# Supplementary material for: Parallel and High Throughput Reaction Monitoring with Computer Vision
Source: Angew Chem Int Ed Engl. 2024 Oct 31;64(1):e202413395. doi: 10.1002/anie.202413395 (PMC11701362; doi:10.1002/anie.202413395)
Supplement: Supplementary file 2 — Supporting Information [file ANIE-64-e202413395-s002.zip]

Archive with 1,158 entries (1,077 files):
- Supporting Info - Machine readable data part 1/
- Supporting Info - Machine readable data part 1/Table 1- crystal violet HTE analysis/
- Supporting Info - Machine readable data part 1/.DS_Store
- __MACOSX/Supporting Info - Machine readable data part 1/._.DS_Store
- Supporting Info - Machine readable data part 1/Figure 9 - crystal violet mixing analysis/
- Supporting Info - Machine readable data part 1/Figure 6 - CAD files for bespoke well plate/
- Supporting Info - Machine readable data part 1/Code/
- Supporting Info - Machine readable data part 1/Figure 3 - crystal violet exemplar/
- Supporting Info - Machine readable data part 1/Figure 7 - investigating camera lenses for well plate filming/
- Supporting Info - Machine readable data part 1/Figure 4 - glare analysis/
- Supporting Info - Machine readable data part 1/3D printouts/
- Supporting Info - Machine readable data part 1/Table 1- crystal violet HTE analysis/Fig 9_Table 1.xlsx
- __MACOSX/Supporting Info - Machine readable data part 1/Table 1- crystal violet HTE analysis/._Fig 9_Table 1.xlsx
- Supporting Info - Machine readable data part 1/Table 1- crystal violet HTE analysis/.DS_Store
- __MACOSX/Supporting Info - Machine readable data part 1/Table 1- crystal violet HTE analysis/._.DS_Store
- Supporting Info - Machine readable data part 1/Table 1- crystal violet HTE analysis/Wellplate_TILE_delta_e.PNG
- __MACOSX/Supporting Info - Machine readable data part 1/Table 1- crystal violet HTE analysis/._Wellplate_TILE_delta_e.PNG
- Supporting Info - Machine readable data part 1/Table 1- crystal violet HTE analysis/Fig 9.xlsx
- __MACOSX/Supporting Info - Machine readable data part 1/Table 1- crystal violet HTE analysis/._Fig 9.xlsx
- Supporting Info - Machine readable data part 1/Figure 9 - crystal violet mixing analysis/.DS_Store
- __MACOSX/Supporting Info - Machine readable data part 1/Figure 9 - crystal violet mixing analysis/._.DS_Store
- Supporting Info - Machine readable data part 1/Figure 9 - crystal violet mixing analysis/Kineticolor outputs/
- Supporting Info - Machine readable data part 1/Figure 9 - crystal violet mixing analysis/OT-2 Liquid Handling Robot Files/
- Supporting Info - Machine readable data part 1/Figure 6 - CAD files for bespoke well plate/Henry  24015 CH_cross section.png
- __MACOSX/Supporting Info - Machine readable data part 1/Figure 6 - CAD files for bespoke well plate/._Henry  24015 CH_cross section.png
- Supporting Info - Machine readable data part 1/Figure 6 - CAD files for bespoke well plate/Henry  24015 CH.SLDPRT
- __MACOSX/Supporting Info - Machine readable data part 1/Figure 6 - CAD files for bespoke well plate/._Henry  24015 CH.SLDPRT
- Supporting Info - Machine readable data part 1/Figure 6 - CAD files for bespoke well plate/Henry  24015 CH_iso.png
- __MACOSX/Supporting Info - Machine readable data part 1/Figure 6 - CAD files for bespoke well plate/._Henry  24015 CH_iso.png
- Supporting Info - Machine readable data part 1/Figure 6 - CAD files for bespoke well plate/Henry  24015 Lid.SLDPRT
- __MACOSX/Supporting Info - Machine readable data part 1/Figure 6 - CAD files for bespoke well plate/._Henry  24015 Lid.SLDPRT
- Supporting Info - Machine readable data part 1/Figure 6 - CAD files for bespoke well plate/Henry  24015 CH.png
- __MACOSX/Supporting Info - Machine readable data part 1/Figure 6 - CAD files for bespoke well plate/._Henry  24015 CH.png
- Supporting Info - Machine readable data part 1/Code/mutual info.py
- __MACOSX/Supporting Info - Machine readable data part 1/Code/._mutual info.py
- Supporting Info - Machine readable data part 1/Code/well plate layout.py
- __MACOSX/Supporting Info - Machine readable data part 1/Code/._well plate layout.py
- Supporting Info - Machine readable data part 1/Code/Wellplate coplot.py
- __MACOSX/Supporting Info - Machine readable data part 1/Code/._Wellplate coplot.py
- Supporting Info - Machine readable data part 1/Code/Sed_area.py
- __MACOSX/Supporting Info - Machine readable data part 1/Code/._Sed_area.py
- Supporting Info - Machine readable data part 1/Figure 3 - crystal violet exemplar/.DS_Store
- __MACOSX/Supporting Info - Machine readable data part 1/Figure 3 - crystal violet exemplar/._.DS_Store
- Supporting Info - Machine readable data part 1/Figure 3 - crystal violet exemplar/AMcf_CV15.xlsx
- __MACOSX/Supporting Info - Machine readable data part 1/Figure 3 - crystal violet exemplar/._AMcf_CV15.xlsx
- Supporting Info - Machine readable data part 1/Figure 7 - investigating camera lenses for well plate filming/.DS_Store
- __MACOSX/Supporting Info - Machine readable data part 1/Figure 7 - investigating camera lenses for well plate filming/._.DS_Store
- Supporting Info - Machine readable data part 1/Figure 7 - investigating camera lenses for well plate filming/Supplement - band-pass filters/
- Supporting Info - Machine readable data part 1/Figure 7 - investigating camera lenses for well plate filming/Zoom lens - good quality/
- Supporting Info - Machine readable data part 1/Figure 7 - investigating camera lenses for well plate filming/CCTV lens - poor quality/
- Supporting Info - Machine readable data part 1/Figure 4 - glare analysis/24_below_SIanal__6/
- Supporting Info - Machine readable data part 1/Figure 4 - glare analysis/24_above_SIanal/
- Supporting Info - Machine readable data part 1/Figure 4 - glare analysis/24_below_SIanal__1/
- Supporting Info - Machine readable data part 1/Figure 4 - glare analysis/6_below_SIanal__1/
- Supporting Info - Machine readable data part 1/Figure 4 - glare analysis/.DS_Store
- __MACOSX/Supporting Info - Machine readable data part 1/Figure 4 - glare analysis/._.DS_Store
- Supporting Info - Machine readable data part 1/Figure 4 - glare analysis/6_above_SIanal__1/
- Supporting Info - Machine readable data part 1/Figure 4 - glare analysis/24_above_SIanal__6/
- Supporting Info - Machine readable data part 1/Figure 4 - glare analysis/24_above_SIanal__1/
- Supporting Info - Machine readable data part 1/Figure 4 - glare analysis/24_below_SIanal/
- Supporting Info - Machine readable data part 1/Figure 4 - glare analysis/24_below_SIanal__2/
- Supporting Info - Machine readable data part 1/Figure 4 - glare analysis/24_below_SIanal__5/
- Supporting Info - Machine readable data part 1/Figure 4 - glare analysis/6_below_SIanal/
- Supporting Info - Machine readable data part 1/Figure 4 - glare analysis/24_below_SIanal__4/
- Supporting Info - Machine readable data part 1/Figure 4 - glare analysis/24_below_SIanal__3/
- Supporting Info - Machine readable data part 1/Figure 4 - glare analysis/6_below_SIanal__2/
- Supporting Info - Machine readable data part 1/Figure 4 - glare analysis/6_above_SIanal__2/
- Supporting Info - Machine readable data part 1/Figure 4 - glare analysis/24_above_SIanal__4/
- Supporting Info - Machine readable data part 1/Figure 4 - glare analysis/24_above_SIanal__3/
- Supporting Info - Machine readable data part 1/Figure 4 - glare analysis/6_above_SIanal__3/
- Supporting Info - Machine readable data part 1/Figure 4 - glare analysis/24_above_SIanal__2/
- Supporting Info - Machine readable data part 1/Figure 4 - glare analysis/24_above_SIanal__5/
- Supporting Info - Machine readable data part 1/3D printouts/custom beaker holder.png
- __MACOSX/Supporting Info - Machine readable data part 1/3D printouts/._custom beaker holder.png
- Supporting Info - Machine readable data part 1/3D printouts/OT2 custom beaker holder.stl
- __MACOSX/Supporting Info - Machine readable data part 1/3D printouts/._OT2 custom beaker holder.stl
- Supporting Info - Machine readable data part 1/Figure 9 - crystal violet mixing analysis/Kineticolor outputs/Well 11 CV Mixing.csv
- __MACOSX/Supporting Info - Machine readable data part 1/Figure 9 - crystal violet mixing analysis/Kineticolor outputs/._Well 11 CV Mixing.csv
- Supporting Info - Machine readable data part 1/Figure 9 - crystal violet mixing analysis/Kineticolor outputs/Well 15 CV Mixing.csv
- __MACOSX/Supporting Info - Machine readable data part 1/Figure 9 - crystal violet mixing analysis/Kineticolor outputs/._Well 15 CV Mixing.csv
- Supporting Info - Machine readable data part 1/Figure 9 - crystal violet mixing analysis/Kineticolor outputs/temp/
- Supporting Info - Machine readable data part 1/Figure 9 - crystal violet mixing analysis/Kineticolor outputs/Well 12 CV Mixing.csv
- __MACOSX/Supporting Info - Machine readable data part 1/Figure 9 - crystal violet mixing analysis/Kineticolor outputs/._Well 12 CV Mixing.csv
- Supporting Info - Machine readable data part 1/Figure 9 - crystal violet mixing analysis/Kineticolor outputs/Well 16 CV Mixing.csv
- __MACOSX/Supporting Info - Machine readable data part 1/Figure 9 - crystal violet mixing analysis/Kineticolor outputs/._Well 16 CV Mixing.csv
- Supporting Info - Machine readable data part 1/Figure 9 - crystal violet mixing analysis/Kineticolor outputs/delta_e over normalised time Summary CV Mixing.PNG
- __MACOSX/Supporting Info - Machine readable data part 1/Figure 9 - crystal violet mixing analysis/Kineticolor outputs/._delta_e over normalised time Summary CV Mixing.PNG
- Supporting Info - Machine readable data part 1/Figure 9 - crystal violet mixing analysis/Kineticolor outputs/Well 8 CV Mixing.csv
- __MACOSX/Supporting Info - Machine readable data part 1/Figure 9 - crystal violet mixing analysis/Kineticolor outputs/._Well 8 CV Mixing.csv
- Supporting Info - Machine readable data part 1/Figure 9 - crystal violet mixing analysis/Kineticolor outputs/Well 2 CV Mixing.csv
- __MACOSX/Supporting Info - Machine readable data part 1/Figure 9 - crystal violet mixing analysis/Kineticolor outputs/._Well 2 CV Mixing.csv
- Supporting Info - Machine readable data part 1/Figure 9 - crystal violet mixing analysis/Kineticolor outputs/ROI.png
- __MACOSX/Supporting Info - Machine readable data part 1/Figure 9 - crystal violet mixing analysis/Kineticolor outputs/._ROI.png
- Supporting Info - Machine readable data part 1/Figure 9 - crystal violet mixing analysis/Kineticolor outputs/first_frame.jpg
- __MACOSX/Supporting Info - Machine readable data part 1/Figure 9 - crystal violet mixing analysis/Kineticolor outputs/._first_frame.jpg
- Supporting Info - Machine readable data part 1/Figure 9 - crystal violet mixing analysis/Kineticolor outputs/Well 6 CV Mixing.csv
- __MACOSX/Supporting Info - Machine readable data part 1/Figure 9 - crystal violet mixing analysis/Kineticolor outputs/._Well 6 CV Mixing.csv
- Supporting Info - Machine readable data part 1/Figure 9 - crystal violet mixing analysis/Kineticolor outputs/Well 18 CV Mixing.csv
- __MACOSX/Supporting Info - Machine readable data part 1/Figure 9 - crystal violet mixing analysis/Kineticolor outputs/._Well 18 CV Mixing.csv
- Supporting Info - Machine readable data part 1/Figure 9 - crystal violet mixing analysis/Kineticolor outputs/Well 21 CV Mixing.csv
- __MACOSX/Supporting Info - Machine readable data part 1/Figure 9 - crystal violet mixing analysis/Kineticolor outputs/._Well 21 CV Mixing.csv
- Supporting Info - Machine readable data part 1/Figure 9 - crystal violet mixing analysis/Kineticolor outputs/Config CV Mi.txt
- __MACOSX/Supporting Info - Machine readable data part 1/Figure 9 - crystal violet mixing analysis/Kineticolor outputs/._Config CV Mi.txt
- Supporting Info - Machine readable data part 1/Figure 9 - crystal violet mixing analysis/Kineticolor outputs/Well 22 CV Mixing.csv
- __MACOSX/Supporting Info - Machine readable data part 1/Figure 9 - crystal violet mixing analysis/Kineticolor outputs/._Well 22 CV Mixing.csv
- Supporting Info - Machine readable data part 1/Figure 9 - crystal violet mixing analysis/Kineticolor outputs/Well 1 CV Mixing.csv
- __MACOSX/Supporting Info - Machine readable data part 1/Figure 9 - crystal violet mixing analysis/Kineticolor outputs/._Well 1 CV Mixing.csv
- Supporting Info - Machine readable data part 1/Figure 9 - crystal violet mixing analysis/Kineticolor outputs/Well 5 CV Mixing.csv
- __MACOSX/Supporting Info - Machine readable data part 1/Figure 9 - crystal violet mixing analysis/Kineticolor outputs/._Well 5 CV Mixing.csv
- Supporting Info - Machine readable data part 1/Figure 9 - crystal violet mixing analysis/Kineticolor outputs/Well 23 CV Mixing.csv
- __MACOSX/Supporting Info - Machine readable data part 1/Figure 9 - crystal violet mixing analysis/Kineticolor outputs/._Well 23 CV Mixing.csv
- Supporting Info - Machine readable data part 1/Figure 9 - crystal violet mixing analysis/Kineticolor outputs/Well 4 CV Mixing.csv
- __MACOSX/Supporting Info - Machine readable data part 1/Figure 9 - crystal violet mixing analysis/Kineticolor outputs/._Well 4 CV Mixing.csv
- Supporting Info - Machine readable data part 1/Figure 9 - crystal violet mixing analysis/Kineticolor outputs/Well 0 CV Mixing.csv
- __MACOSX/Supporting Info - Machine readable data part 1/Figure 9 - crystal violet mixing analysis/Kineticolor outputs/._Well 0 CV Mixing.csv
- Supporting Info - Machine readable data part 1/Figure 9 - crystal violet mixing analysis/Kineticolor outputs/Well 7 CV Mixing.csv
- __MACOSX/Supporting Info - Machine readable data part 1/Figure 9 - crystal violet mixing analysis/Kineticolor outputs/._Well 7 CV Mixing.csv
- Supporting Info - Machine readable data part 1/Figure 9 - crystal violet mixing analysis/Kineticolor outputs/Well 3 CV Mixing.csv
- __MACOSX/Supporting Info - Machine readable data part 1/Figure 9 - crystal violet mixing analysis/Kineticolor outputs/._Well 3 CV Mixing.csv
- Supporting Info - Machine readable data part 1/Figure 9 - crystal violet mixing analysis/Kineticolor outputs/CV Mixing.xlsx
- __MACOSX/Supporting Info - Machine readable data part 1/Figure 9 - crystal violet mixing analysis/Kineticolor outputs/._CV Mixing.xlsx
- Supporting Info - Machine readable data part 1/Figure 9 - crystal violet mixing analysis/Kineticolor outputs/Well 20 CV Mixing.csv
- __MACOSX/Supporting Info - Machine readable data part 1/Figure 9 - crystal violet mixing analysis/Kineticolor outputs/._Well 20 CV Mixing.csv
- Supporting Info - Machine readable data part 1/Figure 9 - crystal violet mixing analysis/Kineticolor outputs/Well 19 CV Mixing.csv
- __MACOSX/Supporting Info - Machine readable data part 1/Figure 9 - crystal violet mixing analysis/Kineticolor outputs/._Well 19 CV Mixing.csv
- Supporting Info - Machine readable data part 1/Figure 9 - crystal violet mixing analysis/Kineticolor outputs/Well 17 CV Mixing.csv
- __MACOSX/Supporting Info - Machine readable data part 1/Figure 9 - crystal violet mixing analysis/Kineticolor outputs/._Well 17 CV Mixing.csv
- Supporting Info - Machine readable data part 1/Figure 9 - crystal violet mixing analysis/Kineticolor outputs/Well 13 CV Mixing.csv
- __MACOSX/Supporting Info - Machine readable data part 1/Figure 9 - crystal violet mixing analysis/Kineticolor outputs/._Well 13 CV Mixing.csv
- Supporting Info - Machine readable data part 1/Figure 9 - crystal violet mixing analysis/Kineticolor outputs/Well 9 CV Mixing.csv
- __MACOSX/Supporting Info - Machine readable data part 1/Figure 9 - crystal violet mixing analysis/Kineticolor outputs/._Well 9 CV Mixing.csv
- Supporting Info - Machine readable data part 1/Figure 9 - crystal violet mixing analysis/Kineticolor outputs/stirrer-24plot.png
- __MACOSX/Supporting Info - Machine readable data part 1/Figure 9 - crystal violet mixing analysis/Kineticolor outputs/._stirrer-24plot.png
- Supporting Info - Machine readable data part 1/Figure 9 - crystal violet mixing analysis/Kineticolor outputs/Well 14 CV Mixing.csv
- __MACOSX/Supporting Info - Machine readable data part 1/Figure 9 - crystal violet mixing analysis/Kineticolor outputs/._Well 14 CV Mixing.csv
- Supporting Info - Machine readable data part 1/Figure 9 - crystal violet mixing analysis/Kineticolor outputs/Well 10 CV Mixing.csv
- __MACOSX/Supporting Info - Machine readable data part 1/Figure 9 - crystal violet mixing analysis/Kineticolor outputs/._Well 10 CV Mixing.csv
- Supporting Info - Machine readable data part 1/Figure 9 - crystal violet mixing analysis/Kineticolor outputs/Config CV Mixing.csv
- __MACOSX/Supporting Info - Machine readable data part 1/Figure 9 - crystal violet mixing analysis/Kineticolor outputs/._Config CV Mixing.csv
- Supporting Info - Machine readable data part 1/Figure 9 - crystal violet mixing analysis/OT-2 Liquid Handling Robot Files/uniform cv OT-2 protocol.py
- __MACOSX/Supporting Info - Machine readable data part 1/Figure 9 - crystal violet mixing analysis/OT-2 Liquid Handling Robot Files/._uniform cv OT-2 protocol.py
- Supporting Info - Machine readable data part 1/Figure 9 - crystal violet mixing analysis/OT-2 Liquid Handling Robot Files/.DS_Store
- __MACOSX/Supporting Info - Machine readable data part 1/Figure 9 - crystal violet mixing analysis/OT-2 Liquid Handling Robot Files/._.DS_Store
- Supporting Info - Machine readable data part 1/Figure 9 - crystal violet mixing analysis/OT-2 Liquid Handling Robot Files/generic_plastic_24_wellplate_3500ul/
- Supporting Info - Machine readable data part 1/Figure 9 - crystal violet mixing analysis/OT-2 Liquid Handling Robot Files/OT2 custom beaker holder.stl
- __MACOSX/Supporting Info - Machine readable data part 1/Figure 9 - crystal violet mixing analysis/OT-2 Liquid Handling Robot Files/._OT2 custom beaker holder.stl
- Supporting Info - Machine readable data part 1/Figure 9 - crystal violet mixing analysis/OT-2 Liquid Handling Robot Files/Uniform Crystal Violet protocol layout.png
- __MACOSX/Supporting Info - Machine readable data part 1/Figure 9 - crystal violet mixing analysis/OT-2 Liquid Handling Robot Files/._Uniform Crystal Violet protocol layout.png
- Supporting Info - Machine readable data part 1/Figure 9 - crystal violet mixing analysis/OT-2 Liquid Handling Robot Files/custom_beaker_holder_1/
- Supporting Info - Machine readable data part 1/Figure 7 - investigating camera lenses for well plate filming/Supplement - band-pass filters/.DS_Store
- __MACOSX/Supporting Info - Machine readable data part 1/Figure 7 - investigating camera lenses for well plate filming/Supplement - band-pass filters/._.DS_Store
- Supporting Info - Machine readable data part 1/Figure 7 - investigating camera lenses for well plate filming/Supplement - band-pass filters/AMcf_CV26/
- Supporting Info - Machine readable data part 1/Figure 7 - investigating camera lenses for well plate filming/Supplement - band-pass filters/AMcf_CV21/
- Supporting Info - Machine readable data part 1/Figure 7 - investigating camera lenses for well plate filming/Supplement - band-pass filters/AMcf_CV28/
- Supporting Info - Machine readable data part 1/Figure 7 - investigating camera lenses for well plate filming/Supplement - band-pass filters/AMcf_CV29/
- Supporting Info - Machine readable data part 1/Figure 7 - investigating camera lenses for well plate filming/Supplement - band-pass filters/AMcf_CV20/
- Supporting Info - Machine readable data part 1/Figure 7 - investigating camera lenses for well plate filming/Supplement - band-pass filters/AMcf_CV27/
- Supporting Info - Machine readable data part 1/Figure 7 - investigating camera lenses for well plate filming/Supplement - band-pass filters/AMcf_CV30/
- Supporting Info - Machine readable data part 1/Figure 7 - investigating camera lenses for well plate filming/Supplement - band-pass filters/AMcf_CV22/
- Supporting Info - Machine readable data part 1/Figure 7 - investigating camera lenses for well plate filming/Supplement - band-pass filters/AMcf_CV25/
- Supporting Info - Machine readable data part 1/Figure 7 - investigating camera lenses for well plate filming/Supplement - band-pass filters/AMcf_CV24/
- Supporting Info - Machine readable data part 1/Figure 7 - investigating camera lenses for well plate filming/Supplement - band-pass filters/AMcf_CV23/
- Supporting Info - Machine readable data part 1/Figure 7 - investigating camera lenses for well plate filming/Zoom lens - good quality/.DS_Store
- __MACOSX/Supporting Info - Machine readable data part 1/Figure 7 - investigating camera lenses for well plate filming/Zoom lens - good quality/._.DS_Store
- Supporting Info - Machine readable data part 1/Figure 7 - investigating camera lenses for well plate filming/Zoom lens - good quality/AMcf_CV15 Delta-e vs Time.xlsx
- __MACOSX/Supporting Info - Machine readable data part 1/Figure 7 - investigating camera lenses for well plate filming/Zoom lens - good quality/._AMcf_CV15 Delta-e vs Time.xlsx
- Supporting Info - Machine readable data part 1/Figure 7 - investigating camera lenses for well plate filming/Zoom lens - good quality/Wellplate_TILE_delta_e over seconds.PNG
- __MACOSX/Supporting Info - Machine readable data part 1/Figure 7 - investigating camera lenses for well plate filming/Zoom lens - good quality/._Wellplate_TILE_delta_e over seconds.PNG
- Supporting Info - Machine readable data part 1/Figure 7 - investigating camera lenses for well plate filming/CCTV lens - poor quality/.DS_Store
- __MACOSX/Supporting Info - Machine readable data part 1/Figure 7 - investigating camera lenses for well plate filming/CCTV lens - poor quality/._.DS_Store
- Supporting Info - Machine readable data part 1/Figure 7 - investigating camera lenses for well plate filming/CCTV lens - poor quality/Wellplate_TILE_delta_e over seconds.PNG
- __MACOSX/Supporting Info - Machine readable data part 1/Figure 7 - investigating camera lenses for well plate filming/CCTV lens - poor quality/._Wellplate_TILE_delta_e over seconds.PNG
- Supporting Info - Machine readable data part 1/Figure 7 - investigating camera lenses for well plate filming/CCTV lens - poor quality/AMcf_CV16.xlsx
- __MACOSX/Supporting Info - Machine readable data part 1/Figure 7 - investigating camera lenses for well plate filming/CCTV lens - poor quality/._AMcf_CV16.xlsx
- Supporting Info - Machine readable data part 1/Figure 4 - glare analysis/24_below_SIanal__6/rgb.png
- Supporting Info - Machine readable data part 1/Figure 4 - glare analysis/24_below_SIanal__6/24_below_SIanal.xlsx
- Supporting Info - Machine readable data part 1/Figure 4 - glare analysis/24_below_SIanal__6/lab.png
- Supporting Info - Machine readable data part 1/Figure 4 - glare analysis/24_below_SIanal__6/hsv.png
- Supporting Info - Machine readable data part 1/Figure 4 - glare analysis/24_below_SIanal__6/TILE_WITH_ROI.PNG
- __MACOSX/Supporting Info - Machine readable data part 1/Figure 4 - glare analysis/24_below_SIanal__6/._TILE_WITH_ROI.PNG
- Supporting Info - Machine readable data part 1/Figure 4 - glare analysis/24_above_SIanal/rgb.png
- Supporting Info - Machine readable data part 1/Figure 4 - glare analysis/24_above_SIanal/lab.png
- Supporting Info - Machine readable data part 1/Figure 4 - glare analysis/24_above_SIanal/24_above_SIanal.xlsx
- Supporting Info - Machine readable data part 1/Figure 4 - glare analysis/24_above_SIanal/hsv.png
- Supporting Info - Machine readable data part 1/Figure 4 - glare analysis/24_above_SIanal/TILE_WITH_ROI.PNG
- Supporting Info - Machine readable data part 1/Figure 4 - glare analysis/24_below_SIanal__1/Thumbs.db
- __MACOSX/Supporting Info - Machine readable data part 1/Figure 4 - glare analysis/24_below_SIanal__1/._Thumbs.db
- Supporting Info - Machine readable data part 1/Figure 4 - glare analysis/24_below_SIanal__1/rgb.png
- Supporting Info - Machine readable data part 1/Figure 4 - glare analysis/24_below_SIanal__1/24_below_SIanal.xlsx
- Supporting Info - Machine readable data part 1/Figure 4 - glare analysis/24_below_SIanal__1/lab.png
- Supporting Info - Machine readable data part 1/Figure 4 - glare analysis/24_below_SIanal__1/hsv.png
- Supporting Info - Machine readable data part 1/Figure 4 - glare analysis/24_below_SIanal__1/TILE_WITH_ROI.PNG
- __MACOSX/Supporting Info - Machine readable data part 1/Figure 4 - glare analysis/24_below_SIanal__1/._TILE_WITH_ROI.PNG
- Supporting Info - Machine readable data part 1/Figure 4 - glare analysis/6_below_SIanal__1/rgb.png
- Supporting Info - Machine readable data part 1/Figure 4 - glare analysis/6_below_SIanal__1/lab.png
- Supporting Info - Machine readable data part 1/Figure 4 - glare analysis/6_below_SIanal__1/hsv.png
- Supporting Info - Machine readable data part 1/Figure 4 - glare analysis/6_below_SIanal__1/6_below_SIanal.xlsx
- Supporting Info - Machine readable data part 1/Figure 4 - glare analysis/6_below_SIanal__1/TILE_WITH_ROI.PNG
- __MACOSX/Supporting Info - Machine readable data part 1/Figure 4 - glare analysis/6_below_SIanal__1/._TILE_WITH_ROI.PNG
- Supporting Info - Machine readable data part 1/Figure 4 - glare analysis/6_above_SIanal__1/Thumbs.db
- __MACOSX/Supporting Info - Machine readable data part 1/Figure 4 - glare analysis/6_above_SIanal__1/._Thumbs.db
- Supporting Info - Machine readable data part 1/Figure 4 - glare analysis/6_above_SIanal__1/rgb.png
- Supporting Info - Machine readable data part 1/Figure 4 - glare analysis/6_above_SIanal__1/lab.png
- Supporting Info - Machine readable data part 1/Figure 4 - glare analysis/6_above_SIanal__1/hsv.png
- Supporting Info - Machine readable data part 1/Figure 4 - glare analysis/6_above_SIanal__1/TILE_WITH_ROI.PNG
- __MACOSX/Supporting Info - Machine readable data part 1/Figure 4 - glare analysis/6_above_SIanal__1/._TILE_WITH_ROI.PNG
- Supporting Info - Machine readable data part 1/Figure 4 - glare analysis/6_above_SIanal__1/6_above_SIanal.xlsx
- Supporting Info - Machine readable data part 1/Figure 4 - glare analysis/24_above_SIanal__6/rgb.png
- Supporting Info - Machine readable data part 1/Figure 4 - glare analysis/24_above_SIanal__6/lab.png
- Supporting Info - Machine readable data part 1/Figure 4 - glare analysis/24_above_SIanal__6/24_above_SIanal.xlsx
- Supporting Info - Machine readable data part 1/Figure 4 - glare analysis/24_above_SIanal__6/hsv.png
- Supporting Info - Machine readable data part 1/Figure 4 - glare analysis/24_above_SIanal__6/TILE_WITH_ROI.PNG
- Supporting Info - Machine readable data part 1/Figure 4 - glare analysis/24_above_SIanal__1/Thumbs.db
- __MACOSX/Supporting Info - Machine readable data part 1/Figure 4 - glare analysis/24_above_SIanal__1/._Thumbs.db
- Supporting Info - Machine readable data part 1/Figure 4 - glare analysis/24_above_SIanal__1/rgb.png
- Supporting Info - Machine readable data part 1/Figure 4 - glare analysis/24_above_SIanal__1/lab.png
- Supporting Info - Machine readable data part 1/Figure 4 - glare analysis/24_above_SIanal__1/24_above_SIanal.xlsx
- Supporting Info - Machine readable data part 1/Figure 4 - glare analysis/24_above_SIanal__1/hsv.png
- Supporting Info - Machine readable data part 1/Figure 4 - glare analysis/24_above_SIanal__1/TILE_WITH_ROI.PNG
- Supporting Info - Machine readable data part 1/Figure 4 - glare analysis/24_below_SIanal/rgb.png
- Supporting Info - Machine readable data part 1/Figure 4 - glare analysis/24_below_SIanal/24_below_SIanal.xlsx
- Supporting Info - Machine readable data part 1/Figure 4 - glare analysis/24_below_SIanal/lab.png
- Supporting Info - Machine readable data part 1/Figure 4 - glare analysis/24_below_SIanal/hsv.png
- Supporting Info - Machine readable data part 1/Figure 4 - glare analysis/24_below_SIanal/TILE_WITH_ROI.PNG
- Supporting Info - Machine readable data part 1/Figure 4 - glare analysis/24_below_SIanal__2/rgb.png
- Supporting Info - Machine readable data part 1/Figure 4 - glare analysis/24_below_SIanal__2/24_below_SIanal.xlsx
- Supporting Info - Machine readable data part 1/Figure 4 - glare analysis/24_below_SIanal__2/lab.png
- Supporting Info - Machine readable data part 1/Figure 4 - glare analysis/24_below_SIanal__2/hsv.png
- Supporting Info - Machine readable data part 1/Figure 4 - glare analysis/24_below_SIanal__2/TILE_WITH_ROI.PNG
- Supporting Info - Machine readable data part 1/Figure 4 - glare analysis/24_below_SIanal__5/rgb.png
- Supporting Info - Machine readable data part 1/Figure 4 - glare analysis/24_below_SIanal__5/24_below_SIanal.xlsx
- Supporting Info - Machine readable data part 1/Figure 4 - glare analysis/24_below_SIanal__5/lab.png
- Supporting Info - Machine readable data part 1/Figure 4 - glare analysis/24_below_SIanal__5/hsv.png
- Supporting Info - Machine readable data part 1/Figure 4 - glare analysis/24_below_SIanal__5/TILE_WITH_ROI.PNG
- __MACOSX/Supporting Info - Machine readable data part 1/Figure 4 - glare analysis/24_below_SIanal__5/._TILE_WITH_ROI.PNG
- Supporting Info - Machine readable data part 1/Figure 4 - glare analysis/6_below_SIanal/rgb.png
- Supporting Info - Machine readable data part 1/Figure 4 - glare analysis/6_below_SIanal/lab.png
- Supporting Info - Machine readable data part 1/Figure 4 - glare analysis/6_below_SIanal/hsv.png
- Supporting Info - Machine readable data part 1/Figure 4 - glare analysis/6_below_SIanal/6_below_SIanal.xlsx
- Supporting Info - Machine readable data part 1/Figure 4 - glare analysis/6_below_SIanal/TILE_WITH_ROI.PNG
- Supporting Info - Machine readable data part 1/Figure 4 - glare analysis/24_below_SIanal__4/rgb.png
- Supporting Info - Machine readable data part 1/Figure 4 - glare analysis/24_below_SIanal__4/24_below_SIanal.xlsx
- Supporting Info - Machine readable data part 1/Figure 4 - glare analysis/24_below_SIanal__4/lab.png
- Supporting Info - Machine readable data part 1/Figure 4 - glare analysis/24_below_SIanal__4/hsv.png
- Supporting Info - Machine readable data part 1/Figure 4 - glare analysis/24_below_SIanal__4/TILE_WITH_ROI.PNG
- __MACOSX/Supporting Info - Machine readable data part 1/Figure 4 - glare analysis/24_below_SIanal__4/._TILE_WITH_ROI.PNG
- Supporting Info - Machine readable data part 1/Figure 4 - glare analysis/24_below_SIanal__3/Thumbs.db
- __MACOSX/Supporting Info - Machine readable data part 1/Figure 4 - glare analysis/24_below_SIanal__3/._Thumbs.db
- Supporting Info - Machine readable data part 1/Figure 4 - glare analysis/24_below_SIanal__3/rgb.png
- Supporting Info - Machine readable data part 1/Figure 4 - glare analysis/24_below_SIanal__3/24_below_SIanal.xlsx
- Supporting Info - Machine readable data part 1/Figure 4 - glare analysis/24_below_SIanal__3/lab.png
- Supporting Info - Machine readable data part 1/Figure 4 - glare analysis/24_below_SIanal__3/hsv.png
- Supporting Info - Machine readable data part 1/Figure 4 - glare analysis/24_below_SIanal__3/TILE_WITH_ROI.PNG
- Supporting Info - Machine readable data part 1/Figure 4 - glare analysis/6_below_SIanal__2/rgb.png
- Supporting Info - Machine readable data part 1/Figure 4 - glare analysis/6_below_SIanal__2/lab.png
- Supporting Info - Machine readable data part 1/Figure 4 - glare analysis/6_below_SIanal__2/hsv.png
- Supporting Info - Machine readable data part 1/Figure 4 - glare analysis/6_below_SIanal__2/6_below_SIanal.xlsx
- Supporting Info - Machine readable data part 1/Figure 4 - glare analysis/6_below_SIanal__2/TILE_WITH_ROI.PNG
- __MACOSX/Supporting Info - Machine readable data part 1/Figure 4 - glare analysis/6_below_SIanal__2/._TILE_WITH_ROI.PNG
- Supporting Info - Machine readable data part 1/Figure 4 - glare analysis/6_above_SIanal__2/Thumbs.db
- __MACOSX/Supporting Info - Machine readable data part 1/Figure 4 - glare analysis/6_above_SIanal__2/._Thumbs.db
- Supporting Info - Machine readable data part 1/Figure 4 - glare analysis/6_above_SIanal__2/rgb.png
- Supporting Info - Machine readable data part 1/Figure 4 - glare analysis/6_above_SIanal__2/lab.png
- Supporting Info - Machine readable data part 1/Figure 4 - glare analysis/6_above_SIanal__2/hsv.png
- Supporting Info - Machine readable data part 1/Figure 4 - glare analysis/6_above_SIanal__2/TILE_WITH_ROI.PNG
- __MACOSX/Supporting Info - Machine readable data part 1/Figure 4 - glare analysis/6_above_SIanal__2/._TILE_WITH_ROI.PNG
- Supporting Info - Machine readable data part 1/Figure 4 - glare analysis/6_above_SIanal__2/6_above_SIanal.xlsx
- Supporting Info - Machine readable data part 1/Figure 4 - glare analysis/24_above_SIanal__4/rgb.png
- Supporting Info - Machine readable data part 1/Figure 4 - glare analysis/24_above_SIanal__4/lab.png
- Supporting Info - Machine readable data part 1/Figure 4 - glare analysis/24_above_SIanal__4/24_above_SIanal.xlsx
- Supporting Info - Machine readable data part 1/Figure 4 - glare analysis/24_above_SIanal__4/hsv.png
- Supporting Info - Machine readable data part 1/Figure 4 - glare analysis/24_above_SIanal__4/TILE_WITH_ROI.PNG
- Supporting Info - Machine readable data part 1/Figure 4 - glare analysis/24_above_SIanal__3/Thumbs.db
- __MACOSX/Supporting Info - Machine readable data part 1/Figure 4 - glare analysis/24_above_SIanal__3/._Thumbs.db
- Supporting Info - Machine readable data part 1/Figure 4 - glare analysis/24_above_SIanal__3/rgb.png
- Supporting Info - Machine readable data part 1/Figure 4 - glare analysis/24_above_SIanal__3/lab.png
- Supporting Info - Machine readable data part 1/Figure 4 - glare analysis/24_above_SIanal__3/24_above_SIanal.xlsx
- Supporting Info - Machine readable data part 1/Figure 4 - glare analysis/24_above_SIanal__3/hsv.png
- Supporting Info - Machine readable data part 1/Figure 4 - glare analysis/24_above_SIanal__3/TILE_WITH_ROI.PNG
- Supporting Info - Machine readable data part 1/Figure 4 - glare analysis/6_above_SIanal__3/Thumbs.db
- __MACOSX/Supporting Info - Machine readable data part 1/Figure 4 - glare analysis/6_above_SIanal__3/._Thumbs.db
- Supporting Info - Machine readable data part 1/Figure 4 - glare analysis/6_above_SIanal__3/rgb.png
- Supporting Info - Machine readable data part 1/Figure 4 - glare analysis/6_above_SIanal__3/lab.png
- Supporting Info - Machine readable data part 1/Figure 4 - glare analysis/6_above_SIanal__3/hsv.png
- Supporting Info - Machine readable data part 1/Figure 4 - glare analysis/6_above_SIanal__3/TILE_WITH_ROI.PNG
- __MACOSX/Supporting Info - Machine readable data part 1/Figure 4 - glare analysis/6_above_SIanal__3/._TILE_WITH_ROI.PNG
- Supporting Info - Machine readable data part 1/Figure 4 - glare analysis/6_above_SIanal__3/6_above_SIanal.xlsx
- Supporting Info - Machine readable data part 1/Figure 4 - glare analysis/24_above_SIanal__2/Thumbs.db
- __MACOSX/Supporting Info - Machine readable data part 1/Figure 4 - glare analysis/24_above_SIanal__2/._Thumbs.db
- Supporting Info - Machine readable data part 1/Figure 4 - glare analysis/24_above_SIanal__2/rgb.png
- Supporting Info - Machine readable data part 1/Figure 4 - glare analysis/24_above_SIanal__2/lab.png
- Supporting Info - Machine readable data part 1/Figure 4 - glare analysis/24_above_SIanal__2/24_above_SIanal.xlsx
- Supporting Info - Machine readable data part 1/Figure 4 - glare analysis/24_above_SIanal__2/hsv.png
- Supporting Info - Machine readable data part 1/Figure 4 - glare analysis/24_above_SIanal__2/TILE_WITH_ROI.PNG
- Supporting Info - Machine readable data part 1/Figure 4 - glare analysis/24_above_SIanal__5/rgb.png
- Supporting Info - Machine readable data part 1/Figure 4 - glare analysis/24_above_SIanal__5/lab.png
- Supporting Info - Machine readable data part 1/Figure 4 - glare analysis/24_above_SIanal__5/24_above_SIanal.xlsx
- Supporting Info - Machine readable data part 1/Figure 4 - glare analysis/24_above_SIanal__5/hsv.png
- Supporting Info - Machine readable data part 1/Figure 4 - glare analysis/24_above_SIanal__5/TILE_WITH_ROI.PNG
- Supporting Info - Machine readable data part 1/Figure 9 - crystal violet mixing analysis/Kineticolor outputs/temp/delta_e over normalised time - Well 2.png
[truncated: 858 more entries]
