# Supplementary material for: Parallel and High Throughput Reaction Monitoring with Computer Vision
Source: Angew Chem Int Ed Engl. 2024 Oct 31;64(1):e202413395. doi: 10.1002/anie.202413395 (PMC11701362; doi:10.1002/anie.202413395)
Supplement: Supplementary file 2 — Supporting Information [file ANIE-64-e202413395-s002.zip › Supporting Info - Machine readable data part 1/Table 1- crystal violet HTE analysis/Fig 9_Table 1.xlsx]

## Sheet: Well 0
frame number	seconds	Well Coordinates	average color	hexcode	red	green	blue	hue	saturation	value	lightness	a_component	b_component	x	y	z	Hunter Lightness	Hunter a compent	Hunter b component	delta_e	light_ratio	a_ratio	b_ratio	chroma_ab	hue_ab
0	0	(698, 202)	(0.6118405117822707, 0.5702914829298056, 0.9129692801212895)	#9c91e8	0.611841	0.570291	0.912969	0.686875	0.375344	0.912969	64.4203	23.5668	-42.8047	0.385798	0.333214	0.813235	64.4203	23.5668	-42.8047	0	1	1	1	48.8634	-61.1643
2000	66.6667		(0.5712769596287359, 0.5584676114670291, 0.908615063186991)	#918ee7	0.571277	0.558468	0.908615	0.672764	0.385364	0.908615	62.8076	22.2351	-44.783	0.360477	0.313567	0.802497	62.8076	22.2351	-44.783	2.87895	0.974966	0.943491	1.04622	49.9992	-63.5953
4000	133.333		(0.5713361252091597, 0.5729557829732553, 0.9215390446607685)	#9192ea	0.571336	0.572956	0.921539	0.665896	0.38002	0.921539	63.8916	20.9948	-44.8968	0.370829	0.326685	0.829208	63.8916	20.9948	-44.8968	3.35738	0.991792	0.890861	1.04888	49.5631	-64.9381
6000	200		(0.5807323589501807, 0.5776557487681542, 0.9218644553530984)	#9493eb	0.580732	0.577656	0.921864	0.668156	0.373383	0.921864	64.3761	20.9548	-44.168	0.377101	0.332664	0.830661	64.3761	20.9548	-44.168	2.94673	0.999312	0.889166	1.03185	48.8868	-64.6187
8000	266.667		(0.5480248865222657, 0.5518410664595871, 0.9100849580756395)	#8b8ce8	0.548025	0.551841	0.910085	0.66491	0.397831	0.910085	61.9543	21.7789	-46.3658	0.348264	0.303491	0.803984	61.9543	21.7789	-46.3658	4.68617	0.961719	0.924133	1.0832	51.2261	-64.8397
10000	333.333		(0.5097151731979921, 0.5416220613658005, 0.8990838579656285)	#818ae5	0.509715	0.541622	0.899084	0.653009	0.433073	0.899084	60.4482	20.0551	-47.2356	0.32482	0.286238	0.781161	60.4482	20.0551	-47.2356	6.90968	0.938339	0.850989	1.10352	51.3168	-66.9951
12000	400		(0.5101367279585101, 0.5429144595131782, 0.899133778924111)	#828ae5	0.510137	0.542914	0.899134	0.652623	0.432635	0.899134	60.5407	19.8919	-47.0959	0.325476	0.287278	0.78142	60.5407	19.8919	-47.0959	6.85364	0.939775	0.844063	1.10025	51.1245	-67.1023
14000	466.667		(0.5115733422081704, 0.5405274981279641, 0.8998918379232882)	#8289e5	0.511573	0.540527	0.899892	0.65424	0.431517	0.899892	60.4206	20.395	-47.3915	0.325436	0.285928	0.78258	60.4206	20.395	-47.3915	6.86278	0.937911	0.865412	1.10716	51.5937	-66.7153
16000	533.333		(0.5111869170110288, 0.5428534450083664, 0.8996866073161939)	#828ae5	0.511187	0.542853	0.899687	0.653082	0.431817	0.899687	60.5625	20.0076	-47.1384	0.326063	0.287524	0.782471	60.5625	20.0076	-47.1384	6.8068	0.940115	0.848973	1.10125	51.2087	-67.0015
18000	600		(0.5112423847426759, 0.5432694529957198, 0.9004687023324182)	#828ae5	0.511242	0.543269	0.900469	0.652953	0.432249	0.900469	60.6006	20.006	-47.189	0.326517	0.287953	0.783993	60.6006	20.006	-47.189	6.81855	0.940705	0.848906	1.10243	51.2547	-67.0252
20000	666.667		(0.5072172763494837, 0.5405700233888935, 0.8960590176664724)	#8189e4	0.507217	0.54057	0.896059	0.652371	0.433947	0.896059	60.2963	19.834	-47.05	0.322385	0.284536	0.775319	60.2963	19.834	-47.05	6.99751	0.935982	0.841605	1.09918	51.0597	-67.1421
22000	733.333		(0.5078144789268842, 0.5401114901406108, 0.8946390437363064)	#8189e4	0.507814	0.540111	0.894639	0.652751	0.432381	0.894639	60.2591	19.8363	-46.9069	0.321946	0.284119	0.772622	60.2591	19.8363	-46.9069	6.93267	0.935404	0.841703	1.09584	50.9287	-67.0772
24000	800		(0.5082434293849553, 0.5401669578722578, 0.8962383633321316)	#8189e4	0.508243	0.540167	0.896238	0.652954	0.432915	0.896238	60.2907	19.9721	-47.0831	0.3227	0.284473	0.775624	60.2907	19.9721	-47.0831	6.94851	0.935895	0.847465	1.09995	51.144	-67.014
26000	866.667		(0.5108873912601344, 0.5434635900564847, 0.8943506115317413)	#828ae4	0.510887	0.543464	0.894351	0.652508	0.428762	0.894351	60.5296	19.5078	-46.4349	0.324273	0.287154	0.77255	60.5296	19.5078	-46.4349	6.69269	0.939604	0.827766	1.08481	50.3662	-67.2122
28000	933.333		(0.5118063066810883, 0.5431603664568138, 0.8952159081454364)	#828ae4	0.511806	0.54316	0.895216	0.653037	0.428287	0.895216	60.5372	19.6746	-46.5444	0.324829	0.287239	0.774145	60.5372	19.6746	-46.5444	6.64937	0.939722	0.834841	1.08737	50.5319	-67.086
30000	1000		(0.5127991790775717, 0.5431844024738608, 0.8994185132798994)	#828ae5	0.512799	0.543184	0.899419	0.653568	0.429855	0.899419	60.6097	20.0403	-47.024	0.326723	0.288056	0.782037	60.6097	20.0403	-47.024	6.69031	0.940847	0.850359	1.09857	51.1162	-66.9177
32000	1066.67		(0.5090625028889444, 0.5430327906740254, 0.8966895008828615)	#818ae4	0.509063	0.543033	0.89669	0.652061	0.432287	0.89669	60.4982	19.6277	-46.818	0.32423	0.2868	0.776833	60.4982	19.6277	-46.818	6.8562	0.939116	0.832851	1.09376	50.7659	-67.255
34000	1133.33		(0.5105897144336282, 0.5447411968087565, 0.8958279021179428)	#828ae4	0.51059	0.544741	0.895828	0.651892	0.430036	0.895828	60.6264	19.4056	-46.4917	0.32515	0.288244	0.775459	60.6264	19.4056	-46.4917	6.73084	0.941106	0.823431	1.08614	50.3791	-67.3443
36000	1200		(0.5099851161586747, 0.5459707315269342, 0.8952491887844246)	#828be4	0.509985	0.545971	0.895249	0.651099	0.430343	0.895249	60.6887	19.1412	-46.3119	0.325163	0.288948	0.774519	60.6887	19.1412	-46.3119	6.76847	0.942074	0.81221	1.08194	50.1117	-67.5442
38000	1266.67		(0.512107681356371, 0.5448632258183801, 0.8954303833744719)	#828ae4	0.512108	0.544863	0.89543	0.652425	0.428088	0.89543	60.6566	19.4547	-46.3859	0.325651	0.288585	0.77476	60.6566	19.4547	-46.3859	6.62581	0.941575	0.82551	1.08366	50.3004	-67.2464
40000	1333.33		(0.5115511551155115, 0.5466788695676291, 0.8957909236301782)	#828be4	0.511551	0.546679	0.895791	0.65143	0.428939	0.895791	60.7698	19.1742	-46.2587	0.326231	0.289866	0.775647	60.7698	19.1742	-46.2587	6.67474	0.943333	0.813609	1.08069	50.0751	-67.4861
42000	1400		(0.5124645237633007, 0.5450351757864862, 0.896179197751708)	#828ae4	0.512465	0.545035	0.896179	0.65252	0.428167	0.896179	60.6836	19.5062	-46.4488	0.32612	0.288891	0.776187	60.6836	19.5062	-46.4488	6.61303	0.941995	0.827695	1.08513	50.3784	-67.2201
44000	1466.67		(0.5105638294921929, 0.545610191271228, 0.8999306653354411)	#828be5	0.510564	0.54561	0.899931	0.651665	0.432663	0.899931	60.7344	19.5738	-46.9021	0.326921	0.289465	0.783257	60.7344	19.5738	-46.9021	6.80586	0.942782	0.830566	1.09572	50.8226	-67.3476
46000	1533.33		(0.5107709090236755, 0.545367982176369, 0.8990135988388754)	#828be5	0.510771	0.545368	0.899014	0.651815	0.431854	0.899014	60.7107	19.556	-46.8095	0.326586	0.289197	0.781507	60.7107	19.556	-46.8095	6.77395	0.942415	0.829812	1.09356	50.7303	-67.3258
48000	1600		(0.5113200395669819, 0.5469414168307587, 0.8965822632683437)	#828be4	0.51132	0.546941	0.896582	0.651257	0.429701	0.896582	60.7928	19.178	-46.3348	0.326519	0.290127	0.777155	60.7928	19.178	-46.3348	6.69947	0.943689	0.81377	1.08247	50.1469	-67.5153
50000	1666.67		(0.5121113792051474, 0.5460853648390049, 0.8964269536197318)	#828be4	0.512111	0.546085	0.896427	0.651933	0.428719	0.896427	60.749	19.3448	-46.381	0.326457	0.289631	0.776773	60.749	19.3448	-46.381	6.64036	0.94301	0.820849	1.08355	50.2535	-67.3597
52000	1733.33		(0.5118728679590647, 0.5469488125283116, 0.8958963123203076)	#828be4	0.511873	0.546949	0.895896	0.651444	0.428647	0.895896	60.7946	19.1619	-46.2342	0.326495	0.290147	0.775883	60.7946	19.1619	-46.2342	6.65666	0.943717	0.813089	1.08012	50.0478	-67.4883
54000	1800		(0.5117489900250529, 0.5457525584491222, 0.8974623512771445)	#828be4	0.511749	0.545753	0.897462	0.651974	0.429782	0.897462	60.7338	19.4471	-46.5521	0.32656	0.289458	0.778663	60.7338	19.4471	-46.5521	6.67882	0.942773	0.825189	1.08755	50.4509	-67.3273
56000	1866.67		(0.5125865527729243, 0.5475534108032651, 0.8994554917676642)	#828be5	0.512587	0.547553	0.899455	0.651603	0.430115	0.899455	60.8915	19.3763	-46.5842	0.328267	0.291247	0.782641	60.8915	19.3763	-46.5842	6.65566	0.945222	0.822187	1.0883	50.4532	-67.4155
58000	1933.33		(0.5109447079161697, 0.5464126244557228, 0.8950975769845892)	#828be4	0.510945	0.546413	0.895098	0.651279	0.429174	0.895098	60.7329	19.1249	-46.2196	0.325648	0.289448	0.774308	60.7329	19.1249	-46.2196	6.70743	0.942759	0.811519	1.07978	50.0201	-67.521
60000	2000		(0.5157981344352923, 0.5462277320168991, 0.8959111037154135)	#838be4	0.515798	0.546228	0.895911	0.653324	0.424275	0.895911	60.8182	19.5205	-46.1944	0.327784	0.290414	0.775894	60.8182	19.5205	-46.1944	6.39052	0.944083	0.828304	1.07919	50.1495	-67.0924
62000	2066.67		(0.5124109049560419, 0.5466012147433231, 0.8937441643323996)	#828be3	0.512411	0.546601	0.893744	0.651723	0.426669	0.893744	60.7545	19.0913	-45.9919	0.325815	0.289693	0.771834	60.7545	19.0913	-45.9919	6.60507	0.943096	0.810093	1.07446	49.7969	-67.4566
64000	2133.33		(0.5146203695999851, 0.5458653428368047, 0.8962882842906139)	#838be4	0.51462	0.545865	0.896288	0.653023	0.425832	0.896288	60.778	19.527	-46.3126	0.327317	0.289959	0.776533	60.778	19.527	-46.3126	6.47247	0.94346	0.82858	1.08195	50.261	-67.138
66000	2200		(0.4550406301134315, 0.48320899316822435, 0.8088378585757735)	#747bce	0.455041	0.483209	0.808838	0.653397	0.437414	0.808838	54.4517	18.7442	-43.8721	0.254844	0.224027	0.615188	54.4517	18.7442	-43.8721	11.1253	0.845256	0.795364	1.02494	47.7086	-66.8656
68000	2266.67		(0.45399968568285404, 0.4834567490362482, 0.8094461546995037)	#737bce	0.454	0.483457	0.809446	0.652854	0.439123	0.809446	54.457	18.6853	-43.9528	0.254759	0.224078	0.616192	54.457	18.6853	-43.9528	11.1542	0.845338	0.792865	1.02682	47.7597	-66.9686
70000	2333.33		(0.455286537057067, 0.4843072542548373, 0.8063769402150298)	#747bcd	0.455287	0.484307	0.806377	0.65289	0.435392	0.806377	54.4973	18.4084	-43.444	0.254514	0.224462	0.611295	54.4973	18.4084	-43.444	11.202	0.845964	0.781113	1.01494	47.1831	-67.0363
72000	2400		(0.45338029601279456, 0.48425918222074305, 0.8077303528672195)	#737bcd	0.45338	0.484259	0.80773	0.652143	0.438698	0.80773	54.4768	18.3946	-43.6743	0.254272	0.224266	0.613465	54.4768	18.3946	-43.6743	11.242	0.845646	0.78053	1.02032	47.3899	-67.1603
74000	2466.67		(0.4538702609756774, 0.48398739033567223, 0.8069205239851717)	#737bcd	0.45387	0.483987	0.806921	0.652449	0.437528	0.806921	54.4571	18.4069	-43.5877	0.254101	0.224079	0.612124	54.4571	18.4069	-43.5877	11.2474	0.84534	0.781053	1.01829	47.315	-67.1059
76000	2533.33		(0.4551441698791728, 0.48411311719407235, 0.8084273973615849)	#747bce	0.455144	0.484113	0.808427	0.653	0.437001	0.808427	54.5083	18.582	-43.723	0.255039	0.224568	0.614615	54.5083	18.582	-43.723	11.1328	0.846135	0.788483	1.02146	47.5079	-66.9748
78000	2600		(0.45341912342494756, 0.48363054792874244, 0.8082665409398082)	#737bce	0.453419	0.483631	0.808267	0.652477	0.439023	0.808267	54.4426	18.5333	-43.8058	0.254252	0.22394	0.614274	54.4426	18.5333	-43.8058	11.2202	0.845115	0.786415	1.02339	47.565	-67.0678
80000	2666.67		(0.4536705771417478, 0.48534634976102653, 0.8052564920357582)	#737bcd	0.453671	0.485346	0.805256	0.651651	0.436614	0.805256	54.5225	18.0621	-43.244	0.253952	0.224703	0.609558	54.5225	18.0621	-43.244	11.3341	0.846356	0.766419	1.01026	46.8645	-67.3308
82000	2733.33		(0.4527239278549704, 0.48477503212506123, 0.8062715515249004)	#737bcd	0.452724	0.484775	0.806272	0.651557	0.438497	0.806272	54.4803	18.1645	-43.4586	0.253764	0.2243	0.611133	54.4803	18.1645	-43.4586	11.3321	0.8457	0.770768	1.01528	47.1021	-67.3164
84000	2800		(0.4529494966303353, 0.4846677945105435, 0.8088378585757735)	#737bce	0.452949	0.484668	0.808838	0.651813	0.44	0.808838	54.5105	18.3876	-43.7815	0.2546	0.224589	0.615309	54.5105	18.3876	-43.7815	11.2242	0.846169	0.780232	1.02282	47.486	-67.2183
86000	2866.67		(0.45401632600234815, 0.48477318320067303, 0.806822530992595)	#737bcd	0.454016	0.484773	0.806823	0.652137	0.437279	0.806823	54.5109	18.2889	-43.4884	0.25437	0.224592	0.61205	54.5109	18.2889	-43.4884	11.2482	0.846175	0.776045	1.01597	47.1776	-67.191
88000	2933.33		(0.4548002699429607, 0.48517070194414397, 0.8080631592571021)	#737bce	0.4548	0.485171	0.808063	0.652338	0.437172	0.808063	54.5677	18.3712	-43.5769	0.255146	0.225136	0.614127	54.5677	18.3712	-43.5769	11.1654	0.847057	0.779537	1.01804	47.2911	-67.1406
90000	3000		(0.4541328082388071, 0.48529088202937937, 0.8086196854979616)	#737bce	0.454133	0.485291	0.80862	0.652017	0.438385	0.80862	54.5708	18.3517	-43.6533	0.255131	0.225165	0.615038	54.5708	18.3517	-43.6533	11.1773	0.847104	0.77871	1.01983	47.354	-67.1983
92000	3066.67		(0.4524059128601936, 0.4859324587920977, 0.8047424910558283)	#737bcd	0.452406	0.485932	0.804742	0.650808	0.437825	0.804742	54.532	17.8529	-43.1562	0.253554	0.224794	0.608766	54.532	17.8529	-43.1562	11.426	0.846503	0.757542	1.00821	46.7031	-67.5261
94000	3133.33		(0.45538637897403184, 0.48521877397823815, 0.8092150391509739)	#747bce	0.455386	0.485219	0.809215	0.652614	0.437249	0.809215	54.5965	18.4875	-43.6971	0.255717	0.225412	0.616023	54.5965	18.4875	-43.6971	11.0952	0.847505	0.784473	1.02085	47.4471	-67.0676
96000	3200		(0.4547817806990783, 0.4855238465022973, 0.8076453023453606)	#737bcd	0.454782	0.485524	0.807645	0.652146	0.436904	0.807645	54.5855	18.2849	-43.4885	0.255123	0.225306	0.613483	54.5855	18.2849	-43.4885	11.1844	0.847333	0.775873	1.01598	47.1761	-67.1955
98000	3266.67		(0.4527609063427351, 0.48617466788695674, 0.8064435014930064)	#737bcd	0.452761	0.486175	0.806444	0.650921	0.438571	0.806444	54.5766	17.966	-43.3313	0.254276	0.22522	0.611562	54.5766	17.966	-43.3313	11.3379	0.847195	0.762341	1.0123	46.9081	-67.4802
100000	3333.33		(0.4540607001876658, 0.48548686801453256, 0.8088896284586442)	#737bce	0.454061	0.485487	0.80889	0.651905	0.438662	0.80889	54.586	18.3374	-43.6683	0.255253	0.225311	0.615499	54.586	18.3374	-43.6683	11.1717	0.847341	0.778101	1.02018	47.3622	-67.2213
102000	3400		(0.45255567573564076, 0.4860637324236625, 0.8085771602370321)	#737bce	0.452556	0.486064	0.808577	0.65098	0.440306	0.808577	54.593	18.1296	-43.6138	0.254832	0.225378	0.615026	54.593	18.1296	-43.6138	11.2603	0.84745	0.769285	1.0189	47.2319	-67.4281
104000	3466.67		(0.4544637657043015, 0.48630594151852163, 0.8077580867330431)	#737ccd	0.454464	0.486306	0.807758	0.651645	0.437376	0.807758	54.6333	18.1535	-43.4296	0.2553	0.225764	0.613745	54.6333	18.1535	-43.4296	11.2019	0.848075	0.770297	1.0146	47.071	-67.3152
106000	3533.33		(0.4537667212099361, 0.4858252211775799, 0.806900185816901)	#737bcd	0.453767	0.485825	0.8069	0.651536	0.437642	0.8069	54.5774	18.118	-43.3947	0.254645	0.225229	0.612284	54.5774	18.118	-43.3947	11.2659	0.847208	0.768792	1.01378	47.0251	-67.3387
108000	3600		(0.4544193915189838, 0.4852594503147794, 0.8086973403222675)	#737bce	0.454419	0.485259	0.808697	0.652158	0.438085	0.808697	54.5749	18.3807	-43.6577	0.255242	0.225204	0.615166	54.5749	18.3807	-43.6577	11.1605	0.847168	0.779938	1.01993	47.3692	-67.168
110000	3666.67		(0.4538314335635244, 0.48653890599143945, 0.8066413364025479)	#737ccd	0.453831	0.486539	0.806641	0.651216	0.437381	0.806641	54.6229	17.9938	-43.2854	0.254815	0.225664	0.61194	54.6229	17.9938	-43.2854	11.2819	0.847913	0.763522	1.01123	46.8765	-67.4273
112000	3733.33		(0.45556572463969086, 0.4859213652457683, 0.8088378585757735)	#747bce	0.455566	0.485921	0.808838	0.652345	0.436765	0.808838	54.6417	18.3636	-43.571	0.255885	0.225844	0.615484	54.6417	18.3636	-43.571	11.1033	0.848206	0.779212	1.0179	47.2827	-67.1464
114000	3800		(0.45526989673757295, 0.4867644747668044, 0.8064989692246536)	#747ccd	0.45527	0.486764	0.806499	0.651722	0.435498	0.806499	54.6623	18.0412	-43.2008	0.25533	0.226042	0.611755	54.6623	18.0412	-43.2008	11.221	0.848525	0.765532	1.00926	46.8166	-67.334
116000	3866.67		(0.4566750792726331, 0.4860230560871213, 0.8086141387247969)	#747bce	0.456675	0.486023	0.808614	0.652768	0.435237	0.808614	54.6659	18.4026	-43.4992	0.256226	0.226076	0.615147	54.6659	18.4026	-43.4992	11.059	0.848581	0.780867	1.01622	47.2317	-67.0689
118000	3933.33		(0.45694502223331573, 0.48674043874975736, 0.8070129702045835)	#747ccd	0.456945	0.48674	0.807013	0.652481	0.433782	0.807013	54.6979	18.191	-43.2168	0.256051	0.226384	0.612616	54.6979	18.191	-43.2168	11.1173	0.849078	0.771892	1.00963	46.8893	-67.1725
120000	4000		(0.4578768801249873, 0.4871767849053813, 0.8085401817492673)	#747cce	0.457877	0.487177	0.80854	0.652741	0.433699	0.80854	54.7637	18.2983	-43.3324	0.256982	0.227017	0.615169	54.7637	18.2983	-43.3324	11.013	0.850099	0.776443	1.01233	47.0375	-67.1068
122000	4066.67		(0.45519224191326696, 0.4869049930203105, 0.8105980345933753)	#747cce	0.455192	0.486905	0.810598	0.651795	0.438449	0.810598	54.7232	18.321	-43.6969	0.25662	0.226627	0.618463	54.7232	18.321	-43.6969	11.0612	0.84947	0.777407	1.02084	47.3823	-67.2529
124000	4133.33		(0.4587347810411293, 0.48748185742944045, 0.8063177746346063)	#747ccd	0.458735	0.487482	0.806318	0.652882	0.431074	0.806318	54.7711	18.1417	-42.9985	0.256685	0.227088	0.611592	54.7711	18.1417	-42.9985	11.0714	0.850215	0.7698	1.00453	46.669	-67.1243
126000	4200		(0.4570319216795629, 0.48728217359551085, 0.810353976574128)	#747cce	0.457032	0.487282	0.810354	0.652397	0.43601	0.810354	54.7787	18.3631	-43.5717	0.257291	0.227161	0.618133	54.7787	18.3631	-43.5717	10.9831	0.850332	0.779193	1.01792	47.2832	-67.1472
128000	4266.67		(0.457703081232493, 0.48826395244566473, 0.8065969622172302)	#747ccd	0.457703	0.488264	0.806597	0.652068	0.43255	0.806597	54.8079	17.9765	-42.9819	0.25667	0.227443	0.612113	54.8079	17.9765	-42.9819	11.1212	0.850786	0.762789	1.00414	46.5897	-67.3036
130000	4333.33		(0.4575884479204223, 0.48786643370219374, 0.8112340645829288)	#747cce	0.457588	0.487866	0.811234	0.652397	0.435935	0.811234	54.8391	18.3754	-43.6027	0.257942	0.227743	0.619647	54.8391	18.3754	-43.6027	10.9265	0.851269	0.779713	1.01864	47.3164	-67.1481
132000	4400		(0.4596703367815773, 0.48803283689713506, 0.8115909069898587)	#757cce	0.45967	0.488033	0.811591	0.653234	0.433618	0.811591	54.8928	18.5103	-43.5667	0.258819	0.228262	0.620283	54.8928	18.5103	-43.5667	10.8131	0.852104	0.78544	1.0178	47.3359	-66.9806
134000	4466.67		(0.45838163648297603, 0.48835270081630017, 0.8081093823668081)	#747cce	0.458382	0.488353	0.808109	0.652384	0.432773	0.808109	54.8457	18.1194	-43.14	0.257398	0.227807	0.614599	54.8457	18.1194	-43.14	11.021	0.851372	0.76885	1.00783	46.7907	-67.2169
136000	4533.33		(0.460291575376025, 0.48846733412837084, 0.8094054783629624)	#757cce	0.460292	0.488467	0.809405	0.653216	0.431321	0.809405	54.905	18.3216	-43.2312	0.258493	0.228379	0.61676	54.905	18.3216	-43.2312	10.8737	0.852293	0.777431	1.00996	46.9533	-67.0325
138000	4600		(0.45601131541725604, 0.48764826062438177, 0.8095903708017861)	#747cce	0.456011	0.487648	0.80959	0.651754	0.436738	0.80959	54.7746	18.1847	-43.4691	0.256823	0.227121	0.616906	54.7746	18.1847	-43.4691	11.0657	0.850268	0.771624	1.01552	47.1195	-67.2986
140000	4666.67		(0.4600789490713777, 0.48808090893122924, 0.8103669190448456)	#757cce	0.460079	0.488081	0.810367	0.653343	0.432258	0.810367	54.8878	18.4383	-43.3975	0.258594	0.228213	0.618288	54.8878	18.4383	-43.3975	10.8409	0.852025	0.782382	1.01385	47.152	-66.9809
142000	4733.33		(0.45962041582309493, 0.48923093990071276, 0.8102633792791043)	#757cce	0.45962	0.489231	0.810263	0.652592	0.432752	0.810263	54.9545	18.2256	-43.2776	0.258774	0.228858	0.618235	54.9545	18.2256	-43.2776	10.8791	0.853062	0.77336	1.01105	46.9588	-67.1624
144000	4800		(0.45958528625971845, 0.48877610450120645, 0.80762496417709)	#757ccd	0.459585	0.488776	0.807625	0.652688	0.430942	0.807625	54.8897	18.0965	-42.999	0.257797	0.228232	0.613873	54.8897	18.0965	-42.999	10.9907	0.852056	0.767882	1.00454	46.6519	-67.1757
146000	4866.67		(0.46032670493940153, 0.48878534912314764, 0.8091262907803386)	#757cce	0.460327	0.488785	0.809126	0.653068	0.431082	0.809126	54.9232	18.2546	-43.1621	0.25852	0.228555	0.616338	54.9232	18.2546	-43.1621	10.8878	0.852575	0.77459	1.00835	46.8636	-67.0749
148000	4933.33		(0.45989220770816575, 0.48909966626914797, 0.8099601556794335)	#757cce	0.459892	0.4891	0.80996	0.652761	0.432204	0.80996	54.9469	18.2406	-43.2456	0.258731	0.228784	0.617728	54.9469	18.2406	-43.2456	10.877	0.852943	0.773996	1.0103	46.9351	-67.1304
150000	5000		(0.46028602860286033, 0.4897689768976898, 0.8103613722716809)	#757cce	0.460286	0.489769	0.810361	0.65263	0.431999	0.810361	55.0038	18.1938	-43.2131	0.259207	0.229335	0.618464	55.0038	18.1938	-43.2131	10.8493	0.853826	0.77201	1.00954	46.887	-67.1677
152000	5066.67		(0.45879949339471765, 0.4897209048635956, 0.8106572001737989)	#747cce	0.458799	0.489721	0.810657	0.65202	0.43404	0.810657	54.9772	18.1273	-43.2996	0.258773	0.229078	0.618919	54.9772	18.1273	-43.2996	10.909	0.853414	0.769189	1.01156	46.941	-67.2834
154000	5133.33		(0.45940224274528296, 0.4893215371957364, 0.8087565059026911)	#757cce	0.459402	0.489322	0.808757	0.652393	0.431965	0.808757	54.9372	18.0857	-43.0876	0.258261	0.228691	0.615776	54.9372	18.0857	-43.0876	10.9569	0.852793	0.76742	1.00661	46.7294	-67.2302
156000	5200		(0.4582318736075288, 0.48962106294663077, 0.812077174103965)	#747ccf	0.458232	0.489621	0.812077	0.651882	0.435729	0.812077	54.9785	18.2119	-43.5033	0.258989	0.22909	0.621229	54.9785	18.2119	-43.5033	10.8771	0.853433	0.772777	1.01632	47.1615	-67.2842
158000	5266.67		(0.4591119616163297, 0.4892383355982657, 0.8090005639219384)	#757cce	0.459112	0.489238	0.809001	0.652316	0.432495	0.809001	54.9295	18.0978	-43.1354	0.25821	0.228616	0.616161	54.9295	18.0978	-43.1354	10.9589	0.852673	0.767933	1.00773	46.7781	-67.2392
160000	5333.33		(0.45829473703672885, 0.4897523365781956, 0.8089598875853972)	#747cce	0.458295	0.489752	0.80896	0.651715	0.433477	0.80896	54.9483	17.9636	-43.1008	0.258083	0.228798	0.616137	54.9483	17.9636	-43.1008	11.0092	0.852965	0.762242	1.00692	46.6945	-67.3745
162000	5400		(0.46107367039224934, 0.4887354281646652, 0.8093980826654094)	#757cce	0.461074	0.488735	0.809398	0.653431	0.43035	0.809398	54.9371	18.3307	-43.1785	0.258846	0.228689	0.616789	54.9371	18.3307	-43.1785	10.8392	0.852791	0.777818	1.00873	46.9084	-66.9971
164000	5466.67		(0.46075750432186074, 0.48955819951743074, 0.8079170942304313)	#757cce	0.460758	0.489558	0.807917	0.65284	0.429697	0.807917	54.967	18.0749	-42.9176	0.258543	0.228979	0.614453	54.967	18.0749	-42.9176	10.9334	0.853256	0.766964	1.00264	46.5685	-67.1614
166000	5533.33		(0.4592765158868828, 0.4901775891874902, 0.8080317275425022)	#757cce	0.459277	0.490178	0.808032	0.651899	0.431611	0.808032	54.9827	17.8931	-42.9113	0.258269	0.229131	0.614683	54.9827	17.8931	-42.9113	11.0124	0.853498	0.759251	1.00249	46.4924	-67.3649
168000	5600		(0.46084255484371967, 0.490340294533655, 0.808092742047314)	#757dce	0.460843	0.49034	0.808093	0.652509	0.429716	0.808093	55.0229	17.9743	-42.8546	0.258879	0.229521	0.614825	55.0229	17.9743	-42.8546	10.9357	0.854124	0.762693	1.00117	46.4714	-67.2456
170000	5666.67		(0.46101820266060217, 0.49005740910225476, 0.8086991892466557)	#757cce	0.461018	0.490057	0.808699	0.652746	0.429926	0.808699	55.0151	18.0738	-42.9544	0.259036	0.229445	0.615787	55.0151	18.0738	-42.9544	10.8929	0.854002	0.766915	1.0035	46.6019	-67.1803
172000	5733.33		(0.46123452681402594, 0.4894879403906777, 0.8087990311636206)	#757cce	0.461235	0.489488	0.808799	0.653118	0.429729	0.808799	54.9824	18.182	-43.0201	0.258958	0.229128	0.615893	54.9824	18.182	-43.0201	10.8682	0.853495	0.771506	1.00503	46.7046	-67.0892
174000	5800		(0.4618095422987677, 0.49076369821856136, 0.8068465670096422)	#757dcd	0.46181	0.490764	0.806847	0.652681	0.427636	0.806847	55.053	17.8801	-42.626	0.258963	0.229812	0.612854	55.053	17.8801	-42.626	10.9598	0.85459	0.758699	0.995827	46.2242	-67.2437
176000	5866.67		(0.46240859380055654, 0.4899094951511958, 0.8093444638581505)	#757cce	0.462409	0.489909	0.809344	0.653455	0.428663	0.809344	55.039	18.2342	-43.0081	0.259669	0.229677	0.616849	55.039	18.2342	-43.0081	10.7929	0.854374	0.773725	1.00475	46.7138	-67.0244
178000	5933.33		(0.460439489327084, 0.49046417246766694, 0.8085808580858086)	#757dce	0.460439	0.490464	0.808581	0.652293	0.430559	0.808581	55.0301	17.9655	-42.9144	0.258931	0.22959	0.615629	55.0301	17.9655	-42.9144	10.9345	0.854234	0.762322	1.00256	46.5231	-67.284
180000	6000		(0.46174113209640294, 0.4898891569829252, 0.8096957594919156)	#757cce	0.461741	0.489889	0.809696	0.653184	0.429735	0.809696	55.0299	18.2202	-43.074	0.25954	0.229588	0.61741	55.0299	18.2202	-43.074	10.8092	0.854232	0.773127	1.00629	46.769	-67.0718
182000	6066.67		(0.46280796146841574, 0.49090421647206733, 0.8080039936766786)	#767dce	0.462808	0.490904	0.808004	0.653101	0.427221	0.808004	55.0954	18.0093	-42.7249	0.259712	0.230224	0.614773	55.0954	18.0093	-42.7249	10.8557	0.855249	0.764182	0.998137	46.3655	-67.1437
184000	6133.33		(0.4597516894546598, 0.4915568867811151, 0.8085864048589733)	#757dce	0.459752	0.491557	0.808586	0.651471	0.431413	0.808586	55.0904	17.7549	-42.8207	0.25905	0.230175	0.615744	55.0904	17.7549	-42.8207	10.9921	0.855171	0.753385	1.00037	46.3556	-67.4795
186000	6200		(0.46038402159543684, 0.4912684545765501, 0.8062123859444769)	#757dcd	0.460384	0.491268	0.806212	0.651782	0.428954	0.806212	55.0524	17.6636	-42.537	0.258439	0.229807	0.611854	55.0524	17.6636	-42.537	11.076	0.854582	0.74951	0.993748	46.0587	-67.4492
188000	6266.67		(0.4598533802960128, 0.4923130968559041, 0.8064989692246536)	#757dcd	0.459853	0.492313	0.806499	0.65106	0.429815	0.806499	55.1161	17.4912	-42.4785	0.258684	0.230425	0.612424	55.1161	17.4912	-42.4785	11.117	0.85557	0.742197	0.992381	45.9387	-67.6198
190000	6333.33		(0.4614656423625556, 0.49109650460844406, 0.8084921097151732)	#757dce	0.461466	0.491097	0.808492	0.652436	0.429227	0.808492	55.0898	17.9291	-42.8059	0.259462	0.23017	0.615568	55.0898	17.9291	-42.8059	10.9015	0.855162	0.760775	1.00003	46.409	-67.2738
192000	6400		(0.46200552828392083, 0.49155873570550335, 0.8077617845818196)	#757dcd	0.462006	0.491559	0.807762	0.652421	0.428042	0.807762	55.1212	17.8396	-42.6502	0.259572	0.230475	0.614435	55.1212	17.8396	-42.6502	10.9224	0.855649	0.756978	0.996392	46.2309	-67.3016
194000	6466.67		(0.46184282293775597, 0.4910817132133381, 0.8058888241765354)	#757dcd	0.461843	0.491082	0.805889	0.652502	0.426915	0.805889	55.0626	17.7629	-42.4725	0.258782	0.229905	0.611331	55.0626	17.7629	-42.4725	11.0165	0.854739	0.753725	0.99224	46.0373	-67.3043

## Sheet: Well 1
frame number	seconds	Well Coordinates	average color	hexcode	red	green	blue	hue	saturation	value	lightness	a_component	b_component	x	y	z	Hunter Lightness	Hunter a compent	Hunter b component	delta_e	light_ratio	a_ratio	b_ratio	chroma_ab	hue_ab
0	0	(824, 202)	(0.6205563413484205, 0.5678490538129444, 0.9240517329043829)	#9e90eb	0.620556	0.567849	0.924052	0.691328	0.385479	0.924052	64.5777	25.2577	-44.1035	0.393252	0.335174	0.834527	64.5777	25.2577	-44.1035	0	1	1	1	50.8239	-60.2006
2000	66.6667		(0.5798744580340387, 0.5571474794538277, 0.9270691775059859)	#938eec	0.579874	0.557147	0.927069	0.676906	0.399023	0.927069	63.1184	24.2723	-46.8821	0.370661	0.317292	0.838125	63.1184	24.2723	-46.8821	3.28957	0.977403	0.960984	1.063	52.7928	-62.628
4000	133.333		(0.5856098214863503, 0.5847778055116436, 0.9275351064518216)	#9595ec	0.58561	0.584778	0.927535	0.667071	0.369536	0.927535	64.9926	20.626	-43.9886	0.384317	0.340379	0.842769	64.9926	20.626	-43.9886	4.65172	1.00643	0.81662	0.997396	48.5843	-64.8784
6000	200		(0.5980623272411275, 0.5995839920126467, 0.9282876186778342)	#9898ec	0.598062	0.599584	0.928288	0.665899	0.355736	0.928288	66.1886	19.3572	-42.2003	0.396564	0.355681	0.846544	66.1886	19.3572	-42.2003	6.40569	1.02495	0.766389	0.956848	46.4281	-65.3591
8000	266.667		(0.5744330735594567, 0.5871814072163519, 0.909613482356639)	#9295e7	0.574433	0.587181	0.909613	0.660328	0.368487	0.909613	64.7269	18.2906	-41.9033	0.373565	0.337039	0.808232	64.7269	18.2906	-41.9033	7.30777	1.00231	0.72416	0.950113	45.7213	-66.4189
10000	333.333		(0.5474776049033475, 0.5750210315149162, 0.9071285279788482)	#8b92e7	0.547478	0.575021	0.907129	0.653903	0.396472	0.907129	63.4087	18.1018	-43.6583	0.355888	0.320797	0.80132	63.4087	18.1018	-43.6583	7.26445	0.981898	0.716683	0.989906	47.2623	-67.4799
12000	400		(0.5529707592608001, 0.5854082887280324, 0.9033973985633857)	#8d95e6	0.552971	0.585408	0.903397	0.651239	0.387899	0.903397	64.1437	16.6733	-41.9714	0.361066	0.329787	0.795745	64.1437	16.6733	-41.9714	8.85586	0.993279	0.660127	0.951658	45.1619	-68.3343
14000	466.667		(0.5566168381544037, 0.5927540653224986, 0.8968559040778027)	#8d97e4	0.556617	0.592754	0.896856	0.648965	0.379369	0.896856	64.6167	15.3841	-40.3044	0.363313	0.335661	0.784515	64.6167	15.3841	-40.3044	10.5794	1.0006	0.609083	0.91386	43.1407	-69.1083
16000	533.333		(0.5612742786883731, 0.5984469035138809, 0.8967560621608379)	#8f98e4	0.561274	0.598447	0.896756	0.648199	0.374106	0.896756	65.0743	14.8592	-39.5682	0.367679	0.34141	0.785209	65.0743	14.8592	-39.5682	11.3554	1.00769	0.588303	0.897167	42.2663	-69.4171
18000	600		(0.5648038753455178, 0.6063029832395004, 0.8977600281036507)	#909ae4	0.564804	0.606303	0.89776	0.645894	0.370874	0.89776	65.6669	14.0205	-38.7785	0.372898	0.348951	0.788261	65.6669	14.0205	-38.7785	12.4827	1.01687	0.555097	0.879262	41.2353	-70.1224
20000	666.667		(0.5626498784332216, 0.6100673932939512, 0.8950642963456009)	#8f9be4	0.56265	0.610067	0.895064	0.642892	0.371386	0.895064	65.8476	13.1384	-38.1205	0.372581	0.351272	0.783707	65.8476	13.1384	-38.1205	13.5753	1.01966	0.520172	0.864343	40.3211	-70.9833
22000	733.333		(0.5634855922567047, 0.6162853260115928, 0.8953120522136248)	#8f9de4	0.563486	0.616285	0.895312	0.640147	0.370627	0.895312	66.2774	12.3066	-37.4838	0.375709	0.356836	0.785076	66.2774	12.3066	-37.4838	14.6438	1.02632	0.48724	0.849905	39.4523	-71.8241
24000	800		(0.5673147146647438, 0.6216490556618687, 0.8948572168141185)	#909ee4	0.567315	0.621649	0.894857	0.639019	0.366028	0.894857	66.6962	11.7595	-36.7624	0.379586	0.362312	0.785084	66.6962	11.7595	-36.7624	15.5107	1.03281	0.465581	0.833548	38.5974	-72.2616
26000	866.667		(0.5723678250177959, 0.6274103040556156, 0.8919007867173272)	#919fe3	0.572368	0.62741	0.891901	0.637957	0.358261	0.891901	67.1366	11.0742	-35.6556	0.38335	0.368131	0.780529	67.1366	11.0742	-35.6556	16.7059	1.03963	0.438448	0.808453	37.3357	-72.7458
28000	933.333		(0.5735215538360559, 0.6329774153885978, 0.8919950818611273)	#92a1e3	0.573522	0.632977	0.891995	0.635552	0.357035	0.891995	67.5287	10.3555	-35.0579	0.386381	0.373364	0.781554	67.5287	10.3555	-35.0579	17.6807	1.0457	0.409994	0.7949	36.5553	-73.5437
30000	1000		(0.5779182960312838, 0.637322387700955, 0.8911297852474324)	#93a2e3	0.577918	0.637322	0.89113	0.635056	0.351477	0.89113	67.8862	9.9781	-34.3755	0.390035	0.378179	0.780691	67.8862	9.9781	-34.3755	18.4132	1.05123	0.395051	0.779428	35.7944	-73.8137
32000	1066.67		(0.5791644710689556, 0.6377254532175907, 0.8895563505930425)	#93a2e2	0.579164	0.637725	0.889556	0.635222	0.348929	0.889556	67.9185	9.90244	-34.1032	0.390235	0.378617	0.777862	67.9185	9.90244	-34.1032	18.6266	1.05173	0.392056	0.773255	35.5118	-73.8085
34000	1133.33		(0.5829214854258535, 0.6428229377559604, 0.8878072681217701)	#94a3e2	0.582921	0.642823	0.887807	0.633921	0.343414	0.887807	68.3065	9.31734	-33.2517	0.39367	0.383892	0.77548	68.3065	9.31734	-33.2517	19.6408	1.05774	0.368891	0.753947	34.5324	-74.3468
36000	1200		(0.5854877924767267, 0.6475118100045298, 0.8831110001756478)	#95a5e1	0.585488	0.647512	0.883111	0.631934	0.337017	0.883111	68.6169	8.51547	-32.1101	0.395371	0.388148	0.767609	68.6169	8.51547	-32.1101	20.9871	1.06255	0.337143	0.728064	33.2201	-75.1473
38000	1266.67		(0.5887345037024712, 0.6490630575662608, 0.8842480886744136)	#96a5e1	0.588735	0.649063	0.884248	0.632642	0.334198	0.884248	68.789	8.60006	-31.9985	0.398003	0.390521	0.770006	68.789	8.60006	-31.9985	21.0177	1.06521	0.340492	0.725533	33.1341	-74.9564
40000	1333.33		(0.5912065156095442, 0.6534357637444417, 0.881794566011223)	#96a6e0	0.591207	0.653436	0.881795	0.630975	0.329542	0.881795	69.1001	7.99013	-31.1709	0.400341	0.394836	0.766237	69.1001	7.99013	-31.1709	22.0425	1.07003	0.316344	0.706768	32.1787	-75.6228
42000	1400		(0.5943774209353708, 0.6556507751615498, 0.881202910206987)	#97a7e0	0.594377	0.655651	0.881203	0.631062	0.325493	0.881203	69.298	7.86335	-30.7781	0.402673	0.397597	0.76557	69.298	7.86335	-30.7781	22.4146	1.0731	0.311325	0.697861	31.7667	-75.6683
44000	1466.67		(0.5974022612345268, 0.6582429671538582, 0.8810494494827634)	#98a7e0	0.597402	0.658243	0.881049	0.630918	0.321942	0.881049	69.523	7.7019	-30.4051	0.405279	0.400751	0.765762	69.523	7.7019	-30.4051	22.8103	1.07658	0.304932	0.689403	31.3654	-75.7854
46000	1533.33		(0.5985522922040103, 0.6607242236828725, 0.880851614573222)	#98a8e0	0.598552	0.660724	0.880852	0.629961	0.320485	0.880852	69.7073	7.41834	-30.0915	0.406931	0.403347	0.765817	69.7073	7.41834	-30.0915	23.2571	1.07943	0.293706	0.682294	30.9925	-76.1513
48000	1600		(0.6005176988287063, 0.6636769559308873, 0.8813009031995637)	#99a9e0	0.600518	0.663677	0.881301	0.629177	0.318601	0.881301	69.9438	7.1692	-29.7869	0.409432	0.406695	0.767149	69.9438	7.1692	-29.7869	23.6845	1.0831	0.283842	0.675385	30.6375	-76.4672
50000	1666.67		(0.6039160218542863, 0.6674598552292205, 0.8788492294607613)	#99aae0	0.603916	0.66746	0.878849	0.628146	0.312833	0.878849	70.2328	6.72065	-28.9944	0.41203	0.410812	0.763351	70.2328	6.72065	-28.9944	24.5741	1.08757	0.266083	0.657418	29.7631	-76.9498
52000	1733.33		(0.6070444019191835, 0.6676854240045853, 0.8806796646051159)	#9aaae0	0.607044	0.667685	0.88068	0.629731	0.310709	0.88068	70.3205	7.03484	-29.1102	0.414296	0.412067	0.766799	70.3205	7.03484	-29.1102	24.2869	1.08893	0.278522	0.660044	29.9482	-76.4143
54000	1800		(0.607944828096255, 0.6710818981057769, 0.8808848952122103)	#9babe0	0.607945	0.671082	0.880885	0.628113	0.309848	0.880885	70.5656	6.63121	-28.7603	0.41644	0.415587	0.767739	70.5656	6.63121	-28.7603	24.8639	1.09272	0.262542	0.65211	29.5149	-77.0163
56000	1866.67		(0.6126337003448243, 0.6733412837082027, 0.8786698837951022)	#9cabe0	0.612634	0.673341	0.87867	0.628635	0.302771	0.87867	70.778	6.51404	-28.1179	0.419071	0.418653	0.764169	70.778	6.51404	-28.1179	25.403	1.09601	0.257903	0.637543	28.8625	-76.9564
58000	1933.33		(0.6116778064361058, 0.6739162991929445, 0.8747945382773572)	#9babdf	0.611678	0.673916	0.874795	0.627243	0.300775	0.874795	70.7627	6.11609	-27.6022	0.417541	0.418432	0.7572	70.7627	6.11609	-27.6022	26.0182	1.09578	0.242147	0.625852	28.2717	-77.5063
60000	2000		(0.6163814700797811, 0.6768098658605357, 0.8749369054552514)	#9dacdf	0.616381	0.67681	0.874937	0.627714	0.295513	0.874937	71.0407	6.06369	-27.1881	0.421329	0.422468	0.758036	71.0407	6.06369	-27.1881	26.3878	1.10008	0.240073	0.616461	27.856	-77.4272
62000	2066.67		(0.614197890377273, 0.6784073365319725, 0.8775290974475599)	#9cacdf	0.614198	0.678407	0.877529	0.626027	0.300083	0.877529	71.1338	5.83947	-27.4097	0.421916	0.423825	0.76295	71.1338	5.83947	-27.4097	26.4336	1.10152	0.231195	0.621487	28.0249	-77.9733
64000	2133.33		(0.6160005916558042, 0.6798254615377504, 0.874411810928992)	#9dadde	0.616001	0.679825	0.874412	0.625502	0.295526	0.874412	71.2311	5.57571	-26.8233	0.422433	0.425246	0.757568	71.2311	5.57571	-26.8233	27.0233	1.10303	0.220752	0.60819	27.3967	-78.2573
66000	2200		(0.5470468055208882, 0.5964112377624317, 0.8002033816827061)	#8b98cc	0.547047	0.596411	0.800203	0.634167	0.316365	0.800203	63.653	7.64202	-28.1343	0.328741	0.323767	0.616603	63.653	7.64202	-28.1343	23.7946	0.985682	0.302562	0.637916	29.1538	-74.8036
68000	2266.67		(0.5484815708461602, 0.5976851466659271, 0.7991180630668109)	#8b98cb	0.548482	0.597685	0.799118	0.633948	0.313641	0.799118	63.7547	7.49246	-27.821	0.329552	0.325008	0.61506	63.7547	7.49246	-27.821	24.1123	0.987256	0.29664	0.630813	28.8123	-74.9273
70000	2333.33		(0.5514805262038809, 0.6010298508842481, 0.7988887964426695)	#8c99cb	0.551481	0.60103	0.798889	0.633288	0.30969	0.798889	64.0339	7.21563	-27.3536	0.332168	0.328434	0.615217	64.0339	7.21563	-27.3536	24.6247	0.99158	0.28568	0.620213	28.2893	-75.2225
72000	2400		(0.5512272235626925, 0.6012887002986013, 0.7963021512235258)	#8c99cb	0.551227	0.601289	0.796302	0.632622	0.307766	0.796302	64.0213	6.99081	-27.0055	0.331379	0.328279	0.611098	64.0213	6.99081	-27.0055	25.0266	0.991385	0.276779	0.612321	27.8956	-75.4866
74000	2466.67		(0.5512919359162807, 0.6046260088193693, 0.7967237059840439)	#8c9acb	0.551292	0.604626	0.796724	0.630449	0.308051	0.796724	64.2538	6.53948	-26.7075	0.332937	0.331148	0.612242	64.2538	6.53948	-26.7075	25.5558	0.994985	0.25891	0.605565	27.4965	-76.2415
76000	2533.33		(0.5530447162363296, 0.6048367861996283, 0.7958103373362546)	#8d9aca	0.553045	0.604837	0.79581	0.63111	0.305055	0.79581	64.2908	6.58114	-26.5182	0.333507	0.331606	0.610845	64.2908	6.58114	-26.5182	25.6543	0.995557	0.26056	0.601271	27.3226	-76.0622
78000	2600		(0.5537362139575303, 0.6076582448160782, 0.7970676059202559)	#8d9acb	0.553736	0.607658	0.797068	0.629733	0.305283	0.797068	64.5076	6.30629	-26.3622	0.335382	0.334301	0.61327	64.5076	6.30629	-26.3622	25.9599	0.998916	0.249677	0.597736	27.106	-76.5467
80000	2666.67		(0.5552967061412024, 0.610853186158952, 0.7944458311377356)	#8d9bca	0.555297	0.610853	0.794446	0.627949	0.301026	0.794446	64.7279	5.79275	-25.6489	0.336625	0.337052	0.609562	64.7279	5.79275	-25.6489	26.8231	1.00233	0.229346	0.581561	26.2949	-77.2734
82000	2733.33		(0.556002995257509, 0.6122195412818593, 0.7941684924795)	#8d9cca	0.556003	0.61222	0.794168	0.627327	0.299893	0.794168	64.8311	5.63101	-25.4499	0.337434	0.338346	0.609329	64.8311	5.63101	-25.4499	27.0782	1.00392	0.222942	0.57705	26.0654	-77.5238
84000	2800		(0.5545275535956957, 0.6130848378955542, 0.7952612067929482)	#8d9cca	0.554528	0.613085	0.795261	0.626126	0.30271	0.795261	64.8743	5.46543	-25.541	0.337493	0.338889	0.611167	64.8743	5.46543	-25.541	27.1365	1.00459	0.216386	0.579116	26.1192	-77.9216
86000	2866.67		(0.5548474175148607, 0.6156067707611097, 0.7948174649397712)	#8d9cca	0.554847	0.615607	0.794817	0.624467	0.301918	0.794817	65.048	5.09748	-25.2109	0.338583	0.341077	0.610826	65.048	5.09748	-25.2109	27.6331	1.00728	0.201819	0.571631	25.7211	-78.5693
88000	2933.33		(0.5569551913174511, 0.6163149088018045, 0.7935860812972053)	#8e9dca	0.556955	0.616315	0.793586	0.624858	0.298179	0.793586	65.1221	5.07538	-24.9192	0.339436	0.342014	0.609007	65.1221	5.07538	-24.9192	27.8507	1.00843	0.200944	0.565016	25.4308	-78.4878
90000	3000		(0.5578815024359578, 0.6155346627099685, 0.7942091688160413)	#8e9cca	0.557882	0.615535	0.794209	0.626008	0.297564	0.794209	65.0913	5.29771	-25.0534	0.339693	0.341625	0.609907	65.0913	5.29771	-25.0534	27.5966	1.00795	0.209746	0.568059	25.6074	-78.0603
92000	3066.67		(0.5558125560455205, 0.6179696961292768, 0.7916077322017916)	#8d9dc9	0.555813	0.61797	0.791608	0.622732	0.297869	0.791608	65.196	4.62404	-24.5269	0.339055	0.342949	0.606074	65.196	4.62404	-24.5269	28.4495	1.00958	0.183074	0.55612	24.9589	-79.3234
94000	3133.33		(0.5585508130644997, 0.6182729197289477, 0.7933198361852992)	#8e9dca	0.558551	0.618273	0.79332	0.624269	0.295932	0.79332	65.2818	4.8973	-24.634	0.340902	0.344037	0.608898	65.2818	4.8973	-24.634	28.1798	1.0109	0.193893	0.558551	25.1161	-78.7561
96000	3200		(0.5588836194543824, 0.6193508426472899, 0.7939096430651469)	#8e9dca	0.558884	0.619351	0.79391	0.623787	0.296036	0.79391	65.367	4.80525	-24.5866	0.341695	0.34512	0.610001	65.367	4.80525	-24.5866	28.2814	1.01222	0.190249	0.557475	25.0517	-78.9414
98000	3266.67		(0.5577391352580636, 0.6210869826478447, 0.7908792559928262)	#8e9ec9	0.557739	0.621087	0.790879	0.621381	0.294786	0.790879	65.4366	4.27542	-24.0518	0.341034	0.346007	0.605409	65.4366	4.27542	-24.0518	29.0356	1.0133	0.169272	0.545348	24.4288	-79.9204
100000	3333.33		(0.5587283098057705, 0.6216490556618687, 0.7925118562276395)	#8e9eca	0.558728	0.621649	0.792512	0.62181	0.294991	0.792512	65.5081	4.37398	-24.1723	0.342206	0.346919	0.608105	65.5081	4.37398	-24.1723	28.8834	1.01441	0.173174	0.548082	24.5649	-79.7433
102000	3400		(0.5587708350666999, 0.6218339481006924, 0.7911381054071794)	#8e9ec9	0.558771	0.621834	0.791138	0.621434	0.293713	0.791138	65.5085	4.26298	-23.9768	0.341891	0.346925	0.60595	65.5085	4.26298	-23.9768	29.0986	1.01441	0.168779	0.543648	24.3528	-79.9184
104000	3466.67		(0.5592201236930416, 0.6229100220946465, 0.791626221445674)	#8e9ec9	0.55922	0.62291	0.791626	0.620992	0.293581	0.791626	65.5947	4.1738	-23.9132	0.342706	0.348027	0.606891	65.5947	4.1738	-23.9132	29.2098	1.01575	0.165248	0.542208	24.2748	-80.0994
106000	3533.33		(0.5603923417551839, 0.6232298860138115, 0.7907683205295319)	#8e9ec9	0.560392	0.62323	0.790768	0.621207	0.291332	0.790768	65.6294	4.1623	-23.7368	0.343104	0.34847	0.6056	65.6294	4.1623	-23.7368	29.3415	1.01629	0.164793	0.538206	24.0989	-80.0542
108000	3600		(0.5594272032245241, 0.6243669745125773, 0.7931719222342403)	#8e9fca	0.559427	0.624367	0.793172	0.620363	0.294696	0.793172	65.7127	4.07913	-23.9514	0.343903	0.349539	0.609567	65.7127	4.07913	-23.9514	29.2563	1.01758	0.1615	0.543072	24.2963	-80.3348
110000	3666.67		(0.5605421046306311, 0.6247866803487071, 0.7908644645977203)	#8e9fc9	0.560542	0.624787	0.790864	0.620178	0.291229	0.790864	65.7395	3.95662	-23.5816	0.343883	0.349882	0.605984	65.7395	3.95662	-23.5816	29.6013	1.01799	0.15665	0.534688	23.9112	-80.4754
112000	3733.33		(0.5622042876556563, 0.625533645801555, 0.7917445526065212)	#8f9fc9	0.562204	0.625534	0.791745	0.620684	0.289917	0.791745	65.8284	4.03193	-23.5677	0.345211	0.351025	0.607525	65.8284	4.03193	-23.5677	29.5604	1.01937	0.159631	0.534374	23.9101	-80.2919
114000	3800		(0.5598709450777011, 0.6269332815634505, 0.7901507797838607)	#8e9fc9	0.559871	0.626933	0.790151	0.61813	0.291438	0.790151	65.868	3.55277	-23.2848	0.344318	0.351535	0.605153	65.868	3.55277	-23.2848	30.1029	1.01998	0.140661	0.527959	23.5543	-81.3248
116000	3866.67		(0.5613870630760556, 0.6270978358340036, 0.7920385315842509)	#8f9fc9	0.561387	0.627098	0.792039	0.619185	0.291212	0.792039	65.9237	3.76442	-23.4647	0.345628	0.352253	0.608205	65.9237	3.76442	-23.4647	29.8284	1.02084	0.14904	0.532038	23.7648	-80.8858
118000	3933.33		(0.5643860184337761, 0.627125569699827, 0.7933272318828521)	#8f9fca	0.564386	0.627126	0.793327	0.620993	0.288584	0.793327	65.9908	4.07038	-23.54	0.34736	0.35312	0.610322	65.9908	4.07038	-23.54	29.5594	1.02188	0.161154	0.533744	23.8893	-80.1898
120000	4000		(0.5634412180713869, 0.6296696896580415, 0.7920144955672038)	#8fa0c9	0.563441	0.62967	0.792014	0.618375	0.288597	0.792014	66.1359	3.55118	-23.1335	0.34767	0.354998	0.608589	66.1359	3.55118	-23.1335	30.2216	1.02413	0.140598	0.524528	23.4045	-81.2728
122000	4066.67		(0.5631176563034455, 0.6284808312764049, 0.7945863493912416)	#8fa0ca	0.563118	0.628481	0.794586	0.619603	0.291307	0.794586	66.0728	3.8598	-23.5948	0.347777	0.35418	0.612504	66.0728	3.8598	-23.5948	29.6768	1.02315	0.152817	0.534986	23.9084	-80.7094
124000	4133.33		(0.5656063085300127, 0.628972645163676, 0.7923066256205452)	#90a0ca	0.565606	0.628973	0.792307	0.620081	0.286127	0.792307	66.1293	3.83439	-23.1817	0.348413	0.354912	0.608996	66.1293	3.83439	-23.1817	29.9848	1.02403	0.151811	0.52562	23.4966	-80.608
126000	4200		(0.5637980604783167, 0.6309269582420427, 0.7923103234693216)	#8fa0ca	0.563798	0.630927	0.79231	0.617706	0.288413	0.79231	66.2311	3.41735	-23.0293	0.348477	0.356233	0.609253	66.2311	3.41735	-23.0293	30.395	1.0256	0.135299	0.522165	23.2815	-81.5594
128000	4266.67		(0.5631879154301985, 0.6330125449519742, 0.7911455011047323)	#8fa1c9	0.563188	0.633013	0.791146	0.615616	0.288136	0.791146	66.3526	2.99929	-22.6798	0.348785	0.357814	0.6077	66.3526	2.99929	-22.6798	30.9446	1.02748	0.118747	0.514239	22.8772	-82.4666
130000	4333.33		(0.5651477752817299, 0.6328331992863152, 0.7917482504552976)	#90a1c9	0.565148	0.632833	0.791748	0.616883	0.286203	0.791748	66.3803	3.21239	-22.7196	0.349759	0.358176	0.608672	66.3803	3.21239	-22.7196	30.7655	1.02791	0.127185	0.515142	22.9456	-81.9521
132000	4400		(0.5680764715126976, 0.6317959527045142, 0.7934548076656406)	#90a1ca	0.568076	0.631796	0.793455	0.619546	0.284047	0.793455	66.3769	3.6918	-22.9617	0.351122	0.358132	0.611294	66.3769	3.6918	-22.9617	30.254	1.02786	0.146165	0.520632	23.2566	-80.8661
134000	4466.67		(0.5642695361973172, 0.6343770511504933, 0.7905945216370377)	#8fa1c9	0.56427	0.634377	0.790595	0.615039	0.286272	0.790595	66.4601	2.85224	-22.4358	0.349711	0.359218	0.607052	66.4601	2.85224	-22.4358	31.2256	1.02915	0.112926	0.508709	22.6164	-82.7549
136000	4533.33		(0.5662589788390604, 0.6338408630779044, 0.7917334590601918)	#90a1c9	0.566259	0.633841	0.791733	0.616711	0.284786	0.791733	66.4688	3.15244	-22.5805	0.350702	0.359332	0.608822	66.4688	3.15244	-22.5805	30.9105	1.02929	0.124811	0.511989	22.7995	-82.0524
138000	4600		(0.5626110510210685, 0.6341422377531871, 0.7876824657255642)	#8fa1c8	0.562611	0.634142	0.787682	0.613697	0.285739	0.787682	66.3881	2.57541	-22.1362	0.347994	0.358277	0.602376	66.3881	2.57541	-22.1362	31.628	1.02803	0.101965	0.501915	22.2855	-83.3638
140000	4666.67		(0.5664364755803312, 0.6337095894463396, 0.792382431520463)	#90a1ca	0.566436	0.63371	0.792382	0.617043	0.285148	0.792382	66.469	3.22565	-22.6719	0.350918	0.359334	0.609837	66.469	3.22565	-22.6719	30.7945	1.02929	0.127709	0.514061	22.9002	-81.9026
142000	4733.33		(0.5652180344084828, 0.6359153562415064, 0.7925007626813101)	#90a2ca	0.565218	0.635915	0.792501	0.614824	0.286792	0.792501	66.5998	2.82551	-22.4906	0.351399	0.361047	0.61033	66.5998	2.82551	-22.4906	31.2155	1.03131	0.111867	0.509951	22.6674	-82.8394
144000	4800		(0.5677584565179207, 0.6348411311719407, 0.7924748777398748)	#90a1ca	0.567758	0.634841	0.792475	0.616913	0.283563	0.792475	66.5707	3.17099	-22.5275	0.352045	0.360665	0.610181	66.5707	3.17099	-22.5275	30.9406	1.03086	0.125545	0.510788	22.7496	-81.9876
146000	4866.67		(0.5649369979014708, 0.6370006748574017, 0.7893002745652716)	#90a2c9	0.564937	0.637001	0.7893	0.613135	0.284256	0.7893	66.64	2.44771	-21.977	0.350799	0.361574	0.605409	66.64	2.44771	-21.977	31.8455	1.03194	0.0969093	0.498304	22.1128	-83.6448
148000	4933.33		(0.5642085216925053, 0.6374499634837433, 0.7906888167808377)	#8fa2c9	0.564209	0.63745	0.790689	0.612768	0.286434	0.790689	66.6709	2.41556	-22.1275	0.351094	0.361979	0.607661	66.6709	2.41556	-22.1275	31.7662	1.03241	0.0956366	0.501717	22.2589	-83.7699
150000	5000		(0.5659280213735659, 0.6375146758373317, 0.7900657292620019)	#90a2c9	0.565928	0.637515	0.790066	0.613436	0.283695	0.790066	66.6997	2.49842	-21.9926	0.351703	0.362358	0.606719	66.6997	2.49842	-21.9926	31.8022	1.03286	0.098917	0.49866	22.1341	-83.5188
152000	5066.67		(0.5650645736842591, 0.6380379214392028, 0.7896866997624132)	#90a2c9	0.565065	0.638038	0.789687	0.612521	0.284445	0.789687	66.717	2.33408	-21.9139	0.35144	0.362586	0.606179	66.717	2.33408	-21.9139	31.9757	1.03313	0.0924106	0.496875	22.0379	-83.9203
154000	5133.33		(0.5650849118525297, 0.6373445747936138, 0.7931682243854637)	#90a2ca	0.565085	0.637345	0.793168	0.613865	0.28756	0.793168	66.7017	2.65379	-22.4297	0.352186	0.362384	0.611604	66.7017	2.65379	-22.4297	31.388	1.03289	0.105068	0.508569	22.5861	-83.2523
156000	5200		(0.5639089959416109, 0.6385167928557562, 0.791049357036544)	#8fa2c9	0.563909	0.638517	0.791049	0.611922	0.287138	0.791049	66.7422	2.26356	-22.07	0.351552	0.362917	0.608388	66.7422	2.26356	-22.07	31.9201	1.03352	0.0896186	0.500414	22.1858	-84.144
158000	5266.67		(0.5671649517892966, 0.6375035822910022, 0.7920200423403685)	#90a2c9	0.567165	0.637504	0.79202	0.61453	0.283901	0.79202	66.7385	2.71746	-22.2078	0.35284	0.362869	0.609845	66.7385	2.71746	-22.2078	31.4985	1.03346	0.107589	0.503539	22.3735	-83.0237
160000	5333.33		(0.5643471910216232, 0.6384187998631796, 0.7913710698800972)	#8fa2c9	0.564347	0.638419	0.791371	0.612288	0.286874	0.791371	66.7461	2.3312	-22.1089	0.351799	0.362968	0.608893	66.7461	2.3312	-22.1089	31.8448	1.03358	0.0922966	0.501296	22.2315	-83.9809
162000	5400		(0.5660907267197307, 0.6380601085318617, 0.7919830638526038)	#90a2c9	0.566091	0.63806	0.791983	0.613567	0.285224	0.791983	66.7575	2.55384	-22.1752	0.352599	0.363119	0.609847	66.7575	2.55384	-22.1752	31.6396	1.03376	0.101111	0.5028	22.3218	-83.4304
164000	5466.67		(0.566887613131061, 0.638881030960239, 0.7911251629364616)	#90a2c9	0.566888	0.638881	0.791125	0.613157	0.283441	0.791125	66.82	2.44385	-21.9574	0.353068	0.363941	0.608625	66.82	2.44385	-21.9574	31.874	1.03472	0.0967567	0.49786	22.093	-83.6491
166000	5533.33		(0.5658059923639424, 0.6394024276377217, 0.7909199323293673)	#90a3c9	0.565806	0.639402	0.79092	0.612178	0.284623	0.79092	66.835	2.27411	-21.9072	0.352759	0.364139	0.608355	66.835	2.27411	-21.9072	32.0315	1.03496	0.090036	0.496722	22.0249	-84.0736
168000	5600		(0.5642344066339408, 0.6409740133677233, 0.789318763809154)	#8fa3c9	0.564234	0.640974	0.789319	0.609844	0.285163	0.789319	66.9011	1.82989	-21.5825	0.352289	0.365011	0.606023	66.9011	1.82989	-21.5825	32.58	1.03598	0.0724487	0.48936	21.6599	-85.1537
170000	5666.67		(0.5660574460807426, 0.6401475441661814, 0.789840160486637)	#90a3c9	0.566057	0.640148	0.78984	0.611487	0.283327	0.78984	66.8807	2.11946	-21.6843	0.352884	0.364743	0.606762	66.8807	2.11946	-21.6843	32.3002	1.03566	0.0839131	0.491669	21.7877	-84.4176
172000	5733.33		(0.5646689038651764, 0.640870473601982, 0.789420454650507)	#8fa3c9	0.564669	0.64087	0.78942	0.610159	0.284704	0.78942	66.9024	1.88418	-21.5941	0.352466	0.365029	0.606177	66.9024	1.88418	-21.5941	32.5331	1.036	0.0745982	0.489623	21.6761	-85.0133
174000	5800		(0.5669061023749433, 0.639973745273687, 0.79058157916632)	#90a3c9	0.566906	0.639974	0.790582	0.612222	0.282925	0.790582	66.8904	2.25564	-21.7731	0.353408	0.36487	0.607928	66.8904	2.25564	-21.7731	32.1417	1.03581	0.0893047	0.493682	21.8896	-84.0854
176000	5866.67		(0.5659187767516247, 0.6415730648695122, 0.7885070860027179)	#90a3c9	0.565919	0.641573	0.788507	0.610019	0.282291	0.788507	66.9642	1.82255	-21.3688	0.353069	0.365846	0.604865	66.9642	1.82255	-21.3688	32.7379	1.03696	0.0721581	0.484515	21.4464	-85.125
178000	5933.33		(0.5666953249946844, 0.6411126826968411, 0.7903763485592257)	#90a3c9	0.566695	0.641113	0.790376	0.611218	0.283006	0.790376	66.963	2.06467	-21.6336	0.353769	0.365831	0.607771	66.963	2.06467	-21.6336	32.3806	1.03694	0.0817442	0.490518	21.7319	-84.5483
180000	6000		(0.5655767257398008, 0.6418485546033595, 0.7881594882177293)	#90a3c8	0.565577	0.641849	0.788159	0.609555	0.282408	0.788159	66.974	1.73543	-21.3052	0.352937	0.365976	0.604351	66.974	1.73543	-21.3052	32.8451	1.03711	0.068709	0.483073	21.3758	-85.3432
182000	6066.67		(0.5671187286795907, 0.6409851069140527, 0.7904613990810846)	#90a3c9	0.567119	0.640985	0.790461	0.611545	0.282547	0.790461	66.9624	2.12053	-21.6458	0.353926	0.365823	0.607895	66.9624	2.12053	-21.6458	32.3321	1.03693	0.0839557	0.490796	21.7495	-84.4049
184000	6133.33		(0.5666491018849784, 0.6424660953490307, 0.7908792559928262)	#90a3c9	0.566649	0.642466	0.790879	0.610313	0.28352	0.790879	67.0598	1.90037	-21.5571	0.354515	0.367113	0.608773	67.0598	1.90037	-21.5571	32.5586	1.03844	0.0752392	0.488785	21.6407	-84.9621
186000	6200		(0.5666749868264138, 0.6414787697257122, 0.7922844385278863)	#90a3ca	0.566675	0.641479	0.792284	0.611406	0.284758	0.792284	67.0052	2.13095	-21.839	0.354501	0.366389	0.610855	67.0052	2.13095	-21.839	32.194	1.03759	0.0843682	0.495175	21.9427	-84.427
188000	6266.67		(0.5672869807989201, 0.6418541013765242, 0.7898937792938957)	#90a3c9	0.567287	0.641854	0.789894	0.610838	0.281819	0.789894	67.0199	1.97429	-21.4777	0.354226	0.366584	0.607131	67.0199	1.97429	-21.4777	32.5578	1.03782	0.0781658	0.486984	21.5682	-84.748
190000	6333.33		(0.5660204675929777, 0.6430780893215372, 0.7900324486230136)	#90a3c9	0.56602	0.643078	0.790032	0.609335	0.283548	0.790032	67.0833	1.71225	-21.4027	0.354258	0.367424	0.60751	67.0833	1.71225	-21.4027	32.8024	1.0388	0.0677912	0.485283	21.4711	-85.426
192000	6400		(0.5685146665927097, 0.6414676761793827, 0.7917057251943681)	#90a3c9	0.568515	0.641468	0.791706	0.612189	0.281912	0.791706	67.0313	2.23678	-21.7145	0.355146	0.366734	0.609972	67.0313	2.23678	-21.7145	32.2064	1.038	0.0885582	0.492353	21.8294	-84.1188
194000	6466.67		(0.5659243235247895, 0.6430263194386665, 0.7899437002523781)	#90a3c9	0.565924	0.643026	0.789944	0.609304	0.283589	0.789944	67.0773	1.70669	-21.3995	0.354165	0.367344	0.607359	67.0773	1.70669	-21.3995	32.8081	1.03871	0.0675708	0.485211	21.4674	-85.4401

## Sheet: Well 2
frame number	seconds	Well Coordinates	average color	hexcode	red	green	blue	hue	saturation	value	lightness	a_component	b_component	x	y	z	Hunter Lightness	Hunter a compent	Hunter b component	delta_e	light_ratio	a_ratio	b_ratio	chroma_ab	hue_ab
0	0	(949, 202)	(0.627460225014098, 0.5687069547290864, 0.9257379519464551)	#a091ec	0.62746	0.568707	0.925738	0.694093	0.385672	0.925738	64.795	25.7219	-43.9887	0.397705	0.337894	0.838089	64.795	25.7219	-43.9887	0	1	1	1	50.9571	-59.6835
2000	66.6667		(0.5852622237013617, 0.5584010501890525, 0.923990718399571)	#958eeb	0.585262	0.558401	0.923991	0.678912	0.395664	0.923991	63.2665	24.2354	-46.2081	0.372495	0.319077	0.832395	63.2665	24.2354	-46.2081	3.07762	0.976409	0.942209	1.05045	52.178	-62.3237
4000	133.333		(0.5867690970777749, 0.583751652476172, 0.9383679544425031)	#9594ef	0.586769	0.583752	0.938368	0.668085	0.377908	0.938368	65.0777	21.596	-45.3724	0.388501	0.341452	0.864017	65.0777	21.596	-45.3724	4.36091	1.00436	0.839596	1.03145	50.2498	-64.5468
6000	200		(0.6053655785746642, 0.6082203178301023, 0.9295467361862236)	#9a9bed	0.605366	0.60822	0.929547	0.665199	0.348752	0.929547	66.897	18.6855	-41.2571	0.404196	0.364957	0.850389	66.897	18.6855	-41.2571	7.83527	1.03244	0.726443	0.9379	45.2912	-65.634
8000	266.667		(0.5972950236200091, 0.611796137596953, 0.9156280333915745)	#989ce9	0.597295	0.611796	0.915628	0.659074	0.347666	0.915628	66.8201	16.6745	-39.4401	0.39669	0.363943	0.823672	66.8201	16.6745	-39.4401	10.327	1.03125	0.648262	0.896596	42.8201	-67.0823
10000	333.333		(0.5678971258470384, 0.610424235700881, 0.9036303630363036)	#909be6	0.567897	0.610424	0.90363	0.645555	0.371538	0.90363	66.0593	14.0331	-38.986	0.37813	0.354005	0.799959	66.0593	14.0331	-38.986	12.7771	1.01951	0.545569	0.886272	41.4347	-70.2035
12000	400		(0.5739874827818916, 0.6286490833957346, 0.9029351674663264)	#92a0e6	0.573987	0.628649	0.902935	0.638971	0.364309	0.902935	67.3652	11.7542	-36.844	0.388558	0.371177	0.801416	67.3652	11.7542	-36.844	15.8981	1.03967	0.456973	0.837578	38.6735	-72.3059
14000	466.667		(0.5837941777371014, 0.6369026818648251, 0.9004465152397593)	#94a2e5	0.583794	0.636903	0.900447	0.638714	0.351661	0.900447	68.0591	11.0751	-35.4032	0.395865	0.380523	0.798166	68.0591	11.0751	-35.4032	17.2886	1.05038	0.43057	0.804823	37.095	-72.6289
16000	533.333		(0.5917186676650859, 0.645766425382034, 0.8963160181564375)	#96a4e4	0.591719	0.645766	0.896316	0.637093	0.339833	0.896316	68.7448	10.0821	-33.7505	0.40214	0.389911	0.791935	68.7448	10.0821	-33.7505	19.1057	1.06096	0.391965	0.767253	35.2242	-73.3678
18000	600		(0.6013275277107543, 0.6540588512632776, 0.8892512780689834)	#99a6e2	0.601328	0.654059	0.889251	0.636143	0.323782	0.889251	69.3948	9.11697	-31.7435	0.408071	0.398951	0.780285	69.3948	9.11697	-31.7435	21.1383	1.07099	0.354443	0.721628	33.0268	-73.9755
20000	666.667		(0.6011537288182599, 0.658483327324329, 0.8854387959804384)	#99a7e1	0.601154	0.658483	0.885439	0.633056	0.321067	0.885439	69.6485	8.2241	-30.8192	0.408724	0.402519	0.773936	69.6485	8.2241	-30.8192	22.4314	1.07491	0.319731	0.700615	31.8976	-75.0588
22000	733.333		(0.6073143448798661, 0.6654389808728771, 0.8862560205600392)	#9aa9e1	0.607314	0.665439	0.886256	0.631937	0.314742	0.886256	70.2295	7.73229	-30.0282	0.415297	0.410765	0.77668	70.2295	7.73229	-30.0282	23.4106	1.08387	0.300611	0.682633	31.0077	-75.56
24000	800		(0.6112470070536465, 0.6718048275415777, 0.884203714489096)	#9babe1	0.611247	0.671805	0.884204	0.62969	0.308703	0.884204	70.704	6.98262	-29.0053	0.419566	0.417583	0.774012	70.704	6.98262	-29.0053	24.7099	1.09119	0.271466	0.659381	29.834	-76.4644
26000	866.667		(0.6204287655656322, 0.6775901119523717, 0.8825322868421296)	#9eace1	0.620429	0.67759	0.882532	0.630319	0.29699	0.882532	71.2365	6.73221	-27.9398	0.426363	0.425325	0.772096	71.2365	6.73221	-27.9398	25.684	1.09941	0.26173	0.635159	28.7395	-76.4526
28000	933.333		(0.6225587264608814, 0.685989775448133, 0.8814007451165284)	#9eaee0	0.622559	0.68599	0.881401	0.625824	0.293671	0.881401	71.8248	5.6313	-26.876	0.431176	0.433987	0.771453	71.8248	5.6313	-26.876	27.3111	1.10849	0.21893	0.610974	27.4596	-78.1661
30000	1000		(0.626243632766638, 0.6892512780689833, 0.881583788630964)	#9fafe0	0.626244	0.689251	0.881584	0.62554	0.289638	0.881584	72.1094	5.45681	-26.4593	0.434729	0.438221	0.772416	72.1094	5.45681	-26.4593	27.7751	1.11289	0.212146	0.601502	27.0162	-78.347
32000	1066.67		(0.626665187527156, 0.6907655471429496, 0.8790544600678556)	#9fb0e0	0.626665	0.690766	0.879054	0.624338	0.287114	0.879054	72.1947	5.11713	-25.9763	0.434823	0.439495	0.768059	72.1947	5.11713	-25.9763	28.3507	1.1142	0.19894	0.590522	26.4755	-78.8559
34000	1133.33		(0.6289892854831701, 0.6963252627783787, 0.8781318467981252)	#a0b1df	0.628989	0.696325	0.878132	0.621622	0.283719	0.878132	72.5994	4.45175	-25.225	0.438488	0.445573	0.767367	72.5994	4.45175	-25.225	29.4178	1.12045	0.173072	0.573441	25.6148	-79.9914
36000	1200		(0.6300339277625242, 0.699734679350288, 0.8771722550406301)	#a0b2df	0.630034	0.699735	0.877172	0.619661	0.281744	0.877172	72.8376	3.99216	-24.7259	0.440421	0.449176	0.766223	72.8376	3.99216	-24.7259	30.1318	1.12412	0.155204	0.562095	25.0461	-80.8284
38000	1266.67		(0.6333398045686922, 0.7011842360706659, 0.8754823381497814)	#a1b2df	0.63334	0.701184	0.875482	0.619969	0.276582	0.875482	72.9772	3.93322	-24.2727	0.442277	0.451297	0.763481	72.9772	3.93322	-24.2727	30.5028	1.12628	0.152913	0.551793	24.5893	-80.7956
40000	1333.33		(0.6345342097234933, 0.7045437316840928, 0.8734337299276147)	#a1b3de	0.634534	0.704544	0.873434	0.617825	0.273518	0.873434	73.2051	3.42724	-23.6385	0.44391	0.454773	0.760374	73.2051	3.42724	-23.6385	31.3355	1.12979	0.133242	0.537376	23.8856	-81.7504
42000	1400		(0.639598413622875, 0.7050669772859638, 0.8751162511209104)	#a3b3df	0.639598	0.705067	0.875116	0.620337	0.269127	0.875116	73.3439	3.83998	-23.6522	0.447391	0.4569	0.763633	73.3439	3.83998	-23.6522	31.0722	1.13194	0.149288	0.537687	23.9619	-80.7784
44000	1466.67		(0.6387848868920505, 0.7074668811418957, 0.8736833347200267)	#a2b4de	0.638785	0.707467	0.873683	0.617935	0.26886	0.873683	73.4778	3.35546	-23.2505	0.44771	0.458957	0.761431	73.4778	3.35546	-23.2505	31.7132	1.134	0.130451	0.528555	23.4914	-81.7879
46000	1533.33		(0.6407576892142995, 0.7083192352848731, 0.8731619380425438)	#a3b4de	0.640758	0.708319	0.873162	0.618215	0.266164	0.873162	73.5649	3.3543	-23.0423	0.449002	0.460298	0.760684	73.5649	3.3543	-23.0423	31.8744	1.13535	0.130406	0.523822	23.2851	-81.7175
48000	1600		(0.6426066136025367, 0.7102421166486396, 0.8730399090329201)	#a3b5de	0.642607	0.710242	0.87304	0.617748	0.263944	0.87304	73.7251	3.21899	-22.7781	0.450927	0.462773	0.760841	73.7251	3.21899	-22.7781	32.1873	1.13782	0.125146	0.517817	23.0045	-81.9563
50000	1666.67		(0.6418577992253007, 0.7127511070434775, 0.8721172957631897)	#a3b5de	0.641858	0.712751	0.872117	0.615353	0.264024	0.872117	73.8723	2.75626	-22.4273	0.451522	0.465054	0.759592	73.8723	2.75626	-22.4273	32.7829	1.14009	0.107156	0.509841	22.596	-82.9936
52000	1733.33		(0.64523578408261, 0.7136219504303372, 0.8747815958066395)	#a4b5df	0.645236	0.713622	0.874782	0.617013	0.262404	0.874782	74.0133	3.05324	-22.5765	0.454671	0.467246	0.764642	74.0133	3.05324	-22.5765	32.5166	1.14227	0.118702	0.513233	22.782	-82.298
54000	1800		(0.645960562442799, 0.714875521165562, 0.8724556489262372)	#a4b6de	0.645961	0.714876	0.872456	0.615956	0.259606	0.872456	74.0895	2.79331	-22.1368	0.454911	0.468435	0.760674	74.0895	2.79331	-22.1368	33.0093	1.14344	0.108596	0.503239	22.3124	-82.8082
56000	1866.67		(0.6452505754777158, 0.7173142524336468, 0.8714923593199656)	#a4b6de	0.645251	0.717314	0.871492	0.613579	0.259603	0.871492	74.2324	2.34171	-21.7871	0.455484	0.470667	0.759345	74.2324	2.34171	-21.7871	33.5948	1.14565	0.0910393	0.495288	21.9126	-83.8653
58000	1933.33		(0.6491444102393432, 0.7152859823797506, 0.872267058638637)	#a5b6de	0.649144	0.715286	0.872267	0.617261	0.255796	0.872267	74.1713	2.96802	-21.9812	0.456752	0.469711	0.760484	74.1713	2.96802	-21.9812	33.0149	1.14471	0.115388	0.499701	22.1807	-82.3101
60000	2000		(0.6507270895156743, 0.7186121973541892, 0.8705789906721765)	#a5b7dd	0.650727	0.718612	0.870579	0.615204	0.252535	0.870579	74.4073	2.52527	-21.3858	0.458766	0.473409	0.758064	74.4073	2.52527	-21.3858	33.7842	1.14835	0.0981757	0.486165	21.5344	-83.2656
62000	2066.67		(0.6450231577779626, 0.7189986225513308, 0.8690129517153397)	#a4b7dd	0.645023	0.718999	0.869013	0.611623	0.257752	0.869013	74.3201	1.94096	-21.3107	0.455404	0.47204	0.755175	74.3201	1.94096	-21.3107	34.2134	1.147	0.0754592	0.484459	21.3989	-84.7959
64000	2133.33		(0.6472732987584473, 0.7209510867053092, 0.8682733819600448)	#a5b7dd	0.647273	0.720951	0.868273	0.611103	0.254528	0.868273	74.4841	1.79762	-20.9554	0.457375	0.474616	0.754247	74.4841	1.79762	-20.9554	34.5946	1.14953	0.0698868	0.476382	21.0324	-85.097
66000	2200		(0.5728060200978081, 0.6460252747963872, 0.794495752096218)	#92a4ca	0.572806	0.646025	0.794496	0.61162	0.279032	0.794496	67.4444	2.09258	-21.4719	0.36001	0.372236	0.6152	67.4444	2.09258	-21.4719	32.7471	1.04089	0.0813539	0.488123	21.5736	-84.4337
68000	2266.67		(0.5731351286389142, 0.6458662672989988, 0.7973375488809384)	#92a4cb	0.573135	0.645866	0.797338	0.6126	0.281189	0.797338	67.4651	2.31805	-21.8411	0.36095	0.372512	0.619729	67.4651	2.31805	-21.8411	32.3325	1.04121	0.0901197	0.496515	21.9637	-83.9417
70000	2333.33		(0.5760989544332584, 0.6465244843812112, 0.7959416109678195)	#92a4ca	0.576099	0.646524	0.795942	0.613276	0.276205	0.795942	67.5494	2.36446	-21.5107	0.362177	0.373643	0.617657	67.5494	2.36446	-21.5107	32.5334	1.04251	0.091924	0.489004	21.6403	-83.7272
72000	2400		(0.5711142542825711, 0.6479721921772009, 0.7950430337151362)	#91a5ca	0.571114	0.647972	0.795043	0.609463	0.281656	0.795043	67.5535	1.72114	-21.3855	0.360305	0.373698	0.616337	67.5535	1.72114	-21.3855	33.084	1.04257	0.0669135	0.486159	21.4547	-85.3987
74000	2466.67		(0.5709903763485592, 0.6486008264692015, 0.7972968725443973)	#91a5cb	0.57099	0.648601	0.797297	0.609509	0.283842	0.797297	67.615	1.76371	-21.6101	0.361224	0.374523	0.620038	67.615	1.76371	-21.6101	32.9052	1.04352	0.0685682	0.491265	21.682	-85.3342
76000	2533.33		(0.5729964593097965, 0.648745042571484, 0.7959896830019136)	#92a5ca	0.572996	0.648745	0.79599	0.610052	0.280146	0.79599	67.6479	1.81471	-21.3724	0.361801	0.374965	0.618009	67.6479	1.81471	-21.3724	33.0332	1.04403	0.070551	0.48586	21.4493	-85.1467
78000	2600		(0.57405219513548, 0.647778055116436, 0.7969400301374676)	#92a5cb	0.574052	0.647778	0.79694	0.611537	0.27968	0.79694	67.6085	2.092	-21.5647	0.362124	0.374436	0.619405	67.6085	2.092	-21.5647	32.6975	1.04342	0.0813313	0.490233	21.666	-84.4591
80000	2666.67		(0.5722735298739958, 0.6503462110916973, 0.7949154579323479)	#91a5ca	0.572274	0.650346	0.794915	0.608223	0.280083	0.794915	67.7356	1.46543	-21.0883	0.361888	0.376146	0.616523	67.7356	1.46543	-21.0883	33.4881	1.04538	0.056972	0.479403	21.1392	-86.0249
82000	2733.33		(0.5743387784156567, 0.6513612705808396, 0.7937432398702055)	#92a6ca	0.574339	0.651361	0.793743	0.608158	0.276417	0.793743	67.8306	1.40695	-20.7749	0.362941	0.377428	0.614853	67.8306	1.40695	-20.7749	33.7537	1.04685	0.0546986	0.472279	20.8225	-86.1256
84000	2800		(0.5735529855506559, 0.6499431455750617, 0.7952205304564071)	#92a5ca	0.573553	0.649943	0.795221	0.609231	0.27875	0.795221	67.7329	1.63952	-21.1335	0.362374	0.376109	0.616975	67.7329	1.63952	-21.1335	33.331	1.04534	0.06374	0.480429	21.197	-85.5639
86000	2866.67		(0.5732701001192556, 0.6516071775244752, 0.7964888925867377)	#92a6cb	0.57327	0.651607	0.796489	0.608176	0.280253	0.796489	67.8536	1.46135	-21.1288	0.363402	0.377739	0.619255	67.8536	1.46135	-21.1288	33.474	1.0472	0.0568134	0.480324	21.1793	-86.0435
88000	2933.33		(0.5724528755396548, 0.6521489123702287, 0.7955385454511839)	#91a6ca	0.572453	0.652149	0.795539	0.607126	0.280421	0.795539	67.8682	1.26286	-20.974	0.362994	0.377935	0.617801	67.8682	1.26286	-20.974	33.7249	1.04743	0.0490965	0.476803	21.012	-86.5543
90000	3000		(0.5752928233999871, 0.6512503351175454, 0.7967163102864908)	#92a6cb	0.575293	0.65125	0.796716	0.609493	0.27792	0.796716	67.8663	1.6809	-21.1384	0.364226	0.37791	0.619608	67.8663	1.6809	-21.1384	33.3098	1.0474	0.0653489	0.480541	21.2051	-85.4535
92000	3066.67		(0.572181083654584, 0.6531621229349825, 0.7944846585498886)	#91a6ca	0.572181	0.653162	0.794485	0.605953	0.279809	0.794485	67.9237	1.033	-20.7413	0.363022	0.378686	0.616269	67.9237	1.033	-20.7413	34.0555	1.04829	0.0401603	0.471513	20.767	-87.1488
94000	3133.33		(0.5767497758179179, 0.6512022630834512, 0.7969215408935851)	#93a6cb	0.57675	0.651202	0.796922	0.610307	0.276278	0.796922	67.8902	1.81219	-21.1286	0.364932	0.378234	0.61996	67.8902	1.81219	-21.1286	33.2241	1.04777	0.0704531	0.480318	21.2062	-85.0978
96000	3200		(0.5744940880642686, 0.6537112534782891, 0.7961764243651256)	#92a6cb	0.574494	0.653711	0.796176	0.607109	0.278434	0.796176	68.0166	1.23784	-20.8347	0.364842	0.379945	0.619107	68.0166	1.23784	-20.8347	33.852	1.04972	0.0481238	0.473638	20.8715	-86.5999
98000	3266.67		(0.5746604912592099, 0.6535614906028417, 0.7951854008930305)	#92a6ca	0.57466	0.653561	0.795185	0.607035	0.277325	0.795185	68.0003	1.21008	-20.7195	0.364547	0.379724	0.617503	68.0003	1.21008	-20.7195	33.9494	1.04947	0.0470448	0.471019	20.7548	-86.6576
100000	3333.33		(0.5756570615044698, 0.6528977267474646, 0.7956864594022428)	#92a6ca	0.575657	0.652898	0.795686	0.608159	0.276528	0.795686	67.9765	1.41155	-20.8249	0.364845	0.379401	0.618222	67.9765	1.41155	-20.8249	33.7295	1.0491	0.0548773	0.473413	20.8726	-86.1223
102000	3400		(0.5747418439322923, 0.6541623910290189, 0.7957363803607251)	#92a6ca	0.574742	0.654162	0.795736	0.60677	0.277723	0.795736	68.0479	1.16564	-20.7246	0.365032	0.380371	0.618479	68.0479	1.16564	-20.7246	33.9825	1.0502	0.0453168	0.471134	20.7573	-86.7808
104000	3466.67		(0.576126688299082, 0.6538443760342421, 0.7972303112664207)	#92a6cb	0.576127	0.653844	0.79723	0.608084	0.27734	0.79723	68.0634	1.40968	-20.9093	0.36597	0.380581	0.620851	68.0634	1.40968	-20.9093	33.6813	1.05044	0.0548044	0.475334	20.9568	-86.143
106000	3533.33		(0.5746567934104335, 0.6550646661304785, 0.7968327925229498)	#92a7cb	0.574657	0.655065	0.796833	0.606348	0.278824	0.796833	68.1183	1.09983	-20.7722	0.365748	0.381326	0.620372	68.1183	1.09983	-20.7722	34.0044	1.05129	0.0427584	0.472216	20.8013	-86.9692
108000	3600		(0.5764502500670234, 0.6538055486220892, 0.7948026735446654)	#92a6ca	0.57645	0.653806	0.794803	0.607622	0.274725	0.794803	68.0447	1.28914	-20.5952	0.365362	0.380327	0.616968	68.0447	1.28914	-20.5952	33.9821	1.05015	0.0501185	0.468192	20.6355	-86.4183
110000	3666.67		(0.5765445452108235, 0.6547429532869253, 0.7949099111591831)	#93a6ca	0.576545	0.654743	0.79491	0.606982	0.274705	0.79491	68.1116	1.17053	-20.5082	0.365875	0.381237	0.617287	68.1116	1.17053	-20.5082	34.1336	1.05119	0.0455072	0.466215	20.5416	-86.7333
112000	3733.33		(0.5773691654879773, 0.6546708452357841, 0.7958380712020782)	#93a6ca	0.577369	0.654671	0.795838	0.607694	0.274514	0.795838	68.1293	1.30165	-20.6109	0.3665	0.381477	0.618777	68.1293	1.30165	-20.6109	33.9705	1.05146	0.0506046	0.468549	20.6519	-86.3864
114000	3800		(0.5757384141775522, 0.6560298046611384, 0.7975538730343622)	#92a7cb	0.575738	0.65603	0.797554	0.606338	0.27812	0.797554	68.2097	1.09113	-20.7329	0.366912	0.382571	0.621702	68.2097	1.09113	-20.7329	34.0466	1.0527	0.0424201	0.471323	20.7616	-86.9874
116000	3866.67		(0.5800870843386859, 0.6526518198038291, 0.7971508075177266)	#93a6cb	0.580087	0.652652	0.797151	0.61095	0.272299	0.797151	68.05	1.87758	-20.9123	0.367208	0.380399	0.620624	68.05	1.87758	-20.9123	33.3417	1.05023	0.0729954	0.475401	20.9964	-84.8695
118000	3933.33		(0.578363886808849, 0.6554991633617143, 0.7955108115853602)	#93a7ca	0.578364	0.655499	0.795511	0.607463	0.272965	0.795511	68.2005	1.24076	-20.4548	0.367245	0.382446	0.618404	68.2005	1.24076	-20.4548	34.1288	1.05256	0.0482373	0.465	20.4924	-86.5288
120000	4000		(0.5803977036359097, 0.6554677316471144, 0.7980253487533627)	#94a7cb	0.580398	0.655468	0.798025	0.609175	0.272708	0.798025	68.2562	1.55732	-20.7211	0.368931	0.383206	0.622471	68.2562	1.55732	-20.7211	33.7237	1.05342	0.0605444	0.471055	20.7796	-85.7019
122000	4066.67		(0.5772083090662008, 0.655722883212691, 0.798136284216657)	#93a7cb	0.577208	0.655723	0.798136	0.607436	0.276805	0.798136	68.2193	1.28331	-20.7981	0.367618	0.382702	0.62262	68.2193	1.28331	-20.7981	33.8641	1.05285	0.0498917	0.472804	20.8376	-86.4691
124000	4133.33		(0.5800759907923565, 0.6561555315195385, 0.7975963982952917)	#93a7cb	0.580076	0.656156	0.797596	0.608374	0.27272	0.797596	68.2939	1.40881	-20.6038	0.368974	0.383721	0.621883	68.2939	1.40881	-20.6038	33.915	1.054	0.0547708	0.468388	20.6519	-86.0884
126000	4200		(0.5801370052971684, 0.6558042358857734, 0.796078431372549)	#93a7cb	0.580137	0.655804	0.796078	0.608266	0.271256	0.796078	68.2574	1.36922	-20.4454	0.368376	0.383221	0.619398	68.2574	1.36922	-20.4454	34.0489	1.05344	0.0532316	0.464788	20.4912	-86.1687
128000	4266.67		(0.5809986040620868, 0.6563533664290798, 0.7957215889656193)	#94a7ca	0.580999	0.656353	0.795722	0.608177	0.269847	0.795722	68.3069	1.33597	-20.3185	0.368922	0.383897	0.618931	68.3069	1.33597	-20.3185	34.1656	1.0542	0.0519388	0.461902	20.3623	-86.2381
130000	4333.33		(0.5797302419317563, 0.6568969501992216, 0.7971360161226206)	#93a7cb	0.57973	0.656897	0.797136	0.607509	0.272734	0.797136	68.3347	1.24899	-20.4775	0.369022	0.384277	0.621253	68.3347	1.24899	-20.4775	34.1209	1.05463	0.0485572	0.465516	20.5155	-86.5097
132000	4400		(0.5834188460862894, 0.6555749692616321, 0.7982564643018923)	#94a7cb	0.583419	0.655575	0.798256	0.610689	0.269134	0.798256	68.3184	1.78904	-20.6541	0.37045	0.384055	0.622925	68.3184	1.78904	-20.6541	33.611	1.05438	0.0695532	0.469532	20.7315	-85.0494
134000	4466.67		(0.5798892494291447, 0.6582947370367289, 0.7971822392323266)	#93a7cb	0.579889	0.658295	0.797182	0.606529	0.272576	0.797182	68.4338	1.06672	-20.333	0.369766	0.385634	0.62155	68.4338	1.06672	-20.333	34.3615	1.05616	0.0414711	0.462232	20.361	-86.9969
136000	4533.33		(0.5823797505800999, 0.6575976925423634, 0.7961671797431844)	#94a7cb	0.58238	0.657598	0.796167	0.608027	0.268521	0.796167	68.4203	1.29424	-20.2066	0.37028	0.385448	0.619868	68.4203	1.29424	-20.2066	34.2848	1.05595	0.0503165	0.459358	20.248	-86.3352
138000	4600		(0.578567268491555, 0.6570115835112923, 0.7967958140351851)	#93a7cb	0.578567	0.657012	0.796796	0.606757	0.273883	0.796796	68.3193	1.12235	-20.4548	0.368437	0.384067	0.620701	68.3193	1.12235	-20.4548	34.2258	1.05439	0.0436339	0.465	20.4855	-86.8593
140000	4666.67		(0.5821319947120763, 0.6565401077922919, 0.7972340091151972)	#94a7cb	0.582132	0.65654	0.797234	0.609013	0.26981	0.797234	68.3529	1.49032	-20.4597	0.369994	0.384527	0.621407	68.3529	1.49032	-20.4597	33.9624	1.05491	0.0579398	0.465112	20.5139	-85.8338
142000	4733.33		(0.5815458856810051, 0.65702452598201, 0.7972395558883619)	#94a7cb	0.581546	0.657025	0.79724	0.608344	0.270551	0.79724	68.376	1.37708	-20.4264	0.369951	0.384842	0.621479	68.376	1.37708	-20.4264	34.0688	1.05527	0.0535373	0.464355	20.4727	-86.1431
144000	4800		(0.5824758946482884, 0.6574830592302927, 0.7963613168039493)	#94a7cb	0.582476	0.657483	0.796361	0.608219	0.268578	0.796361	68.4158	1.32981	-20.2406	0.37033	0.385387	0.620163	68.4158	1.32981	-20.2406	34.2354	1.05588	0.0516994	0.46013	20.2842	-86.2411
146000	4866.67		(0.5798855515803681, 0.6585702267705762, 0.7968198500522321)	#93a7cb	0.579886	0.65857	0.79682	0.606215	0.27225	0.79682	68.4494	1.00514	-20.2582	0.369783	0.385848	0.621012	68.4494	1.00514	-20.2582	34.4589	1.0564	0.0390773	0.460531	20.2831	-87.1595
148000	4933.33		(0.5814793244030285, 0.6569302308382099, 0.7988000480720341)	#94a7cb	0.581479	0.65693	0.7988	0.608802	0.272059	0.7988	68.3822	1.48176	-20.6367	0.370352	0.384928	0.623968	68.3822	1.48176	-20.6367	33.8492	1.05536	0.0576067	0.469136	20.6899	-85.8931
150000	5000		(0.581296280888593, 0.6576217285594106, 0.7986484362721986)	#94a7cb	0.581296	0.657622	0.798648	0.60814	0.27215	0.798648	68.4251	1.36062	-20.5504	0.370546	0.385515	0.623828	68.4251	1.36062	-20.5504	34.0001	1.05602	0.0528973	0.467175	20.5954	-86.212
152000	5066.67		(0.5824278226141942, 0.6581153913710699, 0.7945641622985827)	#94a7ca	0.582428	0.658115	0.794564	0.607202	0.266985	0.794564	68.4424	1.12613	-19.947	0.370059	0.385752	0.617388	68.4424	1.12613	-19.947	34.587	1.05629	0.0437811	0.453458	19.9788	-86.7687
154000	5133.33		(0.5828419816771593, 0.6582891902635641, 0.7978145713731036)	#94a7cb	0.582842	0.658289	0.797815	0.608173	0.269452	0.797815	68.4904	1.33385	-20.3312	0.371321	0.386409	0.622627	68.4904	1.33385	-20.3312	34.1776	1.05703	0.0518564	0.462192	20.375	-86.2464
156000	5200		(0.5804161928797922, 0.6594151852160006, 0.798441356740716)	#94a8cb	0.580416	0.659415	0.798441	0.606277	0.273063	0.798441	68.531	1.027	-20.3616	0.37092	0.386967	0.623758	68.531	1.027	-20.3616	34.3808	1.05766	0.0399269	0.462881	20.3875	-87.1126
158000	5266.67		(0.5808913664475691, 0.658786550924, 0.7979329025339509)	#94a7cb	0.580891	0.658787	0.797933	0.606851	0.272005	0.797933	68.4916	1.12079	-20.3492	0.370688	0.386426	0.622853	68.4916	1.12079	-20.3492	34.3178	1.05705	0.0435731	0.462599	20.38	-86.8475
160000	5333.33		(0.5814109142006637, 0.6598718695398952, 0.7948488966543713)	#94a8ca	0.581411	0.659872	0.794849	0.605399	0.268526	0.794849	68.5478	0.817415	-19.8286	0.370502	0.387198	0.618097	68.5478	0.817415	-19.8286	34.9003	1.05792	0.0317789	0.450766	19.8454	-87.6394
162000	5400		(0.5839679766295958, 0.6572519436817631, 0.7980549315435744)	#94a7cb	0.583968	0.657252	0.798055	0.609615	0.268261	0.798055	68.4411	1.58196	-20.4382	0.37143	0.385734	0.622875	68.4411	1.58196	-20.4382	33.9214	1.05627	0.0615024	0.464624	20.4994	-85.574
164000	5466.67		(0.5824721967995118, 0.6581653123295522, 0.797738765473186)	#94a7cb	0.582472	0.658165	0.797739	0.608062	0.269846	0.797739	68.4748	1.31817	-20.3449	0.371068	0.386195	0.622478	68.4748	1.31817	-20.3449	34.1777	1.05679	0.0512468	0.462503	20.3876	-86.2929
166000	5533.33		(0.5837498035517839, 0.658396427878082, 0.796148690499302)	#94a7cb	0.58375	0.658396	0.796149	0.608092	0.266783	0.796149	68.4988	1.28611	-20.0824	0.371286	0.386525	0.619994	68.4988	1.28611	-20.0824	34.3852	1.05716	0.0500003	0.456535	20.1235	-86.3357
168000	5600		(0.5834447310277247, 0.6598922077081658, 0.7972728365273503)	#94a8cb	0.583445	0.659892	0.797273	0.60708	0.268199	0.797273	68.606	1.12072	-20.0782	0.372191	0.387998	0.622023	68.606	1.12072	-20.0782	34.5175	1.05882	0.0435706	0.45644	20.1095	-86.8052
170000	5666.67		(0.5813720867885108, 0.6600401216592248, 0.7962078560797256)	#94a8cb	0.581372	0.66004	0.796208	0.605637	0.269824	0.796208	68.5707	0.874449	-19.9852	0.370976	0.387512	0.620295	68.5707	0.874449	-19.9852	34.7537	1.05827	0.0339962	0.454326	20.0044	-87.4946
172000	5733.33		(0.5828992983331946, 0.6585628310730233, 0.7971563542908914)	#94a7cb	0.582899	0.658563	0.797156	0.607809	0.268777	0.797156	68.5043	1.25905	-20.2173	0.371276	0.3866	0.621615	68.5043	1.25905	-20.2173	34.3114	1.05725	0.0489484	0.459602	20.2565	-86.4365
174000	5800		(0.5832709321352304, 0.6593153432990357, 0.7966035258988083)	#94a8cb	0.583271	0.659315	0.796604	0.607257	0.267803	0.796604	68.5575	1.14747	-20.058	0.371634	0.387331	0.620856	68.5575	1.14747	-20.058	34.5071	1.05807	0.0446105	0.45598	20.0908	-86.7258
176000	5866.67		(0.5830823418476302, 0.6596278115206479, 0.7977979310536096)	#94a8cb	0.583082	0.659628	0.797798	0.60725	0.269135	0.797798	68.5862	1.16243	-20.1828	0.372057	0.387725	0.622816	68.5862	1.16243	-20.1828	34.4131	1.05851	0.0451921	0.458817	20.2163	-86.7037
178000	5933.33		(0.5818602028270055, 0.6599846539275777, 0.7973985633857503)	#94a8cb	0.58186	0.659985	0.797399	0.606256	0.270302	0.797399	68.5859	0.993313	-20.129	0.371538	0.387721	0.622205	68.5859	0.993313	-20.129	34.5711	1.05851	0.0386173	0.457594	20.1535	-87.1749
180000	6000		(0.5816179937321464, 0.6604376404026958, 0.7984469035138808)	#94a8cb	0.581618	0.660438	0.798447	0.606082	0.271563	0.798447	68.6221	0.975501	-20.222	0.371959	0.388219	0.623953	68.6221	0.975501	-20.222	34.5238	1.05906	0.0379249	0.459708	20.2455	-87.2382
182000	6066.67		(0.5837682927956661, 0.659566797015836, 0.7948026735446654)	#94a8ca	0.583768	0.659567	0.794803	0.606804	0.265518	0.794803	68.5675	1.03966	-19.7884	0.371437	0.387468	0.618026	68.5675	1.03966	-19.7884	34.7721	1.05822	0.0404191	0.449852	19.8157	-86.9925
184000	6133.33		(0.5825017795897237, 0.6605504247903782, 0.7976389235562212)	#94a8cb	0.582502	0.66055	0.797639	0.606202	0.269717	0.797639	68.638	0.977766	-20.0826	0.372175	0.388438	0.622693	68.638	0.977766	-20.0826	34.62	1.05931	0.0380129	0.45654	20.1064	-87.2126
186000	6200		(0.5822891532850764, 0.6612345268140258, 0.7963465254088434)	#94a8cb	0.582289	0.661235	0.796347	0.605199	0.268799	0.796347	68.6698	0.78531	-19.8526	0.372007	0.388877	0.620725	68.6698	0.78531	-19.8526	34.9199	1.0598	0.0305307	0.451312	19.8682	-87.7347
188000	6266.67		(0.5838958685784544, 0.6600031431714599, 0.796553604940326)	#94a8cb	0.583896	0.660003	0.796554	0.607019	0.266972	0.796554	68.6151	1.09562	-19.9624	0.372234	0.388123	0.620898	68.6151	1.09562	-19.9624	34.6167	1.05896	0.0425947	0.453807	19.9924	-86.8585
190000	6333.33		(0.582964010686783, 0.6605689140342605, 0.7973597359735973)	#94a8cb	0.582964	0.660569	0.79736	0.606338	0.268882	0.79736	68.6448	0.993571	-20.0322	0.372313	0.388532	0.622258	68.6448	0.993571	-20.0322	34.6443	1.05941	0.0386274	0.455394	20.0568	-87.1605
192000	6400		(0.5826644849358885, 0.6600475173567777, 0.7976148875391741)	#94a8cb	0.582664	0.660048	0.797615	0.606666	0.269491	0.797615	68.6061	1.05974	-20.1275	0.372006	0.387999	0.622579	68.6061	1.05974	-20.1275	34.5269	1.05882	0.0411999	0.457559	20.1553	-86.9861
194000	6466.67		(0.5821837645949469, 0.6593615664087417, 0.7960765824481608)	#94a8ca	0.582184	0.659362	0.796077	0.606529	0.268684	0.796077	68.537	1.02462	-20.0166	0.370992	0.38705	0.619996	68.537	1.02462	-20.0166	34.6212	1.05775	0.0398345	0.455039	20.0428	-87.0697

## Sheet: Well 3
frame number	seconds	Well Coordinates	average color	hexcode	red	green	blue	hue	saturation	value	lightness	a_component	b_component	x	y	z	Hunter Lightness	Hunter a compent	Hunter b component	delta_e	light_ratio	a_ratio	b_ratio	chroma_ab	hue_ab
0	0	(1077, 202)	(0.6238751606253062, 0.5621839494873857, 0.9199230847454494)	#9f8fea	0.623875	0.562184	0.919923	0.695408	0.388879	0.919923	64.2458	26.0438	-44.0399	0.391214	0.331049	0.825861	64.2458	26.0438	-44.0399	0	1	1	1	51.1644	-59.4013
2000	66.6667		(0.5820413974170526, 0.5498571705910086, 0.9193388246387664)	#948cea	0.582041	0.549857	0.919339	0.681184	0.401899	0.919339	62.6069	24.9605	-46.5976	0.366063	0.311177	0.822225	62.6069	24.9605	-46.5976	3.22508	0.97449	0.958405	1.05808	52.8617	-61.8238
4000	133.333		(0.5881761285372235, 0.5852622237013617, 0.9459670336781577)	#9595f1	0.588176	0.585262	0.945967	0.668013	0.381308	0.945967	65.2918	21.9901	-46.0978	0.392652	0.344165	0.879431	65.2918	21.9901	-46.0978	4.66491	1.01628	0.844352	1.04673	51.0742	-64.4974
6000	200		(0.5893039724140482, 0.5836980336689132, 0.9461741132096403)	#9694f1	0.589304	0.583698	0.946174	0.669244	0.383097	0.946174	65.2163	22.3084	-46.2442	0.39263	0.343207	0.879661	65.2163	22.3084	-46.2442	4.44457	1.01511	0.856572	1.05005	51.3439	-64.2472
8000	266.667		(0.5724676669347607, 0.5752244131976223, 0.9222342402307457)	#9192eb	0.572468	0.575224	0.922234	0.665353	0.37926	0.922234	64.067	20.7842	-44.717	0.372492	0.328841	0.83088	64.067	20.7842	-44.717	5.306	0.997217	0.798048	1.01537	49.3112	-65.0713
10000	333.333		(0.5579591572602638, 0.5913969548215325, 0.9063371883406828)	#8e96e7	0.557959	0.591397	0.906337	0.65067	0.38438	0.906337	64.6604	16.3319	-41.5683	0.366737	0.336207	0.802227	64.6604	16.3319	-41.5683	10.03	1.00645	0.627095	0.943877	44.6616	-68.5504
12000	400		(0.5707832968170766, 0.6183727616459125, 0.9040334285529393)	#919de6	0.570783	0.618373	0.904033	0.642866	0.368626	0.904033	66.64	13.1004	-38.1324	0.382994	0.361573	0.801922	66.64	13.1004	-38.1324	14.4278	1.03727	0.503015	0.865859	40.32	-71.0398
14000	466.667		(0.5824518586312413, 0.637400042525261, 0.8994314557506171)	#94a2e5	0.582452	0.6374	0.899431	0.637775	0.352422	0.899431	68.0578	10.8412	-35.265	0.395104	0.380505	0.796303	68.0578	10.8412	-35.265	17.9624	1.05934	0.416269	0.80075	36.8938	-72.9114
16000	533.333		(0.5947582993593477, 0.6520564661508167, 0.8918416211369036)	#97a6e3	0.594758	0.652056	0.891842	0.634522	0.333112	0.891842	69.1714	9.10092	-32.4603	0.404902	0.395828	0.78463	69.1714	9.10092	-32.4603	21.1048	1.07667	0.349447	0.737065	33.712	-74.3381
18000	600		(0.6091096504608444, 0.6660435791478307, 0.8882417653530059)	#9ba9e2	0.60911	0.666044	0.888242	0.632672	0.314252	0.888242	70.321	7.90468	-30.1615	0.417161	0.412074	0.780481	70.321	7.90468	-30.1615	23.6336	1.09456	0.303515	0.684868	31.1802	-75.3143
20000	666.667		(0.6125948729326715, 0.67233731776539, 0.8857364728069446)	#9cabe1	0.612595	0.672337	0.885736	0.630213	0.308378	0.885736	70.7781	7.10365	-29.103	0.421024	0.418655	0.776948	70.7781	7.10365	-29.103	24.9903	1.10168	0.272758	0.660831	29.9574	-76.2831
22000	733.333		(0.6199110667369259, 0.6828872803246712, 0.882582207800612)	#9eaee1	0.619911	0.682887	0.882582	0.626708	0.297617	0.882582	71.5818	5.94754	-27.4172	0.428719	0.430396	0.773042	71.5818	5.94754	-27.4172	27.0923	1.11419	0.228367	0.622553	28.0549	-77.7606
24000	800		(0.6231966053748232, 0.6909818712963733, 0.8785016316757726)	#9eb0e0	0.623197	0.690982	0.878502	0.622416	0.290614	0.878502	72.1434	4.79352	-25.9834	0.432981	0.438728	0.767006	72.1434	4.79352	-25.9834	28.9825	1.12293	0.184056	0.589996	26.4218	-79.5474
26000	866.667		(0.6306422238862541, 0.696632184226826, 0.8782261419419253)	#a0b1df	0.630642	0.696632	0.878226	0.622244	0.281914	0.878226	72.6498	4.53834	-25.1585	0.439522	0.446333	0.76763	72.6498	4.53834	-25.1585	29.8266	1.13081	0.174258	0.571265	25.5645	-79.7744
28000	933.333		(0.6335006609904689, 0.7016852945798782, 0.8738238529735327)	#a1b2de	0.633501	0.701685	0.873824	0.61938	0.275025	0.873824	72.9987	3.77321	-24.0094	0.442046	0.451624	0.760567	72.9987	3.77321	-24.0094	31.2061	1.13624	0.144879	0.545172	24.304	-81.0687
30000	1000		(0.6401253570735225, 0.7044568322378456, 0.8739015077978386)	#a3b3de	0.640125	0.704457	0.873902	0.620803	0.267509	0.873902	73.3014	3.89117	-23.5476	0.446935	0.456248	0.761342	73.3014	3.89117	-23.5476	31.5068	1.14095	0.149408	0.534688	23.8669	-80.6169
32000	1066.67		(0.6373760065082139, 0.707039779608213, 0.8734707084153793)	#a2b4de	0.637376	0.70704	0.873471	0.617489	0.270295	0.873471	73.4226	3.29545	-23.3074	0.446682	0.458108	0.760939	73.4226	3.29545	-23.3074	32.1176	1.14284	0.126535	0.529232	23.5392	-81.9522
34000	1133.33		(0.6434127446358081, 0.709652309768792, 0.8737554427711679)	#a4b4de	0.643413	0.709652	0.873755	0.618738	0.263624	0.873755	73.7061	3.40601	-22.9051	0.451291	0.462479	0.762052	73.7061	3.40601	-22.9051	32.3828	1.14725	0.13078	0.520099	23.157	-81.5421
36000	1200		(0.6430281683630548, 0.7137014541790314, 0.8716680071368482)	#a3b5de	0.643028	0.713701	0.871668	0.615149	0.262302	0.871668	73.9526	2.68572	-22.2409	0.452479	0.466301	0.758976	73.9526	2.68572	-22.2409	33.3919	1.15109	0.103123	0.505016	22.4025	-83.1145
38000	1266.67		(0.6429634560094665, 0.7170942304314466, 0.8708618761035768)	#a3b6de	0.642963	0.717094	0.870862	0.612453	0.261693	0.870862	74.1724	2.15991	-21.7948	0.453947	0.469728	0.758114	74.1724	2.15991	-21.7948	34.1149	1.15451	0.0829336	0.494887	21.9016	-84.3404
40000	1333.33		(0.643941537010844, 0.7183736861081066, 0.8689704264544101)	#a4b7dd	0.643942	0.718374	0.86897	0.611539	0.25896	0.86897	74.2589	1.9426	-21.3996	0.454489	0.471081	0.754962	74.2589	1.9426	-21.3996	34.5502	1.15586	0.0745895	0.485913	21.4876	-84.8131
42000	1400		(0.648253228684213, 0.7192593208900722, 0.870357119745588)	#a5b7dd	0.648253	0.719259	0.870357	0.613384	0.255187	0.870357	74.4055	2.23252	-21.3618	0.457712	0.473381	0.757717	74.4055	2.23252	-21.3618	34.4165	1.15814	0.0857216	0.485055	21.4781	-84.0337
44000	1466.67		(0.6466465133908349, 0.7220456499431456, 0.8680626045797857)	#a4b8dd	0.646647	0.722046	0.868063	0.609911	0.255069	0.868063	74.545	1.58514	-20.8347	0.45755	0.475576	0.754047	74.545	1.58514	-20.8347	35.2531	1.16031	0.0608642	0.473087	20.895	-85.6492
46000	1533.33		(0.6487265533276017, 0.7216888075362159, 0.8686764474766804)	#a5b8dd	0.648727	0.721689	0.868676	0.61138	0.253201	0.868676	74.5625	1.83075	-20.8899	0.458675	0.475851	0.755137	74.5625	1.83075	-20.8899	35.0519	1.16058	0.0702952	0.474339	20.9699	-84.9915
48000	1600		(0.6480831276404951, 0.7241108984848065, 0.8689815200007396)	#a5b8dd	0.648083	0.724111	0.868982	0.609304	0.254204	0.868982	74.7168	1.46384	-20.6987	0.459723	0.478288	0.756097	74.7168	1.46384	-20.6987	35.4772	1.16298	0.056207	0.469999	20.7504	-85.9547
50000	1666.67		(0.6486988194617781, 0.725207310647031, 0.8685192889036804)	#a5b8dd	0.648699	0.725207	0.868519	0.608658	0.253098	0.868519	74.7973	1.33146	-20.5116	0.460477	0.479562	0.755477	74.7973	1.33146	-20.5116	35.7158	1.16424	0.0511237	0.46575	20.5548	-86.286
52000	1733.33		(0.6521877397823816, 0.7263739819360088, 0.8664170618742546)	#a6b9dc	0.652188	0.726374	0.866417	0.608951	0.247259	0.866417	74.9183	1.31263	-20.0314	0.462248	0.481482	0.752007	74.9183	1.31263	-20.0314	36.0825	1.16612	0.0504007	0.454846	20.0743	-86.2509
54000	1800		(0.6515369183977221, 0.7258100599975964, 0.8698542123119876)	#a6b9dd	0.651537	0.72581	0.869854	0.609965	0.250981	0.869854	74.8985	1.54535	-20.538	0.462769	0.481168	0.758053	74.8985	1.54535	-20.538	35.5809	1.16581	0.0593364	0.466349	20.5961	-85.697
56000	1866.67		(0.6527035896866997, 0.7277236967394218, 0.8685544184670568)	#a6b9dd	0.652704	0.727724	0.868554	0.608741	0.248517	0.868554	75.0363	1.2926	-20.1472	0.463974	0.483359	0.756089	75.0363	1.2926	-20.1472	36.0544	1.16796	0.0496316	0.457476	20.1886	-86.3291
58000	1933.33		(0.653274907322665, 0.7255567573564079, 0.8671862144197614)	#a6b9dd	0.653275	0.725557	0.867186	0.610349	0.246673	0.867186	74.8889	1.5552	-20.1807	0.462656	0.481015	0.753265	74.8889	1.5552	-20.1807	35.8083	1.16566	0.0597148	0.458235	20.2405	-85.5933
60000	2000		(0.6547817806990782, 0.7280546542049163, 0.8675449057510793)	#a6b9dd	0.654782	0.728055	0.867545	0.609269	0.245247	0.867545	75.0861	1.34683	-19.9287	0.464925	0.484153	0.754391	75.0861	1.34683	-19.9287	36.1774	1.16873	0.0517139	0.452514	19.9742	-86.1337
62000	2066.67		(0.651457414649028, 0.7286592524798698, 0.8667997892226198)	#a6b9dd	0.651457	0.728659	0.8668	0.606915	0.248434	0.8668	75.0627	0.963015	-19.8666	0.46321	0.483779	0.753081	75.0627	0.963015	-19.8666	36.4747	1.16837	0.0369767	0.451104	19.8899	-87.2248
64000	2133.33		(0.655279141359514, 0.7291177857281527, 0.8667739042811844)	#a7b9dd	0.655279	0.729118	0.866774	0.608479	0.244002	0.866774	75.1597	1.19245	-19.7097	0.465501	0.485327	0.753213	75.1597	1.19245	-19.7097	36.4508	1.16988	0.0457864	0.447542	19.7458	-86.5378
66000	2200		(0.575954738330976, 0.6540995275998188, 0.7944772628523357)	#92a6ca	0.575955	0.6541	0.794477	0.607066	0.275052	0.794477	68.0534	1.18932	-20.5369	0.365174	0.380444	0.616483	68.0534	1.18932	-20.5369	34.4186	1.05927	0.0456663	0.466324	20.5713	-86.6856
68000	2266.67		(0.5760453356259996, 0.6527220789305822, 0.7959896830019136)	#92a6ca	0.576045	0.652722	0.79599	0.608564	0.276316	0.79599	67.9739	1.48504	-20.8709	0.365033	0.379366	0.618688	67.9739	1.48504	-20.8709	33.9681	1.05803	0.0570209	0.473909	20.9237	-85.9301
70000	2333.33		(0.5767682650618002, 0.6561167041073855, 0.7936637361215113)	#93a7ca	0.576768	0.656117	0.793664	0.605694	0.273284	0.793664	68.1988	0.916432	-20.1996	0.366242	0.382423	0.615517	68.1988	0.916432	-20.1996	34.8622	1.06153	0.0351881	0.458666	20.2204	-87.4023
72000	2400		(0.5764410054450823, 0.654147599633913, 0.7947398101154654)	#92a6ca	0.576441	0.654148	0.79474	0.607339	0.27468	0.79474	68.0674	1.23618	-20.5517	0.365498	0.380636	0.61692	68.0674	1.23618	-20.5517	34.3762	1.05949	0.0474652	0.46666	20.5888	-86.5578
74000	2466.67		(0.5772286472344713, 0.6531048062789472, 0.7970583612983148)	#93a6cb	0.577229	0.653105	0.797058	0.60914	0.275801	0.797058	68.0303	1.58811	-20.9338	0.366077	0.380132	0.620484	68.0303	1.58811	-20.9338	33.857	1.05891	0.0609784	0.475337	20.994	-85.6617
76000	2533.33		(0.5790184060422848, 0.653679821763689, 0.7942350537574766)	#93a6ca	0.579018	0.65368	0.794235	0.608848	0.270973	0.794235	68.0757	1.46934	-20.4638	0.366309	0.380748	0.616097	68.0757	1.46934	-20.4638	34.2696	1.05961	0.056418	0.464665	20.5165	-85.8931
78000	2600		(0.5775706982462953, 0.6542234055338306, 0.7974096569320798)	#93a6cb	0.577571	0.654223	0.79741	0.608554	0.275691	0.79741	68.1161	1.47794	-20.8521	0.366862	0.381298	0.621229	68.1161	1.47794	-20.8521	34.002	1.06024	0.0567484	0.473481	20.9044	-85.9458
80000	2666.67		(0.5786855996524022, 0.6562942008486563, 0.7946122343326769)	#93a7ca	0.578686	0.656294	0.794612	0.606763	0.271738	0.794612	68.2527	1.0976	-20.2483	0.367492	0.383158	0.617099	68.2527	1.0976	-20.2483	34.7047	1.06237	0.0421442	0.459771	20.278	-86.8972
82000	2733.33		(0.5763855377134353, 0.6557432213809616, 0.7952759981880542)	#92a7ca	0.576386	0.655743	0.795276	0.606242	0.275238	0.795276	68.1809	1.03971	-20.4547	0.366381	0.382179	0.618024	68.1809	1.03971	-20.4547	34.597	1.06125	0.0399215	0.464459	20.4812	-87.0902
84000	2800		(0.5779885551580368, 0.6559983729465383, 0.795057825110242)	#93a7ca	0.577989	0.655998	0.795058	0.60677	0.273023	0.795058	68.2242	1.11332	-20.3555	0.367168	0.38277	0.61775	68.2242	1.11332	-20.3555	34.6167	1.06193	0.0427478	0.462204	20.3859	-86.8694
86000	2866.67		(0.5773469783953186, 0.6560242578879736, 0.7947194719471947)	#93a7ca	0.577347	0.656024	0.794719	0.606342	0.273521	0.794719	68.2119	1.03937	-20.3276	0.366784	0.382601	0.6172	68.2119	1.03937	-20.3276	34.6876	1.06173	0.0399086	0.461572	20.3542	-87.073
88000	2933.33		(0.5758622921115641, 0.657133612520916, 0.7952870917343836)	#92a7ca	0.575862	0.657134	0.795287	0.604936	0.275906	0.795287	68.2675	0.803907	-20.3254	0.366797	0.38336	0.618248	68.2675	0.803907	-20.3254	34.8656	1.0626	0.0308675	0.461521	20.3413	-87.735
90000	3000		(0.5782899298333195, 0.6570855404868219, 0.79635022325762)	#93a7cb	0.57829	0.657086	0.79635	0.606442	0.273825	0.79635	68.3156	1.06299	-20.3981	0.368209	0.384017	0.619993	68.3156	1.06299	-20.3981	34.6344	1.06335	0.0408156	0.463172	20.4257	-87.0169
92000	3066.67		(0.5770677908126947, 0.6577160237032107, 0.7951724584223129)	#93a7ca	0.577068	0.657716	0.795172	0.605039	0.274286	0.795172	68.3273	0.807146	-20.2163	0.367587	0.384177	0.618182	68.3273	0.807146	-20.2163	34.9445	1.06353	0.0309919	0.459044	20.2324	-87.7137
94000	3133.33		(0.5793345721126735, 0.6582670031709053, 0.7962540791894315)	#93a7cb	0.579335	0.658267	0.796254	0.60602	0.272425	0.796254	68.414	0.970572	-20.2332	0.369215	0.385363	0.620046	68.414	0.970572	-20.2332	34.8253	1.06488	0.0372669	0.459429	20.2565	-87.2537
96000	3200		(0.576524207042553, 0.6582780967172347, 0.7971582032152795)	#93a7cb	0.576524	0.658278	0.797158	0.60491	0.276776	0.797158	68.3742	0.809271	-20.4255	0.368205	0.384818	0.621436	68.3742	0.809271	-20.4255	34.8061	1.06426	0.0310735	0.463796	20.4416	-87.7311
98000	3266.67		(0.5771972155198714, 0.6586700686875411, 0.793965110796794)	#93a7ca	0.577197	0.65867	0.793965	0.604025	0.273019	0.793965	68.3845	0.607772	-19.9591	0.367728	0.384958	0.616407	68.3845	0.607772	-19.9591	35.2705	1.06442	0.0233365	0.453205	19.9684	-88.2558
100000	3333.33		(0.5787521609303787, 0.6591322997846003, 0.7940594059405941)	#93a8ca	0.578752	0.659132	0.794059	0.604445	0.271148	0.794059	68.444	0.668078	-19.8795	0.368688	0.385773	0.616663	68.444	0.668078	-19.8795	35.2885	1.06535	0.0256521	0.451397	19.8907	-88.0752
102000	3400		(0.5780236847214133, 0.6566436475580332, 0.7958084884118664)	#93a7ca	0.578024	0.656644	0.795808	0.6065	0.273665	0.795808	68.2759	1.07137	-20.3827	0.367715	0.383474	0.619051	68.2759	1.07137	-20.3827	34.6342	1.06273	0.0411374	0.462823	20.4108	-86.9911
104000	3466.67		(0.5772582300246831, 0.6574442318181398, 0.7961745754407373)	#93a7cb	0.577258	0.657444	0.796175	0.605619	0.27496	0.796175	68.3209	0.922236	-20.367	0.36785	0.384088	0.619746	68.3209	0.922236	-20.367	34.7578	1.06343	0.0354109	0.462467	20.3879	-87.4074
106000	3533.33		(0.5786005491305434, 0.6585277015096468, 0.7966035258988083)	#93a7cb	0.578601	0.658528	0.796604	0.605561	0.273666	0.796604	68.4223	0.898985	-20.271	0.369106	0.385476	0.620631	68.4223	0.898985	-20.271	34.8521	1.06501	0.0345182	0.460286	20.2909	-87.4607
108000	3600		(0.579112701186085, 0.6572519436817631, 0.7957178911168428)	#93a7ca	0.579113	0.657252	0.795718	0.606542	0.272214	0.795718	68.3357	1.06362	-20.2771	0.368473	0.384291	0.619025	68.3357	1.06362	-20.2771	34.719	1.06366	0.0408395	0.460426	20.305	-86.9974
110000	3666.67		(0.5783343040186371, 0.6583132262806112, 0.796046999657949)	#93a7ca	0.578334	0.658313	0.796047	0.60544	0.273492	0.796047	68.398	0.874339	-20.2299	0.368714	0.385144	0.619701	68.398	0.874339	-20.2299	34.895	1.06463	0.0335719	0.459354	20.2488	-87.5252
112000	3733.33		(0.5790720248495438, 0.6571687420842924, 0.7977017869854212)	#93a7cb	0.579072	0.657169	0.797702	0.607132	0.274075	0.797702	68.3469	1.19506	-20.5396	0.369019	0.384445	0.622189	68.3469	1.19506	-20.5396	34.4463	1.06384	0.0458865	0.466385	20.5743	-86.6701
114000	3800		(0.5785894555842139, 0.6584408020633996, 0.797130469349456)	#93a7cb	0.578589	0.658441	0.79713	0.605769	0.27416	0.79713	68.4208	0.943025	-20.3475	0.36922	0.385456	0.621462	68.4208	0.943025	-20.3475	34.768	1.06499	0.0362092	0.462023	20.3693	-87.3465
116000	3866.67		(0.5816845550101228, 0.6587532702850117, 0.7957955459411488)	#94a7ca	0.581685	0.658753	0.795796	0.606675	0.269053	0.795796	68.4841	1.05461	-20.0582	0.370389	0.386324	0.61944	68.4841	1.05461	-20.0582	34.8933	1.06597	0.0404939	0.455456	20.086	-86.9903
118000	3933.33		(0.5815810152443815, 0.6584463488365644, 0.7968642242375498)	#94a7cb	0.581581	0.658446	0.796864	0.60716	0.270163	0.796864	68.4707	1.15587	-20.2293	0.370521	0.38614	0.6211	68.4707	1.15587	-20.2293	34.7017	1.06576	0.0443816	0.459339	20.2623	-86.7298
120000	4000		(0.5817880947758641, 0.6591045659187768, 0.7966904253450555)	#94a8cb	0.581788	0.659105	0.79669	0.606704	0.269744	0.79669	68.518	1.06822	-20.1327	0.370874	0.386788	0.62093	68.518	1.06822	-20.1327	34.8366	1.0665	0.0410162	0.457146	20.161	-86.9628
122000	4066.67		(0.5805844449991218, 0.6584204638951291, 0.7964500651745847)	#94a7cb	0.580584	0.65842	0.79645	0.606571	0.271035	0.79645	68.448	1.0572	-20.2072	0.369923	0.385828	0.620411	68.448	1.0572	-20.2072	34.7849	1.06541	0.0405933	0.458837	20.2348	-87.0051
124000	4133.33		(0.5811816475765224, 0.6592820626600475, 0.7970750016178088)	#94a8cb	0.581182	0.659282	0.797075	0.606374	0.270857	0.797075	68.523	1.0202	-20.1801	0.370794	0.386858	0.621561	68.523	1.0202	-20.1801	34.8392	1.06658	0.0391725	0.458223	20.2059	-87.1059
126000	4200		(0.5823039446801823, 0.658638636972941, 0.7975446284124211)	#94a7cb	0.582304	0.658639	0.797545	0.607559	0.269879	0.797545	68.5026	1.22641	-20.2756	0.371153	0.386577	0.622237	68.5026	1.22641	-20.2756	34.6233	1.06626	0.0470902	0.46039	20.3126	-86.5386
128000	4266.67		(0.5826349021456768, 0.6598829630862246, 0.7957400782095015)	#94a8ca	0.582635	0.659883	0.79574	0.606252	0.267808	0.79574	68.5777	0.965167	-19.9067	0.371344	0.387609	0.619549	68.5777	0.965167	-19.9067	35.073	1.06743	0.0370594	0.452014	19.9301	-87.2242
130000	4333.33		(0.5825406070018766, 0.6600216324153424, 0.7971175268787383)	#94a8cb	0.582541	0.660022	0.797118	0.606485	0.269191	0.797118	68.5977	1.02319	-20.0703	0.371785	0.387885	0.621775	68.5977	1.02319	-20.0703	34.9216	1.06774	0.0392871	0.455729	20.0964	-87.0816
132000	4400		(0.5836795444250307, 0.659598228730436, 0.7978607944828096)	#94a8cb	0.58368	0.659598	0.797861	0.60759	0.268444	0.797861	68.5951	1.21652	-20.1771	0.37234	0.387848	0.622925	68.5951	1.21652	-20.1771	34.7095	1.0677	0.0467104	0.458155	20.2138	-86.5497
134000	4466.67		(0.5817344759686053, 0.6624770040029212, 0.7958621072191253)	#94a8ca	0.581734	0.662477	0.795862	0.603821	0.269051	0.795862	68.7413	0.537694	-19.6768	0.372191	0.389862	0.620134	68.7413	0.537694	-19.6768	35.5575	1.06997	0.0206458	0.446793	19.6841	-88.4347
136000	4533.33		(0.5827384419114181, 0.6617707148866148, 0.7958195819581958)	#94a8ca	0.582738	0.661771	0.79582	0.60485	0.267751	0.79582	68.7098	0.711983	-19.717	0.372309	0.389427	0.619976	68.7098	0.711983	-19.717	35.401	1.06948	0.0273379	0.447707	19.7299	-87.9319
138000	4600		(0.5782252174797312, 0.6600179345665659, 0.7960155679433489)	#93a8ca	0.578225	0.660018	0.796016	0.604074	0.273601	0.796016	68.513	0.623584	-20.0508	0.369457	0.38672	0.619916	68.513	0.623584	-20.0508	35.2119	1.06642	0.0239436	0.455288	20.0605	-88.2187
140000	4666.67		(0.5826182618261826, 0.6605578204879311, 0.7968198500522321)	#94a8cb	0.582618	0.660558	0.79682	0.606023	0.268821	0.79682	68.6333	0.935222	-19.9743	0.371983	0.388373	0.621384	68.6333	0.935222	-19.9743	35.0549	1.06829	0.0359096	0.453549	19.9962	-87.3193
142000	4733.33		(0.5826570892383356, 0.660812972053508, 0.7984080761017278)	#94a8cb	0.582657	0.660813	0.798408	0.606292	0.270226	0.798408	68.6655	1.00014	-20.1488	0.372606	0.388817	0.623973	68.6655	1.00014	-20.1488	34.8928	1.06879	0.0384022	0.457512	20.1736	-87.1583
144000	4800		(0.5825073263628885, 0.6611846058555435, 0.797099037634856)	#94a8cb	0.582507	0.661185	0.797099	0.60556	0.269216	0.797099	68.6768	0.855515	-19.9476	0.372313	0.388973	0.621927	68.6768	0.855515	-19.9476	35.1358	1.06897	0.0328491	0.452942	19.9659	-87.5442
146000	4866.67		(0.5835630621885718, 0.6600697044494365, 0.7969973467935029)	#94a8cb	0.583563	0.66007	0.796997	0.606924	0.267798	0.796997	68.6178	1.08785	-20.0213	0.372245	0.38816	0.621612	68.6178	1.08785	-20.0213	34.9115	1.06805	0.04177	0.454617	20.0508	-86.8899
148000	4933.33		(0.5820857716023704, 0.6606225328415195, 0.798666925516081)	#94a8cb	0.582086	0.660623	0.798667	0.60623	0.271178	0.798667	68.6448	0.998997	-20.2176	0.37233	0.388532	0.624346	68.6448	0.998997	-20.2176	34.8439	1.06847	0.0383583	0.459074	20.2423	-87.1712
150000	5000		(0.5840863077904429, 0.6593301346941416, 0.7987464292647752)	#94a8cb	0.584086	0.65933	0.798746	0.608246	0.268746	0.798746	68.5917	1.34028	-20.3064	0.372673	0.387801	0.624314	68.5917	1.34028	-20.3064	34.5316	1.06764	0.0514626	0.46109	20.3505	-86.2238
152000	5066.67		(0.5829344278965711, 0.6614656423625556, 0.7970805483909735)	#94a8cb	0.582934	0.661466	0.797081	0.605547	0.268663	0.797081	68.7034	0.847689	-19.9039	0.372639	0.389339	0.621951	68.7034	0.847689	-19.9039	35.1747	1.06938	0.0325486	0.451952	19.922	-87.5613
154000	5133.33		(0.5821486350315703, 0.6619962836619796, 0.7989035878377754)	#94a8cb	0.582149	0.661996	0.798904	0.60527	0.271316	0.798904	68.7423	0.82478	-20.1026	0.373081	0.389876	0.624944	68.7423	0.82478	-20.1026	35.0601	1.06999	0.0316689	0.456463	20.1195	-87.6506
156000	5200		(0.5804254375017334, 0.6613898364626378, 0.7978626434071979)	#94a8cb	0.580425	0.66139	0.797863	0.604607	0.272525	0.797863	68.6616	0.713479	-20.0815	0.37168	0.388764	0.623139	68.6616	0.713479	-20.0815	35.1445	1.06873	0.0273953	0.455983	20.0941	-87.9652
158000	5266.67		(0.5827698736260181, 0.661149476292167, 0.7961080141627609)	#94a8cb	0.58277	0.661149	0.796108	0.605434	0.267976	0.796108	68.6702	0.819688	-19.8177	0.372117	0.388882	0.62034	68.6702	0.819688	-19.8177	35.2498	1.06887	0.0314734	0.449993	19.8346	-87.6315
160000	5333.33		(0.5802405450629097, 0.6637435172088638, 0.7965720941842083)	#93a9cb	0.580241	0.663744	0.796572	0.602334	0.271578	0.796572	68.8088	0.288126	-19.6765	0.372318	0.390795	0.621438	68.8088	0.288126	-19.6765	35.7457	1.07102	0.0110631	0.446787	19.6786	-89.1611
162000	5400		(0.5831544498987714, 0.6607796914145196, 0.7987205443233399)	#94a8cb	0.583154	0.66078	0.798721	0.60665	0.269889	0.798721	68.6746	1.0624	-20.1781	0.372916	0.388943	0.62448	68.6746	1.0624	-20.1781	34.8292	1.06894	0.0407927	0.458177	20.2061	-86.9861
164000	5466.67		(0.5832949681522774, 0.6614637934381674, 0.7957881502435958)	#94a8ca	0.583295	0.661464	0.795788	0.605356	0.267022	0.795788	68.6981	0.796248	-19.7295	0.372412	0.389266	0.619889	68.6981	0.796248	-19.7295	35.3308	1.0693	0.0305734	0.44799	19.7455	-87.6889
166000	5533.33		(0.5831526009743832, 0.6624714572297566, 0.7973005703931737)	#94a8cb	0.583153	0.662471	0.797301	0.604935	0.268591	0.797301	68.7781	0.736339	-19.8209	0.373283	0.390371	0.622468	68.7781	0.736339	-19.8209	35.321	1.07055	0.0282731	0.450067	19.8346	-87.8725
168000	5600		(0.5829455214429006, 0.6623069029592036, 0.7969751597008441)	#94a8cb	0.582946	0.662307	0.796975	0.604867	0.268552	0.796975	68.7604	0.723526	-19.8025	0.37301	0.390126	0.621915	68.7604	0.723526	-19.8025	35.3405	1.07027	0.0277811	0.449648	19.8157	-87.9075
170000	5666.67		(0.581982231836629, 0.6620942766545562, 0.7985097669430808)	#94a8cb	0.581982	0.662094	0.79851	0.605002	0.271165	0.79851	68.7426	0.773869	-20.0469	0.37293	0.389881	0.624323	68.7426	0.773869	-20.0469	35.1348	1.06999	0.0297141	0.455198	20.0618	-87.7893
172000	5733.33		(0.582675578482218, 0.6616375923306617, 0.7980641761655157)	#94a8cb	0.582676	0.661638	0.798064	0.605566	0.269889	0.798064	68.7194	0.86411	-20.0185	0.372899	0.38956	0.623551	68.7194	0.86411	-20.0185	35.0865	1.06963	0.0331791	0.454553	20.0371	-87.5283
174000	5800		(0.5836573573323719, 0.6632757393386398, 0.7974299951003504)	#94a9cb	0.583657	0.663276	0.79743	0.604593	0.268077	0.79743	68.8432	0.669948	-19.7394	0.373939	0.391271	0.622813	68.8432	0.669948	-19.7394	35.4328	1.07156	0.0257239	0.448217	19.7508	-88.0562
176000	5866.67		(0.5838496454687485, 0.6634976102652282, 0.7970620591470912)	#94a9cb	0.58385	0.663498	0.797062	0.604406	0.267498	0.797062	68.8585	0.630917	-19.6641	0.374021	0.391483	0.622263	68.8585	0.630917	-19.6641	35.5144	1.0718	0.0242252	0.446506	19.6742	-88.1623
178000	5933.33		(0.5829270321990182, 0.6615673332039087, 0.7976000961440681)	#94a8cb	0.582927	0.661567	0.7976	0.605612	0.269149	0.7976	68.7148	0.864785	-19.9597	0.372841	0.389497	0.6228	68.7148	0.864785	-19.9597	35.1257	1.06956	0.033205	0.453218	19.9784	-87.5191
180000	6000		(0.5832764789083951, 0.6631481635558514, 0.7958343733533018)	#94a9ca	0.583276	0.663148	0.795834	0.604039	0.267088	0.795834	68.8138	0.560434	-19.5602	0.373216	0.390864	0.620229	68.8138	0.560434	-19.5602	35.6304	1.0711	0.0215189	0.444146	19.5682	-88.3588
182000	6066.67		(0.5846890571410083, 0.6622754712446035, 0.794277579018406)	#95a8ca	0.584689	0.662275	0.794278	0.604969	0.263873	0.794278	68.7647	0.696967	-19.4133	0.372987	0.390186	0.617635	68.7647	0.696967	-19.4133	35.628	1.07034	0.0267613	0.440811	19.4258	-87.9439
184000	6133.33		(0.5827569311553004, 0.663893280084311, 0.7963908995941611)	#94a9cb	0.582757	0.663893	0.796391	0.603368	0.268253	0.796391	68.8609	0.44968	-19.5678	0.373498	0.391516	0.621226	68.8609	0.44968	-19.5678	35.7106	1.07184	0.0172663	0.44432	19.573	-88.6835
186000	6200		(0.5830416655110888, 0.6629466307975336, 0.7975538730343622)	#94a9cb	0.583042	0.662947	0.797554	0.604584	0.268963	0.797554	68.811	0.676454	-19.8067	0.373534	0.390826	0.622947	68.811	0.676454	-19.8067	35.3779	1.07106	0.0259737	0.449745	19.8183	-88.044
188000	6266.67		(0.5827051612724298, 0.6633644877092751, 0.7966442022353496)	#94a9cb	0.582705	0.663364	0.796644	0.60383	0.26855	0.796644	68.8259	0.535699	-19.6567	0.3733	0.391031	0.621547	68.8259	0.535699	-19.6567	35.5835	1.07129	0.0205691	0.446338	19.664	-88.4389
190000	6333.33		(0.5832783278327832, 0.6639783306061698, 0.7959711937580313)	#94a9ca	0.583278	0.663978	0.795971	0.60343	0.267212	0.795971	68.8721	0.452137	-19.491	0.373653	0.39167	0.62058	68.8721	0.452137	-19.491	35.763	1.07201	0.0173606	0.442574	19.4962	-88.6711
192000	6400		(0.5834909541374306, 0.6631426167826867, 0.798456148135822)	#94a9cb	0.583491	0.663143	0.798456	0.604911	0.269226	0.798456	68.8402	0.739019	-19.8886	0.374111	0.391229	0.624436	68.8402	0.739019	-19.8886	35.2807	1.07151	0.028376	0.451604	19.9023	-87.872
194000	6466.67		(0.5816901017832876, 0.6630945447485925, 0.7969936489447264)	#94a9cb	0.58169	0.663095	0.796994	0.603651	0.270145	0.796994	68.7929	0.517013	-19.7576	0.372808	0.390575	0.622042	68.7929	0.517013	-19.7576	35.5236	1.07078	0.0198517	0.44863	19.7644	-88.501

## Sheet: Well 4
frame number	seconds	Well Coordinates	average color	hexcode	red	green	blue	hue	saturation	value	lightness	a_component	b_component	x	y	z	Hunter Lightness	Hunter a compent	Hunter b component	delta_e	light_ratio	a_ratio	b_ratio	chroma_ab	hue_ab
0	0	(698, 330)	(0.5048950273178578, 0.3991846243447874, 0.9418198962753418)	#8065f0	0.504895	0.399185	0.94182	0.699135	0.576156	0.94182	52.2962	44.1228	-66.3504	0.294928	0.204087	0.849276	52.2962	44.1228	-66.3504	0	1	1	1	79.6818	-56.3763
2000	66.6667		(0.46936794519788116, 0.4011814626840835, 0.9373325567850903)	#7766ef	0.469368	0.401181	0.937333	0.687863	0.571997	0.937333	51.5696	41.6846	-66.9229	0.280607	0.197642	0.839896	51.5696	41.6846	-66.9229	2.60774	0.986106	0.944742	1.00863	78.8434	-58.0823
4000	133.333		(0.4627414001904392, 0.41852622237013615, 0.9474461731887475)	#756af1	0.462741	0.418526	0.947446	0.680599	0.558259	0.947446	52.6131	39.5431	-66.6824	0.286607	0.206941	0.86149	52.6131	39.5431	-66.6824	4.60262	1.00606	0.896206	1.005	77.5255	-59.3318
6000	200		(0.4729955348476024, 0.4165423265015577, 0.9464810346580876)	#786af1	0.472996	0.416542	0.946481	0.684421	0.559904	0.946481	52.6861	40.2814	-66.4171	0.289316	0.207602	0.859543	52.6861	40.2814	-66.4171	3.86172	1.00746	0.912938	1.00101	77.6777	-58.7636
8000	266.667		(0.4550554215085374, 0.4100322637305747, 0.9444657070749092)	#7468f0	0.455055	0.410032	0.944466	0.680707	0.565858	0.944466	51.9143	40.2013	-67.3956	0.280613	0.200683	0.85464	51.9143	40.2013	-67.3956	4.07627	0.992698	0.911124	1.01575	78.4749	-59.184
10000	333.333		(0.43292564550572704, 0.39885366687929297, 0.9411080603858705)	#6e65ef	0.432926	0.398854	0.941108	0.677139	0.576187	0.941108	50.7736	40.5495	-68.7848	0.269219	0.19074	0.846639	50.7736	40.5495	-68.7848	4.58397	0.970886	0.919015	1.03669	79.8474	-59.4801
12000	400		(0.4348596204158231, 0.4008597498405303, 0.9386471420251269)	#6e66ef	0.43486	0.40086	0.938647	0.677204	0.572939	0.938647	50.8845	40.149	-68.2524	0.26941	0.191691	0.841936	50.8845	40.149	-68.2524	4.62618	0.973006	0.909938	1.02867	79.1854	-59.5342
14000	466.667		(0.4362648029508833, 0.39794584500466856, 0.9405238002791876)	#6f65ef	0.436265	0.397946	0.940524	0.678437	0.576889	0.940524	50.7748	40.797	-68.6965	0.269841	0.19075	0.845449	50.7748	40.797	-68.6965	4.34504	0.970909	0.924625	1.03536	79.8975	-59.2951
16000	533.333		(0.43447504414306976, 0.3987223932477281, 0.9392221575098687)	#6e65ef	0.434475	0.398722	0.939222	0.677691	0.575476	0.939222	50.7625	40.4955	-68.5325	0.268968	0.190644	0.842895	50.7625	40.4955	-68.5325	4.50233	0.970672	0.917791	1.03289	79.6027	-59.4214
18000	600		(0.4337743017999279, 0.4008320159747067, 0.939092732802692)	#6e66ef	0.433774	0.400832	0.939093	0.676867	0.573171	0.939093	50.8699	40.1364	-68.3407	0.269224	0.191566	0.842803	50.8699	40.1364	-68.3407	4.67832	0.972726	0.909653	1.03	79.2551	-59.5743
20000	666.667		(0.43236727034047945, 0.3981621691580923, 0.9372086788510784)	#6e65ee	0.432367	0.398162	0.937209	0.677242	0.575162	0.937209	50.6537	40.3235	-68.4234	0.267396	0.189714	0.838817	50.6537	40.3235	-68.4234	4.6292	0.968593	0.913893	1.03124	79.4213	-59.4882
22000	733.333		(0.4330458255909625, 0.39625407918943156, 0.937197585304749)	#6e65ee	0.433046	0.396254	0.937198	0.678002	0.577193	0.937198	50.5554	40.6402	-68.5805	0.267134	0.188875	0.838647	50.5554	40.6402	-68.5805	4.48686	0.966713	0.921072	1.03361	79.7177	-59.3494
24000	800		(0.43255770955246786, 0.39915134370579913, 0.9344260476467815)	#6e65ee	0.432558	0.399151	0.934426	0.677068	0.572838	0.934426	50.6662	39.9678	-68.0058	0.266658	0.18982	0.833393	50.6662	39.9678	-68.0058	4.76038	0.968831	0.905831	1.02495	78.881	-59.5568
26000	866.667		(0.43527562840317646, 0.3990995738229285, 0.9361732811936656)	#6e65ee	0.435276	0.3991	0.936173	0.677893	0.57369	0.936173	50.7462	40.2403	-68.1231	0.26817	0.190505	0.836886	50.7462	40.2403	-68.1231	4.54071	0.970362	0.912008	1.02672	79.1204	-59.4296
28000	933.333		(0.4335154523855747, 0.40030507252405917, 0.9373861755923492)	#6e66ef	0.433515	0.400305	0.937386	0.676972	0.572956	0.937386	50.8041	40.0704	-68.204	0.268365	0.191001	0.839365	50.8041	40.0704	-68.204	4.69934	0.971468	0.908157	1.02794	79.1039	-59.5654
30000	1000		(0.4341459356019636, 0.4013737508204602, 0.9395013450924924)	#6e66ef	0.434146	0.401374	0.939501	0.676817	0.57278	0.939501	50.9158	40.1045	-68.3241	0.269633	0.191961	0.843667	50.9158	40.1045	-68.3241	4.68475	0.973605	0.908931	1.02975	79.2247	-59.5881
32000	1066.67		(0.43454715219421103, 0.39903671039372846, 0.9375137513751376)	#6e65ef	0.434547	0.399037	0.937514	0.677658	0.574367	0.937514	50.7521	40.3192	-68.3055	0.268425	0.190555	0.839528	50.7521	40.3192	-68.3055	4.54685	0.970474	0.913796	1.02947	79.3176	-59.4476
34000	1133.33		(0.4342235904262695, 0.40112229710365993, 0.9386360484787974)	#6e66ef	0.434224	0.401122	0.938636	0.67693	0.572654	0.938636	50.8874	40.0786	-68.2467	0.269268	0.191717	0.841926	50.8874	40.0786	-68.2467	4.68352	0.973062	0.908344	1.02858	79.1448	-59.5759
36000	1200		(0.43192907526046725, 0.4030729123332501, 0.9392591359976334)	#6e66ef	0.431929	0.403073	0.939259	0.675636	0.570861	0.939259	50.9688	39.7259	-68.2057	0.269263	0.192417	0.843295	50.9688	39.7259	-68.2057	4.95339	0.974619	0.90035	1.02796	78.9314	-59.7816
38000	1266.67		(0.43412374850930474, 0.40191363674182545, 0.9376154422164906)	#6e66ef	0.434124	0.401914	0.937615	0.676688	0.571345	0.937615	50.9139	39.8759	-68.0582	0.26905	0.191945	0.839964	50.9139	39.8759	-68.0582	4.78156	0.973569	0.903748	1.02574	78.8797	-59.6336
40000	1333.33		(0.4344953823113404, 0.4027179188507086, 0.9375303916946316)	#6e66ef	0.434495	0.402718	0.93753	0.67657	0.570448	0.93753	50.9667	39.7663	-67.9603	0.26934	0.192399	0.839868	50.9667	39.7663	-67.9603	4.83097	0.974578	0.901264	1.02426	78.7398	-59.6664
42000	1400		(0.43438814469682263, 0.4026532064971203, 0.9404738793207051)	#6e66ef	0.434388	0.402653	0.940474	0.676501	0.571861	0.940474	51.0124	39.9999	-68.3061	0.270401	0.192793	0.845715	51.0124	39.9999	-68.3061	4.74038	0.975452	0.906558	1.02948	79.1563	-59.6469
44000	1466.67		(0.4335265459319041, 0.40332621497443866, 0.9396603525898808)	#6e66ef	0.433527	0.403326	0.93966	0.676051	0.570774	0.93966	51.0211	39.7948	-68.1768	0.269988	0.192869	0.844138	51.0211	39.7948	-68.1768	4.86752	0.975619	0.90191	1.02753	78.9411	-59.7279
46000	1533.33		(0.4338833883388339, 0.4028307032383911, 0.938210795869503)	#6e66ef	0.433883	0.402831	0.938211	0.676334	0.570639	0.938211	50.9735	39.7732	-68.0469	0.269429	0.192458	0.84122	50.9735	39.7732	-68.0469	4.85244	0.974708	0.901421	1.02557	78.818	-59.6938
48000	1600		(0.4346636344306699, 0.403414963345074, 0.9391537473075039)	#6e66ef	0.434664	0.403415	0.939154	0.676388	0.570448	0.939154	51.0392	39.796	-68.0743	0.270183	0.193025	0.843155	51.0392	39.796	-68.0743	4.82419	0.975964	0.901937	1.02598	78.8532	-59.6896
50000	1666.67		(0.4343918425455991, 0.4038180288617097, 0.9385879764447033)	#6e66ef	0.434392	0.403818	0.938588	0.676195	0.56976	0.938588	51.0478	39.6785	-67.98	0.269984	0.193098	0.84206	51.0478	39.6785	-67.98	4.89542	0.976128	0.899276	1.02456	78.7125	-59.7288
52000	1733.33		(0.43488735428164665, 0.4046648362315223, 0.9363914542714775)	#6e67ee	0.434887	0.404665	0.936391	0.67614	0.567847	0.936391	51.0687	39.4041	-67.6324	0.26953	0.193279	0.83778	51.0687	39.4041	-67.6324	5.04144	0.976528	0.893055	1.01932	78.274	-59.774
54000	1800		(0.4358044207782123, 0.40356657514490946, 0.940995275998188)	#6f66ef	0.435804	0.403567	0.940995	0.676664	0.571128	0.940995	51.1021	39.9706	-68.2339	0.271284	0.193569	0.846853	51.1021	39.9706	-68.2339	4.71311	0.977168	0.905896	1.02839	79.0791	-59.6387
56000	1866.67		(0.43595973042682423, 0.4055800538036997, 0.9374675282654317)	#6f67ef	0.43596	0.40558	0.937468	0.676186	0.567366	0.937468	51.1617	39.4016	-67.6342	0.270513	0.194085	0.840008	51.1617	39.4016	-67.6342	5.02237	0.978307	0.893	1.01935	78.2744	-59.7762
58000	1933.33		(0.43519797357887047, 0.404319087370922, 0.9378595002357378)	#6e67ef	0.435198	0.404319	0.93786	0.676313	0.568892	0.93786	51.0799	39.585	-67.8233	0.270095	0.193376	0.840667	51.0799	39.585	-67.8233	4.92339	0.976742	0.897157	1.0222	78.5301	-59.7301
60000	2000		(0.43744626563496686, 0.4047554335265459, 0.9382866017694207)	#6f67ef	0.437446	0.404755	0.938287	0.676879	0.568623	0.938287	51.156	39.6602	-67.7589	0.271091	0.194035	0.841586	51.156	39.6602	-67.7589	4.81644	0.978198	0.898861	1.02123	78.5124	-59.659
62000	2066.67		(0.433330559946751, 0.40600715533738246, 0.9384049329302678)	#6e67ef	0.433331	0.406007	0.938405	0.67522	0.567343	0.938405	51.1531	39.2849	-67.7843	0.270133	0.19401	0.841866	51.1531	39.2849	-67.7843	5.17372	0.978142	0.890355	1.02161	78.3455	-59.9052
64000	2133.33		(0.43509628273751744, 0.4053914635160995, 0.9370903476902313)	#6e67ee	0.435096	0.405391	0.93709	0.675978	0.567393	0.93709	51.1276	39.3593	-67.6365	0.270045	0.193789	0.83923	51.1276	39.3593	-67.6365	5.07053	0.977654	0.892041	1.01938	78.255	-59.8038
66000	2200		(0.3822947000582411, 0.36034981649425446, 0.8412809348161707)	#615bd6	0.382295	0.36035	0.841281	0.674272	0.571665	0.841281	45.7484	36.1113	-62.5916	0.209994	0.150836	0.657581	45.7484	36.1113	-62.5916	11.0084	0.874795	0.818429	0.943348	72.2616	-60.0178
68000	2266.67		(0.3814164609738285, 0.3602610681236191, 0.8433443344334434)	#615bd7	0.381416	0.360261	0.843344	0.673965	0.572819	0.843344	45.7631	36.2476	-62.869	0.21041	0.150943	0.661119	45.7631	36.2476	-62.869	10.8083	0.875075	0.821518	0.94753	72.57	-60.034
70000	2333.33		(0.38262011075057084, 0.3615608619685498, 0.8415897051890062)	#615cd6	0.38262	0.361561	0.84159	0.673978	0.570383	0.84159	45.8331	35.9656	-62.499	0.210451	0.151457	0.658206	45.8331	35.9656	-62.499	11.097	0.876415	0.815126	0.941954	72.1086	-60.0813
72000	2400		(0.38293073004779465, 0.36011130524817186, 0.8420796701518891)	#615bd6	0.382931	0.360111	0.84208	0.674558	0.572355	0.84208	45.7606	36.2425	-62.6876	0.210376	0.150925	0.658947	45.7606	36.2425	-62.6876	10.8734	0.875027	0.8214	0.944795	72.4103	-59.9659
74000	2466.67		(0.38126669809838126, 0.36142958833698496, 0.8432999602481256)	#615cd7	0.381267	0.36143	0.8433	0.673528	0.57141	0.8433	45.8298	36.0573	-62.7546	0.210612	0.151432	0.661127	45.8298	36.0573	-62.7546	10.9451	0.87635	0.817204	0.945806	72.3759	-60.1194
76000	2533.33		(0.3813831803348402, 0.36176239472686766, 0.841922511578889)	#615cd6	0.381383	0.361762	0.841923	0.673477	0.570314	0.841923	45.8275	35.9015	-62.5577	0.210267	0.151416	0.658778	45.8275	35.9015	-62.5577	11.1273	0.876307	0.813673	0.942839	72.1276	-60.1487
78000	2600		(0.38199887215612316, 0.36103206959351397, 0.842140684656701)	#615cd6	0.381999	0.361032	0.842141	0.67393	0.571292	0.842141	45.7992	36.0609	-62.6348	0.210345	0.151208	0.659108	45.7992	36.0609	-62.6348	11.0005	0.875765	0.817287	0.944	72.2739	-60.0695
80000	2666.67		(0.3809690212718751, 0.36426768727292896, 0.8410849488310176)	#615cd6	0.380969	0.364268	0.841085	0.672504	0.566907	0.841085	45.9562	35.4288	-62.2278	0.210438	0.152363	0.657517	45.9562	35.4288	-62.2278	11.5229	0.878768	0.802959	0.937867	71.6066	-60.3454
82000	2733.33		(0.3797357887049209, 0.36340239065923396, 0.8421351378835362)	#605cd6	0.379736	0.363402	0.842135	0.672353	0.568475	0.842135	45.899	35.5867	-62.4744	0.210253	0.151942	0.659245	45.899	35.5867	-62.4744	11.3495	0.877674	0.806539	0.941583	71.899	-60.3333
84000	2800		(0.38085253903541616, 0.3629290660158453, 0.8414843164988768)	#615cd6	0.380853	0.362929	0.841484	0.672909	0.568704	0.841484	45.88	35.6613	-62.4094	0.210238	0.151802	0.658103	45.88	35.6613	-62.4094	11.3267	0.877311	0.808229	0.940603	71.8795	-60.2559
86000	2866.67		(0.3820728291316527, 0.3626665187527156, 0.8431538952214549)	#615cd7	0.382073	0.362667	0.843154	0.673398	0.569869	0.843154	45.9172	35.8943	-62.5911	0.211059	0.152075	0.660976	45.9172	35.8943	-62.5911	11.0694	0.878021	0.813509	0.943342	72.1529	-60.1669
88000	2933.33		(0.37963224893917963, 0.3663236911926487, 0.8411145316212294)	#605dd6	0.379632	0.366324	0.841115	0.671338	0.564478	0.841115	46.0562	35.0494	-62.0715	0.210546	0.153102	0.657704	46.0562	35.0494	-62.0715	11.8141	0.880679	0.79436	0.935511	71.2835	-60.5483
90000	3000		(0.3816050512614287, 0.36410683085115236, 0.8428599162437252)	#615cd6	0.381605	0.364107	0.84286	0.672758	0.56801	0.84286	45.99	35.6265	-62.4308	0.211156	0.152613	0.66057	45.99	35.6265	-62.4308	11.2835	0.879414	0.807441	0.940925	71.8808	-60.2885
92000	3066.67		(0.3806010853186159, 0.3647964796479648, 0.8402954581172404)	#615dd6	0.380601	0.364796	0.840295	0.672206	0.565871	0.840295	45.9673	35.2661	-62.0953	0.210198	0.152445	0.656195	45.9673	35.2661	-62.0953	11.6876	0.87898	0.799273	0.935869	71.411	-60.4062
94000	3133.33		(0.38394394061254866, 0.3623115252701741, 0.8430115280435606)	#615cd6	0.383944	0.362312	0.843012	0.674167	0.570218	0.843012	45.9291	36.0279	-62.5493	0.211446	0.152163	0.660728	45.9291	36.0279	-62.5493	10.9779	0.87825	0.816537	0.942712	72.1833	-60.0584
96000	3200		(0.3834669181203834, 0.36277560529162156, 0.844932560482939)	#615cd7	0.383467	0.362776	0.844933	0.673819	0.570645	0.844933	45.9821	36.087	-62.7435	0.212049	0.152554	0.664076	45.9821	36.087	-62.7435	10.8375	0.879262	0.817876	0.945638	72.381	-60.0946
98000	3266.67		(0.38275323330652394, 0.36467445063834114, 0.8419299072764419)	#615cd6	0.382753	0.364674	0.84193	0.67298	0.566859	0.84193	46.0298	35.5203	-62.23	0.211292	0.152907	0.659024	46.0298	35.5203	-62.23	11.4126	0.880175	0.805034	0.9379	71.6538	-60.2827
100000	3333.33		(0.38234646994111177, 0.36374259274666965, 0.8458311377356222)	#615cd7	0.382346	0.363743	0.845831	0.673098	0.569958	0.845831	46.0349	35.9562	-62.7896	0.212252	0.152945	0.665689	46.0349	35.9562	-62.7896	10.8892	0.880273	0.814913	0.946333	72.3559	-60.2025
102000	3400		(0.3809098556914515, 0.36540477577169483, 0.8407595381386878)	#615dd6	0.38091	0.365405	0.84076	0.672103	0.565387	0.84076	46.0183	35.2246	-62.0801	0.21057	0.152822	0.657042	46.0183	35.2246	-62.0801	11.6973	0.879955	0.798331	0.935639	71.3772	-60.4292
104000	3466.67		(0.38164202974919337, 0.3637241035027873, 0.8423496131125717)	#615cd6	0.381642	0.363724	0.84235	0.672906	0.568203	0.84235	45.9585	35.6464	-62.4075	0.210913	0.15238	0.659662	45.9585	35.6464	-62.4075	11.2943	0.878812	0.807891	0.940574	71.8704	-60.2655
106000	3533.33		(0.3823945419752059, 0.3644322415434821, 0.8431890247848315)	#615cd7	0.382395	0.364432	0.843189	0.67292	0.567793	0.843189	46.0306	35.641	-62.4123	0.211552	0.152913	0.661172	46.0306	35.641	-62.4123	11.2564	0.88019	0.807769	0.940646	71.8719	-60.2712
108000	3600		(0.38286416876981816, 0.3647724436309177, 0.8436105795453496)	#615dd7	0.382864	0.364772	0.843611	0.672964	0.567606	0.843611	46.0676	35.6451	-62.4133	0.211895	0.153187	0.661931	46.0676	35.6451	-62.4133	11.2324	0.880898	0.807862	0.940661	71.8748	-60.2687
110000	3666.67		(0.38317478806704197, 0.36505532906231797, 0.8411607547309353)	#615dd6	0.383175	0.365055	0.841161	0.67301	0.56601	0.841161	46.0473	35.4206	-62.0894	0.211242	0.153036	0.657734	46.0473	35.4206	-62.0894	11.5296	0.88051	0.802775	0.93578	71.4822	-60.2962
112000	3733.33		(0.383642565937266, 0.3642344066339407, 0.8438158101524439)	#615cd7	0.383643	0.364234	0.843816	0.673411	0.568348	0.843816	46.0536	35.782	-62.4651	0.212055	0.153083	0.662256	46.0536	35.782	-62.4651	11.1191	0.88063	0.810964	0.941442	71.9878	-60.1946
114000	3800		(0.3829492192916771, 0.3654436031838478, 0.8423662534320658)	#615dd6	0.382949	0.365444	0.842366	0.672784	0.56617	0.842366	46.0878	35.4463	-62.1994	0.211661	0.153336	0.659836	46.0878	35.4463	-62.1994	11.4479	0.881284	0.803357	0.937439	71.5906	-60.322
116000	3866.67		(0.38195264904641724, 0.3661277052074955, 0.8415841584158417)	#615dd6	0.381953	0.366128	0.841584	0.672214	0.564954	0.841584	46.0965	35.2299	-62.0725	0.211286	0.153401	0.658527	46.0965	35.2299	-62.0725	11.6542	0.881451	0.798451	0.935525	71.3732	-60.4225
118000	3933.33		(0.38430448086825486, 0.3647502565382589, 0.8450028196096921)	#615dd7	0.384304	0.36475	0.845003	0.673453	0.568344	0.845003	46.1184	35.8296	-62.5321	0.212742	0.153563	0.664355	46.1184	35.8296	-62.5321	11.0236	0.88187	0.812043	0.942453	72.0696	-60.1882
120000	4000		(0.3862218154588568, 0.3638257943441403, 0.845805252794187)	#625cd7	0.386222	0.363826	0.845805	0.674411	0.569847	0.845805	46.1137	36.1285	-62.6547	0.213329	0.153528	0.6657	46.1137	36.1285	-62.6547	10.7605	0.88178	0.818818	0.9443	72.3248	-60.031
122000	4066.67		(0.38397907017592514, 0.36515332205489454, 0.8413327046990413)	#615dd6	0.383979	0.365153	0.841333	0.673256	0.565982	0.841333	46.0717	35.4585	-62.0742	0.211541	0.153217	0.658048	46.0717	35.4585	-62.0742	11.4935	0.880976	0.803632	0.935552	71.4879	-60.2638
124000	4133.33		(0.3850754823381498, 0.3655415961764244, 0.8455408566066691)	#625dd7	0.385075	0.365542	0.845541	0.673449	0.567683	0.845541	46.1905	35.7883	-62.493	0.213309	0.154098	0.665356	46.1905	35.7883	-62.493	11.0283	0.883248	0.811107	0.941863	72.0151	-60.2012
126000	4200		(0.38550997956938554, 0.36517366022316516, 0.8448086825489272)	#625dd7	0.38551	0.365174	0.844809	0.673733	0.567744	0.844809	46.1636	35.8075	-62.4296	0.213106	0.153899	0.664066	46.1636	35.8075	-62.4296	11.051	0.882734	0.811542	0.940908	71.9697	-60.1629
128000	4266.67		(0.3868892771630104, 0.36525316397185936, 0.8426694770317368)	#625dd6	0.386889	0.365253	0.842669	0.67422	0.566552	0.842669	46.1572	35.6919	-62.1277	0.212804	0.153851	0.660395	46.1572	35.6919	-62.1277	11.2516	0.882611	0.808923	0.936357	71.6503	-60.1229
130000	4333.33		(0.3863641826367511, 0.36515332205489454, 0.8455778350944338)	#625dd7	0.386364	0.365153	0.845578	0.674025	0.568161	0.845578	46.1924	35.9135	-62.4941	0.21359	0.154113	0.665407	46.1924	35.9135	-62.4941	10.9325	0.883285	0.813944	0.941879	72.0783	-60.1153
132000	4400		(0.38835732312727067, 0.3646134361335293, 0.8447513658928919)	#635cd7	0.388357	0.364613	0.844751	0.674909	0.568378	0.844751	46.1837	36.0276	-62.3862	0.213752	0.154048	0.663962	46.1837	36.0276	-62.3862	10.8908	0.883118	0.816531	0.940253	72.0418	-59.9938
134000	4466.67		(0.3834891052130423, 0.3675439812888852, 0.8436512558818907)	#615dd7	0.383489	0.367544	0.843651	0.672248	0.564341	0.843651	46.2481	35.252	-62.1265	0.212703	0.154527	0.662217	46.2481	35.252	-62.1265	11.5374	0.884349	0.798952	0.936339	71.4311	-60.4284
136000	4533.33		(0.38693550027271634, 0.36541217146924776, 0.8445387395882445)	#625dd7	0.386936	0.365412	0.844539	0.674154	0.567323	0.844539	46.2007	35.8187	-62.3291	0.213465	0.154174	0.663636	46.2007	35.8187	-62.3291	11.0582	0.883442	0.811796	0.939393	71.8881	-60.1153
138000	4600		(0.38327093213523034, 0.367534736666944, 0.8409851069140527)	#615dd6	0.383271	0.367535	0.840985	0.672206	0.562971	0.840985	46.1965	35.0293	-61.8223	0.211769	0.154143	0.657619	46.1965	35.0293	-61.8223	11.8491	0.883362	0.793904	0.931755	71.0567	-60.4636
140000	4666.67		(0.38626434071978627, 0.3658226326834364, 0.845306043209363)	#625dd7	0.386264	0.365823	0.845306	0.673772	0.567231	0.845306	46.2261	35.7841	-62.4002	0.213624	0.154363	0.664985	46.2261	35.7841	-62.4002	11.0446	0.883928	0.811013	0.940464	71.9325	-60.1674
142000	4733.33		(0.3863161106026569, 0.3665048857826959, 0.8460123323256695)	#625dd7	0.386316	0.366505	0.846012	0.673553	0.566785	0.846012	46.2808	35.7381	-62.4143	0.214024	0.15477	0.666261	46.2808	35.7381	-62.4143	11.0445	0.884974	0.809971	0.940677	71.9219	-60.2048
144000	4800		(0.38869382736592983, 0.36472991836998825, 0.8472585073633414)	#635dd8	0.388694	0.36473	0.847259	0.674944	0.569518	0.847259	46.2416	36.2256	-62.6567	0.214697	0.154478	0.668321	46.2416	36.2256	-62.6567	10.6145	0.884225	0.821018	0.94433	72.3751	-59.9652
146000	4866.67		(0.3867875863216574, 0.36653261964851946, 0.8430244705142783)	#625dd6	0.386788	0.366533	0.843024	0.673751	0.565217	0.843024	46.2388	35.5185	-62.0473	0.21318	0.154458	0.661102	46.2388	35.5185	-62.0473	11.3684	0.884172	0.804993	0.935146	71.4943	-60.2113
148000	4933.33		(0.386293923509998, 0.36740716088415565, 0.8449048266171155)	#625dd7	0.386294	0.367407	0.844905	0.673259	0.56515	0.844905	46.3154	35.5099	-62.1973	0.213857	0.155028	0.66441	46.3154	35.5099	-62.1973	11.2783	0.885635	0.804798	0.937407	71.6203	-60.2769
150000	5000		(0.3871832561407401, 0.3661628347708721, 0.8444444444444444)	#625dd7	0.387183	0.366163	0.844444	0.673992	0.566386	0.844444	46.2491	35.7079	-62.2368	0.213672	0.154534	0.663532	46.2491	35.7079	-62.2368	11.1489	0.884368	0.809286	0.938002	71.7529	-60.1553
152000	5066.67		(0.38644923315861, 0.36735908885006147, 0.8444758761590444)	#625dd7	0.386449	0.367359	0.844476	0.673335	0.564986	0.844476	46.3079	35.4907	-62.1469	0.213748	0.154973	0.663667	46.3079	35.4907	-62.1469	11.3156	0.885492	0.804362	0.936647	71.5669	-60.2703
154000	5133.33		(0.3873034362259756, 0.36742195227926155, 0.8449122223146684)	#625dd7	0.387303	0.367422	0.844912	0.673606	0.565136	0.844912	46.3357	35.5576	-62.1645	0.214143	0.15518	0.664437	46.3357	35.5576	-62.1645	11.2433	0.886025	0.805878	0.936912	71.6154	-60.2308
156000	5200		(0.38591489401040946, 0.3677677011398619, 0.8447975890025978)	#625dd7	0.385915	0.367768	0.844798	0.673007	0.564668	0.844798	46.3281	35.4274	-62.1615	0.213798	0.155123	0.664247	46.3281	35.4274	-62.1615	11.3479	0.885878	0.802928	0.936867	71.5483	-60.3201
158000	5266.67		(0.3885514601880356, 0.36653261964851946, 0.8448031357757624)	#635dd7	0.388551	0.366533	0.844803	0.67434	0.566133	0.844803	46.3041	35.7466	-62.1987	0.214254	0.154944	0.664198	46.3041	35.7466	-62.1987	11.1042	0.88542	0.810162	0.937428	71.7391	-60.1133
160000	5333.33		(0.38465577650201993, 0.3692875169869928, 0.8435292268722671)	#625ed7	0.384656	0.369288	0.843529	0.672068	0.562211	0.843529	46.374	35.0304	-61.9039	0.213379	0.155466	0.662154	46.374	35.0304	-61.9039	11.7266	0.886757	0.793931	0.932985	71.1282	-60.4952
162000	5400		(0.38673581643878674, 0.36822808331253293, 0.8451248486193157)	#625dd7	0.386736	0.368228	0.845125	0.673135	0.564291	0.845125	46.3774	35.4228	-62.1285	0.214237	0.155492	0.664859	46.3774	35.4228	-62.1285	11.3378	0.886821	0.802824	0.93637	71.5173	-60.3102
164000	5466.67		(0.3875364006988934, 0.36749221140601457, 0.8449713878950921)	#625dd7	0.387536	0.367492	0.844971	0.673663	0.565083	0.844971	46.3455	35.5629	-62.1571	0.214243	0.155253	0.664548	46.3455	35.5629	-62.1571	11.2368	0.886212	0.805998	0.9368	71.6116	-60.2242
166000	5533.33		(0.3865102476634218, 0.36882343696554526, 0.8431760823141137)	#625ed7	0.38651	0.368823	0.843176	0.672881	0.562578	0.843176	46.375	35.1645	-61.8493	0.21367	0.155474	0.661533	46.375	35.1645	-61.8493	11.6435	0.886775	0.796971	0.932162	71.1469	-60.3795
168000	5600		(0.3884830499856708, 0.3673405996061791, 0.845189560972904)	#635dd7	0.388483	0.367341	0.84519	0.674041	0.565375	0.84519	46.3583	35.6499	-62.1671	0.214544	0.155349	0.664927	46.3583	35.6499	-62.1671	11.1601	0.886458	0.807971	0.936952	71.6636	-60.1678
170000	5666.67		(0.3874531991014228, 0.36818555805160347, 0.8445442863614092)	#625dd7	0.387453	0.368186	0.844544	0.673408	0.564042	0.844544	46.3783	35.4181	-62.0419	0.214236	0.155499	0.66386	46.3783	35.4181	-62.0419	11.3734	0.88684	0.802718	0.935064	71.4398	-60.2791
172000	5733.33		(0.38561167041073857, 0.36893437242883953, 0.8452413308557747)	#625ed7	0.385612	0.368934	0.845241	0.672502	0.563516	0.845241	46.4008	35.2685	-62.1086	0.214124	0.155667	0.665099	46.4008	35.2685	-62.1086	11.4519	0.887269	0.799327	0.93607	71.4237	-60.4098
174000	5800		(0.3884645607417885, 0.3669024045261669, 0.8462693328156345)	#635dd7	0.388465	0.366902	0.846269	0.674163	0.566447	0.846269	46.3505	35.8023	-62.3367	0.214795	0.155291	0.666764	46.3505	35.8023	-62.3367	10.9859	0.886308	0.811424	0.939508	71.8865	-60.1297
176000	5866.67		(0.38720544323339895, 0.3693966035258988, 0.8450213088535744)	#625ed7	0.387205	0.369397	0.845021	0.672907	0.562855	0.845021	46.4554	35.2577	-61.9869	0.214599	0.156076	0.664774	46.4554	35.2577	-61.9869	11.478	0.888313	0.799083	0.934235	71.3126	-60.3691
178000	5933.33		(0.3879024877277644, 0.3680820182858622, 0.8449381072561037)	#625dd7	0.387902	0.368082	0.844938	0.673594	0.564368	0.844938	46.3876	35.4875	-62.0838	0.214467	0.155568	0.66454	46.3876	35.4875	-62.0838	11.2997	0.887017	0.804289	0.935695	71.5105	-60.2474
180000	6000		(0.3874568969501992, 0.36764567213023824, 0.8453263813776336)	#625dd7	0.387457	0.367646	0.845326	0.673579	0.565084	0.845326	46.3595	35.5637	-62.1861	0.214372	0.155358	0.665173	46.3595	35.5637	-62.1861	11.218	0.886479	0.806017	0.937238	71.6372	-60.2351
182000	6066.67		(0.3884053951613649, 0.36844810531473315, 0.845742389364987)	#635dd7	0.388405	0.368448	0.845742	0.673636	0.564349	0.845742	46.4335	35.5199	-62.1259	0.214954	0.155912	0.665966	46.4335	35.5199	-62.1259	11.235	0.887895	0.805025	0.93633	71.5632	-60.2416
184000	6133.33		(0.38695953628976343, 0.36875872461195697, 0.8455075759676808)	#625ed7	0.38696	0.368759	0.845508	0.673029	0.563861	0.845508	46.4205	35.3827	-62.1141	0.214545	0.155815	0.665564	46.4205	35.3827	-62.1141	11.3516	0.887646	0.801914	0.936153	71.485	-60.3325
186000	6200		(0.3885902876001886, 0.3693097040796517, 0.8451488846363627)	#635ed7	0.38859	0.36931	0.845149	0.67342	0.563024	0.845149	46.4788	35.3492	-61.9662	0.215006	0.156252	0.665006	46.4788	35.3492	-61.9662	11.4034	0.888761	0.801156	0.933923	71.3399	-60.297
188000	6266.67		(0.3882131070249882, 0.3692302003309575, 0.8448715459781272)	#625ed7	0.388213	0.36923	0.844872	0.673318	0.562975	0.844872	46.4619	35.3208	-61.9536	0.214792	0.156125	0.664515	46.4619	35.3208	-61.9536	11.4388	0.888438	0.800512	0.933733	71.3148	-60.3118
190000	6333.33		(0.38932431058231876, 0.36740716088415565, 0.8471660611439294)	#635dd8	0.389324	0.367407	0.847166	0.674281	0.56631	0.847166	46.4133	35.8382	-62.3646	0.215444	0.155761	0.668369	46.4133	35.8382	-62.3646	10.9146	0.887509	0.812238	0.939928	71.9286	-60.1159
192000	6400		(0.3876306958426935, 0.3690175740263102, 0.8467371106858586)	#625ed7	0.387631	0.369018	0.846737	0.67316	0.564189	0.846737	46.4706	35.4738	-62.2112	0.215195	0.15619	0.667724	46.4706	35.4738	-62.2112	11.2194	0.888605	0.803979	0.937615	71.6144	-60.3075
194000	6466.67		(0.3870020615506929, 0.36964251046953434, 0.8433924064675374)	#625ed7	0.387002	0.369643	0.843392	0.672774	0.561719	0.843392	46.4379	35.0798	-61.7785	0.214064	0.155945	0.661975	46.4379	35.0798	-61.7785	11.7045	0.887978	0.795051	0.931095	71.0435	-60.4107

## Sheet: Well 5
frame number	seconds	Well Coordinates	average color	hexcode	red	green	blue	hue	saturation	value	lightness	a_component	b_component	x	y	z	Hunter Lightness	Hunter a compent	Hunter b component	delta_e	light_ratio	a_ratio	b_ratio	chroma_ab	hue_ab
0	0	(824, 330)	(0.5280565031293045, 0.4018063991273077, 0.9491176008357138)	#8666f2	0.528057	0.401806	0.949118	0.705112	0.576653	0.949118	53.0877	45.4835	-66.0845	0.307579	0.211265	0.864573	53.0877	45.4835	-66.0845	0	1	1	1	80.2241	-55.4618
2000	66.6667		(0.4954044984330366, 0.39967458930767025, 0.9495003281840789)	#7e65f2	0.495404	0.399675	0.9495	0.695685	0.579069	0.9495	52.2456	44.1207	-67.5357	0.294353	0.203634	0.864565	52.2456	44.1207	-67.5357	2.16158	0.984138	0.970038	1.02196	80.6704	-56.8437
4000	133.333		(0.4847195643934141, 0.4210148745967034, 0.9486923482264192)	#7b6bf1	0.48472	0.421015	0.948692	0.686788	0.556216	0.948692	53.2218	40.3845	-65.8543	0.295586	0.212498	0.864588	53.2218	40.3845	-65.8543	5.10596	1.00253	0.887893	0.996517	77.2509	-58.4817
6000	200		(0.5037486941971508, 0.4354716143883296, 0.9481783472464893)	#806ff1	0.503749	0.435472	0.948178	0.688862	0.540728	0.948178	54.4483	39.2134	-63.7835	0.30649	0.223995	0.865202	54.4483	39.2134	-63.7835	6.81609	1.02563	0.862147	0.965182	74.8734	-58.4173
8000	266.667		(0.4897449408806427, 0.44310582318736075, 0.9470671436891589)	#7c70f1	0.489745	0.443106	0.947067	0.682091	0.532128	0.947067	54.594	37.2456	-63.4059	0.302912	0.225388	0.863433	54.594	37.2456	-63.4059	8.7924	1.02837	0.818882	0.959468	73.536	-59.5694
10000	333.333		(0.47117989109835356, 0.44446293368832684, 0.9464255669264405)	#7871f1	0.47118	0.444463	0.946426	0.675537	0.530377	0.946426	54.3005	36.0126	-63.8064	0.296313	0.222588	0.861956	54.3005	36.0126	-63.8064	9.81615	1.02284	0.791774	0.965529	73.2678	-60.5594
12000	400		(0.47857189080252566, 0.4599735603812482, 0.9443288866701797)	#7a75f0	0.478572	0.459974	0.944329	0.673066	0.51291	0.944329	55.3477	33.9118	-61.8166	0.302684	0.232683	0.859381	55.3477	33.9118	-61.8166	12.5389	1.04257	0.745586	0.935418	70.5075	-61.2514
14000	466.667		(0.4864834382597924, 0.4737850255613797, 0.9465919701213819)	#7c78f1	0.486483	0.473785	0.946592	0.671143	0.499483	0.946592	56.3775	32.4343	-60.4755	0.310629	0.242905	0.865456	56.3775	32.4343	-60.4755	14.5796	1.06197	0.713101	0.915124	68.6241	-61.7944
16000	533.333		(0.4912592099546089, 0.4850671621784027, 0.9481635558513835)	#7d7bf1	0.491259	0.485067	0.948164	0.668895	0.488414	0.948164	57.1866	31.119	-59.3958	0.316543	0.251143	0.869882	57.1866	31.119	-59.3958	16.367	1.07721	0.684182	0.898786	67.0541	-62.3488
18000	600		(0.49715912767747367, 0.4967301772194026, 0.9417163565096005)	#7e7ef0	0.497159	0.49673	0.941716	0.666827	0.472527	0.941716	57.9276	29.2108	-57.2919	0.32008	0.258849	0.858315	57.9276	29.2108	-57.2919	19.119	1.09117	0.642228	0.866949	64.3088	-62.9848
20000	666.667		(0.4989544332584519, 0.5040925941333629, 0.9318079707130377)	#7f80ed	0.498954	0.504093	0.931808	0.664688	0.464531	0.931808	58.2818	27.4635	-55.3225	0.319471	0.262587	0.839517	58.2818	27.4635	-55.3225	21.6222	1.09784	0.603814	0.837148	61.7642	-63.599
22000	733.333		(0.5079660907267197, 0.5105693762653576, 0.9302363849830361)	#8182ed	0.507966	0.510569	0.930236	0.665639	0.453939	0.930236	58.836	26.903	-54.2066	0.324538	0.268509	0.837317	58.836	26.903	-54.2066	22.7895	1.10828	0.591489	0.820262	60.5155	-63.6046
24000	800		(0.5113976943912879, 0.5226151186547227, 0.9285649573360698)	#8285ec	0.511398	0.522615	0.928565	0.662185	0.44926	0.928565	59.6405	25.1764	-52.6859	0.329412	0.277261	0.835485	59.6405	25.1764	-52.6859	25.196	1.12343	0.553529	0.797251	58.3923	-64.4588
26000	866.667		(0.5187453199101423, 0.5301957086464949, 0.9275739338639747)	#8487ec	0.518745	0.530196	0.927574	0.661999	0.44075	0.927574	60.2458	24.4133	-51.5757	0.334634	0.283971	0.834574	60.2458	24.4133	-51.5757	26.5649	1.13483	0.536752	0.780451	57.0619	-64.6695
28000	933.333		(0.5229090976324524, 0.53823483188655, 0.9223747584842518)	#8589eb	0.522909	0.538235	0.922375	0.660272	0.433084	0.922375	60.7684	23.0875	-50.0074	0.337276	0.28985	0.825481	60.7684	23.0875	-50.0074	28.6189	1.14468	0.507601	0.75672	55.0797	-65.2181
30000	1000		(0.5283024100729401, 0.5443307355945679, 0.9273409693910567)	#868aec	0.528302	0.544331	0.927341	0.659972	0.430304	0.927341	61.323	22.8742	-49.8231	0.343538	0.296178	0.836007	61.323	22.8742	-49.8231	29.0419	1.15513	0.502912	0.753931	54.8231	-65.3398
32000	1066.67		(0.5295448872618355, 0.5494226733597729, 0.9234711706464764)	#878ceb	0.529545	0.549423	0.923471	0.658257	0.426571	0.923471	61.6234	21.9123	-48.8003	0.344502	0.299643	0.829111	61.6234	21.9123	-48.8003	30.45	1.16078	0.481764	0.738454	53.4941	-65.819
34000	1133.33		(0.5345110981686404, 0.5564116075473093, 0.9212783463220272)	#888dea	0.534511	0.556412	0.921278	0.657229	0.419816	0.921278	62.1371	21.0276	-47.6728	0.348372	0.305632	0.825824	62.1371	21.0276	-47.6728	31.9213	1.17046	0.462313	0.721392	52.1043	-66.1986
36000	1200		(0.5403610949330226, 0.5624298564310212, 0.9170997772046112)	#898fe9	0.540361	0.56243	0.9171	0.656904	0.410794	0.9171	62.5813	20.2087	-46.3755	0.351581	0.310873	0.818625	62.5813	20.2087	-46.3755	33.4273	1.17883	0.44431	0.701761	50.5874	-66.4542
38000	1266.67		(0.5465549916336172, 0.5670946926625436, 0.9158110769060099)	#8b90e9	0.546555	0.567095	0.915811	0.657396	0.403201	0.915811	62.9812	19.8271	-45.5558	0.35554	0.315644	0.816867	62.9812	19.8271	-45.5558	34.3156	1.18636	0.435918	0.689356	49.6834	-66.4801
40000	1333.33		(0.549228536299008, 0.5758937238261641, 0.9122518974586534)	#8c92e8	0.549229	0.575894	0.912252	0.654424	0.397942	0.912252	63.5586	18.4493	-44.142	0.35884	0.322617	0.811241	63.5586	18.4493	-44.142	36.3587	1.19724	0.405627	0.667963	47.8424	-67.3173
42000	1400		(0.5532018748093297, 0.5828604709210418, 0.9115012341570291)	#8d94e8	0.553202	0.58286	0.911501	0.652871	0.393087	0.911501	64.0761	17.6311	-43.2178	0.363064	0.328954	0.810812	64.0761	17.6311	-43.2178	37.6747	1.20699	0.387639	0.653978	46.6759	-67.8065
44000	1466.67		(0.556705586525039, 0.5887696332658476, 0.9072265209714249)	#8d96e7	0.556706	0.58877	0.907227	0.651421	0.386365	0.907227	64.4759	16.6959	-41.9843	0.365435	0.333906	0.803532	64.4759	16.6959	-41.9843	39.233	1.21452	0.367077	0.635313	45.1823	-68.3138
46000	1533.33		(0.5594900666537241, 0.5941481543112295, 0.9029055846761147)	#8e97e6	0.55949	0.594148	0.902906	0.649846	0.380345	0.902906	64.8292	15.793	-40.8192	0.367307	0.338322	0.796139	64.8292	15.793	-40.8192	40.7151	1.22117	0.347225	0.617683	43.7679	-68.8485
48000	1600		(0.5615812001368204, 0.6003568424069298, 0.9032642760074326)	#8f99e6	0.561581	0.600357	0.903264	0.647753	0.378276	0.903264	65.2789	15.0493	-40.1628	0.370934	0.344001	0.797718	65.2789	15.0493	-40.1628	41.7947	1.22964	0.330873	0.60775	42.8898	-69.4587
50000	1666.67		(0.5649092640356472, 0.6070351572972423, 0.9019681800112784)	#909ae6	0.564909	0.607035	0.901968	0.645837	0.373693	0.901968	65.7639	14.2096	-39.218	0.374757	0.350196	0.796278	65.7639	14.2096	-39.218	43.1341	1.23878	0.312413	0.593453	41.7129	-70.0833
52000	1733.33		(0.5676660102985088, 0.6112710430706937, 0.9033474776049034)	#909be6	0.567666	0.611271	0.903347	0.645017	0.371597	0.903347	66.1079	13.8744	-38.8707	0.378286	0.354635	0.79954	66.1079	13.8744	-38.8707	43.695	1.24526	0.305042	0.588197	41.2726	-70.3567
54000	1800		(0.569257934196781, 0.6172652559373585, 0.901067753834207)	#919de5	0.569258	0.617265	0.901068	0.642553	0.368241	0.901068	66.5072	12.9543	-37.9256	0.380763	0.359834	0.796132	66.5072	12.9543	-37.9256	45.0683	1.25278	0.284813	0.573895	40.0769	-71.1413
56000	1866.67		(0.5719758530474897, 0.6214012997938448, 0.9011213726414657)	#919ee5	0.571976	0.621401	0.901121	0.64164	0.365262	0.901121	66.8297	12.5438	-37.4266	0.383807	0.36407	0.79689	66.8297	12.5438	-37.4266	45.7727	1.25886	0.275788	0.566345	39.4728	-71.4711
58000	1933.33		(0.5756755507483521, 0.6225975538730343, 0.8984090005639219)	#929ee5	0.575676	0.622598	0.898409	0.642435	0.359228	0.898409	66.9453	12.4423	-36.8613	0.385044	0.365596	0.792045	66.9453	12.4423	-36.8613	46.2357	1.26103	0.273556	0.557791	38.9046	-71.3482
60000	2000		(0.5804531713675569, 0.6288691053979347, 0.8996588734503702)	#94a0e5	0.580453	0.628869	0.899659	0.641387	0.354807	0.899659	67.459	11.9501	-36.2305	0.390446	0.37243	0.795415	67.459	11.9501	-36.2305	47.141	1.27071	0.262735	0.548246	38.1504	-71.7456
62000	2066.67		(0.5789925211008495, 0.6312190882953842, 0.8988749295097577)	#93a0e5	0.578993	0.631219	0.898875	0.639455	0.35587	0.898875	67.5805	11.4552	-35.9336	0.390538	0.37406	0.79426	67.5805	11.4552	-35.9336	47.7183	1.273	0.251855	0.543753	37.7153	-72.3183
64000	2133.33		(0.5829048451063593, 0.6335431862513982, 0.8978691146425567)	#94a1e4	0.582905	0.633543	0.897869	0.639871	0.350791	0.897869	67.7933	11.3254	-35.4567	0.393024	0.376924	0.792803	67.7933	11.3254	-35.4567	48.1777	1.27701	0.249	0.536535	37.2215	-72.2857
66000	2200		(0.5212339721367095, 0.5585563598376645, 0.8183339342337594)	#848ed0	0.521234	0.558556	0.818334	0.64573	0.363055	0.818334	60.8172	12.5499	-35.1544	0.30861	0.290403	0.640731	60.8172	12.5499	-35.1544	45.837	1.1456	0.275923	0.531961	37.3273	-70.3537
68000	2266.67		(0.5232326594003939, 0.5611485518299729, 0.818790618557654)	#858fd0	0.523233	0.561149	0.818791	0.645286	0.360969	0.818791	61.033	12.3387	-34.8805	0.31055	0.292857	0.641856	61.033	12.3387	-34.8805	46.2102	1.14966	0.27128	0.527817	36.9986	-70.5191
70000	2333.33		(0.5266087953333148, 0.5642806297436467, 0.8182784665021123)	#868fd0	0.526609	0.564281	0.818278	0.64514	0.356443	0.818278	61.2995	12.0796	-34.3874	0.312964	0.295908	0.641472	61.2995	12.0796	-34.3874	46.7756	1.15468	0.265582	0.520356	36.4474	-70.6447
72000	2400		(0.5264960109456324, 0.5664623605217665, 0.8163241534237458)	#8690d0	0.526496	0.566462	0.816324	0.643684	0.355041	0.816324	61.4228	11.6155	-33.9168	0.313147	0.297326	0.638514	61.4228	11.6155	-33.9168	47.4476	1.15701	0.255379	0.513233	35.8506	-71.0951
74000	2466.67		(0.5272577677935861, 0.568875206848416, 0.8167253700159932)	#8691d0	0.527258	0.568875	0.816725	0.642705	0.354425	0.816725	61.6035	11.3412	-33.6917	0.314522	0.299413	0.639505	61.6035	11.3412	-33.6917	47.8278	1.16041	0.249349	0.509828	35.5494	-71.3959
76000	2533.33		(0.5313438906915902, 0.5697941222693698, 0.8159488217729336)	#8791d0	0.531344	0.569794	0.815949	0.64415	0.348802	0.815949	61.7315	11.4447	-33.3761	0.316313	0.300897	0.638419	61.7315	11.4447	-33.3761	47.9915	1.16282	0.251624	0.505053	35.2838	-71.0731
78000	2600		(0.5331262538018507, 0.5711087075094065, 0.817503767183441)	#8791d0	0.533126	0.571109	0.817504	0.644406	0.347861	0.817504	61.8694	11.4845	-33.381	0.318053	0.302501	0.641198	61.8694	11.4845	-33.381	47.9851	1.16542	0.252497	0.505126	35.3013	-71.0147
80000	2666.67		(0.5336439526305572, 0.5747714267225041, 0.8155901304416157)	#8892cf	0.533644	0.574771	0.81559	0.642355	0.345696	0.81559	62.1048	10.8528	-32.7416	0.319107	0.305253	0.638523	62.1048	10.8528	-32.7416	48.9116	1.16985	0.238609	0.495451	34.4934	-71.6613
82000	2733.33		(0.5352710060922059, 0.5770123230810477, 0.8131199674589308)	#8893cf	0.535271	0.577012	0.81312	0.641628	0.341707	0.81312	62.2593	10.4738	-32.1475	0.319897	0.307067	0.634778	62.2593	10.4738	-32.1475	49.6137	1.17276	0.230276	0.48646	33.8106	-71.9542
84000	2800		(0.5356500355917945, 0.5792550683639792, 0.8152000073956975)	#8893cf	0.53565	0.579255	0.8152	0.64067	0.342922	0.8152	62.4395	10.3122	-32.1635	0.321598	0.309194	0.638511	62.4395	10.3122	-32.1635	49.7504	1.17616	0.226724	0.486703	33.7762	-72.2232
86000	2866.67		(0.5370515202780782, 0.5819618936683585, 0.815016963881262)	#8894cf	0.537052	0.581962	0.815017	0.639739	0.341055	0.815017	62.6457	10.004	-31.8155	0.323209	0.311639	0.638597	62.6457	10.004	-31.8155	50.2445	1.18004	0.219948	0.481437	33.3513	-72.5449
88000	2933.33		(0.5387654731859741, 0.5833818675985245, 0.8130182766175778)	#8994cf	0.538765	0.583382	0.813018	0.639553	0.337327	0.813018	62.7517	9.78573	-31.3642	0.323872	0.3129	0.635528	62.7517	9.78573	-31.3642	50.7269	1.18204	0.215149	0.474607	32.8553	-72.6719
90000	3000		(0.5393460354438805, 0.5849035323700438, 0.8145991069695205)	#8995cf	0.539346	0.584904	0.814599	0.639081	0.3379	0.814599	62.8816	9.71109	-31.387	0.325224	0.314451	0.638348	62.8816	9.71109	-31.387	50.7887	1.18449	0.213508	0.474953	32.855	-72.808
92000	3066.67		(0.5404683325475405, 0.5873515082600697, 0.8104464227935398)	#8995ce	0.540468	0.587352	0.810446	0.637724	0.333123	0.810446	63.0242	9.15664	-30.5735	0.325392	0.316159	0.631874	63.0242	9.15664	-30.5735	51.7629	1.18717	0.201318	0.462643	31.9152	-73.3272
94000	3133.33		(0.5442401382995443, 0.5886217193147887, 0.8132863706538721)	#8a96cf	0.54424	0.588622	0.813286	0.639174	0.330814	0.813286	63.2079	9.43568	-30.6877	0.32839	0.31837	0.636785	63.2079	9.43568	-30.6877	51.5247	1.19063	0.207453	0.464371	32.1056	-72.9087
96000	3200		(0.5457488606003458, 0.5904780394005787, 0.8113061726340701)	#8b96ce	0.545749	0.590478	0.811306	0.638594	0.327321	0.811306	63.3403	9.14332	-30.1989	0.329172	0.319969	0.633814	63.3403	9.14332	-30.1989	52.0912	1.19313	0.201025	0.456975	31.5527	-73.1553
98000	3266.67		(0.545493709034769, 0.5920958482402863, 0.8097567739967274)	#8b96ce	0.545494	0.592096	0.809757	0.637275	0.326349	0.809757	63.4292	8.7858	-29.8415	0.329244	0.321045	0.631491	63.4292	8.7858	-29.8415	52.6044	1.1948	0.193165	0.451565	31.1079	-73.5947
100000	3333.33		(0.5468008985772527, 0.59346590121197, 0.8097604718455038)	#8b97ce	0.546801	0.593466	0.80976	0.63709	0.324737	0.80976	63.5456	8.68233	-29.66	0.330366	0.32246	0.631711	63.5456	8.68233	-29.66	52.8245	1.19699	0.19089	0.44882	30.9047	-73.6837
102000	3400		(0.5458912277782401, 0.5959249706483254, 0.8083127640495141)	#8b97ce	0.545891	0.595925	0.808313	0.63489	0.324653	0.808313	63.681	8.16147	-29.2463	0.330543	0.324109	0.629664	63.681	8.16147	-29.2463	53.4996	1.19954	0.179438	0.442559	30.3637	-74.4077
104000	3466.67		(0.5488199240092075, 0.5967995118839615, 0.8102559835815515)	#8b98ce	0.54882	0.5968	0.810256	0.636079	0.322659	0.810256	63.8129	8.37813	-29.3145	0.332762	0.325721	0.633021	63.8129	8.37813	-29.3145	53.328	1.20203	0.184202	0.443591	30.4882	-74.05
106000	3533.33		(0.5491878599624669, 0.5999057048562, 0.8075066330162427)	#8c98cd	0.549188	0.599906	0.807507	0.633944	0.319897	0.807507	64.0023	7.77246	-28.6308	0.333359	0.328045	0.628967	64.0023	7.77246	-28.6308	54.2589	1.2056	0.170886	0.433245	29.667	-74.8118
108000	3600		(0.5512309214114689, 0.6012960959961543, 0.8073975464773369)	#8c99cd	0.551231	0.601296	0.807398	0.634093	0.317274	0.807398	64.1324	7.71453	-28.4116	0.334787	0.329648	0.629024	64.1324	7.71453	-28.4116	54.4768	1.20805	0.169612	0.429928	29.4403	-74.8089
110000	3666.67		(0.5512068853944219, 0.6049125920995461, 0.8048719157630049)	#8c9acd	0.551207	0.604913	0.804872	0.63138	0.315162	0.804872	64.3523	7.02272	-27.7138	0.335516	0.332369	0.625421	64.3523	7.02272	-27.7138	55.4836	1.21219	0.154402	0.41937	28.5898	-75.7805
112000	3733.33		(0.5530003420510118, 0.605075297445711, 0.8057686440912999)	#8d9acd	0.553	0.605075	0.805769	0.63233	0.313698	0.805769	64.4045	7.19103	-27.758	0.336637	0.333017	0.626937	64.4045	7.19103	-27.758	55.347	1.21317	0.158102	0.420039	28.6744	-75.4762
114000	3800		(0.5542760998788955, 0.6078024609183607, 0.8038716476689686)	#8d9acc	0.554276	0.607802	0.803872	0.630925	0.310492	0.803872	64.594	6.76745	-27.1949	0.337761	0.335377	0.624268	64.594	6.76745	-27.1949	56.0689	1.21674	0.148789	0.411518	28.0243	-76.0258
116000	3866.67		(0.5544850283347662, 0.6086215344223498, 0.8041767201930277)	#8d9bcd	0.554485	0.608622	0.804177	0.630531	0.310494	0.804177	64.6564	6.68437	-27.1418	0.338293	0.336157	0.624883	64.6564	6.68437	-27.1418	56.1759	1.21792	0.146963	0.410714	27.9528	-76.1648
118000	3933.33		(0.5557312033724381, 0.610533322239787, 0.8049680598311932)	#8d9bcd	0.555731	0.610533	0.804968	0.63002	0.309623	0.804968	64.8165	6.55233	-27.0058	0.339895	0.338163	0.626464	64.8165	6.55233	-27.0058	56.3945	1.22093	0.14406	0.408655	27.7893	-76.362
120000	4000		(0.5594808220317831, 0.6125985707814479, 0.804498433036581)	#8e9ccd	0.559481	0.612599	0.804498	0.630535	0.304559	0.804498	65.0197	6.50399	-26.6209	0.342277	0.34072	0.626073	65.0197	6.50399	-26.6209	56.7375	1.22476	0.142997	0.402832	27.404	-76.2705
122000	4066.67		(0.5572103428830277, 0.6136154791949783, 0.8059036155716413)	#8e9ccd	0.55721	0.613615	0.805904	0.628866	0.308589	0.805904	65.0618	6.27824	-26.7589	0.34215	0.341252	0.628455	65.0618	6.27824	-26.7589	56.8061	1.22555	0.138034	0.404919	27.4855	-76.7959
124000	4133.33		(0.5591665048857827, 0.6158545266291335, 0.8034574886060034)	#8e9dcc	0.559167	0.615855	0.803457	0.627991	0.30405	0.803457	65.2253	5.94342	-26.1576	0.343219	0.343321	0.624846	65.2253	5.94342	-26.1576	57.4882	1.22863	0.130672	0.395821	26.8243	-77.1988
126000	4200		(0.5604921836721487, 0.6171876011130525, 0.8055819027280879)	#8e9dcd	0.560492	0.617188	0.805582	0.628112	0.304239	0.805582	65.3604	5.98776	-26.2492	0.345033	0.345036	0.628513	65.3604	5.98776	-26.2492	57.4228	1.23118	0.131647	0.397207	26.9235	-77.15
128000	4266.67		(0.5619824167290679, 0.6183838551922419, 0.8005639219384123)	#8f9dcc	0.561982	0.618384	0.800564	0.627266	0.298017	0.800564	65.42	5.60476	-25.444	0.344668	0.345796	0.620594	65.42	5.60476	-25.444	58.2584	1.2323	0.123226	0.385023	26.054	-77.5774
130000	4333.33		(0.5620785607972563, 0.6192676410498192, 0.8036460788936036)	#8f9dcc	0.562079	0.619268	0.803646	0.62721	0.300589	0.803646	65.5116	5.68265	-25.7402	0.34604	0.346964	0.625705	65.5116	5.68265	-25.7402	58.0183	1.23403	0.124939	0.389504	26.36	-77.5505
132000	4400		(0.562614748869845, 0.6209168816041268, 0.8028769263480969)	#8f9ecc	0.562615	0.620917	0.802877	0.626223	0.299252	0.802877	65.6261	5.43633	-25.4546	0.34676	0.348428	0.62471	65.6261	5.43633	-25.4546	58.4104	1.23618	0.119523	0.385183	26.0286	-77.9445
134000	4466.67		(0.5625574322138097, 0.6225716689315991, 0.8027622930360263)	#8f9ecc	0.562557	0.622572	0.802762	0.625026	0.299223	0.802762	65.7367	5.18677	-25.2687	0.347422	0.349846	0.624764	65.7367	5.18677	-25.2687	58.7346	1.23827	0.114036	0.382369	25.7955	-78.4003
136000	4533.33		(0.5647484076138707, 0.6230597849700936, 0.8017361400005546)	#909ecc	0.564748	0.62306	0.801736	0.625658	0.295593	0.801736	65.7992	5.21625	-25.024	0.348294	0.35065	0.623222	65.7992	5.21625	-25.024	58.8982	1.23944	0.114685	0.378667	25.5619	-78.2253
138000	4600		(0.5636501465272578, 0.622096495363822, 0.8005694687115771)	#8f9ecc	0.56365	0.622096	0.800569	0.625551	0.295938	0.800569	65.7028	5.19709	-25.0083	0.347027	0.349412	0.621176	65.7028	5.19709	-25.0083	58.9015	1.23763	0.114263	0.378429	25.5426	-78.2602
140000	4666.67		(0.5639977443122464, 0.6255225522552256, 0.8017990034297547)	#8f9fcc	0.563998	0.625523	0.801799	0.623546	0.296585	0.801799	65.9544	4.80999	-24.7962	0.349061	0.352649	0.623669	65.9544	4.80999	-24.7962	59.3684	1.24237	0.105752	0.37522	25.2584	-79.022
142000	4733.33		(0.5634301245250576, 0.6261937118081556, 0.8020449103733902)	#8f9fcc	0.56343	0.626194	0.802045	0.622828	0.297508	0.802045	65.9924	4.68658	-24.7735	0.34918	0.35314	0.624153	65.9924	4.68658	-24.7735	59.477	1.24308	0.103039	0.374877	25.2129	-79.2876
144000	4800		(0.5668432389457433, 0.6258646032670494, 0.8013293766351426)	#909fcc	0.566843	0.625865	0.801329	0.624716	0.292621	0.801329	66.0239	4.94616	-24.6187	0.350337	0.353547	0.62302	66.0239	4.94616	-24.6187	59.414	1.24368	0.108746	0.372534	25.1107	-78.6399
146000	4866.67		(0.5652402215011417, 0.6271385121705448, 0.8028491924822735)	#909fcc	0.56524	0.627139	0.802849	0.623249	0.295957	0.802849	66.0966	4.7391	-24.7248	0.35065	0.354488	0.62563	66.0966	4.7391	-24.7248	59.4975	1.24505	0.104194	0.37414	25.1749	-79.1495
148000	4933.33		(0.5654694881252831, 0.6290946741732997, 0.8013737508204603)	#90a0cc	0.565469	0.629095	0.801374	0.621715	0.294375	0.801374	66.2202	4.38197	-24.3263	0.351165	0.356092	0.623539	66.2202	4.38197	-24.3263	60.0462	1.24737	0.0963421	0.368109	24.7178	-79.7886
150000	5000		(0.5660555971563542, 0.6292814155365117, 0.8017564781688252)	#90a0cc	0.566056	0.629281	0.801756	0.621959	0.293981	0.801756	66.247	4.42394	-24.3386	0.351627	0.356439	0.624197	66.247	4.42394	-24.3386	60.0148	1.24788	0.0972649	0.368295	24.7374	-79.698
152000	5066.67		(0.5650183505745532, 0.6313059877416313, 0.8007414186796831)	#90a0cc	0.565018	0.631306	0.800741	0.619798	0.294381	0.800741	66.3574	3.99102	-24.0275	0.351753	0.357877	0.622837	66.3574	3.99102	-24.0275	60.5516	1.24996	0.0877466	0.363587	24.3567	-80.5691
154000	5133.33		(0.5663939503194017, 0.6311506780930194, 0.7995765963150937)	#90a0cb	0.566394	0.631151	0.799577	0.620382	0.291633	0.799577	66.3601	4.04337	-23.8564	0.351942	0.357912	0.620966	66.3601	4.04337	-23.8564	60.6354	1.25001	0.0888975	0.360998	24.1966	-80.3805
156000	5200		(0.5667618862726609, 0.632223054238197, 0.8009817788501539)	#90a1cc	0.566762	0.632223	0.800982	0.620086	0.292416	0.800982	66.4531	4.00712	-23.9123	0.353015	0.359126	0.623398	66.4531	4.00712	-23.9123	60.6417	1.25176	0.0881006	0.361844	24.2457	-80.487
158000	5266.67		(0.5685534940048628, 0.6311654694881254, 0.8006804041748713)	#90a0cc	0.568553	0.631165	0.80068	0.621711	0.289912	0.80068	66.4097	4.27516	-23.9332	0.353254	0.35856	0.622792	66.4097	4.27516	-23.9332	60.4345	1.25094	0.0939937	0.36216	24.312	-79.8721
160000	5333.33		(0.5670429227796729, 0.6333693873589039, 0.8012147433230719)	#90a1cc	0.567043	0.633369	0.801215	0.61946	0.292271	0.801215	66.5385	3.87931	-23.814	0.353724	0.360244	0.62395	66.5385	3.87931	-23.814	60.8163	1.25337	0.0852906	0.360356	24.1279	-80.7477
162000	5400		(0.569912453430217, 0.6321324569431733, 0.8009152175721773)	#91a1cc	0.569912	0.632132	0.800915	0.621775	0.288423	0.800915	66.5021	4.25493	-23.823	0.354369	0.359766	0.623343	66.5021	4.25493	-23.823	60.5456	1.25268	0.0935489	0.360493	24.2	-79.8734
164000	5466.67		(0.5680912629078034, 0.6335339416294571, 0.8014384631740484)	#90a1cc	0.568091	0.633534	0.801438	0.619925	0.29116	0.801438	66.5704	3.94945	-23.7952	0.354336	0.360661	0.624358	66.5704	3.94945	-23.7952	60.7885	1.25397	0.0868326	0.360073	24.1208	-80.5762
166000	5533.33		(0.5684370117684037, 0.635739708424624, 0.7983285723530336)	#90a2cb	0.568437	0.63574	0.798329	0.617874	0.287966	0.798329	66.6983	3.46375	-23.1593	0.35453	0.362339	0.619687	66.6983	3.46375	-23.1593	61.5912	1.25638	0.076154	0.35045	23.4169	-81.4938
168000	5600		(0.5696924314280167, 0.6350888870399645, 0.7987112997013988)	#91a1cb	0.569692	0.635089	0.798711	0.619075	0.286735	0.798711	66.6795	3.67637	-23.2402	0.354919	0.362093	0.620231	66.6795	3.67637	-23.2402	61.3857	1.25603	0.0808286	0.351674	23.5292	-81.0109
170000	5666.67		(0.5702064324079468, 0.6350075343668821, 0.7991642861765168)	#91a1cb	0.570206	0.635008	0.799164	0.619496	0.286497	0.799164	66.6872	3.75572	-23.2916	0.355253	0.362194	0.620958	66.6872	3.75572	-23.2916	61.2975	1.25617	0.0825733	0.352452	23.5925	-80.84
172000	5733.33		(0.5675902043985911, 0.636987732386684, 0.7994120420445405)	#90a2cb	0.56759	0.636988	0.799412	0.616774	0.28999	0.799412	66.7789	3.28984	-23.1907	0.355043	0.363399	0.621598	66.7789	3.28984	-23.1907	61.706	1.2579	0.0723305	0.350924	23.4228	-81.9259
174000	5800		(0.569601834132993, 0.6378826117905908, 0.7980382912240804)	#91a2cb	0.569602	0.637883	0.798038	0.616849	0.286247	0.798038	66.8627	3.22841	-22.8651	0.355931	0.364505	0.619567	66.8627	3.22841	-22.8651	61.9932	1.25948	0.0709799	0.345999	23.0919	-81.9633
176000	5866.67		(0.5711475349215593, 0.6357378595002358, 0.8005435837701418)	#91a2cc	0.571148	0.635738	0.800544	0.619739	0.28655	0.800544	66.7666	3.81016	-23.3637	0.356428	0.363238	0.623308	66.7666	3.81016	-23.3637	61.2277	1.25767	0.0837703	0.353544	23.6724	-80.7377
178000	5933.33		(0.5710550887021475, 0.6369969770086252, 0.7988092926939754)	#91a2cb	0.571055	0.636997	0.798809	0.618412	0.285117	0.798809	66.8349	3.51404	-23.0143	0.356422	0.364138	0.620703	66.8349	3.51404	-23.0143	61.6884	1.25895	0.0772598	0.348256	23.2811	-81.3186
180000	6000		(0.5705392387978294, 0.6378622736223202, 0.7972987214687856)	#91a2cb	0.570539	0.637862	0.797299	0.617185	0.28441	0.797299	66.871	3.25617	-22.7465	0.356119	0.364615	0.618398	66.871	3.25617	-22.7465	62.0589	1.25963	0.0715902	0.344203	22.9783	-81.8534
182000	6066.67		(0.5706021022270295, 0.6389180094480036, 0.7957789056216547)	#91a2ca	0.570602	0.638918	0.795779	0.616102	0.282964	0.795779	66.9304	3.01493	-22.4409	0.356163	0.365399	0.616124	66.9304	3.01493	-22.4409	62.4497	1.26075	0.0662863	0.339579	22.6425	-82.3481
184000	6133.33		(0.5699623743886993, 0.6394708378400865, 0.7981547734605393)	#91a3cb	0.569962	0.639471	0.798155	0.615899	0.2859	0.798155	66.9789	3.03687	-22.7036	0.356847	0.36604	0.620001	66.9789	3.03687	-22.7036	62.2622	1.26166	0.0667688	0.343554	22.9058	-82.3812
186000	6200		(0.5711974558800418, 0.63882741215298, 0.7976130386147859)	#91a2cb	0.571197	0.638827	0.797613	0.616884	0.283866	0.797613	66.9516	3.18861	-22.6668	0.356949	0.365679	0.619061	66.9516	3.18861	-22.6668	62.1784	1.26115	0.0701049	0.342998	22.89	-81.9926
188000	6266.67		(0.5692135600114633, 0.6406763365412171, 0.7973227574858326)	#91a3cb	0.569214	0.640676	0.797323	0.614453	0.286094	0.797323	67.0406	2.75575	-22.4929	0.356803	0.366858	0.618833	67.0406	2.75575	-22.4929	62.6144	1.26283	0.0605879	0.340366	22.6611	-83.0151
190000	6333.33		(0.5720479610986309, 0.6394227658059923, 0.7991975668155051)	#91a3cb	0.572048	0.639423	0.799198	0.617232	0.284222	0.799198	67.0219	3.26835	-22.7819	0.358086	0.36661	0.621714	67.0219	3.26835	-22.7819	62.0595	1.26247	0.0718579	0.34474	23.0152	-81.8359
192000	6400		(0.5713804993944772, 0.6408593800556526, 0.7974355418735151)	#91a3cb	0.57138	0.640859	0.797436	0.615441	0.283478	0.797436	67.0922	2.90202	-22.4266	0.357899	0.367542	0.619087	67.0922	2.90202	-22.4266	62.5724	1.2638	0.0638039	0.339363	22.6136	-82.6269
194000	6466.67		(0.5701306265080289, 0.6404507677658522, 0.7996172726516348)	#91a3cb	0.570131	0.640451	0.799617	0.615596	0.286996	0.799617	67.0624	3.00228	-22.7824	0.357814	0.367146	0.622504	67.0624	3.00228	-22.7824	62.2496	1.26324	0.0660082	0.344746	22.9793	-82.4928

## Sheet: Well 6
frame number	seconds	Well Coordinates	average color	hexcode	red	green	blue	hue	saturation	value	lightness	a_component	b_component	x	y	z	Hunter Lightness	Hunter a compent	Hunter b component	delta_e	light_ratio	a_ratio	b_ratio	chroma_ab	hue_ab
0	0	(949, 330)	(0.5401207347625518, 0.41614665668247497, 0.9470190716550647)	#896af1	0.540121	0.416147	0.947019	0.705588	0.560572	0.947019	54.1237	43.9311	-64.1009	0.315476	0.220913	0.861812	54.1237	43.9311	-64.1009	0	1	1	1	77.7101	-55.5755
2000	66.6667		(0.5094267409934271, 0.40834604468850244, 0.949165672869808)	#8168f2	0.509427	0.408346	0.949166	0.697817	0.569784	0.949166	53.0326	43.5618	-66.2011	0.301811	0.21076	0.864875	53.0326	43.5618	-66.2011	2.39542	0.97984	0.991594	1.03276	79.2478	-56.6542
4000	133.333		(0.5054959277440348, 0.4318791543019848, 0.9454216009836277)	#806ef1	0.505496	0.431879	0.945422	0.690558	0.543189	0.945422	54.2314	39.6359	-63.7396	0.305118	0.221932	0.859359	54.2314	39.6359	-63.7396	4.31169	1.00199	0.902229	0.994364	75.0583	-58.125
6000	200		(0.5203316970352497, 0.46391361825258154, 0.9528080539146351)	#8476f2	0.520332	0.463914	0.952808	0.6859	0.513109	0.952808	56.5407	36.2551	-61.0574	0.323032	0.244552	0.877612	56.5407	36.2551	-61.0574	8.60378	1.04466	0.825273	0.95252	71.0101	-59.2987
8000	266.667		(0.5150733560751033, 0.4846123267788964, 0.9532370043727062)	#837bf3	0.515073	0.484612	0.953237	0.6775	0.491614	0.953237	57.6897	32.9077	-59.2818	0.32751	0.256357	0.88052	57.6897	32.9077	-59.2818	12.5481	1.06588	0.749075	0.924821	67.803	-60.9651
10000	333.333		(0.5042423570088101, 0.4979634097863568, 0.9514416987917279)	#807ef2	0.504242	0.497963	0.951442	0.668974	0.476622	0.951442	58.2775	30.1582	-58.0992	0.326906	0.262541	0.878124	58.2775	30.1582	-58.0992	15.5873	1.07675	0.68649	0.906372	65.4602	-62.567
12000	400		(0.5176063824869881, 0.5199489696868846, 0.9454234499080161)	#8384f1	0.517606	0.519949	0.945423	0.665754	0.452514	0.945423	59.817	27.1922	-54.7781	0.337288	0.279207	0.868723	59.817	27.1922	-54.7781	19.9879	1.10519	0.618974	0.85456	61.156	-63.5999
14000	466.667		(0.5340359246008635, 0.5365171811298777, 0.941766277468083)	#8888f0	0.534036	0.536517	0.941766	0.665652	0.432942	0.941766	61.1203	25.4411	-52.1711	0.34846	0.293854	0.863675	61.1203	25.4411	-52.1711	23.09	1.12927	0.579113	0.813891	58.0437	-64.004
16000	533.333		(0.5440460012387793, 0.5546329422858252, 0.9345979976148876)	#8a8dee	0.544046	0.554633	0.934598	0.662149	0.417882	0.934598	62.3666	22.8528	-49.1745	0.356656	0.308332	0.851865	62.3666	22.8528	-49.1745	27.1116	1.1523	0.520196	0.767143	54.2253	-65.0744
18000	600		(0.5552967061412024, 0.5725915448687726, 0.9238686893899474)	#8d92eb	0.555297	0.572592	0.923869	0.658846	0.398944	0.923869	63.5957	20.1536	-45.7106	0.364422	0.323069	0.833354	63.5957	20.1536	-45.7106	31.5165	1.17501	0.458754	0.713105	49.9563	-66.2076
20000	666.667		(0.558341884608629, 0.5893409509018128, 0.9158887317303159)	#8e96e9	0.558342	0.589341	0.915889	0.652217	0.390382	0.915889	64.6438	17.3255	-42.9367	0.36953	0.335999	0.820208	64.6438	17.3255	-42.9367	35.5872	1.19437	0.39438	0.66983	46.3004	-68.0253
22000	733.333		(0.5666546486581431, 0.6007636057723419, 0.9116399034861469)	#9099e8	0.566655	0.600764	0.91164	0.650188	0.378423	0.91164	65.4921	15.9116	-40.9991	0.376384	0.346714	0.813802	65.4921	15.9116	-40.9991	38.0529	1.21004	0.362194	0.639603	43.9784	-68.789
24000	800		(0.5738857919405386, 0.6157990588974864, 0.9075463848905899)	#929de7	0.573886	0.615799	0.907546	0.645731	0.367651	0.907546	66.564	13.9278	-38.7393	0.384551	0.360577	0.808278	66.564	13.9278	-38.7393	41.2088	1.22985	0.317037	0.60435	41.167	-70.2252
26000	866.667		(0.5833300977156539, 0.6255077608601197, 0.9100461306634865)	#949fe8	0.58333	0.625508	0.910046	0.645151	0.35901	0.910046	67.3999	13.3375	-37.7729	0.394027	0.371641	0.814654	67.3999	13.3375	-37.7729	42.4898	1.24529	0.303602	0.589273	40.0585	-70.552
28000	933.333		(0.5915818472603563, 0.6371430420352959, 0.9062465910456592)	#96a2e7	0.591582	0.637143	0.906247	0.642535	0.347218	0.906247	68.2744	11.9743	-35.8691	0.401705	0.383454	0.809333	68.2744	11.9743	-35.8691	44.9279	1.26145	0.27257	0.559572	37.815	-71.5393
30000	1000		(0.6010464912037422, 0.6450083663828567, 0.9059341228240472)	#99a4e7	0.601046	0.645008	0.905934	0.642635	0.336545	0.905934	68.96	11.4883	-34.7475	0.409688	0.392889	0.810144	68.96	11.4883	-34.7475	46.1982	1.27412	0.261507	0.542075	36.5973	-71.705
32000	1066.67		(0.6040713315028982, 0.651302105000416, 0.8993094267409933)	#9aa6e5	0.604071	0.651302	0.899309	0.640004	0.328294	0.899309	69.3623	10.3651	-33.1946	0.411679	0.398496	0.798675	69.3623	10.3651	-33.1946	48.1049	1.28155	0.235941	0.517849	34.7752	-72.6588
34000	1133.33		(0.6091429310998326, 0.6620499024692386, 0.8938680422664115)	#9ba8e3	0.609143	0.66205	0.893868	0.635697	0.318531	0.893868	70.1112	8.83918	-31.27	0.41726	0.409077	0.79029	70.1112	8.83918	-31.27	50.6449	1.29539	0.201206	0.487824	32.4953	-74.2158
36000	1200		(0.6123119875012711, 0.6705383143356353, 0.8918822974734448)	#9caae3	0.612312	0.670538	0.891882	0.631955	0.313461	0.891882	70.7128	7.73207	-30.0605	0.422174	0.41771	0.78802	70.7128	7.73207	-30.0605	52.3862	1.3065	0.176005	0.468956	31.039	-75.5752
38000	1266.67		(0.6201754629244437, 0.6733505283301439, 0.8927845725749045)	#9eabe3	0.620175	0.673351	0.892785	0.634157	0.305347	0.892785	71.048	7.96471	-29.658	0.427768	0.422574	0.790333	71.048	7.96471	-29.658	52.5958	1.3127	0.1813	0.462678	30.7089	-74.9678
40000	1333.33		(0.6229580941287406, 0.6794908062234795, 0.8917029518077858)	#9eade3	0.622958	0.679491	0.891703	0.631607	0.301384	0.891703	71.4956	7.22934	-28.8145	0.431779	0.429126	0.789385	71.4956	7.22934	-28.8145	53.7953	1.32097	0.164561	0.449517	29.7075	-75.9156
42000	1400		(0.6265708923833561, 0.6845180316350963, 0.8907470578990672)	#9faee3	0.626571	0.684518	0.890747	0.630108	0.296578	0.890747	71.8853	6.72396	-28.077	0.435749	0.434886	0.788522	71.8853	6.72396	-28.077	54.75	1.32817	0.153057	0.438013	28.8709	-76.5323
44000	1466.67		(0.6277763910844867, 0.6902367547679138, 0.8901295171533959)	#a0b0e2	0.627776	0.690237	0.89013	0.626987	0.294736	0.89013	72.2822	5.96685	-27.38	0.43899	0.440804	0.788354	72.2822	5.96685	-27.38	55.8519	1.3355	0.135823	0.427139	28.0226	-77.7059
46000	1533.33		(0.633245509424892, 0.6923852049070454, 0.8890941194959832)	#a1b0e2	0.633246	0.692385	0.889094	0.628141	0.287763	0.889094	72.5122	6.00534	-26.875	0.442509	0.444258	0.786927	72.5122	6.00534	-26.875	56.234	1.33975	0.136699	0.419261	27.5378	-77.4039
48000	1600		(0.6358561906610829, 0.6963770326612493, 0.8871545978127224)	#a2b1e2	0.635856	0.696377	0.887155	0.626528	0.283263	0.887155	72.8066	5.51772	-26.1505	0.445191	0.448705	0.784077	72.8066	5.51772	-26.1505	57.139	1.34519	0.1256	0.407959	26.7263	-78.0854
50000	1666.67		(0.6379713601612262, 0.7002967523643121, 0.8862985458209687)	#a2b2e2	0.637971	0.700297	0.886299	0.624837	0.280185	0.886299	73.0976	5.07241	-25.5828	0.44798	0.453132	0.783213	73.0976	5.07241	-25.5828	57.9107	1.35057	0.115463	0.399102	26.0808	-78.7852
52000	1733.33		(0.6413622874892531, 0.7032698227805974, 0.8858714442872859)	#a3b3e1	0.641362	0.70327	0.885871	0.624468	0.27601	0.885871	73.352	4.8836	-25.1292	0.451122	0.457024	0.783016	73.352	4.8836	-25.1292	58.4228	1.35527	0.111165	0.392026	25.5993	-79.0022
54000	1800		(0.6448086825489272, 0.7048913294690814, 0.8839652032430133)	#a4b3e1	0.644809	0.704891	0.883965	0.624795	0.27055	0.883965	73.5038	4.79923	-24.6274	0.453103	0.459357	0.779873	73.5038	4.79923	-24.6274	58.8646	1.35807	0.109245	0.384198	25.0907	-78.9728
56000	1866.67		(0.6459531667452459, 0.7077331262538018, 0.8822050272254116)	#a4b4e0	0.645953	0.707733	0.882205	0.623083	0.267797	0.882205	73.6979	4.38061	-24.0851	0.454559	0.462352	0.777161	73.6979	4.38061	-24.0851	59.5705	1.36166	0.0997155	0.375738	24.4803	-79.6917
58000	1933.33		(0.648488042081519, 0.707257952686025, 0.8812620757874107)	#a5b4e0	0.648488	0.707258	0.881262	0.624587	0.264137	0.881262	73.7025	4.58187	-23.9433	0.455331	0.462424	0.775417	73.7025	4.58187	-23.9433	59.5342	1.36174	0.104297	0.373525	24.3778	-79.1667
60000	2000		(0.6526000499209584, 0.7101552172023925, 0.8822845309741059)	#a6b5e0	0.6526	0.710155	0.882285	0.624903	0.260329	0.882285	73.978	4.5514	-23.6581	0.459382	0.466697	0.777891	73.978	4.5514	-23.6581	59.8378	1.36683	0.103603	0.369076	24.0919	-79.1104
62000	2066.67		(0.6515665011879339, 0.710822678906546, 0.8810420537852105)	#a6b5e0	0.651567	0.710823	0.881042	0.623629	0.260459	0.881042	73.9931	4.30434	-23.4646	0.458743	0.466932	0.775707	73.9931	4.30434	-23.4646	60.1363	1.36711	0.0979795	0.366057	23.8561	-79.6052
64000	2133.33		(0.6549629752891255, 0.7128620425067717, 0.8810790322729751)	#a7b5e0	0.654963	0.712862	0.881079	0.62399	0.256635	0.881079	74.1898	4.28077	-23.1644	0.461642	0.47	0.776214	74.1898	4.28077	-23.1644	60.4201	1.37074	0.0974429	0.361374	23.5566	-79.5299
66000	2200		(0.5789888232520731, 0.6397980974568045, 0.8085198435809967)	#93a3ce	0.578989	0.639798	0.80852	0.622512	0.28389	0.80852	67.2568	4.33023	-23.7282	0.364293	0.369731	0.637029	67.2568	4.33023	-23.7282	58.0573	1.24265	0.0985687	0.37017	24.1201	-79.6577
68000	2266.67		(0.5782714405894371, 0.6409093010141351, 0.8083682317811614)	#93a3ce	0.578271	0.640909	0.808368	0.621296	0.284644	0.808368	67.3183	4.1076	-23.6139	0.364421	0.37055	0.636934	67.3183	4.1076	-23.6139	58.3027	1.24379	0.093501	0.368387	23.9685	-80.1322
70000	2333.33		(0.5813831803348403, 0.643887918203585, 0.8086159876491851)	#94a4ce	0.581383	0.643888	0.808616	0.620822	0.281014	0.808616	67.5787	3.93576	-23.2459	0.367289	0.374035	0.637858	67.5787	3.93576	-23.2459	58.7349	1.2486	0.0895895	0.362645	23.5767	-80.3904
72000	2400		(0.5801092714313448, 0.6436383134111731, 0.8069353153802775)	#93a4cd	0.580109	0.643638	0.806935	0.619987	0.281096	0.806935	67.5235	3.76877	-23.0951	0.366066	0.373295	0.635051	67.5235	3.76877	-23.0951	58.941	1.24758	0.0857882	0.360293	23.4006	-80.7319
74000	2466.67		(0.5812666980983813, 0.6447032938587977, 0.8087213763393146)	#94a4ce	0.581267	0.644703	0.808721	0.620184	0.281252	0.808721	67.6331	3.81739	-23.1777	0.36764	0.374766	0.638152	67.6331	3.81739	-23.1777	58.8754	1.2496	0.086895	0.361582	23.49	-80.6473
76000	2533.33		(0.5840659696221723, 0.6449861792901979, 0.8082868791080788)	#94a4ce	0.584066	0.644986	0.808287	0.621384	0.277403	0.808287	67.6981	3.96375	-23.0127	0.368933	0.375641	0.637546	67.6981	3.96375	-23.0127	58.9057	1.2508	0.0902265	0.359008	23.3516	-80.2272
78000	2600		(0.5835427240203012, 0.645516820589622, 0.8085974984053027)	#94a4ce	0.583543	0.645517	0.808597	0.620771	0.278327	0.808597	67.7277	3.86762	-23.012	0.369029	0.37604	0.638123	67.7277	3.86762	-23.012	58.9783	1.25135	0.0880385	0.358997	23.3348	-80.4595
80000	2666.67		(0.5820487931146056, 0.6489946473638961, 0.8062881918443946)	#94a5cd	0.582049	0.648995	0.806288	0.616909	0.278113	0.806288	67.9171	3.1148	-22.3997	0.369222	0.378597	0.63486	67.9171	3.1148	-22.3997	59.9601	1.25485	0.0709021	0.349445	22.6152	-82.0835
82000	2733.33		(0.5826385999944532, 0.6496879940094851, 0.805753852696194)	#94a5cd	0.582639	0.649688	0.805754	0.616581	0.276902	0.805754	67.97	3.02817	-22.2428	0.369651	0.379313	0.63411	67.97	3.02817	-22.2428	60.1403	1.25583	0.06893	0.346997	22.448	-82.2473
84000	2800		(0.5845134093241258, 0.6488781651274371, 0.8073383808969132)	#95a5cd	0.584513	0.648878	0.807338	0.618524	0.275999	0.807338	67.9623	3.38544	-22.4748	0.370637	0.37921	0.636606	67.9623	3.38544	-22.4748	59.7343	1.25568	0.0770625	0.350616	22.7283	-81.4338
86000	2866.67		(0.5850865758844792, 0.6497323681948027, 0.8072810642408779)	#95a5cd	0.585087	0.649732	0.807281	0.618176	0.275238	0.807281	68.0302	3.30446	-22.3622	0.371281	0.38013	0.636656	68.0302	3.30446	-22.3622	59.8834	1.25694	0.0752192	0.34886	22.6051	-81.5943
88000	2933.33		(0.5842601066829372, 0.6516312135415222, 0.806400976232077)	#94a6cd	0.58426	0.651631	0.806401	0.61612	0.275472	0.806401	68.137	2.91691	-22.0765	0.371504	0.381582	0.635498	68.137	2.91691	-22.0765	60.3703	1.25891	0.0663974	0.344403	22.2684	-82.4733
90000	3000		(0.5839883147978663, 0.6523726322212053, 0.8073550212164073)	#94a6cd	0.583988	0.652373	0.807355	0.615641	0.276665	0.807355	68.1915	2.85032	-22.1283	0.372017	0.382323	0.637161	68.1915	2.85032	-22.1283	60.3923	1.25992	0.0648816	0.34521	22.3111	-82.6602
92000	3066.67		(0.5842249771195607, 0.6521415166726757, 0.8050586571262168)	#94a6cd	0.584225	0.652142	0.805059	0.615409	0.274308	0.805059	68.1591	2.75841	-21.8539	0.37131	0.381881	0.633394	68.1591	2.75841	-21.8539	60.6381	1.25932	0.0627894	0.34093	22.0273	-82.8062
94000	3133.33		(0.5882759704541883, 0.6529273095376765, 0.8055264349964408)	#96a6cd	0.588276	0.652927	0.805526	0.617069	0.2697	0.805526	68.2885	2.98726	-21.716	0.373713	0.383646	0.634364	68.2885	2.98726	-21.716	60.6095	1.26171	0.0679987	0.338778	21.9205	-82.1675
96000	3200		(0.5869225578019988, 0.6538721099000657, 0.8043301809172514)	#95a6cd	0.586923	0.653872	0.80433	0.615343	0.270296	0.80433	68.3182	2.67523	-21.5044	0.37315	0.384052	0.632539	68.3182	2.67523	-21.5044	60.9753	1.26226	0.0608962	0.335478	21.6702	-82.9086
98000	3266.67		(0.5851291011454087, 0.6543990533507132, 0.807874568969502)	#95a6ce	0.585129	0.654399	0.807875	0.614836	0.275718	0.807875	68.3546	2.68273	-21.9509	0.373653	0.384549	0.638348	68.3546	2.68273	-21.9509	60.6676	1.26293	0.0610669	0.342443	22.1142	-83.0321
100000	3333.33		(0.5881169629567999, 0.6542344990801601, 0.8064305590222888)	#95a6cd	0.588117	0.654234	0.806431	0.616191	0.270716	0.806431	68.3829	2.84572	-21.6996	0.374526	0.384937	0.636034	68.3829	2.84572	-21.6996	60.7388	1.26346	0.064777	0.338522	21.8854	-82.5287
102000	3400		(0.5871684647456342, 0.655177450518161, 0.8050789952944875)	#95a7cd	0.587168	0.655177	0.805079	0.614651	0.27067	0.805079	68.4183	2.55562	-21.4568	0.374105	0.385422	0.633963	68.4183	2.55562	-21.4568	61.1128	1.26411	0.0581734	0.334736	21.6085	-83.2078
104000	3466.67		(0.5884978413807768, 0.6548058167161255, 0.8059405940594059)	#96a6cd	0.588498	0.654806	0.805941	0.615843	0.2698	0.805941	68.4242	2.76378	-21.5671	0.374821	0.385502	0.635335	68.4242	2.76378	-21.5671	60.8964	1.26422	0.0629118	0.336455	21.7434	-82.6974
106000	3533.33		(0.5858002606983387, 0.656503129304527, 0.8047517356777695)	#95a7cd	0.5858	0.656503	0.804752	0.612847	0.272073	0.804752	68.4819	2.24259	-21.3162	0.373985	0.386293	0.633609	68.4819	2.24259	-21.3162	61.4379	1.26528	0.051048	0.332541	21.4338	-83.9942
108000	3600		(0.5877656673230348, 0.6555250483031497, 0.8066209982342772)	#95a7cd	0.587766	0.655525	0.806621	0.615065	0.271324	0.806621	68.4665	2.64773	-21.5996	0.375023	0.386082	0.636538	68.4665	2.64773	-21.5996	60.9622	1.265	0.0602701	0.336963	21.7613	-83.0114
110000	3666.67		(0.5880873801665881, 0.6562701648316092, 0.8062160837932533)	#95a7cd	0.588087	0.65627	0.806216	0.61457	0.270559	0.806216	68.5193	2.54193	-21.4616	0.375398	0.386807	0.636002	68.5193	2.54193	-21.4616	61.1425	1.26598	0.0578618	0.334809	21.6116	-83.2453
112000	3733.33		(0.5879117323497056, 0.6563681578241858, 0.8082351092252081)	#95a7ce	0.587912	0.656368	0.808235	0.614882	0.272598	0.808235	68.5411	2.63954	-21.7128	0.375986	0.387106	0.639304	68.5411	2.63954	-21.7128	60.9065	1.26638	0.0600836	0.338729	21.8727	-83.0688
114000	3800		(0.5879191280472584, 0.6569431733089275, 0.8056281258377939)	#95a7cd	0.587919	0.656943	0.805628	0.613825	0.270235	0.805628	68.557	2.39741	-21.3217	0.375453	0.387325	0.635147	68.557	2.39741	-21.3217	61.3468	1.26667	0.0545722	0.332627	21.456	-83.5846
116000	3866.67		(0.5885329709441532, 0.656806352904198, 0.8069112793632304)	#96a7cd	0.588533	0.656806	0.806911	0.61456	0.270635	0.806911	68.57	2.54329	-21.4815	0.376073	0.387503	0.637227	68.57	2.54329	-21.4815	61.1397	1.26691	0.0578928	0.335119	21.6315	-83.2479
118000	3933.33		(0.5902173410618373, 0.6570522598478336, 0.8052971683722995)	#96a7cd	0.590217	0.657052	0.805297	0.614876	0.267081	0.805297	68.602	2.53853	-21.2028	0.376483	0.387943	0.634677	68.602	2.53853	-21.2028	61.345	1.2675	0.0577843	0.330773	21.3543	-83.1727
120000	4000		(0.5939946935870057, 0.6570023388893511, 0.8094942267335977)	#97a7ce	0.593995	0.657002	0.809494	0.617937	0.266215	0.809494	68.7033	3.09537	-21.6331	0.379546	0.389338	0.641595	68.7033	3.09537	-21.6331	60.6929	1.26937	0.0704597	0.337485	21.8534	-81.8571
122000	4066.67		(0.5908052990172966, 0.6576476135008459, 0.8086640596832793)	#96a7ce	0.590805	0.657648	0.808664	0.615531	0.269406	0.808664	68.6832	2.70728	-21.5519	0.378081	0.389062	0.640268	68.6832	2.70728	-21.5519	61.0065	1.269	0.0616256	0.336219	21.7213	-82.8402
124000	4133.33		(0.5933716060681699, 0.6575348291131634, 0.8059091623448059)	#97a7cd	0.593372	0.657535	0.805909	0.616351	0.263724	0.805909	68.6963	2.75139	-21.1403	0.37839	0.389241	0.635817	68.6963	2.75139	-21.1403	61.2677	1.26924	0.0626296	0.329798	21.3186	-82.5847
126000	4200		(0.5927744034907693, 0.6583465069195995, 0.8062308751883592)	#97a7cd	0.592774	0.658347	0.806231	0.615468	0.264758	0.806231	68.7438	2.61023	-21.1141	0.378587	0.389898	0.636455	68.7438	2.61023	-21.1141	61.3924	1.27012	0.0594165	0.329389	21.2748	-82.9526
128000	4266.67		(0.5933309297316286, 0.6586127520315057, 0.8064250122491241)	#97a7cd	0.593331	0.658613	0.806425	0.615608	0.264245	0.806425	68.7736	2.62749	-21.0952	0.379037	0.390308	0.636825	68.7736	2.62749	-21.0952	61.401	1.27067	0.0598094	0.329094	21.2582	-82.9002
130000	4333.33		(0.5927411228517809, 0.6590509471115179, 0.8082868791080788)	#97a8ce	0.592741	0.659051	0.808287	0.615394	0.26667	0.808287	68.8097	2.63455	-21.3031	0.379539	0.390807	0.639915	68.8097	2.63455	-21.3031	61.2595	1.27134	0.0599701	0.332338	21.4654	-82.95
132000	4400		(0.5940020892845588, 0.6585535864510821, 0.807072135785007)	#97a7cd	0.594002	0.658554	0.807072	0.616173	0.264004	0.807072	68.7872	2.72745	-21.1644	0.379528	0.390497	0.637884	68.7872	2.72745	-21.1644	61.2886	1.27093	0.0620849	0.330173	21.3394	-82.6568
134000	4466.67		(0.5930665335441108, 0.6593301346941416, 0.8072681217701603)	#97a8cd	0.593067	0.65933	0.807268	0.615108	0.265341	0.807268	68.8253	2.55748	-21.1355	0.37951	0.391023	0.638304	68.8253	2.55748	-21.1355	61.4324	1.27163	0.0582158	0.329722	21.2896	-83.1005
136000	4533.33		(0.5945142413401004, 0.6592617244917769, 0.8058093204278411)	#97a8cd	0.594514	0.659262	0.805809	0.615595	0.262215	0.805809	68.8333	2.58942	-20.9158	0.379714	0.391133	0.635951	68.8333	2.58942	-20.9158	61.5666	1.27178	0.0589428	0.326296	21.0755	-82.9426
138000	4600		(0.591992308474545, 0.6588031912434941, 0.8066727681171478)	#96a7cd	0.591992	0.658803	0.806673	0.614798	0.266131	0.806673	68.7651	2.51249	-21.1452	0.378569	0.390191	0.637228	68.7651	2.51249	-21.1452	61.4415	1.27052	0.0571916	0.329874	21.2939	-83.2238
140000	4666.67		(0.5943996080280297, 0.6587883998483882, 0.8076046260088193)	#97a7cd	0.5944	0.658788	0.807605	0.616333	0.263997	0.807605	68.8151	2.75766	-21.1963	0.379992	0.390881	0.638798	68.8151	2.75766	-21.1963	61.2526	1.27144	0.0627725	0.330671	21.3749	-82.5874
142000	4733.33		(0.5939299812334176, 0.6595557034695065, 0.8079078496084903)	#97a8ce	0.59393	0.659556	0.807908	0.615551	0.264854	0.807908	68.8617	2.63155	-21.1687	0.380224	0.391527	0.639402	68.8617	2.63155	-21.1687	61.368	1.2723	0.0599019	0.33024	21.3316	-82.9137
144000	4800		(0.5945678601473592, 0.6598977544813305, 0.8068853944217951)	#97a8cd	0.594568	0.659898	0.806885	0.615383	0.263132	0.806885	68.8872	2.56968	-20.9851	0.380372	0.391879	0.637804	68.8872	2.56968	-20.9851	61.5443	1.27277	0.0584934	0.327376	21.1418	-83.0187
146000	4866.67		(0.5943182553549473, 0.6597479916058833, 0.80643980364423)	#97a8cd	0.594318	0.659748	0.80644	0.615258	0.263035	0.80644	68.8686	2.54421	-20.9511	0.380045	0.391622	0.637049	68.8686	2.54421	-20.9511	61.5807	1.27243	0.0579137	0.326846	21.105	-83.0762
148000	4933.33		(0.5940557080918176, 0.6610311451313199, 0.8073346830481367)	#97a8cd	0.594056	0.661031	0.807335	0.614329	0.264177	0.807335	68.9594	2.39756	-20.9392	0.380803	0.39288	0.638703	68.9594	2.39756	-20.9392	61.7095	1.27411	0.0545755	0.32666	21.076	-83.468
150000	5000		(0.5952630557173364, 0.6607704467925785, 0.8073069491823132)	#97a8cd	0.595263	0.66077	0.807307	0.615178	0.262656	0.807307	68.9627	2.52596	-20.9283	0.381246	0.392926	0.638643	68.9627	2.52596	-20.9283	61.6316	1.27417	0.0574983	0.326489	21.0801	-83.1179
152000	5066.67		(0.5943219532037237, 0.6612456203603553, 0.8067467250926773)	#97a8cd	0.594322	0.661246	0.806747	0.614159	0.26331	0.806747	68.9734	2.35175	-20.8347	0.380849	0.393075	0.637784	68.9734	2.35175	-20.8347	61.8168	1.27437	0.0535328	0.325029	20.967	-83.5599
154000	5133.33		(0.595586617485278, 0.6604727699660723, 0.80765639589169)	#97a8cd	0.595587	0.660473	0.807656	0.615672	0.262574	0.807656	68.9513	2.61446	-20.9943	0.381368	0.392768	0.639173	68.9513	2.61446	-20.9943	61.5232	1.27396	0.0595127	0.327519	21.1564	-82.9014
156000	5200		(0.594854443427536, 0.6608092742047313, 0.8077229571696665)	#97a8cd	0.594854	0.660809	0.807723	0.615027	0.263541	0.807723	68.9618	2.51442	-20.9887	0.381198	0.392914	0.639319	68.9618	2.51442	-20.9887	61.5968	1.27415	0.0572355	0.327433	21.1388	-83.1686
158000	5266.67		(0.5969973467935029, 0.6593856024257888, 0.8064601418125006)	#98a8cd	0.596997	0.659386	0.80646	0.617025	0.259731	0.80646	68.8916	2.80402	-20.9145	0.381158	0.391941	0.637085	68.8916	2.80402	-20.9145	61.4377	1.27285	0.0638276	0.326274	21.1016	-82.3639
160000	5333.33		(0.592702295439628, 0.6614508509674496, 0.8072884599384308)	#97a8cd	0.592702	0.661451	0.807288	0.61327	0.265811	0.807288	68.9637	2.23101	-20.9283	0.380345	0.39294	0.638663	68.9637	2.23101	-20.9283	61.8303	1.27419	0.0507843	0.32649	21.0469	-83.9151
162000	5400		(0.5937358441726526, 0.6618169379963207, 0.807944828096255)	#97a8ce	0.593736	0.661817	0.807945	0.613696	0.265128	0.807945	69.0127	2.29937	-20.9443	0.381212	0.393621	0.639814	69.0127	2.29937	-20.9443	61.7849	1.27509	0.0523403	0.326739	21.0701	-83.7349
164000	5466.67		(0.5945881983156298, 0.6609812241728374, 0.8077765759769254)	#97a8cd	0.594588	0.660981	0.807777	0.614762	0.26392	0.807777	68.9693	2.47286	-20.9853	0.381169	0.393018	0.639427	68.9693	2.47286	-20.9853	61.6289	1.27429	0.0562894	0.32738	21.1305	-83.2794
166000	5533.33		(0.5946972848545359, 0.6620277153765797, 0.8058444499912176)	#97a8cd	0.594697	0.662028	0.805844	0.61352	0.26202	0.805844	69.0254	2.21504	-20.6282	0.381119	0.393796	0.636448	69.0254	2.21504	-20.6282	62.0658	1.27533	0.0504208	0.321808	20.7468	-83.8711
168000	5600		(0.5959582512873135, 0.6611624187628846, 0.8065655305026301)	#97a8cd	0.595958	0.661162	0.806566	0.615067	0.261116	0.806566	68.9951	2.47894	-20.7735	0.381533	0.393376	0.637513	68.9951	2.47894	-20.7735	61.7794	1.27477	0.0564279	0.324076	20.9209	-83.195
170000	5666.67		(0.5959083303288312, 0.661399081084579, 0.8066302428562184)	#97a8cd	0.595908	0.661399	0.80663	0.614868	0.261237	0.80663	69.0109	2.44561	-20.7587	0.381641	0.393596	0.637654	69.0109	2.44561	-20.7587	61.816	1.27506	0.0556694	0.323844	20.9022	-83.2809
172000	5733.33		(0.5943385935232178, 0.6628837673683334, 0.8070591933142894)	#97a9cd	0.594339	0.662884	0.807059	0.612961	0.263575	0.807059	69.0882	2.14094	-20.7039	0.38173	0.39467	0.638552	69.0882	2.14094	-20.7039	62.0777	1.27649	0.0487341	0.32299	20.8143	-84.0962
174000	5800		(0.5930683824684989, 0.6632406097752632, 0.8065045159978184)	#97a9cd	0.593068	0.663241	0.806505	0.611871	0.264643	0.806505	69.0853	1.95849	-20.6325	0.381124	0.394629	0.637677	69.0853	1.95849	-20.6325	62.2499	1.27643	0.0445809	0.321875	20.7252	-84.5776
176000	5866.67		(0.5957252868143957, 0.6623716153127918, 0.8064767821319947)	#97a8cd	0.595725	0.662372	0.806477	0.613961	0.261324	0.806477	69.0726	2.28475	-20.6436	0.381967	0.394453	0.637554	69.0726	2.28475	-20.6436	62.0195	1.2762	0.0520076	0.322048	20.7696	-83.6844
178000	5933.33		(0.5955977110316074, 0.6624862486248625, 0.8073106470310897)	#97a8cd	0.595598	0.662486	0.807311	0.61401	0.262245	0.807311	69.0856	2.30976	-20.7413	0.382219	0.394633	0.638927	69.0856	2.30976	-20.7413	61.9374	1.27644	0.0525769	0.323572	20.8695	-83.6457
180000	6000		(0.5946713999131006, 0.6625158314150743, 0.8053914635160995)	#97a8cd	0.594671	0.662516	0.805391	0.613006	0.261637	0.805391	69.0542	2.11641	-20.5207	0.381198	0.394197	0.635788	69.0542	2.11641	-20.5207	62.2143	1.27586	0.0481757	0.320131	20.6296	-84.1116
182000	6066.67		(0.5972451026615266, 0.662880069519557, 0.8057982268815117)	#98a9cd	0.597245	0.66288	0.805798	0.614214	0.258816	0.805798	69.1281	2.28923	-20.4612	0.382725	0.395226	0.636565	69.1281	2.28923	-20.4612	62.1578	1.27722	0.0521096	0.319203	20.5889	-83.6162
184000	6133.33		(0.5968475839180556, 0.6621571400837563, 0.8072903088628192)	#98a8cd	0.596848	0.662157	0.80729	0.614943	0.260678	0.80729	69.0851	2.45167	-20.7371	0.382653	0.394626	0.63887	69.0851	2.45167	-20.7371	61.845	1.27643	0.0558072	0.323507	20.8815	-83.2574
186000	6200		(0.5948673858982537, 0.663784193545405, 0.8061143929519002)	#97a9cd	0.594867	0.663784	0.806114	0.612294	0.262056	0.806114	69.1506	1.9969	-20.4754	0.382117	0.395538	0.637169	69.1506	1.9969	-20.4754	62.3495	1.27764	0.0454552	0.319425	20.5726	-84.4298
188000	6266.67		(0.5954035739708425, 0.6635031570383929, 0.8060330402788177)	#97a9cd	0.595404	0.663503	0.806033	0.612781	0.261316	0.806033	69.1401	2.07304	-20.479	0.382214	0.395393	0.637004	69.1401	2.07304	-20.479	62.2933	1.27745	0.0471884	0.319481	20.5836	-84.2198
190000	6333.33		(0.5963520721820081, 0.662872673822004, 0.8073328341237485)	#98a9cd	0.596352	0.662873	0.807333	0.614118	0.261331	0.807333	69.1254	2.31492	-20.6825	0.382769	0.395188	0.639042	69.1254	2.31492	-20.6825	61.9848	1.27717	0.0526944	0.322655	20.8116	-83.6137
192000	6400		(0.5961893668358432, 0.6634550850042987, 0.8079577705669727)	#98a9ce	0.596189	0.663455	0.807958	0.613727	0.262103	0.807958	69.1678	2.2584	-20.7061	0.383161	0.395779	0.640149	69.1678	2.2584	-20.7061	62.0164	1.27796	0.0514079	0.323024	20.8289	-83.7754
194000	6466.67		(0.5956679701583604, 0.6629965517560159, 0.8057187231328176)	#97a9cd	0.595668	0.662997	0.805719	0.613244	0.2607	0.805719	69.1074	2.14574	-20.484	0.382002	0.394938	0.636418	69.1074	2.14574	-20.484	62.233	1.27684	0.0488434	0.31956	20.5961	-84.02

## Sheet: Well 7
frame number	seconds	Well Coordinates	average color	hexcode	red	green	blue	hue	saturation	value	lightness	a_component	b_component	x	y	z	Hunter Lightness	Hunter a compent	Hunter b component	delta_e	light_ratio	a_ratio	b_ratio	chroma_ab	hue_ab
0	0	(1077, 330)	(0.5506651505486683, 0.4323025579868911, 0.9495447023693966)	#8c6ef2	0.550665	0.432303	0.949545	0.704806	0.544726	0.949545	55.3109	42.367	-62.5357	0.32529	0.232324	0.868562	55.3109	42.367	-62.5357	0	1	1	1	75.5359	-55.883
2000	66.6667		(0.5174880513261411, 0.42606243817659073, 0.9468545173845115)	#836cf1	0.517488	0.426062	0.946855	0.695925	0.550023	0.946855	54.1754	41.244	-64.0202	0.308786	0.221401	0.861929	54.1754	41.244	-64.0202	2.18042	0.979469	0.973495	1.02374	76.1555	-57.209
4000	133.333		(0.5114217304083349, 0.4479463072357656, 0.9470486544452764)	#8272f1	0.511422	0.447946	0.947049	0.687863	0.527008	0.947049	55.3218	37.7037	-62.2092	0.312579	0.232431	0.864246	55.3218	37.7037	-62.2092	4.67472	1.0002	0.889931	0.994778	72.743	-58.7808
6000	200		(0.5131819064259366, 0.4466834918785996, 0.9467657690138761)	#8271f1	0.513182	0.446683	0.946766	0.688829	0.528201	0.946766	55.2796	37.9673	-62.2351	0.3128	0.232018	0.863589	55.2796	37.9673	-62.2351	4.41004	0.999433	0.896153	0.995192	72.9021	-58.6142
8000	266.667		(0.4998456148135822, 0.45936341533312997, 0.9481746493977129)	#7f75f1	0.499846	0.459363	0.948175	0.68047	0.515529	0.948175	55.7842	35.4501	-61.6382	0.311871	0.236981	0.867417	55.7842	35.4501	-61.6382	6.99091	1.00856	0.836739	0.985647	71.1054	-60.0954
10000	333.333		(0.4951234619260245, 0.48764271385121705, 0.9499292786421499)	#7e7cf2	0.495123	0.487643	0.949929	0.669364	0.486654	0.949929	57.4445	31.0803	-59.2283	0.319493	0.253807	0.873786	57.4445	31.0803	-59.2283	11.9532	1.03857	0.733598	0.947111	66.8878	-62.3115
12000	400		(0.5151842915383975, 0.5209677270248033, 0.9382089469451147)	#8384ef	0.515184	0.520968	0.938209	0.664388	0.450885	0.938209	59.7372	26.3628	-53.89	0.333944	0.278326	0.854391	59.7372	26.3628	-53.89	18.7209	1.08002	0.622249	0.861747	59.9928	-63.9323
14000	466.667		(0.5350158545266291, 0.5451239241571215, 0.934157953610487)	#888bee	0.535016	0.545124	0.934158	0.662446	0.427275	0.934158	61.5859	23.6682	-50.3596	0.349145	0.299209	0.849634	61.5859	23.6682	-50.3596	23.1792	1.11345	0.558649	0.805293	55.6442	-64.8272
16000	533.333		(0.5493819970232318, 0.569733107764558, 0.9199656100063788)	#8c91ea	0.549382	0.569733	0.919966	0.657514	0.402823	0.919966	63.2546	19.9149	-45.7065	0.359302	0.318933	0.825284	63.2546	19.9149	-45.7065	29.162	1.14362	0.470057	0.730885	49.8566	-66.4566
18000	600		(0.5630788288912925, 0.5956975529485722, 0.9132614101746309)	#8f97e8	0.563079	0.595698	0.913261	0.651142	0.383442	0.913261	65.1144	16.5254	-41.8232	0.373274	0.341916	0.81613	65.1144	16.5254	-41.8232	34.5384	1.17724	0.390054	0.668789	44.9696	-68.4398
20000	666.667		(0.5698717770936758, 0.6132198093758956, 0.9036396076582448)	#919ce6	0.569872	0.61322	0.90364	0.645021	0.369359	0.90364	66.2791	13.7613	-38.6415	0.380217	0.356857	0.800417	66.2791	13.7613	-38.6415	38.8525	1.1983	0.324813	0.61791	41.0187	-70.3978
22000	733.333		(0.5803108041896626, 0.6265135757273207, 0.9031921679562914)	#939fe6	0.580311	0.626514	0.903192	0.642817	0.357489	0.903192	67.3384	12.5195	-36.9133	0.390602	0.370818	0.801723	67.3384	12.5195	-36.9133	41.1344	1.21745	0.295502	0.590275	38.9785	-71.2651
24000	800		(0.5902080964398961, 0.6415582734744062, 0.8988971166024166)	#96a3e5	0.590208	0.641558	0.898897	0.638942	0.343409	0.898897	68.4653	10.7518	-34.5469	0.400422	0.386065	0.796098	68.4653	10.7518	-34.5469	44.2259	1.23783	0.253777	0.552435	36.1814	-72.7127
26000	866.667		(0.60346118645478, 0.6520231855118285, 0.8908228637989849)	#99a6e3	0.603461	0.652023	0.890823	0.638501	0.32258	0.890823	69.3133	9.66478	-32.086	0.408709	0.39781	0.78293	69.3133	9.66478	-32.086	46.8261	1.25316	0.228121	0.513083	33.51	-73.2369
28000	933.333		(0.6091133483096208, 0.6636011500309694, 0.8898928548317017)	#9ba9e2	0.609113	0.663601	0.889893	0.634323	0.315521	0.889893	70.1745	8.35929	-30.6177	0.416579	0.40998	0.783148	70.1745	8.35929	-30.6177	48.9511	1.26873	0.197307	0.489603	31.7383	-74.7292
30000	1000		(0.6164554270553105, 0.6729604052842258, 0.8901054811363489)	#9dabe2	0.616455	0.67296	0.890105	0.632252	0.307436	0.890105	70.9301	7.57679	-29.472	0.424774	0.420859	0.785209	70.9301	7.57679	-29.472	50.473	1.28239	0.178837	0.471283	30.4304	-75.5824
32000	1066.67		(0.6201514269073967, 0.6789046971924084, 0.8861339915504156)	#9eade1	0.620151	0.678905	0.886134	0.629851	0.300161	0.886134	71.3536	6.75308	-28.2618	0.428122	0.42704	0.778922	71.3536	6.75308	-28.2618	51.9655	1.29005	0.159395	0.451931	29.0574	-76.5613
34000	1133.33		(0.6269979939170387, 0.6863188839892392, 0.8857438685044975)	#9fafe1	0.626998	0.686319	0.885744	0.628456	0.292123	0.885744	71.9657	6.18688	-27.2572	0.435104	0.43608	0.779583	71.9657	6.18688	-27.2572	53.2067	1.30111	0.146031	0.435865	27.9505	-77.2116
36000	1200		(0.6303094174963715, 0.6942045465050707, 0.8841611892281666)	#a0b1e1	0.630309	0.694205	0.884161	0.624716	0.28711	0.884161	72.5361	5.22312	-26.1576	0.440187	0.444618	0.778067	72.5361	5.22312	-26.1576	54.7699	1.31142	0.123283	0.418282	26.674	-78.7078
38000	1266.67		(0.634312338796905, 0.6978709635669449, 0.8824842148080355)	#a1b1e1	0.634312	0.697871	0.882484	0.623982	0.28122	0.882484	72.8362	4.90299	-25.4591	0.443517	0.449154	0.775705	72.8362	4.90299	-25.4591	55.546	1.31685	0.115727	0.407113	25.927	-79.0993
40000	1333.33		(0.6365606308530013, 0.7032420889147738, 0.8803801388542216)	#a2b3e0	0.636561	0.703242	0.88038	0.621086	0.276948	0.88038	73.2159	4.18868	-24.583	0.44669	0.454938	0.772823	73.2159	4.18868	-24.583	56.7325	1.32371	0.0988668	0.393103	24.9373	-80.3303
42000	1400		(0.6418171228887595, 0.7057325900657293, 0.8774884211110187)	#a3b3df	0.641817	0.705733	0.877488	0.621466	0.268575	0.877488	73.4488	4.05967	-23.8178	0.449713	0.458511	0.768107	73.4488	4.05967	-23.8178	57.4065	1.32793	0.0958216	0.380867	24.1613	-80.3271
44000	1466.67		(0.6437178171598672, 0.7090902367547679, 0.8764807573194294)	#a4b4df	0.643718	0.70909	0.876481	0.619858	0.265565	0.876481	73.698	3.67313	-23.2948	0.452098	0.462354	0.766901	73.698	3.67313	-23.2948	58.096	1.33243	0.0866979	0.372504	23.5826	-81.0394
46000	1533.33		(0.6467703913248468, 0.7101626128999454, 0.8779266161910309)	#a4b5df	0.64677	0.710163	0.877927	0.62096	0.263298	0.877927	73.8364	3.84303	-23.2794	0.454767	0.464498	0.76979	73.8364	3.84303	-23.2794	58.0374	1.33493	0.0907082	0.372258	23.5945	-80.626
48000	1600		(0.6494827634023908, 0.7125273871925007, 0.8788140998973848)	#a5b5e0	0.649483	0.712527	0.878814	0.620849	0.260955	0.878814	74.0503	3.77304	-23.072	0.457745	0.467823	0.771884	74.0503	3.77304	-23.072	58.2927	1.3388	0.0890563	0.368941	23.3785	-80.7124
50000	1666.67		(0.6492645903245786, 0.716591322997846, 0.8764659659243236)	#a5b6df	0.649265	0.716591	0.876466	0.617278	0.259224	0.876466	74.2977	3.04827	-22.3702	0.458943	0.47169	0.768316	74.2977	3.04827	-22.3702	59.3273	1.34327	0.0719493	0.357719	22.577	-82.2404
52000	1733.33		(0.6522746392286288, 0.7190577881317544, 0.8729585563598377)	#a6b7de	0.652275	0.719058	0.872959	0.61623	0.2528	0.872959	74.4851	2.72447	-21.5946	0.460644	0.474632	0.762472	74.4851	2.72447	-21.5946	60.1278	1.34666	0.0643065	0.345316	21.7658	-82.8093
54000	1800		(0.6532989433397121, 0.7206090356934853, 0.873319096615544)	#a6b7de	0.653299	0.720609	0.873319	0.615679	0.251936	0.873319	74.6102	2.609	-21.4527	0.462136	0.476603	0.763422	74.6102	2.609	-21.4527	60.3405	1.34892	0.0615809	0.343046	21.6107	-83.0659
56000	1866.67		(0.6552366160985846, 0.7222712187185105, 0.8732895138253322)	#a7b8de	0.655237	0.722271	0.87329	0.615429	0.249691	0.87329	74.7553	2.52507	-21.2248	0.464049	0.478897	0.763711	74.7553	2.52507	-21.2248	60.5975	1.35155	0.0596	0.339403	21.3745	-83.2155
58000	1933.33		(0.6564975825313624, 0.7214817280047332, 0.8728624122916493)	#a7b7de	0.656498	0.721482	0.872862	0.616609	0.24788	0.872862	74.7209	2.70612	-21.2159	0.464165	0.478353	0.762831	74.7209	2.70612	-21.2159	60.4736	1.35092	0.0638734	0.339261	21.3878	-82.7311
60000	2000		(0.6600789490713778, 0.7241182941823594, 0.8715626184467186)	#a8b8de	0.660079	0.724118	0.871563	0.616198	0.242649	0.871563	74.9494	2.53887	-20.6832	0.467062	0.481976	0.761044	74.9494	2.53887	-20.6832	61.0212	1.35506	0.0599258	0.330742	20.8384	-83.0019
62000	2066.67		(0.6586201477290586, 0.7244196688576421, 0.8711817400227417)	#a7b8de	0.65862	0.72442	0.871182	0.615074	0.243992	0.871182	74.9406	2.36195	-20.6463	0.466299	0.481836	0.760374	74.9406	2.36195	-20.6463	61.1592	1.3549	0.0557497	0.330151	20.7809	-83.4737
64000	2133.33		(0.6594946889646948, 0.7261909384215732, 0.8706603433452589)	#a8b9de	0.659495	0.726191	0.87066	0.614025	0.242535	0.87066	75.0702	2.153	-20.376	0.46754	0.483899	0.759772	75.0702	2.153	-20.376	61.5226	1.35724	0.050818	0.32583	20.4894	-83.9683
66000	2200		(0.5844949200802433, 0.6500115557774265, 0.8026624511190615)	#95a5cc	0.584495	0.650012	0.802662	0.616616	0.271805	0.802662	67.9967	2.93248	-21.7633	0.369711	0.379676	0.629187	67.9967	2.93248	-21.7633	58.124	1.22935	0.0692161	0.348013	21.96	-82.3259
68000	2266.67		(0.5832487450425715, 0.6516312135415222, 0.8002200220022002)	#94a6cc	0.583249	0.651631	0.80022	0.614139	0.27114	0.80022	68.0633	2.45558	-21.3196	0.369133	0.380579	0.625467	68.0633	2.45558	-21.3196	58.7734	1.23056	0.0579597	0.340919	21.4606	-83.4297
70000	2333.33		(0.5854582096865149, 0.6541901248948425, 0.7985485943552338)	#95a6cb	0.585458	0.65419	0.798549	0.612909	0.266847	0.798549	68.2621	2.16029	-20.7777	0.370842	0.383286	0.623223	68.2621	2.16029	-20.7777	59.3974	1.23415	0.05099	0.332253	20.8897	-84.0642
72000	2400		(0.5842416174390549, 0.65404590879256, 0.8006526703090476)	#94a6cc	0.584242	0.654046	0.800653	0.612908	0.270293	0.800653	68.2497	2.2168	-21.095	0.370851	0.383117	0.62656	68.2497	2.2168	-21.095	59.1336	1.23393	0.0523239	0.337327	21.2112	-84.001
74000	2466.67		(0.5838330051492544, 0.6547355575893723, 0.8002773386582356)	#94a6cc	0.583833	0.654736	0.800277	0.61207	0.270462	0.800277	68.2863	2.06454	-20.987	0.370867	0.383617	0.626054	68.2863	2.06454	-20.987	59.3207	1.23459	0.0487299	0.3356	21.0883	-84.3818
76000	2533.33		(0.587549343169611, 0.6546967301772194, 0.8001183311608472)	#95a6cc	0.587549	0.654697	0.800118	0.614019	0.265672	0.800118	68.3477	2.34685	-20.8652	0.372535	0.384455	0.625873	68.3477	2.34685	-20.8652	59.2284	1.2357	0.0553935	0.333652	20.9967	-83.5825
78000	2600		(0.5854563607621266, 0.6554215085374084, 0.8012110454742953)	#95a7cc	0.585456	0.655422	0.801211	0.61262	0.269286	0.801211	68.3701	2.15021	-20.9883	0.37223	0.384762	0.627702	68.3701	2.15021	-20.9883	59.28	1.2361	0.0507521	0.335622	21.0982	-84.1506
80000	2666.67		(0.5864048589732922, 0.656665834650692, 0.7995081861127289)	#95a7cb	0.586405	0.656666	0.799508	0.611716	0.266543	0.799508	68.4567	1.94239	-20.6153	0.372734	0.385947	0.625173	68.4567	1.94239	-20.6153	59.7016	1.23767	0.0458469	0.329656	20.7066	-84.6174
82000	2733.33		(0.5843580996755138, 0.6583335644488819, 0.7989664512669754)	#95a7cb	0.584358	0.658334	0.798966	0.609217	0.268607	0.798966	68.5301	1.51548	-20.4306	0.372397	0.386955	0.624517	68.5301	1.51548	-20.4306	60.1368	1.239	0.0357703	0.326702	20.4867	-85.7577
84000	2800		(0.5861053332223979, 0.6570263749063981, 0.7993510275397288)	#95a7cb	0.586105	0.657026	0.799351	0.611237	0.266774	0.799351	68.4747	1.85863	-20.5662	0.372715	0.386194	0.624969	68.4747	1.85863	-20.5662	59.7967	1.23799	0.0438698	0.328872	20.6501	-84.836
86000	2866.67		(0.5862477004002922, 0.6579563838736815, 0.8012665132059424)	#95a7cc	0.586248	0.657956	0.801267	0.611083	0.268349	0.801267	68.5578	1.85623	-20.7091	0.373805	0.387336	0.628205	68.5578	1.85623	-20.7091	59.7165	1.2395	0.0438132	0.331157	20.7922	-84.8781
88000	2933.33		(0.5866433702193748, 0.6579304989322462, 0.8003549934825415)	#95a7cc	0.586643	0.65793	0.800355	0.611072	0.267021	0.800355	68.5549	1.83424	-20.5847	0.373698	0.387295	0.626739	68.5549	1.83424	-20.5847	59.818	1.23945	0.043294	0.329166	20.6662	-84.908
90000	3000		(0.5875659834891052, 0.6575514694326575, 0.8013682040472955)	#95a7cc	0.587566	0.657551	0.801368	0.61211	0.266796	0.801368	68.5542	2.02139	-20.7268	0.374263	0.387286	0.628334	68.5542	2.02139	-20.7268	59.5914	1.23943	0.0477115	0.33144	20.8252	-84.4298
92000	3066.67		(0.5852585258525853, 0.6601713952907896, 0.7993306893714581)	#95a8cb	0.585259	0.660171	0.799331	0.608343	0.267814	0.799331	68.6749	1.34795	-20.2601	0.373794	0.388947	0.625411	68.6749	1.34795	-20.2601	60.4019	1.24162	0.031816	0.323976	20.3049	-86.1936
94000	3133.33		(0.587954257610635, 0.6588124358654353, 0.7991901711179521)	#95a7cb	0.587954	0.658812	0.79919	0.610759	0.264312	0.79919	68.6279	1.73931	-20.3075	0.374371	0.388299	0.625031	68.6279	1.73931	-20.3075	60.093	1.24076	0.0410534	0.324735	20.3819	-85.1046
96000	3200		(0.5901285926912019, 0.659644451840142, 0.8007580589991772)	#96a8cc	0.590129	0.659644	0.800758	0.61166	0.263038	0.800758	68.7369	1.88627	-20.3588	0.376265	0.389802	0.627735	68.7369	1.88627	-20.3588	59.9819	1.24274	0.0445221	0.325555	20.446	-84.7066
98000	3266.67		(0.588227898420094, 0.6593708110306828, 0.8004104612141887)	#95a8cc	0.588228	0.659371	0.80041	0.610785	0.265092	0.80041	68.6817	1.75659	-20.397	0.375136	0.389041	0.627089	68.6817	1.75659	-20.397	60.0304	1.24174	0.0414612	0.326165	20.4725	-85.0778
100000	3333.33		(0.5884331290271884, 0.6596536964620832, 0.8015715857300015)	#96a8cc	0.588433	0.659654	0.801572	0.610975	0.265901	0.801572	68.715	1.80387	-20.5095	0.375721	0.389499	0.629012	68.715	1.80387	-20.5095	59.9269	1.24234	0.0425773	0.327964	20.5886	-84.9736
102000	3400		(0.5885329709441532, 0.6601935823834484, 0.8005435837701418)	#96a8cc	0.588533	0.660194	0.800544	0.610333	0.264833	0.800544	68.7445	1.67219	-20.3197	0.375708	0.389907	0.62744	68.7445	1.67219	-20.3197	60.1558	1.24287	0.0394693	0.324929	20.3884	-85.2955
104000	3466.67		(0.5879172791228703, 0.660977526324061, 0.8001885902876003)	#95a8cc	0.587917	0.660978	0.800189	0.609303	0.265277	0.800189	68.7842	1.4922	-20.2104	0.37568	0.390455	0.626978	68.7842	1.4922	-20.2104	60.3631	1.24359	0.035221	0.323181	20.2654	-85.7773
106000	3533.33		(0.589287332094554, 0.6600937404664836, 0.7992289985301051)	#96a8cb	0.589287	0.660094	0.799229	0.610455	0.26268	0.799229	68.7393	1.66398	-20.1414	0.375613	0.389835	0.625324	68.7393	1.66398	-20.1414	60.2854	1.24278	0.0392754	0.322079	20.21	-85.2772
108000	3600		(0.5888103096023888, 0.6590435514139649, 0.8004529864751181)	#96a8cc	0.58881	0.659044	0.800453	0.611359	0.264404	0.800453	68.6699	1.85042	-20.4199	0.375268	0.388878	0.627119	68.6699	1.85042	-20.4199	59.9483	1.24153	0.0436761	0.326532	20.5036	-84.8221
110000	3666.67		(0.5897181314770132, 0.6600955893908719, 0.7997910715441292)	#96a8cb	0.589718	0.660096	0.799791	0.610831	0.26266	0.799791	68.752	1.73152	-20.2006	0.375989	0.39001	0.626238	68.752	1.73152	-20.2006	60.2011	1.24301	0.0408697	0.323024	20.2746	-85.1008
112000	3733.33		(0.5883869059174824, 0.6620554492424033, 0.8006526703090476)	#96a8cc	0.588387	0.662055	0.800653	0.608824	0.265116	0.800653	68.8703	1.40496	-20.144	0.376553	0.391646	0.627906	68.8703	1.40496	-20.144	60.488	1.24515	0.0331616	0.32212	20.193	-86.0103
114000	3800		(0.5886198703904004, 0.6626267668783685, 0.7984579970602103)	#96a8cb	0.58862	0.662627	0.798458	0.607886	0.262804	0.798458	68.8941	1.20787	-19.7987	0.376262	0.391976	0.624469	68.8941	1.20787	-19.7987	60.8689	1.24558	0.0285097	0.316598	19.8355	-86.5089
116000	3866.67		(0.5901248948424255, 0.6615026208503203, 0.8004123101385768)	#96a8cc	0.590125	0.661503	0.800412	0.610095	0.262724	0.800412	68.8608	1.60256	-20.1218	0.377035	0.391514	0.62747	68.8608	1.60256	-20.1218	60.3678	1.24498	0.0378258	0.321765	20.1855	-85.4464
118000	3933.33		(0.5925987556738868, 0.6605633672610959, 0.8018193415980254)	#97a8cc	0.592599	0.660563	0.801819	0.612526	0.260932	0.801819	68.8527	2.01283	-20.3281	0.378191	0.391401	0.629647	68.8527	2.01283	-20.3281	59.9443	1.24483	0.0475095	0.325065	20.4276	-84.3452
120000	4000		(0.5929888787198048, 0.661086612862967, 0.8021687883074021)	#97a8cc	0.592989	0.661087	0.802169	0.612409	0.260768	0.802169	68.8984	1.99059	-20.3072	0.378731	0.392034	0.630303	68.8984	1.99059	-20.3072	59.9843	1.24566	0.0469845	0.324729	20.4045	-84.4015
122000	4066.67		(0.5905593920736611, 0.6627081195514509, 0.7996524022150114)	#96a8cb	0.590559	0.662708	0.799652	0.609157	0.26148	0.799652	68.9442	1.41971	-19.8875	0.377579	0.392669	0.626446	68.9442	1.41971	-19.8875	60.6747	1.24648	0.0335098	0.318018	19.9381	-85.9168
124000	4133.33		(0.5935823834484288, 0.6622181545885681, 0.8001146333120707)	#97a8cc	0.593582	0.662218	0.800115	0.611279	0.258128	0.800115	68.9679	1.7515	-19.9115	0.378918	0.392999	0.62718	68.9679	1.7515	-19.9115	60.4397	1.24691	0.0413411	0.318401	19.9883	-84.973
126000	4200		(0.5912065156095442, 0.6629355372512041, 0.8022408963585435)	#96a9cc	0.591207	0.662936	0.802241	0.610018	0.263056	0.802241	68.9939	1.59622	-20.1749	0.378785	0.39336	0.630672	68.9939	1.59622	-20.1749	60.3649	1.24738	0.037676	0.322614	20.2379	-85.4762
128000	4266.67		(0.5922067837035804, 0.6639820284549464, 0.7992271496057168)	#97a9cb	0.592207	0.663982	0.799227	0.608882	0.259026	0.799227	69.0565	1.34196	-19.6544	0.378832	0.394229	0.626	69.0565	1.34196	-19.6544	60.9164	1.24851	0.0316748	0.31429	19.7001	-86.094
130000	4333.33		(0.5938338371652291, 0.6620905788057798, 0.8032781429403445)	#97a8cc	0.593834	0.662091	0.803278	0.612351	0.260737	0.803278	68.9916	1.98225	-20.32	0.379948	0.393328	0.632275	68.9916	1.98225	-20.32	60.0021	1.24734	0.0467877	0.324934	20.4165	-84.4283
132000	4400		(0.5928095330541457, 0.6642205397010289, 0.8022371985097669)	#97a9cc	0.59281	0.664221	0.802237	0.609836	0.261055	0.802237	69.1099	1.53893	-19.9955	0.380153	0.394972	0.630905	69.1099	1.53893	-19.9955	60.5558	1.24948	0.0363238	0.319746	20.0547	-85.599
134000	4466.67		(0.5915467176969798, 0.665124663726877, 0.8008024331844948)	#96a9cc	0.591547	0.665125	0.800802	0.608064	0.261308	0.800802	69.1369	1.22607	-19.7548	0.379546	0.395348	0.628704	69.1369	1.22607	-19.7548	60.9421	1.24997	0.0289393	0.315896	19.7928	-86.4485
136000	4533.33		(0.5941185715210177, 0.6629078033853806, 0.8030045021308854)	#97a9cc	0.594119	0.662908	0.803005	0.611781	0.26013	0.803005	69.05	1.8723	-20.1923	0.380386	0.394139	0.631967	69.05	1.8723	-20.1923	60.1793	1.2484	0.0441925	0.322892	20.2789	-84.7025
138000	4600		(0.5910456591877675, 0.6638063806380637, 0.7992696748666464)	#96a9cb	0.591046	0.663806	0.79927	0.608428	0.260518	0.79927	69.0245	1.27924	-19.7109	0.378213	0.393784	0.626015	69.0245	1.27924	-19.7109	60.9117	1.24794	0.0301943	0.315194	19.7523	-86.2867
140000	4666.67		(0.593240332436605, 0.6634828188701224, 0.8016640319494134)	#97a9cc	0.59324	0.663483	0.801664	0.610497	0.259989	0.801664	69.062	1.64125	-19.987	0.379831	0.394305	0.629871	69.062	1.64125	-19.987	60.4819	1.24861	0.038739	0.31961	20.0543	-85.3056
142000	4733.33		(0.5935232178680053, 0.664540403620194, 0.8018932985735548)	#97a9cc	0.593523	0.66454	0.801893	0.609863	0.259848	0.801893	69.1412	1.52815	-19.8984	0.380538	0.395408	0.630416	69.1412	1.52815	-19.8984	60.6385	1.25005	0.0360694	0.318192	19.957	-85.6084
144000	4800		(0.594277579018406, 0.6638008338648992, 0.8025089903948378)	#97a9cc	0.594278	0.663801	0.802509	0.611021	0.259475	0.802509	69.1094	1.72845	-20.0321	0.380734	0.394965	0.63131	69.1094	1.72845	-20.0321	60.4024	1.24947	0.0407971	0.32033	20.1065	-85.0685
146000	4866.67		(0.594675097761877, 0.6643850939715821, 0.8023019108633552)	#97a9cc	0.594675	0.664385	0.802302	0.610709	0.258789	0.802302	69.1545	1.6643	-19.9338	0.381137	0.395593	0.631077	69.1545	1.6643	-19.9338	60.525	1.25029	0.0392829	0.318759	20.0032	-85.2274
148000	4933.33		(0.5952223793807953, 0.6637287258137579, 0.8017509313956607)	#97a9cc	0.595222	0.663729	0.801751	0.611383	0.257597	0.801751	69.1145	1.76568	-19.9163	0.380917	0.395035	0.630095	69.1145	1.76568	-19.9163	60.4601	1.24956	0.0416758	0.318478	19.9944	-84.9337
150000	5000		(0.5940224274528294, 0.6648584186149707, 0.8013478658790248)	#97a9cc	0.594022	0.664858	0.801348	0.609722	0.258721	0.801348	69.1669	1.48878	-19.7818	0.38076	0.395767	0.629596	69.1669	1.48878	-19.7818	60.7529	1.25051	0.0351401	0.316328	19.8378	-85.696
152000	5066.67		(0.5938208946945115, 0.6645126697543704, 0.8009984191696481)	#97a9cc	0.593821	0.664513	0.800998	0.609798	0.258649	0.800998	69.1367	1.50053	-19.779	0.380392	0.395345	0.628973	69.1367	1.50053	-19.779	60.7401	1.24996	0.0354175	0.316282	19.8358	-85.6616
154000	5133.33		(0.593669282894676, 0.66416692089377, 0.8038587051982509)	#97a9cc	0.593669	0.664167	0.803859	0.610767	0.261476	0.803859	69.1356	1.71221	-20.183	0.381034	0.39533	0.63354	69.1356	1.71221	-20.183	60.3132	1.24994	0.0404137	0.322743	20.2555	-85.151
156000	5200		(0.5932828576975345, 0.6641299424060052, 0.8025774005972026)	#97a9cc	0.593283	0.66413	0.802577	0.610249	0.260778	0.802577	69.115	1.60915	-20.0348	0.380439	0.395043	0.631451	69.115	1.60915	-20.0348	60.482	1.24957	0.0379813	0.320374	20.0993	-85.408
158000	5266.67		(0.5942886725647355, 0.6637435172088638, 0.8042303390002866)	#97a9cd	0.594289	0.663744	0.80423	0.611528	0.261047	0.80423	69.1209	1.84257	-20.2566	0.381241	0.395125	0.634089	69.1209	1.84257	-20.2566	60.1703	1.24968	0.0434908	0.32392	20.3402	-84.8026
160000	5333.33		(0.5924952159081455, 0.6654075491582773, 0.8014551034935427)	#97a9cc	0.592495	0.665408	0.801455	0.608512	0.260726	0.801455	69.1786	1.29959	-19.7816	0.38033	0.39593	0.629823	69.1786	1.29959	-19.7816	60.8831	1.25072	0.0306745	0.316325	19.8243	-86.2413
162000	5400		(0.5952001922881364, 0.6634384446848046, 0.8022168603414963)	#97a9cc	0.5952	0.663438	0.802217	0.611729	0.258056	0.802217	69.0984	1.83328	-20.0063	0.380911	0.394811	0.630801	69.0984	1.83328	-20.0063	60.3475	1.24927	0.0432715	0.319917	20.0901	-84.7643
164000	5466.67		(0.5931552819147461, 0.6645533460909117, 0.8015863771251075)	#97a9cc	0.593155	0.664553	0.801586	0.609575	0.260023	0.801586	69.133	1.47906	-19.8684	0.380276	0.395293	0.629914	69.133	1.47906	-19.8684	60.6908	1.2499	0.0349107	0.317713	19.9234	-85.7426
166000	5533.33		(0.5949875659834891, 0.6649009438759002, 0.8025607602777085)	#97a9cc	0.594988	0.664901	0.802561	0.610531	0.258639	0.802561	69.1975	1.63164	-19.9043	0.381611	0.396193	0.631584	69.1975	1.63164	-19.9043	60.5775	1.25106	0.0385122	0.318287	19.9711	-85.3137
168000	5600		(0.5957326825119487, 0.6645441014689705, 0.8029286962309676)	#97a9cc	0.595733	0.664544	0.802929	0.611315	0.25805	0.802929	69.1895	1.76218	-19.967	0.381909	0.396081	0.63214	69.1895	1.76218	-19.967	60.4439	1.25092	0.0415932	0.319289	20.0446	-84.9565
170000	5666.67		(0.5930794760148284, 0.6667849978275138, 0.800327259616718)	#97aacc	0.593079	0.666785	0.800327	0.607393	0.258954	0.800327	69.2732	1.08218	-19.4785	0.380919	0.39725	0.628236	69.2732	1.08218	-19.4785	61.2642	1.25243	0.0255431	0.311478	19.5086	-86.82
172000	5733.33		(0.59292046851744, 0.6665816161448078, 0.802542271033826)	#97a9cc	0.59292	0.666582	0.802542	0.6081	0.261197	0.802542	69.2759	1.23365	-19.7859	0.381425	0.397288	0.631776	69.2759	1.23365	-19.7859	60.9468	1.25248	0.0291182	0.316394	19.8244	-86.4322
174000	5800		(0.594815616015383, 0.6665261484131607, 0.8022279538878258)	#97a9cc	0.594816	0.666526	0.802228	0.609044	0.258545	0.802228	69.3026	1.36915	-19.6982	0.382203	0.397661	0.631301	69.3026	1.36915	-19.6982	60.9232	1.25296	0.0323164	0.314991	19.7457	-86.024
176000	5866.67		(0.5948581412763125, 0.6651061744829945, 0.8017916077322018)	#97a9cc	0.594858	0.665106	0.801792	0.610088	0.258089	0.801792	69.2025	1.54579	-19.7889	0.381411	0.396262	0.630371	69.2025	1.54579	-19.7889	60.7177	1.25115	0.0364858	0.316441	19.8491	-85.5334
178000	5933.33		(0.5938597221066644, 0.6661748527793956, 0.8009503471355538)	#97a9cc	0.59386	0.666175	0.80095	0.608467	0.258556	0.80095	69.2506	1.26656	-19.5992	0.381188	0.396934	0.629161	69.2506	1.26656	-19.5992	61.05	1.25202	0.029895	0.313407	19.64	-86.3025
180000	6000		(0.5923731868985218, 0.6668201273908902, 0.8024276377217554)	#97aacc	0.592373	0.66682	0.802428	0.607597	0.261774	0.802428	69.2817	1.15071	-19.762	0.381245	0.397368	0.631616	69.2817	1.15071	-19.762	61.0209	1.25259	0.0271606	0.316011	19.7955	-86.6675
182000	6066.67		(0.5942683343964649, 0.6668515591054903, 0.8013922400643425)	#97aacc	0.594268	0.666852	0.801392	0.608261	0.258455	0.801392	69.3079	1.22996	-19.5736	0.381841	0.397735	0.629991	69.3079	1.22996	-19.5736	61.1058	1.25306	0.0290311	0.312998	19.6122	-86.4044
184000	6133.33		(0.5921993880060276, 0.6681051298407151, 0.799922345175694)	#97aacb	0.592199	0.668105	0.799922	0.605764	0.259679	0.799922	69.3446	0.803586	-19.3146	0.38101	0.398249	0.627775	69.3446	0.803586	-19.3146	61.5835	1.25372	0.0189673	0.308857	19.3313	-87.6176
186000	6200		(0.5942886725647355, 0.6660417302234425, 0.8022945151658023)	#97a9cc	0.594289	0.666042	0.802295	0.609174	0.259264	0.802295	69.2608	1.40053	-19.7719	0.381741	0.397077	0.63132	69.2608	1.40053	-19.7719	60.8407	1.25221	0.0330572	0.316169	19.8214	-85.9482
188000	6266.67		(0.5937580312653113, 0.667199156890479, 0.8021983710976139)	#97aacc	0.593758	0.667199	0.802198	0.607944	0.259836	0.802198	69.3298	1.19062	-19.6544	0.382012	0.398041	0.631337	69.3298	1.19062	-19.6544	61.0805	1.25346	0.0281027	0.314291	19.6905	-86.5334
190000	6333.33		(0.5943127085817825, 0.6669088757615257, 0.8003568424069297)	#97aacc	0.594313	0.666909	0.800357	0.607944	0.25744	0.800357	69.3035	1.16228	-19.4346	0.381573	0.397674	0.628331	69.3035	1.16228	-19.4346	61.2481	1.25298	0.0274336	0.310776	19.4693	-86.5775
192000	6400		(0.5949672278152186, 0.665858686709007, 0.8030451784674265)	#97a9cc	0.594967	0.665859	0.803045	0.609884	0.259111	0.803045	69.2668	1.52471	-19.8671	0.382207	0.397161	0.63252	69.2668	1.52471	-19.8671	60.6916	1.25232	0.0359882	0.317692	19.9255	-85.6114
194000	6466.67		(0.5941019312015235, 0.6654944486045243, 0.8052601898845346)	#97a9cd	0.594102	0.665494	0.80526	0.610317	0.262224	0.80526	69.2463	1.64433	-20.2111	0.382303	0.396874	0.636034	69.2463	1.64433	-20.2111	60.3648	1.25195	0.0388117	0.323192	20.2778	-85.3488

## Sheet: Well 8
frame number	seconds	Well Coordinates	average color	hexcode	red	green	blue	hue	saturation	value	lightness	a_component	b_component	x	y	z	Hunter Lightness	Hunter a compent	Hunter b component	delta_e	light_ratio	a_ratio	b_ratio	chroma_ab	hue_ab
0	0	(698, 458)	(0.3772194026125301, 0.20825729631786707, 0.9442919081824148)	#6035f0	0.377219	0.208257	0.944292	0.704926	0.779457	0.944292	40.229	64.4526	-86.5381	0.219622	0.113896	0.840755	40.229	64.4526	-86.5381	0	1	1	1	107.903	-53.3217
2000	66.6667		(0.3684462563903449, 0.1998650285196587, 0.9452718381081805)	#5d32f1	0.368446	0.199865	0.945272	0.70436	0.788563	0.945272	39.7372	65.2114	-87.4977	0.216712	0.110933	0.842292	39.7372	65.2114	-87.4977	1.31853	0.987776	1.01177	1.01109	109.126	-53.3031
4000	133.333		(0.3594068650562535, 0.20523245601871112, 0.9434802303759787)	#5b34f0	0.359407	0.205232	0.94348	0.701473	0.782473	0.94348	39.6937	64.2662	-87.3185	0.214309	0.110673	0.838795	39.6937	64.2662	-87.3185	0.964542	0.986692	0.997107	1.00902	108.419	-53.647
6000	200		(0.36520694086215344, 0.20357027299368594, 0.9436817631342966)	#5d33f0	0.365207	0.20357	0.943682	0.703066	0.784281	0.943682	39.7635	64.6131	-87.2278	0.215682	0.111091	0.839205	39.7635	64.6131	-87.2278	0.847405	0.988429	1.00249	1.00797	108.552	-53.4712
8000	266.667		(0.3567370182396391, 0.20252563071433194, 0.9460668755951226)	#5a33f1	0.356737	0.202526	0.946067	0.701234	0.785929	0.946067	39.5979	64.68	-87.8508	0.214312	0.110104	0.843847	39.5979	64.68	-87.8508	1.4742	0.984312	1.00353	1.01517	109.093	-53.6377
10000	333.333		(0.32814710042432815, 0.20900056392193841, 0.9459818250732637)	#5335f1	0.328147	0.209001	0.945982	0.693611	0.779065	0.945982	39.2505	63.2488	-88.4321	0.208184	0.108053	0.843604	39.2505	63.2488	-88.4321	2.44824	0.975677	0.981323	1.02189	108.723	-54.4267
12000	400		(0.3267252775697738, 0.2112303667341524, 0.9462369766388403)	#5335f1	0.326725	0.21123	0.946237	0.692856	0.776768	0.946237	39.3182	62.9752	-88.3579	0.208222	0.10845	0.844189	39.3182	62.9752	-88.3579	2.51475	0.977359	0.977078	1.02103	108.503	-54.5214
14000	466.667		(0.3270691775059859, 0.2101542927401984, 0.9448946575329802)	#5335f0	0.327069	0.210154	0.944895	0.693187	0.77759	0.944895	39.2469	63.0115	-88.2823	0.207661	0.108032	0.841456	39.2469	63.0115	-88.2823	2.46645	0.975588	0.977641	1.02015	108.463	-54.4826
16000	533.333		(0.32709691137180946, 0.2112950790877407, 0.9452348596204159)	#5335f1	0.327097	0.211295	0.945235	0.692964	0.776463	0.945235	39.3022	62.9041	-88.2399	0.207932	0.108356	0.842183	39.3022	62.9041	-88.2399	2.48054	0.976961	0.975974	1.01967	108.366	-54.5158
18000	600		(0.33263813776335616, 0.20954414769208013, 0.9456915439443104)	#5435f1	0.332638	0.209544	0.945692	0.694536	0.778422	0.945692	39.3549	63.272	-88.2149	0.209166	0.108666	0.84309	39.3549	63.272	-88.2149	2.22923	0.978272	0.981682	1.01938	108.56	-54.3501
20000	666.667		(0.3229460761202171, 0.21119893501955236, 0.9456249826663339)	#5235f1	0.322946	0.211199	0.945625	0.692026	0.776657	0.945625	39.2265	62.8457	-88.4238	0.207136	0.107912	0.842919	39.2265	62.8457	-88.4238	2.67266	0.97508	0.975068	1.02179	108.482	-54.5973
22000	733.333		(0.3272300339277625, 0.20945539932144475, 0.9449612188109567)	#5335f0	0.32723	0.209455	0.944961	0.693355	0.778345	0.944961	39.2239	63.1011	-88.3299	0.207641	0.107896	0.841564	39.2239	63.1011	-88.3299	2.45914	0.975015	0.979031	1.0207	108.554	-54.4587
24000	800		(0.32447513658928917, 0.21183866285788241, 0.9446450527405681)	#5236f0	0.324475	0.211839	0.944645	0.692284	0.775748	0.944645	39.257	62.7359	-88.2314	0.207181	0.10809	0.840994	39.257	62.7359	-88.2314	2.59986	0.975837	0.973365	1.01957	108.262	-54.5857
26000	866.667		(0.32710615599375065, 0.21173142524336466, 0.9450277800889333)	#5335f0	0.327106	0.211731	0.945028	0.69289	0.775952	0.945028	39.3146	62.8385	-88.1896	0.207906	0.108429	0.841785	39.3146	62.8385	-88.1896	2.48373	0.977269	0.974957	1.01908	108.287	-54.5286
28000	933.333		(0.3258932615950671, 0.21225282192084755, 0.9452792338057335)	#5336f1	0.325893	0.212253	0.945279	0.692505	0.77546	0.945279	39.3182	62.767	-88.2207	0.20779	0.10845	0.842297	39.3182	62.767	-88.2207	2.5499	0.977358	0.973847	1.01944	108.271	-54.569
30000	1000		(0.3291898937792939, 0.21120263286832885, 0.9465328045409583)	#5335f1	0.32919	0.211203	0.946533	0.693409	0.776867	0.946533	39.3738	63.0583	-88.307	0.208891	0.108777	0.844808	39.3738	63.0583	-88.307	2.4093	0.97874	0.978367	1.02044	108.51	-54.4701
32000	1066.67		(0.3285575616385168, 0.21082360336874023, 0.9460483863512401)	#5335f1	0.328558	0.210824	0.946048	0.693356	0.777153	0.946048	39.3334	63.0523	-88.3045	0.208517	0.108539	0.843813	39.3334	63.0523	-88.3045	2.42551	0.977736	0.978274	1.02041	108.505	-54.4719
34000	1133.33		(0.32719675328877423, 0.2122602176184005, 0.9464810346580876)	#5336f1	0.327197	0.21226	0.946481	0.692757	0.775737	0.946481	39.3754	62.8841	-88.2982	0.208544	0.108787	0.844725	39.3754	62.8841	-88.2982	2.50741	0.97878	0.975663	1.02034	108.402	-54.5424
36000	1200		(0.32632036312874985, 0.21368573832173132, 0.94640522875817)	#5336f1	0.32632	0.213686	0.946405	0.692287	0.774213	0.946405	39.4138	62.6909	-88.2243	0.208487	0.109014	0.84462	39.4138	62.6909	-88.2243	2.57127	0.979736	0.972667	1.01949	108.23	-54.6029
38000	1266.67		(0.3283726691996931, 0.21202725314548262, 0.9466659270969114)	#5336f1	0.328373	0.212027	0.946666	0.693062	0.776027	0.946666	39.3941	62.9526	-88.2931	0.208854	0.108897	0.8451	39.3941	62.9526	-88.2931	2.45507	0.979246	0.976726	1.02028	108.438	-54.5113
40000	1333.33		(0.3261724491776909, 0.21354706899261353, 0.9462480701851698)	#5336f1	0.326172	0.213547	0.946248	0.692285	0.774322	0.946248	39.4012	62.6923	-88.2226	0.208377	0.108939	0.844297	39.4012	62.6923	-88.2226	2.57328	0.979423	0.972688	1.01947	108.229	-54.6018
42000	1400		(0.3283726691996931, 0.21258747723511848, 0.9480766564051363)	#5336f1	0.328373	0.212587	0.948077	0.692904	0.77577	0.948077	39.4532	62.9892	-88.3984	0.209459	0.109246	0.847961	39.4532	62.9892	-88.3984	2.49082	0.980715	0.977294	1.0215	108.545	-54.5278
44000	1466.67		(0.3288996126503407, 0.2132253561490603, 0.9457081842638045)	#5336f1	0.3289	0.213225	0.945708	0.692987	0.774534	0.945708	39.4282	62.7561	-88.0985	0.208751	0.109099	0.843229	39.4282	62.7561	-88.0985	2.44019	0.980094	0.973677	1.01803	108.165	-54.5362
46000	1533.33		(0.3269656377402446, 0.21344537815126052, 0.9450943413669098)	#5336f0	0.326966	0.213445	0.945094	0.692526	0.774154	0.945094	39.3829	62.6395	-88.0863	0.208104	0.108831	0.841985	39.3829	62.6395	-88.0863	2.52986	0.978968	0.971869	1.01789	108.088	-54.5828
48000	1600		(0.32690832108420925, 0.21427739412596722, 0.9459651847537695)	#5336f1	0.326908	0.214277	0.945965	0.692322	0.773483	0.945965	39.4381	62.6036	-88.1205	0.208523	0.109157	0.843766	39.4381	62.6036	-88.1205	2.55896	0.98034	0.971312	1.01829	108.095	-54.6088
50000	1666.67		(0.326688299082009, 0.21439017851364967, 0.9462203363193462)	#5336f1	0.326688	0.21439	0.94622	0.692241	0.773425	0.94622	39.445	62.6036	-88.146	0.208584	0.109197	0.84428	39.445	62.6036	-88.146	2.57276	0.98051	0.971312	1.01858	108.115	-54.6166
52000	1733.33		(0.3317580497545553, 0.21245620360355363, 0.947185474850006)	#5436f1	0.331758	0.212456	0.947185	0.693729	0.775697	0.947185	39.4924	63.0211	-88.2032	0.209878	0.109478	0.846198	39.4924	63.0211	-88.2032	2.31608	0.98169	0.97779	1.01924	108.404	-54.4542
54000	1800		(0.33113496223571937, 0.21357295393404885, 0.9447116140185448)	#5436f0	0.331135	0.213573	0.944712	0.693466	0.773928	0.944712	39.4612	62.6973	-87.8991	0.208924	0.109294	0.841267	39.4612	62.6973	-87.8991	2.35011	0.980915	0.972765	1.01573	107.969	-54.5002
56000	1866.67		(0.3294006711595529, 0.21403148718233167, 0.9465050706751347)	#5336f1	0.329401	0.214031	0.946505	0.692918	0.773872	0.946505	39.4914	62.7314	-88.1084	0.209266	0.109472	0.844867	39.4914	62.7314	-88.1084	2.44389	0.981666	0.973294	1.01815	108.159	-54.5499
58000	1933.33		(0.3287332094553993, 0.2136339684388607, 0.9449797080548391)	#5336f0	0.328733	0.213634	0.94498	0.692897	0.773927	0.94498	39.4227	62.6515	-88.003	0.208484	0.109066	0.841782	39.4227	62.6515	-88.003	2.45764	0.979956	0.972055	1.01693	108.027	-54.552
60000	2000		(0.3313069122038254, 0.2145011139769439, 0.9439036340608851)	#5436f0	0.331307	0.214501	0.943904	0.693357	0.772751	0.943904	39.4816	62.5343	-87.7491	0.208768	0.109414	0.839688	39.4816	62.5343	-87.7491	2.38856	0.981421	0.970236	1.01399	107.752	-54.5245
62000	2066.67		(0.3286611014042581, 0.2145454881622616, 0.9463848905898994)	#5336f1	0.328661	0.214545	0.946385	0.692655	0.7733	0.946385	39.4945	62.6446	-88.0865	0.209113	0.109491	0.844638	39.4945	62.6446	-88.0865	2.49117	0.981743	0.971948	1.01789	108.091	-54.5806
64000	2133.33		(0.33077811982878963, 0.21365800445590777, 0.9467657690138761)	#5436f1	0.330778	0.213658	0.946766	0.693293	0.774329	0.946766	39.5105	62.8271	-88.1136	0.209636	0.109585	0.845391	39.5105	62.8271	-88.1136	2.37501	0.982139	0.97478	1.01821	108.219	-54.5102
66000	2200		(0.29056586330902, 0.18382006267853676, 0.8620110750570856)	#4a2edb	0.290566	0.18382	0.862011	0.6929	0.786754	0.862011	35.278	59.1937	-82.8337	0.167311	0.0863813	0.683465	35.278	59.1937	-82.8337	8.11734	0.876929	0.918407	0.957193	101.81	-54.45
68000	2266.67		(0.28724334618335784, 0.18521600059165583, 0.8645052740568174)	#492fdc	0.287243	0.185216	0.864505	0.6917	0.785755	0.864505	35.3348	59.1365	-83.1071	0.167647	0.0866687	0.687922	35.3348	59.1365	-83.1071	7.99914	0.878342	0.917519	0.960353	102	-54.5655
70000	2333.33		(0.28739310905880505, 0.18749942221112867, 0.8617799595085559)	#492fdb	0.287393	0.187499	0.86178	0.691358	0.782428	0.86178	35.3581	58.67	-82.6695	0.166991	0.0867865	0.683152	35.3581	58.67	-82.6695	8.49303	0.878919	0.910281	0.955296	101.373	-54.6369
72000	2400		(0.2869142376422516, 0.18674875890950438, 0.8586682197631528)	#492fda	0.286914	0.186749	0.858668	0.691512	0.782513	0.858668	35.235	58.5181	-82.4172	0.165774	0.0861643	0.677609	35.235	58.5181	-82.4172	8.78298	0.875861	0.907923	0.952381	101.079	-54.6244
74000	2466.67		(0.28625971840881564, 0.18518641780144401, 0.8630501705632748)	#482fdc	0.28626	0.185186	0.86305	0.691518	0.785428	0.86305	35.2753	59.0103	-82.9931	0.166962	0.0863676	0.68532	35.2753	59.0103	-82.9931	8.16858	0.876862	0.91556	0.959035	101.834	-54.5862
76000	2533.33		(0.29479065553614187, 0.18204694419021736, 0.8638026827892874)	#4b2edc	0.294791	0.182047	0.863803	0.694229	0.789249	0.863803	35.3404	59.6287	-82.9902	0.168575	0.0866968	0.686632	35.3404	59.6287	-82.9902	7.73023	0.87848	0.925156	0.959002	102.191	-54.3026
78000	2600		(0.28630224366974516, 0.18520860489410285, 0.8643333240887113)	#492fdc	0.286302	0.185209	0.864333	0.691476	0.785721	0.864333	35.3114	59.1031	-83.1213	0.167406	0.0865499	0.687606	35.3114	59.1031	-83.1213	8.02967	0.877758	0.917	0.960517	101.992	-54.5854
80000	2666.67		(0.2853352562146971, 0.18917084985809504, 0.8594355233842712)	#4830db	0.285335	0.189171	0.859436	0.690579	0.779889	0.859436	35.3241	58.2492	-82.3834	0.165978	0.0866145	0.679035	35.3241	58.2492	-82.3834	8.93324	0.878076	0.903751	0.95199	100.896	-54.7378
82000	2733.33		(0.2861247469284744, 0.1875197603793993, 0.8615747289014616)	#482fdb	0.286125	0.18752	0.861575	0.691048	0.782352	0.861575	35.3284	58.6228	-82.6892	0.166678	0.0866364	0.682777	35.3284	58.6228	-82.6892	8.53329	0.878183	0.909548	0.955523	101.361	-54.6651
84000	2800		(0.2864889850329571, 0.18844422257351784, 0.8612030950994259)	#4930db	0.286489	0.188444	0.861203	0.690956	0.781185	0.861203	35.3637	58.4939	-82.5762	0.16672	0.0868151	0.682152	35.3637	58.4939	-82.5762	8.65299	0.87906	0.907549	0.954218	101.195	-54.6877
86000	2866.67		(0.2868735613057104, 0.1869336513483281, 0.8620240175278032)	#492fdb	0.286874	0.186934	0.862024	0.69134	0.783146	0.862024	35.3312	58.7429	-82.75	0.166914	0.0866501	0.683561	35.3312	58.7429	-82.75	8.42259	0.87825	0.911411	0.956227	101.481	-54.6297
88000	2933.33		(0.28583816364829756, 0.19015632655702544, 0.8616061606160615)	#4830db	0.285838	0.190156	0.861606	0.690417	0.7793	0.861606	35.4324	58.304	-82.5221	0.166909	0.0871639	0.682922	35.4324	58.304	-82.5221	8.77167	0.880767	0.904602	0.953592	101.041	-54.7578
90000	3000		(0.2889702415619713, 0.18759186843054051, 0.8611032531824611)	#492fdb	0.28897	0.187592	0.861103	0.691754	0.782149	0.861103	35.3751	58.6462	-82.5412	0.16708	0.0868728	0.681968	35.3751	58.6462	-82.5412	8.55869	0.879343	0.909911	0.953813	101.254	-54.6059
92000	3066.67		(0.28412790858917825, 0.1895961024673896, 0.8597609340766009)	#4830db	0.284128	0.189596	0.859761	0.690176	0.779478	0.859761	35.3268	58.194	-82.4274	0.165901	0.086628	0.679615	35.3268	58.194	-82.4274	8.94987	0.878142	0.902895	0.952499	100.9	-54.7778
94000	3133.33		(0.2893085947250187, 0.18751236468184632, 0.862380859934733)	#492fdb	0.289309	0.187512	0.862381	0.691806	0.782564	0.862381	35.4125	58.7577	-82.6663	0.167568	0.0870627	0.684237	35.4125	58.7577	-82.6663	8.4037	0.880273	0.911642	0.955258	101.421	-54.5955
96000	3200		(0.2881363766628764, 0.1896256852576014, 0.8600789490713777)	#4930db	0.288136	0.189626	0.860079	0.691155	0.779525	0.860079	35.4151	58.3087	-82.3254	0.166785	0.0870762	0.680216	35.4151	58.3087	-82.3254	8.86953	0.880338	0.904675	0.95132	100.883	-54.6912
98000	3266.67		(0.2865721866304277, 0.18915605846298916, 0.8624178384224976)	#4930db	0.286572	0.189156	0.862418	0.690782	0.780668	0.862418	35.427	58.5009	-82.6495	0.16722	0.0871362	0.684335	35.427	58.5009	-82.6495	8.57927	0.880632	0.907658	0.955065	101.259	-54.7084
100000	3333.33		(0.2890663856301597, 0.18786735816438788, 0.8650987787854415)	#492fdc	0.289066	0.187867	0.865099	0.691572	0.782837	0.865099	35.4945	58.9103	-82.9288	0.168477	0.0874798	0.689089	35.4945	58.9103	-82.9288	8.13389	0.88231	0.91401	0.958293	101.723	-54.6111
102000	3400		(0.2865296613694983, 0.1904114781226022, 0.8609294542899668)	#4930db	0.28653	0.190411	0.860929	0.690558	0.77883	0.860929	35.4386	58.2395	-82.4123	0.166842	0.0871954	0.681736	35.4386	58.2395	-82.4123	8.86418	0.880921	0.903602	0.952323	100.914	-54.7517
104000	3466.67		(0.2872304037126402, 0.1894518863651071, 0.8635623226188165)	#4930dc	0.28723	0.189452	0.863562	0.690841	0.780616	0.863562	35.4825	58.5658	-82.7249	0.167765	0.0874187	0.686388	35.4825	58.5658	-82.7249	8.46907	0.882012	0.908664	0.955936	101.358	-54.7031
106000	3533.33		(0.2861876103576744, 0.19025986632276673, 0.8623679174640153)	#4830db	0.286188	0.19026	0.862368	0.690454	0.779375	0.862368	35.4637	58.3563	-82.5816	0.167245	0.0873233	0.684282	35.4637	58.3563	-82.5816	8.69063	0.881546	0.905414	0.95428	101.12	-54.7531
108000	3600		(0.2865463016889924, 0.1897957863013192, 0.862770982980651)	#4930dc	0.286546	0.189796	0.862771	0.690628	0.780016	0.862771	35.4622	58.4501	-82.6429	0.167401	0.0873157	0.684985	35.4622	58.4501	-82.6429	8.59797	0.881509	0.906869	0.954988	101.224	-54.7297
110000	3666.67		(0.28629669689658044, 0.1911288607852382, 0.8625250760370154)	#4930db	0.286297	0.191129	0.862525	0.690291	0.778408	0.862525	35.5061	58.2663	-82.5345	0.167411	0.0875392	0.684593	35.5061	58.2663	-82.5345	8.75244	0.8826	0.904018	0.953736	101.029	-54.7793
112000	3733.33		(0.2893085947250187, 0.18925035360678924, 0.862264377698274)	#4930db	0.289309	0.18925	0.862264	0.691445	0.780519	0.862264	35.4807	58.5429	-82.5364	0.16771	0.0874098	0.684091	35.4807	58.5429	-82.5364	8.57237	0.881968	0.908308	0.953758	101.191	-54.652
114000	3800		(0.2883989239260061, 0.19010825452293129, 0.8622773201689917)	#4930db	0.288399	0.190108	0.862277	0.691038	0.779528	0.862277	35.4985	58.4199	-82.5095	0.167627	0.0875004	0.684136	35.4985	58.4199	-82.5095	8.66032	0.88241	0.906401	0.953447	101.097	-54.7
116000	3866.67		(0.2885616292721709, 0.19044475876159045, 0.8621645357813092)	#4930db	0.288562	0.190445	0.862165	0.691011	0.779109	0.862165	35.5127	58.3752	-82.4695	0.167657	0.0875725	0.683948	35.5127	58.3752	-82.4695	8.70248	0.882762	0.905707	0.952984	101.039	-54.7076
118000	3933.33		(0.29149587227630325, 0.18917454770687153, 0.8632683436410868)	#4a30dc	0.291496	0.189175	0.863268	0.691965	0.780862	0.863268	35.5477	58.6779	-82.5714	0.168471	0.0877512	0.685894	35.5477	58.6779	-82.5714	8.42603	0.883632	0.910403	0.954162	101.297	-54.6012
120000	4000		(0.2905825036285141, 0.19019145612040195, 0.8631204296900278)	#4a30dc	0.290583	0.190191	0.86312	0.691531	0.779647	0.86312	35.5674	58.5242	-82.5176	0.168348	0.0878522	0.685658	35.5674	58.5242	-82.5176	8.5464	0.884124	0.908019	0.95354	101.164	-54.6545
122000	4066.67		(0.28810124709949986, 0.19114365218034407, 0.8623401835981916)	#4930db	0.288101	0.191144	0.86234	0.690742	0.778343	0.86234	35.5372	58.2936	-82.4549	0.1677	0.0876979	0.684281	35.5372	58.2936	-82.4549	8.75329	0.883373	0.90444	0.952816	100.98	-54.7406
124000	4133.33		(0.292436974789916, 0.18988268574756637, 0.8621978164202975)	#4a30db	0.292437	0.189883	0.862198	0.69209	0.779769	0.862198	35.5673	58.5373	-82.3816	0.16837	0.0878513	0.684024	35.5673	58.5373	-82.3816	8.60236	0.88412	0.908221	0.951969	101.061	-54.6038
126000	4200		(0.2915864695713269, 0.1906869678564495, 0.8631074872193102)	#4a30dc	0.291586	0.190687	0.863107	0.691676	0.779069	0.863107	35.6075	58.4881	-82.4488	0.168594	0.0880572	0.685662	35.6075	58.4881	-82.4488	8.58231	0.88512	0.907459	0.952746	101.087	-54.6486
128000	4266.67		(0.2912499653326677, 0.19105675273409695, 0.861343613352932)	#4a30db	0.29125	0.191057	0.861344	0.69158	0.778188	0.861344	35.5696	58.3055	-82.2534	0.167972	0.0878632	0.682537	35.5696	58.3055	-82.2534	8.82364	0.884177	0.904625	0.950488	100.822	-54.669
130000	4333.33		(0.29303787521609304, 0.18985680080613104, 0.8629521775706982)	#4a30dc	0.293038	0.189857	0.862952	0.692216	0.779992	0.862952	35.5981	58.6104	-82.4406	0.168742	0.0880092	0.685369	35.5981	58.6104	-82.4406	8.50686	0.884887	0.909356	0.952651	101.152	-54.5894
132000	4400		(0.29321906980614026, 0.18952029656747188, 0.8639875752281111)	#4a30dc	0.293219	0.18952	0.863988	0.692292	0.780645	0.863988	35.6153	58.7309	-82.5637	0.169092	0.088097	0.687203	35.6153	58.7309	-82.5637	8.35583	0.885313	0.911226	0.954074	101.322	-54.5742
134000	4466.67		(0.2885986077599357, 0.19337715284133455, 0.861040389753261)	#4931db	0.288599	0.193377	0.86104	0.690436	0.775415	0.86104	35.606	57.9399	-82.1506	0.167597	0.0880492	0.682057	35.606	57.9399	-82.1506	9.11258	0.885081	0.898953	0.949299	100.527	-54.8051
136000	4533.33		(0.29305451553558715, 0.19102901886827336, 0.8629392350999806)	#4a30dc	0.293055	0.191029	0.862939	0.691974	0.77863	0.862939	35.6465	58.4701	-82.3588	0.168864	0.0882568	0.685388	35.6465	58.4701	-82.3588	8.61722	0.886089	0.90718	0.951706	101.004	-54.6274
138000	4600		(0.28880383836703, 0.19224376219134517, 0.8607353172292019)	#4931db	0.288804	0.192244	0.860735	0.690741	0.776652	0.860735	35.5545	58.059	-82.1908	0.167413	0.0877862	0.681478	35.5545	58.059	-82.1908	9.03486	0.883803	0.900801	0.949764	100.629	-54.7629
140000	4666.67		(0.29323386120124617, 0.1896663615941426, 0.8646180584444999)	#4a30dc	0.293234	0.189666	0.864618	0.692241	0.780636	0.864618	35.6382	58.7604	-82.6181	0.169324	0.0882146	0.688332	35.6382	58.7604	-82.6181	8.2972	0.885884	0.911683	0.954702	101.383	-54.5784
142000	4733.33		(0.29243142801675126, 0.191408048367862, 0.8617707148866147)	#4a30db	0.292431	0.191408	0.861771	0.691783	0.77789	0.861771	35.6189	58.3235	-82.2336	0.168387	0.0881157	0.683319	35.6189	58.3235	-82.2336	8.79478	0.885404	0.904904	0.950259	100.817	-54.6542
144000	4800		(0.29333185419382274, 0.19111776723890875, 0.8629910049828513)	#4a30dc	0.293332	0.191118	0.862991	0.692022	0.77854	0.862991	35.657	58.4701	-82.3487	0.168946	0.088311	0.685486	35.657	58.4701	-82.3487	8.61656	0.886351	0.907179	0.951589	100.995	-54.6241
146000	4866.67		(0.2915938652688798, 0.19151898383115623, 0.8626803856856273)	#4a30db	0.291594	0.191519	0.86268	0.691518	0.777995	0.86268	35.6308	58.3573	-82.3477	0.16854	0.0881766	0.684931	35.6308	58.3573	-82.3477	8.70955	0.8857	0.905429	0.951577	100.929	-54.676
148000	4933.33		(0.29122038254245597, 0.1931552819147461, 0.8637804956966285)	#4a31dc	0.29122	0.193155	0.86378	0.691038	0.776384	0.86378	35.7205	58.2333	-82.3608	0.169012	0.0886367	0.686944	35.7205	58.2333	-82.3608	8.74396	0.887928	0.903505	0.951729	100.868	-54.7378
150000	5000		(0.29264035647262204, 0.1922530068132864, 0.8631906888167808)	#4a31dc	0.29264	0.192253	0.863191	0.691604	0.777276	0.863191	35.6956	58.3323	-82.3148	0.168997	0.0885087	0.685875	35.6956	58.3323	-82.3148	8.70906	0.887309	0.905041	0.951197	100.888	-54.6767
152000	5066.67		(0.2903328988361021, 0.19462332787900638, 0.8606872451951076)	#4a31db	0.290333	0.194623	0.860687	0.690616	0.773875	0.860687	35.6832	57.8046	-81.97	0.167952	0.0884453	0.681492	35.6832	57.8046	-81.97	9.25892	0.887002	0.896854	0.947213	100.302	-54.8088
154000	5133.33		(0.29189339101977424, 0.1926227916909338, 0.8627598894343216)	#4a31dc	0.291893	0.192623	0.86276	0.691356	0.776737	0.86276	35.6848	58.238	-82.27	0.168743	0.0884532	0.685115	35.6848	58.238	-82.27	8.8028	0.88704	0.903577	0.95068	100.797	-54.7058
156000	5200		(0.28855608249900616, 0.19456601122297104, 0.8612955413188378)	#4931db	0.288556	0.194566	0.861296	0.690162	0.774101	0.861296	35.6618	57.8138	-82.0956	0.167803	0.0883355	0.682552	35.6618	57.8138	-82.0956	9.20161	0.88647	0.896996	0.948664	100.41	-54.8458
158000	5266.67		(0.29165487977369164, 0.19280768412975752, 0.8632960775069103)	#4a31dc	0.291655	0.192808	0.863296	0.691238	0.776661	0.863296	35.7018	58.2497	-82.3205	0.168897	0.0885409	0.686073	35.7018	58.2497	-82.3205	8.76132	0.887465	0.903759	0.951262	100.845	-54.7169
160000	5333.33		(0.28799031163620564, 0.19463072357655933, 0.8616653261964852)	#4931db	0.28799	0.194631	0.861665	0.689994	0.774123	0.861665	35.6632	57.8198	-82.1479	0.167824	0.0883425	0.683206	35.6632	57.8198	-82.1479	9.17145	0.886504	0.89709	0.949268	100.456	-54.8602
162000	5400		(0.2940473879320705, 0.1922400643425687, 0.8634532360799105)	#4a31dc	0.294047	0.19224	0.863453	0.691946	0.777359	0.863453	35.73	58.3873	-82.2954	0.169364	0.0886857	0.686355	35.73	58.3873	-82.2954	8.662	0.888165	0.905895	0.950973	100.904	-54.6449
164000	5466.67		(0.29173253459799764, 0.19392258553586453, 0.862271773395827)	#4a31db	0.291733	0.193923	0.862272	0.691058	0.775103	0.862272	35.723	58.0413	-82.1354	0.168686	0.0886499	0.684292	35.723	58.0413	-82.1354	8.98852	0.887992	0.900526	0.949124	100.573	-54.7529
166000	5533.33		(0.29071192833569076, 0.19513917778332454, 0.860938698911908)	#4a31db	0.290712	0.195139	0.860939	0.690591	0.773341	0.860939	35.719	57.7699	-81.9474	0.168167	0.0886293	0.68196	35.719	57.7699	-81.9474	9.27754	0.887892	0.896316	0.946952	100.263	-54.8176
168000	5600		(0.29243142801675126, 0.19430531288422961, 0.8603082156955191)	#4a31db	0.292431	0.194305	0.860308	0.691223	0.774145	0.860308	35.7015	57.8663	-81.883	0.168204	0.0885391	0.680828	35.7015	57.8663	-81.883	9.24927	0.887456	0.897811	0.946207	100.266	-54.7513
170000	5666.67		(0.29294727792106945, 0.19363415333129952, 0.8618280315426501)	#4a31db	0.292947	0.193634	0.861828	0.691438	0.775322	0.861828	35.7234	58.0727	-82.0689	0.168746	0.088652	0.683504	35.7234	58.0727	-82.0689	8.9987	0.888002	0.901014	0.948356	100.537	-54.7164
172000	5733.33		(0.29149772120069145, 0.19373584417265255, 0.8632572500947574)	#4a31dc	0.291498	0.193736	0.863257	0.691003	0.775576	0.863257	35.7365	58.1312	-82.2577	0.168953	0.0887189	0.686036	35.7365	58.1312	-82.2577	8.85808	0.888325	0.901922	0.950537	100.725	-54.7513
174000	5800		(0.29264775217017497, 0.19322923889027557, 0.8636695602333343)	#4a31dc	0.292648	0.193229	0.86367	0.691381	0.776269	0.86367	35.7489	58.2507	-82.2967	0.169265	0.0887831	0.686762	35.7489	58.2507	-82.2967	8.74789	0.888635	0.903775	0.950987	100.826	-54.7086
176000	5866.67		(0.293115530040399, 0.195002357378595, 0.8620831831082268)	#4a31db	0.293116	0.195002	0.862083	0.69118	0.773801	0.862083	35.7909	57.9304	-81.9948	0.169013	0.088999	0.684008	35.7909	57.9304	-81.9948	9.10374	0.889678	0.898806	0.947499	100.395	-54.7583
178000	5933.33		(0.2929158462064694, 0.19407049948692348, 0.8624770040029213)	#4a31db	0.292916	0.19407	0.862477	0.691314	0.774985	0.862477	35.7581	58.0674	-82.1067	0.169006	0.0888303	0.684673	35.7581	58.0674	-82.1067	8.96644	0.888863	0.900932	0.948793	100.565	-54.7313
180000	6000		(0.29094674173299684, 0.19490621331040667, 0.8611124978044024)	#4a31db	0.290947	0.194906	0.861112	0.690693	0.773658	0.861112	35.7184	57.8169	-81.9738	0.168247	0.0886261	0.682262	35.7184	57.8169	-81.9738	9.23103	0.887877	0.897045	0.947256	100.312	-54.8043
182000	6066.67		(0.29347607029610523, 0.19490991115918316, 0.8613602536724261)	#4a31db	0.293476	0.19491	0.86136	0.691316	0.773718	0.86136	35.7752	57.8968	-81.9145	0.168831	0.0889185	0.682725	35.7752	57.8968	-81.9145	9.17565	0.889289	0.898285	0.946572	100.31	-54.7475
184000	6133.33		(0.29292509082841056, 0.19560510672916032, 0.8612604117554613)	#4a31db	0.292925	0.195605	0.86126	0.691034	0.772885	0.86126	35.7909	57.7915	-81.8743	0.168764	0.0889994	0.682568	35.7909	57.7915	-81.8743	9.26381	0.889679	0.896651	0.946107	100.216	-54.7834
186000	6200		(0.29300459457710476, 0.19470652947647707, 0.8605189930757782)	#4a31db	0.293005	0.194707	0.860519	0.691273	0.773734	0.860519	35.7353	57.8474	-81.8577	0.168432	0.0887128	0.681221	35.7353	57.8474	-81.8577	9.25903	0.888296	0.897518	0.945914	100.235	-54.7518
188000	6266.67		(0.29110759815477344, 0.19556443039261912, 0.8632979264312985)	#4a31dc	0.291108	0.195564	0.863298	0.690514	0.773468	0.863298	35.8066	57.9035	-82.1479	0.169087	0.0890802	0.68617	35.8066	57.9035	-82.1479	9.04007	0.890069	0.898388	0.949269	100.504	-54.8212
190000	6333.33		(0.2931820913183755, 0.19514842240526575, 0.8595224228305183)	#4a31db	0.293182	0.195148	0.859522	0.69126	0.772957	0.859522	35.7314	57.7241	-81.718	0.16818	0.0886927	0.679474	35.7314	57.7241	-81.718	9.41992	0.888199	0.895606	0.944301	100.05	-54.7633
192000	6400		(0.2924443704874689, 0.19535735086113654, 0.861132835972673)	#4a31db	0.292444	0.195357	0.861133	0.690971	0.773139	0.861133	35.7676	57.8003	-81.8945	0.168598	0.0888792	0.682328	35.7676	57.8003	-81.8945	9.25856	0.8891	0.896787	0.94634	100.238	-54.7859
194000	6466.67		(0.2922983054607982, 0.19598598515313717, 0.8594133362916124)	#4a31db	0.292298	0.195986	0.859413	0.690862	0.771954	0.859413	35.7463	57.5923	-81.6779	0.168059	0.0887697	0.679303	35.7463	57.5923	-81.6779	9.52789	0.888571	0.89356	0.943837	99.9407	-54.8118

## Sheet: Well 9
frame number	seconds	Well Coordinates	average color	hexcode	red	green	blue	hue	saturation	value	lightness	a_component	b_component	x	y	z	Hunter Lightness	Hunter a compent	Hunter b component	delta_e	light_ratio	a_ratio	b_ratio	chroma_ab	hue_ab
0	0	(824, 458)	(0.396078431372549, 0.23236542141609118, 0.9352747039409823)	#653bee	0.396078	0.232365	0.935275	0.705485	0.751554	0.935275	41.4078	61.596	-83.282	0.224433	0.12121	0.824045	41.4078	61.596	-83.282	0	1	1	1	103.586	-53.5131
2000	66.6667		(0.38394024276377214, 0.21861127289199508, 0.9340229821301458)	#6137ee	0.38394	0.218611	0.934023	0.705183	0.765947	0.934023	40.5351	62.7551	-84.5491	0.218811	0.115766	0.820828	40.5351	62.7551	-84.5491	1.92624	0.978925	1.01882	1.01521	105.294	-53.416
4000	133.333		(0.3906185576540847, 0.23303103419585655, 0.9350898115021586)	#633bee	0.390619	0.233031	0.93509	0.704077	0.750793	0.93509	41.3051	61.3359	-83.4289	0.222905	0.120561	0.823636	41.3051	61.3359	-83.4289	0.315914	0.99752	0.995777	1.00176	103.549	-53.6771
6000	200		(0.4033594956134269, 0.24873210010076638, 0.9453273058398277)	#663ff1	0.403359	0.248732	0.945327	0.703663	0.736883	0.945327	42.5059	60.5582	-82.9149	0.232581	0.1283	0.844919	42.5059	60.5582	-82.9149	1.55491	1.02652	0.983151	0.995592	102.675	-53.8569
8000	266.667		(0.395251962171007, 0.2665538822789842, 0.950195523754056)	#6443f2	0.395252	0.266554	0.950196	0.698042	0.719475	0.950196	43.2298	58.405	-82.4302	0.234745	0.133121	0.855491	43.2298	58.405	-82.4302	3.77203	1.044	0.948193	0.989772	101.024	-54.681
10000	333.333		(0.37649277532795294, 0.2839282247552486, 0.9515193536160338)	#6048f2	0.376493	0.283928	0.951519	0.689776	0.701605	0.951519	43.6843	55.597	-81.8878	0.232844	0.136209	0.858852	43.6843	55.597	-81.8878	6.56617	1.05498	0.902607	0.983259	98.978	-55.8258
12000	400		(0.3857540375886328, 0.2989803181998872, 0.9465586894823936)	#624cf1	0.385754	0.29898	0.946559	0.689	0.68414	0.946559	44.5044	53.4882	-79.824	0.236043	0.141902	0.849823	44.5044	53.4882	-79.824	9.34255	1.07478	0.868371	0.958479	96.0878	-56.1749
14000	466.667		(0.39231956809126295, 0.3165081214003753, 0.9387192500762681)	#6450ef	0.39232	0.316508	0.938719	0.686974	0.66283	0.938719	45.3666	50.6825	-77.2829	0.238101	0.148055	0.835305	45.3666	50.6825	-77.2829	13.0677	1.09561	0.822821	0.927966	92.4195	-56.7429
16000	533.333		(0.39704172097882057, 0.3332926569967921, 0.9402353680746225)	#6554ef	0.397042	0.333293	0.940235	0.684172	0.645522	0.940235	46.38	48.5851	-75.8397	0.243284	0.155512	0.839474	46.38	48.5851	-75.8397	15.7923	1.12008	0.788769	0.910637	90.0676	-57.3552
18000	600		(0.4073846040066192, 0.34450823233583866, 0.9482116278854776)	#6757f1	0.407385	0.344508	0.948212	0.684025	0.636676	0.948212	47.3489	47.9962	-75.3906	0.251625	0.162871	0.856361	47.3489	47.9962	-75.3906	16.8086	1.14348	0.779208	0.905245	89.3721	-57.5178
20000	666.667		(0.4150890719324033, 0.3545386471420251, 0.9496445442863615)	#695af2	0.415089	0.354539	0.949645	0.683625	0.626662	0.949645	48.076	46.9689	-74.4033	0.256611	0.168543	0.860069	48.076	46.9689	-74.4033	18.3644	1.16104	0.762531	0.893389	87.9882	-57.7368
22000	733.333		(0.4231781161309408, 0.3671150308308142, 0.9493413206866905)	#6b5df2	0.423178	0.367115	0.949341	0.682715	0.613295	0.949341	48.9249	45.453	-72.9705	0.26175	0.175331	0.860499	48.9249	45.453	-72.9705	20.5774	1.18154	0.737921	0.876185	85.969	-58.0814
24000	800		(0.4302262158989008, 0.3790461399081085, 0.9445470597479917)	#6d60f0	0.430226	0.379046	0.944547	0.681751	0.598701	0.944547	49.6447	43.6385	-71.1097	0.264872	0.181228	0.851877	49.6447	43.6385	-71.1097	23.2053	1.19892	0.708463	0.853843	83.4321	-58.4635
26000	866.667		(0.4391306357526509, 0.3922548557376746, 0.9443621673091679)	#6f64f0	0.439131	0.392255	0.944362	0.680817	0.584635	0.944362	50.5701	42.076	-69.5732	0.270819	0.189	0.852695	50.5701	42.076	-69.5732	25.5521	1.22127	0.683097	0.835393	81.307	-58.8356
28000	933.333		(0.44656146286897597, 0.4034186611938505, 0.9476440080982887)	#7166f1	0.446561	0.403419	0.947644	0.679879	0.574293	0.947644	51.4181	41.0192	-68.6595	0.277286	0.196316	0.860326	51.4181	41.0192	-68.6595	27.1557	1.24175	0.665939	0.824421	79.9793	-59.1447
30000	1000		(0.4506290965230977, 0.4158378863096394, 0.9500845882907618)	#726af2	0.450629	0.415838	0.950085	0.67752	0.562315	0.950085	52.264	39.5492	-67.6337	0.282781	0.203798	0.86638	52.264	39.5492	-67.6337	29.134	1.26218	0.642074	0.812104	78.3483	-59.6828
32000	1066.67		(0.4580876575052463, 0.4241783842249771, 0.9493653567037376)	#746cf2	0.458088	0.424178	0.949365	0.677428	0.553198	0.949365	52.887	38.6128	-66.517	0.28725	0.20943	0.865786	52.887	38.6128	-66.517	30.6768	1.27722	0.626872	0.798696	76.912	-59.865
34000	1133.33		(0.4662210758891015, 0.4333102217784804, 0.9495003281840789)	#766ef2	0.466221	0.43331	0.9495	0.677293	0.543644	0.9495	53.588	37.665	-65.3966	0.292608	0.215888	0.867021	53.588	37.665	-65.3966	32.2635	1.29415	0.611485	0.785243	75.4677	-60.0603
36000	1200		(0.4690388366567749, 0.4447236320270682, 0.9452551977886865)	#7771f1	0.469039	0.444724	0.945255	0.674763	0.52952	0.945255	54.2563	35.7723	-63.7136	0.295185	0.222168	0.859595	54.2563	35.7723	-63.7136	34.855	1.31029	0.580757	0.765034	73.069	-60.6877
38000	1266.67		(0.475175416701334, 0.45388135452200684, 0.9455066515054867)	#7973f1	0.475175	0.453881	0.945507	0.673886	0.51996	0.945507	54.9311	34.7368	-62.6569	0.30011	0.228631	0.861086	54.9311	34.7368	-62.6569	36.4649	1.32659	0.563946	0.752346	71.6417	-60.9961
40000	1333.33		(0.47841288330513726, 0.4658882694992188, 0.9424614730380602)	#7976f0	0.478413	0.465888	0.942461	0.671047	0.505669	0.942461	55.6774	32.8701	-61.0222	0.303694	0.235924	0.856234	55.6774	32.8701	-61.0222	39.0422	1.34461	0.53364	0.732718	69.312	-61.6905
42000	1400		(0.4839115844357545, 0.47557848221796967, 0.9436503314196966)	#7b79f0	0.483912	0.475578	0.94365	0.669634	0.496023	0.94365	56.395	31.7999	-60.0334	0.309119	0.243082	0.859697	56.395	31.7999	-60.0334	40.6562	1.36194	0.516265	0.720845	67.9356	-62.0897
44000	1466.67		(0.48913664475691265, 0.48382653391389563, 0.9400467777870224)	#7c7bef	0.489137	0.483827	0.940047	0.668607	0.485317	0.940047	56.9496	30.5742	-58.6287	0.312271	0.248711	0.853456	56.9496	30.5742	-58.6287	42.5639	1.37534	0.496366	0.703979	66.1219	-62.4585
46000	1533.33		(0.49353338695214055, 0.49050669772859634, 0.9404184115890581)	#7d7def	0.493533	0.490507	0.940418	0.667788	0.478417	0.940418	57.4528	29.8437	-57.8713	0.316193	0.253893	0.854986	57.4528	29.8437	-57.8713	43.719	1.38749	0.484507	0.694884	65.1133	-62.7203
48000	1600		(0.4958186574960017, 0.49868818814654575, 0.9378336152943025)	#7e7fef	0.495819	0.498688	0.937834	0.665585	0.471315	0.937834	57.9695	28.5476	-56.6772	0.318749	0.259289	0.850775	57.9695	28.5476	-56.6772	45.5446	1.39997	0.463465	0.680545	63.4607	-63.2662
50000	1666.67		(0.49895628218284016, 0.5073078736445074, 0.9319336975714377)	#7f81ed	0.498956	0.507308	0.931934	0.663452	0.464601	0.931934	58.4866	26.9891	-55.0135	0.320598	0.264765	0.840124	58.4866	26.9891	-55.0135	47.8376	1.41246	0.438162	0.660569	61.2772	-63.8679
52000	1733.33		(0.5040334285529393, 0.5138697062983609, 0.9320501798078967)	#8083ed	0.504033	0.51387	0.93205	0.662836	0.459221	0.93205	58.9971	26.309	-54.2108	0.324818	0.270246	0.841188	58.9971	26.309	-54.2108	48.9866	1.42478	0.427122	0.650931	60.2576	-64.1123
54000	1800		(0.509106877074262, 0.5193517671094842, 0.930905695611578)	#8184ed	0.509107	0.519352	0.930906	0.662619	0.453106	0.930906	59.4226	25.7019	-53.3659	0.32825	0.274872	0.839659	59.4226	25.7019	-53.3659	50.0789	1.43506	0.417266	0.640786	59.2327	-64.2838
56000	1866.67		(0.5135868208669606, 0.5264830684749147, 0.9309019977628015)	#8286ed	0.513587	0.526483	0.930902	0.661516	0.448291	0.930902	59.9586	24.901	-52.5078	0.332506	0.280774	0.840566	59.9586	24.901	-52.5078	51.3586	1.448	0.404263	0.630482	58.1131	-64.6281
58000	1933.33		(0.5183163694520713, 0.5291972894768469, 0.9296132974642002)	#8486ed	0.518316	0.529197	0.929613	0.662257	0.442439	0.929613	60.2014	24.6862	-51.9347	0.334866	0.283475	0.838444	60.2014	24.6862	-51.9347	51.944	1.45387	0.400777	0.623601	57.5033	-64.5767
60000	2000		(0.5230791986761701, 0.5350750201070528, 0.9289809653234231)	#8588ec	0.523079	0.535075	0.928981	0.661741	0.436932	0.928981	60.6558	24.0522	-51.1184	0.338649	0.288577	0.837995	60.6558	24.0522	-51.1184	53.0521	1.46484	0.390483	0.613799	56.4942	-64.8021
62000	2066.67		(0.5222952547355576, 0.5399839143578223, 0.9270303500938329)	#8589ec	0.522295	0.539984	0.92703	0.659383	0.436593	0.92703	60.93	23.1279	-50.4091	0.339388	0.291685	0.834754	60.93	23.1279	-50.4091	54.236	1.47146	0.375477	0.605282	55.4615	-65.3541
64000	2133.33		(0.5285187342263639, 0.5439868356583558, 0.9270488393377153)	#868aec	0.528519	0.543987	0.927049	0.660198	0.429891	0.927049	61.3011	22.9177	-49.8163	0.343391	0.295926	0.835398	61.3011	22.9177	-49.8163	54.879	1.48043	0.372065	0.598164	54.8351	-65.2954
66000	2200		(0.47380536372965026, 0.48312209372197723, 0.83344704218321)	#787bd4	0.473805	0.483122	0.833447	0.662349	0.431511	0.833447	55.119	21.7846	-46.3427	0.269134	0.230453	0.6565	55.119	21.7846	-46.3427	56.013	1.33113	0.353668	0.556455	51.2076	-64.8229
68000	2266.67		(0.47758271625481874, 0.4868495252886633, 0.8325577095524679)	#797cd4	0.477583	0.48685	0.832558	0.662316	0.426367	0.832558	55.422	21.3929	-45.7301	0.271388	0.233411	0.655449	55.422	21.3929	-45.7301	56.77	1.33844	0.34731	0.549099	50.4866	-64.9294
70000	2333.33		(0.4799382459254329, 0.49302123489659894, 0.8330901997762802)	#7a7dd4	0.479938	0.493021	0.83309	0.660492	0.423906	0.83309	55.877	20.646	-45.0835	0.274403	0.237901	0.657056	55.877	20.646	-45.0835	57.8393	1.34943	0.335184	0.541335	49.5861	-65.3946
72000	2400		(0.48018045502029194, 0.4987159220123693, 0.8302040288062419)	#7a7fd3	0.48018	0.498716	0.830204	0.657841	0.421612	0.830204	56.2182	19.586	-44.1287	0.275427	0.241305	0.652791	56.2182	19.586	-44.1287	59.3058	1.35767	0.317974	0.529871	48.2799	-66.0666
74000	2466.67		(0.4808220317830102, 0.5038688742823861, 0.8301744460160302)	#7a80d3	0.480822	0.503869	0.830174	0.655672	0.420818	0.830174	56.5695	18.8447	-43.5688	0.277361	0.244844	0.653322	56.5695	18.8447	-43.5688	60.2885	1.36616	0.305939	0.523148	47.4696	-66.6102
76000	2533.33		(0.48669606456443965, 0.5065830952843183, 0.8293886531510294)	#7c81d3	0.486696	0.506583	0.829389	0.656995	0.413187	0.829389	56.8479	18.7606	-43.0093	0.280171	0.247672	0.652399	56.8479	18.7606	-43.0093	60.7879	1.37288	0.304574	0.516429	46.9229	-66.4332
78000	2600		(0.48540181749267364, 0.5112017084061348, 0.8290096236514408)	#7b82d3	0.485402	0.511202	0.82901	0.654152	0.41448	0.82901	57.1245	17.95	-42.5203	0.281135	0.250504	0.652258	57.1245	17.95	-42.5203	61.7537	1.37956	0.291414	0.510558	46.1538	-67.1129
80000	2666.67		(0.4884895212210297, 0.5159331059156336, 0.8244982481441422)	#7c83d2	0.48849	0.515933	0.824498	0.653054	0.407531	0.824498	57.4395	17.1126	-41.3725	0.282455	0.253755	0.645265	57.4395	17.1126	-41.3725	63.1839	1.38717	0.277819	0.496776	44.7719	-67.5289
82000	2733.33		(0.490495604182267, 0.5194294219337899, 0.8240397148958594)	#7d84d2	0.490496	0.519429	0.82404	0.652209	0.404767	0.82404	57.7033	16.6863	-40.889	0.284264	0.2565	0.644935	57.7033	16.6863	-40.889	63.8717	1.39354	0.270899	0.49097	44.1627	-67.8003
84000	2800		(0.49314881067938726, 0.5212968355659096, 0.8243651255881891)	#7d84d2	0.493149	0.521297	0.824365	0.652503	0.401784	0.824365	57.8803	16.6061	-40.6539	0.286009	0.258353	0.645743	57.8803	16.6061	-40.6539	64.1295	1.39781	0.269597	0.488147	43.9147	-67.7812
86000	2866.67		(0.49465938190457703, 0.5239481931386416, 0.8258109844597905)	#7e85d2	0.494659	0.523948	0.825811	0.651926	0.401002	0.825811	58.1021	16.4126	-40.5107	0.287966	0.260686	0.648504	58.1021	16.4126	-40.5107	64.4176	1.40317	0.266456	0.486428	43.7092	-67.945
88000	2933.33		(0.49629013321500215, 0.5275720849395864, 0.8250566233093898)	#7e86d2	0.49629	0.527572	0.825057	0.650808	0.398477	0.825057	58.3643	15.9237	-39.9884	0.289619	0.263463	0.647693	58.3643	15.9237	-39.9884	65.1753	1.4095	0.258519	0.480157	43.0423	-68.2871
90000	3000		(0.4974457109576504, 0.530071830712483, 0.8257185382403787)	#7e87d2	0.497446	0.530072	0.825719	0.650102	0.39756	0.825719	58.5601	15.6739	-39.7743	0.291155	0.265549	0.64912	58.5601	15.6739	-39.7743	65.5436	1.41423	0.254463	0.477586	42.7512	-68.492
92000	3066.67		(0.49909310258756967, 0.532684360873062, 0.822157509868634)	#7f87d1	0.499093	0.532684	0.822158	0.649337	0.392947	0.822158	58.7224	15.1395	-39.0073	0.291584	0.267287	0.643499	58.7224	15.1395	-39.0073	66.47	1.41815	0.245787	0.468376	41.8422	-68.7878
94000	3133.33		(0.5005962781152065, 0.5361658854961125, 0.823289051594235)	#7f88d1	0.500596	0.536166	0.823289	0.648295	0.391956	0.823289	58.9959	14.801	-38.7384	0.29377	0.270233	0.645835	58.9959	14.801	-38.7384	66.9571	1.42475	0.240291	0.465147	41.4696	-69.0894
96000	3200		(0.5014208983923603, 0.5380259034306792, 0.8248144142145307)	#7f89d2	0.501421	0.538026	0.824814	0.647802	0.39208	0.824814	59.1533	14.6873	-38.709	0.295244	0.271938	0.648628	59.1533	14.6873	-38.709	67.0976	1.42856	0.238446	0.464794	41.4017	-69.2218
98000	3266.67		(0.5037376006508214, 0.5413780033465532, 0.8205119671631028)	#808ad1	0.503738	0.541378	0.820512	0.646863	0.386069	0.820512	59.3698	14.0395	-37.7508	0.295992	0.274295	0.641889	59.3698	14.0395	-37.7508	68.2447	1.43378	0.227929	0.453289	40.277	-69.5998
100000	3333.33		(0.504865444527646, 0.5436595760416378, 0.8209797450333268)	#808ad1	0.504865	0.54366	0.82098	0.646213	0.385045	0.82098	59.5488	13.8096	-37.5362	0.297412	0.276254	0.642968	59.5488	13.8096	-37.5362	68.5953	1.43811	0.224196	0.450712	39.9959	-69.8014
102000	3400		(0.5062428931968828, 0.5454493348494514, 0.8218709265884572)	#818bd1	0.506243	0.545449	0.821871	0.645964	0.384036	0.821871	59.7041	13.7003	-37.4188	0.298888	0.277961	0.644699	59.7041	13.7003	-37.4188	68.7909	1.44186	0.222421	0.449302	39.848	-69.8906
104000	3466.67		(0.5085411062114614, 0.5480137929759362, 0.8218857179835631)	#818bd1	0.508541	0.548014	0.821886	0.645671	0.381251	0.821886	59.9181	13.4776	-37.0831	0.300737	0.280325	0.645082	59.9181	13.4776	-37.0831	69.2268	1.44703	0.218807	0.445272	39.4564	-70.0267
106000	3533.33		(0.510837470301652, 0.5499828974494088, 0.8213624723816919)	#828cd1	0.510837	0.549983	0.821362	0.645656	0.378061	0.821362	60.086	13.3066	-36.7427	0.302203	0.282189	0.644496	60.086	13.3066	-36.7427	69.6179	1.45108	0.216031	0.441185	39.0781	-70.0918
108000	3600		(0.5119505227833707, 0.5505745532536447, 0.8228064823289052)	#828cd1	0.511951	0.550575	0.822806	0.645958	0.3778	0.822806	60.1624	13.3969	-36.8283	0.303319	0.28304	0.647001	60.1624	13.3969	-36.8283	69.5186	1.45292	0.217497	0.442212	39.1893	-70.0102
110000	3666.67		(0.5122648399293711, 0.5551192093999315, 0.8195745624982667)	#828dd0	0.512265	0.555119	0.819575	0.643425	0.374962	0.819575	60.4369	12.5173	-35.9372	0.304128	0.286111	0.642189	60.4369	12.5173	-35.9372	70.798	1.45955	0.203217	0.431512	38.0547	-70.7962
112000	3733.33		(0.5153414501113978, 0.5571641197733218, 0.8205877730630206)	#838ed1	0.515341	0.557164	0.820588	0.643831	0.371985	0.820588	60.6415	12.4991	-35.7584	0.306438	0.288415	0.64419	60.6415	12.4991	-35.7584	70.9855	1.4645	0.202921	0.429365	37.8799	-70.7333
114000	3800		(0.5176156271089294, 0.5581292583039816, 0.8203474128925498)	#838ed1	0.517616	0.558129	0.820347	0.644362	0.369029	0.820347	60.745	12.4983	-35.5595	0.307633	0.289585	0.643954	60.745	12.4983	-35.5595	71.1474	1.46699	0.202908	0.426977	37.692	-70.6346
116000	3866.67		(0.5189579462147895, 0.5604515073356076, 0.8192288136376663)	#848ed0	0.518958	0.560452	0.819229	0.643635	0.366529	0.819229	60.9131	12.1709	-35.1358	0.308702	0.291492	0.642415	60.9131	12.1709	-35.1358	71.7033	1.47105	0.197593	0.421889	37.1841	-70.8941
118000	3933.33		(0.5229978460030876, 0.5604422627136664, 0.8227140361094932)	#858ed1	0.522998	0.560442	0.822714	0.645845	0.364302	0.822714	61.0248	12.6974	-35.4536	0.311426	0.292764	0.648297	61.0248	12.6974	-35.4536	71.158	1.47375	0.206139	0.425706	37.6588	-70.2955
120000	4000		(0.5245564892623716, 0.5645653640994351, 0.8197280232224904)	#858fd1	0.524556	0.564565	0.819728	0.644076	0.360085	0.819728	61.2971	11.9916	-34.6009	0.312696	0.29588	0.643877	61.2971	11.9916	-34.6009	72.2913	1.48033	0.194681	0.415466	36.6199	-70.8853
122000	4066.67		(0.5251370515202781, 0.5667970158360374, 0.8200127575782789)	#8590d1	0.525137	0.566797	0.820013	0.64312	0.359599	0.820013	61.4609	11.7226	-34.3856	0.313886	0.297765	0.64465	61.4609	11.7226	-34.3856	72.666	1.48428	0.190314	0.412881	36.3289	-71.1749
124000	4133.33		(0.5295596786569413, 0.5683334720026624, 0.8188109567259246)	#8790d0	0.52956	0.568333	0.818811	0.644325	0.353258	0.818811	61.6317	11.7276	-33.9421	0.31591	0.299739	0.642936	61.6317	11.7276	-33.9421	73.0088	1.48841	0.190396	0.407557	35.9111	-70.939
126000	4200		(0.5305211193388246, 0.5700585184568877, 0.8195949006665373)	#8791d0	0.530521	0.570059	0.819595	0.643871	0.352703	0.819595	61.7738	11.5953	-33.8315	0.317225	0.301388	0.644481	61.7738	11.5953	-33.8315	73.2134	1.49184	0.188248	0.406228	35.7634	-71.0815
128000	4266.67		(0.5324532453245324, 0.572750552366161, 0.8163759233066163)	#8792d0	0.532453	0.572751	0.816376	0.643012	0.347784	0.816376	61.9554	11.1179	-33.0874	0.318064	0.303504	0.639533	61.9554	11.1179	-33.0874	74.0928	1.49623	0.180497	0.397294	34.9054	-71.4269
130000	4333.33		(0.5335089811502158, 0.5735807194164795, 0.8185521073115715)	#8892d0	0.533509	0.573581	0.818552	0.643236	0.348228	0.818552	62.054	11.2191	-33.2429	0.319513	0.304657	0.643268	62.054	11.2191	-33.2429	73.946	1.49861	0.18214	0.399161	35.0851	-71.351
132000	4400		(0.5346349761026523, 0.5772989063612244, 0.8145140564476615)	#8893cf	0.534635	0.577299	0.814514	0.64126	0.343615	0.814514	62.2818	10.4799	-32.312	0.320182	0.307333	0.6371	62.2818	10.4799	-32.312	75.1434	1.50411	0.170139	0.387983	33.969	-72.0304
134000	4466.67		(0.534577659446617, 0.5784082609941666, 0.8166736001331226)	#8893d0	0.534578	0.578408	0.816674	0.640771	0.345421	0.816674	62.3786	10.4588	-32.4695	0.321277	0.308474	0.640813	62.3786	10.4588	-32.4695	75.0779	1.50645	0.169797	0.389875	34.1124	-72.1456
136000	4533.33		(0.5380259034306792, 0.5801407031459449, 0.8150188128056503)	#8993cf	0.538026	0.580141	0.815019	0.641326	0.339861	0.815019	62.5406	10.3416	-31.9775	0.322888	0.31039	0.638376	62.5406	10.3416	-31.9775	75.5365	1.51036	0.167895	0.383967	33.6082	-72.0786
138000	4600		(0.5386785737397269, 0.5805049412504276, 0.8128814562128481)	#8994cf	0.538679	0.580505	0.812881	0.641244	0.337322	0.812881	62.5545	10.1919	-31.6506	0.322638	0.310555	0.634916	62.5545	10.1919	-31.6506	75.8642	1.51069	0.165463	0.380041	33.2511	-72.1508
140000	4666.67		(0.5405829658596112, 0.5837941777371014, 0.8146878553401559)	#8994cf	0.540583	0.583794	0.814688	0.640393	0.336454	0.814688	62.8301	9.96923	-31.4778	0.325325	0.313836	0.638369	62.8301	9.96923	-31.4778	76.2097	1.51735	0.161849	0.377966	33.0187	-72.4266
142000	4733.33		(0.5416146656682475, 0.5845707259801611, 0.8142829408991319)	#8a95cf	0.541615	0.584571	0.814283	0.64041	0.334857	0.814283	62.897	9.90337	-31.3149	0.325946	0.314636	0.637826	62.897	9.90337	-31.3149	76.3839	1.51897	0.160779	0.37601	32.8435	-72.4504
144000	4800		(0.5440182673729558, 0.587321925469858, 0.8139797172994611)	#8a95cf	0.544018	0.587322	0.81398	0.639932	0.331656	0.81398	63.1233	9.65568	-30.9177	0.327984	0.317351	0.637746	63.1233	9.65568	-30.9177	76.8855	1.52443	0.156758	0.371241	32.3904	-72.6563
146000	4866.67		(0.544058943709497, 0.5886882805927652, 0.8128888519104012)	#8a96cf	0.544059	0.588688	0.812889	0.638998	0.330709	0.812889	63.205	9.38625	-30.6359	0.328216	0.318335	0.636136	63.205	9.38625	-30.6359	77.2825	1.5264	0.152384	0.367858	32.0416	-72.966
148000	4933.33		(0.5449371827939097, 0.5904872840225199, 0.8124414122084477)	#8a96cf	0.544937	0.590487	0.812441	0.638287	0.32926	0.812441	63.3379	9.15794	-30.3653	0.329184	0.31994	0.635663	63.3379	9.15794	-30.3653	77.6586	1.52961	0.148677	0.364609	31.7163	-73.2171
150000	5000		(0.5470024313355705, 0.5921309778036628, 0.8120494402381415)	#8b96cf	0.547002	0.592131	0.812049	0.638289	0.326393	0.812049	63.4825	9.04335	-30.0829	0.330616	0.321692	0.635284	63.4825	9.04335	-30.0829	77.9693	1.5331	0.146817	0.361217	31.4128	-73.2685
152000	5066.67		(0.5447929666916271, 0.5949062133104066, 0.8098584648380804)	#8a97ce	0.544793	0.594906	0.809858	0.635157	0.327299	0.809858	63.6079	8.33147	-29.5806	0.330133	0.323217	0.632029	63.6079	8.33147	-29.5806	78.8276	1.53613	0.13526	0.355187	30.7315	-74.27
154000	5133.33		(0.5482430596000777, 0.5952334729271247, 0.8114485398119644)	#8b97ce	0.548243	0.595233	0.811449	0.636911	0.324365	0.811449	63.7086	8.64245	-29.646	0.332238	0.324446	0.634749	63.7086	8.64245	-29.646	78.6017	1.53857	0.140309	0.355971	30.88	-73.7474
156000	5200		(0.5485277939558661, 0.5964648565696906, 0.8101505948914218)	#8b98ce	0.548528	0.596465	0.810151	0.636128	0.322931	0.810151	63.7839	8.39837	-29.3447	0.332465	0.325366	0.632797	63.7839	8.39837	-29.3447	78.9931	1.54038	0.136346	0.352354	30.5229	-74.0291
158000	5266.67		(0.550483955958621, 0.5971822392323266, 0.8097123998114097)	#8c98ce	0.550484	0.597182	0.809712	0.636643	0.320149	0.809712	63.8635	8.40933	-29.1567	0.333468	0.32634	0.632218	63.8635	8.40933	-29.1567	79.1368	1.54231	0.136524	0.350096	30.3452	-73.9115
160000	5333.33		(0.550336042007562, 0.599352876464117, 0.8085623688419262)	#8c98ce	0.550336	0.599353	0.808562	0.63503	0.319365	0.808562	63.9962	8.00709	-28.7886	0.33395	0.32797	0.630636	63.9962	8.00709	-28.7886	79.6966	1.54551	0.129994	0.345676	29.8814	-74.4569
162000	5400		(0.5504968984293388, 0.6009965702452598, 0.8090578805779738)	#8c99ce	0.550497	0.600997	0.809058	0.634115	0.319583	0.809058	64.1155	7.81272	-28.6746	0.334859	0.32944	0.631677	64.1155	7.81272	-28.6746	79.9391	1.54839	0.126838	0.344307	29.7199	-74.7591
164000	5466.67		(0.552767377578094, 0.6031468693087796, 0.8052361538674876)	#8c99cd	0.552767	0.603147	0.805236	0.633409	0.313534	0.805236	64.2641	7.41852	-27.8992	0.33556	0.331276	0.625797	64.2641	7.41852	-27.8992	80.7767	1.55198	0.120438	0.334996	28.8686	-75.1094
166000	5533.33		(0.5531223710606354, 0.6048793114605578, 0.805005038318958)	#8d9acd	0.553122	0.604879	0.805005	0.63242	0.312896	0.805005	64.3858	7.17866	-27.6782	0.336372	0.332785	0.625671	64.3858	7.17866	-27.6782	81.1235	1.55492	0.116544	0.332343	28.594	-75.4601
168000	5600		(0.5539358977914598, 0.6068465670096422, 0.8063602998955358)	#8d9acd	0.553936	0.606847	0.80636	0.631732	0.313042	0.80636	64.5475	7.04261	-27.6203	0.337975	0.334797	0.628168	64.5475	7.04261	-27.6203	81.3003	1.55883	0.114335	0.331648	28.504	-75.6956
170000	5666.67		(0.5556295125310851, 0.6091725138900446, 0.8046685340802988)	#8d9bcd	0.55563	0.609173	0.804669	0.630834	0.309493	0.804669	64.7192	6.72205	-27.1131	0.339178	0.336944	0.625783	64.7192	6.72205	-27.1131	81.9117	1.56297	0.109131	0.325558	27.934	-76.0757
172000	5733.33		(0.5567148311469803, 0.6106405598543048, 0.804779469543593)	#8d9bcd	0.556715	0.610641	0.804779	0.630436	0.308239	0.804779	64.8396	6.59805	-26.942	0.340312	0.338453	0.626193	64.8396	6.59805	-26.942	82.1464	1.56588	0.107118	0.323503	27.7381	-76.2392
174000	5800		(0.5571456305294396, 0.611648223645894, 0.8033410063695445)	#8e9bcc	0.557146	0.611648	0.803341	0.62977	0.306464	0.803341	64.9018	6.39144	-26.6416	0.340488	0.339235	0.624014	64.9018	6.39144	-26.6416	82.5085	1.56738	0.103764	0.319896	27.3975	-76.5094
176000	5866.67		(0.5573434654389808, 0.6124007358719066, 0.8049717576799696)	#8e9ccd	0.557343	0.612401	0.804972	0.62961	0.307624	0.804972	64.9725	6.40319	-26.7639	0.341399	0.340125	0.626769	64.9725	6.40319	-26.7639	82.4369	1.56909	0.103955	0.321365	27.5193	-76.5451
178000	5933.33		(0.5579258766212756, 0.613698680792449, 0.8045243179780163)	#8e9ccd	0.557926	0.613699	0.804524	0.628972	0.306515	0.804524	65.0668	6.23038	-26.5545	0.342074	0.341315	0.626241	65.0668	6.23038	-26.5545	82.7231	1.57137	0.101149	0.31885	27.2756	-76.7957
180000	6000		(0.5584824028621349, 0.6155254180880273, 0.8022224071146611)	#8e9ccc	0.558482	0.615525	0.802222	0.627661	0.303831	0.802222	65.1787	5.85984	-26.0552	0.342397	0.34273	0.622786	65.1787	5.85984	-26.0552	83.3456	1.57407	0.0951333	0.312855	26.706	-77.325
182000	6066.67		(0.5604829390502076, 0.6165867006868754, 0.8032467112257444)	#8e9dcc	0.560483	0.616587	0.803247	0.628149	0.302228	0.803247	65.2967	5.92313	-26.0161	0.34405	0.344227	0.624638	65.2967	5.92313	-26.0161	83.3639	1.57692	0.0961608	0.312385	26.6818	-77.174
184000	6133.33		(0.5608804577936785, 0.6169416941694169, 0.803063667711309)	#8f9dcc	0.56088	0.616942	0.803064	0.628086	0.301574	0.803064	65.3262	5.89006	-25.9442	0.344323	0.344602	0.624401	65.3262	5.89006	-25.9442	83.4438	1.57763	0.095624	0.311522	26.6044	-77.2091
186000	6200		(0.5616810420537852, 0.6188331438185836, 0.8044965841121927)	#8f9dcd	0.561681	0.618833	0.804497	0.627438	0.301823	0.804497	65.4831	5.77001	-25.905	0.345937	0.3466	0.627013	65.4831	5.77001	-25.905	83.596	1.58142	0.093675	0.311052	26.5398	-77.4431
188000	6266.67		(0.5613389910419614, 0.6198149226687374, 0.8052121178504404)	#8f9ecd	0.561339	0.619815	0.805212	0.626703	0.302868	0.805212	65.5507	5.64904	-25.9031	0.346433	0.347464	0.628309	65.5507	5.64904	-25.9031	83.6976	1.58305	0.0917111	0.311028	26.5119	-77.6973
190000	6333.33		(0.5623096763457859, 0.6214863503157039, 0.8026236237069085)	#8f9ecc	0.56231	0.621486	0.802624	0.625625	0.299411	0.802624	65.657	5.31521	-25.3717	0.346795	0.348824	0.624377	65.657	5.31521	-25.3717	84.3158	1.58562	0.0862915	0.304648	25.9225	-78.168
192000	6400		(0.5622227768995387, 0.6214715589205979, 0.8021410544415787)	#8f9ecc	0.562223	0.621472	0.802141	0.625508	0.299097	0.802141	65.6498	5.27984	-25.3145	0.346602	0.348732	0.623592	65.6498	5.27984	-25.3145	84.3767	1.58545	0.0857172	0.303961	25.8592	-78.2187
194000	6466.67		(0.5619639274851854, 0.6224958630316813, 0.802137356592802)	#8f9ecc	0.561964	0.622496	0.802137	0.624661	0.299417	0.802137	65.715	5.11288	-25.2143	0.346934	0.349568	0.62373	65.715	5.11288	-25.2143	84.5757	1.58702	0.0830066	0.302759	25.7275	-78.5372

[truncated: 15 more sheets: Well 10, Well 11, Well 12, Well 13, Well 14, Well 15, Well 16, Well 17, Well 18, Well 19, Well 20, Well 21, Well 22, Well 23, Config]
