# Supplementary material for: Parallel and High Throughput Reaction Monitoring with Computer Vision
Source: Angew Chem Int Ed Engl. 2024 Oct 31;64(1):e202413395. doi: 10.1002/anie.202413395 (PMC11701362; doi:10.1002/anie.202413395)
Supplement: Supplementary file 2 — Supporting Information [file ANIE-64-e202413395-s002.zip › Supporting Info - Machine readable data part 1/Table 1- crystal violet HTE analysis/Fig 9.xlsx]

## Sheet: Sheet1
Well	cv (mM)	NaOH (mM)	CV:NaOH	Reaction Time Isl
0	0	0	0	N/A	#NUM!	#DIV/0!
1	0.017	6.67	392.353	1534	5.97216	0.00254873		392.353	5.97216	0.00254873	1534
2	0.017	13.3	782.353	1401	6.66231	0.0012782		782.353	6.66231	0.0012782	1401
3	0.017	20	1176.47	1201	7.07027	0.00085		1176.47	7.07027	0.00085	1201
4	0.034	0	0	NIA	#NUM!	#DIV/0!		196.176	5.27901	0.00509745	2134
5	0.034	6.67	196.176	2134	5.27901	0.00509745		391.176	5.96916	0.00255639	2001
6	0.034	13.3	391.176	2001	5.96916	0.00255639		588.235	6.37713	0.0017	1601
7	0.034	20	588.235	1601	6.37713	0.0017		98.0882	4.58587	0.0101949	3535
8	0.068	0	0	NIA	#NUM!	#DIV/0!		195.588	5.27601	0.00511278	2534
9	0.068	6.67	98.0882	3535	4.58587	0.0101949		294.118	5.68398	0.0034	2001
10	0.068	13.3	195.588	2534	5.27601	0.00511278		49.0441	3.89272	0.0203898	4202
11	0.068	20	294.118	2001	5.68398	0.0034		97.7941	4.58286	0.0102256	2734
12	0.136	0	0	NIA	#NUM!	#DIV/0!		147.059	4.99083	0.0068	2201
13	0.136	6.67	49.0441	4202	3.89272	0.0203898		48.8971	3.88972	0.0204511	3535
14	0.136	13.3	97.7941	2734	4.58286	0.0102256		73.5294	4.29769	0.0136	2934
15	0.136	20	147.059	2201	4.99083	0.0068		26.0784	3.26111	0.0383459	3401
16	0.272	0	0	N/A	#NUM!	#DIV/0!		39.2157	3.66908	0.0255	2801
17	0.272	6.67	24.5221	N/Alal	3.19957	0.0407796
18	0.272	13.3	48.8971	3535	3.88972	0.0204511
19	0.272	20	73.5294	2934	4.29769	0.0136
20	0.51	0	0	A	#NUM!	#DIV/0!
21	0.51	6.67	13.0784	N/Alal	2.57096	0.0764618
22	0.51	13.3	26.0784	3401	3.26111	0.0383459
23	0.51	20	39.2157	2801	3.66908	0.0255
