# Supplementary material for: Parallel and High Throughput Reaction Monitoring with Computer Vision
Source: Angew Chem Int Ed Engl. 2024 Oct 31;64(1):e202413395. doi: 10.1002/anie.202413395 (PMC11701362; doi:10.1002/anie.202413395)
Supplement: Supplementary file 2 — Supporting Information [file ANIE-64-e202413395-s002.zip › Supporting Info - Machine readable data part 1/Code/mutual info.py]

import os
import pandas as pd
import numpy as np
from sklearn.feature_selection import mutual_info_regression
from sklearn.linear_model import LinearRegression
from sklearn.model_selection import LeaveOneOut, cross_val_predict
import matplotlib.pyplot as plt
import seaborn as sns
from scipy.stats import f_oneway, linregress

# Step 1: Read in both spreadsheets
def read_data(file1, file2):
    df1 = pd.read_excel(file1) if file1.endswith('.xlsx') else pd.read_csv(file1)
    df2 = pd.read_excel(file2) if file2.endswith('.xlsx') else pd.read_csv(file2)
    return df1, df2

# Step 2: Align data based on nearest time points
def align_data(df1, df2):
    df1_times = df1['time']
    df2 = df2.set_index('time').reindex(df1_times, method='nearest').reset_index()
    return df1, df2

# Step 3: Calculate mutual information
def calculate_mutual_information(df1, df2):
    X = df2.drop(columns=['time']).values
    y = df1['concentration'].values
    mutual_info = mutual_info_regression(X, y)
    return mutual_info

# Normalise mutual information scores
def normalize_mutual_information(mutual_info):
    max_mi = np.max(mutual_info)
    normalized_mi = mutual_info / max_mi
    return normalized_mi

# Save raw data, mutual information, regression data, and cross-validation data
def save_to_excel(output_path, df1, df2, raw_mi, normalized_mi, columns, regression_results, cross_validation_results):
    with pd.ExcelWriter(output_path) as writer:
        df1.to_excel(writer, sheet_name='Concentration Data', index=False)
        df2.to_excel(writer, sheet_name='Color Data', index=False)
        
        mi_df = pd.DataFrame({'Color Parameter': columns, 'Raw MI': raw_mi, 'Normalized MI': normalized_mi})
        mi_df_sorted = mi_df.sort_values(by='Normalized MI').reset_index(drop=True)
        mi_df_sorted.to_excel(writer, sheet_name='Mutual Information', index=False)
        
        for result in regression_results:
            col, reg_stats = result
            reg_stats.to_excel(writer, sheet_name=f'Regression {col}', index=False)
        
        for result in cross_validation_results:
            col, q_squared, observed, predicted = result
            cv_stats = pd.DataFrame({'Observed': observed, 'Predicted': predicted})
            cv_stats.to_excel(writer, sheet_name=f'Cross-Validation {col}', index=False)
            # Adding the Q-squared value in the first row for clarity
            workbook = writer.book
            worksheet = writer.sheets[f'Cross-Validation {col}']
            worksheet.write(0, 2, 'Q-squared')
            worksheet.write(1, 2, q_squared)

# Step 4: Plot normalized mutual information
def plot_normalized_mutual_information(normalized_mi, columns):
    sorted_indices = np.argsort(normalized_mi)
    sorted_mi = normalized_mi[sorted_indices]
    sorted_columns = columns[sorted_indices]

    plt.figure(figsize=(10, 6))
    sns.barplot(x=sorted_mi, y=sorted_columns)
    plt.xlabel('Normalized Mutual Information')
    plt.ylabel('Color Parameters')
    plt.title('Normalized Mutual Information with Concentration')
    plt.tight_layout()
    plt.savefig('output/normalized_mutual_information.png')
    plt.show()

# Step 5: Linear regression and plotting
def linear_regression_plots(df1, df2, top_columns):
    fig, axes = plt.subplots(5, 1, figsize=(8, 20))
    X = df2[top_columns].values
    y = df1['concentration'].values
    regression_results = []
    for i, col in enumerate(top_columns):
        ax = axes[i]
        X_col = df2[col].values.reshape(-1, 1)
        reg = LinearRegression().fit(X_col, y)
        y_pred = reg.predict(X_col)
        r_squared = reg.score(X_col, y)
        slope, intercept, r_value, p_value, std_err = linregress(X_col.flatten(), y)
        f_value = f_oneway(X_col.flatten(), y).statistic
        reg_stats = pd.DataFrame({
            'Statistic': ['R-squared', 'P-value', 'F-value', 'Slope', 'Intercept', 'Standard Error'],
            'Value': [r_squared, p_value, f_value, slope, intercept, std_err]
        })
        regression_results.append((col, reg_stats))
        
        ax.scatter(X_col, y, label='Data')
        ax.plot(X_col, y_pred, color='red', label='Linear fit')
        ax.set_title(f'{col} vs Concentration (R-squared: {r_squared:.2f})')
        ax.set_xlabel(col)
        ax.set_ylabel('Concentration')
        ax.legend()
    plt.tight_layout()
    plt.savefig('output/linear_regression_plots.png')
    plt.show()
    return regression_results

# Step 6: Cross-validation
def cross_validation(df1, df2, top_columns):
    results = []
    X = df2[top_columns].values
    y = df1['concentration'].values
    loo = LeaveOneOut()
    for col in top_columns:
        X_col = df2[col].values.reshape(-1, 1)
        reg = LinearRegression()
        y_pred = cross_val_predict(reg, X_col, y, cv=loo)
        q_squared = 1 - np.sum((y - y_pred) ** 2) / np.sum((y - y.mean()) ** 2)
        results.append((col, q_squared, y, y_pred))
    return results

# Step 7: Plot cross-validation results
def plot_cross_validation(results):
    fig, axes = plt.subplots(5, 1, figsize=(8, 20))
    for i, (col, q_squared, observed, predicted) in enumerate(results):
        ax = axes[i]
        ax.scatter(observed, predicted, label=f'Q-squared: {q_squared:.2f}')
        ax.plot([observed.min(), observed.max()], [observed.min(), observed.max()], color='red', linestyle='--')
        ax.set_title(f'Cross-Validation for {col}')
        ax.set_xlabel('Observed Concentration')
        ax.set_ylabel('Predicted Concentration')
        ax.legend()
    plt.tight_layout()
    plt.savefig('output/cross_validation_plots.png')
    plt.show()

# Main workflow
def main(file1, file2):
    # Create output directory
    output_dir = 'output'
    if not os.path.exists(output_dir):
        os.makedirs(output_dir)
    
    df1, df2 = read_data(file1, file2)
    df1, df2 = align_data(df1, df2)
    mutual_info = calculate_mutual_information(df1, df2)
    
    normalized_mi = normalize_mutual_information(mutual_info)
    columns = df2.columns[1:]  # Exclude 'time' column
    plot_normalized_mutual_information(normalized_mi, columns)
    
    # Get top 5 columns with highest normalized mutual information
    top_columns = columns[np.argsort(normalized_mi)[-5:][::-1]]
    regression_results = linear_regression_plots(df1, df2, top_columns)
    cross_validation_results = cross_validation(df1, df2, columns)  # Perform cross-validation for all columns
    plot_cross_validation(cross_validation(df1, df2, top_columns))  # Plot only for top columns

    output_path = os.path.join(output_dir, 'analysis_results.xlsx')
    save_to_excel(output_path, df1, df2, mutual_info, normalized_mi, columns, regression_results, cross_validation_results)

# Run the main workflow
file1 = 'hplc.xlsx'  # Replace with your file path
file2 = 'kineticolor.xlsx'  # Replace with your file path
main(file1, file2)
