# Supplementary material for: Parallel and High Throughput Reaction Monitoring with Computer Vision
Source: Angew Chem Int Ed Engl. 2024 Oct 31;64(1):e202413395. doi: 10.1002/anie.202413395 (PMC11701362; doi:10.1002/anie.202413395)
Supplement: Supplementary file 2 — Supporting Information [file ANIE-64-e202413395-s002.zip › Supporting Info - Machine readable data part 1/Code/well plate layout.py]

import matplotlib.pyplot as plt
import numpy as np

def generate_well_plate(rows, cols):
    fig, ax = plt.subplots(figsize=(cols * 0.6, rows * 0.6), dpi=300)
    
    # Create circular wells
    for i in range(rows):
        for j in range(cols):
            circle = plt.Circle((j + 0.5, i + 0.5), 0.4, edgecolor='black', facecolor='white')
            ax.add_patch(circle)
    
    # Set axis limits
    ax.set_xlim(0, cols)
    ax.set_ylim(0, rows)
    
    # Set labels
    ax.set_xticks(np.arange(0.5, cols, 1))
    ax.set_xticklabels(np.arange(1, cols + 1, 1))
    ax.set_yticks(np.arange(0.5, rows, 1))
    ax.set_yticklabels([chr(i) for i in np.arange(65, 65 + rows)])
    
    # Set grid
    ax.grid(False)
    
    # Invert y axis to match typical well plate orientation
    ax.invert_yaxis()
    
    # Hide major ticks
    ax.tick_params(which='both', top=False, left=False, right=False, bottom=False)
    
    # Show minor ticks
    ax.minorticks_on()
    
    # Improve aspect ratio
    ax.set_aspect('equal')
    
    # Add title and labels
    #plt.title(f'{rows} x {cols} Well Plate')
    #plt.xlabel('Columns')
    #plt.ylabel('Rows')
    
    plt.show()

# Example usage
generate_well_plate(8, 12)
