# Supplementary material for: Parallel and High Throughput Reaction Monitoring with Computer Vision
Source: Angew Chem Int Ed Engl. 2024 Oct 31;64(1):e202413395. doi: 10.1002/anie.202413395 (PMC11701362; doi:10.1002/anie.202413395)
Supplement: Supplementary file 2 — Supporting Information [file ANIE-64-e202413395-s002.zip › Supporting Info - Machine readable data part 1/Code/Wellplate coplot.py]

# -*- coding: utf-8 -*-
"""
Created on Thu Jan 25 11:57:11 2024

@author: Barry
"""

import numpy as np
import pandas as pd
from matplotlib import pyplot as plt
from matplotlib import rc

#rc("font", weight="bold")

df = pd.read_excel(r"/Users/marc/Library/CloudStorage/OneDrive-UniversityofStrathclyde/2023 - HTE paper/Supporting Information core document/Supporting Info - Machine readable data/Figure 10 or perhaps Table 3 TBC/CV Mixing_FOL/CV Mixing.xlsx",
                   sheet_name=None)

#   What are the names of the data columns that the program should extract and analyse
x_values_name = "normalised time"
y_values_name = "delta_e"

roll = 10
offset = roll-1
cutoff = 0.0018

plat_times = {}
roll_plat_times = {}
'''
Vari-PA+DMAP run 2_FOL\Vari-PA+DMAP run 2.xlsx
layout = {"Setup 1": (5,4),
          "Setup 2": (3,2),
          "Setup 3": (1,0),
          "Setup 4": (11,10),
          "Setup 5": (9,8),
          "Setup 6": (7,6),
          "Setup 7": (17,16),
          "Setup 8": (15,14),
          "Setup 9": (13,12),
          "Setup 10": (23,22),
          "Setup 11": (21,20),
          "Setup 12": (19,18)}'''
'''
layout = {"1.5x5 mm": (0,1,2,6,7,8,12,13,14,18,19,20),
          "5x12 mm": (3,4,5,9,10,11,15,16,17,21,22,23)}
'''
layout = {"A1/D1": (0, 18),
          #"A2/D2": (1, 19),
          #"A3/B2/C2/D3": (2, 7, 13, 20),
          #"B1/C1": (6, 12),
          #"B3/C3": (8, 14)}
          "A4/B5/C5/D4": (3, 10, 16, 21),
          "A5/D5": (4, 22),
          "A6/D6": (5, 23),
          "B4/C4": (9, 15),
          "B6/C6": (11, 17)}

time = df["Well 0"][x_values_name]
time_gap = time[1] - time[0]
num = len(time)
new_excel = {}

for cond in layout:
    sheet = {}
    for i in layout[cond]:
        sheet[i] = df["Well "+str(i)][y_values_name]
    sheet["avg"] = []
    sheet["std"] = []
    
    for i in range(num):
        vals = [sheet[j][i] for j in layout[cond]]
        sheet["avg"].append(np.average(vals))
        sheet["std"].append(np.std(vals)/5)
    
    sheet["roll_avg"] = []
    sheet["roll_std"] = []
    sheet["roll_var"] = []
    
    for i in range(num-roll+1):
        sheet["roll_avg"].append(np.average(sheet["avg"][i:i+roll]))
        sheet["roll_std"].append(max(sheet["std"][i:i+roll]))
        sheet["roll_var"].append(sheet["roll_std"][-1]**2)
    
    #max_val = np.max(sheet["roll_avg"])
    #sheet["roll_avg"] = [x/max_val for x in sheet["roll_avg"]]
    #plt.errorbar(time[roll-1-offset:num-offset], sheet["roll_avg"],
    #             yerr=sheet["roll_std"])
    #plt.show()
    
    sheet["grad"] = []
    for i in range(1,num):
        x = sheet["avg"][i]-sheet["avg"][i-1]
        sheet["grad"].append(x/time_gap)
    
    sheet["roll_grad"] = []
    for i in range(num-roll):
        sheet["roll_grad"].append(np.average(sheet["grad"][i:i+roll]))
        if cond not in plat_times and sheet["roll_grad"][-1] <= cutoff:
            plat_times[cond] = time[i+roll-offset]
    
    sheet["roll_max_grad"] = []
    for i in range(num-roll-roll):
        sheet["roll_max_grad"].append(max(sheet["roll_grad"][i:i+roll]))
    
    sheet["roll_roll_grad"] = []
    for i in range(num-roll-roll):
        sheet["roll_roll_grad"].append(np.average(sheet["roll_grad"][i:i+roll]))
        if cond not in roll_plat_times and sheet["roll_roll_grad"][-1] <= cutoff:
            roll_plat_times[cond] = time[i+2*roll-offset]
    
    new_excel[cond] = sheet

for cond in layout:
    sheet = new_excel[cond]
    #plt.plot(time[roll-1-offset:num-offset], sheet["roll_var"], label = cond)
    plt.errorbar(time[roll-1-offset:num-offset], sheet["roll_avg"],
                 label=cond, yerr=sheet["roll_std"])

#plt.legend()
plt.xlabel("Time (s)", {"fontname":"Arial", "weight":"bold"})
plt.ylabel("Delta E", {"fontname":"Arial", "weight":"bold"})
plt.legend(loc='upper center', bbox_to_anchor=(0.5, -0.15),
           ncol=4, fancybox=True, shadow=True)
plt.savefig("/Users/marc/Library/CloudStorage/OneDrive-UniversityofStrathclyde/2023 - HTE paper/Supporting Information core document/Supporting Info - Machine readable data/Figure 10 or perhaps Table 3 TBC/CV Mixing_FOL/stirrer-24plot.png", dpi=600, bbox_inches="tight")
plt.show()

for cond in layout:
    sheet = new_excel[cond]
    plt.plot(time[roll-offset:num-offset], sheet["roll_grad"], label = cond)

plt.legend()
plt.show()

for cond in layout:
    sheet = new_excel[cond]
    plt.plot(time[2*roll-offset:num-offset], sheet["roll_max_grad"], label = cond)

plt.legend()
plt.show()

for cond in layout:
    sheet = new_excel[cond]
    plt.plot(time[2*roll-offset:num-offset], sheet["roll_roll_grad"], label = cond)

plt.legend()
plt.show()

print ("       /_ _ _ _ _ _ Time (s)/ _ _ _ Max roll grad/_ Max roll roll grad/")
#20 spaces per column
for cond in layout:
    sheet = new_excel[cond]
    
    x = str(max(sheet["roll_grad"]))
    if len(x) > 8:
        x = x[:8]
    xi = np.argmax(sheet["roll_grad"])
    xi = str(time[xi+roll-offset])
    if len(xi) > 8:
        xi = xi[:8]
    string = cond+"/"
    string += " "*(20-len(xi))
    string += xi + "/"
    string += " "*(20-len(x))
    string += x + "/"
    string += "-"*20 + "/"
    print(string)
    
    x = str(max(sheet["roll_roll_grad"]))
    if len(x) > 8:
        x = x[:8]
    xi = np.argmax(sheet["roll_roll_grad"])
    xi = str(time[xi+2*roll-offset])
    if len(xi) > 8:
        xi = xi[:8]
    string = cond+"/"
    string += " "*(20-len(xi))
    string += xi + "/"
    string += "-"*20 + "/"
    string += " "*(20-len(x))
    string += x + "/"
    print(string)
    
print(plat_times)
print()
print(roll_plat_times)
