# Supplementary material for: Parallel and High Throughput Reaction Monitoring with Computer Vision
Source: Angew Chem Int Ed Engl. 2024 Oct 31;64(1):e202413395. doi: 10.1002/anie.202413395 (PMC11701362; doi:10.1002/anie.202413395)
Supplement: Supplementary file 2 — Supporting Information [file ANIE-64-e202413395-s002.zip › Supporting Info - Machine readable data part 1/Code/Sed_area.py]

import pandas as pd
import numpy as np
import matplotlib.pyplot as plt
from scipy.integrate import simps

# File paths
input_file_path = 'TM 14 - diffuse light yellow background.xls'
output_file_path = 'RESULTS.xls'

# Function to fit a polynomial and calculate the area under the curve
def process_sheet(sheet_name, data, degree=6):
    x = data['normalised time']
    y = data['delta_e']
    
    # Fit a polynomial (default degree 6)
    coeffs = np.polyfit(x, y, deg=degree)
    polynomial = np.poly1d(coeffs)
    
    # Calculate the polynomial values
    y_fit = polynomial(x)
    
    # Calculate the area under the curve using Simpson's rule
    area = simps(y_fit, x)
    
    return x, y, y_fit, area

# Read the Excel file
excel_data = pd.ExcelFile(input_file_path)
sheet_names = excel_data.sheet_names

# Initialize a list to store the results
results = []
plots_data = []

# Process each relevant sheet
for sheet_name in sheet_names:
    if sheet_name == 'Config':
        continue  # Skip the Config sheet
    
    # Read the data from the sheet
    data = pd.read_excel(input_file_path, sheet_name=sheet_name)
    
    # Calculate the area under the curve and get fitted data
    x, y, y_fit, area = process_sheet(sheet_name, data)
    
    # Store the result
    results.append({'Sheet Name': sheet_name, 'Area Under Curve': area})
    
    # Store the data for plotting
    plots_data.append((sheet_name, x, y, y_fit))

# Create a DataFrame with the results
results_df = pd.DataFrame(results)

# Write the original sheets and the results to a new Excel file
with pd.ExcelWriter(output_file_path, engine='openpyxl') as writer:
    for sheet_name in sheet_names:
        df = pd.read_excel(input_file_path, sheet_name=sheet_name)
        df.to_excel(writer, sheet_name=sheet_name, index=False)
    results_df.to_excel(writer, sheet_name='Summary', index=False)

# Create the plots
fig, axes = plt.subplots(nrows=4, ncols=2, figsize=(15, 20))
axes = axes.flatten()

for ax, (sheet_name, x, y, y_fit) in zip(axes, plots_data):
    ax.plot(x, y, 'o', label='Data')
    ax.plot(x, y_fit, '-', label='Fitted Curve')
    ax.fill_between(x, y_fit, alpha=0.3)
    ax.set_title(sheet_name)
    ax.set_xlabel('Normalised Time')
    ax.set_ylabel('Delta E')
    ax.legend()

plt.tight_layout()
plt.savefig('time_series_plots.png')
plt.show()

print(f"Results have been saved to {output_file_path}")
