# Supplementary material for: Parallel and High Throughput Reaction Monitoring with Computer Vision
Source: Angew Chem Int Ed Engl. 2024 Oct 31;64(1):e202413395. doi: 10.1002/anie.202413395 (PMC11701362; doi:10.1002/anie.202413395)
Supplement: Supplementary file 2 — Supporting Information [file ANIE-64-e202413395-s002.zip › Supporting Info - Machine readable data part 1/Figure 3 - crystal violet exemplar/AMcf_CV15.xlsx]

## Sheet: Colour Analysis
frame number	Time (s)	normalised time	average color	hexcode	red	green	blue	hue	saturation	value	lightness	a_component	b_component	x	y	z	delta_e	light_ratio	a_ratio	b_ratio	chroma_ab	hue_ab
1	566.667	0	(95.03102453102456, 56.051948051948045, 194.488455988456)	#5f38c2	95.031	56.0519	194.488	256.894	181.509	194.488	57.3312	59.6338	-50.7651	102.839	64.4217	193.104	0	1	1	1	78.3153	-40.4071
2	600	33.3333	(95.55844155844157, 56.609668109668085, 194.49927849927852)	#5f38c2	95.5584	56.6097	194.499	256.948	180.781	194.499	57.538	59.2697	-50.4135	103.272	64.9682	193.12	0.546791	1.00361	0.993893	0.993075	77.8101	-40.3838
3	633.333	66.6667	(95.46103896103895, 56.56782106782106, 195.43073593073592)	#5f38c3	95.461	56.5678	195.431	256.805	181.19	195.431	57.5224	59.4894	-50.7219	103.398	64.9269	194.042	0.243511	1.00333	0.997577	0.999149	78.1773	-40.4516
4	666.667	100	(95.47041847041844, 56.341269841269856, 196.037518037518)	#5f38c4	95.4704	56.3413	196.038	256.806	181.713	196.038	57.4559	59.8435	-51.0188	103.454	64.7509	194.641	0.351932	1.00218	1.00352	1.005	78.6394	-40.4488
5	700	133.333	(95.3953823953824, 56.36724386724388, 196.52958152958158)	#5f38c4	95.3954	56.3672	196.53	256.707	181.863	196.53	57.4608	59.9067	-51.1584	103.523	64.764	195.128	0.495983	1.00226	1.00458	1.00775	78.7782	-40.4963
6	733.333	166.667	(95.82251082251082, 56.102453102453104, 197.12987012987014)	#5f38c5	95.8225	56.1025	197.13	256.899	182.428	197.13	57.4104	60.4234	-51.4248	103.771	64.6308	195.72	1.03197	1.00138	1.01324	1.013	79.3442	-40.4002
7	766.667	200	(95.74819624819622, 56.406926406926395, 197.93145743145743)	#5f38c5	95.7482	56.4069	197.931	256.679	182.33	197.931	57.5022	60.2919	-51.5077	103.989	64.8736	196.516	1.00687	1.00298	1.01103	1.01463	79.2979	-40.5075
8	800	233.333	(95.37445887445885, 56.242424242424235, 197.94444444444449)	#5f38c5	95.3745	56.2424	197.944	256.569	182.546	197.944	57.4268	60.3371	-51.6412	103.758	64.6739	196.527	1.12756	1.00167	1.01179	1.01726	79.419	-40.5595
9	833.333	266.667	(95.43939393939394, 56.81313131313132, 198.61904761904765)	#5f38c6	95.4394	56.8131	198.619	256.343	182.06	198.619	57.6088	59.9679	-51.5307	104.101	65.1562	197.201	0.880284	1.00484	1.0056	1.01508	79.0668	-40.6726
10	866.667	300	(95.59451659451658, 56.80303030303031, 199.3924963924964)	#5f38c7	95.5945	56.803	199.392	256.323	182.355	199.392	57.6192	60.198	-51.7435	104.329	65.1837	197.967	1.16558	1.00502	1.00946	1.01927	79.38	-40.6809
11	900	333.333	(96.21572871572874, 56.50360750360752, 199.7900432900433)	#6038c7	96.2157	56.5036	199.79	256.629	182.882	199.79	57.5705	60.7584	-51.9448	104.62	65.0546	198.357	1.64731	1.00418	1.01886	1.02324	79.9365	-40.5285
12	933.333	366.667	(95.94444444444444, 56.89898989898988, 200.51515151515153)	#5f38c8	95.9444	56.899	200.515	256.312	182.64	200.515	57.6763	60.4647	-51.9791	104.754	65.3355	199.079	1.51102	1.00602	1.01393	1.02391	79.7358	-40.6844
13	966.667	400	(95.68831168831169, 57.35353535353532, 200.62049062049067)	#5f39c8	95.6883	57.3535	200.62	256.055	182.1	200.62	57.7983	59.9827	-51.8014	104.791	65.6606	199.188	1.18905	1.00815	1.00585	1.02041	79.2547	-40.8141
14	1000	433.333	(96.59451659451659, 57.18686868686868, 201.41558441558442)	#6039c9	96.5945	57.1869	201.416	256.394	182.599	201.416	57.8108	60.5907	-52.0148	105.342	65.694	199.973	1.64547	1.00837	1.01605	1.02462	79.8547	-40.6448
15	1033.33	466.667	(96.20129870129871, 57.336219336219344, 201.76551226551223)	#6039c9	96.2013	57.3362	201.766	256.146	182.536	201.766	57.8315	60.4096	-52.0829	105.266	65.7495	200.321	1.60904	1.00873	1.01301	1.02596	79.7619	-40.7667
16	1066.67	500	(96.21717171717171, 57.386724386724396, 202.72510822510824)	#6039ca	96.2172	57.3867	202.725	256.03	182.815	202.725	57.8518	60.5805	-52.3313	105.481	65.8035	201.272	1.90274	1.00908	1.01587	1.03085	80.0535	-40.8215
17	1100	533.333	(96.1832611832612, 57.49278499278501, 202.86724386724387)	#6039ca	96.1833	57.4928	202.867	255.969	182.733	202.867	57.8823	60.5024	-52.3209	105.526	65.8852	201.413	1.86509	1.00961	1.01456	1.03065	79.9876	-40.8524
18	1133.33	566.667	(96.17676767676767, 57.63347763347763, 203.41847041847046)	#6039cb	96.1768	57.6335	203.418	255.863	182.752	203.418	57.9268	60.491	-52.4068	105.677	66.0042	201.961	1.94543	1.01039	1.01437	1.03234	80.0352	-40.9042
19	1166.67	600	(96.43939393939397, 58.065656565656546, 203.65007215007213)	#603acb	96.4394	58.0657	203.65	255.815	182.293	203.65	58.0758	60.2177	-52.2191	105.986	66.4042	202.194	1.73484	1.01299	1.00979	1.02864	79.7058	-40.9309
20	1200	633.333	(95.78138528138527, 58.29076479076478, 203.80880230880234)	#5f3acb	95.7814	58.2908	203.809	255.458	182.068	203.809	58.1011	59.8447	-52.2227	105.765	66.4723	202.354	1.66196	1.01343	1.00354	1.02871	79.4267	-41.1091
21	1233.33	666.667	(96.61544011544008, 58.331890331890314, 204.48556998557)	#603acc	96.6154	58.3319	204.486	255.716	182.258	204.486	58.171	60.2079	-52.3008	106.322	66.6605	203.024	1.84211	1.01465	1.00963	1.03025	79.7519	-40.9799
22	1266.67	700	(96.34920634920638, 58.588744588744596, 205.52669552669556)	#603acd	96.3492	58.5887	205.527	255.419	182.308	205.527	58.235	60.1196	-52.4957	106.479	66.8332	204.057	2.01192	1.01576	1.00815	1.03409	79.8133	-41.1271
23	1300	733.333	(96.02597402597405, 58.82395382395383, 205.1168831168831)	#603acd	96.026	58.824	205.117	255.258	181.87	205.117	58.2829	59.7137	-52.294	106.312	66.9627	203.654	1.80276	1.0166	1.00134	1.03012	79.375	-41.2101
24	1333.33	766.667	(96.50360750360748, 59.023088023088015, 205.55122655122653)	#603bcd	96.5036	59.0231	205.551	255.347	181.778	205.551	58.3756	59.7695	-52.2617	106.694	67.2136	204.086	1.83006	1.01822	1.00227	1.02948	79.3957	-41.1661
25	1366.67	800	(96.75252525252525, 59.60750360750361, 205.98917748917748)	#603bcd	96.7525	59.6075	205.989	255.225	181.21	205.989	58.5682	59.4031	-52.0591	107.085	67.7371	204.525	1.80498	1.02158	0.99613	1.02549	78.9866	-41.2304
26	1400	833.333	(96.75396825396822, 59.80591630591631, 207.0122655122655)	#603bcf	96.754	59.8059	207.012	255.06	181.33	207.012	58.6313	59.4468	-52.2484	107.352	67.9094	205.54	1.98137	1.02268	0.996863	1.02922	79.1443	-41.3126
27	1433.33	866.667	(96.31818181818181, 60.031024531024535, 206.49134199134204)	#603cce	96.3182	60.031	206.491	254.866	180.867	206.491	58.668	58.995	-52.0344	107.104	68.0096	205.027	1.95104	1.02332	0.989287	1.025	78.6637	-41.4127
28	1466.67	900	(96.77344877344879, 60.221500721500725, 207.26839826839827)	#603ccf	96.7734	60.2215	207.268	254.914	180.91	207.268	58.7571	59.1291	-52.1072	107.541	68.2532	205.798	2.02223	1.02487	0.991536	1.02644	78.8125	-41.388
29	1500	933.333	(96.25541125541126, 60.33477633477632, 207.6940836940837)	#603ccf	96.2554	60.3348	207.694	254.626	180.923	207.694	58.7589	58.9635	-52.228	107.408	68.2581	206.22	2.15123	1.0249	0.988759	1.02882	78.7684	-41.5335
30	1533.33	966.667	(96.51515151515153, 60.47546897546896, 208.2489177489177)	#603cd0	96.5152	60.4755	208.249	254.633	180.948	208.249	58.8195	59.0354	-52.2846	107.69	68.4242	206.771	2.20954	1.02596	0.989964	1.02993	78.8597	-41.5296
31	1566.67	1000	(96.42568542568544, 60.90115440115441, 208.26118326118333)	#603cd0	96.4257	60.9012	208.261	254.464	180.431	208.261	58.9396	58.6245	-52.0822	107.78	68.7544	206.788	2.31101	1.02806	0.983074	1.02595	78.418	-41.618
32	1600	1033.33	(96.1782106782107, 61.32467532467533, 208.70129870129867)	#603dd0	96.1782	61.3247	208.701	254.19	180.071	208.701	59.0502	58.2633	-52.0199	107.878	69.0593	207.228	2.53145	1.02998	0.977018	1.02472	78.1069	-41.7598
33	1633.33	1066.67	(96.11760461760461, 62.24531024531025, 208.41341991341986)	#603ed0	96.1176	62.2453	208.413	253.904	178.841	208.413	59.3152	57.3546	-51.4825	108.076	69.7935	206.952	3.10583	1.03461	0.96178	1.01413	77.0714	-41.9117
34	1666.67	1100	(96.19624819624818, 62.6053391053391, 209.2792207792207)	#603ed1	96.1962	62.6053	209.279	253.741	178.717	209.279	59.4286	57.2465	-51.5381	108.4	70.1091	207.812	3.27049	1.03658	0.959967	1.01523	77.0282	-41.9962
35	1700	1133.33	(95.83189033189035, 63.227994227994216, 209.28571428571425)	#5f3fd1	95.8319	63.228	209.286	253.394	177.961	209.286	59.5866	56.5842	-51.2695	108.415	70.5505	207.825	3.82647	1.03934	0.94886	1.00994	76.3566	-42.1789
36	1733.33	1166.67	(95.97258297258297, 63.66666666666668, 209.64430014430013)	#5f3fd1	95.9726	63.6667	209.644	253.278	177.559	209.644	59.7238	56.3174	-51.1374	108.692	70.9356	208.185	4.10636	1.04173	0.944387	1.00733	76.0703	-42.2401
37	1766.67	1200	(96.08802308802306, 64.49927849927849, 209.61327561327562)	#6040d1	96.088	64.4993	209.613	253.061	176.535	209.613	59.9709	55.6143	-50.7049	109.001	71.6321	208.162	4.80919	1.04604	0.932597	0.998816	75.2592	-42.3562
38	1800	1233.33	(96.07287157287158, 65.32683982683982, 209.89610389610394)	#6041d1	96.0729	65.3268	209.896	252.76	175.635	209.896	60.2079	54.9503	-50.3801	109.306	72.3047	208.45	5.50995	1.05018	0.921462	0.992416	74.5499	-42.5155
39	1833.33	1266.67	(97.23881673881677, 65.32178932178932, 210.955266955267)	#6141d2	97.2388	65.3218	210.955	253.15	176.04	210.955	60.2829	55.5391	-50.5551	110.088	72.5182	209.499	5.05212	1.05149	0.931335	0.995865	75.1027	-42.3104
40	1866.67	1300	(96.56277056277055, 66.59307359307358, 210.74531024531032)	#6042d2	96.5628	66.5931	210.745	252.474	174.423	210.745	60.6009	54.1923	-49.9502	110.109	73.4291	209.304	6.40046	1.05703	0.908751	0.983948	73.7009	-42.6674
41	1900	1333.33	(96.03607503607503, 67.17388167388167, 211.05266955266953)	#6043d3	96.0361	67.1739	211.053	252.036	173.839	211.053	60.7335	53.6016	-49.8115	110.092	73.8111	209.614	6.99094	1.05935	0.898845	0.981215	73.1732	-42.901
42	1933.33	1366.67	(97.20779220779218, 67.59379509379512, 211.81746031746025)	#6143d3	97.2078	67.5938	211.817	252.32	173.626	211.817	60.9259	53.7673	-49.6999	110.949	74.3677	210.375	6.96225	1.0627	0.901624	0.979018	73.2189	-42.7488
43	1966.67	1400	(96.88167388167388, 68.94444444444443, 211.45526695526704)	#6044d3	96.8817	68.9444	211.455	251.762	171.858	211.455	61.2814	52.4509	-48.9873	111.136	75.4034	210.03	8.38805	1.0689	0.879549	0.964981	71.7695	-43.0444
44	2000	1433.33	(96.55916305916305, 69.55266955266954, 211.14357864357862)	#6045d3	96.5592	69.5527	211.144	251.444	171.001	211.144	61.4293	51.7766	-48.6448	111.104	75.8371	209.728	9.11187	1.07148	0.868242	0.958234	71.0432	-43.2137
45	2033.33	1466.67	(98.0021645021645, 70.03030303030303, 211.45670995670994)	#6246d3	98.0022	70.0303	211.457	251.867	170.549	211.457	61.6488	51.8892	-48.3575	112.022	76.4838	210.042	9.18791	1.07531	0.87013	0.952574	70.9291	-42.9823
46	2066.67	1500	(97.55772005772008, 71.05411255411256, 211.71067821067822)	#6147d3	97.5577	71.0541	211.711	251.306	169.417	211.711	61.9037	50.9633	-47.9936	112.172	77.2396	210.304	10.1866	1.07976	0.854604	0.945406	70.0046	-43.2811
47	2100	1533.33	(97.26479076479077, 71.58730158730158, 211.8787878787879)	#6147d3	97.2648	71.5873	211.879	250.982	168.843	211.879	62.0323	50.4727	-47.8215	112.228	77.6227	210.476	10.7094	1.082	0.846376	0.942016	69.5297	-43.455
48	2133.33	1566.67	(97.66810966810965, 72.9992784992785, 212.03246753246745)	#6148d4	97.6681	72.9993	212.032	250.646	167.208	212.032	62.439	49.4833	-47.1683	112.894	78.8428	210.642	11.9189	1.08909	0.829786	0.929148	68.3626	-43.6279
49	2166.67	1600	(97.84343434343434, 73.75468975468976, 212.40187590187594)	#6149d4	97.8434	73.7547	212.402	250.424	166.453	212.402	62.6535	49.009	-46.9061	113.288	79.4915	211.015	12.4943	1.09284	0.821831	0.923983	67.8385	-43.744
50	2200	1633.33	(98.41919191919195, 75.001443001443, 211.98412698412704)	#624bd3	98.4192	75.0014	211.984	250.257	164.779	211.984	63.018	48.1046	-46.1619	113.873	80.6018	210.614	13.6547	1.09919	0.806667	0.909324	66.6707	-43.8194
51	2233.33	1666.67	(98.44011544011545, 75.50072150072148, 212.52092352092362)	#624bd4	98.4401	75.5007	212.521	250.045	164.408	212.521	63.1534	47.8307	-46.0832	114.145	81.0168	211.151	13.969	1.10155	0.802074	0.907773	66.4187	-43.934
52	2266.67	1700	(98.1738816738817, 76.56421356421359, 212.487012987013)	#624cd4	98.1739	76.5642	212.487	249.539	163.117	212.487	63.4184	46.9069	-45.6196	114.338	81.8333	211.128	15.0168	1.10618	0.786582	0.898642	65.4325	-44.2029
53	2300	1733.33	(98.3997113997114, 77.1118326118326, 212.85064935064935)	#624dd4	98.3997	77.1118	212.851	249.41	162.618	212.851	63.5762	46.6271	-45.4529	114.691	82.3221	211.493	15.3751	1.10893	0.78189	0.895357	65.1157	-44.2694
54	2333.33	1766.67	(99.34487734487733, 78.23809523809524, 212.48412698412704)	#634ed4	99.3449	78.2381	212.484	249.433	161.107	212.484	63.9222	45.971	-44.7551	115.43	83.4004	211.142	16.3167	1.11496	0.770887	0.881613	64.1588	-44.2322
55	2366.67	1800	(99.52741702741703, 78.97258297258297, 213.51659451659458)	#634ed5	99.5274	78.9726	213.517	249.166	160.684	213.517	64.1261	45.6816	-44.6998	115.953	84.0404	212.171	16.6621	1.11852	0.766035	0.880522	63.913	-44.3776
56	2400	1833.33	(99.5995670995671, 79.94805194805195, 213.17171717171715)	#634fd5	99.5996	79.9481	213.172	248.85	159.365	213.172	64.38	44.8889	-44.1666	116.222	84.8419	211.839	17.6249	1.12295	0.752742	0.87002	62.9739	-44.5353
57	2433.33	1866.67	(100.14574314574314, 80.86868686868685, 213.008658008658)	#6450d5	100.146	80.8687	213.009	248.753	158.189	213.009	64.6453	44.3287	-43.6654	116.742	85.6848	211.687	18.3889	1.12758	0.743347	0.860147	62.223	-44.5682
58	2466.67	1900	(99.76118326118323, 81.90981240981239, 213.17676767676772)	#6351d5	99.7612	81.9098	213.177	248.16	157.02	213.177	64.8891	43.4655	-43.2959	116.91	86.4643	211.864	19.3475	1.13183	0.728874	0.852868	61.3497	-44.888
59	2500	1933.33	(100.0194805194805, 82.97402597402596, 212.8910533910534)	#6452d4	100.019	82.974	212.891	247.872	155.614	212.891	65.1711	42.6963	-42.7315	117.31	87.3716	211.592	20.3195	1.13675	0.715974	0.84175	60.4066	-45.0236
60	2533.33	1966.67	(100.62914862914862, 83.8910533910534, 213.3874458874459)	#6453d5	100.629	83.8911	213.387	247.755	154.749	213.387	65.436	42.3141	-42.4188	117.992	88.2297	212.092	20.8644	1.14137	0.709566	0.835589	59.9152	-45.0707
61	2566.67	2000	(101.22366522366522, 84.97907647907647, 213.3917748917749)	#6554d5	101.224	84.9791	213.392	247.59	153.451	213.392	65.7392	41.7054	-41.9004	118.621	89.2189	212.108	21.6958	1.14666	0.699358	0.825378	59.1184	-45.1336
62	2600	2033.33	(102.21572871572869, 85.95815295815298, 213.49783549783547)	#6655d5	102.216	85.9582	213.498	247.648	152.332	213.498	66.035	41.3262	-41.4233	119.432	90.191	212.222	22.3203	1.15182	0.692999	0.815981	58.5128	-45.0673
63	2633.33	2066.67	(101.04978354978354, 87.99350649350649, 213.73809523809527)	#6557d5	101.05	87.9935	213.738	246.23	150.019	213.738	66.4722	39.5604	-40.7437	119.54	91.6407	212.481	24.2267	1.15944	0.663388	0.802592	56.7897	-45.8442
64	2666.67	2100	(101.89971139971138, 88.57142857142856, 214.36002886002885)	#6558d6	101.9	88.5714	214.36	246.357	149.637	214.36	66.6597	39.5436	-40.5985	120.26	92.2673	213.102	24.3721	1.16271	0.663107	0.799734	56.674	-45.7541
65	2700	2133.33	(102.030303030303, 89.76334776334777, 213.7395382395382)	#6659d5	102.03	89.7633	213.74	245.937	147.909	213.74	66.9528	38.6196	-39.9206	120.569	93.2521	212.5	25.5299	1.16782	0.647612	0.786379	55.5439	-45.949
66	2733.33	2166.67	(102.57431457431457, 90.95093795093794, 213.5937950937951)	#665ad5	102.574	90.9509	213.594	245.686	146.418	213.594	67.2657	37.9327	-39.3429	121.175	94.3116	212.367	26.4594	1.17328	0.636094	0.775	54.6512	-46.0455
67	2766.67	2200	(102.64285714285717, 92.00360750360745, 213.8802308802308)	#665cd5	102.643	92.0036	213.88	245.238	145.308	213.88	67.5211	37.2869	-38.9871	121.592	95.182	212.661	27.2386	1.17774	0.625265	0.76799	53.9473	-46.2769
68	2800	2233.33	(103.10533910533907, 93.4992784992785, 214.06637806637804)	#675dd6	103.105	93.4993	214.066	244.78	143.622	214.066	67.8993	36.4475	-38.3921	122.32	96.4809	212.861	28.3264	1.18434	0.611188	0.75627	52.9374	-46.4884
69	2833.33	2266.67	(103.27849927849927, 94.61688311688313, 214.03391053391053)	#675ed6	103.278	94.6169	214.034	244.352	142.273	214.034	68.1704	35.7393	-37.9187	122.744	97.4191	212.84	29.2141	1.18906	0.599313	0.746945	52.1069	-46.6948
70	2866.67	2300	(104.23232323232324, 95.9004329004329, 214.049062049062)	#685fd6	104.232	95.9004	214.049	244.231	140.752	214.049	68.5179	35.1789	-37.3275	123.613	98.6308	212.868	30.0626	1.19513	0.589915	0.735298	51.2922	-46.6974
71	2900	2333.33	(104.71717171717171, 96.71139971139971, 213.51515151515153)	#6860d5	104.717	96.7114	213.515	244.112	139.498	213.515	68.7285	34.6826	-36.8152	123.995	99.3698	212.347	30.7744	1.1988	0.581593	0.725206	50.5791	-46.7084
72	2933.33	2366.67	(104.72510822510822, 97.9047619047619, 213.95598845598838)	#6861d5	104.725	97.9048	213.956	243.526	138.314	213.956	69.0049	33.9874	-36.4673	124.457	100.345	212.795	31.5981	1.20362	0.569935	0.718354	49.8498	-47.0159
73	2966.67	2400	(105.73160173160174, 98.93867243867246, 214.6681096681097)	#6962d6	105.732	98.9387	214.668	243.522	137.473	214.668	69.2935	33.766	-36.1745	125.413	101.371	213.511	32.0176	1.20865	0.566222	0.712586	49.4847	-46.9723
74	3000	2433.33	(106.498556998557, 99.93145743145743, 214.04256854256857)	#6a63d6	106.499	99.9315	214.043	243.453	135.946	214.043	69.5551	33.2333	-35.549	125.972	102.307	212.901	32.832	1.21322	0.55729	0.700264	48.664	-46.9282
75	3033.33	2466.67	(106.29509379509379, 100.97041847041848, 213.9329004329004)	#6a64d5	106.295	100.97	213.933	242.828	134.647	213.933	69.7794	32.4795	-35.134	126.172	103.114	212.803	33.7142	1.21713	0.544648	0.692091	47.8468	-47.2483
76	3066.67	2500	(106.91847041847043, 102.26479076479079, 214.35714285714278)	#6a66d6	106.918	102.265	214.357	242.491	133.345	214.357	70.1016	31.93	-34.7025	126.964	104.28	213.236	34.476	1.22275	0.535434	0.683591	47.1571	-47.3827
77	3100	2533.33	(106.93434343434348, 103.3643578643579, 213.68398268398263)	#6a67d5	106.934	103.364	213.684	241.942	131.65	213.684	70.3456	31.1047	-34.094	127.178	105.169	212.581	35.5135	1.227	0.521595	0.671605	46.1509	-47.6251
78	3133.33	2566.67	(106.95670995670996, 104.35930735930738, 214.76190476190473)	#6a68d6	106.957	104.359	214.762	241.412	131.088	214.762	70.5705	30.7003	-34.0149	127.713	105.993	213.658	35.9583	1.23093	0.514813	0.670045	45.8205	-47.9321
79	3166.67	2600	(107.54040404040404, 105.48412698412697, 214.71500721500723)	#6b69d6	107.54	105.484	214.715	241.13	129.725	214.715	70.8463	30.1691	-33.5291	128.338	107.009	213.623	36.7139	1.23574	0.505906	0.660477	45.1041	-48.0195
80	3200	2633.33	(108.24603174603176, 106.54040404040403, 214.98340548340548)	#6c6ad6	108.246	106.54	214.983	240.944	128.628	214.983	71.1122	29.7853	-33.1497	129.065	107.995	213.899	37.2982	1.24038	0.49947	0.653002	44.5653	-48.06
81	3233.33	2666.67	(109.13419913419916, 107.81890331890331, 215.07936507936506)	#6d6bd7	109.134	107.819	215.079	240.736	127.169	215.079	71.4329	29.2918	-32.6277	129.915	109.192	214.007	38.0587	1.24597	0.491194	0.642719	43.8472	-48.0838
82	3266.67	2700	(110.13924963924964, 108.74170274170277, 214.82900432900436)	#6e6cd6	110.139	108.742	214.829	240.79	125.925	214.829	71.679	28.9885	-32.1351	130.644	110.117	213.768	38.6274	1.25026	0.486108	0.633016	43.2781	-47.9469
83	3300	2733.33	(110.38888888888889, 109.9891774891775, 215.21284271284262)	#6e6dd7	110.389	109.989	215.213	240.228	124.677	215.213	71.9599	28.385	-31.7629	131.23	111.178	214.161	39.39	1.25516	0.475989	0.625684	42.598	-48.2143
84	3333.33	2766.67	(110.94660894660893, 111.5036075036075, 215.2712842712843)	#6e6fd7	110.947	111.504	215.271	239.68	123.578	215.271	72.3092	27.6591	-31.1816	131.984	112.508	214.234	40.3763	1.26125	0.463815	0.614233	41.6811	-48.4259
85	3366.67	2800	(111.9343434343434, 112.72005772005771, 214.52886002886)	#6f70d6	111.934	112.72	214.529	239.54	121.949	214.529	72.6104	27.0943	-30.4557	132.697	113.663	213.511	41.2886	1.26651	0.454344	0.599934	40.7633	-48.3428
86	3400	2833.33	(113.05194805194803, 113.3874458874459, 215.0764790764791)	#7171d7	113.052	113.387	215.076	239.803	120.963	215.076	72.8038	27.1466	-30.2791	133.561	114.409	214.06	41.4065	1.26988	0.455222	0.596456	40.6665	-48.1223
87	3433.33	2866.67	(113.48845598845602, 114.58658008658003, 215.10461760461757)	#7172d7	113.488	114.587	215.105	239.352	120.463	215.105	73.075	26.5813	-29.8228	134.152	115.461	214.099	42.1773	1.27461	0.445741	0.587467	39.9495	-48.2891
88	3466.67	2900	(114.65800865800863, 115.55339105339107, 215.76839826839824)	#7273d7	114.658	115.553	215.768	239.469	119.495	215.768	73.3313	26.4998	-29.5711	135.158	116.46	214.766	42.4624	1.27908	0.444375	0.582509	39.7075	-48.1353
89	3500	2933.33	(115.03968253968254, 116.56060606060608, 215.88239538239546)	#7374d7	115.04	116.561	215.882	239.095	119.115	215.882	73.5576	26.0539	-29.2161	135.68	117.347	214.889	43.0728	1.28303	0.436897	0.575516	39.1457	-48.2746
90	3533.33	2966.67	(115.53968253968254, 118.38744588744588, 215.55844155844156)	#7376d7	115.54	118.387	215.558	238.292	118.32	215.558	73.955	25.0952	-28.4447	136.426	118.916	214.587	44.3561	1.28996	0.420822	0.560321	37.9325	-48.5798
91	3566.67	3000	(115.59812409812415, 119.76479076479075, 215.6370851370852)	#7377d7	115.598	119.765	215.637	237.501	118.3	215.637	74.239	24.3457	-27.9811	136.898	120.047	214.678	45.2796	1.29492	0.408253	0.551187	37.0898	-48.9742
92	3600	3033.33	(116.62554112554115, 120.53174603174605, 215.49999999999994)	#7478d7	116.626	120.532	215.5	237.63	116.998	215.5	74.4399	24.1969	-27.5982	137.611	120.85	214.55	45.6638	1.29842	0.405759	0.543646	36.7036	-48.7571
93	3633.33	3066.67	(117.18975468975471, 121.79220779220776, 215.82611832611838)	#7579d7	117.19	121.792	215.826	237.2	116.54	215.826	74.7203	23.7218	-27.2105	138.344	121.977	214.886	46.3344	1.30331	0.397791	0.536008	36.099	-48.9184
94	3666.67	3100	(118.14069264069266, 123.19336219336219, 215.7294372294372)	#767bd7	118.141	123.193	215.729	236.893	115.353	215.729	75.0428	23.2102	-26.6311	139.225	123.283	214.804	47.1469	1.30894	0.389211	0.524596	35.3261	-48.9265
95	3700	3133.33	(119.37806637806638, 123.88095238095238, 215.7720057720057)	#777bd7	119.378	123.881	215.772	237.197	113.919	215.772	75.2339	23.2087	-26.3156	140.053	124.061	214.853	47.3822	1.31227	0.389187	0.51838	35.0878	-48.5897
96	3733.33	3166.67	(120.49422799422798, 125.3910533910534, 216.12121212121215)	#787dd8	120.494	125.391	216.121	236.928	112.83	216.121	75.5826	22.7781	-25.8171	141.138	125.489	215.214	48.1026	1.31835	0.381967	0.50856	34.4291	-48.5784
97	3766.67	3200	(121.04689754689757, 126.82828282828284, 216.00793650793648)	#797ed8	121.047	126.828	216.008	236.347	112.103	216.008	75.8891	22.1399	-25.2608	141.831	126.753	215.116	48.9966	1.3237	0.371264	0.497601	33.5899	-48.7669
98	3800	3233.33	(121.95238095238093, 127.76767676767676, 215.55988455988452)	#797fd7	121.952	127.768	215.56	236.273	110.734	215.56	76.1106	21.8186	-24.7553	142.477	127.672	214.682	49.59	1.32756	0.365877	0.487644	32.9981	-48.6079
99	3833.33	3266.67	(122.97979797979798, 129.02958152958152, 216.11183261183263)	#7a81d8	122.98	129.03	216.112	236.102	109.891	216.112	76.4013	21.5479	-24.4132	143.482	128.885	215.241	50.0863	1.33263	0.361337	0.480905	32.5625	-48.5673
100	3866.67	3300	(123.09307359307364, 130.54978354978354, 215.95670995670994)	#7b82d7	123.093	130.55	215.957	235.182	109.653	215.957	76.6999	20.7439	-23.859	143.977	130.138	215.103	51.1029	1.33784	0.347855	0.469989	31.6159	-48.9951
101	3900	3333.33	(124.6962481962482, 131.39249639249635, 215.7539682539682)	#7c83d7	124.696	131.392	215.754	235.588	107.621	215.754	76.9288	20.7344	-23.4097	144.984	131.104	214.91	51.4349	1.34183	0.347696	0.461138	31.2719	-48.4681
102	3933.33	3366.67	(125.44588744588744, 132.537518037518, 216.3362193362193)	#7d84d8	125.446	132.538	216.336	235.319	107.134	216.336	77.1807	20.4594	-23.1427	145.822	132.173	215.498	51.881	1.34623	0.343084	0.455878	30.8897	-48.5215
103	3966.67	3400	(126.1103896103896, 134.14213564213566, 216.26767676767676)	#7e86d8	126.11	134.142	216.268	234.655	106.304	216.268	77.5133	19.8052	-22.5545	146.632	133.594	215.446	52.8155	1.35203	0.332114	0.444291	30.0158	-48.7134
104	4000	3433.33	(126.14141414141415, 134.8174603174603, 215.35064935064935)	#7e86d7	126.141	134.817	215.351	234.165	105.634	215.351	77.6401	19.298	-22.0792	146.673	134.138	214.545	53.5006	1.35424	0.323609	0.434929	29.3241	-48.8454
105	4033.33	3466.67	(126.30952380952382, 136.06854256854254, 216.35281385281385)	#7e88d8	126.31	136.069	216.353	233.497	106.128	216.353	77.8854	18.8844	-21.9423	147.343	135.195	215.55	53.9791	1.35852	0.316673	0.432233	28.9498	-49.2834
106	4066.67	3500	(127.95454545454545, 137.4581529581529, 215.78787878787875)	#7f89d7	127.955	137.458	215.788	233.508	103.794	215.788	78.2116	18.5526	-21.2248	148.467	136.609	215.005	54.7383	1.36421	0.311109	0.418098	28.1903	-48.8432
107	4100	3533.33	(129.03246753246754, 138.2640692640693, 215.37301587301585)	#818ad7	129.032	138.264	215.373	233.585	102.227	215.373	78.4045	18.3825	-20.7774	149.162	137.45	214.602	55.1817	1.36757	0.308257	0.409285	27.742	-48.4996
108	4133.33	3566.67	(129.16810966810965, 139.45526695526695, 216.2965367965368)	#818bd8	129.168	139.455	216.297	232.916	102.719	216.297	78.6333	17.9854	-20.6467	149.783	138.452	215.528	55.6371	1.37156	0.301598	0.40671	27.3818	-48.9407
109	4166.67	3600	(130.23881673881672, 140.7395382395382, 216.55699855699854)	#828cd8	130.239	140.74	216.557	232.701	101.641	216.557	78.914	17.6976	-20.2397	150.758	139.687	215.799	56.1807	1.37646	0.296771	0.398693	26.8858	-48.8335
110	4200	3633.33	(131.3780663780664, 142.1002886002886, 215.0721500721501)	#838ed7	131.378	142.1	215.072	232.313	99.2318	215.072	79.2055	17.0845	-19.3223	151.441	140.978	214.342	57.2502	1.38154	0.286489	0.380623	25.7921	-48.5175
111	4233.33	3666.67	(131.8838383838384, 142.85497835497833, 216.69769119769123)	#838ed8	131.884	142.855	216.698	232.239	99.8051	216.698	79.3673	17.145	-19.5036	152.248	141.698	215.959	57.168	1.38437	0.287504	0.384193	25.9681	-48.6823
112	4266.67	3700	(132.80014430014432, 144.04473304473302, 216.36002886002885)	#8490d8	132.8	144.045	216.36	231.926	98.4829	216.36	79.6191	16.7621	-18.978	152.998	142.823	215.637	57.8373	1.38876	0.281084	0.373839	25.3206	-48.5478
113	4300	3733.33	(133.44516594516594, 145.1904761904762, 216.03102453102457)	#8591d8	133.445	145.19	216.031	231.467	97.4832	216.031	79.8509	16.3278	-18.4889	153.603	143.865	215.323	58.5176	1.3928	0.2738	0.364204	24.6665	-48.5519
114	4333.33	3766.67	(134.38383838383842, 146.34776334776333, 216.9235209235209)	#8692d8	134.384	146.348	216.924	231.303	97.0278	216.924	80.0981	16.1898	-18.317	154.601	144.981	216.218	58.8098	1.39711	0.271487	0.360819	24.4463	-48.5276
115	4366.67	3800	(136.02308802308804, 147.1089466089466, 216.946608946609)	#8893d8	136.023	147.109	216.947	231.78	95.1179	216.947	80.2984	16.2927	-17.9802	155.644	145.889	216.248	58.9983	1.40061	0.273212	0.354184	24.2639	-47.8188
116	4400	3833.33	(137.38311688311688, 148.1363636363636, 216.6637806637806)	#8994d8	137.383	148.136	216.664	231.862	93.3085	216.664	80.5338	16.1341	-17.4978	156.573	146.962	215.979	59.4752	1.40471	0.270553	0.344683	23.8009	-47.322
117	4433.33	3866.67	(136.98773448773449, 149.76334776334775, 217.78932178932178)	#8895d9	136.988	149.763	217.789	230.513	94.607	217.789	80.8097	15.4372	-17.3425	157.108	148.226	217.109	60.1802	1.40953	0.258867	0.341623	23.2179	-48.3265
118	4466.67	3900	(138.84776334776333, 150.8427128427128, 216.78860028860024)	#8a96d8	138.848	150.843	216.789	230.766	91.6788	216.789	81.0693	15.2765	-16.6174	158.154	149.421	216.129	60.8041	1.41405	0.256172	0.327339	22.5723	-47.4073
119	4500	3933.33	(139.28571428571428, 152.0252525252525, 216.8759018759019)	#8b98d8	139.286	152.025	216.876	230.149	91.2296	216.876	81.2938	14.8554	-16.2582	158.753	150.46	216.227	61.4007	1.41797	0.24911	0.320263	22.023	-47.5816
120	4533.33	3966.67	(140.3932178932179, 152.8888888888889, 217.23809523809524)	#8c98d9	140.393	152.889	217.238	230.243	90.2026	217.238	81.4877	14.8229	-16.0279	159.636	151.362	216.595	61.6297	1.42135	0.248566	0.315728	21.8315	-47.2368
121	4566.67	4000	(140.53174603174602, 153.97402597402595, 217.60533910533908)	#8c99d9	140.532	153.974	217.605	229.535	90.3184	217.605	81.6827	14.416	-15.7978	160.114	152.272	216.969	62.1318	1.42475	0.241743	0.311194	21.3868	-47.6185
122	4600	4033.33	(141.53174603174602, 154.5815295815296, 217.44372294372295)	#8d9ad9	141.532	154.582	217.444	229.686	89.0233	217.444	81.8255	14.3854	-15.508	160.76	152.94	216.815	62.3735	1.42724	0.241229	0.305486	21.1527	-47.1507
123	4633.33	4066.67	(142.8759018759018, 155.23737373737373, 218.13780663780668)	#8e9bda	142.876	155.237	218.138	230.145	87.9801	218.138	81.9911	14.5745	-15.4187	161.76	153.718	217.509	62.3524	1.43013	0.2444	0.303727	21.2168	-46.6122
124	4666.67	4100	(143.15656565656568, 156.56565656565655, 218.3816738816739)	#8f9cda	143.157	156.566	218.382	229.305	87.8389	218.382	82.2309	14.0787	-15.0772	162.358	154.85	217.764	62.9992	1.43431	0.236085	0.296999	20.6284	-46.9615
125	4700	4133.33	(145.04256854256855, 156.94588744588748, 218.3571428571428)	#919cda	145.043	156.946	218.357	230.258	85.6176	218.357	82.3665	14.4235	-14.8375	163.396	155.492	217.743	62.9407	1.43668	0.241868	0.292278	20.6927	-45.8106
126	4733.33	4166.67	(146.05266955266956, 158.74314574314576, 218.56277056277048)	#929eda	146.053	158.743	218.563	229.499	84.5985	218.563	82.7114	13.9127	-14.3055	164.489	157.133	217.965	63.7486	1.4427	0.233303	0.281798	19.9552	-45.7974
127	4766.67	4200	(145.77994227994233, 159.74242424242425, 218.75541125541127)	#919fda	145.78	159.742	218.755	228.52	85.0664	218.755	82.8714	13.4139	-14.0861	164.703	157.899	218.165	64.2957	1.44549	0.224938	0.277477	19.4513	-46.4003
128	4800	4233.33	(147.8116883116883, 160.8845598845599, 217.42496392496386)	#93a0d9	147.812	160.885	217.425	228.732	81.6437	217.425	83.1365	13.2333	-13.2602	165.787	159.172	216.86	65.0042	1.45011	0.221909	0.261208	18.7337	-45.0583
129	4833.33	4266.67	(148.51010101010095, 161.5981240981241, 219.26911976911975)	#94a1db	148.51	161.598	219.269	228.902	82.2895	219.269	83.2863	13.4116	-13.5193	166.719	159.895	218.692	64.7875	1.45272	0.224899	0.266311	19.0432	-45.2292
130	4866.67	4300	(149.7849927849928, 162.59956709956708, 219.0274170274171)	#95a2db	149.785	162.6	219.027	228.896	80.6146	219.027	83.5004	13.2699	-13.0856	167.606	160.932	218.463	65.2241	1.45646	0.222523	0.257768	18.6366	-44.5993
131	4900	4333.33	(149.8730158730159, 163.38455988455993, 218.31024531024528)	#95a3da	149.873	163.385	218.31	228.154	79.939	218.31	83.6333	12.8228	-12.6584	167.749	161.577	217.761	65.8422	1.45878	0.215026	0.249353	18.0184	-44.6303
132	4933.33	4366.67	(150.0064935064935, 164.6378066378066, 219.25757575757572)	#96a4db	150.006	164.638	219.258	227.323	80.5401	219.258	83.8491	12.4577	-12.5544	168.392	162.629	218.711	66.2483	1.46254	0.208903	0.247305	17.6864	-45.2216
133	4966.67	4400	(151.22871572871574, 165.4949494949495, 218.75974025974023)	#97a5da	151.229	165.495	218.76	227.325	78.7184	218.76	84.0344	12.3284	-12.0984	169.157	163.536	218.227	66.6782	1.46577	0.206735	0.238322	17.2731	-44.4606
134	5000	4433.33	(152.08152958152957, 166.19408369408373, 219.00937950937947)	#98a6db	152.082	166.194	219.009	227.348	77.9264	219.009	84.1813	12.2926	-11.9168	169.842	164.258	218.481	66.8679	1.46833	0.206135	0.234743	17.1207	-44.1105
135	5033.33	4466.67	(152.7720057720057, 167.43073593073595, 219.08297258297262)	#98a7db	152.772	167.431	219.083	226.736	77.1822	219.083	84.4101	11.9477	-11.5464	170.578	165.386	218.566	67.4191	1.47232	0.200351	0.227448	16.6153	-44.0215
136	5066.67	4500	(153.66450216450215, 168.06277056277054, 219.57215007215012)	#99a8db	153.665	168.063	219.572	226.892	76.5418	219.572	84.5468	11.9928	-11.4487	171.309	166.062	219.057	67.4992	1.47471	0.201106	0.225523	16.5801	-43.6705
137	5100	4533.33	(154.70995670995674, 168.50432900432898, 219.29292929292927)	#9aa8db	154.71	168.504	219.293	227.185	75.0989	219.293	84.6558	12.0364	-11.1842	171.903	166.603	218.785	67.6668	1.47661	0.201839	0.220313	16.4305	-42.8982
138	5133.33	4566.67	(155.38816738816735, 169.7835497835498, 219.25974025974023)	#9ba9db	155.388	169.784	219.26	226.477	74.2829	219.26	84.8887	11.6563	-10.7771	172.625	167.762	218.765	68.2664	1.48067	0.195465	0.212294	15.875	-42.7555
139	5166.67	4600	(157.07215007215012, 170.60822510822513, 219.57287157287152)	#9daadb	157.072	170.608	219.573	227.006	72.5849	219.573	85.083	11.8024	-10.5316	173.768	168.733	219.083	68.3867	1.48406	0.197915	0.207457	15.8181	-41.7433
140	5200	4633.33	(156.86291486291486, 170.93290043290042, 218.982683982684)	#9caada	156.863	170.933	218.983	226.41	72.337	218.983	85.127	11.5098	-10.2922	173.649	168.954	218.502	68.7502	1.48483	0.193007	0.202741	15.4403	-41.8035
141	5233.33	4666.67	(157.5865800865801, 172.06637806637806, 219.6284271284271)	#9dacdb	157.587	172.066	219.628	225.997	72.0338	219.628	85.3372	11.3198	-10.1128	174.484	170.009	219.153	69.0738	1.4885	0.189822	0.199209	15.1792	-41.7769
142	5266.67	4700	(158.30880230880234, 172.77056277056278, 219.52813852813853)	#9eacdb	158.309	172.771	219.528	225.826	71.1113	219.528	85.4759	11.1943	-9.84784	175.036	170.708	219.061	69.3739	1.49091	0.187717	0.193989	14.9095	-41.3387
143	5300	4733.33	(158.7063492063492, 173.22294372294368, 220.08152958152962)	#9eaddc	158.706	173.223	220.082	225.809	71.1131	220.082	85.5637	11.1961	-9.85158	175.482	171.152	219.613	69.4061	1.49245	0.187747	0.194062	14.9133	-41.345
144	5333.33	4766.67	(160.15656565656568, 173.8535353535354, 220.75324675324677)	#a0addc	160.157	173.854	220.753	226.438	69.9974	220.753	85.717	11.4209	-9.77557	176.522	171.928	220.284	69.3569	1.49512	0.191518	0.192565	15.0333	-40.5613
145	5366.67	4800	(161.3253968253968, 174.56854256854257, 221.11327561327568)	#a1aedd	161.325	174.569	221.113	226.71	68.9507	221.113	85.8729	11.4839	-9.60865	177.388	172.72	220.648	69.4759	1.49784	0.192574	0.189277	14.9735	-39.9194
146	5400	4833.33	(162.75324675324674, 174.88167388167386, 220.66955266955276)	#a2aedc	162.753	174.882	220.67	227.435	66.9266	220.67	85.9715	11.6573	-9.31639	178.096	173.222	220.212	69.5702	1.49956	0.195481	0.18352	14.9227	-38.6316
147	5433.33	4866.67	(162.9090909090909, 176.09235209235214, 221.37085137085134)	#a2b0dd	162.909	176.092	221.371	226.47	67.3429	221.371	86.171	11.2967	-9.17019	178.688	174.241	220.918	69.9882	1.50304	0.189435	0.18064	14.5502	-39.0682
148	5466.67	4900	(163.02958152958152, 176.96969696969694, 221.25324675324677)	#a3b0dd	163.03	176.97	221.253	225.635	67.1043	221.253	86.3141	10.9391	-8.89347	178.996	174.973	220.81	70.4586	1.50553	0.183439	0.175189	14.0982	-39.1109
149	5500	4933.33	(164.18903318903318, 177.6666666666667, 221.41269841269843)	#a4b1dd	164.189	177.667	221.413	225.868	65.9042	221.413	86.4645	10.9764	-8.68014	179.812	175.747	220.975	70.6218	1.50816	0.184063	0.170986	13.9938	-38.337
150	5533.33	4966.67	(164.70057720057713, 178.41197691197695, 221.7712842712843)	#a4b2dd	164.701	178.412	221.771	225.585	65.6218	221.771	86.6004	10.8548	-8.54724	180.365	176.446	221.338	70.8408	1.51053	0.182025	0.168368	13.816	-38.2174
151	5566.67	5000	(165.74386724386724, 179.010101010101, 221.501443001443)	#a5b3dd	165.744	179.01	221.501	225.724	64.19	221.501	86.7296	10.8352	-8.25142	181.008	177.114	221.077	71.0844	1.51278	0.181696	0.162541	13.6194	-37.2906
152	5600	5033.33	(166.553391053391, 179.41991341991346, 221.32972582972582)	#a6b3dd	166.553	179.42	221.33	225.906	63.1093	221.33	86.8212	10.8487	-8.04705	181.497	177.588	220.911	71.2354	1.51438	0.181922	0.158516	13.5074	-36.5663
153	5633.33	5066.67	(166.97979797979795, 180.45093795093794, 221.573593073593)	#a6b4dd	166.98	180.451	221.574	225.195	62.8298	221.574	86.9976	10.5692	-7.81326	182.075	178.504	221.162	71.6401	1.51746	0.177235	0.15391	13.1436	-36.4736
154	5666.67	5100	(167.45959595959596, 180.8997113997114, 221.42568542568537)	#a7b4dd	167.46	180.9	221.426	225.057	62.1489	221.426	87.0837	10.4848	-7.62518	182.419	178.952	221.02	71.8463	1.51896	0.175819	0.150205	12.9643	-36.027
155	5700	5133.33	(168.0793650793651, 181.9018759018759, 221.06493506493504)	#a8b5dd	168.079	181.902	221.065	224.348	61.1192	221.065	87.2601	10.1748	-7.22404	182.961	179.872	220.673	72.3724	1.52204	0.170621	0.142303	12.4785	-35.3745
156	5733.33	5166.67	(168.92135642135645, 182.525974025974, 221.94588744588742)	#a8b6dd	168.921	182.526	221.946	224.606	60.9214	221.946	87.3873	10.2745	-7.25026	183.744	180.537	221.552	72.3412	1.52425	0.172294	0.14282	12.5751	-35.2088
157	5766.67	5200	(169.70418470418474, 183.1911976911977, 222.25613275613276)	#a9b7de	169.704	183.191	222.256	224.602	60.2942	222.256	87.5173	10.2524	-7.11353	184.396	181.22	221.865	72.4927	1.52652	0.171922	0.140127	12.4785	-34.7546
158	5800	5233.33	(170.25468975468976, 183.54834054834058, 221.6356421356421)	#aab7dd	170.255	183.548	221.636	224.476	59.1157	221.636	87.5898	10.1514	-6.81811	184.652	181.601	221.255	72.7698	1.52779	0.170228	0.134307	12.2285	-33.8871
159	5833.33	5266.67	(170.93578643578644, 184.32972582972587, 222.18975468975466)	#aab8de	170.936	184.33	222.19	224.321	58.8225	222.19	87.7344	10.0938	-6.7242	185.339	182.362	221.811	72.9258	1.53031	0.169263	0.132457	12.1285	-33.6704
160	5866.67	5300	(171.31601731601737, 184.87373737373736, 222.31601731601734)	#abb8de	171.316	184.874	222.316	224.05	58.4978	222.316	87.8311	9.98934	-6.5938	185.719	182.872	221.942	73.1158	1.532	0.167511	0.129889	11.9693	-33.4282
161	5900	5333.33	(171.6789321789322, 185.20851370851375, 221.5194805194805)	#abb9dd	171.679	185.209	221.519	223.713	57.3735	221.519	87.8931	9.82255	-6.26777	185.841	183.2	221.156	73.4521	1.53308	0.164714	0.123466	11.6519	-32.5419
162	5933.33	5366.67	(171.82756132756134, 185.96248196248195, 222.47979797979792)	#abb9de	171.828	185.962	222.48	223.257	58.0561	222.48	88.0156	9.70327	-6.32386	186.34	183.849	222.115	73.5501	1.53521	0.162714	0.124571	11.5821	-33.0933
163	5966.67	5400	(173.1580086580087, 186.55772005772002, 222.3585858585859)	#adbade	173.158	186.558	222.359	223.659	56.423	222.359	88.1508	9.78512	-6.05901	187.152	184.567	222.001	73.7114	1.53757	0.164087	0.119354	11.5091	-31.7661
164	6000	5433.33	(173.65512265512263, 187.06854256854257, 220.84126984126982)	#adbbdc	173.655	187.069	220.841	222.944	54.4847	220.841	88.2423	9.4712	-5.48307	187.251	185.054	220.504	74.3118	1.53917	0.158823	0.108009	10.9438	-30.0674
165	6033.33	5466.67	(174.39177489177496, 187.7914862914863, 221.30375180375182)	#aebbdd	174.392	187.791	221.304	222.862	54.0549	221.304	88.3778	9.43984	-5.37956	187.928	185.776	220.969	74.4525	1.54153	0.158297	0.10597	10.8651	-29.6779
166	6066.67	5500	(174.93578643578644, 187.90331890331888, 222.22222222222223)	#aebbde	174.936	187.903	222.222	223.546	54.2612	222.222	88.4146	9.67571	-5.5702	188.413	185.973	221.879	74.1928	1.54217	0.162252	0.109725	11.1645	-29.9286
167	6100	5533.33	(175.82395382395381, 188.459595959596, 221.4285714285714)	#afbcdd	175.824	188.46	221.429	223.376	52.5189	221.429	88.5269	9.55653	-5.15881	188.862	186.574	221.099	74.5711	1.54413	0.160253	0.101621	10.86	-28.3611
168	6133.33	5566.67	(176.16666666666663, 189.2150072150072, 222.484126984127)	#b0bdde	176.167	189.215	222.484	223.097	53.0867	222.484	88.6548	9.50279	-5.23204	189.475	187.259	222.151	74.616	1.54636	0.159352	0.103064	10.8479	-28.8363
169	6166.67	5600	(176.53318903318902, 189.83982683982683, 222.80663780663787)	#b0bdde	176.533	189.84	222.807	222.746	52.9595	222.807	88.762	9.3953	-5.1379	189.913	187.835	222.477	74.7907	1.54823	0.15755	0.101209	10.7084	-28.6724
170	6200	5633.33	(176.81313131313132, 190.5093795093795, 221.98773448773449)	#b0bedd	176.813	190.509	221.988	221.809	51.8926	221.988	88.8706	9.07354	-4.72661	190.094	188.42	221.673	75.3035	1.55013	0.152154	0.0931075	10.2308	-27.516
171	6233.33	5666.67	(177.26334776334778, 190.83261183261186, 223.16378066378067)	#b1bedf	177.263	190.833	223.164	222.263	52.4485	223.164	88.9364	9.23914	-4.93836	190.65	188.775	222.84	75.0906	1.55127	0.154931	0.0972787	10.4761	-28.1247
172	6266.67	5700	(177.98484848484844, 191.1904761904762, 222.41341991342)	#b1bfde	177.985	191.19	222.413	222.166	50.938	222.413	89.0124	9.16515	-4.60157	190.964	189.185	222.101	75.3781	1.5526	0.15369	0.0906444	10.2555	-26.66
173	6300	5733.33	(178.93578643578644, 191.65728715728716, 222.09812409812415)	#b2bfde	178.936	191.657	222.098	222.316	49.5565	222.098	89.113	9.17258	-4.34243	191.512	189.73	221.794	75.5744	1.55435	0.153815	0.0855396	10.1485	-25.3335
174	6333.33	5766.67	(179.03896103896105, 192.1774891774892, 222.53968253968256)	#b3c0de	179.039	192.177	222.54	221.878	49.8459	222.54	89.1952	9.05953	-4.32396	191.812	190.175	222.236	75.6958	1.55579	0.151919	0.0851758	10.0385	-25.5143
175	6366.67	5800	(179.50505050505052, 192.34054834054834, 222.75901875901872)	#b3c0de	179.505	192.341	222.759	222.195	49.5143	222.759	89.2352	9.1462	-4.31582	192.135	190.392	222.455	75.6598	1.55649	0.153373	0.0850156	10.1133	-25.2612
176	6400	5833.33	(179.83694083694087, 193.2720057720058, 221.85714285714286)	#b3c1dd	179.837	193.272	221.857	220.816	48.2975	221.857	89.3835	8.72459	-3.81394	192.406	191.198	221.571	76.3119	1.55907	0.146303	0.0751292	9.52179	-23.6125
177	6433.33	5866.67	(180.50216450216445, 193.53679653679652, 222.9264069264069)	#b4c1de	180.502	193.537	222.926	221.565	48.528	222.926	89.4467	8.95043	-4.00066	193.028	191.542	222.633	76.0732	1.56018	0.15009	0.0788074	9.80385	-24.0837
178	6466.67	5900	(180.65512265512265, 194.07142857142856, 222.6565656565657)	#b4c2de	180.655	194.071	222.657	220.835	48.1026	222.657	89.5308	8.73742	-3.78285	193.214	192.001	222.371	76.3845	1.56164	0.146518	0.0745167	9.52116	-23.4101
179	6500	5933.33	(181.55050505050508, 194.2698412698413, 221.98051948051943)	#b5c2dd	181.551	194.27	221.981	221.124	46.444	221.981	89.588	8.78258	-3.49823	193.58	192.313	221.703	76.554	1.56264	0.147275	0.0689101	9.45364	-21.7181
180	6533.33	5966.67	(181.7287157287157, 194.82972582972582, 222.73737373737373)	#b5c2de	181.729	194.83	222.737	220.832	46.9486	222.737	89.6784	8.72197	-3.5527	193.992	192.808	222.458	76.5988	1.56422	0.146259	0.0699832	9.41777	-22.1624
181	6566.67	6000	(181.99134199134198, 195.21933621933624, 222.7763347763348)	#b5c3de	181.991	195.219	222.776	220.54	46.6844	222.776	89.7447	8.64108	-3.45012	194.249	193.171	222.501	76.7438	1.56537	0.144902	0.0679624	9.30439	-21.7653
182	6600	6033.33	(182.3643578643579, 195.53896103896105, 222.1580086580086)	#b6c3de	182.364	195.539	222.158	220.136	45.6764	222.158	89.8029	8.51629	-3.18015	194.407	193.49	221.892	77.0178	1.56639	0.14281	0.0626445	9.09068	-20.4766
183	6633.33	6066.67	(183.00577200577203, 195.96969696969705, 222.52813852813847)	#b7c3de	183.006	195.97	222.528	220.319	45.2896	222.528	89.8881	8.56469	-3.1367	194.929	193.958	222.263	77.0485	1.56787	0.143621	0.0617886	9.12101	-20.1146
184	6666.67	6100	(183.5613275613276, 196.26695526695528, 223.01298701298697)	#b7c4df	183.561	196.267	223.013	220.677	45.1103	223.013	89.9508	8.6608	-3.16294	195.39	194.303	222.746	76.9952	1.56897	0.145233	0.0623055	9.22029	-20.0623
185	6700	6133.33	(183.79004329004334, 196.49783549783552, 222.8968253968254)	#b7c4de	183.79	196.498	222.897	220.503	44.7392	222.897	89.992	8.61049	-3.06055	195.551	194.53	222.633	77.1092	1.56969	0.144389	0.0602885	9.13824	-19.5675
186	6733.33	6166.67	(184.40909090909088, 196.9278499278499, 222.8116883116884)	#b8c4de	184.409	196.928	222.812	220.441	43.9504	222.812	90.0751	8.58493	-2.89499	195.97	194.988	222.553	77.2639	1.57114	0.143961	0.0570272	9.05991	-18.635
187	6766.67	6200	(184.47691197691196, 197.4992784992785, 222.05988455988458)	#b8c5de	184.477	197.499	222.06	219.21	43.158	222.06	90.16	8.26678	-2.54297	196.03	195.456	221.814	77.7282	1.57262	0.138626	0.0500929	8.64907	-17.0986
188	6800	6233.33	(185.2907647907648, 197.5894660894661, 222.2359307359308)	#b9c5de	185.291	197.589	222.236	220.027	42.392	222.236	90.1996	8.46146	-2.52343	196.492	195.675	221.989	77.6286	1.57331	0.14189	0.0497079	8.82972	-16.6059
189	6833.33	6266.67	(185.62987012987014, 198.8744588744589, 221.2460317460318)	#b9c6dd	185.63	198.874	221.246	217.688	41.0499	221.246	90.3971	7.90011	-1.91304	196.859	196.768	221.022	78.4618	1.57675	0.132477	0.0376841	8.12844	-13.6123
190	6866.67	6300	(186.5923520923521, 198.87373737373733, 221.50432900432904)	#bac6dd	186.592	198.874	221.504	218.893	40.1913	221.504	90.4282	8.17895	-1.9309	197.382	196.941	221.278	78.2802	1.5773	0.137153	0.0380361	8.40378	-13.2833
191	6900	6333.33	(186.11327561327556, 198.7424242424242, 222.0223665223666)	#bac6de	186.113	198.742	222.022	218.898	41.2428	222.022	90.3946	8.18783	-2.13145	197.21	196.755	221.79	78.1352	1.57671	0.137302	0.0419866	8.46071	-14.5914
192	6933.33	6366.67	(186.35137085137083, 199.4025974025974, 221.94155844155847)	#bac7dd	186.351	199.403	221.942	217.997	40.8914	221.942	90.4987	7.98015	-1.93165	197.515	197.333	221.716	78.4404	1.57852	0.133819	0.0380508	8.21061	-13.6071
193	6966.67	6400	(186.60533910533908, 199.79870129870127, 222.3989898989898)	#bac7de	186.605	199.799	222.399	217.884	41.0406	222.399	90.5655	7.959	-1.94381	197.854	197.704	222.173	78.475	1.57969	0.133465	0.0382904	8.19293	-13.7246
194	7000	6433.33	(187.67027417027415, 199.26767676767676, 222.28066378066373)	#bbc7de	187.67	199.268	222.281	219.895	39.705	222.281	90.5216	8.41064	-1.98537	198.188	197.46	222.051	78.1337	1.57892	0.141038	0.0391091	8.64179	-13.2818
195	7033.33	6466.67	(187.75974025974025, 199.60533910533914, 222.30519480519476)	#bbc7de	187.76	199.605	222.305	219.426	39.6261	222.305	90.5738	8.30627	-1.90309	198.341	197.75	222.078	78.2757	1.57983	0.139288	0.0374882	8.52149	-12.9046
196	7066.67	6500	(187.87012987012986, 200.1219336219336, 222.61616161616158)	#bbc8de	187.87	200.122	222.616	218.843	39.8005	222.616	90.6532	8.18103	-1.85331	198.617	198.193	222.391	78.4226	1.58122	0.137188	0.0365077	8.38833	-12.7642
197	7100	6533.33	(187.61976911976913, 200.19480519480518, 222.0353535353536)	#bbc8de	187.62	200.195	222.035	218.077	39.5251	222.035	90.6548	8.00442	-1.6906	198.401	198.202	221.817	78.6407	1.58125	0.134226	0.0333025	8.18101	-11.9261
198	7133.33	6566.67	(188.56854256854254, 200.35786435786434, 221.90043290043286)	#bcc8dd	188.569	200.358	221.9	218.778	38.3038	221.9	90.7084	8.15694	-1.5614	198.89	198.501	221.685	78.6442	1.58218	0.136784	0.0307573	8.30504	-10.8364
199	7166.67	6600	(189.6796536796537, 200.46608946608944, 221.99783549783547)	#bdc8dd	189.68	200.466	221.998	219.975	37.1226	221.998	90.7595	8.40474	-1.50041	199.487	198.786	221.783	78.5422	1.58307	0.140939	0.0295559	8.53761	-10.1218
200	7200	6633.33	(188.82972582972585, 200.9018759018759, 221.7113997113998)	#bcc8dd	188.83	200.902	221.711	217.972	37.8187	221.711	90.7954	7.98471	-1.36061	199.148	198.987	221.503	78.9195	1.5837	0.133896	0.0268022	8.0998	-9.67045
201	7233.33	6666.67	(189.76695526695522, 201.27633477633475, 221.97186147186144)	#bdc9dd	189.767	201.276	221.972	218.557	36.9968	221.972	90.8799	8.11167	-1.28788	199.776	199.46	221.765	78.918	1.58518	0.136025	0.0253694	8.21327	-9.02146
202	7266.67	6700	(190.41630591630593, 201.488455988456, 221.995670995671)	#bec9dd	190.416	201.488	221.996	218.963	36.2743	221.996	90.9313	8.19428	-1.20655	200.165	199.747	221.791	78.937	1.58607	0.13741	0.0237673	8.28264	-8.3762
203	7300	6733.33	(190.25396825396825, 201.37012987012992, 221.93650793650795)	#bec9dd	190.254	201.37	221.937	218.948	36.4025	221.937	90.9089	8.19076	-1.2285	200.036	199.622	221.731	78.9159	1.58568	0.137351	0.0241997	8.28238	-8.52997
204	7333.33	6766.67	(189.80447330447336, 202.27561327561332, 222.20418470418468)	#bdcade	189.804	202.276	222.204	216.905	37.1817	222.204	91.0264	7.77336	-1.10233	200.15	200.28	222.005	79.3175	1.58773	0.130352	0.0217143	7.85113	-8.07121
205	7366.67	6800	(190.4170274170274, 202.40043290043286, 222.1731601731602)	#becade	190.417	202.4	222.173	217.359	36.4482	222.173	91.0637	7.87231	-1.0298	200.483	200.49	221.975	79.3142	1.58838	0.132011	0.0202857	7.93938	-7.45273
206	7400	6833.33	(190.83333333333334, 202.8787878787879, 221.32178932178934)	#becadd	190.833	202.879	221.322	216.295	35.1278	221.322	91.1443	7.66681	-0.656906	200.665	200.943	221.137	79.7165	1.58979	0.128565	0.0129401	7.6949	-4.89724
207	7433.33	6866.67	(190.89682539682536, 203.17893217893211, 222.05122655122656)	#becbde	190.897	203.179	222.051	216.346	35.7772	222.051	91.191	7.67606	-0.778818	200.935	201.206	221.863	79.6538	1.5906	0.12872	0.0153416	7.71547	-5.79344
208	7466.67	6900	(191.00288600288604, 203.30303030303034, 221.8513708513708)	#bfcbdd	191.003	203.303	221.851	216.076	35.4578	221.851	91.2118	7.62549	-0.688021	200.986	201.323	221.666	79.7526	1.59096	0.127872	0.013553	7.65646	-5.15564
209	7500	6933.33	(190.961038961039, 203.34271284271284, 221.77489177489184)	#becbdd	190.961	203.343	221.775	215.891	35.4302	221.775	91.2161	7.5888	-0.659654	200.962	201.347	221.591	79.7962	1.59104	0.127257	0.0129943	7.61742	-4.96793
210	7533.33	6966.67	(191.50793650793653, 203.8744588744588, 221.96969696969694)	#bfcbdd	191.508	203.874	221.97	215.642	34.9946	221.97	91.3102	7.55031	-0.552629	201.434	201.878	221.789	79.9285	1.59268	0.126611	0.010886	7.57051	-4.18618
211	7566.67	7000	(191.73160173160176, 203.9047619047619, 221.54834054834052)	#bfcbdd	191.732	203.905	221.548	215.504	34.3188	221.548	91.3208	7.53171	-0.418057	201.469	201.938	221.372	80.0297	1.59287	0.126299	0.00823513	7.54331	-3.17701
212	7600	7033.33	(191.60461760461763, 203.97113997113996, 222.03607503607495)	#bfcbde	191.605	203.971	222.036	215.618	34.9494	222.036	91.3273	7.54722	-0.541792	201.525	201.975	221.855	79.9446	1.59298	0.126559	0.0106725	7.56664	-4.10605
213	7633.33	7066.67	(192.3116883116883, 204.0526695526696, 222.61038961038963)	#c0ccde	192.312	204.053	222.61	216.75	34.7071	222.61	91.3623	7.77462	-0.640139	202.011	202.172	222.425	79.7496	1.59359	0.130373	0.0126098	7.80093	-4.70695
214	7666.67	7100	(193.45310245310242, 203.69264069264068, 222.3838383838384)	#c1cbde	193.453	203.693	222.384	218.764	33.1739	222.384	91.3458	8.15772	-0.605039	202.414	202.079	222.197	79.5161	1.5933	0.136797	0.0119184	8.18012	-4.24173
215	7700	7133.33	(193.91991341991346, 203.62409812409814, 222.52741702741702)	#c1cbde	193.92	203.624	222.527	219.647	32.7821	222.527	91.3509	8.31908	-0.635748	202.65	202.108	222.338	79.3945	1.59339	0.139503	0.0125233	8.34334	-4.37007
216	7733.33	7166.67	(192.8333333333333, 204.06421356421356, 222.7813852813853)	#c0ccde	192.833	204.064	222.781	217.499	34.2791	222.781	91.3806	7.92333	-0.655697	202.305	202.276	222.594	79.6511	1.59391	0.132866	0.0129163	7.95042	-4.73074
217	7766.67	7200	(194.45887445887448, 204.10822510822513, 222.3722943722944)	#c2ccde	194.459	204.108	222.372	219.259	32.009	222.372	91.437	8.24437	-0.445772	203.033	202.595	222.19	79.5997	1.59489	0.13825	0.00878108	8.25641	-3.09496
218	7800	7233.33	(194.85930735930737, 204.17604617604624, 222.32178932178934)	#c2ccde	194.859	204.176	222.322	219.645	31.4991	222.322	91.4592	8.30906	-0.393813	203.24	202.72	222.14	79.6004	1.59528	0.139335	0.00775756	8.31838	-2.71354
219	7833.33	7266.67	(194.67604617604616, 204.5894660894661, 222.0353535353535)	#c2ccde	194.676	204.589	222.035	218.259	31.4212	222.035	91.5122	8.06576	-0.224461	203.221	203.021	221.861	79.8872	1.5962	0.135255	0.00442157	8.06888	-1.59407
220	7866.67	7300	(194.9062049062049, 204.6204906204906, 222.04978354978357)	#c2ccde	194.906	204.62	222.05	218.527	31.1714	222.05	91.5239	8.11234	-0.208419	203.346	203.087	221.875	79.8723	1.59641	0.136036	0.00410557	8.11502	-1.4717
221	7900	7333.33	(194.91558441558442, 204.61183261183263, 222.08730158730157)	#c2ccde	194.916	204.612	222.087	218.589	31.1985	222.087	91.523	8.12341	-0.220265	203.356	203.082	221.913	79.8573	1.59639	0.136221	0.00433891	8.12639	-1.55319
222	7933.33	7366.67	(195.90259740259734, 204.84487734487735, 222.50216450216445)	#c3ccde	195.903	204.845	222.502	219.829	30.4846	222.502	91.588	8.33664	-0.223315	203.995	203.45	222.326	79.7459	1.59753	0.139797	0.00439899	8.33963	-1.53443
223	7966.67	7400	(196.04906204906206, 204.8838383838384, 222.67460317460313)	#c4ccde	196.049	204.884	222.675	220.091	30.4907	222.675	91.5985	8.38277	-0.252895	204.113	203.509	222.497	79.702	1.59771	0.140571	0.00498166	8.38659	-1.728
224	8000	7433.33	(197.10461760461757, 205.04473304473305, 222.6089466089466)	#c5cdde	197.105	205.045	222.609	221.321	29.2154	222.609	91.6543	8.56901	-0.139034	204.667	203.826	222.433	79.6787	1.59868	0.143694	0.00273876	8.57013	-0.929552
225	8033.33	7466.67	(195.2294372294372, 205.00721500721497, 223.13492063492055)	#c3cddf	195.229	205.007	223.135	218.977	31.8906	223.135	91.5914	8.20381	-0.392112	203.842	203.47	222.954	79.7261	1.59759	0.13757	0.00772405	8.21318	-2.73644
226	8066.67	7500	(196.08008658008657, 205.39898989898987, 222.2294372294372)	#c4cdde	196.08	205.399	222.229	218.618	30.0054	222.229	91.6723	8.1307	-0.00428412	204.199	203.929	222.061	80.0534	1.599	0.136344	8.43912e-05	8.1307	-0.0301896
227	8100	7533.33	(195.82323232323233, 205.26262626262624, 222.83549783549776)	#c3cdde	195.823	205.263	222.835	219.033	30.9113	222.835	91.6459	8.20819	-0.216423	204.152	203.779	222.66	79.8578	1.59854	0.137643	0.00426322	8.21104	-1.51035
228	8133.33	7566.67	(196.10461760461763, 205.5728715728716, 223.07431457431463)	#c4cddf	196.105	205.573	223.074	218.936	30.8295	223.074	91.6995	8.19447	-0.190669	204.434	204.083	222.899	79.906	1.59947	0.137413	0.0037559	8.19669	-1.33292
229	8166.67	7600	(195.59956709956708, 205.3780663780664, 223.00360750360744)	#c3cddf	195.6	205.378	223.004	218.59	31.336	223.004	91.6558	8.13471	-0.246032	204.112	203.835	222.827	79.8906	1.59871	0.136411	0.00484647	8.13843	-1.73236
230	8200	7633.33	(195.94733044733047, 205.40043290043295, 222.97258297258298)	#c3cdde	195.947	205.4	222.973	219.013	30.9071	222.973	91.6698	8.2064	-0.213461	204.283	203.914	222.797	79.8711	1.59895	0.137613	0.00420488	8.20918	-1.49001
231	8233.33	7666.67	(196.46103896103892, 205.7900432900433, 222.8066378066378)	#c4cdde	196.461	205.79	222.807	218.754	30.1523	222.807	91.7411	8.1602	-0.045832	204.622	204.32	222.636	80.0376	1.6002	0.136838	0.000902825	8.16033	-0.3218
232	8266.67	7700	(196.64213564213566, 205.8961038961039, 223.16666666666666)	#c4cddf	196.642	205.896	223.167	219.067	30.3081	223.167	91.7626	8.21676	-0.108252	204.816	204.442	222.994	79.9709	1.60057	0.137787	0.00213241	8.21747	-0.7548
233	8300	7733.33	(196.1313131313131, 205.7655122655122, 223.44372294372295)	#c4cddf	196.131	205.766	223.444	218.836	31.1697	223.444	91.7286	8.18224	-0.242731	204.58	204.248	223.267	79.8934	1.59998	0.137208	0.00478146	8.18584	-1.69922
234	8333.33	7766.67	(196.31746031746033, 206.06926406926408, 223.58802308802305)	#c4cedf	196.317	206.069	223.588	218.544	31.1018	223.588	91.778	8.13409	-0.198019	204.795	204.53	223.413	79.974	1.60084	0.136401	0.00390069	8.1365	-1.39455
235	8366.67	7800	(196.1313131313131, 205.968253968254, 223.49927849927852)	#c4cddf	196.131	205.968	223.499	218.434	31.2253	223.499	91.7576	8.11394	-0.208472	204.654	204.414	223.324	79.9716	1.60048	0.136063	0.0041066	8.11662	-1.47178
236	8400	7833.33	(196.15945165945166, 205.96176046176052, 223.3910533910534)	#c4cddf	196.159	205.962	223.391	218.402	31.0848	223.391	91.7574	8.10744	-0.179142	204.644	204.412	223.217	79.9942	1.60048	0.135954	0.00352885	8.10942	-1.2658
237	8433.33	7866.67	(197.33189033189032, 206.2034632034632, 223.25757575757567)	#c5cedf	197.332	206.203	223.258	219.468	29.6118	223.258	91.828	8.2817	-0.0212683	205.267	204.815	223.087	80.0126	1.60171	0.138876	0.000418955	8.28173	-0.147141
238	8466.67	7900	(196.43073593073592, 206.20851370851372, 223.4285714285715)	#c4cedf	196.431	206.209	223.429	218.27	30.8127	223.429	91.8011	8.08594	-0.114773	204.861	204.661	223.256	80.0676	1.60124	0.135593	0.00226088	8.08676	-0.813213
239	8500	7933.33	(196.7748917748918, 206.26767676767682, 223.52741702741702)	#c4cedf	196.775	206.268	223.527	218.71	30.5193	223.527	91.8204	8.16167	-0.108807	205.068	204.771	223.355	80.0309	1.60158	0.136863	0.00214335	8.1624	-0.763792
240	8533.33	7966.67	(197.512987012987, 206.579365079365, 223.60461760461763)	#c5cedf	197.513	206.579	223.605	219.151	29.755	223.605	91.8879	8.23473	-0.0145579	205.542	205.156	223.434	80.0728	1.60276	0.138088	0.000286769	8.23474	-0.101291
241	8566.67	8000	(198.0548340548341, 206.78354978354977, 222.4047619047619)	#c6cede	198.055	206.784	222.405	218.492	27.9186	222.405	91.9315	8.11482	0.390353	205.631	205.405	222.249	80.4256	1.60352	0.136077	-0.00768941	8.12421	2.75402
242	8600	8033.33	(198.38311688311683, 206.6529581529581, 223.20851370851366)	#c6cedf	198.383	206.653	223.209	220.013	28.3613	223.209	91.9246	8.36022	0.157447	205.912	205.365	223.043	80.1174	1.6034	0.140192	-0.00310149	8.3617	1.07892
243	8633.33	8066.67	(198.5606060606061, 206.6933621933622, 222.92784992784996)	#c6cede	198.561	206.693	222.928	219.975	27.8729	222.928	91.9353	8.34721	0.253068	205.955	205.427	222.766	80.1911	1.60358	0.139974	-0.00498508	8.35105	1.73654
244	8666.67	8100	(198.85497835497833, 206.53174603174605, 222.82972582972576)	#c6cede	198.855	206.532	222.83	220.788	27.436	222.83	91.9213	8.46491	0.256301	206.03	205.346	222.667	80.1119	1.60334	0.141948	-0.00504876	8.46879	1.73427
245	8700	8133.33	(199.03318903318905, 207.010101010101, 222.6219336219337)	#c7cfde	199.033	207.01	222.622	219.71	27.0195	222.622	91.9944	8.29818	0.438362	206.224	205.764	222.466	80.3659	1.60461	0.139152	-0.00863511	8.30975	3.02391
246	8733.33	8166.67	(199.46464646464648, 207.14718614718615, 222.79292929292927)	#c7cfde	199.465	207.147	222.793	220.241	26.7006	222.793	92.0276	8.37583	0.448029	206.512	205.954	222.636	80.3368	1.60519	0.140454	-0.00882554	8.38781	3.06187
247	8766.67	8200	(199.25036075036073, 207.05411255411252, 222.80375180375177)	#c7cfde	199.25	207.054	222.804	220.121	26.957	222.804	92.0077	8.36055	0.411111	206.38	205.841	222.646	80.3145	1.60485	0.140198	-0.0080983	8.37065	2.81512
248	8800	8233.33	(199.41847041847038, 207.25685425685418, 222.7813852813852)	#c7cfde	199.418	207.257	222.781	219.87	26.7417	222.781	92.0417	8.32188	0.475257	206.521	206.035	222.626	80.3947	1.60544	0.13955	-0.0093619	8.33544	3.26858
249	8833.33	8266.67	(199.89105339105342, 207.35497835497839, 223.1789321789322)	#c7cfdf	199.891	207.355	223.179	220.77	26.6083	223.179	92.071	8.45679	0.416046	206.862	206.202	223.021	80.2836	1.60595	0.141812	-0.00819553	8.46702	2.81649
250	8866.67	8300	(199.81096681096685, 207.08297258297256, 222.99206349206344)	#c7cfde	199.811	207.083	222.992	221.178	26.5085	222.992	92.0295	8.5124	0.396768	206.702	205.965	222.833	80.2179	1.60523	0.142744	-0.00781577	8.52164	2.66866
251	8900	8333.33	(199.93145743145743, 207.49927849927857, 223.00505050505058)	#c7cfdf	199.931	207.499	223.005	220.321	26.384	223.005	92.0924	8.38728	0.500391	206.892	206.325	222.85	80.3909	1.60632	0.140646	-0.009857	8.40219	3.41426
252	8933.33	8366.67	(200.1269841269841, 207.7813852813853, 223.25757575757575)	#c8cfdf	200.127	207.781	223.258	220.145	26.4193	223.258	92.1389	8.36536	0.510327	207.126	206.591	223.103	80.4314	1.60713	0.140279	-0.0100527	8.38091	3.49099
253	8966.67	8400	(199.61688311688314, 207.6443001443002, 223.41341991342003)	#c7cfdf	199.617	207.644	223.413	219.76	27.1609	223.413	92.104	8.31621	0.407676	206.865	206.391	223.256	80.3822	1.60653	0.139455	-0.00803064	8.3262	2.8065
254	9000	8433.33	(199.95887445887448, 208.08946608946604, 223.3874458874459)	#c7d0df	199.959	208.089	223.387	219.178	26.7441	223.387	92.1776	8.22838	0.540495	207.165	206.813	223.234	80.5547	1.60781	0.137982	-0.010647	8.24611	3.75817

## Sheet: Config
Kineticolor Version	0.3.2
Analysis Type	standard
Video Name	AMcf_CV15.mp4
Video Path	/Users/marc/Library/CloudStorage/OneDrive-UniversityofStrathclyde/2023 - HTE paper/Kineticolor data/Crystal Violet/AM CV lenses/AM CV15 - good/AMcf_CV15.mp4
FPS	30
Number of frames	270086
Video Length (s)	9003
Frame Skip	1000
Start Frame	17
Start Time	566.67
End Frame	270
End Time	9000
Region of Interest Info
Input min X	461
Input max X	503
Input min Y	275
Input max Y	308
Rotated ROI bounds
X Coordinate	461
Y Coordinate	275
Width	41
Height	32
angle	0
