# Supplementary material for: Parallel and High Throughput Reaction Monitoring with Computer Vision
Source: Angew Chem Int Ed Engl. 2024 Oct 31;64(1):e202413395. doi: 10.1002/anie.202413395 (PMC11701362; doi:10.1002/anie.202413395)
Supplement: Supplementary file 2 — Supporting Information [file ANIE-64-e202413395-s002.zip › Supporting Info - Machine readable data part 1/Figure 9 - crystal violet mixing analysis/Kineticolor outputs/Well 11 CV Mixing.csv]

frame number	Time (s)	normalised time	Well Coordinates	average color	hexcode	red	green	blue	hue	saturation	value	lightness	a_component	b_component	x	y	z	delta_e	light_ratio	a_ratio	b_ratio	chroma_ab	hue_ab
1	288.0	0.0	(528, 145)	(29.353241077931536, 9.735615440640933, 65.58557902403496)	#1d0941	29.353241077931536	9.735615440640933	65.58557902403496	261.07535014736186	217.1474419482726	65.58557902403496	27.87816405110388	61.47750106857769	-47.62819277794807	30.518244719592133	13.80103176256373	65.02707938820102	0.0	1.0	1.0	1.0	77.76842472964432	-37.765859956973834
2	360.0	72.0		(27.8040786598689, 11.384559359067735, 54.29351784413693)	#1b0b36	27.8040786598689	11.384559359067735	54.29351784413693	262.9595681841328	201.53021664766246	54.29351784413693	28.85804720187796	50.19656202624978	-38.43739815120208	28.011915513474147	14.7464439184268	53.864428259286235	14.58391108505918	1.0351487690860073	0.8165029670001696	0.8070303723344014	63.22284726180224	-37.44264098375302
3	432.0	144.0		(32.24107793153678, 8.793153678077203, 71.80990531682447)	#200847	32.24107793153678	8.793153678077203	71.80990531682447	262.3254201243614	223.7751407272174	71.80990531682447	27.677553036569613	68.66254873458044	-51.745640602066125	32.88598689002185	13.612600903131828	71.179737800437	8.283630322884921	0.9928040091102655	1.1168727996602836	1.0864498017658237	85.97765360863734	-37.002500823494024
4	504.0	216.0		(27.050983248361252, 11.109978150036417, 54.158048069919886)	#1b0b36	27.050983248361252	11.109978150036417	54.158048069919886	262.2184248371542	202.6893180381662	54.158048069919886	28.492283982930417	50.37037299759476	-38.969882708259505	27.53068463219228	14.388658805535327	53.72756737072105	14.096516255399916	1.022028707869743	0.8193301959591198	0.8182104009267095	63.685369074947864	-37.72792858621288
5	576.0	288.0		(32.866715222141295, 9.792425345957756, 73.38018936635106)	#200949	32.866715222141295	9.792425345957756	73.38018936635106	261.77238677754104	220.97080922273727	73.38018936635106	28.659827094011078	66.82906831501647	-50.976217905180995	33.81638018936635	14.55182035688274	72.74431172614713	6.360781505317279	1.0280385408979702	1.0870491993561864	1.0702950276287422	84.05176478676479	-37.33584868264672
6	648.0	360.0		(32.652585579024034, 9.071376547705754, 73.44792425345958)	#200949	32.652585579024034	9.071376547705754	73.44792425345958	261.9780741947527	223.50556304787594	73.44792425345958	28.013223845346346	68.80867546823715	-52.12613691446866	33.501478514202475	13.928865812090313	72.80415877640205	8.6020846706774	1.0048446445036654	1.1192497136713737	1.0944386900735639	86.32362347190434	-37.145815062059086
7	720.0	432.0		(28.048069919883467, 12.193008011653314, 53.910415149308086)	#1c0c35	28.048069919883467	12.193008011653314	53.910415149308086	262.80351967596636	197.32622704981156	53.910415149308086	29.55285271933316	48.04952723946002	-36.9728950112678	28.305469774217045	15.442334355426075	53.493241077931536	17.22354300913683	1.0600716985939025	0.7815790558217572	0.776281711624933	60.62798061497548	-37.577371173362
8	792.0	504.0		(33.12163146394756, 10.941733430444282, 70.62418062636563)	#210a46	33.12163146394756	10.941733430444282	70.62418062636563	262.2979107683296	215.49310590200793	70.62418062636563	29.610793111214214	62.55099782853365	-47.723089136527264	33.74637290604515	15.501334399126002	70.0273561544064	2.0404421267084163	1.062150041765097	1.0174616199633504	1.0019924408852046	78.67731926087815	-37.34170815242871
9	864.0	576.0		(28.178441369264384, 12.568099053168245, 54.9169701383831)	#1c0c36	28.178441369264384	12.568099053168245	54.9169701383831	262.1167770229598	196.64162279014866	54.9169701383831	29.883288995434143	47.71825023119991	-37.11870263466685	28.686941005098323	15.780829832483612	54.49348142753095	17.429483432390693	1.0719245693746058	0.7761904664597633	0.779343083784881	60.45518580244572	-37.87835609562726
10	936.0	648.0		(34.472687545520756, 10.928623452294246, 73.66642388929351)	#220a49	34.472687545520756	10.928623452294246	73.66642388929351	262.51663009786506	217.17002491497271	73.66642388929351	29.865147985248463	64.65661768424663	-49.07068321974884	35.012774945375085	15.762119293517843	73.03904588492351	4.0169224893265705	1.0712738446657468	1.051711871179062	1.0302864828091618	81.16902218223264	-37.19642361924657
11	1008.0	720.0		(30.73415877640204, 13.297159504734159, 59.51128914785142)	#1e0d3b	30.73415877640204	13.297159504734159	59.51128914785142	262.63852991237474	198.02298400421006	59.51128914785142	30.919425112602127	49.90806563999034	-38.48486558725297	31.084115076474873	16.87424146394756	59.04914785142025	15.056611076086876	1.1090911530588337	0.8118102520842262	0.808026997091343	63.02301083885561	-37.63636093880514
12	1080.0	792.0		(38.17771303714494, 11.305899490167516, 81.36853605243991)	#260b51	38.17771303714494	11.305899490167516	81.36853605243991	263.01239136762445	219.56856040601863	81.36853605243991	30.856248528354115	68.78669022799758	-51.67664756442162	38.48561544064093	16.806170160233066	80.66790968681718	8.870356220577655	1.1068249857412082	1.1188920992619162	1.085001226171823	86.03536863418405	-36.91605101637907
13	1152.0	864.0		(34.14785142024763, 13.357611070648215, 66.57101238164603)	#220d42	34.14785142024763	13.357611070648215	66.57101238164603	263.44173441734415	203.83372355090697	66.57101238164603	31.584940552147117	55.16606554630521	-41.8733100694515	34.18750910415149	17.60251836125273	66.03887836853605	9.310912166326242	1.1329634366972046	0.8973374744814023	0.8791706681937952	69.25798787166482	-37.19999159258543
14	1224.0	936.0		(39.61471230881282, 11.63073561544064, 82.12818645302258)	#270b52	39.61471230881282	11.63073561544064	82.12818645302258	263.8170115607533	218.8877015306575	82.12818645302258	31.34032444228626	68.92547361860241	-51.2541729072375	39.4423743627094	17.332447873270212	81.42321194464677	8.978116816916323	1.124188966850035	1.1211495656226587	1.0761309618904598	85.89360368475441	-36.6351296640846
15	1296.0	1008.0		(39.42461762563729, 11.45957756737072, 81.94683175528041)	#270b51	39.42461762563729	11.45957756737072	81.94683175528041	263.80433771789336	219.34038733301932	81.94683175528041	31.180809114745806	69.19141913115686	-51.43052998445542	39.259898033503276	17.157830218499637	81.24195921340132	9.212478739436728	1.1184670933705605	1.1254754654710892	1.0798337493978531	86.21224910571227	-36.62371456417581
16	1368.0	1080.0		(34.86234522942462, 14.851420247632921, 65.12163146394757)	#220e41	34.86234522942462	14.851420247632921	65.12163146394757	263.8840352936063	196.84555764326936	65.12163146394757	32.749797953240744	51.4664081485339	-38.97035494410136	34.71081573197378	18.927125986890022	64.61892935178443	14.10365038872517	1.1747473001882978	0.8371584279446153	0.8182203159752199	64.55602010797074	-37.13299885679738
17	1440.0	1152.0		(35.47632920611799, 14.489439184268026, 65.19664967225054)	#230e41	35.47632920611799	14.489439184268026	65.19664967225054	264.83302451846424	198.32826900519467	65.19664967225054	32.59077446472744	52.66243253362898	-39.289350478857635	34.91445739257101	18.74250675892207	64.68957756737072	13.017312359912696	1.169043069155659	0.8566130961452781	0.8249179359383265	65.70376596063223	-36.72515839051819
18	1512.0	1224.0		(38.69919883466861, 13.406409322651129, 74.73852876911872)	#260d4a	38.69919883466861	13.406409322651129	74.73852876911872	264.743435974777	209.25874132688858	74.73852876911872	32.410292946767505	61.10131005228359	-45.31461026531463	38.066300072833215	18.534434712308812	74.12520757465404	5.10238924920599	1.1625691307130452	0.9938808342929479	0.9514240961562447	76.07091424192724	-36.56176816347616
19	1584.0	1296.0		(39.73998543335761, 13.776402039329934, 77.90240349599418)	#270d4d	39.73998543335761	13.776402039329934	77.90240349599418	264.2930319722869	209.90533844427821	77.90240349599418	32.85748921290849	62.11205010385656	-46.334619129625445	39.32375819373634	19.052836788055355	77.26114348142754	5.18359569495814	1.1786102252887576	1.0103216465251417	0.9728401693855251	77.4906684575081	-36.72236359566791
20	1656.0	1368.0		(41.40058266569556, 13.667152221412964, 78.11070648215586)	#290d4e	41.40058266569556	13.667152221412964	78.11070648215586	265.82113674122127	210.3822520187233	78.11070648215586	33.03407485847052	63.236795561741	-46.145614437487325	40.14524399126002	19.26017238892935	77.46627093954844	5.6459341036535475	1.1849444173552914	1.0286168836173226	0.9688718329630348	78.28352345628461	-36.119249034480696
21	1728.0	1440.0		(42.07283321194465, 13.47195921340131, 77.8040786598689)	#2a0d4d	42.07283321194465	13.47195921340131	77.8040786598689	266.67489357848024	210.84615024572904	77.8040786598689	32.9976705533332	63.86614597818341	-46.036351718334046	40.35281136198107	19.217306314639476	77.16075746540423	5.869321024584252	1.1836385815380337	1.0388539688192793	0.966577756434398	78.72884021526541	-35.78502775473185
22	1800.0	1512.0		(35.39111434814275, 14.968681718863802, 62.934450109249816)	#230e3e	35.39111434814275	14.968681718863802	62.934450109249816	265.5462593194345	194.34937332916712	62.934450109249816	32.89155286544593	50.49821411485572	-37.33696279769685	34.56882738528769	19.092715739257102	62.45479242534596	15.861532836468264	1.1798321010362065	0.8214096740614968	0.7839256671310006	62.80221667860468	-36.47818207489393
23	1872.0	1584.0		(36.57174071376548, 15.167516387472688, 61.18281136198107)	#240f3d	36.57174071376548	15.167516387472688	61.18281136198107	267.90927365105495	191.78426027332034	61.18281136198107	33.19005819624851	49.939576680455374	-35.68727740324867	34.85864530225783	19.44456455207575	60.72265841223599	17.433455726877042	1.1905395970626802	0.812322814239768	0.749288925776162	61.38031514646618	-35.549945984297274
24	1944.0	1656.0		(42.93299344501092, 14.680262199563002, 76.56227239621268)	#2a0e4c	42.93299344501092	14.680262199563002	76.56227239621268	267.3934842992326	206.10559360730593	76.56227239621268	33.932159372548924	61.07702583127828	-43.735177824026074	40.90050254916242	20.337953816460306	75.94345229424619	7.20880053817754	1.2171590392519167	0.9934858244017972	0.9182623835409419	75.12102810594259	-35.6051610404171
25	2016.0	1728.0		(43.76766205389658, 14.593590677348871, 76.7319737800437)	#2b0e4c	43.76766205389658	14.593590677348871	76.7319737800437	268.1700970509635	206.50176074720227	76.7319737800437	33.99681169792467	61.73208509430583	-43.71887895655804	41.31656227239621	20.417057101238164	76.11058994901676	7.265355917380283	1.2194781419466723	1.0041410926160474	0.9179201730450698	75.64516314549655	-35.30625974396637
26	2088.0	1800.0		(35.72396212672979, 16.22214129643117, 56.885651857246906)	#231038	35.72396212672979	16.22214129643117	56.885651857246906	268.7754115097347	182.28138123527606	56.885651857246906	33.741304369864054	45.167120128096514	-31.86177931770956	33.91073561544064	20.105631646030588	56.47901675163875	23.430423261654344	1.2103130000961455	0.7346934950676172	0.6689688913088806	55.274241034647645	-35.199899194518466
27	2160.0	1872.0		(38.884923525127455, 16.180626365622725, 64.0830298616169)	#261040	38.884923525127455	16.180626365622725	64.0830298616169	268.4381937053368	190.61384765758186	64.0830298616169	34.23302227251246	50.42774328784877	-35.76559832467143	36.88621267297888	20.707808383102694	63.604005826656945	17.41271136813257	1.2279511021514684	0.820263387602515	0.7509333493172338	61.823420453958356	-35.34596132362609
28	2232.0	1944.0		(42.98980335032775, 15.320466132556446, 72.35469774217043)	#2a0f48	42.98980335032775	15.320466132556446	72.35469774217043	269.10813709965777	201.0060094822987	72.35469774217043	34.32630231729679	57.98577531687904	-40.64100196809726	40.28528769118718	20.82338262199563	71.78435542607428	10.128744800728297	1.2312970916726342	0.9432031931843871	0.853297167028225	70.80989464806783	-35.02580011500502
29	2304.0	2016.0		(42.02112163146395, 15.87399854333576, 73.2774945375091)	#2a0f49	42.02112163146395	15.87399854333576	73.2774945375091	267.32982300323545	199.75971573402248	73.2774945375091	34.55731228782557	56.7202281497044	-40.78417902646865	40.16678805535324	21.111454078659868	72.70345957756736	10.68097331815725	1.2395835042966976	0.9226176595309789	0.8563033079296636	69.86081548491661	-35.71768988812214
30	2376.0	2088.0		(36.96285506190823, 16.994173343044427, 56.65404224326293)	#241038	36.96285506190823	16.994173343044427	56.65404224326293	270.2099057903146	178.50917902964542	56.65404224326293	34.42779131299616	44.233641556199245	-30.524164163030942	34.71080116533139	20.949615353241075	56.25744355426074	25.155438835613086	1.2349375392829336	0.7195094268203412	0.640884366646884	53.74327532979339	-34.6082654446168
31	2448.0	2160.0		(37.04806991988347, 16.91915513474144, 55.898033503277496)	#251037	37.04806991988347	16.91915513474144	55.898033503277496	270.98434171680555	177.8168812216605	55.898033503277496	34.38450607461764	44.08642430829393	-30.075005699150836	34.578099053168245	20.895714661325563	55.508244719592135	25.55183778189501	1.233384881859038	0.7171147743808887	0.631453850020436	53.36776907549055	-34.3011406092009
32	2520.0	2232.0		(42.21048798252003, 16.681718863801894, 69.47924253459577)	#2a1045	42.21048798252003	16.681718863801894	69.47924253459577	269.0113255438606	193.7754075161172	69.47924253459577	35.07042051738053	53.55605864587659	-37.65933711506941	39.75032046613255	21.76078281136198	68.95126729788784	14.623812305967787	1.2579888852469776	0.8711489197671716	0.7906942279049846	65.47119282269888	-35.113967960480565
33	2592.0	2304.0		(45.741442097596504, 17.463219227967954, 72.04734158776402)	#2d1148	45.741442097596504	17.463219227967954	72.04734158776402	271.0840093936806	193.19173886232448	72.04734158776402	36.05806732545489	54.88960213531996	-37.48763288964714	42.23637290604516	23.047845549890752	71.50150036416606	14.599389877004263	1.2934161395763477	0.892840489305039	0.7870891315238812	66.46947451456703	-34.331677116969416
34	2664.0	2376.0		(43.71595047341588, 16.871085214857974, 69.63219227967953)	#2b1045	43.71595047341588	16.871085214857974	69.63219227967953	270.5280159025966	193.21641127556092	69.63219227967953	35.39835412555111	54.02747974351657	-37.187039222366394	40.57729060451566	22.18267158776402	69.10458120903131	14.868549494517476	1.2697519844083656	0.8788171087703992	0.7807778765770019	65.58844756176128	-34.539582468690966
35	2736.0	2448.0		(40.172614712308814, 18.031318281136198, 58.84996358339403)	#28123a	40.172614712308814	18.031318281136198	58.84996358339403	272.54585682677896	176.86934567641492	58.84996358339403	35.55304863183124	45.11875395622625	-30.0851383304538	37.044282592862345	22.383565710123815	58.44177713037145	25.184741804535175	1.2753009332558058	0.7339067654343435	0.63166659442059	54.22930487222773	-33.69531489572169
36	2808.0	2520.0		(44.29643117261471, 17.933721777130373, 63.74217042971595)	#2c113f	44.29643117261471	17.933721777130373	63.74217042971595	274.5299308371095	183.25630156082175	63.74217042971595	36.08683377246429	49.77682504009867	-32.36385109691533	40.01313911143481	23.08607426802622	63.28408594319009	20.91143718334816	1.2944480026128324	0.8096754776120942	0.6795103741979445	59.372983493301916	-33.031080627400414
37	2880.0	2592.0		(47.73634377276038, 17.993445010924983, 71.42680262199563)	#2f1147	47.73634377276038	17.993445010924983	71.42680262199563	273.39812442069683	190.76181056195125	71.42680262199563	36.63676091712931	54.620691926506176	-36.127580572940154	43.25413692643846	23.825042396212673	70.89246904588492	15.999779116047915	1.314174091592614	0.888466365371247	0.7585335169313264	65.48757183301714	-33.48171190492445
38	2952.0	2664.0		(47.658412235979604, 18.28040786598689, 70.5797523670794)	#2f1246	47.658412235979604	18.28040786598689	70.5797523670794	273.70367791440947	188.95408953006006	70.5797523670794	36.7912037825581	53.69738394627493	-35.36075375111174	43.13549890750182	24.035375331391116	70.05675892206847	17.04296218291812	1.3197140139901462	0.8734477331207056	0.7424332457032429	64.29457168782157	-33.365667800521635
39	3024.0	2736.0		(39.65185724690459, 18.765477057538238, 54.0611798980335)	#271236	39.65185724690459	18.765477057538238	54.0611798980335	275.5052516456532	166.48553067658236	54.0611798980335	35.89878477563976	41.236947450988545	-26.186168553277756	36.058943918426806	22.836933080844865	53.70822286962855	30.557663038994065	1.2877026159195117	0.6707648608714437	0.5498039506844776	48.84875902800667	-32.41624729574796
40	3096.0	2808.0		(42.34887108521486, 17.013838310269485, 62.73415877640204)	#2a113e	42.34887108521486	17.013838310269485	62.73415877640204	273.24784146302613	185.84264053683793	62.73415877640204	35.243972729195065	50.07667185526054	-33.16550904075078	38.57206846321923	21.983386067006556	62.276955571740714	19.834396010861035	1.264214266929085	0.8145528198909776	0.6963419585407082	60.06350018132114	-33.516293406058445
41	3168.0	2880.0		(46.26365622723962, 18.921340131099782, 68.78077203204661)	#2e1244	46.26365622723962	18.921340131099782	68.78077203204661	272.9032823524256	184.85042780295652	68.78077203204661	36.977052232926255	51.04872623911222	-33.96409112661918	42.29096139839767	24.290115571740714	68.28217771303714	19.448824759528488	1.326380466272566	0.830364366667535	0.7131089622687639	61.3150221127997	-33.63689133244146
42	3240.0	2952.0		(40.58703568827385, 18.778587035688275, 56.87035688273853)	#281238	40.58703568827385	18.778587035688275	56.87035688273853	274.3514340344168	170.79902155398742	56.87035688273853	36.05437647362024	43.051154754565616	-27.88095874021328	37.08308084486526	23.042943707210487	56.48943918426802	28.21938943710669	1.2932837473632919	0.7002749624865587	0.5853877108081709	51.2908353019819	-32.92806039734719
43	3312.0	3024.0		(48.93590677348871, 19.53823743627094, 67.48142753095412)	#301343	48.93590677348871	19.53823743627094	67.48142753095412	276.79062984231155	181.16856624789534	67.48142753095412	37.666165212491464	50.7845315438869	-31.987937375061982	43.531733430444284	25.250379089584854	67.00199563000729	21.3251530606183	1.3510992023522443	0.8260669458122109	0.6716177018136293	60.01913679521667	-32.205825079153
44	3384.0	3096.0		(51.95338674435543, 19.949016751638748, 72.09905316824472)	#331348	51.95338674435543	19.949016751638748	72.09905316824472	276.8218764838971	184.44429852917406	72.09905316824472	38.30797349134212	53.379510405771825	-33.653582242209154	46.061165331391116	26.16718499635834	71.57755280407866	19.226235132239456	1.3741211014154016	0.8682771660843434	0.7065895277427116	63.10258100024941	-32.22974227295541
45	3456.0	3168.0		(51.76110706482156, 19.60597232337946, 73.54042243262928)	#331349	51.76110706482156	19.60597232337946	73.54042243262928	275.77134986225894	187.01666815224175	73.54042243262928	38.10144879141805	54.45205837840306	-34.84795555179083	46.14887836853605	25.869789723233794	73.0010779315368	17.810302058958012	1.3667129844552788	0.8857233529655377	0.7316665512432688	64.64833074244535	-32.61822650885967
46	3528.0	3240.0		(49.88856518572469, 19.937363437727605, 71.23889293517844)	#311347	49.88856518572469	19.937363437727605	71.23889293517844	275.0296009199711	183.63410045904857	71.23889293517844	38.04099372948626	52.038565345681825	-33.607025266970716	44.87375819373634	25.78316286962855	70.72587764020393	19.722316117121142	1.3645444391442976	0.8464652017594729	0.7056120189916343	61.94710994494905	-32.854778053355375
47	3600.0	3312.0		(48.89949016751639, 19.88856518572469, 66.50182083029861)	#301342	48.89949016751639	19.88856518572469	66.50182083029861	277.3425	178.73766523924783	66.50182083029861	37.85518598341391	49.74243473583215	-31.060546739038898	43.42656955571741	25.51812748725419	66.03568827385288	22.621663151552674	1.357879446939942	0.8091160810252329	0.6521462379194026	58.64356211193638	-31.981791435431862
48	3672.0	3384.0		(42.18353969410051, 20.621267297887837, 53.45884923525127)	#2a1435	42.18353969410051	20.621267297887837	53.45884923525127	279.398039302666	156.63605771195793	53.45884923525127	37.335284353140636	39.13384704130946	-23.293199056201797	37.75429715950473	24.786206139839766	53.13047341587764	34.36375880393305	1.3392303842068212	0.6365555912504632	0.4890632563952035	45.54153166642998	-30.761900601885674
49	3744.0	3456.0		(50.909686817188636, 20.229424617625636, 73.71085214857975)	#321449	50.909686817188636	20.229424617625636	73.71085214857975	274.4197194607109	185.0170446124203	73.71085214857975	38.34961134408751	52.987423623649	-34.52236651099836	45.95903860160232	26.227418193736344	73.1760378732702	18.80147083528547	1.3756146665106161	0.8618994380487576	0.7248304942400055	63.24129071889455	-33.08504815258963
50	3816.0	3528.0		(48.06045156591406, 20.493080844865258, 63.15222141296431)	#30143f	48.06045156591406	20.493080844865258	63.15222141296431	278.77345443991055	172.25175301010285	63.15222141296431	38.070309132999334	46.86823900858803	-28.583640811707355	42.53292061179898	25.825145105608158	62.725630007283314	26.076911605914955	1.3655959934525128	0.7623640875758249	0.6001412009263056	54.89677904776231	-31.377858372391835
51	3888.0	3600.0		(51.9796067006555, 20.911871813546977, 72.27385287691187)	#331448	51.9796067006555	20.911871813546977	72.27385287691187	276.2926829268293	181.2177523379555	72.27385287691187	38.848224981132326	51.76944144385514	-32.83031034226234	46.40745812090313	26.95590671522214	71.76023306627823	20.82224731065504	1.393500121095459	0.8420876018709141	0.6893041374742823	61.30174829952245	-32.38139476634728
52	3960.0	3672.0		(45.96067006554989, 19.497450837581937, 66.26219956300073)	#2d1342	45.96067006554989	19.497450837581937	66.26219956300073	273.9527784699726	179.96702499505378	66.26219956300073	37.25738249556609	48.793568577974675	-31.940229766079685	41.81737800436999	24.677756023306628	65.79455207574655	22.247787879177235	1.3364360159180146	0.7936817165607597	0.6706160343935632	58.31801275835349	-33.20872506882561
53	4032.0	3744.0		(49.542607428987615, 20.617625637290605, 67.22796795338674)	#311443	49.542607428987615	20.617625637290605	67.22796795338674	277.2342021376336	176.79602184087364	67.22796795338674	38.35273984501164	49.07509026539453	-30.65525757207126	44.11293517844136	26.23194760378733	66.76186453022576	23.48652935825396	1.3757268869896404	0.7982609802348933	0.6436367996365525	57.86284906022735	-31.991382386044368
54	4104.0	3816.0		(53.72833211944647, 21.52148579752367, 72.20393299344501)	#351548	53.72833211944647	21.52148579752367	72.20393299344501	278.1278112291089	178.99335256617175	72.20393299344501	39.38818755800119	51.56230778336943	-31.861974341824638	47.43932993445011	27.75988580480699	71.6971085214858	21.894413506370206	1.4128687773627457	0.8387183422737379	0.6689729860289132	60.61235016814651	-31.713225192984243
55	4176.0	3888.0		(53.14348142753095, 21.37290604515659, 69.15804806991989)	#351545	53.14348142753095	21.37290604515659	69.15804806991989	279.89178313950833	176.19368325715612	69.15804806991989	39.217007825541735	50.3661564201634	-30.345093845844605	46.497516387472686	27.503300830298613	68.68019664967225	23.467783592274515	1.4067284973878642	0.819261608632731	0.6371246120405902	58.80114312709816	-31.06853334065142
56	4248.0	3960.0		(40.60524399126002, 20.497450837581937, 52.360524399126)	#281434	40.60524399126002	20.497450837581937	52.360524399126	277.8641309316998	155.1757521803842	52.360524399126	37.05292701020076	37.87839006618987	-22.987468858832205	36.72288419519301	24.394631463947558	52.04189366351056	35.33071738185805	1.329102122445312	0.6161341858046054	0.48264415502818403	44.307969469861874	-31.252539926227367
57	4320.0	4032.0		(45.98106336489439, 20.911871813546977, 61.567370721048796)	#2d143d	45.98106336489439	20.911871813546977	61.567370721048796	276.99749193837334	168.38711967065728	61.567370721048796	38.03915739727707	44.33124657169668	-27.6158929109825	41.32687545520757	25.780534595775674	61.16081573197378	28.24414939448767	1.364478569232426	0.7210970810645916	0.5798223972035467	52.229273055169195	-31.92060295821787
58	4392.0	4104.0		(50.772760378732706, 21.31755280407866, 69.38383102694829)	#321545	50.772760378732706	21.31755280407866	69.38383102694829	276.7682400181832	176.65356273093718	69.38383102694829	38.90600405594833	49.343793679149314	-31.01702388914469	45.36386016023307	27.04118542607429	68.9031682447196	23.340330803933902	1.3955726777641868	0.8026317404168183	0.6512324335662305	58.28263674191678	-32.15306502402553
59	4464.0	4176.0		(50.273852876911874, 21.79024034959942, 64.27021121631464)	#321540	50.273852876911874	21.79024034959942	64.27021121631464	280.2311187312473	168.54453044434118	64.27021121631464	39.06887887514076	46.26693344802743	-27.582540766556384	44.243204661325564	27.282547348871088	63.845411507647476	27.539455880137908	1.4014150574450674	0.7525831831781357	0.5791221366544721	53.8648836053968	-30.80174788662588
60	4536.0	4248.0		(51.78150036416606, 21.501820830298616, 70.7727603787327)	#331546	51.78150036416606	21.501820830298616	70.7727603787327	276.87327233218525	177.5271943275257	70.7727603787327	39.13716527748283	50.07951203266966	-31.45012064346234	46.19305171158048	27.38416580480699	70.28005098324836	22.768602958172597	1.4038645158174659	0.8145990185386088	0.6603257190565458	59.13600945209815	-32.1289744673336
61	4608.0	4320.0		(41.026219956300075, 19.591405680990533, 54.12308812818645)	#291336	41.026219956300075	19.591405680990533	54.12308812818645	277.24373576309796	162.69542867139455	54.12308812818645	36.58276476394939	40.57568678719631	-25.05679802548919	37.000801165331396	23.751796547705755	53.777771303714495	31.970670541838146	1.3122372297145888	0.6600087199695127	0.526091723494714	47.688882200601185	-31.696670780337364
62	4680.0	4392.0		(45.01820830298616, 20.68463219227968, 57.20757465404224)	#2d1439	45.01820830298616	20.68463219227968	57.20757465404224	279.9752722051609	162.79925139408755	57.20757465404224	37.75726281410251	42.34694320835783	-25.189395560861893	39.91267297887836	25.379184034959945	56.842345229424616	31.09782077512531	1.354366906833933	0.688820177663372	0.5288757370723632	49.272398437801385	-30.745614670914964
63	4752.0	4464.0		(55.59213401310998, 22.821558630735616, 72.04734158776402)	#371648	55.59213401310998	22.821558630735616	72.04734158776402	279.94318434018373	174.2267567048453	72.04734158776402	40.29400679273812	50.25571331449746	-30.216066426227982	48.72429715950474	29.144237428987616	71.55508375819375	24.15085537762341	1.4453608465347492	0.8174651285587811	0.6344155564982527	58.639981164928585	-31.016237318319
64	4824.0	4536.0		(56.45884923525127, 22.873270211216315, 74.98689002184996)	#38164a	56.45884923525127	22.873270211216315	74.98689002184996	278.66810152057246	177.21728488592325	74.98689002184996	40.43955381244122	51.67519624060329	-31.667970590613347	49.75292789512017	29.370877909686815	74.46575382374363	22.55221463506084	1.4505816716736033	0.8405545987134383	0.6648996895232957	60.60681700793082	-31.501103984401816
65	4896.0	4608.0		(54.766205389657685, 22.62490895848507, 73.47997086671522)	#361649	54.766205389657685	22.62490895848507	73.47997086671522	277.92105866177815	176.48402188565538	73.47997086671522	40.10621623941448	50.705751368045256	-31.374106580308357	48.54515659140568	28.85354349599417	72.97142024763292	23.01632399083898	1.4386247303048785	0.8247854985433349	0.6587297302373105	59.6272402976238	-31.747087474244957
66	4968.0	4680.0		(57.07865986890022, 23.57101238164603, 76.06627822286963)	#39174c	57.07865986890022	23.57101238164603	76.06627822286963	278.29790776402683	175.9819607617844	76.06627822286963	40.876852295718436	51.23735439185834	-31.532018875396005	50.4888128186453	30.058885433357613	75.5413255644574	23.084915298579833	1.466267729136914	0.8334326135784774	0.6620452516937695	60.162568923170284	-31.608588479740952
67	5040.0	4752.0		(55.17479970866715, 23.005826656955573, 72.34304442825929)	#371748	55.17479970866715	23.005826656955573	72.34304442825929	279.1213463241807	173.9073967803316	72.34304442825929	40.34481711801953	49.8598002529132	-30.302884339818004	48.636067006554995	29.223224442825927	71.84967225054625	24.30133172090512	1.4471834315940906	0.8110251618278201	0.6362383826129192	58.346075108552	-31.289637905469476
68	5112.0	4824.0		(43.49016751638747, 21.44501092498179, 54.77348871085215)	#2b1536	43.49016751638747	21.44501092498179	54.77348871085215	279.68706293706293	155.161959470241	54.77348871085215	37.98326548175584	39.06495665171822	-23.115335492207723	38.912833211944644	25.700624005826654	54.44020393299344	34.717652490808426	1.3624737056618272	0.635435012365606	0.4853288387400279	45.391514329420005	-30.61345552148285
69	5184.0	4896.0		(46.692643845593594, 21.23889293517844, 63.900218499635834)	#2e153f	46.692643845593594	21.23889293517844	63.900218499635834	275.7988185884522	170.24414429817062	63.900218499635834	38.32854567908583	45.11875652553143	-28.620663510950518	42.243495994173344	26.196933124544792	63.47360524399126	27.168090989815184	1.3748590333576198	0.7339068072269528	0.6009185283259778	53.43074555176298	-32.38861901235757
70	5256.0	4968.0		(56.310269482884195, 23.27385287691187, 73.04442825928624)	#381749	56.310269482884195	23.27385287691187	73.04442825928624	279.8264432574815	173.75037391564462	73.04442825928624	40.61737711921273	50.24103421439069	-30.24377722129199	49.41581209031318	29.64936873998543	72.5467225054625	24.305629825339327	1.4569602591030173	0.8172263566527728	0.6349973714580014	58.64168806866593	-31.046831254618215
71	5328.0	5040.0		(51.898033503277496, 22.71376547705754, 69.02403495994173)	#331645	51.898033503277496	22.71376547705754	69.02403495994173	277.8113990941117	171.08705286483064	69.02403495994173	39.79154298940344	47.43127525459101	-29.281802435196845	46.27611070648216	28.370783554260743	68.56093226511288	25.996443909766214	1.4273372850687358	0.7715224989656261	0.6147997798638786	55.74181398313727	-31.689199362375234
72	5400.0	5112.0		(46.17115804806992, 22.120903131828115, 57.47123088128186)	#2e1639	46.17115804806992	22.120903131828115	57.47123088128186	280.8204219548376	156.84949561514676	57.47123088128186	38.71015575741828	40.651202047896184	-23.736524175112763	40.97559359067735	26.75285072833212	57.11772760378732	33.49445631522043	1.3885475272495746	0.66123705975866	0.4983712962987504	47.07380171448437	-30.280957702552964
73	5472.0	5184.0		(59.735615440640935, 24.17115804806992, 78.05462490895849)	#3b184e	59.735615440640935	24.17115804806992	78.05462490895849	279.60152469519613	176.0342076533326	78.05462490895849	41.48768481129173	52.24931964111023	-31.598265610382946	52.37443554260743	31.03778132556446	77.5157902403496	22.96381834054785	1.4881785161763175	0.8498933550149755	0.6634361660057149	61.06096783169439	-31.163844260181985
74	5544.0	5256.0		(48.72469045884924, 20.733430444282593, 67.01675163874727)	#301443	48.72469045884924	20.733430444282593	67.01675163874727	276.28684280925927	176.10890734018736	67.01675163874727	38.31617047661741	48.35831925298964	-30.58905025847144	43.70581209031319	26.179035433357612	66.55391842680261	23.903917826342912	1.3744151302926355	0.786601901711104	0.6422467130147801	57.22077452018069	-32.31539534660096
75	5616.0	5328.0		(50.2571012381646, 22.959213401310997, 67.122359796067)	#321643	50.2571012381646	22.959213401310997	67.122359796067	277.0868790817336	167.77721112425266	67.122359796067	39.7185497130675	45.428826464459284	-28.250011213256165	45.16780772032046	28.259574857975238	66.68072833211943	27.80770774312536	1.4247189893946688	0.7389504399956623	0.5931363246336729	53.4961812420948	-31.875501670309326
76	5688.0	5400.0		(49.72978878368536, 22.506919155134742, 68.00218499635834)	#311644	49.72978878368536	22.506919155134742	68.00218499635834	275.9020251340751	170.601765077597	68.00218499635834	39.42027885481894	46.24447709809765	-29.30044552382769	44.945178441369265	27.80816506919155	67.5472323379461	26.479647898683908	1.4140199039849624	0.7522179056450633	0.6151912095517057	54.745481731109756	-32.358298242115104
77	5760.0	5472.0		(59.38965768390386, 24.214857975236708, 81.70575382374362)	#3b1851	59.38965768390386	24.214857975236708	81.70575382374362	276.70995122569207	179.42651227469645	81.70575382374362	41.49576486402609	53.307096809267016	-33.585563133113595	52.948689002185	31.050870502549163	81.13084486525855	21.198820839911022	1.4884683506402927	0.8670992783165236	0.7051614007211242	63.00505234662475	-32.21253746472652
78	5832.0	5544.0		(59.26656955571741, 24.710852148579754, 76.91478514202477)	#3b184c	59.26656955571741	24.710852148579754	76.91478514202477	279.71622300351584	173.07469414037348	76.91478514202477	41.69887440489095	50.783264099526576	-30.599808582601373	52.08394027676621	31.381105265841224	76.39274581209033	24.39968457455608	1.4957539645886335	0.8260463294185987	0.6424725944413564	59.289865895396574	-31.07135728999373
79	5904.0	5616.0		(52.56955571740714, 23.20611798980335, 66.05972323379461)	#341742	52.56955571740714	23.20611798980335	66.05972323379461	281.1122063972263	165.42105843439916	66.05972323379461	40.10916908783406	45.831424439459866	-26.920838542293126	46.16492352512746	28.85809938820102	65.6311871813547	28.691317807546636	1.4387306500639476	0.745499144285895	0.565229058087577	53.153090352021245	-30.429474087978797
80	5976.0	5688.0		(45.48069919883467, 21.04734158776402, 60.5360524399126)	#2d153c	45.48069919883467	21.04734158776402	60.5360524399126	277.12457117562434	166.34089705953127	60.5360524399126	38.04652306525421	43.380809625091196	-26.928190482569413	40.91742898761835	25.791077880553534	60.141165331391115	29.315113188764787	1.36474277845236	0.7056371659723161	0.5653834191885863	51.05900592837611	-31.829516185052604
81	6048.0	5760.0		(59.32192279679534, 24.292061179898035, 78.00728332119446)	#3b184e	59.32192279679534	24.292061179898035	78.00728332119446	279.12841859771396	175.59106102479834	78.00728332119446	41.502811492941774	51.850145796054846	-31.54651506407975	52.199737800437006	31.06228860160233	77.4701310997815	23.171908543546483	1.4887211158117282	0.8434003480105088	0.6623496132040062	60.69283509410608	-31.317046007444112
82	6120.0	5832.0		(56.07574654042243, 24.99563000728332, 70.67953386744355)	#381846	56.07574654042243	24.99563000728332	70.67953386744355	280.81978190166444	164.8199251878033	70.67953386744355	41.45291483818853	46.53205923521234	-27.42302317821087	49.36166788055353	30.981498128186452	70.22269482884195	28.56377021823462	1.4869313044503423	0.7568957492808007	0.5757729105125268	54.011616684765144	-30.512380937027935
83	6192.0	5904.0		(60.42024763292061, 25.2476329206118, 77.33284777858704)	#3c194d	60.42024763292061	25.2476329206118	77.33284777858704	280.5173884468558	171.74758424532388	77.33284777858704	42.09131956950029	50.64631057612956	-30.16070946299574	52.89925710123816	32.02579638018937	76.81199563000729	24.988826515704158	1.509831117011223	0.8238186278852483	0.6332532834829752	58.94673163361149	-30.774492903803868
84	6264.0	5976.0		(59.230881281864534, 23.81646030589949, 80.3102694828842)	#3b1750	59.230881281864534	23.81646030589949	80.3102694828842	277.6123559291442	179.37832151343116	80.3102694828842	41.26860084434326	53.372760636284404	-33.21739561874944	52.4682884195193	30.684279577567374	79.74533139111435	21.27584756836154	1.4803198936878759	0.8681673735688686	0.6974313674595092	62.86530799758023	-31.89673321957067
85	6336.0	6048.0		(53.60961398397669, 24.337217771303713, 67.94100509832484)	#351843	53.60961398397669	24.337217771303713	67.94100509832484	280.2796151533373	163.65618601460073	67.94100509832484	40.82772452514345	45.280116600041914	-26.847769024603164	47.4014493809177	29.981061988346685	67.50496722505463	29.35766324932816	1.4645054979338503	0.7365315084868574	0.5636948928499702	52.641159380392	-30.66481386147756
86	6408.0	6120.0		(57.967953386744355, 24.642388929351785, 76.523670793882)	#39184c	57.967953386744355	24.642388929351785	76.523670793882	278.54056406440833	172.88411204279174	76.523670793882	41.52083878097769	50.133730575963156	-30.686229326371837	51.348171886380186	31.091512097596503	76.0048579752367	24.532301734015796	1.4893677612652403	0.8154809435087376	0.6442870815912967	58.77955096573932	-31.47027902029266
87	6480.0	6192.0		(55.7428987618354, 24.705753823743628, 72.78732702112163)	#371848	55.7428987618354	24.705753823743628	72.78732702112163	278.7306107610276	168.44692156058315	72.78732702112163	41.284289655093765	47.59344189172299	-28.952651922084872	49.530269482884194	30.70950448652586	72.30651128914785	26.856416909099618	1.4808826571009093	0.7741603198645447	0.6078889463026192	55.70809424511143	-31.313521102106584
88	6552.0	6264.0		(57.46103423160962, 24.831026948288418, 75.39766933721778)	#39184b	57.46103423160962	24.831026948288418	75.39766933721778	278.71723224059457	171.01979308546095	75.39766933721778	41.55262396566782	49.19132866317802	-29.994509318934202	50.93305899490168	31.14308274581209	74.89200291332848	25.473273811250092	1.4905079075328305	0.8001517271872431	0.6297637506166665	57.61473253372292	-31.372832540762452
89	6624.0	6336.0		(54.0924981791697, 22.21412964311726, 75.57392571012382)	#36164b	54.0924981791697	22.21412964311726	75.57392571012382	275.8453789771099	180.04553646290103	75.57392571012382	39.82565792419855	51.83736180378157	-33.05729025401363	48.50648943918427	28.42285915513474	75.04032774945375	21.16568201722538	1.4285610003296323	0.8431924021433042	0.6940698003834235	61.48086302024604	-32.5261327974168
90	6696.0	6408.0		(58.99344501092498, 24.683903860160232, 77.34158776402039)	#3a184d	58.99344501092498	24.683903860160232	77.34158776402039	279.09348677021814	173.61564177417836	77.34158776402039	41.658585523095105	50.84796890370635	-30.90850785989425	52.02711580480699	31.315414537509103	76.81501092498179	24.133686700310577	1.4943087875776226	0.8270988250967752	0.64895403451472	59.5050569259238	-31.293795077984363
91	6768.0	6480.0		(60.833211944646756, 25.594319009468318, 80.27093954843409)	#3c1950	60.833211944646756	25.594319009468318	80.27093954843409	278.6697925963421	173.6934725801183	80.27093954843409	42.3237527139404	51.33730149602628	-31.386496995163093	53.7967006554989	32.41175836853605	79.72417334304443	23.985232145792924	1.518168579407026	0.8350583645024853	0.6589898789881251	60.17167704594316	-31.440698185486866
92	6840.0	6552.0		(50.08594319009468, 22.970138383102693, 63.57319737800437)	#32163f	50.08594319009468	22.970138383102693	63.57319737800437	280.0695989093779	162.86391861237772	63.57319737800437	39.67965308041029	43.92096310862117	-26.094051924247243	44.3774945375091	28.20043287691187	63.167166788055354	30.186526642779903	1.4233237528724245	0.714423363754289	0.5478698729112567	51.08767509110366	-30.71513282970745
93	6912.0	6624.0		(50.778587035688275, 22.696285506190822, 71.83175528040786)	#321647	50.778587035688275	22.696285506190822	71.83175528040786	274.29168581296415	174.4290494296578	71.83175528040786	39.67168024510241	47.963678322558295	-31.161630397849326	46.28370721048798	28.188320451565914	71.3404005826657	24.348677706327706	1.4230377643369791	0.7801826276096547	0.6542685871607795	57.19756679511826	-33.011470448477446
94	6984.0	6696.0		(62.077931536780774, 26.285506190823014, 80.56518572469047)	#3e1a50	62.077931536780774	26.285506190823014	80.56518572469047	279.5644473069801	171.8027229333912	80.56518572469047	42.790817644320605	50.97148194315304	-30.74552500254586	54.6797305171158	33.19668469774217	80.02238892935179	24.85534442066077	1.5349223702780468	0.8291079021948978	0.645532051696513	59.526290655166385	-31.097990059578375
95	7056.0	6768.0		(60.325564457392574, 26.471230881281866, 78.08375819373634)	#3c1a4e	60.325564457392574	26.471230881281866	78.08375819373634	279.3559494242493	168.55226706713054	78.08375819373634	42.68104124469332	49.01804730081094	-29.569888814109934	53.38235979606701	33.01107345957757	77.5676329206118	26.46630883689638	1.5309846504401818	0.7973331129079512	0.6208484321874341	57.24637355905929	-31.100267570708688
96	7128.0	6840.0		(55.11143481427531, 25.000728332119447, 70.5265841223598)	#371946	55.11143481427531	25.000728332119447	70.5265841223598	279.68387540595455	164.6059194696023	70.5265841223598	41.34879291995194	45.98118300868692	-27.511600084892972	48.86014566642389	30.813359905316823	70.0713255644574	28.744930285422807	1.4831964129400648	0.7479351341459903	0.5776326683894436	53.58318141086288	-30.89305417039502
97	7200.0	6912.0		(54.22286962855062, 24.39766933721777, 71.30881281864531)	#361847	54.22286962855062	24.39766933721777	71.30881281864531	278.1468428325234	167.75404210117765	71.30881281864531	40.94968053970276	46.7666758704347	-28.66002393304541	48.394246176256374	30.174500487982517	70.83970138383103	27.33247794567421	1.4688801050398186	0.7607120500598558	0.6017449384792749	54.849967582606965	-31.501218513067325
98	7272.0	6984.0		(55.39402767662054, 24.456664238892934, 79.99490167516387)	#37184f	55.39402767662054	24.456664238892934	79.99490167516387	273.4227712644583	177.03941438365518	79.99490167516387	41.16747680998915	50.44343272416524	-33.222853314219655	50.72361981063365	30.522020910415144	79.43951930080117	22.491560703914853	1.4766925373752886	0.8205185937518178	0.6975459570576419	60.401141440667665	-33.3695407741403
99	7344.0	7056.0		(58.19227967953387, 25.71959213401311, 75.23962126729789)	#3a194b	58.19227967953387	25.71959213401311	75.23962126729789	279.34491329734817	167.8318845349648	75.23962126729789	42.07129043348182	48.12257431420813	-29.01531871715617	51.535214857975234	31.992681558630732	74.74442097596504	26.94880305178003	1.5091126645341604	0.7827672478184785	0.6092046963115154	56.19315686882734	-31.08771239491335
100	7416.0	7128.0		(54.13765477057538, 25.13401310997815, 70.25637290604516)	#361946	54.13765477057538	25.13401310997815	70.25637290604516	278.5666553677788	163.77449150961002	70.25637290604516	41.307245385542146	45.177177245761534	-27.422995165497287	48.3702694828842	30.746438259286233	69.80514930808448	29.228253330875127	1.4817060875967734	0.7348570852833907	0.5757723223584955	52.84882219824621	-31.25816649701903
101	7488.0	7200.0		(60.47341587764021, 26.155134741442097, 78.51857246904588)	#3c1a4e	60.47341587764021	26.155134741442097	78.51857246904588	279.3231796369706	170.05755709329722	78.51857246904588	42.54681521876128	49.71236981059152	-30.040954850025557	53.44378004369993	32.78506429715951	77.99493809176984	25.746816862078628	1.5261699135125282	0.8086270415438283	0.6307389194900245	58.084237797239666	-31.14437432477351
102	7560.0	7272.0		(53.93517844136927, 24.3401310997815, 76.79388201019665)	#35184c	53.93517844136927	24.3401310997815	76.79388201019665	273.8527333064886	174.17671996813291	76.79388201019665	40.9249137935032	48.74988132683974	-31.86414360428017	49.332454479242536	30.135150000000003	76.2693445010925	24.098033726445276	1.4679917127427449	0.7929710947824573	0.6690185317934909	58.23980234354464	-33.16963636195505
103	7632.0	7344.0		(50.726147123088126, 23.78150036416606, 65.94756008739985)	#321741	50.726147123088126	23.78150036416606	65.94756008739985	278.34076070059075	163.04386720561922	65.94756008739985	40.19977047901589	43.88008574108593	-26.698466966242982	45.417589220684626	28.998119715950473	65.5258994901675	29.992406267683137	1.4419805552950002	0.7137584478610804	0.5605601516462412	51.36409312927291	-31.318068235681462
