# Supplementary material for: Parallel and High Throughput Reaction Monitoring with Computer Vision
Source: Angew Chem Int Ed Engl. 2024 Oct 31;64(1):e202413395. doi: 10.1002/anie.202413395 (PMC11701362; doi:10.1002/anie.202413395)
Supplement: Supplementary file 2 — Supporting Information [file ANIE-64-e202413395-s002.zip › Supporting Info - Machine readable data part 1/Figure 9 - crystal violet mixing analysis/Kineticolor outputs/Well 15 CV Mixing.csv]

frame number	Time (s)	normalised time	Well Coordinates	average color	hexcode	red	green	blue	hue	saturation	value	lightness	a_component	b_component	x	y	z	delta_e	light_ratio	a_ratio	b_ratio	chroma_ab	hue_ab
1	288.0	0.0	(344, 238)	(26.921340131099782, 12.586307356154407, 50.3510560815732)	#1a0c32	26.921340131099782	12.586307356154407	50.3510560815732	262.7752598792694	191.25737719145982	50.3510560815732	29.633617473629982	44.36925298238415	-34.24239824519788	27.1634231609614	15.524617385287693	49.97340859431901	0.0	1.0	1.0	1.0	56.04616354218668	-37.65951028480603
2	360.0	72.0		(33.53532410779315, 10.798980335032775, 70.59723233794611)	#210a46	33.53532410779315	10.798980335032775	70.59723233794611	262.8130518982254	215.9936552151037	70.59723233794611	29.568532907627016	63.124378019740746	-47.77904359727396	33.899439184268026	15.458286511289147	69.99924981791698	23.13006092848644	0.9978036914979792	1.4227054497582574	1.395318261739288	79.16769611053068	-37.12219544425375
3	432.0	144.0		(27.767662053896576, 12.534595775673708, 52.60014566642389)	#1b0c34	27.767662053896576	12.534595775673708	52.60014566642389	262.8122159607344	194.2335918028247	52.60014566642389	29.762267192523595	46.2990409582365	-35.67299187846549	28.01190823015295	15.656288310269485	52.19949016751639	2.405666337101126	1.0043413437123596	1.043493812632332	1.0417784298583184	58.44795585145409	-37.61392603656851
4	504.0	216.0		(33.66351056081573, 10.962126729788784, 69.95702840495265)	#210a45	33.66351056081573	10.962126729788784	69.95702840495265	263.08814814814815	215.04200893275447	69.95702840495265	29.71390795210769	62.46035802611516	-47.1468998634633	33.88478514202477	15.606706431172615	69.367079388201	22.222076641935573	1.0027094389859474	1.4077396806954061	1.376857413019403	78.25679837231986	-37.04656963569371
5	576.0	288.0		(29.330662782228696, 12.695557174071377, 55.65695557174072)	#1d0c37	29.330662782228696	12.695557174071377	55.65695557174072	263.2326314718747	196.83355797793686	55.65695557174072	30.186878579849306	48.5365747297776	-37.11469174970533	29.43903860160233	16.096151478514205	55.22734158776402	5.091437751165097	1.0186700495378822	1.0939236400722816	1.0838812014257866	61.10073183010929	-37.404230017820325
6	648.0	360.0		(29.04151493080845, 12.686088856518573, 56.16897305171158)	#1d0c38	29.04151493080845	12.686088856518573	56.16897305171158	262.5680881712505	197.40676867219918	56.16897305171158	30.135727039370856	48.63864158085451	-37.55891385584961	29.396824471959214	16.042731667880552	55.73414420975965	5.42946303205518	1.016943917366406	1.0962240360495912	1.0968540692419764	61.45233490162893	-37.67543413490016
7	720.0	432.0		(35.9482884195193, 11.264384559359067, 74.84559359067735)	#230b4a	35.9482884195193	11.264384559359067	74.84559359067735	263.2935839719578	216.62208187771864	74.84559359067735	30.38915874321866	65.026463024434	-48.848283660801826	36.07573925710124	16.308563277494535	74.20978150036417	25.310532552776692	1.0254960863371139	1.4655748892200495	1.4265438802217147	81.33016482261819	-36.914103381364555
8	792.0	504.0		(30.44792425345958, 13.396941005098325, 58.84413692643846)	#1e0d3a	30.44792425345958	13.396941005098325	58.84413692643846	262.51093767528323	196.94459916081837	58.84413692643846	30.941025246269398	49.15686029860999	-38.001530761343716	30.84136198106337	16.897557203204663	58.38966496722505	6.225879550094275	1.0441190743520543	1.1079037169755068	1.1097800594814649	62.133028693460716	-37.70641458653868
9	864.0	576.0		(36.732702112163146, 12.088856518572468, 74.80626365622724)	#240c4a	36.732702112163146	12.088856518572468	74.80626365622724	263.57608203365425	213.79143989329077	74.80626365622724	31.143137500840922	63.315173201052815	-47.53055725354866	36.70782228696286	17.116763911143483	74.1790895848507	23.190552246031636	1.050939444991966	1.4270056163936484	1.3880615753954761	79.17048080132002	-36.895474612628625
10	936.0	648.0		(31.640203932993444, 13.809905316824471, 58.821558630735616)	#1f0d3a	31.640203932993444	13.809905316824471	58.821558630735616	263.7675765764308	195.1320546791808	58.821558630735616	31.44149371819706	48.9087873925344	-37.12628003304881	31.5490823015295	17.44380713765477	58.37144209759651	5.673849076500574	1.0610076122557717	1.1023126175226023	1.0842196205768198	61.40382849057941	-37.20185054272309
11	1008.0	720.0		(37.73343044428259, 12.334304442825928, 76.79461034231609)	#250c4c	37.73343044428259	12.334304442825928	76.79461034231609	263.64164331555634	214.04338053281992	76.79461034231609	31.505404885039916	64.06687059230049	-48.036832450695655	37.67193736343772	17.514400823015293	76.15000728332119	24.12024342061676	1.063164323865474	1.4439474700585304	1.4028466145017249	80.07559665332994	-36.86227277040697
12	1080.0	792.0		(36.27749453750911, 13.82884195193008, 68.05025491624181)	#240d44	36.27749453750911	13.82884195193008	68.05025491624181	264.84109287268626	203.1801397793071	68.05025491624181	32.27366950482508	55.91373880447592	-41.59803420952552	35.67296431172615	18.377953619810636	67.5080407865987	13.940961518618632	1.0890897654849057	1.2601911243958797	1.2148107708945062	69.69033388635766	-36.648068434555576
13	1152.0	864.0		(39.264384559359065, 12.780772032046613, 78.14056809905317)	#270c4e	39.264384559359065	12.780772032046613	78.14056809905317	264.31183766255475	213.29187133576298	78.14056809905317	32.08415131322269	64.29851526474067	-47.79505260203425	38.82970138383102	18.162351573197377	77.4869701383831	24.22509135862697	1.082694387270584	1.4491683078430238	1.3957857817022783	80.11657829988316	-36.624550726356446
14	1224.0	936.0		(34.542607428987615, 14.412964311726148, 64.58120903131828)	#220e40	34.542607428987615	14.412964311726148	64.58120903131828	264.07456337741905	198.09016578324122	64.58120903131828	32.387786080936344	52.016350218890615	-39.251250855111095	34.3101383831027	18.508595695557176	64.07952658412236	9.547363265838957	1.0929406816348766	1.1723512730661159	1.146276337715792	65.16411116393088	-37.038002869354756
15	1296.0	1008.0		(33.35761107064822, 15.073561544064093, 59.24544792425346)	#210f3b	33.35761107064822	15.073561544064093	59.24544792425346	264.8357736446379	190.12145948072387	59.24544792425346	32.62215006664577	47.30049545675996	-35.383514467360655	32.86712308812819	18.778836941005096	58.803729060451566	4.3388541961658	1.1008494017200294	1.0660647244960288	1.0333246583370603	59.070550755151174	-36.79861980085436
16	1368.0	1080.0		(37.74581209031318, 14.3401310997815, 70.8150036416606)	#250e46	37.74581209031318	14.3401310997815	70.8150036416606	264.86664947124063	203.3621656090261	70.8150036416606	32.88288459429106	56.77138884297159	-42.21548160488972	37.103889293517845	19.082562359796068	70.2502549162418	15.097707408294578	1.1096480078259936	1.2795209526180538	1.2328424341834752	70.74699624925896	-36.63467221647588
17	1440.0	1152.0		(38.88128186453022, 15.227239621267298, 69.35324107793154)	#260f45	38.88128186453022	15.227239621267298	69.35324107793154	266.22108591805153	199.0120455356955	69.35324107793154	33.644649887059245	54.77694687245721	-40.0328564999592	37.64292061179898	19.98865487254188	68.8119810633649	12.567333843388495	1.1353541266771954	1.2345699598369442	1.169102006620502	67.8464701234657	-36.16060538849664
18	1512.0	1224.0		(37.84340859431901, 15.242534595775673, 68.18208302986162)	#250f44	37.84340859431901	15.242534595775673	68.18208302986162	265.6151115758193	197.99314205140257	68.18208302986162	33.4921031280171	53.66636717783507	-39.58637798104026	36.904872541879094	19.80495866715222	67.65268754552075	11.396594373998761	1.130206366395215	1.209539570096935	1.1560632435139617	66.68703238054609	-36.41391367204746
19	1584.0	1296.0		(35.62345229424618, 16.032774945375092, 60.7428987618354)	#23103c	35.62345229424618	16.032774945375092	60.7428987618354	266.2902568947823	187.69406474820147	60.7428987618354	33.63334745740682	47.31443621807463	-34.639967861911146	34.57423160961399	19.975005731973784	60.29579752367079	4.9829715868193825	1.1349727210097138	1.0663789231894394	1.011610448948885	58.639434241033484	-36.20870103812039
20	1656.0	1368.0		(36.01529497450838, 16.285506190823014, 61.80480699198834)	#24103d	36.01529497450838	16.285506190823014	61.80480699198834	266.00627220071044	187.80774941667258	61.80480699198834	33.86906755679021	47.508664150725856	-34.92986157125482	35.05696285506191	20.2609570793882	61.34961398397669	5.316723212235514	1.142927203772176	1.0707564576214106	1.0200763778615694	58.96751986283201	-36.32449339865493
21	1728.0	1440.0		(38.78514202476329, 15.994901675163876, 66.69118718135469)	#260f42	38.78514202476329	15.994901675163876	66.69118718135469	266.9726747694164	193.84199547872052	66.69118718135469	34.11889904068258	51.91744777669033	-37.595259265997626	37.30137654770575	20.56699202476329	66.18422432629278	9.398652691387795	1.151357881670839	1.1701221969480313	1.097915484680456	64.10011624734348	-35.90962610285213
22	1800.0	1512.0		(37.533139111434814, 16.81063364894392, 60.9169701383831)	#25103c	37.533139111434814	16.81063364894392	60.9169701383831	268.1898345387893	184.63025622018435	60.9169701383831	34.425488773277166	46.917017951065674	-33.39378555155241	35.78592862345229	20.946745797523672	60.4759067734887	5.4930210623881095	1.1617038926790264	1.0574218585490511	0.975217486591656	57.58777202569734	-35.441844401168474
23	1872.0	1584.0		(40.47778587035688, 15.72396212672979, 70.22505462490896)	#280f46	40.47778587035688	15.72396212672979	70.22505462490896	267.251369771482	197.9034215248032	70.22505462490896	34.213757700398595	54.94154810484475	-39.577691797901046	38.7535542607429	20.68399292789512	69.68004369992717	12.697104628488505	1.1545589306079265	1.2382797638413723	1.1558095760261586	67.7123873172894	-35.76746805567364
24	1944.0	1656.0		(39.27530954115076, 17.100509832483613, 62.892206846321926)	#27113e	39.27530954115076	17.100509832483613	62.892206846321926	269.05522331085376	185.66501835531727	62.892206846321926	34.87469629932544	48.23551298051373	-33.90443872974044	37.12450109249818	21.51154987618354	62.43428987618354	6.521586483699999	1.1768626064758827	1.0871382711731612	0.9901303783386481	58.959101740715425	-35.10314244092345
25	2016.0	1728.0		(39.190823015294974, 17.412235979606702, 62.19883466860889)	#27113e	39.190823015294974	17.412235979606702	62.19883466860889	269.176478241072	183.61409384184827	62.19883466860889	35.05609356024386	47.25305759833304	-33.14636235249926	37.04106336489439	21.74247407137655	61.75096868171887	6.23865936327278	1.1829839401632003	1.0649955638670283	0.9679918478591863	57.71943164649631	-35.04831287222089
26	2088.0	1800.0		(41.42534595775674, 16.686088856518573, 67.79242534595775)	#291043	41.42534595775674	16.686088856518573	67.79242534595775	269.0444498282717	192.2355740822312	67.79242534595775	34.950189675294276	52.41008685795312	-36.84347102120182	39.029592134013114	21.60745554260743	67.28136198106336	9.984314146503799	1.1794101650395987	1.1812253606965484	1.0759605900666935	64.06448752115581	-35.10661833623844
27	2160.0	1872.0		(40.603787327021124, 17.73415877640204, 63.081573197378006)	#28113f	40.603787327021124	17.73415877640204	63.081573197378006	270.25922713693745	183.3117040560668	63.081573197378006	35.46066001014665	47.819547356562516	-33.01987058379032	38.00975965040059	22.263439956300072	62.62809905316824	6.881390112017201	1.1966362203906413	1.0777631837873907	0.9642978376498788	58.112141268041285	-34.62546270721593
28	2232.0	1944.0		(39.252002913328475, 17.959213401310997, 60.26292789512018)	#27113c	39.252002913328475	17.959213401310997	60.26292789512018	270.1998863695057	179.00635718688437	60.26292789512018	35.39404038889325	45.344231025655795	-31.300535583255616	36.8534231609614	22.17708684632192	59.839890750182086	6.541223912180506	1.1943881107458205	1.0219741820683512	0.9140871313721483	55.09830138131934	-34.61681618629259
29	2304.0	2016.0		(38.04661325564457, 17.914785142024762, 54.35251274581209)	#261136	38.04661325564457	17.914785142024762	54.35251274581209	273.1499730156509	170.951076032482	54.35251274581209	35.15170119655937	42.00493336194056	-27.67483693364461	35.06692643845594	21.86484780772032	53.988135469774214	8.897871477037873	1.1862102636588245	0.9467126565916651	0.8082038160842224	50.30219702999946	-33.37878175433841
30	2376.0	2088.0		(42.24326292789512, 18.45156591405681, 63.050254916241805)	#2a123f	42.24326292789512	18.45156591405681	63.050254916241805	272.00770813600286	180.37461879678403	63.050254916241805	36.124404255486105	47.34798799614587	-31.860039981264098	39.02923525127458	23.136066598689002	62.60426802621995	7.528532807092083	1.21903457408236	1.0671351175316015	0.9304266527456825	57.06920461063847	-33.936259252026275
31	2448.0	2160.0		(43.44282592862345, 18.766205389657685, 64.03568827385288)	#2b1240	43.44282592862345	18.766205389657685	64.03568827385288	272.706298769206	180.27007199645135	64.03568827385288	36.48120789967499	47.84482938415757	-31.875938767314672	39.91164603058995	23.61444152949745	63.58299344501093	8.03549976217353	1.231075076545699	1.0783329934167096	0.9308909539297505	57.49089641931792	-33.672973723399615
32	2520.0	2232.0		(39.18353969410051, 18.88419519300801, 54.45156591405681)	#271236	39.18353969410051	18.88419519300801	54.45156591405681	274.2437645902445	166.56416361253045	54.45156591405681	35.91220336690357	40.898151453118594	-26.440662962668426	35.9443481427531	22.8546513401311	54.095892206846315	10.598880132558756	1.2118737578650565	0.9217678618424412	0.7721615400106048	48.70079516997287	-32.88267617466339
33	2592.0	2304.0		(41.04151493080845, 19.314639475600874, 57.84777858703569)	#291339	41.04151493080845	19.314639475600874	57.84777858703569	273.8309454504215	169.85873465533524	57.84777858703569	36.4477097387552	42.75312522132105	-27.874332840972173	37.66743627093955	23.56925189366351	57.46244719592134	9.465515270190762	1.2299446657563446	0.9635755021229511	0.8140298071815469	51.0373211240486	-33.10368761176654
34	2664.0	2376.0		(38.931536780772035, 19.099781500364166, 53.001456664238894)	#261335	38.931536780772035	19.099781500364166	53.001456664238894	275.09871742539804	163.10735045553858	53.001456664238894	35.99922694158678	39.66945412384387	-25.25732838208721	35.59767662053897	22.96978203932993	52.66243991260015	11.972492374366222	1.2148104082676152	0.8940753214752967	0.737603955226158	47.027632594936584	-32.484688521806454
35	2736.0	2448.0		(47.02986161689731, 19.285506190823014, 69.01529497450838)	#2f1345	47.02986161689731	19.285506190823014	69.01529497450838	273.47412820925905	183.743272335845	69.01529497450838	37.2906659773326	50.87069746853462	-33.56746183541803	42.82619810633649	24.724052425345956	68.51799708667153	10.067507703091042	1.2583906102761968	1.1465304022299345	0.9802894527145304	60.94753772719142	-33.419163225634584
36	2808.0	2520.0		(44.6504005826657, 19.757465404224327, 63.59359067734887)	#2c133f	44.6504005826657	19.757465404224327	63.59359067734887	274.0718095269743	175.7757633369219	63.59359067734887	37.222102854174956	46.49420945625926	-30.323515907766385	40.72222869628551	24.62874615440641	63.15522942461762	8.801033414391808	1.2560769162690895	1.047892545649096	0.8855546767089809	55.508802274693956	-33.11238411350214
37	2880.0	2592.0		(42.22432629278951, 19.831026948288418, 59.462490895848504)	#2a133b	42.22432629278951	19.831026948288418	59.462490895848504	273.9023045539751	169.95627250679797	59.462490895848504	36.92256979181404	43.2107265431686	-28.146090552951097	38.73003641660597	24.215251595047338	59.0661762563729	9.572668221852753	1.2459690358313582	0.9738889802883199	0.8219661003708546	51.569073113673646	-33.078939343233465
38	2952.0	2664.0		(43.805535324107794, 20.199563000728332, 60.69482884195193)	#2b143c	43.805535324107794	20.199563000728332	60.69482884195193	274.97589928057556	170.1346389228886	60.69482884195193	37.350608361377084	43.99184849950516	-28.22696198639305	39.865542607428985	24.807576598689003	60.2898761835397	9.791825973178488	1.2604133934918411	0.9914940086318599	0.8243278342909749	52.26895940598677	-32.68588406591136
39	3024.0	2736.0		(46.65695557174072, 20.246904588492352, 64.89803350327749)	#2e1440	46.65695557174072	20.246904588492352	64.89803350327749	275.48853293315506	175.44503675439086	64.89803350327749	37.76866231318328	47.25532189840223	-30.21081190271745	42.118055353241076	25.395332811361985	64.45152221412964	9.526911187075445	1.2745208156510899	1.0650465969567695	0.8822633183104861	56.08706271095846	-32.591198347554474
40	3096.0	2808.0		(45.22068463219228, 20.56081573197378, 61.11653313911143)	#2d143d	45.22068463219228	20.56081573197378	61.11653313911143	276.48294811701953	169.2129348253548	61.11653313911143	37.740874509886986	44.332781028899035	-27.833314355280734	40.755294974508374	25.35598000728332	60.710975965040056	10.334665121005385	1.2735831034962706	0.9991779903641922	0.8128319212917293	52.345858114622466	-32.121709398298414
41	3168.0	2880.0		(42.75455207574654, 20.555717407137656, 57.708667152221416)	#2a1439	42.75455207574654	20.555717407137656	57.708667152221416	275.84991472427515	164.16948532195775	57.708667152221416	37.401889342526104	41.45654931322329	-26.143138894831353	38.86373634377276	24.879181034231607	57.33713765477057	11.594304313667363	1.2621438936980562	0.9343531055094103	0.7634727774506167	49.011316981225455	-32.23616265968756
42	3240.0	2952.0		(46.56809905316825, 20.88856518572469, 62.20247632920612)	#2e143e	46.56809905316825	20.88856518572469	62.20247632920612	277.29426697694095	169.36700857102713	62.20247632920612	38.103156245322424	44.96357991003735	-27.917897700327643	41.73431900946832	25.872239169701388	61.789337217771305	10.587049572199007	1.285808466658828	1.013395017668861	0.8153020562525237	52.925726545152635	-31.83615591888353
43	3312.0	3024.0		(47.1646030589949, 20.84340859431901, 65.23743627093955)	#2f1441	47.1646030589949	20.84340859431901	65.23743627093955	275.57396682689944	173.52731352781592	65.23743627093955	38.173564573828756	46.613201935969904	-29.729713760245357	42.61959941733431	25.973378892935173	64.79349599417336	9.916164815150225	1.288184427965914	1.0505744136480428	0.8682135388812792	55.286946696210585	-32.52956779822108
44	3384.0	3096.0		(46.115076474872545, 21.190823015294974, 60.27239621267298)	#2e153c	46.115076474872545	21.190823015294974	60.27239621267298	278.2649695298086	165.34602556976097	60.27239621267298	38.203948065416256	43.38177833931428	-26.483707548898373	41.22002184996359	26.017105273124542	59.8815804806992	11.60271321476396	1.2892097328114849	0.9777441679385064	0.7734185952531061	50.82681828933397	-31.403230015902473
45	3456.0	3168.0		(42.860888565185725, 20.592862345229424, 56.310269482884195)	#2a1438	42.860888565185725	20.592862345229424	56.310269482884195	277.40701468189235	161.74560881599714	56.310269482884195	37.426297581152	40.84702432849774	-25.142110740506496	38.64767662053897	24.913310983248362	55.95309541150765	12.48788175058004	1.2629675608945305	0.9206155520516689	0.7342391896873753	47.964623723957	-31.61307767169722
46	3528.0	3240.0		(44.23160961398398, 21.179898033503278, 58.99781500364166)	#2c153a	44.23160961398398	21.179898033503278	58.99781500364166	276.57268315229953	163.4563725248136	58.99781500364166	37.955763303874946	41.779762594888744	-26.063093364513158	40.03882010196649	25.66136388929352	58.61963583394028	11.95259804469253	1.280834624313099	0.9416377285296306	0.7611351628435726	49.24259739506634	-31.956781027081618
47	3600.0	3312.0		(46.40203932993445, 21.61252731245448, 60.49817916970138)	#2e153c	46.40203932993445	21.61252731245448	60.49817916970138	278.2498595242555	163.90313493210053	60.49817916970138	38.47741912981039	42.91022306456135	-26.164064125175123	41.53651857246905	26.412881733430446	60.10932265112891	12.066527180166018	1.2984381391860185	0.967116193765938	0.7640838687122139	50.25779039110941	-31.37231791284463
48	3672.0	3384.0		(50.37363437727604, 21.215586307356155, 68.79096868171887)	#321544	50.37363437727604	21.215586307356155	68.79096868171887	276.7728601827896	176.3563260984648	68.79096868171887	38.79765287135822	49.08234073375378	-30.8453299447778	45.01810633648944	26.881412388929352	68.31521485797523	10.850475287315554	1.3092445735281228	1.1062241853213275	0.9007935052885355	57.96991074088791	-32.1469170118275
49	3744.0	3456.0		(42.209031318281134, 21.179898033503278, 54.57465404224326)	#2a1536	42.209031318281134	21.179898033503278	54.57465404224326	277.7828182591437	156.03695399767787	54.57465404224326	37.67043749767191	38.656803163914844	-23.512593424250916	38.163124544792424	25.25641000728332	54.24070648215586	14.572277465207284	1.27120617424429	0.8712520623068117	0.6866514797207084	45.245889099318006	-31.30961773026555
50	3816.0	3528.0		(50.368536052439914, 22.471230881281866, 66.92643845593591)	#321642	50.368536052439914	22.471230881281866	66.92643845593591	277.6522437210217	169.38116225922298	66.92643845593591	39.46847346960573	46.22011608541465	-28.55748352735357	45.03195193008012	27.880775833940277	66.48188638018937	11.509489217028824	1.3318817219911636	1.041714993573711	0.833980240602991	54.330737123328966	-31.710190907078616
51	3888.0	3600.0		(44.21412964311726, 21.27676620538966, 59.04005826656955)	#2c153b	44.21412964311726	21.27676620538966	59.04005826656955	276.4439044147428	163.1034886876712	59.04005826656955	38.009012745573976	41.61854293762299	-26.000253656187578	40.06873270211216	25.737415207574653	58.66242534595776	12.068413281695468	1.2826315511225381	0.9380041389055329	0.7593000195257593	49.07256164535192	-31.994159755903816
52	3960.0	3672.0		(43.58485069191551, 21.53386744355426, 56.47195921340131)	#2b1538	43.58485069191551	21.53386744355426	56.47195921340131	277.8686679174484	157.76349050763514	56.47195921340131	38.05807685008547	39.70198702861827	-24.17110736891037	39.326467589220684	25.807621864530226	56.122578295702844	13.935056052399753	1.2842872418108302	0.8948085523184509	0.705882432527929	46.48107362636933	-31.333621153625227
53	4032.0	3744.0		(44.36125273124545, 21.82884195193008, 58.19956300072833)	#2c153a	44.36125273124545	21.82884195193008	58.19956300072833	277.17123575705386	159.35744856585075	58.19956300072833	38.332755497717564	40.39451634386296	-24.879953830657076	40.143867443554264	26.203023452294246	57.83585579024035	13.383904479750871	1.2935563986350525	0.9104168681834858	0.7265832741182553	47.441849176336284	-31.62991432794631
54	4104.0	3816.0		(44.417334304442825, 21.894391842680264, 58.60597232337946)	#2c153a	44.417334304442825	21.894391842680264	58.60597232337946	276.8106338656879	159.73547833867718	58.60597232337946	38.37936827567402	40.48759557248166	-25.07431884415512	40.27294974508376	26.270521070648215	58.23885651857247	13.251758420795689	1.2951293681855278	0.9125146999557641	0.7322594248395413	47.623175668356986	-31.770291957980387
55	4176.0	3888.0		(51.04297159504734, 23.040786598689003, 66.48871085214859)	#331742	51.04297159504734	23.040786598689003	66.48871085214859	278.6699969825996	166.63311023233905	66.48871085214859	39.84877612426115	45.46406326091795	-27.634919974527385	45.45144209759651	28.458184712308814	66.05423160961399	12.215025374551248	1.3447152093301236	1.0246749765872434	0.8070380986940036	53.20403979202408	-31.292948011446356
56	4248.0	3960.0		(53.57174071376548, 23.407137654770576, 71.17771303714494)	#351747	53.57174071376548	23.407137654770576	71.17771303714494	277.88684078122856	171.1420078381614	71.17771303714494	40.36405554153644	47.971880933552455	-29.586286245600814	47.74190823015295	29.253168674435546	70.7000072833212	12.239305872332263	1.3621035493710862	1.0811964977773831	0.8640249445656151	56.36177511496211	-31.663888879106363
57	4320.0	4032.0		(46.7836853605244, 22.71959213401311, 59.51347414420976)	#2e163b	46.7836853605244	22.71959213401311	59.51347414420976	279.24145849004316	157.65236440180146	59.51347414420976	39.12720880455617	40.850179802064815	-24.39843501665043	41.86977421704297	27.369333678077204	59.1455353241078	14.121464670921144	1.3203655894989612	0.9206866705257242	0.7125212095818096	47.58172780724485	-30.848448139037888
58	4392.0	4104.0		(47.99708667152221, 23.230152949745083, 62.365622723962126)	#2f173e	47.99708667152221	23.230152949745083	62.365622723962126	277.9710792250572	160.01675853692717	62.365622723962126	39.56670705511729	41.85901878411122	-25.515327152093892	43.193044428259284	28.029167254187907	61.97426802621995	13.458429114429437	1.3351966593456384	0.943424014840422	0.7451384383005981	49.02253944102606	-31.364558243194672
59	4464.0	4176.0		(54.238164603059, 23.847778587035688, 72.18062636562273)	#361748	54.238164603059	23.847778587035688	72.18062636562273	277.7263754313528	170.75047424927348	72.18062636562273	40.67484416151199	47.974242893363936	-29.64371301409723	48.40563729060452	29.73974337217771	71.69729788783685	12.49209929860499	1.3725912537579068	1.08124973193511	0.865702010759554	56.39395093849728	-31.71228916490228
60	4536.0	4248.0		(44.15877640203933, 21.860888565185725, 57.872541879096865)	#2c1539	44.15877640203933	21.860888565185725	57.872541879096865	277.15112045950974	158.6757950641211	57.872541879096865	38.323579405888985	40.080932529832495	-24.674362536473403	39.98918426802622	26.189749650400582	57.51242534595775	13.61809230440557	1.293246747211741	0.9033492753584507	0.7205792760129968	47.06703006396629	-31.61701259030492
61	4608.0	4320.0		(53.68171886380189, 24.14202476329206, 70.0706482155863)	#351846	53.68171886380189	24.14202476329206	70.0706482155863	278.5899143672693	167.14272350244784	70.0706482155863	40.74979270079375	46.431633132246574	-28.267203740780424	47.80219956300073	29.857885695557172	69.61136198106335	12.787717268112264	1.375120426557969	1.0464821923118979	0.825503036860001	54.35928037281517	-31.33271787596785
62	4680.0	4392.0		(52.92571012381646, 24.21267297887837, 69.64821558630736)	#341845	52.92571012381646	24.21267297887837	69.64821558630736	277.917060737701	166.35118742614532	69.64821558630736	40.69850021310877	45.77122285328294	-28.103010442201537	47.369169701383825	29.776998980335037	69.19386016023306	12.731426948810725	1.3733895380584256	1.0315977794680342	0.8207080076858423	53.71018560198223	-31.549451924051567
63	4752.0	4464.0		(50.39839766933722, 24.310269482884195, 66.46467589220684)	#321842	50.39839766933722	24.310269482884195	66.46467589220684	277.1322436849926	161.7306259314456	66.46467589220684	40.44231373223943	43.058620352079636	-26.604637360998073	45.524333576110706	29.375186868171888	66.04313182811362	13.299664056911716	1.3647444078748658	0.9704607911513663	0.7769501765177641	50.61473615198187	-31.710682325065868
64	4824.0	4536.0		(46.000728332119444, 22.54260742898762, 60.230881281864534)	#2e163c	46.000728332119444	22.54260742898762	60.230881281864534	277.3454953039848	159.5611690871495	60.230881281864534	38.942144088702825	40.99226230686412	-25.192538032844325	41.5747414420976	27.094617436270937	59.85399854333576	13.414645117527659	1.3141204958644082	0.9238889445161318	0.7357118462453868	48.11475388663087	-31.57355851873852
65	4896.0	4608.0		(45.57465404224326, 22.758193736343774, 57.918426802621994)	#2d1639	45.57465404224326	22.758193736343774	57.918426802621994	278.9356809943034	154.80150147129095	57.918426802621994	38.99289906497405	39.420587999558165	-23.557661327776657	40.97030589949017	27.169775994173342	57.566824471959215	15.041577045403983	1.3158332457950026	0.8884663443671061	0.6879676230352925	45.92326388079503	-30.86245138176797
66	4968.0	4680.0		(48.54843408594319, 24.00801165331391, 63.12527312454479)	#30183f	48.54843408594319	24.00801165331391	63.12527312454479	277.6413197289045	158.0175606604285	63.12527312454479	40.04990044037206	41.20912295003606	-25.17603512373442	43.85627093954844	28.7667467006555	62.73410050983248	14.166309078755209	1.351502241534001	0.9287765779242948	0.7352299025161031	48.29104015097105	-31.422157144845954
67	5040.0	4752.0		(52.21485797523671, 24.409322651128914, 67.82738528769119)	#341843	52.21485797523671	24.409322651128914	67.82738528769119	278.4248402194153	163.23209165977644	67.82738528769119	40.70776740834932	44.39482546395282	-26.985665119017998	46.71764748725419	29.79160224326293	67.39320466132556	13.240000996716516	1.3737022638081184	1.0005763559187897	0.7880775442707912	51.95311973202975	-31.29358099817196
68	5112.0	4824.0		(55.39766933721777, 24.793153678077203, 73.40495265841224)	#371849	55.39766933721777	24.793153678077203	73.40495265841224	277.7741819489392	168.87155826759934	73.40495265841224	41.294530984194054	47.51254056545104	-29.294507498075617	49.511726147123085	30.72597823743627	72.91883466860888	13.051390101294817	1.3935028695346003	1.070843824761144	0.8555039658235342	55.81764667682111	-31.65647644988519
69	5184.0	4896.0		(49.14785142024763, 24.213401310997813, 62.24836125273124)	#31183e	49.14785142024763	24.213401310997813	62.24836125273124	279.3339971659454	155.8099617396188	62.24836125273124	40.220592172362	40.864053022328925	-24.318564006055254	44.03827385287691	29.03036257101238	61.86801165331391	14.928259980236897	1.3572623122422711	0.9209993469701443	0.710188691572316	47.55274318825693	-30.757255897187772
70	5256.0	4968.0		(48.94100509832484, 24.292061179898035, 62.97815003641661)	#30183e	48.94100509832484	24.292061179898035	62.97815003641661	278.2291588222005	156.64087707733407	62.97815003641661	40.24321261718724	40.914352083670835	-24.750233493394227	44.107261471230885	29.06541790968682	62.59128914785142	14.649267592801612	1.3580256495177614	0.922132993762933	0.7227949782070294	47.81797009915952	-31.170914399043873
71	5328.0	5040.0		(48.353969410050986, 23.471959213401313, 62.093226511289146)	#30173e	48.353969410050986	23.471959213401313	62.093226511289146	278.6554019650367	158.60704483074107	62.093226511289146	39.73582786159134	41.55360576166814	-25.04909720523666	43.388397669337216	28.285872629278952	61.70701383831027	13.946300871754929	1.3409037184525647	0.9365405763799111	0.7315228631437787	48.51968077588242	-31.08216299922314
72	5400.0	5112.0		(52.45520757465404, 24.912600145666424, 70.00145666423889)	#341846	52.45520757465404	24.912600145666424	70.00145666423889	276.6511056907943	164.24884509738638	70.00145666423889	41.007255173745705	44.556882908576874	-27.78657974786559	47.42624908958485	30.266109927166788	69.55056809905315	13.079466043887056	1.3838086156790261	1.0042288277034375	0.8114671042867844	52.511044824999665	-31.948505136240275
73	5472.0	5184.0		(47.65768390386016, 23.92571012381646, 61.45229424617626)	#2f173d	47.65768390386016	23.92571012381646	61.45229424617626	277.9442589861036	155.71882333420248	61.45229424617626	39.892100616093416	40.16660229956598	-24.365980655257925	43.05969410050983	28.524465112891477	61.077028404952664	14.847301894851935	1.3461772141586201	0.9052801117817616	0.7115734266268859	46.979324745933745	-31.241959155424333
74	5544.0	5256.0		(50.7319737800437, 24.34231609613984, 64.99271667880554)	#321840	50.7319737800437	24.34231609613984	64.99271667880554	278.9511404153154	159.49251975121868	64.99271667880554	40.48674105513611	42.61319398953073	-25.61003232660768	45.40332847778587	29.444607574654043	64.58621267297887	13.978260836536975	1.3662436282429566	0.9604217138036869	0.7479041667357281	49.71677843303273	-31.005376013254576
75	5616.0	5328.0		(50.37363437727604, 24.31536780772032, 66.51784413692644)	#321842	50.37363437727604	24.31536780772032	66.51784413692644	277.0474941322657	161.7856321650297	66.51784413692644	40.44252169261076	43.057891946621126	-26.63722319317825	45.52441369264385	29.375511565914056	66.09581937363438	13.281218534196316	1.3647514255928854	0.9704443742543137	0.777901798887986	50.63125238753327	-31.74248569625033
76	5688.0	5400.0		(50.18281136198107, 24.37290604515659, 63.95193008011653)	#32183f	50.18281136198107	24.37290604515659	63.95193008011653	279.12664237606276	157.81620845955857	63.95193008011653	40.43336047165974	41.85741468483778	-25.04465425570992	44.93556445739257	29.36121001456664	63.55613983976693	14.40632760118537	1.364442275994151	0.9433878614421649	0.7313931131918353	48.777842007273364	-30.893457030102986
77	5760.0	5472.0		(47.89949016751639, 23.867443554260742, 62.14348142753095)	#2f173e	47.89949016751639	23.867443554260742	62.14348142753095	277.6716838239492	157.06216377764494	62.14348142753095	39.89393199192187	40.67705209532457	-24.811640305435855	43.29835396941005	28.527269126001457	61.760721048798246	14.416851137577142	1.3462390147751018	0.9167846957323017	0.7245882758493825	47.64703623324412	-31.381793392291907
78	5832.0	5544.0		(52.23597960670065, 25.658412235979608, 69.30589949016752)	#341945	52.23597960670065	25.658412235979608	69.30589949016752	276.5348418101722	160.5939657618462	69.30589949016752	41.356520197479036	43.02014766826551	-26.771476066208265	47.410917698470506	30.82581712308813	68.86942461762564	13.966431599586548	1.3955947239408382	0.9695936887949348	0.7818224609884814	50.66996187252298	-31.89404089851357
79	5904.0	5616.0		(52.73925710123817, 26.13401310997815, 70.31828113619811)	#341a46	52.73925710123817	26.13401310997815	70.31828113619811	276.1285749608506	160.22843796285747	70.31828113619811	41.65650325495494	42.93932992408034	-26.86378250666035	48.00743627093955	31.31202190823015	69.87643845593591	14.178802230105635	1.405717789669916	0.9677722079551007	0.7845181378447317	50.65026026482166	-32.03099667829592
80	5976.0	5688.0		(52.68608885651857, 25.782228696285507, 68.37581937363437)	#341944	52.68608885651857	25.782228696285507	68.37581937363437	277.898462748585	158.84805070302514	68.37581937363437	41.46198561309066	42.71428420177315	-26.027853635505572	47.48383831026948	30.996174697742173	67.94988346686088	14.49579103229729	1.3991537027157204	0.9627000981677994	0.7601060372328241	50.01958856029454	-31.355947329534747
81	6048.0	5760.0		(48.521485797523674, 24.401310997815003, 62.903860160233066)	#30183e	48.521485797523674	24.401310997815003	62.903860160233066	277.58739406779665	156.0818368126715	62.903860160233066	40.25206250635791	40.47616937392684	-24.687989516919927	43.920706482155865	29.079140429715952	62.51883466860888	14.80520857814902	1.3583242930829131	0.9122571748051973	0.7209772323812671	47.41114967572882	-31.380638860173466
82	6120.0	5832.0		(60.56518572469046, 27.617625637290605, 82.0721048798252)	#3c1b52	60.56518572469046	27.617625637290605	82.0721048798252	276.3028649386085	169.1913741846741	82.0721048798252	43.27706531430195	48.82565626450308	-30.730323254481064	54.65282592862346	34.0272064603059	81.52756008739986	14.776260350116857	1.4604043989166304	1.100438997336472	0.8974349002786524	57.69139863952259	-32.18585332451214
83	6192.0	5904.0		(53.05753823743627, 26.343772760378734, 69.68608885651857)	#351a45	53.05753823743627	26.343772760378734	69.68608885651857	276.9806247794451	158.60110369046498	69.68608885651857	41.79122984015905	42.549817238507096	-26.25463820509022	48.101981063364896	31.532036656955572	69.25266569555717	14.660224941630966	1.4102642000203904	0.9589933203383113	0.7667289544701251	49.99792970024398	-31.675952127234726
84	6264.0	5976.0		(50.62927895120175, 24.366351056081573, 66.28186453022579)	#321842	50.62927895120175	24.366351056081573	66.28186453022579	277.5940920938315	161.25762320751608	66.28186453022579	40.4963670931353	43.02248587438312	-26.398494749546764	45.6182884195193	29.459663313911143	65.86270939548436	13.46625163096042	1.3665684633059643	0.9696463875888167	0.7709300779845015	50.47588350740721	-31.533179077339867
85	6336.0	6048.0		(61.07428987618354, 27.72760378732702, 81.99781500364166)	#3d1b51	61.07428987618354	27.72760378732702	81.99781500364166	276.86739226712115	168.77161738450744	81.99781500364166	43.380624884762554	48.877202206644434	-30.512385114476913	54.92152221412964	34.205859169701384	81.4551128914785	14.940375394400021	1.4638990640736183	1.1016007464910458	0.891070330296037	57.61932437059081	-31.97513945917753
86	6408.0	6120.0		(56.359067734887105, 27.450109249817917, 75.24180626365623)	#381b4b	56.359067734887105	27.450109249817917	75.24180626365623	276.29369989941785	161.96956643789872	75.24180626365623	42.71839476789973	44.63414215385758	-27.91083261906493	51.17383831026948	33.07415337217771	74.76388929351785	14.538579242547376	1.4415518053411291	1.005970106631694	0.8150957307138706	52.64238998469033	-32.018760354301314
87	6480.0	6192.0		(55.839766933721776, 27.34231609613984, 73.86525855790241)	#371b49	55.839766933721776	27.34231609613984	73.86525855790241	276.7527709938005	160.60798485461018	73.86525855790241	42.60330111459918	44.0340002416234	-27.319120923773443	50.610655498907505	32.88004884923525	73.40002913328479	14.705674313555345	1.4376679172737012	0.9924440300833136	0.7978156415374512	51.820146133787055	-31.81586589507856
88	6552.0	6264.0		(56.772032046613255, 27.412235979606702, 76.35761107064822)	#381b4c	56.772032046613255	27.412235979606702	76.35761107064822	275.9908931281807	163.45548889249227	76.35761107064822	42.75043728092308	45.296321530565066	-28.488330695959974	51.58761107064822	33.128328426802625	75.8681573197378	14.353386754045735	1.442633094625229	1.0208943916308213	0.8319607316042809	53.51020211177218	-32.16712342974803
89	6624.0	6336.0		(52.73051711580481, 26.279679533867444, 68.2490895848507)	#341a44	52.73051711580481	26.279679533867444	68.2490895848507	277.81445231153685	156.81087657140418	68.2490895848507	41.71462967779075	41.9320520099411	-25.518274550326847	47.6344719592134	31.406819089584847	67.82939548434086	15.099706576638134	1.4076792924424861	0.9450700471921246	0.7452245128276173	49.086447435012694	-31.323126105866162
90	6696.0	6408.0		(51.29715950473416, 25.10924981791697, 67.21922796795339)	#331943	51.29715950473416	25.10924981791697	67.21922796795339	277.3135928879049	159.7466194253023	67.21922796795339	40.96028089773737	42.574361668476364	-26.182010894297335	46.363321194464675	30.191353262927898	66.79812818645303	14.017303000160595	1.3822234472111488	0.9595465058963151	0.7646079782968785	49.98073594843651	-31.590322909069958
91	6768.0	6480.0		(55.28040786598689, 27.71376547705754, 73.3619810633649)	#371b49	55.28040786598689	27.71376547705754	73.3619810633649	276.2335859593139	158.66931080356613	73.3619810633649	42.72036022242433	43.02139981963188	-26.828372889804974	50.351063364894394	33.077474712308806	72.90549890750181	15.101235575007488	1.4416181305046483	0.9696219099454435	0.783484050903688	50.70110880794467	-31.947883460259543
92	6840.0	6552.0		(62.96285506190823, 28.90240349599417, 87.31536780772032)	#3e1c57	62.96285506190823	28.90240349599417	87.31536780772032	274.9858480567574	170.59203062960862	87.31536780772032	44.14902372095248	49.85782599416056	-31.997051325803216	57.27461762563729	35.55101142024763	86.73123816460306	15.68002024931232	1.4898290348871277	1.1237021730781793	0.9344278720399044	59.241996137960086	-32.69096276351487
93	6912.0	6624.0		(53.799708667152224, 26.483612527312456, 69.65768390386016)	#351a45	53.799708667152224	26.483612527312456	69.65768390386016	277.96180707851147	158.04987452948555	69.65768390386016	41.94030544798073	42.71611946823023	-25.98141622969321	48.503313911143486	31.7766824399126	69.22594319009468	14.91412897805768	1.4152948247139276	0.9627414616421364	0.7587498995733108	49.997008427751794	-31.309408607596914
94	6984.0	6696.0		(56.48361252731245, 28.063364894391842, 77.12454479242534)	#381c4d	56.48361252731245	28.063364894391842	77.12454479242534	274.75690681551634	162.21296226343821	77.12454479242534	43.036389293904286	44.47582629097102	-28.430501464826484	51.80152221412964	33.614416460305904	76.633932993445	14.609031265697721	1.4522826763287002	1.0024019631033496	0.8302719120677696	52.78629119199539	-32.58813437335022
95	7056.0	6768.0		(56.646030589949014, 28.35906773488711, 76.36926438455936)	#381c4c	56.646030589949014	28.35906773488711	76.36926438455936	275.3511939075821	160.30794907252871	76.36926438455936	43.18875912982401	43.8579058674396	-27.74457956762624	51.82171886380189	33.875359941733436	75.88916241806264	15.040777531698536	1.4574244662588465	0.9884751921528279	0.8102405494193768	51.89679761277699	-32.317509023423625
96	7128.0	6840.0		(63.75600873998543, 29.623452294246178, 87.30371449380918)	#3f1d57	63.75600873998543	29.623452294246178	87.30371449380918	275.50527179746194	168.47469716688357	87.30371449380918	44.555720868427635	49.19808628586225	-31.293592961258465	57.884457392571015	36.27703199563001	86.72691187181354	15.958767289499523	1.5035532164804504	1.1088328736432702	0.9138843820802488	58.30729503772296	-32.459353697063435
97	7200.0	6912.0		(59.21995630007283, 27.93008011653314, 79.78441369264385)	#3b1b4f	59.21995630007283	27.93008011653314	79.78441369264385	276.2051238833642	165.73230847878477	79.78441369264385	43.27210273598981	46.94218099859748	-29.49809196793669	53.63298616168973	34.01866107064822	79.26587035688274	14.66753833745396	1.4602369344375956	1.057988986590215	0.8614493575102752	55.441011775164576	-32.144926395778214
98	7272.0	6984.0		(52.340859431900945, 26.048069919883467, 70.92061179898033)	#341a46	52.340859431900945	26.048069919883467	70.92061179898033	275.1566304171401	161.34235011399346	70.92061179898033	41.57418659220263	43.088812748749426	-27.36336561404624	47.906045156591404	31.178099999999997	70.47188638018936	13.839718494527638	1.4029399761672088	0.971141271318156	0.7991077440927681	51.04311473474908	-32.41741363173343
99	7344.0	7056.0		(58.99781500364166, 28.993445010924983, 80.1128914785142)	#3a1c50	58.99781500364166	28.993445010924983	80.1128914785142	275.2167780358186	162.71362334651573	80.1128914785142	43.749171788807786	45.42337792331813	-28.861276556381643	53.919475600873994	34.846718084486525	79.6016970138383	15.143200574702902	1.476335848221662	1.0237580051517319	0.8428520791597627	53.816879753740174	-32.431214014356534
100	7416.0	7128.0		(60.67589220684632, 28.97523670793882, 82.77785870356882)	#3c1c52	60.67589220684632	28.97523670793882	82.77785870356882	275.3521679684856	165.7408010276805	82.77785870356882	43.92611444943918	47.167617543363406	-29.997275418101754	55.269082301529494	35.15722358339403	82.23983248361252	15.169949961578396	1.482306859381162	1.063069904784971	0.8760272923438865	55.89830656850398	-32.455210612426974
101	7488.0	7200.0		(58.44428259286234, 29.62490895848507, 78.57611070648215)	#3a1d4e	58.44428259286234	29.62490895848507	78.57611070648215	275.3242077071864	158.859433656208	78.57611070648215	43.97618610708574	43.72614276537018	-27.62781342306555	53.53664238892935	35.24542478514202	78.08659868900217	15.807453878654844	1.4839965504116652	0.9855054982045944	0.8068305620778196	51.72302809849067	-32.28622977374524
102	7560.0	7272.0		(54.91769847050255, 26.957756737072106, 73.23743627093955)	#361a49	54.91769847050255	26.957756737072106	73.23743627093955	276.24909508671425	161.13778529163147	73.23743627093955	42.31536736180006	43.9078698716342	-27.449965255499365	49.914064093226514	32.3977806190823	72.77463947560088	14.393637501359125	1.427951460852026	0.9896012873840104	0.801636762090661	51.78225206760019	-32.01246408740213
103	7632.0	7344.0		(63.747268754552074, 29.74799708667152, 89.53532410779316)	#3f1d59	63.747268754552074	29.74799708667152	89.53532410779316	274.12021245492645	170.2765756678489	89.53532410779316	44.62428058816581	49.75883384392321	-32.318657380442595	58.36510560815732	36.40038747997087	88.93745083758195	16.04582005979447	1.505866795637608	1.1214710751086767	0.9438199143944285	59.33327195074948	-33.00396257917914
