# Supplementary material for: Parallel and High Throughput Reaction Monitoring with Computer Vision
Source: Angew Chem Int Ed Engl. 2024 Oct 31;64(1):e202413395. doi: 10.1002/anie.202413395 (PMC11701362; doi:10.1002/anie.202413395)
Supplement: Supplementary file 2 — Supporting Information [file ANIE-64-e202413395-s002.zip › Supporting Info - Machine readable data part 1/Figure 9 - crystal violet mixing analysis/Kineticolor outputs/Well 12 CV Mixing.csv]

frame number	Time (s)	normalised time	Well Coordinates	average color	hexcode	red	green	blue	hue	saturation	value	lightness	a_component	b_component	x	y	z	delta_e	light_ratio	a_ratio	b_ratio	chroma_ab	hue_ab
1	288.0	0.0	(69, 238)	(39.784413692643845, 7.868900218499636, 91.7836853605244)	#27075b	39.784413692643845	7.868900218499636	91.7836853605244	262.8199453196198	233.1380585467271	91.7836853605244	28.51324319144169	83.0538269250901	-61.118058918382665	40.29045884923525	14.40900280407866	90.94453750910415	0.0	1.0	1.0	1.0	103.11816179923747	-36.34879127064813
2	360.0	72.0		(39.160233066278224, 7.514202476329206, 90.59140568099053)	#27075a	39.160233066278224	7.514202476329206	90.59140568099053	262.85538947091567	233.84874821115596	90.59140568099053	28.085618541038016	83.40079589002714	-61.25449174919826	39.636198106336494	13.997711179898033	89.76063364894392	0.5673307867432329	0.9850025951964656	1.0041776397040678	1.002232283440117	103.47852682823894	-36.295768106141054
3	432.0	144.0		(40.959213401311, 7.883466860888565, 94.43991260014566)	#28075e	40.959213401311	7.883466860888565	94.43991260014566	262.9277528146615	233.71361806487437	94.43991260014566	28.76714468713999	84.46443207355814	-61.99655540964621	41.401871813546975	14.656976744355426	93.5743481427531	1.6810796945905715	1.0089046866395932	1.0169842281890313	1.0143737629566525	104.77505985763048	-36.278520166782585
4	504.0	216.0		(40.246176256372905, 8.294246176256372, 90.77130371449381)	#28085a	40.246176256372905	8.294246176256372	90.77130371449381	263.2442313296421	231.69932359242227	90.77130371449381	28.93807658060635	81.5762063345643	-59.87943186335456	40.44610342316096	14.825510364166059	89.94653313911144	1.974346220788681	1.014899511301197	0.9822088801295269	0.9797338613668642	101.19399092939032	-36.27980851366747
5	576.0	288.0		(41.40058266569556, 8.009468317552804, 94.52876911871813)	#29085e	41.40058266569556	8.009468317552804	94.52876911871813	263.1562997196757	233.39372669276048	94.52876911871813	28.95109013578565	84.28023087992864	-61.72363287628917	41.67497450837582	14.838393991260016	93.66357611070649	1.4361394171909236	1.0153559151936593	1.0147663750153821	1.0099082655539697	104.46513376539085	-36.21762777526293
6	648.0	360.0		(40.726147123088126, 8.271667880553533, 94.36780772032047)	#28085e	40.726147123088126	8.271667880553533	94.36780772032047	262.61737585652656	232.64835953599297	94.36780772032047	29.0437444285201	83.25369378980518	-61.486184138441224	41.39359067734887	14.930339038601602	93.50684632192281	0.6759397190548295	1.0186054330444474	1.002406473875013	1.0060231824533261	103.49748001547162	-36.447351255015164
7	720.0	432.0		(40.77057538237436, 8.89293517844137, 89.49162418062636)	#280859	40.77057538237436	8.89293517844137	89.49162418062636	263.73063924382353	229.66021550882218	89.49162418062636	29.502404145298385	79.56647165638839	-58.26158540119698	40.63271667880554	15.391085229424617	88.6856372906045	4.615141072292317	1.034691281774414	0.958010902112348	0.9532630196747539	98.61660988549457	-36.21300152786411
8	792.0	504.0		(41.26074289876183, 8.509832483612527, 93.51784413692644)	#29085d	41.26074289876183	8.509832483612527	93.51784413692644	263.1161109016759	231.79579439252336	93.51784413692644	29.322645734684315	82.42139889758923	-60.58785499949374	41.55938091769847	15.209396263656227	92.6677640203933	1.155947179840608	1.0283868986003517	0.9923853234593116	0.9913249221544003	102.29455102631421	-36.319554160568096
9	864.0	576.0		(40.80480699198834, 8.823015294974509, 89.99490167516387)	#280859	40.80480699198834	8.823015294974509	89.99490167516387	263.64005060610685	230.00004046518777	89.99490167516387	29.45762453163708	79.97588413533802	-58.593980008519964	40.728470502549165	15.34569012381646	89.18318281136199	4.091034377258371	1.0331207970224463	0.9629403857268586	0.9587015858400646	99.1433131202899	-36.22820538485587
10	936.0	648.0		(42.383831026948286, 8.580480699198835, 93.65695557174071)	#2a085d	42.383831026948286	8.580480699198835	93.65695557174071	263.8397397483092	231.63790622982947	93.65695557174071	29.577115419831195	82.65501982432468	-60.21815810832864	42.159417334304436	15.467022534595776	92.80619082301529	1.4493766556334737	1.0373115124521797	0.9951982092152704	0.985276024370215	102.26474890263592	-36.07513860725783
11	1008.0	720.0		(41.54406409322651, 9.113619810633649, 89.20393299344501)	#290959	41.54406409322651	9.113619810633649	89.20393299344501	264.29540576916077	228.9476391485748	89.20393299344501	29.808896214070643	79.12438067411784	-57.58777774335818	41.02260014566643	15.704195564457391	88.4030298616169	5.438947487249695	1.0454403946239916	0.9526879567570511	0.9422383295952046	97.86224891387451	-36.04762642621265
12	1080.0	792.0		(41.9278951201748, 9.052439912600146, 90.36707938820102)	#29095a	41.9278951201748	9.052439912600146	90.36707938820102	264.2579604997985	229.45560713767588	90.36707938820102	29.83861876577418	79.89618721406202	-58.1266326711012	41.42434085943191	15.73478383831027	89.553932993445	4.547080376529886	1.0464828067938026	0.9619808041611846	0.9510549533113244	98.80337118249345	-36.03690064574383
13	1152.0	864.0		(41.45884923525127, 9.194464675892206, 89.17844136926439)	#290959	41.45884923525127	9.194464675892206	89.17844136926439	264.2031360979074	228.70902141422062	89.17844136926439	29.857778316318246	78.86469969551241	-57.49091783828521	41.00080844865258	15.754522483612526	88.37860160233066	5.7019921135114355	1.0471547594866417	0.949561297959743	0.9406535295085017	97.59532003099235	-36.09136192118629
14	1224.0	936.0		(43.212672978878366, 9.357611070648215, 91.48142753095412)	#2b095b	43.212672978878366	9.357611070648215	91.48142753095412	264.7346482670545	228.91611732110442	91.48142753095412	30.306859199268104	79.97648746820879	-57.88178410242437	42.37135469774217	16.221917545520753	90.66018936635106	4.812541033676044	1.0629046648879554	0.9629476500865287	0.9470487958349588	98.72456370444098	-35.894575901704314
15	1296.0	1008.0		(43.78878368536053, 9.28259286234523, 92.9810633648944)	#2b095c	43.78878368536053	9.28259286234523	92.9810633648944	264.7360726779094	229.54254560835952	92.9810633648944	30.36098608203757	80.9672059778633	-58.53578756440822	42.93032046613256	16.278868193736344	92.14407865986891	3.799508667276645	1.0648029716644258	0.974876281750282	0.9577494540946919	99.91059438141318	-35.865301588855125
16	1368.0	1080.0		(43.133284777858705, 10.270939548434086, 87.57174071376548)	#2b0a57	43.133284777858705	10.270939548434086	87.57174071376548	265.50737746622195	225.09206893110215	87.57174071376548	30.950967461699513	76.01248902713203	-54.78751292862882	41.833648943918426	16.908296300072834	86.79873270211216	9.77746140567239	1.085494457922258	0.9152195851937206	0.8964210234783849	93.69935998182986	-35.782927708291844
17	1440.0	1152.0		(43.22942461762564, 10.574654042243264, 87.35542607428988)	#2b0a57	43.22942461762564	10.574654042243264	87.35542607428988	265.51792828685257	224.131433478685	87.35542607428988	31.191730837408876	75.19192437192507	-54.26226615002896	41.93164603058995	17.169748397669338	86.58761835396942	10.769665840111884	1.0939383720043163	0.9053396713404184	0.8878270532526407	92.72658204899972	-35.816107147620116
18	1512.0	1224.0		(43.71740713765477, 10.913328477785871, 87.25054624908958)	#2b0a57	43.71740713765477	10.913328477785871	87.25054624908958	265.7835532529982	223.10451187445221	87.25054624908958	31.519622522902452	74.49240837859267	-53.64447142122606	42.254770575382366	17.530130903131827	86.48717407137654	11.755454661160506	1.1054379998541568	0.8969172299041758	0.8777188341806328	91.797866097779	-35.758920744602726
19	1584.0	1296.0		(44.84122359796067, 10.953386744355425, 88.96576839038602)	#2c0a58	44.84122359796067	10.953386744355425	88.96576839038602	266.0634295263792	223.6046254604994	88.96576839038602	31.744145916804015	75.50714516107892	-54.13910653481404	43.160903131828114	17.779788849235253	88.18564457392571	10.774827814871607	1.1133123546721648	0.9091350508048489	0.8858119431952453	92.91055820930251	-35.640765490788894
20	1656.0	1368.0		(44.89075018208303, 11.167516387472688, 86.94391842680263)	#2c0b56	44.89075018208303	11.167516387472688	86.94391842680263	266.7021654924501	222.24651096553688	86.94391842680263	31.888030306984902	74.20373596876401	-52.85181277041053	42.847181354697746	17.941020225782957	86.18615440640932	12.57156010164791	1.118358584917347	0.8934415031313562	0.8647495307563527	91.10163854092072	-35.460473631145355
21	1728.0	1440.0		(44.41369264384559, 11.4639475600874, 85.28186453022579)	#2c0b55	44.41369264384559	11.4639475600874	85.28186453022579	266.781908595785	220.72182557305365	85.28186453022579	32.01114424787286	72.63384322030697	-51.77379767926862	42.3729060451566	18.079748404952657	84.54368536052439	14.426593163783943	1.122676365958997	0.8745393910122724	0.8471112891266325	89.19754092510608	-35.481477724090254
22	1800.0	1512.0		(44.628550619082304, 11.868900218499636, 84.68317552804079)	#2c0b54	44.628550619082304	11.868900218499636	84.68317552804079	266.9944185488227	219.26008428657437	84.68317552804079	32.32827639723529	71.51098028124703	-50.914009495417886	42.483983976693374	18.440391296431176	83.95503277494538	15.871811857217027	1.1337986415708297	0.8610196896254513	0.8330436273083981	87.78414813441208	-35.4499045297403
23	1872.0	1584.0		(45.34231609613984, 12.249089584850692, 83.09031318281136)	#2d0c53	45.34231609613984	12.249089584850692	83.09031318281136	268.02878733357323	217.40815897197655	83.09031318281136	32.690928146231876	70.27464464743399	-49.44501070637752	42.633015294974506	18.858640087399856	82.38190094683175	17.805072474630283	1.1465173542953588	0.8461337333777259	0.8090081979273362	85.92633335641007	-35.13009392487146
24	1944.0	1656.0		(45.506190823015295, 12.327021121631464, 85.21412964311726)	#2d0c55	45.506190823015295	12.327021121631464	85.21412964311726	267.312788536483	218.11186420396757	85.21412964311726	32.78960464935567	71.00375309958667	-50.40062192924657	43.162235979606706	18.973528747268755	84.4852585579024	16.68397441064082	1.1499780796313461	0.8549124793927687	0.8246436948619685	87.0732774453903	-35.368290455728186
25	2016.0	1728.0		(46.95047341587764, 12.727603787327022, 84.16387472687545)	#2e0c54	46.95047341587764	12.727603787327022	84.16387472687545	268.74411206949287	216.43786183441935	84.16387472687545	33.27325443426577	70.26351213570636	-49.01476284493207	43.784064093226505	19.543392585579024	83.44951201747996	18.241152246635757	1.1669403656001087	0.8459996936574652	0.8019685787205155	85.6703455951328	-34.89904440799431
26	2088.0	1800.0		(46.294974508375816, 13.310997815003642, 81.77348871085215)	#2e0d51	46.294974508375816	13.310997815003642	81.77348871085215	268.9069032649283	213.49138276553109	81.77348871085215	33.551149898383976	67.72863529013051	-47.260279912465464	43.165644573925704	19.875928448652584	81.08886380189365	21.266876630406475	1.1766865548446073	0.815478802093225	0.7732621216844772	82.58754201250997	-34.90690152623725
27	2160.0	1872.0		(47.337946103423164, 13.265841223597961, 82.56518572469047)	#2f0d52	47.337946103423164	13.265841223597961	82.56518572469047	269.49993694034555	214.02886328752138	82.56518572469047	33.68070172308867	68.5868207384491	-47.462824081656244	43.82104151493081	20.03223365622724	81.87219227967954	20.553888540292004	1.181230121629868	0.8258116847560868	0.7765761040454232	83.4078632313189	-34.68365463288843
28	2232.0	1944.0		(48.58703568827385, 13.701383831026948, 84.26292789512017)	#300d54	48.58703568827385	13.701383831026948	84.26292789512017	269.66402080903373	213.53629865246816	84.26292789512017	34.166109212044866	68.81240531304917	-47.53302032517108	44.90766205389657	20.625166853605243	83.55731245447923	20.477457297180354	1.1982540527799341	0.8285278097433619	0.7777246392698252	83.6333375287659	-34.63525697564023
29	2304.0	2016.0		(49.462490895848504, 14.30735615440641, 84.39766933721778)	#310e54	49.462490895848504	14.30735615440641	84.39766933721778	270.0941455202943	211.77160461865066	84.39766933721778	34.68659201080874	67.92457597901769	-46.710156232926046	45.55143481427531	21.2738203787327	83.69676620538966	21.785135520083454	1.2165081249410448	0.8178380033021458	0.7642611211737435	82.4353487117857	-34.515401751726884
30	2376.0	2088.0		(49.52075746540422, 14.805535324107794, 82.43991260014566)	#310e52	49.52075746540422	14.805535324107794	82.43991260014566	270.7966660205466	209.20408163265307	82.43991260014566	34.997765712477054	66.14552848043095	-45.133126335338694	45.342869628550616	21.66804161689731	81.76356882738528	24.154868211272415	1.227421429316105	0.7964175875976253	0.7384581109751813	80.07640121007653	-34.306919285353494
31	2448.0	2160.0		(49.51347414420976, 15.137654770575383, 81.64384559359068)	#310f51	49.51347414420976	15.137654770575383	81.64384559359068	271.0128897309255	207.72023336931406	81.64384559359068	35.20098217936843	65.14377372309488	-44.355669506661634	45.28304442825929	21.928104333576112	80.97878368536053	25.425844278196784	1.2345485198938746	0.7843560752697273	0.7257375363621151	78.81076495168651	-34.250512443555905
32	2520.0	2232.0		(51.88856518572469, 15.831755280407865, 84.29715950473415)	#330f54	51.88856518572469	15.831755280407865	84.29715950473415	271.5985660032126	207.10873509590462	84.29715950473415	35.97713343598751	65.76111449730365	-44.440068217447944	47.19267297887836	22.940516176256374	83.61250546249089	25.157562173493908	1.2617692485709981	0.7917890954816145	0.7271184491770822	79.36903579544675	-34.050054276687526
33	2592.0	2304.0		(52.37072104879825, 16.386016023306627, 83.75163874726876)	#341053	52.37072104879825	16.386016023306627	83.75163874726876	272.0502092050209	205.10922593942135	83.75163874726876	36.37422811180117	64.66018902694462	-43.46914467733757	47.49164603058995	23.470325841223598	83.07798252002914	26.675928717365732	1.2756959237355003	0.7785335296501688	0.7112324155350951	77.91345573121188	-33.91178069095636
34	2664.0	2376.0		(53.15877640203933, 17.09686817188638, 84.54552075746541)	#351154	53.15877640203933	17.09686817188638	84.54552075746541	272.0794324403123	203.43367993039342	84.54552075746541	36.9083395283002	63.90959008637842	-42.97256458727028	48.25693372177713	24.19572324836125	83.87103423160961	27.681011743833583	1.2944279709078594	0.769496029894219	0.7031074832506712	77.01348591133916	-33.91673580183879
35	2736.0	2448.0		(53.18572469045885, 17.287691187181355, 82.5877640203933)	#351152	53.18572469045885	17.287691187181355	82.5877640203933	272.984373780073	201.62210189341494	82.5877640203933	37.00944981161368	62.82862405540979	-41.75750682436279	47.937742170429715	24.33470595047342	81.93476329206118	29.258765104454366	1.2979740523772527	0.7564807833849448	0.683226980099711	75.43954783058236	-33.609026410477945
36	2808.0	2520.0		(54.62126729788784, 17.74654042243263, 84.44646758922069)	#361154	54.62126729788784	17.74654042243263	84.44646758922069	273.1707050743075	201.41140195782484	84.44646758922069	37.47484047003834	63.26809010099069	-41.94698582153159	49.15514202476329	24.981281063364897	83.7794683175528	28.970944947327514	1.3142959648058026	0.7617721234935382	0.6863271930404038	75.91047914839457	-33.54453044572382
37	2880.0	2592.0		(56.65477057538237, 18.447195921340132, 86.66423889293517)	#381256	56.65477057538237	18.447195921340132	86.66423889293517	273.6053041788559	200.72115303807044	86.66423889293517	38.14612931328934	63.63941027062242	-41.95501446690173	50.81231609613984	25.933937574654042	85.98206846321922	28.929817519631744	1.337839019474957	0.7662429610621266	0.6864585559389026	76.22465335119954	-33.39532800799988
38	2952.0	2664.0		(56.98179169701384, 18.528769118718134, 86.49599417334305)	#381256	56.98179169701384	18.528769118718134	86.49599417334305	273.94549877302586	200.37508736179996	86.49599417334305	38.23114833256087	63.56859552013172	-41.72142863748651	50.96419519300801	26.05629212672979	85.8163219227968	29.160610238648037	1.3408207574239057	0.7653903242467928	0.6826366768814025	76.03712214408822	-33.27774673432649
39	3024.0	2736.0		(57.47632920611799, 19.109978150036415, 84.96576839038602)	#391354	57.47632920611799	19.109978150036415	84.96576839038602	274.95487723954875	197.64696806048454	84.96576839038602	38.60556961453228	62.18099953082334	-40.27853137157891	51.08064821558631	26.59971834668609	84.30721048798253	31.173961641649882	1.353952244412513	0.7486831351781913	0.6590283147795489	74.08668431036389	-32.93366042887946
40	3096.0	2808.0		(58.40713765477057, 19.544792425345957, 86.20903131828113)	#3a1356	58.40713765477057	19.544792425345957	86.20903131828113	274.9773844641101	197.18793562286146	86.20903131828113	38.96665930262871	62.24586514450897	-40.30927137147155	51.92018936635105	27.13090252002913	85.54238892935177	31.229006084539943	1.3666161734391773	0.7494641420996921	0.6595312757772746	74.15783900632039	-32.92634740684857
41	3168.0	2880.0		(60.6911871813547, 20.15731973780044, 88.97378004369993)	#3c1458	60.6911871813547	20.15731973780044	88.97378004369993	275.3408477536117	197.22886191173941	88.97378004369993	39.588472534649185	63.10011258803261	-40.6659502642825	53.78220684632193	28.062117232337947	88.28561544064094	30.6447412984456	1.388424048041359	0.7597496096711518	0.6653671759862007	75.06892645775274	-32.80045079598551
42	3240.0	2952.0		(60.393299344501095, 20.806991988346685, 87.18790968681719)	#3c1457	60.393299344501095	20.806991988346685	87.18790968681719	275.7810425604284	194.14542766208055	87.18790968681719	39.88801477377033	61.24181850256471	-39.23550112219145	53.48046613255645	28.51820995630007	86.5241005098325	32.92408655799154	1.3989294204786498	0.7373750346001684	0.6419624872999765	72.73228225355344	-32.646272665137225
43	3312.0	3024.0		(61.82520029133285, 21.40203932993445, 87.43190094683176)	#3d1557	61.82520029133285	21.40203932993445	87.43190094683176	276.7317089312699	192.57976242044583	87.43190094683176	40.36691656890742	60.92799137745381	-38.53897411762335	54.415360524399134	29.257623554260743	86.77160233066279	33.76206808921169	1.4157251876918595	0.7335964353865047	0.6305660683545017	72.09349942491298	-32.31470955588745
44	3384.0	3096.0		(63.429715950473415, 22.310269482884195, 89.54916241806264)	#3f1659	63.429715950473415	22.310269482884195	89.54916241806264	276.6925551619927	191.46932517832306	89.54916241806264	41.02973409371448	60.821997030788445	-38.48502393047526	55.90657683903861	30.30192735615441	88.87677348871085	34.10529398377448	1.4389711411723813	0.7323202227110676	0.6296833474680263	71.97508172793201	-32.32351920172799
45	3456.0	3168.0		(65.49599417334305, 23.072833211944648, 92.41150764748726)	#41175c	65.49599417334305	23.072833211944648	92.41150764748726	276.70952290918257	191.33290248342934	92.41150764748726	41.659883909731974	61.40024610056869	-38.841231801755285	57.72791697013838	31.31753011653314	91.71812090313182	33.733792420716576	1.4610713916344766	0.739282563775758	0.635511540928092	72.65419126993353	-32.317069482966545
46	3528.0	3240.0		(66.8040786598689, 23.829570284049527, 93.17042971595048)	#42175d	66.8040786598689	23.829570284049527	93.17042971595048	277.18544194107454	189.7803756947539	93.17042971595048	42.17950159265053	60.9882596254237	-38.32561145101494	58.75525127458121	32.17186236707939	92.47702112163147	34.54202571502482	1.4792951229522286	0.7343220882576752	0.627075076160307	72.0306900232967	-32.145650915117926
47	3600.0	3312.0		(66.43190094683176, 24.052439912600146, 93.59723233794611)	#42185d	66.43190094683176	24.052439912600146	93.59723233794611	276.56302036969157	189.47058182695375	93.59723233794611	42.25158651917328	60.62816405143767	-38.41326143715777	58.727334304442834	32.29159427530954	92.90178441369265	34.7442119118678	1.481823243869192	0.729986399135116	0.6285091856149263	71.77292616639977	-32.35784577778635
48	3672.0	3384.0		(67.06554989075018, 24.79169701383831, 92.56809905316824)	#43185c	67.06554989075018	24.79169701383831	92.56809905316824	277.42351462007156	186.70560049096744	92.56809905316824	42.670545770241525	59.41182502406911	-37.185188440264284	59.061165331391116	32.993363911143476	91.89033503277493	36.498709011661816	1.4965167407911417	0.7153412097151796	0.6084157301186799	70.08925161555493	-32.04198328947629
49	3744.0	3456.0		(70.29934450109249, 26.08667152221413, 96.37363437727603)	#461a60	70.29934450109249	26.08667152221413	96.37363437727603	277.7418552598856	185.97592218922165	96.37363437727603	43.641195573424945	59.99682893967856	-37.383367576381566	61.80827385287691	34.65813867443554	95.6707647487254	36.38427781983431	1.530558810178561	0.722384881720048	0.6116582927855003	70.69042123348754	-31.926581945159917
50	3816.0	3528.0		(69.00072833211945, 26.21849963583394, 93.75746540422432)	#451a5d	69.00072833211945	26.21849963583394	93.75746540422432	278.00670757351907	183.6913593673531	93.75746540422432	43.55472480420926	58.444964384384015	-36.25623182068964	60.689584850691915	34.50760985433357	93.08207574654043	38.07824485569385	1.5275261572938956	0.703699835976229	0.5932163498370651	68.7773815125838	-31.813323816768577
51	3888.0	3600.0		(72.42170429715951, 27.60597232337946, 98.35469774217043)	#481b62	72.42170429715951	27.60597232337946	98.35469774217043	278.006959171488	183.4271813745455	98.35469774217043	44.56241906314399	59.25423302427008	-36.754022934237526	63.71542607428988	36.289071361981065	97.64721048798252	37.65106858299643	1.562867428441795	0.7134437414631607	0.6013610966166156	69.72748620985097	-31.810365075742123
52	3960.0	3672.0		(73.77057538237436, 28.647487254187908, 98.74581209031318)	#491c62	73.77057538237436	28.647487254187908	98.74581209031318	278.6226816977505	181.0210727404151	98.74581209031318	45.162261523858675	58.43854113483105	-35.91116921409583	64.77746540422433	37.37806535324108	98.04482884195193	38.96779945715909	1.5839047568399454	0.7036224975826741	0.5875705127031565	68.59063466896019	-31.571212987783802
53	4032.0	3744.0		(74.84559359067735, 29.356154406409324, 100.50182083029861)	#4a1d64	74.84559359067735	29.356154406409324	100.50182083029861	278.36307238721173	180.51558457558207	100.50182083029861	45.58727036805551	58.41556895635741	-36.012383452954076	65.87511289147851	38.16269889293518	99.79036416605972	39.10065345153442	1.598810421598713	0.7033459037239185	0.5892265574246259	68.6241244640509	-31.65325309797999
54	4104.0	3816.0		(76.14930808448652, 30.138383102694828, 101.82957028404952)	#4c1e65	76.14930808448652	30.138383102694828	101.82957028404952	278.5075991547464	179.52793751609303	101.82957028404952	46.057228210600506	58.2586165434093	-35.827429796036014	67.02197378004371	39.0430138164603	101.11265841223599	39.524799678535615	1.6152925116713726	0.7014561363434259	0.5862003870882112	68.39350208420309	-31.59036013171152
55	4176.0	3888.0		(74.55426074289876, 30.14857975236708, 100.51638747268754)	#4a1e64	74.55426074289876	30.14857975236708	100.51638747268754	277.8630647414997	178.5160750385844	100.51638747268754	45.90428965730709	57.22242369816355	-35.47641136952113	65.9809249817917	38.75506291332848	99.81270939548433	40.33861647193663	1.6099287390459098	0.6889799761999524	0.5804571021618421	67.32742039876203	-31.79783419632662
56	4248.0	3960.0		(75.87181354697742, 31.048069919883467, 101.42680262199563)	#4b1f65	75.87181354697742	31.048069919883467	101.42680262199563	278.2135982614095	176.94116717770484	101.42680262199563	46.4183875482255	56.807940040607576	-35.02104684260496	67.08745083758194	39.72865375819374	100.72301529497452	41.115627346224535	1.6279588834060827	0.6839894336457868	0.5730065296964393	66.73541618667855	-31.653066145256908
57	4320.0	4032.0		(78.44573925710124, 32.76766205389658, 106.4202476329206)	#4e206a	78.44573925710124	32.76766205389658	106.4202476329206	277.21097651421513	176.4834205933682	106.4202476329206	47.400809625680004	57.03399054073732	-35.631492965951516	69.88043699927167	41.634238361252734	105.68372177713037	41.028491263070805	1.6624138231987395	0.6867111685555294	0.5829945125308049	67.24938191525307	-31.99472573175702
58	4392.0	4104.0		(80.55207574654042, 34.31099781500364, 108.33940276766205)	#50226c	80.55207574654042	34.31099781500364	108.33940276766205	277.4783797876841	174.24171428571427	108.33940276766205	48.22602410778423	56.435251145560194	-35.079115599547436	71.77480699198836	43.28120332119447	107.59911871813547	42.13275302122814	1.691355268988109	0.67950211609709	0.5739566377000331	66.44909271847784	-31.8643250941553
59	4464.0	4176.0		(79.00655498907501, 34.41442097596504, 105.63437727603787)	#4f2269	79.00655498907501	34.41442097596504	105.63437727603787	277.5671115201718	171.92403954880166	105.63437727603787	48.117889506821925	54.92985323355881	-34.04616096289561	70.5085579024035	43.06295906773489	104.92217771303713	43.682807971390766	1.687562834706387	0.6613765465991406	0.5570556651408222	64.62530350080925	-31.79111546724048
60	4536.0	4248.0		(82.9686817188638, 36.14348142753095, 111.78878368536053)	#52246f	82.9686817188638	36.14348142753095	111.78878368536053	277.1406013806915	172.5535553731285	111.78878368536053	49.17790293088994	56.07001980523763	-34.97258345282792	74.21689002184996	45.23424668608885	111.03233066278223	42.880530502181294	1.7247390134017022	0.6751045903737782	0.5722135825604421	66.08274142561545	-31.953049554831505
61	4608.0	4320.0		(81.19737800437, 35.54406409322651, 110.37654770575382)	#51236e	81.19737800437	35.54406409322651	110.37654770575382	276.60440897367266	172.88349488937425	110.37654770575382	48.78386744276325	55.73367624441639	-35.02819923755447	72.88068463219227	44.418800356882734	109.62822286962854	42.87154789505841	1.710919628301204	0.6710548846194051	0.5731235555816864	65.8271783501559	-32.149054757528646
62	4680.0	4392.0		(82.99417334304442, 37.03641660597232, 112.6285506190823)	#522570	82.99417334304442	37.03641660597232	112.6285506190823	276.4782055728986	171.14660596615343	112.6285506190823	49.53086117799987	55.23934214176729	-34.734814174870785	74.67414420975965	45.97310520029133	111.87262927895121	43.72026341167946	1.737117761225656	0.6651029120137965	0.5683232548542783	65.25252666386207	-32.16191619751271
63	4752.0	4464.0		(84.21995630007284, 38.539694100509834, 115.7021121631464)	#542673	84.21995630007284	38.539694100509834	115.7021121631464	275.52008608321376	170.06099748833873	115.7021121631464	50.22240153630706	54.77432566275042	-34.87631129102944	76.35550619082302	47.44396660597233	114.93048798252003	44.267901082238	1.7613710653364547	0.659503934865684	0.570638398997642	64.93522804362688	-32.486022541965916
64	4824.0	4536.0		(86.55571740713765, 40.105608157319736, 118.06627822286963)	#562876	86.55571740713765	40.105608157319736	118.06627822286963	275.7488789237668	168.3797538632368	118.06627822286963	51.00892775437322	54.47900666467975	-34.53192406753174	78.45829570284049	49.154605914056816	117.28667152221414	45.04884841122251	1.7889556586703423	0.6559481806156477	0.5650036123307814	64.5012863978386	-32.36887104659249
65	4896.0	4608.0		(87.86525855790241, 41.07064821558631, 121.31245447924253)	#572979	87.86525855790241	41.07064821558631	121.31245447924253	274.99019714628037	168.6690841848681	121.31245447924253	51.48281410943406	54.74013104354197	-35.077204529329144	80.04836853605244	50.20486080844866	120.51003641660597	44.80393576396347	1.8055755272654055	0.6590922185068546	0.5739253691968752	65.01455394184087	-32.65154731729195
66	4968.0	4680.0		(88.47778587035688, 41.8965768390386, 123.46977421704297)	#58297b	88.47778587035688	41.8965768390386	123.46977421704297	274.26214285714286	168.4717208182912	123.46977421704297	51.840393292544434	54.6144369077024	-35.353431976616264	81.03600873998543	51.00717648943918	122.65404224326292	44.908471782603165	1.818116337888369	0.6575788127976517	0.5784449408615446	65.05844965314374	-32.91609625332366
67	5040.0	4752.0		(88.78150036416606, 42.563729060451564, 123.69482884195193)	#582a7b	88.78150036416606	42.563729060451564	123.69482884195193	274.18006517465193	167.25380226457756	123.69482884195193	52.10454002918823	54.04684758948425	-34.99293987732477	81.43665695557175	51.60531163874727	122.88351784413692	45.612234998653385	1.8273803397022026	0.650744819239112	0.5725466498216919	64.38608215770708	-32.9212687409209
68	5112.0	4824.0		(88.02621995630007, 42.640932265112895, 123.54770575382375)	#582a7b	88.02621995630007	42.640932265112895	123.54770575382375	273.6574695053338	166.98996645660287	123.54770575382375	52.07262921312086	53.64920189067096	-34.98803598245177	81.06107793153677	51.53280563000728	122.73863801893664	45.85253255563487	1.826261181988255	0.6459570121803	0.572466413391416	64.04997677919417	-33.1109119122663
69	5184.0	4896.0		(90.87399854333576, 44.84413692643846, 127.58412235979607)	#5a2c7f	90.87399854333576	44.84413692643846	127.58412235979607	273.37916585975603	165.37086194790294	127.58412235979607	53.086378172649034	53.3500585363359	-34.88491405409513	83.94676620538966	53.86956758193737	126.75672250546249	46.629719158151545	1.86181480009903	0.6423552112108531	0.5707791554813709	63.743124918630016	-33.180154315787604
70	5256.0	4968.0		(92.18062636562273, 46.52876911871814, 130.37873270211216)	#5c2e82	92.18062636562273	46.52876911871814	130.37873270211216	272.6668172263433	163.99715099715098	130.37873270211216	53.77608281674705	52.761095914852895	-34.81486422040487	85.6681718863802	55.49910340859432	129.5402330662782	47.41011146698785	1.8860037231011328	0.6352638748656392	0.5696330157817479	63.212403947497	-33.41916845527595
71	5328.0	5040.0		(93.52949745083758, 47.729060451565914, 133.43481427530955)	#5d2f85	93.52949745083758	47.729060451565914	133.43481427530955	272.0634974590819	163.78759429276334	133.43481427530955	54.294528731267334	52.773834471975036	-35.1240684484945	87.31242534595776	56.745415950473415	132.57775673707212	47.510421673516696	1.904186358834268	0.6354172519897737	0.5746921461527327	63.39383084535866	-33.6460838995378
72	5400.0	5112.0		(91.51201747997086, 47.14348142753095, 131.50254916241806)	#5b2f83	91.51201747997086	47.14348142753095	131.50254916241806	271.5569177638679	163.58285378808438	131.50254916241806	53.94040108932073	52.17342915187467	-34.97681822535317	85.75587764020392	55.89211814275309	130.6589584850692	47.78602086768245	1.891766598669879	0.6281881411549185	0.5722828709606333	62.81277356266863	-33.83771161004901
73	5472.0	5184.0		(95.56882738528769, 50.42097596504006, 137.90677348871085)	#5f3289	95.56882738528769	50.42097596504006	137.90677348871085	270.9635525067017	161.76782187107202	137.90677348871085	55.350273683399095	51.890700692584055	-35.035194255563184	90.04058266569555	59.3407652585579	137.03191551347413	48.699922702488095	1.9412128361466996	0.6247839818312834	0.5732380065006538	62.6107790631325	-34.0261546050885
74	5544.0	5256.0		(95.57756737072106, 51.087399854333576, 138.42825928623452)	#5f338a	95.57756737072106	51.087399854333576	138.42825928623452	270.5631301128262	160.89141964201156	138.42825928623452	55.569432499630565	51.364941811585574	-34.858130542069944	90.35575382374364	59.88925813546978	137.5548506919155	49.25247869850326	1.9488990475944823	0.6184536428154463	0.5703409296525541	62.076134803928966	-34.16225204972209
75	5616.0	5328.0		(96.42971595047342, 53.00364166059723, 140.05535324107794)	#60358c	96.42971595047342	53.00364166059723	140.05535324107794	269.9312260504342	158.49580854515958	140.05535324107794	56.25002433233064	50.197608747099444	-34.3073304049097	91.6927603787327	61.61411372177713	139.18483612527314	50.67223366342212	1.9727683713375055	0.6043985040252856	0.5613288610936396	60.80125692317977	-34.35047863002721
76	5688.0	5400.0		(98.0517115804807, 54.23525127458121, 143.92206846321923)	#62368f	98.0517115804807	54.23525127458121	143.92206846321923	269.31297709923666	158.9064041901774	143.92206846321923	56.76569200069615	50.52032458933742	-34.866240750613265	93.64268026219958	62.94282112163146	143.02520029133285	50.45579842856118	1.990853570025822	0.6082841268097606	0.5704736270694363	61.38369442035675	-34.61121996274667
77	5760.0	5472.0		(99.52075746540423, 55.974508375819376, 145.36635105608158)	#633791	99.52075746540423	55.974508375819376	145.36635105608158	269.22833747504785	156.8101539170692	145.36635105608158	57.410553278423734	49.736276347524644	-34.29335636146931	95.19053896576838	64.63112336489439	144.47243262927896	51.620522798773564	2.0134697723777575	0.5988438846097239	0.5611002209226705	60.41300750212711	-34.58641452387482
78	5832.0	5544.0		(99.68317552804079, 56.9796067006555, 146.7458120903132)	#633892	99.68317552804079	56.9796067006555	146.7458120903132	268.54319304821945	155.98661418886056	146.7458120903132	57.734707583785905	49.192373235737165	-34.24345637723738	95.85759650400584	65.49107203932994	145.84815003641663	52.17984562006453	2.0248383249898105	0.592295082080997	0.5602837685497546	59.93749985796729	-34.84228277402082
79	5904.0	5616.0		(99.89876183539694, 57.86817188638019, 147.836853605244)	#633993	99.89876183539694	57.86817188638019	147.836853605244	268.03014725525594	155.18467336683418	147.836853605244	58.02316018731398	48.71231144956767	-34.14677275181282	96.45689730517117	66.2626924763292	146.93716678805535	52.70317982567865	2.0349547681313838	0.5865149536517257	0.5587018527112023	59.488581897063476	-35.030015940564695
80	5976.0	5688.0		(98.75819373634377, 57.70939548434086, 146.47997086671523)	#623992	98.75819373634377	57.70939548434086	146.47997086671523	267.7448679870695	154.5364638494011	146.47997086671523	57.89437102549108	48.14624709083182	-33.873745543300736	95.57742170429717	65.91743252731246	145.59226511289148	53.14172008850989	2.0304379490183075	0.5796993211915091	0.5542346426370623	58.86842741286468	-35.12866364578582
81	6048.0	5760.0		(102.66788055353241, 60.89293517844137, 151.9453750910415)	#663c97	102.66788055353241	60.89293517844137	151.9453750910415	267.528056633204	152.80736359235166	151.9453750910415	59.12059088941314	47.900722076091974	-33.744688811292974	99.57314639475601	69.25373469774217	151.0348506919155	54.05415714493091	2.0734432239948877	0.5767431056403426	0.552123045274651	58.593371624971425	-35.16360048217457
82	6120.0	5832.0		(99.77494537509104, 59.55061908230153, 149.47414420975966)	#633b95	99.77494537509104	59.55061908230153	149.47414420975966	266.8390232049569	153.40779523261935	149.47414420975966	58.52701029454012	47.53978100392364	-33.87687951961005	97.24524399126001	67.62500517844137	148.57490895848508	53.89021737241247	2.0526255081395695	0.57239723639468	0.5542859200559591	58.37528367286273	-35.473697548538546
83	6192.0	5904.0		(103.99781500364166, 63.33357611070648, 155.37072104879826)	#673f9b	103.99781500364166	63.33357611070648	155.37072104879826	266.50945262608116	151.05466332902066	155.37072104879826	59.927081917138324	47.01116079245221	-33.57569999357963	101.66648215586306	71.50828131828115	154.45034959941736	55.17684822981064	2.101728011604291	0.5660324458601245	0.5493580880639023	57.770034352704506	-35.53469123297165
84	6264.0	5976.0		(104.53022578295703, 65.03423160961398, 156.6613255644574)	#68419c	104.53022578295703	65.03423160961398	156.6613255644574	265.8630886140345	149.14280135381412	156.6613255644574	60.45066248034114	46.03383035729769	-33.13130245672895	102.71268754552075	72.99783370721049	155.74505462490896	56.335933771956284	2.120090726770974	0.5542650117593934	0.5420869550352154	56.71681179195209	-35.74318419523945
85	6336.0	6048.0		(101.35396941005098, 63.42461762563729, 152.55353241077933)	#653f98	101.35396941005098	63.42461762563729	152.55353241077933	265.5333649304591	148.98293675043922	152.55353241077933	59.77676504953263	45.39889675142017	-32.839104284476186	99.83578295702841	71.08441537509104	151.6622432629279	56.524338479471204	2.0964561852253536	0.5466201670919683	0.5373060739433769	56.030943205097046	-35.87994101023857
86	6408.0	6120.0		(104.19883466860888, 65.50910415149308, 156.13255644573925)	#68419c	104.19883466860888	65.50910415149308	156.13255644573925	265.6157073280504	148.00872323552736	156.13255644573925	60.56274054313961	45.403292492417926	-32.75473834686651	102.59176256372905	73.31935305899489	155.22632192279679	57.0018506489475	2.1240214638690293	0.5466730935031946	0.5359256973557903	55.98510385204033	-35.80734682353449
87	6480.0	6192.0		(106.10269482884195, 67.80772032046613, 159.924981791697)	#6a439f	106.10269482884195	67.80772032046613	159.924981791697	264.94319125216447	146.8807525378341	159.924981791697	61.336210331004025	44.97902491313488	-32.746965841709795	104.99571012381645	75.56398844865258	159.00380917698467	57.723103194991296	2.151148149622426	0.5415647487707392	0.5357985253661318	55.63700615574598	-36.05647952451759
88	6552.0	6264.0		(105.51347414420977, 68.21485797523671, 159.6380189366351)	#69449f	105.51347414420977	68.21485797523671	159.6380189366351	264.4786654344986	146.03605206608174	159.6380189366351	61.41236001929073	44.38649375822812	-32.518118317565836	104.77581209031318	75.78742227967955	158.7237873270211	58.27067139359058	2.1538188275167442	0.5344304459114478	0.5320541733989078	55.02352994005778	-36.226986360927555
89	6624.0	6336.0		(107.40713765477058, 69.9278951201748, 162.31318281136197)	#6b45a2	107.40713765477058	69.9278951201748	162.31318281136197	264.3410461586977	145.14069623433966	162.31318281136197	62.00542600025115	44.2133866504123	-32.41961397537278	106.76978150036416	77.54265227967953	161.38932993445007	58.76994854665516	2.1746184951300878	0.5323461697952858	0.5304424674001196	54.82567764661959	-36.2508576229925
90	6696.0	6408.0		(110.11143481427531, 72.6081573197378, 165.41806263656227)	#6e48a5	110.11143481427531	72.6081573197378	165.41806263656227	264.2452208305867	143.07098921710644	165.41806263656227	62.89689177689429	43.64097791952665	-31.944741041191648	109.54674435542609	80.23168163146394	164.48996358339403	59.88898423539069	2.2058834680641635	0.5254541486557671	0.5226727027416037	54.083282388936105	-36.20373893950504
91	6768.0	6480.0		(110.18718135469774, 73.26729788783685, 165.08812818645302)	#6e49a5	110.18718135469774	73.26729788783685	165.08812818645302	264.1251685571508	141.82916714460924	165.08812818645302	63.07525825771103	43.07691410752717	-31.528201150876043	109.72220684632192	80.77706509104151	164.16991988346683	60.56604763863437	2.2121390342801552	0.5186626035472168	0.5158573702901617	53.3820943466756	-36.200576827757224
92	6840.0	6552.0		(108.20466132556446, 72.38018936635106, 161.0298616168973)	#6c48a1	108.20466132556446	72.38018936635106	161.0298616168973	264.246771172237	140.3818285435154	161.0298616168973	62.70984255234393	42.23639050340944	-30.7744594463772	107.66411507647487	79.66239218499636	160.14336489439185	61.28788259358854	2.199323385673869	0.5085423762773063	0.5035248172307558	52.25877952050938	-36.07798948905165
93	6912.0	6624.0		(112.82884195193007, 76.35469774217043, 167.2352512745812)	#704ca7	112.82884195193007	76.35469774217043	167.2352512745812	264.08049431394704	138.57449894170216	167.2352512745812	64.0418447666387	42.012331118451044	-30.59349833205229	112.4031391114348	83.77558732702113	166.32644573925708	62.27708010917032	2.24603859815782	0.5058446151595617	0.5005639719826016	51.971127621013345	-36.06221306146199
94	6984.0	6696.0		(113.28769118718135, 78.07356154406409, 167.4719592134013)	#714ea7	113.28769118718135	78.07356154406409	167.4719592134013	263.63406765300135	136.121841010007	167.4719592134013	64.51048125663708	40.914089021541976	-29.87044914167376	113.208164603059	85.25571103423161	166.57797523670794	63.62367307582577	2.262474346516991	0.4926213581758754	0.4887336029693432	50.657737932007784	-36.13233467541282
95	7056.0	6768.0		(112.80699198834668, 78.37581937363437, 166.82520029133283)	#704ea6	112.80699198834668	78.37581937363437	166.82520029133283	263.3565270378208	135.1989513252507	166.82520029133283	64.55880562410653	40.39577001751638	-29.571750851575285	112.93697013838309	85.40932091041513	165.94070648215583	64.14173323868675	2.2641691508275703	0.4863805981384951	0.4838463684042312	50.06302711318722	-36.20601829975545
96	7128.0	6840.0		(112.26511289147851, 78.47560087399854, 165.01019664967225)	#704ea5	112.26511289147851	78.47560087399854	165.01019664967225	263.42844157155844	133.72702033465896	165.01019664967225	64.5480744607053	39.75711650399316	-28.980317962260614	112.33938091769846	85.37519356882738	164.1448506919155	64.85328512616326	2.2637927936615623	0.47869096435317604	0.47416947584937313	49.19844653955865	-36.089583394555426
97	7200.0	6912.0		(113.83612527312455, 80.39475600873999, 167.94901675163874)	#7150a7	113.83612527312455	80.39475600873999	167.94901675163874	262.91701327654476	132.93520213015083	167.94901675163874	65.13142114880799	39.47158668766393	-28.96694968297826	114.29187909686817	87.24357691915513	167.07347414420977	65.37580933416413	2.284251591848286	0.47525307561402425	0.4739507470559701	48.96008915002058	-36.27376814407109
98	7272.0	6984.0		(118.58849235251274, 84.99344501092499, 172.6219956300073)	#7654ac	118.58849235251274	84.99344501092499	172.6219956300073	263.0028093156241	129.44631028226655	172.6219956300073	66.54096937807434	38.64679350821692	-28.096206128744218	118.98072833211944	91.87025203204661	171.74571012381648	67.14562783587142	2.3336864533897272	0.4653222487035325	0.4597038359196587	47.78045047187858	-36.017139362775026
99	7344.0	7056.0		(117.43554260742899, 84.86890021849963, 170.924981791697)	#7554aa	117.43554260742899	84.86890021849963	170.924981791697	262.7061063856798	128.38556758138742	170.924981791697	66.44404537063488	38.019821919877515	-27.70542672564231	118.03777130371449	91.54699506919154	170.06442097596502	67.69941913202763	2.3302871905703877	0.45777326978766747	0.453309990794051	47.04357053699404	-36.081199959106215
100	7416.0	7128.0		(117.24399126001457, 85.7931536780772, 170.25928623452293)	#7555aa	117.24399126001457	85.7931536780772	170.25928623452293	262.3409098747974	126.50624983958318	170.25928623452293	66.65659717232622	37.16975883948803	-27.122355976848933	118.09729060451566	92.25688339402768	169.41462490895847	68.67292752958936	2.3377416846194943	0.447538183556708	0.4437699177107089	46.01318469656943	-36.1178098285039
101	7488.0	7200.0		(121.680262199563, 90.42753095411507, 175.90240349599418)	#795aaf	121.680262199563	90.42753095411507	175.90240349599418	261.9381886040032	123.91014599567728	175.90240349599418	68.01105394764362	36.52552874671655	-26.64672949516902	122.83634377276037	96.86692469774216	175.0476547705754	70.09445155011981	2.3852444105010573	0.4397814056137417	0.4359878236766842	45.212414700123325	-36.1121395468336
102	7560.0	7272.0		(122.69992716678806, 91.54479242534596, 176.9155134741442)	#7a5bb0	122.69992716678806	91.54479242534596	176.9155134741442	261.8963605030116	123.05045182272904	176.9155134741442	68.32754099999791	36.292501776630736	-26.431611131983246	123.88495265841223	97.96580738528769	176.06180626365622	70.53332191005154	2.3963440616431373	0.43697567132414666	0.4324681051680673	44.89739137454565	-36.065626356844895
103	7632.0	7344.0		(119.58849235251274, 90.16970138383103, 172.09832483612527)	#775aac	119.58849235251274	90.16970138383103	172.09832483612527	261.5446981011308	121.39455163336733	172.09832483612527	67.83140882904168	35.27128595122514	-25.716824758716573	120.97063364894393	96.24684608885651	171.27903860160234	71.29050954406443	2.3789440006390232	0.4246798402563419	0.4207729305189312	43.651101799652544	-36.09635239123667
