# Supplementary material for: Parallel and High Throughput Reaction Monitoring with Computer Vision
Source: Angew Chem Int Ed Engl. 2024 Oct 31;64(1):e202413395. doi: 10.1002/anie.202413395 (PMC11701362; doi:10.1002/anie.202413395)
Supplement: Supplementary file 2 — Supporting Information [file ANIE-64-e202413395-s002.zip › Supporting Info - Machine readable data part 1/Figure 9 - crystal violet mixing analysis/Kineticolor outputs/Well 16 CV Mixing.csv]

frame number	Time (s)	normalised time	Well Coordinates	average color	hexcode	red	green	blue	hue	saturation	value	lightness	a_component	b_component	x	y	z	delta_e	light_ratio	a_ratio	b_ratio	chroma_ab	hue_ab
1	288.0	0.0	(436, 238)	(36.55426074289876, 11.632192279679535, 79.43117261471231)	#240b4f	36.55426074289876	11.632192279679535	79.43117261471231	262.0552595393606	217.65686463290515	79.43117261471231	30.816423559414034	66.39728260230137	-50.68886222153686	37.40380189366351	16.763353896576838	78.75318281136198	0.0	1.0	1.0	1.0	83.53418396251813	-37.35875566625268
2	360.0	72.0		(34.73780043699927, 11.605243991260014, 73.23379461034231)	#220b49	34.73780043699927	11.605243991260014	73.23379461034231	262.5212725725631	214.59055196419695	73.23379461034231	30.432317223272264	62.842645278254395	-47.84579773777011	35.26590677348871	16.354123998543336	72.61750910415148	4.567931680950142	0.9875356614500962	0.9464641144226018	0.9439114559064067	78.98365923868124	-37.284149136495195
3	432.0	144.0		(36.10050983248361, 11.875455207574655, 77.36125273124544)	#240b4d	36.10050983248361	11.875455207574655	77.36125273124544	262.19570246463206	215.85584228513326	77.36125273124544	30.904994968658748	64.66814094711626	-49.387728305746336	36.842891478514204	16.858677152221414	76.70639475600873	2.165808215205654	1.002874162508636	0.9739576442376094	0.9743309701822881	81.37024124800364	-37.36934683330891
4	504.0	216.0		(37.72760378732702, 10.954115076474872, 83.10997815003641)	#250a53	37.72760378732702	10.954115076474872	83.10997815003641	262.26304633087716	221.3903251248795	83.10997815003641	30.531582376431466	70.2299159690091	-53.171538908088955	38.50429715950473	16.459236198106336	82.3884195193008	4.575357532813539	0.9907568383971166	1.057722744312655	1.048978741635618	88.08776105037803	-37.12960711554385
5	576.0	288.0		(36.961398397669335, 12.152221412964312, 79.17188638018936)	#240c4f	36.961398397669335	12.152221412964312	79.17188638018936	262.2106544371753	215.85963588861392	79.17188638018936	31.26981775719414	65.17914361712818	-49.76711924614094	37.712651128914786	17.255120502549165	78.50168973051711	1.5934362235342743	1.0147127455236966	0.9816537825430377	0.9818156704451677	82.00662729756561	-37.363312746658146
6	648.0	360.0		(38.70284049526584, 12.54843408594319, 81.3714493809177)	#260c51	38.70284049526584	12.54843408594319	81.3714493809177	262.80144771096576	215.67600225557857	81.3714493809177	31.859139174510226	65.96362652929966	-49.95590506878897	39.128696285506194	17.908568040786598	80.68321922796795	1.346305920428558	1.0338363604422116	0.9934687677566689	0.9855400748680355	82.74534715703828	-37.13755810255615
7	720.0	432.0		(38.76110706482156, 12.155134741442097, 82.40568099053168)	#260c52	38.76110706482156	12.155134741442097	82.40568099053168	262.72378543139735	217.38658158259904	82.40568099053168	31.592002882222374	67.37800212882661	-50.97236221818599	39.242170429715955	17.610356970138383	81.70317552804079	1.2820711071449131	1.0251677265959505	1.014770476864233	1.0055929445685738	84.4865485208984	-37.10799409286975
8	792.0	504.0		(39.64457392571013, 12.687545520757466, 84.69555717407138)	#270c54	39.64457392571013	12.687545520757466	84.69555717407138	262.4616909585605	216.80054520281718	84.69555717407138	32.13812051609243	67.4467156361937	-51.252759936885695	40.298091769847055	18.223576001456664	83.97547705753824	1.779374376373062	1.0428893688500278	1.0158053611949467	1.0111246867780206	84.71071273019494	-37.2312023651442
9	864.0	576.0		(39.999271667880556, 12.606700655498907, 85.01383831026948)	#270c55	39.999271667880556	12.606700655498907	85.01383831026948	262.6987879092692	217.18605428189576	85.01383831026948	32.13853947614362	67.92709658758578	-51.41931156863857	40.51048798252003	18.2240518208303	84.28976693372178	2.14985524524857	1.0429029641996108	1.0230403101652141	1.0144104506411935	85.19410808859928	-37.12491684230875
10	936.0	648.0		(39.31463947560088, 13.867443554260744, 80.44501092498179)	#270d50	39.31463947560088	13.867443554260744	80.44501092498179	262.93312621019356	211.04204579406252	80.44501092498179	32.879461131677004	62.77420307048459	-47.700127445495674	39.652083029861615	19.07855335761107	79.77923525127459	5.129850375981387	1.0669460415575298	0.945433316096415	0.9410376432799211	78.84099650214327	-37.23005083007343
11	1008.0	720.0		(38.144938091769845, 14.621267297887837, 75.10415149308085)	#260e4b	38.144938091769845	14.621267297887837	75.10415149308085	263.3358621437087	205.3566302682364	75.10415149308085	33.17539794409172	58.22360667802251	-44.211755181491384	38.24444282592862	19.42718437727604	74.49932265112892	10.692364278816356	1.0765492588758585	0.8768974330886915	0.8722183383849271	73.10723405262435	-37.21100712209675
12	1080.0	792.0		(37.65112891478514, 15.190823015294974, 72.40932265112892)	#250f48	37.65112891478514	15.190823015294974	72.40932265112892	263.5521441936839	201.50329920135187	72.40932265112892	33.46618128888023	55.53943038793776	-42.15518944060502	37.640072833211946	19.77385600145666	71.83713765477059	14.061925254595955	1.0859852449898173	0.8364714369502334	0.831645998609414	69.72580816734849	-37.19899678032923
13	1152.0	864.0		(40.19155134741442, 14.067734887108521, 80.64020393299344)	#280e50	40.19155134741442	14.067734887108521	80.64020393299344	263.54470263883417	210.51508774465088	80.64020393299344	33.1512104669538	62.817725839029336	-47.339167405016624	40.182898761835396	19.39853203204661	79.97447924253458	5.43000109474466	1.0757643697049497	0.9460888063038295	0.9339165514925091	78.6578886710522	-37.001521646261814
14	1224.0	936.0		(37.94610342316096, 16.088128186453023, 70.49016751638747)	#251046	37.94610342316096	16.088128186453023	70.49016751638747	264.1071572013816	196.8007811289173	70.49016751638747	34.09259615396946	52.93184959923231	-39.946977148614835	37.6789439184268	20.53462774217043	69.94614712308812	17.533946724834163	1.1063125507812082	0.7971990347297384	0.7880819453793545	66.31396297392959	-37.041379217591555
15	1296.0	1008.0		(40.378004369992716, 15.534595775673708, 76.61179898033504)	#280f4c	40.378004369992716	15.534595775673708	76.61179898033504	264.40525167245016	203.29357911548846	76.61179898033504	34.12977518478188	58.00700214110888	-43.427260519481734	39.923306627822285	20.58038446467589	76.00102694828843	11.580412967165124	1.107519018843303	0.8736351830624213	0.8567416709746192	72.46198488604591	-36.8205635223399
16	1368.0	1080.0		(39.30080116533139, 16.57101238164603, 70.76256372906045)	#271046	39.30080116533139	16.57101238164603	70.76256372906045	265.16605066863787	195.284693846043	70.76256372906045	34.6036528903588	52.77776986810423	-39.230866755445604	38.546919155134745	21.169559293517846	70.22064821558631	18.19670006410762	1.1228964588847565	0.7948784618826391	0.773954376485828	65.76134045648779	-36.62422662784664
17	1440.0	1152.0		(43.44282592862345, 14.562272396212673, 86.31245447924253)	#2b0e56	43.44282592862345	14.562272396212673	86.31245447924253	264.15092424350087	211.97747812365515	86.31245447924253	34.01224344181205	65.51970458228857	-48.87902968746862	43.06378004369992	20.435968390386016	85.59495265841223	3.7760960929658474	1.1037050868747467	0.9867829226495726	0.9642952622183879	81.74344763795325	-36.723685862595026
18	1512.0	1224.0		(40.28404952658412, 17.254187909686816, 70.00582665695558)	#281146	40.28404952658412	17.254187909686816	70.00582665695558	266.1942895012978	192.15068977714893	70.00582665695558	35.17172265647104	51.593494029234186	-37.8041667703942	39.08914785142024	21.890532439912597	69.47831026948289	20.103138143324703	1.1413304528560881	0.7770422524407034	0.7458081541694545	63.961266805375274	-36.23139939407364
19	1584.0	1296.0		(40.73634377276038, 17.03495994173343, 71.02621995630007)	#281147	40.73634377276038	17.03495994173343	71.02621995630007	266.3391339538648	193.84068745577784	71.02621995630007	35.10367645475805	52.71454588610738	-38.528054552072945	39.44689002184996	21.803320932265112	70.4863073561544	18.801145300406866	1.139122338031154	0.7939262545103052	0.7600891569371824	65.29344787607734	-36.16235593000818
20	1656.0	1368.0		(40.08885651857247, 17.641660597232338, 67.53168244719592)	#281143	40.08885651857247	17.641660597232338	67.53168244719592	266.99601454035826	188.38499369074967	67.53168244719592	35.3688335641324	49.64783777579457	-35.967922254336315	38.61879096868172	22.144471791697015	67.03278222869628	22.759051218475207	1.1477267469387331	0.7477390012053557	0.7095823555308397	61.30741575947886	-35.92186425040769
21	1728.0	1440.0		(41.33284777858704, 17.525127458120902, 70.61471230881281)	#291146	41.33284777858704	17.525127458120902	70.61471230881281	266.90665642320147	191.71421498855125	70.61471230881281	35.49090829574751	51.87782193407542	-37.618910727930775	39.808827385287685	22.30272201019665	70.0838164603059	20.087040043062366	1.1516880999289574	0.781324474448858	0.7421533859552113	64.08190737626074	-35.94753356556969
22	1800.0	1512.0		(46.20466132556446, 16.551347414420977, 83.52075746540423)	#2e1053	46.20466132556446	16.551347414420977	83.52075746540423	266.5673362407422	204.4665312102133	83.52075746540423	35.65068172207799	61.495760055116726	-44.59473471551652	44.47535324107794	22.510979206117995	82.85106336489439	9.194202810656082	1.156872784193906	0.9261788682446056	0.8797738351398418	75.96327315949323	-35.94840690330235
23	1872.0	1584.0		(41.95120174799709, 18.442097596504006, 68.3211944646759)	#291244	41.95120174799709	18.442097596504006	68.3211944646759	268.279306115297	186.1672618730345	68.3211944646759	36.12188981121769	49.45249857150613	-35.15663336039931	39.93737800437	23.132718557902404	67.82240349599418	23.590756905917097	1.1721635945707563	0.744797025319709	0.693577086160396	60.67568280787912	-35.40967686598058
24	1944.0	1656.0		(42.54624908958485, 18.67006554989075, 67.94610342316096)	#2a1243	42.54624908958485	18.67006554989075	67.94610342316096	269.072366087265	184.9317182977811	67.94610342316096	36.33619954969209	49.18431714641583	-34.559949255959324	40.2246030589949	23.419238033503277	67.45334304442827	24.225935280594108	1.1791179946509995	0.7407579831393742	0.6818055829486616	60.11228780984548	-35.09425447535172
25	2016.0	1728.0		(41.07137654770575, 18.625637290604516, 64.89949016751639)	#291240	41.07137654770575	18.625637290604516	64.89949016751639	269.10378694872037	181.81702896517672	64.89949016751639	36.089598641904814	47.14811271748154	-33.09635890217009	38.8788201019665	23.089750823015294	64.43675163874727	26.605132770711506	1.1711157387334097	0.7100909987519181	0.652931580068254	57.60480453401085	-35.06753932217983
26	2088.0	1800.0		(43.54843408594319, 18.8557902403496, 68.81937363437727)	#2b1244	43.54843408594319	18.8557902403496	68.81937363437727	269.6527696793003	185.13266094466022	68.81937363437727	36.58642750909144	49.742909686837535	-34.66055317935497	40.947902403495995	23.756760313182813	68.319737800437	23.82368094015528	1.1872379492238236	0.7491708656931302	0.683790317247016	60.62764229962905	-34.868546291971455
27	2160.0	1872.0		(47.961398397669335, 18.22505462490896, 80.9672250546249)	#2f1250	47.961398397669335	18.22505462490896	80.9672250546249	268.4367055545882	197.6016029792746	80.9672250546249	36.87823468955105	58.0430597192157	-41.1140763128146	45.344297159504734	24.15444465404224	80.33980335032774	14.078889137840088	1.1967071590397196	0.8741782411017509	0.8111067108416159	71.1292067481733	-35.311372738242696
28	2232.0	1944.0		(42.97523670793882, 19.14056809905317, 64.68900218499635)	#2a1340	42.97523670793882	19.14056809905317	64.68900218499635	271.39691067830756	179.54907788961694	64.68900218499635	36.649812355473	47.158356118779665	-32.001121736986974	39.92924253459577	23.84276925710124	64.23351784413691	27.44806662594333	1.1892948020010239	0.7102452731573856	0.6313245224784356	56.991072496059445	-34.16036726686505
29	2304.0	2016.0		(47.66788055353241, 19.101966496722504, 74.3590677348871)	#2f134a	47.66788055353241	19.101966496722504	74.3590677348871	271.0178204249486	189.49351094568783	74.3590677348871	37.30546733697628	53.66999921969695	-36.689819635146435	44.15068463219228	24.744659293517845	73.80649672250546	20.00161555434487	1.210570956264648	0.8083162008476038	0.7238240912726097	65.01239636486143	-34.35724504596169
30	2376.0	2088.0		(49.120903131828115, 18.83903860160233, 78.721048798252)	#31124e	49.120903131828115	18.83903860160233	78.721048798252	270.3415310515946	193.9749639169535	78.721048798252	37.36994890023649	56.572245566918646	-39.03780446277412	45.6535542607429	24.834565935906774	78.1222286962855	16.58997269550103	1.2126633977556567	0.8520265190033216	0.7701456050080288	68.73404648176574	-34.60770301721815
31	2448.0	2160.0		(48.89002184996358, 19.281136198106335, 78.48506919155135)	#30134e	48.89002184996358	19.281136198106335	78.48506919155135	270.0070121913713	192.35509465478842	78.48506919155135	37.595211497596836	55.55256541777304	-38.521129971429005	45.630276766205384	25.150358499635832	77.8930298616169	17.65257955182674	1.2199732206144334	0.836669261760534	0.7599525474269181	67.601516098174	-34.738122448649065
32	2520.0	2232.0		(48.600873998543335, 19.97378004369993, 74.23379461034231)	#30134a	48.600873998543335	19.97378004369993	74.23379461034231	271.6554584625297	186.38820482128665	74.23379461034231	37.924442161892664	52.49711882528635	-35.555621625328435	44.85305899490167	25.616700815731974	73.6911944646759	21.74289429730443	1.2306568310490145	0.7906516165688197	0.7014484063566422	63.404650571703	-34.109278727975
33	2592.0	2304.0		(45.876183539694104, 20.65768390386016, 64.36125273124544)	#2d1440	45.876183539694104	20.65768390386016	64.36125273124544	274.6221148237647	173.15402634437805	64.36125273124544	37.90230893413236	45.876268200260306	-29.644260722097314	41.75546249089585	25.585170721048797	63.92421704297159	30.235691754987794	1.2299386027407349	0.6909359299392503	0.58482789754752	54.620638752598786	-32.86967767511477
34	2664.0	2376.0		(48.63583394027677, 20.844136926438456, 71.05025491624181)	#301447	48.63583394027677	20.844136926438456	71.05025491624181	273.2131199860734	180.19020624897493	71.05025491624181	38.39702876355939	49.71753997061451	-32.88691239172421	44.503292061179906	26.296124581209032	70.54819373634378	25.545817803773566	1.2459923744729806	0.7487887760167352	0.648799577469133	59.61025740080808	-33.483641646227305
35	2736.0	2448.0		(48.6081573197378, 20.078659868900218, 74.00072833211945)	#30144a	48.6081573197378	20.078659868900218	74.00072833211945	271.7452556223408	185.8107044083344	74.00072833211945	37.98333032633698	52.220987868591365	-35.32041492741078	44.84252731245448	25.700716620538966	73.46150764748727	22.102512463860556	1.2325677654678246	0.7864928476271912	0.6968082016329757	63.04413759118312	-34.07301937502657
36	2808.0	2520.0		(45.97305171158048, 21.85506190823015, 63.346686088856515)	#2d153f	45.97305171158048	21.85506190823015	63.346686088856515	274.87642185086366	167.0231675768899	63.346686088856515	38.58130780960323	43.42787805254233	-27.835898567378912	41.971201747997085	26.56427852876912	62.93176984705025	33.31883732316588	1.2519722717082502	0.6540610752500449	0.5491521677034585	51.583115853929336	-32.65858914941141
37	2880.0	2592.0		(47.4435542607429, 21.848506919155135, 64.02476329206118)	#2f1540	47.4435542607429	21.848506919155135	64.02476329206118	276.41154935414795	167.98102518599413	64.02476329206118	38.76024381075255	44.53441750809301	-27.959399341149748	42.82533139111435	26.826396052439915	63.60300072833212	32.52257113366079	1.2577787859133893	0.670726508113894	0.5515886156401092	52.58367003455565	-32.121240766989985
38	2952.0	2664.0		(47.184268026219954, 22.007283321194464, 64.67370721048798)	#2f1640	47.184268026219954	22.007283321194464	64.67370721048798	275.40533620115735	168.22814959964862	64.67370721048798	38.821415507241205	44.38417072130316	-28.265595126785204	42.87729060451566	26.916398390386018	64.24704297159504	32.42622238208908	1.2597638214698585	0.6684636626946051	0.5576293072677339	52.62032381589007	-32.490596227828505
39	3024.0	2736.0		(47.74945375091041, 22.3809176984705, 64.6176256372906)	#2f1640	47.74945375091041	22.3809176984705	64.6176256372906	276.0376610163646	166.67837015329127	64.6176256372906	39.093638604806124	44.040908486289666	-27.763246953910837	43.25884195193008	27.319363729060452	64.1952585579024	33.07421333791555	1.2685975233119973	0.663293839148218	0.5477188821593769	52.061497305797694	-32.22719934227829
40	3096.0	2808.0		(53.24180626365623, 22.32847778587036, 76.05535324107794)	#35164c	53.24180626365623	22.32847778587036	76.05535324107794	274.5227540770263	180.1366065272351	76.05535324107794	39.79124319824783	51.41156922686518	-33.39046685973943	48.221383831026955	28.370326212672982	75.51808448652586	24.58360175021916	1.2912349520874915	0.7743023089484572	0.6587338006090099	61.30312167810142	-33.00266776584224
41	3168.0	2880.0		(47.56081573197378, 22.56445739257101, 63.17771303714494)	#2f163f	47.56081573197378	22.56445739257101	63.17771303714494	276.9283741616154	163.92458181063603	63.17771303714494	39.161058844674606	43.04676672799998	-26.732774686305827	42.93532410779316	27.419781835396936	62.77158048069921	34.47859712395022	1.2707853255317614	0.6483212119664058	0.5273895194070368	50.672136013430894	-31.840984675888393
42	3240.0	2952.0		(54.429715950473415, 22.41005098324836, 77.98616168973052)	#36164d	54.429715950473415	22.41005098324836	77.98616168973052	274.56844809058265	181.72337146859678	77.98616168973052	39.98526705521957	52.56629821315373	-34.140625858409514	49.21490895848507	28.667345149308087	77.4304005826657	23.43518608744875	1.2975310706684706	0.7916935174592785	0.6735330871937332	62.68012477522767	-33.00281555503595
43	3312.0	3024.0		(48.383831026948286, 22.714493809176986, 65.00582665695558)	#301641	48.383831026948286	22.714493809176986	65.00582665695558	276.41786932111734	165.8972807636718	65.00582665695558	39.35282725924532	43.98672126965386	-27.562961602297165	43.75073561544064	27.706753284777857	64.58291332847779	33.315322703251724	1.277008254490438	0.6624777332096609	0.5437676127318186	51.909040641721816	-32.07208315044831
44	3384.0	3096.0		(49.19009468317553, 22.997086671522215, 63.58557902403496)	#31163f	49.19009468317553	22.997086671522215	63.58557902403496	278.7198535745047	162.77378784234216	63.58557902403496	39.58966220338669	43.392857407111826	-26.25727926648108	43.94935906773489	28.063918973051713	63.179694100509835	34.68537934858056	1.2846936026517761	0.6535336343058082	0.5180088507752063	50.71868283415804	-31.17838485706616
45	3456.0	3168.0		(48.949016751638744, 22.879825200291332, 63.9278951201748)	#30163f	48.949016751638744	22.879825200291332	63.9278951201748	278.1053602796359	163.7353742039124	63.9278951201748	39.500853496962286	43.5909050793227	-26.627571452619193	43.86334304442826	27.92963101238164	63.51741442097597	34.27091904993523	1.2818117397953297	0.6565164020404024	0.5253140489964594	51.080275714788996	-31.418735928592216
46	3528.0	3240.0		(48.670793882010194, 23.262199563000728, 62.90531682447196)	#30173e	48.670793882010194	23.262199563000728	62.90531682447196	278.4559985302223	160.701756417233	62.90531682447196	39.666310638080716	42.399123000731066	-25.69145192213187	43.64103423160961	28.18016483612527	62.50888565185725	35.76454511446205	1.2871808619064478	0.638567142192977	0.5068460958907852	49.57556185358201	-31.213474471451264
47	3600.0	3312.0		(50.01238164603059, 24.06991988346686, 63.79388201019665)	#32183f	50.01238164603059	24.06991988346686	63.79388201019665	279.1841000348362	158.78654853920014	63.79388201019665	40.25469492679325	42.18472320834743	-25.25027005784617	44.72651857246905	29.0832230589949	63.39664238892935	36.36551897169382	1.3062740667872195	0.6353380975095098	0.49814237193743416	49.16428592137843	-30.903233995505374
48	3672.0	3384.0		(52.24180626365623, 24.058994901675163, 70.45593590677349)	#341846	52.24180626365623	24.058994901675163	70.45593590677349	276.4456932954492	167.92367887859743	70.45593590677349	40.547488523804404	45.969756139036285	-28.845427602518814	47.14796067006555	29.539706511289147	69.99196649672251	31.450168500405482	1.3157752860460554	0.6923439384467059	0.5690683581819059	54.27040789467699	-32.1077396131182
49	3744.0	3456.0		(55.26656955571741, 24.63292061179898, 71.89002184996359)	#371847	55.26656955571741	24.63292061179898	71.89002184996359	278.8940262622527	167.62494301200547	71.89002184996359	41.188995334949894	47.13860396277264	-28.591328009408112	49.09482884195193	30.556500451565913	71.41745083758194	31.09321415414437	1.3365923289423107	0.7099477887539148	0.564055430647645	55.131769615174605	-31.23837966083837
50	3816.0	3528.0		(51.43117261471231, 24.711580480699197, 65.89512017479971)	#331841	51.43117261471231	24.711580480699197	65.89512017479971	278.9275798036962	159.37147688838783	65.89512017479971	40.76248758015553	42.75751998747657	-25.7014660384389	46.040888565185725	29.877927727603783	65.48328477785871	35.806878305725775	1.3227520546492195	0.64396490807584	0.5070436563778062	49.887582342748246	-31.009998231708856
51	3888.0	3600.0		(49.78514202476329, 23.53022578295703, 63.29351784413693)	#31173f	49.78514202476329	23.53022578295703	63.29351784413693	279.6168147266233	160.2002830774896	63.29351784413693	39.94089844994311	42.73154992084732	-25.468594539661172	44.347793153678076	28.599242104879824	62.89588492352513	35.76848958683328	1.2960912992689466	0.643573776607632	0.5024495209292741	49.74569997963167	-30.795526625619527
52	3960.0	3672.0		(57.41296431172615, 24.84268026219956, 75.74289876183539)	#39184b	57.41296431172615	24.84268026219956	75.74289876183539	278.39309732993735	171.36333477571037	75.74289876183539	41.55547591908748	49.27453469238879	-30.185934986278305	50.982163146394754	31.147712753095412	75.23389657683903	28.790376287650886	1.3484847078042188	0.742116736727429	0.5955141556413314	57.78555563587882	-31.49193584806751
53	4032.0	3744.0		(51.454479242534596, 24.412235979606702, 65.1143481427531)	#331841	51.454479242534596	24.412235979606702	65.1143481427531	279.8636461241142	159.39710521017426	65.1143481427531	40.6054057457696	42.93945941626137	-25.482275275142374	45.80335761107065	29.630565222141296	64.70732702112164	35.79756508979972	1.3176547131591185	0.6467050718544476	0.5027194172118422	49.931388205805874	-30.68686740679212
54	4104.0	3816.0		(51.563729060451564, 24.761835396941006, 64.3714493809177)	#331840	51.563729060451564	24.761835396941006	64.3714493809177	280.59907325684026	156.90887284741234	64.3714493809177	40.79292462411395	42.159017107731735	-24.693117632361172	45.816686088856514	29.926016715222143	63.975353241077926	36.91615939429318	1.3237397436943075	0.6349509415957706	0.48715075758535126	48.858292867185234	-30.358094250097086
55	4176.0	3888.0		(52.6081573197378, 24.826656955571742, 66.92134013109978)	#341842	52.6081573197378	24.826656955571742	66.92134013109978	279.5985881375874	160.39942100279703	66.92134013109978	40.959816965025254	43.5984394215681	-25.997724639777875	46.85852876911872	30.190615557174073	66.50039329934451	35.1045289847623	1.3291554383672968	0.6566298756939934	0.5128883052484826	50.76126088309723	-30.807599800332447
56	4248.0	3960.0		(55.931536780772035, 25.01675163874727, 73.97378004369993)	#371949	55.931536780772035	25.01675163874727	73.97378004369993	277.8880656966884	168.76307031880748	73.97378004369993	41.46938746741094	47.63779487409539	-29.323196376286763	49.95640203932994	31.008154377276036	73.48420975965041	30.362735332322778	1.3456911178371496	0.7174660318469755	0.5784938759944748	55.939336304506384	-31.61415823109807
57	4320.0	4032.0		(58.84122359796067, 25.844136926438456, 78.27967953386744)	#3a194e	58.84122359796067	25.844136926438456	78.27967953386744	277.7573131094258	170.8114218723832	78.27967953386744	42.22116061627629	49.3270240953092	-30.468155779908113	52.49981791697014	32.24102117261471	77.75532410779316	28.81559858531889	1.3700863286381673	0.7429072721358553	0.6010818638371942	57.97813228043796	-31.702660937456777
58	4392.0	4104.0		(51.404952658412235, 25.185724690458848, 63.2884195193008)	#33193f	51.404952658412235	25.185724690458848	63.2884195193008	281.2872025231769	153.52235456585535	63.2884195193008	40.98506049844563	40.9901423383357	-23.675750230080528	45.6536853605244	30.230773109978145	62.90739257101238	38.45298652970436	1.3299745968063579	0.6173466854638259	0.4670799302340839	47.33638048979008	-30.01056674002146
59	4464.0	4176.0		(56.603787327021124, 25.82083029861617, 73.61471230881281)	#381949	56.603787327021124	25.82083029861617	73.61471230881281	278.64464119717775	165.55712208008072	73.61471230881281	41.940218370165184	46.60386008786727	-28.30872591420586	50.46325564457393	31.776539169701383	73.13677348871084	31.88085455193001	1.360969688429434	0.7018940875488773	0.5584802000581885	54.528008747570624	-31.275879648632777
60	4536.0	4248.0		(54.19227967953387, 25.546977421704298, 68.11580480699199)	#361944	54.19227967953387	25.546977421704298	68.11580480699199	280.3750406351053	159.36170781518985	68.11580480699199	41.50685585234959	43.76538060576801	-25.790871524731497	48.09694100509832	31.068843197378005	67.69011653313912	35.304366179393966	1.3469069755068888	0.6591441530507918	0.5088074656718845	50.799385759799705	-30.510779577795592
61	4608.0	4320.0		(60.28113619810634, 26.14639475600874, 79.02112163146394)	#3c1a4f	60.28113619810634	26.14639475600874	79.02112163146394	278.73465845696103	170.6259677776139	79.02112163146394	42.52550552349306	49.81097302253007	-30.3555685841415	53.4473634377276	32.749278295702844	78.49237436270938	28.734145124956765	1.3799623905578766	0.7501959578810171	0.5988607211476118	58.33175445259415	-31.35876855985714
62	4680.0	4392.0		(54.28696285506191, 26.24908958485069, 67.82957028404952)	#361a43	54.28696285506191	26.24908958485069	67.82957028404952	280.4582238570678	156.31858692150757	67.82957028404952	41.8650062745474	42.63901937579412	-25.003111735223293	48.30374362709395	31.65295252731245	67.41376547705752	36.69174334367759	1.35852903870664	0.6421801872704385	0.49326638317401184	49.429157081356415	-30.38695049396679
63	4752.0	4464.0		(55.67225054624909, 26.568099053168243, 68.32337946103424)	#371a44	55.67225054624909	26.568099053168243	68.32337946103424	281.8210361067504	155.84118625277165	68.32337946103424	42.17386910005446	43.06354421476377	-24.77342529788167	49.18018936635106	32.162519373634375	67.90582665695557	36.6751249117247	1.3685517081092582	0.6485738953008171	0.4887350832537695	49.680896140535125	-29.91078662324621
64	4824.0	4536.0		(56.33139111434814, 26.71959213401311, 69.68317552804079)	#381a45	56.33139111434814	26.71959213401311	69.68317552804079	281.35381172761026	157.22179252678336	69.68317552804079	42.32671371307551	43.67749436588664	-25.33191976122402	49.82209031318281	32.41669509104151	69.25353969410051	35.93953377361234	1.3735115507959466	0.6578205109311619	0.49975317359680066	50.491877295968614	-30.11272508013224
65	4896.0	4608.0		(56.85651857246905, 27.03714493809177, 69.63874726875456)	#381b45	56.85651857246905	27.03714493809177	69.63874726875456	281.99753812487177	155.99661137490327	69.63874726875456	42.536140412812955	43.458018979607935	-24.946105981355693	50.1689584850692	32.76713452294246	69.21273124544793	36.41773026311024	1.3803074951511918	0.6545150234522046	0.49214176227369544	50.10895745537911	-29.857016997637643
66	4968.0	4680.0		(53.15586307356154, 26.639475600873997, 65.38383102694829)	#351a41	53.15586307356154	26.639475600873997	65.38383102694829	281.06361380554927	151.1047988236867	65.38383102694829	41.92039405777877	40.529361370588326	-23.398052797323608	47.381376547705756	31.743933190094683	64.99638747268754	39.207598609292454	1.360326384953669	0.6104069290507915	0.4616014598051515	46.798482964879106	-29.99831955859605
67	5040.0	4752.0		(54.576110706482154, 26.954843408594318, 66.93809176984705)	#361a42	54.576110706482154	26.954843408594318	66.93809176984705	281.44925952237827	152.3157900463517	66.93809176984705	42.23739624379005	41.40057973656219	-23.81857166221144	48.4859140568099	32.268001012381646	66.53825928623452	38.43548212209507	1.370613178468176	0.623528224559106	0.46989753997854233	47.76329509729564	-29.912668644365997
68	5112.0	4824.0		(57.96941005098325, 26.957756737072106, 73.49089584850692)	#391a49	57.96941005098325	26.957756737072106	73.49089584850692	279.9865393645328	161.46150263123994	73.49089584850692	42.6392154204368	45.52954943092974	-27.0385440543643	51.46009468317553	32.94053629278951	73.02556445739258	33.68350107261896	1.3836523027478653	0.685714048022677	0.5334217985835175	52.95302386043005	-30.704722447911035
69	5184.0	4896.0		(63.221412964311725, 28.046613255644573, 82.06190823015295)	#3f1c52	63.221412964311725	28.046613255644573	82.06190823015295	279.0720440111646	167.84767153926035	82.06190823015295	43.74857855646511	49.429293514735015	-29.91421436623525	56.085324107793156	34.84568014566642	81.52175528040786	29.778167842486752	1.4196513905034405	0.7444475372704751	0.5901535969676036	57.776424937122066	-31.18199181239169
70	5256.0	4968.0		(54.943190094683175, 26.975965040058266, 67.5360524399126)	#361a43	54.943190094683175	26.975965040058266	67.5360524399126	281.3715455475947	153.14520042706008	67.5360524399126	42.2905758755257	41.78525819172141	-24.094338466465715	48.79192279679533	32.35647858703569	67.13045156591406	38.00890172998107	1.372338869693607	0.629321811888023	0.4753379225826937	48.23427151191807	-29.96873552734539
71	5328.0	5040.0		(62.892206846321926, 28.705753823743628, 79.75819373634377)	#3e1c4f	62.892206846321926	28.705753823743628	79.75819373634377	280.1780440830302	163.22300653833508	79.75819373634377	44.006230010541266	47.55473789898529	-28.222274863679697	55.66760378732702	35.29841785142025	79.24766933721777	32.15213884989441	1.4280122391781545	0.7162151225950474	0.556774676463117	55.298733214444205	-30.687828257105384
72	5400.0	5112.0		(58.37654770575382, 27.92206846321923, 72.60087399854334)	#3a1b48	58.37654770575382	27.92206846321923	72.60087399854334	280.8978873239437	156.9277996809823	72.60087399854334	43.136979730562	44.00184904834725	-25.668550004931532	51.780524399126	33.78653335761107	72.1540859431901	35.76824809593553	1.399804868575808	0.6627055705261968	0.5063942822931502	50.941507427923725	-30.25721897467654
73	5472.0	5184.0		(59.34231609613984, 28.76474872541879, 72.67297887836854)	#3b1c48	59.34231609613984	28.76474872541879	72.67297887836854	281.7838304083867	154.06825015033073	72.67297887836854	43.63239884105347	43.30049506512068	-24.861419134938735	52.52940276766205	34.642805309541146	72.23389657683904	36.942761582598614	1.4158813321386972	0.6521425782509337	0.49047104324972457	49.930181596782106	-29.862725753403907
74	5544.0	5256.0		(64.1849963583394, 29.353969410050983, 82.45884923525128)	#401d52	64.1849963583394	29.353969410050983	82.45884923525128	279.3534760605105	164.2242704211419	82.45884923525128	44.44729725242724	48.15337210172244	-28.929860014738964	57.04214857975237	36.08252112163146	81.92780043699928	31.49754220607458	1.4423249721607991	0.7252310669119675	0.5707340576772139	56.175475478533635	-30.99684832616388
75	5616.0	5328.0		(64.66569555717408, 29.58557902403496, 83.50182083029861)	#401d53	64.66569555717408	29.58557902403496	83.50182083029861	279.03845894065677	164.65080071174378	83.50182083029861	44.60564887102082	48.39874808130173	-29.215114181201706	57.55808448652586	36.36683689730517	82.96265841223598	31.22838187446911	1.4474635184391587	0.7289266395312419	0.5763616088583003	56.53283747042917	-31.11659516576827
76	5688.0	5400.0		(63.882010196649674, 29.297159504734157, 81.51638747268754)	#3f1d51	63.882010196649674	29.297159504734157	81.51638747268754	279.73806435415713	163.3524686835475	81.51638747268754	44.38592623450481	47.776955077625246	-28.527972580405205	56.68758193736343	35.97273092498179	80.99419519300801	31.968000088556106	1.4403334685781686	0.7195619038175708	0.5628055420877871	55.6460479822042	-30.841737187293113
77	5760.0	5472.0		(58.30007283321194, 28.793153678077203, 72.33211944646759)	#3a1c48	58.30007283321194	28.793153678077203	72.33211944646759	280.66277455293664	153.4924782503625	72.33211944646759	43.537577937258206	42.61880249014954	-24.825942262439703	51.9593372177713	34.477812367079395	71.89672978878369	37.36488343297233	1.4128043721010584	0.6418757036402021	0.4897711484218632	49.32230463910184	-30.221291588136786
78	5832.0	5544.0		(56.13401310997815, 28.187181354697742, 68.46904588492353)	#381c44	56.13401310997815	28.187181354697742	68.46904588492353	281.6269188348672	150.02217896349248	68.46904588492353	43.00517650459473	40.98076275030477	-23.438537841250785	49.9375018208303	33.56112839038602	68.06622723962127	39.20644537032658	1.395527823716493	0.6172054208267305	0.4624001568394277	47.21004100541019	-29.766966571981182
79	5904.0	5616.0		(58.194464675892206, 28.895120174799708, 71.8965768390386)	#3a1c47	58.194464675892206	28.895120174799708	71.8965768390386	280.88142138513916	152.5159045322852	71.8965768390386	43.57181771235424	42.2651885482736	-24.51216237774332	51.852090313182806	34.537330655498906	71.4665622723962	37.81901186098553	1.4139154606422064	0.6365499745136959	0.48358083617289216	48.85890161939759	-30.11206244859899
80	5976.0	5688.0		(66.0939548434086, 30.040058266569556, 87.68608885651857)	#421e57	66.0939548434086	30.040058266569556	87.68608885651857	277.5261535351494	167.6404774363958	87.68608885651857	44.97362873331824	49.79202780463221	-30.772379180799536	59.23567370721048	37.033293648943925	87.10962855061908	29.543649773572533	1.4594045492206171	0.7499106266572781	0.607083643864566	58.53362583459334	-31.7168196303422
81	6048.0	5760.0		(61.6504005826657, 29.479242534595777, 76.05316824471959)	#3d1d4c	61.6504005826657	29.479242534595777	76.05316824471959	281.44528195665094	156.1585313299049	76.05316824471959	44.21473427938603	44.607672492040564	-25.80340894836899	54.5578951201748	35.66765320466133	75.58742898761835	35.68735943604007	1.4347782504397393	0.6718297909754282	0.509054806470001	51.53309964007523	-30.04733195310372
82	6120.0	5832.0		(61.0, 29.32410779315368, 75.55280407865988)	#3d1d4b	61.0	29.32410779315368	75.55280407865988	281.11198638769855	156.0275319567355	75.55280407865988	44.075725629864294	44.33679612939062	-25.758409422339447	54.09103423160961	35.4212014785142	75.09051711580481	35.83296850094805	1.430267387936382	0.6677501607250095	0.508167046830953	51.27618498862813	-30.15536158566899
83	6192.0	5904.0		(59.710852148579754, 29.160233066278224, 73.28477785870356)	#3b1d49	59.710852148579754	29.160233066278224	73.28477785870356	281.5423468629814	153.53473464519976	73.28477785870356	43.85705672905063	43.14097473301859	-24.8322562963978	52.95494537509104	35.03582003641661	72.8435324107793	37.14132522061951	1.4231715320401885	0.6497400652888059	0.48989571294514056	49.77735081023232	-29.925041208104492
84	6264.0	5976.0		(66.45957756737072, 30.980335032774946, 84.50910415149308)	#421e54	66.45957756737072	30.980335032774946	84.50910415149308	279.7684196203823	161.5191198903741	84.50910415149308	45.406752959404955	47.635017011484095	-28.374922523999935	59.070917698470495	37.82810739985434	83.9738164603059	32.60080101663025	1.4734595295220025	0.71742419485452	0.559786140000276	55.44574892566046	-30.781141007206376
85	6336.0	6048.0		(62.986161689730515, 29.636562272396212, 81.67807720320467)	#3e1d51	62.986161689730515	29.636562272396212	81.67807720320467	278.44961023330023	162.47427414752462	81.67807720320467	44.45239018164448	46.943505760642154	-28.502554442960637	56.38616897305171	36.09164218499635	81.15766205389659	32.50571137467032	1.4424902388799374	0.707009442567384	0.5623040879945096	54.918925179516926	-31.264748532153437
86	6408.0	6120.0		(62.169701383831026, 30.384559359067733, 76.0939548434086)	#3e1e4c	62.169701383831026	30.384559359067733	76.0939548434086	281.7224621169872	153.17768504072666	76.0939548434086	44.67701908338487	43.62127575213248	-25.03461630133692	55.10115804806992	36.495466817188635	75.6368608885652	37.00003959527822	1.4497794981707601	0.656973810410436	0.4938879115479559	50.29460917035489	-29.8518758677518
87	6480.0	6192.0		(60.61689730517116, 29.85142024763292, 73.93590677348871)	#3c1d49	60.61689730517116	29.85142024763292	73.93590677348871	281.87252180808883	152.04444707133993	73.93590677348871	44.26924336844175	42.85155488323672	-24.502179419931846	53.74340131099782	35.76460481427531	73.49506190823016	37.69777196050681	1.4365470828595892	0.6453811542243968	0.483383890386896	49.362055794279684	-29.76057929428806
88	6552.0	6264.0		(62.386744355426075, 30.55498907501821, 75.99563000728332)	#3e1e4b	62.386744355426075	30.55498907501821	75.99563000728332	282.03077416252603	152.47407563588965	75.99563000728332	44.77430302543263	43.45929235157381	-24.812217928104086	55.24067734887109	36.671288820101964	75.54122359796068	37.29040782586352	1.4529363843636112	0.6545342015257034	0.48950039201238543	50.043543541712666	-29.723346395786184
89	6624.0	6336.0		(69.54770575382375, 31.56081573197378, 90.23743627093955)	#451f5a	69.54770575382375	31.56081573197378	90.23743627093955	278.8436378982908	165.81298024149288	90.23743627093955	45.9851284246884	50.067038265992515	-30.3371918969368	61.90971595047341	38.90708813546978	89.6506700655499	30.1820637527415	1.492227945790955	0.7540525199785384	0.5984981821913341	58.541041440342745	-31.212989293018026
90	6696.0	6408.0		(64.26729788783685, 30.35906773488711, 79.49235251274581)	#401e4f	64.26729788783685	30.35906773488711	79.49235251274581	281.4076489771717	157.6124900360078	79.49235251274581	44.89053445950999	45.80679579030367	-26.560855519869687	56.80075746540422	36.88209404224326	79.00101966496722	34.70172117026686	1.4567081210108983	0.6898896158849124	0.5239978637473622	52.950369087684116	-30.10710047294675
91	6768.0	6480.0		(61.894391842680264, 30.676620538965768, 76.87035688273853)	#3d1e4c	61.894391842680264	30.676620538965768	76.87035688273853	280.54805751765895	153.23725874761948	76.87035688273853	44.785890740350354	43.35662486841596	-25.28626234840752	55.21207574654042	36.69226894391842	76.40841951930081	37.031203092036066	1.4533124083657274	0.6529879412100096	0.4988524350357938	50.19155291015648	-30.251406230809184
92	6840.0	6552.0		(64.25200291332848, 31.532410779315367, 80.37509104151493)	#401f50	64.25200291332848	31.532410779315367	80.37509104151493	280.19385335739105	154.95949435911376	80.37509104151493	45.41426650024203	44.51017423255965	-26.14760573283519	57.333546977421705	37.84199469045885	79.88666423889295	35.977990513064256	1.4737033456424093	0.6703613836000104	0.5158451893940027	51.62221320103016	-30.432205412155774
93	6912.0	6624.0		(68.73852876911872, 32.13765477057538, 86.99490167516387)	#442056	68.73852876911872	32.13765477057538	86.99490167516387	280.0321300070367	160.79790529453132	86.99490167516387	46.139257706168316	47.91620392901108	-28.416858083587314	61.043532410779314	39.19804397669337	86.446329206118	32.7472393269742	1.4972294762632619	0.7216591109008771	0.5606134530972656	55.708889975562414	-30.670195937706293
94	6984.0	6696.0		(59.734887108521484, 30.1755280407866, 74.48798252002914)	#3b1e4a	59.734887108521484	30.1755280407866	74.48798252002914	280.0239969757236	151.69797207446808	74.48798252002914	44.332698470871534	42.16209161828832	-24.712190344678355	53.5221048798252	35.877689206117985	74.04485797523671	38.01080966398446	1.4386062154616397	0.6349972463606056	0.4875270278640927	48.87058748634553	-30.375567275746988
95	7056.0	6768.0		(60.22942461762564, 30.217771303714493, 74.55207574654042)	#3c1e4a	60.22942461762564	30.217771303714493	74.55207574654042	280.6163854709139	151.6422919109027	74.55207574654042	44.401296774465905	42.37044286665908	-24.63092421363493	53.790342316096144	36.00020724690459	74.10873270211216	37.9585819173337	1.4408322461190297	0.6381351947856748	0.4859237933963658	49.00955882615808	-30.170433236521365
96	7128.0	6840.0		(65.3619810633649, 31.53386744355426, 83.35178441369264)	#411f53	65.3619810633649	31.53386744355426	83.35178441369264	279.1695949174936	158.52772583492077	83.35178441369264	45.53803907567339	46.01218633976567	-27.538178932436665	58.47322651128914	38.071253168244716	82.83360524399126	34.179412660161944	1.4777197940531968	0.6929829736461361	0.5432786952699867	53.62343322354712	-30.900415775544843
97	7200.0	6912.0		(69.66496722505462, 32.778587035688275, 92.60742898761835)	#45205c	69.66496722505462	32.778587035688275	92.60742898761835	276.9919045590115	164.742233582383	92.60742898761835	46.5301016351516	49.263084853684745	-30.59037685164865	62.8186817188638	39.94235032774945	92.00914056809904	30.73189752228497	1.5099124512434616	0.7419442923403202	0.6034930655565456	57.98812538121253	-31.838603226803542
98	7272.0	6984.0		(65.85943190094683, 32.13401310997815, 81.50327749453751)	#412051	65.85943190094683	32.13401310997815	81.50327749453751	280.98754868405524	154.46203889047757	81.50327749453751	45.83613299610418	44.833893452658316	-26.036016615159397	58.533321194464676	38.62719575382374	81.00958485069192	36.03240513306637	1.4873930100205226	0.675236872587077	0.5136437369883817	51.8454642501075	-30.144666779153326
99	7344.0	7056.0		(62.00873998543336, 31.302257829570284, 76.7130371449381)	#3e1f4c	62.00873998543336	31.302257829570284	76.7130371449381	280.571621036424	150.94890199094252	76.7130371449381	45.07543286389587	42.51091809866081	-24.702158001357223	55.43058994901675	37.21910056081573	76.25892935178442	38.068182932380445	1.4627081165661706	0.6402508722124624	0.4873291077908962	49.166805545154794	-30.159927590811552
100	7416.0	7128.0		(69.74654042243263, 33.144938091769845, 91.61252731245447)	#45215b	69.74654042243263	33.144938091769845	91.61252731245447	277.56091484378896	162.74232016790688	91.61252731245447	46.68703264132244	48.509772862990296	-29.82602552090863	62.77324107793154	40.24383412964312	91.02785142024763	31.734794666135503	1.5150048983234503	0.7305987679277242	0.5884137898095501	56.94549904595448	-31.585100906094535
101	7488.0	7200.0		(63.038601602330665, 31.45156591405681, 77.34377276037873)	#3f1f4d	63.038601602330665	31.45156591405681	77.34377276037873	281.29725440406287	151.30517077396814	77.34377276037873	45.244671087216915	43.021353478477685	-24.76508510809763	56.10765477057538	37.52935777858704	76.8848506919155	37.771028698631625	1.4681999356604518	0.6479384666412016	0.48857054632359365	49.64016816582557	-29.926725449089897
102	7560.0	7272.0		(70.62490895848507, 33.39475600873998, 91.1318281136198)	#46215b	70.62490895848507	33.39475600873998	91.1318281136198	278.68933937153884	161.55665579744894	91.1318281136198	46.86993461448832	48.41665333037487	-29.271197821711038	63.18494537509103	40.59712125273124	90.554457392571	32.2449157938646	1.5209401092285462	0.7291963079328899	0.5774680381220747	56.577162721644505	-31.155848578634686
103	7632.0	7344.0		(69.80116533139112, 32.92571012381646, 92.9169701383831)	#45205c	69.80116533139112	32.92571012381646	92.9169701383831	276.88082750582754	164.63915343915343	92.9169701383831	46.60667402992763	49.22752380380696	-30.612573976533632	62.99293517844137	40.089266525855784	92.31705753823745	30.77645166058761	1.5123972429853845	0.7414087124418056	0.6039309748705872	57.969636753417085	-31.875782709630478
