# Supplementary material for: Parallel and High Throughput Reaction Monitoring with Computer Vision
Source: Angew Chem Int Ed Engl. 2024 Oct 31;64(1):e202413395. doi: 10.1002/anie.202413395 (PMC11701362; doi:10.1002/anie.202413395)
Supplement: Supplementary file 2 — Supporting Information [file ANIE-64-e202413395-s002.zip › Supporting Info - Machine readable data part 1/Figure 9 - crystal violet mixing analysis/Kineticolor outputs/Well 8 CV Mixing.csv]

frame number	Time (s)	normalised time	Well Coordinates	average color	hexcode	red	green	blue	hue	saturation	value	lightness	a_component	b_component	x	y	z	delta_e	light_ratio	a_ratio	b_ratio	chroma_ab	hue_ab
1	288.0	0.0	(252, 145)	(38.830298616168974, 7.533867443554261, 90.55280407865988)	#26075a	38.830298616168974	7.533867443554261	90.55280407865988	262.6187656270562	233.78435441449705	90.55280407865988	28.040615765000368	83.21877373718378	-61.3127001731143	39.47290604515659	13.954888164603059	89.72261471230881	0.0	1.0	1.0	1.0	103.3663944657005	-36.381497541558545
2	360.0	72.0		(39.230881281864534, 7.0640932265112895, 93.14348142753096)	#27075d	39.230881281864534	7.0640932265112895	93.14348142753096	262.42124768375544	235.66054923916616	93.14348142753096	27.740642322481044	85.81702723056578	-63.12301785107452	40.041697013838316	13.671673605243992	92.28268754552076	3.1809048048038098	0.9893021806285102	1.031221963226563	1.029525981939286	106.5320493810137	-36.33647232210501
3	432.0	144.0		(39.57975236707939, 7.225782957028405, 92.23816460305899)	#27075c	39.57975236707939	7.225782957028405	92.23816460305899	262.8347697948973	235.023728117622	92.23816460305899	27.93543900501691	85.0687287716212	-62.338015513956144	40.081704297159504	13.855146540422432	91.3880407865987	2.1177033145477617	0.9962491280196943	1.0222300203591057	1.0167227236436644	105.46429155424072	-36.23380841028931
4	504.0	216.0		(40.14056809905317, 7.557174071376548, 93.3102694828842)	#28075d	40.14056809905317	7.557174071376548	93.3102694828842	262.79805332132935	234.34761737501464	93.3102694828842	28.333349937177722	84.69806047273076	-62.18615140059216	40.67365622723962	14.235012716678806	92.45273852876912	1.7426702465779844	1.0104396484952638	1.0177758775948653	1.0142458450698093	105.07558647878072	-36.2864825569321
5	576.0	288.0		(40.80844865258558, 7.31755280407866, 93.21412964311726)	#28075d	40.80844865258558	7.31755280407866	93.21412964311726	263.39387464387465	234.98183352476502	93.21412964311726	28.252753195791335	85.5727718926421	-62.2763265582324	40.90740713765477	14.15751725418791	92.35516387472688	2.55242735754409	1.007565362778365	1.0282868642464327	1.0157165869778584	105.83496652325147	-36.04557960984366
6	648.0	360.0		(40.64748725418791, 7.493080844865259, 93.31536780772032)	#28075d	40.64748725418791	7.493080844865259	93.31536780772032	263.17887876164775	234.52389129111316	93.31536780772032	28.37244704615167	85.04737123955874	-62.12094486969244	40.903197378004364	14.272707057538238	92.45714493809177	2.0266080811022995	1.0118339512916648	1.0219733771630657	1.0131823373346156	105.31888314192612	-36.14542240440966
7	720.0	432.0		(41.6081573197378, 7.606700655498908, 94.79533867443554)	#29075e	41.6081573197378	7.606700655498908	94.79533867443554	263.3985464873444	234.53793198826006	94.79533867443554	28.65873583293044	85.60745016578117	-62.35633677518199	41.70514202476329	14.550753663510559	93.92345229424618	2.678996986950537	1.0220437408761043	1.0287035763845926	1.0170215403843088	105.9100951746651	-36.06953794725654
8	792.0	504.0		(38.84996358339403, 8.243991260014568, 87.5047341587764)	#260857	38.84996358339403	8.243991260014568	87.5047341587764	263.16857339765676	230.97595385537355	87.5047341587764	28.60969622452	79.88718453301344	-58.779027113935264	39.09306627822287	14.502871879096869	86.71212672978879	4.224078404286681	1.0202948631474045	0.9599658940578486	0.9586762114207122	99.18133030501495	-36.344721246692195
9	864.0	576.0		(41.6598689002185, 8.070648215586308, 92.91187181354698)	#29085c	41.6598689002185	8.070648215586308	92.91187181354698	263.75441036338816	232.84981343283584	92.91187181354698	29.030119654609784	83.5445983279025	-60.78998991728712	41.49761107064822	14.916794806991987	92.06345957756737	1.1655494940224986	1.0352882368169851	1.0039152774799076	0.9914746821726768	103.32048579015897	-36.04095427354833
10	936.0	648.0		(41.96285506190823, 8.202476329206117, 93.92498179169701)	#29085d	41.96285506190823	8.202476329206117	93.92498179169701	263.6299990653967	232.73082917826596	93.92498179169701	29.20202053476497	83.67502722257481	-60.99514898724776	41.88956300072833	15.088280786598688	93.06775673707209	1.2875818567410298	1.0414186613980938	1.0054825788088628	0.9948207926747649	103.54669661884529	-36.09028464285921
11	1008.0	720.0		(42.769118718135466, 8.291332847778587, 93.75163874726876)	#2a085d	42.769118718135466	8.291332847778587	93.75163874726876	264.2061753752013	232.4479688628895	93.75163874726876	29.413760354706703	83.61949462782464	-60.54507869176773	42.27750910415149	15.301309664967226	92.89703568827386	1.623374890486017	1.0489698443577071	1.0048152703127589	0.9874802205875908	103.23723376575498	-35.90659037357895
12	1080.0	792.0		(42.57392571012382, 8.258557902403496, 92.65768390386016)	#2a085c	42.57392571012382	8.258557902403496	92.65768390386016	264.3950638591646	232.27190907018607	92.65768390386016	29.341624774136477	83.21361329617932	-60.12761419385251	41.95291332847779	15.228511252731245	91.8136926438456	1.7598522239800598	1.0463973052531892	0.9999379894611189	0.9806714436663898	102.66370062710016	-35.85072533291184
13	1152.0	864.0		(42.92643845593591, 8.654770575382374, 91.8681718863802)	#2a085b	42.92643845593591	8.654770575382374	91.8681718863802	264.7111647936141	230.9768105601142	91.8681718863802	29.71164232696855	81.9231454256184	-59.09807388849426	42.09056809905317	15.60438609613984	91.03603787327022	3.061952330305441	1.0595930765562545	0.9844310573998946	0.9638798115501827	101.01477166116324	-35.80608994971324
14	1224.0	936.0		(43.378004369992716, 8.633648943918427, 92.8557902403496)	#2b085c	43.378004369992716	8.633648943918427	92.8557902403496	264.75193925819593	231.29032637597948	92.8557902403496	29.783059837530182	82.5230709935803	-59.46680715312891	42.50281136198107	15.677638885651858	92.0135688273853	2.632002031644822	1.062140007449647	0.9916400745605721	0.9698937901156927	101.71705068079254	-35.776833161198915
15	1296.0	1008.0		(43.068463219227965, 9.161689730517116, 90.01310997815004)	#2b095a	43.068463219227965	9.161689730517116	90.01310997815004	265.16228413912387	229.0456597727935	90.01310997815004	30.115482443084588	79.8633612300722	-57.47070349619607	41.946292789512015	16.021622032046615	89.20459577567371	5.506796100288786	1.0739950468803192	0.9596796208784759	0.9373376695844339	98.3922671113573	-35.73927692020859
16	1368.0	1080.0		(43.829570284049524, 9.15877640203933, 91.48943918426802)	#2b095b	43.829570284049524	9.15877640203933	91.48943918426802	265.26698513800426	229.4725948334196	91.48943918426802	30.25706374422907	80.72290140751973	-57.97064768761609	42.61359796067006	16.169641740713764	90.66613255644573	4.723487604136844	1.079044197809494	0.9700083020023059	0.9454916766663019	99.38200443224045	-35.68378152724788
17	1440.0	1152.0		(44.4843408594319, 10.029133284777858, 91.99344501092499)	#2c0a5b	44.4843408594319	10.029133284777858	91.99344501092499	265.2221047299999	227.19987807484938	91.99344501092499	31.033806553302185	78.88175774823164	-56.88801195256013	43.305047341587766	16.99795200291333	91.17380189366351	6.880898533818986	1.1067448309048136	0.9478841637026636	0.9278340668725856	97.25521893124979	-35.798420322384814
18	1512.0	1224.0		(45.22651128914785, 9.929351784413692, 91.40932265112892)	#2d095b	45.22651128914785	9.929351784413692	91.40932265112892	265.9920266018307	227.30058563403847	91.40932265112892	31.07441928868731	79.17394271462297	-56.52514548673717	43.52095411507648	17.042022192279674	90.59452294246177	6.963138781932847	1.1081931848113573	0.9513952099878936	0.92191577482545	97.28106330255238	-35.52441615150655
19	1584.0	1296.0		(45.50182083029862, 9.706482155863073, 90.50400582665695)	#2d095a	45.50182083029862	9.706482155863073	90.50400582665695	266.58151169603826	227.65145418551126	90.50400582665695	30.943343552196993	79.48970396074701	-56.294440892731636	43.405702840495266	16.900060917698468	89.69603058994902	6.89309191939614	1.103518689158736	0.9551895610933455	0.9181530210508788	97.40470784922285	-35.30604566633159
20	1656.0	1368.0		(45.79752367079388, 10.205389657683904, 89.3008011653314)	#2d0a59	45.79752367079388	10.205389657683904	89.3008011653314	266.999392254001	225.8583312943479	89.3008011653314	31.351671202768408	77.85712388002986	-54.98280392108641	43.46461762563729	17.34491383831027	88.50984705025492	8.931851088331507	1.1180806964268175	0.9355716310590355	0.8967604389603516	95.31442947368961	-35.22978897874199
21	1728.0	1440.0		(46.04588492352513, 10.391842680262199, 89.55863073561544)	#2e0a59	46.04588492352513	10.391842680262199	89.55863073561544	267.0219695296975	225.41133990436225	89.55863073561544	31.531321535400345	77.58152963846292	-54.80522854645342	43.695680990531685	17.543081493080845	88.7669628550619	9.290357085487253	1.1244874862825585	0.9322599475387123	0.8938642139672979	94.98687707821904	-35.23818965078527
22	1800.0	1512.0		(45.63292061179898, 10.761835396941006, 86.67443554260743)	#2d0a56	45.63292061179898	10.761835396941006	86.67443554260743	267.56149978892427	223.3382071190884	86.67443554260743	31.708434593488782	75.37898289802885	-53.01945943824049	43.031187181354696	17.739922286962855	85.91530954115076	11.987203896108634	1.1308037904455186	0.9057930021425927	0.8647386151407762	92.15776766971167	-35.121476924416136
23	1872.0	1584.0		(45.50837581937363, 11.616168973051712, 83.9155134741442)	#2d0b53	45.50837581937363	11.616168973051712	83.9155134741442	268.12656774154556	219.70112657964168	83.9155134741442	32.27775040347071	72.16550646341486	-50.59348393888865	42.68321922796795	18.382614850691915	83.19252002913328	15.96964696059318	1.1511070467917126	0.8671782005743482	0.825171355951372	88.13376730967397	-35.03336429565423
24	1944.0	1656.0		(47.35542607428987, 12.005826656955572, 87.9577567370721)	#2f0c57	47.35542607428987	12.005826656955572	87.9577567370721	267.9252411729733	220.1936803404932	87.9577567370721	32.87131336895794	73.56555324237807	-51.684503974914065	44.51751638747268	19.06901428259286	87.19823743627094	14.464524440618705	1.1722750186530189	0.8840018897022937	0.8429657123073139	89.9064990698118	-35.09049356376336
25	2016.0	1728.0		(48.05462490895849, 12.237436270939549, 87.19956300072833)	#300c57	48.05462490895849	12.237436270939549	87.19956300072833	268.66822770420606	219.21373982042178	87.19956300072833	33.129511503453074	73.01073847940853	-50.84934318504069	44.780284049526585	19.372851551347416	86.44994173343044	15.478458680394947	1.181483023807364	0.8773349474000468	0.8293443779424053	88.97316244609173	-34.85581836196525
26	2088.0	1800.0		(47.372177713037146, 12.517844136926438, 86.42971595047342)	#2f0c56	47.372177713037146	12.517844136926438	86.42971595047342	268.2939663582345	218.06767620588533	86.42971595047342	33.2129285509384	71.79764921403653	-50.30746335174627	44.378841951930085	19.471698747268753	85.69059723233795	16.68262996122639	1.1844578888454365	0.8627578368407984	0.820506407476834	87.66837115829821	-35.0183136016367
27	2160.0	1872.0		(48.91551347414421, 13.007283321194464, 86.65695557174071)	#300d56	48.91551347414421	13.007283321194464	86.65695557174071	269.25327083395143	216.72428139183054	86.65695557174071	33.77363268467472	71.39963844396196	-49.46147558315048	45.33225054624909	20.14485882738529	85.92045884923525	17.692115937968445	1.204454030814479	0.8579751327441059	0.806708486879516	86.858194413602	-34.711943090370475
28	2232.0	1944.0		(49.99126001456664, 13.731245447924254, 86.33794610342316)	#310d56	49.99126001456664	13.731245447924254	86.33794610342316	269.9641886266288	214.4446272207319	86.33794610342316	34.40400927790071	70.12126469878433	-48.21247658707715	46.01999271667881	20.919989453750908	85.61187909686818	19.587071705978452	1.2269348706972043	0.8426135299738594	0.7863375198115705	85.09661956632849	-34.510801732064365
29	2304.0	2016.0		(49.90167516387473, 13.812818645302258, 87.01966496722505)	#310d57	49.90167516387473	13.812818645302258	87.01966496722505	269.57826350820295	214.52330136092002	87.01966496722505	34.45027723204965	70.1666972244635	-48.48725410075985	46.137727603787326	20.977652359796064	86.28759650400582	19.38897955981575	1.2285849041535553	0.8431594707951295	0.7908190956173476	85.28997133087329	-34.645615045506034
30	2376.0	2088.0		(50.13401310997815, 14.135469774217043, 85.96795338674436)	#320e55	50.13401310997815	14.135469774217043	85.96795338674436	270.06874455011865	213.0710642696172	85.96795338674436	34.683328388279456	69.16949146284924	-47.540049935638784	46.14125273124545	21.26971128914785	85.24962855061908	20.765207872382028	1.236896103814181	0.8311765285234304	0.7753703523317532	83.93137016105601	-34.50066134543778
31	2448.0	2160.0		(51.56227239621267, 14.355426074289877, 87.46176256372907)	#330e57	51.56227239621267	14.355426074289877	87.46176256372907	270.5364881693649	213.14589665653494	87.46176256372907	35.036179120827164	69.84842040106973	-47.70857126598377	47.20804806991988	21.717042024763295	86.73069919883469	20.316903758194734	1.249479662445876	0.8393348912068874	0.7781189073598171	84.58669874611508	-34.33425077825089
32	2520.0	2232.0		(50.392571012381644, 14.838310269482884, 83.8557902403496)	#320e53	50.392571012381644	14.838310269482884	83.8557902403496	270.9089182258524	209.877664286831	83.8557902403496	35.15104286514437	66.99160632349776	-45.62510281471801	46.06339402767662	21.86400360524399	83.16561544064093	23.66389331233172	1.2535759970370932	0.8050059297324709	0.7441378814812771	81.05260837663458	-34.257094506568436
33	2592.0	2304.0		(52.649672250546246, 15.662782228696285, 87.58485069191552)	#340f57	52.649672250546246	15.662782228696285	87.58485069191552	270.85580613474565	209.39839839007433	87.58485069191552	36.00156739285457	67.64422278549002	-46.1144448038954	48.170772032046614	22.97288374362709	86.86563000728333	23.17175768982428	1.2839078747261632	0.812848108037733	0.7521189683979478	81.86747153677413	-34.283051210018684
34	2664.0	2376.0		(51.69482884195193, 16.09905316824472, 84.14129643117262)	#331054	51.69482884195193	16.09905316824472	84.14129643117262	271.38853803172697	206.20994408185172	84.14129643117262	36.113632955519286	65.08421593495683	-44.1236383425037	47.14943190094684	23.121726635105606	83.46087399854333	26.258325153316203	1.2879044190104936	0.7820857363327852	0.7196492442499209	78.63110468795509	-34.13518387255389
35	2736.0	2448.0		(52.53532410779315, 16.437727603787327, 87.31755280407866)	#341057	52.53532410779315	16.437727603787327	87.31755280407866	270.55673153990017	206.9956709234529	87.31755280407866	36.45521513763046	65.9525927905607	-45.198327947459575	48.301514930808445	23.579371798980333	86.60875455207574	25.07188623359537	1.30008611234326	0.7925206035701508	0.7371772539758263	79.95394514996508	-34.4234415766322
36	2808.0	2520.0		(54.625637290604516, 16.947560087399854, 89.07428987618354)	#361059	54.625637290604516	16.947560087399854	89.07428987618354	271.3432293244471	206.4828821167794	89.07428987618354	37.04388207382527	66.47412878997028	-45.08790823287916	49.835163874726874	24.382156547705755	88.3530225782957	24.993715452885024	1.321079479290985	0.7987876509680932	0.7353763266921045	80.32265724689447	-34.1481631402275
37	2880.0	2592.0		(56.00582665695557, 17.29060451565914, 91.72032046613256)	#38115b	56.00582665695557	17.29060451565914	91.72032046613256	271.20948802254577	206.92881872756723	91.72032046613256	37.440529098318166	67.33151810506477	-45.74209485744976	51.147006554989076	24.933225258557904	90.97602330662784	24.149679337216547	1.3352249255899205	0.8090904862129653	0.7460460023502231	81.39946297292505	-34.190477118712806
38	2952.0	2664.0		(56.56955571740714, 17.644573925710123, 91.10924981791698)	#38115b	56.56955571740714	17.644573925710123	91.10924981791698	271.79077398951097	205.6157019177732	91.10924981791698	37.71124051108771	66.67544946860856	-44.97084666134875	51.410750182083035	25.314057458120903	90.37460305899491	25.184493980123378	1.3448791862180853	0.8012068247866606	0.7334670718199511	80.42383111540705	-33.99863455123655
39	3024.0	2736.0		(56.346686088856515, 17.770575382374364, 90.21194464675892)	#38115a	56.346686088856515	17.770575382374364	90.21194464675892	271.95089581950896	204.76832901397538	90.21194464675892	37.748970629453325	66.02945213841276	-44.45418665007623	51.16114348142753	25.367441449380916	89.48753095411507	25.960246713130072	1.3462247386368276	0.7934441854063214	0.7250404324807318	79.59939233699437	-33.95032642988172
40	3096.0	2808.0		(58.31755280407866, 18.40203932993445, 92.93080844865258)	#3a125c	58.31755280407866	18.40203932993445	92.93080844865258	272.13431318896096	204.50522751853535	92.93080844865258	38.370816197987494	66.62061227505822	-44.7464914176749	52.86639475600874	26.258128565185725	92.18552075746541	25.625207851591654	1.3684013403828683	0.8005478725924896	0.7298078748992415	80.25306520062453	-33.887732344673786
41	3168.0	2880.0		(59.03350327749454, 18.847778587035688, 93.3495994173343)	#3b125d	59.03350327749454	18.847778587035688	93.3495994173343	272.3635510455465	203.51414928726916	93.3495994173343	38.70916725290651	66.24522842092773	-44.37266029414253	53.439147851420245	26.751400640932264	92.60458120903132	26.246603257455167	1.3804678034646578	0.7960370652677385	0.7237107510981876	79.73307513272182	-33.81513464774144
42	3240.0	2952.0		(60.02257829570284, 19.430444282592862, 95.05535324107794)	#3c135f	60.02257829570284	19.430444282592862	95.05535324107794	272.2053682355321	202.87496839346875	95.05535324107794	39.15981502458527	66.18724420791675	-44.43656548242786	54.445571740713774	27.41792702112163	94.29910415149308	26.42940620556653	1.3965390543763887	0.795340296853509	0.7247530341505551	79.72050958011062	-33.876486401617754
43	3312.0	3024.0		(58.47997086671522, 19.52585579024035, 92.0189366351056)	#3a135c	58.47997086671522	19.52585579024035	92.0189366351056	272.2409653079883	200.890558959016	92.0189366351056	39.00665306468145	64.34528527302602	-43.202336387255905	53.11198834668609	27.190166984705026	91.29400582665696	28.362789307838256	1.3910769075680796	0.77320636177886	0.7046229617236819	77.50327480942154	-33.87797110918506
44	3384.0	3096.0		(62.753095411507644, 21.177713037144937, 97.11216314639475)	#3e1561	62.753095411507644	21.177713037144937	97.11216314639475	272.85100423948285	199.39093261334233	97.11216314639475	40.421365459928694	64.95423971067827	-43.26721128473088	56.736540422432626	29.34249166059723	96.35281864530225	28.504663398023407	1.441529166074223	0.7805238745263491	0.7056810605725632	78.0455304854147	-33.66831250840226
45	3456.0	3168.0		(63.68244719592134, 22.007283321194464, 97.54479242534596)	#3f1661	63.68244719592134	22.007283321194464	97.54479242534596	273.10288970524425	197.46892009945566	97.54479242534596	40.95660015488519	64.08711083688931	-42.55635516169981	57.53561544064093	30.18550079388201	96.78941733430445	29.742959776684387	1.460617002783735	0.7701040036865375	0.6940871147664905	76.92984557418836	-33.58572003437314
46	3528.0	3240.0		(64.26292789512017, 22.41879096868172, 99.29351784413693)	#401663	64.26292789512017	22.41879096868172	99.29351784413693	272.6589546087599	197.4253282476344	99.29351784413693	41.24174136376531	64.21834849118973	-42.900975142091724	58.297363437727604	30.64112622723962	98.52477057538238	29.568183833657393	1.4707858668083271	0.7716810234911659	0.6997078096538286	77.23011039146753	-33.744847121415134
47	3600.0	3312.0		(65.49963583394027, 22.769847050254917, 100.24326292789512)	#411664	65.49963583394027	22.769847050254917	100.24326292789512	273.0924782130468	197.0777932778238	100.24326292789512	41.560136632728565	64.4463312539232	-42.802685264206666	59.20212672978879	31.15528018208303	99.4685287691187	29.627735202142055	1.482140655577291	0.7744205827576058	0.6981047180005897	77.36536355448175	-33.59052835212772
48	3672.0	3384.0		(65.41951930080117, 23.356882738528768, 100.49235251274581)	#411764	65.41951930080117	23.356882738528768	100.49235251274581	272.71851718960977	195.73175769699077	100.49235251274581	41.84532002729821	63.55555956591347	-42.431066229627646	59.39466860888565	31.620657574654043	99.72099781500364	30.556962409417878	1.4923110240513529	0.7637166075846128	0.6920436730045323	76.41795949329858	-33.72793067572622
49	3744.0	3456.0		(66.79461034231609, 24.256372906045158, 101.01966496722505)	#421865	66.79461034231609	24.256372906045158	101.01966496722505	273.248889900945	193.77058399423217	101.01966496722505	42.436660350807244	62.8537618878674	-41.663418561788305	60.45276766205389	32.60035857975237	100.25203204661325	31.750182285784284	1.5133997308210214	0.7552834422478771	0.6795234664947568	75.40845993462204	-33.53891587360584
50	3816.0	3528.0		(65.03641660597232, 24.198834668608885, 97.7021121631464)	#411861	65.03641660597232	24.198834668608885	97.7021121631464	273.3353151010702	191.84166387118418	97.7021121631464	42.20079612236289	61.16977045960142	-40.49725958489241	58.90990531682448	32.20720138383103	96.96707938820101	33.46568122972649	1.5049882098180212	0.7350477267639618	0.6605036064396086	73.3605401559073	-33.50642924886029
51	3888.0	3600.0		(70.0298616168973, 26.70138383102695, 103.83976693372178)	#461a67	70.0298616168973	26.70138383102695	103.83976693372178	273.7018817686548	189.42923575456612	103.83976693372178	43.94428022369411	61.321959404077475	-40.38539661812468	63.36001456664239	35.18920555717407	103.06838310269482	34.21036473403827	1.5671653073519276	0.7368765081511603	0.658679139951395	73.42590118724156	-33.36808835948454
52	3960.0	3672.0		(69.72760378732703, 26.468317552804077, 103.74289876183539)	#451a67	69.72760378732703	26.468317552804077	103.74289876183539	273.5887575637618	189.94088697617926	103.74289876183539	43.805486617288274	61.51648670368903	-40.57901799802668	63.12028404952658	34.94534223597961	102.97015294974507	33.902890614386514	1.562215572739499	0.739214049199601	0.6618370726367167	73.69487660651399	-33.410624434152936
53	4032.0	3744.0		(72.12672978878369, 28.104151493080845, 106.74362709395484)	#481c6a	72.12672978878369	28.104151493080845	106.74362709395484	273.58815248397735	187.86195320655844	106.74362709395484	44.807141238850896	61.002798468985596	-40.22826549437284	65.40310997815004	36.730764799708666	105.9572323379461	34.91732119313547	1.5979371357022092	0.7330413046176424	0.6561163573091663	73.0729414060596	-33.40283514663135
54	4104.0	3816.0		(72.79679533867444, 28.946831755280407, 107.42388929351785)	#481c6b	72.79679533867444	28.946831755280407	107.42388929351785	273.525693973958	186.28677293159672	107.42388929351785	45.25109642865713	60.27969476171052	-39.773355081730344	66.12872541879098	37.54117093226511	106.63911871813546	35.86565733236781	1.6137697120452852	0.7243521149696582	0.6486968437115254	72.2188436283938	-33.41736634212806
55	4176.0	3888.0		(73.99126001456665, 29.347414420975966, 109.0203932993445)	#491d6d	73.99126001456665	29.347414420975966	109.0203932993445	273.6203161137571	186.35604770017036	109.0203932993445	45.55080934970657	60.660865667250484	-39.97312938585908	67.15749453750911	38.094959541150764	108.22366351056081	35.64889026673515	1.6244582405555448	0.7289324625093102	0.6519551295734216	72.64703501450585	-33.383314085119224
56	4248.0	3960.0		(74.00728332119446, 30.149308084486528, 109.00436999271668)	#4a1e6d	74.00728332119446	30.149308084486528	109.00436999271668	273.37107917390176	184.47004269592347	109.00436999271668	45.901105689661804	59.56016541968051	-39.36564039477011	67.41072833211945	38.749083270211216	108.21581937363437	36.88360449826157	1.6369507030210968	0.715705876750595	0.6420470845945877	71.39374586411657	-33.46227396630232
57	4320.0	4032.0		(76.6693372177713, 31.733430444282593, 111.81209031318281)	#4c1f6f	76.6693372177713	31.733430444282593	111.81209031318281	273.66882526285156	182.62835628395368	111.81209031318281	46.83887065827515	59.27850538947338	-38.99609567990892	69.7677567370721	40.536974020393295	111.0113037144938	37.74310098149155	1.6703937977260228	0.7123213035640609	0.6360198714100795	70.95517373304385	-33.33873684395289
58	4392.0	4104.0		(77.24034959941733, 33.11361981063365, 114.06773488710851)	#4d2172	77.24034959941733	33.11361981063365	114.06773488710851	272.70499325236165	180.97404463174024	114.06773488710851	47.47636793901062	58.348404145102336	-38.884386570792	70.92654042243262	41.78326942461762	113.25819373634377	38.72096327908681	1.6931285795181965	0.7011447240183392	0.634197914314706	70.1179847490427	-33.680175354623934
59	4464.0	4176.0		(77.4952658412236, 33.40058266569556, 114.17771303714494)	#4d2172	77.4952658412236	33.40058266569556	114.17771303714494	272.7528469799021	180.40445632343744	114.17771303714494	47.61754532172127	58.10743930438517	-38.68974412173498	71.16240349599417	42.062679643117264	113.36994173343044	39.0593577567183	1.6981633256840374	0.6982491653613687	0.6310233281603292	69.80953231986398	-33.656913555993334
60	4536.0	4248.0		(79.8055353241078, 34.52658412235979, 117.41879096868172)	#4f2275	79.8055353241078	34.52658412235979	117.41879096868172	272.77433639982075	180.0181433604605	117.41879096868172	48.294972794608654	58.46952185532628	-38.91338737559116	73.29171158048071	43.42074427530954	116.58986890021849	39.04476483724488	1.7223221201472079	0.702600137319747	0.6346709126448606	70.23486814277716	-33.64506956865649
61	4608.0	4320.0		(79.23233794610343, 34.68681718863802, 117.20903131828113)	#4f2275	79.23233794610343	34.68681718863802	117.20903131828113	272.388021499872	179.5353512129648	117.20903131828113	48.308052429884484	57.99571232730699	-38.80255216011419	73.0185651857247	43.44724913328478	116.38380917698471	39.41672968954524	1.722788573358701	0.6969065959859652	0.6328632086102312	69.77922830248362	-33.78485703551391
62	4680.0	4392.0		(81.1034231609614, 36.23160961398398, 120.95702840495265)	#512478	81.1034231609614	36.23160961398398	120.95702840495265	271.77687229213944	178.61700205932297	120.95702840495265	49.10046309959583	57.83114765306097	-39.016870496578804	75.16388201019664	45.07320565914056	120.10977421704295	39.81397680348927	1.7510479623946726	0.6949291014032435	0.6363587052342502	69.76215178889582	-34.006311078382424
63	4752.0	4464.0		(83.0203932993445, 38.04515659140568, 122.65404224326292)	#53267a	83.0203932993445	38.04515659140568	122.65404224326292	271.8939811307762	175.90342272155053	122.65404224326292	49.97012753842361	56.82334103678532	-38.22697725702984	77.00479970866715	46.90381668608885	121.80795338674434	41.359073449730474	1.7820624182153353	0.6828187737570031	0.6234756771288376	68.48499015691166	-33.93005149459276
64	4824.0	4536.0		(83.93663510560816, 38.903860160233066, 124.40713765477058)	#53267c	83.93663510560816	38.903860160233066	124.40713765477058	271.6007359705612	175.2579166447126	124.40713765477058	50.37940275055048	56.626025428549774	-38.24323472434059	78.07057538237436	47.78221018208303	123.55210487982521	41.694075150844924	1.7966582179494381	0.6804477269441925	0.6237408337320348	68.33045995758975	-34.03371390224583
65	4896.0	4608.0		(85.13692643845593, 39.95047341587764, 126.91187181354698)	#55277e	85.13692643845593	39.95047341587764	126.91187181354698	271.17690413574763	174.72878048780487	126.91187181354698	50.88004300049842	56.524299114355806	-38.399055588468926	79.48411507647486	48.87151967225054	126.04225782957029	41.94364695619428	1.8145123283635476	0.6792253307272617	0.6262822462564935	68.33362174256163	-34.189723671405716
66	4968.0	4680.0		(85.95047341587764, 40.714493809176986, 128.18863801893664)	#552880	85.95047341587764	40.714493809176986	128.18863801893664	271.02812609282114	174.00845440134543	128.18863801893664	51.23317692015708	56.28553212006959	-38.3053995830839	80.37495265841224	49.64975527312454	127.31389657683906	42.339464774386904	1.8271059861711423	0.6763561825343277	0.6247547322973857	68.0835131530322	-34.23744051472494
67	5040.0	4752.0		(87.09322651128915, 42.169701383831026, 130.06117989803352)	#572a82	87.09322651128915	42.169701383831026	130.06117989803352	270.6674953387197	172.32141857157256	130.06117989803352	51.86119172417361	55.55594738356867	-37.973385399041206	81.760524399126	51.05410404224325	129.18226511289149	43.32869043740269	1.8495025986164513	0.6675891134736246	0.6193396358637714	67.2936942688538	-34.35323591657174
68	5112.0	4824.0		(86.7414420975965, 42.050254916241805, 130.48506919155136)	#562a82	86.7414420975965	42.050254916241805	130.48506919155136	270.32144357236393	172.82343320904687	130.48506919155136	51.79254097040568	55.67491981071881	-38.25890405505565	81.63589949016752	50.89931638747268	129.60072104879828	43.06152987921614	1.847054337339193	0.669018747939591	0.6239963979246217	67.55324148717013	-34.49621972755058
69	5184.0	4896.0		(88.0, 43.6176256372906, 132.72323379461034)	#582b84	88.0	43.6176256372906	132.72323379461034	269.8852397377843	171.19783349521757	132.72323379461034	52.46069456586761	54.98318349089837	-37.992264733778924	83.18611070648215	52.419167042971594	131.83217771303714	44.01626420173461	1.8708824016392611	0.6607064851080688	0.619647554691101	66.83234730574215	-34.64368660623463
70	5256.0	4968.0		(87.50327749453751, 43.82665695557174, 132.68463219227968)	#572b84	87.50327749453751	43.82665695557174	132.68463219227968	269.4919755413846	170.77172624275428	132.68463219227968	52.49615726536966	54.56877549101497	-37.91686900943576	82.99979606700656	52.50066876911871	131.7960524399126	44.34253968167715	1.872147092108231	0.6557267433830567	0.6184178628959217	66.44877887566864	-34.793331713812805
71	5328.0	5040.0		(88.98252002913328, 45.50109249817917, 134.5156591405681)	#582d86	88.98252002913328	45.50109249817917	134.5156591405681	269.30852500061366	168.74403053765772	134.5156591405681	53.2027410973582	53.77067253344847	-37.417181792085394	84.60990531682447	54.14222557174072	133.6255134741442	45.511745895370915	1.8973456768294155	0.6461363237971227	0.6102680470186318	65.50824923596505	-34.83274358973629
72	5400.0	5112.0		(90.22942461762564, 47.1536780772032, 138.33648943918428)	#5a2f8a	90.22942461762564	47.1536780772032	138.33648943918428	268.3446491045897	168.0801427849381	138.33648943918428	53.87942743514796	53.45256113859287	-37.72198999039058	86.49735615440642	55.74606622723962	137.42466132556447	45.93683933310097	1.9214780405214562	0.6423137320841008	0.6152394183241618	65.42266290139936	-35.2109893188648
73	5472.0	5184.0		(88.25273124544792, 46.378004369992716, 134.96431172614712)	#582e86	88.25273124544792	46.378004369992716	134.96431172614712	268.3619860395136	167.37393824269046	134.96431172614712	53.452369281199424	52.7002045153997	-37.163674484908896	84.61388201019665	54.73024723233794	134.07844865258556	46.47919669919529	1.9062480556478152	0.633273024207664	0.6061333847633286	64.48604699611555	-35.191120393223954
74	5544.0	5256.0		(92.7647487254188, 49.66423889293518, 143.37363437727603)	#5c318f	92.7647487254188	49.66423889293518	143.37363437727603	267.59627865042785	166.6686901834881	143.37363437727603	54.92575758775061	53.03363382375148	-37.81828593291592	89.52536780772033	58.28786699198835	142.43654042243264	46.75404819812841	1.9587928470639235	0.6372796839237131	0.6168099892214385	65.13669524511927	-35.49266881344075
75	5616.0	5328.0		(92.3306627822287, 50.02112163146395, 141.77785870356882)	#5c328d	92.3306627822287	50.02112163146395	141.77785870356882	267.6663332857075	165.03259512691292	141.77785870356882	55.00522745487561	52.12756092983106	-37.08848895705703	89.10414420975965	58.48401524399126	140.8602913328478	47.755274121902026	1.961626945565576	0.6263918415147164	0.6049071212381604	63.9752969638359	-35.431653494616235
76	5688.0	5400.0		(91.72177713037145, 50.63729060451566, 141.3415877640204)	#5b328d	91.72177713037145	50.63729060451566	141.3415877640204	267.1769835470583	163.64324288114108	141.3415877640204	55.161978590688506	51.19097134787643	-36.65735995880386	88.90954843408595	58.87219886380189	140.43454479242536	48.67478041547321	1.9672170915568972	0.6151372947352539	0.5978754785762667	62.96250937413805	-35.606085153700484
77	5760.0	5472.0		(94.6991988346686, 52.603787327021124, 146.7225054624909)	#5e3492	94.6991988346686	52.603787327021124	146.7225054624909	266.83551944283226	163.5759493670886	146.7225054624909	56.03038219873764	51.618978853712136	-37.15729620674377	92.05428259286234	61.05389427530954	145.78131828113618	48.635970253210694	1.9981865829306587	0.6202804551858923	0.6060293561012877	63.60175814626256	-35.74776922502646
78	5832.0	5544.0		(96.10415149308085, 54.230881281864534, 149.48579752367078)	#603695	96.10415149308085	54.230881281864534	149.48579752367078	266.3755017777268	162.4903773070102	149.48579752367078	56.654127910965	51.2047211582225	-37.09080924467854	93.79976693372178	62.653753670793876	148.53324836125273	49.298404031011	2.0204309486555334	0.6153025195965274	0.6049449647455407	63.226984740033664	-35.91818450223757
79	5904.0	5616.0		(97.1427530954115, 55.821558630735616, 150.1893663510561)	#613796	97.1427530954115	55.821558630735616	150.1893663510561	266.2724304799833	160.2230008244023	150.1893663510561	57.22310718933885	50.22592744782739	-36.368977691540216	94.9425054624909	64.13730021121631	149.2456882738529	50.61951208024897	2.0407222034247683	0.6035408260934931	0.5931720114895227	62.01085651982377	-35.908584457716984
80	5976.0	5688.0		(97.59577567370721, 56.41879096868172, 152.01820830298615)	#613898	97.59577567370721	56.41879096868172	152.01820830298615	265.8434533514148	160.36139152265463	152.01820830298615	57.444983488757714	50.25961217412539	-36.64352610592469	95.7153969410051	64.72210375819374	151.0622141296431	50.59141549048641	2.0486348791405353	0.6039455992568706	0.5976498507236341	62.199490523388356	-36.09522653063296
81	6048.0	5760.0		(96.9155134741442, 56.55717407137655, 151.4967225054625)	#603897	96.9155134741442	56.55717407137655	151.4967225054625	265.5057076224377	159.80269705055167	151.4967225054625	57.439874014956445	49.77667250594903	-36.466622307437866	95.32067006554988	64.70859679533868	150.54732702112165	50.99037267676144	2.0484526622504324	0.5981423454177605	0.5947645790264596	61.705199685908376	-36.226678848933645
82	6120.0	5832.0		(98.2163146394756, 57.94537509104151, 153.66569555717408)	#623999	98.2163146394756	57.94537509104151	153.66569555717408	265.24287801314824	158.8427503637734	153.66569555717408	57.958660441750965	49.45402611117456	-36.34885102500358	96.82219956300074	66.0896302694829	152.70849235251274	51.5591053434577	2.066953911693109	0.594265258790728	0.5928437488868351	61.375399546093696	-36.315993111655295
83	6192.0	5904.0		(99.55863073561544, 59.79242534595776, 156.49526584122358)	#633b9c	99.55863073561544	59.79242534595776	156.49526584122358	264.6732392881083	157.57169518029673	156.49526584122358	58.61243123069373	48.89930057313008	-36.22409059433558	98.61843408594319	67.85780190823016	155.52823743627093	52.363159470404355	2.0902690483656348	0.5875993886615144	0.5908089268953758	60.85496147339139	-36.53066087201148
84	6264.0	5976.0		(98.32410779315367, 59.13546977421704, 154.91624180626366)	#623b9a	98.32410779315367	59.13546977421704	154.91624180626366	264.54895937098405	157.66001410437235	154.91624180626366	58.32952214952063	48.70527410334835	-36.15530313883557	97.49405680990532	67.08883265112891	153.95843408594317	52.359279335045535	2.0801797877180057	0.5852678658443855	0.5896870148721605	60.65813771080834	-36.58754417834365
85	6336.0	6048.0		(99.24471959213402, 60.53532410779315, 156.50473415877642)	#633c9c	99.24471959213402	60.53532410779315	156.50473415877642	264.20108373935614	156.36715205160067	156.50473415877642	58.81277116175424	48.13389176395633	-35.88461385895321	98.69680990531683	68.4058806554989	155.54504005826658	53.1456683506539	2.0974136821618217	0.57840183894045	0.5852721174835595	60.038129952143244	-36.705139273971255
86	6408.0	6120.0		(102.10779315367807, 63.04369992716679, 161.1143481427531)	#663fa1	102.10779315367807	63.04369992716679	161.1143481427531	263.8995625728736	155.21904525111884	161.1143481427531	59.746530909930954	47.952236301079644	-35.88024803782319	101.79923525127458	70.99936349599417	160.13364166059725	53.812668950011634	2.130713940472918	0.5762189725664468	0.5852009116629433	59.88997550116626	-36.80566266539258
87	6480.0	6192.0		(102.401310997815, 63.94537509104151, 161.3932993445011)	#663fa1	102.401310997815	63.94537509104151	161.3932993445011	263.6778379024784	153.96686718443274	161.3932993445011	60.02552842910288	47.3362033637425	-35.497984711863715	102.27836853605244	71.7867935032775	160.41882010196647	54.56182758193279	2.1406637048258164	0.5688164008909417	0.5789662600348113	59.167753612058796	-36.866668887442366
88	6552.0	6264.0		(103.64020393299344, 65.34814275309542, 163.44428259286235)	#6741a3	103.64020393299344	65.34814275309542	163.44428259286235	263.4211425092437	153.04613451332165	163.44428259286235	60.5098300235376	47.01522193304625	-35.36765644350055	103.73048069919884	73.16745078659869	162.46332119446467	55.11889269509355	2.157935137040198	0.5649593213368743	0.5768406275313465	58.832832803793146	-36.95266918795876
89	6624.0	6336.0		(104.75309541150764, 66.87472687545521, 163.77057538237437)	#6842a3	104.75309541150764	66.87472687545521	163.77057538237437	263.455103053263	150.87228772064023	163.77057538237437	61.00871096004977	46.17264302753288	-34.623545677077395	104.81429715950473	74.60806462490895	162.80161689730517	56.31715608107095	2.1757265058422646	0.5548344556644439	0.5647043039911634	57.71224202368718	-36.86518264265119
90	6696.0	6408.0		(104.16241806263656, 66.86962855061908, 162.57319737800438)	#6842a2	104.16241806263656	66.86962855061908	162.57319737800438	263.380187365393	150.11336705299422	162.57319737800438	60.96691878133518	45.71380900046867	-34.28830487388055	104.2838091769847	74.48666244719591	161.61616168973055	56.75457471882765	2.174236089973197	0.5493208677267837	0.5592365819327594	57.14403017337429	-36.87226240780054
91	6768.0	6480.0		(106.401310997815, 69.0924981791697, 165.20174799708667)	#6a45a5	106.401310997815	69.0924981791697	165.20174799708667	263.291501841495	148.35108587350433	165.20174799708667	61.72746954759927	45.204559149410464	-33.876080542247735	106.5956664238893	76.71668010924981	164.2406554989075	57.72913237927908	2.2013592734524052	0.5432014570675197	0.5525132712570118	56.48929987880364	-36.847714343385206
92	6840.0	6552.0		(105.15367807720321, 69.25710123816461, 164.93226511289149)	#6945a4	105.15367807720321	69.25710123816461	164.93226511289149	262.51153301563613	147.9223411583912	164.93226511289149	61.697084464213404	44.60380748855036	-33.8380760690411	105.98145666423889	76.62674543335761	163.9755134741442	58.12683092466271	2.2002756637470937	0.5359825131455945	0.5518934245841475	55.98673980979669	-37.18528114774683
93	6912.0	6624.0		(104.95484340859431, 69.46030589949017, 164.02257829570283)	#6845a4	104.95484340859431	69.46030589949017	164.02257829570283	262.5213734460927	147.01256199961813	164.02257829570283	61.73769825213772	44.17030488275508	-33.46098819807821	105.76508375819373	76.74697115804807	163.0769555717407	58.61735364173818	2.201724055189874	0.530773320720285	0.545743183771099	55.413478185613535	-37.145562544538635
94	6984.0	6696.0		(107.87982520029134, 72.64894391842681, 167.5957756737072)	#6b48a7	107.87982520029134	72.64894391842681	167.5957756737072	262.2635430570258	144.46331955725327	167.5957756737072	62.78573192863486	43.36518885576923	-32.867216746224194	108.90144209759652	79.893037800437	166.6463073561544	60.03896112120903	2.2390996137468036	0.5210986284503831	0.5360588695885965	54.413174334344916	-37.15910941498349
95	7056.0	6768.0		(109.02767662053897, 73.94391842680263, 169.44136926438455)	#6d49a9	109.02767662053897	73.94391842680263	169.44136926438455	262.0427401272136	143.7184441397334	169.44136926438455	63.20256363953288	43.12470391756534	-32.76720844206338	110.23445010924982	81.16782901675164	168.48639475600874	60.48753682535995	2.2539648975334137	0.5182088365512213	0.5344277506869913	54.161148779021524	-37.2284611362344
96	7128.0	6840.0		(108.27385287691187, 73.77203204661326, 167.32483612527312)	#6c49a7	108.27385287691187	73.77203204661326	167.32483612527312	262.12770926756355	142.57276799122474	167.32483612527312	63.106317521632334	42.553411301028575	-32.227713788657255	109.38848506919155	80.87228558630736	166.38930808448652	61.06727089638915	2.2505325150669533	0.5113438878037069	0.5256286821109397	53.379943325167694	-37.13837144792695
97	7200.0	6912.0		(110.76620538965769, 75.85287691187182, 170.60888565185724)	#6e4baa	110.76620538965769	75.85287691187182	170.60888565185724	262.1073020753267	141.6267513639507	170.60888565185724	63.80648590762378	42.461848906793776	-32.118640885899595	111.91160961398398	83.03874502549164	169.6613255644574	61.58423082538638	2.2755023085928636	0.5102436265270391	0.5238497211053129	53.24110916332195	-37.10428886273521
98	7272.0	6984.0		(110.01602330662782, 76.1660597232338, 169.86380189366352)	#6e4ca9	110.01602330662782	76.1660597232338	169.86380189366352	261.6760592940372	140.65930461403892	169.86380189366352	63.84290997303424	41.82134658535747	-31.810573853229673	111.49209031318281	83.1524947778587	168.92682447195924	62.176576801427494	2.2768012838263503	0.5025470180254635	0.5188251987502362	52.54462521594735	-37.25771018267361
99	7344.0	7056.0		(112.12891478514203, 78.85651857246904, 171.74726875455207)	#704eab	112.12891478514203	78.85651857246904	171.74726875455207	261.4913085409169	137.91859089347736	171.74726875455207	64.66018054306731	40.87326806852998	-31.031682793036495	113.73814275309542	85.73216320466133	170.81836125273122	63.64805093984895	2.3059472404231087	0.4911544142384665	0.5061216143705889	51.31850913237397	-37.20638852604862
100	7416.0	7128.0		(110.07793153678077, 77.66278222869629, 168.23379461034233)	#6e4da8	110.07793153678077	77.66278222869629	168.23379461034233	261.47385689242003	137.28281057211507	168.23379461034233	64.2281891206837	40.354794456812	-30.609974649515248	111.66040786598688	84.36206106336489	167.32808448652588	63.94934354392204	2.290541322592915	0.4849241660812972	0.49924362429136276	50.65056745679668	-37.18109496761095
101	7488.0	7200.0		(113.8557902403496, 81.05899490167516, 173.7115804806992)	#7151ad	113.8557902403496	81.05899490167516	173.7115804806992	261.2385623997736	136.0094085683379	173.7115804806992	65.31833121687396	40.212584627736305	-30.547262027449374	115.65994173343044	87.8479407574654	172.78505462490898	64.69677391743075	2.3294185749801812	0.48321529892681575	0.4982207917968093	50.499378014154836	-37.221914540462095
102	7560.0	7272.0		(112.12163146394757, 80.72978878368536, 170.48652585579023)	#7050aa	112.12163146394757	80.72978878368536	170.48652585579023	260.98461488526084	134.25089072873143	170.48652585579023	65.13010072781454	39.21747677876558	-29.812412799006793	114.06313911143482	87.23931729788784	169.58895848506918	65.60497034128647	2.3227057948245338	0.4712575662628689	0.4862355224094269	49.26246483674362	-37.24143673093297
103	7632.0	7344.0		(112.41806263656227, 81.4734158776402, 170.61325564457394)	#7051aa	112.41806263656227	81.4734158776402	170.61325564457394	260.8288326565296	133.22915065826547	170.61325564457394	65.33354201445384	38.79593704559375	-29.505966862725774	114.46426074289877	87.89724651128914	169.7218572469046	66.14997393690365	2.329961030884408	0.4661921259272169	0.48123743986835826	48.741428084843236	-37.254538923848266
