# Supplementary material for: Parallel and High Throughput Reaction Monitoring with Computer Vision
Source: Angew Chem Int Ed Engl. 2024 Oct 31;64(1):e202413395. doi: 10.1002/anie.202413395 (PMC11701362; doi:10.1002/anie.202413395)
Supplement: Supplementary file 2 — Supporting Information [file ANIE-64-e202413395-s002.zip › Supporting Info - Machine readable data part 1/Figure 9 - crystal violet mixing analysis/Kineticolor outputs/Well 2 CV Mixing.csv]

frame number	Time (s)	normalised time	Well Coordinates	average color	hexcode	red	green	blue	hue	saturation	value	lightness	a_component	b_component	x	y	z	delta_e	light_ratio	a_ratio	b_ratio	chroma_ab	hue_ab
1	288.0	0.0	(252, 52)	(39.9388201019665, 7.292061179898034, 94.28040786598689)	#27075e	39.9388201019665	7.292061179898034	94.28040786598689	262.518022355256	235.2771790771513	94.28040786598689	28.081978536893033	85.8109059055358	-63.09660579910208	40.68664238892936	13.994244231609615	93.41052439912599	0.0	1.0	1.0	1.0	106.51146997246823	-36.32697826799087
2	360.0	72.0		(41.07137654770575, 7.405680990531683, 95.2490895848507)	#29075f	41.07137654770575	7.405680990531683	95.2490895848507	262.99480138298134	235.17357792272344	95.2490895848507	28.397891778245516	86.20936250699629	-63.02688949241666	41.470553532410776	14.29727456664239	94.3706554989075	0.5132535462392096	1.011249678897712	1.0046434261153137	0.9988950862601486	106.7915866674524	-36.17020187153068
3	432.0	144.0		(41.576839038601605, 7.454479242534596, 96.01675163874727)	#290760	41.576839038601605	7.454479242534596	96.01675163874727	263.1175367610777	235.20249410229766	96.01675163874727	28.539514667188357	86.5247318872952	-63.156625000485754	41.886890021849965	14.434530211216316	95.13112891478514	0.8499936160319815	1.0162928737266226	1.0083185927735714	1.0009512271004684	107.12277306726288	-36.12666669440524
4	504.0	216.0		(41.4435542607429, 7.544792425345958, 95.99781500364166)	#29075f	41.4435542607429	7.544792425345958	95.99781500364166	262.9944172718739	234.95868897234553	95.99781500364166	28.59045322193078	86.2140487007694	-63.060049095961624	41.8457902403496	14.484111937363437	95.1132847778587	0.6499284662310839	1.0181067970111057	1.004698036816875	0.9994206233017217	106.81494270636355	-36.18307710363228
5	576.0	288.0		(41.70721048798252, 7.7268754552075745, 95.79970866715222)	#29075f	41.70721048798252	7.7268754552075745	95.79970866715222	263.1492507690781	234.43257585548875	95.79970866715222	28.78710374982556	85.68987261166406	-62.62563814542901	41.99180626365623	14.676589563000729	94.91898033503277	0.8565402237752219	1.0251095275215798	0.9985895348313304	0.9925357687991551	106.13540795288547	-36.16085109085576
6	648.0	360.0		(42.43918426802622, 7.515659140568099, 96.47924253459577)	#2a0760	42.43918426802622	7.515659140568099	96.47924253459577	263.55358707131575	235.13569519725817	96.47924253459577	28.751645278802833	86.78893025574213	-63.01534696904167	42.42090313182811	14.641758273852876	95.5896067006555	1.1881027616664221	1.0238468504286484	1.0113974364899838	0.9987121521192577	107.253216122244	-35.98249570923337
7	720.0	432.0		(42.90823015294975, 7.957028404952658, 95.59140568099053)	#2a075f	42.90823015294975	7.957028404952658	95.59140568099053	263.92978840112363	233.77380054401246	95.59140568099053	29.187651153708607	85.32453890844086	-61.8348225683785	42.6099927166788	15.073896008739986	94.71506190823015	1.7467574853923464	1.0393730311901985	0.994332107417321	0.9800023596397394	105.37467543010933	-35.93090047468873
8	792.0	504.0		(43.00218499635834, 8.326292789512017, 95.44792425345958)	#2b085f	43.00218499635834	8.326292789512017	95.44792425345958	263.8810212509823	232.7553605494086	95.44792425345958	29.500337663045855	84.26528253900925	-61.2276313007066	42.74180626365623	15.388988375819373	94.57670793882009	2.8095835772488633	1.0505078060753246	0.9819880311224305	0.9703791594694293	104.16074441013909	-36.002367444529355
9	864.0	576.0		(43.3918426802622, 8.29497450837582, 95.86962855061908)	#2b085f	43.3918426802622	8.29497450837582	95.86962855061908	264.0459081836327	232.93651095123414	95.86962855061908	29.54759297452796	84.64110069330455	-61.351224538889305	43.0073707210488	15.436985841223597	94.99388201019664	2.5618012526090466	1.0521905689696849	0.9863676394056599	0.9723379532368188	104.53749891304714	-35.93608880961173
10	936.0	648.0		(43.51493080844865, 8.608885651857246, 96.14348142753096)	#2b0860	43.51493080844865	8.608885651857246	96.14348142753096	263.9261139077256	232.16677398583388	96.14348142753096	29.821052585684996	83.92416393129729	-61.01422880033221	43.21976693372178	15.71670121631464	95.26813546977422	3.30461310739108	1.061928472970921	0.9780127950599249	0.9669970044759603	103.75934371258596	-36.017759887241255
11	1008.0	720.0		(43.8040786598689, 8.766205389657683, 95.73925710123817)	#2b085f	43.8040786598689	8.766205389657683	95.73925710123817	264.17153767564946	231.65135032331682	95.73925710123817	29.990183854009253	83.43285305502319	-60.52707103486172	43.329373634377276	15.891381361981061	94.86952658412237	3.987341444714956	1.067951241918702	0.9722872888309736	0.9592761808389236	103.07554170102765	-35.95932674080704
12	1080.0	792.0		(44.35833940276766, 9.300801165331391, 94.6897305171158)	#2c095e	44.35833940276766	9.300801165331391	94.6897305171158	264.63378227381673	229.95288787699312	94.6897305171158	30.487609729995597	81.78067648425824	-59.15976294499294	43.55678077203205	16.412618026219956	93.83584122359795	6.126054381354248	1.0856645905466433	0.9530335989493666	0.9376061072659924	100.93540804856673	-35.88180314645434
13	1152.0	864.0		(44.59650400582666, 9.199563000728332, 95.48798252002914)	#2c095f	44.59650400582666	9.199563000728332	95.48798252002914	264.6129952563432	230.43263033446476	95.48798252002914	30.457743826426494	82.43738144055118	-59.60074888763274	43.80174799708668	16.38100554989075	94.62509832483613	5.407951883316804	1.0846010649289641	0.9606865301165991	0.9445951669317989	101.7259609280816	-35.86625467261665
14	1224.0	936.0		(45.06700655498908, 9.56882738528769, 94.00873998543335)	#2d095e	45.06700655498908	9.56882738528769	94.00873998543335	265.223744134695	229.04442412879436	94.00873998543335	30.802625493817317	81.05655957345226	-58.283528258081695	43.850917698470504	16.74853642388929	93.16434085943189	7.29187522695585	1.0968823102456973	0.9445950805213812	0.923718915145054	99.83554234888105	-35.71793455543799
15	1296.0	1008.0		(45.66132556445739, 9.648943918426802, 93.95411507647488)	#2d095d	45.66132556445739	9.648943918426802	93.95411507647488	265.63001615536797	228.81189001465125	93.95411507647488	30.960150181378467	81.03197475482116	-57.98543672066088	44.156045156591404	16.918219067734885	93.11106336489439	7.5661155361786685	1.1024917685448767	0.9443085805902633	0.9189945479046048	99.64181754841559	-35.58702122750887
16	1368.0	1080.0		(45.73925710123817, 10.29060451565914, 93.63292061179898)	#2d0a5d	45.73925710123817	10.29060451565914	93.63292061179898	265.5202789502661	226.97455623142864	93.63292061179898	31.44699973851332	79.3028828939496	-56.99088271567696	44.32890750182084	17.449881383831027	92.79949745083758	9.537168635300517	1.119828494178195	0.9241585560377313	0.9032321468627713	97.6570936901336	-35.702849437153716
17	1440.0	1152.0		(46.1551347414421, 10.208302986161689, 93.28404952658413)	#2e0a5d	46.1551347414421	10.208302986161689	93.28404952658413	265.961968385892	227.0947227882791	93.28404952658413	31.44974364272317	79.52240783106254	-56.81333545842481	44.43739985433358	17.452908987618354	92.45329206117991	9.506131495762917	1.119926204679834	0.9267167965643446	0.9004182513290329	97.73212590116592	-35.543219049496656
18	1512.0	1224.0		(46.747997086671525, 10.489439184268026, 92.15877640203934)	#2e0a5c	46.747997086671525	10.489439184268026	92.15877640203934	266.6380694181857	225.97610128503013	92.15877640203934	31.739197624604316	78.59953370634118	-55.756659484139604	44.59	17.774261230881283	91.34208302986163	10.92034579843368	1.1302336686464798	0.915962054903217	0.8836712970213855	96.36748297887912	-35.35099254729245
19	1584.0	1296.0		(46.86962855061908, 11.10706482155863, 90.93008011653313)	#2e0b5a	46.86962855061908	11.10706482155863	90.93008011653313	266.8813927388523	223.85187469462628	90.93008011653313	32.19169130894585	76.66044757855161	-54.36402007337935	44.595324107793154	18.284484377276037	90.13184996358339	13.29957443378339	1.1463469807390398	0.8933648557788517	0.8615997546123629	93.98016227631581	-35.3424908706962
20	1656.0	1368.0		(47.21922796795339, 11.494537509104152, 90.31099781500365)	#2f0b5a	47.21922796795339	11.494537509104152	90.31099781500365	267.1958600933327	222.54429542650223	90.31099781500365	32.51464895295771	75.62421174563583	-53.49690844698998	44.76292789512017	18.654554952658412	89.52283321194464	14.682353155299843	1.157847511002161	0.881289050005906	0.8478571512598113	92.63336664255701	-35.275760486102506
21	1728.0	1440.0		(47.66278222869629, 11.87836853605244, 89.62345229424618)	#2f0b59	47.66278222869629	11.87836853605244	89.62345229424618	267.6167278722926	221.20322137615503	89.62345229424618	32.844433083217474	74.62367380145027	-52.58182045018537	44.961747997086675	19.037566467589222	88.84600145666424	16.074695841299206	1.1695911326215036	0.8696292506642348	0.8333541841791695	91.28822779242013	-35.169540317867636
22	1800.0	1512.0		(47.72760378732702, 12.237436270939549, 89.05972323379461)	#2f0c59	47.72760378732702	12.237436270939549	89.05972323379461	267.71864956341193	219.96119529927458	89.05972323379461	33.097283680000686	73.59790182828586	-51.86068822885241	44.99207574654042	19.33475212672979	88.29150036416605	17.336568227733284	1.1785951490746542	0.8576753857989271	0.8219251665291707	90.03433865529436	-35.170400702173644
23	1872.0	1584.0		(48.96649672250546, 12.920611798980335, 89.5156591405681)	#300c59	48.96649672250546	12.920611798980335	89.5156591405681	268.23620025673944	218.19352345307354	89.5156591405681	33.74808695209894	72.70291583574173	-50.97435794181684	45.9021048798252	20.113857407137655	88.74970866715223	18.731606480922657	1.2017702708433449	0.8472456393337242	0.8078779721387526	88.79244978374801	-35.03553552847315
24	1944.0	1656.0		(49.360524399126, 13.72396212672979, 88.11726147123088)	#310d58	49.360524399126	13.72396212672979	88.11726147123088	268.7417516790351	215.28462206058603	88.11726147123088	34.324677118295085	70.55590635461634	-49.26963478392648	46.06453750910415	20.821365324107795	87.37332847778586	21.514446874862912	1.222302661943874	0.8222253990918963	0.780860303972605	86.0559866207046	-34.92684007355041
25	2016.0	1728.0		(50.265112891478516, 13.46613255644574, 89.36707938820102)	#320d59	50.265112891478516	13.46613255644574	89.36707938820102	269.08974014508885	216.57574102900546	89.36707938820102	34.29558399453931	71.95145263151798	-49.9576124002759	46.67782228696286	20.785275171158048	88.60806991988346	20.082989951010106	1.2212666550358293	0.8384884400442657	0.7917638638017964	87.59437523335488	-34.773171085092756
26	2088.0	1800.0		(51.27822286962855, 14.496722505462492, 88.55571740713765)	#330e58	51.27822286962855	14.496722505462492	88.55571740713765	269.7990814590443	213.2560635594266	88.55571740713765	35.09576146617886	69.84393426267266	-48.169080642284044	47.33145666423889	21.793191740713766	87.8151274581209	22.955791028204022	1.249760996009287	0.8139284106796373	0.7634179371811713	84.84359423793528	-34.59276128784599
27	2160.0	1872.0		(51.524399126001455, 14.879096868171887, 86.78878368536053)	#330e56	51.524399126001455	14.879096868171887	86.78878368536053	270.57610501154636	211.2827183390539	86.78878368536053	35.35657032217349	68.48621810868816	-46.81054514450942	47.2172323379461	22.1286159796067	86.06968681718864	24.865644261626976	1.259048406283887	0.7981062242144445	0.7418868979030814	82.95534465938262	-34.35272918012432
28	2232.0	1944.0		(52.68608885651857, 15.88055353241078, 88.15804806991989)	#340f58	52.68608885651857	15.88055353241078	88.15804806991989	270.55352338341544	209.06498624433044	88.15804806991989	36.144126842782676	67.43299580114504	-46.16479324346297	48.37076474872542	23.16233888565186	87.43527312454479	26.257038894942546	1.2870933148566401	0.7858324660431633	0.7316525613192324	81.72146020433634	-34.395636624812376
29	2304.0	2016.0		(53.876183539694104, 16.118718135469774, 89.36125273124544)	#351059	53.876183539694104	16.118718135469774	89.36125273124544	270.9307690777829	209.0038551506606	89.36125273124544	36.455106228628495	67.88890871877659	-46.24496986947325	49.26838310269483	23.57922493080845	88.62882738528768	25.986244130483144	1.2981672990289899	0.7911454610852321	0.7329232576585183	82.1431747941049	-34.262140655818
30	2376.0	2088.0		(54.79169701383831, 16.27385287691187, 89.22942461762564)	#361059	54.79169701383831	16.27385287691187	89.22942461762564	271.67778132737004	208.49255583126552	89.22942461762564	36.66681318223537	67.90891243608222	-45.81363174861086	49.738710852148586	23.86587348142753	88.4998689002185	26.32265085621473	1.3057061892581363	0.7913785750128213	0.7260871035516593	81.91769797942816	-34.00492409103553
31	2448.0	2160.0		(55.2884195193008, 16.32119446467589, 90.07428987618354)	#37105a	55.2884195193008	16.32119446467589	90.07428987618354	271.7008186603202	208.79475548224335	90.07428987618354	36.76618548689725	68.32221656748384	-46.07158944237044	50.16575382374363	24.00121968681719	89.33675892206847	25.90600098549319	1.3092448396609675	0.7961950272695613	0.730175401020162	82.4045910762289	-33.99289406512429
32	2520.0	2232.0		(56.68536052439912, 17.28696285506191, 90.47414420975964)	#38115a	56.68536052439912	17.28696285506191	90.47414420975964	272.2994247954939	206.27695800227016	90.47414420975964	37.51476557445957	67.17170714612763	-44.987981559526546	51.22961398397669	25.03727702840495	89.74227239621266	27.64632839164993	1.3359017964198676	0.7827875307606358	0.7130016106217676	80.84526408965114	-33.812039415933164
33	2592.0	2304.0		(57.22068463219228, 17.75673707210488, 90.97742170429716)	#39115a	57.22068463219228	17.75673707210488	90.97742170429716	272.33835992519795	205.2297617522736	90.97742170429716	37.855805231298234	66.68408694638877	-44.65591029341229	51.738208302986166	25.51900774945375	90.24521485797524	28.3094002494193	1.3480462276390077	0.7771050339428578	0.7077387084115987	80.25532864555987	-33.808783144140754
34	2664.0	2376.0		(58.73124544792425, 17.98761835396941, 91.94173343044429)	#3a115b	58.73124544792425	17.98761835396941	91.94173343044429	273.0558701582643	205.11141829589025	91.94173343044429	38.18105229178259	67.20386375332183	-44.579494818276586	52.74281864530226	25.984150284049527	91.20219227967954	28.126441428612594	1.3596282840833946	0.7831622687599012	0.7065276214732773	80.64546274669017	-33.55819471233578
35	2736.0	2448.0		(59.42170429715951, 18.439912600145668, 92.06919155134742)	#3b125c	59.42170429715951	18.439912600145668	92.06919155134742	273.39578408000557	203.92778318342548	92.06919155134742	38.520188434621105	66.69703369417479	-44.0606684539949	53.246846321922796	26.47513951201748	91.3328987618354	28.925131760946453	1.3717049311185374	0.7772559092616694	0.6983048913008554	79.93645481390045	-33.44911460352844
36	2808.0	2520.0		(60.88638018936635, 19.2680262199563, 92.62345229424618)	#3c135c	60.88638018936635	19.2680262199563	92.62345229424618	274.04112513279784	201.95353536942096	92.62345229424618	39.156507052523864	65.99021109278385	-43.243656582818325	54.332104879825195	27.412994501092502	91.88989803350327	30.160316929503814	1.3943642539674168	0.769018930594074	0.6853563045927539	78.8969061162914	-33.23699020464192
37	2880.0	2592.0		(61.855061908230155, 20.14493809176985, 94.6285506190823)	#3d145e	61.855061908230155	20.14493809176985	94.6285506190823	273.5994367629515	200.71448912834327	94.6285506190823	39.75701320298044	65.52526998253083	-43.20172003827165	55.47962126729789	28.31813950473416	93.88371449380918	30.718397397838736	1.4157482939013428	0.7636007252348992	0.6846916643317517	78.48534653391522	-33.397419054258414
38	2952.0	2664.0		(63.6693372177713, 21.139111434814275, 94.83903860160233)	#3f155e	63.6693372177713	21.139111434814275	94.83903860160233	274.6243699970353	198.16187199533078	94.83903860160233	40.4896237255497	64.62809686499193	-42.04652143246022	56.71890750182082	29.44911571740714	94.10203932993444	32.338322619123	1.4418365740275734	0.7531454910420968	0.6663832531077064	77.10188628666043	-33.04770496790857
39	3024.0	2736.0		(65.01456664238893, 21.638018936635106, 95.8761835396941)	#41155f	65.01456664238893	21.638018936635106	95.8761835396941	275.057343837377	197.44978653580273	95.8761835396941	40.90498951160892	64.67601058375527	-41.83815152736972	57.74016023306628	30.103518273852874	95.1338018936635	32.604221946607474	1.4566277606782407	0.7537038550199353	0.6630808582728092	77.02867821959022	-32.89835365264682
40	3096.0	2808.0		(66.20101966496722, 22.636562272396212, 96.02184996358339)	#421660	66.20101966496722	22.636562272396212	96.02184996358339	275.61841243375216	194.88531379420198	96.02184996358339	41.54225302989708	63.566819311162426	-40.81499207952142	58.66020393299344	31.126249905316826	95.28799708667152	34.241038065362474	1.4793207314548886	0.740777860813396	0.6468650977752317	75.54206838437354	-32.703714236027864
41	3168.0	2880.0		(67.639475600874, 23.38747268754552, 97.10415149308085)	#431761	67.639475600874	23.38747268754552	97.10415149308085	276.0179028385682	193.5834133389337	97.10415149308085	42.07714451441994	63.2914371728191	-40.4193072673301	59.81428987618354	32.0023579388201	96.3669847050255	34.88912454392399	1.4983682313958253	0.7375686866945902	0.6405940027269311	75.0967803529003	-32.563198662650464
42	3240.0	2952.0		(69.04005826656956, 23.801165331391115, 98.8572469045885)	#451762	69.04005826656956	23.801165331391115	98.8572469045885	276.1640725070838	193.6054401721051	98.8572469045885	42.439396666360615	63.75333116404458	-40.63548662474483	60.97943918426803	32.60493836125273	98.1066860888565	34.6002013489158	1.5112680401277765	0.7429513823595673	0.6440201673308251	75.60244710154662	-32.51286987574408
43	3312.0	3024.0		(70.20611798980335, 24.5564457392571, 100.4639475600874)	#461864	70.20611798980335	24.5564457392571	100.4639475600874	276.0831310388501	192.67024076208705	100.4639475600874	42.935258352597806	63.5484360609978	-40.5441989632414	62.10628550619082	33.4419649817917	99.70487254187911	34.997836203867834	1.5289256879172919	0.740563631048885	0.642573375378274	75.3806062284566	-32.5380657236886
44	3384.0	3096.0		(71.05608157319737, 25.64093226511289, 101.3386744355426)	#471965	71.05608157319737	25.64093226511289	101.3386744355426	275.997228984057	190.4793442481565	101.3386744355426	43.54040168356706	62.51337409823798	-39.916350892042104	63.03390386016024	34.482718237436266	100.5816970138383	36.318893871509346	1.550474857972181	0.7285015050074788	0.6326227914562427	74.1703243196555	-32.559247983754304
45	3456.0	3168.0		(72.19082301529498, 26.603058994901676, 103.48871085214859)	#481a67	72.19082301529498	26.603058994901676	103.48871085214859	275.57576446515856	189.4490815680203	103.48871085214859	44.11347754019576	62.19620035116586	-39.93147649541846	64.31819373634377	35.488020072833216	102.71985433357611	36.75984894377109	1.5708821044158678	0.7248053111061897	0.6328625128039251	73.91136687429425	-32.701451786407304
46	3528.0	3240.0		(74.89439184268026, 27.54843408594319, 103.99781500364166)	#4a1b67	74.89439184268026	27.54843408594319	103.99781500364166	277.1586719382651	187.45193957517736	103.99781500364166	44.81218471703138	62.022904065389575	-38.965642084474084	66.03782957028406	36.739905149308086	103.23332119446468	37.78984308214884	1.5957630855019294	0.7227857975729444	0.6175552803670558	73.24726542171972	-32.13892853940092
47	3600.0	3312.0		(75.70575382374362, 28.538965768390387, 105.98543335761107)	#4b1c69	75.70575382374362	28.538965768390387	105.98543335761107	276.5414636898828	186.33550488599352	105.98543335761107	45.34241374250216	61.53079182735338	-38.96400433233327	67.13998543335761	37.709328201019666	105.21096868171887	38.338349164908955	1.614644555152445	0.7170509526503429	0.6175293241033222	72.83015842706361	-32.343789963915384
48	3672.0	3384.0		(76.4136926438456, 29.675163874726877, 107.3918426802622)	#4c1d6b	76.4136926438456	29.675163874726877	107.3918426802622	276.08378239070333	184.5368568115077	107.3918426802622	45.91363081703711	60.64746160747397	-38.61994611314186	68.12037873270212	38.77260960670066	106.61467589220685	39.37351421150947	1.6349856103165072	0.7067570370861392	0.61207644411344	71.9000336384623	-32.488743911154664
49	3744.0	3456.0		(77.61544064093226, 30.707938820101965, 109.9198834668609)	#4d1e6d	77.61544064093226	30.707938820101965	109.9198834668609	275.5306276319903	183.76152928703948	109.9198834668609	46.48249065555641	60.447093776012096	-38.772481144411806	69.5350036416606	39.851182388929345	109.1277640203933	39.668184382295124	1.6552427242435745	0.7044220444724678	0.6144939280547413	71.81334444279676	-32.677264353829905
50	3816.0	3528.0		(79.95848506919155, 32.530954115076476, 111.53823743627093)	#4f206f	79.95848506919155	32.530954115076476	111.53823743627093	276.0175889819962	180.62735892178497	111.53823743627093	47.4666347044944	59.394134091026174	-37.79723525608316	71.57190094683176	41.764051689730515	110.74816460305898	41.396483880988846	1.6902881199105877	0.6921513467811387	0.5990375358133931	70.40095281618349	-32.471857006326715
51	3888.0	3600.0		(80.99563000728332, 33.411507647487255, 114.0611798980335)	#502172	80.99563000728332	33.411507647487255	114.0611798980335	275.40060687064266	180.30381977702004	114.0611798980335	47.93213684710616	59.36965294273644	-38.09704558005986	72.85766205389658	42.689775797523666	113.25468317552804	41.45053261815568	1.7068646635469344	0.6918660549754947	0.6037891436087679	70.541764738842	-32.68797442791104
52	3960.0	3672.0		(82.34814275309542, 33.6489439184268, 117.05608157319737)	#522175	82.34814275309542	33.6489439184268	117.05608157319737	275.03239665380113	181.69769409773642	117.05608157319737	48.16297246155189	60.408523751120434	-38.983295902981375	74.19297887836854	43.15385900946832	116.22201019664966	40.3729990249362	1.7150847258955495	0.7039725675151436	0.6178350706708877	71.8949727119295	-32.83527510779591
53	4032.0	3744.0		(83.15222141296431, 35.25564457392571, 118.63364894391843)	#532376	83.15222141296431	35.25564457392571	118.63364894391843	274.4670591729415	179.2188919722011	118.63364894391843	48.88066760961736	59.1334079252297	-38.41989288104859	75.40056809905317	44.61820996358339	117.7998689002185	41.87140463458477	1.7406418691403742	0.689112966483843	0.608905857842441	70.51842384684208	-33.01240771698335
54	4104.0	3816.0		(85.2257829570284, 36.5877640203933, 120.65695557174071)	#552478	85.2257829570284	36.5877640203933	120.65695557174071	274.7128488135358	177.67433086646304	120.65695557174071	49.58582882031668	58.818305266574775	-38.056722681065814	77.23423160961399	46.088889737800436	119.81626365622724	42.6381497350818	1.7657526785433835	0.68544090807437	0.6031500775531002	70.05645705897157	-32.90374554067176
55	4176.0	3888.0		(85.24763292061179, 37.46467589220685, 122.87399854333576)	#55257a	85.24763292061179	37.46467589220685	122.87399854333576	273.56749980813015	177.24968288027694	122.87399854333576	49.9349041873989	58.38035303337391	-38.37580040427267	77.96018936635106	46.82872689730517	122.01990531682446	42.908085598498026	1.7781832616172797	0.6803372184141887	0.6082070488301732	69.86392257073706	-33.318559426681055
56	4248.0	3960.0		(86.6788055353241, 38.78951201747997, 125.48215586307356)	#56267d	86.6788055353241	38.78951201747997	125.48215586307356	273.1441917515899	176.17344895436102	125.48215586307356	50.56587174628277	58.03700846591153	-38.35843646336692	79.59379461034231	48.186023095411514	124.61522942461762	43.46138349065198	1.8006520331126687	0.6763360420620786	0.607931852713269	69.56769364860708	-33.46193730160844
57	4320.0	4032.0		(88.53313911143482, 40.01238164603059, 128.47851420247633)	#582880	88.53313911143482	40.01238164603059	128.47851420247633	272.9080221300138	175.5847189074892	128.47851420247633	51.1833704497315	58.080171480213494	-38.50423392335989	81.48077931536781	49.5394950837582	127.59385287691188	43.67439403761785	1.8226411783090262	0.6768390435610894	0.6102425548207197	69.68416139407738	-33.54237727735645
58	4392.0	4104.0		(89.76110706482156, 41.41951930080116, 130.80626365622723)	#592982	89.76110706482156	41.41951930080116	130.80626365622723	272.44882993285967	174.25480381075405	130.80626365622723	51.80381349425882	57.53116900289912	-38.36373593937892	82.98424617625636	50.924711179898026	129.91239621267295	44.43178844616605	1.8447351715692306	0.6704412265060086	0.6080158425879205	69.14919841955172	-33.69670201940397
59	4464.0	4176.0		(91.16314639475601, 43.06627822286963, 132.38164603058996)	#5b2b84	91.16314639475601	43.06627822286963	132.38164603058996	272.310364511131	172.04362896126761	132.38164603058996	52.50778190989455	56.609264649390425	-37.77537382177989	84.49681718863803	52.527403343044426	131.48849235251276	45.72221026283078	1.8698035055084108	0.6596977861031819	0.5986910602141686	68.05576912738506	-33.715190247051616
60	4536.0	4248.0		(92.40640932265113, 44.203204661325564, 136.41733430444282)	#5c2c88	92.40640932265113	44.203204661325564	136.41733430444282	271.3638733117447	172.37254472747074	136.41733430444282	53.019793921652905	56.8408465536534	-38.46022070960955	86.26560087399855	53.71396198834668	135.49519300801165	45.47648233201118	1.8880362668177928	0.6623965328629225	0.6095450020254002	68.62995274636178	-34.08346007391441
61	4608.0	4320.0		(93.10852148579752, 45.567370721048796, 138.632920611799)	#5d2d8a	93.10852148579752	45.567370721048796	138.632920611799	270.65010682506517	171.18383654770597	138.632920611799	53.55364282775993	56.18885722410233	-38.39014209805038	87.47564457392572	54.970014967225055	137.7022651128915	46.22424470386968	1.9070466405137088	0.6547985553952471	0.6084343462195665	68.05138269321981	-34.34222054213269
62	4680.0	4392.0		(95.0611798980335, 47.41951930080116, 141.34231609613985)	#5f2f8d	95.0611798980335	47.41951930080116	141.34231609613985	270.4345668289959	169.44899336813305	141.34231609613985	54.337301117877246	55.6009698678056	-38.06731887175086	89.54849235251275	56.849063306627826	140.40308812818645	47.206433918767516	1.9349527329953256	0.6479475922211269	0.6033180135387344	67.38388988715467	-34.39757268904904
63	4752.0	4464.0		(95.74217042971596, 48.898033503277496, 144.55207574654042)	#5f3090	95.74217042971596	48.898033503277496	144.55207574654042	269.38347559257767	168.7404393611125	144.55207574654042	54.8920664949827	55.114699053396606	-38.30945290866627	90.98246904588493	58.204842884195195	143.5955353241078	47.701581523505716	1.954707942777878	0.642280820506302	0.6071555264104468	67.1211161551102	-34.80262097342841
64	4824.0	4536.0		(96.55717407137655, 51.172614712308814, 146.5484340859432)	#603392	96.55717407137655	51.172614712308814	146.5484340859432	268.55098471947525	165.95765142064798	146.5484340859432	55.70021124494599	53.60757719347231	-37.65766981200902	92.4862126729789	60.218165142024766	145.59467589220685	49.46676280300539	1.9834859987436133	0.6247175301060887	0.5968256031379888	65.51238377760642	-35.08685811546391
65	4896.0	4608.0		(98.23160961398398, 53.10487982520029, 149.85214857975237)	#623595	98.23160961398398	53.10487982520029	149.85214857975237	267.9863589141334	164.63263133848852	149.85214857975237	56.446982522228254	53.087609768286356	-37.57590003438855	94.56643117261471	62.11938066278223	148.88467589220687	50.266231049316694	2.010078543720499	0.6186580739134416	0.5955296573959814	65.04031499235082	-35.29121225323771
66	4968.0	4680.0		(99.93445010924982, 54.240349599417335, 153.12017479970868)	#633699	99.93445010924982	54.240349599417335	153.12017479970868	267.72705175233125	164.670367305003	153.12017479970868	56.93297670194714	53.34721747171023	-37.910586055748176	96.40642388929352	63.37792710852148	152.13137654770574	50.20564462648666	2.0273848093413633	0.6216834201754851	0.600834000111741	65.44568852922424	-35.39906654532395
67	5040.0	4752.0		(100.31536780772032, 56.55426074289876, 154.65258557902405)	#64389a	100.31536780772032	56.55426074289876	154.65258557902405	266.7656601504206	161.7501106726069	154.65258557902405	57.678512547671914	51.66626391678886	-37.17563120105587	97.61686817188638	65.34144905316825	153.6716023306628	52.09326565021095	2.053933360567742	0.6020943768343994	0.5891859115119773	63.65084745952875	-35.73629746931487
68	5112.0	4824.0		(101.89439184268026, 58.3088128186453, 156.7916970138383)	#653a9c	101.89439184268026	58.3088128186453	156.7916970138383	266.5542054623309	160.1687841133434	156.7916970138383	58.32220658092555	51.079521475118575	-36.82287246439766	99.36232337946103	67.06902579752366	155.80686817188638	53.01933156832211	2.0768553221527486	0.5952567559576755	0.5835951395173413	62.96857510422477	-35.787571935255144
69	5184.0	4896.0		(102.91114348142753, 60.093954843408596, 159.5943190094683)	#663c9f	102.91114348142753	60.093954843408596	159.5943190094683	265.8193157363081	158.98180473980366	159.5943190094683	58.93038098191164	50.45611739287747	-36.75399172021883	100.97445010924982	68.72900158776402	158.59931536780772	53.81002063457703	2.0985124286912744	0.5879918975383113	0.5825034683678955	62.423358526546345	-36.07089740947409
70	5256.0	4968.0		(104.01820830298617, 61.84049526584123, 161.8383102694829)	#683da1	104.01820830298617	61.84049526584123	161.8383102694829	265.30718078326544	157.5612275206567	161.8383102694829	59.52121518924348	49.78937458263288	-36.51256888876533	102.50713765477057	70.36766191551348	160.83833211944648	54.70545986078098	2.119552050474178	0.580221989934975	0.5786772271874716	61.74260691116437	-36.2541077795165
71	5328.0	5040.0		(104.87181354697742, 63.659140568099055, 164.00655498907503)	#683fa4	104.87181354697742	63.659140568099055	164.00655498907503	264.64199394674006	156.02175583197518	164.00655498907503	60.107497323965646	48.982176387490696	-36.2463841201748	103.92283321194465	72.01924032046612	163.00308084486528	55.70389192598668	2.1404295728308	0.5708152812349085	0.5744585411706983	60.934833760686594	-36.501118827020896
72	5400.0	5112.0		(106.33648943918426, 65.43554260742899, 165.31099781500365)	#6a41a5	106.33648943918426	65.43554260742899	165.31099781500365	264.57117021199014	154.06259362388315	165.31099781500365	60.70730515886888	48.23718864044779	-35.65937376902482	105.452097596504	73.73545925710124	164.3122432629279	56.82427181917668	2.1617887457293627	0.562133543882514	0.5651551825555137	59.986809429516754	-36.47368903237468
73	5472.0	5184.0		(107.43772760378732, 67.11726147123088, 167.3306627822287)	#6b43a7	107.43772760378732	67.11726147123088	167.3306627822287	264.14076297486065	152.71807873947205	167.3306627822287	61.25221451618489	47.63472918256462	-35.40390947804342	106.9169701383831	75.3180428186453	166.32852876911872	57.65908821370497	2.1811929823859835	0.5551127642796698	0.5611064023121708	59.35068854382202	-36.62110967178915
74	5544.0	5256.0		(108.39038601602331, 69.29643117261472, 169.03204661325563)	#6c45a9	108.39038601602331	69.29643117261472	169.03204661325563	263.5185523269825	150.460119527234	169.03204661325563	61.91559886386017	46.526594002058275	-34.834661754517924	108.39959213401312	77.27507795338674	168.0346904588492	59.04835736359036	2.204816116589428	0.542199077274358	0.5520845584852941	58.12209226261593	-36.822356278495484
75	5616.0	5328.0		(109.79533867443554, 70.7225054624909, 171.09468317552805)	#6d46ab	109.79533867443554	70.7225054624909	171.09468317552805	263.3567712301631	149.5949777151541	171.09468317552805	62.392984192424834	46.2746650269763	-34.698850174866934	109.94262927895122	78.70418100509832	170.09096139839767	59.55494921830758	2.221815820792517	0.5392632153064246	0.5499321197299765	57.839042409230174	-36.864232485046266
76	5688.0	5400.0		(111.34668608885652, 72.95193008011654, 172.02549162418063)	#6f48ac	111.34668608885652	72.95193008011654	172.02549162418063	263.25227159114297	146.86054930120113	172.02549162418063	63.082676861355964	45.19971495031433	-33.82331506486822	111.58007283321194	80.79980201019666	171.03475600874	61.083903480479265	2.2463757950131735	0.5267362519173501	0.5360560150027841	56.453794146779984	-36.80780828655687
77	5760.0	5472.0		(112.76547705753823, 74.89730517115805, 173.08011653313912)	#704aad	112.76547705753823	74.89730517115805	173.08011653313912	263.1414265049516	144.65333972958985	173.08011653313912	63.679349077745115	44.36070020250038	-33.1465653781767	113.08927166788055	82.64251883466862	172.0982884195193	62.30808345200274	2.267623308453342	0.5169587680537305	0.5253304034089328	55.37658818332762	-36.76729290414415
78	5832.0	5544.0		(114.41296431172614, 77.1849963583394, 175.45520757465405)	#724daf	114.41296431172614	77.1849963583394	175.45520757465405	262.72996108949417	142.8222291407223	175.45520757465405	64.37241208359251	43.636513649252585	-32.73222016323727	115.08074289876186	84.81784219227967	174.47250546249091	63.3850995442759	2.292303300460916	0.5085194380454329	0.5187635649920028	54.54854315447887	-36.873960388573124
79	5904.0	5616.0		(115.89730517115805, 79.42388929351785, 175.5280407865987)	#734faf	115.89730517115805	79.42388929351785	175.5280407865987	262.77118021083584	139.6162033195021	175.5280407865987	65.02483385124991	42.440047079513654	-31.638275626373247	116.51669337217771	86.90017683175527	174.56699927166787	65.08020045559687	2.3155360568993655	0.49457637851106495	0.5014259519301034	52.93522532984722	-36.70385266022284
80	5976.0	5688.0		(117.63000728332119, 81.28186453022579, 177.5469774217043)	#7551b1	117.63000728332119	81.28186453022579	177.5469774217043	262.65502527010256	138.25976732356463	177.5469774217043	65.59194909490016	42.03418233503259	-31.317961934525094	118.34547705753823	88.73769350327748	176.5843262927895	65.82766609642506	2.3357310457569063	0.4898466213759071	0.4963493921406907	52.41838631918316	-36.68829861132744
81	6048.0	5760.0		(118.20101966496722, 83.99344501092499, 178.80844865258558)	#7653b2	118.20101966496722	83.99344501092499	178.80844865258558	261.6469377251673	135.2163508537539	178.80844865258558	66.29610172648387	40.51545065197671	-30.51717898047621	119.71815731973781	91.0550429861617	177.86029861616896	67.62703992935516	2.3608059396308767	0.47214803554897544	0.4836580128833253	50.72277550035268	-36.98790882124324
82	6120.0	5832.0		(120.08739985433358, 86.22432629278951, 180.3576110706482)	#7856b4	120.08739985433358	86.22432629278951	180.3576110706482	261.58412317691204	133.0910709886888	180.3576110706482	66.94255464905326	39.836970449930234	-29.903903453137715	121.64388929351784	93.2177112381646	179.41627822286964	68.74229124834997	2.3838261453375407	0.4642413458935443	0.4739383850274126	49.811922833426095	-36.893984286376025
83	6192.0	5904.0		(121.9672250546249, 88.6926438455936, 181.37290604515658)	#7958b5	121.9672250546249	88.6926438455936	181.37290604515658	261.54153241650295	130.30318241140446	181.37290604515658	67.63339527948347	38.90582945793098	-29.042991411479747	123.53324107793154	95.56643766933722	180.44610342316093	70.17157127899156	2.4084269984976054	0.453390266043341	0.46029403711432376	48.55058100514242	-36.74114047920999
84	6264.0	5976.0		(123.48215586307356, 91.68317552804079, 182.45812090313183)	#7b5bb6	123.48215586307356	91.68317552804079	182.45812090313183	261.0183417045108	126.8653374049458	182.45812090313183	68.41632970775092	37.55384602806811	-28.045772698142237	125.41966496722506	98.27557874726877	181.55037144938092	72.00114313997334	2.436307314239563	0.4376348860529329	0.4444894038744213	46.8706381195702	-36.75292450157777
85	6336.0	6048.0		(124.59359067734887, 93.77130371449381, 182.9715950473416)	#7c5db6	124.59359067734887	93.77130371449381	182.9715950473416	260.73241230648637	124.31478385478864	182.9715950473416	68.95646734707763	36.602122786475455	-27.283010459737422	126.71428259286235	100.17412293517845	182.0795921340131	73.3133124519987	2.4555416298921124	0.42654395033154163	0.4324006040294117	45.65170371653579	-36.70063290130735
86	6408.0	6120.0		(126.52002913328478, 96.35105608157319, 184.30662782228697)	#7e60b8	126.52002913328478	96.35105608157319	184.30662782228697	260.58014458070767	121.69215539827627	184.30662782228697	69.64375304317694	35.75900593815678	-26.525618223958535	128.72496722505463	102.62502697013836	183.42707210487984	74.6325058046225	2.480015891746432	0.41671866251501616	0.42039691181512046	44.523195391260195	-36.567597784731774
87	6480.0	6192.0		(127.3823743627094, 99.39548434085943, 185.28332119446466)	#7f63b9	127.3823743627094	99.39548434085943	185.28332119446466	259.55123638953904	118.20491049317201	185.28332119446466	70.37091530392539	34.25554489482913	-25.58702967908062	130.28662782228696	105.26131197378004	184.42444282592862	76.50671684586942	2.5059101591248196	0.39919803355227423	0.4055214912914499	42.756735654628805	-36.75773186151071
88	6552.0	6264.0		(129.31609613983977, 102.03204661325564, 186.00655498907503)	#8166ba	129.31609613983977	102.03204661325564	186.00655498907503	259.4945228410106	115.12228500276052	186.00655498907503	71.04715723832636	33.317211893601595	-24.654924411559943	132.19613255644575	107.75315388201021	185.16680990531682	77.97023380602357	2.5299911523323515	0.38826314140394413	0.39074882237026454	41.447580220115164	-36.50164959395793
89	6624.0	6336.0		(129.98761835396942, 104.10706482155864, 187.25928623452293)	#8168bb	129.98761835396942	104.10706482155864	187.25928623452293	258.674584822367	113.23238962766473	187.25928623452293	71.53395327163182	32.47472833492338	-24.21136516410325	133.41898033503278	109.57105449380919	186.42776402039328	79.02457773018494	2.5473259719806864	0.37844523364749116	0.38371897913481423	40.506767132624	-36.7061792840392
90	6696.0	6408.0		(130.87836853605245, 105.94027676620539, 188.25273124544793)	#8269bc	130.87836853605245	105.94027676620539	188.25273124544793	258.1781179489448	111.49732465150831	188.25273124544793	71.97312592678422	31.8101307269249	-23.76732409053359	134.62243262927896	111.22855225782958	187.4296067006555	79.93315293921522	2.562964921870753	0.37070032522372864	0.3766814995755575	39.70856470949951	-36.765692026904084
91	6768.0	6480.0		(132.71303714493808, 108.42534595775673, 189.43991260014568)	#846cbd	132.71303714493808	108.42534595775673	189.43991260014568	257.98764755063695	109.05154151656474	189.43991260014568	72.58997330469914	31.082708672619418	-23.077471180818733	136.52922796795337	113.58472351056082	188.62976693372178	81.10282551312461	2.5849308733475884	0.36222329020551947	0.3657482187599249	38.71310442897146	-36.592175269181006
92	6840.0	6552.0		(134.40640932265111, 110.84559359067735, 190.06627822286964)	#866ebe	134.40640932265111	110.84559359067735	190.06627822286964	257.84444240139743	106.28542195960316	190.06627822286964	73.1768968094943	30.26500025386991	-22.265488587173188	138.23453022578298	115.85726702840495	189.2740713765477	82.37766336483836	2.605831234909509	0.3526941002952104	0.3528793396282823	37.57289212174497	-36.341337569875186
93	6912.0	6624.0		(136.1959213401311, 113.48798252002914, 190.73051711580482)	#8871be	136.1959213401311	113.48798252002914	190.73051711580482	257.6389386538933	103.2705548109198	190.73051711580482	73.80628474135011	29.37272067211094	-21.392121002480312	140.06337946103423	118.32769459577568	189.95809176984707	83.75705929933898	2.6282437558445615	0.3422958930703476	0.33903758738769973	36.337027405480114	-36.065811044706805
94	6984.0	6696.0		(137.76839038601602, 115.74945375091042, 190.95047341587764)	#8973be	137.76839038601602	115.74945375091042	190.95047341587764	257.56806229479616	100.42530752360064	190.95047341587764	74.33890598969695	28.573688637236806	-20.54811074664089	141.5789366351056	120.44553180626367	190.19846321922796	85.00692212532897	2.647210412615099	0.332984348967157	0.32566111102815154	35.19489362953061	-35.72093124135283
95	7056.0	6768.0		(139.1143481427531, 117.95265841223598, 191.85506190823014)	#8b75bf	139.1143481427531	117.95265841223598	191.85506190823014	257.18078606063	98.22577889809692	191.85506190823014	74.84550991155594	27.883849331901633	-19.957716890817736	143.10236707938822	122.48322519300802	191.1160378732702	86.04263760575563	2.665250591699825	0.32494528565631653	0.31630412821828446	34.29022480326168	-35.59299154761308
96	7128.0	6840.0		(140.67953386744355, 120.62199563000728, 191.92352512745813)	#8c78bf	140.67953386744355	120.62199563000728	191.92352512745813	256.87835173702973	94.73507747304669	191.92352512745813	75.44632955564008	26.859499999352387	-18.950912977316992	144.71049526584122	124.92951343044429	191.2105098324836	87.5642175803455	2.6866457951501377	0.31300799957665565	0.30034758189142846	32.87202219044415	-35.20515588883921
97	7200.0	6912.0		(141.96358339402767, 122.30808448652586, 193.1507647487254)	#8d7ac1	141.96358339402767	122.30808448652586	193.1507647487254	256.6471670761923	93.5273722077256	193.1507647487254	75.83750021085997	26.52421468130084	-18.654940226824213	146.10781500364166	126.53957581937364	192.4423379461034	88.1507983259862	2.7005753925503346	0.3091007419324974	0.29565679469702455	32.42746920939282	-35.11938513134008
98	7272.0	6984.0		(143.10852148579752, 124.61252731245447, 192.6409322651129)	#8f7cc0	143.10852148579752	124.61252731245447	192.6409322651129	256.31318051882704	90.04962267860384	192.6409322651129	76.33540880754553	25.50577970542878	-17.648678524383165	147.28124544792428	128.60890534595774	191.9606482155863	89.61370359751737	2.718305930875169	0.29723237898812765	0.27970884171766847	31.0164577609837	-34.68122760616215
99	7344.0	7056.0		(144.41077931536782, 126.54260742898762, 193.8492352512746)	#907ec1	144.41077931536782	126.54260742898762	193.8492352512746	255.92845085053887	88.53885893558265	193.8492352512746	76.76686734338512	25.058069113842897	-17.277273805528772	148.7593372177713	130.42020726147123	193.17616897305172	90.3356892965115	2.7336701807720467	0.2920149700019233	0.2738225549015926	30.4370008027292	-34.58585273924484
100	7416.0	7128.0		(145.84559359067734, 128.41806263656227, 193.7523670793882)	#9180c1	145.84559359067734	128.41806263656227	193.7523670793882	256.0046374743601	85.98732435663216	193.7523670793882	77.1861748805888	24.45182948554786	-16.530735668672115	150.02441369264386	132.19671644573927	193.0990240349599	91.34844617549997	2.748601733285443	0.28495013806829456	0.26199088618658095	29.51537204471284	-34.06078236270671
101	7488.0	7200.0		(147.12163146394755, 130.3903860160233, 194.4530225782957)	#9382c2	147.12163146394755	130.3903860160233	194.4530225782957	255.67020623479385	84.00986575974589	194.4530225782957	77.61549819810799	23.900854515294444	-16.008462609320052	151.40122359796067	134.03230034959944	193.81239621267298	92.21560205427122	2.7638899480013386	0.2785293345067991	0.25371353033300353	28.766677279019714	-33.81362994747459
102	7560.0	7272.0		(148.5768390386016, 132.34231609613985, 194.2651128914785)	#9484c2	148.5768390386016	132.34231609613985	194.2651128914785	255.73041637261818	81.28228969054383	194.2651128914785	78.04223328940753	23.263141094192196	-15.221890143343163	152.68179169701386	135.87357895120178	193.64588492352513	93.27506814230193	2.779085995912953	0.2710977217721163	0.24124736902345045	27.800713535884316	-33.19813263676923
103	7632.0	7344.0		(149.21849963583395, 133.87108521485797, 193.86016023306627)	#9585c1	149.21849963583395	133.87108521485797	193.86016023306627	255.35020943361866	78.90849832813615	193.86016023306627	78.3529461898197	22.584739247266118	-14.56836935747614	153.38913328477784	137.22480101238165	193.26026948288418	94.23220294143209	2.790150490531947	0.26319194523046213	0.23088990561332953	26.87578524625564	-32.824188393004306
