# Supplementary material for: Parallel and High Throughput Reaction Monitoring with Computer Vision
Source: Angew Chem Int Ed Engl. 2024 Oct 31;64(1):e202413395. doi: 10.1002/anie.202413395 (PMC11701362; doi:10.1002/anie.202413395)
Supplement: Supplementary file 2 — Supporting Information [file ANIE-64-e202413395-s002.zip › Supporting Info - Machine readable data part 1/Figure 9 - crystal violet mixing analysis/Kineticolor outputs/Well 6 CV Mixing.csv]

frame number	Time (s)	normalised time	Well Coordinates	average color	hexcode	red	green	blue	hue	saturation	value	lightness	a_component	b_component	x	y	z	delta_e	light_ratio	a_ratio	b_ratio	chroma_ab	hue_ab
1	288.0	0.0	(69, 145)	(39.906045156591404, 7.617625637290605, 93.17115804806993)	#27075d	39.906045156591404	7.617625637290605	93.17115804806993	262.64436215042775	234.1513320408993	93.17115804806993	28.33971127479652	84.39009585615878	-62.10661952457258	40.54965768390386	14.241141289147851	92.31562272396214	0.0	1.0	1.0	1.0	104.78034389799303	-36.351090462015236
2	360.0	72.0		(39.56882738528769, 7.526584122359796, 91.84777858703569)	#27075b	39.56882738528769	7.526584122359796	91.84777858703569	262.8001347464435	234.1036976535799	91.84777858703569	28.185883168293863	84.01163450318647	-61.71279928621042	40.09152221412964	14.09343420975965	91.00456664238894	0.56744203420918	0.9945719945764069	0.995515334481698	0.993658965157388	104.24214276211463	-36.30005250345248
3	432.0	144.0		(40.56664238892935, 7.279679533867443, 95.4136926438456)	#28075f	40.56664238892935	7.279679533867443	95.4136926438456	262.6611463704879	235.5445295145913	95.4136926438456	28.200408734752315	86.4939232146601	-63.44704908489829	41.217093954843406	14.107337909686816	94.53235251274582	2.4984487503721957	0.9950845462505438	1.0249297898901224	1.021582716473489	107.26941218560401	-36.2616648958692
4	504.0	216.0		(40.34595775673707, 7.7713037144938095, 94.95848506919155)	#28075e	40.34595775673707	7.7713037144938095	94.95848506919155	262.41704815049957	234.13106505698815	94.95848506919155	28.568613405683358	84.80200895699413	-62.59236752198962	41.17032046613256	14.462839978150036	94.08661325564456	0.6767715309903298	1.0080770805555246	1.0048810597577404	1.007821195246746	105.40011952151636	-36.43103679830848
5	576.0	288.0		(40.401310997815, 8.261471230881282, 92.58120903131828)	#28085c	40.401310997815	8.261471230881282	92.58120903131828	262.86997607345535	232.2451106880438	92.58120903131828	28.95834280482334	82.45606390739668	-60.75043424246351	40.873940276766206	14.84557748725419	91.7380116533139	2.4418073364180652	1.0218291401781847	0.9770822401711853	0.9781635952416877	102.41883486814605	-36.3813498886426
6	648.0	360.0		(40.910415149308086, 8.103423160961398, 92.62418062636563)	#28085c	40.910415149308086	8.103423160961398	92.62418062636563	263.2891845545339	232.69078342100917	92.62418062636563	28.920106727431808	83.0910445721405	-60.83693405457748	41.083000728332124	14.807732184996357	91.77897305171157	1.906959441798886	1.0204799352755387	0.9846065907279868	0.9795563584089013	102.98181506096331	-36.21054286180574
7	720.0	432.0		(41.62636562272396, 8.391114348142754, 92.4435542607429)	#29085c	41.62636562272396	8.391114348142754	92.4435542607429	263.7246542580846	231.8536143391767	92.4435542607429	29.2797320825902	82.44473839833019	-60.128467989287934	41.486875455207574	15.166234202476328	91.6030298616169	2.9293579935479728	1.0331697383462644	0.9769480359265806	0.9681491031000007	102.04198916283396	-36.103960946897175
8	792.0	504.0		(42.05243991260014, 8.28040786598689, 93.59359067734887)	#2a085d	42.05243991260014	8.28040786598689	93.59359067734887	263.75156870277885	232.43965168399427	93.59359067734887	29.2774323944911	83.35391458555507	-60.702076025391705	41.89134013109978	15.163923510560814	92.74045884923524	1.9813467553566744	1.0330885911504866	0.9877215298775125	0.9773849629889264	103.11458243395279	-36.063794027614136
9	864.0	576.0		(39.40058266569556, 8.839766933721776, 88.3918426802622)	#270858	39.40058266569556	8.839766933721776	88.3918426802622	263.0496681162738	229.49831907845947	88.3918426802622	29.207484551828784	78.76916841793613	-58.20801250735785	39.72498179169702	15.0937530589949	87.59632192279679	6.895432720342611	1.030620399361796	0.9333935175544367	0.9372271901601046	97.94260877325003	-36.463270560165995
10	936.0	648.0		(43.33721777130371, 8.230152949745083, 94.64457392571012)	#2b085e	43.33721777130371	8.230152949745083	94.64457392571012	264.3758375685858	232.82557504213258	94.64457392571012	29.473363767190776	84.32401186461603	-60.881035755208536	42.71549890750181	15.36163550619082	93.78042971595048	1.6708053875836362	1.040002259776106	0.9992169224258804	0.9802664550293365	104.0049974355602	-35.82888198753531
11	1008.0	720.0		(41.5972323379461, 9.142024763292062, 88.82957028404952)	#290958	41.5972323379461	9.142024763292062	88.82957028404952	264.4368482145305	228.75630314111658	88.82957028404952	29.83659654310832	78.9150266809848	-57.34904871280614	40.98258557902403	15.73270145666424	88.03269482884195	7.406181742868672	1.052819354925575	0.935121898848105	0.923396719251736	97.55252341341229	-36.00661697894776
12	1080.0	792.0		(43.78514202476329, 8.803350327749454, 94.02767662053897)	#2b085e	43.78514202476329	8.803350327749454	94.02767662053897	264.6280327826822	231.12560030983735	94.02767662053897	29.998508702996105	82.65812680661944	-59.67545203619182	42.98929351784413	15.900012592862344	93.17543335761108	3.4149525696447642	1.058532615668347	0.979476631327787	0.9608549377346345	101.94864149611317	-35.82759133697329
13	1152.0	864.0		(42.2367079388201, 9.547705753823744, 88.27385287691187)	#2a0958	42.2367079388201	9.547705753823744	88.27385287691187	264.91345255386665	227.4191831683168	88.27385287691187	30.256964260714803	77.83866058887706	-56.341689184207326	41.31054624908958	16.169537414420976	87.48659140568098	8.934852259699602	1.0676525236029262	0.9223672493695408	0.907176877690399	96.08976544044755	-35.898017675438474
14	1224.0	936.0		(43.56664238892935, 9.284777858703569, 92.87035688273853)	#2b095c	43.56664238892935	9.284777858703569	92.87035688273853	264.60845394421546	229.5061994651442	92.87035688273853	30.324205333505056	80.84133782940562	-58.54429203924434	42.80000728332119	16.240154129643116	92.03450109249819	5.4057448436103135	1.070025203837324	0.9579481692638204	0.9426417423360356	99.81360644934344	-35.91158880371543
15	1296.0	1008.0		(42.5142024763292, 9.563729060451566, 89.16023306627822)	#2a0959	42.5142024763292	9.563729060451566	89.16023306627822	264.8381311421408	227.64754895153453	89.16023306627822	30.325090572876782	78.25500778570354	-56.677824259476985	41.62876183539694	16.24108517844137	88.36426802621996	8.429285534362458	1.0700564405483526	0.9273008519754217	0.9125891039207554	96.62412745442352	-35.91472027027172
16	1368.0	1080.0		(43.75018208302986, 9.596504005826658, 91.18718135469774)	#2b095b	43.75018208302986	9.596504005826658	91.18718135469774	265.11586802827964	228.16389776357826	91.18718135469774	30.577480081509393	79.42140524950186	-57.26874461770643	42.649941733430445	16.50798931536781	90.37127458120902	7.287010991583792	1.0789623008157814	0.9411223490594683	0.9221037154509426	97.91562041826464	-35.79440952584159
17	1440.0	1152.0		(43.47997086671522, 10.238164603058994, 88.3619810633649)	#2b0a58	43.47997086671522	10.238164603058994	88.3619810633649	265.530093973747	225.45412583147188	88.3619810633649	30.990851862550826	76.5436633588445	-55.1251692524809	42.151412964311724	16.951423226511288	87.58074289876184	10.83216032251355	1.0935486096540459	0.9070218795498424	0.8875892726808379	94.32770900168613	-35.760656066751785
18	1512.0	1224.0		(43.39839766933722, 10.468317552804079, 87.21558630735615)	#2b0a57	43.39839766933722	10.468317552804079	87.21558630735615	265.74430125078294	224.39284491469513	87.21558630735615	31.1385589985747	75.4695294243829	-54.2810644034881	41.95351056081573	17.111777297887834	86.44811361981063	12.19218466878502	1.098760629444637	0.8942936805406548	0.8739980507554709	92.96280882327845	-35.72537899827787
19	1584.0	1296.0		(44.97305171158048, 10.786598689002185, 89.81937363437727)	#2c0a59	44.97305171158048	10.786598689002185	89.81937363437727	265.9536272485992	224.37651027391703	89.81937363437727	31.651686338284925	76.3040112825098	-54.73216053276	43.34451565914057	17.676693678077203	89.02904588492352	11.434010144096357	1.1168669303428598	0.9041820667269824	0.8812613043784349	93.90373546555641	-35.65152370412772
20	1656.0	1368.0		(44.34522942461763, 11.439912600145666, 86.26001456664238)	#2c0b56	44.34522942461763	11.439912600145666	86.26001456664238	266.3875476987773	221.18157639211384	86.26001456664238	31.99233207193695	73.05460748663617	-52.31787778640897	42.527538237436275	18.05850420247633	85.51181354697742	15.416043593599216	1.1288870151753745	0.8656775033311526	0.8423881091404326	89.8561962866229	-35.60825177728744
21	1728.0	1440.0		(44.769118718135466, 11.276766205389658, 86.89147851420248)	#2c0b56	44.769118718135466	11.276766205389658	86.89147851420248	266.5760602587195	221.90612898358785	86.89147851420248	31.947277099370126	73.86926817644415	-52.72303985385957	42.810961398397666	18.007692221412963	86.13533139111435	14.55176668592166	1.1272971975470314	0.8753310139895187	0.8489117626664516	90.75454651065746	-35.51675702632593
22	1800.0	1512.0		(45.00801165331391, 11.915513474144209, 85.57392571012382)	#2d0b55	45.00801165331391	11.915513474144209	85.57392571012382	266.9561864079974	219.49320385044217	85.57392571012382	32.42808839427071	71.90938108550449	-51.21053348160491	42.86252002913328	18.554881798980333	84.83734158776403	17.064810567750904	1.1442631888458978	0.8521068776610063	0.8245583783761309	88.28067641092748	-35.4567103877702
23	1872.0	1584.0		(46.741442097596504, 12.035688273852877, 87.0517115804807)	#2e0c57	46.741442097596504	12.035688273852877	87.0517115804807	267.7586725826966	219.74393835444525	87.0517115804807	32.7908535811322	72.90258878302225	-51.355631946185596	44.04471230881282	18.97498585579024	86.30155134741443	16.351122912425442	1.157063784566296	0.8638761224691965	0.8268946585615832	89.17504350354152	-35.16246753012223
24	1944.0	1656.0		(46.41514930808449, 12.375091041514931, 85.00655498907501)	#2e0c55	46.41514930808449	12.375091041514931	85.00655498907501	268.1200926566589	217.87758966362216	85.00655498907501	32.95848173623014	71.18268006744083	-50.00055381509385	43.58101238164603	19.17123261471231	84.28024034959941	18.502045815360653	1.162978740914035	0.84349566551945	0.8050760804218471	86.98867353512027	-35.08519605799335
25	2016.0	1728.0		(46.53241077931537, 12.336489439184268, 84.71085214857975)	#2e0c54	46.53241077931537	12.336489439184268	84.71085214857975	268.3491999597464	217.86420538570002	84.71085214857975	32.946772984345856	71.20368431886493	-49.86472956849206	43.56736343772761	19.157481114348144	83.9871085214858	18.57337708989017	1.1625655838507625	0.8437445602648701	0.8028891276035882	86.92787766602505	-35.00398085034129
26	2088.0	1800.0		(46.0517115804807, 12.806991988346686, 82.476329206118)	#2e0c52	46.0517115804807	12.806991988346686	82.476329206118	268.63071840762734	215.40339102790534	82.476329206118	33.17852866256351	69.04146680592976	-48.27845707041423	43.03077203204661	19.43089506919155	81.77963583394029	21.218214917666497	1.170743355175616	0.8181228627066564	0.7773480096000521	84.24686080688187	-34.963845056663374
27	2160.0	1872.0		(46.43772760378733, 12.961398397669337, 81.85360524399125)	#2e0c51	46.43772760378733	12.961398397669337	81.85360524399125	269.15539861928977	214.62112381545577	81.85360524399125	33.33589938458255	68.60776282930686	-47.67274538394317	43.143241077931535	19.61802853605244	81.16468317552804	21.963165848901617	1.176296365948841	0.8129835869157847	0.7675952378165001	83.54469326584841	-34.793866166868234
28	2232.0	1944.0		(46.726875455207576, 13.67225054624909, 81.46176256372907)	#2e0d51	46.726875455207576	13.67225054624909	81.46176256372907	269.2564061240935	212.20171305444046	81.46176256372907	33.85394457026967	66.98992136604531	-46.57164642078331	43.42691915513474	20.242530029133285	80.78386744355426	23.9689013193921	1.1945761988188335	0.7938125995286021	0.7498660654418192	81.58779207069765	-34.80717259817127
29	2304.0	2016.0		(49.1536780772032, 14.356154406409322, 83.77931536780773)	#310e53	49.1536780772032	14.356154406409322	83.77931536780773	270.0742776810256	211.30401898651644	83.77931536780773	34.66944751008478	67.45281553523752	-46.412232864569525	45.291573197378	21.252240371449382	83.08508375819375	23.94265645477689	1.2233521779354721	0.7992977712717555	0.7472992930521111	81.87782168026827	-34.53067880211783
30	2376.0	2088.0		(47.98543335761107, 14.375819373634377, 82.68099053168245)	#2f0e52	47.98543335761107	14.375819373634377	82.68099053168245	269.5230478871437	210.66291699333166	82.68099053168245	34.50804567560094	66.48523502086057	-46.104486205747165	44.50556445739257	21.04979672978878	81.99793882010198	24.79315755536203	1.2176569246240039	0.7878322017098228	0.7423441584597251	80.90679899782833	-34.73954825417162
31	2448.0	2160.0		(49.906045156591404, 14.953386744355425, 81.9890750182083)	#310e51	49.906045156591404	14.953386744355425	81.9890750182083	271.2842242503259	208.4924181183431	81.9890750182083	35.14132773923552	65.83008744051799	-44.643853087399734	45.48732702112163	21.851548069919886	81.31871813546977	26.37582435787051	1.2400030260889747	0.7800688786125335	0.7188260032368422	79.54039244884056	-34.14386116342058
32	2520.0	2232.0		(51.47123088128186, 15.627822286962855, 84.49890750182082)	#330f54	51.47123088128186	15.627822286962855	84.49890750182082	271.22652284263955	207.83850642578244	84.49890750182082	35.79722667189705	66.07042794381226	-44.85582180511935	46.96530954115076	22.70312994173343	83.81019664967225	26.245281295389898	1.2631471903432112	0.7829168491102081	0.7222389843223084	79.85828822665252	-34.172943946854986
33	2592.0	2304.0		(51.10050983248361, 16.223597960670066, 81.96358339402768)	#331051	51.10050983248361	16.223597960670066	81.96358339402768	271.83168810449695	204.52615163147794	81.96358339402768	36.09323069546545	63.7557865552775	-42.99581645582872	46.46128186453022	23.094581099781504	81.3061835396941	29.173868061390756	1.2735920399995182	0.7554889695106871	0.6922903997184608	76.89889824948999	-33.99505558476227
34	2664.0	2376.0		(53.21194464675892, 16.598689002184997, 85.53095411507647)	#351055	53.21194464675892	16.598689002184997	85.53095411507647	271.8688981868898	205.51305414104942	85.53095411507647	36.62633420357436	65.26362072649056	-43.97444913042674	48.32563729060452	23.810886831755283	84.84163146394756	27.627265041112963	1.292403223463586	0.7733563999942729	0.7080477003426049	78.69620300024454	-33.971981954798004
35	2736.0	2448.0		(52.43481427530954, 17.13182811361981, 82.27239621267297)	#341152	52.43481427530954	17.13182811361981	82.27239621267297	272.51705091795435	201.90058427762037	82.27239621267297	36.81788857100941	62.68008730645103	-41.91759550451351	47.45840495265841	24.07184181354698	81.62099053168244	30.835055576031085	1.2991624443172372	0.742742221946139	0.6749295940657138	75.40476216807753	-33.77280757850744
36	2808.0	2520.0		(53.31755280407866, 17.4326292789512, 84.03350327749453)	#351154	53.31755280407866	17.4326292789512	84.03350327749453	272.32833568452475	202.10061710204718	84.03350327749453	37.12280482999299	63.145377812665245	-42.33370270810196	48.336416605972325	24.49115148579752	83.3674945375091	30.322417723162182	1.3099217726684314	0.7482557896402354	0.6816294789857716	76.0228986824509	-33.838551960775966
37	2880.0	2592.0		(54.126729788783685, 17.77348871085215, 82.63729060451566)	#361152	54.126729788783685	17.77348871085215	82.63729060451566	273.6272990635316	200.1550312442161	82.63729060451566	37.41422354041705	62.337650504362685	-41.088806720760786	48.5593372177713	24.896423998543334	81.98865258557903	31.786877385313037	1.3202048241645568	0.7386844376929723	0.6615849813642479	74.66105214996709	-33.39019747183838
38	2952.0	2664.0		(53.53459577567371, 18.1755280407866, 81.80772032046613)	#351251	53.53459577567371	18.1755280407866	81.80772032046613	273.3407350601486	198.3456936308114	81.80772032046613	37.56612469559379	61.01576398040842	-40.382914001467654	48.227909686817185	25.109432461762562	81.17139839766934	33.21754772561886	1.3255648348472286	0.7230204369527979	0.6502191603825755	73.16900434858218	-33.49834195622908
39	3024.0	2736.0		(58.1034231609614, 19.22068463219228, 87.25928623452295)	#3a1357	58.1034231609614	19.22068463219228	87.25928623452295	274.2888339381483	198.83091138247346	87.25928623452295	38.759302867082035	63.06425029713861	-41.210176104262885	51.88094683175528	26.825013204661325	86.57890021849964	31.623107459188947	1.367667528128701	0.7472944503420206	0.6635391914698886	75.33510655786256	-33.163144367772574
40	3096.0	2808.0		(57.78514202476329, 19.099781500364166, 84.62636562272397)	#391354	57.78514202476329	19.099781500364166	84.62636562272397	275.4225947003379	197.44767281740567	84.62636562272397	38.634813398919164	62.210740522844475	-40.04923265645708	51.160924981791695	26.642477341587764	83.97109978150037	32.9308555339403	1.3632747710199302	0.7371805884529558	0.6448464425054006	73.98727777646445	-32.77210497855791
41	3168.0	2880.0		(57.90531682447196, 19.75892206846322, 84.72833211944646)	#391354	57.90531682447196	19.75892206846322	84.72833211944646	275.22863580821274	195.53317229996904	84.72833211944646	39.0134950562534	61.12759273408697	-39.453617032755695	51.44453750910415	27.200314377276037	84.07863801893663	34.17941242344512	1.3766369980963582	0.7243455776881415	0.635256230894129	72.75417850839739	-32.839434565692855
42	3240.0	2952.0		(58.732702112163146, 20.13182811361981, 86.13911143481428)	#3a1456	58.732702112163146	20.13182811361981	86.13911143481428	275.0878315752306	195.40319103061665	86.13911143481428	39.32479639408221	61.329931108304535	-39.65844004305987	52.24771303714495	27.664682206846322	85.47903860160234	34.00535333312006	1.3876216314544851	0.7267432331495413	0.6385541564916272	73.03528131251603	-32.88836003183009
43	3312.0	3024.0		(61.114348142753094, 20.929351784413694, 88.76911871813547)	#3d1458	61.114348142753094	20.929351784413694	88.76911871813547	275.5410976552435	194.87791270101738	88.76911871813547	40.04683514524266	61.88373450079254	-39.77514664429462	54.187953386744354	28.762027312454478	88.09072104879824	33.79774743646213	1.4130996168919225	0.7333056548042335	0.6404332895394109	73.56397818456885	-32.73047369154613
44	3384.0	3096.0		(63.79825200291333, 22.00801165331391, 89.76183539694101)	#3f1659	63.79825200291333	22.00801165331391	89.76183539694101	277.00771827231097	192.47851804970668	89.76183539694101	40.9178000077096	61.54090123752609	-38.78441457621571	56.03599417334305	30.12385363437728	89.08429715950474	34.98884471579977	1.4438326350945998	0.7292431725924488	0.6244811724275317	72.74278891509944	-32.220022263847476
45	3456.0	3168.0		(63.702112163146396, 22.493080844865258, 90.97815003641661)	#3f165a	63.702112163146396	22.493080844865258	90.97815003641661	276.1033712644901	191.95480054117664	90.97815003641661	41.162368389556654	61.11800059708189	-38.97935783572579	56.38252002913329	30.513839402767662	90.2932993445011	35.226143508119904	1.4524625177167476	0.7242319134375234	0.6276200207661206	72.4900016158812	-32.5285958650252
46	3528.0	3240.0		(64.47268754552076, 22.92206846321923, 91.42170429715951)	#40165b	64.47268754552076	22.92206846321923	91.42170429715951	276.39489633173844	191.06411625053772	91.42170429715951	41.466470294068706	60.89285861155669	-38.679810680928114	56.98179898033503	31.003432651128914	90.7367079388201	35.68259145684094	1.4631931106138778	0.7215640412987246	0.6227969092026396	72.13922639035904	-32.42415998871293
47	3600.0	3312.0		(64.73124544792425, 23.581937363437728, 90.59140568099053)	#40175a	64.73124544792425	23.581937363437728	90.59140568099053	276.8449197860963	188.6207007444807	90.59140568099053	41.8183449255971	59.67407876675706	-37.65923239452926	57.146991988346684	31.576441063364893	89.921310997815	37.28578554009958	1.4756094202973618	0.7071218270503014	0.6063642278844259	70.56354201148272	-32.25528264462124
48	3672.0	3384.0		(64.31463947560087, 23.743627093954842, 90.56955571740714)	#40175a	64.31463947560087	23.743627093954842	90.56955571740714	276.42688987705986	188.14944673185795	90.56955571740714	41.85335659758789	59.237538086531316	-37.58867658707721	56.98860888565186	31.633838776402037	89.90129643117263	37.635080684793635	1.4768448482680738	0.701948937082623	0.6052281846092942	70.15692785549503	-32.396822419350315
49	3744.0	3456.0		(67.50182083029861, 24.471230881281866, 93.79388201019665)	#43185d	67.50182083029861	24.471230881281866	93.79388201019665	277.2437486866989	188.46939330170292	93.79388201019665	42.56953926136979	60.47971714313599	-37.964071180713034	59.420750182083026	32.823254166059726	93.10065549890751	36.8382526087114	1.5021161947838313	0.7166684257145821	0.6112725418212868	71.4077508841161	-32.11713964266174
50	3816.0	3528.0		(66.82957028404952, 25.053896576839037, 92.51056081573198)	#42195c	66.82957028404952	25.053896576839037	92.51056081573198	277.1577879029994	185.9403859325917	92.51056081573198	42.77151772822314	58.895755118287205	-36.983823346267556	59.015309541150756	33.1640018936635	91.83599417334304	38.592659081547126	1.5092432422295465	0.697898900585133	0.5954892349540108	69.5450441099952	-32.12692960470753
51	3888.0	3600.0		(69.00728332119446, 25.858703568827384, 95.20757465404225)	#45195f	69.00728332119446	25.858703568827384	95.20757465404225	277.33175096622415	185.74112607099144	95.20757465404225	43.39568186774065	59.44468385431573	-37.2393065274975	60.87128186453023	34.23188622723962	94.5140859431901	38.3058622945861	1.5312676070321831	0.704403558868306	0.5996028573534534	70.14582232170682	-32.06521398636169
52	3960.0	3672.0		(69.78295702840495, 26.573925710123817, 95.59504734158776)	#451a5f	69.78295702840495	26.573925710123817	95.59504734158776	277.56157271595293	184.11399445341786	95.59504734158776	43.810609125307366	58.82532753225828	-36.71609607176296	61.55057538237436	34.95432250546249	94.90483612527312	39.212048415803565	1.5459088026866965	0.6970643525814316	0.5911784662057832	69.34328280394858	-31.970536363733153
53	4032.0	3744.0		(68.45884923525128, 26.5360524399126, 92.87691187181355)	#441a5c	68.45884923525128	26.5360524399126	92.87691187181355	277.9158158224096	182.14342848180678	92.87691187181355	43.6424543144782	57.47166224872646	-35.67147137383855	60.34639475600874	34.66033312454479	92.21350327749454	40.713548975341425	1.5399752626728747	0.6810237820642573	0.5743586053613026	67.64204189412287	-31.827018473875473
54	4104.0	3816.0		(71.9672250546249, 28.322651128914785, 97.44136926438456)	#471c61	71.9672250546249	28.322651128914785	97.44136926438456	277.88661749209695	180.88080306756262	97.44136926438456	44.834939836024304	57.772312698923855	-35.85054056298509	63.532235979606696	36.78116335032775	96.75018208302986	40.86539646118512	1.5820535149875559	0.6845864092558397	0.5772418598439538	67.9919213821795	-31.821621166807862
55	4176.0	3888.0		(73.29861616897306, 28.81646030589949, 99.18426802621995)	#491c63	73.29861616897306	28.81646030589949	99.18426802621995	277.9282720074523	180.91368042296955	99.18426802621995	45.19410500170684	58.15008838975627	-36.06538736883278	64.68627822286963	37.436477225054624	98.48058994901676	40.62947639248763	1.5947270797320898	0.6890629498616986	0.5807011820143174	68.42620072604082	-31.807689355509297
56	4248.0	3960.0		(73.73561544064093, 29.669337217771304, 99.11653313911144)	#491d63	73.73561544064093	29.669337217771304	99.11653313911144	278.071755933341	178.66882949877652	99.11653313911144	45.61053875284804	57.12460535610736	-35.31934623869317	65.15125273124545	38.205970167516384	98.42206117989804	41.94337211142426	1.6094214337818982	0.6769112509775448	0.5686889176880576	67.16157201718627	-31.727923331318028
57	4320.0	4032.0		(74.60233066278222, 30.02913328477786, 100.5375091041515)	#4a1e64	74.60233066278222	30.02913328477786	100.5375091041515	277.9301297413437	178.8351033773309	100.5375091041515	45.85723575930319	57.41009867956881	-35.566901582913914	65.97167516387472	38.666756059723234	99.83242534595776	41.70300397018052	1.6181264274236133	0.6802942702828916	0.5726748912624654	67.5346127449215	-31.77918518355579
58	4392.0	4104.0		(75.91332847778587, 31.184268026219957, 100.97305171158048)	#4b1f64	75.91332847778587	31.184268026219957	100.97305171158048	278.4552285535379	176.2464294988315	100.97305171158048	46.47759960724809	56.507074132644775	-34.7072346270517	67.05926438455936	39.84182462490896	100.27516387472687	43.09492065611598	1.6400166944743086	0.6695936716194747	0.5588330985124658	66.3147160326381	-31.558680251507653
59	4464.0	4176.0		(74.28186453022579, 30.994173343044427, 99.22286962855063)	#4a1e63	74.28186453022579	30.994173343044427	99.22286962855063	278.06699545250757	175.34584131598072	99.22286962855063	46.23529411850208	55.582646334130345	-34.29897573730245	65.85088128186453	39.38006709395484	98.54058266569557	43.8564258265519	1.631466660693213	0.6586394501656906	0.5522595819875852	65.31347724729618	-31.67793265696754
60	4536.0	4248.0		(78.43335761107065, 33.49890750182083, 104.35324107793154)	#4e2168	78.43335761107065	33.49890750182083	104.35324107793154	278.05084135974425	173.1412927406353	104.35324107793154	47.68878193590131	55.488700859368635	-34.196767940660266	69.68765477057539	42.20413870356883	103.64469774217044	44.59413620247538	1.6827546855889313	0.6575262214886923	0.55061389916948	65.17986545435535	-31.64484087896299
61	4608.0	4320.0		(78.3495994173343, 33.21048798252003, 105.01019664967225)	#4e2169	78.3495994173343	33.21048798252003	105.01019664967225	277.72085898905465	174.35378938680392	105.01019664967225	47.56674090776771	56.01622285966118	-34.70644308258613	69.68859431900947	41.96198743627094	104.29219956300072	43.880804532056125	1.6784483245625175	0.6637772156953075	0.558820353583316	65.8965432697954	-31.781461884393185
62	4680.0	4392.0		(80.2680262199563, 34.87545520757465, 107.6926438455936)	#50226b	80.2680262199563	34.87545520757465	107.6926438455936	277.40262857828725	172.42016204298602	107.6926438455936	48.42397327229921	55.43715903700641	-34.4505765583621	71.68125273124545	43.68262521485798	106.9644719592134	44.79404919168437	1.7086967754454263	0.6569154647187264	0.5547005588467374	65.26960109651283	-31.85825389514778
63	4752.0	4464.0		(80.98689002184996, 35.0094683175528, 108.01675163874727)	#50236c	80.98689002184996	35.0094683175528	108.01675163874727	277.78589171879213	172.3515747739486	108.01675163874727	48.541515544689304	55.63943774688829	-34.39389303123441	72.1398616168973	43.92216005826657	107.28667880553532	44.75163066492423	1.7128443925912167	0.659312413173752	0.553787877918978	65.41167258703796	-31.722563037441102
64	4824.0	4536.0		(82.10415149308085, 36.07064821558631, 110.29570284049527)	#52246e	82.10415149308085	36.07064821558631	110.29570284049527	277.2112922059444	171.60585990121237	110.29570284049527	49.06819236910073	55.41174941075888	-34.50461904471416	73.47207574654043	45.0062096212673	109.55345229424617	45.06977836285255	1.7314288029722715	0.6566143674632992	0.5555707154703913	65.27657089784655	-31.910315255618258
65	4896.0	4608.0		(83.10997815003641, 37.44282592862345, 112.37800436999272)	#532570	83.10997815003641	37.44282592862345	112.37800436999272	276.5653247283401	170.0374607083833	112.37800436999272	49.69579299246297	54.72823036146418	-34.342986772679126	74.80676620538966	46.321102804078656	111.62865258557903	45.899104506940134	1.7535744281438443	0.6485148500689861	0.5529682187756374	64.61129884908601	-32.109038972234
66	4968.0	4680.0		(84.24690458849236, 38.57465404224326, 113.89584850691915)	#542671	84.24690458849236	38.57465404224326	113.89584850691915	276.38199118124857	168.6356863773269	113.89584850691915	50.22890064421462	54.24473914750172	-34.08817762258811	76.01829570284049	47.45793651857247	113.14263656227239	46.61450663642489	1.7723857578212134	0.642785608870036	0.5488654491829341	64.06633732944019	-32.145847472027405
67	5040.0	4752.0		(84.54770575382375, 38.772760378732706, 114.93008011653313)	#542672	84.54770575382375	38.772760378732706	114.93008011653313	276.0634635247313	168.97331415281465	114.93008011653313	50.33347832624372	54.41200974000782	-34.35466557369298	76.4339475600874	47.68310477057539	114.16850691915512	46.39593068785698	1.7760759041679797	0.6447677205243609	0.5531562631596862	64.34990171419838	-32.267503280942506
68	5112.0	4824.0		(83.83758193736344, 38.898033503277496, 114.87399854333576)	#532672	83.83758193736344	38.898033503277496	114.87399854333576	275.4898145041461	168.65323163540913	114.87399854333576	50.3221178495446	53.98485614351173	-34.350684607998836	76.11360524399126	47.658609898033504	114.11423889293518	46.67008382137463	1.7756750364036977	0.6397060649809881	0.5530921642645183	63.98698481624106	-32.46868819594915
69	5184.0	4896.0		(85.90094683175528, 40.49308084486526, 117.99781500364166)	#552875	85.90094683175528	40.49308084486526	117.99781500364166	275.1523295806943	167.49214559505216	117.99781500364166	51.09886196510506	53.778336648327375	-34.34960581470001	78.24388201019666	49.35278621267298	117.2227676620539	47.17531719058682	1.8030833648806095	0.6372588643576311	0.5530747942433019	63.81226302432867	-32.56741690882539
70	5256.0	4968.0		(86.63219227967953, 41.20247632920612, 118.7319737800437)	#562976	86.63219227967953	41.20247632920612	118.7319737800437	275.158011423418	166.5096706518872	118.7319737800437	51.42068004371711	53.44740749531418	-34.10721491257904	78.9689366351056	50.06631171886381	117.95667880553533	47.688025131413866	1.8144390937901789	0.6333374426593165	0.5491719751239152	63.40289801785893	-32.54379419444779
71	5328.0	5040.0		(88.01820830298617, 42.24471959213401, 121.9388201019665)	#582a79	88.01820830298617	42.24471959213401	121.9388201019665	274.46188996527144	166.65730907527086	121.9388201019665	51.92241184169241	53.65537596542724	-34.58346352848922	80.61254916241806	51.192402177713035	121.14187909686817	47.5214781838101	1.8321432896131442	0.6358018132469212	0.556840217568213	63.83506340262921	-32.80372199062057
72	5400.0	5112.0		(85.50400582665695, 41.58120903131828, 118.26292789512017)	#552976	85.50400582665695	41.58120903131828	118.26292789512017	274.36761521218796	165.34207852193995	118.26292789512017	51.466901118592276	52.477892171498006	-33.83158529014301	78.43972323379461	50.16935305171158	117.49611070648216	48.50498134254264	1.816070058708169	0.6218489461245016	0.5447339679590433	62.43801189986427	-32.80917247151881
73	5472.0	5184.0		(89.44719592134012, 44.26584122359796, 124.31900946831755)	#592c7c	89.44719592134012	44.26584122359796	124.31900946831755	273.8635102308189	164.20302888276996	124.31900946831755	52.76123190241596	52.60319310005307	-34.122778925994915	82.41533867443553	53.11255074289876	123.51847778587036	48.886738398444685	1.8617420407291987	0.6233337285185	0.5494225766465068	62.70135537573166	-32.97077526233459
74	5544.0	5256.0		(90.54187909686817, 44.89075018208303, 126.4246176256373)	#5a2c7e	90.54187909686817	44.89075018208303	126.4246176256373	273.5942329337359	164.4548078418721	126.4246176256373	53.07216880150595	52.8804127052202	-34.44331942908532	83.5665768390386	53.836335477057546	125.60927895120174	48.68072267084799	1.8727138144383586	0.6266187064813127	0.5545837093171327	63.10848042195613	-33.077952959344024
75	5616.0	5328.0		(91.00801165331391, 45.79388201019665, 127.25491624180627)	#5b2d7f	91.00801165331391	45.79388201019665	127.25491624180627	273.30239794002466	163.2358445750654	127.25491624180627	53.42321674816566	52.307951597993785	-34.17591076203015	84.24101238164604	54.66135732702112	126.44030589949018	49.381886547723276	1.8851009535752314	0.6198351959115159	0.550278070576815	62.48291507918231	-33.15898509616716
76	5688.0	5400.0		(91.46030589949017, 46.67225054624909, 129.01165331391115)	#5b2e81	91.46030589949017	46.67225054624909	129.01165331391115	272.6366627746524	162.7492336267099	129.01165331391115	53.765418535643065	52.00482532099082	-34.291720502930545	85.08627822286962	55.47366055353241	128.18825928623454	49.688438745189266	1.8971759455947068	0.6162432308363768	0.5521427629684944	62.29304898395868	-33.40065751144454
77	5760.0	5472.0		(92.98179169701383, 48.00218499635834, 131.51056081573196)	#5c3083	92.98179169701383	48.00218499635834	131.51056081573196	272.3174337371464	161.92339004452717	131.51056081573196	54.33765444674866	51.814040852615875	-34.29845408703809	86.74386744355425	56.84992002913329	130.67547705753822	50.103757082350555	1.9173679618632178	0.6139824860601162	0.5522511827176144	62.13757946876598	-33.50268239983571
78	5832.0	5544.0		(92.88783685360525, 48.72541879096868, 131.64020393299344)	#5c3083	92.88783685360525	48.72541879096868	131.64020393299344	271.95744979884404	160.61407973796904	131.64020393299344	54.572895675054525	51.078264686389986	-33.94664982812103	86.94796067006556	57.4222260815732	130.81105608157318	50.90031387885726	1.9256687249170417	0.605263735847058	0.5465866615826673	61.329961339674625	-33.608039599145044
79	5904.0	5616.0		(92.6285506190823, 49.23233794610342, 133.21267297887837)	#5c3185	92.6285506190823	49.23233794610342	133.21267297887837	271.00455314166777	160.75786901110436	133.21267297887837	54.72931011449367	50.87277857929129	-34.293876856898024	87.29254916241807	57.80487666423889	132.3728696285506	50.925142504038504	1.9311879921361912	0.602828780595331	0.5521774831639259	61.352339729253075	-33.98432542637445
80	5976.0	5688.0		(92.93663510560816, 50.14785142024763, 133.37509104151493)	#5c3285	92.93663510560816	50.14785142024763	133.37509104151493	270.8471965765592	159.12226141849237	133.37509104151493	55.054110860009075	50.106374822374676	-33.80071112667411	87.75980335032776	58.60488802621995	132.54281864530228	51.86768862549164	1.9426489679508692	0.5937471016478045	0.5442368524550077	60.44118521760782	-34.00277778955752
81	6048.0	5760.0		(95.62490895848507, 52.00801165331391, 137.92716678805536)	#5f3489	95.62490895848507	52.00801165331391	137.92716678805536	270.459026676952	158.84749226398557	137.92716678805536	55.86732921131777	50.357310419055665	-34.1575817790974	90.56412235979607	60.64021458849235	137.06797523670795	51.93408268916454	1.9713443326785938	0.5967206211601974	0.5499829493309147	60.848986069094515	-34.14921466695245
82	6120.0	5832.0		(90.24399126001457, 49.26584122359796, 130.7443554260743)	#5a3182	90.24399126001457	49.26584122359796	130.7443554260743	270.1759184768034	158.91333169927358	130.7443554260743	54.557175077152834	49.35671549279619	-33.623402449663956	85.64083758193736	57.383861041514926	129.92957028404953	52.210983546072654	1.9251140051547528	0.5848638396728891	0.5413819445825868	59.72117343563249	-34.26396590919238
83	6192.0	5904.0		(96.68754552075747, 54.08448652585579, 140.63364894391842)	#60368c	96.68754552075747	54.08448652585579	140.63364894391842	269.53446882994484	156.9328292506085	140.63364894391842	56.61166658717302	49.39582456427766	-33.90544924428474	92.26981791697014	62.54396747268754	139.76815731973778	53.096219127284186	1.9976091512802292	0.5853272716797461	0.5459232768395967	59.912661206473416	-34.465826365155685
84	6264.0	5976.0		(97.39402767662054, 54.90167516387473, 141.73051711580482)	#61368d	97.39402767662054	54.90167516387473	141.73051711580482	269.36283720306	156.22150506690784	141.73051711580482	56.92016656269627	49.13493862831103	-33.78760109745607	93.08869628550619	63.344537378004375	140.8622286962855	53.495189880018806	2.0084949352789394	0.5822358433157908	0.5440257633743526	59.63089955659487	-34.51432730820365
85	6336.0	6048.0		(97.01602330662782, 54.903860160233066, 141.7647487254188)	#61368d	97.01602330662782	54.903860160233066	141.7647487254188	269.0893845379842	156.24142661179698	141.7647487254188	56.89530958168939	49.01067088958339	-33.8432572314961	92.91099781500364	63.27978091769847	140.89613983976693	53.5345080647974	2.0076178275072385	0.5807633039441156	0.5449219018933396	59.560153803396695	-34.62617836285273
86	6408.0	6120.0		(95.76547705753823, 55.07137654770575, 139.92061179898033)	#5f378b	95.76547705753823	55.07137654770575	139.92061179898033	268.7762880049443	154.63450817496135	139.92061179898033	56.85503733179408	47.96875651481447	-33.22130511593484	91.98133284777859	63.174958885651854	139.0721194464676	54.534385189897336	2.0061967738661197	0.5684168980750567	0.5349076373862335	58.349436288481776	-34.704975686237525
87	6480.0	6192.0		(95.41514930808448, 55.30662782228696, 139.7254187909687)	#5f378b	95.41514930808448	55.30662782228696	139.7254187909687	268.5068201230297	154.0649645804121	139.7254187909687	56.9038421327017	47.57756442078603	-33.064454735660846	91.8435615440641	63.30200461762563	138.88123088128188	54.90463894767128	2.0079189085919955	0.5637813766899973	0.5323821355721807	57.93861236844226	-34.797714961406214
88	6552.0	6264.0		(98.39257101238165, 57.539694100509834, 144.92352512745813)	#623990	98.39257101238165	57.539694100509834	144.92352512745813	268.05064261781325	153.75610614132074	144.92352512745813	57.812403255780595	47.80381428690994	-33.44345574144172	95.03436999271668	65.69831785142026	144.04968681718864	55.03428503877292	2.0399785550107263	0.5664623769167246	0.538484560864076	58.34097524302406	-34.97656126721872
89	6624.0	6336.0		(100.33211944646759, 59.07938820101967, 146.68463219227968)	#643b92	100.33211944646759	59.07938820101967	146.68463219227968	268.25360403052827	152.29500789481523	146.68463219227968	58.41152723193474	47.49196777468562	-33.06193057778535	96.81427530954115	67.31112779315369	145.80857975236708	55.761814236020115	2.0611193482370487	0.562767079393235	0.532341493239772	57.86690121859019	-34.844028907579634
90	6696.0	6408.0		(101.70939548434086, 60.54770575382374, 150.1580480699199)	#653c96	101.70939548434086	60.54770575382374	150.1580480699199	267.5604502783761	152.17723981044492	150.1580480699199	58.950597951454554	47.467441385866	-33.396449356654486	98.63900218499636	68.78464792425346	149.2619446467589	55.89796657602712	2.080141091764804	0.5624764482644184	0.5377276949269656	58.03861491586625	-35.12889291304734
91	6768.0	6480.0		(102.53386744355426, 61.992716678805536, 151.65695557174072)	#663d97	102.53386744355426	61.992716678805536	151.65695557174072	267.12864209765326	150.76381318285507	151.65695557174072	59.432659831125704	46.82613740657726	-33.10765736709689	99.79072833211944	70.12041498907502	150.76031318281136	56.73413637783805	2.0971512114162296	0.5548771681263577	0.533077755970888	57.34809605171509	-35.261598237574034
92	6840.0	6552.0		(99.61252731245447, 60.25564457392571, 147.25054624908958)	#633c93	99.61252731245447	60.25564457392571	147.25054624908958	267.14426844378954	150.65275132929392	147.25054624908958	58.717686873597444	46.33100578225219	-32.744799683178606	96.93949745083758	68.14538791697014	146.38059723233795	56.863276401677346	2.071922550806546	0.5490099911869096	0.5272352598457412	56.73432825976332	-35.251057361179654
93	6912.0	6624.0		(102.53532410779316, 63.05462490895849, 152.45812090313183)	#663f98	102.53532410779316	63.05462490895849	152.45812090313183	266.49607742503116	149.53543532783948	152.45812090313183	59.743870742560944	46.09270870621462	-32.860540488220266	100.28086671522215	70.99188340859433	151.5640859431901	57.517338545781584	2.1081326539728447	0.54618623475412	0.5290988422774958	56.60700413424046	-35.485934685731316
94	6984.0	6696.0		(100.74799708667152, 62.240349599417335, 148.8288419519301)	#643e94	100.74799708667152	62.240349599417335	148.8288419519301	266.68320912470773	148.35878086736943	148.8288419519301	59.38065359166741	45.34784922107615	-32.18184783116418	98.42679533867442	69.97548364894392	147.96295702840496	58.166391353912815	2.0953161101707014	0.5373598496483598	0.5181709788347341	55.6066431175778	-35.3620444552951
95	7056.0	6768.0		(99.95702840495265, 62.57902403495994, 148.95994173343044)	#633e94	99.95702840495265	62.57902403495994	148.95994173343044	265.9626815962766	147.87286942236045	148.95994173343044	59.429656061585945	44.81488456628008	-32.145994012564685	98.17042971595046	70.1120386234523	148.09613255644572	58.56979679455048	2.097045219879808	0.5310443614457572	0.517593684194099	55.15196106889449	-35.65210820888499
96	7128.0	6840.0		(100.58557902403496, 63.258557902403496, 149.88419519300803)	#643f95	100.58557902403496	63.258557902403496	149.88419519300803	265.85402355869076	147.37736344154993	149.88419519300803	59.670275896268635	44.65930587247596	-32.06696180185187	98.87392571012381	70.78515135469775	149.017938820102	58.843189821133635	2.1055357733773197	0.5292007956549409	0.5163211594404123	54.979483811807405	-35.67968470295827
97	7200.0	6912.0		(102.45593590677349, 65.39985433357612, 151.64821558630734)	#664197	102.45593590677349	65.39985433357612	151.64821558630734	265.77863349631394	145.02862453353055	151.64821558630734	60.407578609290965	43.88235426017767	-31.435932438869884	100.80700655498907	72.87448916970138	150.78573197378003	60.08257893015748	2.131552365638019	0.5199941274503854	0.5061607390566831	53.98035627630597	-35.61661565690211
98	7272.0	6984.0		(106.17479970866715, 68.02112163146394, 158.79898033503278)	#6a449e	106.17479970866715	68.02112163146394	158.79898033503278	265.21783083810715	145.77142699891303	158.79898033503278	61.395579013270094	44.574476010975026	-32.25631265141282	104.87199563000729	75.73814667880552	157.8912017479971	59.741231959354984	2.1664151203922564	0.5281955845500084	0.5193699624667313	55.021392362595506	-35.89137342962742
99	7344.0	7056.0		(106.51056081573198, 68.8965768390386, 159.32556445739257)	#6a449f	106.51056081573198	68.8965768390386	159.32556445739257	264.9570309039216	144.73127348528485	159.32556445739257	61.65908881837723	44.088114663516144	-31.987204406207237	105.41322651128915	76.51438372177712	158.42127458120902	60.345751921872726	2.175713373382628	0.5224323330389795	0.5150369582352079	54.46965302173157	-35.96197265715751
100	7416.0	7128.0		(105.86161689730517, 68.8965768390386, 157.49526584122358)	#69449d	105.86161689730517	68.8965768390386	157.49526584122358	265.0331289150486	143.4498083157218	157.49526584122358	61.61362591205409	43.46287795866222	-31.430717939093313	104.72918426802622	76.38008404224325	156.60927895120173	61.01804239893866	2.1741091613325363	0.5150234457932578	0.5060767786058248	53.6368510505269	-35.87303835996398
101	7488.0	7200.0		(106.50983248361253, 69.5673707210488, 158.7836853605244)	#6a459e	106.50983248361253	69.5673707210488	158.7836853605244	264.8446454520221	143.27769368377596	158.7836853605244	61.841038400633664	43.42266033405551	-31.488391327919274	105.51243991260014	77.05344760378733	157.89152221412965	61.14037610574845	2.1821336781095235	0.5145468777292131	0.507005397636573	53.638104169582085	-35.94813324909914
102	7560.0	7272.0		(109.598689002185, 72.69774217042972, 162.04005826656956)	#6d48a2	109.598689002185	72.69774217042972	162.04005826656956	264.78172613661377	140.59665769211753	162.04005826656956	62.87922987000634	42.66447976290372	-30.829347163053033	108.64766933721776	80.17781155134742	161.14663510560817	62.548166636019204	2.2187674835603213	0.5055626413273006	0.4963939013112017	52.63750069996929	-35.85187034540196
103	7632.0	7344.0		(108.59286234522942, 72.71595047341587, 161.9686817188638)	#6c48a1	108.59286234522942	72.71595047341587	161.9686817188638	264.1181942812378	140.51757553410107	161.9686817188638	62.82542257738342	42.30674899851073	-30.89779295513062	108.14618353969409	80.01384410050983	161.0761544064093	62.72370542807553	2.216868830038372	0.5013236277231126	0.49749597050449446	52.38830614098062	-36.141692798039834
