# Supplementary material for: Parallel and High Throughput Reaction Monitoring with Computer Vision
Source: Angew Chem Int Ed Engl. 2024 Oct 31;64(1):e202413395. doi: 10.1002/anie.202413395 (PMC11701362; doi:10.1002/anie.202413395)
Supplement: Supplementary file 2 — Supporting Information [file ANIE-64-e202413395-s002.zip › Supporting Info - Machine readable data part 1/Figure 9 - crystal violet mixing analysis/Kineticolor outputs/Well 18 CV Mixing.csv]

frame number	Time (s)	normalised time	Well Coordinates	average color	hexcode	red	green	blue	hue	saturation	value	lightness	a_component	b_component	x	y	z	delta_e	light_ratio	a_ratio	b_ratio	chroma_ab	hue_ab
1	288.0	0.0	(69, 332)	(38.714493809176986, 8.795338674435543, 87.78441369264385)	#260857	38.714493809176986	8.795338674435543	87.78441369264385	262.72655183860144	229.45091596973316	87.78441369264385	29.04318768542693	78.39058981356558	-58.178771890573955	39.25353969410051	14.929785426074291	86.99452294246177	0.0	1.0	1.0	1.0	97.62097146624863	-36.58152088537479
2	360.0	72.0		(40.068463219227965, 8.661325564457393, 91.25710123816461)	#28085b	40.068463219227965	8.661325564457393	91.25710123816461	262.8150682515608	230.79763120929636	91.25710123816461	29.21116499717489	80.67984374180438	-59.6548336135978	40.56997815003642	15.097439810633649	90.43114348142754	2.7290397826698944	1.005783707820483	1.0292031726471669	1.0253711392498988	100.33910683112546	-36.479293495163304
3	432.0	144.0		(40.09104151493081, 8.769847050254917, 90.35105608157319)	#28085a	40.09104151493081	8.769847050254917	90.35105608157319	263.0355947183759	230.24864572921032	90.35105608157319	29.293394751882673	80.01600802836568	-59.05713219596569	40.43347414420976	15.179967086671523	89.53524399126	1.8644314884693869	1.0086150001565184	1.0207348639507088	1.0150976082314664	99.45001962798825	-36.42979091988629
4	504.0	216.0		(40.51638747268755, 8.981791697013838, 91.55280407865988)	#28085b	40.51638747268755	8.981791697013838	91.55280407865988	262.91452765281815	229.98321426866718	91.55280407865988	29.5507529236122	80.0691915733689	-59.219285363877574	40.94794610342316	15.44019897305171	90.72709395484341	2.0391161387118726	1.0174762234670252	1.0214133069261948	1.0178847617350995	99.58915201075473	-36.48668082177292
5	576.0	288.0		(40.93299344501092, 9.04952658412236, 92.40859431900947)	#28095c	40.93299344501092	9.04952658412236	92.40859431900947	262.94900919162615	230.02797985450474	92.40859431900947	29.685912030358963	80.37543905994372	-59.414062371819874	41.34423889293518	15.578050604515658	91.5750036416606	2.4245955719403858	1.0221299518459723	1.0253199937785729	1.0212326668491616	99.95119814990328	-36.472059831536626
6	648.0	360.0		(40.906045156591404, 9.37946103423161, 91.8339402767662)	#28095b	40.906045156591404	9.37946103423161	91.8339402767662	262.9410829432029	228.95557071251827	91.8339402767662	29.935934305685805	79.23993950932795	-58.69790867558349	41.318383102694824	15.835211740713767	91.00939548434086	1.3371216979861311	1.030738589370024	1.010834842521052	1.0089231306907949	98.61243580973493	-36.52962907894023
7	720.0	432.0		(41.12235979606701, 9.242534595775673, 90.54916241806264)	#29095a	41.12235979606701	9.242534595775673	90.54916241806264	263.5256283927835	228.971638621666	90.54916241806264	29.85202808066589	79.16834744125012	-58.19644913186863	41.12497450837582	15.748596715222142	89.73609613983976	1.1222487234350438	1.0278495736762674	1.0099215687690863	1.0003038434934297	98.25708080406555	-36.31951079753682
8	792.0	504.0		(41.66569555717407, 9.33794610342316, 92.64311726147123)	#29095c	41.66569555717407	9.33794610342316	92.64311726147123	263.2838482925038	229.29732151982327	92.64311726147123	30.04139030458527	79.94623052719064	-58.91930066123412	41.83957756737072	15.94452189366351	91.81006554989075	1.99118290444597	1.0343695957196604	1.0198447379631252	1.0127285046864343	99.31205247056175	-36.389717168640544
9	864.0	576.0		(40.276766205389656, 9.635833940276767, 90.44646758922069)	#28095a	40.276766205389656	9.635833940276767	90.44646758922069	262.7501734968861	227.83323804385464	90.44646758922069	30.0152473723613	77.76087079855687	-57.86518984281213	40.81201747997086	15.91737675892207	89.63836125273124	1.199908235451778	1.0334694558139748	0.9919669055111543	0.9946100263451482	96.92849541231176	-36.654512614643316
10	936.0	648.0		(42.841951930080114, 9.608885651857246, 92.08594319009468)	#2a095c	42.841951930080114	9.608885651857246	92.08594319009468	264.1762259252391	228.3915323409842	92.08594319009468	30.44437920245953	79.42143237232612	-57.948327023738685	42.38849963583394	16.36687251274581	91.26117261471231	1.7547304308658989	1.048245100786085	1.013150080401387	0.9960390214618365	98.31466078323281	-36.11564377143704
11	1008.0	720.0		(42.536780772032046, 9.547705753823744, 90.7836853605244)	#2a095a	42.536780772032046	9.547705753823744	90.7836853605244	264.36536754619544	228.1816905476309	90.7836853605244	30.332919534782924	78.95548042258218	-57.48714936975713	41.959548434085946	16.249320823015296	89.97132556445739	1.5687100926236834	1.044407379221777	1.007206102293146	0.9881121154960495	97.66647444963664	-36.05820353467711
12	1080.0	792.0		(43.4952658412236, 9.565185724690458, 92.63073561544064)	#2b095c	43.4952658412236	9.565185724690458	92.63073561544064	264.50841305053086	228.6683257064679	92.63073561544064	30.525496384494524	79.98250295009424	-58.07962086620786	42.80403495994173	16.452778798252	91.80008011653314	2.1774428670384967	1.051038085595934	1.020307451957112	0.9982957525374963	98.8455519389936	-35.985430295205006
13	1152.0	864.0		(42.97159504734159, 9.62053896576839, 90.45375091041515)	#2a095a	42.97159504734159	9.62053896576839	90.45375091041515	264.755460246522	227.87854387928468	90.45375091041515	30.458620018369956	78.7887298938768	-57.10435494312214	42.129198834668614	16.381932403495995	89.64541879096868	1.8210809948111712	1.0487354331857055	1.0050789269637863	0.9815324917914623	97.30658411310282	-35.93378168814604
14	1224.0	936.0		(43.570284049526585, 9.780043699927166, 92.53896576839038)	#2b095c	43.570284049526585	9.780043699927166	92.53896576839038	264.49783504065897	228.0501511144692	92.53896576839038	30.70096088206119	79.41177877943193	-57.732537806437534	42.88904588492352	16.639629876183538	91.71137654770574	1.9975394197189738	1.0570795883217077	1.0130269330578454	0.9923299500894291	98.17981732762175	-36.01723416216576
15	1296.0	1008.0		(43.18353969410051, 10.577567370721049, 88.7319737800437)	#2b0a58	43.18353969410051	10.577567370721049	88.7319737800437	265.0319646618083	224.60194206633892	88.7319737800437	31.199864411621213	75.71768308418325	-54.95609273275994	42.18537509104152	17.178627632920612	87.95042971595048	4.709707617198152	1.0742575763223279	0.9659027092953473	0.9446073017169317	93.55928420038559	-35.97224324582648
16	1368.0	1080.0		(44.84413692643846, 10.30298616168973, 91.63656227239622)	#2c0a5b	44.84413692643846	10.30298616168973	91.63656227239622	265.4811007334044	226.32955006080257	91.63656227239622	31.29280806625853	78.17623556411657	-56.26437898208923	43.49486525855791	17.280309526584123	90.82322651128916	2.961695428325875	1.077457764113145	0.9972655614665127	0.9670946490227496	96.31824411406392	-35.74302028323749
17	1440.0	1152.0		(43.86962855061908, 10.910415149308085, 88.52876911871813)	#2b0a58	43.86962855061908	10.910415149308085	88.52876911871813	265.4779018485503	223.5734265734266	88.52876911871813	31.55407755179749	75.06767906000417	-54.243075200830916	42.58410050983248	17.56829024763292	87.75258557902403	5.7302715669356195	1.086453659755484	0.9576108463852075	0.9323516712049967	92.61461896859905	-35.85145952858477
18	1512.0	1224.0		(44.823743627093954, 10.87836853605244, 89.5673707210488)	#2c0a59	44.823743627093954	10.87836853605244	89.5673707210488	265.88319141058867	224.02907884465262	89.5673707210488	31.692493551712488	75.92191865257003	-54.534287341977226	43.249402767662055	17.722145659140565	88.78048069919883	5.137647953998651	1.0912195277936005	0.9685080675261312	0.9373571419580412	93.4779451410053	-35.68947471665401
19	1584.0	1296.0		(44.860888565185725, 11.253459577567371, 87.05535324107794)	#2c0b57	44.860888565185725	11.253459577567371	87.05535324107794	266.6015219647181	222.0366946380316	87.05535324107794	31.94643232477457	74.02685692403327	-52.809323963727685	42.88147851420248	18.00674041514931	86.29733430444283	7.503463547336028	1.0999630161397336	0.9443334601779311	0.9077077815092859	90.93294366486349	-35.5033240526278
20	1656.0	1368.0		(45.707938820101965, 11.516387472687546, 88.62636562272397)	#2d0b58	45.707938820101965	11.516387472687546	88.62636562272397	266.6047680217621	221.86450149567733	88.62636562272397	32.2815411574749	74.3404167826523	-53.041942749163695	43.692243262927896	18.38694538237436	87.8552658412236	7.299167652431619	1.111501309949971	0.9483334282782447	0.9117061262298229	91.323300739866	-35.50788570317848
21	1728.0	1440.0		(45.96358339402768, 11.739985433357612, 87.74508375819373)	#2d0b57	45.96358339402768	11.739985433357612	87.74508375819373	267.01681759379045	220.88189152846255	87.74508375819373	32.47119140880718	73.56244053115918	-52.263480922718244	43.71056809905317	18.6044697596504	86.98503277494537	8.369761182680522	1.118031249204106	0.9384090706054251	0.8983256130091309	90.238041285589	-35.39243100883845
22	1800.0	1512.0		(45.46613255644574, 12.48652585579024, 83.78587035688274)	#2d0c53	45.46613255644574	12.48652585579024	83.78587035688274	267.7530798618915	216.99760079278147	83.78587035688274	32.88141290297105	70.0511389557425	-49.48849951261873	42.90640203932993	19.080838885651858	83.07287691187182	12.641172708008117	1.1321557832809805	0.8936166843793804	0.8506281226716095	85.76872188045715	-35.23977071026015
23	1872.0	1584.0		(46.11944646758922, 12.251274581209032, 86.64967225054625)	#2e0c56	46.11944646758922	12.251274581209032	86.64967225054625	267.3136300893792	218.94591073379843	86.64967225054625	32.84290513435802	71.99423816862036	-51.058425932353735	43.726358339402765	19.03577992716679	85.90568827385287	10.298082036100118	1.1308299037311833	0.918404088294813	0.8776126458699991	88.26173116458618	-35.344325305479074
24	1944.0	1656.0		(46.77421704297159, 13.126729788783685, 85.73343044428259)	#2e0d55	46.77421704297159	13.126729788783685	85.73343044428259	267.80527440339455	215.95669940193017	85.73343044428259	33.532200985073985	69.90123561020256	-49.39681960768083	44.135338674435545	19.85313483612527	85.00736343772759	13.013187968118238	1.1545633815498675	0.8917044223859899	0.8490522917979305	85.59339067467074	-35.24754578030674
25	2016.0	1728.0		(46.821558630735616, 13.091041514930808, 84.47705753823743)	#2e0d54	46.821558630735616	13.091041514930808	84.47705753823743	268.35052493036636	215.48376111115903	84.47705753823743	33.5039336245066	69.51029346487411	-48.784692204129854	43.89619810633649	19.819164479242534	83.76319737800436	13.675037503746037	1.1535900944274775	0.8867173168385227	0.8385308011638156	84.92129939552625	-35.062485956010576
26	2088.0	1800.0		(47.32629278951202, 13.305899490167516, 84.24981791697014)	#2f0d54	47.32629278951202	13.305899490167516	84.24981791697014	268.772354885736	214.7268640587854	84.24981791697014	33.72067148746528	69.15164228673737	-48.2919618678985	44.164675892206844	20.080622345229425	83.54037873270211	14.317332801408654	1.1610527002993334	0.8821421353149533	0.8300615550759451	84.3449062599719	-34.928473911901634
27	2160.0	1872.0		(47.50182083029862, 14.244719592134013, 81.8572469045885)	#2f0e51	47.50182083029862	14.244719592134013	81.8572469045885	269.5126680455016	210.6251445858172	81.8572469045885	34.34689108728624	66.23516036552304	-45.93861664617705	44.06320466132557	20.848949963583394	81.18112163146394	18.047302713928495	1.182614369307697	0.8449376452332926	0.7896113161787103	80.60677991342273	-34.743955819480966
28	2232.0	1944.0		(48.29643117261471, 14.007283321194464, 85.50619082301529)	#300e55	48.29643117261471	14.007283321194464	85.50619082301529	268.7745497514465	213.2269165247019	85.50619082301529	34.336035841190686	68.50478371316778	-47.89654375582296	45.10874726875455	20.835467203204658	84.79120174799708	15.214059920668745	1.1822406070949147	0.8738903977644642	0.8232649504171313	83.58818274936571	-34.960121717452964
29	2304.0	2016.0		(49.13838310269483, 14.64311726147123, 83.0298616168973)	#310e53	49.13838310269483	14.64311726147123	83.0298616168973	270.2648703338836	210.0282894736842	83.0298616168973	34.8456262658939	66.54939428656192	-45.71063074245587	45.223146394756014	21.47469554989075	82.34599417334304	18.14763755088299	1.1997865607354965	0.8489462121006451	0.7856926032820202	80.73588819590351	-34.48391598842043
30	2376.0	2088.0		(50.13546977421704, 15.286962855061908, 82.38018936635106)	#320f52	50.13546977421704	15.286962855061908	82.38018936635106	271.1642549311217	207.6806680340913	82.38018936635106	35.38648232292439	65.388912626199	-44.43345683756969	45.78137654770575	22.167304122359795	81.70925710123817	19.955317147290295	1.218409036439218	0.8341423732327037	0.7637400273959503	79.05720701474885	-34.1971214232844
31	2448.0	2160.0		(49.967953386744355, 15.786598689002185, 82.8259286234523)	#310f52	49.967953386744355	15.786598689002185	82.8259286234523	270.5922103319029	206.39707175518816	82.8259286234523	35.67921057534486	64.46503758473565	-44.17050853712905	45.94332847778587	22.548301107064823	82.15553532410779	20.8372082307792	1.2284881040536644	0.8223568382129957	0.7592203668411485	78.14585654550068	-34.41837646783896
32	2520.0	2232.0		(51.2884195193008, 16.619810633648942, 83.27385287691187)	#331053	51.2884195193008	16.619810633648942	83.27385287691187	271.207657677346	204.1070538330345	83.27385287691187	36.36925954116096	63.54916489832002	-43.22461326043838	46.93823743627094	23.463646817188636	82.60731245447926	22.306189335821305	1.252247512741518	0.8106733863013079	0.7429619405122159	76.856122402762	-34.22259494955082
33	2592.0	2304.0		(53.24107793153678, 16.852148579752367, 84.44792425345958)	#351054	53.24107793153678	16.852148579752367	84.44792425345958	272.29988470945705	204.11304302828015	84.44792425345958	36.77294187935659	64.38212839779023	-43.153151794645424	48.20187909686817	24.01044050254916	83.77196649672251	21.948925951012075	1.2661468939860288	0.8212991961268394	0.7417336322569751	77.50647048370385	-33.832602790322426
34	2664.0	2376.0		(52.803350327749456, 17.794610342316098, 84.360524399126)	#341154	52.803350327749456	17.794610342316098	84.360524399126	271.55555555555554	201.21150508948688	84.360524399126	37.271727708275634	62.35363140187078	-42.25201046584552	48.262075746540425	24.697702723962127	83.69486525855791	24.053162691967753	1.2833208293791236	0.7954224040176875	0.7262444546838421	75.32069926259504	-34.12231617111748
35	2736.0	2448.0		(54.169701383831026, 17.68681718863802, 83.50036416605973)	#361153	54.169701383831026	17.68681718863802	83.50036416605973	273.260220003984	200.9866022364496	83.50036416605973	37.37584033870381	62.83770932513511	-41.615572716614004	48.72613983976693	24.842791209031322	82.84222869628552	24.200511535995084	1.2869055815611443	0.8015976085213862	0.7153051081051868	75.36865134631215	-33.51534114307638
36	2808.0	2520.0		(55.76110706482156, 18.941733430444284, 84.8761835396941)	#371254	55.76110706482156	18.941733430444284	84.8761835396941	273.5054347826087	198.09190371991247	84.8761835396941	38.301992979772514	61.710930190450654	-40.753890401430645	50.17011653313911	26.158541187181356	84.21683903860159	25.83724086531419	1.3187943897422596	0.7872237004111877	0.7004941678398257	73.95348867918602	-33.44076741604009
37	2880.0	2592.0		(57.359067734887105, 18.73415877640204, 86.6409322651129)	#391256	57.359067734887105	18.73415877640204	86.6409322651129	274.12759020120984	199.86196808957783	86.6409322651129	38.393810701442085	63.4061761380762	-41.51737841717864	51.24171886380189	26.29145791697014	85.9618645302258	24.281038619901036	1.3219558099921325	0.8088493311362187	0.7136173052134369	75.78941801523452	-33.216155774448325
38	2952.0	2664.0		(58.634377276037874, 19.353969410050983, 87.53459577567371)	#3a1357	58.634377276037874	19.353969410050983	87.53459577567371	274.5673631585694	198.61929525315142	87.53459577567371	38.89855655749084	63.14762582729405	-41.112945605629946	52.23749453750911	27.03018324836125	86.85278951201748	24.914226327122886	1.3393349579532918	0.8055510996597487	0.706665752294627	75.35182110603182	-33.06657514890619
39	3024.0	2736.0		(58.64748725418791, 19.729060451565914, 87.69118718135469)	#3a1357	58.64748725418791	19.729060451565914	87.69118718135469	274.3589248971194	197.62923588039868	87.69118718135469	39.106762617011455	62.544526387116214	-40.83665075298606	52.39151493080845	27.338891849963584	87.0115659140568	25.556260134641096	1.346503801186884	0.7978575813227624	0.7019166858625691	74.69571490862131	-33.14137357240844
40	3096.0	2808.0		(58.203204661325564, 19.69482884195193, 86.523670793882)	#3a1356	58.203204661325564	19.69482884195193	86.523670793882	274.57343388988187	196.95598373696305	86.523670793882	39.02679492311829	62.00492860993595	-40.3701373092604	51.92970138383103	27.2200467006555	85.8553823743627	26.17842188153009	1.3437503949575362	0.7909741304077537	0.6938980662085978	73.98891240106042	-33.067326063471725
41	3168.0	2880.0		(61.01238164603059, 20.873270211216315, 89.30007283321194)	#3d1459	61.01238164603059	20.873270211216315	89.30007283321194	275.19595529536986	195.3955256139435	89.30007283321194	40.00916103870702	62.11861350864614	-40.11059429104563	54.226795338674435	28.704065673707213	88.61580480699197	26.67374788478001	1.3775747163863323	0.7924243669601329	0.6894369370066454	73.94309919537737	-32.85072491539209
42	3240.0	2952.0		(59.992716678805536, 21.21412964311726, 88.0)	#3b1558	59.992716678805536	21.21412964311726	88.0	274.83843528141597	193.52723796596703	88.0	40.06286311340097	60.66196363848814	-39.354831768806456	53.57281136198106	28.786709992716677	87.33214129643117	28.108328913356345	1.3794237584155893	0.7738424188765386	0.6764465885052942	72.30958868662105	-32.973745509008225
43	3312.0	3024.0		(62.741442097596504, 22.044428259286235, 90.41514930808448)	#3e165a	62.741442097596504	22.044428259286235	90.41514930808448	275.7144226774472	192.82757370710488	90.41514930808448	40.82285757729764	61.26242883179683	-39.278853029546724	55.66010924981792	29.973359563000727	89.7314420975965	28.095221200984405	1.4055914942760028	0.7815023330924766	0.6751406355470118	72.77302715764752	-32.66625865298609
44	3384.0	3096.0		(64.38965768390386, 22.788783685360524, 91.49817916970139)	#40165b	64.38965768390386	22.788783685360524	91.49817916970139	276.32767283597275	191.48901112022097	91.49817916970139	41.39089343366566	61.09815175916644	-38.84774613862842	56.915091041514934	30.881271230881286	90.81108521485798	28.725995330583423	1.4251498107569807	0.7794067107349834	0.6677305978836325	72.40256575866253	-32.4492299538808
45	3456.0	3168.0		(65.5892206846322, 22.844136926438456, 92.23962126729789)	#41165c	65.5892206846322	22.844136926438456	92.23962126729789	276.95780856423175	191.84650005922066	92.23962126729789	41.55467250166523	61.74705916915921	-38.935924458527836	57.66832483612528	31.146408397669337	91.5456664238893	28.351923072540593	1.430788966822544	0.7876845845401945	0.6692462421132025	72.99798305076541	-32.23435506528447
46	3528.0	3240.0		(65.680262199563, 23.581937363437728, 92.8055353241078)	#41175c	65.680262199563	23.581937363437728	92.8055353241078	276.4889945709356	190.20436031454537	92.8055353241078	41.93498215781962	60.79844000758561	-38.56520243790036	58.05483612527313	31.76792475600874	92.11329934450109	29.332136065914238	1.4438835919812423	0.7755833978565674	0.6628741237514614	71.99809126936785	-32.38746153814753
47	3600.0	3312.0		(67.21558630735615, 24.384559359067733, 93.73925710123817)	#43185d	67.21558630735615	24.384559359067733	93.73925710123817	277.0538939763085	188.66639731476874	93.73925710123817	42.49709407912908	60.479109516493935	-38.06163728086553	59.242702112163144	32.701606635105605	93.04571012381646	30.10860057505187	1.463237938597661	0.7715098159145112	0.6542186444302072	71.45915560939858	-32.18365511472566
48	3672.0	3384.0		(66.74071376547705, 25.06773488710852, 92.5375091041515)	#42195c	66.74071376547705	25.06773488710852	92.5375091041515	277.05924262705645	185.92236371936343	92.5375091041515	42.76903884087682	58.846716014486766	-37.00155908630967	58.981449380917695	33.15980565914057	91.86281136198106	31.91921576688531	1.472601399822828	0.750685970783489	0.6359975964412651	69.51295822008527	-32.16080507583467
49	3744.0	3456.0		(67.85360524399125, 25.981063364894393, 93.07865986890022)	#43195d	67.85360524399125	25.981063364894393	93.07865986890022	277.44325644504744	183.82180332871664	93.07865986890022	43.3219112619016	58.10744330075002	-36.321282438148096	59.91812818645302	34.10449455207574	92.40768390386016	33.06112255499839	1.4916376167496015	0.7412553399450817	0.624304729334323	68.5252546503959	-32.00831178382337
50	3816.0	3528.0		(69.69191551347414, 26.561544064093226, 95.36343772760378)	#451a5f	69.69191551347414	26.561544064093226	95.36343772760378	277.6126607738316	183.97494157361726	95.36343772760378	43.794273580902605	58.73314900092941	-36.6314913175654	61.455804806991985	34.925690029133285	94.67541879096868	32.684779553944495	1.5079017515311297	0.7492372380487634	0.6296367236225621	69.22029288954391	-31.951527544858784
51	3888.0	3600.0		(70.90313182811362, 27.514930808448653, 96.31318281136198)	#461b60	70.90313182811362	27.514930808448653	96.31318281136198	277.8395087867881	182.15112146281703	96.31318281136198	44.35901947460391	58.140261926041106	-36.12347719625586	62.53479970866715	35.92466616168973	95.62520029133285	33.631629562063026	1.52734678972109	0.7416739951098041	0.6209047737239799	68.44848911098829	-31.85334723122303
52	3960.0	3672.0		(70.42825928623452, 27.63510560815732, 95.16314639475601)	#461b5f	70.42825928623452	27.63510560815732	95.16314639475601	278.02256352733076	180.94872913461762	95.16314639475601	44.35978501447671	57.413473718758326	-35.564145098941566	62.109359067734886	35.926033088128186	94.48786598689003	34.439205831727506	1.5273731483935982	0.7324026245408203	0.6112907499290754	67.53603024366419	-31.775689293002127
53	4032.0	3744.0		(73.02112163146394, 28.882010196649674, 98.64457392571012)	#491c62	73.02112163146394	28.882010196649674	98.64457392571012	277.9622901528439	180.33889795406049	98.64457392571012	45.19323732368461	57.7824930274935	-35.81070483678816	64.46268754552075	37.43488479970866	97.9469482884195	34.4361464189151	1.556070146747746	0.7371100685033266	0.6155287173153644	67.9795784142554	-31.788568411650065
54	4104.0	3816.0		(73.55498907501821, 29.186453022578295, 98.87108521485797)	#491d62	73.55498907501821	29.186453022578295	98.87108521485797	278.20228477063455	179.7247513812155	98.87108521485797	45.38022369294575	57.642337131757984	-35.597540513649584	64.86396212672979	37.77910048798252	98.17423889293516	34.74623354203008	1.5625083645937492	0.735322151151654	0.6118647636736562	67.7482392437779	-31.697774813336775
55	4176.0	3888.0		(74.77640203932994, 29.706482155863075, 100.56664238892935)	#4a1d64	74.77640203932994	29.706482155863075	100.56664238892935	278.16241995662494	179.67529222613305	100.56664238892935	45.73380513207078	57.9275547188618	-35.79187554878298	65.96277494537509	38.4357493809177	99.85804078659869	34.619151402877925	1.5746826976233996	0.7389605672904042	0.6152050719823107	68.09302424629337	-31.71080192748969
56	4248.0	3960.0		(74.33430444282592, 30.588492352512745, 98.87472687545521)	#4a1e62	74.33430444282592	30.588492352512745	98.87472687545521	278.43745000373303	176.11163493057344	98.87472687545521	46.0641455947318	56.04194510197341	-34.42682788838995	65.68118718135469	39.05607139111435	98.19186453022579	36.78763069943741	1.5860568093854766	0.7149065370633975	0.5917420868412614	65.77162069821168	-31.56259984490946
57	4320.0	4032.0		(74.87472687545521, 31.07647487254188, 99.77713037144937)	#4a1f63	74.87472687545521	31.07647487254188	99.77713037144937	278.2513834997774	175.57798151743873	99.77713037144937	46.328750082121886	55.878056098119465	-34.400584171832094	66.27774945375091	39.55773949745084	99.09012381646029	37.02711240222304	1.5951675340847098	0.7128158651569388	0.5912909993448251	65.61826989998967	-31.61797874172421
58	4392.0	4104.0		(78.12163146394757, 32.95630007283321, 103.86598689002184)	#4e2067	78.12163146394757	32.95630007283321	103.86598689002184	278.2164977043725	174.0894269606193	103.86598689002184	47.43568316162722	55.91785855633802	-34.40686807805389	69.26924981791697	41.70297873998543	103.15689002184995	37.52880161786847	1.6332808807150716	0.713323610516595	0.5913990096382293	65.65546037053757	-31.604438841507466
59	4464.0	4176.0		(77.47705753823743, 33.12891478514202, 102.721048798252)	#4d2166	77.47705753823743	33.12891478514202	102.721048798252	278.2354788069074	172.75908278737344	102.721048798252	47.44277654331686	55.10676148020632	-33.86689136501908	68.77793153678077	41.71696999271667	102.0251274581209	38.36338184630736	1.6335251163604998	0.702976742632826	0.5821176739295548	64.68169363557479	-31.57358263443347
60	4536.0	4248.0		(79.5375091041515, 34.34814275309541, 106.33794610342316)	#4f226a	79.5375091041515	34.34814275309541	106.33794610342316	277.6631391513729	172.63263516938125	106.33794610342316	48.141503961212806	55.42269500882846	-34.32440412812659	70.88889293517845	43.110556525855785	105.6180480699199	38.22696349015321	1.6575833370167175	0.7070069907706894	0.5899815862852166	65.1907956754063	-31.770776715301434
61	4608.0	4320.0		(77.13037144938092, 33.95484340859432, 104.07428987618354)	#4d2168	77.13037144938092	33.95484340859432	104.07428987618354	276.94455408521515	171.80476437079236	104.07428987618354	47.757544977491506	54.31720719954314	-33.952311907821596	69.13474144209759	42.34098632192279	103.37309541150765	38.94452827589609	1.6443630601008348	0.692904688288791	0.5835859163834034	64.05558899771437	-32.00846078758035
62	4680.0	4392.0		(81.06190823015295, 35.790240349599415, 109.90021849963584)	#51236d	81.06190823015295	35.790240349599415	109.90021849963584	276.6522854363016	171.9563863134804	109.90021849963584	48.866872992032015	55.24510915891878	-34.67550670182078	72.79535324107793	44.58975648215586	109.15911871813547	38.485000304050885	1.6825588678942451	0.7047415932232027	0.5960164777462217	65.22586029335964	-32.11511704056253
63	4752.0	4464.0		(82.46686088856518, 36.92643845593591, 110.86525855790241)	#52246e	82.46686088856518	36.92643845593591	110.86525855790241	276.9552197639827	170.0658923386196	110.86525855790241	49.43502401743936	54.677118555644164	-34.12719466565966	74.02900946831755	45.771696671522214	110.12587035688274	39.4542022489096	1.7021211498159512	0.6974959454404083	0.586591871169919	64.45349260742816	-31.97070386548896
64	4824.0	4536.0		(83.18426802621995, 37.52658412235979, 111.96067006554989)	#53256f	83.18426802621995	37.52658412235979	111.96067006554989	276.80385134738447	169.52999570653517	111.96067006554989	49.73205984486418	54.540135723451066	-34.09848889386551	74.7856664238893	46.39785877640204	111.21632920611799	39.70810522721733	1.7123485336225113	0.6957485056964431	0.5860984648833761	64.32210622777781	-32.01361976796855
65	4896.0	4608.0		(83.59723233794611, 38.276766205389656, 113.25054624908958)	#532671	83.59723233794611	38.276766205389656	113.25054624908958	276.2690525456824	168.814319615674	113.25054624908958	50.05921838486209	54.17020502453973	-34.09982473301201	75.4785506190823	47.0941003787327	112.50080844865258	40.10107581979237	1.723613087071032	0.6910294354637643	0.5861214258208983	64.00944585936365	-32.19017301087956
66	4968.0	4680.0		(84.99927166788055, 39.41442097596504, 115.68099053168245)	#542773	84.99927166788055	39.41442097596504	115.68099053168245	275.8622533758619	168.1172952213058	115.68099053168245	50.614767429055405	54.04400013217203	-34.194560075892035	77.00431172614712	48.292285637290604	114.91832483612528	40.414501087127	1.7427414641008052	0.6894194859447231	0.5877497747839567	63.95327895479637	-32.32223454610945
67	5040.0	4752.0		(85.73561544064093, 40.176256372906046, 118.00509832483613)	#552876	85.73561544064093	40.176256372906046	118.00509832483613	275.12273182417954	168.18218008776643	118.00509832483613	50.9687387930704	54.07925015948073	-34.57568069178756	78.06611070648215	49.066216737072104	117.22680990531683	40.35934763209624	1.7549292228223663	0.6898691576131278	0.5943006283601092	64.18756104660892	-32.592899137991466
68	5112.0	4824.0		(84.91478514202477, 40.447924253459576, 116.99927166788055)	#542874	84.91478514202477	40.447924253459576	116.99927166788055	274.85257599543314	166.843718874502	116.99927166788055	50.99818358447614	53.190884815004665	-34.10004164180136	77.54695557174071	49.130965447924254	116.23375819373634	41.192623457785736	1.7559430506337161	0.6785366067726655	0.5861251541359229	63.18293335526359	-32.66344779202008
69	5184.0	4896.0		(84.83321194464676, 40.84777858703569, 116.75309541150764)	#542874	84.83321194464676	40.84777858703569	116.75309541150764	274.768658005335	165.78451921997228	116.75309541150764	51.137799389424046	52.64016466743621	-33.756401160482554	77.5817042971595	49.438754246176266	115.99404224326292	41.80560313683853	1.7607502297374742	0.6715112718583828	0.5802185241031483	62.533843281236344	-32.670713517827544
70	5256.0	4968.0		(88.42243262927894, 42.860888565185725, 121.89439184268026)	#582a79	88.42243262927894	42.860888565185725	121.89439184268026	274.5890354151116	165.33609980819904	121.89439184268026	52.17429471132809	53.113439038374175	-34.133394343407296	80.9927458120903	51.764041158048066	121.10405680990532	41.8588418967993	1.7964382999703477	0.6775486594078775	0.5866984337106219	63.135774453835914	-32.72686024929944
71	5328.0	5040.0		(87.15003641660597, 42.84996358339403, 120.51128914785141)	#572a78	87.15003641660597	42.84996358339403	120.51128914785141	274.2255859100245	164.33014831199912	120.51128914785141	52.06491471226418	52.28992357910156	-33.74812404865426	80.08926438455936	51.51528736343773	119.73467589220684	42.52177380068939	1.7926721844788727	0.667043374765535	0.5800762537945922	62.234813285745766	-32.83835849666543
72	5400.0	5112.0		(89.46176256372907, 44.39766933721777, 124.28186453022579)	#592c7c	89.46176256372907	44.39766933721777	124.28186453022579	273.8470655810943	163.9054084939551	124.28186453022579	52.808358812794964	52.45732263168901	-34.026915943542235	82.45591405680992	53.22183091041515	123.4830225782957	42.66883934589568	1.8182700667975487	0.669178823076175	0.5848682403874398	62.52680790120347	-32.969822505733454
73	5472.0	5184.0		(91.03860160233066, 45.325564457392574, 126.58048069919883)	#5b2d7e	91.03860160233066	45.325564457392574	126.58048069919883	273.7552772872727	163.6903535774907	126.58048069919883	53.261025279206464	52.63793533775585	-34.182318407605194	83.97593590677349	54.27914040058267	125.76793153678076	42.72625246882071	1.833856044181107	0.6714828331173851	0.5875393600933568	62.76291204477905	-32.99911457211262
74	5544.0	5256.0		(89.20903131828113, 45.429715950473415, 124.75236707938821)	#592d7c	89.20903131828113	45.429715950473415	124.75236707938821	273.11486548526307	162.1394167615378	124.75236707938821	53.15085792971891	51.390032152994316	-33.63235675557203	82.74611070648216	54.020541172614706	123.95914056809906	43.73484165478602	1.8300628190475299	0.6555637899295562	0.5780863992596774	61.417186728308074	-33.202858622697725
75	5616.0	5328.0		(89.53678077203205, 45.78805535324108, 125.081573197378)	#592d7d	89.53678077203205	45.78805535324108	125.081573197378	273.10388536786996	161.65328380022942	125.081573197378	53.30099125674805	51.21740543545933	-33.50882430765414	83.08363437727604	54.37315738528769	124.28863801893662	43.993514261711	1.8352321320256804	0.6533616542147269	0.5759630741377542	61.20509722254717	-33.19458988228774
76	5688.0	5400.0		(91.66351056081574, 47.36635105608158, 129.98689002184997)	#5b2f81	91.66351056081574	47.36635105608158	129.98689002184997	272.1691144061073	162.07970998251824	129.98689002184997	54.020294835464	51.609246893981776	-34.24216356490917	85.59606700655499	56.083875702840494	129.16068463219227	43.749942037642285	1.8599988203970426	0.658360231970735	0.5885680025923173	61.935774238883624	-33.563833169663866
77	5760.0	5472.0		(93.47924253459577, 49.05316824471959, 132.80189366351055)	#5d3184	93.47924253459577	49.05316824471959	132.80189366351055	271.82811970048783	160.81039503775975	132.80189366351055	54.72956417057563	51.25047087424039	-34.13256890271796	87.57168973051711	57.80549956300074	131.96440640932263	44.43642504872205	1.8844200148882904	0.6537834578886079	0.5866842457059166	61.5763187006998	-33.66342567576236
78	5832.0	5544.0		(95.12527312454479, 50.06627822286963, 135.82010196649674)	#5f3287	95.12527312454479	50.06627822286963	135.82010196649674	271.5267538644471	161.00138888144102	135.82010196649674	55.19408987991859	51.570324846634875	-34.50483962089568	89.29595047341589	58.95193169701383	134.96256372906046	44.313106047664434	1.9004143235838216	0.6578637176896273	0.5930829837005567	62.04903191872681	-33.7858168687184
79	5904.0	5616.0		(94.9672250546249, 51.52294246176256, 136.1034231609614)	#5e3388	94.9672250546249	51.52294246176256	136.1034231609614	270.8186585607385	158.46789211751485	136.1034231609614	55.65740180001612	50.14877073693147	-33.82053805079095	89.72673707210487	60.110367662053896	135.2576183539694	45.81746712213676	1.9163668397165463	0.6397294733487662	0.5813209346254782	60.48742018362424	-33.9958890530676
80	5976.0	5688.0		(92.35542607428988, 50.512017479970865, 134.62490895848507)	#5c3286	92.35542607428988	50.512017479970865	134.62490895848507	269.8480348437487	159.32257628219	134.62490895848507	55.13737867052592	49.853095845033614	-34.14345344918317	87.83786598689002	58.81116553532411	133.78378004369992	45.53012077460239	1.8984616725867298	0.6359576572085758	0.586871333643862	60.42438728502463	-34.40651443048501
81	6048.0	5760.0		(95.15877640203934, 52.91114348142753, 137.6817188638019)	#5f3489	95.15877640203934	52.91114348142753	137.6817188638019	269.9025689492224	157.0033908705703	137.6817188638019	56.12265045694876	49.26007017169498	-33.627386485394936	90.56659868900218	61.28881829570284	136.83401310997814	46.74029315176878	1.9323860405691473	0.6283926462200246	0.5780009682680015	59.64357161638155	-34.319399002909485
82	6120.0	5832.0		(95.51493080844865, 53.59359067734887, 138.9373634377276)	#5f358a	95.51493080844865	53.59359067734887	138.9373634377276	269.4723367213702	156.63649802632614	138.9373634377276	56.369239774918356	49.03981434188209	-33.68178913193749	91.20380189366352	61.919614544792424	138.08392571012382	46.992374997053595	1.9408764762830386	0.6255829233905789	0.5789360627152491	59.49257356859398	-34.48226768203457
83	6192.0	5904.0		(98.37072104879825, 55.63510560815732, 143.32993445010925)	#62378f	98.37072104879825	55.63510560815732	143.32993445010925	269.2393173040987	156.0189184519696	143.32993445010925	57.22041402118512	49.17093862920324	-33.868143378473036	94.11452294246176	64.13022350327749	142.45298616168975	47.315438896471484	1.9701836671976867	0.6272556278265705	0.5821391940375473	59.70621694247324	-34.55843907767226
84	6264.0	5976.0		(95.4843408594319, 54.40932265112892, 139.26001456664238)	#5f368b	95.4843408594319	54.40932265112892	139.26001456664238	269.0451502145923	155.3707035417669	139.26001456664238	56.62573636670079	48.33276629317124	-33.36475874450648	91.50621995630007	62.5803314785142	138.41150764748724	47.74939784909568	1.949708034118928	0.6165633707836601	0.5734868176189912	58.730430133189316	-34.61784061178248
85	6336.0	6048.0		(96.77494537509104, 55.98834668608885, 142.1689730517116)	#60378e	96.77494537509104	55.98834668608885	142.1689730517116	268.39612595710156	154.577044846771	142.1689730517116	57.21745587084267	48.01119616916893	-33.44280572007321	93.20990531682446	64.12245111434815	141.30716678805535	48.255206645222174	1.9700818136968075	0.612461218666077	0.5748283202501145	58.510650415330225	-34.8596281004752
86	6408.0	6120.0		(100.1755280407866, 58.595047341587765, 146.77203204661325)	#643a92	100.1755280407866	58.595047341587765	146.77203204661325	268.29342430224585	153.19765480006748	146.77203204661325	58.25633939268951	47.895211961388576	-33.35962122552929	96.60487982520029	66.8908663583394	145.890262199563	48.98332923304391	2.0058521131935163	0.6109816506712934	0.5733985118880478	58.36793346639166	-34.857699592442465
87	6480.0	6192.0		(100.65404224326292, 59.25345957756737, 148.75455207574655)	#643b94	100.65404224326292	59.25345957756737	148.75455207574655	267.75424177076127	153.4257491186839	148.75455207574655	58.49265128382824	47.93385695187813	-33.6751006264499	97.43996358339402	67.53151730517115	147.85954115076476	48.94193895078142	2.0139886818683554	0.6114746306396985	0.5788210980078439	58.5804322661129	-35.089294594109184
88	6552.0	6264.0		(101.90677348871085, 60.81063364894392, 149.54042243262927)	#653c95	101.90677348871085	60.81063364894392	149.54042243262927	267.78963439659844	151.30421441756485	149.54042243262927	59.03838093963556	47.157543167730964	-33.023693916632425	98.69369992716678	69.02661517115804	148.6531245447924	50.079863907695305	2.0327789628016415	0.6015714804530058	0.567624458947764	57.570810637994626	-35.00295663214526
89	6624.0	6336.0		(98.81209031318281, 59.37654770575382, 146.29206117989804)	#623b92	98.81209031318281	59.37654770575382	146.29206117989804	267.2233628021955	151.50142637372485	146.29206117989804	58.399821900983596	46.61303135850581	-32.93971919212031	96.08306627822286	67.27936758922068	145.4229060451566	50.08627531516048	2.0107924286247343	0.5946253430337038	0.5661810677969494	57.07713896898464	-35.24744692349167
90	6696.0	6408.0		(101.03204661325564, 60.92134013109978, 148.27166788055354)	#653c94	101.03204661325564	60.92134013109978	148.27166788055354	267.5516125804623	150.22649906423615	148.27166788055354	59.009979176672545	46.467033734896916	-32.61436514412301	98.0456518572469	68.9482658412236	147.398164603059	50.70168554679105	2.031801048005558	0.59276290490234	0.5605887522938096	56.770432778641336	-35.064318010698926
91	6768.0	6480.0		(103.16533139111435, 63.91332847778587, 153.7086671522214)	#673f99	103.16533139111435	63.91332847778587	153.7086671522214	266.22764399094814	148.96890192473538	153.7086671522214	60.03523030614619	45.85578422960634	-32.80511288137	101.10587764020393	71.81427988346685	152.81071376547706	51.60274073831604	2.0671019640268415	0.5849654191742151	0.5638674006916436	56.381986294131586	-35.57983533483327
92	6840.0	6552.0		(101.8150036416606, 63.267297887836854, 151.34595775673708)	#653f97	101.8150036416606	63.267297887836854	151.34595775673708	266.2590546753547	148.40210204140558	151.34595775673708	59.75577522066395	45.409388910185086	-32.44401746390855	99.77140568099053	71.02536152949745	150.46517115804807	51.89701563230315	2.057479911223648	0.5792709178254829	0.5576607482353041	55.808842224103195	-35.544979036285916
93	6912.0	6624.0		(101.4639475600874, 63.33940276766205, 151.2745812090313)	#653f97	101.4639475600874	63.33940276766205	151.2745812090313	266.01316933780595	148.2302599903707	151.2745812090313	59.754243861361076	45.21215747842311	-32.421388798115935	99.60746540422431	71.02105440640932	150.3952294246176	52.03287544841869	2.05742718425306	0.5767549087964522	0.5572717976772693	55.63529127678158	-35.64409853055553
94	6984.0	6696.0		(105.32265112891479, 66.27676620538966, 157.72177713037144)	#69429d	105.32265112891479	66.27676620538966	157.72177713037144	265.61925545980216	147.84564446414717	157.72177713037144	60.85381818130607	45.493486941571184	-32.81035916844623	103.69825200291334	74.15877692643846	156.80732702112164	52.3229581919462	2.095287157884561	0.5803437255640916	0.5639575759721756	56.090792674603485	-35.79952078275676
95	7056.0	6768.0		(105.70356882738528, 67.64238892935178, 158.16241806263656)	#69439e	105.70356882738528	67.64238892935178	158.16241806263656	265.22834797721345	145.94242874970644	158.16241806263656	61.25982466361765	44.58704745428827	-32.26829883357172	104.39637290604514	75.3403038455936	157.25721777130371	53.403593402107504	2.1092665628558445	0.5687806095135723	0.5546404261379705	55.03860381862571	-35.89380976046811
96	7128.0	6840.0		(103.81791697013838, 66.49453750910415, 157.23233794610343)	#67429d	103.81791697013838	66.49453750910415	157.23233794610343	264.67993225399937	147.15890772651474	157.23233794610343	60.821132533236536	44.702326962217654	-32.69702489690371	102.93055353241078	74.06419879096867	156.32495994173343	52.8588333444975	2.0941617425746593	0.5702511879108462	0.5620095411845784	55.38405432022607	-36.18319297558198
97	7200.0	6912.0		(102.09686817188638, 66.00072833211945, 153.9439184268026)	#664299	102.09686817188638	66.00072833211945	153.9439184268026	264.6269027545426	145.67326662408627	153.9439184268026	60.56418339009926	43.78581918439883	-31.983804393291628	101.27647487254188	73.32349831026949	153.06448652585578	53.63990718387655	2.085314602724848	0.5585596343710842	0.5497504219141759	54.22325797217657	-36.14664669379632
98	7272.0	6984.0		(105.98761835396941, 69.0830298616169, 157.64675892206847)	#69459d	105.98761835396941	69.0830298616169	157.64675892206847	265.00205595486767	143.255408895398	157.64675892206847	61.67298574566371	43.38720546276126	-31.381762082949095	104.87902403495994	76.55546732702112	156.76112163146394	54.84542252633221	2.123492311300578	0.5534746653386329	0.539402277895686	53.5468448117971	-35.878039194850686
99	7344.0	7056.0		(108.44646758922069, 71.52148579752367, 161.56664238892935)	#6c47a1	108.44646758922069	71.52148579752367	161.56664238892935	264.60430956386693	142.1179185956877	161.56664238892935	62.4954756879785	43.1127120511744	-31.325032990196846	107.62375819373635	79.01327983976694	160.66619082301528	55.54014336453856	2.151811859114108	0.5499730535732452	0.5384271955605182	53.29130916241783	-36.00157799646778
100	7416.0	7128.0		(105.76693372177714, 69.90167516387473, 157.68463219227968)	#69459d	105.76693372177714	69.90167516387473	157.68463219227968	264.5140467616946	141.9583743262156	157.68463219227968	61.88426372050641	42.66059995683713	-31.033544642506293	105.03224326292789	77.18188280407865	156.80680262199562	55.606041152495514	2.130766925131921	0.5442056254238652	0.5334169772589219	52.754219563516656	-36.034096141342694
101	7488.0	7200.0		(109.83612527312455, 73.360524399126, 163.6911871813547)	#6d49a3	109.83612527312455	73.360524399126	163.6911871813547	264.2280526349739	140.71813764749854	163.6911871813547	63.074854067695085	42.58523953121129	-31.056521810604963	109.29970138383104	80.77582643117262	162.78788055353243	56.35418240908537	2.171760715485935	0.5432442801169213	0.5338119180139775	52.70683231710309	-36.102486600627536
102	7560.0	7272.0		(107.69191551347414, 72.09905316824472, 160.00655498907503)	#6b48a0	107.69191551347414	72.09905316824472	160.00655498907503	264.293395859052	140.09684144404133	160.00655498907503	62.60100300455434	42.063009936851856	-30.609337206295084	107.12105608157322	79.3323787618354	159.12747997086672	56.62061247904687	2.15544532103705	0.536582388739379	0.5261255301825023	52.02142182943848	-36.04345756438609
103	7632.0	7344.0		(108.66569555717408, 73.30152949745084, 161.42898761835397)	#6c49a1	108.66569555717408	73.30152949745084	161.42898761835397	264.07705848808666	139.20982936447064	161.42898761835397	62.98367290112243	41.75328337063955	-30.44233717180367	108.25546249089585	80.49672084486527	160.54771303714494	57.12756402104259	2.168621212771555	0.5326313205442179	0.5232550667975838	51.67274489235795	-36.09580645060357
