# Supplementary material for: Parallel and High Throughput Reaction Monitoring with Computer Vision
Source: Angew Chem Int Ed Engl. 2024 Oct 31;64(1):e202413395. doi: 10.1002/anie.202413395 (PMC11701362; doi:10.1002/anie.202413395)
Supplement: Supplementary file 2 — Supporting Information [file ANIE-64-e202413395-s002.zip › Supporting Info - Machine readable data part 1/Figure 9 - crystal violet mixing analysis/Kineticolor outputs/Well 21 CV Mixing.csv]

frame number	Time (s)	normalised time	Well Coordinates	average color	hexcode	red	green	blue	hue	saturation	value	lightness	a_component	b_component	x	y	z	delta_e	light_ratio	a_ratio	b_ratio	chroma_ab	hue_ab
1	288.0	0.0	(344, 332)	(30.908230152949745, 13.2163146394756, 60.73998543335761)	#1e0d3c	30.908230152949745	13.2163146394756	60.73998543335761	262.33655172413796	199.51496474651063	60.73998543335761	30.899200128244857	50.819867456203646	-39.33337693156624	31.390087399854334	16.852429548434085	60.264748725418784	0.0	1.0	1.0	1.0	64.26331355529976	-37.73902468299921
2	360.0	72.0		(37.92061179898033, 11.848506919155135, 82.2490895848507)	#250b52	37.92061179898033	11.848506919155135	82.2490895848507	262.2203600248293	218.26562057240017	82.2490895848507	31.229353184067023	67.68953435886382	-51.511764258733784	38.703954843408596	17.210845513474144	81.54508375819374	20.80883899542432	1.0106848414991938	1.331950234171673	1.3096196736007686	85.06077191495014	-37.27115014422492
3	432.0	144.0		(33.03058994901675, 13.021121631463947, 65.77713037144937)	#210d41	33.03058994901675	13.021121631463947	65.77713037144937	262.7569925725488	204.52066170608558	65.77713037144937	31.148856106065786	54.97233823533787	-42.129510030602766	33.37696285506191	17.12299361252731	65.24957028404951	5.012354934195396	1.0080796906322738	1.081709594829479	1.0710880508404184	69.25932129669658	-37.46570849981823
4	504.0	216.0		(37.025491624180624, 12.345957756737072, 77.02621995630007)	#250c4d	37.025491624180624	12.345957756737072	77.02621995630007	262.8937233970678	214.1279537051921	77.02621995630007	31.402696574653177	63.80134421521944	-48.34427369511187	37.37498179169701	17.40104605243991	76.37941733430443	15.810392404987615	1.0162948051832603	1.2554409802466167	1.229090341752836	80.04861224766361	-37.15234749161975
5	576.0	288.0		(33.60451565914057, 13.495265841223597, 65.40203932993445)	#210d41	33.60451565914057	13.495265841223597	65.40203932993445	263.2446539821519	202.3824849382496	65.40203932993445	31.587869330777437	53.987591498780404	-41.14101394286007	33.73015294974508	17.60576878368536	64.88297159504734	3.711642822933664	1.022287606141075	1.0623323948120622	1.0459568222285827	67.87667540536876	-37.30905851182229
6	648.0	360.0		(34.61034231609614, 13.54843408594319, 68.0233066278223)	#220d44	34.61034231609614	13.54843408594319	68.0233066278223	263.19811749605583	204.21077990492097	68.0233066278223	31.811219192868954	55.64490078918877	-42.37718751059949	34.76374362709395	17.854827880553533	67.47855790240351	5.777327087822711	1.0295159441292598	1.0949438393782376	1.0773849289454345	69.94412773884002	-37.29161539241816
7	720.0	432.0		(39.81281864530226, 12.373634377276037, 83.89876183539694)	#270c53	39.81281864530226	12.373634377276037	83.89876183539694	263.01779968229397	217.3918554078807	83.89876183539694	31.931444225483084	67.94075052883264	-51.185732234157165	40.123860160233065	17.98985892206846	83.18351056081573	20.848704786671338	1.0334068226023319	1.3368935010974536	1.3013307330111044	85.06423905947733	-36.993923836486665
8	792.0	504.0		(35.044428259286235, 14.15440640932265, 66.64748725418791)	#230e42	35.044428259286235	14.15440640932265	66.64748725418791	263.87745757773365	200.84381522725042	66.64748725418791	32.30111307156855	53.847587707769485	-40.690846026457386	34.889133284777856	18.409315025491622	66.12255644573925	3.6021066289027304	1.0453705253697558	1.0595774920935226	1.0345118878873005	67.49301928566236	-37.077138584002846
9	864.0	576.0		(39.297887836853604, 13.421704297159504, 79.94246176256372)	#270d4f	39.297887836853604	13.421704297159504	79.94246176256372	263.33964722498985	212.18752562385544	79.94246176256372	32.56104692862337	63.57791825058845	-47.971733585477864	39.40518572469046	18.708128150036416	79.27725418790969	15.496799687038944	1.0537828420632618	1.2510445507434595	1.2196189935316506	79.64570868712622	-37.03581346721617
10	936.0	648.0		(36.71303714493809, 14.190823015294974, 69.84777858703569)	#240e45	36.71303714493809	14.190823015294974	69.84777858703569	264.2796759883272	203.19219820439827	69.84777858703569	32.61297890060166	56.13055533788292	-42.10256048539514	36.358099053168246	18.76821268754552	69.29120903131829	6.229672624784732	1.0554635319116317	1.104500230864553	1.0704028936708594	70.16598065990023	-36.87293137319029
11	1008.0	720.0		(40.87035688273853, 13.01456664238893, 85.85651857246904)	#280d55	40.87035688273853	13.01456664238893	85.85651857246904	262.9448466184058	216.3458063640451	85.85651857246904	32.57003306459847	67.69338423972226	-51.11951691653387	41.23229424617626	18.71851579024035	85.12809905316824	20.649947871366194	1.0540736630533782	1.332025989600625	1.2996472945985191	84.82687828516661	-37.058740553215706
12	1080.0	792.0		(38.92134013109978, 13.51128914785142, 77.92571012381646)	#260d4d	38.92134013109978	13.51128914785142	77.92571012381646	263.6686604629075	210.7863672050247	77.92571012381646	32.54780776073637	62.33588448717492	-46.880056321068174	38.84509832483613	18.69283116533139	77.28156591405681	13.866828231122755	1.0533543789369655	1.2266046254625858	1.1918645175732545	77.99680875180047	-36.945203830972176
13	1152.0	864.0		(42.423160961398395, 13.57101238164603, 86.41879096868172)	#2a0d56	42.423160961398395	13.57101238164603	86.41879096868172	263.7636472705459	214.95537407398044	86.41879096868172	33.195778538445616	67.31903968806913	-50.336882997559826	42.27812090313182	19.451349002184994	85.69031318281137	19.964320736637116	1.0743248498559503	1.324659883186126	1.279749844137154	84.05744996390179	-36.78679548453677
14	1224.0	936.0		(37.41369264384559, 15.15877640203933, 68.918426802622)	#250f44	37.41369264384559	15.15877640203933	68.918426802622	264.83823768492925	198.91212681638044	68.918426802622	33.378334469438094	53.94132714667552	-40.229093294256465	36.81561544064093	19.66869401310998	68.38083029861616	4.085575294045551	1.0802329617240503	1.0614220352534751	1.0227724246572734	67.29076252817072	-36.715337988510505
15	1296.0	1008.0		(38.39548434085943, 15.144209759650401, 70.92862345229425)	#260f46	38.39548434085943	15.144209759650401	70.92862345229425	265.0083559640693	200.5540894388253	70.92862345229425	33.53123734391018	55.38782052564706	-41.16993157054101	37.694217042971594	19.851976139839767	70.3707793153678	5.582718700707074	1.085181402908206	1.0898851826675868	1.0466920153377646	69.01285335431595	-36.623531851244884
16	1368.0	1080.0		(41.84413692643846, 14.29278951201748, 82.82374362709396)	#290e52	41.84413692643846	14.29278951201748	82.82374362709396	264.12166686150937	210.99496996930978	82.82374362709396	33.5686838209287	63.985232743414194	-47.800099925553994	41.49914056809905	19.89703550619082	82.1384340859432	15.878865972987944	1.086393294376694	1.2590594180230086	1.2152554307431698	79.86838900417254	-36.761530758095226
17	1440.0	1152.0		(41.26656955571741, 14.946103423160961, 76.80189366351055)	#290e4c	41.26656955571741	14.946103423160961	76.80189366351055	265.53080256217027	205.37548957315857	76.80189366351055	33.869564976386805	59.79287784261303	-43.979648883551405	40.21428987618354	20.261563364894393	76.18333576110706	10.532133011764143	1.0961308006619481	1.1765650096223152	1.1181254271675918	74.22531749088115	-36.33571752319156
18	1512.0	1224.0		(41.23743627093955, 15.190094683175529, 77.54187909686817)	#290f4d	41.23743627093955	15.190094683175529	77.54187909686817	265.0648880374727	205.04668200817167	77.54187909686817	34.03387101746349	59.560624235750645	-44.112987203737774	40.42364894391842	20.46249219227968	76.91836125273124	10.443738076797942	1.1014482859170598	1.1719948755686886	1.1215153807029405	74.11763352529154	-36.52513218961736
19	1584.0	1296.0		(39.40786598689002, 16.367807720320467, 68.99271667880554)	#271044	39.40786598689002	16.367807720320467	68.99271667880554	266.26899548813907	194.5038901263631	68.99271667880554	34.471878295643364	52.48918760500426	-38.395984679046855	38.182418062636565	21.004609613983977	68.46646758922068	4.053315097803406	1.1156236456791881	1.0328477863551933	0.9761680199960888	65.0335794409852	-36.18557252495767
20	1656.0	1368.0		(40.0094683175528, 16.40422432629279, 68.74726875455208)	#281044	40.0094683175528	16.40422432629279	68.74726875455208	267.05831605604794	194.1528233923085	68.74726875455208	34.57853458109097	52.63393887854745	-38.06377023209906	38.43940276766206	21.13805091769847	68.22383831026949	4.294212187654078	1.1190753947537575	1.0356961069193493	0.967721899350872	64.95523170732822	-35.873671728207796
21	1728.0	1440.0		(43.298616168973055, 15.62053896576839, 78.55280407865988)	#2b0f4e	43.298616168973055	15.62053896576839	78.55280407865988	266.3884452468578	204.29223109232012	78.55280407865988	34.61810188043011	60.06295105796355	-43.671136891088615	41.76924981791697	21.18769826656956	77.92348142753096	10.866507542810844	1.1203559230255224	1.181879333111712	1.1102819106294732	74.26120310869953	-36.02050383212893
22	1800.0	1512.0		(42.54479242534596, 16.81646030589949, 72.71595047341587)	#2a1048	42.54479242534596	16.81646030589949	72.71595047341587	267.61563517915306	196.0281052494516	72.71595047341587	35.22876114875501	54.81721715707061	-39.305101575262015	40.603241077931536	21.963814821558632	72.15695557174071	5.892766986494228	1.1401188704736895	1.0786572240534051	0.999281135806025	67.45234100227434	-35.641321811772016
23	1872.0	1584.0		(44.56227239621267, 16.227967953386745, 79.55571740713765)	#2c104f	44.56227239621267	16.227967953386745	79.55571740713765	266.8453921264189	202.9844822850865	79.55571740713765	35.19114194914434	59.813604595698344	-43.240317225130994	42.77732702112163	21.91546378732702	78.92243991260014	10.70384299145835	1.1389013891326019	1.1769728570670803	1.0993288804152819	73.80645180782305	-35.8638347767261
24	1944.0	1656.0		(42.61689730517116, 17.24908958485069, 71.83831026948289)	#2a1147	42.61689730517116	17.24908958485069	71.83831026948289	267.8822163813692	193.77197518097208	71.83831026948289	35.50321235285822	53.620475768021755	-38.3201318043253	40.59715950473416	22.318713932993443	71.29241806263657	5.483338505736399	1.1490010163856912	1.0551085323910312	0.9742395592170022	65.90590203532511	-35.551679129751705
25	2016.0	1728.0		(41.980335032774946, 17.813546977421705, 70.74945375091042)	#291146	41.980335032774946	17.813546977421705	70.74945375091042	267.3917530028481	190.79520069179216	70.74945375091042	35.75911444798053	51.712394176102016	-37.23835932195205	40.24245447924254	22.653052148579754	70.22009468317553	5.366979590560964	1.1572828519691434	1.0175625550512808	0.9467368994719375	63.72493323978741	-35.757853328840184
26	2088.0	1800.0		(46.359796067006556, 17.22286962855062, 80.6380189366351)	#2e1150	46.359796067006556	17.22286962855062	80.6380189366351	267.56779106226094	200.5364626612233	80.6380189366351	36.062199648152884	59.098032636051734	-42.33639734986339	44.18299344501092	23.0533345375091	80.00386744355426	10.207973080887774	1.1670916884087412	1.1628923016570671	1.0763478921101008	72.69764784377385	-35.61689343632969
27	2160.0	1872.0		(45.102694828841955, 18.058266569555716, 71.27967953386744)	#2d1247	45.102694828841955	18.058266569555716	71.27967953386744	270.48896309170283	190.39732494099135	71.27967953386744	36.32936375956917	53.0971608512279	-36.571009309230895	41.95431900946832	23.410062658412237	70.74746540422431	6.504107713661034	1.1757379999736828	1.0448110848968037	0.9297703925309687	64.47284088945531	-34.557376308965516
28	2232.0	1944.0		(44.059723233794614, 18.844865258557903, 69.9905316824472)	#2c1245	44.059723233794614	18.844865258557903	69.9905316824472	269.5800521196759	186.34156113094062	69.9905316824472	36.65573546781256	50.523088817118754	-35.24598639985288	41.42927895120175	23.850817108521486	69.4790750182083	7.066295920427405	1.1863004645970001	0.9941601847084577	0.8960834067508426	61.60245174439962	-34.900451169959666
29	2304.0	2016.0		(42.47924253459578, 18.873270211216315, 64.27458120903133)	#2a1240	42.47924253459578	18.873270211216315	64.27458120903133	271.1964194045175	180.1230608845426	64.27458120903133	36.42112902276227	47.20547467098402	-32.13173191947662	39.520458849235254	23.53343506919155	63.820568099053176	9.768276449922439	1.1787078264679687	0.9288783508076935	0.8169075331462303	57.103459046348725	-34.2422604886642
30	2376.0	2088.0		(46.46613255644574, 18.8557902403496, 71.20174799708667)	#2e1247	46.46613255644574	18.8557902403496	71.20174799708667	271.6475351671745	187.47038666121114	71.20174799708667	36.98309620516345	52.257238059302104	-35.40254445103563	42.85404952658413	24.29843005098325	70.6782884195193	7.384529078782986	1.1968949374633593	1.02828363541753	0.9000636917758262	63.12019552563289	-34.11633669050171
31	2448.0	2160.0		(48.099781500364166, 19.54406409322651, 73.07137654770575)	#301349	48.099781500364166	19.54406409322651	73.07137654770575	272.0087627393085	186.79632601393442	73.07137654770575	37.606720810952055	52.56639729196283	-35.42832512267895	44.24182811361981	25.166564734158776	72.53610342316095	7.955540824245436	1.2170774859824243	1.0343670679043848	0.9007191318538081	63.3907906975037	-33.97890082092752
32	2520.0	2232.0		(43.721048798252006, 19.56445739257101, 64.40349599417334)	#2b1340	43.721048798252006	19.56445739257101	64.40349599417334	272.3244103696966	177.5362449958157	64.40349599417334	36.99592783003019	46.66904493208426	-31.22672726496224	40.368994901675165	24.31608835396941	63.95510560815732	10.959798589093884	1.1973102111537293	0.9183228384509947	0.793898965738226	56.1525444708718	-33.78687849174794
33	2592.0	2304.0		(44.383831026948286, 19.938091769847052, 64.48725418790968)	#2c1340	44.383831026948286	19.938091769847052	64.48725418790968	272.92417356047474	176.15940637670684	64.48725418790968	37.300549908983	46.39099135392766	-30.756864268960538	40.82633648943918	24.73781184268026	64.04176256372907	11.582261955097701	1.207168786058209	0.9128514826196118	0.7819533095892718	55.66065736639707	-33.54406672366995
34	2664.0	2376.0		(42.994901675163874, 20.591405680990533, 59.26219956300073)	#2a143b	42.994901675163874	20.591405680990533	59.26219956300073	274.7603352481401	166.39700369928838	59.26219956300073	37.46480764080641	42.205567147850346	-27.082580707744274	39.30327749453751	24.967222906045155	58.875491624180626	16.352228592125023	1.2124847078665948	0.8304934518812536	0.6885394242875107	50.147543071053704	-32.687585740187835
35	2736.0	2448.0		(49.76474872541879, 20.398397669337218, 74.7305171158048)	#31144a	49.76474872541879	20.398397669337218	74.7305171158048	272.4298238558674	185.39535110374737	74.7305171158048	38.311934665133386	52.51359294758395	-35.17525418372096	45.65433357611071	26.172911245447924	74.18719592134012	8.666448184849422	1.2399005316034888	1.0333280186698628	0.8942851320627835	63.20582213019555	-33.815418051335584
36	2808.0	2520.0		(49.80480699198834, 20.252731245447926, 75.9905316824472)	#31144b	49.80480699198834	20.252731245447926	75.9905316824472	271.8118858457035	187.03829012316098	75.9905316824472	38.24416224724272	53.27886843838914	-36.00925170202447	45.88080844865259	26.075054908958485	75.4331536780772	8.428817408247667	1.2377071926947345	1.0483866075468349	0.9154884352969435	64.30632962792178	-34.05333194680012
37	2880.0	2592.0		(46.84122359796067, 20.831026948288418, 66.00291332847779)	#2e1442	46.84122359796067	20.831026948288418	66.00291332847779	274.5482981570758	174.52003928405907	66.00291332847779	38.132409388040315	46.770440225316456	-30.278784345684073	42.6104005826657	25.914228601602332	65.55119446467589	12.276107851862243	1.2340905016885406	0.9203180284880323	0.7697987487411593	55.7160556780749	-32.918675579103706
38	2952.0	2664.0		(47.595047341587765, 20.956300072833212, 68.36635105608157)	#2f1444	47.595047341587765	20.956300072833212	68.36635105608157	273.7127845884413	176.83498993256416	68.36635105608157	38.31305297517075	47.90884549100835	-31.421669158015263	43.491296431172614	26.174528018936638	67.89225054624909	11.226503588018293	1.2399367238036985	0.9427188201995214	0.7988551100680706	57.29379345930132	-33.25941161992014
39	3024.0	2736.0		(51.83102694828842, 20.77713037144938, 76.06991988346687)	#33144c	51.83102694828842	20.77713037144938	76.06991988346687	273.69759078994167	185.35133660143237	76.06991988346687	38.783439788848256	53.3769320859519	-35.127434065573816	47.052097596504005	26.860500801165333	75.51699198834669	9.29460972491765	1.255159992099486	1.0503162396468648	0.8930693676947674	63.89861894391425	-33.34897085078866
40	3096.0	2808.0		(49.040786598689, 21.4326292789512, 68.06045156591405)	#311544	49.040786598689	21.4326292789512	68.06045156591405	275.52577319587624	174.6990272560917	68.06045156591405	38.75187502931834	47.72515766301561	-30.481780750512776	44.28619082301529	26.814098630735614	67.59417334304442	12.23080074068921	1.2541384524027008	0.9391043316699902	0.7749596685671352	56.62887630601572	-32.56613441388952
41	3168.0	2880.0		(44.17188638018936, 21.240349599417335, 58.713765477057535)	#2c153a	44.17188638018936	21.240349599417335	58.713765477057535	276.71648753182643	162.7509489666807	58.713765477057535	37.98064822320333	41.518621207326575	-25.829861141973232	39.97148579752367	25.696886074289875	58.33903131828113	17.860711844258294	1.2291790099927327	0.8169761804890018	0.6566906570700258	48.89762400742072	-31.8868643969393
42	3240.0	2952.0		(52.18718135469774, 22.582665695557175, 71.10997815003641)	#341647	52.18718135469774	22.582665695557175	71.10997815003641	276.6035300474275	174.0186820165106	71.10997815003641	39.769797067971865	48.59576309015612	-30.565847977642946	46.794340859431905	28.337622163146392	70.62470502549162	12.669005259137323	1.2870817659651463	0.9562355339087759	0.7770969685827538	57.4092262002107	-32.169143502210844
43	3312.0	3024.0		(53.11653313911143, 21.6190823015295, 75.56809905316824)	#35154b	53.11653313911143	21.6190823015295	75.56809905316824	275.0302408467437	182.04770854416654	75.56809905316824	39.39269542737489	52.363233856335675	-33.79704570730764	47.842636562272396	27.766664224326295	75.02860888565185	10.25535985063914	1.2748775134591965	1.030369351149176	0.859245972348346	62.32293765890004	-32.83959972658483
44	3384.0	3096.0		(47.83394027676621, 22.35032774945375, 63.40349599417334)	#2f163f	47.83394027676621	22.35032774945375	63.40349599417334	277.24479296029523	165.1101053381273	63.40349599417334	39.078303823903305	43.64875059438825	-27.018521170162224	43.04793153678077	27.29655783685361	62.99296431172614	16.43101721544751	1.2647027645282622	0.8588914686171616	0.6869107937813249	51.33433465696826	-31.757454943724877
45	3456.0	3168.0		(49.44719592134013, 22.38820101966497, 64.90167516387473)	#311640	49.44719592134013	22.38820101966497	64.90167516387473	278.18882664336746	167.03630344518012	64.90167516387473	39.3008329075489	45.06739968053958	-27.58504046937553	44.14980335032775	27.628749577567373	64.47654042243262	15.546759421087387	1.2719045394195865	0.8868067143106676	0.7013138108474406	52.8394262995217	-31.470139281683643
46	3528.0	3240.0		(49.99708667152221, 22.534595775673708, 65.27967953386744)	#311641	49.99708667152221	22.534595775673708	65.27967953386744	278.54827991616827	166.97380312175744	65.27967953386744	39.447401558044476	45.26868145426249	-27.57063672390354	44.54023306627822	27.849013029861617	64.85222869628551	15.564365419301247	1.2766479842300427	0.8907674049578121	0.7009476143345642	53.003712416857624	-31.343270222629886
47	3600.0	3312.0		(51.98252002913328, 22.937363437727605, 69.80772032046613)	#331645	51.98252002913328	22.937363437727605	69.80772032046613	277.18148338072814	171.21230932954947	69.80772032046613	39.92555545976316	47.40722873110326	-29.52362241123927	46.54356154406409	28.575716693372176	69.33901675163875	13.760540592140963	1.2921226211052415	0.9328483347965953	0.7505997377902648	55.848810338668564	-31.913257345024608
48	3672.0	3384.0		(54.18718135469774, 23.243991260014568, 74.6285506190823)	#36174a	54.18718135469774	23.243991260014568	74.6285506190823	276.13130926563764	175.57707509881422	74.6285506190823	40.37244010198839	49.83499665317215	-31.580687891612836	48.68306627822287	29.266225477057535	74.11470502549162	12.280734239002566	1.3065852816391863	0.9806203586839289	0.8028979547461221	58.99887065977738	-32.362640646172856
49	3744.0	3456.0		(47.900218499635834, 23.158048069919882, 61.1959213401311)	#2f173d	47.900218499635834	23.158048069919882	61.1959213401311	279.0276873587868	158.50170193520745	61.1959213401311	39.50839148922748	41.449240179646544	-24.85500764694638	42.88928623452294	27.94101256372906	60.81554260742899	19.27563250811754	1.2786218195050618	0.8156109461593407	0.6319062736512581	48.33022777310064	-30.948979302382945
50	3816.0	3528.0		(55.78077203204661, 23.15659140568099, 76.36635105608157)	#37174c	55.78077203204661	23.15659140568099	76.36635105608157	276.7874399441532	177.67627395065378	76.36635105608157	40.519402115629525	51.39318508276502	-32.31560787288461	49.784391842680265	29.495712396212674	75.83425345957757	11.921663555896682	1.3113414569780684	1.0112813680015096	0.8215823403393149	60.70879660432566	-32.16134034887529
51	3888.0	3600.0		(48.36489439184268, 22.827385287691186, 61.68463219227968)	#30163d	48.36489439184268	22.827385287691186	61.68463219227968	279.43281288073325	160.63316921115086	61.68463219227968	39.38813767888027	42.453088266234396	-25.379030679194912	43.11221412964312	27.759810808448652	61.29605972323379	18.351807379202743	1.2747300096896588	0.835364010006919	0.6452288783480338	49.46069046784734	-30.871553452804207
52	3960.0	3672.0		(50.10415149308084, 23.246904588492352, 64.96431172614712)	#321740	50.10415149308084	23.246904588492352	64.96431172614712	278.62739620796816	163.75050450692856	64.96431172614712	39.83902930805149	44.027119245323206	-26.70196629109085	44.75043699927166	28.443287611070648	64.54713765477057	16.900133395593553	1.289322349533403	0.8663367586164131	0.6788627973018433	51.49157438700492	-31.23635342177545
53	4032.0	3744.0		(50.22942461762564, 23.603058994901676, 64.69628550619082)	#321740	50.22942461762564	23.603058994901676	64.69628550619082	278.87701387781146	161.9686923042284	64.69628550619082	40.04028734277649	43.41005053681091	-26.188492578626168	44.868623452294244	28.75194791697014	64.28535324107791	17.642359448065935	1.295835723144684	0.8541944855370099	0.6658083953531357	50.697826690591334	-31.10181532601329
54	4104.0	3816.0		(51.32702112163146, 23.569555717407138, 65.8572469045885)	#331741	51.32702112163146	23.569555717407138	65.8572469045885	279.38375157162295	163.73841542987324	65.8572469045885	40.15657876290089	44.50795058471224	-26.715361133518023	45.62825200291333	28.931312527312453	65.43436999271668	16.87464596540616	1.2995992969472985	0.8757982421553738	0.6792033437657402	51.910193466654235	-30.973780244300936
55	4176.0	3888.0		(55.747997086671525, 23.73852876911872, 76.67297887836854)	#37174c	55.747997086671525	23.73852876911872	76.67297887836854	276.2820071822672	176.05008929249945	76.67297887836854	40.818167045505305	50.55048317031624	-31.97672094782962	50.01005826656956	29.965937581937364	76.14363437727603	12.352281565048546	1.3210104752256533	0.9946992328124515	0.8129665806082192	59.81523243562455	-32.31621912466744
56	4248.0	3960.0		(57.924981791697014, 25.214857975236708, 76.23015294974509)	#39194c	57.924981791697014	25.214857975236708	76.23015294974509	278.4709611101593	170.65294657188718	76.23015294974509	41.79967436321674	49.12078899404565	-30.04304137151408	51.44587764020393	31.54586117261471	75.72000000000001	14.422813213316768	1.3527752883482507	0.9665666490841941	0.7638052899394869	57.57982499320454	-31.450606847431505
57	4320.0	4032.0		(53.94464675892207, 24.830298616168974, 67.67589220684633)	#351843	53.94464675892207	24.830298616168974	67.67589220684633	280.7710745066041	161.44044813224423	67.67589220684633	41.115042764136845	44.579477723966896	-26.1934529344085	47.66544792425346	30.438113466860887	67.24743627093956	17.775362371062826	1.3306183523680835	0.8772057062601611	0.6659345059535798	51.70519133287038	-30.437111400970956
58	4392.0	4104.0		(52.31318281136198, 24.39402767662054, 65.64020393299344)	#341841	52.31318281136198	24.39402767662054	65.64020393299344	280.61344493298725	160.23373352270207	65.64020393299344	40.69616976965128	43.630576327822745	-25.654860122786104	46.32364894391843	29.773327414420972	65.22774217042972	18.296675741001046	1.3170622411177253	0.8585338473270006	0.6522414835477116	50.61421775171169	-30.455607452333002
59	4464.0	4176.0		(58.66132556445739, 25.469045884923524, 76.1740713765477)	#3a194c	58.66132556445739	25.469045884923524	76.1740713765477	279.27691114366974	169.73992943673687	76.1740713765477	42.00429276844687	49.064389782655205	-29.6599955180217	51.87426802621995	31.8820780407866	75.66702112163146	14.831692161776584	1.3593974146292183	0.9654568624158395	0.7540668468315174	57.33262316407115	-31.15345094473106
60	4536.0	4248.0		(52.16751638747269, 24.539694100509834, 65.22869628550619)	#341841	52.16751638747269	24.539694100509834	65.22869628550619	280.73998496402106	159.06642548487588	65.22869628550619	40.75209127535555	43.164453927124754	-25.30190890147268	46.215127458120904	29.861513903860164	64.82180626365623	18.776765305492695	1.318872045432147	0.849361796630495	0.6432681573589254	50.03355550913105	-30.3777511518161
61	4608.0	4320.0		(58.54624908958485, 25.794610342316098, 74.64894391842681)	#3a194a	58.54624908958485	25.794610342316098	74.64894391842681	280.2236235967619	166.88588488969978	74.64894391842681	42.14218070358229	47.96858743256232	-28.555870950020477	51.613780043699926	32.109989417334305	74.1604005826657	15.833162829102896	1.3638599228677206	0.943894382918284	0.7259959143529198	55.82493301374932	-30.76548909994133
62	4680.0	4392.0		(58.87472687545521, 25.178441369264384, 78.3495994173343)	#3a194e	58.87472687545521	25.178441369264384	78.3495994173343	278.0239438934853	173.05315410786994	78.3495994173343	41.89785084885096	50.384739327347326	-31.060671839056276	52.32385287691187	31.70688242534596	77.8178878368536	13.769433674267487	1.3559526031404376	0.9914378342440324	0.7896772223014784	59.18941875181986	-31.65257974872875
63	4752.0	4464.0		(54.72833211944647, 25.075018208302986, 71.68099053168245)	#361947	54.72833211944647	25.075018208302986	71.68099053168245	278.1753398968589	165.79741510699264	71.68099053168245	41.351787226412796	46.10060446728797	-28.190310477258286	48.92633648943919	30.81818665695557	71.21493080844866	15.990495621101287	1.338280183784216	0.9071374400379396	0.7167020143300917	54.036648092322956	-31.445596683433934
64	4824.0	4536.0		(54.14129643117261, 25.275309541150765, 67.4857975236708)	#361943	54.14129643117261	25.275309541150765	67.4857975236708	281.03148994909844	159.49540244771094	67.4857975236708	41.360615604183955	43.91956405236944	-25.656402623994566	47.861740713765485	30.832420728332117	67.0636926438456	18.550337652861195	1.338565899198677	0.8642203581152418	0.6522806996366619	50.86432052190117	-30.292104284663928
65	4896.0	4608.0		(54.28696285506191, 25.411507647487255, 68.0)	#361944	54.28696285506191	25.411507647487255	68.0	280.6806443889592	159.70684632192277	68.0	41.44847283461217	43.979105301498734	-25.820120286869617	48.078179169701386	30.974312629278952	67.57411507647487	18.457824536927063	1.341409248866745	0.8653919717401811	0.6564430084859604	50.99843443429151	-30.417183070948568
66	4968.0	4680.0		(51.05535324107793, 24.919883466860888, 63.2680262199563)	#33183f	51.05535324107793	24.919883466860888	63.2680262199563	280.89189394514926	154.561110663428	63.2680262199563	40.809810832636714	41.205032117873905	-23.963142002520076	45.39589220684632	29.952718310269482	62.884544792425345	20.66178561720336	1.3207400406243073	0.8108055801873988	0.6092317485023494	47.666412141758286	-30.180511419205597
67	5040.0	4752.0		(55.809176984705026, 25.847778587035688, 71.40422432629279)	#371947	55.809176984705026	25.847778587035688	71.40422432629279	279.460582903004	162.6919663803831	71.40422432629279	41.853645250692125	45.35695222818647	-27.166466283779744	49.64015294974509	31.63431227967953	70.94865986890022	17.259114271608237	1.354521964225017	0.8925043393171953	0.690672106060078	52.87031308567911	-30.919425716300076
68	5112.0	4824.0		(61.62709395484341, 26.601602330662782, 79.8353969410051)	#3d1a4f	61.62709395484341	26.601602330662782	79.8353969410051	279.47735668354085	170.03256883244842	79.8353969410051	42.89056379834365	50.041808849203896	-30.17650942257697	54.41085214857976	33.36593882010197	79.30305899490168	15.107825801275144	1.3880800674557763	0.9846898733517895	0.7671985417138032	58.436327347217315	-31.091067453347208
69	5184.0	4896.0		(53.9686817188638, 25.740713765477057, 67.43044428259286)	#351943	53.9686817188638	25.740713765477057	67.43044428259286	280.625786163522	157.6569959603379	67.43044428259286	41.57497391338193	43.09417159134582	-25.255767251957483	47.91036416605972	31.17937908958485	67.0135469774217	19.28309147411575	1.3455032408874037	0.8479788269515697	0.6420950658749301	49.94958863323506	-30.372858689089078
70	5256.0	4968.0		(54.74654042243263, 25.903860160233066, 67.50837581937364)	#361943	54.74654042243263	25.903860160233066	67.50837581937364	281.5955044377921	157.15311417751838	67.50837581937364	41.7413160106566	43.28082432705238	-25.017749406119293	48.35767662053897	31.45040528769119	67.09233066278223	19.476289162933018	1.3508866196345646	0.8516516569892989	0.6360437714169866	49.991174618891996	-30.02933416393929
71	5328.0	5040.0		(54.76474872541879, 26.122359796067006, 66.59504734158776)	#361a42	54.76474872541879	26.122359796067006	66.59504734158776	282.4618042433731	154.97451741674416	66.59504734158776	41.84578983701706	42.616856551021904	-24.276841015549888	48.25166788055353	31.621428033503275	66.19032046613255	20.342479887000465	1.3542677371368574	0.8385865348379536	0.617207138298542	49.04652354637038	-29.668152942661905
72	5400.0	5112.0		(60.72978878368536, 26.74654042243263, 78.52221412964312)	#3c1a4e	60.72978878368536	26.74654042243263	78.52221412964312	279.3813301823093	168.1409132648802	78.52221412964312	42.85818341269035	48.95260195265166	-29.50944178513304	53.753466860888565	33.310931296431164	78.00445739257101	15.588895516351618	1.3870321314082763	0.9632571748605763	0.7502392137973489	57.1591146922773	-31.082270953742903
73	5472.0	5184.0		(56.184268026219954, 26.501820830298616, 68.35615440640932)	#381a44	56.184268026219954	26.501820830298616	68.35615440640932	282.5510736783489	156.13597860483947	68.35615440640932	42.196238139657034	43.438128891873816	-24.754369118211716	49.41708667152221	32.19963507647487	67.93761107064822	19.866066568026447	1.3656093997425387	0.8547469929808184	0.6293476698245447	49.99649819805099	-29.677799350844364
74	5544.0	5256.0		(58.05316824471959, 26.728332119446467, 71.75528040786598)	#3a1a47	58.05316824471959	26.728332119446467	71.75528040786598	281.7414512633043	160.01431181485992	71.75528040786598	42.5262480646046	45.28587913206194	-26.21893371852351	51.0828914785142	32.750524828841954	71.30501092498179	18.379387674083887	1.3762896090546854	0.8911058095751455	0.6665823217808184	52.328226934418986	-30.06933441375819
75	5616.0	5328.0		(58.36343772760379, 26.825928623452295, 71.17334304442826)	#3a1a47	58.36343772760379	26.825928623452295	71.17334304442826	282.66879075038185	158.88800769537764	71.17334304442826	42.60240148184808	45.085529933810434	-25.744913969576523	51.14879096868172	32.87853462490896	70.7298689002185	18.828007712264018	1.3787541847371434	0.8871634695361014	0.6545309855893772	51.91825887598132	-29.727398481391003
76	5688.0	5400.0		(56.083758193736344, 26.667152221412966, 69.16897305171157)	#381a45	56.083758193736344	26.667152221412966	69.16897305171157	281.5275469111473	156.6882351082985	69.16897305171157	42.27154855297341	43.43982368207428	-25.117482117063815	49.58165331391114	32.32480333576111	68.74395484340859	19.644007233212083	1.368046693038281	0.8547803419501347	0.6385793460033752	50.178742405830796	-30.037070491943638
77	5760.0	5472.0		(55.23306627822287, 26.491624180626367, 67.58557902403496)	#371a43	55.23306627822287	26.491624180626367	67.58557902403496	281.96448193966893	155.04725470122312	67.58557902403496	42.08468574238386	42.676317096054575	-24.47665331154529	48.79372177713037	32.01482592862345	67.17463947560087	20.301594459896076	1.3619991963453575	0.8397565604206436	0.6222871062947567	49.19730275346994	-29.83607480725611
78	5832.0	5544.0		(57.368536052439914, 27.131099781500364, 69.64238892935178)	#391b45	57.368536052439914	27.131099781500364	69.64238892935178	282.67680921052636	155.65776676183603	69.64238892935178	42.63540421343785	43.58083447909511	-24.777716495048587	50.44970138383103	32.934113882010195	69.21727603787328	20.050170461025285	1.3798222619512073	0.8575550598720647	0.6299412465438153	50.13206926313024	-29.620229418510238
79	5904.0	5616.0		(62.19300801165331, 27.885651857246906, 80.5768390386016)	#3e1b50	62.19300801165331	27.885651857246906	80.5768390386016	279.06614140576403	166.75080446886975	80.5768390386016	43.56020220811557	48.68108914710573	-29.434152451386964	55.23449380917698	34.51713199563001	80.04992716678805	16.213265915013512	1.4097517743929342	0.9579145240600813	0.7483250803153175	56.88776468696889	-31.15850753127342
80	5976.0	5688.0		(61.279679533867444, 28.16678805535324, 77.17115804806993)	#3d1c4d	61.279679533867444	28.16678805535324	77.17115804806993	280.54278198058944	161.92726225980596	77.17115804806993	43.5777749070469	46.6735475724428	-27.52379623606882	54.19297887836854	34.547692913328476	76.68111434814276	17.81584752975876	1.4103204848727653	0.9184114384530001	0.6997567557943424	54.18467866696007	-30.528221937290766
81	6048.0	5760.0		(57.63874726875455, 27.230152949745083, 70.5142024763292)	#391b46	57.63874726875455	27.230152949745083	70.5142024763292	282.1521479412408	156.5277949925632	70.5142024763292	42.71692589672994	43.88870279863871	-25.158784121370825	50.78717407137654	33.07167133284778	70.08136198106337	19.713415918714777	1.3824605724237677	0.8636130906177947	0.6396293957964267	50.58836478690508	-29.823083544774164
82	6120.0	5832.0		(65.02403495994173, 28.467589220684633, 84.26438455935907)	#411c54	65.02403495994173	28.467589220684633	84.26438455935907	279.3102638071245	168.8516789835343	84.26438455935907	44.13722990578101	50.38465844767332	-30.421106796924825	57.5396067006555	35.530103357611075	83.70641660597234	15.96444168221555	1.4284262933212732	0.9914362427468866	0.773417112134884	58.85624474631901	-31.122620987740056
83	6192.0	5904.0		(58.97815003641661, 28.093954843408593, 73.0233066278223)	#3a1c49	58.97815003641661	28.093954843408593	73.0233066278223	281.2436778627934	156.89490429977758	73.0233066278223	43.28282711355298	44.203199056132625	-25.664204544790948	52.21308084486525	34.037129876183535	72.57401310997817	19.5954278281218	1.4007750017447311	0.8698015415767615	0.6524790533353528	51.11334661038105	-30.139282847977462
84	6264.0	5976.0		(59.26292789512018, 27.9278951201748, 72.19956300072833)	#3b1b48	59.26292789512018	27.9278951201748	72.19956300072833	282.4673850456527	156.36210027236962	72.19956300072833	43.22863002094238	44.28999480226986	-25.275883661577137	52.13639475600874	33.94386369992717	71.7568463219228	19.805736426382246	1.3990210051239234	0.8715094513073809	0.6426064994509145	50.994842233883546	-29.712996507443066
85	6336.0	6048.0		(66.16824471959214, 29.327021121631464, 84.47851420247633)	#421d54	66.16824471959214	29.327021121631464	84.47851420247633	280.08002852501886	166.4758296045315	84.47851420247633	44.642420809208126	49.75952759397034	-29.66778311514151	58.40951930080117	36.43307283321195	83.92699927166788	16.83520534870916	1.4447759367207902	0.9791353280654047	0.7542648363693432	57.9326155230555	-30.8043762217228
86	6408.0	6120.0		(63.14056809905317, 28.25200291332848, 81.7647487254188)	#3f1c51	63.14056809905317	28.25200291332848	81.7647487254188	279.118043362868	166.89038240560114	81.7647487254188	43.83384280254803	48.99722330730677	-29.60823286579153	56.04994901675164	34.995072782228696	81.22962126729789	16.28512941015471	1.4186076863031691	0.9641352045936046	0.7527508486572383	57.24836543746051	-31.143892702907635
87	6480.0	6192.0		(59.71813546977422, 27.90531682447196, 76.47050254916242)	#3b1b4c	59.71813546977422	27.90531682447196	76.47050254916242	279.3032393521296	161.94639693696783	76.47050254916242	43.291156769908895	46.05654999219205	-27.62256127583558	53.20663510560816	34.05147926438456	75.98485069191551	17.702908969837292	1.401044576889762	0.9062705649888481	0.7022677285983961	53.70485721627586	-30.953356105198527
88	6552.0	6264.0		(60.23015294974508, 28.000728332119447, 78.30298616168973)	#3c1c4e	60.23015294974508	28.000728332119447	78.30298616168973	278.4429160935351	163.81336619849316	78.30298616168973	43.39984371805598	46.80566758835197	-28.460979052256576	53.853597960670065	34.23908260742899	77.79996358339403	17.04666907007242	1.4045620449049854	0.9210112094190113	0.7235834111516565	54.77953857969498	-31.302401473775078
89	6624.0	6336.0		(60.745083758193736, 28.85142024763292, 75.22869628550619)	#3c1c4b	60.745083758193736	28.85142024763292	75.22869628550619	281.26201394559956	157.20338080531326	75.22869628550619	43.83017199011259	44.76544279209993	-25.9945708578168	53.75477057538237	34.98863232337946	74.76492352512746	19.53944315426664	1.4184888867089984	0.8808650048266774	0.6608781875770081	51.765457425341374	-30.143044444502042
90	6696.0	6408.0		(58.995630007283324, 28.155863073561544, 71.8353969410051)	#3a1c47	58.995630007283324	28.155863073561544	71.8353969410051	282.36276929233645	155.05282368447732	71.8353969410051	43.30648182812982	43.69919491863733	-24.929298207115067	52.003255644573926	34.07789007283321	71.39860160233067	20.300790636518034	1.4015405463050645	0.8598840789243916	0.6337950146128577	50.309934860187695	-29.70367751412482
91	6768.0	6480.0		(60.33139111434814, 28.194464675892206, 76.36999271667881)	#3c1c4c	60.33139111434814	28.194464675892206	76.36999271667881	280.0247940131529	160.85846303501947	76.36999271667881	43.48920448980101	45.900497917562454	-27.226042988247023	53.57666423889294	34.39384241077932	75.88823743627094	18.146513210442482	1.4074540541276883	0.9031998746773457	0.6921867663591653	53.367716138860864	-30.67444905645519
92	6840.0	6552.0		(67.49963583394027, 29.822286962855063, 86.30808448652586)	#431d56	67.49963583394027	29.822286962855063	86.30808448652586	280.0214041647863	166.8890979822955	86.30808448652586	45.005003759790036	50.263695892881046	-30.003963756939346	59.581347414420975	37.09049142024764	85.74322651128914	16.92102163235021	1.4565103165454147	0.9890560209783722	0.7628117923650802	58.537825087201156	-30.834291412432854
93	6912.0	6624.0		(60.298616168973055, 28.578295702840496, 73.96795338674436)	#3c1c49	60.298616168973055	28.578295702840496	73.96795338674436	281.93068035943514	156.47807164378978	73.96795338674436	43.65048335056716	44.4936485721425	-25.58006906760508	53.19918426802622	34.67433287691187	73.51405680990531	19.79317423724214	1.4126735698464374	0.8755168165380782	0.6503400181507499	51.322750284496294	-29.895244662854118
94	6984.0	6696.0		(63.093954843408596, 29.158048069919882, 78.58193736343773)	#3f1d4e	63.093954843408596	29.158048069919882	78.58193736343773	281.1977777450301	160.38153541008222	78.58193736343773	44.226779115066	46.61109258715346	-27.196371681164777	55.67142024763292	35.68906143481428	78.08769847050254	18.51067378559132	1.431324401004104	0.9171824902401153	0.6914324119305112	53.965142312313546	-30.262460309006563
95	7056.0	6768.0		(65.20320466132556, 29.185724690458848, 85.62199563000728)	#411d55	65.20320466132556	29.185724690458848	85.62199563000728	278.2918425026133	168.0788795413367	85.62199563000728	44.49033985769527	49.90285533344518	-30.53004245608737	58.12154406409322	36.159655680990525	85.05763292061178	16.219084076047153	1.4398540956737191	0.9819556372603935	0.7761866597217101	58.5010979623567	-31.457856686095393
96	7128.0	6840.0		(67.45083758193736, 30.024034959941734, 86.23816460305899)	#431e56	67.45083758193736	30.024034959941734	86.23816460305899	279.947397061491	166.2211055276382	86.23816460305899	45.08960310402677	49.94222653805741	-29.82277547970209	59.60599417334305	37.245012418062636	85.67602330662783	17.10524276859248	1.4592482302741072	0.9827303579864197	0.7582053158463594	58.16892580142224	-30.843346827530187
97	7200.0	6912.0		(66.58412235979607, 30.319737800437, 82.06846321922797)	#421e52	66.58412235979607	30.319737800437	82.06846321922797	282.04669885012174	160.79166666666669	82.06846321922797	45.112842840285325	47.78424140480975	-27.57791504130629	58.43903131828114	37.28753488710853	81.55097596504005	18.69314176169422	1.460000344767754	0.9402669427658388	0.701132656097325	55.171325203031344	-29.990709839451007
98	7272.0	6984.0		(57.39985433357611, 28.370721048798252, 70.10560815731974)	#391c46	57.39985433357611	28.370721048798252	70.10560815731974	281.73362186311124	151.8052049244195	70.10560815731974	43.23315764025492	41.96499127810927	-24.031960056400848	50.9419737800437	33.951648616168974	69.68825928623453	21.556175412745397	1.3991675338137843	0.8257595578003922	0.6109813581023719	48.359028082915735	-29.798337457412494
99	7344.0	7056.0		(64.88201019664967, 29.530954115076476, 84.24763292061179)	#401d54	64.88201019664967	29.530954115076476	84.24763292061179	278.76447568085615	165.61596583442838	84.24763292061179	44.606666484248336	48.8209420176432	-29.608555560837658	57.79630735615441	36.36866880553532	83.70046613255644	16.92520273150283	1.4436188088724513	0.9606664570645896	0.752759052759487	57.09773149512413	-31.235656887071066
100	7416.0	7128.0		(67.09031318281136, 30.86817188638019, 83.66059723233795)	#431e53	67.09031318281136	30.86817188638019	83.66059723233795	281.1674300535291	160.9128898020302	83.66059723233795	45.41296436762195	47.79246150816524	-27.91446382650886	59.175506190823015	37.83958771303715	83.13267297887836	18.71379479612008	1.4697132669822774	0.9404286925650207	0.7096889716607742	55.3474178957874	-30.28820575725507
101	7488.0	7200.0		(62.17407137654771, 29.490167516387473, 77.65258557902403)	#3e1d4d	62.17407137654771	29.490167516387473	77.65258557902403	280.71710496468916	158.15850192745998	77.65258557902403	44.281373927219676	45.39420467101329	-26.587443690254496	55.1377640203933	35.786204486525854	77.17096139839767	19.26082050268221	1.433091269140725	0.8932373684392985	0.6759512089824471	52.60728067194025	-30.357560539507972
102	7560.0	7272.0		(63.11580480699199, 29.53823743627094, 77.42825928623452)	#3f1d4d	63.11580480699199	29.53823743627094	77.42825928623452	282.0683466914057	157.71961922320781	77.42825928623452	44.395325001737916	45.69716445724631	-26.26592300505075	55.56924981791697	35.98953046613256	76.94935906773487	19.4716672305699	1.4367791016427087	0.8991988122878899	0.6677769633344536	52.70796477516344	-29.88952856355785
103	7632.0	7344.0		(68.86307356154407, 31.351784413692645, 87.72396212672979)	#441f57	68.86307356154407	31.351784413692645	87.72396212672979	279.9253220325844	163.8652081863091	87.72396212672979	45.81595457083882	49.24632096284692	-29.34640790217129	61.006751638747275	38.58939350327749	87.16024034959942	18.020132132187484	1.4827553587368951	0.969036784782786	0.7460942891638652	57.3272342358879	-30.79116508701287
