# Supplementary material for: Parallel and High Throughput Reaction Monitoring with Computer Vision
Source: Angew Chem Int Ed Engl. 2024 Oct 31;64(1):e202413395. doi: 10.1002/anie.202413395 (PMC11701362; doi:10.1002/anie.202413395)
Supplement: Supplementary file 2 — Supporting Information [file ANIE-64-e202413395-s002.zip › Supporting Info - Machine readable data part 1/Figure 9 - crystal violet mixing analysis/Kineticolor outputs/Config CV Mi.txt]

Kineticolor Version: 0.3.2
Analysis Type: well
Video Name: CV Mixing
Video Path: C:/Users/Barry/Documents/Video Repository/CV Mixing
FPS: 25.0
Number of frames: 191490.0
Video Length (s): 7659.6
Frame Skip: 1800
Start Frame: 4
Start Time: 288.0
End Frame: 106
End Time: 7632.0

Region of Interest Info
Input min X: 340
Input max X: 962
Input min Y: 157
Input max Y: 593
Rotated ROI bounds
X Coordinate: 375
Y Coordinate: 221
Width: 594
Height: 394
angle: -4.0
Well Location Info
Input Well min X: 69
Input Well max X: 528
Input Well min Y: 52
Input Well max Y: 332
Well angle: 0
Number of Wells: 24
Well Layout: (6 x 4)
Well Radius: 21
