# Supplementary material for: Parallel and High Throughput Reaction Monitoring with Computer Vision
Source: Angew Chem Int Ed Engl. 2024 Oct 31;64(1):e202413395. doi: 10.1002/anie.202413395 (PMC11701362; doi:10.1002/anie.202413395)
Supplement: Supplementary file 2 — Supporting Information [file ANIE-64-e202413395-s002.zip › Supporting Info - Machine readable data part 1/Figure 9 - crystal violet mixing analysis/Kineticolor outputs/Well 22 CV Mixing.csv]

frame number	Time (s)	normalised time	Well Coordinates	average color	hexcode	red	green	blue	hue	saturation	value	lightness	a_component	b_component	x	y	z	delta_e	light_ratio	a_ratio	b_ratio	chroma_ab	hue_ab
1	288.0	0.0	(436, 332)	(33.94610342316096, 13.050983248361252, 68.7931536780772)	#210d44	33.94610342316096	13.050983248361252	68.7931536780772	262.49118039041474	206.6230823795962	68.7931536780772	31.348411444621384	56.819779863536645	-43.64022708574711	34.4380262199563	17.34133193736344	68.23573197378005	0.0	1.0	1.0	1.0	71.64465649185806	-37.525934607673896
2	360.0	72.0		(32.922068463219226, 13.214857975236708, 67.61544064093226)	#200d43	32.922068463219226	13.214857975236708	67.61544064093226	261.7356611149788	205.1624369856521	67.61544064093226	31.293183627902224	55.31245767699722	-43.01883682560006	33.75150764748725	17.280721209031316	67.0714348142753	1.6313173024213203	0.9982382578837615	0.9734718756362741	0.9857610672161239	70.0720222064214	-37.873716292278274
3	432.0	144.0		(33.980335032774946, 12.36707938820102, 69.36270939548434)	#210c45	33.980335032774946	12.36707938820102	69.36270939548434	262.75253977381635	209.53457237360215	69.36270939548434	30.84850637786723	58.7690028926065	-44.84209126944349	34.35670065549891	16.797840786598687	68.79275309541151	2.343896970618572	0.984053256808969	1.0343053604528438	1.0275402825318687	73.9229927046267	-37.34445853794798
4	504.0	216.0		(35.33284777858704, 12.871085214857976, 74.97523670793882)	#230c4a	35.33284777858704	12.871085214857976	74.97523670793882	261.70073531998736	211.2238563837538	74.97523670793882	31.498089098130848	60.79008937524849	-47.019848928552	36.298179169701385	17.506310466132557	74.35419519300801	5.216090951959486	1.0047746487497102	1.0698754821163914	1.0774428106472589	76.85246358780279	-37.72119358578169
5	576.0	288.0		(33.96358339402768, 13.734158776402039, 67.23233794610343)	#210d43	33.96358339402768	13.734158776402039	67.23233794610343	262.687977346058	202.90883977900552	67.23233794610343	31.836214595248975	54.48510921920613	-41.850576698006826	34.34621267297888	17.882845695557176	66.69735615440642	2.9818597286927844	1.015560697596729	0.9589109523138304	0.9589908094606414	68.70296861551597	-37.528239569104755
6	648.0	360.0		(35.499635833940275, 13.21849963583394, 71.23962126729789)	#230d47	35.499635833940275	13.21849963583394	71.23962126729789	263.0410604672182	207.68479327689857	71.23962126729789	31.74286408142448	58.36813496345908	-44.42614108357682	35.740480699198834	17.77835683175528	70.65941005098324	1.7806339349011089	1.0125828588635157	1.0272502833281139	1.0180089346530095	73.35203603643492	-37.276101531256586
7	720.0	432.0		(37.01165331391115, 13.495994173343044, 77.90094683175528)	#250d4d	37.01165331391115	13.495994173343044	77.90094683175528	261.90731442529517	210.82237887769028	77.90094683175528	32.24233117591159	61.431056370885415	-47.39284437217199	37.89965768390386	18.342185018208305	77.25689730517115	6.01207950808965	1.0285156309393655	1.0811561839631132	1.0859898661629672	77.58773346688133	-37.64947550203167
8	792.0	504.0		(36.81281864530226, 13.335032774945375, 75.02257829570284)	#240d4b	36.81281864530226	13.335032774945375	75.02257829570284	262.83551955795366	209.67453352231908	75.02257829570284	32.069394747882086	60.45255157239998	-46.06459979554847	37.176656955571744	18.145635149308085	74.40570284049527	4.4265596402091045	1.0229990379108798	1.0639349838663248	1.0555536226939837	76.00301537398187	-37.30725405465115
9	864.0	576.0		(35.787327021121634, 13.605243991260014, 72.88783685360525)	#230d48	35.787327021121634	13.605243991260014	72.88783685360525	262.4505190736532	207.40169872595553	72.88783685360525	32.08294193410989	58.34913579126483	-44.81027295939688	36.33098324836125	18.160981187181353	72.2950109249818	2.0609395770158874	1.0234311869609753	1.0269159073020209	1.0268111774796862	73.5702535695176	-37.52311172069575
10	936.0	648.0		(37.20757465404224, 14.753823743627095, 70.98616168973052)	#250e46	37.20757465404224	14.753823743627095	70.98616168973052	263.9581903195306	202.00058483132233	70.98616168973052	33.08920869969023	55.63851899971334	-41.96385249998542	37.002629278951204	19.32521379461034	70.42383831026949	2.689978450367861	1.0555306369556894	0.9792103935168295	0.9615864834418062	69.68938020331358	-37.02443963042318
11	1008.0	720.0		(37.71740713765477, 13.935178441369265, 77.06846321922797)	#250d4d	37.71740713765477	13.935178441369265	77.06846321922797	262.601924274936	208.89202854037705	77.06846321922797	32.65336381921395	60.40470110280835	-46.220704105169155	38.215127458120904	18.815026270939548	76.43713037144937	4.605803148149243	1.0416273844337482	1.0630928392873322	1.0591306964180494	76.05972260860025	-37.422634444889525
12	1080.0	792.0		(35.40203932993445, 15.224326292789511, 65.11653313911144)	#230f41	35.40203932993445	15.224326292789511	65.11653313911144	264.2655688884996	195.3806834069683	65.11653313911144	33.08947671356848	50.9510087452836	-38.3838653207068	35.08984705025492	19.325530327749455	64.61761107064822	8.068650550999996	1.055539186475933	0.8967125333405375	0.8795523736686276	63.791272201768514	-36.992487073728974
13	1152.0	864.0		(38.8652585579024, 14.669337217771304, 77.94901675163875)	#260e4d	38.8652585579024	14.669337217771304	77.94901675163875	262.94188736576774	207.0111844072358	77.94901675163875	33.34086471999505	59.69876851004252	-45.532232207573806	39.18127458120903	19.623952410779317	77.31621995630007	3.979714696090088	1.063558349005768	1.0506687750888917	1.043354612204679	75.08080401420902	-37.33275471869122
14	1224.0	936.0		(36.85651857246905, 16.005826656955573, 67.80917698470502)	#241043	36.85651857246905	16.005826656955573	67.80917698470502	264.149818631724	194.8092414770896	67.80917698470502	33.85715687281588	51.31519311523233	-38.73405253780676	36.583335761107065	20.246443219227967	67.29114348142751	7.788762904849003	1.080027832754024	0.9031219979816076	0.8875767869332948	64.29289129021312	-37.04646165753464
15	1296.0	1008.0		(37.9796067006555, 15.742898761835397, 69.61835396941005)	#250f45	37.9796067006555	15.742898761835397	69.61835396941005	264.76456989901453	197.3364823300483	69.61835396941005	33.86075339087781	53.299487456733296	-39.82291336058934	37.41397669337218	20.250825054624908	69.07959941733431	5.768553090732087	1.0801425600367218	0.9380445961730581	0.9125276383723379	66.5334486681359	-36.765385973858734
16	1368.0	1080.0		(37.12454479242535, 15.827385287691188, 69.78732702112163)	#250f45	37.12454479242535	15.827385287691188	69.78732702112163	263.68107765194975	197.16739026070258	69.78732702112163	33.794279031429596	52.72539186175368	-40.03949203051598	37.05498179169702	20.169937785870356	69.24772760378733	5.975916189113905	1.0780220583466873	0.9279407978767885	0.9174904601629095	66.2051951816263	-37.2129191450745
17	1440.0	1152.0		(41.099781500364166, 15.207574654042244, 76.86161689730517)	#290f4c	41.099781500364166	15.207574654042244	76.86161689730517	265.19757592940425	204.54657873042044	76.86161689730517	34.01969228070731	59.17145133512236	-43.7559071881467	40.22556445739257	20.445100968681718	76.24507647487253	3.5608260139469388	1.0852126379929932	1.0413882538305093	1.0026507676546297	73.59239136597249	-36.48206099024674
18	1512.0	1224.0		(38.45520757465404, 16.28040786598689, 68.07793153678077)	#261044	38.45520757465404	16.28040786598689	68.07793153678077	265.68632413734923	194.01835863529865	68.07793153678077	34.27138649290182	51.74819958641797	-38.185685208980246	37.505564457392566	20.755289847050257	67.55995630007283	8.001045976966545	1.0932415683469008	0.9107426975377407	0.8750111481764421	64.31191736618557	-36.4241098289507
19	1584.0	1296.0		(37.85069191551347, 17.224326292789513, 64.67589220684633)	#251140	37.85069191551347	17.224326292789513	64.67589220684633	266.0809504075148	187.08902027027028	64.67589220684633	34.7699753201757	47.957229917524934	-35.22173824661119	36.821558630735616	21.378984362709396	64.20137654770576	12.69341739779743	1.1091463240999848	0.8440235078823468	0.8070933768837927	59.501821371073525	-36.29507259151341
20	1656.0	1368.0		(39.56518572469046, 16.94464675892207, 66.66205389657684)	#271042	39.56518572469046	16.94464675892207	66.66205389657684	267.29893645073395	190.18224130584417	66.66205389657684	34.846892186226945	50.37623753014958	-36.32801577934974	37.97219227967953	21.47629957756737	66.16487982520029	10.35504898544385	1.1115999369788103	0.88659684446398	0.8324433259242702	62.108695350641	-35.7966535407484
21	1728.0	1440.0		(39.33284777858704, 17.22068463219228, 66.9577567370721)	#271142	39.33284777858704	17.22068463219228	66.9577567370721	266.6748671089048	189.41723864118435	66.9577567370721	34.99347993192289	49.81740934179712	-36.25960012530376	38.00305899490168	21.66257922068463	66.4603860160233	10.807098201185564	1.1162760190812449	0.8767617449670339	0.830875605987535	61.61601151304021	-36.04899952309814
22	1800.0	1512.0		(43.943918426802625, 17.110706482155862, 76.360524399126)	#2b114c	43.943918426802625	17.110706482155862	76.360524399126	267.17295636140136	197.8601337237584	76.360524399126	35.634023388150716	56.43623031611489	-40.70088899967428	42.1089439184268	22.489205564457393	75.7680262199563	5.2108817267413565	1.136709062629859	0.9932497178211016	0.9326461321959341	69.58168191167394	-35.79852803106547
23	1872.0	1584.0		(39.98397669337218, 17.33794610342316, 66.7305171158048)	#271142	39.98397669337218	17.33794610342316	66.7305171158048	267.50943730093195	188.74581154975385	66.7305171158048	35.15623102891738	49.84691853310474	-35.83945336061649	38.313015294974505	21.870657166788053	66.23659140568098	11.134287396626195	1.1214677047040393	0.8772810921270984	0.8212480950247312	61.393661761079095	-35.71577053134893
24	1944.0	1656.0		(40.51711580480699, 18.32774945375091, 63.69919883466861)	#28123f	40.51711580480699	18.32774945375091	63.69919883466861	269.3436070310619	181.63053545089699	63.69919883466861	35.82289618975104	46.883513663746626	-32.79407095348831	38.27482884195193	22.73690012381646	63.24548434085943	15.374963498259849	1.1427340186929111	0.8251266333017512	0.7514642600060816	57.21463923823292	-34.97201193441177
25	2016.0	1728.0		(40.18718135469774, 18.319737800437, 64.0830298616169)	#281240	40.18718135469774	18.319737800437	64.0830298616169	268.67028472299586	182.10186847907622	64.0830298616169	35.776649346402074	46.87702132291272	-33.11788964903988	38.18744355426074	22.676083080844865	63.62539694100509	15.138934026008815	1.1412587655232038	0.8250123713167611	0.7588844481484419	57.395555079769	-35.24061387194828
26	2088.0	1800.0		(41.90094683175528, 17.38965768390386, 69.66642388929351)	#291145	41.90094683175528	17.38965768390386	69.66642388929351	268.1325234061525	191.34863881570692	69.66642388929351	35.47582060348123	52.0499220204414	-37.07718388523615	39.85554260742899	22.283122549162417	69.14365622723962	9.102779040477168	1.1316624660918189	0.916052863024972	0.8496102417703861	63.905492308514816	-35.463749156125054
27	2160.0	1872.0		(44.249089584850694, 17.982520029133283, 74.43699927166789)	#2c114a	44.249089584850694	17.982520029133283	74.43699927166789	267.9161936216328	193.3969981017984	74.43699927166789	36.19561981223903	54.09303419612643	-38.641645327090714	42.144034959941735	23.23102595775674	73.87245447924253	7.477726291581909	1.154623731929144	0.9520106259834339	0.8854593091636562	66.47731268732194	-35.540317483017844
28	2232.0	1944.0		(42.500364166059725, 18.94464675892207, 64.6285506190823)	#2a1240	42.500364166059725	18.94464675892207	64.6285506190823	270.93744021427204	180.25153547078378	64.6285506190823	36.46970838422152	47.233802577942825	-32.27225412838214	39.623729060451566	23.598921966496725	64.1717115804807	15.727347265920583	1.1633670321268808	0.8312915447997803	0.739507016427104	57.206035455176895	-34.34264274846167
29	2304.0	2016.0		(43.0517115804807, 19.20466132556446, 64.9796067006555)	#2b1340	43.0517115804807	19.20466132556446	64.9796067006555	271.25777657560184	179.6349910891422	64.9796067006555	36.70032613099984	47.204570310104884	-32.09746652831005	40.04470502549162	23.911461478514205	64.52185724690457	15.947744882992186	1.1707236328651898	0.8307770713557059	0.7355018218682249	57.083437315018266	-34.214339863726096
30	2376.0	2088.0		(46.38965768390386, 19.479242534595777, 72.80043699927167)	#2e1348	46.38965768390386	19.479242534595777	72.80043699927167	270.28110913809587	186.76954629583312	72.80043699927167	37.35118643172395	51.70485134432154	-35.710729094231105	43.329584850691916	24.808383000728334	72.2672250546249	11.183592432663154	1.1914857790388131	0.9099797899340764	0.8182984250761203	62.83826720223874	-34.631478389987016
31	2448.0	2160.0		(45.6693372177713, 18.99126001456664, 71.41150764748726)	#2d1247	45.6693372177713	18.99126001456664	71.41150764748726	270.5356175232379	187.18500122389034	71.41150764748726	36.96221064396545	51.6766544020188	-35.56337957794244	42.54756737072105	24.269706569555716	70.88730517115805	11.099637229558436	1.179077629157099	0.9094835377069389	0.8149219642708376	62.731416189900436	-34.53537691272435
32	2520.0	2232.0		(44.80189366351056, 20.023306627822286, 65.22214129643118)	#2c1441	44.80189366351056	20.023306627822286	65.22214129643118	272.8927777240646	176.7145728643216	65.22214129643118	37.40879697617967	46.77455975389949	-31.033489905049084	41.20458120903132	24.888836788055354	64.7701529497451	17.221049392687245	1.1933235290810278	0.8232090984202572	0.7111211828497707	56.133207069059374	-33.56305723009712
33	2592.0	2304.0		(44.359796067006556, 20.537509104151493, 62.909686817188636)	#2c143e	44.359796067006556	20.537509104151493	62.909686817188636	273.73291850731385	171.7526483357453	62.909686817188636	37.63311419604968	44.638201870567826	-29.182090250380742	40.684865258557906	25.203755477057534	62.48596504005827	19.923003082436402	1.2004791458900734	0.7856102571635236	0.6686970302203494	53.33069901678518	-33.174531490368594
34	2664.0	2376.0		(45.43190094683175, 20.65549890750182, 63.66059723233795)	#2d143f	45.43190094683175	20.65549890750182	63.66059723233795	274.5676252413373	172.2619728622749	63.66059723233795	37.84054625082345	45.34396119880563	-29.30574671515678	41.39695557174071	25.497322971595047	63.230546249089585	19.476127845712263	1.207096133648455	0.7980312719920362	0.6715305733303123	53.989828743307875	-32.874536676753806
35	2736.0	2448.0		(45.77567370721049, 20.25127458120903, 69.16533139111435)	#2d1445	45.77567370721049	20.25127458120903	69.16533139111435	271.3092809601096	180.3372330567373	69.16533139111435	37.693005598513196	48.512362089256634	-32.9702429723221	42.54104151493081	25.2882839184268	68.67619082301529	14.93705546735245	1.2023896542604677	0.8537935593162833	0.7555011780195382	58.65565784417645	-34.20103067832061
36	2808.0	2520.0		(43.93372177713037, 20.455207574654043, 63.82228696285506)	#2b143f	43.93372177713037	20.455207574654043	63.82228696285506	272.4834153468922	173.2718423335007	63.82228696285506	37.53891820379446	44.927181431102305	-29.927484793284755	40.63309541150765	25.07119228696285	63.38861616897305	19.17799709536929	1.197474336781273	0.7906961543850285	0.6857774762372643	53.982459905005015	-33.668899594638006
37	2880.0	2592.0		(45.71522214129643, 21.141296431172616, 62.721048798252006)	#2d153e	45.71522214129643	21.141296431172616	62.721048798252006	275.460421447214	169.04750568999955	62.721048798252006	38.14487605823951	44.25877187316174	-28.18235267746214	41.49847050254916	25.93213683175528	62.30525127458121	21.045587048137595	1.2168041154373783	0.7789324770257379	0.645788405777258	52.46983790862547	-32.487479820804886
38	2952.0	2664.0		(45.52367079388201, 21.281864530225782, 61.71959213401311)	#2d153d	45.52367079388201	21.281864530225782	61.71959213401311	275.9690927757065	167.07207845080896	61.71959213401311	38.19331006878508	43.490058548942976	-27.451668278961538	41.2478951201748	26.001790029133282	61.315214857975235	22.05909208785723	1.2183491382412015	0.7654035030299748	0.6290450373922837	51.42936207934754	-32.260821022077685
39	3024.0	2736.0		(45.67225054624909, 20.78587035688274, 66.23816460305899)	#2d1442	45.67225054624909	20.78587035688274	66.23816460305899	272.8516488799154	174.9797130133597	66.23816460305899	37.964037235634684	46.30848039093394	-30.715018108795178	42.0706554989075	25.673170946831753	65.78364166059723	17.925260062474326	1.2110354396330465	0.8150063323397668	0.7038235169685151	55.568765449136336	-33.55511639523541
40	3096.0	2808.0		(48.79898033503277, 21.70502549162418, 70.76766205389657)	#301546	48.79898033503277	21.70502549162418	70.76766205389657	273.13391624482284	176.7893973076448	70.76766205389657	38.892595072574466	48.19806563589935	-31.869984063142056	44.79359067734887	27.021378506919156	70.27703568827386	16.42520269727292	1.2406560103142794	0.848262097312873	0.7302891435583475	57.781912526563104	-33.47385464732107
41	3168.0	2880.0		(47.41879096868172, 21.702112163146396, 64.12308812818645)	#2f1540	47.41879096868172	21.702112163146396	64.12308812818645	276.3735320376348	168.69662997921424	64.12308812818645	38.67692241865993	44.810875941915626	-28.164516291830545	42.78747997086671	26.704127785870355	63.69887836853605	20.91455165840936	1.2337761512089613	0.7886492353461655	0.6453796914596962	52.92687956638423	-32.15016879467812
42	3240.0	2952.0		(48.70648215586307, 21.461034231609613, 69.65185724690458)	#301545	48.70648215586307	21.461034231609613	69.65185724690458	273.92195387359067	176.42975154759912	69.65185724690458	38.738824797526895	48.129666421598884	-31.46726189340141	44.4494683175528	26.794929599417333	69.16994901675163	16.682846361895542	1.2357508088076827	0.8470583049985639	0.7210609108786836	57.50350737930945	-33.17673086565752
43	3312.0	3024.0		(47.38747268754552, 22.19155134741442, 66.35833940276767)	#2f1642	47.38747268754552	22.19155134741442	66.35833940276767	274.2283273692716	169.72291735265065	66.35833940276767	38.959272927735256	44.86296211180013	-29.08245980578268	43.37091041514931	27.119966504005824	65.91667152221413	20.31795490301597	1.242783003424555	0.7895659261536554	0.6664140346620929	53.46470646884521	-32.95336440365591
44	3384.0	3096.0		(48.83758193736344, 22.739257101238163, 65.12891478514203)	#301641	48.83758193736344	22.739257101238163	65.12891478514203	276.94060239514783	165.96872134374092	65.12891478514203	39.42048787426421	44.24222524937307	-27.523773264705753	44.00536780772032	27.808479708667154	64.705018208303	21.979385380943235	1.2574955494603792	0.7786412646375799	0.6306972970288465	52.10501501528615	-31.88638273428524
45	3456.0	3168.0		(48.075018208302986, 22.603058994901676, 62.66860888565186)	#30163e	48.075018208302986	22.603058994901676	62.66860888565186	278.1454281039811	163.02763702291847	62.66860888565186	39.23936906603883	43.06218374671985	-26.27103924843589	43.09742898761835	27.536728412235984	62.26795338674436	23.52078547209379	1.2517179422426952	0.7578731183074232	0.6019913507053223	50.443227218617984	-31.386203999351697
46	3528.0	3240.0		(48.196649672250544, 22.82083029861617, 61.9796067006555)	#30163d	48.196649672250544	22.82083029861617	61.9796067006555	278.8814284385753	161.1092505111754	61.9796067006555	39.366870671705634	42.489354974782565	-25.607308541150342	43.08673707210488	27.72784684632192	61.58801893663511	24.389401737326335	1.2557851851998714	0.7477916154696255	0.5867822019082409	49.60926865914021	-31.07635542588451
47	3600.0	3312.0		(48.931536780772035, 23.002913328477785, 65.20903131828113)	#301741	48.931536780772035	23.002913328477785	65.20903131828113	276.8599975840826	165.04707813965956	65.20903131828113	39.57396561221708	43.888731980041065	-27.311095198950408	44.14916241806264	28.04015285506191	64.7869701383831	22.39447005190583	1.262391419167334	0.7724199580753055	0.6258238561703133	51.69252088824854	-31.893192388988517
48	3672.0	3384.0		(48.69410050983248, 22.43918426802622, 71.8353969410051)	#301647	48.69410050983248	22.43918426802622	71.8353969410051	271.89100721015615	175.34578728581567	71.8353969410051	39.28872007071555	47.31426450296636	-31.822520981519865	45.18333576110706	27.61059853605244	71.34143481427532	17.119039135230484	1.253292216740269	0.8327076348518145	0.7292015442310358	57.02028119078276	-33.92389865974306
49	3744.0	3456.0		(51.28477785870357, 23.50109249817917, 66.94683175528041)	#331742	51.28477785870357	23.50109249817917	66.94683175528041	278.3701865853045	165.48450793098195	66.94683175528041	40.12322950151272	45.019660712545374	-27.447575472364427	45.80424617625637	28.879799504734162	66.51237436270941	21.87332188263872	1.2799126862422523	0.792323743961496	0.6289512522112609	52.72702580256014	-31.369816224963056
50	3816.0	3528.0		(51.038601602330665, 22.85506190823015, 72.51638747268754)	#331648	51.038601602330665	22.85506190823015	72.51638747268754	274.050890958422	174.6313965751017	72.51638747268754	39.791424516112635	48.0962764013014	-31.35750758532344	46.59726147123088	28.370602818645303	72.01977421704296	17.269892318919947	1.2693282588307953	0.8464706571692749	0.7185459306549942	57.41554742083367	-33.103293266491015
51	3888.0	3600.0		(50.88128186453022, 23.83903860160233, 65.56445739257101)	#321741	50.88128186453022	23.83903860160233	65.56445739257101	278.88599905741063	162.28277049544548	65.56445739257101	40.2450364669865	43.72115575071051	-26.381863652649162	45.43482155863073	29.068245593590675	65.14720320466132	23.42167796778394	1.2837982727795145	0.7694706993887527	0.6045308517944324	51.06409883631412	-31.107279047997295
52	3960.0	3672.0		(52.74217042971595, 24.20611798980335, 68.6991988346686)	#341844	52.74217042971595	24.20611798980335	68.6991988346686	278.4815596915975	165.15091599168824	68.6991988346686	40.668085299900895	45.32584710891341	-27.583166436509664	47.08739985433357	29.729104639475597	68.25426802621995	21.835659083935866	1.2972933372315598	0.7977124729763461	0.6320582700523647	53.059056595502966	-31.322716020850603
53	4032.0	3744.0		(51.66423889293518, 24.228696285506192, 65.87691187181355)	#331841	51.66423889293518	24.228696285506192	65.87691187181355	279.5246839095536	161.21422016827165	65.87691187181355	40.53917819836663	43.63860376917944	-26.07210460647027	46.00175528040787	29.526684792425343	65.46042971595047	23.80866489745015	1.2931812595984717	0.7680178253767567	0.5974328354259507	50.83387037728064	-30.85641970473553
54	4104.0	3816.0		(51.11070648215586, 24.196649672250548, 64.70793882010197)	#331840	51.11070648215586	24.196649672250548	64.70793882010197	279.8615655675812	159.64623384809332	64.70793882010197	40.45196946135795	42.93827500669478	-25.489821325832153	45.48679533867444	29.390265309541153	64.30282592862346	24.59691393049475	1.2903993407391146	0.7556923858173878	0.5840900249155011	49.93422124929353	-30.69500704570869
55	4176.0	3888.0		(51.7006554989075, 24.306627822286963, 68.28332119446468)	#331844	51.7006554989075	24.306627822286963	68.28332119446468	277.3752898310699	164.2283446929698	68.28332119446468	40.59996443747561	44.46202451981415	-27.44880993528892	46.52504005826657	29.62202115076475	67.84355426074289	22.371127357713632	1.2951203128489488	0.7825096229974499	0.6289795394821329	52.25235680104937	-31.689274931965286
56	4248.0	3960.0		(49.52221412964312, 23.106336489439183, 69.71522214129644)	#311745	49.52221412964312	23.106336489439183	69.71522214129644	274.00537550395353	170.4830806840857	69.71522214129644	39.72974125996477	45.810084351214	-29.806788296448616	45.37189366351056	28.276606809905317	69.24913328477787	19.565891584205648	1.267360591146682	0.8062348087450446	0.683011759720735	54.65353105531836	-33.05044212625276
57	4320.0	4032.0		(55.86380189366351, 25.26948288419519, 74.78805535324108)	#37194a	55.86380189366351	25.26948288419519	74.78805535324108	277.0701142831929	168.8402769662265	74.78805535324108	41.59390296676354	47.510455801447556	-29.577822061047343	50.16441369264385	31.210141944646757	74.29286962855062	19.7328367474618	1.32682649773949	0.8361605045910565	0.6777650813532878	55.96508704841153	-31.904491685180066
58	4392.0	4104.0		(52.30662782228696, 25.02476329206118, 66.61398397669338)	#341942	52.30662782228696	25.02476329206118	66.61398397669338	279.3590417148261	159.20457900088562	66.61398397669338	41.02534288196201	43.01169106901967	-25.696257853311742	46.71072104879825	30.294928273852875	66.19809176984705	24.623004487975134	1.3086896908455932	0.7569844721736041	0.588820443184727	50.10292642431849	-30.855148811683
59	4464.0	4176.0		(52.79388201019665, 24.29861616897305, 74.04515659140569)	#34184a	52.79388201019665	24.29861616897305	74.04515659140569	274.3685397206524	171.31934608120866	74.04515659140569	40.7576118361207	47.22443595715675	-30.58736150063379	48.21060451565914	29.87022908958485	73.54769118718136	18.734486293254168	1.300149192826602	0.8311266969103909	0.7008983120214702	56.26485612744472	-32.931210873359554
60	4536.0	4248.0		(55.090313182811364, 26.262199563000728, 68.52002913328478)	#371a44	55.090313182811364	26.262199563000728	68.52002913328478	280.93174767321614	157.26418503794724	68.52002913328478	41.96243811503357	43.294943909410826	-25.25549945547928	48.839541150764745	31.813111558630734	68.09745083758195	25.170954685616692	1.3385826005621504	0.7619695819552936	0.5787206241126028	50.122773475384854	-30.256551215661354
61	4608.0	4320.0		(54.265112891478516, 24.81864530225783, 74.360524399126)	#36184a	54.265112891478516	24.81864530225783	74.360524399126	275.6625159877097	169.89093705006022	74.360524399126	41.18894317687988	47.26031800179179	-30.028201441387104	49.1557902403496	30.556416846321923	73.86510560815734	19.326319308198734	1.313908465494091	0.8317582031344771	0.6880853617554687	55.99312939490887	-32.431009319887224
62	4680.0	4392.0		(50.276766205389656, 24.373634377276037, 68.85870356882738)	#321844	50.276766205389656	24.373634377276037	68.85870356882738	274.93729329709555	164.73869033138362	68.85870356882738	40.47777448612174	43.82294041342244	-28.008856576128238	45.963182811361975	29.430587902403495	68.41385287691188	22.284587706406867	1.2912225092371221	0.7712620590694199	0.641812805444267	52.009096831040004	-32.58414545255775
63	4752.0	4464.0		(51.13765477057538, 25.184268026219957, 64.51347414420977)	#331940	51.13765477057538	25.184268026219957	64.51347414420977	279.59406655678805	155.4550842769568	64.51347414420977	40.96276806051746	41.32372706451162	-24.492738287859485	45.76726875455207	30.195308339402764	64.12018208302986	26.442197956165217	1.3066935826359285	0.7272771412307175	0.5612422281793948	48.03690921926418	-30.655391884028713
64	4824.0	4536.0		(54.469774217042975, 26.392571012381644, 67.77713037144937)	#361a43	54.469774217042975	26.392571012381644	67.77713037144937	280.7067809436652	155.70241139934234	67.77713037144937	41.95527080773702	42.49877926890294	-24.816331985541098	48.42731245447924	31.80131152949745	67.3632847778587	25.921719663710054	1.3383539667345892	0.7479574783811506	0.5686572605770447	49.21378437555402	-30.281957465383424
65	4896.0	4608.0		(56.239621267297885, 26.88055353241078, 71.39402767662054)	#381a47	56.239621267297885	26.88055353241078	71.39402767662054	279.5732774841697	158.9899922467967	71.39402767662054	42.40620002776558	44.01856485627154	-26.213924604432435	50.16919155134742	32.549405979606696	70.94889293517843	24.28624738781225	1.3527384027952536	0.7747049524301286	0.600682589321216	51.23284000690038	-30.774633701664584
66	4968.0	4680.0		(55.238164603059, 26.434085943190095, 69.9672250546249)	#371a45	55.238164603059	26.434085943190095	69.9672250546249	279.69951983403325	158.6592931869047	69.9672250546249	42.072270263636284	43.64980067460023	-25.93906205085357	49.25471230881282	31.994301012381648	69.53189366351056	24.531219769911964	1.3420861959132813	0.7682148853697324	0.5943842134434095	50.77538812269545	-30.721061694509547
67	5040.0	4752.0		(56.285506190823014, 26.539694100509834, 71.62927895120175)	#381a47	56.285506190823014	26.539694100509834	71.62927895120175	279.5822833882535	160.51877535664536	71.62927895120175	42.2464860650324	44.63596429088557	-26.62598452851359	50.13305899490168	32.283112753095416	71.17838310269482	23.59444515424759	1.347643600367535	0.7855708768687102	0.6101247932600615	51.97415088570334	-30.81667463373708
68	5112.0	4824.0		(51.92134013109978, 25.040058266569556, 71.59650400582666)	#331947	51.92134013109978	25.040058266569556	71.59650400582666	274.6434717311724	165.81666700575775	71.59650400582666	41.02358940518124	44.6840919791825	-28.70619240165466	47.52317552804079	30.29213373634377	71.13093954843409	21.538555683718428	1.3086337557375616	0.7864179003596938	0.657792003356236	53.110390303638866	-32.717716406383566
69	5184.0	4896.0		(60.85142024763292, 27.8761835396941, 77.92643845593591)	#3c1b4d	60.85142024763292	27.8761835396941	77.92643845593591	279.5305519579738	163.78029403792775	77.92643845593591	43.40259783588124	47.150465838880606	-28.246164747624558	54.04410050983249	34.24384538965768	77.42593590677349	21.81229466453833	1.3845230375565987	0.8298248594436883	0.6472506362564221	54.96373578800294	-30.92432343864063
70	5256.0	4968.0		(56.58120903131828, 27.036416605972324, 70.38820101966496)	#381b46	56.58120903131828	27.036416605972324	70.38820101966496	280.89076307919765	157.053382034912	70.38820101966496	42.511509175785626	43.59319738031453	-25.43674798914153	50.18372177713037	32.72578798980335	69.95468317552803	25.11819831041945	1.3560977164946442	0.7672186954087427	0.582873868624968	50.47172481798256	-30.263676539969868
71	5328.0	5040.0		(56.983248361252734, 27.23962126729789, 72.09031318281136)	#381b48	56.983248361252734	27.23962126729789	72.09031318281136	279.79019162065606	158.64720145483935	72.09031318281136	42.66269070777453	44.116555127194815	-26.18352552418721	50.78413692643845	32.980113809176984	71.64180626365622	24.374602834835937	1.3609203382806307	0.7764295326935267	0.5999860054059789	51.30153453032943	-30.689467181245465
72	5400.0	5112.0		(56.57465404224326, 26.39621267297888, 76.79096868171887)	#381a4c	56.57465404224326	26.39621267297888	76.79096868171887	275.93045438779046	167.3460174137375	76.79096868171887	42.24015546852792	46.867558539995024	-29.606528764595176	51.26260014566642	32.2725876984705	76.28702112163147	20.362256400609507	1.3474416572318941	0.824845831021455	0.6784228850693736	55.435679746789994	-32.28085729727504
73	5472.0	5184.0		(56.77421704297159, 27.831026948288418, 68.79970866715222)	#381b44	56.77421704297159	27.831026948288418	68.79970866715222	282.38826666666665	151.84677436429465	68.79970866715222	42.90389326365502	41.94747138683991	-23.811332838858235	50.20692643845593	33.38860038601602	68.39002184996357	27.347756152019954	1.3686145895924264	0.7382547325523722	0.5456280690765474	48.23453044565316	-29.58125661130884
74	5544.0	5256.0		(59.24107793153678, 27.611070648215588, 77.76547705753823)	#3b1b4d	59.24107793153678	27.611070648215588	77.76547705753823	277.8391565740176	164.46081369647473	77.76547705753823	43.11085412814516	46.7089882174801	-28.657975168775085	53.1406554989075	33.74177437727604	77.26393299344501	21.565042037908498	1.375216546596077	0.822055071836964	0.6566871229259661	54.79971825725771	-31.530907840656145
75	5616.0	5328.0		(62.31172614712309, 28.820101966496722, 80.27021121631464)	#3e1c50	62.31172614712309	28.820101966496722	80.27021121631464	279.0572047394573	163.44516427579825	80.27021121631464	44.00374313991601	47.29645662588927	-28.50735743131598	55.52101966496722	35.294029359067736	79.75571012381646	21.90558946444139	1.4036992980537766	0.8323942250300965	0.6532357720161012	55.22340298353074	-31.078954438738123
76	5688.0	5400.0		(57.702112163146396, 27.994901675163874, 73.9198834668609)	#391b49	57.702112163146396	27.994901675163874	73.9198834668609	278.8118309412418	158.42652622866828	73.9198834668609	43.110033600800755	44.03312947768262	-26.480762160750327	51.736431172614715	33.74036927166788	73.46063364894393	24.418874264531215	1.3751903721487417	0.7749612825575255	0.6067970752929226	51.38236327975377	-31.021972984498422
77	5760.0	5472.0		(59.353969410050986, 28.34668608885652, 74.56518572469047)	#3b1c4a	59.353969410050986	28.34668608885652	74.56518572469047	280.25308077783734	158.0592510109594	74.56518572469047	43.449687672375134	44.57239524024875	-26.268309523517598	52.7839548434086	34.32534766933722	74.10300072833212	24.458594322651592	1.386025181822412	0.7844520930439667	0.6019288000473495	51.737051546027196	-30.51255946287517
78	5832.0	5544.0		(56.356154406409324, 28.164603058994903, 70.50400582665695)	#381c46	56.356154406409324	28.164603058994903	70.50400582665695	279.95080162389047	153.13381954918287	70.50400582665695	43.03013234041479	41.872846276206246	-24.6183220143406	50.44634377276038	33.60372975236708	70.08061179898033	26.864591925001996	1.3726415584543983	0.7369413675443963	0.5641199337934	48.57362488092243	-30.452567627508998
79	5904.0	5616.0		(57.49453750910415, 27.927166788055352, 75.72469045884924)	#391b4b	57.49453750910415	27.927166788055352	75.72469045884924	277.11577728339375	160.95633355775706	75.72469045884924	43.06762030227851	44.673939402698984	-27.58613941478969	51.97468317552804	33.6677920611799	75.24671522214129	23.293669262190047	1.3738374073072164	0.7862392200390749	0.6321263947730309	52.50481834620737	-31.695313288739243
80	5976.0	5688.0		(61.5877640203933, 28.73852876911872, 83.46613255644574)	#3d1c53	61.5877640203933	28.73852876911872	83.46613255644574	276.0138938795065	167.2000191973752	83.46613255644574	43.91269619460099	48.164162648574035	-30.38632477672971	55.780174799708675	35.13361235979606	82.91885651857248	20.210068952566782	1.4007949421033687	0.8476654215178112	0.6962916282957171	56.94835640363286	-32.24744845506792
81	6048.0	5760.0		(60.52876911871814, 29.205389657683902, 74.63364894391843)	#3c1d4a	60.52876911871814	29.205389657683902	74.63364894391843	281.370785436006	155.2142536497775	74.63364894391843	43.96833794691669	43.95340527009961	-25.418302892455724	53.63949745083758	35.231590517115805	74.17936635105609	25.6289808889865	1.4025698885759832	0.7735581759672767	0.5824512059140348	50.77392989291102	-30.04084239146114
82	6120.0	5832.0		(56.72541879096868, 27.596504005826656, 80.06627822286963)	#381b50	56.72541879096868	27.596504005826656	80.06627822286963	273.30936550020124	167.10895925626073	80.06627822286963	42.85716473395461	46.32574781665899	-30.366012798731788	52.36362709395485	33.309201755280405	79.5415804806992	20.464136331964642	1.3671239708482212	0.8153102304852106	0.6958261866755804	55.391061048380614	-33.24439593210633
83	6192.0	5904.0		(59.07938820101967, 29.27676620538966, 73.1551347414421)	#3b1d49	59.07938820101967	29.27676620538966	73.1551347414421	280.7525935762304	152.9487166723084	73.1551347414421	43.84654404691139	42.618011059640914	-24.775824391922143	52.655724690458854	35.01736327749454	72.71635105608156	26.71627303159108	1.398684718821195	0.750055898878807	0.5677290437384989	49.29641306402566	-30.171421005438987
84	6264.0	5976.0		(62.221412964311725, 29.790968681718862, 79.82811361981064)	#3e1d4f	62.221412964311725	29.790968681718862	79.82811361981064	278.8876435568624	159.83682164884493	79.82811361981064	44.435880008081156	45.74260160440468	-27.525834883180032	55.689315367807716	36.06207925710123	79.32774217042972	23.52996701320017	1.4174842666774192	0.8050471458049313	0.6307445382695995	53.385926867999366	-31.037632126024285
85	6336.0	6048.0		(58.05535324107793, 27.571740713765475, 79.61835396941005)	#3a1b4f	58.05535324107793	27.571740713765475	79.61835396941005	275.14189756507136	166.69380511544512	79.61835396941005	42.980876458947314	46.84762710751594	-29.907112392894497	52.91803350327749	33.519681121631464	79.0978878368536	20.57562908068602	1.3710703183437314	0.8244950476758146	0.6853106500598883	55.57999223898908	-32.553802241253564
86	6408.0	6120.0		(59.85797523670794, 29.08885651857247, 77.55935906773489)	#3b1d4d	59.85797523670794	29.08885651857247	77.55935906773489	278.08805409466567	159.3615302989041	77.55935906773489	43.864737440674254	44.81348760628451	-27.25146431527108	53.859825200291326	35.0493089002185	77.07465404224327	23.862125122313866	1.3992650797685113	0.7886951993462928	0.6244574360652537	52.44893686973177	-31.3041413691358
87	6480.0	6192.0		(59.069191551347416, 28.98980335032775, 75.42680262199563)	#3b1c4b	59.069191551347416	28.98980335032775	75.42680262199563	278.8647699112268	156.99240061413082	75.42680262199563	43.72622118824142	43.82080814228168	-26.28742310013472	53.01610342316096	34.80657798252003	74.96243262927895	24.966041857337466	1.3948464746127913	0.7712245321528095	0.6023667807338288	51.100800771496296	-30.958889892452127
88	6552.0	6264.0		(57.83685360524399, 28.506190823015295, 76.01456664238893)	#391c4c	57.83685360524399	28.506190823015295	76.01456664238893	277.04272639470173	159.372556722367	76.01456664238893	43.378306152823214	44.11050656782939	-27.21811364717981	52.37989075018208	34.201852250546246	75.53948288419518	23.998537542620646	1.383748143967463	0.7763230810427115	0.6236932175833989	51.83206054346398	-31.67640249696648
89	6624.0	6336.0		(63.466860888565186, 29.847778587035688, 85.36343772760378)	#3f1d55	63.466860888565186	29.847778587035688	85.36343772760378	276.3347021240308	165.83789802395822	85.36343772760378	44.61711347128135	48.109180093945994	-30.179590232903063	57.42426074289876	36.3874790386016	84.8082811361981	20.81157721803963	1.4232655313364069	0.8466977557725357	0.6915543810898206	56.79173246113969	-32.10064820334666
90	6696.0	6408.0		(62.84705025491624, 30.45739257101238, 80.81427530954115)	#3e1e50	62.84705025491624	30.45739257101238	80.81427530954115	278.59213190627713	158.89525766506247	80.81427530954115	44.80378547607988	45.45346954490825	-27.433361839843773	56.39970138383103	36.72468395484341	80.31070648215587	23.93538346642216	1.4292202829871659	0.7999585646771825	0.6286255519693092	53.09055693346698	-31.11300751739915
91	6768.0	6480.0		(61.4843408594319, 30.33357611070648, 76.96504005826657)	#3d1e4c	61.4843408594319	30.33357611070648	76.96504005826657	280.0812182741117	154.49902056343626	76.96504005826657	44.591859547972646	43.660472884680836	-25.67202895749454	54.923743627093955	36.34201941005098	76.49872541879097	25.91162715473616	1.4224599427229832	0.7684027109844432	0.5882652468112161	50.648691624842485	-30.455207253003334
92	6840.0	6552.0		(58.88638018936635, 28.524399126001455, 82.73634377276038)	#3a1c52	58.88638018936635	28.524399126001455	82.73634377276038	273.60364354520175	167.08553042774017	82.73634377276038	43.53528663468507	46.952190420312455	-30.646466946285365	54.244158776402045	34.47383188638019	82.1942243262928	20.364848412892353	1.3887557496044878	0.8263353102225482	0.7022526919044034	56.06883378094324	-33.133145483987306
93	6912.0	6624.0		(63.114348142753094, 30.442825928623453, 82.1128914785142)	#3f1e52	63.114348142753094	30.442825928623453	82.1128914785142	277.93862678488364	160.4603915168395	82.1128914785142	44.830967105320646	46.036644127339486	-28.088472991740975	56.785884923525124	36.77395801165331	81.59619082301529	23.23601469377962	1.4300873645389307	0.8102221486585326	0.6436371867761125	53.928980312213056	-31.388741966795845
94	6984.0	6696.0		(60.554989075018206, 30.351784413692645, 77.4231609613984)	#3c1e4d	60.554989075018206	30.351784413692645	77.4231609613984	278.4988163208467	155.03372467121974	77.4231609613984	44.51127613724347	43.34384784931045	-26.067751576870247	54.56563000728332	36.19721427530955	76.95244719592132	25.76147600737195	1.4198893687444092	0.7628302670902426	0.5973330873290522	50.57881788513444	-31.023440275686184
95	7056.0	6768.0		(60.487254187909684, 30.1238164603059, 79.79461034231609)	#3c1e4f	60.487254187909684	30.1238164603059	79.79461034231609	276.6776151793308	158.73318242392153	79.79461034231609	44.41529051645226	44.4443297827779	-27.544815384549114	54.93605972323379	36.02523457392571	79.297902403496	24.144510167122146	1.416827471303106	0.7821982043844465	0.6311794695849612	52.28781219757824	-31.78897666897421
96	7128.0	6840.0		(59.98543335761107, 29.297159504734157, 84.37581937363437)	#3b1d54	59.98543335761107	29.297159504734157	84.37581937363437	273.43030559485874	166.45833333333334	84.37581937363437	44.014803222401675	46.93460996851506	-30.695502345880765	55.350145666423884	35.31354948288419	83.82503277494537	20.632982409544407	1.404052109631014	0.8260259029731781	0.7033763203286794	56.08093684276864	-33.184914766560226
97	7200.0	6912.0		(66.1442097596504, 31.782228696285507, 88.3401310997815)	#421f58	66.1442097596504	31.782228696285507	88.3401310997815	276.4532413011564	163.25836212084985	88.3401310997815	45.749182710251866	47.667849675605666	-29.780122423382505	59.931179898033506	38.46447898761836	87.77455207574654	21.982778269851877	1.4593780227451143	0.8389305588668056	0.682400720896081	56.20568996327496	-31.994764691617434
98	7272.0	6984.0		(60.799708667152224, 30.978150036416604, 76.52876911871813)	#3c1e4c	60.799708667152224	30.978150036416604	76.52876911871813	279.2814313810141	151.77831813769342	76.52876911871813	44.81216772291494	42.29792591000686	-25.050470929686774	54.700837581937364	36.73987434814275	76.07326292789512	27.161296164040493	1.4294876728308223	0.7444225586863107	0.5740224696921491	49.15933919498422	-30.635661203367857
99	7344.0	7056.0		(59.5469774217043, 30.323379461034232, 78.10924981791698)	#3b1e4e	59.5469774217043	30.323379461034232	78.10924981791698	276.69318701417467	156.00453172205437	78.10924981791698	44.402882899276236	43.1303703631779	-26.63700902976145	54.20011653313911	36.00304339402768	77.63139111434813	25.434790773432898	1.4164316739850202	0.7590731690049412	0.6103774157137943	50.69279137822741	-31.699182009896116
100	7416.0	7128.0		(64.40349599417334, 30.768390386016023, 88.14639475600875)	#401e58	64.40349599417334	30.768390386016023	88.14639475600875	275.1721249047982	165.98967155546376	88.14639475600875	45.13642840721484	48.18971217479906	-30.732032301817537	58.72519300801166	37.330723211944644	87.57261471230882	20.7655718113618	1.4398314404846546	0.848115080532443	0.7042133910401812	57.15510623636293	-32.52688568897886
101	7488.0	7200.0		(61.66059723233795, 31.571740713765475, 79.8761835396941)	#3d1f4f	61.66059723233795	31.571740713765475	79.8761835396941	277.37402370254216	154.209081790827	79.8761835396941	45.179697767762555	43.0614042161534	-26.279578259773672	55.97616897305171	37.410041879096866	79.3931391114348	26.114928861974583	1.4412117133136033	0.7578593989553186	0.6021870190578494	50.447009490935365	-31.394944291519625
102	7560.0	7272.0		(66.71230881281865, 32.866715222141295, 86.57246904588493)	#422056	66.71230881281865	32.866715222141295	86.57246904588493	277.8122541972931	158.19078947368422	86.57246904588493	46.26014612836827	45.920381624086126	-27.993306589957957	60.19220684632193	39.42726208302986	86.0354115076475	24.207082316176468	1.4756775222913368	0.8081759861508181	0.641456483142375	53.78016978720958	-31.3667050913993
103	7632.0	7344.0		(58.79388201019665, 28.989075018208304, 82.62126729788784)	#3a1c52	58.79388201019665	28.989075018208304	82.62126729788784	273.3435636975977	165.5289186258694	82.62126729788784	43.741754432180485	46.20341104672371	-30.231389609559734	54.319868900218495	34.83374191551348	82.08494537509104	21.121059625991435	1.3953419779963203	0.8131571638906356	0.6927413450475216	55.21496273726449	-33.19715599648616
