# Supplementary material for: Parallel and High Throughput Reaction Monitoring with Computer Vision
Source: Angew Chem Int Ed Engl. 2024 Oct 31;64(1):e202413395. doi: 10.1002/anie.202413395 (PMC11701362; doi:10.1002/anie.202413395)
Supplement: Supplementary file 2 — Supporting Information [file ANIE-64-e202413395-s002.zip › Supporting Info - Machine readable data part 1/Figure 9 - crystal violet mixing analysis/Kineticolor outputs/Well 1 CV Mixing.csv]

frame number	Time (s)	normalised time	Well Coordinates	average color	hexcode	red	green	blue	hue	saturation	value	lightness	a_component	b_component	x	y	z	delta_e	light_ratio	a_ratio	b_ratio	chroma_ab	hue_ab
1	288.0	0.0	(160, 52)	(41.98980335032775, 8.465404224326292, 95.5892206846322)	#29085f	41.98980335032775	8.465404224326292	95.5892206846322	263.0874177610955	232.41713906921458	95.5892206846322	29.436536615051025	83.60854984334276	-61.40714606629709	42.317123088128184	15.32434330662782	94.71798252002912	0.0	1.0	1.0	1.0	103.73633497918786	-36.29579814969882
2	360.0	72.0		(42.17479970866715, 8.823743627093954, 96.31391114348143)	#2a0860	42.17479970866715	8.823743627093954	96.31391114348143	262.87186573873663	231.63832152390748	96.31391114348143	29.761889344196277	82.96721451499273	-61.19989584015648	42.66379461034232	15.655900502549162	95.43900946831756	0.7484103540087017	1.0110526837243108	0.9923293092685892	0.9966249819537802	103.09697345326303	-36.413951736654376
3	432.0	144.0		(42.63510560815732, 8.539694100509832, 97.66860888565186)	#2a0861	42.63510560815732	8.539694100509832	97.66860888565186	262.9524245346234	232.7039724382732	97.66860888565186	29.630072291348	84.42675439678021	-62.07898686640958	43.07222869628551	15.520999439184267	96.77731973780044	1.0762364098846047	1.006574675507105	1.0097861349702935	1.010940759229995	104.7934991701971	-36.32704222632884
4	504.0	216.0		(42.99198834668609, 8.89512017479971, 96.30808448652586)	#2a0860	42.99198834668609	8.89512017479971	96.30808448652586	263.40398940158974	231.44792068425707	96.30808448652586	29.958386726260485	83.03977503740528	-60.858633894317826	43.085178441369266	15.858442745812091	95.4339548434086	0.946941350479506	1.0177279724864996	0.9931971693444845	0.9910676166030079	102.95327851868286	-36.23714252939876
5	576.0	288.0		(43.190823015294974, 8.74435542607429, 95.76984705025491)	#2b085f	43.190823015294974	8.74435542607429	95.76984705025491	263.74922585072727	231.7169865847352	95.76984705025491	29.868356800946152	83.30389964960702	-60.751886508880204	43.02822286962855	15.765427771303711	94.8995921340131	0.841810846375773	1.0146695309826066	0.9963562315779121	0.989329262156078	103.10349854015458	-36.102531542852354
6	648.0	360.0		(43.653313911143485, 9.107793153678077, 95.78951201747996)	#2b095f	43.653313911143485	9.107793153678077	95.78951201747996	263.911976742232	230.75426364251555	95.78951201747996	30.231397190439694	82.48426749430693	-60.137301213499896	43.3714420975965	16.142740633648945	94.92269482884195	1.873051009672784	1.02700251683081	0.986553021776572	0.9793208944863481	102.07913293771453	-36.094892885874756
7	720.0	432.0		(43.10123816460306, 9.058994901675163, 97.26292789512017)	#2b0961	43.10123816460306	9.058994901675163	97.26292789512017	263.15695600475624	231.24949454104328	97.26292789512017	30.114941759716444	83.00580193977002	-61.05055409507592	43.380480699198834	16.021058499635835	96.38088856518571	0.9750366195734569	1.023046364235613	0.9927908341347613	0.9941929890238478	103.03947452787267	-36.33438627899097
8	792.0	504.0		(44.08594319009468, 9.10706482155863, 95.99417334304442)	#2c095f	44.08594319009468	9.10706482155863	95.99417334304442	264.1547076180257	230.80789074355087	95.99417334304442	30.30587848023505	82.70936901982486	-60.10831286334256	43.62413692643845	16.22088689002185	95.12530225782957	1.8031220482932027	1.0295327496081699	0.9892453484099092	0.9788488264614632	102.24406583726528	-36.0074526793438
9	864.0	576.0		(44.11653313911143, 9.167516387472688, 96.24180626365623)	#2c0960	44.11653313911143	9.167516387472688	96.24180626365623	264.08220621816264	230.70996670198275	96.24180626365623	30.360203259512083	82.65468634634715	-60.13506506758857	43.70739257101238	16.278043583394027	95.3710633648944	1.8388055112670023	1.0313782377505913	0.9885913163332833	0.9792844794100163	102.21557232484753	-36.03760313880429
10	936.0	648.0		(44.40203932993445, 9.661325564457393, 95.35833940276767)	#2c095f	44.40203932993445	9.661325564457393	95.35833940276767	264.32340092808215	229.1644198675598	95.35833940276767	30.776354756693202	81.11122780346692	-58.99050376955945	43.82367807720321	16.720348936635105	94.50136926438456	3.7244986258427417	1.0455154816330234	0.9701307815462047	0.9606455852201867	100.29412151652915	-36.02761359131175
11	1008.0	720.0		(44.79388201019665, 9.774217042971594, 94.92352512745812)	#2c095e	44.79388201019665	9.774217042971594	94.92352512745812	264.67641775724917	228.74280672139952	94.92352512745812	30.921781806782747	80.7852204909926	-58.52797721455117	43.96371449380918	16.876784297159503	94.07203204661324	4.29729626489355	1.0504558403440813	0.966231571320873	0.9531134560684928	99.75858843530872	-35.92290401741645
12	1080.0	792.0		(44.66788055353241, 9.854333576110706, 94.8638018936635)	#2c095e	44.66788055353241	9.854333576110706	94.8638018936635	264.5715313833342	228.51091763405196	94.8638018936635	30.960815015960627	80.51210611450598	-58.43185749621909	43.9148652585579	16.91893763292061	94.01370721048798	4.556723656814061	1.0517818526290295	0.9629649870182108	0.9515481705196691	99.48105951110456	-35.97036012840819
13	1152.0	864.0		(45.371449380917696, 10.115076474872541, 94.95557174071376)	#2d0a5e	45.371449380917696	10.115076474872541	94.95557174071376	264.93364009408856	227.83630171659993	94.95557174071376	31.27085028523924	80.12592528470444	-57.94349101172994	44.35879825200291	17.256251252731243	94.10716678805535	5.243118041213518	1.0623141809845362	0.9583460714823578	0.9435952445855784	98.88180850569262	-35.8727739153704
14	1224.0	936.0		(45.40349599417334, 10.343044428259287, 93.70356882738528)	#2d0a5d	45.40349599417334	10.343044428259287	93.70356882738528	265.2352910339525	226.85297889705024	93.70356882738528	31.432433454969427	79.07910882645119	-57.05111912277927	44.19477057538238	17.433814916241808	92.86996358339402	6.593512785590786	1.0678033855007891	0.9458256239896712	0.9290631917852864	97.51069503365905	-35.80832426014758
15	1296.0	1008.0		(46.1347414420976, 10.87399854333576, 93.0830298616169)	#2e0a5d	46.1347414420976	10.87399854333576	93.0830298616169	265.7349410399298	225.21079317386915	93.0830298616169	31.929770323368068	77.78568616875064	-55.88949956673224	44.59356882738528	17.987974217042968	92.26093954843408	8.400379669475239	1.0846986091102253	0.9303556432266508	0.9101465081342842	95.78230073746991	-35.69748066811678
16	1368.0	1080.0		(45.481427530954115, 10.765477057538238, 93.6788055353241)	#2d0a5d	45.481427530954115	10.765477057538238	93.6788055353241	265.1221011946592	225.69564845553992	93.6788055353241	31.75375615956272	78.04477625710282	-56.48700256163366	44.358958485069195	17.79052749453751	92.84967225054623	7.780288879141305	1.0787191636983167	0.9334544900412126	0.9198766948173835	96.34193562213315	-35.896149136139094
17	1440.0	1152.0		(46.63364894391842, 11.155863073561544, 92.57101238164603)	#2e0b5c	46.63364894391842	11.155863073561544	92.57101238164603	266.14583612892835	224.26959087332807	92.57101238164603	32.20515181908192	77.08558497466494	-55.161956687651895	44.823008011653314	18.299809876183538	91.75686088856519	9.445458760755816	1.0940537006862177	0.9219820834005626	0.8982986544936856	94.78939221503994	-35.58726977515525
18	1512.0	1224.0		(47.0611798980335, 11.39985433357611, 91.89220684632193)	#2f0b5b	47.0611798980335	11.39985433357611	91.89220684632193	266.5823953092765	223.36551264980025	91.89220684632193	32.43817045674303	76.39726917347068	-54.42303585083166	44.972374362709395	18.566472825928624	91.08728332119448	10.47808045975168	1.101969667184191	0.9137494827576385	0.8862655136598407	93.79983778442605	-35.46488826790513
19	1584.0	1296.0		(47.093226511289146, 11.786598689002185, 91.10050983248361)	#2f0b5b	47.093226511289146	11.786598689002185	91.10050983248361	266.7090304688792	222.00805877791188	91.10050983248361	32.70751492555293	75.1882143281759	-53.5638355515619	44.94962855061908	18.877919490167514	90.3073707210488	11.963229878519833	1.111119672578242	0.8992885831539474	0.8722736518927732	92.31658601169393	-35.46594613544867
20	1656.0	1368.0		(47.361981063364894, 11.960670065549891, 90.92279679533867)	#2f0b5a	47.361981063364894	11.960670065549891	90.92279679533867	266.89996771664437	221.45537781266773	90.92279679533867	32.867890164164535	74.8139911161722	-53.19883381362729	45.099737800437	19.065007479970866	90.13317552804078	12.50978978328552	1.1165678419980645	0.8948126866971272	0.8663296899711339	91.800050031907	-35.41592276353644
21	1728.0	1440.0		(47.88929351784414, 12.601602330662782, 89.70356882738528)	#2f0c59	47.88929351784414	12.601602330662782	89.70356882738528	267.4605378751382	219.17747213042878	89.70356882738528	33.37612925373045	73.07245910856416	-51.70950772253137	45.31296431172615	19.666058943918426	88.93254916241806	14.85172675404108	1.1338334291903447	0.8739830943782656	0.8420763874403829	89.51791702826486	-35.2850199209688
22	1800.0	1512.0		(48.42680262199563, 12.955571740713765, 88.99781500364166)	#300c58	48.42680262199563	12.955571740713765	88.99781500364166	267.98804666398485	217.87919210435865	88.99781500364166	33.68814969787835	72.21455957217071	-50.8140619103385	45.54492352512746	20.041244515659137	88.23739257101239	16.128008557811857	1.1444331966911303	0.8637221875930039	0.827494276569669	88.30068800428629	-35.132287424151066
23	1872.0	1584.0		(48.47705753823744, 13.262927895120175, 88.90458849235252)	#300d58	48.47705753823744	13.262927895120175	88.90458849235252	267.9323293791403	216.95869447675847	88.90458849235252	33.900131778580246	71.51292844367552	-50.40255864560499	45.64618353969411	20.298843270211215	88.14817188638018	16.950772346050318	1.1516345221552649	0.8553303289875164	0.8207930489260777	87.49009574011167	-35.17631332616614
24	1944.0	1656.0		(49.08667152221413, 13.909686817188637, 88.16533139111435)	#310d58	49.08667152221413	13.909686817188637	88.16533139111435	268.42368542367564	214.769105583597	88.16533139111435	34.407467169057824	70.05961207864003	-49.15255044871471	45.997538237436274	20.92429530225783	87.4227749453751	18.933012937063534	1.1688694094353866	0.8379479396534283	0.8004369783876305	85.58225552194199	-35.05280175407209
25	2016.0	1728.0		(49.824471959213405, 14.564457392571013, 87.51857246904588)	#310e57	49.824471959213405	14.564457392571013	87.51857246904588	268.999061557814	212.56401720995646	87.51857246904588	34.92854109175753	68.71684496283379	-47.92457010357366	46.432687545520764	21.579924413692645	86.78903131828113	20.82558143272227	1.1865710137210375	0.8218877745348826	0.7804396259000994	83.77809499659492	-34.892727954692255
26	2088.0	1800.0		(49.92571012381646, 14.678077203204662, 87.70648215586307)	#310e57	49.92571012381646	14.678077203204662	87.70648215586307	268.9593888379144	212.32459454746262	87.70648215586307	35.016666794581354	68.5900636816546	-47.87013140730409	46.55509832483612	21.69214274581209	86.97619810633648	20.974831233817238	1.1895647661443018	0.8203714071129294	0.7795531053604412	83.6429693208341	-34.91182055275136
27	2160.0	1872.0		(51.16533139111435, 15.184996358339403, 87.27530954115076)	#330f57	51.16533139111435	15.184996358339403	87.27530954115076	269.9460497070115	210.632651528428	87.27530954115076	35.50324492513471	67.88712621629061	-46.81127834109758	47.2334231609614	22.31875627822287	86.55440640932264	22.29366423969807	1.2060945004984638	0.8119639240662664	0.7623099482682137	82.46185594463832	-34.58803921482834
28	2232.0	1944.0		(51.85360524399126, 15.595047341587764, 86.62782228696285)	#330f56	51.85360524399126	15.595047341587764	86.62782228696285	270.62689689114916	209.09399697326384	86.62782228696285	35.845604663171166	67.09489184714084	-45.887554357795366	47.568295702840494	22.766802731245445	85.9174945375091	23.550685350102942	1.217724935916651	0.8024884054663843	0.7472673344606134	81.28586689529214	-34.369014376372576
29	2304.0	2016.0		(52.9075018208303, 16.32119446467589, 87.1238164603059)	#341057	52.9075018208303	16.32119446467589	87.1238164603059	271.0041970127145	207.23000142115512	87.1238164603059	36.432316255499295	66.26778776851303	-45.136999786421065	48.40900946831755	23.548505149308085	86.41579024034961	24.78629907997818	1.2376563429296672	0.792595827731481	0.7350447411721388	80.17960118042531	-34.25996416028733
30	2376.0	2088.0		(54.24180626365623, 17.171886380189367, 86.54624908958485)	#361156	54.24180626365623	17.171886380189367	86.54624908958485	272.0607657662387	204.40472784192278	86.54624908958485	37.107217788124615	64.96394126687993	-43.678242421325386	49.211019664967225	24.46959957756737	85.8525054624909	26.847249450942787	1.2605836846020648	0.7770011725906356	0.7112892426912167	78.28219801425286	-33.91475339509672
31	2448.0	2160.0		(54.790240349599415, 17.431900946831757, 87.88638018936635)	#361157	54.790240349599415	17.431900946831757	87.88638018936635	271.8148737775756	204.42180196903902	87.88638018936635	37.33953832449258	65.18636310542874	-43.97214350785068	49.82838310269483	24.792137385287692	87.18183539694101	26.56715480511686	1.268475935630305	0.7796614488299145	0.7160753483051788	78.63085488272282	-34.002045707548376
32	2520.0	2232.0		(55.99781500364166, 17.61471230881282, 87.70356882738528)	#371157	55.99781500364166	17.61471230881282	87.70356882738528	272.85809294205666	203.78484765440095	87.70356882738528	37.59667192451981	65.28091233679223	-43.43563094530438	50.44020393299345	25.152414537509106	87.00268026219956	26.93446603488598	1.2772111208659132	0.7807923048433324	0.7073383755436201	78.4107872115861	-33.63840218765228
33	2592.0	2304.0		(56.64530225782957, 18.236707938820103, 88.47268754552076)	#381258	56.64530225782957	18.236707938820103	88.47268754552076	272.81104174876083	202.4373317527352	88.47268754552076	38.03912298094988	64.66813846818964	-43.07114314256819	51.10411507647487	25.780485338674435	87.77032774945374	27.729996005440988	1.2922417972738107	0.7734632234305971	0.7014027829280199	77.6987226699934	-33.66494267790146
34	2664.0	2376.0		(57.76474872541879, 18.659140568099055, 87.8856518572469)	#391257	57.76474872541879	18.659140568099055	87.8856518572469	273.8936116488511	200.8605501089776	87.8856518572469	38.41041178565061	64.15482810012158	-42.131813439442325	51.6661908230153	26.315537858703568	87.19338674435541	28.818677504633552	1.304854993233518	0.7673237751441497	0.6861060338800877	76.75240499327772	-33.2937408160536
35	2736.0	2448.0		(58.64166059723234, 19.33794610342316, 88.9293517844137)	#3a1358	58.64166059723234	19.33794610342316	88.9293517844137	273.8866968780417	199.5495085995086	88.9293517844137	38.900653732505255	63.66858659192493	-41.82494687540259	52.51504734158776	27.0332810997815	88.23343772760379	29.506510678707045	1.3215091925119746	0.761508083936639	0.6811087887107969	76.17752358631574	-33.3015732096125
36	2808.0	2520.0		(59.518572469045885, 19.61616897305171, 89.87181354697742)	#3b1359	59.518572469045885	19.61616897305171	89.87181354697742	274.0776064938162	199.34158062790735	89.87181354697742	39.16423248417239	63.86927851974547	-41.85131956303915	53.219475600874	27.424514821558628	89.16925710123816	29.439722307356035	1.330463328493188	0.7639084595943508	0.6815382613263796	76.359791040838	-33.235433031648974
37	2880.0	2592.0		(60.23233794610342, 20.17479970866715, 90.28040786598689)	#3c145a	60.23233794610342	20.17479970866715	90.28040786598689	274.2833099579243	198.01561050381187	90.28040786598689	39.55338014825329	63.32997732350892	-41.39001979728627	53.82411507647487	28.009004865258554	89.57935178441369	30.23667261103608	1.3436832146900557	0.7574581480263708	0.6740261101305751	75.6559301483757	-33.16707547303479
38	2952.0	2664.0		(62.19300801165331, 21.477057538237435, 90.2680262199563)	#3e155a	62.19300801165331	21.477057538237435	90.2680262199563	275.51275807305456	194.3290193483839	90.2680262199563	40.4670383568298	61.924410998014544	-39.815137372731414	55.18606700655499	29.413807290604517	89.5801165331391	32.528275170409394	1.3747214519842268	0.7406468730057182	0.6483795441290455	73.61981962393347	-32.73953881140855
39	3024.0	2736.0		(63.537509104151496, 21.79533867443554, 91.14202476329206)	#3f155b	63.537509104151496	21.79533867443554	91.14202476329206	276.1160765861805	194.02032156499226	91.14202476329206	40.788868868038925	62.246884164982255	-39.702107569687506	56.11833940276766	29.919605848506922	90.4485579024035	32.50084467018632	1.3856544810772136	0.7445038130862713	0.6465388820842425	73.83042688298474	-32.53041433315149
40	3096.0	2808.0		(64.57902403495994, 22.31536780772032, 91.51784413692644)	#40165b	64.57902403495994	22.31536780772032	91.51784413692644	276.64347734568224	192.8217565696277	91.51784413692644	41.17270101857493	61.94821275836176	-39.23139213667406	56.865054624908964	30.530389373634378	90.82581937363437	33.146218787197064	1.3986937919022426	0.740931553943156	0.6388733991043748	73.32586987507715	-32.34580905609566
41	3168.0	2880.0		(65.74872541879097, 23.211216314639476, 92.04442825928624)	#41175c	65.74872541879097	23.211216314639476	92.04442825928624	277.07876581876667	190.69561708222227	92.04442825928624	41.75378005477847	61.16244150550315	-38.49719806916083	57.82123816460306	31.470776343772755	91.35609613983976	34.357065979198936	1.4184338531670055	0.7315333374410051	0.6269172325253163	72.26948533157196	-32.187356194302545
42	3240.0	2952.0		(66.80043699927167, 23.625637290604516, 92.94100509832484)	#42175c	66.80043699927167	23.625637290604516	92.94100509832484	277.3724913313019	190.17890727854052	92.94100509832484	42.07759579516429	61.23125617105807	-38.38669796615943	58.64436270939548	32.003103954843404	92.24785142024763	34.503343026755104	1.4294343232501694	0.7323563951986609	0.6251177660123781	72.26897891233061	-32.08415229223349
43	3312.0	3024.0		(67.91624180626366, 24.339402767662055, 93.79825200291333)	#43185d	67.91624180626366	24.339402767662055	93.79825200291333	277.6425807669319	188.83088092557364	93.79825200291333	42.54948140684086	60.85218322061875	-38.00015008612243	59.58382374362709	32.7895435396941	93.1036635105608	35.18080447909439	1.4454649323482278	0.727822493448785	0.6188229305608223	71.74259271369822	-31.983397103075117
44	3384.0	3096.0		(69.1849963583394, 25.158048069919882, 93.65331391114348)	#45195d	69.1849963583394	25.158048069919882	93.65331391114348	278.5664157203011	186.49946339414868	93.65331391114348	43.07335655349844	60.07039589995594	-37.02957626199574	60.43030589949017	33.67760178441369	92.96836125273126	36.527708094812056	1.4632616980991864	0.7184719267647839	0.6030173788245662	70.56657836200083	-31.65119005645388
45	3456.0	3168.0		(70.0517115804807, 25.767662053896576, 95.86234522942462)	#46195f	70.0517115804807	25.767662053896576	95.86234522942462	277.9064837905237	186.45636268319925	95.86234522942462	43.46375301529851	60.209255809385354	-37.44002130190882	61.485782957028405	34.34971678077203	95.16139839766933	36.31408584418338	1.47652400768762	0.7201327606111979	0.6097013735418904	70.9007029598959	-31.874656924890186
46	3528.0	3240.0		(71.3073561544064, 26.52949745083758, 96.32337946103424)	#471a60	71.3073561544064	26.52949745083758	96.32337946103424	278.49437006271717	184.7676027583704	96.32337946103424	43.94799274716081	59.73303838277339	-36.83226142197464	62.42942461762564	35.19574407137655	95.62544064093227	37.20950633722089	1.4929743033930838	0.714436962424239	0.5998041560539122	70.17586020772784	-31.658588249864316
47	3600.0	3312.0		(73.2272396212673, 28.078659868900218, 96.85214857975237)	#491c60	73.2272396212673	28.078659868900218	96.85214857975237	279.3889394870057	181.07228263321753	96.85214857975237	44.84513918553715	58.43849960491099	-35.548349552096624	63.95616168973052	36.79966621267298	96.16441369264385	39.23816788973712	1.523451612938991	0.698953632306829	0.5788959726888709	68.40134057130189	-31.312299719712076
48	3672.0	3384.0		(74.60597232337946, 28.41879096868172, 99.0298616168973)	#4a1c63	74.60597232337946	28.41879096868172	99.0298616168973	279.24640790518725	181.82215668392564	99.0298616168973	45.14320167659028	59.17443365823477	-36.077956237860256	65.17272396212674	37.34313213401311	98.32375091041516	38.53950205266957	1.5335772094026976	0.7077557710199476	0.5875204849759563	69.30535711670338	-31.370170811506096
49	3744.0	3456.0		(75.83612527312455, 29.16314639475601, 99.55353241077931)	#4b1d63	75.83612527312455	29.16314639475601	99.55353241077931	279.78353992922627	180.30046749142198	99.55353241077931	45.59179643199724	58.782155335078244	-35.55633131827693	66.11098324836125	38.171113270211215	98.84962855061907	39.31420744679307	1.5488165957908908	0.7030639264192274	0.5790259537528286	68.69930481928	-31.169034026269173
50	3816.0	3528.0		(76.94100509832484, 30.073561544064095, 101.0298616168973)	#4c1e65	76.94100509832484	30.073561544064095	101.0298616168973	279.63068269299856	179.0941433453004	101.0298616168973	46.099026469086766	58.4149146310185	-35.38131298299205	67.2298689002185	39.12195849963583	100.32029861616898	39.87106483438289	1.5660479040702138	0.6986715442436264	0.5761758239797249	68.29450607296036	-31.202858369997244
51	3888.0	3600.0		(77.70138383102694, 30.91405680990532, 102.39329934450109)	#4d1e66	77.70138383102694	30.91405680990532	102.39329934450109	279.27349425826105	178.01171524902907	102.39329934450109	46.53609387730126	57.9889766334743	-35.267726132882956	68.13569555717407	39.953834420975966	101.67850691915513	40.39834977416964	1.580895690476955	0.6935771131317093	0.5743260905629258	67.87145141796854	-31.307123513347367
52	3960.0	3672.0		(79.0706482155863, 31.97742170429716, 102.65841223597961)	#4f1f66	79.0706482155863	31.97742170429716	102.65841223597961	279.97671183471584	175.569173465768	102.65841223597961	47.10943443384211	57.1973457800467	-34.40719925862532	69.18930080116533	41.06284892935178	101.9516023306628	41.69988183440814	1.6003728648483346	0.6841088128811862	0.5603126258542975	66.74872077504537	-31.02911218226767
53	4032.0	3744.0		(80.06482155863074, 33.00218499635834, 105.20393299344501)	#502169	80.06482155863074	33.00218499635834	105.20393299344501	279.1092774353646	175.0071999723078	105.20393299344501	47.63553064796963	57.000635794956565	-34.67528746186448	70.50322651128914	42.098364369992716	104.48191551347415	41.87811765425819	1.6182450833435813	0.6817560632466247	0.5646783751263729	66.71917296843704	-31.313470406939267
54	4104.0	3816.0		(81.25710123816461, 33.92134013109978, 106.81209031318281)	#51216a	81.25710123816461	33.92134013109978	106.81209031318281	278.9644181096933	174.01720387581568	106.81209031318281	48.122961099089736	56.75439137388699	-34.568792377073684	71.69401310997816	43.07317844865259	106.08318281136198	42.3157832947492	1.634803772210222	0.6788108570263164	0.5629441293323114	66.45346000495057	-31.345367701505516
55	4176.0	3888.0		(82.88346686088856, 34.74435542607429, 108.15149308084486)	#52226c	82.88346686088856	34.74435542607429	108.15149308084486	279.3469460650077	173.0796271853029	108.15149308084486	48.601067337728125	56.72565127832041	-34.35036713832078	73.0139475600874	44.04385184996359	107.41742170429715	42.685345951920056	1.6510457046389824	0.6784671111340551	0.5593871290034395	66.31551278160369	-31.197111591934725
56	4248.0	3960.0		(83.89366351056081, 35.7115804806992, 109.76766205389657)	#53236d	83.89366351056081	35.7115804806992	109.76766205389657	279.0369692856932	172.03883591774985	109.76766205389657	49.077525938547495	56.374165191579614	-34.25322288421218	74.13201747997087	45.0255798616169	109.0271012381646	43.18351205199112	1.6672316645244858	0.6742631620475157	0.5578051591459945	65.96461004965482	-31.28307349447159
57	4320.0	4032.0		(85.35833940276767, 37.081573197378006, 111.66569555717408)	#55256f	85.35833940276767	37.081573197378006	111.66569555717408	278.8367641888989	170.32044717806897	111.66569555717408	49.74154234937082	55.80191128560591	-33.95101968417682	75.65401310997815	46.417941733430446	110.91985433357611	44.037952741497165	1.6897892235032077	0.6674187196185305	0.5528838556920107	65.31864236741295	-31.31718309929855
58	4392.0	4104.0		(86.17916970138383, 38.175528040786595, 113.16970138383103)	#562671	86.17916970138383	38.175528040786595	113.16970138383103	278.4058970349724	168.9808665096343	113.16970138383103	50.23354466028941	55.231473467543644	-33.76371370134541	76.69614712308812	47.46792056809905	112.4197596504006	44.74296995268982	1.7065032247918999	0.660595998507698	0.5498336246549065	64.7341024831765	-31.437983901864317
59	4464.0	4176.0		(86.91478514202477, 38.619082301529495, 116.03495994173343)	#562674	86.91478514202477	38.619082301529495	116.03495994173343	277.4308508636586	170.1301815260238	116.03495994173343	50.47497842260174	55.769457067598836	-34.58349124612585	77.76715222141297	47.98890361252731	115.2608011653314	44.01294784694466	1.7147050647525452	0.6670305509675027	0.5631834967348658	65.62202532980534	-31.803682720199497
60	4536.0	4248.0		(88.33284777858704, 39.74071376547706, 117.97596504005827)	#582775	88.33284777858704	39.74071376547706	117.97596504005827	277.2661682973831	169.10214778276463	117.97596504005827	51.016696583847775	55.52092642306184	-34.478830359884995	79.19790968681718	49.17170444282593	117.19361252731245	44.49440504673112	1.733107982471101	0.664058000373064	0.5614791204049862	65.35566550698397	-31.84053054497814
61	4608.0	4320.0		(89.63292061179898, 41.03277494537509, 119.24107793153678)	#592977	89.63292061179898	41.03277494537509	119.24107793153678	277.2851555224437	167.25039397011938	119.24107793153678	51.599122656412845	54.87108622602632	-34.01267346674168	80.48850691915514	50.46489698470502	118.45899490167517	45.4695410599793	1.7528938044304436	0.6562855871658845	0.5538878721056427	64.55771108070057	-31.793331014338644
62	4680.0	4392.0		(90.11726147123088, 41.705025491624184, 121.36270939548434)	#5a2979	90.11726147123088	41.705025491624184	121.36270939548434	276.465209838164	167.37191759036432	121.36270939548434	51.89006565757231	54.86015227822971	-34.39853891078752	81.3585579024035	51.11930007283322	120.56613255644575	45.388282513285155	1.7627775419422371	0.6561548116911622	0.5601715942579351	64.75257359508976	-32.088629236850906
63	4752.0	4464.0		(90.63874726875456, 42.84996358339403, 123.25273124544792)	#5a2a7b	90.63874726875456	42.84996358339403	123.25273124544792	275.66204378900835	166.3468675026296	123.25273124544792	52.348479555907446	54.285841141743894	-34.39237280367933	82.34702112163146	52.16182605243991	122.44870356882738	45.98452293277086	1.7783504982424274	0.649285763758123	0.5600711807474043	64.26342548863946	-32.355985087340436
64	4824.0	4536.0		(91.82884195193007, 43.75455207574654, 124.90240349599418)	#5b2b7c	91.82884195193007	43.75455207574654	124.90240349599418	275.5457025920873	165.6709681557633	124.90240349599418	52.766543831982574	54.16132341048608	-34.349117273316885	83.540524399126	53.12486081573197	124.0909249817917	46.29865336585673	1.792552721878389	0.6477964695233691	0.5593667752647631	64.13509812132	-32.38287480597791
65	4896.0	4608.0		(93.39694100509833, 45.12818645302258, 127.14056809905317)	#5d2d7f	93.39694100509833	45.12818645302258	127.14056809905317	275.3132687406197	164.48846841273115	127.14056809905317	53.37269180439047	53.83031891768852	-34.214385629234954	85.18235251274581	54.54209956300073	126.32044428259287	46.89486946881485	1.813144409695969	0.6438374905263915	0.5571727041718569	63.78344157197896	-32.4399144322676
66	4968.0	4680.0		(94.05753823743628, 46.26365622723962, 130.04005826656956)	#5e2e82	94.05753823743628	46.26365622723962	130.04005826656956	274.22960226037816	164.2800134419894	130.04005826656956	53.823482045244006	53.612478686163755	-34.5981352275011	86.43793882010198	55.6122826802622	129.20229424617625	47.04477074486002	1.8284583797716145	0.6412320125946137	0.5634219703053431	63.806965388543716	-32.835664202014904
67	5040.0	4752.0		(95.47268754552076, 47.304442825928625, 132.17989803350326)	#5f2f84	95.47268754552076	47.304442825928625	132.17989803350326	274.05100657318894	163.74079114848223	132.17989803350326	54.288576858437025	53.57138313762205	-34.642828814925444	87.8819737800437	56.731003182811364	131.33114348142752	47.28830686224877	1.8442582960211102	0.6407404893159694	0.56414979418721	63.796698030369285	-32.889403026163734
68	5112.0	4824.0		(96.39621267297888, 48.594319009468315, 134.2709395484341)	#603086	96.39621267297888	48.594319009468315	134.2709395484341	273.47603583997824	162.7123360491229	134.2709395484341	54.79438012733456	53.10126322963033	-34.59030449927836	89.15257101238164	57.96456260742899	133.4141733430444	47.883794291547545	1.8614411350049234	0.6351176204960629	0.5632944488567109	63.373758938028026	-33.08032829902284
69	5184.0	4896.0		(97.49817916970139, 49.50764748725419, 136.51784413692644)	#613188	97.49817916970139	49.50764748725419	136.51784413692644	273.09303980245255	162.52527488943068	136.51784413692644	55.18342806643915	53.120720752320715	-34.788887647655486	90.42504734158777	58.92545026948288	135.64774217042972	47.96813341515925	1.87465763340595	0.6353503421821446	0.5665283257114132	63.49864311154399	-33.22088552452573
70	5256.0	4968.0		(98.44064093226511, 51.26074289876183, 138.97378004369992)	#62338a	98.44064093226511	51.26074289876183	138.97378004369992	272.2733538154945	160.94276535419866	138.97378004369992	55.82872988472964	52.31398681780652	-34.61856965641228	91.92150036416605	60.5425590386016	138.09664967225055	48.9236687771018	1.8965794317047535	0.6257014015411962	0.5637547398642656	62.73116117074116	-33.49443789375365
71	5328.0	5040.0		(99.33139111434814, 52.873270211216315, 140.7458120903132)	#63348c	99.33139111434814	52.873270211216315	140.7458120903132	271.721937189699	159.20543458011633	140.7458120903132	56.411848924495445	51.48669885976115	-34.28749066933343	93.21225782957029	62.029048987618346	139.86708667152223	49.949539473888514	1.9163887947215852	0.6158066245166519	0.5583632014475249	61.858808393593854	-33.661571673914715
72	5400.0	5112.0		(100.23452294246177, 54.087399854333576, 142.97232337946105)	#64368e	100.23452294246177	54.087399854333576	142.97232337946105	271.15069772777554	158.53177008777337	142.97232337946105	56.864240484609425	51.17319806081988	-34.34367795846596	94.47647487254189	63.19890296431172	142.08347414420976	50.36628128853461	1.9317571638347732	0.6120569984373971	0.5592781973841846	61.629411935266106	-33.86659994155518
73	5472.0	5184.0		(101.03058994901676, 55.06409322651129, 145.2476329206118)	#653791	101.03058994901676	55.06409322651129	145.2476329206118	270.58196443281486	158.32824370063935	145.2476329206118	57.23076882878226	51.06664490879087	-34.556315061549455	95.62438455935907	64.15743517844138	144.3457975236708	50.521896705940726	1.9442086403439163	0.6107825695395314	0.5627409393727787	61.65988268618102	-34.085839901589786
74	5544.0	5256.0		(101.8557902403496, 56.65549890750182, 146.32410779315367)	#653892	101.8557902403496	56.65549890750182	146.32410779315367	270.24489298623234	156.2660836323997	146.32410779315367	57.778478003164935	50.12309144869842	-34.01267043807845	96.7373634377276	65.60777177713038	145.42742170429716	51.72039114790032	1.9628150810928808	0.5994971990617466	0.5538878227846202	60.57380660569319	-34.16014277159208
75	5616.0	5328.0		(102.6693372177713, 57.894391842680264, 148.63073561544064)	#663994	102.6693372177713	57.894391842680264	148.63073561544064	269.6077250945168	155.67283285147252	148.63073561544064	58.21630749972782	49.807217590518874	-34.10177568731112	97.98138383102695	66.78274126001456	147.72337217771303	52.1189843125697	1.9776887566984214	0.5957191900091868	0.5553388794602793	60.36298558833034	-34.39848221515037
76	5688.0	5400.0		(103.73707210487983, 59.68608885651857, 150.3321194464676)	#673b96	103.73707210487983	59.68608885651857	150.3321194464676	269.15802244952073	153.75781227289903	150.3321194464676	58.82716023398173	48.950283235840054	-33.66870719682375	99.40027676620538	68.44535866715222	149.4256591405681	53.23931997933382	1.998440271805045	0.5854698272791257	0.548286467514285	59.41137999722288	-34.52075138619086
77	5760.0	5472.0		(104.69774217042972, 60.63510560815732, 152.19519300801164)	#683c98	104.69774217042972	60.63510560815732	152.19519300801164	268.87457044673545	153.40709404490724	152.19519300801164	59.175661075262695	48.859831433536726	-33.73787803258097	100.53781500364167	69.40615412964311	151.2795921340131	53.4553771692388	2.010279329022896	0.5843879785630218	0.5494128972572101	59.376152972847045	-34.62520940522223
78	5832.0	5544.0		(105.721048798252, 62.0830298616169, 153.39111434814276)	#693e99	105.721048798252	62.0830298616169	153.39111434814276	268.6752389004993	151.79211418478107	153.39111434814276	59.66710565985997	48.206337052134394	-33.320783062989264	101.72727603787327	70.77625501092498	152.47803350327752	54.36954811326407	2.0269743835744567	0.5765718594863629	0.5426206100999238	58.60141223481545	-34.65268093624251
79	5904.0	5616.0		(106.36125273124544, 62.97815003641661, 155.4814275309541)	#6a3e9b	106.36125273124544	62.97815003641661	155.4814275309541	268.13939389167524	151.71159755663402	155.4814275309541	59.97330773498321	48.12044609994953	-33.53363654486128	102.73652585579023	71.6389675600874	154.55639475600873	54.48699322567302	2.0373764930049076	0.5755445608148061	0.5460868757629171	58.65221319593152	-34.871436471144314
80	5976.0	5688.0		(107.36853605243991, 64.34231609613984, 157.32993445010925)	#6b409d	107.36853605243991	64.34231609613984	157.32993445010925	267.7625477786829	150.7141203810864	157.32993445010925	60.43225730157627	47.703067318273455	-33.393940715288295	104.02268754552075	72.94512462490896	156.40005826656954	55.08791201591266	2.0529676466992046	0.5705525021980962	0.5438119641521061	58.23004300245637	-34.99346599171902
81	6048.0	5760.0		(107.95047341587764, 65.87399854333576, 158.58922068463218)	#6b419e	107.95047341587764	65.87399854333576	158.58922068463218	267.2294930006756	149.07937338973008	158.58922068463218	60.904585472482964	46.886079703059856	-33.02266073847451	105.03451565914057	74.30583511289149	157.6620684632192	56.07545737150138	2.0690132901484812	0.5607809224165501	0.5377657626821185	57.34806528707021	-35.157685842850945
82	6120.0	5832.0		(109.40495265841224, 67.28914785142025, 159.83758193736344)	#6d439f	109.40495265841224	67.28914785142025	159.83758193736344	267.3040631467943	147.64894717416166	159.83758193736344	61.391499780334016	46.46226039733226	-32.6197010369135	106.43557902403496	75.7261716824472	158.912097596504	56.83030425592639	2.0855544449119834	0.5557118319165748	0.5312036648258533	56.76959165756898	-35.07149364024863
83	6192.0	5904.0		(110.05826656955571, 68.75236707938821, 161.37363437727603)	#6e44a1	110.05826656955571	68.75236707938821	161.37363437727603	266.7579362895045	146.35862451820225	161.37363437727603	61.83881200431047	45.816410325251574	-32.381532955910465	107.51651128914784	77.0468361835397	160.44742170429717	57.62499003201758	2.100750261927622	0.5479871425960351	0.5273251572536907	56.10443058855989	-35.25141398865416
84	6264.0	5976.0		(110.53823743627093, 69.959213401311, 162.48579752367078)	#6e45a2	110.53823743627093	69.959213401311	162.48579752367078	266.3139665771928	145.20825395686998	162.48579752367078	62.19989356140749	45.24081041083661	-32.14332418826318	108.34825200291333	78.12404087399855	161.56053168244716	58.32574267392013	2.1130167035209033	0.5411026802355053	0.5234459871097125	55.497064935913926	-35.3935652924954
85	6336.0	6048.0		(111.3918426802622, 71.20029133284778, 164.0378732702112)	#6f47a4	111.3918426802622	71.20029133284778	164.0378732702112	265.97539736086486	144.31779028877915	164.0378732702112	62.59025979026846	44.86330819430723	-32.00219470349761	109.46166788055353	79.29985367079388	163.10949745083758	58.86437186847159	2.1262779860544394	0.5365875652474246	0.5211477287830154	55.10768447302032	-35.50127640333037
86	6408.0	6120.0		(112.63292061179898, 72.72978878368536, 165.1034231609614)	#7048a5	112.63292061179898	72.72978878368536	165.1034231609614	265.9185202122543	142.66982667731276	165.1034231609614	63.07405502282066	44.28529977197066	-31.533604546370974	110.75705025491624	80.77337775673708	164.1796868171886	59.7513943247474	2.1427131815014757	0.5296742959296384	0.5135168553888875	54.365025444491536	-35.452987587377386
87	6480.0	6192.0		(113.71595047341587, 74.28623452294246, 166.23452294246175)	#714aa6	113.71595047341587	74.28623452294246	166.23452294246175	265.7294942373955	141.04659568874865	166.23452294246175	63.55026697097247	43.6638771690796	-31.09861434878809	111.9964530225783	82.24152166059724	165.31504005826653	60.64594437158837	2.1588907622535647	0.522241771336694	0.506433148923955	53.606510647971845	-35.459515195645075
88	6552.0	6264.0		(114.51128914785141, 75.61107064821559, 167.69191551347416)	#724ba7	114.51128914785141	75.61107064821559	167.69191551347416	265.347433696916	140.02234615033814	167.69191551347416	63.945700286307726	43.21157732841563	-30.909374529148458	113.08834668608884	83.47406169701384	166.77110706482156	61.261013984372426	2.1723241807465903	0.5168320394191875	0.5033514258385778	53.12842787992898	-35.57625731207786
89	6624.0	6336.0		(115.83831026948289, 76.8681718863802, 168.78659868900218)	#734ca8	115.83831026948289	76.8681718863802	168.78659868900218	265.4378625083199	138.868838028169	168.78659868900218	64.34838920856694	42.90953384532353	-30.584040967033243	114.34722505462491	84.74181015294975	167.86741442097596	61.8490999342648	2.1860040822759474	0.5132194485578697	0.4980534502289644	52.69356371224225	-35.47961155499512
90	6696.0	6408.0		(116.50764748725419, 78.68900218499635, 169.1551347414421)	#744ea9	116.50764748725419	78.68900218499635	169.1551347414421	265.0825215361082	136.37696447793329	169.1551347414421	64.85142575080121	41.8344488791369	-29.845274722831007	115.31336489439185	86.34342283321193	168.25047341587765	63.209505666210106	2.2030929317154246	0.5003608955964678	0.48602282689720033	51.389313444551625	-35.50458593876999
91	6768.0	6480.0		(118.01966496722505, 80.1143481427531, 170.79679533867443)	#7650aa	118.01966496722505	80.1143481427531	170.79679533867443	265.0800356606456	135.38909784054854	170.79679533867443	65.29933993896599	41.60137374716355	-29.620960077467483	116.82444282592863	87.78640647487255	169.88997086671523	63.72680068496835	2.218309198289929	0.49757320064888094	0.4823699190561268	51.06932125613293	-35.45158073837566
92	6840.0	6552.0		(118.68244719592134, 81.52294246176257, 171.71667880553534)	#7651ab	118.68244719592134	81.52294246176257	171.71667880553534	264.7197906909138	133.93808293781572	171.71667880553534	65.68994710395123	40.97238476429044	-29.255021660758196	117.76984705025492	89.05781943190095	170.8147414420976	64.54387227703455	2.231578665757971	0.49005017837362747	0.47641070355514575	50.34473761620464	-35.52752099766861
93	6912.0	6624.0		(119.89584850691915, 83.00509832483613, 173.54187909686817)	#7753ad	119.89584850691915	83.00509832483613	173.54187909686817	264.44801982189256	133.03347420815618	173.54187909686817	66.12735197369422	40.659550507126	-29.103452991207888	119.18892206846323	90.49606036416607	172.63651128914785	65.07196832702974	2.2464379162011547	0.48630852446681294	0.47394244571774896	50.00210019042178	-35.59447860300879
94	6984.0	6696.0		(121.05899490167516, 84.48142753095412, 174.29570284049527)	#7954ae	121.05899490167516	84.48142753095412	174.29570284049527	264.43547013745285	131.40106055794206	174.29570284049527	66.55265757860798	40.12267328359237	-28.620640498127337	120.36729060451566	91.90928537509105	173.39756008739985	65.90586349425115	2.2608861378270744	0.479887204822595	0.4660799651432684	49.28458150319371	-35.50133996419898
95	7056.0	6768.0		(122.28332119446468, 86.37436270939548, 175.61398397669336)	#7a56af	122.28332119446468	86.37436270939548	175.61398397669336	264.14328387444294	129.58024701598387	175.61398397669336	67.07878539855426	39.43890348831325	-28.14754076760364	121.81767662053896	93.67778826656955	174.72158776402037	66.88869782879914	2.278759430015846	0.47170897668013473	0.45837565447537115	48.45318523713788	-35.515445686615614
96	7128.0	6840.0		(123.50837581937364, 88.19956300072833, 175.7254187909687)	#7b58af	123.50837581937364	88.19956300072833	175.7254187909687	264.20460502775165	127.01118244629482	175.7254187909687	67.57855431666313	38.57325261529804	-27.327899416829716	123.00605243991262	95.37856345229424	174.85016023306628	68.1497363381815	2.295737273729068	0.46135536003880817	0.44502800028071093	47.27271838872775	-35.31633551052364
97	7200.0	6912.0		(124.44136926438456, 89.95047341587764, 176.87035688273852)	#7c59b0	124.44136926438456	89.95047341587764	176.87035688273852	263.808749717197	125.3153477761352	176.87035688273852	68.04323543528295	37.894121981165654	-26.90206141191225	124.2349890750182	96.97828561544065	176.0011580480699	69.07160759363109	2.3115231361997988	0.45323261857989194	0.4380933349820221	46.47241535506585	-35.37197203619829
98	7272.0	6984.0		(125.29278951201748, 91.56154406409323, 178.08739985433357)	#7d5bb2	125.29278951201748	91.56154406409323	178.08739985433357	263.39040404040406	123.89474631309453	178.08739985433357	68.46645085613243	37.311517893824806	-26.568753591803706	125.39502549162418	98.45073241806263	177.22214129643115	69.86031035722424	2.325900351372357	0.44626438281414227	0.43266550057739606	45.804454313562026	-35.45387497264911
99	7344.0	7056.0		(126.45593590677349, 93.42825928623452, 178.82665695557174)	#7e5db2	126.45593590677349	93.42825928623452	178.82665695557174	263.2048920274281	121.77486162530698	178.82665695557174	68.95839790471767	36.56966025471742	-25.963315147131325	126.69150036416605	100.18095218499636	177.97267297887834	70.92883619344778	2.3426124753228934	0.4373913950575384	0.42280608708146955	44.84901096540165	-35.37356055151241
100	7416.0	7128.0		(127.2680262199563, 95.20903131828113, 179.64457392571012)	#7f5fb3	127.2680262199563	95.20903131828113	179.64457392571012	262.7811610454585	119.85368048911016	179.64457392571012	69.40805504675657	35.80808191690343	-25.454909292346528	127.80504734158777	101.78006146394756	178.80021849963583	71.9386568457664	2.3578879524593237	0.428282537898301	0.41452682501910454	43.93371299639101	-35.40789844159331
101	7488.0	7200.0		(128.61034231609614, 96.7632920611799, 180.41077931536782)	#8060b4	128.61034231609614	96.7632920611799	180.41077931536782	262.84375870716076	118.23079158996222	180.41077931536782	69.82790228203476	35.355852189491	-24.97991596859308	129.09784413692643	103.28843733430445	179.57430444282593	72.70989165106145	2.372150745693753	0.4228736445702888	0.40679167765953456	43.290096856476396	-35.24229360062548
102	7560.0	7272.0		(129.71376547705754, 98.34814275309542, 181.70284049526583)	#8162b5	129.71376547705754	98.34814275309542	181.70284049526583	262.5774601121927	116.97917251220547	181.70284049526583	70.24043474516935	34.92362055067777	-24.68341888385932	130.38823743627094	104.78497744355427	180.86929351784414	73.37446818216117	2.3861650459672323	0.4177039383665201	0.40196329686467314	42.765996307391056	-35.25201761722284
103	7632.0	7344.0		(130.8761835396941, 100.18281136198107, 182.53313911143482)	#8264b6	130.8761835396941	100.18281136198107	182.53313911143482	262.363023693916	115.04395135225722	182.53313911143482	70.70567828931704	34.26979196172031	-24.149365869894403	131.69262927895122	106.49000142024764	181.70963583394027	74.33436129405739	2.4019700148136627	0.4098838220006396	0.3932663772359977	41.92386567359468	-35.171731352910456
