# Supplementary material for: Parallel and High Throughput Reaction Monitoring with Computer Vision
Source: Angew Chem Int Ed Engl. 2024 Oct 31;64(1):e202413395. doi: 10.1002/anie.202413395 (PMC11701362; doi:10.1002/anie.202413395)
Supplement: Supplementary file 2 — Supporting Information [file ANIE-64-e202413395-s002.zip › Supporting Info - Machine readable data part 1/Figure 9 - crystal violet mixing analysis/Kineticolor outputs/Well 5 CV Mixing.csv]

frame number	Time (s)	normalised time	Well Coordinates	average color	hexcode	red	green	blue	hue	saturation	value	lightness	a_component	b_component	x	y	z	delta_e	light_ratio	a_ratio	b_ratio	chroma_ab	hue_ab
1	288.0	0.0	(528, 52)	(29.58120903131828, 10.871813546977421, 62.75163874726876)	#1d0a3e	29.58120903131828	10.871813546977421	62.75163874726876	261.6377700720192	210.8208756006407	62.75163874726876	28.845727837060828	57.02509138789097	-44.16826596339878	30.415382374362707	14.73429780772032	62.23284049526584	0.0	1.0	1.0	1.0	72.12972179352175	-37.759246988609
2	360.0	72.0		(32.31172614712309, 10.560087399854334, 71.26729788783685)	#200a47	32.31172614712309	10.560087399854334	71.26729788783685	261.498242372617	217.21517629024015	71.26729788783685	29.16855401028087	63.463942741345896	-48.865094446365184	33.35983248361253	15.05479255644574	70.66022578295701	7.976416569388082	1.0111914726174902	1.1129126003438934	1.106339435803492	80.09662591850558	-37.5950574089916
3	432.0	144.0		(29.975965040058266, 11.2163146394756, 61.160233066278224)	#1d0b3d	29.975965040058266	11.2163146394756	61.160233066278224	262.5368585303254	208.23496838269443	61.160233066278224	29.180873056783028	55.53095687241921	-42.55873045430623	30.397327021121633	15.067113823743627	60.660793882010196	2.2215681001617944	1.0116185392032857	0.9737986475934166	0.9635590061329024	69.96379570212565	-37.46642883874814
4	504.0	216.0		(31.7006554989075, 11.651128914785142, 65.9890750182083)	#1f0b41	31.7006554989075	11.651128914785142	65.9890750182083	262.13870198107395	209.97682195953774	65.9890750182083	29.879485790346102	57.74950615489577	-44.441613916830434	32.34298616168973	15.776906001456663	65.44569555717406	1.2915693416462217	1.0358374716396341	1.0127034389489575	1.0061887861673848	72.87017571453332	-37.58038136674379
5	576.0	288.0		(31.89293517844137, 10.607428987618354, 67.82957028404952)	#1f0a43	31.89293517844137	10.607428987618354	67.82957028404952	262.3188147544739	215.12219478148822	67.82957028404952	29.0962354318483	61.49048399364515	-46.92165978148306	32.48175528040787	14.982596380189365	67.25734887108521	5.252015108130882	1.0086843915397974	1.0783057509786365	1.062338734791308	77.34805607396979	-37.34623482921672
6	648.0	360.0		(31.935178441369263, 11.864530225782957, 64.52585579024036)	#1f0b40	31.935178441369263	11.864530225782957	64.52585579024036	262.86761451648596	208.1125132627492	64.52585579024036	30.07188321037927	56.62606324842184	-43.192931568637015	32.23141296431173	15.976222731245448	63.99924253459579	1.616773836135153	1.042507347370278	0.9930025865850018	0.9779177567086287	71.218960793508	-37.33547381722044
7	720.0	432.0		(35.69847050254916, 12.159504734158777, 73.4952658412236)	#230c49	35.69847050254916	12.159504734158777	73.4952658412236	263.0263376635714	212.8112457758971	73.4952658412236	31.014653360585115	62.04853065170762	-46.996810988390855	35.96075018208303	16.97719464675892	72.88190823015294	6.159533011702862	1.07519052858627	1.088091735437067	1.0640402099402322	77.83778259376635	-37.141023767704
8	792.0	504.0		(33.13182811361981, 11.912600145666424, 68.6707938820102)	#210b44	33.13182811361981	11.912600145666424	68.6707938820102	262.43118736285595	210.7641194251472	68.6707938820102	30.353616689299763	59.132146012983725	-45.27423912787582	33.66166059723234	16.27110651857247	68.10321194464676	2.817194459808303	1.0522742522135846	1.0369496054072118	1.0250399951266715	74.47393786224085	-37.439298396250216
9	864.0	576.0		(36.8448652585579, 12.58120903131828, 75.28477785870356)	#240c4b	36.8448652585579	12.58120903131828	75.28477785870356	263.2174882683641	212.3856974246851	75.28477785870356	31.530062276395547	62.37940231625466	-47.139911501363166	37.011114348142755	17.541687210487986	74.65774217042971	6.68617783962534	1.0930583015446018	1.0938939473493008	1.067280104236533	78.18798558403655	-37.07822284471692
10	936.0	648.0		(33.52075746540422, 12.644573925710123, 66.45156591405681)	#210c42	33.52075746540422	12.644573925710123	66.45156591405681	263.27896368287827	206.4779477849142	66.45156591405681	30.953470291448888	56.478967956123924	-42.88357911098951	33.63530225782957	16.91100045156591	65.91349599417336	2.528092040553124	1.0730694841986286	0.9904231029100462	0.9709138037369667	70.91456252954939	-37.208822642437795
11	1008.0	720.0		(37.80772032046613, 13.10706482155863, 76.64311726147123)	#250d4c	37.80772032046613	13.10706482155863	76.64311726147123	263.32595861752736	211.39136756279044	76.64311726147123	32.07653996714715	62.18816705179853	-46.97115404080003	37.91759650400583	18.153728062636564	76.0077567370721	6.704601323388699	1.1120031412740223	1.0905404189322163	1.0634593189536563	77.93367329458407	-37.06400414667981
12	1080.0	792.0		(37.93008011653314, 12.62053896576839, 78.28259286234523)	#250c4e	37.93008011653314	12.62053896576839	78.28259286234523	263.12709363977194	213.88948847248844	78.28259286234523	31.76004411131185	64.11259094681098	-48.431963989345284	38.15462490895848	17.79755609613984	77.62597232337946	8.769550170933277	1.1010311229001726	1.1242873862438916	1.0965330635683033	80.34973213258615	-37.06814610936159
13	1152.0	864.0		(37.8463219227968, 13.809905316824471, 73.68754552075747)	#250d49	37.8463219227968	13.809905316824471	73.68754552075747	264.0855349584002	207.21002639044013	73.68754552075747	32.55412500100098	59.28780632543196	-44.4635895038475	37.56327749453751	18.7001292789512	73.08876911871813	4.354228336644013	1.1285596669596123	1.0396792864767153	1.006686328611892	74.10839878481107	-36.86849657706692
14	1224.0	936.0		(39.71522214129643, 12.996358339402768, 79.74872541879097)	#270c4f	39.71522214129643	12.996358339402768	79.74872541879097	264.01610457059934	213.44358189871681	79.74872541879097	32.32301856118562	64.68211136400359	-48.27347503895494	39.4390750182083	18.434373328477786	79.08120174799708	9.358111307774701	1.1205478587251034	1.1342745761515527	1.0929447644369388	80.70999890250259	-36.734671537027694
15	1296.0	1008.0		(36.01893663510561, 13.865258557902404, 67.12163146394757)	#240d43	36.01893663510561	13.865258557902404	67.12163146394757	264.95890373490516	202.3248659910154	67.12163146394757	32.25085584344902	55.267160879193504	-41.06835675319199	35.37183539694101	18.351910211216314	66.58906773488711	4.928960694185276	1.1180461808980011	0.9691726840604283	0.9298159177728278	68.85542097797462	-36.615592539931335
16	1368.0	1080.0		(40.552075746540424, 14.30517115804807, 75.9169701383831)	#280e4b	40.552075746540424	14.30517115804807	75.9169701383831	265.56027094440435	206.9498915900762	75.9169701383831	33.324991646303005	60.47727592266694	-44.41480669509809	39.48851420247633	19.605019286234523	75.30085214857976	5.660579887901943	1.1552834386618334	1.0605379921496982	1.0055818521810118	75.03449844431107	-36.29374197932654
17	1440.0	1152.0		(38.99781500364166, 15.248361252731245, 69.04734158776402)	#260f45	38.99781500364166	15.248361252731245	69.04734158776402	266.4868816505564	198.6859981856923	69.04734158776402	33.67322046101511	54.659673873782566	-39.799160484337825	37.64538965768391	20.023185243991257	68.50935178441368	6.927406999559378	1.1673555491899203	0.9585197067371874	0.9010804390038419	67.61400094097631	-36.059357498080075
18	1512.0	1224.0		(41.252002913328475, 14.633648943918427, 76.39548434085943)	#290e4c	41.252002913328475	14.633648943918427	76.39548434085943	265.8590313565019	206.1544365102821	76.39548434085943	33.65472520338278	60.29631046705458	-44.119087502601474	40.02900946831755	20.000827356154407	75.77786598689	5.8163346236424465	1.1667143707895413	1.0573645565407763	0.9988865657339127	74.71371318574417	-36.19310577160566
19	1584.0	1296.0		(39.26656955571741, 13.67006554989075, 74.34741442097597)	#270d4a	39.26656955571741	13.67006554989075	74.34741442097597	265.31076701476417	208.11381381087196	74.34741442097597	32.679082132117394	60.60612914816627	-44.62808680665316	38.34782228696286	18.844879082301528	73.74064093226512	5.265916045650304	1.1328915781466777	1.062797580382935	1.0104106609853196	75.2646598500676	-36.36654165277246
20	1656.0	1368.0		(38.22869628550619, 15.155134741442097, 68.97523670793882)	#260f44	38.22869628550619	15.155134741442097	68.97523670793882	265.7229853170038	198.97178547670083	68.97523670793882	33.496777390286866	54.416483201102814	-40.05921950100071	37.22520029133285	19.810570611798976	68.43703568827385	6.732114188640028	1.1612387657367549	0.9542550809950638	0.9069683544786852	67.57140453627748	-36.359001278783005
21	1728.0	1440.0		(40.481427530954115, 15.420975965040059, 71.49672250546249)	#280f47	40.481427530954115	15.420975965040059	71.49672250546249	266.8142144638404	199.99959252279325	71.49672250546249	34.025325446212626	56.13182467743416	-40.655999370507324	38.91574654042243	20.452009264384557	70.93596504005826	6.321564159943543	1.1795620356126733	0.9843355496902108	0.9204798622657726	69.30867208678073	-35.91562590276646
22	1800.0	1512.0		(39.57319737800437, 16.53386744355426, 66.71230881281865)	#271042	39.57319737800437	16.53386744355426	66.71230881281865	267.5488787284999	191.80122494432072	66.71230881281865	34.58370529207386	51.242157902925776	-36.81029285596359	37.8588273852877	21.14453449380918	66.210524399126	10.977544042977417	1.19891948947951	0.898589667386431	0.8334104147640169	63.093235823582404	-35.69193736817632
23	1872.0	1584.0		(43.5972323379461, 16.481427530954115, 72.26219956300073)	#2b1048	43.5972323379461	16.481427530954115	72.26219956300073	269.16682987974457	196.84007619738753	72.26219956300073	35.15810526601918	55.846412687653554	-39.15953209220153	40.924326292789516	21.873061114348143	71.70439184268027	8.143881585367923	1.2188323159885133	0.9793305250101239	0.8865988111159294	68.20770311159784	-35.03815736576699
24	1944.0	1656.0		(43.12527312454479, 16.751638747268753, 73.05025491624181)	#2b1049	43.12527312454479	16.751638747268753	73.05025491624181	268.1075836373516	196.52425771201817	73.05025491624181	35.270415551822396	55.385086533466854	-39.427738849055636	40.93444282592863	22.017435112891476	72.48726875455208	8.151001501445416	1.2227257967298424	0.9712406448721209	0.8926711970474116	67.9856926203517	-35.44644295158785
25	2016.0	1728.0		(43.36489439184268, 16.636562272396212, 72.21194464675892)	#2b1048	43.36489439184268	16.636562272396212	72.21194464675892	268.8563003735011	196.2517776634694	72.21194464675892	35.223805606837686	55.39248348529646	-39.01771062029917	40.84852148579753	21.95744152221413	71.6561908230153	8.359037321562079	1.221109961440541	0.9713703588567824	0.8833878751914834	67.75477081887479	-35.16034448948139
26	2088.0	1800.0		(44.57319737800437, 16.70138383102695, 71.54260742898762)	#2c1047	44.57319737800437	16.70138383102695	71.54260742898762	270.493645165146	195.4710978539724	71.54260742898762	35.42471580685069	55.600261056062614	-38.277973033003164	41.326817188638024	22.216820881281862	70.99419519300801	8.944762433234683	1.22807495123549	0.9750139754772772	0.8666397060895086	67.50253513030182	-34.54544903397901
27	2160.0	1872.0		(41.30954115076475, 18.648943918426802, 62.86380189366351)	#29123e	41.30954115076475	18.648943918426802	62.86380189366351	270.75065478445646	179.3526392622115	62.86380189366351	36.119242349884395	46.35906625354358	-31.750463955323703	38.59560815731974	23.129193750910417	62.42165331391115	17.912842104103376	1.2521522269747896	0.8129590873989854	0.7188523991780564	56.189456175324864	-34.40651952878971
28	2232.0	1944.0		(47.05389657683904, 17.6598689002185, 73.64238892935178)	#2f1149	47.05389657683904	17.6598689002185	73.64238892935178	271.50343463780183	193.84953170278212	73.64238892935178	36.36418315175476	55.807114000211264	-37.89089610845957	43.259446467589214	23.456824166059725	73.08256372906045	9.869954991368907	1.260643633510064	0.9786413777157342	0.8578760175882585	67.45482918912961	-34.1750048317435
29	2304.0	2016.0		(39.61179898033503, 17.6285506190823, 60.74654042243263)	#27113c	39.61179898033503	17.6285506190823	60.74654042243263	270.5903616492965	180.99940051555663	60.74654042243263	35.239220282843135	46.42251993666158	-31.884221445076697	37.023940276766204	21.977270313182814	60.315360524399125	17.441015359227762	1.221644344767338	0.8140718200851355	0.7218807609856908	56.317438990320134	-34.482315096152746
30	2376.0	2088.0		(44.196649672250544, 19.538965768390387, 64.90094683175528)	#2c1340	44.196649672250544	19.538965768390387	64.90094683175528	272.61455958382834	178.23014510318825	64.90094683175528	37.04582358220925	47.18942524931163	-31.45441863683134	40.69362709395484	24.38483394756009	64.44732702112162	18.04504952784734	1.2842741840825729	0.8275203792015685	0.7121497290135159	56.71174752325494	-33.68569782382527
31	2448.0	2160.0		(44.31172614712309, 19.20029133284778, 63.738528769118716)	#2c133f	44.31172614712309	19.20029133284778	63.738528769118716	273.8290461317068	178.1850125124267	63.738528769118716	36.85141012035926	47.39084939497617	-31.05144607985806	40.41254187909687	24.117703415877642	63.29314639475601	18.137269128962345	1.2775344178701145	0.8310525812684522	0.7030261524323748	56.65761122768631	-33.2336302827895
32	2520.0	2232.0		(43.62927895120175, 18.956300072833212, 64.61034231609614)	#2b1240	43.62927895120175	18.956300072833212	64.61034231609614	272.42601662332686	180.18447751099086	64.61034231609614	36.62419229201531	47.83423489688848	-31.99448325027605	40.17686817188638	23.807979613983974	64.15380189366351	17.122422079294697	1.2696574168241563	0.8388278516121042	0.7243771642923256	57.54790167002528	-33.77704455114867
33	2592.0	2304.0		(49.56008739985433, 19.058266569555716, 73.4122359796067)	#311349	49.56008739985433	19.058266569555716	73.4122359796067	273.67020421289595	188.80043652958977	73.4122359796067	37.512399697763435	54.31951638376159	-35.78606161499338	44.874952658412234	25.033956496722507	72.8686962855062	12.356888240268685	1.3004490616308082	0.9525546572871623	0.8102211131550525	65.04807503745093	-33.37715983756947
34	2664.0	2376.0		(42.60160233066278, 18.604515659140567, 64.81573197378005)	#2a1240	42.60160233066278	18.604515659140567	64.81573197378005	271.1574832934056	181.80555555555557	64.81573197378005	36.278977466228284	48.01359855778669	-32.71696600408986	39.60533139111435	23.342505316824468	64.35361981063365	16.358253997129623	1.257689792788562	0.8419731979242768	0.7407346720652709	58.10082194755138	-34.270924849746045
35	2736.0	2448.0		(47.03495994173343, 20.97378004369993, 64.50109249817918)	#2f1440	47.03495994173343	20.97378004369993	64.50109249817918	275.9238994026405	172.0818089430894	64.50109249817918	38.22575738789466	46.01445948357919	-29.177035103184146	42.449220684632195	26.048522381646034	64.06581937363438	20.83160992364767	1.3251791601105805	0.806916014751888	0.6605881953201984	54.48513429347853	-32.378132460237545
36	2808.0	2520.0		(51.28113619810634, 20.711580480699197, 72.83831026948289)	#331448	51.28113619810634	20.711580480699197	72.83831026948289	275.1868101159704	182.49072564920456	72.83831026948289	38.65743282231696	51.98726666003706	-33.487916007961324	46.11600873998543	26.67558189366351	72.31704297159504	15.353146513887285	1.3401441295112724	0.911655999048102	0.7581895118027043	61.83944059690444	-32.787857555246475
37	2880.0	2592.0		(44.61179898033503, 19.029861616897307, 66.38528769118719)	#2c1342	44.61179898033503	19.029861616897307	66.38528769118719	272.4126793706455	181.9022567939702	66.38528769118719	36.80958116078832	48.97934143224972	-32.78573239197201	41.03609613983976	24.06048525127458	65.91173343044429	16.053632692172947	1.276084325856239	0.8589086004104198	0.7422915905084612	58.93963128163339	-33.79751289913934
38	2952.0	2664.0		(50.83831026948288, 20.621995630007284, 73.37654770575382)	#321449	50.83831026948288	20.621995630007284	73.37654770575382	274.3663021868787	183.33392889047704	73.37654770575382	38.55792859012064	52.13087816507517	-33.97188870758801	45.97890021849964	26.530157720320464	72.84900218499635	14.90792660569993	1.3366945985180387	0.9141743905410897	0.7691469874714965	62.22312818094777	-33.09089521165449
39	3024.0	2736.0		(52.32410779315368, 21.763292061179897, 72.10487982520029)	#341548	52.32410779315368	21.763292061179897	72.10487982520029	276.4241380807014	178.03378787878788	72.10487982520029	39.35283885614403	50.41783793339902	-31.866262569259764	46.80640932265113	27.706770699198835	71.60146394756009	17.475539124405955	1.3642518947150202	0.8841342767949519	0.7214741596526927	59.64408664747491	-32.294664063396866
40	3096.0	2808.0		(47.457392571012385, 21.231609613983977, 65.13838310269483)	#2f1541	47.457392571012385	21.231609613983977	65.13838310269483	275.83836507199254	171.88371442947394	65.13838310269483	38.42693223175007	46.05464821868324	-29.233184310226733	42.86359796067007	26.33951542607429	64.69931536780773	20.86160983645666	1.332153324360891	0.8076207700468981	0.6618594520883295	54.54914928266388	-32.405335066617916
41	3168.0	2880.0		(51.36489439184268, 20.959941733430444, 70.84340859431902)	#331446	51.36489439184268	20.959941733430444	70.84340859431902	276.5711782742006	179.55494098778635	70.84340859431902	38.79055463520637	50.82828051923749	-32.08643021519786	45.83506190823016	26.870967458120905	70.34457392571012	16.83065061230496	1.3447590871799215	0.8913318555422894	0.7264589069850996	60.10867744757872	-32.263038320559616
42	3240.0	2952.0		(49.62709395484341, 21.583394027676622, 68.11653313911144)	#311544	49.62709395484341	21.583394027676622	68.11653313911144	276.15964939740184	174.20073991702668	68.11653313911144	38.90583447591034	47.79691361904942	-30.251443923310806	44.63143481427531	27.040934872541882	67.65120174799709	19.49469020563917	1.3487555140114837	0.8381733804498364	0.6849135519238966	56.565844915037644	-32.33038496088216
43	3312.0	3024.0		(53.222141296431175, 22.861616897305172, 71.89075018208302)	#351647	53.222141296431175	22.861616897305172	71.89075018208302	277.15406212398057	173.90872895264727	71.89075018208302	40.04272404132436	48.95458685601223	-30.557569562670594	47.54410050983248	28.755698587035692	71.40045884923524	19.384447990855	1.3881682676724731	0.8584745006898405	0.6918444475042996	57.70889560388673	-31.972508264052927
44	3384.0	3096.0		(55.51930080116533, 22.630735615440642, 76.45520757465404)	#37164c	55.51930080116533	22.630735615440642	76.45520757465404	276.66202081162635	179.52001943356862	76.45520757465404	40.215954608990536	52.16019049379347	-32.885951811273614	49.51102694828842	29.023179133284778	75.91696285506191	16.740368280947152	1.394173682708096	0.9146884156483696	0.7445606272731069	61.661749074140225	-32.230607321824415
45	3456.0	3168.0		(55.67880553532411, 23.27822286962855, 78.48652585579023)	#37174e	55.67880553532411	23.27822286962855	78.48652585579023	275.21272806427356	179.3698613611477	78.48652585579023	40.58530979011988	51.92023475873142	-33.38898700033195	50.19616897305171	29.59901824471959	77.93444282592861	16.735298043371653	1.4069781847548357	0.9104805182259902	0.7559496908481902	61.72953288588954	-32.74435588094417
46	3528.0	3240.0		(55.182083029861616, 22.790968681718862, 77.96067006554989)	#37164d	55.182083029861616	22.790968681718862	77.96067006554989	275.22706870148386	180.45347533632287	77.96067006554989	40.271746796722674	52.28706217658219	-33.634640881104616	49.69655498907502	29.109678113619808	77.40897305171157	16.246848538966074	1.3961078404470613	0.9169132552707338	0.7615114641126474	62.17094126888096	-32.7519162947287
47	3600.0	3312.0		(49.5156591405681, 21.921340131099782, 68.67953386744355)	#311544	49.5156591405681	21.921340131099782	68.67953386744355	275.4089627564292	173.60833324496008	68.67953386744355	39.08179336351047	47.38383695452125	-30.292255532120983	44.79419519300801	27.301746365622723	68.2119519300801	19.755366106444907	1.354855512201651	0.8309296101291826	0.6858375548911853	56.23921007407526	-32.5905825882532
48	3672.0	3384.0		(56.188638018936636, 24.4639475600874, 74.15877640203934)	#38184a	56.188638018936636	24.4639475600874	74.15877640203934	278.30341047324526	170.87905126694164	74.15877640203934	41.220184836088755	48.695408095631606	-29.85623125436061	49.94801165331391	30.6065220611799	73.66182811361982	20.672328056676378	1.428987511389097	0.8539295055995626	0.6759656645588435	57.11950029818156	-31.513382258168964
49	3744.0	3456.0		(49.77421704297159, 22.029861616897307, 72.00291332847779)	#311648	49.77421704297159	22.029861616897307	72.00291332847779	273.31118009706614	176.98073032571313	72.00291332847779	39.19537890639527	48.63211500376241	-32.07947300231346	45.619206117989805	27.47099373634377	71.50318281136198	17.99156038528902	1.3587932025080425	0.8528195890640734	0.726301390887679	58.25955027156776	-33.41026417802254
50	3816.0	3528.0		(55.60961398397669, 24.417334304442825, 74.42170429715951)	#37184a	55.60961398397669	24.417334304442825	74.42170429715951	277.42746446049875	171.33596265450524	74.42170429715951	41.13434161377876	48.58058974948359	-30.15516226763786	49.70242534595776	30.468978492352512	73.92166059723233	20.461835491044173	1.4260115690660295	0.8519160349789369	0.682733668843299	57.17873303768807	-31.828887764447977
51	3888.0	3600.0		(57.09686817188638, 23.984705025491625, 78.19373634377276)	#39174e	57.09686817188638	23.984705025491625	78.19373634377276	276.6494242835454	176.78274031296573	78.19373634377276	41.104215622994175	51.35430990052892	-32.33573940418866	51.051471230881276	30.420806540422433	77.65164603058994	17.956530016951998	1.4249671859617183	0.9005563805450347	0.7321034389483285	60.686614571708986	-32.19696773851191
52	3960.0	3672.0		(47.56300072833212, 21.90240349599417, 67.55498907501821)	#2f1543	47.56300072833212	21.90240349599417	67.55498907501821	273.7250522486878	172.32493827692906	67.55498907501821	38.829865261432886	45.93024147555652	-30.04128744376997	43.606613255644575	26.928846372906044	67.09846321922798	20.551160959420958	1.3461218756818643	0.8054391559521396	0.6801554643024584	54.88229252939553	-33.18722819454089
53	4032.0	3744.0		(49.07064821558631, 21.815003641660596, 70.7742170429716)	#311546	49.07064821558631	21.815003641660596	70.7742170429716	273.40206185567007	176.4003889969436	70.7742170429716	38.9855410117886	48.15415088492184	-31.714286306356964	44.9621121631464	27.158871500364164	70.28462490895849	18.3469617627446	1.3515187147297492	0.844437943244527	0.7180333122572179	57.659502281665596	-33.36886916248192
54	4104.0	3816.0		(50.30225782957029, 22.728332119446467, 71.15731973780044)	#321647	50.30225782957029	22.728332119446467	71.15731973780044	274.16209225031207	173.5505481120585	71.15731973780044	39.628571949915624	47.40446520576655	-30.838235772956246	45.92535324107793	28.122889890750184	70.6730298616169	19.660007125543334	1.373810783134446	0.8312913500360068	0.6981989240535541	56.552454473994054	-33.04538736129366
55	4176.0	3888.0		(57.96722505462491, 25.61616897305171, 77.45739257101238)	#39194d	57.96722505462491	25.61616897305171	77.45739257101238	277.4424681783697	170.6681774158666	77.45739257101238	42.0105563983366	48.96465712676446	-30.371730263629647	51.836431172614716	31.89240757465404	76.93898033503277	20.703326033290605	1.456387463531486	0.8586510943700458	0.6876369176185906	57.61926454536089	-31.810442818142207
56	4248.0	3960.0		(58.81281864530226, 25.939548434085943, 76.98834668608886)	#3a194c	58.81281864530226	25.939548434085943	76.98834668608886	278.637466114995	169.08329785724422	76.98834668608886	42.25650811846759	48.7114070892889	-29.68666294280218	52.25721048798252	32.29977978878368	76.47785870356883	21.416890540392266	1.4649139157506947	0.8542100661960983	0.6721265210502678	57.04471173823187	-31.359786331298505
57	4320.0	4032.0		(52.84122359796067, 23.838310269482886, 71.39766933721778)	#341747	52.84122359796067	23.838310269482886	71.39766933721778	276.58953429608414	169.86039845351885	71.39766933721778	40.50713547186258	46.988472177182075	-29.472181515871355	47.561609613983975	29.47651182811362	70.92207574654043	21.276678577603246	1.4042681016985552	0.8239964379462594	0.6672705136374217	55.46644031169012	-32.09682220371186
58	4392.0	4104.0		(55.102694828841955, 24.1959213401311, 76.57174071376548)	#37184c	55.102694828841955	24.1959213401311	76.57174071376548	275.4057737234398	174.42249341310531	76.57174071376548	40.97970338182017	49.47037269089283	-31.643777273421136	49.815404224326294	30.222248004369995	76.04798252002914	19.00447194891163	1.4206506978537627	0.8675193934261305	0.7164369391282782	58.725177005316205	-32.60505829238301
59	4464.0	4176.0		(59.31828113619811, 26.921340131099782, 77.11871813546978)	#3b1a4d	59.31828113619811	26.921340131099782	77.11871813546978	278.7234659973013	165.98215972195987	77.11871813546978	42.785823168126896	47.53142090081758	-28.85277557914354	52.83531682447196	33.18822490895848	76.61674435542606	22.78201665495294	1.4832637751353916	0.8335176629091852	0.6532467360854322	55.603225009626016	-31.258810527488535
60	4536.0	4248.0		(54.040786598689, 24.485069191551347, 76.47414420975964)	#36184c	54.040786598689	24.485069191551347	76.47414420975964	274.10991720485845	173.35550814769664	76.47414420975964	41.00856008238942	48.45436956287852	-31.54064150664839	49.36518572469046	30.26818836853605	75.95425345957756	19.515344225774506	1.4216510782474296	0.8497026200850174	0.7141018742457625	57.81555150983963	-33.06150866649639
61	4608.0	4320.0		(60.019664967225054, 26.904588492352513, 79.88783685360525)	#3c1a4f	60.019664967225054	26.904588492352513	79.88783685360525	277.5006185907129	169.12121875170942	79.88783685360525	42.86833811498244	48.86032539864954	-30.245241560619696	53.7276256372906	33.328175506190824	79.35800436999273	21.38101052770725	1.4861243355387082	0.856821518553933	0.6847731261553992	57.4639542245585	-31.75810113921429
62	4680.0	4392.0		(62.41369264384559, 28.20174799708667, 80.32337946103424)	#3e1c50	62.41369264384559	28.20174799708667	80.32337946103424	279.3832008160642	165.46883500779805	80.32337946103424	43.7283436247489	48.24255071581407	-29.00779926735528	55.389927166788056	34.81028878368535	79.80216314639475	22.988367140414113	1.5159383001793068	0.8459881350765913	0.6567565792914164	56.29206087809426	-31.018103692189037
63	4752.0	4464.0		(60.83394027676621, 26.769847050254917, 81.20247632920612)	#3c1a51	60.83394027676621	26.769847050254917	81.20247632920612	277.5481695568401	170.9346942802558	81.20247632920612	42.896946287370874	49.89683238146891	-30.911481579371603	54.34777858703569	33.37678847778587	80.65815003641661	20.591045349995163	1.4871161001615332	0.8749978503684483	0.6998572596213587	58.69594172629173	-31.778541708574597
64	4824.0	4536.0		(54.09686817188638, 24.590677348871086, 76.58485069191552)	#36184c	54.09686817188638	24.590677348871086	76.58485069191552	274.0494200706001	173.12189137526036	76.58485069191552	41.06932916733133	48.35594462462895	-31.49888573391333	49.447545520757465	30.36508600145666	76.06490895848508	19.623550404645027	1.4237577709710514	0.8479766265643744	0.7131564947561158	57.71028663087985	-33.080074099573324
65	4896.0	4608.0		(54.91332847778587, 25.123088128186453, 77.32483612527312)	#36194d	54.91332847778587	25.123088128186453	77.32483612527312	274.24050897827635	172.14967927887196	77.32483612527312	41.43342031191679	48.194805328191535	-31.289828473151047	50.1606554989075	30.949971544064095	76.80281864530227	20.05687178818985	1.4363797837225438	0.8451508652632426	0.7084232942058492	57.46122715798448	-32.993105857361115
66	4968.0	4680.0		(54.79752367079388, 24.85943190094683, 78.3619810633649)	#36184e	54.79752367079388	24.85943190094683	78.3619810633649	273.5738302998952	174.10420016544134	78.3619810633649	41.294736013728034	48.92803501150844	-32.10560858286342	50.229606700655495	30.726308099053163	77.82695557174071	19.13237647615236	1.4315719903823259	0.8580088838208877	0.7268931184545164	58.52113047919896	-33.27209315960733
67	5040.0	4752.0		(56.013838310269485, 25.78951201747997, 77.87108521485797)	#38194d	56.013838310269485	25.78951201747997	77.87108521485797	274.81960060412825	170.54855635680013	77.87108521485797	41.88875317577405	47.903273278010694	-30.813662849471378	51.015746540422434	31.691938164603062	77.35026948288419	20.776753835635017	1.4521648894556793	0.840038518345676	0.6976425761202839	56.95792665598587	-32.751050846839135
68	5112.0	4824.0		(65.69847050254916, 29.930808448652584, 84.23889293517844)	#411d54	65.69847050254916	29.930808448652584	84.23889293517844	279.5163950915309	164.3962908524987	84.23889293517844	44.866207606589285	48.63336621299402	-29.158585290777484	58.31857975236707	36.83790654042243	83.69581209031318	23.502496406784772	1.555384834108621	0.8528415304446335	0.6601704788442573	56.704738826369116	-30.945185077836637
69	5184.0	4896.0		(54.56809905316825, 25.455207574654043, 75.52148579752367)	#36194b	54.56809905316825	25.455207574654043	75.52148579752367	274.88922186177103	169.0499175434705	75.52148579752367	41.550429541226386	46.84909601181747	-30.072341689153426	49.73378004369993	31.139520517115805	75.02082301529498	21.53265911193868	1.4404361635778393	0.821552317963767	0.6808585538330547	55.67031104452073	-32.69632486344758
70	5256.0	4968.0		(57.081573197378006, 26.528769118718134, 80.64967225054625)	#391a50	57.081573197378006	26.528769118718134	80.64967225054625	273.8717230984551	171.12072390998085	80.64967225054625	42.383221697231306	48.29256793308756	-31.495626359336026	52.32382374362709	32.51100405680991	80.10846321922797	20.496743654476063	1.4693067180221253	0.8468652440133095	0.7130827002680097	57.65541255891574	-33.11173597813912
71	5328.0	5040.0		(55.761835396941, 25.89876183539694, 78.29133284777859)	#37194e	55.761835396941	25.89876183539694	78.29133284777859	274.19920761798846	170.64603605782648	78.29133284777859	41.91834421699647	47.76491162660049	-30.99703058864226	51.01018208302986	31.74056299344501	77.76740713765477	20.73947129329996	1.4531907273679543	0.8376121890221672	0.7017941481861385	56.94122134280383	-32.98154768544092
72	5400.0	5112.0		(67.39475600873999, 30.881281864530226, 87.10050983248361)	#431e57	67.39475600873999	30.881281864530226	87.10050983248361	278.9690240837425	164.59034693826356	87.10050983248361	45.46760701182175	49.03079365304841	-29.622940729586354	60.016729788783685	37.94068177713037	86.53831755280407	23.489617913687745	1.5762336547253013	0.8598108737702066	0.6706838062000033	57.28470427362263	-31.13911759767498
73	5472.0	5184.0		(54.10924981791697, 25.97742170429716, 78.66351056081574)	#36194e	54.10924981791697	25.97742170429716	78.66351056081574	272.03710359700295	170.7901486042313	78.66351056081574	41.781409241227855	46.96696301670872	-31.439901893215037	50.299235251274574	31.51596445010925	78.13664967225056	20.748712047364254	1.4484435781005789	0.8236192502916698	0.7118210599272463	56.51869642930444	-33.79853471606462
74	5544.0	5256.0		(56.40203932993445, 27.28696285506191, 75.89220684632193)	#381b4b	56.40203932993445	27.28696285506191	75.89220684632193	275.94066082265675	163.31501919385798	75.89220684632193	42.64846802360029	45.130444709540754	-28.40016484279435	51.274399126001455	32.95613168244719	75.40615440640933	24.096291606998488	1.4785020598026228	0.7914138076966591	0.6429993168925606	53.32285066253311	-32.18182158878322
75	5616.0	5328.0		(56.405680990531685, 26.64530225782957, 78.70721048798252)	#381a4e	56.405680990531685	26.64530225782957	78.70721048798252	274.2980652201284	168.67306713552028	78.70721048798252	42.35591908088878	47.09837232349562	-30.477285104454175	51.64026948288419	32.46541456664239	78.18659140568099	21.64504506135811	1.4683602133439717	0.8259236623248403	0.6900267520058405	56.099211962921565	-32.90684445020342
76	5688.0	5400.0		(59.67807720320466, 28.021849963583396, 81.77494537509104)	#3b1c51	59.67807720320466	28.021849963583396	81.77494537509104	275.3351489776838	167.61905822207575	81.77494537509104	43.374599695832	47.71914830637336	-30.404277166634095	54.28402039329934	34.1954479024035	81.23741442097597	22.071159501088793	1.5036749962018487	0.8368096770206372	0.688373801947068	56.58212778882713	-32.503268291244474
77	5760.0	5472.0		(59.154406409322654, 27.702840495265843, 83.61544064093226)	#3b1b53	59.154406409322654	27.702840495265843	83.61544064093226	273.7507815756565	170.51531305529423	83.61544064093226	43.18166159306051	48.57428329302371	-31.720559742946364	54.296627822286965	33.86317505462491	83.0563146394756	20.781735833740523	1.4969863765261266	0.8518054440740143	0.7181753471877854	58.014264692718044	-33.145820654209196
78	5832.0	5544.0		(66.42607428987618, 30.685360524399126, 93.26656955571741)	#421e5d	66.42607428987618	30.685360524399126	93.26656955571741	274.2665611470602	171.10319784467612	93.26656955571741	45.324137384303135	50.861396354628056	-32.985598061544465	60.71455207574654	37.675632891478514	92.64075746540422	20.84661073347126	1.5712599675183423	0.8919125794759928	0.7468166870956371	60.62121178779205	-32.964980925919974
79	5904.0	5616.0		(69.89366351056081, 32.71303714493809, 91.56372906045156)	#45205b	69.89366351056081	32.71303714493809	91.56372906045156	277.90673498180735	163.89597270058943	91.56372906045156	46.517640373688565	49.118759997335445	-30.091498260267734	62.70168244719592	39.91847544792425	90.97522214129643	23.936623774614027	1.6126353488617113	0.8613534639203683	0.6812922718135201	57.603392705842744	-31.492777201258573
80	5976.0	5688.0		(59.68244719592134, 28.924981791697014, 80.38018936635106)	#3b1c50	59.68244719592134	28.924981791697014	80.38018936635106	275.86513418638884	163.23770863159422	80.38018936635106	43.788229043417914	45.94215681135816	-28.939533337349953	54.28718135469775	34.91509930080117	79.86563729060451	24.042131322438397	1.5180143586863857	0.8056481049518104	0.6552109915596749	54.297130331749685	-32.20733372473905
81	6048.0	5760.0		(58.94756008739986, 28.3918426802622, 85.3918426802622)	#3a1c55	58.94756008739986	28.3918426802622	85.3918426802622	272.1639130601449	170.21532202348968	85.3918426802622	43.49575081692851	48.08952877141193	-32.12015318346171	54.76414420975965	34.405197989803355	84.82184268026221	20.96722380625895	1.5078749637596394	0.8433047207991592	0.7272224182420686	57.82998372804112	-33.73991464123966
82	6120.0	5832.0		(67.32774945375091, 32.40640932265113, 89.15003641660597)	#432059	67.32774945375091	32.40640932265113	89.15003641660597	276.925387310837	162.30643856768216	89.15003641660597	46.13480790216351	47.630003268886	-29.532060788477942	60.86659140568099	39.189623641660596	88.58260014566642	24.5234270073287	1.5993636271812066	0.83524641714121	0.6686262216621879	56.042482330892945	-31.800180356043484
83	6192.0	5904.0		(60.83831026948288, 28.942461762563727, 86.94464675892206)	#3c1c56	60.83831026948288	28.942461762563727	86.94464675892206	272.9944623730176	170.11463874345552	86.94464675892206	43.952471584594804	48.70824750399538	-32.14445962393366	56.171864530225776	35.203633299344496	86.36462490895848	21.02273811214205	1.5237081842020612	0.8541546592652786	0.7277727328161588	58.35888672194813	-33.42236629869961
84	6264.0	5976.0		(58.273124544792424, 28.59359067734887, 84.73998543335762)	#3a1c54	58.273124544792424	28.59359067734887	84.73998543335762	271.7165873211483	168.9560198714202	84.73998543335762	43.51742559793855	47.25600102642263	-31.741382030056407	54.365841223597954	34.44281396212673	84.17852148579753	21.5666707205781	1.508626367264951	0.8286878613658345	0.7186467781270778	56.926663051572284	-33.888861832969546
85	6336.0	6048.0		(69.20247632920612, 33.63364894391842, 91.49380917698471)	#45215b	69.20247632920612	33.63364894391842	91.49380917698471	276.88426776767955	161.26053764896	91.49380917698471	46.84214846428587	47.60603280181219	-29.50167585663643	62.63440640932265	40.543317829570285	90.91520757465406	25.053915570221243	1.623885128809381	0.8348260676688916	0.6679382858517422	56.00610000238602	-31.786684126746778
86	6408.0	6120.0		(72.25127458120903, 34.49308084486526, 94.85651857246904)	#48225e	72.25127458120903	34.49308084486526	94.85651857246904	277.5308582391197	162.27326126015447	94.85651857246904	47.493349013670056	48.87035374769538	-30.04560161576666	65.06728332119447	41.81681173343045	94.252884195193	24.772629448700574	1.6464604145869695	0.8569973770892158	0.6802531401315314	57.36767079007343	-31.58329252840319
87	6480.0	6192.0		(69.44573925710124, 33.27822286962855, 92.0109249817917)	#45215c	69.44573925710124	33.27822286962855	92.0109249817917	276.94791666666663	162.77239949022805	92.0109249817917	46.7177987263174	48.33248365209336	-29.972543512398286	62.7468463219228	40.303116868171884	91.42359796067008	24.423162838275065	1.6195742742290813	0.8475652116597319	0.6785990542901512	56.87163036684002	-31.804395892109643
88	6552.0	6264.0		(72.38310269482884, 35.23306627822287, 95.6897305171158)	#48235f	72.38310269482884	35.23306627822287	95.6897305171158	276.86942065127033	161.10871352240034	95.6897305171158	47.812297558787115	48.25493050276097	-29.905145386140685	65.52791697013838	42.45016256372906	95.08516387472687	25.299863587805604	1.6575174607783045	0.8462052287566819	0.6770731142336986	56.77020379030273	-31.78783769139786
89	6624.0	6336.0		(60.900218499635834, 30.25564457392571, 85.94683175528041)	#3c1e55	60.900218499635834	30.25564457392571	85.94683175528041	273.01553672316385	165.23299860175416	85.94683175528041	44.552259823700815	46.5558466210127	-30.598623657611547	56.40972323379461	36.27081214129643	85.38991988346686	23.247267051057072	1.5445011502348132	0.8164098555201725	0.6927739405248085	55.71106375164097	-33.31474049486125
90	6696.0	6408.0		(60.43335761107065, 29.61034231609614, 88.82884195193007)	#3c1d58	60.43335761107065	29.61034231609614	88.82884195193007	271.2297834134822	169.99790918482807	88.82884195193007	44.2298854654976	48.21339943173675	-32.63827613649654	56.557319737800434	35.69458398397669	88.23665695557173	21.14849608069594	1.5333253407692247	0.8454769340707212	0.7389530791981539	58.22189411146286	-34.09621131652966
91	6768.0	6480.0		(67.80262199563, 32.3401310997815, 93.39402767662054)	#43205d	67.80262199563	32.3401310997815	93.39402767662054	274.8503465470552	166.69956328472276	93.39402767662054	46.17458217502402	49.28085419693362	-31.590517560181386	61.92753095411508	39.26493103423161	92.78348871085214	22.769764101342606	1.600742489003837	0.8641959705372466	0.7152311024924483	58.53685497273968	-32.66109928889405
92	6840.0	6552.0		(71.51711580480699, 35.04515659140568, 95.74726875455208)	#47235f	71.51711580480699	35.04515659140568	95.74726875455208	276.0501055864849	161.6655890340101	95.74726875455208	47.658950837279406	48.139293885921916	-30.196551299731578	65.0568390386016	42.14486266569555	95.14024763292062	25.06199448457536	1.6522013625895566	0.8441774088264606	0.6836707450719202	56.826255606299455	-32.09899997118619
93	6912.0	6624.0		(59.099781500364166, 28.90531682447196, 84.93517844136926)	#3b1c54	59.099781500364166	28.90531682447196	84.93517844136926	272.3339702842881	168.2178689030665	84.93517844136926	43.747863260172146	47.26662547752958	-31.448464002210752	54.90657683903859	34.84442866715222	84.37487982520028	21.888231062017717	1.5166149908675606	0.8288741732304605	0.7120149119793692	56.77270270236739	-33.637484771225175
94	6984.0	6696.0		(65.81354697742171, 32.57829570284049, 94.30007283321194)	#41205e	65.81354697742171	32.57829570284049	94.30007283321194	272.3081280090626	166.90393438064785	94.30007283321194	46.09589511933576	48.38630562283336	-32.173175978914784	61.20792425345958	39.11604061179898	93.68285506190823	22.717373846835788	1.5980146307874405	0.8485090412868324	0.7284228908958289	58.106349260613975	-33.62085399977951
95	7056.0	6768.0		(72.5375091041515, 36.04661325564457, 98.39257101238165)	#482462	72.5375091041515	36.04661325564457	98.39257101238165	275.11781404422845	161.57946747795964	98.39257101238165	48.16955632320834	48.1370012424831	-30.593541820264303	66.39634377276039	43.16714462490896	97.76911143481428	25.232550987903316	1.6699026141860898	0.8441372047095884	0.6926588842228142	57.0362664427387	-32.43805898875664
96	7128.0	6840.0		(71.1442097596504, 36.01602330662782, 93.91405680990532)	#47245d	71.1442097596504	36.01602330662782	93.91405680990532	276.4035021511057	157.20754746246433	93.91405680990532	48.011081945128936	46.2104713560173	-28.69862211174916	64.80844136926439	42.84811455935907	93.33507647487255	26.89938076272997	1.6644087546109538	0.8103533064364347	0.6497565952788602	54.3968618034007	-31.841998482332336
97	7200.0	6912.0		(66.36562272396213, 33.799708667152224, 91.46904588492353)	#42215b	66.36562272396213	33.799708667152224	91.46904588492353	273.8820409194241	160.7722136845374	91.46904588492353	46.65175178600056	46.1330748545864	-29.818393692283053	61.29087399854335	40.17592353241078	90.89235251274582	25.330008828054748	1.6172846131503278	0.8089960705329542	0.6751089960604943	54.930840134908344	-32.87685268519763
98	7272.0	6984.0		(64.64675892206846, 31.725418790968682, 93.86598689002184)	#401f5d	64.64675892206846	31.725418790968682	93.86598689002184	271.7872923967698	168.8134902776269	93.86598689002184	45.613813438768936	48.86769754919729	-32.7868853269125	60.2849890750182	38.212062592862345	93.24458120903131	21.845997211808694	1.5813022190469594	0.8569507976198375	0.7423176937505817	58.847529372097966	-33.858911128404294
99	7344.0	7056.0		(72.89584850691915, 36.000728332119444, 101.5863073561544)	#482465	72.89584850691915	36.000728332119444	101.5863073561544	273.7529567235616	164.63166234101433	101.5863073561544	48.19931677882818	49.307904842459614	-32.04833239075209	67.1964530225783	43.227232454479235	100.93045156591405	24.10413165640394	1.6709343252175446	0.8646703344508788	0.7255963459672562	58.80786587677861	-33.022392459591046
100	7416.0	7128.0		(66.66496722505462, 33.87691187181355, 92.19009468317553)	#42215c	66.66496722505462	33.87691187181355	92.19009468317553	273.7365107913669	161.29565402877301	92.19009468317553	46.71581005215649	46.397398305520476	-30.06824240289896	61.60569555717407	40.2992831609614	91.60696285506191	25.12167118314373	1.6195053325066835	0.8136312836382892	0.6807657431653716	55.2884958261717	-32.945610208814415
101	7488.0	7200.0		(67.80917698470502, 33.75600873998543, 96.44719592134012)	#432160	67.80917698470502	33.75600873998543	96.44719592134012	272.59134475747896	165.75134796332935	96.44719592134012	46.79327896345515	48.40185438859712	-32.02174711292787	62.98029861616897	40.44880524399125	95.82028404952658	23.324080431291897	1.6221909610939131	0.8487817066238854	0.7249944369440166	58.03560800421809	-33.48786402552294
102	7560.0	7272.0		(59.07064821558631, 29.988346686088857, 88.50400582665695)	#3b1d58	59.07064821558631	29.988346686088857	88.50400582665695	269.8200194169924	168.59681029658643	88.50400582665695	44.2650066962887	46.941252479881456	-32.41366537353305	55.941806263656225	35.75706304442826	87.91884923525127	21.854258227828044	1.5345428947512036	0.8231683867121207	0.733867736632303	57.04495496822968	-34.62568263288324
103	7632.0	7344.0		(68.20538965768391, 35.303714493809174, 93.3073561544064)	#44235d	68.20538965768391	35.303714493809174	93.3073561544064	274.034078780497	158.51835517637048	93.3073561544064	47.45591987180493	45.623245389495246	-29.35330262070517	63.02626365622724	41.742902658412234	92.72731973780043	26.37848514578767	1.645162851839496	0.8000556295326366	0.6645790134715628	54.25031700011343	-32.7566131159569
