# Supplementary material for: Parallel and High Throughput Reaction Monitoring with Computer Vision
Source: Angew Chem Int Ed Engl. 2024 Oct 31;64(1):e202413395. doi: 10.1002/anie.202413395 (PMC11701362; doi:10.1002/anie.202413395)
Supplement: Supplementary file 2 — Supporting Information [file ANIE-64-e202413395-s002.zip › Supporting Info - Machine readable data part 1/Figure 9 - crystal violet mixing analysis/Kineticolor outputs/Well 23 CV Mixing.csv]

frame number	Time (s)	normalised time	Well Coordinates	average color	hexcode	red	green	blue	hue	saturation	value	lightness	a_component	b_component	x	y	z	delta_e	light_ratio	a_ratio	b_ratio	chroma_ab	hue_ab
1	288.0	0.0	(528, 332)	(33.182083029861616, 18.09905316824472, 59.778587035688275)	#21123b	33.182083029861616	18.09905316824472	59.778587035688275	261.71285779191277	177.7941176470588	59.778587035688275	34.63693012162563	41.08937302149071	-32.28569547207444	33.82564457392571	21.21135040786599	59.36179169701384	0.0	1.0	1.0	1.0	52.256126027622216	-38.15825090844389
2	360.0	72.0		(33.06991988346686, 18.128914785142026, 58.646030589949014)	#21123a	33.06991988346686	18.128914785142026	58.646030589949014	262.12547186769723	176.17329640714846	58.646030589949014	34.630858593326465	40.417951224729684	-31.53862881960241	33.5534304442826	21.203721398397672	58.240859431900944	1.0044663637262585	0.999824709398961	0.98365947817189	0.9768607539175297	51.26690832325745	-37.96535802631227
3	432.0	144.0		(34.89512017479971, 17.872541879096868, 64.70721048798252)	#221140	34.89512017479971	17.872541879096868	64.70721048798252	261.80766359790994	184.567382911428	64.70721048798252	34.77305893772265	44.912320179281096	-35.24030950494108	35.58053896576839	21.382880087399855	64.23886380189367	4.83354943173669	1.0039301640075784	1.0930398026708974	1.09151464726607	57.0876161517566	-38.11939139973295
4	504.0	216.0		(33.25928623452294, 18.295702840495267, 59.772032046613255)	#21123b	33.25928623452294	18.295702840495267	59.772032046613255	261.6464431840132	176.94670208488185	59.772032046613255	34.77450058604881	40.745294613744406	-32.04546762016277	33.92312454479242	21.384701573197376	59.357268754552074	0.4416163540822896	1.003971785719465	0.9916260973958804	0.9925593099854562	51.83715875851732	-38.18443662708534
5	576.0	288.0		(33.96941005098325, 18.613983976693373, 59.802621995630005)	#21123b	33.96941005098325	18.613983976693373	59.802621995630005	262.36843966614794	175.62946814600102	59.802621995630005	35.07705836690253	40.590963912977976	-31.546287396019668	34.37587035688274	21.76926895120175	59.39073561544063	0.9944087764465828	1.0127069068688077	0.9878701213510351	0.9770979665996564	51.4081180345765	-37.853462806653624
6	648.0	360.0		(35.69482884195193, 17.990531682447195, 65.44719592134012)	#231141	35.69482884195193	17.990531682447195	65.44719592134012	262.3837441296541	184.90401629219107	65.44719592134012	34.966431016692056	45.49557491693418	-35.372623869704015	36.1569701383831	21.628125491624182	64.9726292789512	5.39001975092403	1.0095129936143128	1.1072345857684158	1.0956128821911122	57.62872423062934	-37.86492003975899
7	720.0	432.0		(35.28113619810634, 18.29278951201748, 64.86453022578296)	#231240	35.28113619810634	18.29278951201748	64.86453022578296	261.88668032466416	183.0861002256931	64.86453022578296	35.096607912422826	44.381933883372305	-34.78428577387884	35.93142753095412	21.794274828841953	64.3988128186453	4.158751519003955	1.0132713202117816	1.0801316890418238	1.077390010197103	56.38885166437512	-38.087529887232776
8	792.0	504.0		(34.10415149308084, 18.52949745083758, 62.227239621267294)	#22123e	34.10415149308084	18.52949745083758	62.227239621267294	261.3850692534627	179.06827172920714	62.227239621267294	35.06218012665899	41.975207168353265	-33.161564751884555	34.90062636562272	21.750250975965038	61.790262199562996	1.3163155768445791	1.0122773584015707	1.0215587165664282	1.0271287103159261	53.49399399577122	-38.30970299863823
9	864.0	576.0		(34.805535324107794, 18.06991988346686, 64.72906045156591)	#221240	34.805535324107794	18.06991988346686	64.72906045156591	261.52069057022	183.81358792884228	64.72906045156591	34.887352600109935	44.473188205489706	-35.058288565512576	35.602199563000724	21.527608412235978	64.26246904588493	4.381802035575462	1.0072299270635405	1.0823525630880078	1.085876827272818	56.62992200509955	-38.24877157766913
10	936.0	648.0		(34.7931536780772, 18.668608885651857, 60.85069191551347)	#22123c	34.7931536780772	18.668608885651857	60.85069191551347	262.93563091373716	176.76760664528175	60.85069191551347	35.23400878018334	41.49818464233845	-31.968580419267422	35.0060524399126	21.9705651201748	60.42887108521486	0.7900581134081368	1.0172382095197552	1.0099493273025588	0.9901778466230872	52.38405733267311	-37.60925160972717
11	1008.0	720.0		(36.062636562272395, 19.246176256372905, 61.898033503277496)	#24133d	36.062636562272395	19.246176256372905	61.898033503277496	263.6563583272144	175.7119407902478	61.898033503277496	35.77626224422033	41.66134812232572	-31.721624796351733	36.01661325564457	22.675574479242535	61.47151493080845	1.394062024718277	1.0328935652955962	1.0139202683997115	0.9825287741993789	52.363435783857135	-37.286232400893084
12	1080.0	792.0		(38.21121631463947, 18.681718863801894, 69.81718863801893)	#261245	38.21121631463947	18.681718863801894	69.81718863801893	262.915010896039	186.76697023753638	69.81718863801893	35.78071408257299	47.54331095410772	-36.64980641901351	38.478266569555714	22.681424071376547	69.30583394027676	7.874453691818029	1.0330220939595693	1.157070732844754	1.1351716567702195	60.029782000521564	-37.62762272048727
13	1152.0	864.0		(35.787327021121634, 19.142753095411507, 62.992716678805536)	#23133e	35.787327021121634	19.142753095411507	62.992716678805536	262.77480649769126	177.5084692851114	62.992716678805536	35.68392186401494	42.18669578737877	-32.58704349744876	36.068587035688275	22.554468455935904	62.554217042971594	1.5463245434140356	1.030227613668788	1.0267057558973736	1.0093337938355695	53.30696676196704	-37.68423279479189
14	1224.0	936.0		(38.74654042243263, 19.439912600145668, 68.83903860160233)	#261344	38.74654042243263	19.439912600145668	68.83903860160233	263.4497604128271	182.98885902915907	68.83903860160233	36.308236202715655	45.97530617550244	-35.15566752626691	38.77998543335761	23.38171923525128	68.34504734158776	5.907820782150155	1.048252142300756	1.1189098979791265	1.0888929915316479	57.87615862467559	-37.40384711323546
15	1296.0	1008.0		(38.160233066278224, 18.98179169701384, 66.6176256372906)	#261242	38.160233066278224	18.98179169701384	66.6176256372906	264.1563207143294	182.34119782214157	66.6176256372906	35.93302989591507	45.53883255301416	-34.440612593814905	37.90639475600874	22.8821693809177	66.14126729788784	5.110893517688297	1.037419591451617	1.108287355204867	1.0667452594789035	57.09589360128015	-37.09989117549702
16	1368.0	1080.0		(40.04151493080845, 19.475600873998545, 69.09541150764748)	#281345	40.04151493080845	19.475600873998545	69.09541150764748	264.86818929074684	183.1243411898638	69.09541150764748	36.50206645986532	46.756122245167845	-34.97666225777274	39.476860888565184	23.64260927166788	68.59921340131099	6.544622415846389	1.0538481999325682	1.1379127693360833	1.0833485773297298	58.39093996588326	-36.79891093745318
17	1440.0	1152.0		(36.85069191551347, 19.8965768390386, 60.386744355426075)	#24133c	36.85069191551347	19.8965768390386	60.386744355426075	265.1233068911554	170.98111227701995	60.386744355426075	36.267666105452115	40.24119298476331	-29.889026883705693	36.30212672978878	23.32735706482156	59.9818426802622	3.020385661819174	1.047080846313465	0.9793576787778246	0.9257668588727863	50.12691433643054	-36.60300937705189
18	1512.0	1224.0		(39.21849963583394, 19.90313182811362, 65.52075746540423)	#271341	39.21849963583394	19.90313182811362	65.52075746540423	265.40513786661984	177.53907292129838	65.52075746540423	36.62294577861083	43.94330200113436	-32.57467735728533	38.491187181354704	23.806287829570284	65.06458120903132	3.488936706307561	1.0573380969390593	1.0694566202835702	1.0089507715719133	54.700305261434664	-36.549125909043546
19	1584.0	1296.0		(37.66059723233795, 20.828113619810633, 59.328477785870355)	#25143b	37.66059723233795	20.828113619810633	59.328477785870355	266.23219386693404	165.47859019371947	59.328477785870355	36.92327316616409	38.5659454546437	-28.062146935421417	36.77610342316096	24.216217115804806	58.94347414420975	5.425256993350327	1.0660088245843409	0.9385868563745864	0.8691820487402483	47.695033697815276	-36.04115609983359
20	1656.0	1368.0		(41.512745812090316, 19.982520029133283, 68.09978150036416)	#291344	41.512745812090316	19.982520029133283	68.09978150036416	266.84719594338907	180.17534571822762	68.09978150036416	36.98729737914887	46.221069803047435	-33.539202578367565	40.15578295702841	24.304210575382378	67.61860888565185	5.781852485891035	1.0678572624441616	1.1248910948062587	1.038825463969867	57.107489905711674	-35.96560866688286
21	1728.0	1440.0		(41.32337946103423, 20.506190823015295, 65.67006554989075)	#291441	41.32337946103423	20.506190823015295	65.67006554989075	267.6555394291243	175.37348194975877	65.67006554989075	37.25201880131601	44.12752534724851	-31.587176466806042	39.739388201019665	24.67030068463219	65.21842680262199	4.069027790255733	1.0755000131509243	1.0739400994064519	0.9783644429814876	54.267745580751786	-35.595682951242445
22	1800.0	1512.0		(38.86962855061908, 20.415149308084487, 61.72978878368536)	#26143d	38.86962855061908	20.415149308084487	61.72978878368536	266.8008814455708	170.66692230546872	61.72978878368536	36.8532433056366	41.13195614553727	-29.763066376303993	37.72077203204661	24.120213117261475	61.316642388929345	3.358201156408297	1.063986998161457	1.0010363537069376	0.9218654249541443	50.770837460875896	-35.88948340154988
23	1872.0	1584.0		(41.707938820101965, 20.378004369992716, 65.87909686817189)	#291441	41.707938820101965	20.378004369992716	65.87909686817189	268.12671073903925	176.1223079644452	65.87909686817189	37.227643973892995	44.66918582416396	-31.758776425879343	39.92989075018208	24.636439482884196	65.4240859431901	4.4502248985592265	1.0747962894855352	1.0871225949541972	0.9836794890588356	54.808357412557804	-35.41196242450655
24	1944.0	1656.0		(42.42680262199563, 21.3918426802622, 64.37363437727603)	#2a1540	42.42680262199563	21.3918426802622	64.37363437727603	269.3635408547124	170.2615828477683	64.37363437727603	37.89256350455384	42.63680424909383	-29.6735896700967	40.295331391114345	25.571295986890025	63.9438164603059	4.4516051991302685	1.0939931273209327	1.0376601323849302	0.9190940209345317	51.94630882444695	-34.836444717307536
25	2016.0	1728.0		(42.40932265112892, 21.370721048798252, 64.23160961398398)	#2a1540	42.40932265112892	21.370721048798252	64.23160961398398	269.4514681892333	170.1580678081415	64.23160961398398	37.877270802679625	42.60371230859197	-29.60990055956475	40.251813546977424	25.549533619810635	63.803000728332115	4.466867987702854	1.0935516129655751	1.0368547674433783	0.9171213482198604	51.8827766568115	-34.79959115307706
26	2088.0	1800.0		(41.530225782957025, 21.745812090313184, 61.87399854333576)	#29153d	41.530225782957025	21.745812090313184	61.87399854333576	269.5818208218382	165.37944510494037	61.87399854333576	37.964353548742096	40.427683741535105	-27.949842021614234	39.465812090313186	25.673622403495997	61.47271667880553	5.505379597302922	1.0960657718635112	0.9838963403114104	0.8657035759316225	49.14866510637674	-34.65819979116594
27	2160.0	1872.0		(39.44719592134013, 21.831755280407865, 58.87035688273853)	#27153a	39.44719592134013	21.831755280407865	58.87035688273853	268.5358083926535	160.43462123742714	58.87035688273853	37.731618057152446	37.70252343003849	-26.368459305640023	37.87104151493081	25.342880145666424	58.49997086671522	7.487424618837555	1.089346484363943	0.9175735879522714	0.8167226668060307	46.00843313074023	-34.96824193036572
28	2232.0	1944.0		(40.88856518572469, 21.881281864530226, 58.42898761835397)	#28153a	40.88856518572469	21.881281864530226	58.42898761835397	271.2040653646871	159.50413223140495	58.42898761835397	37.93622933325856	38.31355622430599	-25.718971690463622	38.50439184268026	25.63350290604516	58.063510560815736	7.855723735174724	1.0952537999195548	0.9324444109737839	0.7966057820470148	46.14535832960804	-33.872514964901065
29	2304.0	2016.0		(46.19009468317553, 22.42461762563729, 67.62345229424618)	#2e1643	46.19009468317553	22.42461762563729	67.62345229424618	271.54790679686744	170.43943261494718	67.62345229424618	38.95311917644857	44.32219813070331	-29.873942229661598	43.10946831755281	27.110857713037145	67.17146394756008	5.907385195331149	1.1246123440982465	1.0786778885022597	0.9252996348026981	53.450067085818326	-33.98066405199136
30	2376.0	2088.0		(40.96722505462491, 21.88055353241078, 59.2993445010925)	#28153b	40.96722505462491	21.88055353241078	59.2993445010925	270.6049517284335	160.90888992606057	59.2993445010925	37.95206221666454	38.74230129714618	-26.27601240266946	38.71678077203205	25.6560835396941	58.92515659140568	7.253629235180655	1.0957109098120996	0.9428788625439245	0.8138592654879291	46.81233531436018	-34.14611679984775
31	2448.0	2160.0		(41.60597232337946, 22.8965768390386, 58.909686817188636)	#29163a	41.60597232337946	22.8965768390386	58.909686817188636	271.1709743963111	155.88850561922777	58.909686817188636	38.59919101529333	37.231612223733805	-24.906258612109276	39.26680262199563	26.590397916970137	58.54955571740714	9.221600627462175	1.114394112866078	0.9061129310554531	0.7714332384028085	44.79413652289496	-33.78072596014899
32	2520.0	2232.0		(43.5142024763292, 23.01019664967225, 62.285506190823014)	#2b173e	43.5142024763292	23.01019664967225	62.285506190823014	271.32350486787203	160.79509576931173	62.285506190823014	38.916223261908364	39.62037809092928	-26.583636751266383	40.912221412964314	27.056287101238162	61.89275309541151	7.278995091496436	1.1235471251423332	0.9642487869115669	0.8233874588286302	47.71230557195355	-33.85997893722284
33	2592.0	2304.0		(47.0830298616169, 23.953386744355427, 63.98834668608885)	#2f173f	47.0830298616169	23.953386744355427	63.98834668608885	274.6641682433416	159.54334365325076	63.98834668608885	39.85795028288177	40.82249795777232	-26.057178769979416	43.293903860160235	28.472211310997817	63.58799708667152	8.131709176560262	1.1507356495775698	0.9935050100769655	0.8070812286672782	48.429876160929744	-32.55026793843126
34	2664.0	2376.0		(47.86453022578296, 23.965768390386017, 66.36416605972323)	#2f1742	47.86453022578296	23.965768390386017	66.36416605972323	273.8202806933159	162.9130907175311	66.36416605972323	39.97125590472772	42.19056544656222	-27.352383175060602	44.15584122359796	28.645827239621266	65.94018208302985	7.348824840555835	1.1540068869952071	1.0267999325396266	0.8471982026442357	50.28117618011723	-32.95557046032613
35	2736.0	2448.0		(43.50837581937363, 23.47851420247633, 59.659140568099055)	#2b173b	43.50837581937363	23.47851420247633	59.659140568099055	273.21644254770916	154.64620568414884	59.659140568099055	39.1530221978028	37.734819238123826	-24.456028684913967	40.52927166788055	27.407798871085216	59.29733430444283	9.641151421068699	1.1303837280128222	0.9183595772655774	0.7574880555404869	44.966809114848424	-32.94737120032135
36	2808.0	2520.0		(47.00291332847779, 24.09686817188638, 64.62126729788784)	#2f1840	47.00291332847779	24.09686817188638	64.62126729788784	273.9144500359454	159.9120879120879	64.62126729788784	39.929214119728854	40.80079878279866	-26.335833334194348	43.425710123816465	28.58132534595776	64.21602330662783	7.968212124912034	1.152793102030684	0.9929769130684686	0.8157121272785828	48.56213853117351	-32.84116984411534
37	2880.0	2592.0		(48.803350327749456, 25.485069191551347, 63.80043699927167)	#30193f	48.803350327749456	25.485069191551347	63.80043699927167	276.5152926416637	153.14031142263522	63.80043699927167	40.85168292912118	39.28777621689961	-24.234245543666066	44.57410050983248	30.018997764020394	63.41728332119447	10.32931505252182	1.179425624201475	0.9561541909230685	0.7506186622068437	46.16089272468505	-31.667917838866842
38	2952.0	2664.0		(47.930808448652584, 25.223597960670066, 63.68244719592134)	#2f193f	47.930808448652584	25.223597960670066	63.68244719592134	275.4257253238391	153.9985818198454	63.68244719592134	40.61835850886064	39.1573175803574	-24.559739455513906	44.04190094683176	29.650910568099057	63.29785870356883	9.95995583067824	1.17268933379002	0.9529791939117008	0.7607003379176667	46.22203286541704	-32.09622020209274
39	3024.0	2736.0		(46.56081573197378, 24.672978878368536, 61.405680990531685)	#2e183d	46.56081573197378	24.672978878368536	61.405680990531685	275.7520720149106	152.54026805835608	61.405680990531685	40.1602182596593	38.32354134472871	-23.878220740197765	42.744559359067736	28.93693798980335	61.03835396941005	10.43274499290902	1.1594624038169363	0.9326874207762819	0.7395913388593803	45.15377334087088	-31.92576507371849
40	3096.0	2808.0		(45.42607428987618, 24.40203932993445, 60.38164603058995)	#2d183c	45.42607428987618	24.40203932993445	60.38164603058995	275.05991902834006	151.94683006851295	60.38164603058995	39.879466466033364	37.67410130066237	-23.688459814624007	41.899737800437	28.505126016023308	60.02184996358339	10.63300189030656	1.151356841556075	0.9168818731051926	0.7337137846422846	44.50259584790113	-32.16057508259541
41	3168.0	2880.0		(47.026219956300075, 25.058266569555716, 60.92643845593591)	#2f193c	47.026219956300075	25.058266569555716	60.92643845593591	276.7478222023677	150.12175441113183	60.92643845593591	40.411571482789995	37.78927480449157	-23.133843154960452	42.99619810633649	29.327213947560086	60.56775673707211	11.313422644194626	1.1667192023336663	0.9196848728922412	0.7165353825185555	44.308057837911285	-31.474140098214008
42	3240.0	2952.0		(44.197378004369995, 24.49089584850692, 59.03058994901675)	#2c183b	44.197378004369995	24.49089584850692	59.03058994901675	274.2327562575122	149.20437019580748	59.03058994901675	39.77497044210443	36.23998339064016	-22.9709075973243	41.055010924981794	28.34550894391843	58.68519300801165	11.691078276970815	1.1483399453253178	0.8819794687956373	0.7114887030137859	42.90686415946388	-32.368785615441425
43	3312.0	3024.0		(49.367807720320464, 26.001456664238894, 63.823743627093954)	#311a3f	49.367807720320464	26.001456664238894	63.823743627093954	277.06759098786824	151.11434440260183	63.823743627093954	41.17785742130623	38.817176656033844	-23.690018198388497	45.01542607428987	30.538650721048796	63.4455207574654	11.037765809087599	1.1888425815080175	0.9447011186014337	0.7337620531940907	45.47515987641734	-31.395604086759377
44	3384.0	3096.0		(48.747268754552074, 25.868900218499636, 63.00873998543336)	#30193f	48.747268754552074	25.868900218499636	63.00873998543336	276.96036710921106	150.30707077712657	63.00873998543336	41.03635452594348	38.349600311225196	-23.41259285429864	44.50726875455207	30.31248159504734	62.63734158776402	11.277895959622706	1.1847572628938716	0.9333216228723532	0.725169227794687	44.93151842740104	-31.404241450192732
45	3456.0	3168.0		(50.41587764020393, 26.291332847778587, 65.31682447195921)	#321a41	50.41587764020393	26.291332847778587	65.31682447195921	277.09044081967824	152.3573818019625	65.31682447195921	41.44920351215615	39.54045770088238	-24.166299653316003	45.917458120903134	30.97549451565914	64.92656955571739	10.711246233721702	1.1966765924869671	0.9623037489572253	0.748514142252834	46.34067148983849	-31.43239999477455
46	3528.0	3240.0		(51.21995630007283, 26.989075018208304, 64.4734158776402)	#331a40	51.21995630007283	26.989075018208304	64.4734158776402	278.7856060311662	148.2550100539979	64.4734158776402	41.87884788998173	38.606225940341744	-22.899504252374502	46.35907501820831	31.67567262199563	64.09857246904589	12.112472002156395	1.2090808204689767	0.9395671703277093	0.709277093695611	44.88683522327269	-30.674541862722382
47	3600.0	3312.0		(49.57538237436271, 26.887836853605243, 62.53896576839038)	#311a3e	49.57538237436271	26.887836853605243	62.53896576839038	278.18259821446816	145.36597722032002	62.53896576839038	41.637961845294605	37.086249607575866	-22.079894039624172	45.134959941733435	31.28182328477786	62.18245447924253	13.007606433985327	1.2021262190120559	0.9025752130162435	0.6838909218704058	43.16146001650607	-30.768132638298376
48	3672.0	3384.0		(52.50254916241806, 27.39766933721777, 66.98834668608886)	#341b42	52.50254916241806	27.39766933721777	66.98834668608886	278.0466536664336	150.707148681707	66.98834668608886	42.23338196877393	39.66090263744426	-23.85920234447605	47.617195921340134	32.261328820101966	66.59243991260014	11.434701339939028	1.2193165451000936	0.9652350406198866	0.7390022731619055	46.284432961109985	-31.030270675146152
49	3744.0	3456.0		(48.77057538237436, 26.351784413692645, 62.7523670793882)	#301a3e	48.77057538237436	26.351784413692645	62.7523670793882	276.95345952218975	147.91710674450724	62.7523670793882	41.282219999552495	37.523432937507486	-22.82715440107117	44.6171085214858	30.706176045156592	62.388361252731244	12.097099050437304	1.1918556250392949	0.9132150280774994	0.7070361677918803	43.92137290051353	-31.313988356712258
50	3816.0	3528.0		(51.239621267297885, 27.549890750182083, 64.35542607428988)	#331b40	51.239621267297885	27.549890750182083	64.35542607428988	278.6187517315075	145.8371435038479	64.35542607428988	42.15637073490346	37.740823819806145	-22.350025361607486	46.51896576839039	32.13350520029133	63.9873707210488	12.902414868416717	1.2170931600137118	0.9185057119286489	0.6922578260994617	43.86220943206287	-30.633915598130947
51	3888.0	3600.0		(51.76256372906045, 27.557902403495994, 64.57174071376548)	#331b40	51.76256372906045	27.557902403495994	64.57174071376548	279.2361275088548	146.17119911569307	64.57174071376548	42.21745079269901	38.1003053502692	-22.38140719650925	46.820954115076475	32.2348584195193	64.20160233066278	12.825511507663558	1.2188565974078767	0.9272544833025768	0.6932298304017668	44.187788538007965	-30.431415988125867
52	3960.0	3672.0		(49.184268026219954, 26.13619810633649, 64.20320466132556)	#311a40	49.184268026219954	26.13619810633649	64.20320466132556	276.32763172999654	151.1931798845163	64.20320466132556	41.22837553549057	38.65798628137568	-23.844634176910695	45.043153678077196	30.619667319737797	63.822534595775664	10.98227252952137	1.1903010858849052	0.9408268717353424	0.7385510464699498	45.420331156451596	-31.666702309771704
53	4032.0	3744.0		(50.892206846321926, 27.401310997815003, 64.15804806991989)	#321b40	50.892206846321926	27.401310997815003	64.15804806991989	278.3454534646403	146.09185028777716	64.15804806991989	42.04498156768994	37.691394864404536	-22.41617900216706	46.26319737800437	31.94921895120175	63.79048069919884	12.799720197463035	1.213877252402316	0.9173027499030236	0.6943068338594709	43.853464263176015	-30.741191854608058
54	4104.0	3816.0		(51.78951201747997, 28.013109978150037, 65.77057538237436)	#331c41	51.78951201747997	28.013109978150037	65.77057538237436	277.7828359792442	146.3899870436198	65.77057538237436	42.44969687470846	37.907910802352454	-22.73566931214239	47.215040058266574	32.62218170429716	65.39300072833211	12.742214322686104	1.2255617552031526	0.9225721400646762	0.7042025571915477	44.203171384757034	-30.953667484139427
55	4176.0	3888.0		(53.17407137654771, 28.114348142753094, 66.15950473415877)	#351c42	53.17407137654771	28.114348142753094	66.15950473415877	279.5210199862164	146.63826414346576	66.15950473415877	42.64695871015483	38.66042659546659	-22.63813810961759	48.002643845593596	32.95358737800437	65.77905316824472	12.772458721461803	1.2312568856536197	0.940886262130266	0.7011816774769025	44.80082456399191	-30.351686182027763
56	4248.0	3960.0		(49.06627822286963, 26.743627093954842, 65.3619810633649)	#311a41	49.06627822286963	26.743627093954842	65.3619810633649	274.6819304829979	150.6637360433242	65.3619810633649	41.528896264277684	38.125490133612466	-24.060031850823204	45.405396941005094	31.10457976693372	64.9757975236708	11.133074197834828	1.1989773954692664	0.9278674102345621	0.7452226597266262	45.082570141805455	-32.25498623507423
57	4320.0	4032.0		(52.019664967225054, 27.583394027676622, 68.0189366351056)	#341b44	52.019664967225054	27.583394027676622	68.0189366351056	276.25959148384305	151.5910697076775	68.0189366351056	42.27930351448003	39.51805420651111	-24.412574213605474	47.64427530954115	32.337710713765475	67.61458120903131	11.084265976810265	1.220642342321292	0.9617585107916404	0.7561421198041457	46.45051547618762	-31.706009711087706
58	4392.0	4104.0		(55.499635833940275, 29.581937363437728, 68.38383102694829)	#371d44	55.499635833940275	29.581937363437728	68.38383102694829	280.07695917409666	144.69038565996738	68.38383102694829	43.596947380497994	38.63584867094738	-22.375064603686102	50.04198834668608	34.581056591405684	67.99581209031318	13.58389838107792	1.258683931497675	0.9402881044385838	0.693033378297192	44.64719832804152	-30.076292276405766
59	4464.0	4176.0		(53.51711580480699, 27.898033503277496, 69.918426802622)	#351b45	53.51711580480699	27.898033503277496	69.918426802622	276.58092695947585	153.2528802683389	69.918426802622	42.602392364348084	40.568370049786196	-25.004706382166052	48.855462490895846	32.878519278951195	69.49822286962855	10.804297060157447	1.2299702142987898	0.9873202501427312	0.7744825073938367	47.655303899510756	-31.648005004434445
60	4536.0	4248.0		(54.799708667152224, 29.184268026219957, 67.9905316824472)	#361d43	54.799708667152224	29.184268026219957	67.9905316824472	279.60511251665696	145.5437542179516	67.9905316824472	43.33666282175283	38.68122246847133	-22.58208282759151	49.49708667152221	34.12994313911143	67.60246904588493	13.253099127896046	1.2511692771148764	0.9413923753044405	0.6994454509156824	44.79048377152869	-30.276366325664156
61	4608.0	4320.0		(50.158048069919886, 27.24908958485069, 65.7305171158048)	#321b41	50.158048069919886	27.24908958485069	65.7305171158048	275.7195041165894	149.28779585143158	65.7305171158048	41.90117593749132	38.11938986004021	-23.65160992701474	46.17076474872542	31.71234554260743	65.34570284049526	11.667797583607218	1.2097254517175078	0.9277189466995	0.7325724157768952	44.860746041961875	-31.818004633667297
62	4680.0	4392.0		(56.72541879096868, 29.75091041514931, 71.04442825928624)	#381d47	56.72541879096868	29.75091041514931	71.04442825928624	279.19429942147593	148.21495940293613	71.04442825928624	43.815865614779355	40.006965909758605	-23.593927490714517	51.22712308812818	34.96353925710124	70.63149308084486	12.687446259385649	1.265004302082269	0.9736572492560065	0.7307857906025943	46.44599805948497	-30.52978644393267
63	4752.0	4464.0		(56.40932265112892, 29.462490895848507, 71.87909686817189)	#381d47	56.40932265112892	29.462490895848507	71.87909686817189	278.11738040454685	150.47816394771507	71.87909686817189	43.65497149699204	40.55046941956913	-24.361891438394622	51.14975965040058	34.68216023306628	71.45493080844865	12.016744888036238	1.2603591410584039	0.9868845990509586	0.7545722984182416	47.30583816616652	-30.99658571129724
64	4824.0	4536.0		(54.940276766205386, 29.63510560815732, 68.74799708667152)	#361d44	54.940276766205386	29.63510560815732	68.74799708667152	278.8186659714722	145.0774967952453	68.74799708667152	43.56710339021233	38.4003216887418	-22.64760517681601	49.85721777130371	34.52913178441369	68.35686817188638	13.411628395414697	1.2578223080749045	0.9345560388243823	0.7014749053928572	44.58137196233194	-30.53110253949354
65	4896.0	4608.0		(56.55863073561544, 29.673707210487983, 71.78004369992716)	#381d47	56.55863073561544	29.673707210487983	71.78004369992716	278.31003943817893	149.58357854577184	71.78004369992716	43.76768655175289	40.29496960379431	-24.110587596319412	51.26858703568827	34.87912248361253	71.35898033503277	12.281456695221044	1.2636133282616306	0.9806664507321416	0.7467885465615539	46.95748086951107	-30.89428955283542
66	4968.0	4680.0		(57.069191551347416, 30.33357611070648, 71.3590677348871)	#391e47	57.069191551347416	30.33357611070648	71.3590677348871	279.10097997443546	146.60365803870334	71.3590677348871	44.12085015326079	39.488706560762864	-23.257583513442025	51.63912600145666	35.50107895120175	70.9488128186453	13.191424404610412	1.2738094859542375	0.9610442714740218	0.720368050722609	45.82873701867385	-30.496722777749127
67	5040.0	4752.0		(55.85870356882739, 30.013838310269485, 71.80335032774946)	#371e47	55.85870356882739	30.013838310269485	71.80335032774946	277.1072032347456	148.40986549814374	71.80335032774946	43.8547824588243	39.467828520645064	-23.976145951204963	51.03572469045885	35.03182662782229	71.38545520757465	12.515862795604779	1.2661278671299883	0.9605361585829616	0.742624422383689	46.17970401386875	-31.278087014570243
68	5112.0	4824.0		(59.203204661325564, 30.250546249089584, 76.09978150036416)	#3b1e4c	59.203204661325564	30.250546249089584	76.09978150036416	277.8885164651872	153.63454084318323	76.09978150036416	44.32372084777821	42.360861250063444	-25.646281320653586	53.60719592134013	35.86167557902404	75.64128914785141	11.812384059188142	1.2796665493199877	1.0309444543704211	0.7943543091037446	49.51943367431853	-31.191718142655493
69	5184.0	4896.0		(56.05389657683904, 29.112891478514204, 73.29060451565914)	#381d49	56.05389657683904	29.112891478514204	73.29060451565914	276.5899498812978	153.70751679453036	73.29060451565914	43.464060842624065	41.37290803348353	-25.512937588668972	51.14952658412236	34.350250240349595	72.84882738528769	11.129639626504128	1.2548473750416813	1.0069004462989624	0.7902241911045846	48.606866835359845	-31.66039421519165
70	5256.0	4968.0		(56.557902403495994, 30.617625637290605, 72.30225782957028)	#381e48	56.557902403495994	30.617625637290605	72.30225782957028	277.33789946359616	147.0158958809723	72.30225782957028	44.20557760367561	39.17392474496151	-23.667529032619505	51.66528769118718	35.6513840568099	71.88541150764749	13.019245351169449	1.2762556453025775	0.9533833656812585	0.7330654857068442	45.76842044940807	-31.138918325944807
71	5328.0	5040.0		(54.93372177713037, 29.32847778587036, 71.68171886380189)	#361d47	54.93372177713037	29.32847778587036	71.68171886380189	276.2738387989889	150.66709680041453	71.68171886380189	43.44085637348046	39.905289476038774	-24.614189718412007	50.345695557174075	34.31005276766205	71.25818645302257	11.737255719255007	1.2541774406952444	0.9711827302686602	0.7623868514680778	46.885930338006844	-31.66691698807388
72	5400.0	5112.0		(58.21995630007283, 30.856518572469046, 74.82884195193007)	#3a1e4a	58.21995630007283	30.856518572469046	74.82884195193007	277.3372643853314	149.84786840568424	74.82884195193007	44.494129371515996	40.59221796983298	-24.63306290605367	53.05906773488711	36.16645194464675	74.38911871813546	12.488968147447151	1.2845863999862968	0.9879006415747034	0.7629714195675319	47.48174331091929	-31.251135154781153
73	5472.0	5184.0		(56.26584122359796, 30.39766933721777, 72.09322651128915)	#381e48	56.26584122359796	30.39766933721777	72.09322651128915	277.22435718278365	147.4808049785824	72.09322651128915	44.07435859739543	39.25099035216695	-23.77002965639805	51.412184996358334	35.41878348871085	71.67627093954843	12.843724979865458	1.2724672320159667	0.9552589262347168	0.7362402856385106	45.88741171053284	-31.19870229285563
74	5544.0	5256.0		(52.056081573197375, 28.4843408594319, 70.0313182811362)	#341c46	52.056081573197375	28.4843408594319	70.0313182811362	274.0410910875815	151.2820192817697	70.0313182811362	42.732193622165	38.98203089516339	-24.851980403081363	48.34388929351784	33.0974761835397	69.61584850691915	11.190813272838275	1.233717695884517	0.9487132080300877	0.7697520539576768	46.23007314148025	-32.51848848866231
75	5616.0	5328.0		(54.47414420975965, 29.532410779315367, 73.12818645302258)	#361d49	54.47414420975965	29.532410779315367	73.12818645302258	274.3268122358287	152.01967033514265	73.12818645302258	43.498387514275045	39.906717107118354	-25.36194327699379	50.47301529497451	34.4097724399126	72.6922286962855	11.307627805708185	1.2558384175945416	0.9712174748017256	0.7855473734159032	47.28397442107657	-32.43721080834102
76	5688.0	5400.0		(52.872541879096865, 28.805535324107794, 70.52148579752367)	#341c46	52.872541879096865	28.805535324107794	70.52148579752367	274.61554577833647	150.84150951190796	70.52148579752367	42.97409123299374	39.138329836481525	-24.72919982316608	48.94155863073561	33.50811402767662	70.10432629278951	11.419958467466092	1.2407015021854604	0.9525170855250398	0.7659491134256544	46.296243759977955	-32.28637447451838
77	5760.0	5472.0		(57.86307356154406, 31.36270939548434, 73.03350327749453)	#391f49	57.86307356154406	31.36270939548434	73.03350327749453	278.15674485265845	145.4955871353777	73.03350327749453	44.67700387828592	39.08851938477492	-23.285574106098462	52.68204661325564	36.495439380917695	72.61679533867444	13.631165794495889	1.2898661550375607	0.9513048389502246	0.7212350164870803	45.498684696862696	-30.782844624615215
78	5832.0	5544.0		(60.14202476329206, 32.61179898033503, 76.00582665695558)	#3c204c	60.14202476329206	32.61179898033503	76.00582665695558	278.06545820745214	145.58722066771438	76.00582665695558	45.46999374099476	39.610018245964554	-23.63028341907194	54.78041514930809	37.94510155134741	75.57188638018937	13.944888516601052	1.3127605010412133	0.9639966573655817	0.7319118598362234	46.12313779342545	-30.819178358169555
79	5904.0	5616.0		(60.11726147123088, 32.61689730517116, 77.51930080116533)	#3c204d	60.11726147123088	32.61689730517116	77.51930080116533	276.7468491995264	147.7066069113253	77.51930080116533	45.47855018554316	40.11359089600602	-24.4665586536269	55.07255644573926	37.96094930080117	77.07027676620538	13.40267797689538	1.3130075334577225	0.9762522021211099	0.7578142052039514	46.98630297143522	-31.380347209188738
80	5976.0	5688.0		(53.126729788783685, 28.968681718863802, 74.29278951201748)	#351c4a	53.126729788783685	28.968681718863802	74.29278951201748	271.9803953077294	155.56889925885258	74.29278951201748	43.10148157934165	40.434401811073826	-26.715884507548537	49.87094683175528	33.725726751638746	73.83954843408594	10.153837345917566	1.2443793785417248	0.9840598392661208	0.8274836306579328	48.46317503878633	-33.45360300229307
81	6048.0	5760.0		(61.94464675892207, 32.99708667152221, 78.79169701383832)	#3d204e	61.94464675892207	32.99708667152221	78.79169701383832	277.9270309816146	148.20883519287122	78.79169701383832	45.82521188560975	40.94278673579732	-24.577938852708158	56.34031318281136	38.60673308812818	78.33375091041516	13.587076524140047	1.3230159752812127	0.9964325012791818	0.7612640363893317	47.75339636026366	-30.976377149399102
82	6120.0	5832.0		(58.90823015294975, 31.516387472687544, 78.27603787327021)	#3a1f4e	58.90823015294975	31.516387472687544	78.27603787327021	275.1480506534166	152.32900356368577	78.27603787327021	44.87891114826404	41.24679350034127	-25.91561637609747	54.290320466132556	36.860976955571736	77.80844136926439	12.062373905918577	1.2956954034515837	1.003831172570295	0.8026965501955262	48.71259740778402	-32.141401392448266
83	6192.0	5904.0		(61.12527312454479, 33.33721777130371, 78.53095411507647)	#3d214e	61.12527312454479	33.33721777130371	78.53095411507647	276.89191149215964	146.7498121922039	78.53095411507647	45.89375429208562	40.01269616937808	-24.31742022731962	55.99211216314639	38.735279344501095	78.07901675163873	13.833608850357876	1.3249948575388257	0.9737967076901003	0.7531948707238786	46.82256700838835	-31.28883278301556
84	6264.0	5976.0		(55.45520757465404, 30.386744355426075, 75.06991988346687)	#371e4b	55.45520757465404	30.386744355426075	75.06991988346687	273.66161369193156	151.78129638792677	75.06991988346687	44.00604561756729	39.92147051033962	-25.609619242429837	51.606926438455936	35.29809244719592	74.62308812818647	11.563490618142636	1.2704949735164905	0.9715765312227994	0.7932187573466062	47.42969961374569	-32.680167647903254
85	6336.0	6048.0		(57.90094683175528, 31.13619810633649, 79.31609613983977)	#391f4f	57.90094683175528	31.13619810633649	79.31609613983977	273.33101540415106	154.89761342871049	79.31609613983977	44.61568576090198	41.62738825075185	-26.94213090996953	53.88690458849235	36.38490800436999	78.83429715950474	11.3321977888091	1.2880958446443294	1.0130937804521802	0.8344912666748396	49.585460273640386	-32.91180291228563
86	6408.0	6120.0		(60.365622723962126, 32.59140568099053, 78.9890750182083)	#3c204e	60.365622723962126	32.59140568099053	78.9890750182083	275.91673992213987	149.78534282447535	78.9890750182083	45.4995248910197	40.77432254328783	-25.246187713181456	55.48030589949016	37.99981609613984	78.52509832483612	12.94796862119297	1.3136130924781926	0.9923325557185285	0.7819620220050142	47.95743292664094	-31.76449871676237
87	6480.0	6192.0		(59.67516387472688, 32.97815003641661, 78.67006554989075)	#3b204e	59.67516387472688	32.97815003641661	78.67006554989075	275.0569857336415	148.10510674542186	78.67006554989075	45.601106601675625	39.81694025531412	-24.8969735984504	55.198069919883466	38.18842563729061	78.21314639475601	13.282524683052221	1.3165458498068363	0.969032558235652	0.771145649316586	46.960068416232005	-32.017163545946886
88	6552.0	6264.0		(61.069191551347416, 33.827385287691186, 79.93299344501092)	#3d214f	61.069191551347416	33.827385287691186	79.93299344501092	275.4514004075636	147.08482159128184	79.93299344501092	46.10776176828155	39.82795736303568	-24.72304501168223	56.39699198834669	39.13847035688274	79.47193736343772	13.79727618464561	1.3311734500250667	0.9693006837121784	0.765758477560642	46.87744812126033	-31.829776787575728
89	6624.0	6336.0		(57.83466860888565, 31.284049526584123, 79.0844865258558)	#391f4f	57.83466860888565	31.284049526584123	79.0844865258558	273.32683224135303	154.1277179669009	79.0844865258558	44.67444994724137	41.31231687813308	-26.714068106866186	53.8539402767662	36.490831230881284	78.60648215586308	11.482357759170414	1.289792420701533	1.0054258276592776	0.8274273704270227	49.19704219419664	-32.88819921138957
90	6696.0	6408.0		(60.924981791697014, 33.13983976693372, 79.51711580480699)	#3c214f	60.924981791697014	33.13983976693372	79.51711580480699	275.9466675042402	148.7252809657712	79.51711580480699	45.79489498369759	40.50802414724552	-25.030648033669213	56.03001456664239	38.549966795338676	79.05334304442825	13.321931530762678	1.3221406984652333	0.9858516002680029	0.7752860103422431	47.61757408036716	-31.712676335803284
91	6768.0	6480.0		(57.343772760378734, 31.954843408594318, 75.29133284777859)	#391f4b	57.343772760378734	31.954843408594318	75.29133284777859	275.1513419942522	146.77392986698916	75.29133284777859	44.90511166150585	38.827650340472864	-24.194779830022807	53.062716678805536	36.90858911871813	74.85796795338675	13.267021427153994	1.2964518363441586	0.9449560186806718	0.7493962721338966	45.7490306125201	-31.928384464642832
92	6840.0	6552.0		(59.16533139111435, 33.04515659140568, 78.9890750182083)	#3b214e	59.16533139111435	33.04515659140568	78.9890750182083	274.11138060588763	148.32050123556965	78.9890750182083	45.58368152626812	39.587050599470984	-25.103618650734383	55.03282592862345	38.15602777858703	78.52963583394028	13.17841289542772	1.3160427718681647	0.9634376893209353	0.7775461635152879	46.875646603823775	-32.3803012948948
93	6912.0	6624.0		(57.307356154406406, 31.57319737800437, 79.3292061179898)	#391f4f	57.307356154406406	31.57319737800437	79.3292061179898	272.33204715643063	153.50944279694085	79.3292061179898	44.75425944910184	40.74357786788774	-26.7128528192345	53.73413692643845	36.63501782957028	78.85164603058995	11.555799506835411	1.2920965943560752	0.9915843166206962	0.8273897287527792	48.71976645283427	-33.25018946335592
94	6984.0	6696.0		(63.943190094683175, 35.18936635105608, 83.63729060451566)	#3f2353	63.943190094683175	35.18936635105608	83.63729060451566	275.609976097055	147.71187104864413	83.63729060451566	46.970852013477526	40.712296572923194	-25.239253759732794	58.96832483612528	40.79293197378004	83.15281136198107	14.209861248013505	1.3560916584853802	0.9908230177089756	0.7817472534102147	47.90105450394427	-31.7965033834409
95	7056.0	6768.0		(62.576110706482154, 34.695557174071375, 82.21121631463947)	#3e2252	62.576110706482154	34.695557174071375	82.21121631463947	275.2059351001701	147.38248166129202	82.21121631463947	46.63030046954047	40.212522348908934	-25.062107673979295	57.860160233066274	40.13467018936635	81.73605972323378	14.02818662839353	1.3462596224838863	0.9786599159806317	0.7762604245479799	47.383079202639756	-31.93286796646583
96	7128.0	6840.0		(63.639475600874, 34.26948288419519, 85.96285506190823)	#3f2255	63.639475600874	34.26948288419519	85.96285506190823	274.08946812257835	153.34309098765536	85.96285506190823	46.56881915435156	42.50011229801137	-27.15130302092097	58.99945375091042	40.01659104151493	85.44592134013111	13.066068537936918	1.3444846004200652	1.0343334339947903	0.8409700526477905	50.43265609778499	-32.57257655221367
97	7200.0	6912.0		(55.830298616168974, 30.804806991988347, 78.51857246904588)	#371e4e	55.830298616168974	30.804806991988347	78.51857246904588	271.4695242020424	154.95709886277203	78.51857246904588	44.25584937674309	40.76683165494094	-27.12036773681723	52.61005098324836	35.74076557174072	78.04143481427529	10.922831646703276	1.277707037585062	0.9921502485233572	0.8400118795729531	48.96375097316883	-33.63406382510797
98	7272.0	6984.0		(59.475600873998545, 32.79242534595776, 79.8259286234523)	#3b204f	59.475600873998545	32.79242534595776	79.8259286234523	274.0393638601979	150.24621125719656	79.8259286234523	45.50745247089101	40.36034772026353	-25.69371033528607	55.27388201019666	38.0145130589949	79.35559359067734	12.733970397301315	1.313841968993619	0.9822575705682859	0.7958233502360166	47.84479510766211	-32.48114660182568
99	7344.0	7056.0		(63.40349599417334, 35.01529497450838, 84.6380189366351)	#3f2354	63.40349599417334	35.01529497450838	84.6380189366351	274.32484001643866	149.50485336637752	84.6380189366351	46.854198249551956	41.0063004804283	-25.96878137643226	58.850058266569555	40.56664446467589	84.14179169701383	13.753979251418325	1.3527237571293436	0.9979782475381418	0.804343254705292	48.53755541091979	-32.34557304387284
100	7416.0	7128.0		(55.463219227967954, 30.576110706482154, 78.32483612527312)	#371e4e	55.463219227967954	30.576110706482154	78.32483612527312	271.2725941518327	155.45420308722336	78.32483612527312	44.11343868183999	40.828459348974945	-27.25720790456492	52.32053896576839	35.48795125273125	77.84734887108522	10.731168512930893	1.273595509964022	0.9936500936049986	0.8442502943181472	49.09092050026742	-33.72719814759212
101	7488.0	7200.0		(64.5047341587764, 35.478514202476326, 85.07793153678077)	#402355	64.5047341587764	35.478514202476326	85.07793153678077	275.1127753303965	148.6619525391227	85.07793153678077	47.150226665991354	41.08694385417544	-25.69222112284009	59.62124544792425	41.142526154406404	84.58193736343773	14.144133070008225	1.3612703695283037	0.9999408808863061	0.795777224159926	48.45850989765446	-32.01829850393536
102	7560.0	7272.0		(57.62053896576839, 32.102694828841955, 79.20247632920612)	#39204f	57.62053896576839	32.102694828841955	79.20247632920612	272.5069586194099	151.64228240378867	79.20247632920612	45.02077127957243	40.14246597483645	-26.18653455914435	54.02639475600874	37.119258383102704	78.73147851420248	12.079758026975854	1.2997910357957394	0.9769549404864609	0.811087826241638	47.92861532277104	-33.11801615813826
103	7632.0	7344.0		(61.82301529497451, 33.716678805535324, 86.3918426802622)	#3d2156	61.82301529497451	33.716678805535324	86.3918426802622	272.0147117791021	155.47957273892226	86.3918426802622	46.16701395169063	42.501608789549	-28.06451252206008	58.0238164603059	39.25059416605972	85.86509104151493	12.359434796559322	1.3328841150060862	1.0343698543981108	0.8692553191655582	50.931361780348425	-33.437440101840735
