# Supplementary material for: Parallel and High Throughput Reaction Monitoring with Computer Vision
Source: Angew Chem Int Ed Engl. 2024 Oct 31;64(1):e202413395. doi: 10.1002/anie.202413395 (PMC11701362; doi:10.1002/anie.202413395)
Supplement: Supplementary file 2 — Supporting Information [file ANIE-64-e202413395-s002.zip › Supporting Info - Machine readable data part 1/Figure 9 - crystal violet mixing analysis/Kineticolor outputs/Well 4 CV Mixing.csv]

frame number	Time (s)	normalised time	Well Coordinates	average color	hexcode	red	green	blue	hue	saturation	value	lightness	a_component	b_component	x	y	z	delta_e	light_ratio	a_ratio	b_ratio	chroma_ab	hue_ab
1	288.0	0.0	(436, 52)	(36.00582665695557, 8.07428987618354, 83.12308812818645)	#240853	36.00582665695557	8.07428987618354	83.12308812818645	262.33070010287065	230.23018014860506	83.12308812818645	27.893071044996717	77.47569144577626	-57.71215790144355	36.770502549162416	13.815102665695557	82.37260014566642	0.0	1.0	1.0	1.0	96.60836368887676	-36.6826710658302
2	360.0	72.0		(33.53459577567371, 9.273124544792426, 73.14785142024763)	#210949	33.53459577567371	9.273124544792426	73.14785142024763	262.7897377423033	222.67305241357334	73.14785142024763	28.344406099321894	68.49454528307692	-51.381968110717494	33.936190823015295	14.245665455207575	72.50910415149308	10.997090183937033	1.01618090218883	0.8840778830740081	0.8903144498333215	85.62481754997359	-36.87581782224287
3	432.0	144.0		(37.67006554989075, 8.093226511289147, 87.15586307356155)	#250857	37.67006554989075	8.093226511289147	87.15586307356155	262.44562563908875	231.3208958342038	87.15586307356155	28.263543012180428	79.75747650228598	-59.19465645411779	38.39840495265841	14.167875542607428	86.36523670793882	2.7461963661146407	1.0132818636781182	1.0294516255864163	1.0256878031697574	99.3240273586091	-36.58218271785502
4	504.0	216.0		(35.677348871085215, 8.866715222141297, 79.43991260014566)	#23084f	35.677348871085215	8.866715222141297	79.43991260014566	262.7938945478188	226.5380806997277	79.43991260014566	28.46436197709169	73.42781285116867	-54.7335710047544	36.11856518572469	14.361586147123086	78.73418062636563	5.058030678723151	1.0204814640587039	0.9477529207023518	0.948388918297324	91.58279038683382	-36.70108651386415
5	576.0	288.0		(39.71595047341588, 9.026219956300073, 89.15149308084486)	#270959	39.71595047341588	9.026219956300073	89.15149308084486	262.981311129695	229.18230464441814	89.15149308084486	29.42147926946467	78.68058688442248	-58.22854877750068	40.089242534595776	15.309113219227969	88.3502403495994	2.0135700274802444	1.0547952651754389	1.0155519159127415	1.008947696548429	97.88359742679532	-36.503753511074976
6	648.0	360.0		(38.40859431900947, 9.450109249817917, 85.6285506190823)	#260955	38.40859431900947	9.450109249817917	85.6285506190823	262.80840974061357	226.8577759254219	85.6285506190823	29.49608044010769	75.5606119810047	-56.28129156839291	38.87545520757465	15.384669184268025	84.86676620538965	2.878288891036057	1.057469806480793	0.9752815440684142	0.975206847481008	94.21777891433445	-36.68056869859593
7	720.0	432.0		(36.59577567370721, 9.487982520029133, 78.78878368536053)	#24094e	36.59577567370721	9.487982520029133	78.78878368536053	263.46967945349445	224.29213233866716	78.78878368536053	29.135650641704096	71.78198681475264	-53.220076552168905	36.63096139839767	15.021916190823015	78.09577567370722	7.358061655626052	1.0445479665793296	0.926509792623038	0.9221640376548408	89.35899607365808	-36.55370721240646
8	792.0	504.0		(40.5142024763292, 9.80189366351056, 87.98543335761107)	#280957	40.5142024763292	9.80189366351056	87.98543335761107	263.56939243194904	226.59208304360786	87.98543335761107	30.160072537134653	76.40316627426085	-56.361842830372666	40.4876329206118	16.068141981063363	87.20359796067007	2.8483252623341566	1.0812747183155573	0.9861566234324473	0.9766025891220902	94.94262027123531	-36.41582068098309
9	864.0	576.0		(38.187909686817186, 9.868171886380189, 81.50109249817918)	#260951	38.187909686817186	9.868171886380189	81.50109249817918	263.72071742313324	224.12453865470374	81.50109249817918	29.747731239244132	72.58998093120687	-53.6518144586538	38.07142753095411	15.641373831026948	80.78476329206119	6.6178788551699474	1.066491788991449	0.9369387943057106	0.9296449207509501	90.26528970927191	-36.46839229699256
10	936.0	648.0		(41.15586307356154, 9.551347414420976, 89.85287691187182)	#290959	41.15586307356154	9.551347414420976	89.85287691187182	263.6143813376385	227.89353803255304	89.85287691187182	30.092810968761228	78.06965558537759	-57.43054454828849	41.09786598689002	15.998003809176984	89.04986161689732	2.295856095666947	1.0788633105410272	1.0076664580659733	0.9951203808106435	96.9182055670266	-36.339393144818395
11	1008.0	720.0		(38.081573197378006, 10.735615440640933, 79.44064093226511)	#260a4f	38.081573197378006	10.735615440640933	79.44064093226511	263.8811855997965	220.53927680798006	79.44064093226511	30.386125138020205	69.37621517742585	-51.430982904941516	37.876139839766935	16.305364005826657	78.75359067734887	10.548459312572383	1.0893789747640814	0.8954578382302134	0.891163747381816	86.36090107747185	-36.55081651401199
12	1080.0	792.0		(40.436270939548436, 10.56882738528769, 85.64530225782957)	#280a55	40.436270939548436	10.56882738528769	85.64530225782957	263.86961583236325	223.53241319488737	85.64530225782957	30.713027988005763	73.4097534192458	-54.197799839491964	40.219169701383834	16.652531798980334	84.89453750910415	6.0691615387642655	1.101098833414934	0.9475198226610713	0.9391054122780657	91.24907344469918	-36.43813820725652
13	1152.0	864.0		(39.48871085214858, 11.13401310997815, 80.13838310269483)	#270b50	39.48871085214858	11.13401310997815	80.13838310269483	264.6546974446661	219.57161683177316	80.13838310269483	30.929821045940066	69.27171669104898	-50.87886117807252	38.828689002184994	16.88546042243263	79.44833940276766	11.100495324717057	1.1088711241599933	0.8941090476040593	0.8815969291073743	85.94899212964937	-36.29662953731715
14	1224.0	936.0		(42.527312454479244, 11.415149308084487, 87.89075018208302)	#2a0b57	42.527312454479244	11.415149308084487	87.89075018208302	264.4094818144589	221.88089397881896	87.89075018208302	31.70312901247074	73.03984346701986	-53.661061224272274	41.95522942461763	17.73400445739257	87.12599417334303	7.11369617666777	1.1365951408264687	0.9427452934465133	0.9298051428939907	90.63293124136426	-36.304056651615035
15	1296.0	1008.0		(43.6693372177713, 11.35032774945375, 90.4624908958485)	#2b0b5a	43.6693372177713	11.35032774945375	90.4624908958485	264.5112823487171	223.00515277162756	90.4624908958485	31.861114104918556	74.67273819459258	-54.6994997798117	43.0090750182083	17.910785149308083	89.67136926438457	5.716469330937528	1.1422590955840126	0.9638215135757077	0.9477985535252965	92.56377858341668	-36.22363479651827
16	1368.0	1080.0		(41.14056809905317, 12.33794610342316, 80.28987618353969)	#290c50	41.14056809905317	12.33794610342316	80.28987618353969	265.4320564213595	215.81478256136722	80.28987618353969	32.07984753144974	67.1133735235913	-48.98558326765061	40.04161689730517	18.157475134741443	79.61035688273853	14.179556936206074	1.1501009508669364	0.8662507203380386	0.8487913994015694	83.08906229937259	-36.125445521802526
17	1440.0	1152.0		(40.803350327749456, 12.638747268754551, 78.90531682447195)	#280c4e	40.803350327749456	12.638747268754551	78.90531682447195	265.50118702189394	214.15509013541077	78.90531682447195	32.229409996966005	65.66952603667914	-47.968106739210704	39.69271667880554	18.327450706482153	78.24265112891477	15.910245448312187	1.155462944362561	0.8476145847970905	0.8311612056012011	81.32297285531556	-36.14614739456866
18	1512.0	1224.0		(43.607428987618356, 12.702112163146396, 81.86307356154407)	#2b0c51	43.607428987618356	12.702112163146396	81.86307356154407	266.81164304218703	215.43345967010092	81.86307356154407	32.732175041374774	67.98897831679923	-48.71734568790724	41.67790968681719	18.906607101238166	81.17146394756008	13.939917511809355	1.1734876732853001	0.8775523915702437	0.8441435472072113	83.64138295985576	-35.623403514269555
19	1584.0	1296.0		(45.43699927166788, 13.651128914785142, 86.680262199563)	#2d0d56	45.43699927166788	13.651128914785142	86.680262199563	266.11495078239534	214.8404782710987	86.680262199563	33.697511042268765	68.53800130404692	-49.608206490512316	43.83203204661326	20.05257407865987	85.94997086671522	13.38834781525457	1.2080961249447364	0.8846387818560527	0.859579823288352	84.60751606068366	-35.89723949249609
20	1656.0	1368.0		(45.73634377276038, 13.57101238164603, 85.4719592134013)	#2d0d55	45.73634377276038	13.57101238164603	85.4719592134013	266.8413695299838	214.5117721745503	85.4719592134013	33.67688588033046	68.3690275129894	-49.01275292840241	43.712214129643115	20.027618142753095	84.75294974508375	13.858697230227685	1.207356688189815	0.8824577907877023	0.8492621782069332	84.1223743881051	-35.63618369366785
21	1728.0	1440.0		(43.65768390386016, 14.281136198106337, 78.2490895848507)	#2b0e4e	43.65768390386016	14.281136198106337	78.2490895848507	267.5543106981828	208.46029263933877	78.2490895848507	33.78600360410446	62.98180126962277	-44.92962887154264	41.46923525127458	20.159883190094682	77.60941005098324	20.203775760605993	1.2112686892598288	0.8129233840230069	0.7785123707949035	77.36523018579351	-35.50310302401938
22	1800.0	1512.0		(43.24471959213401, 13.969410050983248, 77.15659140568098)	#2b0d4d	43.24471959213401	13.969410050983248	77.15659140568098	267.79865369542165	208.831558676937	77.15659140568098	33.506245495189546	63.02820893264216	-44.7998955215746	40.95174799708667	19.821941318281137	76.524719592134	20.173348709180445	1.2012390260340189	0.8135223804585775	0.7762644328441239	77.32778129495759	-35.40487937553771
23	1872.0	1584.0		(44.115076474872545, 14.641660597232338, 76.53896576839038)	#2c0e4c	44.115076474872545	14.641660597232338	76.53896576839038	268.56998293816554	206.21931143422654	76.53896576839038	34.077069809687934	61.71350575952095	-43.471962839789846	41.463095411507645	20.515539359067738	75.9199927166788	22.124002660541354	1.2217037612930923	0.7965531459982262	0.7532548499404228	75.48753768851184	-35.16146779624985
24	1944.0	1656.0		(47.750910415149306, 14.895848506919155, 81.77348871085215)	#2f0e51	47.750910415149306	14.895848506919155	81.77348871085215	269.4762750073511	208.5492317969272	81.77348871085215	34.8033059727718	64.92447800206364	-45.11003436428178	44.37035688273853	21.421118128186453	81.10471230881281	19.081347523499538	1.2477401974356854	0.8379980454579489	0.7816383237881571	79.05759321018525	-34.791874689011834
25	2016.0	1728.0		(47.96504005826657, 15.353969410050983, 80.79242534595775)	#2f0f50	47.96504005826657	15.353969410050983	80.79242534595775	269.9008314134028	206.53924167027262	80.79242534595775	35.11729873606226	63.67921498667545	-44.039342618568945	44.421085214857975	21.820761369264385	80.1380407865987	20.7238535552269	1.2589972140181882	0.8219250941599314	0.7630860501486706	77.4241959570452	-34.667002277693065
26	2088.0	1800.0		(46.182083029861616, 15.661325564457393, 74.83612527312455)	#2e0f4a	46.182083029861616	15.661325564457393	74.83612527312455	270.9463734045565	201.6348905109489	74.83612527312455	35.01625081806263	59.853451243566916	-40.89055523547961	42.45145666423889	21.69161213401311	74.24437727603788	25.38206760835972	1.2553745251490915	0.7725449121736098	0.7085258413887313	72.48774471061884	-34.34002612976456
27	2160.0	1872.0		(45.169701383831026, 16.112891478514204, 72.67516387472688)	#2d1048	45.169701383831026	16.112891478514204	72.67516387472688	270.8228174092197	198.46366615555755	72.67516387472688	35.14505963241804	57.55586122361706	-39.421453013457295	41.663182811361985	21.856332083029862	72.10954115076474	27.998943905996533	1.2599924753972955	0.742889287588989	0.6830701614169109	69.76193889854615	-34.40822171431369
28	2232.0	1944.0		(49.325564457392574, 16.737072104879825, 79.10487982520029)	#31104f	49.325564457392574	16.737072104879825	79.10487982520029	271.35126297719285	201.04690132675327	79.10487982520029	36.14779499557117	60.84358740698867	-41.34539299133727	45.17899490167517	23.16722739257101	78.48120174799708	24.751532192572004	1.295941738980912	0.7853248712155336	0.7164069841565065	73.56210743419462	-34.19750934726969
29	2304.0	2016.0		(49.11653313911143, 16.664967225054625, 81.98761835396941)	#311051	49.11653313911143	16.664967225054625	81.98761835396941	269.8073320845598	203.16819017669164	81.98761835396941	36.09903422545506	62.00262691981559	-43.0011677927543	45.63076474872542	23.102300626365622	81.33439184268026	22.87283951593097	1.2941936069793316	0.80028491211608	0.7450972092602817	75.45479558317318	-34.74277202391605
30	2376.0	2088.0		(46.40349599417334, 17.01675163874727, 71.42898761835397)	#2e1147	46.40349599417334	17.01675163874727	71.42898761835397	272.40456176045404	194.25055061587406	71.42898761835397	35.86755039322478	55.84811043848309	-37.44926912984701	42.298703568827385	22.79572585579024	70.88486525855791	30.690865782386087	1.2858946343829887	0.7208468797928715	0.6488973986001362	67.24179651012246	-33.84405459656925
31	2448.0	2160.0		(48.69191551347414, 17.578295702840496, 73.71667880553532)	#301149	48.69191551347414	17.578295702840496	73.71667880553532	273.2538467526402	194.19333484829025	73.71667880553532	36.530634245547496	56.79770506290299	-37.6464166401558	44.05164603058995	23.681224013109976	73.15529497450838	30.080235891009018	1.3096669845574473	0.7331035580709158	0.6523134467514713	68.1412649299726	-33.53704647899356
32	2520.0	2232.0		(50.82811361981064, 18.05608157319738, 80.10560815731974)	#321250	50.82811361981064	18.05608157319738	80.10560815731974	271.6895556025072	197.52211665227077	80.10560815731974	37.140283927907944	59.372875223527025	-40.1914972360468	46.52428259286235	24.515334552075746	79.48511289147852	26.83647613660166	1.3315236557492631	0.7663419856676071	0.6964130037328148	71.69724375723007	-34.09539345049729
33	2592.0	2304.0		(52.524399126001455, 19.20611798980335, 79.01966496722505)	#34134f	52.524399126001455	19.20611798980335	79.01966496722505	273.42214212654034	193.02099655280477	79.01966496722505	38.00961219933271	57.617518093280026	-38.10208873690131	47.49478514202476	25.73827220684632	78.42152949745083	29.685792333426033	1.3626901153342392	0.7436851097173546	0.6602090464537675	69.0763892900038	-33.476403945376994
34	2664.0	2376.0		(53.38820101966497, 19.65549890750182, 83.86307356154407)	#351353	53.38820101966497	19.65549890750182	83.86307356154407	271.522170672777	195.23409817272284	83.86307356154407	38.405010541646845	59.001324908260436	-40.04451122344541	49.02603787327021	26.3077017188638	83.22099781500364	27.639624275346005	1.3768656194110864	0.7615462838373546	0.6938661224872305	71.30721716667085	-34.164945710731594
35	2736.0	2448.0		(49.386744355426075, 18.763292061179897, 71.92061179898033)	#311247	49.386744355426075	18.763292061179897	71.92061179898033	274.56545865588816	188.47332070847722	71.92061179898033	37.30771296688399	54.193358062680495	-35.26632471695426	44.40024763292061	24.74778672250546	71.38903860160234	33.68260615844465	1.337526187299337	0.699488537002724	0.6110727097950387	64.65782023198398	-33.05406361532496
36	2808.0	2520.0		(51.805535324107794, 19.999271667880553, 73.2680262199563)	#331349	51.805535324107794	19.999271667880553	73.2680262199563	275.8254259071891	185.3950913049097	73.2680262199563	38.326706721400114	53.6663567098106	-34.30392188128807	46.23809176984705	26.194273008011653	72.73533867443554	34.98129053612064	1.3740583336833725	0.6926863859920585	0.5943967983292135	63.69330340736103	-32.5870068677942
37	2880.0	2592.0		(54.179169701383834, 20.627822286962854, 76.72687545520758)	#36144c	54.179169701383834	20.627822286962854	76.72687545520758	275.88439966763605	186.44390864389726	76.72687545520758	38.98747488052397	55.01002147675338	-35.14574236593406	48.28779315367808	27.161737174071376	76.16588492352513	33.71995305073989	1.3977476634835193	0.7100294356876289	0.6089833346026204	65.2788301773667	-32.57439061449057
38	2952.0	2664.0		(54.17479970866715, 20.27239621267298, 77.05608157319737)	#36144d	54.17479970866715	20.27239621267298	77.05608157319737	275.8226873941819	187.91300402654113	77.05608157319737	38.79378132112074	55.751175680931574	-35.662771977737265	48.241310997815	26.87571513474144	76.48824471959213	32.817000005386205	1.3908035174233468	0.7195957162892924	0.6179420987626116	66.18177162136247	-32.606132033878595
39	3024.0	2736.0		(52.490895848506916, 20.134741442097596, 71.79096868171887)	#341447	52.490895848506916	20.134741442097596	71.79096868171887	277.58248265749256	183.4818249145269	71.79096868171887	38.47537993069278	53.19642542354958	-33.18499874846046	46.32050254916241	26.40991578295703	71.27440640932265	36.09777771617105	1.3793884462784622	0.6866208539846427	0.5750088015272499	62.69851529166057	-31.956743298326334
40	3096.0	2808.0		(52.50400582665696, 20.380189366351058, 71.71667880553532)	#341447	52.50400582665696	20.380189366351058	71.71667880553532	277.54500957650566	182.5350117298181	71.71667880553532	38.613184468852765	52.74258974904023	-32.9051294384487	46.3881573197378	26.610848048069922	71.20331391114348	36.6338069619479	1.3843289039977889	0.6807630724529092	0.5701594020213485	62.165330505005976	-31.95927889148356
41	3168.0	2880.0		(56.68608885651857, 21.38528769118718, 78.67297887836854)	#38154e	56.68608885651857	21.38528769118718	78.67297887836854	276.9721318144833	185.68460812086875	78.67297887836854	39.7066276118927	55.597705601927814	-34.99667390088349	50.140218499635836	28.241438630735615	78.10010196649672	33.677879932124355	1.42353015011644	0.7176148358848733	0.606400369929819	65.69529703352757	-32.18887839204335
42	3240.0	2952.0		(53.025491624180624, 20.8557902403496, 71.05098324836125)	#351447	53.025491624180624	20.8557902403496	71.05098324836125	278.4535244783656	180.14914969298738	71.05098324836125	38.93390987236013	51.91775416359673	-31.961756620596727	46.65798252002913	27.08243719592134	70.54903131828114	37.923494647200904	1.3958272937946663	0.6701166933106104	0.5538132307438338	60.967262392745866	-31.61740238942896
43	3312.0	3024.0		(54.521485797523674, 21.51347414420976, 72.49380917698471)	#361548	54.521485797523674	21.51347414420976	72.49380917698471	278.8479341676667	179.32545662788596	72.49380917698471	39.47911326306849	52.07353777748436	-31.87485606300524	47.88346686088857	27.89682292789512	71.98400582665697	38.04039894056087	1.4153734882538151	0.6721274351443461	0.5523074724989265	61.054564003851446	-31.471315553136936
44	3384.0	3096.0		(56.80480699198834, 21.591405680990533, 79.13765477057538)	#38154f	56.80480699198834	21.591405680990533	79.13765477057538	276.71488780043285	185.42744993373583	79.13765477057538	39.833499377380555	55.472918219376666	-35.0358654405933	50.35522214129643	28.4348379388201	78.56219227967954	33.777360734420554	1.4280786548430506	0.7160041709108345	0.6070794562980109	65.61064336633967	-32.27589397983973
45	3456.0	3168.0		(58.646030589949014, 22.683903860160232, 81.37946103423161)	#3a1651	58.646030589949014	22.683903860160232	81.37946103423161	276.7613446003797	183.9206955805753	81.37946103423161	40.63181385620937	55.30696768751153	-34.89038830975133	52.04445739257101	29.67205520029133	80.7925054624909	34.27186964227019	1.456699184921685	0.7138622018781182	0.6045587200072209	65.3926591537053	-32.24576919923143
46	3528.0	3240.0		(59.21412964311726, 23.2680262199563, 80.34522942461763)	#3b1750	59.21412964311726	23.2680262199563	80.34522942461763	277.78682353541666	181.15184836013563	80.34522942461763	40.988431752095444	54.253439407377314	-33.716508968471516	52.29705753823744	30.23613881281865	79.77445739257102	35.86854652057135	1.469484363552994	0.7002640233982067	0.5842184765651982	63.87674588260568	-31.859424792104715
47	3600.0	3312.0		(57.89075018208303, 22.348871085214856, 76.28987618353969)	#39164c	57.89075018208303	22.348871085214856	76.28987618353969	279.5341677806133	180.2985794206939	76.28987618353969	40.33767322226532	53.686157204377636	-32.58112538703364	50.552592862345236	29.212110313182812	75.75046613255644	36.77470405065803	1.4461538909499476	0.6929419564064367	0.5645452634551149	62.799149730380556	-31.252781038145088
48	3672.0	3384.0		(55.707938820101965, 22.643845593590676, 70.76110706482156)	#371646	55.707938820101965	22.643845593590676	70.76110706482156	281.22939529251494	173.39895013123362	70.76110706482156	40.20530302832239	50.12499867864045	-29.6084339061617	48.46870356882738	29.006684661325565	70.27993445010925	41.10317206319317	1.4414082609786405	0.6469771065382742	0.513036333812448	58.21662005741361	-30.570005191100925
49	3744.0	3456.0		(59.478514202476326, 23.113619810633647, 82.21995630007284)	#3b1752	59.478514202476326	23.113619810633647	82.21995630007284	276.9147166463347	183.31456842179858	82.21995630007284	40.95151437568792	55.282869653738295	-34.79494604911984	52.7536853605244	30.177415528040783	81.62889293517846	34.47089903669928	1.4681608313987908	0.7135511619464501	0.6029049565005005	65.32138966459132	-32.186242859210594
50	3816.0	3528.0		(57.61179898033503, 23.26584122359796, 72.56664238892935)	#391748	57.61179898033503	23.26584122359796	72.56664238892935	281.79967498892006	173.24357147158602	72.56664238892935	40.75627144242074	50.70983407134316	-29.725766574797397	49.9555207574654	29.86811288419519	72.07363437727604	40.80577342657482	1.4611611384301602	0.6545257373641381	0.5150694005509343	58.78017072110711	-30.378547564113692
51	3888.0	3600.0		(60.68244719592134, 23.77713037144938, 81.24471959213402)	#3c1751	60.68244719592134	23.77713037144938	81.24471959213402	278.5316147674993	180.37154075787322	81.24471959213402	41.41434570530149	54.42493872422577	-33.47419980628861	53.35425345957757	30.919144763292064	80.67004369992718	36.07825774745718	1.4847538888239464	0.7024776121206576	0.5800198956943061	63.895195498621504	-31.593702145655683
52	3960.0	3672.0		(58.82010196649672, 23.399854333576112, 80.8856518572469)	#3a1750	58.82010196649672	23.399854333576112	80.8856518572469	276.96938982363673	181.22964990635353	80.8856518572469	41.015503645371176	54.05238778567617	-33.9649302185751	52.25293517844137	30.279249584850692	80.31079388201019	35.84383091030621	1.4704549233465736	0.6976689949712341	0.5885229638541299	63.83789713082496	-32.14404566281648
53	4032.0	3744.0		(61.80699198834669, 24.20174799708667, 82.26001456664238)	#3d1852	61.80699198834669	24.20174799708667	82.26001456664238	278.8629349925986	179.9763597566914	82.26001456664238	41.75569531658241	54.61503010327523	-33.43586701853041	54.239970866715225	31.473907399854333	81.67943190094682	36.11260843173045	1.4969916811677961	0.7049311736894821	0.5793556892402056	64.03716668047166	-31.4753845476807
54	4104.0	3816.0		(63.43991260014567, 24.677348871085215, 83.76256372906045)	#3f1853	63.43991260014567	24.677348871085215	83.76256372906045	279.36270400867807	179.8742674295254	83.76256372906045	42.17550671454692	55.11621375707143	-33.51722780517221	55.488048069919884	32.16523560815732	83.1717115804807	35.907225645125884	1.5120424225252922	0.7114000885767661	0.5807654578158452	64.50737615698688	-31.304587435794005
55	4176.0	3888.0		(59.89512017479971, 24.190823015294974, 75.91624180626366)	#3b184b	59.89512017479971	24.190823015294974	75.91624180626366	281.41595910953407	173.74387190237258	75.91624180626366	41.50093867643478	51.534954929421616	-30.374560343078993	52.03101238164603	31.059253685360524	75.39898761835396	40.067943705021534	1.4878583505375238	0.6651757985985828	0.5263112912005538	59.82027662601423	-30.514980226663578
56	4248.0	3960.0		(58.884923525127455, 24.41442097596504, 72.59796067006555)	#3a1848	58.884923525127455	24.41442097596504	72.59796067006555	282.9239978233267	169.2444596045226	72.59796067006555	41.48093929976444	49.51707566300367	-28.501406113947358	50.94167516387473	31.0268568390386	72.11612527312454	42.65656315490427	1.487141348933861	0.639130477430585	0.4938544519964043	57.13379851443265	-29.92418956087067
57	4320.0	4032.0		(58.72469045884924, 24.29278951201748, 77.85651857246904)	#3a184d	58.72469045884924	24.29278951201748	77.85651857246904	278.5692723984608	175.4349046278193	77.85651857246904	41.43689265807024	51.515650780486226	-31.576187935737277	51.877166788055355	30.955585462490898	77.32088128186453	39.24853807823382	1.4855622240815585	0.664926634653413	0.5471323389026745	60.42282614947774	-31.505947860096917
58	4392.0	4104.0		(64.47851420247633, 25.77931536780772, 84.0284049526584)	#401954	64.47851420247633	25.77931536780772	84.0284049526584	279.8624587376213	176.7678186025951	84.0284049526584	42.82056440617244	53.987366115061384	-32.55195818386578	56.39174071376547	33.247100407865986	83.4459140568099	37.51755768594016	1.535168513251728	0.6968297424340653	0.564039872490222	63.04177727226466	-31.08809073530456
59	4464.0	4176.0		(59.98980335032775, 25.504005826656954, 74.16824471959214)	#3b194a	59.98980335032775	25.504005826656954	74.16824471959214	282.5188577586207	167.31393556116387	74.16824471959214	42.15079172663011	48.93297569728128	-28.263235069064606	52.13489439184268	32.124258273852874	73.68160233066278	43.41898521755512	1.5111563606113159	0.6315913389624734	0.48972757382128074	56.50881849021375	-30.010333647635743
60	4536.0	4248.0		(65.24253459577568, 26.690458849235252, 86.68608885651857)	#411a56	65.24253459577568	26.690458849235252	86.68608885651857	278.5548838225654	176.4860527642413	86.68608885651857	43.34873176825524	53.85596971741169	-33.039576953539566	57.58010196649673	34.15077324107793	86.08613255644573	37.49006473118882	1.5541039456833443	0.6951337730893882	0.5724890240625217	63.18290211340112	-31.52829603776745
61	4608.0	4320.0		(61.73051711580481, 25.592134013109977, 77.1318281136198)	#3d194d	61.73051711580481	25.592134013109977	77.1318281136198	282.070544344582	170.3916828766218	77.1318281136198	42.39782780114399	50.66341162271437	-29.521555693545377	53.60788055353241	32.5354106190823	76.6164311726147	41.52103527983286	1.5200128997179407	0.6539265500866516	0.5115309627472265	58.63704910566093	-30.229343179913247
62	4680.0	4392.0		(62.166788055353244, 26.238164603058994, 76.8448652585579)	#3e1a4c	62.166788055353244	26.238164603058994	76.8448652585579	282.59746988472	167.93195776623577	76.8448652585579	42.75402758455533	49.79715345805624	-28.74995133816174	53.96453022578295	33.13440232337946	76.33879825200292	42.728900096100226	1.5327830885163245	0.6427455183527895	0.49816108743081017	57.50057560122221	-29.999612871126654
63	4752.0	4464.0		(65.11580480699199, 26.8557902403496, 82.96358339402768)	#411a52	65.11580480699199	26.8557902403496	82.96358339402768	280.9141180746664	172.45502989228243	82.96358339402768	43.3905944899212	52.31546269882437	-31.008430306834754	56.82475600873999	34.223090859431906	82.40250546249091	39.828374445513084	1.5556047743873054	0.6752500264607376	0.5372945915449671	60.814721798968314	-30.656077828916338
64	4824.0	4536.0		(67.26219956300073, 27.27021121631464, 85.64020393299344)	#431b55	67.26219956300073	27.27021121631464	85.64020393299344	281.108781912106	173.80094230507555	85.64020393299344	43.818447201992626	53.5431608295448	-31.687881590751132	58.54028404952658	34.96806641660597	85.05650400582665	38.776882094025254	1.5709438064853207	0.6910962629745437	0.5490676963572442	62.21729591783916	-30.617870061116054
65	4896.0	4608.0		(65.79388201019665, 27.472687545520756, 86.9766933721777)	#411b56	65.79388201019665	27.472687545520756	86.9766933721777	278.6406198362281	174.45502809435683	86.9766933721777	43.772138309850526	53.05079524277379	-32.46428464213107	58.15087399854334	34.886916911871815	86.38165331391113	38.550945978633294	1.569283577245328	0.6847411652970276	0.5625207204619019	62.195792890001954	-31.46443056567593
66	4968.0	4680.0		(67.5251274581209, 27.775673707210487, 86.61544064093226)	#431b56	67.5251274581209	27.775673707210487	86.61544064093226	280.53325411266667	173.22708811583968	86.61544064093226	44.08386538878718	53.24887111718829	-31.741126565102395	59.020859431900945	35.43560126001457	86.02704297159505	39.03300031242557	1.580459366330502	0.6872977849375651	0.5499902918083134	61.99146224180212	-30.798752522063758
67	5040.0	4752.0		(67.07938820101967, 27.56518572469046, 84.01383831026948)	#431b54	67.07938820101967	27.56518572469046	84.01383831026948	282.00015483071843	171.33375523402484	84.01383831026948	43.92659155752023	52.50254855176101	-30.646854473287544	58.21687545520758	35.15806331391114	83.44935178441368	40.165436580330734	1.5748209111380551	0.6776647948796498	0.5310294327518288	60.79265822068391	-30.273018464557904
68	5112.0	4824.0		(63.20101966496723, 27.110706482155862, 78.17042971595048)	#3f1b4e	63.20101966496723	27.110706482155862	78.17042971595048	282.40952856429647	166.56208072450806	78.17042971595048	43.28471053245109	49.448508855196025	-28.580861500401355	55.006904588492354	34.04037406409323	77.65983248361253	43.25572748299192	1.551808707711847	0.6382454668352857	0.4952312049951344	57.11410221746924	-30.02758516374147
69	5184.0	4896.0		(63.62345229424618, 27.695557174071375, 81.64311726147123)	#3f1b51	63.62345229424618	27.695557174071375	81.64311726147123	279.95868772782507	168.4970917784756	81.64311726147123	43.62343156928349	49.97677231520581	-29.902337339733933	56.08973780043701	34.62717933721777	81.10364166059723	42.15472589459194	1.5639522625138973	0.6450639082089843	0.5181289077909524	58.23939860116318	-30.893125263563377
70	5256.0	4968.0		(68.74508375819373, 28.823015294974507, 89.61471230881281)	#441c59	68.74508375819373	28.823015294974507	89.61471230881281	279.40215893706494	172.98368023666907	89.61471230881281	44.69849917191301	53.261263008721585	-32.2262506187283	60.543168244719595	36.534239490167515	89.00679533867444	38.96527209048269	1.6024947235034108	0.6874577304805096	0.5583962165088655	62.251854319572686	-31.176447511744655
71	5328.0	5040.0		(66.03860160233066, 27.706482155863075, 87.1128914785142)	#421b57	66.03860160233066	27.706482155863075	87.1128914785142	278.7151351682707	173.89658545557916	87.1128914785142	43.905871509462564	52.86501248847042	-32.30540731698204	58.37050254916242	35.121607465404225	86.51882738528768	38.827802831417195	1.5740780726021246	0.6823432163295969	0.5597677940261871	61.95440974880037	-31.42878501463113
72	5400.0	5112.0		(65.82083029861617, 27.774217042971596, 82.7931536780772)	#411b52	65.82083029861617	27.774217042971596	82.7931536780772	281.4911107875194	169.45638882779852	82.7931536780772	43.88913422353357	51.2408868806119	-30.06272673178405	57.42084486525856	35.09217748725419	82.24296431172615	41.335578522501045	1.5734780208580197	0.661380181633802	0.5209080343715946	59.408720124755995	-30.399897649173656
73	5472.0	5184.0		(69.53678077203205, 28.97378004369993, 92.05899490167516)	#451c5c	69.53678077203205	28.97378004369993	92.05899490167516	278.5792463286229	174.7437043600718	92.05899490167516	44.85789200902426	54.167275953976024	-33.181567684753375	61.466693372177716	36.82281011653314	91.4281427530954	37.85283661047184	1.6082091475929678	0.6991518880717141	0.5749493502117585	63.52251741148219	-31.49063152244854
74	5544.0	5256.0		(66.10997815003641, 28.73051711580481, 84.79679533867444)	#421c54	66.10997815003641	28.73051711580481	84.79679533867444	280.00207848893854	168.60190163709137	84.79679533867444	44.36847094656691	50.6741029587392	-30.304706550900452	58.259708667152225	35.941544872541876	84.23613255644575	41.72448126552951	1.590662816403124	0.6540645460932094	0.5251009085928225	59.04438965565729	-30.88075036844111
75	5616.0	5328.0		(65.95702840495265, 28.7006554989075, 85.6081573197378)	#411c55	65.95702840495265	28.7006554989075	85.6081573197378	279.2809788312386	169.5096988259316	85.6081573197378	44.34455345183128	50.91599811126596	-30.7715961684363	58.337778587035686	35.898842556445736	85.0390823015295	41.25363559609738	1.589805345574722	0.6571867531753631	0.5331908784451571	59.492268358331756	-31.14708971849573
76	5688.0	5400.0		(69.00582665695558, 29.56518572469046, 90.75018208302986)	#451d5a	69.00582665695558	29.56518572469046	90.75018208302986	278.6767769352554	171.9244382022472	90.75018208302986	45.06246201516552	52.70330906237986	-32.176331163712256	61.12809905316824	37.195392461762566	90.13833211944646	39.50363733145538	1.6155432272936667	0.6802560658560354	0.5575312435667465	61.7491301419025	-31.404826336746936
77	5760.0	5472.0		(70.69555717407138, 30.114348142753094, 92.28332119446468)	#461e5c	70.69555717407138	30.114348142753094	92.28332119446468	279.16539750228446	171.7871433645081	92.28332119446468	45.476343016636775	53.15128466263658	-32.23274022368279	62.43293517844137	37.95686088856519	91.66163146394756	39.37066095175571	1.6303813568349992	0.686038209802053	0.5585086643047973	62.16115027584387	-31.23404220535201
78	5832.0	5544.0		(69.66496722505462, 30.223597960670066, 89.84340859431902)	#451e59	69.66496722505462	30.223597960670066	89.84340859431902	279.69288279703875	169.21721859673303	89.84340859431902	45.41172435922781	51.79231742750468	-31.119681798950882	61.47383102694829	37.837295666423884	89.24721048798253	40.91086286267122	1.6280647005835336	0.6684976469523104	0.5392222874787443	60.422501932470155	-30.999770696767442
79	5904.0	5616.0		(69.49963583394027, 29.66569555717407, 86.41806263656227)	#451d56	69.49963583394027	29.66569555717407	86.41806263656227	282.1134225690122	167.4632960253514	86.41806263656227	45.129692589817175	51.388161414539944	-29.845356707592675	60.53479970866715	37.318385630007285	85.85053896576838	41.88339711851982	1.617953523906155	0.6632810944385765	0.5171415832095607	59.42632792433215	-30.14727993778483
80	5976.0	5688.0		(67.98324836125273, 29.569555717407138, 84.73561544064093)	#431d54	67.98324836125273	29.569555717407138	84.73561544064093	281.7797024147446	166.01455192449845	84.73561544064093	44.93010299396989	50.31317115194162	-29.30862201875741	59.42547705753824	36.95404211944647	84.18395484340859	42.83484349197917	1.6107979978787301	0.6494059002642762	0.5078413818594074	58.22723173913527	-30.221820096382867
81	6048.0	5760.0		(72.40349599417334, 30.96067006554989, 94.85287691187182)	#481e5e	72.40349599417334	30.96067006554989	94.85287691187182	278.91819798458806	171.76614222201746	94.85287691187182	46.020631782120475	53.521973320034334	-32.56555834948705	64.04609613983976	38.97398112891478	94.21395484340859	39.17576469390313	1.6498947608845447	0.6908227899778516	0.5642755276123974	62.65075593066945	-31.318510790106558
82	6120.0	5832.0		(68.8259286234523, 29.685360524399126, 83.40276766205389)	#441d53	68.8259286234523	29.685360524399126	83.40276766205389	283.7183068036988	164.23842042755342	83.40276766205389	45.05572520264906	50.091275869636135	-28.38695498748085	59.60772032046613	37.18308289876184	82.86559359067735	43.63978047753006	1.6153017044973565	0.646541836992756	0.49187131480957513	57.57564703682674	-29.540426107503748
83	6192.0	5904.0		(72.77567370721049, 31.4231609613984, 92.90531682447195)	#481f5c	72.77567370721049	31.4231609613984	92.90531682447195	280.3556240004738	168.7519108804553	92.90531682447195	46.24309143339824	52.456565829897826	-31.226150483749148	63.982323379461036	39.39487045884923	92.29049526584122	40.79446633758087	1.6578702057869328	0.6770712832761377	0.5410671099333143	61.04722575760631	-30.764335862370118
84	6264.0	5976.0		(69.68754552075747, 30.71959213401311, 92.81136198106337)	#451e5c	69.68754552075747	30.71959213401311	92.81136198106337	277.65518697508566	170.59766146119438	92.81136198106337	45.6480441975599	52.069943125082176	-32.202012065865325	62.232243262927895	38.2757863583394	92.19044428259286	40.14297771634733	1.6365370497899319	0.6720810379798278	0.5579762260987968	61.222941436518944	-31.73420607862134
85	6336.0	6048.0		(68.34377276037873, 30.138383102694828, 85.55426074289876)	#441e55	68.34377276037873	30.138383102694828	85.55426074289876	281.3658228846306	165.17060255733574	85.55426074289876	45.22252557965544	49.957157068640456	-29.237249238933206	59.94219956300073	37.48866168973051	85.00010196649673	43.224994529470045	1.621281697762971	0.6448107288413748	0.5066046791884367	57.88379985315679	-30.33815359316198
86	6408.0	6120.0		(72.00291332847779, 31.29861616897305, 88.56882738528769)	#481f58	72.00291332847779	31.29861616897305	88.56882738528769	282.6444704446027	164.88762797582334	88.56882738528769	46.09314197560402	50.94185773933163	-29.30163532927108	62.69776402039331	39.110837982520025	87.99612527312455	42.923707969656064	1.6524943381547053	0.6575205304877447	0.5077203208951256	58.76783731688524	-29.907410489922164
87	6480.0	6192.0		(72.46103423160962, 31.683903860160232, 91.11726147123088)	#481f5b	72.46103423160962	31.683903860160232	91.11726147123088	281.1659027965001	166.3296936948459	91.11726147123088	46.31523326420546	51.42385713156167	-30.211599774537333	63.55136926438456	39.53200921340131	90.52292789512016	42.12309140195527	1.6604565768140183	0.6637418288490169	0.5234876128896517	59.64187994374498	-30.434305089790808
88	6552.0	6264.0		(71.70065549890751, 31.38528769118718, 90.9060451565914)	#471f5a	71.70065549890751	31.38528769118718	90.9060451565914	280.6399745478574	166.96131844184146	90.9060451565914	46.11523695653346	51.43193324542838	-30.448833469910586	63.043969410050984	39.1526039839767	90.31083758193735	41.876169007739726	1.6532864696806242	0.6638460694658608	0.5275982492615993	59.76935014738364	-30.62646402416932
89	6624.0	6336.0		(69.38965768390386, 31.05535324107793, 88.01747997086672)	#451f58	69.38965768390386	31.05535324107793	88.01747997086672	280.37872879080413	165.02792764464454	88.01747997086672	45.73869448540511	49.96668634088736	-29.62896356607756	61.2315877640204	38.444882505462495	87.44785870356883	43.172646918107645	1.6397869711664264	0.6449337257720129	0.5133920588565699	58.09083598889389	-30.666853731951747
90	6696.0	6408.0		(73.56300072833211, 33.023306627822286, 98.91769847050254)	#492162	73.56300072833211	33.023306627822286	98.91769847050254	276.9133332596465	169.86919610643966	98.91769847050254	47.024906986571786	52.53243154774106	-32.80245120916953	66.06663510560816	40.8980736780772	98.25875455207574	40.10843861747046	1.6858992296227209	0.6780505029052564	0.5683802581977107	61.93268256460435	-31.98159807614093
91	6768.0	6480.0		(74.34741442097597, 32.60888565185725, 94.66059723233795)	#4a205e	74.34741442097597	32.60888565185725	94.66059723233795	280.3584633261734	167.15705283567618	94.66059723233795	46.89977882820382	52.09474248882084	-30.963918992143434	65.47110706482157	40.6549627822287	94.04008011653313	41.483922132083876	1.6814132352993956	0.6724011301697248	0.5365233274593764	60.602198593191126	-30.726277808674784
92	6840.0	6552.0		(70.91114348142753, 31.4843408594319, 87.01820830298617)	#461f57	70.91114348142753	31.4843408594319	87.01820830298617	282.59757632987095	162.7376209447923	87.01820830298617	46.06200327094836	49.736589335258984	-28.558700323121112	61.910247632920616	39.05202713037144	86.46286962855062	44.15305168275432	1.6513779783029905	0.641963800607945	0.4948472100435319	57.352660643164896	-29.864399803407245
93	6912.0	6624.0		(70.85506190823016, 32.06482155863073, 92.65477057538237)	#46205c	70.85506190823016	32.06482155863073	92.65477057538237	278.41254958528674	166.75274142200212	92.65477057538237	46.33707993016123	50.72200687622597	-30.94309101695789	63.190029133284774	39.57360155134741	92.04887108521486	42.10135441608842	1.6612398059507645	0.6546828550955924	0.5361624333957528	59.415459799917855	-31.385386510612147
94	6984.0	6696.0		(75.53678077203205, 33.714493809176986, 94.19082301529498)	#4b215e	75.53678077203205	33.714493809176986	94.19082301529498	281.4928824337018	163.72575855989606	94.19082301529498	47.46389700368475	51.02586850514545	-29.766581862936835	66.30268026219957	41.758647312454485	93.5860597232338	43.169034995236316	1.701637547443831	0.6586048804850935	0.5157766222113883	59.07358675844319	-30.25768705430702
95	7056.0	6768.0		(73.42243262927894, 33.013109978150034, 91.5251274581209)	#49215b	73.42243262927894	33.013109978150034	91.5251274581209	281.43694686134654	163.02150974025975	91.5251274581209	46.967455023989885	50.223756721393286	-29.298163112820387	64.51608157319737	40.78633055353241	90.9400072833212	43.747630452951455	1.6838395079632011	0.6482518036840487	0.5076601565107576	58.14471687948207	-30.257264236055008
96	7128.0	6840.0		(70.9278951201748, 31.983976693372178, 87.92206846321923)	#461f57	70.9278951201748	31.983976693372178	87.92206846321923	281.7718057888364	162.23700887198987	87.92206846321923	46.2828990420524	49.370725564505946	-28.646488069872134	62.254115076474875	39.47050385287691	87.36268754552077	44.4172043661753	1.659297356228343	0.6372414965674693	0.49636834094459675	57.07967958479696	-30.12369022807617
97	7200.0	6912.0		(70.99344501092499, 32.20393299344501, 89.35979606700656)	#462059	70.99344501092499	32.20393299344501	89.35979606700656	280.7197196559414	163.1018167591755	89.35979606700656	46.39084208244783	49.56413201494203	-29.19628998004713	62.6419664967225	39.6760797596504	88.78823743627095	43.98155757275408	1.6631672434925064	0.6397378466719591	0.5058949628933707	57.52413868102331	-30.50067371391622
98	7272.0	6984.0		(75.38674435542607, 33.643845593590676, 101.79752367079388)	#4b2165	75.38674435542607	33.643845593590676	101.79752367079388	276.7489179802298	170.72309112243147	101.79752367079388	47.462332947331326	53.34293761803377	-33.406402574658564	67.72860160233066	41.75555998543335	101.11598689002184	39.447630609684545	1.7015814741505426	0.6885119270651164	0.5788451478752101	62.94010427939882	-32.057155366325965
99	7344.0	7056.0		(75.44428259286235, 33.72250546249089, 95.48288419519301)	#4b215f	75.44428259286235	33.72250546249089	95.48288419519301	280.53256601059	164.9394727608354	95.48288419519301	47.46585942025787	51.3687981526203	-30.39450985805732	66.51825200291333	41.76252118718135	94.86528040786598	42.554880058875895	1.7017079024280475	0.6630311675059051	0.5266569638578193	59.687349188552425	-30.612465949829247
100	7416.0	7128.0		(71.8040786598689, 32.970866715222144, 89.48288419519301)	#472059	71.8040786598689	32.970866715222144	89.48288419519301	281.23003956644453	161.04269086765424	89.48288419519301	46.79074207980893	48.95435335263926	-28.573281185373233	63.30154406409323	40.44390297887837	88.91776402039329	44.940659023175805	1.6775041372936939	0.6318672662237738	0.4950998580605584	56.682987834741624	-30.27090913447503
101	7488.0	7200.0		(76.19155134741442, 34.445010924981794, 99.65695557174071)	#4c2263	76.19155134741442	34.445010924981794	99.65695557174071	278.4100250178699	166.8628726366487	99.65695557174071	47.850324910967345	52.0154501247061	-31.736466453339162	67.94320466132557	42.52609915513474	99.00483612527312	41.487979177167105	1.7154914506823526	0.6713776818772983	0.5499095443205624	60.93283478240373	-31.38884389799901
102	7560.0	7272.0		(73.10852148579752, 33.4340859431901, 96.99271667880554)	#492160	73.10852148579752	33.4340859431901	96.99271667880554	277.45307450782667	167.099668846821	96.99271667880554	47.14427723615764	51.23029472209567	-31.678080491978022	65.58628550619082	41.130899045884924	96.35713037144939	41.67976698063486	1.690178796020888	0.6612434657385505	0.5488978690776984	60.23324564531636	-31.73043490613429
103	7632.0	7344.0		(72.9169701383831, 33.34887108521486, 91.35178441369264)	#48215b	72.9169701383831	33.34887108521486	91.35178441369264	280.93046033300686	161.90973163458932	91.35178441369264	47.06070767668152	49.52530411626477	-29.052308268274718	64.33782228696286	40.967808543335764	90.77175528040786	44.38478823774953	1.6871827272358728	0.6392366843337768	0.5034001382843464	57.41770078576271	-30.39654429569773
