# Supplementary material for: Parallel and High Throughput Reaction Monitoring with Computer Vision
Source: Angew Chem Int Ed Engl. 2024 Oct 31;64(1):e202413395. doi: 10.1002/anie.202413395 (PMC11701362; doi:10.1002/anie.202413395)
Supplement: Supplementary file 2 — Supporting Information [file ANIE-64-e202413395-s002.zip › Supporting Info - Machine readable data part 1/Figure 9 - crystal violet mixing analysis/Kineticolor outputs/Well 0 CV Mixing.csv]

frame number	Time (s)	normalised time	Well Coordinates	average color	hexcode	red	green	blue	hue	saturation	value	lightness	a_component	b_component	x	y	z	delta_e	light_ratio	a_ratio	b_ratio	chroma_ab	hue_ab
1	288.0	0.0	(69, 52)	(40.19956300072833, 8.638747268754551, 92.3619810633649)	#28085c	40.19956300072833	8.638747268754551	92.3619810633649	262.6179622799081	231.14948782853492	92.3619810633649	29.22773216988817	81.23688894896836	-60.17874549615374	40.848193736343774	15.114042804078657	91.52474872541879	0.0	1.0	1.0	1.0	101.09853379549014	-36.530345532439874
2	360.0	72.0		(40.82228696285506, 8.913328477785871, 92.54916241806264)	#28085c	40.82228696285506	8.913328477785871	92.54916241806264	262.8913543263202	230.44117415597702	92.54916241806264	29.559706611927027	80.76652603019274	-59.7009348951393	41.275884923525126	15.449305775673709	91.71280407865987	0.7481652731635645	1.011358200496338	0.9942099836064489	0.9920601435427899	100.4362153525284	-36.47104070058566
3	432.0	144.0		(41.31318281136198, 9.009468317552804, 93.36343772760378)	#29095d	41.31318281136198	9.009468317552804	93.36343772760378	262.97725742112624	230.39278247573876	93.36343772760378	29.729751862417636	80.99975979034541	-59.81211990702688	41.70908230152949	15.622939366351055	92.51989803350327	0.6653332489506444	1.0171761424941026	0.9970810162514728	0.9939077229659051	100.6898742370166	-36.4430285394607
4	504.0	216.0		(41.21412964311726, 9.066278222869629, 92.38018936635106)	#29095c	41.21412964311726	9.066278222869629	92.38018936635106	263.1518489378442	229.97406140115737	92.38018936635106	29.747474376069405	80.41663412807937	-59.29385879914095	41.48150764748725	15.64111036416606	91.54705025491624	1.313763448505084	1.0177825020141897	0.9899029267183747	0.9852956938580691	99.91294578672897	-36.402586107639756
5	576.0	288.0		(41.187909686817186, 9.279679533867444, 92.60742898761835)	#29095c	41.187909686817186	9.279679533867444	92.60742898761835	262.97546521689725	229.44785686197403	92.60742898761835	29.913723440286873	79.9201649901497	-59.121380165874825	41.580262199562995	15.812253000728333	91.77415149308084	1.8227362531277347	1.0234705609867825	0.9837915511554634	0.9824295883611184	99.41111791329301	-36.49238742886038
6	648.0	360.0		(41.429715950473415, 9.124544792425345, 92.9796067006555)	#29095c	41.429715950473415	9.124544792425345	92.9796067006555	263.115006123353	229.97559943913961	92.9796067006555	29.836857571794702	80.57367410028762	-59.437943344101605	41.72509104151493	15.7329702403496	92.1410560815732	1.1660512506933303	1.0208406659252913	0.9918360383163201	0.9876899701722848	100.12485239437805	-36.415617637325106
7	720.0	432.0		(41.664967225054625, 9.40422432629279, 91.08667152221413)	#29095b	41.664967225054625	9.40422432629279	91.08667152221413	263.6971912617031	228.67257840111304	91.08667152221413	30.077140391379082	79.14497291532224	-58.07991132327792	41.54847778587036	15.981692410779315	90.26984705025492	3.0826468989803826	1.0290617218111098	0.9742491857983357	0.9651233312430888	98.16925606872509	-36.27278833297125
8	792.0	504.0		(41.99708667152221, 9.765477057538238, 91.77494537509104)	#29095b	41.99708667152221	9.765477057538238	91.77494537509104	263.581381717422	227.86626933424336	91.77494537509104	30.42014498185811	78.58241088506202	-57.83550834843487	41.96085943190094	16.341265659140568	90.95485069191551	3.7361561043885265	1.0407973087011664	0.9673242279677421	0.9610620472660296	97.57121156586399	-36.35252627862322
9	864.0	576.0		(41.31828113619811, 9.799708667152222, 91.93008011653313)	#29095b	41.31828113619811	9.799708667152222	91.93008011653313	263.02576153948473	227.81710505466646	91.93008011653313	30.334131777342897	78.30752239129751	-58.061537170962254	41.669883466860895	16.25059628550619	91.10877640203933	3.7799311650923544	1.0378544459427679	0.9639404389364169	0.9648180049661088	97.48440983931016	-36.555286818239836
10	936.0	648.0		(42.12600145666424, 10.108521485797525, 91.39766933721778)	#2a0a5b	42.12600145666424	10.108521485797525	91.39766933721778	263.6322910133501	226.79716947302154	91.39766933721778	30.70014571747035	77.58357156762591	-57.165507625606836	42.05491624180627	16.638758557902403	90.58477785870357	4.959267285438485	1.0503772765886752	0.9550288369162265	0.9499285363012513	96.36963131237063	-36.38371303226238
11	1008.0	720.0		(42.08667152221413, 10.49089584850692, 88.95338674435543)	#2a0a58	42.08667152221413	10.49089584850692	88.95338674435543	264.16118222577023	224.92606420869055	88.95338674435543	30.958519373798936	75.60605608184711	-55.484926504079944	41.665324107793154	16.916456547705753	88.16876183539694	7.532186923664781	1.0592172938307511	0.9306862566997312	0.9220020465136849	93.78087643765419	-36.27378391844374
12	1080.0	792.0		(42.33430444282593, 10.276766205389658, 88.81427530954115)	#2a0a58	42.33430444282593	10.276766205389658	88.81427530954115	264.4908746939684	225.4937593282052	88.81427530954115	30.836419330315074	76.1926952858299	-55.62325679331048	41.692461762563724	16.784842469045884	88.02890021849963	6.984571669980993	1.0550397530357916	0.9379075968023943	0.9243007034246931	94.33596085912247	-36.13071430740056
13	1152.0	864.0		(43.23306627822287, 10.54843408594319, 88.2869628550619)	#2b0a58	43.23306627822287	10.54843408594319	88.2869628550619	265.22658921628334	224.53286640597932	88.2869628550619	31.1818758227857	75.63240869216963	-54.758932206325575	42.11160961398397	17.158994005826656	87.50957756737071	8.037614849045974	1.066859229499536	0.931010648865205	0.9099380812088453	93.37452490351068	-35.90506938642607
14	1224.0	936.0		(43.62126729788784, 10.776402039329934, 88.43117261471231)	#2b0a58	43.62126729788784	10.776402039329934	88.43117261471231	265.3776027011818	223.92518284245895	88.43117261471231	31.414844895711084	75.26662154513642	-54.432419108070285	42.401340131099786	17.414428055353238	87.6546249089585	8.57017047129746	1.074830052263726	0.9265079266196129	0.9045123599585384	92.886772840784	-35.874253203111905
15	1296.0	1008.0		(44.65695557174072, 11.210487982520029, 88.32483612527312)	#2c0b58	44.65695557174072	11.210487982520029	88.32483612527312	266.02353652316816	222.6345345097716	88.32483612527312	31.89533801531413	74.55363996905334	-53.55169242437321	43.02212672978878	17.94923487254188	87.5536926438456	9.782625940425284	1.091269682845057	0.9177313525126088	0.8898771814343639	91.79340387059354	-35.6895923141442
16	1368.0	1080.0		(43.653313911143485, 11.254187909686816, 86.12017479970866)	#2b0b56	43.653313911143485	11.254187909686816	86.12017479970866	265.9656973859579	221.6765897346989	86.12017479970866	31.747634614891723	73.1746832063157	-52.66586373764313	42.10295702840495	17.783686678805537	85.37151493080844	11.30453281151228	1.0862161467183444	0.9007568378484164	0.8751572220961172	90.15668286697695	-35.74361979553401
17	1440.0	1152.0		(44.87035688273853, 11.671522214129643, 87.50036416605973)	#2c0b57	44.87035688273853	11.671522214129643	87.50036416605973	266.2687656680722	220.98599111022327	87.50036416605973	32.251618618759395	73.19765121848431	-52.51547077521961	43.10471959213401	18.352780575382376	86.74207574654042	11.510821516790768	1.1034594963199567	0.9010395666981517	0.8726581177830649	90.08757303116685	-35.657453228117674
18	1512.0	1224.0		(44.31245447924253, 12.03495994173343, 84.74362709395484)	#2c0c54	44.31245447924253	12.03495994173343	84.74362709395484	266.63574712758816	218.78589292927555	84.74362709395484	32.39772340508476	71.0110053641464	-50.82704751198723	42.39266569555717	18.520001281864527	84.01654042243263	14.215195908203947	1.1084583373342414	0.8741226588422695	0.8446013138515124	87.32669489687926	-35.59368407554598
19	1584.0	1296.0		(45.065549890750184, 12.063364894391842, 85.84777858703569)	#2d0c55	45.065549890750184	12.063364894391842	85.84777858703569	266.836712534302	219.16729589629168	85.84777858703569	32.54370283679445	71.6918728596157	-51.155320984836706	42.9913182811362	18.68808989075018	85.10993445010925	13.547146692983766	1.1134528894555342	0.8825039189357845	0.8500562875327178	88.07151355109652	-35.509536028223685
20	1656.0	1368.0		(44.931536780772035, 12.391842680262199, 84.75746540422432)	#2c0c54	44.931536780772035	12.391842680262199	84.75746540422432	266.97940779806356	217.71809369951532	84.75746540422432	32.74336906047165	70.43446453841612	-50.24030547494001	42.80941733430444	18.919638914785143	84.03380917698469	15.0938618632671	1.1202842858333517	0.867025626531093	0.8348513260076361	86.5164844930068	-35.49994078979315
21	1728.0	1440.0		(45.54624908958485, 12.930080116533139, 82.25418790968682)	#2d0c52	45.54624908958485	12.930080116533139	82.25418790968682	268.2292870500725	214.9148625315447	82.25418790968682	33.18543188930654	68.4578082697516	-48.147834648837176	42.776824471959216	19.439078805535324	81.56094683175527	17.991973374010275	1.1354090593281057	0.8426936230011914	0.8000803980188403	83.69399915447843	-35.11953673873243
22	1800.0	1512.0		(46.75455207574654, 13.65768390386016, 83.8259286234523)	#2e0d53	46.75455207574654	13.65768390386016	83.8259286234523	268.30072347183443	213.45307707679876	83.8259286234523	33.86887723408873	67.96432531418878	-47.81354130673336	43.90879825200292	20.26072510560816	83.12424617625638	18.724300990752244	1.158792513809268	0.8366190063836988	0.7945253911913022	83.09803997510159	-35.12674645473403
23	1872.0	1584.0		(45.71740713765477, 13.368536052439913, 82.27021121631464)	#2d0d52	45.71740713765477	13.368536052439913	82.27021121631464	268.16959472315597	213.5636569668104	82.27021121631464	33.509408235175215	67.5478623370338	-47.600255538982815	42.99981791697014	19.825740575382376	81.58119446467589	19.077227500686625	1.146493612313111	0.8314924809524185	0.7909811869046878	82.63472656020188	-35.17194326759223
24	1944.0	1656.0		(47.105608157319736, 13.535324107793153, 83.07356154406409)	#2f0d53	47.105608157319736	13.535324107793153	83.07356154406409	268.9656039214043	213.45239347711728	83.07356154406409	33.83170242940473	68.08936084064315	-47.476149664765835	43.89241077931537	20.215448739985433	82.37817916970138	18.852320238244086	1.1575206120254444	0.8381581535380527	0.7889188994110923	83.00690240382755	-34.88661348917835
25	2016.0	1728.0		(47.03423160961398, 14.463219227967953, 81.31536780772032)	#2f0e51	47.03423160961398	14.463219227967953	81.31536780772032	269.23257942214667	209.6442326639557	81.31536780772032	34.41842939158933	65.34759792619276	-45.5234261632798	43.793445010924984	20.93794962855062	80.6468463219228	22.23041366242072	1.1775949359166793	0.8044079330418847	0.7564701754407523	79.64101257748385	-34.86242071071646
26	2088.0	1800.0		(47.59286234522943, 14.689730517115805, 80.82520029133285)	#2f0e50	47.59286234522943	14.689730517115805	80.82520029133285	269.8506673714814	208.65453759022463	80.82520029133285	34.640325680539924	64.91925202072125	-44.87589515744248	44.03935906773489	21.215617800437002	80.16384559359066	23.016052483487226	1.1851869135515094	0.7991351325812394	0.7457100474171678	78.91992935318486	-34.65444279494235
27	2160.0	1872.0		(48.595047341587765, 15.0721048798252, 82.30225782957028)	#300f52	48.595047341587765	15.0721048798252	82.30225782957028	269.9177743833079	208.30156370297607	82.30225782957028	35.03796079631818	65.13208490962214	-44.991305546833324	44.94437727603787	21.71931653313911	81.62995630007282	22.88627977744183	1.1987916336668771	0.8017550370563429	0.7476278406253732	79.16063453183497	-34.63556192879887
28	2232.0	1944.0		(48.68244719592134, 15.530225782957029, 81.20466132556446)	#300f51	48.68244719592134	15.530225782957029	81.20466132556446	270.2877865389094	206.23177031947904	81.20466132556446	35.33077898241857	63.79659172237145	-43.89622801850208	44.90970138383103	22.09529365622724	80.54791697013839	24.627860710139093	1.2088101388453962	0.7853155450407191	0.7294307592588094	77.43955029339517	-34.530515246169976
29	2304.0	2016.0		(49.909686817188636, 15.665695557174072, 83.13255644573925)	#310f53	49.909686817188636	15.665695557174072	83.13255644573925	270.4540547542966	206.9471968880595	83.13255644573925	35.598658315851196	64.802440587091	-44.47268353135782	45.93862345229425	22.443027421704294	82.4578878368536	23.608476769129716	1.2179753840952006	0.7976972213669925	0.7390098142574316	78.59501184250668	-34.46106895136291
30	2376.0	2088.0		(50.74581209031318, 16.288419519300803, 82.90167516387473)	#321052	50.74581209031318	16.288419519300803	82.90167516387473	271.036518696698	204.89791256676975	82.90167516387473	36.093127003385774	63.82635680232418	-43.50010805519071	46.495193008011654	23.09444319009468	82.23554260742898	25.068650197731824	1.2348931758917192	0.7856819436108492	0.7228483694126022	77.24029533521256	-34.27592934203633
31	2448.0	2160.0		(52.07428987618354, 16.749453750910416, 83.38965768390386)	#341053	52.07428987618354	16.749453750910416	83.38965768390386	271.8049772123676	203.7812898492497	83.38965768390386	36.551367605262925	63.682511151876064	-42.97307014100391	47.386664238892934	23.709275367807724	82.72325564457392	25.648139898638536	1.2505714570260063	0.7839112498741839	0.7140904946872063	76.82543188262895	-34.01154593425469
32	2520.0	2232.0		(53.00582665695557, 17.801165331391115, 82.67953386744355)	#351152	53.00582665695557	17.801165331391115	82.67953386744355	272.557533846741	200.09769289722422	82.67953386744355	37.288466554405524	61.80690919885529	-41.32841964321881	48.027123088128185	24.720991303714495	82.03075018208304	28.245961422287813	1.2757906202802116	0.7608231924991778	0.6867610699172895	74.35141084687994	-33.769454852002475
33	2592.0	2304.0		(53.09759650400583, 18.223597960670066, 82.42243262927894)	#351252	53.09759650400583	18.223597960670066	82.42243262927894	272.593113619604	198.61950585865014	82.42243262927894	37.543538126045284	60.95913011851384	-40.75301717697939	48.151624180626364	25.077683095411505	81.78044428259285	29.286499494082705	1.2845176597288126	0.7503873044277624	0.6771995135655342	73.32682969986551	-33.76392197446891
34	2664.0	2376.0		(54.949745083758195, 18.9796067006555, 84.19155134741442)	#361254	54.949745083758195	18.9796067006555	84.19155134741442	273.0952912794853	197.51442536441888	84.19155134741442	38.2187637630706	61.03881431850694	-40.53612404708853	49.647363437727606	26.03844506190823	83.53943190094682	29.57420236081728	1.307619884461834	0.7513681913256242	0.6735953651556155	73.27287496864113	-33.588297884237655
35	2736.0	2448.0		(56.06409322651129, 19.141296431172616, 83.90386016023307)	#381353	56.06409322651129	19.141296431172616	83.90386016023307	274.2075371967746	196.8259114583333	83.90386016023307	38.44375712695209	61.13104742666437	-39.99659477097277	50.185979606700656	26.363949832483616	83.25623452294246	29.941596270458778	1.3153178256696467	0.7525035512507854	0.6646299194377375	73.05294349137819	-33.195772424037834
36	2808.0	2520.0		(55.91988346686089, 19.57101238164603, 83.41660597232338)	#371353	55.91988346686089	19.57101238164603	83.41660597232338	274.1594798083504	195.17248605181132	83.41660597232338	38.66205549473619	60.1215186773244	-39.36349379488884	50.151077931536776	26.682350757465404	82.7781500364166	31.11494852467874	1.3227867037377505	0.7400765767272517	0.6541095775651341	71.86154501406241	-33.21405996126761
37	2880.0	2592.0		(56.54406409322651, 19.88419519300801, 84.4748725418791)	#381354	56.54406409322651	19.88419519300801	84.4748725418791	274.0543283380129	194.97659159884122	84.4748725418791	38.91771437054076	60.22268651361312	-39.48568490714668	50.7656664238893	27.05849109249818	83.82896576839038	31.043440781965057	1.3315338372587004	0.7413219202848105	0.6561400471478815	72.01313271552203	-33.25130512142609
38	2952.0	2664.0		(57.58120903131828, 20.404952658412235, 85.2680262199563)	#391455	57.58120903131828	20.404952658412235	85.2680262199563	274.3889868286603	193.97756100894316	85.2680262199563	39.33069328781177	60.048791586742254	-39.19403788550571	51.59393299344501	27.67352922068463	84.61939548434086	31.485921404428332	1.3456635314433378	0.7391813296107868	0.6512937011624935	71.70794918834636	-33.13261284725095
39	3024.0	2736.0		(59.11944646758922, 21.15877640203933, 84.78441369264385)	#3b1554	59.11944646758922	21.15877640203933	84.78441369264385	275.79752283706125	191.3622658041904	84.78441369264385	39.910742817569336	59.25676639524485	-37.94364389016201	52.484632192279676	28.55301670793882	84.1481573197378	33.040161128601504	1.365509393119707	0.7294317539962535	0.6305157008064772	70.36394300551987	-32.63248902374383
40	3096.0	2808.0		(61.270939548434086, 21.44064093226511, 87.44501092498179)	#3d1557	61.270939548434086	21.44064093226511	87.44501092498179	276.2069650423729	192.47655378054674	87.44501092498179	40.324121752602075	60.63328264422102	-38.61972613403524	54.15836125273125	29.191035331391113	86.78496722505461	31.818701582380545	1.3796527735445019	0.7463762267202259	0.6417502693954227	71.88795595147964	-32.49466609149586
41	3168.0	2880.0		(61.88055353241078, 22.380189366351058, 87.77567370721049)	#3d1657	61.88055353241078	22.380189366351058	87.77567370721049	276.2413685570455	189.9825749278104	87.77567370721049	40.88116448772249	59.45254420357965	-37.83463907424498	54.81446467589221	30.065722811361983	87.12171886380189	33.310947938566294	1.3987114788823831	0.7318417159097111	0.6287043500543418	70.47031237448134	-32.47201668764574
42	3240.0	2952.0		(63.60961398397669, 22.967225054624908, 89.58994901675163)	#3f1659	63.60961398397669	22.967225054624908	89.58994901675163	276.6022760814667	189.62835448389117	89.58994901675163	41.38261410994368	59.848404097355925	-37.9006957636308	56.206540422432624	30.867908179169703	88.92372177713035	33.18915393783197	1.415868116944703	0.7367146240047632	0.6298020248038102	70.83991962423244	-32.3451930684925
43	3312.0	3024.0		(63.365622723962126, 22.705753823743628, 89.07501820830299)	#3f1659	63.365622723962126	22.705753823743628	89.07501820830299	276.75786008230455	189.9989779231398	89.07501820830299	41.220380540495704	59.99360027599771	-37.917076480695485	55.902942461762564	30.606836103423163	88.4113255644574	33.02548767146388	1.410317444435971	0.7385019423095421	0.6300742258430581	70.97137988597306	-32.29365158688329
44	3384.0	3096.0		(64.51638747268754, 23.939548434085943, 89.81718863801893)	#401759	64.51638747268754	23.939548434085943	89.81718863801893	276.95655058043116	187.0332227799447	89.81718863801893	41.96705303008161	58.76392631257754	-37.01331762740789	56.997727603787325	31.820710954115075	89.15841223597961	34.698146837801644	1.435864157579701	0.7233650509375371	0.6150563180113743	69.449152028354	-32.205374245802396
45	3456.0	3168.0		(66.22432629278951, 24.67589220684632, 91.16897305171157)	#42185b	66.22432629278951	24.67589220684632	91.16897305171157	277.49120981433816	185.98142600359498	91.16897305171157	42.51732059984815	58.783937821058785	-36.75015171135112	58.33324107793153	32.7355400364166	90.50404224326293	35.06632546651151	1.4546910568604279	0.7236113861768619	0.6106832471889925	69.32622156556226	-32.01252518922087
46	3528.0	3240.0		(67.5375091041515, 25.831026948288418, 91.83758193736344)	#43195b	67.5375091041515	25.831026948288418	91.83758193736344	277.91121851103975	183.2765101948562	91.83758193736344	43.210948373224944	57.79884870319913	-35.89481363970268	59.46851420247633	33.913472774945376	91.17751638747269	36.53192319547818	1.4784228937797288	0.7114852556639311	0.5964699553598515	68.0378171140454	-31.841517644676294
47	3600.0	3312.0		(67.89147851420248, 25.788055353241077, 91.87181354697742)	#43195b	67.89147851420248	25.788055353241077	91.87181354697742	278.22732633110337	183.42250673854446	91.87181354697742	43.22729502625618	58.02106989882072	-35.88350627223556	59.63548434085943	33.941568499635835	91.21097596504006	36.40358036355778	1.4789821794929077	0.7142207271781245	0.5962820589958795	68.22074885687937	-31.734987153003928
48	3672.0	3384.0		(68.3386744355426, 26.775673707210487, 92.0830298616169)	#441a5c	68.3386744355426	26.775673707210487	92.0830298616169	278.1852855565592	180.8517361385747	92.0830298616169	43.736925150438104	56.81514446406083	-35.1151823246236	60.203015294974506	34.82529514202476	91.42995630007283	37.88298408898423	1.4964187059130782	0.6993761725630723	0.5835146950158333	66.79099243283977	-31.71856313139355
49	3744.0	3456.0		(71.19155134741442, 28.34450109249818, 94.4326292789512)	#471c5e	71.19155134741442	28.34450109249818	94.4326292789512	278.899921753601	178.46027179613748	94.4326292789512	44.751297767036995	56.4873776342909	-34.535472054595395	62.55718135469774	36.6296603787327	93.77174799708666	38.87282948233716	1.5311245329236305	0.6953414682063381	0.5738815551879973	66.20817670071219	-31.440943150864253
50	3816.0	3528.0		(70.40859431900947, 27.91405680990532, 94.84049526584123)	#461b5e	70.40859431900947	27.91405680990532	94.84049526584123	278.09663728370873	179.9467807335504	94.84049526584123	44.4825809207879	56.905159261872505	-35.19628061141897	62.12166788055353	36.145743153678076	94.17123088128187	38.063986019539975	1.5219306329423676	0.7004842258006626	0.5848623184354766	66.91020340349311	-31.737111184575756
51	3888.0	3600.0		(72.90313182811362, 29.398397669337218, 97.03568827385288)	#481d61	72.90313182811362	29.398397669337218	97.03568827385288	278.5923804190985	177.74397658185097	97.03568827385288	45.40042544110118	56.52404296271607	-34.68578386279879	64.24317552804078	37.81641487254187	96.35931536780772	39.01502091790637	1.55333383983431	0.6957928066179826	0.5763793109481768	66.31795409259671	-31.535215819011185
52	3960.0	3672.0		(74.47560087399854, 30.275309541150765, 98.23015294974509)	#4a1e62	74.47560087399854	30.275309541150765	98.23015294974509	279.0261730723886	176.40698450359605	98.23015294974509	45.93873651177093	56.32487494461791	-34.33449091029761	65.52442097596504	38.819795083758194	97.55060451565915	39.595348249080004	1.5717516584847882	0.693341112311677	0.570541818830239	65.96475425252606	-31.365629986758766
53	4032.0	3744.0		(74.52439912600146, 30.47050254916242, 99.58339402767662)	#4a1e63	74.52439912600146	30.47050254916242	99.58339402767662	278.2451629220588	176.9751623661576	99.58339402767662	46.035167618592446	56.492150891520595	-34.812275400699754	65.8794901675164	39.00139066278223	98.89226511289148	39.22052718918533	1.5750509601980036	0.6954002254690971	0.5784812414031586	66.3570465807852	-31.642707578584506
54	4104.0	3816.0		(75.71449380917699, 31.314639475600874, 101.14493809176984)	#4b1f65	75.71449380917699	31.314639475600874	101.14493809176984	278.14950405206673	176.05157987211246	101.14493809176984	46.51550113167446	56.30704149543575	-34.7230247951491	67.03662782228696	39.91437777130372	100.44663510560815	39.60249949359338	1.5914851299888737	0.6931215882824721	0.5769981495770528	66.15263693076236	-31.6610085356074
55	4176.0	3888.0		(75.16678805535324, 31.91769847050255, 100.08958485069192)	#4b1f64	75.16678805535324	31.91769847050255	100.08958485069192	278.06474358974356	173.68271686689997	100.08958485069192	46.71418831631364	54.97613352317043	-33.88750724259708	66.74412964311726	40.296157006554985	99.40786598689003	41.0686332010175	1.5982830294456052	0.6767385387900011	0.5631142185368914	64.5812542791988	-31.649845406951833
56	4248.0	3960.0		(77.1318281136198, 32.821558630735616, 102.74726875455208)	#4d2066	77.1318281136198	32.821558630735616	102.74726875455208	278.0205816181985	173.54287172507654	102.74726875455208	47.284976120522444	55.37366655811693	-34.14967063860699	68.51873270211216	41.4064573197378	102.0480116533139	40.89600309897202	1.6178120096925523	0.6816320427152465	0.5674706303206276	65.05722829028957	-31.662682325324628
57	4320.0	4032.0		(79.5047341587764, 34.86598689002185, 104.54770575382375)	#4f2268	79.5047341587764	34.86598689002185	104.54770575382375	278.4365494967232	169.95914144791843	104.54770575382375	48.337234241790426	54.24538072105756	-33.174178020329805	70.67531682447196	43.50642266569555	103.85088856518573	42.69615029964342	1.6538140544338844	0.6677432066008041	0.551260710850978	63.585276730521635	-31.448190299477087
58	4392.0	4104.0		(79.65549890750182, 35.07938820101967, 105.89075018208302)	#4f2369	79.65549890750182	35.07938820101967	105.89075018208302	277.77030362873364	170.52383965664288	105.89075018208302	48.44270887923015	54.428539258712995	-33.605675629867406	71.08395484340859	43.72074729060452	105.18263656227239	42.3560029414262	1.6574227722374637	0.6699978293470111	0.5584309767975353	63.96723630404182	-31.692321815137788
59	4464.0	4176.0		(80.72760378732703, 35.790240349599415, 106.98543335761107)	#50236a	80.72760378732703	35.790240349599415	106.98543335761107	277.8711215230535	169.69388866574536	106.98543335761107	48.823130242467485	54.284727278434474	-33.448330818759196	72.04858703568829	44.49961045884923	106.27348142753095	42.71900880361002	1.6704385396266717	0.6682275500793147	0.5558163524844002	63.76223373012558	-31.639908186231576
60	4536.0	4248.0		(82.30007283321194, 37.19519300801166, 109.59431900946832)	#52256d	82.30007283321194	37.19519300801166	109.59431900946832	277.3801859080117	168.45560333083012	109.59431900946832	49.51845822237313	53.93406381283633	-33.422763313175906	73.77640932265113	45.947006300072836	108.87032774945375	43.27863683998171	1.6942285475501053	0.663910995492661	0.5553914930864102	63.45048736499727	-31.78636002343688
61	4608.0	4320.0		(83.8761835396941, 38.347414420975966, 110.87181354697742)	#53266e	83.8761835396941	38.347414420975966	110.87181354697742	277.6663051337672	166.80273538859728	110.87181354697742	50.09729146665565	53.530735072427674	-32.99456030198271	75.16139111434813	47.17557505462491	110.1465695557174	44.069824058451054	1.714032795136542	0.6589461482954472	0.5482759740162999	62.88227577716643	-31.648295989550054
62	4680.0	4392.0		(82.14202476329206, 37.86307356154406, 110.7822286962855)	#52256e	82.14202476329206	37.86307356154406	110.7822286962855	276.43400787071255	167.84627623205174	110.7822286962855	49.76811474643368	53.41501921303726	-33.52049821819354	74.14359067734887	46.47425017479971	110.05303714493809	43.66492757267376	1.7027703161214545	0.6575217232480638	0.5570155698964506	63.06177985376765	-32.11025182237857
63	4752.0	4464.0		(84.14930808448652, 39.209031318281134, 113.66496722505462)	#542771	84.14930808448652	39.209031318281134	113.66496722505462	276.2149313299683	167.0370750086504	113.66496722505462	50.45866354364581	53.40723461843111	-33.59489251736705	76.12095411507647	47.953578696285504	112.92040786598689	43.953877489388155	1.7263968087004293	0.6574258973898007	0.5582517920635989	63.09476612874947	-32.17123183180749
64	4824.0	4536.0		(85.81427530954115, 40.95338674435543, 116.28113619810634)	#552874	85.81427530954115	40.95338674435543	116.28113619810634	275.73255982596083	165.1908188958623	116.28113619810634	51.2527598404573	52.759374918421805	-33.3576278478142	78.00077203204661	49.69315217042971	115.52785870356882	44.89368553767203	1.7535660838325453	0.6494509526523641	0.5543091264663571	62.42021289146542	-32.303518993971956
65	4896.0	4608.0		(86.60087399854334, 41.6911871813547, 118.95193008011654)	#562976	86.60087399854334	41.6911871813547	118.95193008011654	274.8764599967949	165.6256390788692	118.95193008011654	51.59699683502399	52.948843648515876	-33.89775631332803	79.1490823015295	50.460136154406406	118.17932265112893	44.623849016049114	1.7653438362960545	0.6517832518399055	0.5632845290119013	62.870008165998755	-32.62730002076346
66	4968.0	4680.0		(87.1740713765477, 42.215586307356155, 119.4843408594319)	#572a77	87.1740713765477	42.215586307356155	119.4843408594319	274.91073616740505	164.9047253309926	119.4843408594319	51.83422135699446	52.72189644710412	-33.714298881170194	79.69899490167516	50.99325627093955	118.71165331391113	44.994722861525005	1.7734602553391603	0.648989604712991	0.560235987028427	62.5799673540027	-32.59787074379628
67	5040.0	4752.0		(87.09905316824472, 42.73343044428259, 120.26365622723962)	#572a78	87.09905316824472	42.73343044428259	120.26365622723962	274.33418820280133	164.3905415389833	120.26365622723962	52.01805431954509	52.33266609754672	-33.72522983281061	79.97863073561545	51.40896099781501	119.48835396941004	45.32815210529244	1.7797499312360818	0.6441983041770742	0.560417628429395	62.25832529190947	-32.799325428179934
68	5112.0	4824.0		(87.77130371449381, 43.65185724690459, 121.76402039329935)	#572b79	87.77130371449381	43.65185724690459	121.76402039329935	273.8893032970312	163.58363938701532	121.76402039329935	52.40442003985737	51.97876675994173	-33.686028690889394	80.89281864530227	52.29000798252003	120.98289876183539	45.771832150067205	1.7929690793405775	0.6398419170457637	0.5597662166793158	61.939815327847455	-32.94617791594243
69	5184.0	4896.0		(90.47997086671522, 46.13546977421704, 125.69701383831027)	#5a2e7d	90.47997086671522	46.13546977421704	125.69701383831027	273.4416594957799	161.40553476028785	125.69701383831027	53.49405529902988	51.355387354654944	-33.42696932187557	83.7765841223598	54.828855345957756	124.90139839766933	46.876605084173384	1.8302499485109576	0.6321683168703757	0.5554613850169412	61.275917687067434	-33.05990533124162
70	5256.0	4968.0		(91.2352512745812, 46.30517115804807, 127.78805535324108)	#5b2e7f	91.2352512745812	46.30517115804807	127.78805535324108	273.08430762630053	162.5984166699914	127.78805535324108	53.61794314957275	51.991524244764605	-34.05605123837376	84.6174872541879	55.12261049526584	126.97322651128914	46.17974559913539	1.8344886574816968	0.6399989575847101	0.5659149415228408	62.15249970230228	-33.22603486015883
71	5328.0	5040.0		(92.40932265112892, 47.359067734887105, 129.8150036416606)	#5c2f81	92.40932265112892	47.359067734887105	129.8150036416606	272.78133060099634	161.97098229313943	129.8150036416606	54.07196186883637	51.83851517461663	-34.08496782634678	85.92487982520029	56.20811794610342	128.99044428259288	46.50145549326287	1.8500224907816807	0.6381154650959211	0.5663954531675188	62.04044396385356	-33.325802624441245
72	5400.0	5112.0		(91.3306627822287, 47.82520029133285, 128.1784413692644)	#5b2f80	91.3306627822287	47.82520029133285	128.1784413692644	272.4856560163154	159.85587167379782	128.1784413692644	54.142699849614175	50.554355542076046	-33.31361306388925	85.21352512745813	56.378516941005095	127.37490895848507	47.79025854031304	1.8524427257956952	0.6223078726443284	0.5535777256443216	60.54370057772458	-33.383533088827654
73	5472.0	5184.0		(94.41587764020393, 49.918426802621994, 133.1864530225783)	#5e3185	94.41587764020393	49.918426802621994	133.1864530225783	272.063292135716	159.4257238946764	133.1864530225783	55.08375919247224	50.81042494601656	-33.67524399025243	88.3757829570284	58.67827979606701	132.35377276037875	47.9243094596973	1.8846402065098369	0.6254600047268527	0.5595870055550551	60.95671694733743	-33.534924253718046
74	5544.0	5256.0		(94.82301529497451, 51.22651128914785, 135.25054624908958)	#5e3387	94.82301529497451	51.22651128914785	135.25054624908958	271.131452346899	158.41805825556412	135.25054624908958	55.54779670547765	50.17634365876733	-33.680217067320896	89.39360524399126	59.834960094683176	134.41030589949014	48.576488960976654	1.9005168236318277	0.6176546678232258	0.559669643985409	60.43196575211313	-33.87097253682819
75	5616.0	5328.0		(95.92862345229425, 52.66132556445739, 136.78732702112163)	#5f3488	95.92862345229425	52.66132556445739	136.78732702112163	270.85892385611015	156.8283468843346	136.78732702112163	56.09274047696209	49.549176332080776	-33.336498181950034	90.6875018208303	61.21259866715222	135.94606700655498	49.46055037205392	1.9191615740461574	0.6099344395525379	0.5539580113726482	59.719703500794374	-33.93251665005089
76	5688.0	5400.0		(96.31463947560087, 53.82301529497451, 138.40713765477057)	#60358a	96.31463947560087	53.82301529497451	138.40713765477057	270.1415606110183	155.83698620765867	138.40713765477057	56.49457585150611	48.96986318467589	-33.265527650620456	91.56073561544063	62.24188724690459	137.56129643117262	50.08954991644897	1.9329100021557462	0.6028032808523469	0.5527786825125257	59.20002390371197	-34.188507556156516
77	5760.0	5472.0		(97.00728332119446, 55.132556445739255, 140.25054624908958)	#61378c	97.00728332119446	55.132556445739255	140.25054624908958	269.51765682356864	154.75937870006854	140.25054624908958	56.959819487357976	48.42452399335795	-33.165130883725325	92.67477057538238	63.44793109249818	139.39936635105607	50.748944180078716	1.9488278856626704	0.5960903306351062	0.5511103731108027	58.692933395068366	-34.406578534400126
78	5832.0	5544.0		(97.76037873270211, 55.784413692643845, 141.32483612527312)	#61378d	97.76037873270211	55.784413692643845	141.32483612527312	269.4428976474495	154.34518318482364	141.32483612527312	57.217358358462306	48.337461122777704	-33.126796059374406	93.46072104879826	64.12219491624181	140.46943190094683	50.96665080027241	1.957639341495349	0.5950186146732241	0.5504733571006672	58.5994433843482	-34.42375550587781
79	5904.0	5616.0		(96.21922796795339, 55.265112891478516, 140.14493809176986)	#60378c	96.21922796795339	55.265112891478516	140.14493809176986	268.9497168354213	154.44264859499322	140.14493809176986	56.94720812336088	48.00028074295815	-33.14762832500511	92.30859431900947	63.41503517844137	139.29613983976694	51.02668681871618	1.9483963994315872	0.5908680325401323	0.5508195302463343	58.33345708061095	-34.62785475107339
80	5976.0	5688.0		(99.8965768390386, 58.27530954115076, 145.31755280407867)	#633a91	99.8965768390386	58.27530954115076	145.31755280407867	268.6903915186304	152.73978678936052	145.31755280407867	58.13603712580425	47.74380718978133	-33.03313063455165	96.0781791697014	66.56628426074289	144.4471303714494	51.9072348268164	1.989071091382821	0.5877109255103699	0.5489169035047918	58.05737545303241	-34.678702793581664
81	6048.0	5760.0		(100.23597960670065, 59.09468317552804, 146.285506190823)	#643b92	100.23597960670065	59.09468317552804	146.285506190823	268.3112109795929	151.98812546676623	146.285506190823	58.40827292882207	47.35101102814237	-32.921708745527155	96.69208302986162	67.30229685360524	145.41359796067005	52.37081948827928	1.9983853892364976	0.5828757309734925	0.5470653878557723	57.6711119375427	-34.80970707346378
82	6120.0	5832.0		(98.68608885651857, 58.378004369992716, 145.43918426802622)	#623a91	98.68608885651857	58.378004369992716	145.43918426802622	267.7791441837119	152.6452515924843	145.43918426802622	58.08793124732874	47.2656139741473	-33.161137799945536	95.54120174799709	66.4367864238893	144.5685724690459	52.12398430502616	1.9874251929533469	0.5818245206785154	0.5510440193882904	57.73819640879064	-35.05316091324302
83	6192.0	5904.0		(100.69774217042972, 60.53532410779315, 148.55134741442097)	#643c94	100.69774217042972	60.53532410779315	148.55134741442097	267.37848170398695	151.08638416167798	148.55134741442097	58.87563909001372	46.759805561344734	-32.94591153449433	97.81811361981065	68.57847756008739	147.6711871813547	53.00278208966857	2.014375892997619	0.5755981816428059	0.5474675695358261	57.20063376373982	-35.167666813621565
84	6264.0	5976.0		(102.38820101966496, 62.460305899490166, 150.9075018208303)	#663e96	102.38820101966496	62.460305899490166	150.9075018208303	267.08592038735816	149.45602231703316	150.9075018208303	59.55657156832545	46.19719074180878	-32.62760081500373	99.71441369264383	70.46653919155135	150.0230298616169	53.91367658532187	2.0376733720614673	0.5686725739931902	0.5421781485472988	56.557411250677795	-35.23234066552677
85	6336.0	6048.0		(102.16387472687545, 62.94610342316096, 150.90094683175528)	#663e96	102.16387472687545	62.94610342316096	150.90094683175528	266.75311770258855	148.63051253215693	150.90094683175528	59.6832019947031	45.70030074589626	-32.40868200110878	99.75378004369993	70.82143239621266	150.02139839766934	54.420227580227596	2.04200591574435	0.5625560178037395	0.5385403390168735	56.02535280847733	-35.34262145835765
86	6408.0	6120.0		(101.57611070648215, 63.380917698470505, 150.564457392571)	#653f96	101.57611070648215	63.380917698470505	150.564457392571	266.286057993534	147.65637924779296	150.564457392571	59.7706053710242	45.04931098738702	-32.138901627905405	99.5332702112163	71.0670820320466	149.69262199563	55.03308774057608	2.044996341953714	0.5545425430519162	0.5340573546844629	55.33849851854032	-35.50467004861312
87	6480.0	6192.0		(101.21267297887837, 63.41879096868172, 150.53313911143482)	#653f96	101.21267297887837	63.41879096868172	150.53313911143482	266.0305330747107	147.56988997590503	150.53313911143482	59.758561885191284	44.88626560565784	-32.148564320295094	99.3606627822287	71.03319978878369	149.6619956300073	55.128853038164394	2.044584285152218	0.5525355067924208	0.534217921215221	55.21147550897198	-35.61109964433432
88	6552.0	6264.0		(101.97742170429716, 64.67443554260743, 150.6977421704297)	#654096	101.97742170429716	64.67443554260743	150.6977421704297	266.01828803657605	145.56252054053007	150.6977421704297	60.16773196143713	44.1129504461924	-31.506701106234747	100.15756008739984	72.1903727530954	149.83750910415148	56.19213936625323	2.0585836633409706	0.5430162456603109	0.5235519758092742	54.20908237247556	-35.53548529606469
89	6624.0	6336.0		(105.84996358339403, 67.98033503277495, 157.2774945375091)	#69439d	105.84996358339403	67.98033503277495	157.2774945375091	265.4451286652257	144.78089023904568	157.2774945375091	61.35918465507122	44.1581832809963	-31.790320986267375	104.39588492352513	75.63135200291333	156.38452294246176	56.68477131446502	2.09934812247549	0.5435730473225744	0.5282649334772062	54.41111705421947	-35.75083564583422
90	6696.0	6408.0		(106.68754552075747, 69.43117261471231, 158.1252731245448)	#6a459e	106.68754552075747	69.43117261471231	158.1252731245448	265.20328140781925	143.03213637577957	158.1252731245448	61.81200176008504	43.443847353745454	-31.309644909864144	105.42561544064094	76.96725121631465	157.23833211944648	57.649575769524816	2.1148408436480324	0.5347798015878741	0.5202774609494853	53.55055309963957	-35.7800009631853
91	6768.0	6480.0		(105.71085214857975, 69.0626365622724, 157.54042243262927)	#69459d	105.71085214857975	69.0626365622724	157.54042243262927	264.8524860059269	143.21299288498076	157.54042243262927	61.650429026057225	43.288163631618474	-31.383570349460086	104.71581937363437	76.48879013838311	156.6556445739257	57.623772319828824	2.109312781015986	0.5328633849926401	0.5215058920007885	53.46768742406283	-35.94180970914471
92	6840.0	6552.0		(105.90094683175528, 69.98324836125273, 157.88273852876912)	#69459d	105.90094683175528	69.98324836125273	157.88273852876912	264.5173425252308	141.96846470732055	157.88273852876912	61.915228177029036	42.683862659226854	-31.049338379618696	105.16281864530225	77.27397504005827	157.00374362709397	58.33807153373508	2.1183726406531505	0.5254246341959271	0.5159519050061152	52.782322280511714	-36.03310529203165
93	6912.0	6624.0		(109.15076474872542, 72.79024034959942, 161.43190094683175)	#6d48a1	109.15076474872542	72.79024034959942	161.43190094683175	264.6118072388152	140.01955821445006	161.43190094683175	62.87575743216479	42.31228663460818	-30.627627319680872	108.33522942461764	80.16722320466133	160.54548434085942	59.33449970179039	2.1512362665257503	0.5208506527273348	0.5089442637457174	52.233908100796974	-35.898791475484735
94	6984.0	6696.0		(107.30444282592862, 71.44865258557903, 159.68754552075745)	#6b479f	107.30444282592862	71.44865258557903	159.68754552075745	264.38094294770207	140.90590236760605	159.68754552075745	62.40222979906608	42.3794449572612	-30.83980580099852	106.665768390386	78.73203121631464	158.80515659140568	58.91707417169444	2.1350349536648583	0.5216773500999435	0.5124700680736127	52.412889414044265	-36.043632745966434
95	7056.0	6768.0		(107.60670065549891, 72.63000728332119, 160.3182811361981)	#6b48a0	107.60670065549891	72.63000728332119	160.3182811361981	263.9325226751719	139.47573335998584	160.3182811361981	62.73933013538252	41.6861170174283	-30.480013494233038	107.30624180626364	79.75195906045155	159.44139839766933	59.743664443215486	2.1465685319239247	0.513142705940091	0.506491340803725	51.64071624793128	-36.173487457008925
96	7128.0	6840.0		(108.7414420975965, 74.29497450837582, 161.82811361981064)	#6c4aa1	108.7414420975965	74.29497450837582	161.82811361981064	263.6114924739772	137.9299923488906	161.82811361981064	63.25249707485233	41.093958233772874	-30.118860390481792	108.68037144938091	81.32144314639476	160.9527822286963	60.60310392883572	2.1641260672293323	0.5058534215852037	0.5004900009490362	50.94957462570618	-36.23868520409324
97	7200.0	6912.0		(112.62490895848507, 77.69701383831027, 164.90531682447195)	#704da4	112.62490895848507	77.69701383831027	164.90531682447195	264.030667212307	134.8538524391052	164.90531682447195	64.3684274362808	40.43264758630233	-29.25199870005537	112.25334304442825	84.8052276984705	164.0332337946103	62.09926122248279	2.2023065991618838	0.4977129000065652	0.48608521927272447	49.90469335429445	-35.88478780405652
98	7272.0	6984.0		(113.30444282592862, 78.99708667152221, 166.47997086671523)	#714ea6	113.30444282592862	78.99708667152221	166.47997086671523	263.5296468355063	133.99891502644624	166.47997086671523	64.74359039809147	40.01905300887276	-29.139522587569644	113.30426802621994	85.9984025491624	165.6051420247633	62.639600446037676	2.215142455178013	0.49262168365423314	0.4842161854210149	49.50390267805609	-36.05990677815988
99	7344.0	7056.0		(110.90313182811362, 77.8259286234523, 162.89293517844138)	#6e4da2	110.90313182811362	77.8259286234523	162.89293517844138	263.33022252283877	133.16775615688658	162.89293517844138	64.298438865203	39.34374367887206	-28.69093305388826	111.04715950473417	84.58386355426074	162.04226511289147	63.05927704255323	2.199912004512152	0.484308842791692	0.4767619001915221	48.6939401380858	-36.10093332779517
100	7416.0	7128.0		(115.4435542607429, 81.58703568827386, 168.44938091769848)	#7351a8	115.4435542607429	81.58703568827386	168.44938091769848	263.38632590431155	131.4929025730605	168.44938091769848	65.51963802024056	39.22013911071021	-28.468328732617376	115.54919883466862	88.5019705098325	167.58075746540422	63.937940446489016	2.2416942114907594	0.4827873102741248	0.4730628479857045	48.463027688040995	-35.97439511951053
101	7488.0	7200.0		(113.8681718863802, 81.28987618353969, 166.45884923525128)	#7151a6	113.8681718863802	81.28987618353969	166.45884923525128	262.95081967213116	130.47121392442727	166.45884923525128	65.35307921768195	38.51066645910206	-28.08936344270132	114.28703568827385	87.96060335761106	165.60715950473414	64.50038161243337	2.2359955551054305	0.47405392989992284	0.4667655201369497	47.66637986820872	-36.10670377863652
102	7560.0	7272.0		(117.2352512745812, 84.59723233794611, 169.78878368536053)	#7554a9	117.2352512745812	84.59723233794611	169.78878368536053	262.9867998084946	127.94629375428961	169.78878368536053	66.3634481646976	37.911675110366694	-27.468176963906423	117.62817188638019	91.27876873998544	168.9368681718864	65.77322289739612	2.270564400240004	0.466680538864335	0.45644316340329866	46.816619435778115	-35.92448751012561
103	7632.0	7344.0		(117.8244719592134, 85.68390386016023, 169.89002184996357)	#7555a9	117.8244719592134	85.68390386016023	169.89002184996357	262.90135363058425	126.39094311473511	169.89002184996357	66.65959781510922	37.35297301259616	-26.994714576770807	118.27400582665695	92.26693123088127	169.04796067006555	66.54413987460522	2.2806968884087824	0.4598030955624195	0.4485755619232067	46.08643192915957	-35.85535836941017
