# Supplementary material for: Parallel and High Throughput Reaction Monitoring with Computer Vision
Source: Angew Chem Int Ed Engl. 2024 Oct 31;64(1):e202413395. doi: 10.1002/anie.202413395 (PMC11701362; doi:10.1002/anie.202413395)
Supplement: Supplementary file 2 — Supporting Information [file ANIE-64-e202413395-s002.zip › Supporting Info - Machine readable data part 1/Figure 9 - crystal violet mixing analysis/Kineticolor outputs/Well 7 CV Mixing.csv]

frame number	Time (s)	normalised time	Well Coordinates	average color	hexcode	red	green	blue	hue	saturation	value	lightness	a_component	b_component	x	y	z	delta_e	light_ratio	a_ratio	b_ratio	chroma_ab	hue_ab
1	288.0	0.0	(160, 145)	(39.43772760378733, 7.010196649672251, 92.46613255644574)	#27075c	39.43772760378733	7.010196649672251	92.46613255644574	262.76789595247635	235.66751472951256	92.46613255644574	27.72530111319837	85.76702905715972	-62.81281755428205	39.990873998543336	13.657293401310998	91.61157319737801	0.0	1.0	1.0	1.0	106.30819969503389	-36.2177626956094
2	360.0	72.0		(40.14785142024763, 6.948288419519301, 95.21340131099781)	#28065f	40.14785142024763	6.948288419519301	95.21340131099781	262.56807604713333	236.39113273361485	95.21340131099781	27.836625321692985	87.280141413272	-63.97491407487066	40.86909686817189	13.76187323379461	94.33075018208302	1.911117580051209	1.0040152569683587	1.0176421216025084	1.0185009456005432	108.21558444146501	-36.24080568839714
3	432.0	144.0		(40.36489439184268, 7.029861616897305, 94.63437727603787)	#28075e	40.36489439184268	7.029861616897305	94.63437727603787	262.83103732094014	236.05746807970263	94.63437727603787	27.940989583276753	86.86596431756932	-63.51211951300173	40.88493080844866	13.860398368536051	93.75833211944645	1.3203043028656154	1.0077794816077112	1.0128130270162117	1.011133109227513	107.60801588104411	-36.17243454914207
4	504.0	216.0		(41.14129643117261, 6.879096868171886, 96.06773488710851)	#290660	41.14129643117261	6.879096868171886	96.06773488710851	263.0492585091788	236.74028248459072	96.06773488710851	27.972833030713062	88.119019838986	-64.15558809993807	41.50530225782957	13.89055354697742	95.17584850691915	2.7195892017482546	1.0089280154795814	1.0274230180021602	1.0213773334478369	108.99954652122423	-36.056718204243396
5	576.0	288.0		(41.294974508375816, 6.6977421704297155, 95.37436270939548)	#29065f	41.294974508375816	6.6977421704297155	95.37436270939548	263.409033042307	237.09241765878318	95.37436270939548	27.837871423116667	88.4338167540899	-64.05007026904259	41.385710123816466	13.763046853605243	94.48759650400582	2.941976032423725	1.0040602015270705	1.0310933901552413	1.0196974560756062	109.19226825725916	-35.914733428511646
6	648.0	360.0		(41.27458120903132, 7.243991260014567, 95.10050983248361)	#29075f	41.27458120903132	7.243991260014567	95.10050983248361	263.2405680320326	235.57615280341264	95.10050983248361	28.297283856312426	86.68703187019108	-63.126998023330785	41.49028404952658	14.200299555717406	94.22194464675891	1.1279533685120051	1.0206303527878284	1.0107267655548406	1.0050018528268887	107.23646475850056	-36.06275565593556
7	720.0	432.0		(42.029133284777856, 7.079388201019665, 95.84413692643845)	#2a075f	42.029133284777856	7.079388201019665	95.84413692643845	263.6240707616062	236.1647947474809	95.84413692643845	28.305303902961818	87.69113976801424	-63.47474591717048	41.95771303714494	14.208013867443555	94.95648943918425	2.115834214052375	1.0209196209410092	1.0224341536836048	1.0105381097148907	108.25331109514738	-35.89869111279552
8	792.0	504.0		(42.279679533867444, 7.504005826656956, 94.30589949016752)	#2a075e	42.279679533867444	7.504005826656956	94.30589949016752	264.03795970766663	234.70941906983214	94.30589949016752	28.689618219371013	85.91667958817479	-62.06252876675362	41.904464675892214	14.580960932265112	93.43788055353241	1.2309492383445992	1.0347811229257882	1.0017448491880876	0.9880551642683433	105.98789227256673	-35.842733733367616
9	864.0	576.0		(42.49890750182083, 7.474872541879097, 95.64603058994902)	#2a075f	42.49890750182083	7.474872541879097	95.64603058994902	263.8336678809506	235.07138940923838	95.64603058994902	28.719608333285443	86.5969296256425	-62.66601373296731	42.27088128186453	14.610335418790967	94.76431900946831	1.3034313036895895	1.0358628105075383	1.0096762191439521	0.9976628365510292	106.89273828361274	-35.89144249164364
10	936.0	648.0		(42.57174071376548, 7.6081573197378, 94.7538237436271)	#2a075e	42.57174071376548	7.6081573197378	94.7538237436271	264.0725108858263	234.52504669592687	94.7538237436271	28.833269137782608	85.88338400992757	-62.035094952848446	42.169446467589225	14.722021107064823	93.8823670793882	1.3586699611441173	1.039962344144093	1.001356639655669	0.9876184092400965	105.94483779215298	-35.841250861142186
11	1008.0	720.0		(43.00364166059723, 7.7931536780772035, 95.23816460305899)	#2b075f	43.00364166059723	7.7931536780772035	95.23816460305899	264.15951758258234	234.1338462244383	95.23816460305899	29.067420052830187	85.67900423844237	-61.86910837978776	42.535294974508375	14.953894202476329	94.36371449380917	1.6430516190471143	1.0484077317736655	0.998973675319234	0.9849758502923588	105.68196789897958	-35.833182035929944
12	1080.0	792.0		(43.19227967953387, 8.041514930808448, 95.03350327749453)	#2b085f	43.19227967953387	8.041514930808448	95.03350327749453	264.2441393168118	233.42249063081982	95.03350327749453	29.300259860537487	84.9569808264708	-61.36892057717815	42.663787327021126	15.186870604515658	94.16358339402767	2.2850627283188585	1.0568058302021244	0.9905552490322469	0.9770127016535105	104.8037833475363	-35.84257290095562
13	1152.0	864.0		(43.7115804806992, 8.671522214129643, 94.0109249817917)	#2b085e	43.7115804806992	8.671522214129643	94.0109249817917	264.6357887190516	231.4789234332995	94.0109249817917	29.882212547546565	82.9844612452031	-59.86706082779354	42.90903131828114	15.779719176984704	93.15753095411507	4.590472007910666	1.0777957803070142	0.9675566725052097	0.9531026175677787	102.32539166949397	-35.80762045040729
14	1224.0	936.0		(43.7836853605244, 8.535324107793153, 93.84777858703569)	#2b085d	43.7836853605244	8.535324107793153	93.84777858703569	264.7900694930592	231.80810691252825	93.84777858703569	29.785453468087994	83.31530853366398	-59.952845199816366	42.86951201747998	15.680097989803352	92.99465404224325	4.2935536702125265	1.0743058604297324	0.971414183860073	0.9544683320089227	102.64396856909211	-35.73840517336485
15	1296.0	1008.0		(44.1646030589949, 8.637290604515659, 93.55061908230152)	#2c085d	44.1646030589949	8.637290604515659	93.55061908230152	265.10370027276	231.45649889057574	93.55061908230152	29.92817415672289	83.04631990744535	-59.56066641801024	43.02833940276766	15.827187771303715	92.70148579752366	4.778220896566048	1.0794535299916315	0.9682779130905754	0.9482247212766513	102.19669385223402	-35.64802057320934
16	1368.0	1080.0		(44.7523670793882, 9.1238164603059, 92.84413692643845)	#2c095c	44.7523670793882	9.1238164603059	92.84413692643845	265.53398058252424	229.94108648754658	92.84413692643845	30.399003051379644	81.66311001646808	-58.40150926161627	43.32587035688274	16.318948069919884	92.00693372177712	6.591697383809995	1.0964354517653365	0.9521503882575136	0.9297705712874035	100.39721022815534	-35.57051780269136
17	1440.0	1152.0		(44.924981791697014, 9.081573197378004, 92.05316824471959)	#2c095c	44.924981791697014	9.081573197378004	92.05316824471959	265.9197682584269	229.8427869513961	92.05316824471959	30.38745768446715	81.52485472332881	-58.027448681413475	43.239162418062634	16.30676927166788	91.22345229424617	6.92696729730859	1.0960190318727139	0.9505384017557179	0.923815408077609	100.06741096947569	-35.4423548110573
18	1512.0	1224.0		(45.09541150764749, 9.428259286234523, 91.70721048798252)	#2d095b	45.09541150764749	9.428259286234523	91.70721048798252	266.0094362170153	228.78389218037708	91.70721048798252	30.67781413712043	80.53734336661772	-57.35565598050789	43.36095411507648	16.614900466132557	90.88442097596504	8.11465082554797	1.1064916486160918	0.939024520867376	0.9131202549693278	98.87332779626087	-35.45703468461066
19	1584.0	1296.0		(45.796795338674436, 9.735615440640933, 90.62272396212673)	#2d095a	45.796795338674436	9.735615440640933	90.62272396212673	266.74926614921935	227.60530440024112	90.62272396212673	31.014651296565056	79.56558279810619	-56.23155796729876	43.58301529497451	16.977192410779317	89.81385287691187	9.622408122918236	1.1186407379287513	0.9276942861700321	0.8952242576716791	97.43033448280865	-35.25007853261
20	1656.0	1368.0		(45.39111434814275, 9.716678805535324, 90.09978150036416)	#2d095a	45.39111434814275	9.716678805535324	90.09978150036416	266.6283094431256	227.49989895478834	90.09978150036416	30.928890537695267	79.266172528767	-56.11502039145395	43.27377276037873	16.88445604515659	89.29595047341586	9.868363979803474	1.1155475070015328	0.9242033144920969	0.8933689424608291	97.11859564930677	-35.295879362772844
21	1728.0	1440.0		(45.9075018208303, 10.622723962126729, 89.37072104879825)	#2d0a59	45.9075018208303	10.622723962126729	89.37072104879825	266.8843240443577	224.69035743973402	89.37072104879825	31.676356282864838	76.88349552952752	-54.4607552485234	43.661864530225785	17.70416230881282	88.58324107793152	12.817369061144644	1.1425072050086988	0.8964225107796174	0.8670325161175758	94.21807547959386	-35.312013666887424
22	1800.0	1512.0		(46.37946103423161, 11.053896576839039, 87.8164603058995)	#2e0b57	46.37946103423161	11.053896576839039	87.8164603058995	267.6115565254519	222.90187605745942	87.8164603058995	32.04802708209287	75.39798780467238	-53.02627716100721	43.715935906773495	18.121447771303714	87.04883466860889	14.898971413058659	1.155912678864891	0.879102245157905	0.8441951694840398	92.1772349040124	-35.11814691872012
23	1872.0	1584.0		(46.66423889293518, 11.233794610342317, 88.70648215586307)	#2e0b58	46.66423889293518	11.233794610342317	88.70648215586307	267.43969164238035	222.7067835853983	88.70648215586307	32.22941376634733	75.41801472078028	-53.17135764747133	44.08924981791697	18.32745500364166	87.93175528040786	14.844085612171678	1.1624549589113324	0.8793357488285818	0.8465048968949899	92.2771381139399	-35.18467764271081
24	1944.0	1656.0		(46.58485069191551, 11.30298616168973, 87.31900946831755)	#2e0b57	46.58485069191551	11.30298616168973	87.31900946831755	267.84823225064673	221.9915922228061	87.31900946831755	32.25344795952149	74.68126352306858	-52.41669679853334	43.79430444282593	18.354868055353236	86.55884923525126	15.858046478265162	1.1633218275190358	0.8707456040397179	0.8344904565574611	91.2403486658802	-35.063946570889875
25	2016.0	1728.0		(47.33867443554261, 12.162418062636561, 86.8448652585579)	#2f0c56	47.33867443554261	12.162418062636561	86.8448652585579	268.26066179697483	219.28785286569718	86.8448652585579	32.967164598301146	72.76403280224794	-50.9450720522893	44.33527312454479	19.18143456664239	86.09804078659869	18.368408415041646	1.189064258083294	0.8483916675457431	0.8110617233220466	88.82569918700085	-34.99743616795046
26	2088.0	1800.0		(47.900218499635834, 12.38965768390386, 86.88419519300801)	#2f0c56	47.900218499635834	12.38965768390386	86.88419519300801	268.60120648018693	218.63708379438685	86.88419519300801	33.20799103174558	72.4782770652222	-50.55144815536063	44.68873998543336	19.46583856518572	86.13924981791698	18.894231865386036	1.197750419234842	0.8450599007798069	0.8047951058981665	88.36599774204572	-34.89462995214009
27	2160.0	1872.0		(48.8871085214858, 12.893663510560815, 86.49380917698471)	#300c56	48.8871085214858	12.893663510560815	86.49380917698471	269.3424242724115	216.98705749604233	86.49380917698471	33.69190844311176	71.57986872292527	-49.51696311350106	45.25048069919883	20.045793022578295	85.75780772032047	20.338526659743252	1.2152044194417437	0.8345849157864689	0.788325775558613	87.03796437403071	-34.674407592873685
28	2232.0	1944.0		(49.3495994173343, 13.196649672250546, 86.14202476329206)	#310d56	49.3495994173343	13.196649672250546	86.14202476329206	269.7370050122811	215.93491329382024	86.14202476329206	33.95840940987719	70.95686134207129	-48.87581886991201	45.50067006554989	20.370046525855788	85.41257101238165	21.27046400799254	1.2248166132165688	0.8273209661346886	0.7781185556224116	86.16102275230011	-34.559471941010045
29	2304.0	2016.0		(49.790968681718866, 13.728332119446467, 85.76911871813547)	#310d55	49.790968681718866	13.728332119446467	85.76911871813547	270.0351827887415	214.18432248367458	85.76911871813547	34.36876045276532	69.82953539746539	-47.97632718092741	45.80718135469775	20.876130473415877	85.04871085214857	22.765339943605518	1.2396172114576023	0.814176918159626	0.7637983623241685	84.72244085009159	-34.49098070099892
30	2376.0	2088.0		(50.976693372177714, 14.233794610342317, 86.01238164603059)	#320e56	50.976693372177714	14.233794610342317	86.01238164603059	270.71353194252777	212.80121935729707	86.01238164603059	34.86495216026849	69.32337281703249	-47.250624630245674	46.59353241077932	21.499191784413693	85.29459577567371	23.73921431350103	1.2575139226773393	0.8082753195383706	0.7522449472898152	83.89488391241541	-34.27823722884557
31	2448.0	2160.0		(51.943918426802625, 14.84340859431901, 85.84195193008011)	#330e55	51.943918426802625	14.84340859431901	85.84195193008011	271.3531867748587	210.90653396797921	85.84195193008011	35.38377477984596	68.37946395267525	-46.270280349668134	47.222367079388206	22.163800335032775	85.13196649672251	25.19196650385706	1.2762268887677415	0.7972698215663216	0.7366375550608272	82.56324808346689	-34.08500341275224
32	2520.0	2232.0		(52.55717407137655, 15.697742170429716, 85.84268026219956)	#340f55	52.55717407137655	15.697742170429716	85.84268026219956	271.5285175840264	208.36906721419965	85.84268026219956	35.99667209608148	66.89009956438535	-45.218452762929886	47.787851420247634	22.966396525855792	85.14123088128187	27.09826041322262	1.2983329540448383	0.7799045892076573	0.7198921259001424	80.74028666041944	-34.059131631212665
33	2592.0	2304.0		(53.64311726147123, 16.029861616897307, 85.56154406409323)	#351055	53.64311726147123	16.029861616897307	85.56154406409323	272.45707940963894	207.22602914637883	85.56154406409323	36.34079023676122	66.57711057130578	-44.47978258447194	48.366693372177714	23.42540125273125	84.86622723962127	27.903042764835323	1.3107446547969692	0.776255296507184	0.7081322621140672	80.06848762644246	-33.74665589191189
34	2664.0	2376.0		(54.120903131828115, 16.505462490895848, 85.51493080844865)	#361055	54.120903131828115	16.505462490895848	85.51493080844865	272.70459102902373	205.78177699042686	85.51493080844865	36.68884545484344	65.82450440638021	-43.85778144569299	48.738922068463225	23.895837669337215	84.82483612527312	28.936876308432126	1.3232983586020661	0.767480290852925	0.6982298064848254	79.0972210237739	-33.67486618982406
35	2736.0	2448.0		(55.2367079388201, 16.86817188638019, 86.60233066278222)	#371056	55.2367079388201	16.86817188638019	86.60233066278222	273.01268995770016	205.33177746940837	86.60233066278222	37.05647481972732	65.98578350821055	-43.793283616818556	49.61558630735615	24.399525819373636	85.90498907501821	28.984670938404047	1.3365580654446683	0.7693607232708749	0.697202980569578	79.19580364599844	-33.57133696180815
36	2808.0	2520.0		(56.64748725418791, 17.20174799708667, 88.04442825928624)	#381158	56.64748725418791	17.20174799708667	88.04442825928624	273.4084530210657	205.1791785581338	88.04442825928624	37.44216721178579	66.45217289399413	-43.875276943738186	50.69869628550619	24.935518164603057	87.33600145666423	28.742157186920593	1.3504692720528035	0.7747985866422733	0.6985083403689338	79.62996426737244	-33.43492568565276
37	2880.0	2592.0		(57.31463947560088, 17.514202476329206, 88.7130371449381)	#391158	57.31463947560088	17.514202476329206	88.7130371449381	273.5402430541348	204.6565355533115	88.7130371449381	37.71157431439729	66.37487475277682	-43.75515717255007	51.256183539694106	25.314529424617625	88.001048798252	28.965077597676423	1.3601862847377715	0.7738973295733617	0.6965959954707877	79.49929419586924	-33.393376185329274
38	2952.0	2664.0		(58.714493809176986, 18.244719592134015, 87.70866715222141)	#3a1257	58.714493809176986	18.244719592134015	87.70866715222141	274.95606769140437	201.95617152727027	87.70866715222141	38.29266106403286	65.24225343193291	-42.24155526455186	51.96769847050255	26.14505729788784	87.01402767662053	30.921066330081192	1.3811450020935572	0.7606915402007454	0.672498972491518	77.72323091614727	-32.921321951889745
39	3024.0	2736.0		(59.71230881281865, 18.743627093954842, 88.03641660597232)	#3b1258	59.71230881281865	18.743627093954842	88.03641660597232	275.4744111247753	200.7085477439317	88.03641660597232	38.69487267045371	64.8636617843353	-41.719326714072714	52.67683903860161	26.730437050254913	87.34348871085214	31.657820823902696	1.395652026012925	0.7562773538664457	0.6641849281481347	77.12196082535883	-32.74851134042931
40	3096.0	2808.0		(59.805535324107794, 19.231609613983977, 88.25928623452295)	#3b1358	59.805535324107794	19.231609613983977	88.25928623452295	275.2675283566341	199.43575672553226	88.25928623452295	38.97667859970048	64.10773602367406	-41.35042233743257	52.91836853605244	27.145741449380914	87.56900946831755	32.50158270759149	1.4058162412939852	0.7474636434118437	0.6583118533362725	76.28669114311565	-32.82260469595999
41	3168.0	2880.0		(61.39985433357611, 19.527312454479244, 89.09905316824472)	#3d1359	61.39985433357611	19.527312454479244	89.09905316824472	276.1116810787044	199.11315834648047	89.09905316824472	39.33303554514326	64.53284231927103	-41.167005384051066	53.95920611798981	27.67704379461034	88.40333576110707	32.46800532171644	1.418669372951161	0.752420166918256	0.6553917971992748	76.54547713676091	-32.534753227139696
42	3240.0	2952.0		(62.82592862345229, 20.56300072833212, 89.97887836853606)	#3e1459	62.82592862345229	20.56300072833212	89.97887836853606	276.5301968355227	196.72448822658066	89.97887836853606	40.05861190324774	63.62758653082867	-40.36837655375531	55.155010924981795	28.780161857246902	89.28471959213401	33.85289355796324	1.4448395615143819	0.7418653441804992	0.6426773726376701	75.35300653141766	-32.392990856526794
43	3312.0	3024.0		(63.689730517115805, 20.967953386744355, 91.4719592134013)	#3f145b	63.689730517115805	20.967953386744355	91.4719592134013	276.35689345261466	196.54680669793217	91.4719592134013	40.379924550405306	63.7980387714564	-40.568452988570634	56.00242534595776	29.277883867443553	90.76691915513473	33.728145271317715	1.4564287105680098	0.743852730738032	0.6458626530088686	75.60416079138845	-32.451820362883815
44	3384.0	3096.0		(65.360524399126, 22.16678805535324, 90.38892935178441)	#41165a	65.360524399126	22.16678805535324	90.38892935178441	277.9880216507062	192.46434442080835	90.38892935178441	41.17619364780851	62.13384789860127	-38.65704098588167	56.97614712308813	30.53598493809177	89.7067079388201	36.37245253311019	1.4851486546419137	0.7244491103590863	0.6154323670081309	73.17774164642314	-31.888119419244013
45	3456.0	3168.0		(65.37946103423161, 22.477785870356882, 92.20029133284778)	#41165c	65.37946103423161	22.477785870356882	92.20029133284778	276.91921988112273	192.8327843211603	92.20029133284778	41.3474811719774	62.238062568816034	-39.271715702856326	57.444107793153684	30.81124555717407	91.50306627822287	35.963308106215656	1.4913266767838391	0.7256642004859148	0.6252181836759385	73.59241867587878	-32.251595218699165
46	3528.0	3240.0		(66.63729060451566, 22.694100509832484, 93.12672978878369)	#42165d	66.63729060451566	22.694100509832484	93.12672978878369	277.4342322964924	192.8589193120762	93.12672978878369	41.59961302603051	62.703222645755176	-39.29812097188792	58.31278951201749	31.219425710123815	92.42240349599417	35.74040644144047	1.5004206034114957	0.7310877307405205	0.6256385639432107	74.00024622988954	-32.076691766095685
47	3600.0	3312.0		(67.45739257101238, 23.557902403495994, 93.73925710123817)	#43175d	67.45739257101238	23.557902403495994	93.73925710123817	277.5309000716072	190.91516192192935	93.73925710123817	42.11973937925924	61.86309927889122	-38.708134671441826	59.104923525127454	32.072822978878364	93.03744355426075	36.87320773572757	1.5191805927477746	0.7212923189593329	0.6162457947056863	72.97508302244286	-32.034477034401114
48	3672.0	3384.0		(69.11726147123088, 24.172614712308814, 94.05753823743628)	#45185e	69.11726147123088	24.172614712308814	94.05753823743628	278.58741870935467	189.46546797686247	94.05753823743628	42.59694148684191	61.675713235538	-38.04507304064564	60.17247632920612	32.869345586307354	93.358689002185	37.616463865080036	1.5363923844478655	0.7191074928622515	0.6056896430058653	72.46600020547828	-31.668636150683653
49	3744.0	3456.0		(68.84559359067735, 24.92571012381646, 94.07938820101967)	#44185e	68.84559359067735	24.92571012381646	94.07938820101967	278.1063318869276	187.43944074134288	94.07938820101967	42.930176878235415	60.42153365949432	-37.48500861503599	60.27718863801894	33.433315498907504	93.38785142024764	38.92403228914293	1.5484115646916783	0.7044843959702299	0.5967732395166307	71.10476496434488	-31.81511474510383
50	3816.0	3528.0		(70.68536052439913, 25.77785870356883, 95.16824471959214)	#46195f	70.68536052439913	25.77785870356883	95.16824471959214	278.8303086918644	185.92912463839102	95.16824471959214	43.52891182980054	60.228111516128	-36.990022344975685	61.66061179898034	34.462759104151495	94.4743408594319	39.60817053678819	1.5700068198386135	0.7022291920125714	0.5888929009275754	70.68017522531301	-31.556806760443354
51	3888.0	3600.0		(71.51274581209032, 26.347414420975966, 95.69701383831027)	#471a5f	71.51274581209032	26.347414420975966	95.69701383831027	279.0762153817071	184.79310003653188	95.69701383831027	43.88078873664047	59.88493147028695	-36.64354758473662	62.34834668608886	35.07750935906773	95.00351784413694	40.19593818517672	1.5826983648430577	0.6982278869701367	0.5833769127307453	70.20651391997627	-31.462434504791776
52	3960.0	3672.0		(72.41296431172614, 27.155134741442097, 96.74872541879097)	#481b60	72.41296431172614	27.155134741442097	96.74872541879097	279.01896349631613	183.42738414285284	96.74872541879097	44.34755110236171	59.39889706413781	-36.35189444717098	63.25018936635106	35.90419270939549	96.05278951201747	40.88713772305553	1.5995336144879768	0.6925609726384625	0.5787337021740209	69.63970995297367	-31.46647046888459
53	4032.0	3744.0		(73.70138383102694, 27.96067006554989, 97.28040786598689)	#491b61	73.70138383102694	27.96067006554989	97.28040786598689	279.5910733798437	181.70702124792237	97.28040786598689	44.841064224831634	58.92573650064264	-35.76091424829726	64.23756737072105	36.79227299344502	96.5872104879825	41.77570831804574	1.6173337141317994	0.6870441607738492	0.5693251097579428	68.92811770255473	-31.252771172410323
54	4104.0	3816.0		(74.69118718135469, 28.600145666423888, 98.2257829570284)	#4a1c62	74.69118718135469	28.600145666423888	98.2257829570284	279.7190259006653	180.75231344168944	98.2257829570284	45.22706313270175	58.70920385197681	-35.551348839471	65.10988346686088	37.49699780772032	97.52952658412235	42.20930294508764	1.6312559761946763	0.684519500061613	0.5659887619075193	68.63431373036904	-31.19699464721495
55	4176.0	3888.0		(76.37873270211216, 29.43699927166788, 99.45010924981791)	#4c1d63	76.37873270211216	29.43699927166788	99.45010924981791	280.2282373501997	179.5205976051851	99.45010924981791	45.76204332565907	58.5871125093077	-35.21515371603354	66.44107064821559	38.48851719592134	98.74997815003641	42.72824572242501	1.6505517158792724	0.6830959770130562	0.5606364287925955	68.35610289814765	-31.00895579504218
56	4248.0	3960.0		(76.6613255644574, 30.34450109249818, 100.44428259286235)	#4c1e64	76.6613255644574	30.34450109249818	100.44428259286235	279.64362525585216	177.9637807265608	100.44428259286235	46.18588560667932	57.76516978412422	-34.95792260601536	67.05970138383103	39.28635019664968	99.74328477785872	43.59807880132801	1.665838917965546	0.6735125422803958	0.556541227844224	67.5194134535902	-31.181194955374064
57	4320.0	4032.0		(77.78077203204661, 30.562272396212673, 102.17625637290604)	#4d1e66	77.78077203204661	30.562272396212673	102.17625637290604	279.5608486056587	178.72612055200727	102.17625637290604	46.3927852016247	58.42461468407334	-35.41229226041249	68.02213401310998	39.67978692643846	101.46011653313911	42.97524138758497	1.6733014012078609	0.6812013348991728	0.5637749370151981	68.31885569972106	-31.220866304920236
58	4392.0	4104.0		(78.9060451565914, 31.2476329206118, 103.08084486525856)	#4e1f67	78.9060451565914	31.2476329206118	103.08084486525856	279.8075577681568	177.7000282625592	103.08084486525856	46.79148014725735	58.21470844104337	-35.14754726045683	68.96689730517116	40.4453291769847	102.36251274581208	43.45131453388342	1.687681585718927	0.6787539347112745	0.5595601125531865	68.00222317911182	-31.12178068641156
59	4464.0	4176.0		(80.35032774945375, 32.820830298616166, 104.05826656955571)	#502068	80.35032774945375	32.820830298616166	104.05826656955571	280.03189890500875	174.570909625399	104.05826656955571	47.580569612157966	57.00955063862334	-34.24481987797314	70.35777130371449	41.98937941005098	103.34589220684632	45.13706618060099	1.716142573813479	0.6647024068028419	0.5451884059870297	66.50410929027305	-30.992634376538263
60	4536.0	4248.0		(80.89366351056081, 33.35542607428987, 105.51711580480699)	#502169	80.89366351056081	33.35542607428987	105.51711580480699	279.52643371888814	174.39095772217428	105.51711580480699	47.85495278995163	56.958147102853964	-34.44128427410682	71.08150036416606	42.53534671522213	104.79549890750182	45.16744908396566	1.726039064267213	0.6641030676822678	0.5483161815555097	66.5614947536501	-31.16039056392775
61	4608.0	4320.0		(81.88419519300801, 34.252002913328475, 106.42243262927894)	#51226a	81.88419519300801	34.252002913328475	106.42243262927894	279.5997577959431	172.92838664640902	106.42243262927894	48.308740449099076	56.4668387815277	-34.07386930081633	72.02586307356154	43.44864364894392	105.70072833211944	45.91411843647143	1.7424063403986676	0.6583746621781102	0.5424668185178944	65.95098521711525	-31.108104274327925
62	4680.0	4392.0		(82.61398397669338, 35.2053896576839, 108.35178441369264)	#52236c	82.61398397669338	35.2053896576839	108.35178441369264	278.8879816787813	172.1460404525197	108.35178441369264	48.76151312287945	56.111993217983766	-34.165435276521805	73.0648798252003	44.37283477057537	107.62032046613255	46.288398953811225	1.7587370078973457	0.654237343123868	0.5439245779254602	65.69499791102255	-31.33637292467204
63	4752.0	4464.0		(83.54479242534596, 35.99417334304443, 109.71740713765477)	#53236d	83.54479242534596	35.99417334304443	109.71740713765477	278.6992946197467	171.34404747679926	109.71740713765477	49.158030593157406	55.88563165992699	-34.093406681373196	74.03862345229425	45.192884377276044	108.98017479970868	46.659022324298725	1.7730386549257777	0.6515980823199767	0.5427778598199341	65.4642208016756	-31.385560642488905
64	4824.0	4536.0		(84.10633648943919, 36.436270939548436, 110.75309541150764)	#54246e	84.10633648943919	36.436270939548436	110.75309541150764	278.48662739986474	171.10844775883837	110.75309541150764	49.38291360751842	55.85266072075268	-34.16545258193842	74.65796795338674	45.66243028404953	110.00992716678805	46.73963127559973	1.7811497666299518	0.6512136579142725	0.5439248534331876	65.47364248089602	-31.45440923574987
65	4896.0	4608.0		(84.18426802621995, 37.05389657683904, 111.26074289876183)	#54256f	84.18426802621995	37.05389657683904	111.26074289876183	278.10729639008304	170.07567376490073	111.26074289876183	49.63061768918526	55.28353953534043	-33.96446928864292	74.98914785142024	46.18337718863802	110.51867443554261	47.3425097072037	1.7900839917500144	0.6445779939339689	0.540725135587036	64.88339477566441	-31.565258520738496
66	4968.0	4680.0		(86.16314639475601, 38.30298616168973, 114.66278222869629)	#562672	86.16314639475601	38.30298616168973	114.66278222869629	277.6063028175731	169.81750851161138	114.66278222869629	50.2877242539773	55.48632270744047	-34.31651455748064	77.02642388929351	47.58450335032775	113.89918426802622	47.30775200225643	1.8137846023262234	0.6469423427324436	0.5463298080495232	65.2407478418818	-31.735464503975688
67	5040.0	4752.0		(86.60961398397669, 39.090313182811364, 115.22214129643118)	#562773	86.60961398397669	39.090313182811364	115.22214129643118	277.45027695663407	168.48859039190896	115.22214129643118	50.62249100760327	54.88987497220399	-33.98318915328831	77.60113619810633	48.309085178441364	114.46082301529498	48.05025934566765	1.825859015955102	0.6399880650596216	0.5410231617761847	64.55815610356571	-31.762304416991014
68	5112.0	4824.0		(88.23015294974509, 40.01019664967225, 117.26292789512017)	#582875	88.23015294974509	40.01019664967225	117.26292789512017	277.4510691254667	167.9938137414442	117.26292789512017	51.104341803574584	54.984516865310475	-34.02704454938495	79.08852148579753	49.364878849235254	116.49040058266569	48.19505501535481	1.8432384771917532	0.6410915414671279	0.5417213536071551	64.66171089352214	-31.75120036426005
69	5184.0	4896.0		(88.85506190823016, 40.753823743627095, 118.31099781500365)	#582876	88.85506190823016	40.753823743627095	118.31099781500365	277.2122156903255	167.16180028441096	118.31099781500365	51.43164021641341	54.653162891506405	-33.90912573650209	79.8348652585579	50.090732621995635	117.53542607428987	48.63626817661907	1.8550435216708923	0.6372281224184951	0.5398440486640843	64.3179370180624	-31.817208225295076
70	5256.0	4968.0		(89.4435542607429, 41.72541879096868, 120.1740713765477)	#592978	89.4435542607429	41.72541879096868	120.1740713765477	276.49633274533466	166.4619179510179	120.1740713765477	51.838987840434555	54.27903165079972	-33.9923487438327	80.79703568827385	51.00400640203933	119.38958485069192	49.02635302259698	1.8697357921843125	0.6328659421632209	0.5411689853660352	64.04446150972669	-32.05693584445747
71	5328.0	5040.0		(89.56518572469047, 42.102694828841955, 120.80189366351055)	#592a78	89.56518572469047	42.102694828841955	120.80189366351055	276.18524071297685	166.12567149601173	120.80189366351055	51.987055180060835	54.07238991298613	-34.00015151178448	81.09915513474145	51.33870432629279	120.01490167516386	49.22755920576187	1.8750763054945825	0.6304566044481896	0.5412932079093885	63.873575551446194	-32.16125066459382
72	5400.0	5112.0		(90.93445010924982, 43.359796067006556, 123.08084486525856)	#5a2b7b	90.93445010924982	43.359796067006556	123.08084486525856	275.8058415633536	165.1667850168649	123.08084486525856	52.55084396576103	53.79245862556814	-33.97503035969696	82.61558630735615	52.626517341587764	122.28363437727604	49.70209957828151	1.895411117491694	0.6271927478065956	0.5408932711916029	63.62335493296302	-32.276288433664824
73	5472.0	5184.0		(90.64894391842681, 43.55280407865987, 123.41442097596504)	#5a2b7b	90.64894391842681	43.55280407865987	123.41442097596504	275.3833105335158	165.0107997733818	123.41442097596504	52.59849418470827	53.56825520865194	-34.03053126383018	82.6022359796067	52.73633693372177	122.61580480699199	49.83830630173431	1.8971297721873706	0.6245786498323406	0.5417768632082365	63.46365120443188	-32.42674254013765
74	5544.0	5256.0		(92.23160961398398, 44.962126729788785, 124.93445010924982)	#5c2c7c	92.23160961398398	44.962126729788785	124.93445010924982	275.46438134095916	163.22913691083454	124.93445010924982	53.21777219005048	53.02317927803085	-33.58912698418604	84.11863801893665	54.17751291332848	124.13472687545521	50.754801452660786	1.9194659770427762	0.6182233413109527	0.5347495669201391	62.76692594280824	-32.353443359440945
75	5616.0	5328.0		(93.30954115076474, 45.80699198834669, 126.31755280407866)	#5d2d7e	93.30954115076474	45.80699198834669	126.31755280407866	275.4009824409043	162.52842579886294	126.31755280407866	53.595511923780634	52.8740306218809	-33.50154080559244	85.18535324107793	55.06934537509104	125.51244719592134	51.09176154807636	1.9330903460690276	0.6164843437289034	0.5333551671462728	62.594060026110895	-32.35877614987068
76	5688.0	5400.0		(93.32410779315367, 46.24253459577567, 127.45229424617625)	#5d2e7f	93.32410779315367	46.24253459577567	127.45229424617625	274.7851588774989	162.48031338575478	127.45229424617625	53.7503907099415	52.71534962304592	-33.69286049479327	85.55445739257101	55.43782034959941	126.64019664967225	51.16337265154046	1.9386765355761684	0.6146342038723716	0.5364010373468174	62.5629038184895	-32.58456015190722
77	5760.0	5472.0		(94.15877640203934, 47.359796067006556, 129.3277494537509)	#5e2f81	94.15877640203934	47.359796067006556	129.3277494537509	274.2565442234899	161.61905083714876	129.3277494537509	54.1984816515415	52.33344763124498	-33.67350201211716	86.68488710852148	56.513130961398396	128.50806991988347	51.65010517941694	1.9548383417102302	0.6101814206058972	0.5360928441558436	62.23097684218302	-32.75890287509969
78	5832.0	5544.0		(94.81427530954115, 48.02840495265841, 131.72687545520756)	#5e3083	94.81427530954115	48.02840495265841	131.72687545520756	273.5388711951131	162.02547812961336	131.72687545520756	54.4808407051309	52.48715684747335	-34.13662184396655	87.69317552804078	57.19781517115805	130.88989075018205	51.43668917771478	1.9650225071566783	0.611973592002273	0.5434658589302432	62.611585068973	-33.03918962931486
79	5904.0	5616.0		(95.95120174799709, 49.36270939548434, 133.8230152949745)	#5f3185	95.95120174799709	49.36270939548434	133.8230152949745	273.0961332827429	160.93926711258908	133.8230152949745	55.0138354447583	52.062299827356775	-34.04119615692114	89.08313182811362	58.505287938820096	132.97841223597962	52.043050220487025	1.9842466352356216	0.6070199749213615	0.541946651692597	62.20358590232219	-33.17886756423665
80	5976.0	5688.0		(96.6926438455936, 50.3088128186453, 134.2884195193008)	#603286	96.6926438455936	50.3088128186453	134.2884195193008	273.1393533615486	159.46870017030233	134.2884195193008	55.37803684582123	51.494350015748424	-33.59748196482721	89.83281136198106	59.4100626147123	133.4486234522942	52.84719629061069	1.997382701804419	0.6003979685647015	0.534882580864848	61.485436307480974	-33.122433534878475
81	6048.0	5760.0		(96.70939548434086, 50.73343044428259, 134.94464675892206)	#603286	96.70939548434086	50.73343044428259	134.94464675892206	272.7576066838491	159.1308782970547	134.94464675892206	55.51988577149379	51.24384243191399	-33.608386072989774	90.10389657683905	59.76496220684631	134.10253459577567	53.07813268413078	2.0024989284990693	0.5974771773633708	0.5350561777291049	61.281767285367685	-33.258953266923335
82	6120.0	5832.0		(98.09322651128915, 52.33211944646759, 137.59796067006556)	#623489	98.09322651128915	52.33211944646759	137.59796067006556	272.20124711710946	158.01680058436816	137.59796067006556	56.14148171744563	50.81719866683149	-33.56077210768529	91.80823015294975	61.336838455935904	136.74530225782956	53.70895760723411	2.024918737157376	0.5925027277435971	0.534298148282912	60.89920446777779	-33.441631484396204
83	6192.0	5904.0		(98.21121631463947, 52.61689730517116, 139.50400582665696)	#62348b	98.21121631463947	52.61689730517116	139.50400582665696	271.485213251073	158.82133664684477	139.50400582665696	56.24815597852613	51.048692275283024	-34.101118521636685	92.33553532410778	61.609333903860154	138.6351347414421	53.32239510664888	2.0287662791784693	0.5952018256486588	0.5429006347656181	61.39100314739329	-33.74338289220726
84	6264.0	5976.0		(97.47997086671522, 53.083758193736344, 139.17188638018936)	#61358b	97.47997086671522	53.083758193736344	139.17188638018936	270.94239375967646	157.73640250571742	139.17188638018936	56.344320301228535	50.26743035648601	-33.81156679742554	92.0555280407866	61.85567275309541	138.31100509832484	54.04019164155308	2.0322347472867066	0.5860927084577585	0.5382908793767452	60.58082703249387	-33.926105634985035
85	6336.0	6048.0		(99.35833940276767, 55.283321194464676, 141.38965768390386)	#63378d	99.35833940276767	55.283321194464676	141.38965768390386	270.7120381648396	155.29506305118272	141.38965768390386	57.170281428125335	49.370004362647435	-33.23033344221766	94.10134741442097	63.99858752367079	140.52859431900947	55.37936112488041	2.062025627592191	0.5756291771485361	0.5290374598066776	59.511783635249884	-33.94400458927989
86	6408.0	6120.0		(99.83685360524399, 55.84777858703569, 143.0502549162418)	#63378f	99.83685360524399	55.84777858703569	143.0502549162418	270.266852642217	155.44629037513747	143.0502549162418	57.38342098713083	49.40696456527144	-33.48409316528122	94.84292061179897	64.55948751638748	142.17823015294977	55.3338272541923	2.0697131747223474	0.5760601143400222	0.5330773951724851	59.68444221616903	-34.126282726030745
87	6480.0	6192.0		(100.25564457392571, 57.04806991988347, 144.0466132556446)	#643990	100.25564457392571	57.04806991988347	144.0466132556446	269.79882627732337	154.010066944422	144.0466132556446	57.78280240499355	48.68093311918331	-33.16916314480052	95.61949016751639	65.61930892206846	143.17662782228697	56.19233170616639	2.084118119008871	0.5675949564108107	0.5280636092487994	58.906931961194445	-34.26889001313763
88	6552.0	6264.0		(101.46103423160962, 57.95411507647487, 146.14056809905316)	#653992	101.46103423160962	57.95411507647487	146.14056809905316	269.60109018830525	153.876133186478	146.14056809905316	58.1451953165588	48.76101417445727	-33.318029614417725	96.90979606700655	66.59095655498908	145.25870356882737	56.25617847365747	2.0971889567280235	0.5685286608442545	0.5304336107136843	59.05698604491123	-34.344497968613204
89	6624.0	6336.0		(101.30298616168973, 58.48215586307356, 146.62490895848507)	#653a92	101.30298616168973	58.48215586307356	146.62490895848507	269.1487357461577	153.29183969480817	146.62490895848507	58.295634797646	48.34443061764837	-33.2377280659881	97.09291332847778	66.9971156664239	145.74348142753092	56.65405628711845	2.1026150287650047	0.5636715081436372	0.5291551845650686	58.66796859218146	-34.50927304493434
90	6696.0	6408.0		(101.61179898033504, 59.0924981791697, 147.25273124544793)	#653b93	101.61179898033504	59.0924981791697	147.25273124544793	268.9377416476653	152.66853960371554	147.25273124544793	58.501020812222905	48.04799385985304	-33.11487821347667	97.55900218499636	67.55428211944647	146.37112891478515	57.02489053298343	2.110022919980986	0.5602152061001354	0.5271993759053908	58.354133298763564	-34.574773793000354
91	6768.0	6480.0		(103.05025491624181, 60.582665695557175, 149.4435542607429)	#673c95	103.05025491624181	60.582665695557175	149.4435542607429	268.6746553448191	151.62598812784498	149.4435542607429	59.04422579822091	47.7200352520778	-32.97785585148243	99.16396212672979	69.04274620538966	148.55494537509105	57.607063115885154	2.1296153126399573	0.5563913752949823	0.525017936394644	58.006385346965914	-34.647164033675224
92	6840.0	6552.0		(103.52148579752367, 61.57174071376548, 150.26438455935906)	#673d96	103.52148579752367	61.57174071376548	150.26438455935906	268.37873126668035	150.5122071803522	150.26438455935906	59.367331569368346	47.20078413089668	-32.719883133196625	99.86564457392569	69.93838990531682	149.37745812090313	58.259403027952885	2.141269136337967	0.5503371709359265	0.5209109288071739	57.432610726150635	-34.72994553236884
93	6912.0	6624.0		(103.76110706482156, 61.86890021849963, 149.91041514930808)	#673d95	103.76110706482156	61.86890021849963	149.91041514930808	268.5493998229664	149.76001690740281	149.91041514930808	59.4677958129884	46.9399656779168	-32.42045029380469	100.00438455935905	70.2184453678077	149.03	58.641476858258606	2.1448926945893225	0.5472961602369777	0.5161438629271382	57.047751709397524	-34.63202445024232
94	6984.0	6696.0		(104.9810633648944, 63.11070648215586, 152.49745083758194)	#683f98	104.9810633648944	63.11070648215586	152.49745083758194	268.1050778958347	149.46885790838624	152.49745083758194	59.913772936024955	46.86968056600438	-32.581803038638	101.50453022578296	71.47068463219227	151.60358339402765	58.84739311623215	2.1609782592227127	0.5464766715280288	0.5187126498581475	57.08187843447243	-34.80537926758339
95	7056.0	6768.0		(105.59577567370721, 64.28769118718135, 152.9919883466861)	#694098	105.59577567370721	64.28769118718135	152.9919883466861	267.9409808606547	147.8482371535481	152.9919883466861	60.29081622115406	46.18189621567564	-32.111729144966006	102.26951201747997	72.54090957756738	152.10494537509103	59.74991502789833	2.174577508644376	0.5384574553106831	0.5112289242114549	56.24882831450888	-34.812107476550544
96	7128.0	6840.0		(106.00291332847779, 64.6707938820102, 154.52585579024034)	#6a409a	106.00291332847779	64.6707938820102	154.52585579024034	267.5991926789926	148.27965630361416	154.52585579024034	60.43064146275387	46.341647062626336	-32.414801752249886	102.89454479242534	72.94049836853605	153.62730517115804	59.56542115603429	2.179620744821647	0.5403200690528966	0.5160539363520419	56.55322824662343	-34.971808988123904
97	7200.0	6912.0		(106.60305899490167, 65.77640203932994, 154.79825200291333)	#6a419a	106.60305899490167	65.77640203932994	154.79825200291333	267.51683343287493	146.6461762131948	154.79825200291333	60.78086680973989	45.67173626349269	-31.910915135348606	103.58583394027676	73.94779778587036	153.9080335032775	60.45850230395675	2.19225272113657	0.5325092493649817	0.5080319014152103	55.715473596636095	-34.94206160030075
98	7272.0	6984.0		(106.09322651128915, 65.55498907501821, 154.755280407866)	#6a419a	106.09322651128915	65.55498907501821	154.755280407866	267.2677836566725	146.98092517378188	154.755280407866	60.68711128230606	45.67906721873926	-32.05663586766536	103.25878368536053	73.67724005098326	153.86327749453753	60.32800614907741	2.188871133789654	0.5325947245799584	0.5103518217434272	55.805063257075425	-35.06039353718054
99	7344.0	7056.0		(107.65695557174071, 67.96795338674436, 157.0502549162418)	#6b439d	107.65695557174071	67.96795338674436	157.0502549162418	266.7319107186657	144.64151555905948	157.0502549162418	61.463819589844874	44.71260512825559	-31.530633273646693	105.23202476329206	75.93866096868172	156.15943190094683	61.66302300812719	2.2168855565859156	0.5213262674454624	0.5019776934285477	54.711953830881455	-35.190894982445315
100	7416.0	7128.0		(108.14930808448652, 68.17844136926439, 159.10415149308085)	#6c449f	108.14930808448652	68.17844136926439	159.10415149308085	266.3759502086654	145.72879377431906	159.10415149308085	61.55889878265731	45.161058330032866	-32.08089429721408	105.94930808448653	76.21862595047342	158.19489439184267	61.139253324107706	2.2203148860790107	0.5265550040206608	0.5107380236444604	55.3958930643568	-35.38870324765486
101	7488.0	7200.0		(109.16751638747269, 69.23306627822286, 159.92061179898033)	#6d459f	109.16751638747269	69.23306627822286	159.92061179898033	266.42112533530366	144.60502525379033	159.92061179898033	61.911967701846194	44.81645982130683	-31.757737076514193	106.93845593590677	77.26427452294246	159.01373634377276	61.7259695481925	2.2330494247499293	0.522537160421387	0.505593258080957	54.92785208922531	-35.32206177065462
102	7560.0	7272.0		(108.75236707938821, 69.69118718135469, 159.62126729788784)	#6c459f	108.75236707938821	69.69118718135469	159.62126729788784	266.061033091987	143.66613433108233	159.62126729788784	62.01117591070117	44.24489284618538	-31.485042403146714	106.81718135469775	77.55980093954844	158.7219664967225	62.297981524868334	2.2366276801654403	0.5158729797752261	0.5012518722940225	54.30394495889201	-35.43597852009058
103	7632.0	7344.0		(109.78732702112163, 71.16970138383103, 160.8572469045885)	#6d47a0	109.78732702112163	71.16970138383103	160.8572469045885	265.8347747703852	142.1777666091634	160.8572469045885	62.47691416733515	43.671888874630916	-31.11262412054725	108.02984705025492	78.95724120174799	159.96037144938092	63.123511472251	2.2534259921019797	0.5091920444804686	0.49532285498354073	53.62116426882738	-35.46674220039754
