# Supplementary material for: Parallel and High Throughput Reaction Monitoring with Computer Vision
Source: Angew Chem Int Ed Engl. 2024 Oct 31;64(1):e202413395. doi: 10.1002/anie.202413395 (PMC11701362; doi:10.1002/anie.202413395)
Supplement: Supplementary file 2 — Supporting Information [file ANIE-64-e202413395-s002.zip › Supporting Info - Machine readable data part 1/Figure 9 - crystal violet mixing analysis/Kineticolor outputs/Well 3 CV Mixing.csv]

frame number	Time (s)	normalised time	Well Coordinates	average color	hexcode	red	green	blue	hue	saturation	value	lightness	a_component	b_component	x	y	z	delta_e	light_ratio	a_ratio	b_ratio	chroma_ab	hue_ab
1	288.0	0.0	(344, 52)	(35.05899490167516, 7.386016023306627, 81.27676620538966)	#230751	35.05899490167516	7.386016023306627	81.27676620538966	262.4707250719552	231.82690670561774	81.27676620538966	27.087974215535922	78.3915233856044	-58.10244918157852	35.72392571012382	13.06876176984705	80.53785870356883	0.0	1.0	1.0	1.0	97.57625499891701	-36.54520656860031
2	360.0	72.0		(34.930808448652584, 8.702840495265841, 78.00145666423889)	#22084e	34.930808448652584	8.702840495265841	78.00145666423889	262.70865082451365	226.5489374019571	78.00145666423889	28.172935202293758	72.94962728141086	-54.43809190473195	35.41426802621996	14.081048273852875	77.30847050254916	6.649728400769603	1.040053234624521	0.930580554259354	0.9369328259227949	91.02282115340529	-36.731853807448594
3	432.0	144.0		(36.7319737800437, 7.7378004369992714, 84.5469774217043)	#240754	36.7319737800437	7.7378004369992714	84.5469774217043	262.64899155121896	231.66221582832975	84.5469774217043	27.755255583445404	79.35988487718465	-58.70457981584585	37.30678077203205	13.685380844865257	83.77888565185725	1.3211925306547319	1.0246338601255303	1.0123528852324624	1.0103632573626213	98.7128108153902	-36.4913001559284
4	504.0	216.0		(36.38820101966497, 9.172614712308812, 79.7647487254188)	#24094f	36.38820101966497	9.172614712308812	79.7647487254188	263.1319707396593	225.67605942456422	79.7647487254188	28.850854342496802	72.99917753663746	-54.24755378503542	36.62667880553532	14.73935140568099	79.05882738528769	6.858961919648904	1.0650798067413179	0.9312126411622054	0.9336534784532748	90.94876036915416	-36.616983384685916
5	576.0	288.0		(37.85797523670794, 8.702840495265841, 84.85870356882738)	#250854	37.85797523670794	8.702840495265841	84.85870356882738	262.9701038618236	228.84800576769575	84.85870356882738	28.782395601990572	77.10145734252025	-57.1032970712038	38.220029133284775	14.671961514930807	84.09714493809177	2.352368842265167	1.0625525324622775	0.9835432966809642	0.9828036145730754	95.9448865794453	-36.52458767679957
6	648.0	360.0		(37.61835396941005, 9.263656227239622, 82.13838310269483)	#250952	37.61835396941005	9.263656227239622	82.13838310269483	263.34529318288577	226.24082251542882	82.13838310269483	29.170006974801076	74.27699524653083	-54.98871416410282	37.73240349599418	15.056245433357612	81.40963583394027	5.5641304780653655	1.0768618850084046	0.9475130988482723	0.9464095737557494	92.41661489296482	-36.51327103266052
7	720.0	432.0		(37.13765477057538, 9.907501820830298, 80.55207574654042)	#250950	37.13765477057538	9.907501820830298	80.55207574654042	263.12717150368576	223.63627732870393	80.55207574654042	29.58728061760742	71.63647937574491	-53.412901841282554	37.37919155134742	15.477373809176983	79.84563000728332	8.594708041780775	1.0922662721909286	0.9138294075925565	0.9192883018469591	89.35727872119882	-36.70859351876609
8	792.0	504.0		(39.01893663510561, 9.319737800436998, 84.07865986890022)	#270954	39.01893663510561	9.319737800436998	84.07865986890022	263.835976774093	226.73440748440748	84.07865986890022	29.481904141020152	75.50210851735895	-55.48816232706471	38.82412964311726	15.370292359796066	83.33107064821559	4.573195220701884	1.0883761150404236	0.9631412333444198	0.9550055653188768	93.69901039499686	-36.31298559889938
9	864.0	576.0		(37.892206846321926, 10.235979606700656, 80.4639475600874)	#250a50	37.892206846321926	10.235979606700656	80.4639475600874	263.6283874179397	222.56094028621345	80.4639475600874	29.976137791799907	71.04141068925924	-52.69616967059931	37.833124544792426	15.876825440640932	79.76166788055353	9.570449500575506	1.1066216156765063	0.9062384250374841	0.9069526399122383	88.4520679841494	-36.5668020525268
10	936.0	648.0		(40.726875455207576, 9.619082301529497, 88.7509104151493)	#280958	40.726875455207576	9.619082301529497	88.7509104151493	263.58681245858185	227.36235689959378	88.7509104151493	30.061477204945668	77.28225418081256	-56.92356346442017	40.688266569555715	15.965399788783685	87.9595921340131	3.3855530908328966	1.1097720695445854	0.9858496281627874	0.9797102233423214	95.98353446688442	-36.37413721740887
11	1008.0	720.0		(38.99126001456664, 10.7523670793882, 81.67370721048798)	#260a51	38.99126001456664	10.7523670793882	81.67370721048798	263.89032092426186	221.42917655032196	81.67370721048798	30.573443552449675	70.67955701977102	-52.3263822388611	38.77369264384559	16.503697807720318	80.96449380917697	10.246261320748374	1.1286722037307135	0.9016224454792318	0.900588236398325	87.9411738534258	-36.51375385353748
12	1080.0	792.0		(40.46540422432629, 11.23088128186453, 84.19009468317553)	#280b54	40.46540422432629	11.23088128186453	84.19009468317553	264.0418076727262	220.98323427889233	84.19009468317553	31.201186527458404	71.14263949731448	-52.59317480787424	40.147640203932994	17.180071245447923	83.46050254916241	9.99084267084687	1.1518464348494324	0.9075297484316897	0.9051799975507572	88.47212663328754	-36.47417400382963
13	1152.0	864.0		(40.11944646758922, 11.102694828841951, 80.94974508375819)	#280b50	40.11944646758922	11.102694828841951	80.94974508375819	264.9259645464025	220.02537248974303	80.94974508375819	31.017486040504636	69.96576419933143	-51.170208510661695	39.29031318281136	16.980263510560814	80.25127458120903	11.597001412742246	1.1450648097086196	0.8925169607327691	0.8806893552928797	86.6810152168342	-36.180269645562085
14	1224.0	936.0		(44.76110706482156, 11.810633648943918, 90.67662053896576)	#2c0b5a	44.76110706482156	11.810633648943918	90.67662053896576	265.068200917965	221.78623924690157	90.67662053896576	32.363049327834126	74.06948396137503	-53.94448429299392	43.729563000728334	18.48022436999272	89.88796067006554	7.987184374964888	1.194738634580978	0.9448659850253266	0.9284373559608414	91.63130382102756	-36.065688961913494
15	1296.0	1008.0		(43.07064821558631, 11.732702112163146, 85.73415877640204)	#2b0b55	43.07064821558631	11.732702112163146	85.73415877640204	265.408645328924	220.10330209917345	85.73415877640204	31.998275255983067	71.62004216386913	-52.03453148379757	41.888587035688275	18.065213918426803	84.99414420975964	10.333616957831026	1.1812723609885494	0.9136197266070891	0.8955651993461097	88.52696146537909	-35.99975128405828
16	1368.0	1080.0		(40.588492352512745, 12.98543335761107, 75.89147851420248)	#280c4b	40.588492352512745	12.98543335761107	75.89147851420248	266.3278916290379	211.36815132582845	75.89147851420248	32.41430037962607	63.4858820657539	-45.96293489543453	39.09214129643117	18.539037967953387	75.26241806263656	19.947824459469256	1.1966306568999652	0.8098564656470532	0.7910670813857388	78.37760270554826	-35.90403882251451
17	1440.0	1152.0		(42.19300801165331, 12.46176256372906, 81.49453750910415)	#2a0c51	42.19300801165331	12.46176256372906	81.49453750910415	265.840982465025	216.00659564580127	81.49453750910415	32.34288562045619	67.78343432601943	-49.188043461327425	40.836627822286964	18.45711946831755	80.80420975965039	14.819321061198885	1.1939942560158812	0.8646781105732025	0.8465743553702479	83.74997067810368	-35.967066053581
18	1512.0	1224.0		(43.493809176984705, 13.42680262199563, 81.05389657683904)	#2b0d51	43.493809176984705	13.42680262199563	81.05389657683904	266.6760005169517	212.7585432260731	81.05389657683904	33.208663629681844	65.95103571170435	-47.461678464314375	41.68505462490896	19.46663678077203	80.3776256372906	17.47725876464279	1.2259559672290108	0.8413031519657317	0.8168619246322956	81.25361551399708	-35.74068699001377
19	1584.0	1296.0		(46.51930080116533, 13.662782228696285, 88.01456664238893)	#2e0d58	46.51930080116533	13.662782228696285	88.01456664238893	266.5143752755057	215.41553573201816	88.01456664238893	33.87464818842081	69.48603229089339	-49.992444394744325	44.63283321194464	20.267759788783685	87.27104879825201	13.825299016465568	1.2505419533732605	0.8863972696269047	0.8604188824899746	85.60112838095466	-35.73351833182857
20	1656.0	1368.0		(46.50327749453751, 14.22869628550619, 85.54770575382375)	#2e0e55	46.50327749453751	14.22869628550619	85.54770575382375	267.15229623880475	212.58720212503303	85.54770575382375	34.22545393470526	67.28011699803521	-48.110131663145154	44.30704297159505	20.69844999271668	84.83451565914058	16.560597152290654	1.263492561768452	0.8582575525045906	0.8280224386547642	82.71154037928727	-35.56749983407799
21	1728.0	1440.0		(42.02476329206118, 14.716678805535324, 74.58048069919883)	#2a0e4a	42.02476329206118	14.716678805535324	74.58048069919883	267.3702140084922	204.68183283039872	74.58048069919883	33.8072817221566	59.73326003529228	-42.8229308591459	40.07040058266569	20.185742731245444	73.9818426802622	25.0348470093924	1.2480550023104686	0.7619862129922779	0.7370245396251383	73.49738608828913	-35.63683815132498
22	1800.0	1512.0		(44.42825928623452, 14.42898761835397, 77.10779315367807)	#2c0e4d	44.42825928623452	14.42898761835397	77.10779315367807	268.7171442515513	207.2824906252066	77.10779315367807	33.98634288549807	62.55301912902281	-43.94735304789806	41.66439184268026	20.404234428259283	76.48100509832483	22.334109651969655	1.2546653586965424	0.7979564170647291	0.756376945669816	76.44769481202484	-35.09040665648804
23	1872.0	1584.0		(44.52876911871814, 15.179169701383831, 75.81427530954115)	#2c0f4b	44.52876911871814	15.179169701383831	75.81427530954115	269.0421851727286	203.94512599310235	75.81427530954115	34.48237665936245	60.46631832734181	-42.36603921645566	41.6874945375091	21.017719482884193	75.20792425345957	24.972480102553863	1.2729773140283622	0.7713374573665407	0.7291609874147592	73.83127339382473	-35.017206478273295
24	1944.0	1656.0		(47.93809176984705, 15.281136198106337, 81.55571740713765)	#2f0f51	47.93809176984705	15.281136198106337	81.55571740713765	269.56514094181	207.22052046867182	81.55571740713765	35.07366968424287	64.1161396115737	-44.52830738912772	44.537960670065544	21.764936423889292	80.89297159504734	21.25594597792216	1.2948059314131681	0.817896334227226	0.7663757383095908	78.0618313750802	-34.77976683803484
25	2016.0	1728.0		(48.34231609613984, 15.69045884923525, 81.67443554260743)	#300f51	48.34231609613984	15.69045884923525	81.67443554260743	269.6907148218464	206.01200296061137	81.67443554260743	35.38877219640309	63.49787233569876	-44.0514426575453	44.886664238892934	22.1702676984705	81.0145957756737	22.09422714316905	1.3064384924032584	0.8100094193010584	0.7581684296969685	77.28201208154262	-34.75085356360122
26	2088.0	1800.0		(45.557902403495994, 16.056809905316825, 73.59723233794611)	#2d1049	45.557902403495994	16.056809905316825	73.59723233794611	270.76212295735604	199.3662975388178	73.59723233794611	35.17074122361869	58.23751273852423	-39.913038233569	42.02042971595047	21.88927293517844	73.02182811361982	28.326135251833083	1.2983894972643253	0.7429057406124959	0.6869424403924007	70.60211406894352	-34.42476267778274
27	2160.0	1872.0		(46.670793882010194, 16.48288419519301, 73.88638018936635)	#2e1049	46.670793882010194	16.48288419519301	73.88638018936635	271.55338450802515	198.11352837963054	73.88638018936635	35.59284118902996	58.03477995824791	-39.35498762385916	42.7556591405681	22.43543773488711	73.31234522942462	28.951633461036643	1.313972056596842	0.7403195836975565	0.67733784338194	70.12025909590153	-34.142280027227265
28	2232.0	1944.0		(49.48069919883467, 17.84996358339403, 78.61107064821559)	#31114e	49.48069919883467	17.84996358339403	78.61107064821559	271.23452202577164	197.09796818396597	78.61107064821559	36.83375766588794	58.56432564227371	-39.895824198210896	45.501245447924255	24.093545433357612	78.00345957756737	28.62829472216742	1.3597826612210249	0.7470747232988241	0.686646170001039	70.86223977824035	-34.263897593044646
29	2304.0	2016.0		(49.594319009468315, 17.22505462490896, 78.07720320466133)	#31114e	49.594319009468315	17.22505462490896	78.07720320466133	271.91597845601433	198.74300373134326	78.07720320466133	36.470730915150305	59.61469606165773	-40.221701037558276	45.256423889293515	23.600301682447196	77.4686817188638	27.574018964005813	1.3463808930471086	0.7604737538830022	0.6922548292561587	71.91451328402735	-34.007319004356674
30	2376.0	2088.0		(48.81427530954115, 17.750182083029863, 73.9373634377276)	#301149	48.81427530954115	17.750182083029863	73.9373634377276	273.1720785533735	193.78201465778793	73.9373634377276	36.65135448063982	56.61423707793073	-37.566792850893926	44.20902403495994	23.844864399126003	73.37549162418063	31.423265615676485	1.353048928244289	0.7221984550478479	0.6465612617033111	67.94435786007637	-33.56655515865824
31	2448.0	2160.0		(48.80699198834669, 18.110706482155862, 71.6190823015295)	#301247	48.80699198834669	18.110706482155862	71.6190823015295	274.4203519947731	190.51676446360835	71.6190823015295	36.84711372219988	55.00841422403935	-35.879064619598246	43.85356154406409	24.111822163146396	71.08399854333577	33.70295861436885	1.3602757234266245	0.7017138058850498	0.6175138075069951	65.67520775316056	-33.11427359355073
32	2520.0	2232.0		(50.11653313911143, 18.324836125273123, 74.67662053896576)	#32124a	50.11653313911143	18.324836125273123	74.67662053896576	273.84989207842733	192.42575416215584	74.67662053896576	37.16534272530211	56.4452346104132	-37.10923810227936	45.17312454479243	24.55003221412964	74.11310269482884	31.99856025676342	1.3720237043044163	0.7200425782359352	0.6386862967911671	67.55116625755807	-33.322436667837785
33	2592.0	2304.0		(53.51711580480699, 19.284049526584123, 80.47851420247633)	#351350	53.51711580480699	19.284049526584123	80.47851420247633	273.5648655082123	193.89757187977952	80.47851420247633	38.187044470626745	58.47900327081207	-38.59726181273444	48.297144938091776	25.99277242534596	79.8665695557174	30.002502431350052	1.4097416132626526	0.7459863100651389	0.6642966407855275	70.06812715485135	-33.425575316092804
34	2664.0	2376.0		(52.54187909686817, 19.570284049526585, 77.34595775673708)	#34134d	52.54187909686817	19.570284049526585	77.34595775673708	274.2409802586794	190.47920825643152	77.34595775673708	38.20555734665505	56.3375486196164	-36.83552768617272	47.28150036416606	26.019422636562272	76.76820101966499	32.592336638356166	1.4104250484978236	0.7186688839110131	0.6339754727215782	67.31103538340825	-33.17811141559946
35	2736.0	2448.0		(50.12600145666424, 19.514930808448653, 70.16751638747269)	#321346	50.12600145666424	19.514930808448653	70.16751638747269	276.26002933310326	184.0796138675524	70.16751638747269	37.82173644256453	52.49829571219636	-33.34553939437416	44.644872541879096	25.470608965768392	69.66099053168244	37.397559721258624	1.3962556277417162	0.6696935260966876	0.573909359486113	62.19321546750074	-32.42264127466247
36	2808.0	2520.0		(49.34450109249818, 19.806991988346685, 70.43845593590677)	#311346	49.34450109249818	19.806991988346685	70.43845593590677	275.0029489189695	183.2950926462073	70.43845593590677	37.8933794263972	51.68261244243666	-33.38547108590446	44.40666423889293	25.572457436270938	69.93214129643117	37.96118691140999	1.398900453938855	0.6592882777416149	0.5745966229679933	61.5278969939886	-32.86128945271205
37	2880.0	2592.0		(54.456664238892934, 20.52367079388201, 77.69118718135469)	#36144d	54.456664238892934	20.52367079388201	77.69118718135469	275.6142742480029	187.63668322864908	77.69118718135469	38.97042792239167	55.68008026088961	-35.71523489692061	48.5843408594319	27.136483343044425	77.11951201747996	34.03218650527638	1.438661585111844	0.7102819011055798	0.6146941376826536	66.15020288405263	-32.677593512982774
38	2952.0	2664.0		(52.85069191551347, 20.8557902403496, 72.79388201019665)	#341448	52.85069191551347	20.8557902403496	72.79388201019665	276.9611981321255	181.94129830108258	72.79388201019665	38.925519624346336	52.49520281290687	-33.00064694130458	46.92091041514931	27.070029905316822	72.27450109249818	37.95849544198752	1.43700371665376	0.6696540715848232	0.5679734229132546	62.00636271313502	-32.155160237486484
39	3024.0	2736.0		(48.61544064093226, 20.122359796067006, 68.18863801893663)	#301444	48.61544064093226	20.122359796067006	68.18863801893663	275.5672399424199	179.74990119949157	68.18863801893663	37.965826579506285	49.84992111417475	-31.907081150025228	43.69722505462491	25.675724850691914	67.70797523670794	40.238638627336016	1.4015749674529565	0.6359095851341632	0.5491520856601243	59.18679297447819	-32.62179648550125
40	3096.0	2808.0		(53.891478514202475, 20.81864530225783, 72.43772760378732)	#351448	53.891478514202475	20.81864530225783	72.43772760378732	278.44256628053	181.71285077973394	72.43772760378732	39.02693558247786	52.93331759435588	-32.61757155027669	47.348150036416605	27.220255440640933	71.92153678077203	37.94915056379154	1.440747664330488	0.6752428745896321	0.5613803206185352	62.175896337587005	-31.64142362380029
41	3168.0	2880.0		(58.03423160961398, 21.56081573197378, 81.61034231609614)	#3a1551	58.03423160961398	21.56081573197378	81.61034231609614	276.4433339802057	187.63098946015654	81.61034231609614	39.97647584318343	56.97325239801187	-36.13901688906953	51.44269482884195	28.653842607428984	81.0098470502549	33.27533868154383	1.4758016057271455	0.7267782272550437	0.62198784041151	67.46836318242809	-32.38758937325856
42	3240.0	2952.0		(53.68099053168245, 21.19737800436999, 70.45083758193736)	#351546	53.68099053168245	21.19737800436999	70.45083758193736	279.57116451016634	178.2751294854697	70.45083758193736	39.19442347191176	51.426784895719365	-31.158040023805565	46.96504005826657	27.469567188638017	69.9583029861617	39.99580503361033	1.4469307730451233	0.6560248184328975	0.5362603549883449	60.129341114265166	-31.210491418961034
43	3312.0	3024.0		(50.80844865258558, 21.537509104151493, 66.79825200291333)	#321542	50.80844865258558	21.537509104151493	66.79825200291333	278.803083211303	172.78130928756786	66.79825200291333	39.01241270804029	47.975535016169914	-29.258900780700415	44.932418062636565	27.19870897305171	66.34564457392571	43.58067078654127	1.440211526990648	0.6119990139773199	0.5035743104264355	56.193729498784975	-31.37781554743084
44	3384.0	3096.0		(58.475600873998545, 22.37727603787327, 79.47705753823743)	#3a164f	58.475600873998545	22.37727603787327	79.47705753823743	277.9318349957907	183.20311211304775	79.47705753823743	40.440635886928476	55.05509305742756	-34.180367398277525	51.485411507647484	29.37256726147123	78.9060597232338	35.98817237676108	1.4929368864997783	0.7023092635489939	0.5882775662598827	64.8024751613952	-31.833637119809673
45	3456.0	3168.0		(60.28696285506191, 22.641660597232338, 82.46030589949017)	#3c1652	60.28696285506191	22.641660597232338	82.46030589949017	277.75943310077804	184.98299740323978	82.46030589949017	40.8015298821886	56.49443387334166	-35.18007465683194	53.0515877640204	29.939621937363437	81.86211944646759	34.53953375457144	1.5062599202707254	0.7206701877121084	0.6054835063301574	66.55267621613456	-31.91124587442718
46	3528.0	3240.0		(60.41005098324836, 22.92352512745812, 83.00873998543335)	#3c1653	60.41005098324836	22.92352512745812	83.00873998543335	277.4333612131351	184.5797176474717	83.00873998543335	40.963342237275405	56.28347614330925	-35.19625252914669	53.30896576839038	30.196221442097595	82.4078878368536	34.72730101355624	1.5122335066969115	0.7179791093796373	0.6057619433417227	66.38227081736453	-32.01934825858879
47	3600.0	3312.0		(57.735615440640935, 23.048069919883467, 77.85506190823016)	#39174d	57.735615440640935	23.048069919883467	77.85506190823016	277.974219269103	179.51026708452218	77.85506190823016	40.693627951116135	53.03644362077925	-32.84985804982703	51.00636562272396	29.76932317552804	77.3069919883467	38.28429498267622	1.5022765315457545	0.6765583998144207	0.565378198553498	62.38571571949689	-31.77335961203779
48	3672.0	3384.0		(55.49308084486526, 22.474872541879098, 71.22942461762564)	#371647	55.49308084486526	22.474872541879098	71.22942461762564	280.6340005975501	174.54037914885785	71.22942461762564	40.095079889853	50.4713505417729	-30.075057931989335	48.40470502549162	28.836365753823745	70.74187909686817	41.64439349912333	1.4801800817891002	0.6438368379895691	0.5176211735584579	58.75258577393028	-30.790027302558915
49	3744.0	3456.0		(60.316824471959215, 23.27676620538966, 78.61689730517116)	#3c174e	60.316824471959215	23.27676620538966	78.61689730517116	280.15898502276855	179.50000463216014	78.61689730517116	41.103717781453476	54.13329815765905	-32.56742107309909	52.49442097596504	30.42001091041515	78.06349599417335	37.90699433371259	1.51741571571192	0.6905504041729075	0.560517181837227	63.17476461989036	-31.03175993047032
50	3816.0	3528.0		(55.78659868900218, 23.259286234522943, 72.89075018208302)	#371748	55.78659868900218	23.259286234522943	72.89075018208302	279.3226109415356	173.63003227450312	72.89075018208302	40.54973495936398	49.95210851944887	-30.27087292655115	49.12396212672979	29.5432271813547	72.39443554260743	42.0073321825224	1.4969644697943951	0.6372131368558394	0.520991341207499	58.40838033428255	-31.215775107546524
51	3888.0	3600.0		(63.6489439184268, 24.367807720320467, 84.36926438455936)	#3f1854	63.6489439184268	24.367807720320467	84.36926438455936	279.28018256415237	181.35006345013338	84.36926438455936	42.049818017394585	55.892638032550735	-34.053639432575245	55.615855790240346	31.957205877640206	83.76924981791696	36.17183797410389	1.5523426625708139	0.7129933903391231	0.5860964539748181	65.4495022505258	-31.35264707911181
52	3960.0	3672.0		(59.37363437727604, 23.62709395484341, 77.36999271667881)	#3b174d	59.37363437727604	23.62709395484341	77.36999271667881	279.9083874290206	177.1286089485922	77.36999271667881	41.16899096891369	52.69790080516251	-31.762561999756777	51.891478514202475	30.52444622723962	76.83256372906045	39.39831126921808	1.5198253897222702	0.6722397847270284	0.546664769681123	61.529904063464464	-31.07859597981581
53	4032.0	3744.0		(62.80844865258558, 24.982520029133283, 83.63000728332119)	#3e1853	62.80844865258558	24.982520029133283	83.63000728332119	278.6982601244365	178.82467950951022	83.63000728332119	42.25663895173248	54.32243318699198	-33.30856430739715	55.246722505462486	32.29999740713765	83.0435324107793	37.73786188991413	1.5599778195113898	0.692963101632588	0.5732729820614462	63.721167625642416	-31.515129669246793
54	4104.0	3816.0		(63.85651857246905, 25.080116533139112, 83.24981791697014)	#3f1953	63.85651857246905	25.080116533139112	83.24981791697014	279.9964941715602	178.17785340588966	83.24981791697014	42.41296667994226	54.50820171965975	-32.837181636599276	55.714493809176986	32.56072032774945	82.66812090313184	37.99476532303461	1.565748931332669	0.695332854440605	0.5651600250787768	63.63508900399316	-31.065870994782202
55	4176.0	3888.0		(56.49672250546249, 24.151493080844865, 72.35761107064822)	#381848	56.49672250546249	24.151493080844865	72.35761107064822	280.2586610663725	169.88620693126114	72.35761107064822	41.08371788580284	48.679020813789165	-29.04421650907998	49.64187909686817	30.388059366351055	71.87554989075018	43.8531017832605	1.5166773845435757	0.6209730173801986	0.499879384056817	56.6852148272866	-30.82230968314796
56	4248.0	3960.0		(58.36489439184268, 24.25564457392571, 74.39621267297888)	#3a184a	58.36489439184268	24.25564457392571	74.39621267297888	280.8163502462124	171.86150216356978	74.39621267297888	41.3559840914596	50.16382114725379	-29.757438369268996	50.99729060451566	30.824952753095413	73.89480699198835	42.471389398351256	1.526728568271468	0.6399138450276084	0.5121546301133144	58.325929828803496	-30.676637404085024
57	4320.0	4032.0		(60.931536780772035, 24.716678805535324, 77.59431900946832)	#3c184d	60.931536780772035	24.716678805535324	77.59431900946832	281.0928224129144	173.7730084383829	77.59431900946832	41.88617959705737	51.792520644453056	-30.65762967522838	53.037487254187916	31.68771153678077	77.065542607429	40.984289027304165	1.5463016637484153	0.6606903196623436	0.5276478032693402	60.186007111367175	-30.62263069383574
58	4392.0	4104.0		(65.89876183539694, 25.621267297887837, 86.04661325564457)	#411956	65.89876183539694	25.621267297887837	86.04661325564457	279.9939732896196	179.07111780738433	86.04661325564457	42.90559656958686	55.51881779186163	-33.465327922772346	57.442308812818645	33.391496933721776	85.442359796067	37.15300232867491	1.583935226318215	0.7082247594394492	0.575971037265372	64.82489723851954	-31.08050129074945
59	4464.0	4176.0		(60.91187181354698, 25.3401310997815, 75.41296431172614)	#3c194b	60.91187181354698	25.3401310997815	75.41296431172614	282.624	169.31535029263486	75.41296431172614	42.1768937092287	50.06027794972834	-28.92981824399994	52.784850691915516	32.16753627093955	74.91223597960669	43.37484703437186	1.5570338842481157	0.6385929981674685	0.49791047798329624	57.81838645305599	-30.02360326163157
60	4536.0	4248.0		(66.22796795338674, 26.84559359067735, 86.15877640203934)	#421a56	66.22796795338674	26.84559359067735	86.15877640203934	279.8384026916512	175.54638364779873	86.15877640203934	43.51902543188359	53.88284784361763	-32.47260408354453	58.00559359067735	34.44559151493081	85.56564457392571	39.083802023931064	1.6065810269017413	0.6873555394321184	0.5588852886745439	62.911297138948605	-31.075351083991976
61	4608.0	4320.0		(62.17188638018936, 25.304442825928625, 77.61034231609614)	#3e194d	62.17188638018936	25.304442825928625	77.61034231609614	282.29057591623035	171.85859476909505	77.61034231609614	42.30762966229716	51.4705032385499	-29.943258493206805	53.83067006554989	32.38488602330663	77.08728332119446	41.82486411096065	1.5618602308781075	0.6565825106544849	0.5153527762595654	59.54671638991169	-30.188948195951575
62	4680.0	4392.0		(59.22651128914785, 25.23525127458121, 75.07428987618354)	#3b194b	59.22651128914785	25.23525127458121	75.07428987618354	280.9212468397902	169.2850490410082	75.07428987618354	41.94260953520932	49.30049032476594	-29.140056053365747	51.85877640203933	31.7804735396941	74.57589949016752	43.655109789581694	1.5483848737257633	0.6289007815584732	0.5015288763869294	57.26850105473023	-30.586072891457917
63	4752.0	4464.0		(65.99781500364166, 27.169701383831026, 84.30444282592862)	#411b54	65.99781500364166	27.169701383831026	84.30444282592862	280.7753104046095	172.81840172786175	84.30444282592862	43.63564033623112	52.695148886670594	-31.30016225087031	57.62242534595776	34.64845495265841	83.73309541150763	40.65084871374116	1.6108860702918315	0.6722046799303225	0.5387064175737721	61.290120518067084	-30.7097040297902
64	4824.0	4536.0		(69.17188638018936, 28.03932993445011, 88.27603787327021)	#451c58	69.17188638018936	28.03932993445011	88.27603787327021	280.97092074239765	174.00373753124921	88.27603787327021	44.37817192368516	54.118323865657516	-32.09171792090615	60.24162418062636	35.95887465404224	87.67367079388201	39.55625478273895	1.63829792403718	0.6903593848974193	0.5523298651424299	62.91797308514638	-30.66758984501156
65	4896.0	4608.0		(67.96576839038602, 27.751638747268753, 87.45957756737072)	#431b57	67.96576839038602	27.751638747268753	87.45957756737072	280.4108369216507	174.08641594910145	87.45957756737072	44.121950739499155	53.74860937403581	-32.11215214324454	59.39815003641661	35.5030286598689	86.86249817916969	39.6601198604004	1.6288390703721816	0.6856431289088337	0.5526815581024724	62.61072851288009	-30.856241800039516
66	4968.0	4680.0		(68.16096139839767, 28.326292789512017, 88.30371449380918)	#441c58	68.16096139839767	28.326292789512017	88.30371449380918	279.8496642339312	173.20044374427792	88.30371449380918	44.408670851879485	53.28801971260433	-32.05480526616804	59.84076474872542	36.0133940859432	87.70394027676622	40.10825578571813	1.6394238453759868	0.6797676255184243	0.5516945622376804	62.186200925469485	-31.02853614446154
67	5040.0	4752.0		(67.13109978150037, 28.27239621267298, 84.6991988346686)	#431c54	67.13109978150037	28.27239621267298	84.6991988346686	281.3194103828381	169.8815911670622	84.6991988346686	44.260497826135776	51.740992792743576	-30.43702726731854	58.59852148579753	35.749037895120175	84.13493080844864	42.07757024510371	1.633953778675365	0.6600330055869937	0.5238510199836576	60.02951743975821	-30.466490307516352
68	5112.0	4824.0		(62.316824471959215, 26.986890021849963, 78.07356154406409)	#3e1a4e	62.316824471959215	26.986890021849963	78.07356154406409	281.49411194434146	166.85675637856244	78.07356154406409	43.13449796509647	49.1857896717689	-28.78529235718934	54.515892206846324	33.782279839766936	77.56269482884194	44.38424822473066	1.5923855221464769	0.6274376048265601	0.4954230460618133	56.989779449690374	-30.337705130371145
69	5184.0	4896.0		(66.16314639475601, 27.481427530954115, 83.11216314639475)	#421b53	66.16314639475601	27.481427530954115	83.11216314639475	281.719799426559	170.68305101084013	83.11216314639475	43.79004796582755	51.92060321991837	-30.40242193083611	57.56161689730517	34.91828603787327	82.55585579024034	41.79665526893481	1.6165862983106498	0.6623242026376148	0.523255428283654	60.166903676197116	-30.351363410613345
70	5256.0	4968.0		(71.50764748725419, 29.233794610342315, 91.78587035688274)	#471d5b	71.50764748725419	29.233794610342315	91.78587035688274	280.5491127567417	173.78251416419357	91.78587035688274	45.163276875956036	54.54395100100412	-32.52006973717201	62.45839766933722	37.37992691915514	91.16034959941734	39.36853328411072	1.6672814480919462	0.6957888894785837	0.5597022190156237	63.50273637025785	-30.804145705798042
71	5328.0	5040.0		(67.84777858703569, 28.400582665695556, 84.98980335032775)	#431c54	67.84777858703569	28.400582665695556	84.98980335032775	281.82478087957065	169.78802992518703	84.98980335032775	44.39172567655078	51.96895095023923	-30.364397209109217	59.04755280407866	35.983096343772765	84.42391114348142	42.035362207956545	1.638798284557231	0.6629409495540262	0.5226009856179402	60.18943828231769	-30.296872083989268
72	5400.0	5112.0		(63.24107793153678, 27.658412235979608, 79.19009468317553)	#3f1b4f	63.24107793153678	27.658412235979608	79.19009468317553	281.430045369101	165.93715510264144	79.19009468317553	43.55222137154411	49.020696502497294	-28.686967058306934	55.400254916241806	34.50325836853605	78.67477785870356	44.71003796415388	1.6078065131413684	0.6253315969045107	0.49373077146293837	56.797629920572724	-30.33621909831187
73	5472.0	5184.0		(71.03714493809177, 30.050983248361252, 88.97232337946103)	#471e58	71.03714493809177	30.050983248361252	88.97232337946103	281.73648623592385	168.87208474201657	88.97232337946103	45.46218263600612	52.33606790384415	-30.58909442255011	61.91847050254916	37.93063812818645	88.38310997815003	42.11274136810639	1.6783160776169055	0.6676240700975458	0.5264682445133214	60.61977153724247	-30.305194675152
74	5544.0	5256.0		(68.1740713765477, 29.207574654042244, 84.21922796795339)	#441d54	68.1740713765477	29.207574654042244	84.21922796795339	282.49990070302255	166.56495118175604	84.21922796795339	44.783671042854984	50.7300607280381	-29.286627956646093	59.30348871085214	36.688249453750906	83.66911143481427	43.68805048783467	1.6532676340621273	0.6471370696356951	0.5040515222537549	58.576835340784996	-29.997978632648735
75	5616.0	5328.0		(68.56008739985434, 29.370721048798252, 84.9766933721777)	#441d54	68.56008739985434	29.370721048798252	84.9766933721777	282.28614090926953	166.86367025790028	84.9766933721777	44.898821466977154	50.91989086415693	-29.488353740059424	59.69470502549163	36.89715469774217	84.4206336489439	43.48198858313619	1.6575186136003508	0.6495586342120725	0.5075234203622652	58.842147240872585	-30.075675620116858
76	5688.0	5400.0		(69.50546249089585, 29.49672250546249, 86.79388201019665)	#451d56	69.50546249089585	29.49672250546249	86.79388201019665	281.8960454562789	168.3387738319012	86.79388201019665	45.0573973601594	51.74422421022101	-30.164208168314932	60.560436999271666	37.18613802621996	86.2209104151493	42.585490867290964	1.663372720368191	0.6600742271035286	0.5191555363535096	59.89444209222638	-30.23997506567812
77	5760.0	5472.0		(72.78295702840495, 31.410779315367808, 93.0313182811362)	#481f5d	72.78295702840495	31.410779315367808	93.0313182811362	280.28414396312274	168.90266338897067	93.0313182811362	46.23917782835658	52.51508909561259	-31.295226593182313	64.00725418790968	39.38743993445011	92.41511289147851	41.89254867261956	1.7070002156837834	0.6699077505777405	0.5386214700757317	61.13285360784947	-30.79190974066446
78	5832.0	5544.0		(73.68171886380189, 30.838310269482886, 93.49963583394027)	#491e5d	73.68171886380189	30.838310269482886	93.49963583394027	281.02378129576675	170.8951898734177	93.49963583394027	46.080205575153556	53.794925370902305	-31.797863884197632	64.36384559359067	39.086398179169706	92.8730225782957	40.7139864614272	1.7011314765917382	0.6862339580554835	0.5472723496530194	62.489984343564274	-30.58708377587878
79	5904.0	5616.0		(65.27967953386744, 28.933721777130373, 84.89002184996359)	#411c54	65.27967953386744	28.933721777130373	84.89002184996359	278.97251002238767	168.08638056179967	84.89002184996359	44.3791831312164	50.04839704859215	-30.336380512931015	57.93450109249818	35.96068139111434	84.33045884923526	43.2813272166369	1.6383352545338496	0.638441439674623	0.5221187908641417	58.52467880953187	-31.22176735335288
80	5976.0	5688.0		(68.5863073561544, 29.8244719592134, 83.97815003641661)	#441d53	68.5863073561544	29.8244719592134	83.97815003641661	282.94648501069224	164.43786751313942	83.97815003641661	45.0976910786592	49.98182216720165	-28.62090026179567	59.64850691915514	37.25980756737072	83.43661325564457	44.7283215817264	1.6648602335420883	0.6375921784469387	0.49259369725278246	57.59634084687521	-29.79658227832557
81	6048.0	5760.0		(73.4136926438456, 31.630735615440642, 94.84850691915514)	#491f5e	73.4136926438456	31.630735615440642	94.84850691915514	279.6562132768036	169.96083761431962	94.84850691915514	46.40184278870159	53.04657630827153	-31.909469848418492	64.74793882010196	39.69707042971595	94.216329206118	41.248806382266004	1.713005277526013	0.6766876572526572	0.5491931974966633	61.90439018386663	-31.02845852221167
82	6120.0	5832.0		(64.72323379461034, 28.6190823015295, 80.38747268754553)	#401c50	64.72323379461034	28.6190823015295	80.38747268754553	281.8450153352655	164.2163773420795	80.38747268754553	44.1533775641073	48.7362243200416	-28.312254438389406	56.66379461034232	35.55873198106337	79.86978878368537	45.36651250597222	1.6299992466318785	0.6217027328364355	0.4872816006414727	56.36313788601124	-30.153518526201527
83	6192.0	5904.0		(74.91915513474144, 32.410779315367805, 95.31755280407866)	#4a205f	74.91915513474144	32.410779315367805	95.31755280407866	280.54416412916373	168.2924788532219	95.31755280407866	46.872548766037355	52.787259279135526	-31.330547892677085	65.82123816460306	40.60218558630736	94.68848506919154	41.996933569021934	1.7303822128992676	0.6733796844268143	0.5392293841997023	61.38483504464285	-30.690182075470517
84	6264.0	5976.0		(72.72906045156591, 31.2571012381646, 92.42243262927894)	#481f5c	72.72906045156591	31.2571012381646	92.42243262927894	280.6818290069064	168.75945656285464	92.42243262927894	46.16489530554408	52.5077944075939	-31.1205125080265	63.81142753095412	39.246581332847775	91.8107793153678	41.975245690014376	1.7042579462832943	0.6698146960266406	0.5356144697234779	61.03732278133096	-30.654530085903843
85	6336.0	6048.0		(70.76839038601602, 31.158048069919882, 87.70284049526585)	#461f57	70.76839038601602	31.158048069919882	87.70284049526585	282.0307589262713	164.40655726813713	87.70284049526585	45.91168893893926	50.32611397647374	-29.16947063794353	61.876074289876186	38.768961493080845	87.13739257101238	44.48726434269289	1.6949103898883386	0.6419841304642319	0.5020351301678305	58.16851180209852	-30.09696861518047
86	6408.0	6120.0		(70.877640203933, 31.357611070648215, 92.68536052439913)	#461f5c	70.877640203933	31.357611070648215	92.68536052439913	278.6644181323706	168.7275749074707	92.68536052439913	46.03622478013887	51.67798187501743	-31.47344099767917	62.98797523670794	39.003384603059	92.07208302986162	42.210822976518806	1.6995078485321153	0.65922920799505	0.5416887143486866	60.50777882974239	-31.34266834593915
87	6480.0	6192.0		(72.55571740713765, 32.18572469045885, 93.319737800437)	#48205d	72.55571740713765	32.18572469045885	93.319737800437	279.62114442975087	167.0511909965035	93.319737800437	46.54966778156575	51.48814706024057	-30.906367057487284	64.19382374362709	39.97985686088856	92.70839766933722	42.9205784800544	1.7184624959834705	0.6568075837354592	0.5319288169918696	60.0519176412302	-30.974784061301357
88	6552.0	6264.0		(71.52585579024036, 31.81209031318281, 92.92571012381646)	#471f5c	71.52585579024036	31.81209031318281	92.92571012381646	278.9900964139723	167.7035669778269	92.92571012381646	46.29308538134308	51.423934987593455	-31.152001529701344	63.49455935906774	39.48987316824472	92.31457392571012	42.689738199386014	1.7089903073959787	0.6559884636332607	0.5361564265965253	60.12377473940532	-31.206977113977587
89	6624.0	6336.0		(71.71522214129644, 31.873998543335762, 90.07428987618354)	#471f5a	71.71522214129644	31.873998543335762	90.07428987618354	281.07322078864706	164.76482146322533	90.07428987618354	46.3212015815768	50.53113800327957	-29.676907334227764	63.036256372906045	39.54336898033503	89.49228696285506	44.205537411968784	1.7100282661598938	0.644599515622616	0.5107686122057119	58.60132026525364	-30.42569087543044
90	6696.0	6408.0		(73.95848506919155, 32.3088128186453, 96.87691187181355)	#492060	73.95848506919155	32.3088128186453	96.87691187181355	278.7030185444209	169.95654527411062	96.87691187181355	46.75035590418419	53.00133552332542	-32.29601574926861	65.63077203204661	40.36591420975965	96.23123088128186	41.19760793842468	1.7258712494406905	0.6761105440267339	0.5558460306610985	62.06588596429703	-31.355766312956884
91	6768.0	6480.0		(74.62345229424618, 32.854333576110704, 96.47560087399854)	#4a2060	74.62345229424618	32.854333576110704	96.47560087399854	279.3916567451232	168.16089264009784	96.47560087399854	47.03745608021362	52.44369340005789	-31.610074631050857	66.04545520757465	40.922508587035686	95.83938820101967	42.10840316318558	1.736470055159605	0.6689969927244519	0.5440403128664133	61.233469570324694	-31.079181671160796
92	6840.0	6552.0		(67.58703568827386, 30.970138383102693, 86.15586307356155)	#431e56	67.58703568827386	30.970138383102693	86.15586307356155	279.8112709515639	163.33606668244684	86.15586307356155	45.51949983321236	48.68994634840684	-29.04369560627329	59.94956300072833	38.03685495265841	85.60400582665696	45.456748392751976	1.680432042315859	0.6211123887579423	0.49987041880984323	56.69433066789478	-30.816200224037424
93	6912.0	6624.0		(73.16241806263656, 32.85287691187181, 91.44573925710124)	#49205b	73.16241806263656	32.85287691187181	91.44573925710124	281.2775954653938	163.38847517024413	91.44573925710124	46.87622002298089	50.296038103094965	-29.414927559071646	64.32312454479242	40.609298536052435	90.85981063364895	44.764995948144204	1.7305177437778163	0.6416004681487181	0.5062596839445745	58.266022793506444	-30.32062767707046
94	6984.0	6696.0		(75.21048798252004, 33.478514202476326, 98.28769118718135)	#4b2162	75.21048798252004	33.478514202476326	98.28769118718135	278.6352449344257	168.1425205077474	98.28769118718135	47.359415513246404	52.43019411414729	-31.927947302683535	66.88901675163875	41.55274315367808	97.6395994173343	42.0716828571881	1.7483557513903747	0.6688247893365398	0.5495112125635893	61.38663595449829	-31.339787815541712
95	7056.0	6768.0		(70.44719592134012, 32.212672978878366, 89.09832483612527)	#462059	70.44719592134012	32.212672978878366	89.09832483612527	280.32776810406637	162.8071150639244	89.09832483612527	46.34239816684471	49.23437293908578	-29.146817985108875	62.32471959213402	39.58373098324835	88.5294683175528	45.37952007066206	1.710810775220898	0.6280573563662502	0.5016452558483528	57.21503716123978	-30.625592354828772
96	7128.0	6840.0		(71.83321194464676, 32.53386744355426, 91.72323379461034)	#47205b	71.83321194464676	32.53386744355426	91.72323379461034	279.8375724463805	164.55251079913606	91.72323379461034	46.62155273642298	50.23279567671979	-29.991163885047143	63.628419519300806	40.11785540422433	91.13134013109978	44.32515084055267	1.721116254964679	0.6407937173210286	0.5161772749255447	58.504732053730784	-30.83903870918669
97	7200.0	6912.0		(73.59577567370721, 33.5877640203933, 92.76547705753823)	#49215c	73.59577567370721	33.5877640203933	92.76547705753823	280.5639315208428	162.67168889900836	92.76547705753823	47.22918352091982	49.942804891297435	-29.467524622372743	65.0272323379461	41.29704093226511	92.17369992716678	45.11049546128941	1.743548009353619	0.6370944552975583	0.5071649308668983	57.98809160319338	-30.541685378534847
98	7272.0	6984.0		(76.31682447195921, 34.102694828841955, 99.51711580480699)	#4c2263	76.31682447195921	34.102694828841955	99.51711580480699	278.7200213775135	167.61616546030726	99.51711580480699	47.72123340257182	52.4551198779678	-31.89126589609692	67.87050254916241	42.26868464675893	98.86297159504734	42.2546392815683	1.7617128923285073	0.6691427543759216	0.5488798896657888	61.38886252299783	-31.298447372735357
99	7344.0	7056.0		(72.21048798252004, 32.80844865258558, 94.90823015294974)	#48205e	72.21048798252004	32.80844865258558	94.90823015294974	278.06973716617995	166.85006407845964	94.90823015294974	46.78952344297609	51.02281004110731	-31.276039752770004	64.5354042243263	40.441548230152954	94.2872323379461	43.09122596232982	1.727317187718697	0.6508715207654326	0.5382912457791216	59.845783536584854	-31.507527636194812
100	7416.0	7128.0		(72.45957756737072, 33.16168973051712, 91.33284777858704)	#48215b	72.45957756737072	33.16168973051712	91.33284777858704	280.53337339894074	162.41303827751196	91.33284777858704	46.94082069726251	49.565310636959126	-29.248576960591045	64.05188638018937	40.734596351056084	90.75113619810634	45.36112870070845	1.7329025907865885	0.6322789569115729	0.5033966273811459	57.55170955547603	-30.54492950288046
101	7488.0	7200.0		(75.63583394027677, 34.02257829570284, 99.45520757465404)	#4b2263	75.63583394027677	34.02257829570284	99.45520757465404	278.1582608889235	167.7671875915402	99.45520757465404	47.627498360136016	52.2621805792749	-32.02319559291165	67.49959941733431	42.08242499635834	98.80088128186453	42.24620782175943	1.7582524991041943	0.6666815278253947	0.5511505288328646	61.29290803088571	-31.497521331376905
102	7560.0	7272.0		(74.05608157319737, 33.63729060451566, 94.10852148579752)	#4a215e	74.05608157319737	33.63729060451566	94.10852148579752	280.10382164837944	163.8551284333377	94.10852148579752	47.298502438898126	50.48408178911606	-30.010956886482788	65.53674435542607	41.43301322651129	93.5038091769847	44.45697568317205	1.7461070385902369	0.6439992439078791	0.5165179318464567	58.730741927311705	-30.72994896200671
103	7632.0	7344.0		(72.2461762563729, 33.45957756737072, 92.30662782228697)	#48215c	72.2461762563729	33.45957756737072	92.30662782228697	279.5465178162556	162.56685103797628	92.30662782228697	47.05115120098123	49.39425572102007	-29.54596166655339	64.23442097596504	40.949186081573195	91.7181573197378	45.33037553958214	1.7369756345232974	0.6300968980798082	0.508514909142952	57.55654914112699	-30.886426660529114
