# Supplementary material for: Parallel and High Throughput Reaction Monitoring with Computer Vision
Source: Angew Chem Int Ed Engl. 2024 Oct 31;64(1):e202413395. doi: 10.1002/anie.202413395 (PMC11701362; doi:10.1002/anie.202413395)
Supplement: Supplementary file 2 — Supporting Information [file ANIE-64-e202413395-s002.zip › Supporting Info - Machine readable data part 1/Figure 9 - crystal violet mixing analysis/Kineticolor outputs/CV Mixing.xlsx]

## Sheet: Well 0
frame number	Time (s)	normalised time	Well Coordinates	average color	hexcode	red	green	blue	hue	saturation	value	lightness	a_component	b_component	x	y	z	delta_e	light_ratio	a_ratio	b_ratio	chroma_ab	hue_ab
1	288	0	(69, 52)	(40.19956300072833, 8.638747268754551, 92.3619810633649)	#28085c	40.1996	8.63875	92.362	262.618	231.149	92.362	29.2277	81.2369	-60.1787	40.8482	15.114	91.5247	0	1	1	1	101.099	-36.5303
2	360	72		(40.82228696285506, 8.913328477785871, 92.54916241806264)	#28085c	40.8223	8.91333	92.5492	262.891	230.441	92.5492	29.5597	80.7665	-59.7009	41.2759	15.4493	91.7128	0.748165	1.01136	0.99421	0.99206	100.436	-36.471
3	432	144		(41.31318281136198, 9.009468317552804, 93.36343772760378)	#29095d	41.3132	9.00947	93.3634	262.977	230.393	93.3634	29.7298	80.9998	-59.8121	41.7091	15.6229	92.5199	0.665333	1.01718	0.997081	0.993908	100.69	-36.443
4	504	216		(41.21412964311726, 9.066278222869629, 92.38018936635106)	#29095c	41.2141	9.06628	92.3802	263.152	229.974	92.3802	29.7475	80.4166	-59.2939	41.4815	15.6411	91.5471	1.31376	1.01778	0.989903	0.985296	99.9129	-36.4026
5	576	288		(41.187909686817186, 9.279679533867444, 92.60742898761835)	#29095c	41.1879	9.27968	92.6074	262.975	229.448	92.6074	29.9137	79.9202	-59.1214	41.5803	15.8123	91.7742	1.82274	1.02347	0.983792	0.98243	99.4111	-36.4924
6	648	360		(41.429715950473415, 9.124544792425345, 92.9796067006555)	#29095c	41.4297	9.12454	92.9796	263.115	229.976	92.9796	29.8369	80.5737	-59.4379	41.7251	15.733	92.1411	1.16605	1.02084	0.991836	0.98769	100.125	-36.4156
7	720	432		(41.664967225054625, 9.40422432629279, 91.08667152221413)	#29095b	41.665	9.40422	91.0867	263.697	228.673	91.0867	30.0771	79.145	-58.0799	41.5485	15.9817	90.2698	3.08265	1.02906	0.974249	0.965123	98.1693	-36.2728
8	792	504		(41.99708667152221, 9.765477057538238, 91.77494537509104)	#29095b	41.9971	9.76548	91.7749	263.581	227.866	91.7749	30.4201	78.5824	-57.8355	41.9609	16.3413	90.9549	3.73616	1.0408	0.967324	0.961062	97.5712	-36.3525
9	864	576		(41.31828113619811, 9.799708667152222, 91.93008011653313)	#29095b	41.3183	9.79971	91.9301	263.026	227.817	91.9301	30.3341	78.3075	-58.0615	41.6699	16.2506	91.1088	3.77993	1.03785	0.96394	0.964818	97.4844	-36.5553
10	936	648		(42.12600145666424, 10.108521485797525, 91.39766933721778)	#2a0a5b	42.126	10.1085	91.3977	263.632	226.797	91.3977	30.7001	77.5836	-57.1655	42.0549	16.6388	90.5848	4.95927	1.05038	0.955029	0.949929	96.3696	-36.3837
11	1008	720		(42.08667152221413, 10.49089584850692, 88.95338674435543)	#2a0a58	42.0867	10.4909	88.9534	264.161	224.926	88.9534	30.9585	75.6061	-55.4849	41.6653	16.9165	88.1688	7.53219	1.05922	0.930686	0.922002	93.7809	-36.2738
12	1080	792		(42.33430444282593, 10.276766205389658, 88.81427530954115)	#2a0a58	42.3343	10.2768	88.8143	264.491	225.494	88.8143	30.8364	76.1927	-55.6233	41.6925	16.7848	88.0289	6.98457	1.05504	0.937908	0.924301	94.336	-36.1307
13	1152	864		(43.23306627822287, 10.54843408594319, 88.2869628550619)	#2b0a58	43.2331	10.5484	88.287	265.227	224.533	88.287	31.1819	75.6324	-54.7589	42.1116	17.159	87.5096	8.03761	1.06686	0.931011	0.909938	93.3745	-35.9051
14	1224	936		(43.62126729788784, 10.776402039329934, 88.43117261471231)	#2b0a58	43.6213	10.7764	88.4312	265.378	223.925	88.4312	31.4148	75.2666	-54.4324	42.4013	17.4144	87.6546	8.57017	1.07483	0.926508	0.904512	92.8868	-35.8743
15	1296	1008		(44.65695557174072, 11.210487982520029, 88.32483612527312)	#2c0b58	44.657	11.2105	88.3248	266.024	222.635	88.3248	31.8953	74.5536	-53.5517	43.0221	17.9492	87.5537	9.78263	1.09127	0.917731	0.889877	91.7934	-35.6896
16	1368	1080		(43.653313911143485, 11.254187909686816, 86.12017479970866)	#2b0b56	43.6533	11.2542	86.1202	265.966	221.677	86.1202	31.7476	73.1747	-52.6659	42.103	17.7837	85.3715	11.3045	1.08622	0.900757	0.875157	90.1567	-35.7436
17	1440	1152		(44.87035688273853, 11.671522214129643, 87.50036416605973)	#2c0b57	44.8704	11.6715	87.5004	266.269	220.986	87.5004	32.2516	73.1977	-52.5155	43.1047	18.3528	86.7421	11.5108	1.10346	0.90104	0.872658	90.0876	-35.6575
18	1512	1224		(44.31245447924253, 12.03495994173343, 84.74362709395484)	#2c0c54	44.3125	12.035	84.7436	266.636	218.786	84.7436	32.3977	71.011	-50.827	42.3927	18.52	84.0165	14.2152	1.10846	0.874123	0.844601	87.3267	-35.5937
19	1584	1296		(45.065549890750184, 12.063364894391842, 85.84777858703569)	#2d0c55	45.0655	12.0634	85.8478	266.837	219.167	85.8478	32.5437	71.6919	-51.1553	42.9913	18.6881	85.1099	13.5471	1.11345	0.882504	0.850056	88.0715	-35.5095
20	1656	1368		(44.931536780772035, 12.391842680262199, 84.75746540422432)	#2c0c54	44.9315	12.3918	84.7575	266.979	217.718	84.7575	32.7434	70.4345	-50.2403	42.8094	18.9196	84.0338	15.0939	1.12028	0.867026	0.834851	86.5165	-35.4999
21	1728	1440		(45.54624908958485, 12.930080116533139, 82.25418790968682)	#2d0c52	45.5462	12.9301	82.2542	268.229	214.915	82.2542	33.1854	68.4578	-48.1478	42.7768	19.4391	81.5609	17.992	1.13541	0.842694	0.80008	83.694	-35.1195
22	1800	1512		(46.75455207574654, 13.65768390386016, 83.8259286234523)	#2e0d53	46.7546	13.6577	83.8259	268.301	213.453	83.8259	33.8689	67.9643	-47.8135	43.9088	20.2607	83.1242	18.7243	1.15879	0.836619	0.794525	83.098	-35.1267
23	1872	1584		(45.71740713765477, 13.368536052439913, 82.27021121631464)	#2d0d52	45.7174	13.3685	82.2702	268.17	213.564	82.2702	33.5094	67.5479	-47.6003	42.9998	19.8257	81.5812	19.0772	1.14649	0.831492	0.790981	82.6347	-35.1719
24	1944	1656		(47.105608157319736, 13.535324107793153, 83.07356154406409)	#2f0d53	47.1056	13.5353	83.0736	268.966	213.452	83.0736	33.8317	68.0894	-47.4761	43.8924	20.2154	82.3782	18.8523	1.15752	0.838158	0.788919	83.0069	-34.8866
25	2016	1728		(47.03423160961398, 14.463219227967953, 81.31536780772032)	#2f0e51	47.0342	14.4632	81.3154	269.233	209.644	81.3154	34.4184	65.3476	-45.5234	43.7934	20.9379	80.6468	22.2304	1.17759	0.804408	0.75647	79.641	-34.8624
26	2088	1800		(47.59286234522943, 14.689730517115805, 80.82520029133285)	#2f0e50	47.5929	14.6897	80.8252	269.851	208.655	80.8252	34.6403	64.9193	-44.8759	44.0394	21.2156	80.1638	23.0161	1.18519	0.799135	0.74571	78.9199	-34.6544
27	2160	1872		(48.595047341587765, 15.0721048798252, 82.30225782957028)	#300f52	48.595	15.0721	82.3023	269.918	208.302	82.3023	35.038	65.1321	-44.9913	44.9444	21.7193	81.63	22.8863	1.19879	0.801755	0.747628	79.1606	-34.6356
28	2232	1944		(48.68244719592134, 15.530225782957029, 81.20466132556446)	#300f51	48.6824	15.5302	81.2047	270.288	206.232	81.2047	35.3308	63.7966	-43.8962	44.9097	22.0953	80.5479	24.6279	1.20881	0.785316	0.729431	77.4396	-34.5305
29	2304	2016		(49.909686817188636, 15.665695557174072, 83.13255644573925)	#310f53	49.9097	15.6657	83.1326	270.454	206.947	83.1326	35.5987	64.8024	-44.4727	45.9386	22.443	82.4579	23.6085	1.21798	0.797697	0.73901	78.595	-34.4611
30	2376	2088		(50.74581209031318, 16.288419519300803, 82.90167516387473)	#321052	50.7458	16.2884	82.9017	271.037	204.898	82.9017	36.0931	63.8264	-43.5001	46.4952	23.0944	82.2355	25.0687	1.23489	0.785682	0.722848	77.2403	-34.2759
31	2448	2160		(52.07428987618354, 16.749453750910416, 83.38965768390386)	#341053	52.0743	16.7495	83.3897	271.805	203.781	83.3897	36.5514	63.6825	-42.9731	47.3867	23.7093	82.7233	25.6481	1.25057	0.783911	0.71409	76.8254	-34.0115
32	2520	2232		(53.00582665695557, 17.801165331391115, 82.67953386744355)	#351152	53.0058	17.8012	82.6795	272.558	200.098	82.6795	37.2885	61.8069	-41.3284	48.0271	24.721	82.0308	28.246	1.27579	0.760823	0.686761	74.3514	-33.7695
33	2592	2304		(53.09759650400583, 18.223597960670066, 82.42243262927894)	#351252	53.0976	18.2236	82.4224	272.593	198.62	82.4224	37.5435	60.9591	-40.753	48.1516	25.0777	81.7804	29.2865	1.28452	0.750387	0.6772	73.3268	-33.7639
34	2664	2376		(54.949745083758195, 18.9796067006555, 84.19155134741442)	#361254	54.9497	18.9796	84.1916	273.095	197.514	84.1916	38.2188	61.0388	-40.5361	49.6474	26.0384	83.5394	29.5742	1.30762	0.751368	0.673595	73.2729	-33.5883
35	2736	2448		(56.06409322651129, 19.141296431172616, 83.90386016023307)	#381353	56.0641	19.1413	83.9039	274.208	196.826	83.9039	38.4438	61.131	-39.9966	50.186	26.3639	83.2562	29.9416	1.31532	0.752504	0.66463	73.0529	-33.1958
36	2808	2520		(55.91988346686089, 19.57101238164603, 83.41660597232338)	#371353	55.9199	19.571	83.4166	274.159	195.172	83.4166	38.6621	60.1215	-39.3635	50.1511	26.6824	82.7782	31.1149	1.32279	0.740077	0.65411	71.8615	-33.2141
37	2880	2592		(56.54406409322651, 19.88419519300801, 84.4748725418791)	#381354	56.5441	19.8842	84.4749	274.054	194.977	84.4749	38.9177	60.2227	-39.4857	50.7657	27.0585	83.829	31.0434	1.33153	0.741322	0.65614	72.0131	-33.2513
38	2952	2664		(57.58120903131828, 20.404952658412235, 85.2680262199563)	#391455	57.5812	20.405	85.268	274.389	193.978	85.268	39.3307	60.0488	-39.194	51.5939	27.6735	84.6194	31.4859	1.34566	0.739181	0.651294	71.7079	-33.1326
39	3024	2736		(59.11944646758922, 21.15877640203933, 84.78441369264385)	#3b1554	59.1194	21.1588	84.7844	275.798	191.362	84.7844	39.9107	59.2568	-37.9436	52.4846	28.553	84.1482	33.0402	1.36551	0.729432	0.630516	70.3639	-32.6325
40	3096	2808		(61.270939548434086, 21.44064093226511, 87.44501092498179)	#3d1557	61.2709	21.4406	87.445	276.207	192.477	87.445	40.3241	60.6333	-38.6197	54.1584	29.191	86.785	31.8187	1.37965	0.746376	0.64175	71.888	-32.4947
41	3168	2880		(61.88055353241078, 22.380189366351058, 87.77567370721049)	#3d1657	61.8806	22.3802	87.7757	276.241	189.983	87.7757	40.8812	59.4525	-37.8346	54.8145	30.0657	87.1217	33.3109	1.39871	0.731842	0.628704	70.4703	-32.472
42	3240	2952		(63.60961398397669, 22.967225054624908, 89.58994901675163)	#3f1659	63.6096	22.9672	89.5899	276.602	189.628	89.5899	41.3826	59.8484	-37.9007	56.2065	30.8679	88.9237	33.1892	1.41587	0.736715	0.629802	70.8399	-32.3452
43	3312	3024		(63.365622723962126, 22.705753823743628, 89.07501820830299)	#3f1659	63.3656	22.7058	89.075	276.758	189.999	89.075	41.2204	59.9936	-37.9171	55.9029	30.6068	88.4113	33.0255	1.41032	0.738502	0.630074	70.9714	-32.2937
44	3384	3096		(64.51638747268754, 23.939548434085943, 89.81718863801893)	#401759	64.5164	23.9395	89.8172	276.957	187.033	89.8172	41.9671	58.7639	-37.0133	56.9977	31.8207	89.1584	34.6981	1.43586	0.723365	0.615056	69.4492	-32.2054
45	3456	3168		(66.22432629278951, 24.67589220684632, 91.16897305171157)	#42185b	66.2243	24.6759	91.169	277.491	185.981	91.169	42.5173	58.7839	-36.7502	58.3332	32.7355	90.504	35.0663	1.45469	0.723611	0.610683	69.3262	-32.0125
46	3528	3240		(67.5375091041515, 25.831026948288418, 91.83758193736344)	#43195b	67.5375	25.831	91.8376	277.911	183.277	91.8376	43.2109	57.7988	-35.8948	59.4685	33.9135	91.1775	36.5319	1.47842	0.711485	0.59647	68.0378	-31.8415
47	3600	3312		(67.89147851420248, 25.788055353241077, 91.87181354697742)	#43195b	67.8915	25.7881	91.8718	278.227	183.423	91.8718	43.2273	58.0211	-35.8835	59.6355	33.9416	91.211	36.4036	1.47898	0.714221	0.596282	68.2207	-31.735
48	3672	3384		(68.3386744355426, 26.775673707210487, 92.0830298616169)	#441a5c	68.3387	26.7757	92.083	278.185	180.852	92.083	43.7369	56.8151	-35.1152	60.203	34.8253	91.43	37.883	1.49642	0.699376	0.583515	66.791	-31.7186
49	3744	3456		(71.19155134741442, 28.34450109249818, 94.4326292789512)	#471c5e	71.1916	28.3445	94.4326	278.9	178.46	94.4326	44.7513	56.4874	-34.5355	62.5572	36.6297	93.7717	38.8728	1.53112	0.695341	0.573882	66.2082	-31.4409
50	3816	3528		(70.40859431900947, 27.91405680990532, 94.84049526584123)	#461b5e	70.4086	27.9141	94.8405	278.097	179.947	94.8405	44.4826	56.9052	-35.1963	62.1217	36.1457	94.1712	38.064	1.52193	0.700484	0.584862	66.9102	-31.7371
51	3888	3600		(72.90313182811362, 29.398397669337218, 97.03568827385288)	#481d61	72.9031	29.3984	97.0357	278.592	177.744	97.0357	45.4004	56.524	-34.6858	64.2432	37.8164	96.3593	39.015	1.55333	0.695793	0.576379	66.318	-31.5352
52	3960	3672		(74.47560087399854, 30.275309541150765, 98.23015294974509)	#4a1e62	74.4756	30.2753	98.2302	279.026	176.407	98.2302	45.9387	56.3249	-34.3345	65.5244	38.8198	97.5506	39.5953	1.57175	0.693341	0.570542	65.9648	-31.3656
53	4032	3744		(74.52439912600146, 30.47050254916242, 99.58339402767662)	#4a1e63	74.5244	30.4705	99.5834	278.245	176.975	99.5834	46.0352	56.4922	-34.8123	65.8795	39.0014	98.8923	39.2205	1.57505	0.6954	0.578481	66.357	-31.6427
54	4104	3816		(75.71449380917699, 31.314639475600874, 101.14493809176984)	#4b1f65	75.7145	31.3146	101.145	278.15	176.052	101.145	46.5155	56.307	-34.723	67.0366	39.9144	100.447	39.6025	1.59149	0.693122	0.576998	66.1526	-31.661
55	4176	3888		(75.16678805535324, 31.91769847050255, 100.08958485069192)	#4b1f64	75.1668	31.9177	100.09	278.065	173.683	100.09	46.7142	54.9761	-33.8875	66.7441	40.2962	99.4079	41.0686	1.59828	0.676739	0.563114	64.5813	-31.6498
56	4248	3960		(77.1318281136198, 32.821558630735616, 102.74726875455208)	#4d2066	77.1318	32.8216	102.747	278.021	173.543	102.747	47.285	55.3737	-34.1497	68.5187	41.4065	102.048	40.896	1.61781	0.681632	0.567471	65.0572	-31.6627
57	4320	4032		(79.5047341587764, 34.86598689002185, 104.54770575382375)	#4f2268	79.5047	34.866	104.548	278.437	169.959	104.548	48.3372	54.2454	-33.1742	70.6753	43.5064	103.851	42.6962	1.65381	0.667743	0.551261	63.5853	-31.4482
58	4392	4104		(79.65549890750182, 35.07938820101967, 105.89075018208302)	#4f2369	79.6555	35.0794	105.891	277.77	170.524	105.891	48.4427	54.4285	-33.6057	71.084	43.7207	105.183	42.356	1.65742	0.669998	0.558431	63.9672	-31.6923
59	4464	4176		(80.72760378732703, 35.790240349599415, 106.98543335761107)	#50236a	80.7276	35.7902	106.985	277.871	169.694	106.985	48.8231	54.2847	-33.4483	72.0486	44.4996	106.273	42.719	1.67044	0.668228	0.555816	63.7622	-31.6399
60	4536	4248		(82.30007283321194, 37.19519300801166, 109.59431900946832)	#52256d	82.3001	37.1952	109.594	277.38	168.456	109.594	49.5185	53.9341	-33.4228	73.7764	45.947	108.87	43.2786	1.69423	0.663911	0.555391	63.4505	-31.7864
61	4608	4320		(83.8761835396941, 38.347414420975966, 110.87181354697742)	#53266e	83.8762	38.3474	110.872	277.666	166.803	110.872	50.0973	53.5307	-32.9946	75.1614	47.1756	110.147	44.0698	1.71403	0.658946	0.548276	62.8823	-31.6483
62	4680	4392		(82.14202476329206, 37.86307356154406, 110.7822286962855)	#52256e	82.142	37.8631	110.782	276.434	167.846	110.782	49.7681	53.415	-33.5205	74.1436	46.4743	110.053	43.6649	1.70277	0.657522	0.557016	63.0618	-32.1103
63	4752	4464		(84.14930808448652, 39.209031318281134, 113.66496722505462)	#542771	84.1493	39.209	113.665	276.215	167.037	113.665	50.4587	53.4072	-33.5949	76.121	47.9536	112.92	43.9539	1.7264	0.657426	0.558252	63.0948	-32.1712
64	4824	4536		(85.81427530954115, 40.95338674435543, 116.28113619810634)	#552874	85.8143	40.9534	116.281	275.733	165.191	116.281	51.2528	52.7594	-33.3576	78.0008	49.6932	115.528	44.8937	1.75357	0.649451	0.554309	62.4202	-32.3035
65	4896	4608		(86.60087399854334, 41.6911871813547, 118.95193008011654)	#562976	86.6009	41.6912	118.952	274.876	165.626	118.952	51.597	52.9488	-33.8978	79.1491	50.4601	118.179	44.6238	1.76534	0.651783	0.563285	62.87	-32.6273
66	4968	4680		(87.1740713765477, 42.215586307356155, 119.4843408594319)	#572a77	87.1741	42.2156	119.484	274.911	164.905	119.484	51.8342	52.7219	-33.7143	79.699	50.9933	118.712	44.9947	1.77346	0.64899	0.560236	62.58	-32.5979
67	5040	4752		(87.09905316824472, 42.73343044428259, 120.26365622723962)	#572a78	87.0991	42.7334	120.264	274.334	164.391	120.264	52.0181	52.3327	-33.7252	79.9786	51.409	119.488	45.3282	1.77975	0.644198	0.560418	62.2583	-32.7993
68	5112	4824		(87.77130371449381, 43.65185724690459, 121.76402039329935)	#572b79	87.7713	43.6519	121.764	273.889	163.584	121.764	52.4044	51.9788	-33.686	80.8928	52.29	120.983	45.7718	1.79297	0.639842	0.559766	61.9398	-32.9462
69	5184	4896		(90.47997086671522, 46.13546977421704, 125.69701383831027)	#5a2e7d	90.48	46.1355	125.697	273.442	161.406	125.697	53.4941	51.3554	-33.427	83.7766	54.8289	124.901	46.8766	1.83025	0.632168	0.555461	61.2759	-33.0599
70	5256	4968		(91.2352512745812, 46.30517115804807, 127.78805535324108)	#5b2e7f	91.2353	46.3052	127.788	273.084	162.598	127.788	53.6179	51.9915	-34.0561	84.6175	55.1226	126.973	46.1797	1.83449	0.639999	0.565915	62.1525	-33.226
71	5328	5040		(92.40932265112892, 47.359067734887105, 129.8150036416606)	#5c2f81	92.4093	47.3591	129.815	272.781	161.971	129.815	54.072	51.8385	-34.085	85.9249	56.2081	128.99	46.5015	1.85002	0.638115	0.566395	62.0404	-33.3258
72	5400	5112		(91.3306627822287, 47.82520029133285, 128.1784413692644)	#5b2f80	91.3307	47.8252	128.178	272.486	159.856	128.178	54.1427	50.5544	-33.3136	85.2135	56.3785	127.375	47.7903	1.85244	0.622308	0.553578	60.5437	-33.3835
73	5472	5184		(94.41587764020393, 49.918426802621994, 133.1864530225783)	#5e3185	94.4159	49.9184	133.186	272.063	159.426	133.186	55.0838	50.8104	-33.6752	88.3758	58.6783	132.354	47.9243	1.88464	0.62546	0.559587	60.9567	-33.5349
74	5544	5256		(94.82301529497451, 51.22651128914785, 135.25054624908958)	#5e3387	94.823	51.2265	135.251	271.131	158.418	135.251	55.5478	50.1763	-33.6802	89.3936	59.835	134.41	48.5765	1.90052	0.617655	0.55967	60.432	-33.871
75	5616	5328		(95.92862345229425, 52.66132556445739, 136.78732702112163)	#5f3488	95.9286	52.6613	136.787	270.859	156.828	136.787	56.0927	49.5492	-33.3365	90.6875	61.2126	135.946	49.4606	1.91916	0.609934	0.553958	59.7197	-33.9325
76	5688	5400		(96.31463947560087, 53.82301529497451, 138.40713765477057)	#60358a	96.3146	53.823	138.407	270.142	155.837	138.407	56.4946	48.9699	-33.2655	91.5607	62.2419	137.561	50.0895	1.93291	0.602803	0.552779	59.2	-34.1885
77	5760	5472		(97.00728332119446, 55.132556445739255, 140.25054624908958)	#61378c	97.0073	55.1326	140.251	269.518	154.759	140.251	56.9598	48.4245	-33.1651	92.6748	63.4479	139.399	50.7489	1.94883	0.59609	0.55111	58.6929	-34.4066
78	5832	5544		(97.76037873270211, 55.784413692643845, 141.32483612527312)	#61378d	97.7604	55.7844	141.325	269.443	154.345	141.325	57.2174	48.3375	-33.1268	93.4607	64.1222	140.469	50.9667	1.95764	0.595019	0.550473	58.5994	-34.4238
79	5904	5616		(96.21922796795339, 55.265112891478516, 140.14493809176986)	#60378c	96.2192	55.2651	140.145	268.95	154.443	140.145	56.9472	48.0003	-33.1476	92.3086	63.415	139.296	51.0267	1.9484	0.590868	0.55082	58.3335	-34.6279
80	5976	5688		(99.8965768390386, 58.27530954115076, 145.31755280407867)	#633a91	99.8966	58.2753	145.318	268.69	152.74	145.318	58.136	47.7438	-33.0331	96.0782	66.5663	144.447	51.9072	1.98907	0.587711	0.548917	58.0574	-34.6787
81	6048	5760		(100.23597960670065, 59.09468317552804, 146.285506190823)	#643b92	100.236	59.0947	146.286	268.311	151.988	146.286	58.4083	47.351	-32.9217	96.6921	67.3023	145.414	52.3708	1.99839	0.582876	0.547065	57.6711	-34.8097
82	6120	5832		(98.68608885651857, 58.378004369992716, 145.43918426802622)	#623a91	98.6861	58.378	145.439	267.779	152.645	145.439	58.0879	47.2656	-33.1611	95.5412	66.4368	144.569	52.124	1.98743	0.581825	0.551044	57.7382	-35.0532
83	6192	5904		(100.69774217042972, 60.53532410779315, 148.55134741442097)	#643c94	100.698	60.5353	148.551	267.378	151.086	148.551	58.8756	46.7598	-32.9459	97.8181	68.5785	147.671	53.0028	2.01438	0.575598	0.547468	57.2006	-35.1677
84	6264	5976		(102.38820101966496, 62.460305899490166, 150.9075018208303)	#663e96	102.388	62.4603	150.908	267.086	149.456	150.908	59.5566	46.1972	-32.6276	99.7144	70.4665	150.023	53.9137	2.03767	0.568673	0.542178	56.5574	-35.2323
85	6336	6048		(102.16387472687545, 62.94610342316096, 150.90094683175528)	#663e96	102.164	62.9461	150.901	266.753	148.631	150.901	59.6832	45.7003	-32.4087	99.7538	70.8214	150.021	54.4202	2.04201	0.562556	0.53854	56.0254	-35.3426
86	6408	6120		(101.57611070648215, 63.380917698470505, 150.564457392571)	#653f96	101.576	63.3809	150.564	266.286	147.656	150.564	59.7706	45.0493	-32.1389	99.5333	71.0671	149.693	55.0331	2.045	0.554543	0.534057	55.3385	-35.5047
87	6480	6192		(101.21267297887837, 63.41879096868172, 150.53313911143482)	#653f96	101.213	63.4188	150.533	266.031	147.57	150.533	59.7586	44.8863	-32.1486	99.3607	71.0332	149.662	55.1289	2.04458	0.552536	0.534218	55.2115	-35.6111
88	6552	6264		(101.97742170429716, 64.67443554260743, 150.6977421704297)	#654096	101.977	64.6744	150.698	266.018	145.563	150.698	60.1677	44.113	-31.5067	100.158	72.1904	149.838	56.1921	2.05858	0.543016	0.523552	54.2091	-35.5355
89	6624	6336		(105.84996358339403, 67.98033503277495, 157.2774945375091)	#69439d	105.85	67.9803	157.277	265.445	144.781	157.277	61.3592	44.1582	-31.7903	104.396	75.6314	156.385	56.6848	2.09935	0.543573	0.528265	54.4111	-35.7508
90	6696	6408		(106.68754552075747, 69.43117261471231, 158.1252731245448)	#6a459e	106.688	69.4312	158.125	265.203	143.032	158.125	61.812	43.4438	-31.3096	105.426	76.9673	157.238	57.6496	2.11484	0.53478	0.520277	53.5506	-35.78
91	6768	6480		(105.71085214857975, 69.0626365622724, 157.54042243262927)	#69459d	105.711	69.0626	157.54	264.852	143.213	157.54	61.6504	43.2882	-31.3836	104.716	76.4888	156.656	57.6238	2.10931	0.532863	0.521506	53.4677	-35.9418
92	6840	6552		(105.90094683175528, 69.98324836125273, 157.88273852876912)	#69459d	105.901	69.9832	157.883	264.517	141.968	157.883	61.9152	42.6839	-31.0493	105.163	77.274	157.004	58.3381	2.11837	0.525425	0.515952	52.7823	-36.0331
93	6912	6624		(109.15076474872542, 72.79024034959942, 161.43190094683175)	#6d48a1	109.151	72.7902	161.432	264.612	140.02	161.432	62.8758	42.3123	-30.6276	108.335	80.1672	160.545	59.3345	2.15124	0.520851	0.508944	52.2339	-35.8988
94	6984	6696		(107.30444282592862, 71.44865258557903, 159.68754552075745)	#6b479f	107.304	71.4487	159.688	264.381	140.906	159.688	62.4022	42.3794	-30.8398	106.666	78.732	158.805	58.9171	2.13503	0.521677	0.51247	52.4129	-36.0436
95	7056	6768		(107.60670065549891, 72.63000728332119, 160.3182811361981)	#6b48a0	107.607	72.63	160.318	263.933	139.476	160.318	62.7393	41.6861	-30.48	107.306	79.752	159.441	59.7437	2.14657	0.513143	0.506491	51.6407	-36.1735
96	7128	6840		(108.7414420975965, 74.29497450837582, 161.82811361981064)	#6c4aa1	108.741	74.295	161.828	263.611	137.93	161.828	63.2525	41.094	-30.1189	108.68	81.3214	160.953	60.6031	2.16413	0.505853	0.50049	50.9496	-36.2387
97	7200	6912		(112.62490895848507, 77.69701383831027, 164.90531682447195)	#704da4	112.625	77.697	164.905	264.031	134.854	164.905	64.3684	40.4326	-29.252	112.253	84.8052	164.033	62.0993	2.20231	0.497713	0.486085	49.9047	-35.8848
98	7272	6984		(113.30444282592862, 78.99708667152221, 166.47997086671523)	#714ea6	113.304	78.9971	166.48	263.53	133.999	166.48	64.7436	40.0191	-29.1395	113.304	85.9984	165.605	62.6396	2.21514	0.492622	0.484216	49.5039	-36.0599
99	7344	7056		(110.90313182811362, 77.8259286234523, 162.89293517844138)	#6e4da2	110.903	77.8259	162.893	263.33	133.168	162.893	64.2984	39.3437	-28.6909	111.047	84.5839	162.042	63.0593	2.19991	0.484309	0.476762	48.6939	-36.1009
100	7416	7128		(115.4435542607429, 81.58703568827386, 168.44938091769848)	#7351a8	115.444	81.587	168.449	263.386	131.493	168.449	65.5196	39.2201	-28.4683	115.549	88.502	167.581	63.9379	2.24169	0.482787	0.473063	48.463	-35.9744
101	7488	7200		(113.8681718863802, 81.28987618353969, 166.45884923525128)	#7151a6	113.868	81.2899	166.459	262.951	130.471	166.459	65.3531	38.5107	-28.0894	114.287	87.9606	165.607	64.5004	2.236	0.474054	0.466766	47.6664	-36.1067
102	7560	7272		(117.2352512745812, 84.59723233794611, 169.78878368536053)	#7554a9	117.235	84.5972	169.789	262.987	127.946	169.789	66.3634	37.9117	-27.4682	117.628	91.2788	168.937	65.7732	2.27056	0.466681	0.456443	46.8166	-35.9245
103	7632	7344		(117.8244719592134, 85.68390386016023, 169.89002184996357)	#7555a9	117.824	85.6839	169.89	262.901	126.391	169.89	66.6596	37.353	-26.9947	118.274	92.2669	169.048	66.5441	2.2807	0.459803	0.448576	46.0864	-35.8554

## Sheet: Well 1
frame number	Time (s)	normalised time	Well Coordinates	average color	hexcode	red	green	blue	hue	saturation	value	lightness	a_component	b_component	x	y	z	delta_e	light_ratio	a_ratio	b_ratio	chroma_ab	hue_ab
1	288	0	(160, 52)	(41.98980335032775, 8.465404224326292, 95.5892206846322)	#29085f	41.9898	8.4654	95.5892	263.087	232.417	95.5892	29.4365	83.6085	-61.4071	42.3171	15.3243	94.718	0	1	1	1	103.736	-36.2958
2	360	72		(42.17479970866715, 8.823743627093954, 96.31391114348143)	#2a0860	42.1748	8.82374	96.3139	262.872	231.638	96.3139	29.7619	82.9672	-61.1999	42.6638	15.6559	95.439	0.74841	1.01105	0.992329	0.996625	103.097	-36.414
3	432	144		(42.63510560815732, 8.539694100509832, 97.66860888565186)	#2a0861	42.6351	8.53969	97.6686	262.952	232.704	97.6686	29.6301	84.4268	-62.079	43.0722	15.521	96.7773	1.07624	1.00657	1.00979	1.01094	104.793	-36.327
4	504	216		(42.99198834668609, 8.89512017479971, 96.30808448652586)	#2a0860	42.992	8.89512	96.3081	263.404	231.448	96.3081	29.9584	83.0398	-60.8586	43.0852	15.8584	95.434	0.946941	1.01773	0.993197	0.991068	102.953	-36.2371
5	576	288		(43.190823015294974, 8.74435542607429, 95.76984705025491)	#2b085f	43.1908	8.74436	95.7698	263.749	231.717	95.7698	29.8684	83.3039	-60.7519	43.0282	15.7654	94.8996	0.841811	1.01467	0.996356	0.989329	103.103	-36.1025
6	648	360		(43.653313911143485, 9.107793153678077, 95.78951201747996)	#2b095f	43.6533	9.10779	95.7895	263.912	230.754	95.7895	30.2314	82.4843	-60.1373	43.3714	16.1427	94.9227	1.87305	1.027	0.986553	0.979321	102.079	-36.0949
7	720	432		(43.10123816460306, 9.058994901675163, 97.26292789512017)	#2b0961	43.1012	9.05899	97.2629	263.157	231.249	97.2629	30.1149	83.0058	-61.0506	43.3805	16.0211	96.3809	0.975037	1.02305	0.992791	0.994193	103.039	-36.3344
8	792	504		(44.08594319009468, 9.10706482155863, 95.99417334304442)	#2c095f	44.0859	9.10706	95.9942	264.155	230.808	95.9942	30.3059	82.7094	-60.1083	43.6241	16.2209	95.1253	1.80312	1.02953	0.989245	0.978849	102.244	-36.0075
9	864	576		(44.11653313911143, 9.167516387472688, 96.24180626365623)	#2c0960	44.1165	9.16752	96.2418	264.082	230.71	96.2418	30.3602	82.6547	-60.1351	43.7074	16.278	95.3711	1.83881	1.03138	0.988591	0.979284	102.216	-36.0376
10	936	648		(44.40203932993445, 9.661325564457393, 95.35833940276767)	#2c095f	44.402	9.66133	95.3583	264.323	229.164	95.3583	30.7764	81.1112	-58.9905	43.8237	16.7203	94.5014	3.7245	1.04552	0.970131	0.960646	100.294	-36.0276
11	1008	720		(44.79388201019665, 9.774217042971594, 94.92352512745812)	#2c095e	44.7939	9.77422	94.9235	264.676	228.743	94.9235	30.9218	80.7852	-58.528	43.9637	16.8768	94.072	4.2973	1.05046	0.966232	0.953113	99.7586	-35.9229
12	1080	792		(44.66788055353241, 9.854333576110706, 94.8638018936635)	#2c095e	44.6679	9.85433	94.8638	264.572	228.511	94.8638	30.9608	80.5121	-58.4319	43.9149	16.9189	94.0137	4.55672	1.05178	0.962965	0.951548	99.4811	-35.9704
13	1152	864		(45.371449380917696, 10.115076474872541, 94.95557174071376)	#2d0a5e	45.3714	10.1151	94.9556	264.934	227.836	94.9556	31.2709	80.1259	-57.9435	44.3588	17.2563	94.1072	5.24312	1.06231	0.958346	0.943595	98.8818	-35.8728
14	1224	936		(45.40349599417334, 10.343044428259287, 93.70356882738528)	#2d0a5d	45.4035	10.343	93.7036	265.235	226.853	93.7036	31.4324	79.0791	-57.0511	44.1948	17.4338	92.87	6.59351	1.0678	0.945826	0.929063	97.5107	-35.8083
15	1296	1008		(46.1347414420976, 10.87399854333576, 93.0830298616169)	#2e0a5d	46.1347	10.874	93.083	265.735	225.211	93.083	31.9298	77.7857	-55.8895	44.5936	17.988	92.2609	8.40038	1.0847	0.930356	0.910147	95.7823	-35.6975
16	1368	1080		(45.481427530954115, 10.765477057538238, 93.6788055353241)	#2d0a5d	45.4814	10.7655	93.6788	265.122	225.696	93.6788	31.7538	78.0448	-56.487	44.359	17.7905	92.8497	7.78029	1.07872	0.933454	0.919877	96.3419	-35.8961
17	1440	1152		(46.63364894391842, 11.155863073561544, 92.57101238164603)	#2e0b5c	46.6336	11.1559	92.571	266.146	224.27	92.571	32.2052	77.0856	-55.162	44.823	18.2998	91.7569	9.44546	1.09405	0.921982	0.898299	94.7894	-35.5873
18	1512	1224		(47.0611798980335, 11.39985433357611, 91.89220684632193)	#2f0b5b	47.0612	11.3999	91.8922	266.582	223.366	91.8922	32.4382	76.3973	-54.423	44.9724	18.5665	91.0873	10.4781	1.10197	0.913749	0.886266	93.7998	-35.4649
19	1584	1296		(47.093226511289146, 11.786598689002185, 91.10050983248361)	#2f0b5b	47.0932	11.7866	91.1005	266.709	222.008	91.1005	32.7075	75.1882	-53.5638	44.9496	18.8779	90.3074	11.9632	1.11112	0.899289	0.872274	92.3166	-35.4659
20	1656	1368		(47.361981063364894, 11.960670065549891, 90.92279679533867)	#2f0b5a	47.362	11.9607	90.9228	266.9	221.455	90.9228	32.8679	74.814	-53.1988	45.0997	19.065	90.1332	12.5098	1.11657	0.894813	0.86633	91.8001	-35.4159
21	1728	1440		(47.88929351784414, 12.601602330662782, 89.70356882738528)	#2f0c59	47.8893	12.6016	89.7036	267.461	219.177	89.7036	33.3761	73.0725	-51.7095	45.313	19.6661	88.9325	14.8517	1.13383	0.873983	0.842076	89.5179	-35.285
22	1800	1512		(48.42680262199563, 12.955571740713765, 88.99781500364166)	#300c58	48.4268	12.9556	88.9978	267.988	217.879	88.9978	33.6881	72.2146	-50.8141	45.5449	20.0412	88.2374	16.128	1.14443	0.863722	0.827494	88.3007	-35.1323
23	1872	1584		(48.47705753823744, 13.262927895120175, 88.90458849235252)	#300d58	48.4771	13.2629	88.9046	267.932	216.959	88.9046	33.9001	71.5129	-50.4026	45.6462	20.2988	88.1482	16.9508	1.15163	0.85533	0.820793	87.4901	-35.1763
24	1944	1656		(49.08667152221413, 13.909686817188637, 88.16533139111435)	#310d58	49.0867	13.9097	88.1653	268.424	214.769	88.1653	34.4075	70.0596	-49.1526	45.9975	20.9243	87.4228	18.933	1.16887	0.837948	0.800437	85.5823	-35.0528
25	2016	1728		(49.824471959213405, 14.564457392571013, 87.51857246904588)	#310e57	49.8245	14.5645	87.5186	268.999	212.564	87.5186	34.9285	68.7168	-47.9246	46.4327	21.5799	86.789	20.8256	1.18657	0.821888	0.78044	83.7781	-34.8927
26	2088	1800		(49.92571012381646, 14.678077203204662, 87.70648215586307)	#310e57	49.9257	14.6781	87.7065	268.959	212.325	87.7065	35.0167	68.5901	-47.8701	46.5551	21.6921	86.9762	20.9748	1.18956	0.820371	0.779553	83.643	-34.9118
27	2160	1872		(51.16533139111435, 15.184996358339403, 87.27530954115076)	#330f57	51.1653	15.185	87.2753	269.946	210.633	87.2753	35.5032	67.8871	-46.8113	47.2334	22.3188	86.5544	22.2937	1.20609	0.811964	0.76231	82.4619	-34.588
28	2232	1944		(51.85360524399126, 15.595047341587764, 86.62782228696285)	#330f56	51.8536	15.595	86.6278	270.627	209.094	86.6278	35.8456	67.0949	-45.8876	47.5683	22.7668	85.9175	23.5507	1.21772	0.802488	0.747267	81.2859	-34.369
29	2304	2016		(52.9075018208303, 16.32119446467589, 87.1238164603059)	#341057	52.9075	16.3212	87.1238	271.004	207.23	87.1238	36.4323	66.2678	-45.137	48.409	23.5485	86.4158	24.7863	1.23766	0.792596	0.735045	80.1796	-34.26
30	2376	2088		(54.24180626365623, 17.171886380189367, 86.54624908958485)	#361156	54.2418	17.1719	86.5462	272.061	204.405	86.5462	37.1072	64.9639	-43.6782	49.211	24.4696	85.8525	26.8472	1.26058	0.777001	0.711289	78.2822	-33.9148
31	2448	2160		(54.790240349599415, 17.431900946831757, 87.88638018936635)	#361157	54.7902	17.4319	87.8864	271.815	204.422	87.8864	37.3395	65.1864	-43.9721	49.8284	24.7921	87.1818	26.5672	1.26848	0.779661	0.716075	78.6309	-34.002
32	2520	2232		(55.99781500364166, 17.61471230881282, 87.70356882738528)	#371157	55.9978	17.6147	87.7036	272.858	203.785	87.7036	37.5967	65.2809	-43.4356	50.4402	25.1524	87.0027	26.9345	1.27721	0.780792	0.707338	78.4108	-33.6384
33	2592	2304		(56.64530225782957, 18.236707938820103, 88.47268754552076)	#381258	56.6453	18.2367	88.4727	272.811	202.437	88.4727	38.0391	64.6681	-43.0711	51.1041	25.7805	87.7703	27.73	1.29224	0.773463	0.701403	77.6987	-33.6649
34	2664	2376		(57.76474872541879, 18.659140568099055, 87.8856518572469)	#391257	57.7647	18.6591	87.8857	273.894	200.861	87.8857	38.4104	64.1548	-42.1318	51.6662	26.3155	87.1934	28.8187	1.30485	0.767324	0.686106	76.7524	-33.2937
35	2736	2448		(58.64166059723234, 19.33794610342316, 88.9293517844137)	#3a1358	58.6417	19.3379	88.9294	273.887	199.55	88.9294	38.9007	63.6686	-41.8249	52.515	27.0333	88.2334	29.5065	1.32151	0.761508	0.681109	76.1775	-33.3016
36	2808	2520		(59.518572469045885, 19.61616897305171, 89.87181354697742)	#3b1359	59.5186	19.6162	89.8718	274.078	199.342	89.8718	39.1642	63.8693	-41.8513	53.2195	27.4245	89.1693	29.4397	1.33046	0.763908	0.681538	76.3598	-33.2354
37	2880	2592		(60.23233794610342, 20.17479970866715, 90.28040786598689)	#3c145a	60.2323	20.1748	90.2804	274.283	198.016	90.2804	39.5534	63.33	-41.39	53.8241	28.009	89.5794	30.2367	1.34368	0.757458	0.674026	75.6559	-33.1671
38	2952	2664		(62.19300801165331, 21.477057538237435, 90.2680262199563)	#3e155a	62.193	21.4771	90.268	275.513	194.329	90.268	40.467	61.9244	-39.8151	55.1861	29.4138	89.5801	32.5283	1.37472	0.740647	0.64838	73.6198	-32.7395
39	3024	2736		(63.537509104151496, 21.79533867443554, 91.14202476329206)	#3f155b	63.5375	21.7953	91.142	276.116	194.02	91.142	40.7889	62.2469	-39.7021	56.1183	29.9196	90.4486	32.5008	1.38565	0.744504	0.646539	73.8304	-32.5304
40	3096	2808		(64.57902403495994, 22.31536780772032, 91.51784413692644)	#40165b	64.579	22.3154	91.5178	276.643	192.822	91.5178	41.1727	61.9482	-39.2314	56.8651	30.5304	90.8258	33.1462	1.39869	0.740932	0.638873	73.3259	-32.3458
41	3168	2880		(65.74872541879097, 23.211216314639476, 92.04442825928624)	#41175c	65.7487	23.2112	92.0444	277.079	190.696	92.0444	41.7538	61.1624	-38.4972	57.8212	31.4708	91.3561	34.3571	1.41843	0.731533	0.626917	72.2695	-32.1874
42	3240	2952		(66.80043699927167, 23.625637290604516, 92.94100509832484)	#42175c	66.8004	23.6256	92.941	277.372	190.179	92.941	42.0776	61.2313	-38.3867	58.6444	32.0031	92.2479	34.5033	1.42943	0.732356	0.625118	72.269	-32.0842
43	3312	3024		(67.91624180626366, 24.339402767662055, 93.79825200291333)	#43185d	67.9162	24.3394	93.7983	277.643	188.831	93.7983	42.5495	60.8522	-38.0002	59.5838	32.7895	93.1037	35.1808	1.44546	0.727822	0.618823	71.7426	-31.9834
44	3384	3096		(69.1849963583394, 25.158048069919882, 93.65331391114348)	#45195d	69.185	25.158	93.6533	278.566	186.499	93.6533	43.0734	60.0704	-37.0296	60.4303	33.6776	92.9684	36.5277	1.46326	0.718472	0.603017	70.5666	-31.6512
45	3456	3168		(70.0517115804807, 25.767662053896576, 95.86234522942462)	#46195f	70.0517	25.7677	95.8623	277.906	186.456	95.8623	43.4638	60.2093	-37.44	61.4858	34.3497	95.1614	36.3141	1.47652	0.720133	0.609701	70.9007	-31.8747
46	3528	3240		(71.3073561544064, 26.52949745083758, 96.32337946103424)	#471a60	71.3074	26.5295	96.3234	278.494	184.768	96.3234	43.948	59.733	-36.8323	62.4294	35.1957	95.6254	37.2095	1.49297	0.714437	0.599804	70.1759	-31.6586
47	3600	3312		(73.2272396212673, 28.078659868900218, 96.85214857975237)	#491c60	73.2272	28.0787	96.8521	279.389	181.072	96.8521	44.8451	58.4385	-35.5483	63.9562	36.7997	96.1644	39.2382	1.52345	0.698954	0.578896	68.4013	-31.3123
48	3672	3384		(74.60597232337946, 28.41879096868172, 99.0298616168973)	#4a1c63	74.606	28.4188	99.0299	279.246	181.822	99.0299	45.1432	59.1744	-36.078	65.1727	37.3431	98.3238	38.5395	1.53358	0.707756	0.58752	69.3054	-31.3702
49	3744	3456		(75.83612527312455, 29.16314639475601, 99.55353241077931)	#4b1d63	75.8361	29.1631	99.5535	279.784	180.3	99.5535	45.5918	58.7822	-35.5563	66.111	38.1711	98.8496	39.3142	1.54882	0.703064	0.579026	68.6993	-31.169
50	3816	3528		(76.94100509832484, 30.073561544064095, 101.0298616168973)	#4c1e65	76.941	30.0736	101.03	279.631	179.094	101.03	46.099	58.4149	-35.3813	67.2299	39.122	100.32	39.8711	1.56605	0.698672	0.576176	68.2945	-31.2029
51	3888	3600		(77.70138383102694, 30.91405680990532, 102.39329934450109)	#4d1e66	77.7014	30.9141	102.393	279.273	178.012	102.393	46.5361	57.989	-35.2677	68.1357	39.9538	101.679	40.3983	1.5809	0.693577	0.574326	67.8715	-31.3071
52	3960	3672		(79.0706482155863, 31.97742170429716, 102.65841223597961)	#4f1f66	79.0706	31.9774	102.658	279.977	175.569	102.658	47.1094	57.1973	-34.4072	69.1893	41.0628	101.952	41.6999	1.60037	0.684109	0.560313	66.7487	-31.0291
53	4032	3744		(80.06482155863074, 33.00218499635834, 105.20393299344501)	#502169	80.0648	33.0022	105.204	279.109	175.007	105.204	47.6355	57.0006	-34.6753	70.5032	42.0984	104.482	41.8781	1.61825	0.681756	0.564678	66.7192	-31.3135
54	4104	3816		(81.25710123816461, 33.92134013109978, 106.81209031318281)	#51216a	81.2571	33.9213	106.812	278.964	174.017	106.812	48.123	56.7544	-34.5688	71.694	43.0732	106.083	42.3158	1.6348	0.678811	0.562944	66.4535	-31.3454
55	4176	3888		(82.88346686088856, 34.74435542607429, 108.15149308084486)	#52226c	82.8835	34.7444	108.151	279.347	173.08	108.151	48.6011	56.7257	-34.3504	73.0139	44.0439	107.417	42.6853	1.65105	0.678467	0.559387	66.3155	-31.1971
56	4248	3960		(83.89366351056081, 35.7115804806992, 109.76766205389657)	#53236d	83.8937	35.7116	109.768	279.037	172.039	109.768	49.0775	56.3742	-34.2532	74.132	45.0256	109.027	43.1835	1.66723	0.674263	0.557805	65.9646	-31.2831
57	4320	4032		(85.35833940276767, 37.081573197378006, 111.66569555717408)	#55256f	85.3583	37.0816	111.666	278.837	170.32	111.666	49.7415	55.8019	-33.951	75.654	46.4179	110.92	44.038	1.68979	0.667419	0.552884	65.3186	-31.3172
58	4392	4104		(86.17916970138383, 38.175528040786595, 113.16970138383103)	#562671	86.1792	38.1755	113.17	278.406	168.981	113.17	50.2335	55.2315	-33.7637	76.6961	47.4679	112.42	44.743	1.7065	0.660596	0.549834	64.7341	-31.438
59	4464	4176		(86.91478514202477, 38.619082301529495, 116.03495994173343)	#562674	86.9148	38.6191	116.035	277.431	170.13	116.035	50.475	55.7695	-34.5835	77.7672	47.9889	115.261	44.0129	1.71471	0.667031	0.563183	65.622	-31.8037
60	4536	4248		(88.33284777858704, 39.74071376547706, 117.97596504005827)	#582775	88.3328	39.7407	117.976	277.266	169.102	117.976	51.0167	55.5209	-34.4788	79.1979	49.1717	117.194	44.4944	1.73311	0.664058	0.561479	65.3557	-31.8405
61	4608	4320		(89.63292061179898, 41.03277494537509, 119.24107793153678)	#592977	89.6329	41.0328	119.241	277.285	167.25	119.241	51.5991	54.8711	-34.0127	80.4885	50.4649	118.459	45.4695	1.75289	0.656286	0.553888	64.5577	-31.7933
62	4680	4392		(90.11726147123088, 41.705025491624184, 121.36270939548434)	#5a2979	90.1173	41.705	121.363	276.465	167.372	121.363	51.8901	54.8602	-34.3985	81.3586	51.1193	120.566	45.3883	1.76278	0.656155	0.560172	64.7526	-32.0886
63	4752	4464		(90.63874726875456, 42.84996358339403, 123.25273124544792)	#5a2a7b	90.6387	42.85	123.253	275.662	166.347	123.253	52.3485	54.2858	-34.3924	82.347	52.1618	122.449	45.9845	1.77835	0.649286	0.560071	64.2634	-32.356
64	4824	4536		(91.82884195193007, 43.75455207574654, 124.90240349599418)	#5b2b7c	91.8288	43.7546	124.902	275.546	165.671	124.902	52.7665	54.1613	-34.3491	83.5405	53.1249	124.091	46.2987	1.79255	0.647796	0.559367	64.1351	-32.3829
65	4896	4608		(93.39694100509833, 45.12818645302258, 127.14056809905317)	#5d2d7f	93.3969	45.1282	127.141	275.313	164.488	127.141	53.3727	53.8303	-34.2144	85.1824	54.5421	126.32	46.8949	1.81314	0.643837	0.557173	63.7834	-32.4399
66	4968	4680		(94.05753823743628, 46.26365622723962, 130.04005826656956)	#5e2e82	94.0575	46.2637	130.04	274.23	164.28	130.04	53.8235	53.6125	-34.5981	86.4379	55.6123	129.202	47.0448	1.82846	0.641232	0.563422	63.807	-32.8357
67	5040	4752		(95.47268754552076, 47.304442825928625, 132.17989803350326)	#5f2f84	95.4727	47.3044	132.18	274.051	163.741	132.18	54.2886	53.5714	-34.6428	87.882	56.731	131.331	47.2883	1.84426	0.64074	0.56415	63.7967	-32.8894
68	5112	4824		(96.39621267297888, 48.594319009468315, 134.2709395484341)	#603086	96.3962	48.5943	134.271	273.476	162.712	134.271	54.7944	53.1013	-34.5903	89.1526	57.9646	133.414	47.8838	1.86144	0.635118	0.563294	63.3738	-33.0803
69	5184	4896		(97.49817916970139, 49.50764748725419, 136.51784413692644)	#613188	97.4982	49.5076	136.518	273.093	162.525	136.518	55.1834	53.1207	-34.7889	90.425	58.9255	135.648	47.9681	1.87466	0.63535	0.566528	63.4986	-33.2209
70	5256	4968		(98.44064093226511, 51.26074289876183, 138.97378004369992)	#62338a	98.4406	51.2607	138.974	272.273	160.943	138.974	55.8287	52.314	-34.6186	91.9215	60.5426	138.097	48.9237	1.89658	0.625701	0.563755	62.7312	-33.4944
71	5328	5040		(99.33139111434814, 52.873270211216315, 140.7458120903132)	#63348c	99.3314	52.8733	140.746	271.722	159.205	140.746	56.4118	51.4867	-34.2875	93.2123	62.029	139.867	49.9495	1.91639	0.615807	0.558363	61.8588	-33.6616
72	5400	5112		(100.23452294246177, 54.087399854333576, 142.97232337946105)	#64368e	100.235	54.0874	142.972	271.151	158.532	142.972	56.8642	51.1732	-34.3437	94.4765	63.1989	142.083	50.3663	1.93176	0.612057	0.559278	61.6294	-33.8666
73	5472	5184		(101.03058994901676, 55.06409322651129, 145.2476329206118)	#653791	101.031	55.0641	145.248	270.582	158.328	145.248	57.2308	51.0666	-34.5563	95.6244	64.1574	144.346	50.5219	1.94421	0.610783	0.562741	61.6599	-34.0858
74	5544	5256		(101.8557902403496, 56.65549890750182, 146.32410779315367)	#653892	101.856	56.6555	146.324	270.245	156.266	146.324	57.7785	50.1231	-34.0127	96.7374	65.6078	145.427	51.7204	1.96282	0.599497	0.553888	60.5738	-34.1601
75	5616	5328		(102.6693372177713, 57.894391842680264, 148.63073561544064)	#663994	102.669	57.8944	148.631	269.608	155.673	148.631	58.2163	49.8072	-34.1018	97.9814	66.7827	147.723	52.119	1.97769	0.595719	0.555339	60.363	-34.3985
76	5688	5400		(103.73707210487983, 59.68608885651857, 150.3321194464676)	#673b96	103.737	59.6861	150.332	269.158	153.758	150.332	58.8272	48.9503	-33.6687	99.4003	68.4454	149.426	53.2393	1.99844	0.58547	0.548286	59.4114	-34.5208
77	5760	5472		(104.69774217042972, 60.63510560815732, 152.19519300801164)	#683c98	104.698	60.6351	152.195	268.875	153.407	152.195	59.1757	48.8598	-33.7379	100.538	69.4062	151.28	53.4554	2.01028	0.584388	0.549413	59.3762	-34.6252
78	5832	5544		(105.721048798252, 62.0830298616169, 153.39111434814276)	#693e99	105.721	62.083	153.391	268.675	151.792	153.391	59.6671	48.2063	-33.3208	101.727	70.7763	152.478	54.3695	2.02697	0.576572	0.542621	58.6014	-34.6527
79	5904	5616		(106.36125273124544, 62.97815003641661, 155.4814275309541)	#6a3e9b	106.361	62.9782	155.481	268.139	151.712	155.481	59.9733	48.1204	-33.5336	102.737	71.639	154.556	54.487	2.03738	0.575545	0.546087	58.6522	-34.8714
80	5976	5688		(107.36853605243991, 64.34231609613984, 157.32993445010925)	#6b409d	107.369	64.3423	157.33	267.763	150.714	157.33	60.4323	47.7031	-33.3939	104.023	72.9451	156.4	55.0879	2.05297	0.570553	0.543812	58.23	-34.9935
81	6048	5760		(107.95047341587764, 65.87399854333576, 158.58922068463218)	#6b419e	107.95	65.874	158.589	267.229	149.079	158.589	60.9046	46.8861	-33.0227	105.035	74.3058	157.662	56.0755	2.06901	0.560781	0.537766	57.3481	-35.1577
82	6120	5832		(109.40495265841224, 67.28914785142025, 159.83758193736344)	#6d439f	109.405	67.2891	159.838	267.304	147.649	159.838	61.3915	46.4623	-32.6197	106.436	75.7262	158.912	56.8303	2.08555	0.555712	0.531204	56.7696	-35.0715
83	6192	5904		(110.05826656955571, 68.75236707938821, 161.37363437727603)	#6e44a1	110.058	68.7524	161.374	266.758	146.359	161.374	61.8388	45.8164	-32.3815	107.517	77.0468	160.447	57.625	2.10075	0.547987	0.527325	56.1044	-35.2514
84	6264	5976		(110.53823743627093, 69.959213401311, 162.48579752367078)	#6e45a2	110.538	69.9592	162.486	266.314	145.208	162.486	62.1999	45.2408	-32.1433	108.348	78.124	161.561	58.3257	2.11302	0.541103	0.523446	55.4971	-35.3936
85	6336	6048		(111.3918426802622, 71.20029133284778, 164.0378732702112)	#6f47a4	111.392	71.2003	164.038	265.975	144.318	164.038	62.5903	44.8633	-32.0022	109.462	79.2999	163.109	58.8644	2.12628	0.536588	0.521148	55.1077	-35.5013
86	6408	6120		(112.63292061179898, 72.72978878368536, 165.1034231609614)	#7048a5	112.633	72.7298	165.103	265.919	142.67	165.103	63.0741	44.2853	-31.5336	110.757	80.7734	164.18	59.7514	2.14271	0.529674	0.513517	54.365	-35.453
87	6480	6192		(113.71595047341587, 74.28623452294246, 166.23452294246175)	#714aa6	113.716	74.2862	166.235	265.729	141.047	166.235	63.5503	43.6639	-31.0986	111.996	82.2415	165.315	60.6459	2.15889	0.522242	0.506433	53.6065	-35.4595
88	6552	6264		(114.51128914785141, 75.61107064821559, 167.69191551347416)	#724ba7	114.511	75.6111	167.692	265.347	140.022	167.692	63.9457	43.2116	-30.9094	113.088	83.4741	166.771	61.261	2.17232	0.516832	0.503351	53.1284	-35.5763
89	6624	6336		(115.83831026948289, 76.8681718863802, 168.78659868900218)	#734ca8	115.838	76.8682	168.787	265.438	138.869	168.787	64.3484	42.9095	-30.584	114.347	84.7418	167.867	61.8491	2.186	0.513219	0.498053	52.6936	-35.4796
90	6696	6408		(116.50764748725419, 78.68900218499635, 169.1551347414421)	#744ea9	116.508	78.689	169.155	265.083	136.377	169.155	64.8514	41.8344	-29.8453	115.313	86.3434	168.25	63.2095	2.20309	0.500361	0.486023	51.3893	-35.5046
91	6768	6480		(118.01966496722505, 80.1143481427531, 170.79679533867443)	#7650aa	118.02	80.1143	170.797	265.08	135.389	170.797	65.2993	41.6014	-29.621	116.824	87.7864	169.89	63.7268	2.21831	0.497573	0.48237	51.0693	-35.4516
92	6840	6552		(118.68244719592134, 81.52294246176257, 171.71667880553534)	#7651ab	118.682	81.5229	171.717	264.72	133.938	171.717	65.6899	40.9724	-29.255	117.77	89.0578	170.815	64.5439	2.23158	0.49005	0.476411	50.3447	-35.5275
93	6912	6624		(119.89584850691915, 83.00509832483613, 173.54187909686817)	#7753ad	119.896	83.0051	173.542	264.448	133.033	173.542	66.1274	40.6596	-29.1035	119.189	90.4961	172.637	65.072	2.24644	0.486309	0.473942	50.0021	-35.5945
94	6984	6696		(121.05899490167516, 84.48142753095412, 174.29570284049527)	#7954ae	121.059	84.4814	174.296	264.435	131.401	174.296	66.5527	40.1227	-28.6206	120.367	91.9093	173.398	65.9059	2.26089	0.479887	0.46608	49.2846	-35.5013
95	7056	6768		(122.28332119446468, 86.37436270939548, 175.61398397669336)	#7a56af	122.283	86.3744	175.614	264.143	129.58	175.614	67.0788	39.4389	-28.1475	121.818	93.6778	174.722	66.8887	2.27876	0.471709	0.458376	48.4532	-35.5154
96	7128	6840		(123.50837581937364, 88.19956300072833, 175.7254187909687)	#7b58af	123.508	88.1996	175.725	264.205	127.011	175.725	67.5786	38.5733	-27.3279	123.006	95.3786	174.85	68.1497	2.29574	0.461355	0.445028	47.2727	-35.3163
97	7200	6912		(124.44136926438456, 89.95047341587764, 176.87035688273852)	#7c59b0	124.441	89.9505	176.87	263.809	125.315	176.87	68.0432	37.8941	-26.9021	124.235	96.9783	176.001	69.0716	2.31152	0.453233	0.438093	46.4724	-35.372
98	7272	6984		(125.29278951201748, 91.56154406409323, 178.08739985433357)	#7d5bb2	125.293	91.5615	178.087	263.39	123.895	178.087	68.4665	37.3115	-26.5688	125.395	98.4507	177.222	69.8603	2.3259	0.446264	0.432666	45.8045	-35.4539
99	7344	7056		(126.45593590677349, 93.42825928623452, 178.82665695557174)	#7e5db2	126.456	93.4283	178.827	263.205	121.775	178.827	68.9584	36.5697	-25.9633	126.692	100.181	177.973	70.9288	2.34261	0.437391	0.422806	44.849	-35.3736
100	7416	7128		(127.2680262199563, 95.20903131828113, 179.64457392571012)	#7f5fb3	127.268	95.209	179.645	262.781	119.854	179.645	69.4081	35.8081	-25.4549	127.805	101.78	178.8	71.9387	2.35789	0.428283	0.414527	43.9337	-35.4079
101	7488	7200		(128.61034231609614, 96.7632920611799, 180.41077931536782)	#8060b4	128.61	96.7633	180.411	262.844	118.231	180.411	69.8279	35.3559	-24.9799	129.098	103.288	179.574	72.7099	2.37215	0.422874	0.406792	43.2901	-35.2423
102	7560	7272		(129.71376547705754, 98.34814275309542, 181.70284049526583)	#8162b5	129.714	98.3481	181.703	262.577	116.979	181.703	70.2404	34.9236	-24.6834	130.388	104.785	180.869	73.3745	2.38617	0.417704	0.401963	42.766	-35.252
103	7632	7344		(130.8761835396941, 100.18281136198107, 182.53313911143482)	#8264b6	130.876	100.183	182.533	262.363	115.044	182.533	70.7057	34.2698	-24.1494	131.693	106.49	181.71	74.3344	2.40197	0.409884	0.393266	41.9239	-35.1717

## Sheet: Well 2
frame number	Time (s)	normalised time	Well Coordinates	average color	hexcode	red	green	blue	hue	saturation	value	lightness	a_component	b_component	x	y	z	delta_e	light_ratio	a_ratio	b_ratio	chroma_ab	hue_ab
1	288	0	(252, 52)	(39.9388201019665, 7.292061179898034, 94.28040786598689)	#27075e	39.9388	7.29206	94.2804	262.518	235.277	94.2804	28.082	85.8109	-63.0966	40.6866	13.9942	93.4105	0	1	1	1	106.511	-36.327
2	360	72		(41.07137654770575, 7.405680990531683, 95.2490895848507)	#29075f	41.0714	7.40568	95.2491	262.995	235.174	95.2491	28.3979	86.2094	-63.0269	41.4706	14.2973	94.3707	0.513254	1.01125	1.00464	0.998895	106.792	-36.1702
3	432	144		(41.576839038601605, 7.454479242534596, 96.01675163874727)	#290760	41.5768	7.45448	96.0168	263.118	235.202	96.0168	28.5395	86.5247	-63.1566	41.8869	14.4345	95.1311	0.849994	1.01629	1.00832	1.00095	107.123	-36.1267
4	504	216		(41.4435542607429, 7.544792425345958, 95.99781500364166)	#29075f	41.4436	7.54479	95.9978	262.994	234.959	95.9978	28.5905	86.214	-63.06	41.8458	14.4841	95.1133	0.649928	1.01811	1.0047	0.999421	106.815	-36.1831
5	576	288		(41.70721048798252, 7.7268754552075745, 95.79970866715222)	#29075f	41.7072	7.72688	95.7997	263.149	234.433	95.7997	28.7871	85.6899	-62.6256	41.9918	14.6766	94.919	0.85654	1.02511	0.99859	0.992536	106.135	-36.1609
6	648	360		(42.43918426802622, 7.515659140568099, 96.47924253459577)	#2a0760	42.4392	7.51566	96.4792	263.554	235.136	96.4792	28.7516	86.7889	-63.0153	42.4209	14.6418	95.5896	1.1881	1.02385	1.0114	0.998712	107.253	-35.9825
7	720	432		(42.90823015294975, 7.957028404952658, 95.59140568099053)	#2a075f	42.9082	7.95703	95.5914	263.93	233.774	95.5914	29.1877	85.3245	-61.8348	42.61	15.0739	94.7151	1.74676	1.03937	0.994332	0.980002	105.375	-35.9309
8	792	504		(43.00218499635834, 8.326292789512017, 95.44792425345958)	#2b085f	43.0022	8.32629	95.4479	263.881	232.755	95.4479	29.5003	84.2653	-61.2276	42.7418	15.389	94.5767	2.80958	1.05051	0.981988	0.970379	104.161	-36.0024
9	864	576		(43.3918426802622, 8.29497450837582, 95.86962855061908)	#2b085f	43.3918	8.29497	95.8696	264.046	232.937	95.8696	29.5476	84.6411	-61.3512	43.0074	15.437	94.9939	2.5618	1.05219	0.986368	0.972338	104.537	-35.9361
10	936	648		(43.51493080844865, 8.608885651857246, 96.14348142753096)	#2b0860	43.5149	8.60889	96.1435	263.926	232.167	96.1435	29.8211	83.9242	-61.0142	43.2198	15.7167	95.2681	3.30461	1.06193	0.978013	0.966997	103.759	-36.0178
11	1008	720		(43.8040786598689, 8.766205389657683, 95.73925710123817)	#2b085f	43.8041	8.76621	95.7393	264.172	231.651	95.7393	29.9902	83.4329	-60.5271	43.3294	15.8914	94.8695	3.98734	1.06795	0.972287	0.959276	103.076	-35.9593
12	1080	792		(44.35833940276766, 9.300801165331391, 94.6897305171158)	#2c095e	44.3583	9.3008	94.6897	264.634	229.953	94.6897	30.4876	81.7807	-59.1598	43.5568	16.4126	93.8358	6.12605	1.08566	0.953034	0.937606	100.935	-35.8818
13	1152	864		(44.59650400582666, 9.199563000728332, 95.48798252002914)	#2c095f	44.5965	9.19956	95.488	264.613	230.433	95.488	30.4577	82.4374	-59.6007	43.8017	16.381	94.6251	5.40795	1.0846	0.960687	0.944595	101.726	-35.8663
14	1224	936		(45.06700655498908, 9.56882738528769, 94.00873998543335)	#2d095e	45.067	9.56883	94.0087	265.224	229.044	94.0087	30.8026	81.0566	-58.2835	43.8509	16.7485	93.1643	7.29188	1.09688	0.944595	0.923719	99.8355	-35.7179
15	1296	1008		(45.66132556445739, 9.648943918426802, 93.95411507647488)	#2d095d	45.6613	9.64894	93.9541	265.63	228.812	93.9541	30.9602	81.032	-57.9854	44.156	16.9182	93.1111	7.56612	1.10249	0.944309	0.918995	99.6418	-35.587
16	1368	1080		(45.73925710123817, 10.29060451565914, 93.63292061179898)	#2d0a5d	45.7393	10.2906	93.6329	265.52	226.975	93.6329	31.447	79.3029	-56.9909	44.3289	17.4499	92.7995	9.53717	1.11983	0.924159	0.903232	97.6571	-35.7028
17	1440	1152		(46.1551347414421, 10.208302986161689, 93.28404952658413)	#2e0a5d	46.1551	10.2083	93.284	265.962	227.095	93.284	31.4497	79.5224	-56.8133	44.4374	17.4529	92.4533	9.50613	1.11993	0.926717	0.900418	97.7321	-35.5432
18	1512	1224		(46.747997086671525, 10.489439184268026, 92.15877640203934)	#2e0a5c	46.748	10.4894	92.1588	266.638	225.976	92.1588	31.7392	78.5995	-55.7567	44.59	17.7743	91.3421	10.9203	1.13023	0.915962	0.883671	96.3675	-35.351
19	1584	1296		(46.86962855061908, 11.10706482155863, 90.93008011653313)	#2e0b5a	46.8696	11.1071	90.9301	266.881	223.852	90.9301	32.1917	76.6604	-54.364	44.5953	18.2845	90.1318	13.2996	1.14635	0.893365	0.8616	93.9802	-35.3425
20	1656	1368		(47.21922796795339, 11.494537509104152, 90.31099781500365)	#2f0b5a	47.2192	11.4945	90.311	267.196	222.544	90.311	32.5146	75.6242	-53.4969	44.7629	18.6546	89.5228	14.6824	1.15785	0.881289	0.847857	92.6334	-35.2758
21	1728	1440		(47.66278222869629, 11.87836853605244, 89.62345229424618)	#2f0b59	47.6628	11.8784	89.6235	267.617	221.203	89.6235	32.8444	74.6237	-52.5818	44.9617	19.0376	88.846	16.0747	1.16959	0.869629	0.833354	91.2882	-35.1695
22	1800	1512		(47.72760378732702, 12.237436270939549, 89.05972323379461)	#2f0c59	47.7276	12.2374	89.0597	267.719	219.961	89.0597	33.0973	73.5979	-51.8607	44.9921	19.3348	88.2915	17.3366	1.1786	0.857675	0.821925	90.0343	-35.1704
23	1872	1584		(48.96649672250546, 12.920611798980335, 89.5156591405681)	#300c59	48.9665	12.9206	89.5157	268.236	218.194	89.5157	33.7481	72.7029	-50.9744	45.9021	20.1139	88.7497	18.7316	1.20177	0.847246	0.807878	88.7924	-35.0355
24	1944	1656		(49.360524399126, 13.72396212672979, 88.11726147123088)	#310d58	49.3605	13.724	88.1173	268.742	215.285	88.1173	34.3247	70.5559	-49.2696	46.0645	20.8214	87.3733	21.5144	1.2223	0.822225	0.78086	86.056	-34.9268
25	2016	1728		(50.265112891478516, 13.46613255644574, 89.36707938820102)	#320d59	50.2651	13.4661	89.3671	269.09	216.576	89.3671	34.2956	71.9515	-49.9576	46.6778	20.7853	88.6081	20.083	1.22127	0.838488	0.791764	87.5944	-34.7732
26	2088	1800		(51.27822286962855, 14.496722505462492, 88.55571740713765)	#330e58	51.2782	14.4967	88.5557	269.799	213.256	88.5557	35.0958	69.8439	-48.1691	47.3315	21.7932	87.8151	22.9558	1.24976	0.813928	0.763418	84.8436	-34.5928
27	2160	1872		(51.524399126001455, 14.879096868171887, 86.78878368536053)	#330e56	51.5244	14.8791	86.7888	270.576	211.283	86.7888	35.3566	68.4862	-46.8105	47.2172	22.1286	86.0697	24.8656	1.25905	0.798106	0.741887	82.9553	-34.3527
28	2232	1944		(52.68608885651857, 15.88055353241078, 88.15804806991989)	#340f58	52.6861	15.8806	88.158	270.554	209.065	88.158	36.1441	67.433	-46.1648	48.3708	23.1623	87.4353	26.257	1.28709	0.785832	0.731653	81.7215	-34.3956
29	2304	2016		(53.876183539694104, 16.118718135469774, 89.36125273124544)	#351059	53.8762	16.1187	89.3613	270.931	209.004	89.3613	36.4551	67.8889	-46.245	49.2684	23.5792	88.6288	25.9862	1.29817	0.791145	0.732923	82.1432	-34.2621
30	2376	2088		(54.79169701383831, 16.27385287691187, 89.22942461762564)	#361059	54.7917	16.2739	89.2294	271.678	208.493	89.2294	36.6668	67.9089	-45.8136	49.7387	23.8659	88.4999	26.3227	1.30571	0.791379	0.726087	81.9177	-34.0049
31	2448	2160		(55.2884195193008, 16.32119446467589, 90.07428987618354)	#37105a	55.2884	16.3212	90.0743	271.701	208.795	90.0743	36.7662	68.3222	-46.0716	50.1658	24.0012	89.3368	25.906	1.30924	0.796195	0.730175	82.4046	-33.9929
32	2520	2232		(56.68536052439912, 17.28696285506191, 90.47414420975964)	#38115a	56.6854	17.287	90.4741	272.299	206.277	90.4741	37.5148	67.1717	-44.988	51.2296	25.0373	89.7423	27.6463	1.3359	0.782788	0.713002	80.8453	-33.812
33	2592	2304		(57.22068463219228, 17.75673707210488, 90.97742170429716)	#39115a	57.2207	17.7567	90.9774	272.338	205.23	90.9774	37.8558	66.6841	-44.6559	51.7382	25.519	90.2452	28.3094	1.34805	0.777105	0.707739	80.2553	-33.8088
34	2664	2376		(58.73124544792425, 17.98761835396941, 91.94173343044429)	#3a115b	58.7312	17.9876	91.9417	273.056	205.111	91.9417	38.1811	67.2039	-44.5795	52.7428	25.9842	91.2022	28.1264	1.35963	0.783162	0.706528	80.6455	-33.5582
35	2736	2448		(59.42170429715951, 18.439912600145668, 92.06919155134742)	#3b125c	59.4217	18.4399	92.0692	273.396	203.928	92.0692	38.5202	66.697	-44.0607	53.2468	26.4751	91.3329	28.9251	1.3717	0.777256	0.698305	79.9365	-33.4491
36	2808	2520		(60.88638018936635, 19.2680262199563, 92.62345229424618)	#3c135c	60.8864	19.268	92.6235	274.041	201.954	92.6235	39.1565	65.9902	-43.2437	54.3321	27.413	91.8899	30.1603	1.39436	0.769019	0.685356	78.8969	-33.237
37	2880	2592		(61.855061908230155, 20.14493809176985, 94.6285506190823)	#3d145e	61.8551	20.1449	94.6286	273.599	200.714	94.6286	39.757	65.5253	-43.2017	55.4796	28.3181	93.8837	30.7184	1.41575	0.763601	0.684692	78.4853	-33.3974
38	2952	2664		(63.6693372177713, 21.139111434814275, 94.83903860160233)	#3f155e	63.6693	21.1391	94.839	274.624	198.162	94.839	40.4896	64.6281	-42.0465	56.7189	29.4491	94.102	32.3383	1.44184	0.753145	0.666383	77.1019	-33.0477
39	3024	2736		(65.01456664238893, 21.638018936635106, 95.8761835396941)	#41155f	65.0146	21.638	95.8762	275.057	197.45	95.8762	40.905	64.676	-41.8382	57.7402	30.1035	95.1338	32.6042	1.45663	0.753704	0.663081	77.0287	-32.8984
40	3096	2808		(66.20101966496722, 22.636562272396212, 96.02184996358339)	#421660	66.201	22.6366	96.0218	275.618	194.885	96.0218	41.5423	63.5668	-40.815	58.6602	31.1262	95.288	34.241	1.47932	0.740778	0.646865	75.5421	-32.7037
41	3168	2880		(67.639475600874, 23.38747268754552, 97.10415149308085)	#431761	67.6395	23.3875	97.1042	276.018	193.583	97.1042	42.0771	63.2914	-40.4193	59.8143	32.0024	96.367	34.8891	1.49837	0.737569	0.640594	75.0968	-32.5632
42	3240	2952		(69.04005826656956, 23.801165331391115, 98.8572469045885)	#451762	69.0401	23.8012	98.8572	276.164	193.605	98.8572	42.4394	63.7533	-40.6355	60.9794	32.6049	98.1067	34.6002	1.51127	0.742951	0.64402	75.6024	-32.5129
43	3312	3024		(70.20611798980335, 24.5564457392571, 100.4639475600874)	#461864	70.2061	24.5564	100.464	276.083	192.67	100.464	42.9353	63.5484	-40.5442	62.1063	33.442	99.7049	34.9978	1.52893	0.740564	0.642573	75.3806	-32.5381
44	3384	3096		(71.05608157319737, 25.64093226511289, 101.3386744355426)	#471965	71.0561	25.6409	101.339	275.997	190.479	101.339	43.5404	62.5134	-39.9164	63.0339	34.4827	100.582	36.3189	1.55047	0.728502	0.632623	74.1703	-32.5592
45	3456	3168		(72.19082301529498, 26.603058994901676, 103.48871085214859)	#481a67	72.1908	26.6031	103.489	275.576	189.449	103.489	44.1135	62.1962	-39.9315	64.3182	35.488	102.72	36.7598	1.57088	0.724805	0.632863	73.9114	-32.7015
46	3528	3240		(74.89439184268026, 27.54843408594319, 103.99781500364166)	#4a1b67	74.8944	27.5484	103.998	277.159	187.452	103.998	44.8122	62.0229	-38.9656	66.0378	36.7399	103.233	37.7898	1.59576	0.722786	0.617555	73.2473	-32.1389
47	3600	3312		(75.70575382374362, 28.538965768390387, 105.98543335761107)	#4b1c69	75.7058	28.539	105.985	276.541	186.336	105.985	45.3424	61.5308	-38.964	67.14	37.7093	105.211	38.3383	1.61464	0.717051	0.617529	72.8302	-32.3438
48	3672	3384		(76.4136926438456, 29.675163874726877, 107.3918426802622)	#4c1d6b	76.4137	29.6752	107.392	276.084	184.537	107.392	45.9136	60.6475	-38.6199	68.1204	38.7726	106.615	39.3735	1.63499	0.706757	0.612076	71.9	-32.4887
49	3744	3456		(77.61544064093226, 30.707938820101965, 109.9198834668609)	#4d1e6d	77.6154	30.7079	109.92	275.531	183.762	109.92	46.4825	60.4471	-38.7725	69.535	39.8512	109.128	39.6682	1.65524	0.704422	0.614494	71.8133	-32.6773
50	3816	3528		(79.95848506919155, 32.530954115076476, 111.53823743627093)	#4f206f	79.9585	32.531	111.538	276.018	180.627	111.538	47.4666	59.3941	-37.7972	71.5719	41.7641	110.748	41.3965	1.69029	0.692151	0.599038	70.401	-32.4719
51	3888	3600		(80.99563000728332, 33.411507647487255, 114.0611798980335)	#502172	80.9956	33.4115	114.061	275.401	180.304	114.061	47.9321	59.3697	-38.097	72.8577	42.6898	113.255	41.4505	1.70686	0.691866	0.603789	70.5418	-32.688
52	3960	3672		(82.34814275309542, 33.6489439184268, 117.05608157319737)	#522175	82.3481	33.6489	117.056	275.032	181.698	117.056	48.163	60.4085	-38.9833	74.193	43.1539	116.222	40.373	1.71508	0.703973	0.617835	71.895	-32.8353
53	4032	3744		(83.15222141296431, 35.25564457392571, 118.63364894391843)	#532376	83.1522	35.2556	118.634	274.467	179.219	118.634	48.8807	59.1334	-38.4199	75.4006	44.6182	117.8	41.8714	1.74064	0.689113	0.608906	70.5184	-33.0124
54	4104	3816		(85.2257829570284, 36.5877640203933, 120.65695557174071)	#552478	85.2258	36.5878	120.657	274.713	177.674	120.657	49.5858	58.8183	-38.0567	77.2342	46.0889	119.816	42.6381	1.76575	0.685441	0.60315	70.0565	-32.9037
55	4176	3888		(85.24763292061179, 37.46467589220685, 122.87399854333576)	#55257a	85.2476	37.4647	122.874	273.567	177.25	122.874	49.9349	58.3804	-38.3758	77.9602	46.8287	122.02	42.9081	1.77818	0.680337	0.608207	69.8639	-33.3186
56	4248	3960		(86.6788055353241, 38.78951201747997, 125.48215586307356)	#56267d	86.6788	38.7895	125.482	273.144	176.173	125.482	50.5659	58.037	-38.3584	79.5938	48.186	124.615	43.4614	1.80065	0.676336	0.607932	69.5677	-33.4619
57	4320	4032		(88.53313911143482, 40.01238164603059, 128.47851420247633)	#582880	88.5331	40.0124	128.479	272.908	175.585	128.479	51.1834	58.0802	-38.5042	81.4808	49.5395	127.594	43.6744	1.82264	0.676839	0.610243	69.6842	-33.5424
58	4392	4104		(89.76110706482156, 41.41951930080116, 130.80626365622723)	#592982	89.7611	41.4195	130.806	272.449	174.255	130.806	51.8038	57.5312	-38.3637	82.9842	50.9247	129.912	44.4318	1.84474	0.670441	0.608016	69.1492	-33.6967
59	4464	4176		(91.16314639475601, 43.06627822286963, 132.38164603058996)	#5b2b84	91.1631	43.0663	132.382	272.31	172.044	132.382	52.5078	56.6093	-37.7754	84.4968	52.5274	131.488	45.7222	1.8698	0.659698	0.598691	68.0558	-33.7152
60	4536	4248		(92.40640932265113, 44.203204661325564, 136.41733430444282)	#5c2c88	92.4064	44.2032	136.417	271.364	172.373	136.417	53.0198	56.8408	-38.4602	86.2656	53.714	135.495	45.4765	1.88804	0.662397	0.609545	68.63	-34.0835
61	4608	4320		(93.10852148579752, 45.567370721048796, 138.632920611799)	#5d2d8a	93.1085	45.5674	138.633	270.65	171.184	138.633	53.5536	56.1889	-38.3901	87.4756	54.97	137.702	46.2242	1.90705	0.654799	0.608434	68.0514	-34.3422
62	4680	4392		(95.0611798980335, 47.41951930080116, 141.34231609613985)	#5f2f8d	95.0612	47.4195	141.342	270.435	169.449	141.342	54.3373	55.601	-38.0673	89.5485	56.8491	140.403	47.2064	1.93495	0.647948	0.603318	67.3839	-34.3976
63	4752	4464		(95.74217042971596, 48.898033503277496, 144.55207574654042)	#5f3090	95.7422	48.898	144.552	269.383	168.74	144.552	54.8921	55.1147	-38.3095	90.9825	58.2048	143.596	47.7016	1.95471	0.642281	0.607156	67.1211	-34.8026
64	4824	4536		(96.55717407137655, 51.172614712308814, 146.5484340859432)	#603392	96.5572	51.1726	146.548	268.551	165.958	146.548	55.7002	53.6076	-37.6577	92.4862	60.2182	145.595	49.4668	1.98349	0.624718	0.596826	65.5124	-35.0869
65	4896	4608		(98.23160961398398, 53.10487982520029, 149.85214857975237)	#623595	98.2316	53.1049	149.852	267.986	164.633	149.852	56.447	53.0876	-37.5759	94.5664	62.1194	148.885	50.2662	2.01008	0.618658	0.59553	65.0403	-35.2912
66	4968	4680		(99.93445010924982, 54.240349599417335, 153.12017479970868)	#633699	99.9345	54.2403	153.12	267.727	164.67	153.12	56.933	53.3472	-37.9106	96.4064	63.3779	152.131	50.2056	2.02738	0.621683	0.600834	65.4457	-35.3991
67	5040	4752		(100.31536780772032, 56.55426074289876, 154.65258557902405)	#64389a	100.315	56.5543	154.653	266.766	161.75	154.653	57.6785	51.6663	-37.1756	97.6169	65.3414	153.672	52.0933	2.05393	0.602094	0.589186	63.6508	-35.7363
68	5112	4824		(101.89439184268026, 58.3088128186453, 156.7916970138383)	#653a9c	101.894	58.3088	156.792	266.554	160.169	156.792	58.3222	51.0795	-36.8229	99.3623	67.069	155.807	53.0193	2.07686	0.595257	0.583595	62.9686	-35.7876
69	5184	4896		(102.91114348142753, 60.093954843408596, 159.5943190094683)	#663c9f	102.911	60.094	159.594	265.819	158.982	159.594	58.9304	50.4561	-36.754	100.974	68.729	158.599	53.81	2.09851	0.587992	0.582503	62.4234	-36.0709
70	5256	4968		(104.01820830298617, 61.84049526584123, 161.8383102694829)	#683da1	104.018	61.8405	161.838	265.307	157.561	161.838	59.5212	49.7894	-36.5126	102.507	70.3677	160.838	54.7055	2.11955	0.580222	0.578677	61.7426	-36.2541
71	5328	5040		(104.87181354697742, 63.659140568099055, 164.00655498907503)	#683fa4	104.872	63.6591	164.007	264.642	156.022	164.007	60.1075	48.9822	-36.2464	103.923	72.0192	163.003	55.7039	2.14043	0.570815	0.574459	60.9348	-36.5011
72	5400	5112		(106.33648943918426, 65.43554260742899, 165.31099781500365)	#6a41a5	106.336	65.4355	165.311	264.571	154.063	165.311	60.7073	48.2372	-35.6594	105.452	73.7355	164.312	56.8243	2.16179	0.562134	0.565155	59.9868	-36.4737
73	5472	5184		(107.43772760378732, 67.11726147123088, 167.3306627822287)	#6b43a7	107.438	67.1173	167.331	264.141	152.718	167.331	61.2522	47.6347	-35.4039	106.917	75.318	166.329	57.6591	2.18119	0.555113	0.561106	59.3507	-36.6211
74	5544	5256		(108.39038601602331, 69.29643117261472, 169.03204661325563)	#6c45a9	108.39	69.2964	169.032	263.519	150.46	169.032	61.9156	46.5266	-34.8347	108.4	77.2751	168.035	59.0484	2.20482	0.542199	0.552085	58.1221	-36.8224
75	5616	5328		(109.79533867443554, 70.7225054624909, 171.09468317552805)	#6d46ab	109.795	70.7225	171.095	263.357	149.595	171.095	62.393	46.2747	-34.6989	109.943	78.7042	170.091	59.5549	2.22182	0.539263	0.549932	57.839	-36.8642
76	5688	5400		(111.34668608885652, 72.95193008011654, 172.02549162418063)	#6f48ac	111.347	72.9519	172.025	263.252	146.861	172.025	63.0827	45.1997	-33.8233	111.58	80.7998	171.035	61.0839	2.24638	0.526736	0.536056	56.4538	-36.8078
77	5760	5472		(112.76547705753823, 74.89730517115805, 173.08011653313912)	#704aad	112.765	74.8973	173.08	263.141	144.653	173.08	63.6793	44.3607	-33.1466	113.089	82.6425	172.098	62.3081	2.26762	0.516959	0.52533	55.3766	-36.7673
78	5832	5544		(114.41296431172614, 77.1849963583394, 175.45520757465405)	#724daf	114.413	77.185	175.455	262.73	142.822	175.455	64.3724	43.6365	-32.7322	115.081	84.8178	174.473	63.3851	2.2923	0.508519	0.518764	54.5485	-36.874
79	5904	5616		(115.89730517115805, 79.42388929351785, 175.5280407865987)	#734faf	115.897	79.4239	175.528	262.771	139.616	175.528	65.0248	42.44	-31.6383	116.517	86.9002	174.567	65.0802	2.31554	0.494576	0.501426	52.9352	-36.7039
80	5976	5688		(117.63000728332119, 81.28186453022579, 177.5469774217043)	#7551b1	117.63	81.2819	177.547	262.655	138.26	177.547	65.5919	42.0342	-31.318	118.345	88.7377	176.584	65.8277	2.33573	0.489847	0.496349	52.4184	-36.6883
81	6048	5760		(118.20101966496722, 83.99344501092499, 178.80844865258558)	#7653b2	118.201	83.9934	178.808	261.647	135.216	178.808	66.2961	40.5155	-30.5172	119.718	91.055	177.86	67.627	2.36081	0.472148	0.483658	50.7228	-36.9879
82	6120	5832		(120.08739985433358, 86.22432629278951, 180.3576110706482)	#7856b4	120.087	86.2243	180.358	261.584	133.091	180.358	66.9426	39.837	-29.9039	121.644	93.2177	179.416	68.7423	2.38383	0.464241	0.473938	49.8119	-36.894
83	6192	5904		(121.9672250546249, 88.6926438455936, 181.37290604515658)	#7958b5	121.967	88.6926	181.373	261.542	130.303	181.373	67.6334	38.9058	-29.043	123.533	95.5664	180.446	70.1716	2.40843	0.45339	0.460294	48.5506	-36.7411
84	6264	5976		(123.48215586307356, 91.68317552804079, 182.45812090313183)	#7b5bb6	123.482	91.6832	182.458	261.018	126.865	182.458	68.4163	37.5538	-28.0458	125.42	98.2756	181.55	72.0011	2.43631	0.437635	0.444489	46.8706	-36.7529
85	6336	6048		(124.59359067734887, 93.77130371449381, 182.9715950473416)	#7c5db6	124.594	93.7713	182.972	260.732	124.315	182.972	68.9565	36.6021	-27.283	126.714	100.174	182.08	73.3133	2.45554	0.426544	0.432401	45.6517	-36.7006
86	6408	6120		(126.52002913328478, 96.35105608157319, 184.30662782228697)	#7e60b8	126.52	96.3511	184.307	260.58	121.692	184.307	69.6438	35.759	-26.5256	128.725	102.625	183.427	74.6325	2.48002	0.416719	0.420397	44.5232	-36.5676
87	6480	6192		(127.3823743627094, 99.39548434085943, 185.28332119446466)	#7f63b9	127.382	99.3955	185.283	259.551	118.205	185.283	70.3709	34.2555	-25.587	130.287	105.261	184.424	76.5067	2.50591	0.399198	0.405521	42.7567	-36.7577
88	6552	6264		(129.31609613983977, 102.03204661325564, 186.00655498907503)	#8166ba	129.316	102.032	186.007	259.495	115.122	186.007	71.0472	33.3172	-24.6549	132.196	107.753	185.167	77.9702	2.52999	0.388263	0.390749	41.4476	-36.5016
89	6624	6336		(129.98761835396942, 104.10706482155864, 187.25928623452293)	#8168bb	129.988	104.107	187.259	258.675	113.232	187.259	71.534	32.4747	-24.2114	133.419	109.571	186.428	79.0246	2.54733	0.378445	0.383719	40.5068	-36.7062
90	6696	6408		(130.87836853605245, 105.94027676620539, 188.25273124544793)	#8269bc	130.878	105.94	188.253	258.178	111.497	188.253	71.9731	31.8101	-23.7673	134.622	111.229	187.43	79.9332	2.56296	0.3707	0.376681	39.7086	-36.7657
91	6768	6480		(132.71303714493808, 108.42534595775673, 189.43991260014568)	#846cbd	132.713	108.425	189.44	257.988	109.052	189.44	72.59	31.0827	-23.0775	136.529	113.585	188.63	81.1028	2.58493	0.362223	0.365748	38.7131	-36.5922
92	6840	6552		(134.40640932265111, 110.84559359067735, 190.06627822286964)	#866ebe	134.406	110.846	190.066	257.844	106.285	190.066	73.1769	30.265	-22.2655	138.235	115.857	189.274	82.3777	2.60583	0.352694	0.352879	37.5729	-36.3413
93	6912	6624		(136.1959213401311, 113.48798252002914, 190.73051711580482)	#8871be	136.196	113.488	190.731	257.639	103.271	190.731	73.8063	29.3727	-21.3921	140.063	118.328	189.958	83.7571	2.62824	0.342296	0.339038	36.337	-36.0658
94	6984	6696		(137.76839038601602, 115.74945375091042, 190.95047341587764)	#8973be	137.768	115.749	190.95	257.568	100.425	190.95	74.3389	28.5737	-20.5481	141.579	120.446	190.198	85.0069	2.64721	0.332984	0.325661	35.1949	-35.7209
95	7056	6768		(139.1143481427531, 117.95265841223598, 191.85506190823014)	#8b75bf	139.114	117.953	191.855	257.181	98.2258	191.855	74.8455	27.8838	-19.9577	143.102	122.483	191.116	86.0426	2.66525	0.324945	0.316304	34.2902	-35.593
96	7128	6840		(140.67953386744355, 120.62199563000728, 191.92352512745813)	#8c78bf	140.68	120.622	191.924	256.878	94.7351	191.924	75.4463	26.8595	-18.9509	144.71	124.93	191.211	87.5642	2.68665	0.313008	0.300348	32.872	-35.2052
97	7200	6912		(141.96358339402767, 122.30808448652586, 193.1507647487254)	#8d7ac1	141.964	122.308	193.151	256.647	93.5274	193.151	75.8375	26.5242	-18.6549	146.108	126.54	192.442	88.1508	2.70058	0.309101	0.295657	32.4275	-35.1194
98	7272	6984		(143.10852148579752, 124.61252731245447, 192.6409322651129)	#8f7cc0	143.109	124.613	192.641	256.313	90.0496	192.641	76.3354	25.5058	-17.6487	147.281	128.609	191.961	89.6137	2.71831	0.297232	0.279709	31.0165	-34.6812
99	7344	7056		(144.41077931536782, 126.54260742898762, 193.8492352512746)	#907ec1	144.411	126.543	193.849	255.928	88.5389	193.849	76.7669	25.0581	-17.2773	148.759	130.42	193.176	90.3357	2.73367	0.292015	0.273823	30.437	-34.5859
100	7416	7128		(145.84559359067734, 128.41806263656227, 193.7523670793882)	#9180c1	145.846	128.418	193.752	256.005	85.9873	193.752	77.1862	24.4518	-16.5307	150.024	132.197	193.099	91.3484	2.7486	0.28495	0.261991	29.5154	-34.0608
101	7488	7200		(147.12163146394755, 130.3903860160233, 194.4530225782957)	#9382c2	147.122	130.39	194.453	255.67	84.0099	194.453	77.6155	23.9009	-16.0085	151.401	134.032	193.812	92.2156	2.76389	0.278529	0.253714	28.7667	-33.8136
102	7560	7272		(148.5768390386016, 132.34231609613985, 194.2651128914785)	#9484c2	148.577	132.342	194.265	255.73	81.2823	194.265	78.0422	23.2631	-15.2219	152.682	135.874	193.646	93.2751	2.77909	0.271098	0.241247	27.8007	-33.1981
103	7632	7344		(149.21849963583395, 133.87108521485797, 193.86016023306627)	#9585c1	149.218	133.871	193.86	255.35	78.9085	193.86	78.3529	22.5847	-14.5684	153.389	137.225	193.26	94.2322	2.79015	0.263192	0.23089	26.8758	-32.8242

## Sheet: Well 3
frame number	Time (s)	normalised time	Well Coordinates	average color	hexcode	red	green	blue	hue	saturation	value	lightness	a_component	b_component	x	y	z	delta_e	light_ratio	a_ratio	b_ratio	chroma_ab	hue_ab
1	288	0	(344, 52)	(35.05899490167516, 7.386016023306627, 81.27676620538966)	#230751	35.059	7.38602	81.2768	262.471	231.827	81.2768	27.088	78.3915	-58.1024	35.7239	13.0688	80.5379	0	1	1	1	97.5763	-36.5452
2	360	72		(34.930808448652584, 8.702840495265841, 78.00145666423889)	#22084e	34.9308	8.70284	78.0015	262.709	226.549	78.0015	28.1729	72.9496	-54.4381	35.4143	14.081	77.3085	6.64973	1.04005	0.930581	0.936933	91.0228	-36.7319
3	432	144		(36.7319737800437, 7.7378004369992714, 84.5469774217043)	#240754	36.732	7.7378	84.547	262.649	231.662	84.547	27.7553	79.3599	-58.7046	37.3068	13.6854	83.7789	1.32119	1.02463	1.01235	1.01036	98.7128	-36.4913
4	504	216		(36.38820101966497, 9.172614712308812, 79.7647487254188)	#24094f	36.3882	9.17261	79.7647	263.132	225.676	79.7647	28.8509	72.9992	-54.2476	36.6267	14.7394	79.0588	6.85896	1.06508	0.931213	0.933653	90.9488	-36.617
5	576	288		(37.85797523670794, 8.702840495265841, 84.85870356882738)	#250854	37.858	8.70284	84.8587	262.97	228.848	84.8587	28.7824	77.1015	-57.1033	38.22	14.672	84.0971	2.35237	1.06255	0.983543	0.982804	95.9449	-36.5246
6	648	360		(37.61835396941005, 9.263656227239622, 82.13838310269483)	#250952	37.6184	9.26366	82.1384	263.345	226.241	82.1384	29.17	74.277	-54.9887	37.7324	15.0562	81.4096	5.56413	1.07686	0.947513	0.94641	92.4166	-36.5133
7	720	432		(37.13765477057538, 9.907501820830298, 80.55207574654042)	#250950	37.1377	9.9075	80.5521	263.127	223.636	80.5521	29.5873	71.6365	-53.4129	37.3792	15.4774	79.8456	8.59471	1.09227	0.913829	0.919288	89.3573	-36.7086
8	792	504		(39.01893663510561, 9.319737800436998, 84.07865986890022)	#270954	39.0189	9.31974	84.0787	263.836	226.734	84.0787	29.4819	75.5021	-55.4882	38.8241	15.3703	83.3311	4.5732	1.08838	0.963141	0.955006	93.699	-36.313
9	864	576		(37.892206846321926, 10.235979606700656, 80.4639475600874)	#250a50	37.8922	10.236	80.4639	263.628	222.561	80.4639	29.9761	71.0414	-52.6962	37.8331	15.8768	79.7617	9.57045	1.10662	0.906238	0.906953	88.4521	-36.5668
10	936	648		(40.726875455207576, 9.619082301529497, 88.7509104151493)	#280958	40.7269	9.61908	88.7509	263.587	227.362	88.7509	30.0615	77.2823	-56.9236	40.6883	15.9654	87.9596	3.38555	1.10977	0.98585	0.97971	95.9835	-36.3741
11	1008	720		(38.99126001456664, 10.7523670793882, 81.67370721048798)	#260a51	38.9913	10.7524	81.6737	263.89	221.429	81.6737	30.5734	70.6796	-52.3264	38.7737	16.5037	80.9645	10.2463	1.12867	0.901622	0.900588	87.9412	-36.5138
12	1080	792		(40.46540422432629, 11.23088128186453, 84.19009468317553)	#280b54	40.4654	11.2309	84.1901	264.042	220.983	84.1901	31.2012	71.1426	-52.5932	40.1476	17.1801	83.4605	9.99084	1.15185	0.90753	0.90518	88.4721	-36.4742
13	1152	864		(40.11944646758922, 11.102694828841951, 80.94974508375819)	#280b50	40.1194	11.1027	80.9497	264.926	220.025	80.9497	31.0175	69.9658	-51.1702	39.2903	16.9803	80.2513	11.597	1.14506	0.892517	0.880689	86.681	-36.1803
14	1224	936		(44.76110706482156, 11.810633648943918, 90.67662053896576)	#2c0b5a	44.7611	11.8106	90.6766	265.068	221.786	90.6766	32.363	74.0695	-53.9445	43.7296	18.4802	89.888	7.98718	1.19474	0.944866	0.928437	91.6313	-36.0657
15	1296	1008		(43.07064821558631, 11.732702112163146, 85.73415877640204)	#2b0b55	43.0706	11.7327	85.7342	265.409	220.103	85.7342	31.9983	71.62	-52.0345	41.8886	18.0652	84.9941	10.3336	1.18127	0.91362	0.895565	88.527	-35.9998
16	1368	1080		(40.588492352512745, 12.98543335761107, 75.89147851420248)	#280c4b	40.5885	12.9854	75.8915	266.328	211.368	75.8915	32.4143	63.4859	-45.9629	39.0921	18.539	75.2624	19.9478	1.19663	0.809856	0.791067	78.3776	-35.904
17	1440	1152		(42.19300801165331, 12.46176256372906, 81.49453750910415)	#2a0c51	42.193	12.4618	81.4945	265.841	216.007	81.4945	32.3429	67.7834	-49.188	40.8366	18.4571	80.8042	14.8193	1.19399	0.864678	0.846574	83.75	-35.9671
18	1512	1224		(43.493809176984705, 13.42680262199563, 81.05389657683904)	#2b0d51	43.4938	13.4268	81.0539	266.676	212.759	81.0539	33.2087	65.951	-47.4617	41.6851	19.4666	80.3776	17.4773	1.22596	0.841303	0.816862	81.2536	-35.7407
19	1584	1296		(46.51930080116533, 13.662782228696285, 88.01456664238893)	#2e0d58	46.5193	13.6628	88.0146	266.514	215.416	88.0146	33.8746	69.486	-49.9924	44.6328	20.2678	87.271	13.8253	1.25054	0.886397	0.860419	85.6011	-35.7335
20	1656	1368		(46.50327749453751, 14.22869628550619, 85.54770575382375)	#2e0e55	46.5033	14.2287	85.5477	267.152	212.587	85.5477	34.2255	67.2801	-48.1101	44.307	20.6984	84.8345	16.5606	1.26349	0.858258	0.828022	82.7115	-35.5675
21	1728	1440		(42.02476329206118, 14.716678805535324, 74.58048069919883)	#2a0e4a	42.0248	14.7167	74.5805	267.37	204.682	74.5805	33.8073	59.7333	-42.8229	40.0704	20.1857	73.9818	25.0348	1.24806	0.761986	0.737025	73.4974	-35.6368
22	1800	1512		(44.42825928623452, 14.42898761835397, 77.10779315367807)	#2c0e4d	44.4283	14.429	77.1078	268.717	207.282	77.1078	33.9863	62.553	-43.9474	41.6644	20.4042	76.481	22.3341	1.25467	0.797956	0.756377	76.4477	-35.0904
23	1872	1584		(44.52876911871814, 15.179169701383831, 75.81427530954115)	#2c0f4b	44.5288	15.1792	75.8143	269.042	203.945	75.8143	34.4824	60.4663	-42.366	41.6875	21.0177	75.2079	24.9725	1.27298	0.771337	0.729161	73.8313	-35.0172
24	1944	1656		(47.93809176984705, 15.281136198106337, 81.55571740713765)	#2f0f51	47.9381	15.2811	81.5557	269.565	207.221	81.5557	35.0737	64.1161	-44.5283	44.538	21.7649	80.893	21.2559	1.29481	0.817896	0.766376	78.0618	-34.7798
25	2016	1728		(48.34231609613984, 15.69045884923525, 81.67443554260743)	#300f51	48.3423	15.6905	81.6744	269.691	206.012	81.6744	35.3888	63.4979	-44.0514	44.8867	22.1703	81.0146	22.0942	1.30644	0.810009	0.758168	77.282	-34.7509
26	2088	1800		(45.557902403495994, 16.056809905316825, 73.59723233794611)	#2d1049	45.5579	16.0568	73.5972	270.762	199.366	73.5972	35.1707	58.2375	-39.913	42.0204	21.8893	73.0218	28.3261	1.29839	0.742906	0.686942	70.6021	-34.4248
27	2160	1872		(46.670793882010194, 16.48288419519301, 73.88638018936635)	#2e1049	46.6708	16.4829	73.8864	271.553	198.114	73.8864	35.5928	58.0348	-39.355	42.7557	22.4354	73.3123	28.9516	1.31397	0.74032	0.677338	70.1203	-34.1423
28	2232	1944		(49.48069919883467, 17.84996358339403, 78.61107064821559)	#31114e	49.4807	17.85	78.6111	271.235	197.098	78.6111	36.8338	58.5643	-39.8958	45.5012	24.0935	78.0035	28.6283	1.35978	0.747075	0.686646	70.8622	-34.2639
29	2304	2016		(49.594319009468315, 17.22505462490896, 78.07720320466133)	#31114e	49.5943	17.2251	78.0772	271.916	198.743	78.0772	36.4707	59.6147	-40.2217	45.2564	23.6003	77.4687	27.574	1.34638	0.760474	0.692255	71.9145	-34.0073
30	2376	2088		(48.81427530954115, 17.750182083029863, 73.9373634377276)	#301149	48.8143	17.7502	73.9374	273.172	193.782	73.9374	36.6514	56.6142	-37.5668	44.209	23.8449	73.3755	31.4233	1.35305	0.722198	0.646561	67.9444	-33.5666
31	2448	2160		(48.80699198834669, 18.110706482155862, 71.6190823015295)	#301247	48.807	18.1107	71.6191	274.42	190.517	71.6191	36.8471	55.0084	-35.8791	43.8536	24.1118	71.084	33.703	1.36028	0.701714	0.617514	65.6752	-33.1143
32	2520	2232		(50.11653313911143, 18.324836125273123, 74.67662053896576)	#32124a	50.1165	18.3248	74.6766	273.85	192.426	74.6766	37.1653	56.4452	-37.1092	45.1731	24.55	74.1131	31.9986	1.37202	0.720043	0.638686	67.5512	-33.3224
33	2592	2304		(53.51711580480699, 19.284049526584123, 80.47851420247633)	#351350	53.5171	19.284	80.4785	273.565	193.898	80.4785	38.187	58.479	-38.5973	48.2971	25.9928	79.8666	30.0025	1.40974	0.745986	0.664297	70.0681	-33.4256
34	2664	2376		(52.54187909686817, 19.570284049526585, 77.34595775673708)	#34134d	52.5419	19.5703	77.346	274.241	190.479	77.346	38.2056	56.3375	-36.8355	47.2815	26.0194	76.7682	32.5923	1.41043	0.718669	0.633975	67.311	-33.1781
35	2736	2448		(50.12600145666424, 19.514930808448653, 70.16751638747269)	#321346	50.126	19.5149	70.1675	276.26	184.08	70.1675	37.8217	52.4983	-33.3455	44.6449	25.4706	69.661	37.3976	1.39626	0.669694	0.573909	62.1932	-32.4226
36	2808	2520		(49.34450109249818, 19.806991988346685, 70.43845593590677)	#311346	49.3445	19.807	70.4385	275.003	183.295	70.4385	37.8934	51.6826	-33.3855	44.4067	25.5725	69.9321	37.9612	1.3989	0.659288	0.574597	61.5279	-32.8613
37	2880	2592		(54.456664238892934, 20.52367079388201, 77.69118718135469)	#36144d	54.4567	20.5237	77.6912	275.614	187.637	77.6912	38.9704	55.6801	-35.7152	48.5843	27.1365	77.1195	34.0322	1.43866	0.710282	0.614694	66.1502	-32.6776
38	2952	2664		(52.85069191551347, 20.8557902403496, 72.79388201019665)	#341448	52.8507	20.8558	72.7939	276.961	181.941	72.7939	38.9255	52.4952	-33.0006	46.9209	27.07	72.2745	37.9585	1.437	0.669654	0.567973	62.0064	-32.1552
39	3024	2736		(48.61544064093226, 20.122359796067006, 68.18863801893663)	#301444	48.6154	20.1224	68.1886	275.567	179.75	68.1886	37.9658	49.8499	-31.9071	43.6972	25.6757	67.708	40.2386	1.40157	0.63591	0.549152	59.1868	-32.6218
40	3096	2808		(53.891478514202475, 20.81864530225783, 72.43772760378732)	#351448	53.8915	20.8186	72.4377	278.443	181.713	72.4377	39.0269	52.9333	-32.6176	47.3482	27.2203	71.9215	37.9492	1.44075	0.675243	0.56138	62.1759	-31.6414
41	3168	2880		(58.03423160961398, 21.56081573197378, 81.61034231609614)	#3a1551	58.0342	21.5608	81.6103	276.443	187.631	81.6103	39.9765	56.9733	-36.139	51.4427	28.6538	81.0098	33.2753	1.4758	0.726778	0.621988	67.4684	-32.3876
42	3240	2952		(53.68099053168245, 21.19737800436999, 70.45083758193736)	#351546	53.681	21.1974	70.4508	279.571	178.275	70.4508	39.1944	51.4268	-31.158	46.965	27.4696	69.9583	39.9958	1.44693	0.656025	0.53626	60.1293	-31.2105
43	3312	3024		(50.80844865258558, 21.537509104151493, 66.79825200291333)	#321542	50.8084	21.5375	66.7983	278.803	172.781	66.7983	39.0124	47.9755	-29.2589	44.9324	27.1987	66.3456	43.5807	1.44021	0.611999	0.503574	56.1937	-31.3778
44	3384	3096		(58.475600873998545, 22.37727603787327, 79.47705753823743)	#3a164f	58.4756	22.3773	79.4771	277.932	183.203	79.4771	40.4406	55.0551	-34.1804	51.4854	29.3726	78.9061	35.9882	1.49294	0.702309	0.588278	64.8025	-31.8336
45	3456	3168		(60.28696285506191, 22.641660597232338, 82.46030589949017)	#3c1652	60.287	22.6417	82.4603	277.759	184.983	82.4603	40.8015	56.4944	-35.1801	53.0516	29.9396	81.8621	34.5395	1.50626	0.72067	0.605484	66.5527	-31.9112
46	3528	3240		(60.41005098324836, 22.92352512745812, 83.00873998543335)	#3c1653	60.4101	22.9235	83.0087	277.433	184.58	83.0087	40.9633	56.2835	-35.1963	53.309	30.1962	82.4079	34.7273	1.51223	0.717979	0.605762	66.3823	-32.0193
47	3600	3312		(57.735615440640935, 23.048069919883467, 77.85506190823016)	#39174d	57.7356	23.0481	77.8551	277.974	179.51	77.8551	40.6936	53.0364	-32.8499	51.0064	29.7693	77.307	38.2843	1.50228	0.676558	0.565378	62.3857	-31.7734
48	3672	3384		(55.49308084486526, 22.474872541879098, 71.22942461762564)	#371647	55.4931	22.4749	71.2294	280.634	174.54	71.2294	40.0951	50.4714	-30.0751	48.4047	28.8364	70.7419	41.6444	1.48018	0.643837	0.517621	58.7526	-30.79
49	3744	3456		(60.316824471959215, 23.27676620538966, 78.61689730517116)	#3c174e	60.3168	23.2768	78.6169	280.159	179.5	78.6169	41.1037	54.1333	-32.5674	52.4944	30.42	78.0635	37.907	1.51742	0.69055	0.560517	63.1748	-31.0318
50	3816	3528		(55.78659868900218, 23.259286234522943, 72.89075018208302)	#371748	55.7866	23.2593	72.8908	279.323	173.63	72.8908	40.5497	49.9521	-30.2709	49.124	29.5432	72.3944	42.0073	1.49696	0.637213	0.520991	58.4084	-31.2158
51	3888	3600		(63.6489439184268, 24.367807720320467, 84.36926438455936)	#3f1854	63.6489	24.3678	84.3693	279.28	181.35	84.3693	42.0498	55.8926	-34.0536	55.6159	31.9572	83.7692	36.1718	1.55234	0.712993	0.586096	65.4495	-31.3526
52	3960	3672		(59.37363437727604, 23.62709395484341, 77.36999271667881)	#3b174d	59.3736	23.6271	77.37	279.908	177.129	77.37	41.169	52.6979	-31.7626	51.8915	30.5244	76.8326	39.3983	1.51983	0.67224	0.546665	61.5299	-31.0786
53	4032	3744		(62.80844865258558, 24.982520029133283, 83.63000728332119)	#3e1853	62.8084	24.9825	83.63	278.698	178.825	83.63	42.2566	54.3224	-33.3086	55.2467	32.3	83.0435	37.7379	1.55998	0.692963	0.573273	63.7212	-31.5151
54	4104	3816		(63.85651857246905, 25.080116533139112, 83.24981791697014)	#3f1953	63.8565	25.0801	83.2498	279.996	178.178	83.2498	42.413	54.5082	-32.8372	55.7145	32.5607	82.6681	37.9948	1.56575	0.695333	0.56516	63.6351	-31.0659
55	4176	3888		(56.49672250546249, 24.151493080844865, 72.35761107064822)	#381848	56.4967	24.1515	72.3576	280.259	169.886	72.3576	41.0837	48.679	-29.0442	49.6419	30.3881	71.8755	43.8531	1.51668	0.620973	0.499879	56.6852	-30.8223
56	4248	3960		(58.36489439184268, 24.25564457392571, 74.39621267297888)	#3a184a	58.3649	24.2556	74.3962	280.816	171.862	74.3962	41.356	50.1638	-29.7574	50.9973	30.825	73.8948	42.4714	1.52673	0.639914	0.512155	58.3259	-30.6766
57	4320	4032		(60.931536780772035, 24.716678805535324, 77.59431900946832)	#3c184d	60.9315	24.7167	77.5943	281.093	173.773	77.5943	41.8862	51.7925	-30.6576	53.0375	31.6877	77.0655	40.9843	1.5463	0.66069	0.527648	60.186	-30.6226
58	4392	4104		(65.89876183539694, 25.621267297887837, 86.04661325564457)	#411956	65.8988	25.6213	86.0466	279.994	179.071	86.0466	42.9056	55.5188	-33.4653	57.4423	33.3915	85.4424	37.153	1.58394	0.708225	0.575971	64.8249	-31.0805
59	4464	4176		(60.91187181354698, 25.3401310997815, 75.41296431172614)	#3c194b	60.9119	25.3401	75.413	282.624	169.315	75.413	42.1769	50.0603	-28.9298	52.7849	32.1675	74.9122	43.3748	1.55703	0.638593	0.49791	57.8184	-30.0236
60	4536	4248		(66.22796795338674, 26.84559359067735, 86.15877640203934)	#421a56	66.228	26.8456	86.1588	279.838	175.546	86.1588	43.519	53.8828	-32.4726	58.0056	34.4456	85.5656	39.0838	1.60658	0.687356	0.558885	62.9113	-31.0754
61	4608	4320		(62.17188638018936, 25.304442825928625, 77.61034231609614)	#3e194d	62.1719	25.3044	77.6103	282.291	171.859	77.6103	42.3076	51.4705	-29.9433	53.8307	32.3849	77.0873	41.8249	1.56186	0.656583	0.515353	59.5467	-30.1889
62	4680	4392		(59.22651128914785, 25.23525127458121, 75.07428987618354)	#3b194b	59.2265	25.2353	75.0743	280.921	169.285	75.0743	41.9426	49.3005	-29.1401	51.8588	31.7805	74.5759	43.6551	1.54838	0.628901	0.501529	57.2685	-30.5861
63	4752	4464		(65.99781500364166, 27.169701383831026, 84.30444282592862)	#411b54	65.9978	27.1697	84.3044	280.775	172.818	84.3044	43.6356	52.6951	-31.3002	57.6224	34.6485	83.7331	40.6508	1.61089	0.672205	0.538706	61.2901	-30.7097
64	4824	4536		(69.17188638018936, 28.03932993445011, 88.27603787327021)	#451c58	69.1719	28.0393	88.276	280.971	174.004	88.276	44.3782	54.1183	-32.0917	60.2416	35.9589	87.6737	39.5563	1.6383	0.690359	0.55233	62.918	-30.6676
65	4896	4608		(67.96576839038602, 27.751638747268753, 87.45957756737072)	#431b57	67.9658	27.7516	87.4596	280.411	174.086	87.4596	44.122	53.7486	-32.1122	59.3982	35.503	86.8625	39.6601	1.62884	0.685643	0.552682	62.6107	-30.8562
66	4968	4680		(68.16096139839767, 28.326292789512017, 88.30371449380918)	#441c58	68.161	28.3263	88.3037	279.85	173.2	88.3037	44.4087	53.288	-32.0548	59.8408	36.0134	87.7039	40.1083	1.63942	0.679768	0.551695	62.1862	-31.0285
67	5040	4752		(67.13109978150037, 28.27239621267298, 84.6991988346686)	#431c54	67.1311	28.2724	84.6992	281.319	169.882	84.6992	44.2605	51.741	-30.437	58.5985	35.749	84.1349	42.0776	1.63395	0.660033	0.523851	60.0295	-30.4665
68	5112	4824		(62.316824471959215, 26.986890021849963, 78.07356154406409)	#3e1a4e	62.3168	26.9869	78.0736	281.494	166.857	78.0736	43.1345	49.1858	-28.7853	54.5159	33.7823	77.5627	44.3842	1.59239	0.627438	0.495423	56.9898	-30.3377
69	5184	4896		(66.16314639475601, 27.481427530954115, 83.11216314639475)	#421b53	66.1631	27.4814	83.1122	281.72	170.683	83.1122	43.79	51.9206	-30.4024	57.5616	34.9183	82.5559	41.7967	1.61659	0.662324	0.523255	60.1669	-30.3514
70	5256	4968		(71.50764748725419, 29.233794610342315, 91.78587035688274)	#471d5b	71.5076	29.2338	91.7859	280.549	173.783	91.7859	45.1633	54.544	-32.5201	62.4584	37.3799	91.1603	39.3685	1.66728	0.695789	0.559702	63.5027	-30.8041
71	5328	5040		(67.84777858703569, 28.400582665695556, 84.98980335032775)	#431c54	67.8478	28.4006	84.9898	281.825	169.788	84.9898	44.3917	51.969	-30.3644	59.0476	35.9831	84.4239	42.0354	1.6388	0.662941	0.522601	60.1894	-30.2969
72	5400	5112		(63.24107793153678, 27.658412235979608, 79.19009468317553)	#3f1b4f	63.2411	27.6584	79.1901	281.43	165.937	79.1901	43.5522	49.0207	-28.687	55.4003	34.5033	78.6748	44.71	1.60781	0.625332	0.493731	56.7976	-30.3362
73	5472	5184		(71.03714493809177, 30.050983248361252, 88.97232337946103)	#471e58	71.0371	30.051	88.9723	281.736	168.872	88.9723	45.4622	52.3361	-30.5891	61.9185	37.9306	88.3831	42.1127	1.67832	0.667624	0.526468	60.6198	-30.3052
74	5544	5256		(68.1740713765477, 29.207574654042244, 84.21922796795339)	#441d54	68.1741	29.2076	84.2192	282.5	166.565	84.2192	44.7837	50.7301	-29.2866	59.3035	36.6882	83.6691	43.6881	1.65327	0.647137	0.504052	58.5768	-29.998
75	5616	5328		(68.56008739985434, 29.370721048798252, 84.9766933721777)	#441d54	68.5601	29.3707	84.9767	282.286	166.864	84.9767	44.8988	50.9199	-29.4884	59.6947	36.8972	84.4206	43.482	1.65752	0.649559	0.507523	58.8421	-30.0757
76	5688	5400		(69.50546249089585, 29.49672250546249, 86.79388201019665)	#451d56	69.5055	29.4967	86.7939	281.896	168.339	86.7939	45.0574	51.7442	-30.1642	60.5604	37.1861	86.2209	42.5855	1.66337	0.660074	0.519156	59.8944	-30.24
77	5760	5472		(72.78295702840495, 31.410779315367808, 93.0313182811362)	#481f5d	72.783	31.4108	93.0313	280.284	168.903	93.0313	46.2392	52.5151	-31.2952	64.0073	39.3874	92.4151	41.8925	1.707	0.669908	0.538621	61.1329	-30.7919
78	5832	5544		(73.68171886380189, 30.838310269482886, 93.49963583394027)	#491e5d	73.6817	30.8383	93.4996	281.024	170.895	93.4996	46.0802	53.7949	-31.7979	64.3638	39.0864	92.873	40.714	1.70113	0.686234	0.547272	62.49	-30.5871
79	5904	5616		(65.27967953386744, 28.933721777130373, 84.89002184996359)	#411c54	65.2797	28.9337	84.89	278.973	168.086	84.89	44.3792	50.0484	-30.3364	57.9345	35.9607	84.3305	43.2813	1.63834	0.638441	0.522119	58.5247	-31.2218
80	5976	5688		(68.5863073561544, 29.8244719592134, 83.97815003641661)	#441d53	68.5863	29.8245	83.9782	282.946	164.438	83.9782	45.0977	49.9818	-28.6209	59.6485	37.2598	83.4366	44.7283	1.66486	0.637592	0.492594	57.5963	-29.7966
81	6048	5760		(73.4136926438456, 31.630735615440642, 94.84850691915514)	#491f5e	73.4137	31.6307	94.8485	279.656	169.961	94.8485	46.4018	53.0466	-31.9095	64.7479	39.6971	94.2163	41.2488	1.71301	0.676688	0.549193	61.9044	-31.0285
82	6120	5832		(64.72323379461034, 28.6190823015295, 80.38747268754553)	#401c50	64.7232	28.6191	80.3875	281.845	164.216	80.3875	44.1534	48.7362	-28.3123	56.6638	35.5587	79.8698	45.3665	1.63	0.621703	0.487282	56.3631	-30.1535
83	6192	5904		(74.91915513474144, 32.410779315367805, 95.31755280407866)	#4a205f	74.9192	32.4108	95.3176	280.544	168.292	95.3176	46.8725	52.7873	-31.3305	65.8212	40.6022	94.6885	41.9969	1.73038	0.67338	0.539229	61.3848	-30.6902
84	6264	5976		(72.72906045156591, 31.2571012381646, 92.42243262927894)	#481f5c	72.7291	31.2571	92.4224	280.682	168.759	92.4224	46.1649	52.5078	-31.1205	63.8114	39.2466	91.8108	41.9752	1.70426	0.669815	0.535614	61.0373	-30.6545
85	6336	6048		(70.76839038601602, 31.158048069919882, 87.70284049526585)	#461f57	70.7684	31.158	87.7028	282.031	164.407	87.7028	45.9117	50.3261	-29.1695	61.8761	38.769	87.1374	44.4873	1.69491	0.641984	0.502035	58.1685	-30.097
86	6408	6120		(70.877640203933, 31.357611070648215, 92.68536052439913)	#461f5c	70.8776	31.3576	92.6854	278.664	168.728	92.6854	46.0362	51.678	-31.4734	62.988	39.0034	92.0721	42.2108	1.69951	0.659229	0.541689	60.5078	-31.3427
87	6480	6192		(72.55571740713765, 32.18572469045885, 93.319737800437)	#48205d	72.5557	32.1857	93.3197	279.621	167.051	93.3197	46.5497	51.4881	-30.9064	64.1938	39.9799	92.7084	42.9206	1.71846	0.656808	0.531929	60.0519	-30.9748
88	6552	6264		(71.52585579024036, 31.81209031318281, 92.92571012381646)	#471f5c	71.5259	31.8121	92.9257	278.99	167.704	92.9257	46.2931	51.4239	-31.152	63.4946	39.4899	92.3146	42.6897	1.70899	0.655988	0.536156	60.1238	-31.207
89	6624	6336		(71.71522214129644, 31.873998543335762, 90.07428987618354)	#471f5a	71.7152	31.874	90.0743	281.073	164.765	90.0743	46.3212	50.5311	-29.6769	63.0363	39.5434	89.4923	44.2055	1.71003	0.6446	0.510769	58.6013	-30.4257
90	6696	6408		(73.95848506919155, 32.3088128186453, 96.87691187181355)	#492060	73.9585	32.3088	96.8769	278.703	169.957	96.8769	46.7504	53.0013	-32.296	65.6308	40.3659	96.2312	41.1976	1.72587	0.676111	0.555846	62.0659	-31.3558
91	6768	6480		(74.62345229424618, 32.854333576110704, 96.47560087399854)	#4a2060	74.6235	32.8543	96.4756	279.392	168.161	96.4756	47.0375	52.4437	-31.6101	66.0455	40.9225	95.8394	42.1084	1.73647	0.668997	0.54404	61.2335	-31.0792
92	6840	6552		(67.58703568827386, 30.970138383102693, 86.15586307356155)	#431e56	67.587	30.9701	86.1559	279.811	163.336	86.1559	45.5195	48.6899	-29.0437	59.9496	38.0369	85.604	45.4567	1.68043	0.621112	0.49987	56.6943	-30.8162
93	6912	6624		(73.16241806263656, 32.85287691187181, 91.44573925710124)	#49205b	73.1624	32.8529	91.4457	281.278	163.388	91.4457	46.8762	50.296	-29.4149	64.3231	40.6093	90.8598	44.765	1.73052	0.6416	0.50626	58.266	-30.3206
94	6984	6696		(75.21048798252004, 33.478514202476326, 98.28769118718135)	#4b2162	75.2105	33.4785	98.2877	278.635	168.143	98.2877	47.3594	52.4302	-31.9279	66.889	41.5527	97.6396	42.0717	1.74836	0.668825	0.549511	61.3866	-31.3398
95	7056	6768		(70.44719592134012, 32.212672978878366, 89.09832483612527)	#462059	70.4472	32.2127	89.0983	280.328	162.807	89.0983	46.3424	49.2344	-29.1468	62.3247	39.5837	88.5295	45.3795	1.71081	0.628057	0.501645	57.215	-30.6256
96	7128	6840		(71.83321194464676, 32.53386744355426, 91.72323379461034)	#47205b	71.8332	32.5339	91.7232	279.838	164.553	91.7232	46.6216	50.2328	-29.9912	63.6284	40.1179	91.1313	44.3252	1.72112	0.640794	0.516177	58.5047	-30.839
97	7200	6912		(73.59577567370721, 33.5877640203933, 92.76547705753823)	#49215c	73.5958	33.5878	92.7655	280.564	162.672	92.7655	47.2292	49.9428	-29.4675	65.0272	41.297	92.1737	45.1105	1.74355	0.637094	0.507165	57.9881	-30.5417
98	7272	6984		(76.31682447195921, 34.102694828841955, 99.51711580480699)	#4c2263	76.3168	34.1027	99.5171	278.72	167.616	99.5171	47.7212	52.4551	-31.8913	67.8705	42.2687	98.863	42.2546	1.76171	0.669143	0.54888	61.3889	-31.2984
99	7344	7056		(72.21048798252004, 32.80844865258558, 94.90823015294974)	#48205e	72.2105	32.8084	94.9082	278.07	166.85	94.9082	46.7895	51.0228	-31.276	64.5354	40.4415	94.2872	43.0912	1.72732	0.650872	0.538291	59.8458	-31.5075
100	7416	7128		(72.45957756737072, 33.16168973051712, 91.33284777858704)	#48215b	72.4596	33.1617	91.3328	280.533	162.413	91.3328	46.9408	49.5653	-29.2486	64.0519	40.7346	90.7511	45.3611	1.7329	0.632279	0.503397	57.5517	-30.5449
101	7488	7200		(75.63583394027677, 34.02257829570284, 99.45520757465404)	#4b2263	75.6358	34.0226	99.4552	278.158	167.767	99.4552	47.6275	52.2622	-32.0232	67.4996	42.0824	98.8009	42.2462	1.75825	0.666682	0.551151	61.2929	-31.4975
102	7560	7272		(74.05608157319737, 33.63729060451566, 94.10852148579752)	#4a215e	74.0561	33.6373	94.1085	280.104	163.855	94.1085	47.2985	50.4841	-30.011	65.5367	41.433	93.5038	44.457	1.74611	0.643999	0.516518	58.7307	-30.7299
103	7632	7344		(72.2461762563729, 33.45957756737072, 92.30662782228697)	#48215c	72.2462	33.4596	92.3066	279.547	162.567	92.3066	47.0512	49.3943	-29.546	64.2344	40.9492	91.7182	45.3304	1.73698	0.630097	0.508515	57.5565	-30.8864

## Sheet: Well 4
frame number	Time (s)	normalised time	Well Coordinates	average color	hexcode	red	green	blue	hue	saturation	value	lightness	a_component	b_component	x	y	z	delta_e	light_ratio	a_ratio	b_ratio	chroma_ab	hue_ab
1	288	0	(436, 52)	(36.00582665695557, 8.07428987618354, 83.12308812818645)	#240853	36.0058	8.07429	83.1231	262.331	230.23	83.1231	27.8931	77.4757	-57.7122	36.7705	13.8151	82.3726	0	1	1	1	96.6084	-36.6827
2	360	72		(33.53459577567371, 9.273124544792426, 73.14785142024763)	#210949	33.5346	9.27312	73.1479	262.79	222.673	73.1479	28.3444	68.4945	-51.382	33.9362	14.2457	72.5091	10.9971	1.01618	0.884078	0.890314	85.6248	-36.8758
3	432	144		(37.67006554989075, 8.093226511289147, 87.15586307356155)	#250857	37.6701	8.09323	87.1559	262.446	231.321	87.1559	28.2635	79.7575	-59.1947	38.3984	14.1679	86.3652	2.7462	1.01328	1.02945	1.02569	99.324	-36.5822
4	504	216		(35.677348871085215, 8.866715222141297, 79.43991260014566)	#23084f	35.6773	8.86672	79.4399	262.794	226.538	79.4399	28.4644	73.4278	-54.7336	36.1186	14.3616	78.7342	5.05803	1.02048	0.947753	0.948389	91.5828	-36.7011
5	576	288		(39.71595047341588, 9.026219956300073, 89.15149308084486)	#270959	39.716	9.02622	89.1515	262.981	229.182	89.1515	29.4215	78.6806	-58.2285	40.0892	15.3091	88.3502	2.01357	1.0548	1.01555	1.00895	97.8836	-36.5038
6	648	360		(38.40859431900947, 9.450109249817917, 85.6285506190823)	#260955	38.4086	9.45011	85.6286	262.808	226.858	85.6286	29.4961	75.5606	-56.2813	38.8755	15.3847	84.8668	2.87829	1.05747	0.975282	0.975207	94.2178	-36.6806
7	720	432		(36.59577567370721, 9.487982520029133, 78.78878368536053)	#24094e	36.5958	9.48798	78.7888	263.47	224.292	78.7888	29.1357	71.782	-53.2201	36.631	15.0219	78.0958	7.35806	1.04455	0.92651	0.922164	89.359	-36.5537
8	792	504		(40.5142024763292, 9.80189366351056, 87.98543335761107)	#280957	40.5142	9.80189	87.9854	263.569	226.592	87.9854	30.1601	76.4032	-56.3618	40.4876	16.0681	87.2036	2.84833	1.08127	0.986157	0.976603	94.9426	-36.4158
9	864	576		(38.187909686817186, 9.868171886380189, 81.50109249817918)	#260951	38.1879	9.86817	81.5011	263.721	224.125	81.5011	29.7477	72.59	-53.6518	38.0714	15.6414	80.7848	6.61788	1.06649	0.936939	0.929645	90.2653	-36.4684
10	936	648		(41.15586307356154, 9.551347414420976, 89.85287691187182)	#290959	41.1559	9.55135	89.8529	263.614	227.894	89.8529	30.0928	78.0697	-57.4305	41.0979	15.998	89.0499	2.29586	1.07886	1.00767	0.99512	96.9182	-36.3394
11	1008	720		(38.081573197378006, 10.735615440640933, 79.44064093226511)	#260a4f	38.0816	10.7356	79.4406	263.881	220.539	79.4406	30.3861	69.3762	-51.431	37.8761	16.3054	78.7536	10.5485	1.08938	0.895458	0.891164	86.3609	-36.5508
12	1080	792		(40.436270939548436, 10.56882738528769, 85.64530225782957)	#280a55	40.4363	10.5688	85.6453	263.87	223.532	85.6453	30.713	73.4098	-54.1978	40.2192	16.6525	84.8945	6.06916	1.1011	0.94752	0.939105	91.2491	-36.4381
13	1152	864		(39.48871085214858, 11.13401310997815, 80.13838310269483)	#270b50	39.4887	11.134	80.1384	264.655	219.572	80.1384	30.9298	69.2717	-50.8789	38.8287	16.8855	79.4483	11.1005	1.10887	0.894109	0.881597	85.949	-36.2966
14	1224	936		(42.527312454479244, 11.415149308084487, 87.89075018208302)	#2a0b57	42.5273	11.4151	87.8908	264.409	221.881	87.8908	31.7031	73.0398	-53.6611	41.9552	17.734	87.126	7.1137	1.1366	0.942745	0.929805	90.6329	-36.3041
15	1296	1008		(43.6693372177713, 11.35032774945375, 90.4624908958485)	#2b0b5a	43.6693	11.3503	90.4625	264.511	223.005	90.4625	31.8611	74.6727	-54.6995	43.0091	17.9108	89.6714	5.71647	1.14226	0.963822	0.947799	92.5638	-36.2236
16	1368	1080		(41.14056809905317, 12.33794610342316, 80.28987618353969)	#290c50	41.1406	12.3379	80.2899	265.432	215.815	80.2899	32.0798	67.1134	-48.9856	40.0416	18.1575	79.6104	14.1796	1.1501	0.866251	0.848791	83.0891	-36.1254
17	1440	1152		(40.803350327749456, 12.638747268754551, 78.90531682447195)	#280c4e	40.8034	12.6387	78.9053	265.501	214.155	78.9053	32.2294	65.6695	-47.9681	39.6927	18.3275	78.2427	15.9102	1.15546	0.847615	0.831161	81.323	-36.1461
18	1512	1224		(43.607428987618356, 12.702112163146396, 81.86307356154407)	#2b0c51	43.6074	12.7021	81.8631	266.812	215.433	81.8631	32.7322	67.989	-48.7173	41.6779	18.9066	81.1715	13.9399	1.17349	0.877552	0.844144	83.6414	-35.6234
19	1584	1296		(45.43699927166788, 13.651128914785142, 86.680262199563)	#2d0d56	45.437	13.6511	86.6803	266.115	214.84	86.6803	33.6975	68.538	-49.6082	43.832	20.0526	85.95	13.3883	1.2081	0.884639	0.85958	84.6075	-35.8972
20	1656	1368		(45.73634377276038, 13.57101238164603, 85.4719592134013)	#2d0d55	45.7363	13.571	85.472	266.841	214.512	85.472	33.6769	68.369	-49.0128	43.7122	20.0276	84.7529	13.8587	1.20736	0.882458	0.849262	84.1224	-35.6362
21	1728	1440		(43.65768390386016, 14.281136198106337, 78.2490895848507)	#2b0e4e	43.6577	14.2811	78.2491	267.554	208.46	78.2491	33.786	62.9818	-44.9296	41.4692	20.1599	77.6094	20.2038	1.21127	0.812923	0.778512	77.3652	-35.5031
22	1800	1512		(43.24471959213401, 13.969410050983248, 77.15659140568098)	#2b0d4d	43.2447	13.9694	77.1566	267.799	208.832	77.1566	33.5062	63.0282	-44.7999	40.9517	19.8219	76.5247	20.1733	1.20124	0.813522	0.776264	77.3278	-35.4049
23	1872	1584		(44.115076474872545, 14.641660597232338, 76.53896576839038)	#2c0e4c	44.1151	14.6417	76.539	268.57	206.219	76.539	34.0771	61.7135	-43.472	41.4631	20.5155	75.92	22.124	1.2217	0.796553	0.753255	75.4875	-35.1615
24	1944	1656		(47.750910415149306, 14.895848506919155, 81.77348871085215)	#2f0e51	47.7509	14.8958	81.7735	269.476	208.549	81.7735	34.8033	64.9245	-45.11	44.3704	21.4211	81.1047	19.0813	1.24774	0.837998	0.781638	79.0576	-34.7919
25	2016	1728		(47.96504005826657, 15.353969410050983, 80.79242534595775)	#2f0f50	47.965	15.354	80.7924	269.901	206.539	80.7924	35.1173	63.6792	-44.0393	44.4211	21.8208	80.138	20.7239	1.259	0.821925	0.763086	77.4242	-34.667
26	2088	1800		(46.182083029861616, 15.661325564457393, 74.83612527312455)	#2e0f4a	46.1821	15.6613	74.8361	270.946	201.635	74.8361	35.0163	59.8535	-40.8906	42.4515	21.6916	74.2444	25.3821	1.25537	0.772545	0.708526	72.4877	-34.34
27	2160	1872		(45.169701383831026, 16.112891478514204, 72.67516387472688)	#2d1048	45.1697	16.1129	72.6752	270.823	198.464	72.6752	35.1451	57.5559	-39.4215	41.6632	21.8563	72.1095	27.9989	1.25999	0.742889	0.68307	69.7619	-34.4082
28	2232	1944		(49.325564457392574, 16.737072104879825, 79.10487982520029)	#31104f	49.3256	16.7371	79.1049	271.351	201.047	79.1049	36.1478	60.8436	-41.3454	45.179	23.1672	78.4812	24.7515	1.29594	0.785325	0.716407	73.5621	-34.1975
29	2304	2016		(49.11653313911143, 16.664967225054625, 81.98761835396941)	#311051	49.1165	16.665	81.9876	269.807	203.168	81.9876	36.099	62.0026	-43.0012	45.6308	23.1023	81.3344	22.8728	1.29419	0.800285	0.745097	75.4548	-34.7428
30	2376	2088		(46.40349599417334, 17.01675163874727, 71.42898761835397)	#2e1147	46.4035	17.0168	71.429	272.405	194.251	71.429	35.8676	55.8481	-37.4493	42.2987	22.7957	70.8849	30.6909	1.28589	0.720847	0.648897	67.2418	-33.8441
31	2448	2160		(48.69191551347414, 17.578295702840496, 73.71667880553532)	#301149	48.6919	17.5783	73.7167	273.254	194.193	73.7167	36.5306	56.7977	-37.6464	44.0516	23.6812	73.1553	30.0802	1.30967	0.733104	0.652313	68.1413	-33.537
32	2520	2232		(50.82811361981064, 18.05608157319738, 80.10560815731974)	#321250	50.8281	18.0561	80.1056	271.69	197.522	80.1056	37.1403	59.3729	-40.1915	46.5243	24.5153	79.4851	26.8365	1.33152	0.766342	0.696413	71.6972	-34.0954
33	2592	2304		(52.524399126001455, 19.20611798980335, 79.01966496722505)	#34134f	52.5244	19.2061	79.0197	273.422	193.021	79.0197	38.0096	57.6175	-38.1021	47.4948	25.7383	78.4215	29.6858	1.36269	0.743685	0.660209	69.0764	-33.4764
34	2664	2376		(53.38820101966497, 19.65549890750182, 83.86307356154407)	#351353	53.3882	19.6555	83.8631	271.522	195.234	83.8631	38.405	59.0013	-40.0445	49.026	26.3077	83.221	27.6396	1.37687	0.761546	0.693866	71.3072	-34.1649
35	2736	2448		(49.386744355426075, 18.763292061179897, 71.92061179898033)	#311247	49.3867	18.7633	71.9206	274.565	188.473	71.9206	37.3077	54.1934	-35.2663	44.4002	24.7478	71.389	33.6826	1.33753	0.699489	0.611073	64.6578	-33.0541
36	2808	2520		(51.805535324107794, 19.999271667880553, 73.2680262199563)	#331349	51.8055	19.9993	73.268	275.825	185.395	73.268	38.3267	53.6664	-34.3039	46.2381	26.1943	72.7353	34.9813	1.37406	0.692686	0.594397	63.6933	-32.587
37	2880	2592		(54.179169701383834, 20.627822286962854, 76.72687545520758)	#36144c	54.1792	20.6278	76.7269	275.884	186.444	76.7269	38.9875	55.01	-35.1457	48.2878	27.1617	76.1659	33.72	1.39775	0.710029	0.608983	65.2788	-32.5744
38	2952	2664		(54.17479970866715, 20.27239621267298, 77.05608157319737)	#36144d	54.1748	20.2724	77.0561	275.823	187.913	77.0561	38.7938	55.7512	-35.6628	48.2413	26.8757	76.4882	32.817	1.3908	0.719596	0.617942	66.1818	-32.6061
39	3024	2736		(52.490895848506916, 20.134741442097596, 71.79096868171887)	#341447	52.4909	20.1347	71.791	277.582	183.482	71.791	38.4754	53.1964	-33.185	46.3205	26.4099	71.2744	36.0978	1.37939	0.686621	0.575009	62.6985	-31.9567
40	3096	2808		(52.50400582665696, 20.380189366351058, 71.71667880553532)	#341447	52.504	20.3802	71.7167	277.545	182.535	71.7167	38.6132	52.7426	-32.9051	46.3882	26.6108	71.2033	36.6338	1.38433	0.680763	0.570159	62.1653	-31.9593
41	3168	2880		(56.68608885651857, 21.38528769118718, 78.67297887836854)	#38154e	56.6861	21.3853	78.673	276.972	185.685	78.673	39.7066	55.5977	-34.9967	50.1402	28.2414	78.1001	33.6779	1.42353	0.717615	0.6064	65.6953	-32.1889
42	3240	2952		(53.025491624180624, 20.8557902403496, 71.05098324836125)	#351447	53.0255	20.8558	71.051	278.454	180.149	71.051	38.9339	51.9178	-31.9618	46.658	27.0824	70.549	37.9235	1.39583	0.670117	0.553813	60.9673	-31.6174
43	3312	3024		(54.521485797523674, 21.51347414420976, 72.49380917698471)	#361548	54.5215	21.5135	72.4938	278.848	179.325	72.4938	39.4791	52.0735	-31.8749	47.8835	27.8968	71.984	38.0404	1.41537	0.672127	0.552307	61.0546	-31.4713
44	3384	3096		(56.80480699198834, 21.591405680990533, 79.13765477057538)	#38154f	56.8048	21.5914	79.1377	276.715	185.427	79.1377	39.8335	55.4729	-35.0359	50.3552	28.4348	78.5622	33.7774	1.42808	0.716004	0.607079	65.6106	-32.2759
45	3456	3168		(58.646030589949014, 22.683903860160232, 81.37946103423161)	#3a1651	58.646	22.6839	81.3795	276.761	183.921	81.3795	40.6318	55.307	-34.8904	52.0445	29.6721	80.7925	34.2719	1.4567	0.713862	0.604559	65.3927	-32.2458
46	3528	3240		(59.21412964311726, 23.2680262199563, 80.34522942461763)	#3b1750	59.2141	23.268	80.3452	277.787	181.152	80.3452	40.9884	54.2534	-33.7165	52.2971	30.2361	79.7745	35.8685	1.46948	0.700264	0.584218	63.8767	-31.8594
47	3600	3312		(57.89075018208303, 22.348871085214856, 76.28987618353969)	#39164c	57.8908	22.3489	76.2899	279.534	180.299	76.2899	40.3377	53.6862	-32.5811	50.5526	29.2121	75.7505	36.7747	1.44615	0.692942	0.564545	62.7991	-31.2528
48	3672	3384		(55.707938820101965, 22.643845593590676, 70.76110706482156)	#371646	55.7079	22.6438	70.7611	281.229	173.399	70.7611	40.2053	50.125	-29.6084	48.4687	29.0067	70.2799	41.1032	1.44141	0.646977	0.513036	58.2166	-30.57
49	3744	3456		(59.478514202476326, 23.113619810633647, 82.21995630007284)	#3b1752	59.4785	23.1136	82.22	276.915	183.315	82.22	40.9515	55.2829	-34.7949	52.7537	30.1774	81.6289	34.4709	1.46816	0.713551	0.602905	65.3214	-32.1862
50	3816	3528		(57.61179898033503, 23.26584122359796, 72.56664238892935)	#391748	57.6118	23.2658	72.5666	281.8	173.244	72.5666	40.7563	50.7098	-29.7258	49.9555	29.8681	72.0736	40.8058	1.46116	0.654526	0.515069	58.7802	-30.3785
51	3888	3600		(60.68244719592134, 23.77713037144938, 81.24471959213402)	#3c1751	60.6824	23.7771	81.2447	278.532	180.372	81.2447	41.4143	54.4249	-33.4742	53.3543	30.9191	80.67	36.0783	1.48475	0.702478	0.58002	63.8952	-31.5937
52	3960	3672		(58.82010196649672, 23.399854333576112, 80.8856518572469)	#3a1750	58.8201	23.3999	80.8857	276.969	181.23	80.8857	41.0155	54.0524	-33.9649	52.2529	30.2792	80.3108	35.8438	1.47045	0.697669	0.588523	63.8379	-32.144
53	4032	3744		(61.80699198834669, 24.20174799708667, 82.26001456664238)	#3d1852	61.807	24.2017	82.26	278.863	179.976	82.26	41.7557	54.615	-33.4359	54.24	31.4739	81.6794	36.1126	1.49699	0.704931	0.579356	64.0372	-31.4754
54	4104	3816		(63.43991260014567, 24.677348871085215, 83.76256372906045)	#3f1853	63.4399	24.6773	83.7626	279.363	179.874	83.7626	42.1755	55.1162	-33.5172	55.488	32.1652	83.1717	35.9072	1.51204	0.7114	0.580765	64.5074	-31.3046
55	4176	3888		(59.89512017479971, 24.190823015294974, 75.91624180626366)	#3b184b	59.8951	24.1908	75.9162	281.416	173.744	75.9162	41.5009	51.535	-30.3746	52.031	31.0593	75.399	40.0679	1.48786	0.665176	0.526311	59.8203	-30.515
56	4248	3960		(58.884923525127455, 24.41442097596504, 72.59796067006555)	#3a1848	58.8849	24.4144	72.598	282.924	169.244	72.598	41.4809	49.5171	-28.5014	50.9417	31.0269	72.1161	42.6566	1.48714	0.63913	0.493854	57.1338	-29.9242
57	4320	4032		(58.72469045884924, 24.29278951201748, 77.85651857246904)	#3a184d	58.7247	24.2928	77.8565	278.569	175.435	77.8565	41.4369	51.5157	-31.5762	51.8772	30.9556	77.3209	39.2485	1.48556	0.664927	0.547132	60.4228	-31.5059
58	4392	4104		(64.47851420247633, 25.77931536780772, 84.0284049526584)	#401954	64.4785	25.7793	84.0284	279.862	176.768	84.0284	42.8206	53.9874	-32.552	56.3917	33.2471	83.4459	37.5176	1.53517	0.69683	0.56404	63.0418	-31.0881
59	4464	4176		(59.98980335032775, 25.504005826656954, 74.16824471959214)	#3b194a	59.9898	25.504	74.1682	282.519	167.314	74.1682	42.1508	48.933	-28.2632	52.1349	32.1243	73.6816	43.419	1.51116	0.631591	0.489728	56.5088	-30.0103
60	4536	4248		(65.24253459577568, 26.690458849235252, 86.68608885651857)	#411a56	65.2425	26.6905	86.6861	278.555	176.486	86.6861	43.3487	53.856	-33.0396	57.5801	34.1508	86.0861	37.4901	1.5541	0.695134	0.572489	63.1829	-31.5283
61	4608	4320		(61.73051711580481, 25.592134013109977, 77.1318281136198)	#3d194d	61.7305	25.5921	77.1318	282.071	170.392	77.1318	42.3978	50.6634	-29.5216	53.6079	32.5354	76.6164	41.521	1.52001	0.653927	0.511531	58.637	-30.2293
62	4680	4392		(62.166788055353244, 26.238164603058994, 76.8448652585579)	#3e1a4c	62.1668	26.2382	76.8449	282.597	167.932	76.8449	42.754	49.7972	-28.75	53.9645	33.1344	76.3388	42.7289	1.53278	0.642746	0.498161	57.5006	-29.9996
63	4752	4464		(65.11580480699199, 26.8557902403496, 82.96358339402768)	#411a52	65.1158	26.8558	82.9636	280.914	172.455	82.9636	43.3906	52.3155	-31.0084	56.8248	34.2231	82.4025	39.8284	1.5556	0.67525	0.537295	60.8147	-30.6561
64	4824	4536		(67.26219956300073, 27.27021121631464, 85.64020393299344)	#431b55	67.2622	27.2702	85.6402	281.109	173.801	85.6402	43.8184	53.5432	-31.6879	58.5403	34.9681	85.0565	38.7769	1.57094	0.691096	0.549068	62.2173	-30.6179
65	4896	4608		(65.79388201019665, 27.472687545520756, 86.9766933721777)	#411b56	65.7939	27.4727	86.9767	278.641	174.455	86.9767	43.7721	53.0508	-32.4643	58.1509	34.8869	86.3817	38.5509	1.56928	0.684741	0.562521	62.1958	-31.4644
66	4968	4680		(67.5251274581209, 27.775673707210487, 86.61544064093226)	#431b56	67.5251	27.7757	86.6154	280.533	173.227	86.6154	44.0839	53.2489	-31.7411	59.0209	35.4356	86.027	39.033	1.58046	0.687298	0.54999	61.9915	-30.7988
67	5040	4752		(67.07938820101967, 27.56518572469046, 84.01383831026948)	#431b54	67.0794	27.5652	84.0138	282	171.334	84.0138	43.9266	52.5025	-30.6469	58.2169	35.1581	83.4494	40.1654	1.57482	0.677665	0.531029	60.7927	-30.273
68	5112	4824		(63.20101966496723, 27.110706482155862, 78.17042971595048)	#3f1b4e	63.201	27.1107	78.1704	282.41	166.562	78.1704	43.2847	49.4485	-28.5809	55.0069	34.0404	77.6598	43.2557	1.55181	0.638245	0.495231	57.1141	-30.0276
69	5184	4896		(63.62345229424618, 27.695557174071375, 81.64311726147123)	#3f1b51	63.6235	27.6956	81.6431	279.959	168.497	81.6431	43.6234	49.9768	-29.9023	56.0897	34.6272	81.1036	42.1547	1.56395	0.645064	0.518129	58.2394	-30.8931
70	5256	4968		(68.74508375819373, 28.823015294974507, 89.61471230881281)	#441c59	68.7451	28.823	89.6147	279.402	172.984	89.6147	44.6985	53.2613	-32.2263	60.5432	36.5342	89.0068	38.9653	1.60249	0.687458	0.558396	62.2519	-31.1764
71	5328	5040		(66.03860160233066, 27.706482155863075, 87.1128914785142)	#421b57	66.0386	27.7065	87.1129	278.715	173.897	87.1129	43.9059	52.865	-32.3054	58.3705	35.1216	86.5188	38.8278	1.57408	0.682343	0.559768	61.9544	-31.4288
72	5400	5112		(65.82083029861617, 27.774217042971596, 82.7931536780772)	#411b52	65.8208	27.7742	82.7932	281.491	169.456	82.7932	43.8891	51.2409	-30.0627	57.4208	35.0922	82.243	41.3356	1.57348	0.66138	0.520908	59.4087	-30.3999
73	5472	5184		(69.53678077203205, 28.97378004369993, 92.05899490167516)	#451c5c	69.5368	28.9738	92.059	278.579	174.744	92.059	44.8579	54.1673	-33.1816	61.4667	36.8228	91.4281	37.8528	1.60821	0.699152	0.574949	63.5225	-31.4906
74	5544	5256		(66.10997815003641, 28.73051711580481, 84.79679533867444)	#421c54	66.11	28.7305	84.7968	280.002	168.602	84.7968	44.3685	50.6741	-30.3047	58.2597	35.9415	84.2361	41.7245	1.59066	0.654065	0.525101	59.0444	-30.8808
75	5616	5328		(65.95702840495265, 28.7006554989075, 85.6081573197378)	#411c55	65.957	28.7007	85.6082	279.281	169.51	85.6082	44.3446	50.916	-30.7716	58.3378	35.8988	85.0391	41.2536	1.58981	0.657187	0.533191	59.4923	-31.1471
76	5688	5400		(69.00582665695558, 29.56518572469046, 90.75018208302986)	#451d5a	69.0058	29.5652	90.7502	278.677	171.924	90.7502	45.0625	52.7033	-32.1763	61.1281	37.1954	90.1383	39.5036	1.61554	0.680256	0.557531	61.7491	-31.4048
77	5760	5472		(70.69555717407138, 30.114348142753094, 92.28332119446468)	#461e5c	70.6956	30.1143	92.2833	279.165	171.787	92.2833	45.4763	53.1513	-32.2327	62.4329	37.9569	91.6616	39.3707	1.63038	0.686038	0.558509	62.1612	-31.234
78	5832	5544		(69.66496722505462, 30.223597960670066, 89.84340859431902)	#451e59	69.665	30.2236	89.8434	279.693	169.217	89.8434	45.4117	51.7923	-31.1197	61.4738	37.8373	89.2472	40.9109	1.62806	0.668498	0.539222	60.4225	-30.9998
79	5904	5616		(69.49963583394027, 29.66569555717407, 86.41806263656227)	#451d56	69.4996	29.6657	86.4181	282.113	167.463	86.4181	45.1297	51.3882	-29.8454	60.5348	37.3184	85.8505	41.8834	1.61795	0.663281	0.517142	59.4263	-30.1473
80	5976	5688		(67.98324836125273, 29.569555717407138, 84.73561544064093)	#431d54	67.9832	29.5696	84.7356	281.78	166.015	84.7356	44.9301	50.3132	-29.3086	59.4255	36.954	84.184	42.8348	1.6108	0.649406	0.507841	58.2272	-30.2218
81	6048	5760		(72.40349599417334, 30.96067006554989, 94.85287691187182)	#481e5e	72.4035	30.9607	94.8529	278.918	171.766	94.8529	46.0206	53.522	-32.5656	64.0461	38.974	94.214	39.1758	1.64989	0.690823	0.564276	62.6508	-31.3185
82	6120	5832		(68.8259286234523, 29.685360524399126, 83.40276766205389)	#441d53	68.8259	29.6854	83.4028	283.718	164.238	83.4028	45.0557	50.0913	-28.387	59.6077	37.1831	82.8656	43.6398	1.6153	0.646542	0.491871	57.5756	-29.5404
83	6192	5904		(72.77567370721049, 31.4231609613984, 92.90531682447195)	#481f5c	72.7757	31.4232	92.9053	280.356	168.752	92.9053	46.2431	52.4566	-31.2262	63.9823	39.3949	92.2905	40.7945	1.65787	0.677071	0.541067	61.0472	-30.7643
84	6264	5976		(69.68754552075747, 30.71959213401311, 92.81136198106337)	#451e5c	69.6875	30.7196	92.8114	277.655	170.598	92.8114	45.648	52.0699	-32.202	62.2322	38.2758	92.1904	40.143	1.63654	0.672081	0.557976	61.2229	-31.7342
85	6336	6048		(68.34377276037873, 30.138383102694828, 85.55426074289876)	#441e55	68.3438	30.1384	85.5543	281.366	165.171	85.5543	45.2225	49.9572	-29.2372	59.9422	37.4887	85.0001	43.225	1.62128	0.644811	0.506605	57.8838	-30.3382
86	6408	6120		(72.00291332847779, 31.29861616897305, 88.56882738528769)	#481f58	72.0029	31.2986	88.5688	282.644	164.888	88.5688	46.0931	50.9419	-29.3016	62.6978	39.1108	87.9961	42.9237	1.65249	0.657521	0.50772	58.7678	-29.9074
87	6480	6192		(72.46103423160962, 31.683903860160232, 91.11726147123088)	#481f5b	72.461	31.6839	91.1173	281.166	166.33	91.1173	46.3152	51.4239	-30.2116	63.5514	39.532	90.5229	42.1231	1.66046	0.663742	0.523488	59.6419	-30.4343
88	6552	6264		(71.70065549890751, 31.38528769118718, 90.9060451565914)	#471f5a	71.7007	31.3853	90.906	280.64	166.961	90.906	46.1152	51.4319	-30.4488	63.044	39.1526	90.3108	41.8762	1.65329	0.663846	0.527598	59.7694	-30.6265
89	6624	6336		(69.38965768390386, 31.05535324107793, 88.01747997086672)	#451f58	69.3897	31.0554	88.0175	280.379	165.028	88.0175	45.7387	49.9667	-29.629	61.2316	38.4449	87.4479	43.1726	1.63979	0.644934	0.513392	58.0908	-30.6669
90	6696	6408		(73.56300072833211, 33.023306627822286, 98.91769847050254)	#492162	73.563	33.0233	98.9177	276.913	169.869	98.9177	47.0249	52.5324	-32.8025	66.0666	40.8981	98.2588	40.1084	1.6859	0.678051	0.56838	61.9327	-31.9816
91	6768	6480		(74.34741442097597, 32.60888565185725, 94.66059723233795)	#4a205e	74.3474	32.6089	94.6606	280.358	167.157	94.6606	46.8998	52.0947	-30.9639	65.4711	40.655	94.0401	41.4839	1.68141	0.672401	0.536523	60.6022	-30.7263
92	6840	6552		(70.91114348142753, 31.4843408594319, 87.01820830298617)	#461f57	70.9111	31.4843	87.0182	282.598	162.738	87.0182	46.062	49.7366	-28.5587	61.9102	39.052	86.4629	44.1531	1.65138	0.641964	0.494847	57.3527	-29.8644
93	6912	6624		(70.85506190823016, 32.06482155863073, 92.65477057538237)	#46205c	70.8551	32.0648	92.6548	278.413	166.753	92.6548	46.3371	50.722	-30.9431	63.19	39.5736	92.0489	42.1014	1.66124	0.654683	0.536162	59.4155	-31.3854
94	6984	6696		(75.53678077203205, 33.714493809176986, 94.19082301529498)	#4b215e	75.5368	33.7145	94.1908	281.493	163.726	94.1908	47.4639	51.0259	-29.7666	66.3027	41.7586	93.5861	43.169	1.70164	0.658605	0.515777	59.0736	-30.2577
95	7056	6768		(73.42243262927894, 33.013109978150034, 91.5251274581209)	#49215b	73.4224	33.0131	91.5251	281.437	163.022	91.5251	46.9675	50.2238	-29.2982	64.5161	40.7863	90.94	43.7476	1.68384	0.648252	0.50766	58.1447	-30.2573
96	7128	6840		(70.9278951201748, 31.983976693372178, 87.92206846321923)	#461f57	70.9279	31.984	87.9221	281.772	162.237	87.9221	46.2829	49.3707	-28.6465	62.2541	39.4705	87.3627	44.4172	1.6593	0.637241	0.496368	57.0797	-30.1237
97	7200	6912		(70.99344501092499, 32.20393299344501, 89.35979606700656)	#462059	70.9934	32.2039	89.3598	280.72	163.102	89.3598	46.3908	49.5641	-29.1963	62.642	39.6761	88.7882	43.9816	1.66317	0.639738	0.505895	57.5241	-30.5007
98	7272	6984		(75.38674435542607, 33.643845593590676, 101.79752367079388)	#4b2165	75.3867	33.6438	101.798	276.749	170.723	101.798	47.4623	53.3429	-33.4064	67.7286	41.7556	101.116	39.4476	1.70158	0.688512	0.578845	62.9401	-32.0572
99	7344	7056		(75.44428259286235, 33.72250546249089, 95.48288419519301)	#4b215f	75.4443	33.7225	95.4829	280.533	164.939	95.4829	47.4659	51.3688	-30.3945	66.5183	41.7625	94.8653	42.5549	1.70171	0.663031	0.526657	59.6873	-30.6125
100	7416	7128		(71.8040786598689, 32.970866715222144, 89.48288419519301)	#472059	71.8041	32.9709	89.4829	281.23	161.043	89.4829	46.7907	48.9544	-28.5733	63.3015	40.4439	88.9178	44.9407	1.6775	0.631867	0.4951	56.683	-30.2709
101	7488	7200		(76.19155134741442, 34.445010924981794, 99.65695557174071)	#4c2263	76.1916	34.445	99.657	278.41	166.863	99.657	47.8503	52.0155	-31.7365	67.9432	42.5261	99.0048	41.488	1.71549	0.671378	0.54991	60.9328	-31.3888
102	7560	7272		(73.10852148579752, 33.4340859431901, 96.99271667880554)	#492160	73.1085	33.4341	96.9927	277.453	167.1	96.9927	47.1443	51.2303	-31.6781	65.5863	41.1309	96.3571	41.6798	1.69018	0.661243	0.548898	60.2332	-31.7304
103	7632	7344		(72.9169701383831, 33.34887108521486, 91.35178441369264)	#48215b	72.917	33.3489	91.3518	280.93	161.91	91.3518	47.0607	49.5253	-29.0523	64.3378	40.9678	90.7718	44.3848	1.68718	0.639237	0.5034	57.4177	-30.3965

## Sheet: Well 5
frame number	Time (s)	normalised time	Well Coordinates	average color	hexcode	red	green	blue	hue	saturation	value	lightness	a_component	b_component	x	y	z	delta_e	light_ratio	a_ratio	b_ratio	chroma_ab	hue_ab
1	288	0	(528, 52)	(29.58120903131828, 10.871813546977421, 62.75163874726876)	#1d0a3e	29.5812	10.8718	62.7516	261.638	210.821	62.7516	28.8457	57.0251	-44.1683	30.4154	14.7343	62.2328	0	1	1	1	72.1297	-37.7592
2	360	72		(32.31172614712309, 10.560087399854334, 71.26729788783685)	#200a47	32.3117	10.5601	71.2673	261.498	217.215	71.2673	29.1686	63.4639	-48.8651	33.3598	15.0548	70.6602	7.97642	1.01119	1.11291	1.10634	80.0966	-37.5951
3	432	144		(29.975965040058266, 11.2163146394756, 61.160233066278224)	#1d0b3d	29.976	11.2163	61.1602	262.537	208.235	61.1602	29.1809	55.531	-42.5587	30.3973	15.0671	60.6608	2.22157	1.01162	0.973799	0.963559	69.9638	-37.4664
4	504	216		(31.7006554989075, 11.651128914785142, 65.9890750182083)	#1f0b41	31.7007	11.6511	65.9891	262.139	209.977	65.9891	29.8795	57.7495	-44.4416	32.343	15.7769	65.4457	1.29157	1.03584	1.0127	1.00619	72.8702	-37.5804
5	576	288		(31.89293517844137, 10.607428987618354, 67.82957028404952)	#1f0a43	31.8929	10.6074	67.8296	262.319	215.122	67.8296	29.0962	61.4905	-46.9217	32.4818	14.9826	67.2573	5.25202	1.00868	1.07831	1.06234	77.3481	-37.3462
6	648	360		(31.935178441369263, 11.864530225782957, 64.52585579024036)	#1f0b40	31.9352	11.8645	64.5259	262.868	208.113	64.5259	30.0719	56.6261	-43.1929	32.2314	15.9762	63.9992	1.61677	1.04251	0.993003	0.977918	71.219	-37.3355
7	720	432		(35.69847050254916, 12.159504734158777, 73.4952658412236)	#230c49	35.6985	12.1595	73.4953	263.026	212.811	73.4953	31.0147	62.0485	-46.9968	35.9608	16.9772	72.8819	6.15953	1.07519	1.08809	1.06404	77.8378	-37.141
8	792	504		(33.13182811361981, 11.912600145666424, 68.6707938820102)	#210b44	33.1318	11.9126	68.6708	262.431	210.764	68.6708	30.3536	59.1321	-45.2742	33.6617	16.2711	68.1032	2.81719	1.05227	1.03695	1.02504	74.4739	-37.4393
9	864	576		(36.8448652585579, 12.58120903131828, 75.28477785870356)	#240c4b	36.8449	12.5812	75.2848	263.217	212.386	75.2848	31.5301	62.3794	-47.1399	37.0111	17.5417	74.6577	6.68618	1.09306	1.09389	1.06728	78.188	-37.0782
10	936	648		(33.52075746540422, 12.644573925710123, 66.45156591405681)	#210c42	33.5208	12.6446	66.4516	263.279	206.478	66.4516	30.9535	56.479	-42.8836	33.6353	16.911	65.9135	2.52809	1.07307	0.990423	0.970914	70.9146	-37.2088
11	1008	720		(37.80772032046613, 13.10706482155863, 76.64311726147123)	#250d4c	37.8077	13.1071	76.6431	263.326	211.391	76.6431	32.0765	62.1882	-46.9712	37.9176	18.1537	76.0078	6.7046	1.112	1.09054	1.06346	77.9337	-37.064
12	1080	792		(37.93008011653314, 12.62053896576839, 78.28259286234523)	#250c4e	37.9301	12.6205	78.2826	263.127	213.889	78.2826	31.76	64.1126	-48.432	38.1546	17.7976	77.626	8.76955	1.10103	1.12429	1.09653	80.3497	-37.0681
13	1152	864		(37.8463219227968, 13.809905316824471, 73.68754552075747)	#250d49	37.8463	13.8099	73.6875	264.086	207.21	73.6875	32.5541	59.2878	-44.4636	37.5633	18.7001	73.0888	4.35423	1.12856	1.03968	1.00669	74.1084	-36.8685
14	1224	936		(39.71522214129643, 12.996358339402768, 79.74872541879097)	#270c4f	39.7152	12.9964	79.7487	264.016	213.444	79.7487	32.323	64.6821	-48.2735	39.4391	18.4344	79.0812	9.35811	1.12055	1.13427	1.09294	80.71	-36.7347
15	1296	1008		(36.01893663510561, 13.865258557902404, 67.12163146394757)	#240d43	36.0189	13.8653	67.1216	264.959	202.325	67.1216	32.2509	55.2672	-41.0684	35.3718	18.3519	66.5891	4.92896	1.11805	0.969173	0.929816	68.8554	-36.6156
16	1368	1080		(40.552075746540424, 14.30517115804807, 75.9169701383831)	#280e4b	40.5521	14.3052	75.917	265.56	206.95	75.917	33.325	60.4773	-44.4148	39.4885	19.605	75.3009	5.66058	1.15528	1.06054	1.00558	75.0345	-36.2937
17	1440	1152		(38.99781500364166, 15.248361252731245, 69.04734158776402)	#260f45	38.9978	15.2484	69.0473	266.487	198.686	69.0473	33.6732	54.6597	-39.7992	37.6454	20.0232	68.5094	6.92741	1.16736	0.95852	0.90108	67.614	-36.0594
18	1512	1224		(41.252002913328475, 14.633648943918427, 76.39548434085943)	#290e4c	41.252	14.6336	76.3955	265.859	206.154	76.3955	33.6547	60.2963	-44.1191	40.029	20.0008	75.7779	5.81633	1.16671	1.05736	0.998887	74.7137	-36.1931
19	1584	1296		(39.26656955571741, 13.67006554989075, 74.34741442097597)	#270d4a	39.2666	13.6701	74.3474	265.311	208.114	74.3474	32.6791	60.6061	-44.6281	38.3478	18.8449	73.7406	5.26592	1.13289	1.0628	1.01041	75.2647	-36.3665
20	1656	1368		(38.22869628550619, 15.155134741442097, 68.97523670793882)	#260f44	38.2287	15.1551	68.9752	265.723	198.972	68.9752	33.4968	54.4165	-40.0592	37.2252	19.8106	68.437	6.73211	1.16124	0.954255	0.906968	67.5714	-36.359
21	1728	1440		(40.481427530954115, 15.420975965040059, 71.49672250546249)	#280f47	40.4814	15.421	71.4967	266.814	200	71.4967	34.0253	56.1318	-40.656	38.9157	20.452	70.936	6.32156	1.17956	0.984336	0.92048	69.3087	-35.9156
22	1800	1512		(39.57319737800437, 16.53386744355426, 66.71230881281865)	#271042	39.5732	16.5339	66.7123	267.549	191.801	66.7123	34.5837	51.2422	-36.8103	37.8588	21.1445	66.2105	10.9775	1.19892	0.89859	0.83341	63.0932	-35.6919
23	1872	1584		(43.5972323379461, 16.481427530954115, 72.26219956300073)	#2b1048	43.5972	16.4814	72.2622	269.167	196.84	72.2622	35.1581	55.8464	-39.1595	40.9243	21.8731	71.7044	8.14388	1.21883	0.979331	0.886599	68.2077	-35.0382
24	1944	1656		(43.12527312454479, 16.751638747268753, 73.05025491624181)	#2b1049	43.1253	16.7516	73.0503	268.108	196.524	73.0503	35.2704	55.3851	-39.4277	40.9344	22.0174	72.4873	8.151	1.22273	0.971241	0.892671	67.9857	-35.4464
25	2016	1728		(43.36489439184268, 16.636562272396212, 72.21194464675892)	#2b1048	43.3649	16.6366	72.2119	268.856	196.252	72.2119	35.2238	55.3925	-39.0177	40.8485	21.9574	71.6562	8.35904	1.22111	0.97137	0.883388	67.7548	-35.1603
26	2088	1800		(44.57319737800437, 16.70138383102695, 71.54260742898762)	#2c1047	44.5732	16.7014	71.5426	270.494	195.471	71.5426	35.4247	55.6003	-38.278	41.3268	22.2168	70.9942	8.94476	1.22807	0.975014	0.86664	67.5025	-34.5454
27	2160	1872		(41.30954115076475, 18.648943918426802, 62.86380189366351)	#29123e	41.3095	18.6489	62.8638	270.751	179.353	62.8638	36.1192	46.3591	-31.7505	38.5956	23.1292	62.4217	17.9128	1.25215	0.812959	0.718852	56.1895	-34.4065
28	2232	1944		(47.05389657683904, 17.6598689002185, 73.64238892935178)	#2f1149	47.0539	17.6599	73.6424	271.503	193.85	73.6424	36.3642	55.8071	-37.8909	43.2594	23.4568	73.0826	9.86995	1.26064	0.978641	0.857876	67.4548	-34.175
29	2304	2016		(39.61179898033503, 17.6285506190823, 60.74654042243263)	#27113c	39.6118	17.6286	60.7465	270.59	180.999	60.7465	35.2392	46.4225	-31.8842	37.0239	21.9773	60.3154	17.441	1.22164	0.814072	0.721881	56.3174	-34.4823
30	2376	2088		(44.196649672250544, 19.538965768390387, 64.90094683175528)	#2c1340	44.1966	19.539	64.9009	272.615	178.23	64.9009	37.0458	47.1894	-31.4544	40.6936	24.3848	64.4473	18.045	1.28427	0.82752	0.71215	56.7117	-33.6857
31	2448	2160		(44.31172614712309, 19.20029133284778, 63.738528769118716)	#2c133f	44.3117	19.2003	63.7385	273.829	178.185	63.7385	36.8514	47.3908	-31.0514	40.4125	24.1177	63.2931	18.1373	1.27753	0.831053	0.703026	56.6576	-33.2336
32	2520	2232		(43.62927895120175, 18.956300072833212, 64.61034231609614)	#2b1240	43.6293	18.9563	64.6103	272.426	180.184	64.6103	36.6242	47.8342	-31.9945	40.1769	23.808	64.1538	17.1224	1.26966	0.838828	0.724377	57.5479	-33.777
33	2592	2304		(49.56008739985433, 19.058266569555716, 73.4122359796067)	#311349	49.5601	19.0583	73.4122	273.67	188.8	73.4122	37.5124	54.3195	-35.7861	44.875	25.034	72.8687	12.3569	1.30045	0.952555	0.810221	65.0481	-33.3772
34	2664	2376		(42.60160233066278, 18.604515659140567, 64.81573197378005)	#2a1240	42.6016	18.6045	64.8157	271.157	181.806	64.8157	36.279	48.0136	-32.717	39.6053	23.3425	64.3536	16.3583	1.25769	0.841973	0.740735	58.1008	-34.2709
35	2736	2448		(47.03495994173343, 20.97378004369993, 64.50109249817918)	#2f1440	47.035	20.9738	64.5011	275.924	172.082	64.5011	38.2258	46.0145	-29.177	42.4492	26.0485	64.0658	20.8316	1.32518	0.806916	0.660588	54.4851	-32.3781
36	2808	2520		(51.28113619810634, 20.711580480699197, 72.83831026948289)	#331448	51.2811	20.7116	72.8383	275.187	182.491	72.8383	38.6574	51.9873	-33.4879	46.116	26.6756	72.317	15.3531	1.34014	0.911656	0.75819	61.8394	-32.7879
37	2880	2592		(44.61179898033503, 19.029861616897307, 66.38528769118719)	#2c1342	44.6118	19.0299	66.3853	272.413	181.902	66.3853	36.8096	48.9793	-32.7857	41.0361	24.0605	65.9117	16.0536	1.27608	0.858909	0.742292	58.9396	-33.7975
38	2952	2664		(50.83831026948288, 20.621995630007284, 73.37654770575382)	#321449	50.8383	20.622	73.3765	274.366	183.334	73.3765	38.5579	52.1309	-33.9719	45.9789	26.5302	72.849	14.9079	1.33669	0.914174	0.769147	62.2231	-33.0909
39	3024	2736		(52.32410779315368, 21.763292061179897, 72.10487982520029)	#341548	52.3241	21.7633	72.1049	276.424	178.034	72.1049	39.3528	50.4178	-31.8663	46.8064	27.7068	71.6015	17.4755	1.36425	0.884134	0.721474	59.6441	-32.2947
40	3096	2808		(47.457392571012385, 21.231609613983977, 65.13838310269483)	#2f1541	47.4574	21.2316	65.1384	275.838	171.884	65.1384	38.4269	46.0546	-29.2332	42.8636	26.3395	64.6993	20.8616	1.33215	0.807621	0.661859	54.5491	-32.4053
41	3168	2880		(51.36489439184268, 20.959941733430444, 70.84340859431902)	#331446	51.3649	20.9599	70.8434	276.571	179.555	70.8434	38.7906	50.8283	-32.0864	45.8351	26.871	70.3446	16.8307	1.34476	0.891332	0.726459	60.1087	-32.263
42	3240	2952		(49.62709395484341, 21.583394027676622, 68.11653313911144)	#311544	49.6271	21.5834	68.1165	276.16	174.201	68.1165	38.9058	47.7969	-30.2514	44.6314	27.0409	67.6512	19.4947	1.34876	0.838173	0.684914	56.5658	-32.3304
43	3312	3024		(53.222141296431175, 22.861616897305172, 71.89075018208302)	#351647	53.2221	22.8616	71.8908	277.154	173.909	71.8908	40.0427	48.9546	-30.5576	47.5441	28.7557	71.4005	19.3844	1.38817	0.858475	0.691844	57.7089	-31.9725
44	3384	3096		(55.51930080116533, 22.630735615440642, 76.45520757465404)	#37164c	55.5193	22.6307	76.4552	276.662	179.52	76.4552	40.216	52.1602	-32.886	49.511	29.0232	75.917	16.7404	1.39417	0.914688	0.744561	61.6617	-32.2306
45	3456	3168		(55.67880553532411, 23.27822286962855, 78.48652585579023)	#37174e	55.6788	23.2782	78.4865	275.213	179.37	78.4865	40.5853	51.9202	-33.389	50.1962	29.599	77.9344	16.7353	1.40698	0.910481	0.75595	61.7295	-32.7444
46	3528	3240		(55.182083029861616, 22.790968681718862, 77.96067006554989)	#37164d	55.1821	22.791	77.9607	275.227	180.453	77.9607	40.2717	52.2871	-33.6346	49.6966	29.1097	77.409	16.2468	1.39611	0.916913	0.761511	62.1709	-32.7519
47	3600	3312		(49.5156591405681, 21.921340131099782, 68.67953386744355)	#311544	49.5157	21.9213	68.6795	275.409	173.608	68.6795	39.0818	47.3838	-30.2923	44.7942	27.3017	68.212	19.7554	1.35486	0.83093	0.685838	56.2392	-32.5906
48	3672	3384		(56.188638018936636, 24.4639475600874, 74.15877640203934)	#38184a	56.1886	24.4639	74.1588	278.303	170.879	74.1588	41.2202	48.6954	-29.8562	49.948	30.6065	73.6618	20.6723	1.42899	0.85393	0.675966	57.1195	-31.5134
49	3744	3456		(49.77421704297159, 22.029861616897307, 72.00291332847779)	#311648	49.7742	22.0299	72.0029	273.311	176.981	72.0029	39.1954	48.6321	-32.0795	45.6192	27.471	71.5032	17.9916	1.35879	0.85282	0.726301	58.2596	-33.4103
50	3816	3528		(55.60961398397669, 24.417334304442825, 74.42170429715951)	#37184a	55.6096	24.4173	74.4217	277.427	171.336	74.4217	41.1343	48.5806	-30.1552	49.7024	30.469	73.9217	20.4618	1.42601	0.851916	0.682734	57.1787	-31.8289
51	3888	3600		(57.09686817188638, 23.984705025491625, 78.19373634377276)	#39174e	57.0969	23.9847	78.1937	276.649	176.783	78.1937	41.1042	51.3543	-32.3357	51.0515	30.4208	77.6516	17.9565	1.42497	0.900556	0.732103	60.6866	-32.197
52	3960	3672		(47.56300072833212, 21.90240349599417, 67.55498907501821)	#2f1543	47.563	21.9024	67.555	273.725	172.325	67.555	38.8299	45.9302	-30.0413	43.6066	26.9288	67.0985	20.5512	1.34612	0.805439	0.680155	54.8823	-33.1872
53	4032	3744		(49.07064821558631, 21.815003641660596, 70.7742170429716)	#311546	49.0706	21.815	70.7742	273.402	176.4	70.7742	38.9855	48.1542	-31.7143	44.9621	27.1589	70.2846	18.347	1.35152	0.844438	0.718033	57.6595	-33.3689
54	4104	3816		(50.30225782957029, 22.728332119446467, 71.15731973780044)	#321647	50.3023	22.7283	71.1573	274.162	173.551	71.1573	39.6286	47.4045	-30.8382	45.9254	28.1229	70.673	19.66	1.37381	0.831291	0.698199	56.5525	-33.0454
55	4176	3888		(57.96722505462491, 25.61616897305171, 77.45739257101238)	#39194d	57.9672	25.6162	77.4574	277.442	170.668	77.4574	42.0106	48.9647	-30.3717	51.8364	31.8924	76.939	20.7033	1.45639	0.858651	0.687637	57.6193	-31.8104
56	4248	3960		(58.81281864530226, 25.939548434085943, 76.98834668608886)	#3a194c	58.8128	25.9395	76.9883	278.637	169.083	76.9883	42.2565	48.7114	-29.6867	52.2572	32.2998	76.4779	21.4169	1.46491	0.85421	0.672127	57.0447	-31.3598
57	4320	4032		(52.84122359796067, 23.838310269482886, 71.39766933721778)	#341747	52.8412	23.8383	71.3977	276.59	169.86	71.3977	40.5071	46.9885	-29.4722	47.5616	29.4765	70.9221	21.2767	1.40427	0.823996	0.667271	55.4664	-32.0968
58	4392	4104		(55.102694828841955, 24.1959213401311, 76.57174071376548)	#37184c	55.1027	24.1959	76.5717	275.406	174.422	76.5717	40.9797	49.4704	-31.6438	49.8154	30.2222	76.048	19.0045	1.42065	0.867519	0.716437	58.7252	-32.6051
59	4464	4176		(59.31828113619811, 26.921340131099782, 77.11871813546978)	#3b1a4d	59.3183	26.9213	77.1187	278.723	165.982	77.1187	42.7858	47.5314	-28.8528	52.8353	33.1882	76.6167	22.782	1.48326	0.833518	0.653247	55.6032	-31.2588
60	4536	4248		(54.040786598689, 24.485069191551347, 76.47414420975964)	#36184c	54.0408	24.4851	76.4741	274.11	173.356	76.4741	41.0086	48.4544	-31.5406	49.3652	30.2682	75.9543	19.5153	1.42165	0.849703	0.714102	57.8156	-33.0615
61	4608	4320		(60.019664967225054, 26.904588492352513, 79.88783685360525)	#3c1a4f	60.0197	26.9046	79.8878	277.501	169.121	79.8878	42.8683	48.8603	-30.2452	53.7276	33.3282	79.358	21.381	1.48612	0.856822	0.684773	57.464	-31.7581
62	4680	4392		(62.41369264384559, 28.20174799708667, 80.32337946103424)	#3e1c50	62.4137	28.2017	80.3234	279.383	165.469	80.3234	43.7283	48.2426	-29.0078	55.3899	34.8103	79.8022	22.9884	1.51594	0.845988	0.656757	56.2921	-31.0181
63	4752	4464		(60.83394027676621, 26.769847050254917, 81.20247632920612)	#3c1a51	60.8339	26.7698	81.2025	277.548	170.935	81.2025	42.8969	49.8968	-30.9115	54.3478	33.3768	80.6582	20.591	1.48712	0.874998	0.699857	58.6959	-31.7785
64	4824	4536		(54.09686817188638, 24.590677348871086, 76.58485069191552)	#36184c	54.0969	24.5907	76.5849	274.049	173.122	76.5849	41.0693	48.3559	-31.4989	49.4475	30.3651	76.0649	19.6236	1.42376	0.847977	0.713156	57.7103	-33.0801
65	4896	4608		(54.91332847778587, 25.123088128186453, 77.32483612527312)	#36194d	54.9133	25.1231	77.3248	274.241	172.15	77.3248	41.4334	48.1948	-31.2898	50.1607	30.95	76.8028	20.0569	1.43638	0.845151	0.708423	57.4612	-32.9931
66	4968	4680		(54.79752367079388, 24.85943190094683, 78.3619810633649)	#36184e	54.7975	24.8594	78.362	273.574	174.104	78.362	41.2947	48.928	-32.1056	50.2296	30.7263	77.827	19.1324	1.43157	0.858009	0.726893	58.5211	-33.2721
67	5040	4752		(56.013838310269485, 25.78951201747997, 77.87108521485797)	#38194d	56.0138	25.7895	77.8711	274.82	170.549	77.8711	41.8888	47.9033	-30.8137	51.0157	31.6919	77.3503	20.7768	1.45216	0.840039	0.697643	56.9579	-32.7511
68	5112	4824		(65.69847050254916, 29.930808448652584, 84.23889293517844)	#411d54	65.6985	29.9308	84.2389	279.516	164.396	84.2389	44.8662	48.6334	-29.1586	58.3186	36.8379	83.6958	23.5025	1.55538	0.852842	0.66017	56.7047	-30.9452
69	5184	4896		(54.56809905316825, 25.455207574654043, 75.52148579752367)	#36194b	54.5681	25.4552	75.5215	274.889	169.05	75.5215	41.5504	46.8491	-30.0723	49.7338	31.1395	75.0208	21.5327	1.44044	0.821552	0.680859	55.6703	-32.6963
70	5256	4968		(57.081573197378006, 26.528769118718134, 80.64967225054625)	#391a50	57.0816	26.5288	80.6497	273.872	171.121	80.6497	42.3832	48.2926	-31.4956	52.3238	32.511	80.1085	20.4967	1.46931	0.846865	0.713083	57.6554	-33.1117
71	5328	5040		(55.761835396941, 25.89876183539694, 78.29133284777859)	#37194e	55.7618	25.8988	78.2913	274.199	170.646	78.2913	41.9183	47.7649	-30.997	51.0102	31.7406	77.7674	20.7395	1.45319	0.837612	0.701794	56.9412	-32.9815
72	5400	5112		(67.39475600873999, 30.881281864530226, 87.10050983248361)	#431e57	67.3948	30.8813	87.1005	278.969	164.59	87.1005	45.4676	49.0308	-29.6229	60.0167	37.9407	86.5383	23.4896	1.57623	0.859811	0.670684	57.2847	-31.1391
73	5472	5184		(54.10924981791697, 25.97742170429716, 78.66351056081574)	#36194e	54.1092	25.9774	78.6635	272.037	170.79	78.6635	41.7814	46.967	-31.4399	50.2992	31.516	78.1366	20.7487	1.44844	0.823619	0.711821	56.5187	-33.7985
74	5544	5256		(56.40203932993445, 27.28696285506191, 75.89220684632193)	#381b4b	56.402	27.287	75.8922	275.941	163.315	75.8922	42.6485	45.1304	-28.4002	51.2744	32.9561	75.4062	24.0963	1.4785	0.791414	0.642999	53.3229	-32.1818
75	5616	5328		(56.405680990531685, 26.64530225782957, 78.70721048798252)	#381a4e	56.4057	26.6453	78.7072	274.298	168.673	78.7072	42.3559	47.0984	-30.4773	51.6403	32.4654	78.1866	21.645	1.46836	0.825924	0.690027	56.0992	-32.9068
76	5688	5400		(59.67807720320466, 28.021849963583396, 81.77494537509104)	#3b1c51	59.6781	28.0218	81.7749	275.335	167.619	81.7749	43.3746	47.7191	-30.4043	54.284	34.1954	81.2374	22.0712	1.50367	0.83681	0.688374	56.5821	-32.5033
77	5760	5472		(59.154406409322654, 27.702840495265843, 83.61544064093226)	#3b1b53	59.1544	27.7028	83.6154	273.751	170.515	83.6154	43.1817	48.5743	-31.7206	54.2966	33.8632	83.0563	20.7817	1.49699	0.851805	0.718175	58.0143	-33.1458
78	5832	5544		(66.42607428987618, 30.685360524399126, 93.26656955571741)	#421e5d	66.4261	30.6854	93.2666	274.267	171.103	93.2666	45.3241	50.8614	-32.9856	60.7146	37.6756	92.6408	20.8466	1.57126	0.891913	0.746817	60.6212	-32.965
79	5904	5616		(69.89366351056081, 32.71303714493809, 91.56372906045156)	#45205b	69.8937	32.713	91.5637	277.907	163.896	91.5637	46.5176	49.1188	-30.0915	62.7017	39.9185	90.9752	23.9366	1.61264	0.861353	0.681292	57.6034	-31.4928
80	5976	5688		(59.68244719592134, 28.924981791697014, 80.38018936635106)	#3b1c50	59.6824	28.925	80.3802	275.865	163.238	80.3802	43.7882	45.9422	-28.9395	54.2872	34.9151	79.8656	24.0421	1.51801	0.805648	0.655211	54.2971	-32.2073
81	6048	5760		(58.94756008739986, 28.3918426802622, 85.3918426802622)	#3a1c55	58.9476	28.3918	85.3918	272.164	170.215	85.3918	43.4958	48.0895	-32.1202	54.7641	34.4052	84.8218	20.9672	1.50787	0.843305	0.727222	57.83	-33.7399
82	6120	5832		(67.32774945375091, 32.40640932265113, 89.15003641660597)	#432059	67.3277	32.4064	89.15	276.925	162.306	89.15	46.1348	47.63	-29.5321	60.8666	39.1896	88.5826	24.5234	1.59936	0.835246	0.668626	56.0425	-31.8002
83	6192	5904		(60.83831026948288, 28.942461762563727, 86.94464675892206)	#3c1c56	60.8383	28.9425	86.9446	272.994	170.115	86.9446	43.9525	48.7082	-32.1445	56.1719	35.2036	86.3646	21.0227	1.52371	0.854155	0.727773	58.3589	-33.4224
84	6264	5976		(58.273124544792424, 28.59359067734887, 84.73998543335762)	#3a1c54	58.2731	28.5936	84.74	271.717	168.956	84.74	43.5174	47.256	-31.7414	54.3658	34.4428	84.1785	21.5667	1.50863	0.828688	0.718647	56.9267	-33.8889
85	6336	6048		(69.20247632920612, 33.63364894391842, 91.49380917698471)	#45215b	69.2025	33.6336	91.4938	276.884	161.261	91.4938	46.8421	47.606	-29.5017	62.6344	40.5433	90.9152	25.0539	1.62389	0.834826	0.667938	56.0061	-31.7867
86	6408	6120		(72.25127458120903, 34.49308084486526, 94.85651857246904)	#48225e	72.2513	34.4931	94.8565	277.531	162.273	94.8565	47.4933	48.8704	-30.0456	65.0673	41.8168	94.2529	24.7726	1.64646	0.856997	0.680253	57.3677	-31.5833
87	6480	6192		(69.44573925710124, 33.27822286962855, 92.0109249817917)	#45215c	69.4457	33.2782	92.0109	276.948	162.772	92.0109	46.7178	48.3325	-29.9725	62.7468	40.3031	91.4236	24.4232	1.61957	0.847565	0.678599	56.8716	-31.8044
88	6552	6264		(72.38310269482884, 35.23306627822287, 95.6897305171158)	#48235f	72.3831	35.2331	95.6897	276.869	161.109	95.6897	47.8123	48.2549	-29.9051	65.5279	42.4502	95.0852	25.2999	1.65752	0.846205	0.677073	56.7702	-31.7878
89	6624	6336		(60.900218499635834, 30.25564457392571, 85.94683175528041)	#3c1e55	60.9002	30.2556	85.9468	273.016	165.233	85.9468	44.5523	46.5558	-30.5986	56.4097	36.2708	85.3899	23.2473	1.5445	0.81641	0.692774	55.7111	-33.3147
90	6696	6408		(60.43335761107065, 29.61034231609614, 88.82884195193007)	#3c1d58	60.4334	29.6103	88.8288	271.23	169.998	88.8288	44.2299	48.2134	-32.6383	56.5573	35.6946	88.2367	21.1485	1.53333	0.845477	0.738953	58.2219	-34.0962
91	6768	6480		(67.80262199563, 32.3401310997815, 93.39402767662054)	#43205d	67.8026	32.3401	93.394	274.85	166.7	93.394	46.1746	49.2809	-31.5905	61.9275	39.2649	92.7835	22.7698	1.60074	0.864196	0.715231	58.5369	-32.6611
92	6840	6552		(71.51711580480699, 35.04515659140568, 95.74726875455208)	#47235f	71.5171	35.0452	95.7473	276.05	161.666	95.7473	47.659	48.1393	-30.1966	65.0568	42.1449	95.1402	25.062	1.6522	0.844177	0.683671	56.8263	-32.099
93	6912	6624		(59.099781500364166, 28.90531682447196, 84.93517844136926)	#3b1c54	59.0998	28.9053	84.9352	272.334	168.218	84.9352	43.7479	47.2666	-31.4485	54.9066	34.8444	84.3749	21.8882	1.51661	0.828874	0.712015	56.7727	-33.6375
94	6984	6696		(65.81354697742171, 32.57829570284049, 94.30007283321194)	#41205e	65.8135	32.5783	94.3001	272.308	166.904	94.3001	46.0959	48.3863	-32.1732	61.2079	39.116	93.6829	22.7174	1.59801	0.848509	0.728423	58.1063	-33.6209
95	7056	6768		(72.5375091041515, 36.04661325564457, 98.39257101238165)	#482462	72.5375	36.0466	98.3926	275.118	161.579	98.3926	48.1696	48.137	-30.5935	66.3963	43.1671	97.7691	25.2326	1.6699	0.844137	0.692659	57.0363	-32.4381
96	7128	6840		(71.1442097596504, 36.01602330662782, 93.91405680990532)	#47245d	71.1442	36.016	93.9141	276.404	157.208	93.9141	48.0111	46.2105	-28.6986	64.8084	42.8481	93.3351	26.8994	1.66441	0.810353	0.649757	54.3969	-31.842
97	7200	6912		(66.36562272396213, 33.799708667152224, 91.46904588492353)	#42215b	66.3656	33.7997	91.469	273.882	160.772	91.469	46.6518	46.1331	-29.8184	61.2909	40.1759	90.8924	25.33	1.61728	0.808996	0.675109	54.9308	-32.8769
98	7272	6984		(64.64675892206846, 31.725418790968682, 93.86598689002184)	#401f5d	64.6468	31.7254	93.866	271.787	168.813	93.866	45.6138	48.8677	-32.7869	60.285	38.2121	93.2446	21.846	1.5813	0.856951	0.742318	58.8475	-33.8589
99	7344	7056		(72.89584850691915, 36.000728332119444, 101.5863073561544)	#482465	72.8958	36.0007	101.586	273.753	164.632	101.586	48.1993	49.3079	-32.0483	67.1965	43.2272	100.93	24.1041	1.67093	0.86467	0.725596	58.8079	-33.0224
100	7416	7128		(66.66496722505462, 33.87691187181355, 92.19009468317553)	#42215c	66.665	33.8769	92.1901	273.737	161.296	92.1901	46.7158	46.3974	-30.0682	61.6057	40.2993	91.607	25.1217	1.61951	0.813631	0.680766	55.2885	-32.9456
101	7488	7200		(67.80917698470502, 33.75600873998543, 96.44719592134012)	#432160	67.8092	33.756	96.4472	272.591	165.751	96.4472	46.7933	48.4019	-32.0217	62.9803	40.4488	95.8203	23.3241	1.62219	0.848782	0.724994	58.0356	-33.4879
102	7560	7272		(59.07064821558631, 29.988346686088857, 88.50400582665695)	#3b1d58	59.0706	29.9883	88.504	269.82	168.597	88.504	44.265	46.9413	-32.4137	55.9418	35.7571	87.9188	21.8543	1.53454	0.823168	0.733868	57.045	-34.6257
103	7632	7344		(68.20538965768391, 35.303714493809174, 93.3073561544064)	#44235d	68.2054	35.3037	93.3074	274.034	158.518	93.3074	47.4559	45.6232	-29.3533	63.0263	41.7429	92.7273	26.3785	1.64516	0.800056	0.664579	54.2503	-32.7566

## Sheet: Well 6
frame number	Time (s)	normalised time	Well Coordinates	average color	hexcode	red	green	blue	hue	saturation	value	lightness	a_component	b_component	x	y	z	delta_e	light_ratio	a_ratio	b_ratio	chroma_ab	hue_ab
1	288	0	(69, 145)	(39.906045156591404, 7.617625637290605, 93.17115804806993)	#27075d	39.906	7.61763	93.1712	262.644	234.151	93.1712	28.3397	84.3901	-62.1066	40.5497	14.2411	92.3156	0	1	1	1	104.78	-36.3511
2	360	72		(39.56882738528769, 7.526584122359796, 91.84777858703569)	#27075b	39.5688	7.52658	91.8478	262.8	234.104	91.8478	28.1859	84.0116	-61.7128	40.0915	14.0934	91.0046	0.567442	0.994572	0.995515	0.993659	104.242	-36.3001
3	432	144		(40.56664238892935, 7.279679533867443, 95.4136926438456)	#28075f	40.5666	7.27968	95.4137	262.661	235.545	95.4137	28.2004	86.4939	-63.447	41.2171	14.1073	94.5324	2.49845	0.995085	1.02493	1.02158	107.269	-36.2617
4	504	216		(40.34595775673707, 7.7713037144938095, 94.95848506919155)	#28075e	40.346	7.7713	94.9585	262.417	234.131	94.9585	28.5686	84.802	-62.5924	41.1703	14.4628	94.0866	0.676772	1.00808	1.00488	1.00782	105.4	-36.431
5	576	288		(40.401310997815, 8.261471230881282, 92.58120903131828)	#28085c	40.4013	8.26147	92.5812	262.87	232.245	92.5812	28.9583	82.4561	-60.7504	40.8739	14.8456	91.738	2.44181	1.02183	0.977082	0.978164	102.419	-36.3813
6	648	360		(40.910415149308086, 8.103423160961398, 92.62418062636563)	#28085c	40.9104	8.10342	92.6242	263.289	232.691	92.6242	28.9201	83.091	-60.8369	41.083	14.8077	91.779	1.90696	1.02048	0.984607	0.979556	102.982	-36.2105
7	720	432		(41.62636562272396, 8.391114348142754, 92.4435542607429)	#29085c	41.6264	8.39111	92.4436	263.725	231.854	92.4436	29.2797	82.4447	-60.1285	41.4869	15.1662	91.603	2.92936	1.03317	0.976948	0.968149	102.042	-36.104
8	792	504		(42.05243991260014, 8.28040786598689, 93.59359067734887)	#2a085d	42.0524	8.28041	93.5936	263.752	232.44	93.5936	29.2774	83.3539	-60.7021	41.8913	15.1639	92.7405	1.98135	1.03309	0.987722	0.977385	103.115	-36.0638
9	864	576		(39.40058266569556, 8.839766933721776, 88.3918426802622)	#270858	39.4006	8.83977	88.3918	263.05	229.498	88.3918	29.2075	78.7692	-58.208	39.725	15.0938	87.5963	6.89543	1.03062	0.933394	0.937227	97.9426	-36.4633
10	936	648		(43.33721777130371, 8.230152949745083, 94.64457392571012)	#2b085e	43.3372	8.23015	94.6446	264.376	232.826	94.6446	29.4734	84.324	-60.881	42.7155	15.3616	93.7804	1.67081	1.04	0.999217	0.980266	104.005	-35.8289
11	1008	720		(41.5972323379461, 9.142024763292062, 88.82957028404952)	#290958	41.5972	9.14202	88.8296	264.437	228.756	88.8296	29.8366	78.915	-57.349	40.9826	15.7327	88.0327	7.40618	1.05282	0.935122	0.923397	97.5525	-36.0066
12	1080	792		(43.78514202476329, 8.803350327749454, 94.02767662053897)	#2b085e	43.7851	8.80335	94.0277	264.628	231.126	94.0277	29.9985	82.6581	-59.6755	42.9893	15.9	93.1754	3.41495	1.05853	0.979477	0.960855	101.949	-35.8276
13	1152	864		(42.2367079388201, 9.547705753823744, 88.27385287691187)	#2a0958	42.2367	9.54771	88.2739	264.913	227.419	88.2739	30.257	77.8387	-56.3417	41.3105	16.1695	87.4866	8.93485	1.06765	0.922367	0.907177	96.0898	-35.898
14	1224	936		(43.56664238892935, 9.284777858703569, 92.87035688273853)	#2b095c	43.5666	9.28478	92.8704	264.608	229.506	92.8704	30.3242	80.8413	-58.5443	42.8	16.2402	92.0345	5.40574	1.07003	0.957948	0.942642	99.8136	-35.9116
15	1296	1008		(42.5142024763292, 9.563729060451566, 89.16023306627822)	#2a0959	42.5142	9.56373	89.1602	264.838	227.648	89.1602	30.3251	78.255	-56.6778	41.6288	16.2411	88.3643	8.42929	1.07006	0.927301	0.912589	96.6241	-35.9147
16	1368	1080		(43.75018208302986, 9.596504005826658, 91.18718135469774)	#2b095b	43.7502	9.5965	91.1872	265.116	228.164	91.1872	30.5775	79.4214	-57.2687	42.6499	16.508	90.3713	7.28701	1.07896	0.941122	0.922104	97.9156	-35.7944
17	1440	1152		(43.47997086671522, 10.238164603058994, 88.3619810633649)	#2b0a58	43.48	10.2382	88.362	265.53	225.454	88.362	30.9909	76.5437	-55.1252	42.1514	16.9514	87.5807	10.8322	1.09355	0.907022	0.887589	94.3277	-35.7607
18	1512	1224		(43.39839766933722, 10.468317552804079, 87.21558630735615)	#2b0a57	43.3984	10.4683	87.2156	265.744	224.393	87.2156	31.1386	75.4695	-54.2811	41.9535	17.1118	86.4481	12.1922	1.09876	0.894294	0.873998	92.9628	-35.7254
19	1584	1296		(44.97305171158048, 10.786598689002185, 89.81937363437727)	#2c0a59	44.9731	10.7866	89.8194	265.954	224.377	89.8194	31.6517	76.304	-54.7322	43.3445	17.6767	89.029	11.434	1.11687	0.904182	0.881261	93.9037	-35.6515
20	1656	1368		(44.34522942461763, 11.439912600145666, 86.26001456664238)	#2c0b56	44.3452	11.4399	86.26	266.388	221.182	86.26	31.9923	73.0546	-52.3179	42.5275	18.0585	85.5118	15.416	1.12889	0.865678	0.842388	89.8562	-35.6083
21	1728	1440		(44.769118718135466, 11.276766205389658, 86.89147851420248)	#2c0b56	44.7691	11.2768	86.8915	266.576	221.906	86.8915	31.9473	73.8693	-52.723	42.811	18.0077	86.1353	14.5518	1.1273	0.875331	0.848912	90.7545	-35.5168
22	1800	1512		(45.00801165331391, 11.915513474144209, 85.57392571012382)	#2d0b55	45.008	11.9155	85.5739	266.956	219.493	85.5739	32.4281	71.9094	-51.2105	42.8625	18.5549	84.8373	17.0648	1.14426	0.852107	0.824558	88.2807	-35.4567
23	1872	1584		(46.741442097596504, 12.035688273852877, 87.0517115804807)	#2e0c57	46.7414	12.0357	87.0517	267.759	219.744	87.0517	32.7909	72.9026	-51.3556	44.0447	18.975	86.3016	16.3511	1.15706	0.863876	0.826895	89.175	-35.1625
24	1944	1656		(46.41514930808449, 12.375091041514931, 85.00655498907501)	#2e0c55	46.4151	12.3751	85.0066	268.12	217.878	85.0066	32.9585	71.1827	-50.0006	43.581	19.1712	84.2802	18.502	1.16298	0.843496	0.805076	86.9887	-35.0852
25	2016	1728		(46.53241077931537, 12.336489439184268, 84.71085214857975)	#2e0c54	46.5324	12.3365	84.7109	268.349	217.864	84.7109	32.9468	71.2037	-49.8647	43.5674	19.1575	83.9871	18.5734	1.16257	0.843745	0.802889	86.9279	-35.004
26	2088	1800		(46.0517115804807, 12.806991988346686, 82.476329206118)	#2e0c52	46.0517	12.807	82.4763	268.631	215.403	82.4763	33.1785	69.0415	-48.2785	43.0308	19.4309	81.7796	21.2182	1.17074	0.818123	0.777348	84.2469	-34.9638
27	2160	1872		(46.43772760378733, 12.961398397669337, 81.85360524399125)	#2e0c51	46.4377	12.9614	81.8536	269.155	214.621	81.8536	33.3359	68.6078	-47.6727	43.1432	19.618	81.1647	21.9632	1.1763	0.812984	0.767595	83.5447	-34.7939
28	2232	1944		(46.726875455207576, 13.67225054624909, 81.46176256372907)	#2e0d51	46.7269	13.6723	81.4618	269.256	212.202	81.4618	33.8539	66.9899	-46.5716	43.4269	20.2425	80.7839	23.9689	1.19458	0.793813	0.749866	81.5878	-34.8072
29	2304	2016		(49.1536780772032, 14.356154406409322, 83.77931536780773)	#310e53	49.1537	14.3562	83.7793	270.074	211.304	83.7793	34.6694	67.4528	-46.4122	45.2916	21.2522	83.0851	23.9427	1.22335	0.799298	0.747299	81.8778	-34.5307
30	2376	2088		(47.98543335761107, 14.375819373634377, 82.68099053168245)	#2f0e52	47.9854	14.3758	82.681	269.523	210.663	82.681	34.508	66.4852	-46.1045	44.5056	21.0498	81.9979	24.7932	1.21766	0.787832	0.742344	80.9068	-34.7395
31	2448	2160		(49.906045156591404, 14.953386744355425, 81.9890750182083)	#310e51	49.906	14.9534	81.9891	271.284	208.492	81.9891	35.1413	65.8301	-44.6439	45.4873	21.8515	81.3187	26.3758	1.24	0.780069	0.718826	79.5404	-34.1439
32	2520	2232		(51.47123088128186, 15.627822286962855, 84.49890750182082)	#330f54	51.4712	15.6278	84.4989	271.227	207.839	84.4989	35.7972	66.0704	-44.8558	46.9653	22.7031	83.8102	26.2453	1.26315	0.782917	0.722239	79.8583	-34.1729
33	2592	2304		(51.10050983248361, 16.223597960670066, 81.96358339402768)	#331051	51.1005	16.2236	81.9636	271.832	204.526	81.9636	36.0932	63.7558	-42.9958	46.4613	23.0946	81.3062	29.1739	1.27359	0.755489	0.69229	76.8989	-33.9951
34	2664	2376		(53.21194464675892, 16.598689002184997, 85.53095411507647)	#351055	53.2119	16.5987	85.531	271.869	205.513	85.531	36.6263	65.2636	-43.9744	48.3256	23.8109	84.8416	27.6273	1.2924	0.773356	0.708048	78.6962	-33.972
35	2736	2448		(52.43481427530954, 17.13182811361981, 82.27239621267297)	#341152	52.4348	17.1318	82.2724	272.517	201.901	82.2724	36.8179	62.6801	-41.9176	47.4584	24.0718	81.621	30.8351	1.29916	0.742742	0.67493	75.4048	-33.7728
36	2808	2520		(53.31755280407866, 17.4326292789512, 84.03350327749453)	#351154	53.3176	17.4326	84.0335	272.328	202.101	84.0335	37.1228	63.1454	-42.3337	48.3364	24.4912	83.3675	30.3224	1.30992	0.748256	0.681629	76.0229	-33.8386
37	2880	2592		(54.126729788783685, 17.77348871085215, 82.63729060451566)	#361152	54.1267	17.7735	82.6373	273.627	200.155	82.6373	37.4142	62.3377	-41.0888	48.5593	24.8964	81.9887	31.7869	1.3202	0.738684	0.661585	74.6611	-33.3902
38	2952	2664		(53.53459577567371, 18.1755280407866, 81.80772032046613)	#351251	53.5346	18.1755	81.8077	273.341	198.346	81.8077	37.5661	61.0158	-40.3829	48.2279	25.1094	81.1714	33.2175	1.32556	0.72302	0.650219	73.169	-33.4983
39	3024	2736		(58.1034231609614, 19.22068463219228, 87.25928623452295)	#3a1357	58.1034	19.2207	87.2593	274.289	198.831	87.2593	38.7593	63.0643	-41.2102	51.8809	26.825	86.5789	31.6231	1.36767	0.747294	0.663539	75.3351	-33.1631
40	3096	2808		(57.78514202476329, 19.099781500364166, 84.62636562272397)	#391354	57.7851	19.0998	84.6264	275.423	197.448	84.6264	38.6348	62.2107	-40.0492	51.1609	26.6425	83.9711	32.9309	1.36327	0.737181	0.644846	73.9873	-32.7721
41	3168	2880		(57.90531682447196, 19.75892206846322, 84.72833211944646)	#391354	57.9053	19.7589	84.7283	275.229	195.533	84.7283	39.0135	61.1276	-39.4536	51.4445	27.2003	84.0786	34.1794	1.37664	0.724346	0.635256	72.7542	-32.8394
42	3240	2952		(58.732702112163146, 20.13182811361981, 86.13911143481428)	#3a1456	58.7327	20.1318	86.1391	275.088	195.403	86.1391	39.3248	61.3299	-39.6584	52.2477	27.6647	85.479	34.0054	1.38762	0.726743	0.638554	73.0353	-32.8884
43	3312	3024		(61.114348142753094, 20.929351784413694, 88.76911871813547)	#3d1458	61.1143	20.9294	88.7691	275.541	194.878	88.7691	40.0468	61.8837	-39.7751	54.188	28.762	88.0907	33.7977	1.4131	0.733306	0.640433	73.564	-32.7305
44	3384	3096		(63.79825200291333, 22.00801165331391, 89.76183539694101)	#3f1659	63.7983	22.008	89.7618	277.008	192.479	89.7618	40.9178	61.5409	-38.7844	56.036	30.1239	89.0843	34.9888	1.44383	0.729243	0.624481	72.7428	-32.22
45	3456	3168		(63.702112163146396, 22.493080844865258, 90.97815003641661)	#3f165a	63.7021	22.4931	90.9782	276.103	191.955	90.9782	41.1624	61.118	-38.9794	56.3825	30.5138	90.2933	35.2261	1.45246	0.724232	0.62762	72.49	-32.5286
46	3528	3240		(64.47268754552076, 22.92206846321923, 91.42170429715951)	#40165b	64.4727	22.9221	91.4217	276.395	191.064	91.4217	41.4665	60.8929	-38.6798	56.9818	31.0034	90.7367	35.6826	1.46319	0.721564	0.622797	72.1392	-32.4242
47	3600	3312		(64.73124544792425, 23.581937363437728, 90.59140568099053)	#40175a	64.7312	23.5819	90.5914	276.845	188.621	90.5914	41.8183	59.6741	-37.6592	57.147	31.5764	89.9213	37.2858	1.47561	0.707122	0.606364	70.5635	-32.2553
48	3672	3384		(64.31463947560087, 23.743627093954842, 90.56955571740714)	#40175a	64.3146	23.7436	90.5696	276.427	188.149	90.5696	41.8534	59.2375	-37.5887	56.9886	31.6338	89.9013	37.6351	1.47684	0.701949	0.605228	70.1569	-32.3968
49	3744	3456		(67.50182083029861, 24.471230881281866, 93.79388201019665)	#43185d	67.5018	24.4712	93.7939	277.244	188.469	93.7939	42.5695	60.4797	-37.9641	59.4208	32.8233	93.1007	36.8383	1.50212	0.716668	0.611273	71.4078	-32.1171
50	3816	3528		(66.82957028404952, 25.053896576839037, 92.51056081573198)	#42195c	66.8296	25.0539	92.5106	277.158	185.94	92.5106	42.7715	58.8958	-36.9838	59.0153	33.164	91.836	38.5927	1.50924	0.697899	0.595489	69.545	-32.1269
51	3888	3600		(69.00728332119446, 25.858703568827384, 95.20757465404225)	#45195f	69.0073	25.8587	95.2076	277.332	185.741	95.2076	43.3957	59.4447	-37.2393	60.8713	34.2319	94.5141	38.3059	1.53127	0.704404	0.599603	70.1458	-32.0652
52	3960	3672		(69.78295702840495, 26.573925710123817, 95.59504734158776)	#451a5f	69.783	26.5739	95.595	277.562	184.114	95.595	43.8106	58.8253	-36.7161	61.5506	34.9543	94.9048	39.212	1.54591	0.697064	0.591178	69.3433	-31.9705
53	4032	3744		(68.45884923525128, 26.5360524399126, 92.87691187181355)	#441a5c	68.4588	26.5361	92.8769	277.916	182.143	92.8769	43.6425	57.4717	-35.6715	60.3464	34.6603	92.2135	40.7135	1.53998	0.681024	0.574359	67.642	-31.827
54	4104	3816		(71.9672250546249, 28.322651128914785, 97.44136926438456)	#471c61	71.9672	28.3227	97.4414	277.887	180.881	97.4414	44.8349	57.7723	-35.8505	63.5322	36.7812	96.7502	40.8654	1.58205	0.684586	0.577242	67.9919	-31.8216
55	4176	3888		(73.29861616897306, 28.81646030589949, 99.18426802621995)	#491c63	73.2986	28.8165	99.1843	277.928	180.914	99.1843	45.1941	58.1501	-36.0654	64.6863	37.4365	98.4806	40.6295	1.59473	0.689063	0.580701	68.4262	-31.8077
56	4248	3960		(73.73561544064093, 29.669337217771304, 99.11653313911144)	#491d63	73.7356	29.6693	99.1165	278.072	178.669	99.1165	45.6105	57.1246	-35.3193	65.1513	38.206	98.4221	41.9434	1.60942	0.676911	0.568689	67.1616	-31.7279
57	4320	4032		(74.60233066278222, 30.02913328477786, 100.5375091041515)	#4a1e64	74.6023	30.0291	100.538	277.93	178.835	100.538	45.8572	57.4101	-35.5669	65.9717	38.6668	99.8324	41.703	1.61813	0.680294	0.572675	67.5346	-31.7792
58	4392	4104		(75.91332847778587, 31.184268026219957, 100.97305171158048)	#4b1f64	75.9133	31.1843	100.973	278.455	176.246	100.973	46.4776	56.5071	-34.7072	67.0593	39.8418	100.275	43.0949	1.64002	0.669594	0.558833	66.3147	-31.5587
59	4464	4176		(74.28186453022579, 30.994173343044427, 99.22286962855063)	#4a1e63	74.2819	30.9942	99.2229	278.067	175.346	99.2229	46.2353	55.5826	-34.299	65.8509	39.3801	98.5406	43.8564	1.63147	0.658639	0.55226	65.3135	-31.6779
60	4536	4248		(78.43335761107065, 33.49890750182083, 104.35324107793154)	#4e2168	78.4334	33.4989	104.353	278.051	173.141	104.353	47.6888	55.4887	-34.1968	69.6877	42.2041	103.645	44.5941	1.68275	0.657526	0.550614	65.1799	-31.6448
61	4608	4320		(78.3495994173343, 33.21048798252003, 105.01019664967225)	#4e2169	78.3496	33.2105	105.01	277.721	174.354	105.01	47.5667	56.0162	-34.7064	69.6886	41.962	104.292	43.8808	1.67845	0.663777	0.55882	65.8965	-31.7815
62	4680	4392		(80.2680262199563, 34.87545520757465, 107.6926438455936)	#50226b	80.268	34.8755	107.693	277.403	172.42	107.693	48.424	55.4372	-34.4506	71.6813	43.6826	106.964	44.794	1.7087	0.656915	0.554701	65.2696	-31.8583
63	4752	4464		(80.98689002184996, 35.0094683175528, 108.01675163874727)	#50236c	80.9869	35.0095	108.017	277.786	172.352	108.017	48.5415	55.6394	-34.3939	72.1399	43.9222	107.287	44.7516	1.71284	0.659312	0.553788	65.4117	-31.7226
64	4824	4536		(82.10415149308085, 36.07064821558631, 110.29570284049527)	#52246e	82.1042	36.0706	110.296	277.211	171.606	110.296	49.0682	55.4117	-34.5046	73.4721	45.0062	109.553	45.0698	1.73143	0.656614	0.555571	65.2766	-31.9103
65	4896	4608		(83.10997815003641, 37.44282592862345, 112.37800436999272)	#532570	83.11	37.4428	112.378	276.565	170.037	112.378	49.6958	54.7282	-34.343	74.8068	46.3211	111.629	45.8991	1.75357	0.648515	0.552968	64.6113	-32.109
66	4968	4680		(84.24690458849236, 38.57465404224326, 113.89584850691915)	#542671	84.2469	38.5747	113.896	276.382	168.636	113.896	50.2289	54.2447	-34.0882	76.0183	47.4579	113.143	46.6145	1.77239	0.642786	0.548865	64.0663	-32.1458
67	5040	4752		(84.54770575382375, 38.772760378732706, 114.93008011653313)	#542672	84.5477	38.7728	114.93	276.063	168.973	114.93	50.3335	54.412	-34.3547	76.4339	47.6831	114.169	46.3959	1.77608	0.644768	0.553156	64.3499	-32.2675
68	5112	4824		(83.83758193736344, 38.898033503277496, 114.87399854333576)	#532672	83.8376	38.898	114.874	275.49	168.653	114.874	50.3221	53.9849	-34.3507	76.1136	47.6586	114.114	46.6701	1.77568	0.639706	0.553092	63.987	-32.4687
69	5184	4896		(85.90094683175528, 40.49308084486526, 117.99781500364166)	#552875	85.9009	40.4931	117.998	275.152	167.492	117.998	51.0989	53.7783	-34.3496	78.2439	49.3528	117.223	47.1753	1.80308	0.637259	0.553075	63.8123	-32.5674
70	5256	4968		(86.63219227967953, 41.20247632920612, 118.7319737800437)	#562976	86.6322	41.2025	118.732	275.158	166.51	118.732	51.4207	53.4474	-34.1072	78.9689	50.0663	117.957	47.688	1.81444	0.633337	0.549172	63.4029	-32.5438
71	5328	5040		(88.01820830298617, 42.24471959213401, 121.9388201019665)	#582a79	88.0182	42.2447	121.939	274.462	166.657	121.939	51.9224	53.6554	-34.5835	80.6125	51.1924	121.142	47.5215	1.83214	0.635802	0.55684	63.8351	-32.8037
72	5400	5112		(85.50400582665695, 41.58120903131828, 118.26292789512017)	#552976	85.504	41.5812	118.263	274.368	165.342	118.263	51.4669	52.4779	-33.8316	78.4397	50.1694	117.496	48.505	1.81607	0.621849	0.544734	62.438	-32.8092
73	5472	5184		(89.44719592134012, 44.26584122359796, 124.31900946831755)	#592c7c	89.4472	44.2658	124.319	273.864	164.203	124.319	52.7612	52.6032	-34.1228	82.4153	53.1126	123.518	48.8867	1.86174	0.623334	0.549423	62.7014	-32.9708
74	5544	5256		(90.54187909686817, 44.89075018208303, 126.4246176256373)	#5a2c7e	90.5419	44.8908	126.425	273.594	164.455	126.425	53.0722	52.8804	-34.4433	83.5666	53.8363	125.609	48.6807	1.87271	0.626619	0.554584	63.1085	-33.078
75	5616	5328		(91.00801165331391, 45.79388201019665, 127.25491624180627)	#5b2d7f	91.008	45.7939	127.255	273.302	163.236	127.255	53.4232	52.308	-34.1759	84.241	54.6614	126.44	49.3819	1.8851	0.619835	0.550278	62.4829	-33.159
76	5688	5400		(91.46030589949017, 46.67225054624909, 129.01165331391115)	#5b2e81	91.4603	46.6723	129.012	272.637	162.749	129.012	53.7654	52.0048	-34.2917	85.0863	55.4737	128.188	49.6884	1.89718	0.616243	0.552143	62.293	-33.4007
77	5760	5472		(92.98179169701383, 48.00218499635834, 131.51056081573196)	#5c3083	92.9818	48.0022	131.511	272.317	161.923	131.511	54.3377	51.814	-34.2985	86.7439	56.8499	130.675	50.1038	1.91737	0.613982	0.552251	62.1376	-33.5027
78	5832	5544		(92.88783685360525, 48.72541879096868, 131.64020393299344)	#5c3083	92.8878	48.7254	131.64	271.957	160.614	131.64	54.5729	51.0783	-33.9466	86.948	57.4222	130.811	50.9003	1.92567	0.605264	0.546587	61.33	-33.608
79	5904	5616		(92.6285506190823, 49.23233794610342, 133.21267297887837)	#5c3185	92.6286	49.2323	133.213	271.005	160.758	133.213	54.7293	50.8728	-34.2939	87.2925	57.8049	132.373	50.9251	1.93119	0.602829	0.552177	61.3523	-33.9843
80	5976	5688		(92.93663510560816, 50.14785142024763, 133.37509104151493)	#5c3285	92.9366	50.1479	133.375	270.847	159.122	133.375	55.0541	50.1064	-33.8007	87.7598	58.6049	132.543	51.8677	1.94265	0.593747	0.544237	60.4412	-34.0028
81	6048	5760		(95.62490895848507, 52.00801165331391, 137.92716678805536)	#5f3489	95.6249	52.008	137.927	270.459	158.847	137.927	55.8673	50.3573	-34.1576	90.5641	60.6402	137.068	51.9341	1.97134	0.596721	0.549983	60.849	-34.1492
82	6120	5832		(90.24399126001457, 49.26584122359796, 130.7443554260743)	#5a3182	90.244	49.2658	130.744	270.176	158.913	130.744	54.5572	49.3567	-33.6234	85.6408	57.3839	129.93	52.211	1.92511	0.584864	0.541382	59.7212	-34.264
83	6192	5904		(96.68754552075747, 54.08448652585579, 140.63364894391842)	#60368c	96.6875	54.0845	140.634	269.534	156.933	140.634	56.6117	49.3958	-33.9054	92.2698	62.544	139.768	53.0962	1.99761	0.585327	0.545923	59.9127	-34.4658
84	6264	5976		(97.39402767662054, 54.90167516387473, 141.73051711580482)	#61368d	97.394	54.9017	141.731	269.363	156.222	141.731	56.9202	49.1349	-33.7876	93.0887	63.3445	140.862	53.4952	2.00849	0.582236	0.544026	59.6309	-34.5143
85	6336	6048		(97.01602330662782, 54.903860160233066, 141.7647487254188)	#61368d	97.016	54.9039	141.765	269.089	156.241	141.765	56.8953	49.0107	-33.8433	92.911	63.2798	140.896	53.5345	2.00762	0.580763	0.544922	59.5602	-34.6262
86	6408	6120		(95.76547705753823, 55.07137654770575, 139.92061179898033)	#5f378b	95.7655	55.0714	139.921	268.776	154.635	139.921	56.855	47.9688	-33.2213	91.9813	63.175	139.072	54.5344	2.0062	0.568417	0.534908	58.3494	-34.705
87	6480	6192		(95.41514930808448, 55.30662782228696, 139.7254187909687)	#5f378b	95.4151	55.3066	139.725	268.507	154.065	139.725	56.9038	47.5776	-33.0645	91.8436	63.302	138.881	54.9046	2.00792	0.563781	0.532382	57.9386	-34.7977
88	6552	6264		(98.39257101238165, 57.539694100509834, 144.92352512745813)	#623990	98.3926	57.5397	144.924	268.051	153.756	144.924	57.8124	47.8038	-33.4435	95.0344	65.6983	144.05	55.0343	2.03998	0.566462	0.538485	58.341	-34.9766
89	6624	6336		(100.33211944646759, 59.07938820101967, 146.68463219227968)	#643b92	100.332	59.0794	146.685	268.254	152.295	146.685	58.4115	47.492	-33.0619	96.8143	67.3111	145.809	55.7618	2.06112	0.562767	0.532341	57.8669	-34.844
90	6696	6408		(101.70939548434086, 60.54770575382374, 150.1580480699199)	#653c96	101.709	60.5477	150.158	267.56	152.177	150.158	58.9506	47.4674	-33.3964	98.639	68.7846	149.262	55.898	2.08014	0.562476	0.537728	58.0386	-35.1289
91	6768	6480		(102.53386744355426, 61.992716678805536, 151.65695557174072)	#663d97	102.534	61.9927	151.657	267.129	150.764	151.657	59.4327	46.8261	-33.1077	99.7907	70.1204	150.76	56.7341	2.09715	0.554877	0.533078	57.3481	-35.2616
92	6840	6552		(99.61252731245447, 60.25564457392571, 147.25054624908958)	#633c93	99.6125	60.2556	147.251	267.144	150.653	147.251	58.7177	46.331	-32.7448	96.9395	68.1454	146.381	56.8633	2.07192	0.54901	0.527235	56.7343	-35.2511
93	6912	6624		(102.53532410779316, 63.05462490895849, 152.45812090313183)	#663f98	102.535	63.0546	152.458	266.496	149.535	152.458	59.7439	46.0927	-32.8605	100.281	70.9919	151.564	57.5173	2.10813	0.546186	0.529099	56.607	-35.4859
94	6984	6696		(100.74799708667152, 62.240349599417335, 148.8288419519301)	#643e94	100.748	62.2403	148.829	266.683	148.359	148.829	59.3807	45.3478	-32.1818	98.4268	69.9755	147.963	58.1664	2.09532	0.53736	0.518171	55.6066	-35.362
95	7056	6768		(99.95702840495265, 62.57902403495994, 148.95994173343044)	#633e94	99.957	62.579	148.96	265.963	147.873	148.96	59.4297	44.8149	-32.146	98.1704	70.112	148.096	58.5698	2.09705	0.531044	0.517594	55.152	-35.6521
96	7128	6840		(100.58557902403496, 63.258557902403496, 149.88419519300803)	#643f95	100.586	63.2586	149.884	265.854	147.377	149.884	59.6703	44.6593	-32.067	98.8739	70.7852	149.018	58.8432	2.10554	0.529201	0.516321	54.9795	-35.6797
97	7200	6912		(102.45593590677349, 65.39985433357612, 151.64821558630734)	#664197	102.456	65.3999	151.648	265.779	145.029	151.648	60.4076	43.8824	-31.4359	100.807	72.8745	150.786	60.0826	2.13155	0.519994	0.506161	53.9804	-35.6166
98	7272	6984		(106.17479970866715, 68.02112163146394, 158.79898033503278)	#6a449e	106.175	68.0211	158.799	265.218	145.771	158.799	61.3956	44.5745	-32.2563	104.872	75.7381	157.891	59.7412	2.16642	0.528196	0.51937	55.0214	-35.8914
99	7344	7056		(106.51056081573198, 68.8965768390386, 159.32556445739257)	#6a449f	106.511	68.8966	159.326	264.957	144.731	159.326	61.6591	44.0881	-31.9872	105.413	76.5144	158.421	60.3458	2.17571	0.522432	0.515037	54.4697	-35.962
100	7416	7128		(105.86161689730517, 68.8965768390386, 157.49526584122358)	#69449d	105.862	68.8966	157.495	265.033	143.45	157.495	61.6136	43.4629	-31.4307	104.729	76.3801	156.609	61.018	2.17411	0.515023	0.506077	53.6369	-35.873
101	7488	7200		(106.50983248361253, 69.5673707210488, 158.7836853605244)	#6a459e	106.51	69.5674	158.784	264.845	143.278	158.784	61.841	43.4227	-31.4884	105.512	77.0534	157.892	61.1404	2.18213	0.514547	0.507005	53.6381	-35.9481
102	7560	7272		(109.598689002185, 72.69774217042972, 162.04005826656956)	#6d48a2	109.599	72.6977	162.04	264.782	140.597	162.04	62.8792	42.6645	-30.8293	108.648	80.1778	161.147	62.5482	2.21877	0.505563	0.496394	52.6375	-35.8519
103	7632	7344		(108.59286234522942, 72.71595047341587, 161.9686817188638)	#6c48a1	108.593	72.716	161.969	264.118	140.518	161.969	62.8254	42.3067	-30.8978	108.146	80.0138	161.076	62.7237	2.21687	0.501324	0.497496	52.3883	-36.1417

## Sheet: Well 7
frame number	Time (s)	normalised time	Well Coordinates	average color	hexcode	red	green	blue	hue	saturation	value	lightness	a_component	b_component	x	y	z	delta_e	light_ratio	a_ratio	b_ratio	chroma_ab	hue_ab
1	288	0	(160, 145)	(39.43772760378733, 7.010196649672251, 92.46613255644574)	#27075c	39.4377	7.0102	92.4661	262.768	235.668	92.4661	27.7253	85.767	-62.8128	39.9909	13.6573	91.6116	0	1	1	1	106.308	-36.2178
2	360	72		(40.14785142024763, 6.948288419519301, 95.21340131099781)	#28065f	40.1479	6.94829	95.2134	262.568	236.391	95.2134	27.8366	87.2801	-63.9749	40.8691	13.7619	94.3308	1.91112	1.00402	1.01764	1.0185	108.216	-36.2408
3	432	144		(40.36489439184268, 7.029861616897305, 94.63437727603787)	#28075e	40.3649	7.02986	94.6344	262.831	236.057	94.6344	27.941	86.866	-63.5121	40.8849	13.8604	93.7583	1.3203	1.00778	1.01281	1.01113	107.608	-36.1724
4	504	216		(41.14129643117261, 6.879096868171886, 96.06773488710851)	#290660	41.1413	6.8791	96.0677	263.049	236.74	96.0677	27.9728	88.119	-64.1556	41.5053	13.8906	95.1758	2.71959	1.00893	1.02742	1.02138	109	-36.0567
5	576	288		(41.294974508375816, 6.6977421704297155, 95.37436270939548)	#29065f	41.295	6.69774	95.3744	263.409	237.092	95.3744	27.8379	88.4338	-64.0501	41.3857	13.763	94.4876	2.94198	1.00406	1.03109	1.0197	109.192	-35.9147
6	648	360		(41.27458120903132, 7.243991260014567, 95.10050983248361)	#29075f	41.2746	7.24399	95.1005	263.241	235.576	95.1005	28.2973	86.687	-63.127	41.4903	14.2003	94.2219	1.12795	1.02063	1.01073	1.005	107.236	-36.0628
7	720	432		(42.029133284777856, 7.079388201019665, 95.84413692643845)	#2a075f	42.0291	7.07939	95.8441	263.624	236.165	95.8441	28.3053	87.6911	-63.4747	41.9577	14.208	94.9565	2.11583	1.02092	1.02243	1.01054	108.253	-35.8987
8	792	504		(42.279679533867444, 7.504005826656956, 94.30589949016752)	#2a075e	42.2797	7.50401	94.3059	264.038	234.709	94.3059	28.6896	85.9167	-62.0625	41.9045	14.581	93.4379	1.23095	1.03478	1.00174	0.988055	105.988	-35.8427
9	864	576		(42.49890750182083, 7.474872541879097, 95.64603058994902)	#2a075f	42.4989	7.47487	95.646	263.834	235.071	95.646	28.7196	86.5969	-62.666	42.2709	14.6103	94.7643	1.30343	1.03586	1.00968	0.997663	106.893	-35.8914
10	936	648		(42.57174071376548, 7.6081573197378, 94.7538237436271)	#2a075e	42.5717	7.60816	94.7538	264.073	234.525	94.7538	28.8333	85.8834	-62.0351	42.1694	14.722	93.8824	1.35867	1.03996	1.00136	0.987618	105.945	-35.8413
11	1008	720		(43.00364166059723, 7.7931536780772035, 95.23816460305899)	#2b075f	43.0036	7.79315	95.2382	264.16	234.134	95.2382	29.0674	85.679	-61.8691	42.5353	14.9539	94.3637	1.64305	1.04841	0.998974	0.984976	105.682	-35.8332
12	1080	792		(43.19227967953387, 8.041514930808448, 95.03350327749453)	#2b085f	43.1923	8.04151	95.0335	264.244	233.422	95.0335	29.3003	84.957	-61.3689	42.6638	15.1869	94.1636	2.28506	1.05681	0.990555	0.977013	104.804	-35.8426
13	1152	864		(43.7115804806992, 8.671522214129643, 94.0109249817917)	#2b085e	43.7116	8.67152	94.0109	264.636	231.479	94.0109	29.8822	82.9845	-59.8671	42.909	15.7797	93.1575	4.59047	1.0778	0.967557	0.953103	102.325	-35.8076
14	1224	936		(43.7836853605244, 8.535324107793153, 93.84777858703569)	#2b085d	43.7837	8.53532	93.8478	264.79	231.808	93.8478	29.7855	83.3153	-59.9528	42.8695	15.6801	92.9947	4.29355	1.07431	0.971414	0.954468	102.644	-35.7384
15	1296	1008		(44.1646030589949, 8.637290604515659, 93.55061908230152)	#2c085d	44.1646	8.63729	93.5506	265.104	231.456	93.5506	29.9282	83.0463	-59.5607	43.0283	15.8272	92.7015	4.77822	1.07945	0.968278	0.948225	102.197	-35.648
16	1368	1080		(44.7523670793882, 9.1238164603059, 92.84413692643845)	#2c095c	44.7524	9.12382	92.8441	265.534	229.941	92.8441	30.399	81.6631	-58.4015	43.3259	16.3189	92.0069	6.5917	1.09644	0.95215	0.929771	100.397	-35.5705
17	1440	1152		(44.924981791697014, 9.081573197378004, 92.05316824471959)	#2c095c	44.925	9.08157	92.0532	265.92	229.843	92.0532	30.3875	81.5249	-58.0274	43.2392	16.3068	91.2235	6.92697	1.09602	0.950538	0.923815	100.067	-35.4424
18	1512	1224		(45.09541150764749, 9.428259286234523, 91.70721048798252)	#2d095b	45.0954	9.42826	91.7072	266.009	228.784	91.7072	30.6778	80.5373	-57.3557	43.361	16.6149	90.8844	8.11465	1.10649	0.939025	0.91312	98.8733	-35.457
19	1584	1296		(45.796795338674436, 9.735615440640933, 90.62272396212673)	#2d095a	45.7968	9.73562	90.6227	266.749	227.605	90.6227	31.0147	79.5656	-56.2316	43.583	16.9772	89.8139	9.62241	1.11864	0.927694	0.895224	97.4303	-35.2501
20	1656	1368		(45.39111434814275, 9.716678805535324, 90.09978150036416)	#2d095a	45.3911	9.71668	90.0998	266.628	227.5	90.0998	30.9289	79.2662	-56.115	43.2738	16.8845	89.296	9.86836	1.11555	0.924203	0.893369	97.1186	-35.2959
21	1728	1440		(45.9075018208303, 10.622723962126729, 89.37072104879825)	#2d0a59	45.9075	10.6227	89.3707	266.884	224.69	89.3707	31.6764	76.8835	-54.4608	43.6619	17.7042	88.5832	12.8174	1.14251	0.896423	0.867033	94.2181	-35.312
22	1800	1512		(46.37946103423161, 11.053896576839039, 87.8164603058995)	#2e0b57	46.3795	11.0539	87.8165	267.612	222.902	87.8165	32.048	75.398	-53.0263	43.7159	18.1214	87.0488	14.899	1.15591	0.879102	0.844195	92.1772	-35.1181
23	1872	1584		(46.66423889293518, 11.233794610342317, 88.70648215586307)	#2e0b58	46.6642	11.2338	88.7065	267.44	222.707	88.7065	32.2294	75.418	-53.1714	44.0892	18.3275	87.9318	14.8441	1.16245	0.879336	0.846505	92.2771	-35.1847
24	1944	1656		(46.58485069191551, 11.30298616168973, 87.31900946831755)	#2e0b57	46.5849	11.303	87.319	267.848	221.992	87.319	32.2534	74.6813	-52.4167	43.7943	18.3549	86.5588	15.858	1.16332	0.870746	0.83449	91.2403	-35.0639
25	2016	1728		(47.33867443554261, 12.162418062636561, 86.8448652585579)	#2f0c56	47.3387	12.1624	86.8449	268.261	219.288	86.8449	32.9672	72.764	-50.9451	44.3353	19.1814	86.098	18.3684	1.18906	0.848392	0.811062	88.8257	-34.9974
26	2088	1800		(47.900218499635834, 12.38965768390386, 86.88419519300801)	#2f0c56	47.9002	12.3897	86.8842	268.601	218.637	86.8842	33.208	72.4783	-50.5514	44.6887	19.4658	86.1392	18.8942	1.19775	0.84506	0.804795	88.366	-34.8946
27	2160	1872		(48.8871085214858, 12.893663510560815, 86.49380917698471)	#300c56	48.8871	12.8937	86.4938	269.342	216.987	86.4938	33.6919	71.5799	-49.517	45.2505	20.0458	85.7578	20.3385	1.2152	0.834585	0.788326	87.038	-34.6744
28	2232	1944		(49.3495994173343, 13.196649672250546, 86.14202476329206)	#310d56	49.3496	13.1966	86.142	269.737	215.935	86.142	33.9584	70.9569	-48.8758	45.5007	20.37	85.4126	21.2705	1.22482	0.827321	0.778119	86.161	-34.5595
29	2304	2016		(49.790968681718866, 13.728332119446467, 85.76911871813547)	#310d55	49.791	13.7283	85.7691	270.035	214.184	85.7691	34.3688	69.8295	-47.9763	45.8072	20.8761	85.0487	22.7653	1.23962	0.814177	0.763798	84.7224	-34.491
30	2376	2088		(50.976693372177714, 14.233794610342317, 86.01238164603059)	#320e56	50.9767	14.2338	86.0124	270.714	212.801	86.0124	34.865	69.3234	-47.2506	46.5935	21.4992	85.2946	23.7392	1.25751	0.808275	0.752245	83.8949	-34.2782
31	2448	2160		(51.943918426802625, 14.84340859431901, 85.84195193008011)	#330e55	51.9439	14.8434	85.842	271.353	210.907	85.842	35.3838	68.3795	-46.2703	47.2224	22.1638	85.132	25.192	1.27623	0.79727	0.736638	82.5632	-34.085
32	2520	2232		(52.55717407137655, 15.697742170429716, 85.84268026219956)	#340f55	52.5572	15.6977	85.8427	271.529	208.369	85.8427	35.9967	66.8901	-45.2185	47.7879	22.9664	85.1412	27.0983	1.29833	0.779905	0.719892	80.7403	-34.0591
33	2592	2304		(53.64311726147123, 16.029861616897307, 85.56154406409323)	#351055	53.6431	16.0299	85.5615	272.457	207.226	85.5615	36.3408	66.5771	-44.4798	48.3667	23.4254	84.8662	27.903	1.31074	0.776255	0.708132	80.0685	-33.7467
34	2664	2376		(54.120903131828115, 16.505462490895848, 85.51493080844865)	#361055	54.1209	16.5055	85.5149	272.705	205.782	85.5149	36.6888	65.8245	-43.8578	48.7389	23.8958	84.8248	28.9369	1.3233	0.76748	0.69823	79.0972	-33.6749
35	2736	2448		(55.2367079388201, 16.86817188638019, 86.60233066278222)	#371056	55.2367	16.8682	86.6023	273.013	205.332	86.6023	37.0565	65.9858	-43.7933	49.6156	24.3995	85.905	28.9847	1.33656	0.769361	0.697203	79.1958	-33.5713
36	2808	2520		(56.64748725418791, 17.20174799708667, 88.04442825928624)	#381158	56.6475	17.2017	88.0444	273.408	205.179	88.0444	37.4422	66.4522	-43.8753	50.6987	24.9355	87.336	28.7422	1.35047	0.774799	0.698508	79.63	-33.4349
37	2880	2592		(57.31463947560088, 17.514202476329206, 88.7130371449381)	#391158	57.3146	17.5142	88.713	273.54	204.657	88.713	37.7116	66.3749	-43.7552	51.2562	25.3145	88.001	28.9651	1.36019	0.773897	0.696596	79.4993	-33.3934
38	2952	2664		(58.714493809176986, 18.244719592134015, 87.70866715222141)	#3a1257	58.7145	18.2447	87.7087	274.956	201.956	87.7087	38.2927	65.2423	-42.2416	51.9677	26.1451	87.014	30.9211	1.38115	0.760692	0.672499	77.7232	-32.9213
39	3024	2736		(59.71230881281865, 18.743627093954842, 88.03641660597232)	#3b1258	59.7123	18.7436	88.0364	275.474	200.709	88.0364	38.6949	64.8637	-41.7193	52.6768	26.7304	87.3435	31.6578	1.39565	0.756277	0.664185	77.122	-32.7485
40	3096	2808		(59.805535324107794, 19.231609613983977, 88.25928623452295)	#3b1358	59.8055	19.2316	88.2593	275.268	199.436	88.2593	38.9767	64.1077	-41.3504	52.9184	27.1457	87.569	32.5016	1.40582	0.747464	0.658312	76.2867	-32.8226
41	3168	2880		(61.39985433357611, 19.527312454479244, 89.09905316824472)	#3d1359	61.3999	19.5273	89.0991	276.112	199.113	89.0991	39.333	64.5328	-41.167	53.9592	27.677	88.4033	32.468	1.41867	0.75242	0.655392	76.5455	-32.5348
42	3240	2952		(62.82592862345229, 20.56300072833212, 89.97887836853606)	#3e1459	62.8259	20.563	89.9789	276.53	196.724	89.9789	40.0586	63.6276	-40.3684	55.155	28.7802	89.2847	33.8529	1.44484	0.741865	0.642677	75.353	-32.393
43	3312	3024		(63.689730517115805, 20.967953386744355, 91.4719592134013)	#3f145b	63.6897	20.968	91.472	276.357	196.547	91.472	40.3799	63.798	-40.5685	56.0024	29.2779	90.7669	33.7281	1.45643	0.743853	0.645863	75.6042	-32.4518
44	3384	3096		(65.360524399126, 22.16678805535324, 90.38892935178441)	#41165a	65.3605	22.1668	90.3889	277.988	192.464	90.3889	41.1762	62.1338	-38.657	56.9761	30.536	89.7067	36.3725	1.48515	0.724449	0.615432	73.1777	-31.8881
45	3456	3168		(65.37946103423161, 22.477785870356882, 92.20029133284778)	#41165c	65.3795	22.4778	92.2003	276.919	192.833	92.2003	41.3475	62.2381	-39.2717	57.4441	30.8112	91.5031	35.9633	1.49133	0.725664	0.625218	73.5924	-32.2516
46	3528	3240		(66.63729060451566, 22.694100509832484, 93.12672978878369)	#42165d	66.6373	22.6941	93.1267	277.434	192.859	93.1267	41.5996	62.7032	-39.2981	58.3128	31.2194	92.4224	35.7404	1.50042	0.731088	0.625639	74.0002	-32.0767
47	3600	3312		(67.45739257101238, 23.557902403495994, 93.73925710123817)	#43175d	67.4574	23.5579	93.7393	277.531	190.915	93.7393	42.1197	61.8631	-38.7081	59.1049	32.0728	93.0374	36.8732	1.51918	0.721292	0.616246	72.9751	-32.0345
48	3672	3384		(69.11726147123088, 24.172614712308814, 94.05753823743628)	#45185e	69.1173	24.1726	94.0575	278.587	189.465	94.0575	42.5969	61.6757	-38.0451	60.1725	32.8693	93.3587	37.6165	1.53639	0.719107	0.60569	72.466	-31.6686
49	3744	3456		(68.84559359067735, 24.92571012381646, 94.07938820101967)	#44185e	68.8456	24.9257	94.0794	278.106	187.439	94.0794	42.9302	60.4215	-37.485	60.2772	33.4333	93.3879	38.924	1.54841	0.704484	0.596773	71.1048	-31.8151
50	3816	3528		(70.68536052439913, 25.77785870356883, 95.16824471959214)	#46195f	70.6854	25.7779	95.1682	278.83	185.929	95.1682	43.5289	60.2281	-36.99	61.6606	34.4628	94.4743	39.6082	1.57001	0.702229	0.588893	70.6802	-31.5568
51	3888	3600		(71.51274581209032, 26.347414420975966, 95.69701383831027)	#471a5f	71.5127	26.3474	95.697	279.076	184.793	95.697	43.8808	59.8849	-36.6435	62.3483	35.0775	95.0035	40.1959	1.5827	0.698228	0.583377	70.2065	-31.4624
52	3960	3672		(72.41296431172614, 27.155134741442097, 96.74872541879097)	#481b60	72.413	27.1551	96.7487	279.019	183.427	96.7487	44.3476	59.3989	-36.3519	63.2502	35.9042	96.0528	40.8871	1.59953	0.692561	0.578734	69.6397	-31.4665
53	4032	3744		(73.70138383102694, 27.96067006554989, 97.28040786598689)	#491b61	73.7014	27.9607	97.2804	279.591	181.707	97.2804	44.8411	58.9257	-35.7609	64.2376	36.7923	96.5872	41.7757	1.61733	0.687044	0.569325	68.9281	-31.2528
54	4104	3816		(74.69118718135469, 28.600145666423888, 98.2257829570284)	#4a1c62	74.6912	28.6001	98.2258	279.719	180.752	98.2258	45.2271	58.7092	-35.5513	65.1099	37.497	97.5295	42.2093	1.63126	0.68452	0.565989	68.6343	-31.197
55	4176	3888		(76.37873270211216, 29.43699927166788, 99.45010924981791)	#4c1d63	76.3787	29.437	99.4501	280.228	179.521	99.4501	45.762	58.5871	-35.2152	66.4411	38.4885	98.75	42.7282	1.65055	0.683096	0.560636	68.3561	-31.009
56	4248	3960		(76.6613255644574, 30.34450109249818, 100.44428259286235)	#4c1e64	76.6613	30.3445	100.444	279.644	177.964	100.444	46.1859	57.7652	-34.9579	67.0597	39.2864	99.7433	43.5981	1.66584	0.673513	0.556541	67.5194	-31.1812
57	4320	4032		(77.78077203204661, 30.562272396212673, 102.17625637290604)	#4d1e66	77.7808	30.5623	102.176	279.561	178.726	102.176	46.3928	58.4246	-35.4123	68.0221	39.6798	101.46	42.9752	1.6733	0.681201	0.563775	68.3189	-31.2209
58	4392	4104		(78.9060451565914, 31.2476329206118, 103.08084486525856)	#4e1f67	78.906	31.2476	103.081	279.808	177.7	103.081	46.7915	58.2147	-35.1475	68.9669	40.4453	102.363	43.4513	1.68768	0.678754	0.55956	68.0022	-31.1218
59	4464	4176		(80.35032774945375, 32.820830298616166, 104.05826656955571)	#502068	80.3503	32.8208	104.058	280.032	174.571	104.058	47.5806	57.0096	-34.2448	70.3578	41.9894	103.346	45.1371	1.71614	0.664702	0.545188	66.5041	-30.9926
60	4536	4248		(80.89366351056081, 33.35542607428987, 105.51711580480699)	#502169	80.8937	33.3554	105.517	279.526	174.391	105.517	47.855	56.9581	-34.4413	71.0815	42.5353	104.795	45.1674	1.72604	0.664103	0.548316	66.5615	-31.1604
61	4608	4320		(81.88419519300801, 34.252002913328475, 106.42243262927894)	#51226a	81.8842	34.252	106.422	279.6	172.928	106.422	48.3087	56.4668	-34.0739	72.0259	43.4486	105.701	45.9141	1.74241	0.658375	0.542467	65.951	-31.1081
62	4680	4392		(82.61398397669338, 35.2053896576839, 108.35178441369264)	#52236c	82.614	35.2054	108.352	278.888	172.146	108.352	48.7615	56.112	-34.1654	73.0649	44.3728	107.62	46.2884	1.75874	0.654237	0.543925	65.695	-31.3364
63	4752	4464		(83.54479242534596, 35.99417334304443, 109.71740713765477)	#53236d	83.5448	35.9942	109.717	278.699	171.344	109.717	49.158	55.8856	-34.0934	74.0386	45.1929	108.98	46.659	1.77304	0.651598	0.542778	65.4642	-31.3856
64	4824	4536		(84.10633648943919, 36.436270939548436, 110.75309541150764)	#54246e	84.1063	36.4363	110.753	278.487	171.108	110.753	49.3829	55.8527	-34.1655	74.658	45.6624	110.01	46.7396	1.78115	0.651214	0.543925	65.4736	-31.4544
65	4896	4608		(84.18426802621995, 37.05389657683904, 111.26074289876183)	#54256f	84.1843	37.0539	111.261	278.107	170.076	111.261	49.6306	55.2835	-33.9645	74.9891	46.1834	110.519	47.3425	1.79008	0.644578	0.540725	64.8834	-31.5653
66	4968	4680		(86.16314639475601, 38.30298616168973, 114.66278222869629)	#562672	86.1631	38.303	114.663	277.606	169.818	114.663	50.2877	55.4863	-34.3165	77.0264	47.5845	113.899	47.3078	1.81378	0.646942	0.54633	65.2407	-31.7355
67	5040	4752		(86.60961398397669, 39.090313182811364, 115.22214129643118)	#562773	86.6096	39.0903	115.222	277.45	168.489	115.222	50.6225	54.8899	-33.9832	77.6011	48.3091	114.461	48.0503	1.82586	0.639988	0.541023	64.5582	-31.7623
68	5112	4824		(88.23015294974509, 40.01019664967225, 117.26292789512017)	#582875	88.2302	40.0102	117.263	277.451	167.994	117.263	51.1043	54.9845	-34.027	79.0885	49.3649	116.49	48.1951	1.84324	0.641092	0.541721	64.6617	-31.7512
69	5184	4896		(88.85506190823016, 40.753823743627095, 118.31099781500365)	#582876	88.8551	40.7538	118.311	277.212	167.162	118.311	51.4316	54.6532	-33.9091	79.8349	50.0907	117.535	48.6363	1.85504	0.637228	0.539844	64.3179	-31.8172
70	5256	4968		(89.4435542607429, 41.72541879096868, 120.1740713765477)	#592978	89.4436	41.7254	120.174	276.496	166.462	120.174	51.839	54.279	-33.9923	80.797	51.004	119.39	49.0264	1.86974	0.632866	0.541169	64.0445	-32.0569
71	5328	5040		(89.56518572469047, 42.102694828841955, 120.80189366351055)	#592a78	89.5652	42.1027	120.802	276.185	166.126	120.802	51.9871	54.0724	-34.0002	81.0992	51.3387	120.015	49.2276	1.87508	0.630457	0.541293	63.8736	-32.1613
72	5400	5112		(90.93445010924982, 43.359796067006556, 123.08084486525856)	#5a2b7b	90.9345	43.3598	123.081	275.806	165.167	123.081	52.5508	53.7925	-33.975	82.6156	52.6265	122.284	49.7021	1.89541	0.627193	0.540893	63.6234	-32.2763
73	5472	5184		(90.64894391842681, 43.55280407865987, 123.41442097596504)	#5a2b7b	90.6489	43.5528	123.414	275.383	165.011	123.414	52.5985	53.5683	-34.0305	82.6022	52.7363	122.616	49.8383	1.89713	0.624579	0.541777	63.4637	-32.4267
74	5544	5256		(92.23160961398398, 44.962126729788785, 124.93445010924982)	#5c2c7c	92.2316	44.9621	124.934	275.464	163.229	124.934	53.2178	53.0232	-33.5891	84.1186	54.1775	124.135	50.7548	1.91947	0.618223	0.53475	62.7669	-32.3534
75	5616	5328		(93.30954115076474, 45.80699198834669, 126.31755280407866)	#5d2d7e	93.3095	45.807	126.318	275.401	162.528	126.318	53.5955	52.874	-33.5015	85.1854	55.0693	125.512	51.0918	1.93309	0.616484	0.533355	62.5941	-32.3588
76	5688	5400		(93.32410779315367, 46.24253459577567, 127.45229424617625)	#5d2e7f	93.3241	46.2425	127.452	274.785	162.48	127.452	53.7504	52.7153	-33.6929	85.5545	55.4378	126.64	51.1634	1.93868	0.614634	0.536401	62.5629	-32.5846
77	5760	5472		(94.15877640203934, 47.359796067006556, 129.3277494537509)	#5e2f81	94.1588	47.3598	129.328	274.257	161.619	129.328	54.1985	52.3334	-33.6735	86.6849	56.5131	128.508	51.6501	1.95484	0.610181	0.536093	62.231	-32.7589
78	5832	5544		(94.81427530954115, 48.02840495265841, 131.72687545520756)	#5e3083	94.8143	48.0284	131.727	273.539	162.025	131.727	54.4808	52.4872	-34.1366	87.6932	57.1978	130.89	51.4367	1.96502	0.611974	0.543466	62.6116	-33.0392
79	5904	5616		(95.95120174799709, 49.36270939548434, 133.8230152949745)	#5f3185	95.9512	49.3627	133.823	273.096	160.939	133.823	55.0138	52.0623	-34.0412	89.0831	58.5053	132.978	52.0431	1.98425	0.60702	0.541947	62.2036	-33.1789
80	5976	5688		(96.6926438455936, 50.3088128186453, 134.2884195193008)	#603286	96.6926	50.3088	134.288	273.139	159.469	134.288	55.378	51.4944	-33.5975	89.8328	59.4101	133.449	52.8472	1.99738	0.600398	0.534883	61.4854	-33.1224
81	6048	5760		(96.70939548434086, 50.73343044428259, 134.94464675892206)	#603286	96.7094	50.7334	134.945	272.758	159.131	134.945	55.5199	51.2438	-33.6084	90.1039	59.765	134.103	53.0781	2.0025	0.597477	0.535056	61.2818	-33.259
82	6120	5832		(98.09322651128915, 52.33211944646759, 137.59796067006556)	#623489	98.0932	52.3321	137.598	272.201	158.017	137.598	56.1415	50.8172	-33.5608	91.8082	61.3368	136.745	53.709	2.02492	0.592503	0.534298	60.8992	-33.4416
83	6192	5904		(98.21121631463947, 52.61689730517116, 139.50400582665696)	#62348b	98.2112	52.6169	139.504	271.485	158.821	139.504	56.2482	51.0487	-34.1011	92.3355	61.6093	138.635	53.3224	2.02877	0.595202	0.542901	61.391	-33.7434
84	6264	5976		(97.47997086671522, 53.083758193736344, 139.17188638018936)	#61358b	97.48	53.0838	139.172	270.942	157.736	139.172	56.3443	50.2674	-33.8116	92.0555	61.8557	138.311	54.0402	2.03223	0.586093	0.538291	60.5808	-33.9261
85	6336	6048		(99.35833940276767, 55.283321194464676, 141.38965768390386)	#63378d	99.3583	55.2833	141.39	270.712	155.295	141.39	57.1703	49.37	-33.2303	94.1013	63.9986	140.529	55.3794	2.06203	0.575629	0.529037	59.5118	-33.944
86	6408	6120		(99.83685360524399, 55.84777858703569, 143.0502549162418)	#63378f	99.8369	55.8478	143.05	270.267	155.446	143.05	57.3834	49.407	-33.4841	94.8429	64.5595	142.178	55.3338	2.06971	0.57606	0.533077	59.6844	-34.1263
87	6480	6192		(100.25564457392571, 57.04806991988347, 144.0466132556446)	#643990	100.256	57.0481	144.047	269.799	154.01	144.047	57.7828	48.6809	-33.1692	95.6195	65.6193	143.177	56.1923	2.08412	0.567595	0.528064	58.9069	-34.2689
88	6552	6264		(101.46103423160962, 57.95411507647487, 146.14056809905316)	#653992	101.461	57.9541	146.141	269.601	153.876	146.141	58.1452	48.761	-33.318	96.9098	66.591	145.259	56.2562	2.09719	0.568529	0.530434	59.057	-34.3445
89	6624	6336		(101.30298616168973, 58.48215586307356, 146.62490895848507)	#653a92	101.303	58.4822	146.625	269.149	153.292	146.625	58.2956	48.3444	-33.2377	97.0929	66.9971	145.743	56.6541	2.10262	0.563672	0.529155	58.668	-34.5093
90	6696	6408		(101.61179898033504, 59.0924981791697, 147.25273124544793)	#653b93	101.612	59.0925	147.253	268.938	152.669	147.253	58.501	48.048	-33.1149	97.559	67.5543	146.371	57.0249	2.11002	0.560215	0.527199	58.3541	-34.5748
91	6768	6480		(103.05025491624181, 60.582665695557175, 149.4435542607429)	#673c95	103.05	60.5827	149.444	268.675	151.626	149.444	59.0442	47.72	-32.9779	99.164	69.0427	148.555	57.6071	2.12962	0.556391	0.525018	58.0064	-34.6472
92	6840	6552		(103.52148579752367, 61.57174071376548, 150.26438455935906)	#673d96	103.521	61.5717	150.264	268.379	150.512	150.264	59.3673	47.2008	-32.7199	99.8656	69.9384	149.377	58.2594	2.14127	0.550337	0.520911	57.4326	-34.7299
93	6912	6624		(103.76110706482156, 61.86890021849963, 149.91041514930808)	#673d95	103.761	61.8689	149.91	268.549	149.76	149.91	59.4678	46.94	-32.4205	100.004	70.2184	149.03	58.6415	2.14489	0.547296	0.516144	57.0478	-34.632
94	6984	6696		(104.9810633648944, 63.11070648215586, 152.49745083758194)	#683f98	104.981	63.1107	152.497	268.105	149.469	152.497	59.9138	46.8697	-32.5818	101.505	71.4707	151.604	58.8474	2.16098	0.546477	0.518713	57.0819	-34.8054
95	7056	6768		(105.59577567370721, 64.28769118718135, 152.9919883466861)	#694098	105.596	64.2877	152.992	267.941	147.848	152.992	60.2908	46.1819	-32.1117	102.27	72.5409	152.105	59.7499	2.17458	0.538457	0.511229	56.2488	-34.8121
96	7128	6840		(106.00291332847779, 64.6707938820102, 154.52585579024034)	#6a409a	106.003	64.6708	154.526	267.599	148.28	154.526	60.4306	46.3416	-32.4148	102.895	72.9405	153.627	59.5654	2.17962	0.54032	0.516054	56.5532	-34.9718
97	7200	6912		(106.60305899490167, 65.77640203932994, 154.79825200291333)	#6a419a	106.603	65.7764	154.798	267.517	146.646	154.798	60.7809	45.6717	-31.9109	103.586	73.9478	153.908	60.4585	2.19225	0.532509	0.508032	55.7155	-34.9421
98	7272	6984		(106.09322651128915, 65.55498907501821, 154.755280407866)	#6a419a	106.093	65.555	154.755	267.268	146.981	154.755	60.6871	45.6791	-32.0566	103.259	73.6772	153.863	60.328	2.18887	0.532595	0.510352	55.8051	-35.0604
99	7344	7056		(107.65695557174071, 67.96795338674436, 157.0502549162418)	#6b439d	107.657	67.968	157.05	266.732	144.642	157.05	61.4638	44.7126	-31.5306	105.232	75.9387	156.159	61.663	2.21689	0.521326	0.501978	54.712	-35.1909
100	7416	7128		(108.14930808448652, 68.17844136926439, 159.10415149308085)	#6c449f	108.149	68.1784	159.104	266.376	145.729	159.104	61.5589	45.1611	-32.0809	105.949	76.2186	158.195	61.1393	2.22031	0.526555	0.510738	55.3959	-35.3887
101	7488	7200		(109.16751638747269, 69.23306627822286, 159.92061179898033)	#6d459f	109.168	69.2331	159.921	266.421	144.605	159.921	61.912	44.8165	-31.7577	106.938	77.2643	159.014	61.726	2.23305	0.522537	0.505593	54.9279	-35.3221
102	7560	7272		(108.75236707938821, 69.69118718135469, 159.62126729788784)	#6c459f	108.752	69.6912	159.621	266.061	143.666	159.621	62.0112	44.2449	-31.485	106.817	77.5598	158.722	62.298	2.23663	0.515873	0.501252	54.3039	-35.436
103	7632	7344		(109.78732702112163, 71.16970138383103, 160.8572469045885)	#6d47a0	109.787	71.1697	160.857	265.835	142.178	160.857	62.4769	43.6719	-31.1126	108.03	78.9572	159.96	63.1235	2.25343	0.509192	0.495323	53.6212	-35.4667

## Sheet: Well 8
frame number	Time (s)	normalised time	Well Coordinates	average color	hexcode	red	green	blue	hue	saturation	value	lightness	a_component	b_component	x	y	z	delta_e	light_ratio	a_ratio	b_ratio	chroma_ab	hue_ab
1	288	0	(252, 145)	(38.830298616168974, 7.533867443554261, 90.55280407865988)	#26075a	38.8303	7.53387	90.5528	262.619	233.784	90.5528	28.0406	83.2188	-61.3127	39.4729	13.9549	89.7226	0	1	1	1	103.366	-36.3815
2	360	72		(39.230881281864534, 7.0640932265112895, 93.14348142753096)	#27075d	39.2309	7.06409	93.1435	262.421	235.661	93.1435	27.7406	85.817	-63.123	40.0417	13.6717	92.2827	3.1809	0.989302	1.03122	1.02953	106.532	-36.3365
3	432	144		(39.57975236707939, 7.225782957028405, 92.23816460305899)	#27075c	39.5798	7.22578	92.2382	262.835	235.024	92.2382	27.9354	85.0687	-62.338	40.0817	13.8551	91.388	2.1177	0.996249	1.02223	1.01672	105.464	-36.2338
4	504	216		(40.14056809905317, 7.557174071376548, 93.3102694828842)	#28075d	40.1406	7.55717	93.3103	262.798	234.348	93.3103	28.3333	84.6981	-62.1862	40.6737	14.235	92.4527	1.74267	1.01044	1.01778	1.01425	105.076	-36.2865
5	576	288		(40.80844865258558, 7.31755280407866, 93.21412964311726)	#28075d	40.8084	7.31755	93.2141	263.394	234.982	93.2141	28.2528	85.5728	-62.2763	40.9074	14.1575	92.3552	2.55243	1.00757	1.02829	1.01572	105.835	-36.0456
6	648	360		(40.64748725418791, 7.493080844865259, 93.31536780772032)	#28075d	40.6475	7.49308	93.3154	263.179	234.524	93.3154	28.3724	85.0474	-62.1209	40.9032	14.2727	92.4571	2.02661	1.01183	1.02197	1.01318	105.319	-36.1454
7	720	432		(41.6081573197378, 7.606700655498908, 94.79533867443554)	#29075e	41.6082	7.6067	94.7953	263.399	234.538	94.7953	28.6587	85.6075	-62.3563	41.7051	14.5508	93.9235	2.679	1.02204	1.0287	1.01702	105.91	-36.0695
8	792	504		(38.84996358339403, 8.243991260014568, 87.5047341587764)	#260857	38.85	8.24399	87.5047	263.169	230.976	87.5047	28.6097	79.8872	-58.779	39.0931	14.5029	86.7121	4.22408	1.02029	0.959966	0.958676	99.1813	-36.3447
9	864	576		(41.6598689002185, 8.070648215586308, 92.91187181354698)	#29085c	41.6599	8.07065	92.9119	263.754	232.85	92.9119	29.0301	83.5446	-60.79	41.4976	14.9168	92.0635	1.16555	1.03529	1.00392	0.991475	103.32	-36.041
10	936	648		(41.96285506190823, 8.202476329206117, 93.92498179169701)	#29085d	41.9629	8.20248	93.925	263.63	232.731	93.925	29.202	83.675	-60.9951	41.8896	15.0883	93.0678	1.28758	1.04142	1.00548	0.994821	103.547	-36.0903
11	1008	720		(42.769118718135466, 8.291332847778587, 93.75163874726876)	#2a085d	42.7691	8.29133	93.7516	264.206	232.448	93.7516	29.4138	83.6195	-60.5451	42.2775	15.3013	92.897	1.62337	1.04897	1.00482	0.98748	103.237	-35.9066
12	1080	792		(42.57392571012382, 8.258557902403496, 92.65768390386016)	#2a085c	42.5739	8.25856	92.6577	264.395	232.272	92.6577	29.3416	83.2136	-60.1276	41.9529	15.2285	91.8137	1.75985	1.0464	0.999938	0.980671	102.664	-35.8507
13	1152	864		(42.92643845593591, 8.654770575382374, 91.8681718863802)	#2a085b	42.9264	8.65477	91.8682	264.711	230.977	91.8682	29.7116	81.9231	-59.0981	42.0906	15.6044	91.036	3.06195	1.05959	0.984431	0.96388	101.015	-35.8061
14	1224	936		(43.378004369992716, 8.633648943918427, 92.8557902403496)	#2b085c	43.378	8.63365	92.8558	264.752	231.29	92.8558	29.7831	82.5231	-59.4668	42.5028	15.6776	92.0136	2.632	1.06214	0.99164	0.969894	101.717	-35.7768
15	1296	1008		(43.068463219227965, 9.161689730517116, 90.01310997815004)	#2b095a	43.0685	9.16169	90.0131	265.162	229.046	90.0131	30.1155	79.8634	-57.4707	41.9463	16.0216	89.2046	5.5068	1.074	0.95968	0.937338	98.3923	-35.7393
16	1368	1080		(43.829570284049524, 9.15877640203933, 91.48943918426802)	#2b095b	43.8296	9.15878	91.4894	265.267	229.473	91.4894	30.2571	80.7229	-57.9706	42.6136	16.1696	90.6661	4.72349	1.07904	0.970008	0.945492	99.382	-35.6838
17	1440	1152		(44.4843408594319, 10.029133284777858, 91.99344501092499)	#2c0a5b	44.4843	10.0291	91.9934	265.222	227.2	91.9934	31.0338	78.8818	-56.888	43.305	16.998	91.1738	6.8809	1.10674	0.947884	0.927834	97.2552	-35.7984
18	1512	1224		(45.22651128914785, 9.929351784413692, 91.40932265112892)	#2d095b	45.2265	9.92935	91.4093	265.992	227.301	91.4093	31.0744	79.1739	-56.5251	43.521	17.042	90.5945	6.96314	1.10819	0.951395	0.921916	97.2811	-35.5244
19	1584	1296		(45.50182083029862, 9.706482155863073, 90.50400582665695)	#2d095a	45.5018	9.70648	90.504	266.582	227.651	90.504	30.9433	79.4897	-56.2944	43.4057	16.9001	89.696	6.89309	1.10352	0.95519	0.918153	97.4047	-35.306
20	1656	1368		(45.79752367079388, 10.205389657683904, 89.3008011653314)	#2d0a59	45.7975	10.2054	89.3008	266.999	225.858	89.3008	31.3517	77.8571	-54.9828	43.4646	17.3449	88.5098	8.93185	1.11808	0.935572	0.89676	95.3144	-35.2298
21	1728	1440		(46.04588492352513, 10.391842680262199, 89.55863073561544)	#2e0a59	46.0459	10.3918	89.5586	267.022	225.411	89.5586	31.5313	77.5815	-54.8052	43.6957	17.5431	88.767	9.29036	1.12449	0.93226	0.893864	94.9869	-35.2382
22	1800	1512		(45.63292061179898, 10.761835396941006, 86.67443554260743)	#2d0a56	45.6329	10.7618	86.6744	267.561	223.338	86.6744	31.7084	75.379	-53.0195	43.0312	17.7399	85.9153	11.9872	1.1308	0.905793	0.864739	92.1578	-35.1215
23	1872	1584		(45.50837581937363, 11.616168973051712, 83.9155134741442)	#2d0b53	45.5084	11.6162	83.9155	268.127	219.701	83.9155	32.2778	72.1655	-50.5935	42.6832	18.3826	83.1925	15.9696	1.15111	0.867178	0.825171	88.1338	-35.0334
24	1944	1656		(47.35542607428987, 12.005826656955572, 87.9577567370721)	#2f0c57	47.3554	12.0058	87.9578	267.925	220.194	87.9578	32.8713	73.5656	-51.6845	44.5175	19.069	87.1982	14.4645	1.17228	0.884002	0.842966	89.9065	-35.0905
25	2016	1728		(48.05462490895849, 12.237436270939549, 87.19956300072833)	#300c57	48.0546	12.2374	87.1996	268.668	219.214	87.1996	33.1295	73.0107	-50.8493	44.7803	19.3729	86.4499	15.4785	1.18148	0.877335	0.829344	88.9732	-34.8558
26	2088	1800		(47.372177713037146, 12.517844136926438, 86.42971595047342)	#2f0c56	47.3722	12.5178	86.4297	268.294	218.068	86.4297	33.2129	71.7976	-50.3075	44.3788	19.4717	85.6906	16.6826	1.18446	0.862758	0.820506	87.6684	-35.0183
27	2160	1872		(48.91551347414421, 13.007283321194464, 86.65695557174071)	#300d56	48.9155	13.0073	86.657	269.253	216.724	86.657	33.7736	71.3996	-49.4615	45.3323	20.1449	85.9205	17.6921	1.20445	0.857975	0.806708	86.8582	-34.7119
28	2232	1944		(49.99126001456664, 13.731245447924254, 86.33794610342316)	#310d56	49.9913	13.7312	86.3379	269.964	214.445	86.3379	34.404	70.1213	-48.2125	46.02	20.92	85.6119	19.5871	1.22693	0.842614	0.786338	85.0966	-34.5108
29	2304	2016		(49.90167516387473, 13.812818645302258, 87.01966496722505)	#310d57	49.9017	13.8128	87.0197	269.578	214.523	87.0197	34.4503	70.1667	-48.4873	46.1377	20.9777	86.2876	19.389	1.22858	0.843159	0.790819	85.29	-34.6456
30	2376	2088		(50.13401310997815, 14.135469774217043, 85.96795338674436)	#320e55	50.134	14.1355	85.968	270.069	213.071	85.968	34.6833	69.1695	-47.54	46.1413	21.2697	85.2496	20.7652	1.2369	0.831177	0.77537	83.9314	-34.5007
31	2448	2160		(51.56227239621267, 14.355426074289877, 87.46176256372907)	#330e57	51.5623	14.3554	87.4618	270.536	213.146	87.4618	35.0362	69.8484	-47.7086	47.208	21.717	86.7307	20.3169	1.24948	0.839335	0.778119	84.5867	-34.3343
32	2520	2232		(50.392571012381644, 14.838310269482884, 83.8557902403496)	#320e53	50.3926	14.8383	83.8558	270.909	209.878	83.8558	35.151	66.9916	-45.6251	46.0634	21.864	83.1656	23.6639	1.25358	0.805006	0.744138	81.0526	-34.2571
33	2592	2304		(52.649672250546246, 15.662782228696285, 87.58485069191552)	#340f57	52.6497	15.6628	87.5849	270.856	209.398	87.5849	36.0016	67.6442	-46.1144	48.1708	22.9729	86.8656	23.1718	1.28391	0.812848	0.752119	81.8675	-34.2831
34	2664	2376		(51.69482884195193, 16.09905316824472, 84.14129643117262)	#331054	51.6948	16.0991	84.1413	271.389	206.21	84.1413	36.1136	65.0842	-44.1236	47.1494	23.1217	83.4609	26.2583	1.2879	0.782086	0.719649	78.6311	-34.1352
35	2736	2448		(52.53532410779315, 16.437727603787327, 87.31755280407866)	#341057	52.5353	16.4377	87.3176	270.557	206.996	87.3176	36.4552	65.9526	-45.1983	48.3015	23.5794	86.6088	25.0719	1.30009	0.792521	0.737177	79.9539	-34.4234
36	2808	2520		(54.625637290604516, 16.947560087399854, 89.07428987618354)	#361059	54.6256	16.9476	89.0743	271.343	206.483	89.0743	37.0439	66.4741	-45.0879	49.8352	24.3822	88.353	24.9937	1.32108	0.798788	0.735376	80.3227	-34.1482
37	2880	2592		(56.00582665695557, 17.29060451565914, 91.72032046613256)	#38115b	56.0058	17.2906	91.7203	271.209	206.929	91.7203	37.4405	67.3315	-45.7421	51.147	24.9332	90.976	24.1497	1.33522	0.80909	0.746046	81.3995	-34.1905
38	2952	2664		(56.56955571740714, 17.644573925710123, 91.10924981791698)	#38115b	56.5696	17.6446	91.1092	271.791	205.616	91.1092	37.7112	66.6754	-44.9708	51.4108	25.3141	90.3746	25.1845	1.34488	0.801207	0.733467	80.4238	-33.9986
39	3024	2736		(56.346686088856515, 17.770575382374364, 90.21194464675892)	#38115a	56.3467	17.7706	90.2119	271.951	204.768	90.2119	37.749	66.0295	-44.4542	51.1611	25.3674	89.4875	25.9602	1.34622	0.793444	0.72504	79.5994	-33.9503
40	3096	2808		(58.31755280407866, 18.40203932993445, 92.93080844865258)	#3a125c	58.3176	18.402	92.9308	272.134	204.505	92.9308	38.3708	66.6206	-44.7465	52.8664	26.2581	92.1855	25.6252	1.3684	0.800548	0.729808	80.2531	-33.8877
41	3168	2880		(59.03350327749454, 18.847778587035688, 93.3495994173343)	#3b125d	59.0335	18.8478	93.3496	272.364	203.514	93.3496	38.7092	66.2452	-44.3727	53.4391	26.7514	92.6046	26.2466	1.38047	0.796037	0.723711	79.7331	-33.8151
42	3240	2952		(60.02257829570284, 19.430444282592862, 95.05535324107794)	#3c135f	60.0226	19.4304	95.0554	272.205	202.875	95.0554	39.1598	66.1872	-44.4366	54.4456	27.4179	94.2991	26.4294	1.39654	0.79534	0.724753	79.7205	-33.8765
43	3312	3024		(58.47997086671522, 19.52585579024035, 92.0189366351056)	#3a135c	58.48	19.5259	92.0189	272.241	200.891	92.0189	39.0067	64.3453	-43.2023	53.112	27.1902	91.294	28.3628	1.39108	0.773206	0.704623	77.5033	-33.878
44	3384	3096		(62.753095411507644, 21.177713037144937, 97.11216314639475)	#3e1561	62.7531	21.1777	97.1122	272.851	199.391	97.1122	40.4214	64.9542	-43.2672	56.7365	29.3425	96.3528	28.5047	1.44153	0.780524	0.705681	78.0455	-33.6683
45	3456	3168		(63.68244719592134, 22.007283321194464, 97.54479242534596)	#3f1661	63.6824	22.0073	97.5448	273.103	197.469	97.5448	40.9566	64.0871	-42.5564	57.5356	30.1855	96.7894	29.743	1.46062	0.770104	0.694087	76.9298	-33.5857
46	3528	3240		(64.26292789512017, 22.41879096868172, 99.29351784413693)	#401663	64.2629	22.4188	99.2935	272.659	197.425	99.2935	41.2417	64.2183	-42.901	58.2974	30.6411	98.5248	29.5682	1.47079	0.771681	0.699708	77.2301	-33.7448
47	3600	3312		(65.49963583394027, 22.769847050254917, 100.24326292789512)	#411664	65.4996	22.7698	100.243	273.092	197.078	100.243	41.5601	64.4463	-42.8027	59.2021	31.1553	99.4685	29.6277	1.48214	0.774421	0.698105	77.3654	-33.5905
48	3672	3384		(65.41951930080117, 23.356882738528768, 100.49235251274581)	#411764	65.4195	23.3569	100.492	272.719	195.732	100.492	41.8453	63.5556	-42.4311	59.3947	31.6207	99.721	30.557	1.49231	0.763717	0.692044	76.418	-33.7279
49	3744	3456		(66.79461034231609, 24.256372906045158, 101.01966496722505)	#421865	66.7946	24.2564	101.02	273.249	193.771	101.02	42.4367	62.8538	-41.6634	60.4528	32.6004	100.252	31.7502	1.5134	0.755283	0.679523	75.4085	-33.5389
50	3816	3528		(65.03641660597232, 24.198834668608885, 97.7021121631464)	#411861	65.0364	24.1988	97.7021	273.335	191.842	97.7021	42.2008	61.1698	-40.4973	58.9099	32.2072	96.9671	33.4657	1.50499	0.735048	0.660504	73.3605	-33.5064
51	3888	3600		(70.0298616168973, 26.70138383102695, 103.83976693372178)	#461a67	70.0299	26.7014	103.84	273.702	189.429	103.84	43.9443	61.322	-40.3854	63.36	35.1892	103.068	34.2104	1.56717	0.736877	0.658679	73.4259	-33.3681
52	3960	3672		(69.72760378732703, 26.468317552804077, 103.74289876183539)	#451a67	69.7276	26.4683	103.743	273.589	189.941	103.743	43.8055	61.5165	-40.579	63.1203	34.9453	102.97	33.9029	1.56222	0.739214	0.661837	73.6949	-33.4106
53	4032	3744		(72.12672978878369, 28.104151493080845, 106.74362709395484)	#481c6a	72.1267	28.1042	106.744	273.588	187.862	106.744	44.8071	61.0028	-40.2283	65.4031	36.7308	105.957	34.9173	1.59794	0.733041	0.656116	73.0729	-33.4028
54	4104	3816		(72.79679533867444, 28.946831755280407, 107.42388929351785)	#481c6b	72.7968	28.9468	107.424	273.526	186.287	107.424	45.2511	60.2797	-39.7734	66.1287	37.5412	106.639	35.8657	1.61377	0.724352	0.648697	72.2188	-33.4174
55	4176	3888		(73.99126001456665, 29.347414420975966, 109.0203932993445)	#491d6d	73.9913	29.3474	109.02	273.62	186.356	109.02	45.5508	60.6609	-39.9731	67.1575	38.095	108.224	35.6489	1.62446	0.728932	0.651955	72.647	-33.3833
56	4248	3960		(74.00728332119446, 30.149308084486528, 109.00436999271668)	#4a1e6d	74.0073	30.1493	109.004	273.371	184.47	109.004	45.9011	59.5602	-39.3656	67.4107	38.7491	108.216	36.8836	1.63695	0.715706	0.642047	71.3937	-33.4623
57	4320	4032		(76.6693372177713, 31.733430444282593, 111.81209031318281)	#4c1f6f	76.6693	31.7334	111.812	273.669	182.628	111.812	46.8389	59.2785	-38.9961	69.7678	40.537	111.011	37.7431	1.67039	0.712321	0.63602	70.9552	-33.3387
58	4392	4104		(77.24034959941733, 33.11361981063365, 114.06773488710851)	#4d2172	77.2403	33.1136	114.068	272.705	180.974	114.068	47.4764	58.3484	-38.8844	70.9265	41.7833	113.258	38.721	1.69313	0.701145	0.634198	70.118	-33.6802
59	4464	4176		(77.4952658412236, 33.40058266569556, 114.17771303714494)	#4d2172	77.4953	33.4006	114.178	272.753	180.404	114.178	47.6175	58.1074	-38.6897	71.1624	42.0627	113.37	39.0594	1.69816	0.698249	0.631023	69.8095	-33.6569
60	4536	4248		(79.8055353241078, 34.52658412235979, 117.41879096868172)	#4f2275	79.8055	34.5266	117.419	272.774	180.018	117.419	48.295	58.4695	-38.9134	73.2917	43.4207	116.59	39.0448	1.72232	0.7026	0.634671	70.2349	-33.6451
61	4608	4320		(79.23233794610343, 34.68681718863802, 117.20903131828113)	#4f2275	79.2323	34.6868	117.209	272.388	179.535	117.209	48.3081	57.9957	-38.8026	73.0186	43.4472	116.384	39.4167	1.72279	0.696907	0.632863	69.7792	-33.7849
62	4680	4392		(81.1034231609614, 36.23160961398398, 120.95702840495265)	#512478	81.1034	36.2316	120.957	271.777	178.617	120.957	49.1005	57.8311	-39.0169	75.1639	45.0732	120.11	39.814	1.75105	0.694929	0.636359	69.7622	-34.0063
63	4752	4464		(83.0203932993445, 38.04515659140568, 122.65404224326292)	#53267a	83.0204	38.0452	122.654	271.894	175.903	122.654	49.9701	56.8233	-38.227	77.0048	46.9038	121.808	41.3591	1.78206	0.682819	0.623476	68.485	-33.9301
64	4824	4536		(83.93663510560816, 38.903860160233066, 124.40713765477058)	#53267c	83.9366	38.9039	124.407	271.601	175.258	124.407	50.3794	56.626	-38.2432	78.0706	47.7822	123.552	41.6941	1.79666	0.680448	0.623741	68.3305	-34.0337
65	4896	4608		(85.13692643845593, 39.95047341587764, 126.91187181354698)	#55277e	85.1369	39.9505	126.912	271.177	174.729	126.912	50.88	56.5243	-38.3991	79.4841	48.8715	126.042	41.9436	1.81451	0.679225	0.626282	68.3336	-34.1897
66	4968	4680		(85.95047341587764, 40.714493809176986, 128.18863801893664)	#552880	85.9505	40.7145	128.189	271.028	174.008	128.189	51.2332	56.2855	-38.3054	80.375	49.6498	127.314	42.3395	1.82711	0.676356	0.624755	68.0835	-34.2374
67	5040	4752		(87.09322651128915, 42.169701383831026, 130.06117989803352)	#572a82	87.0932	42.1697	130.061	270.667	172.321	130.061	51.8612	55.5559	-37.9734	81.7605	51.0541	129.182	43.3287	1.8495	0.667589	0.61934	67.2937	-34.3532
68	5112	4824		(86.7414420975965, 42.050254916241805, 130.48506919155136)	#562a82	86.7414	42.0503	130.485	270.321	172.823	130.485	51.7925	55.6749	-38.2589	81.6359	50.8993	129.601	43.0615	1.84705	0.669019	0.623996	67.5532	-34.4962
69	5184	4896		(88.0, 43.6176256372906, 132.72323379461034)	#582b84	88	43.6176	132.723	269.885	171.198	132.723	52.4607	54.9832	-37.9923	83.1861	52.4192	131.832	44.0163	1.87088	0.660706	0.619648	66.8323	-34.6437
70	5256	4968		(87.50327749453751, 43.82665695557174, 132.68463219227968)	#572b84	87.5033	43.8267	132.685	269.492	170.772	132.685	52.4962	54.5688	-37.9169	82.9998	52.5007	131.796	44.3425	1.87215	0.655727	0.618418	66.4488	-34.7933
71	5328	5040		(88.98252002913328, 45.50109249817917, 134.5156591405681)	#582d86	88.9825	45.5011	134.516	269.309	168.744	134.516	53.2027	53.7707	-37.4172	84.6099	54.1422	133.626	45.5117	1.89735	0.646136	0.610268	65.5082	-34.8327
72	5400	5112		(90.22942461762564, 47.1536780772032, 138.33648943918428)	#5a2f8a	90.2294	47.1537	138.336	268.345	168.08	138.336	53.8794	53.4526	-37.722	86.4974	55.7461	137.425	45.9368	1.92148	0.642314	0.615239	65.4227	-35.211
73	5472	5184		(88.25273124544792, 46.378004369992716, 134.96431172614712)	#582e86	88.2527	46.378	134.964	268.362	167.374	134.964	53.4524	52.7002	-37.1637	84.6139	54.7302	134.078	46.4792	1.90625	0.633273	0.606133	64.486	-35.1911
74	5544	5256		(92.7647487254188, 49.66423889293518, 143.37363437727603)	#5c318f	92.7647	49.6642	143.374	267.596	166.669	143.374	54.9258	53.0336	-37.8183	89.5254	58.2879	142.437	46.754	1.95879	0.63728	0.61681	65.1367	-35.4927
75	5616	5328		(92.3306627822287, 50.02112163146395, 141.77785870356882)	#5c328d	92.3307	50.0211	141.778	267.666	165.033	141.778	55.0052	52.1276	-37.0885	89.1041	58.484	140.86	47.7553	1.96163	0.626392	0.604907	63.9753	-35.4317
76	5688	5400		(91.72177713037145, 50.63729060451566, 141.3415877640204)	#5b328d	91.7218	50.6373	141.342	267.177	163.643	141.342	55.162	51.191	-36.6574	88.9095	58.8722	140.435	48.6748	1.96722	0.615137	0.597875	62.9625	-35.6061
77	5760	5472		(94.6991988346686, 52.603787327021124, 146.7225054624909)	#5e3492	94.6992	52.6038	146.723	266.836	163.576	146.723	56.0304	51.619	-37.1573	92.0543	61.0539	145.781	48.636	1.99819	0.62028	0.606029	63.6018	-35.7478
78	5832	5544		(96.10415149308085, 54.230881281864534, 149.48579752367078)	#603695	96.1042	54.2309	149.486	266.376	162.49	149.486	56.6541	51.2047	-37.0908	93.7998	62.6538	148.533	49.2984	2.02043	0.615303	0.604945	63.227	-35.9182
79	5904	5616		(97.1427530954115, 55.821558630735616, 150.1893663510561)	#613796	97.1428	55.8216	150.189	266.272	160.223	150.189	57.2231	50.2259	-36.369	94.9425	64.1373	149.246	50.6195	2.04072	0.603541	0.593172	62.0109	-35.9086
80	5976	5688		(97.59577567370721, 56.41879096868172, 152.01820830298615)	#613898	97.5958	56.4188	152.018	265.843	160.361	152.018	57.445	50.2596	-36.6435	95.7154	64.7221	151.062	50.5914	2.04863	0.603946	0.59765	62.1995	-36.0952
81	6048	5760		(96.9155134741442, 56.55717407137655, 151.4967225054625)	#603897	96.9155	56.5572	151.497	265.506	159.803	151.497	57.4399	49.7767	-36.4666	95.3207	64.7086	150.547	50.9904	2.04845	0.598142	0.594765	61.7052	-36.2267
82	6120	5832		(98.2163146394756, 57.94537509104151, 153.66569555717408)	#623999	98.2163	57.9454	153.666	265.243	158.843	153.666	57.9587	49.454	-36.3489	96.8222	66.0896	152.708	51.5591	2.06695	0.594265	0.592844	61.3754	-36.316
83	6192	5904		(99.55863073561544, 59.79242534595776, 156.49526584122358)	#633b9c	99.5586	59.7924	156.495	264.673	157.572	156.495	58.6124	48.8993	-36.2241	98.6184	67.8578	155.528	52.3632	2.09027	0.587599	0.590809	60.855	-36.5307
84	6264	5976		(98.32410779315367, 59.13546977421704, 154.91624180626366)	#623b9a	98.3241	59.1355	154.916	264.549	157.66	154.916	58.3295	48.7053	-36.1553	97.4941	67.0888	153.958	52.3593	2.08018	0.585268	0.589687	60.6581	-36.5875
85	6336	6048		(99.24471959213402, 60.53532410779315, 156.50473415877642)	#633c9c	99.2447	60.5353	156.505	264.201	156.367	156.505	58.8128	48.1339	-35.8846	98.6968	68.4059	155.545	53.1457	2.09741	0.578402	0.585272	60.0381	-36.7051
86	6408	6120		(102.10779315367807, 63.04369992716679, 161.1143481427531)	#663fa1	102.108	63.0437	161.114	263.9	155.219	161.114	59.7465	47.9522	-35.8802	101.799	70.9994	160.134	53.8127	2.13071	0.576219	0.585201	59.89	-36.8057
87	6480	6192		(102.401310997815, 63.94537509104151, 161.3932993445011)	#663fa1	102.401	63.9454	161.393	263.678	153.967	161.393	60.0255	47.3362	-35.498	102.278	71.7868	160.419	54.5618	2.14066	0.568816	0.578966	59.1678	-36.8667
88	6552	6264		(103.64020393299344, 65.34814275309542, 163.44428259286235)	#6741a3	103.64	65.3481	163.444	263.421	153.046	163.444	60.5098	47.0152	-35.3677	103.73	73.1675	162.463	55.1189	2.15794	0.564959	0.576841	58.8328	-36.9527
89	6624	6336		(104.75309541150764, 66.87472687545521, 163.77057538237437)	#6842a3	104.753	66.8747	163.771	263.455	150.872	163.771	61.0087	46.1726	-34.6235	104.814	74.6081	162.802	56.3172	2.17573	0.554834	0.564704	57.7122	-36.8652
90	6696	6408		(104.16241806263656, 66.86962855061908, 162.57319737800438)	#6842a2	104.162	66.8696	162.573	263.38	150.113	162.573	60.9669	45.7138	-34.2883	104.284	74.4867	161.616	56.7546	2.17424	0.549321	0.559237	57.144	-36.8723
91	6768	6480		(106.401310997815, 69.0924981791697, 165.20174799708667)	#6a45a5	106.401	69.0925	165.202	263.292	148.351	165.202	61.7275	45.2046	-33.8761	106.596	76.7167	164.241	57.7291	2.20136	0.543201	0.552513	56.4893	-36.8477
92	6840	6552		(105.15367807720321, 69.25710123816461, 164.93226511289149)	#6945a4	105.154	69.2571	164.932	262.512	147.922	164.932	61.6971	44.6038	-33.8381	105.981	76.6267	163.976	58.1268	2.20028	0.535983	0.551893	55.9867	-37.1853
93	6912	6624		(104.95484340859431, 69.46030589949017, 164.02257829570283)	#6845a4	104.955	69.4603	164.023	262.521	147.013	164.023	61.7377	44.1703	-33.461	105.765	76.747	163.077	58.6174	2.20172	0.530773	0.545743	55.4135	-37.1456
94	6984	6696		(107.87982520029134, 72.64894391842681, 167.5957756737072)	#6b48a7	107.88	72.6489	167.596	262.264	144.463	167.596	62.7857	43.3652	-32.8672	108.901	79.893	166.646	60.039	2.2391	0.521099	0.536059	54.4132	-37.1591
95	7056	6768		(109.02767662053897, 73.94391842680263, 169.44136926438455)	#6d49a9	109.028	73.9439	169.441	262.043	143.718	169.441	63.2026	43.1247	-32.7672	110.234	81.1678	168.486	60.4875	2.25396	0.518209	0.534428	54.1611	-37.2285
96	7128	6840		(108.27385287691187, 73.77203204661326, 167.32483612527312)	#6c49a7	108.274	73.772	167.325	262.128	142.573	167.325	63.1063	42.5534	-32.2277	109.388	80.8723	166.389	61.0673	2.25053	0.511344	0.525629	53.3799	-37.1384
97	7200	6912		(110.76620538965769, 75.85287691187182, 170.60888565185724)	#6e4baa	110.766	75.8529	170.609	262.107	141.627	170.609	63.8065	42.4618	-32.1186	111.912	83.0387	169.661	61.5842	2.2755	0.510244	0.52385	53.2411	-37.1043
98	7272	6984		(110.01602330662782, 76.1660597232338, 169.86380189366352)	#6e4ca9	110.016	76.1661	169.864	261.676	140.659	169.864	63.8429	41.8213	-31.8106	111.492	83.1525	168.927	62.1766	2.2768	0.502547	0.518825	52.5446	-37.2577
99	7344	7056		(112.12891478514203, 78.85651857246904, 171.74726875455207)	#704eab	112.129	78.8565	171.747	261.491	137.919	171.747	64.6602	40.8733	-31.0317	113.738	85.7322	170.818	63.6481	2.30595	0.491154	0.506122	51.3185	-37.2064
100	7416	7128		(110.07793153678077, 77.66278222869629, 168.23379461034233)	#6e4da8	110.078	77.6628	168.234	261.474	137.283	168.234	64.2282	40.3548	-30.61	111.66	84.3621	167.328	63.9493	2.29054	0.484924	0.499244	50.6506	-37.1811
101	7488	7200		(113.8557902403496, 81.05899490167516, 173.7115804806992)	#7151ad	113.856	81.059	173.712	261.239	136.009	173.712	65.3183	40.2126	-30.5473	115.66	87.8479	172.785	64.6968	2.32942	0.483215	0.498221	50.4994	-37.2219
102	7560	7272		(112.12163146394757, 80.72978878368536, 170.48652585579023)	#7050aa	112.122	80.7298	170.487	260.985	134.251	170.487	65.1301	39.2175	-29.8124	114.063	87.2393	169.589	65.605	2.32271	0.471258	0.486236	49.2625	-37.2414
103	7632	7344		(112.41806263656227, 81.4734158776402, 170.61325564457394)	#7051aa	112.418	81.4734	170.613	260.829	133.229	170.613	65.3335	38.7959	-29.506	114.464	87.8972	169.722	66.15	2.32996	0.466192	0.481237	48.7414	-37.2545

## Sheet: Well 9
frame number	Time (s)	normalised time	Well Coordinates	average color	hexcode	red	green	blue	hue	saturation	value	lightness	a_component	b_component	x	y	z	delta_e	light_ratio	a_ratio	b_ratio	chroma_ab	hue_ab
1	288	0	(344, 145)	(31.295702840495267, 9.86598689002185, 65.86307356154407)	#1f0941	31.2957	9.86599	65.8631	262.962	216.802	65.8631	28.3527	62.2678	-46.9842	31.566	14.2537	65.3031	0	1	1	1	78.0051	-37.0364
2	360	72		(32.252002913328475, 9.652585579024034, 68.93517844136926)	#200944	32.252	9.65259	68.9352	262.873	219.294	68.9352	28.3823	64.8331	-48.8195	32.5828	14.2822	68.3424	3.15432	1.00104	1.0412	1.03906	81.1583	-36.9799
3	432	144		(31.756008739985432, 9.643845593590678, 66.95994173343044)	#1f0942	31.756	9.64385	66.9599	263.148	218.274	66.9599	28.2619	63.6616	-47.8199	31.942	14.1663	66.3868	1.62766	0.996798	1.02238	1.01779	79.6212	-36.9123
4	504	216		(32.69482884195193, 9.850691915513474, 68.80990531682447)	#200944	32.6948	9.85069	68.8099	263.247	218.495	68.8099	28.6274	64.4385	-48.3222	32.8362	14.5202	68.2203	2.5647	1.00969	1.03486	1.02848	80.5441	-36.8661
5	576	288		(32.86962855061908, 9.844136926438456, 70.50036416605973)	#200946	32.8696	9.84414	70.5004	262.776	219.394	70.5004	28.672	65.3409	-49.2613	33.2579	14.5637	69.8938	3.83814	1.01126	1.04935	1.04846	81.8298	-37.0131
6	648	360		(33.37654770575382, 10.020393299344502, 69.7822286962855)	#210a45	33.3765	10.0204	69.7822	263.449	218.383	69.7822	28.9012	64.7646	-48.4376	33.4173	14.789	69.1846	2.94065	1.01934	1.0401	1.03093	80.8743	-36.7929
7	720	432		(34.234522942461766, 10.887836853605243, 70.9701383831027)	#220a46	34.2345	10.8878	70.9701	263.315	215.879	70.9701	29.7641	63.4115	-47.6641	34.3442	15.6582	70.3693	1.93967	1.04978	1.01837	1.01447	79.3277	-36.9309
8	792	504		(34.14857975236708, 10.748725418790968, 69.73634377276038)	#220a45	34.1486	10.7487	69.7363	263.801	215.696	69.7363	29.626	63.1641	-47.1648	34.0122	15.5168	69.1465	1.56758	1.04491	1.01439	1.00384	78.8303	-36.7488
9	864	576		(34.62927895120175, 11.369992716678805, 71.05608157319737)	#220b47	34.6293	11.37	71.0561	263.382	214.196	71.0561	30.2103	62.396	-46.9487	34.7043	16.1207	70.4592	1.86237	1.06552	1.00206	0.999244	78.0861	-36.9589
10	936	648		(35.33867443554261, 10.904588492352513, 73.28040786598689)	#230a49	35.3387	10.9046	73.2804	263.503	217.054	73.2804	29.9905	64.9618	-48.6305	35.3525	15.8917	72.6566	3.55677	1.05777	1.04327	1.03504	81.1478	-36.8185
11	1008	720		(35.545520757465404, 12.09686817188638, 71.68390386016023)	#230c47	35.5455	12.0969	71.6839	263.611	211.968	71.6839	30.9247	61.3109	-46.0924	35.5041	16.88	71.088	2.88555	1.09072	0.984633	0.981019	76.7042	-36.9352
12	1080	792		(32.450837581937364, 13.191551347414421, 60.57538237436271)	#200d3c	32.4508	13.1916	60.5754	264.387	199.468	60.5754	31.131	51.7277	-38.8251	32.1054	17.1036	60.1015	13.6155	1.09799	0.830731	0.826343	64.6773	-36.8907
13	1152	864		(36.561544064093226, 12.642388929351785, 72.79388201019665)	#240c48	36.5615	12.6424	72.7939	263.859	210.713	72.7939	31.5057	60.9883	-45.745	36.3931	17.5148	72.1924	3.6214	1.11121	0.979452	0.973624	76.2376	-36.8722
14	1224	936		(35.117989803350326, 13.454479242534596, 64.6380189366351)	#230d40	35.118	13.4545	64.638	265.395	201.921	64.638	31.7911	54.5784	-40.3097	34.3063	17.8324	64.1262	10.7471	1.12127	0.876511	0.857941	67.8503	-36.4483
15	1296	1008		(37.57101238164603, 11.794610342316096, 72.92498179169701)	#250b48	37.571	11.7946	72.925	265.3	213.757	72.925	31.0413	63.6168	-46.6172	36.6511	17.0061	72.3137	3.03039	1.09483	1.02167	0.992188	78.8687	-36.2332
16	1368	1080		(34.600873998543335, 13.651128914785142, 63.677348871085215)	#220d3f	34.6009	13.6511	63.6773	265.127	200.333	63.6773	31.8429	53.3778	-39.612	33.9217	17.8904	63.1771	12.0649	1.1231	0.857231	0.843092	66.4703	-36.5793
17	1440	1152		(37.64311726147123, 13.274581209031318, 69.19300801165332)	#250d45	37.6431	13.2746	69.193	266.147	206.079	69.193	32.101	58.4364	-42.5857	36.3988	18.1815	68.6338	6.93369	1.1322	0.93847	0.906384	72.3074	-36.0828
18	1512	1224		(34.392571012381644, 14.348871085214858, 59.898033503277496)	#220e3b	34.3926	14.3489	59.898	266.403	193.913	59.898	32.2756	49.8656	-36.4111	33.2801	18.3802	59.4425	16.7629	1.13836	0.800825	0.774964	61.7442	-36.1364
19	1584	1296		(36.000728332119444, 14.267297887836854, 63.866715222141295)	#240e3f	36.0007	14.2673	63.8667	266.291	198.035	63.8667	32.5026	52.8473	-38.5992	34.8366	18.6407	63.3707	13.2769	1.14637	0.84871	0.821536	65.4426	-36.1441
20	1656	1368		(37.108521485797525, 14.726147123088127, 63.083758193736344)	#250e3f	37.1085	14.7261	63.0838	267.771	195.473	63.0838	32.984	52.0903	-37.2719	35.365	19.2012	62.6002	14.8108	1.16335	0.836553	0.793286	64.0515	-35.5847
21	1728	1440		(34.63583394027677, 15.16678805535324, 58.55426074289876)	#220f3a	34.6358	15.1668	58.5543	266.924	188.95	58.5543	32.8751	47.5501	-34.4838	33.3841	19.0734	58.1204	19.8323	1.15951	0.763639	0.733945	58.738	-35.95
22	1800	1512		(39.310269482884195, 14.527312454479242, 67.4435542607429)	#270e43	39.3103	14.5273	67.4436	268.101	200.073	67.4436	33.2163	55.6952	-39.6059	37.2542	19.4757	66.9144	11.0133	1.17154	0.894446	0.842962	68.3416	-35.4174
23	1872	1584		(38.57246904588492, 15.828113619810633, 63.03568827385288)	#260f3f	38.5725	15.8281	63.0357	268.908	190.97	63.0357	33.9461	50.5213	-35.5894	36.4144	20.355	62.5636	17.2948	1.19728	0.811355	0.757475	61.7981	-35.1625
24	1944	1656		(37.068463219227965, 15.614712308812818, 59.55061908230153)	#250f3b	37.0685	15.6147	59.5506	269.298	188.137	59.5506	33.5532	48.5134	-33.9857	34.9142	19.8784	59.1113	19.6263	1.18342	0.779109	0.723342	59.2332	-35.0129
25	2016	1728		(37.02184996358339, 15.470502549162418, 59.2571012381646)	#250f3b	37.0218	15.4705	59.2571	269.531	188.426	59.2571	33.4462	48.6584	-33.9732	34.788	19.7499	58.8192	19.505	1.17965	0.781438	0.723077	59.3449	-34.9227
26	2088	1800		(37.97596504005827, 15.899490167516387, 61.747997086671525)	#250f3d	37.976	15.8995	61.748	268.891	189.34	61.748	33.8959	49.4473	-34.844	35.8867	20.2937	61.2895	18.5061	1.19551	0.794107	0.741611	60.4908	-35.1712
27	2160	1872		(39.82228696285506, 16.174071376547705, 63.631463947560086)	#27103f	39.8223	16.1741	63.6315	269.898	190.183	63.6315	34.3587	50.7686	-35.2616	37.2532	20.8636	63.1569	17.485	1.21183	0.815326	0.750498	61.8128	-34.7821
28	2232	1944		(37.56882738528769, 16.50764748725419, 56.063364894391846)	#251038	37.5688	16.5076	56.0634	271.947	179.916	56.0634	34.1905	45.3265	-30.5214	34.7388	20.6553	55.6678	24.3334	1.2059	0.727929	0.649609	54.6447	-33.955
29	2304	2016		(42.90458849235251, 16.588492352512745, 67.17989803350328)	#2a1043	42.9046	16.5885	67.1799	271.21	192.034	67.1799	35.0881	53.1381	-36.2293	39.6017	21.7834	66.674	15.6329	1.23756	0.85338	0.771095	64.3134	-34.286
30	2376	2088		(41.89512017479971, 17.101966496722504, 63.60961398397669)	#29113f	41.8951	17.102	63.6096	271.986	186.441	63.6096	35.2444	50.028	-33.7264	38.5521	21.984	63.1445	19.3152	1.24307	0.803433	0.717824	60.3346	-33.9859
31	2448	2160		(42.346686088856515, 17.105608157319736, 63.170429715950476)	#2a113f	42.3467	17.1056	63.1704	272.877	185.95	63.1704	35.3051	50.0812	-33.3409	38.6867	22.0622	62.7098	19.5701	1.24521	0.804288	0.70962	60.1643	-33.6532
32	2520	2232		(42.999271667880556, 17.236707938820103, 65.09759650400582)	#2a1141	42.9993	17.2367	65.0976	272.297	187.48	65.0976	35.4924	51.0059	-34.2418	39.4325	22.3047	64.619	18.4439	1.25182	0.819138	0.728793	61.4337	-33.8746
33	2592	2304		(41.5156591405681, 18.33211944646759, 57.94610342316096)	#291239	41.5157	18.3321	57.9461	275.114	174.327	57.9461	35.9132	44.9318	-28.8559	37.6149	22.856	57.55	26.198	1.26666	0.721589	0.614161	53.3997	-32.7092
34	2664	2376		(45.44938091769847, 18.712308812818645, 64.94537509104151)	#2d1240	45.4494	18.7123	64.9454	274.699	181.528	64.9454	36.7179	49.4283	-32.0425	41.0601	23.9354	64.483	21.4029	1.29504	0.793802	0.681983	58.9057	-32.9538
35	2736	2448		(45.4122359796067, 18.900218499635834, 64.45447924253459)	#2d1240	45.4122	18.9002	64.4545	274.919	180.225	64.4545	36.8211	48.8528	-31.5561	41.002	24.0763	63.9989	22.1293	1.29868	0.78456	0.671631	58.1582	-32.8601
36	2808	2520		(40.117989803350326, 18.386016023306627, 56.15659140568099)	#281238	40.118	18.386	56.1566	274.522	171.511	56.1566	35.7442	43.1948	-27.9205	36.5888	22.6334	55.7789	27.9613	1.2607	0.693694	0.594253	51.4329	-32.8781
37	2880	2592		(41.310269482884195, 18.599417334304444, 56.52294246176256)	#291238	41.3103	18.5994	56.5229	275.932	171.09	56.5229	36.0384	43.6704	-27.6681	37.3124	23.0217	56.1437	27.8935	1.27107	0.701332	0.588881	51.6974	-32.357
38	2952	2664		(41.60160233066278, 18.646030589949017, 56.42534595775674)	#291238	41.6016	18.646	56.4253	276.457	170.734	56.4253	36.1049	43.7129	-27.4864	37.4501	23.1101	56.0476	28.0098	1.27342	0.702015	0.585013	51.6364	-32.1614
39	3024	2736		(43.292061179898035, 18.938820101966495, 60.43335761107065)	#2b123c	43.2921	18.9388	60.4334	275.214	175.087	60.4334	36.5369	45.8985	-29.4492	39.1708	23.6897	60.0184	25.3458	1.28866	0.737115	0.626789	54.5337	-32.6849
40	3096	2808		(46.25928623452294, 19.587035688273854, 63.87108521485798)	#2e133f	46.2593	19.587	63.8711	276.138	176.8	63.8711	37.3294	47.8068	-30.3142	41.5132	24.778	63.4282	23.8241	1.31661	0.767762	0.6452	56.6078	-32.3787
41	3168	2880		(43.962126729788785, 19.863073561544063, 59.215586307356155)	#2b133b	43.9621	19.8631	59.2156	276.743	169.464	59.2156	37.1626	44.0595	-27.5676	39.5421	24.5462	58.8221	28.0386	1.31072	0.70758	0.586741	51.9731	-32.0338
42	3240	2952		(47.10924981791697, 20.384559359067733, 64.34304442825929)	#2f1440	47.1092	20.3846	64.343	276.477	174.213	64.343	37.8996	47.0291	-29.6357	42.2714	25.5813	63.9035	24.9867	1.33672	0.755271	0.630758	55.5878	-32.2173
43	3312	3024		(45.58994901675164, 19.927166788055352, 61.056809905316825)	#2d133d	45.5899	19.9272	61.0568	277.437	171.775	61.0568	37.421	45.6496	-28.3415	40.7279	24.9059	60.6455	26.5698	1.31984	0.733117	0.603213	53.7319	-31.834
44	3384	3096		(45.14712308812819, 19.82083029861617, 59.14639475600874)	#2d133b	45.1471	19.8208	59.1464	278.641	169.546	59.1464	37.2884	44.7866	-27.3041	40.0958	24.7209	58.7531	27.7983	1.31516	0.719258	0.581134	52.4534	-31.3685
45	3456	3168		(45.56809905316825, 20.64967225054625, 61.24836125273124)	#2d143d	45.5681	20.6497	61.2484	276.826	169.028	61.2484	37.8361	44.4272	-27.7559	40.9794	25.4911	60.8424	27.8917	1.33448	0.713486	0.59075	52.3848	-31.9951
46	3528	3240		(46.50546249089585, 20.887836853605243, 61.28696285506191)	#2e143d	46.5055	20.8878	61.287	278.047	168.091	61.287	38.0882	44.5516	-27.3481	41.5203	25.8508	60.883	28.1819	1.34337	0.715484	0.58207	52.2759	-31.5438
47	3600	3312		(44.08594319009468, 20.294246176256372, 57.96358339402768)	#2c1439	44.0859	20.2942	57.9636	277.896	165.719	57.9636	37.4204	42.8189	-26.2826	39.486	24.9051	57.5869	29.8168	1.31982	0.687657	0.559392	50.2417	-31.5419
48	3672	3384		(49.15950473415877, 21.70502549162418, 65.18062636562273)	#311541	49.1595	21.705	65.1806	277.889	170.085	65.1806	38.8956	46.1773	-28.4547	43.8528	27.0258	64.7459	26.7096	1.37185	0.741592	0.605622	54.2403	-31.6416
49	3744	3456		(51.92862345229425, 21.608885651857246, 68.99854333576111)	#331544	51.9286	21.6089	68.9985	278.388	175.139	68.9985	39.2003	49.2883	-30.2791	45.9435	27.4783	68.5246	23.7739	1.38259	0.791554	0.644452	57.846	-31.5635
50	3816	3528		(49.545520757465404, 21.62272396212673, 64.06482155863074)	#311540	49.5455	21.6227	64.0648	279.474	168.934	64.0648	38.8885	46.0796	-27.7622	43.7933	27.0154	63.6404	27.2497	1.3716	0.740024	0.590883	53.7966	-31.0682
51	3888	3600		(47.86161689730517, 21.852876911871814, 62.234522942461766)	#2f153e	47.8616	21.8529	62.2345	278.644	165.46	62.2345	38.8	44.031	-26.7434	42.6735	26.8849	61.8307	29.1791	1.36848	0.707123	0.569201	51.5164	-31.2736
52	3960	3672		(51.09541150764749, 21.860160233066278, 67.15586307356155)	#331543	51.0954	21.8602	67.1559	278.726	171.994	67.1559	39.2251	47.7174	-29.1145	45.2446	27.5154	66.7029	25.4804	1.38347	0.766326	0.619666	55.8982	-31.3892
53	4032	3744		(48.00873998543336, 22.09031318281136, 62.44064093226511)	#30163e	48.0087	22.0903	62.4406	278.54	164.786	62.4406	38.9499	43.7937	-26.6199	42.8604	27.106	62.0371	29.4669	1.37376	0.703313	0.566571	51.2495	-31.2932
54	4104	3816		(48.922068463219226, 21.73561544064093, 64.21849963583394)	#301540	48.9221	21.7356	64.2185	278.396	168.692	64.2185	38.877	45.6124	-27.8802	43.5536	26.9984	63.7937	27.4431	1.37119	0.732521	0.593395	53.4584	-31.435
55	4176	3888		(46.714493809176986, 21.494537509104152, 61.50691915513474)	#2e153d	46.7145	21.4945	61.5069	277.818	165.886	61.5069	38.4569	43.7062	-26.8601	41.8548	26.383	61.1068	29.1823	1.35638	0.701908	0.571683	51.3001	-31.5732
56	4248	3960		(52.53532410779315, 23.130371449380917, 68.7727603787327)	#341744	52.5353	23.1304	68.7728	278.655	169.236	68.7728	40.084	46.9795	-28.6281	46.6673	28.8193	68.3163	26.614	1.41376	0.754475	0.609313	55.0149	-31.3571
57	4320	4032		(51.89366351056081, 22.38528769118718, 68.72687545520758)	#331644	51.8937	22.3853	68.7269	278.205	171.943	68.7269	39.6135	47.8595	-29.4071	46.1127	28.1	68.2635	25.3645	1.39717	0.768609	0.625893	56.1722	-31.5685
58	4392	4104		(50.66788055353241, 22.83685360524399, 66.24690458849236)	#321642	50.6679	22.8369	66.2469	278.467	167.096	66.2469	39.6949	45.5061	-27.7491	45.1561	28.2236	65.8128	27.9211	1.40004	0.730814	0.590605	53.2994	-31.3743
59	4464	4176		(53.59286234522943, 23.78150036416606, 70.78587035688274)	#351746	53.5929	23.7815	70.7859	278.054	169.329	70.7859	40.5584	47.2315	-29.0211	47.7899	29.5569	70.3158	26.4148	1.4305	0.758523	0.617678	55.435	-31.5684
60	4536	4248		(52.50546249089585, 23.487982520029135, 68.63729060451566)	#341744	52.5055	23.488	68.6373	278.562	167.738	68.6373	40.2675	46.331	-28.2319	46.7364	29.1031	68.1858	27.3422	1.42024	0.744061	0.60088	54.255	-31.3561
61	4608	4320		(54.3823743627094, 24.536780772032046, 69.81718863801893)	#361845	54.3824	24.5368	69.8172	279.548	165.382	69.8172	41.0285	46.0703	-27.6374	48.2172	30.2999	69.3644	28.237	1.44707	0.739874	0.588228	53.7243	-30.9594
62	4680	4392		(50.67297887836854, 23.423889293517846, 66.02476329206118)	#321742	50.673	23.4239	66.0248	278.378	164.533	66.0248	40.0059	44.4606	-27.0786	45.2961	28.699	65.5988	29.1398	1.41101	0.714022	0.576333	52.0576	-31.3434
63	4752	4464		(49.726875455207576, 22.949016751638748, 63.62636562272396)	#31163f	49.7269	22.949	63.6264	279.498	163.026	63.6264	39.6269	43.7815	-26.2188	44.2056	28.1203	63.2196	30.0008	1.39764	0.703117	0.558035	51.0319	-30.9155
64	4824	4536		(52.410779315367805, 23.73051711580481, 69.07428987618354)	#341745	52.4108	23.7305	69.0743	277.95	167.395	69.0743	40.3865	46.0576	-28.2926	46.8526	29.2881	68.6209	27.5129	1.42443	0.73967	0.602173	54.0535	-31.5619
65	4896	4608		(56.00873998543336, 24.676620538965768, 72.42607428987618)	#381848	56.0087	24.6766	72.4261	279.371	168.118	72.4261	41.2964	47.6381	-28.7206	49.5792	30.729	71.9486	26.7418	1.45653	0.765053	0.611282	55.6261	-31.0854
66	4968	4680		(52.67662053896577, 24.23525127458121, 68.39475600873999)	#341844	52.6766	24.2353	68.3948	278.644	164.642	68.3948	40.6737	45.1294	-27.389	47.0034	29.7379	67.9532	28.8011	1.43456	0.724763	0.58294	52.7903	-31.2535
67	5040	4752		(50.386744355426075, 23.621995630007284, 65.83976693372178)	#321741	50.3867	23.622	65.8398	278.038	163.511	65.8398	40.0762	43.9133	-26.8433	45.1803	28.8073	65.4176	29.6645	1.41349	0.705233	0.571326	51.4679	-31.4366
68	5112	4824		(56.54989075018208, 25.90677348871085, 73.43845593590677)	#381949	56.5499	25.9068	73.4385	278.681	165.044	73.4385	41.9757	46.3824	-28.146	50.4282	31.8349	72.9631	28.1569	1.48048	0.744886	0.599053	54.2542	-31.2505
69	5184	4896		(55.89949016751639, 25.10269482884195, 72.99781500364166)	#371948	55.8995	25.1027	72.9978	278.58	167.31	72.9978	41.5026	47.1311	-28.7012	49.7721	31.0619	72.5189	27.135	1.4638	0.75691	0.610868	55.1824	-31.3399
70	5256	4968		(53.72469045884924, 24.907501820830298, 70.37654770575382)	#351846	53.7247	24.9075	70.3765	278.027	164.751	70.3765	41.1479	45.3629	-27.7681	48.1217	30.4906	69.9219	28.6138	1.45129	0.728513	0.591009	53.187	-31.4722
71	5328	5040		(58.820830298616166, 26.04151493080845, 76.5877640203933)	#3a1a4c	58.8208	26.0415	76.5878	278.91	168.294	76.5878	42.3046	48.419	-29.3791	52.2126	32.3798	76.0823	26.3891	1.49208	0.777593	0.625296	56.635	-31.248
72	5400	5112		(53.649672250546246, 24.942461762563727, 70.11580480699199)	#351846	53.6497	24.9425	70.1158	278.129	164.288	70.1158	41.1556	45.1718	-27.5994	48.0437	30.503	69.6641	28.8437	1.45156	0.725444	0.587418	52.936	-31.4244
73	5472	5184		(58.37581937363438, 26.281136198106335, 76.11944646758923)	#3a1a4c	58.3758	26.2811	76.1194	278.639	166.958	76.1194	42.3711	47.6773	-29.0014	51.9752	32.4907	75.6211	27.0699	1.49443	0.765681	0.617257	55.805	-31.3115
74	5544	5256		(58.32046613255645, 26.281864530225782, 76.65622723962127)	#3a1a4c	58.3205	26.2819	76.6562	278.161	167.572	76.6562	42.369	47.8407	-29.3079	52.0557	32.4872	76.1525	26.7778	1.49435	0.768305	0.623783	56.1042	-31.4923
75	5616	5328		(58.221412964311725, 26.291332847778587, 75.23889293517844)	#3a1a4b	58.2214	26.2913	75.2389	279.14	165.893	75.2389	42.3541	47.2727	-28.5307	51.7266	32.4623	74.7494	27.5939	1.49383	0.759184	0.607239	55.2151	-31.1124
76	5688	5400		(59.90240349599417, 27.527312454479244, 78.16096139839767)	#3b1b4e	59.9024	27.5273	78.161	278.364	165.192	78.161	43.1419	47.2868	-28.8242	53.5178	33.795	77.6546	27.8018	1.52162	0.759411	0.613486	55.3794	-31.3648
77	5760	5472		(59.66059723233795, 26.8040786598689, 78.28477785870356)	#3b1a4e	59.6606	26.8041	78.2848	278.294	167.69	78.2848	42.7727	48.2787	-29.5255	53.1999	33.1659	77.77	26.6164	1.50859	0.775341	0.628413	56.5915	-31.4484
78	5832	5544		(55.659140568099055, 25.956300072833212, 72.77713037144937)	#371948	55.6591	25.9563	72.7771	278.064	164.053	72.7771	41.9001	45.6206	-27.8924	49.8749	31.7105	72.3089	28.7255	1.47782	0.732653	0.593654	53.4718	-31.4416
79	5904	5616		(53.63729060451566, 25.107793153678077, 70.94173343044429)	#351946	53.6373	25.1078	70.9417	277.347	164.75	70.9417	41.2435	45.2179	-27.9405	48.254	30.6439	70.4834	28.6275	1.45466	0.726185	0.594678	53.1538	-31.7122
80	5976	5688		(59.01893663510561, 27.634377276037874, 77.10415149308085)	#3b1b4d	59.0189	27.6344	77.1042	278.065	163.607	77.1042	43.0948	46.335	-28.3158	52.9068	33.7144	76.6095	28.6303	1.51996	0.744125	0.602667	54.3021	-31.4296
81	6048	5760		(60.67297887836854, 28.22286962855062, 79.58557902403496)	#3c1c4f	60.673	28.2229	79.5856	277.907	164.571	79.5856	43.557	47.1416	-28.8994	54.396	34.5116	79.072	28.0541	1.53626	0.757078	0.615088	55.2947	-31.5098
82	6120	5832		(59.92862345229425, 28.55863073561544, 79.05316824471959)	#3b1c4f	59.9286	28.5586	79.0532	277.275	162.879	79.0532	43.6348	46.1212	-28.4742	54.0288	34.6469	78.5482	28.9288	1.539	0.740691	0.606037	54.2028	-31.6902
83	6192	5904		(55.50764748725419, 26.676620538965768, 72.18281136198107)	#371a48	55.5076	26.6766	72.1828	278.014	160.76	72.1828	42.2341	44.2403	-26.9733	49.9051	32.2626	71.7277	30.3005	1.4896	0.710484	0.574093	51.8147	-31.3707
84	6264	5976		(62.89949016751639, 28.941733430444284, 82.33357611070649)	#3e1c52	62.8995	28.9417	82.3336	278.161	165.363	82.3336	44.1308	48.0988	-29.406	56.2594	35.5188	81.7997	27.5446	1.5565	0.772452	0.62587	56.3756	-31.4402
85	6336	6048		(63.182083029861616, 30.21412964311726, 83.13037144938092)	#3f1e53	63.1821	30.2141	83.1304	277.381	162.319	83.1304	44.741	46.7243	-28.7874	56.9517	36.611	82.6012	29.0052	1.57801	0.750377	0.612703	54.8805	-31.6377
86	6408	6120		(55.20247632920612, 26.25127458120903, 74.35979606700656)	#371a4a	55.2025	26.2513	74.3598	276.107	164.977	74.3598	42.0068	45.5237	-28.6261	50.0591	31.8862	73.8787	28.3517	1.48158	0.731095	0.609269	53.776	-32.1624
87	6480	6192		(55.70429715950473, 26.714493809176986, 73.39912600145666)	#371a49	55.7043	26.7145	73.3991	277.258	162.19	73.3991	42.2813	44.7281	-27.601	50.2564	32.3411	72.9323	29.6202	1.49126	0.718319	0.587453	52.5588	-31.6781
88	6552	6264		(55.17479970866715, 26.237436270939547, 73.69847050254916)	#371a49	55.1748	26.2374	73.6985	276.582	164.217	73.6985	41.9927	45.2885	-28.2691	49.909	31.863	73.2239	28.7159	1.48108	0.727319	0.601672	53.3872	-31.9724
89	6624	6336		(62.133284777858705, 29.351784413692645, 83.20174799708667)	#3e1d53	62.1333	29.3518	83.2017	276.525	165.041	83.2017	44.2473	47.4609	-29.6719	56.1847	35.7256	82.6632	27.7777	1.5606	0.762206	0.631529	55.9728	-32.0131
90	6696	6408		(63.658412235979604, 29.891478514202475, 86.3590677348871)	#3f1d56	63.6584	29.8915	86.3591	275.879	166.737	86.3591	44.6615	48.4674	-30.6231	57.7308	36.4675	85.7944	26.9094	1.57521	0.778371	0.651774	57.3312	-32.2859
91	6768	6480		(56.6693372177713, 27.345229424617624, 75.1660597232338)	#381b4b	56.6693	27.3452	75.1661	276.792	162.232	75.1661	42.7	44.9158	-27.8988	51.2782	33.0431	74.6879	29.5159	1.50603	0.721332	0.59379	52.875	-31.8459
92	6840	6552		(63.89075018208303, 31.0721048798252, 85.05608157319737)	#3f1f55	63.8908	31.0721	85.0561	276.476	161.845	85.0561	45.2036	46.5227	-29.0137	57.95	37.4539	84.5162	29.237	1.59433	0.747139	0.617519	54.8284	-31.9495
93	6912	6624		(63.860888565185725, 30.108521485797525, 85.78514202476329)	#3f1e55	63.8609	30.1085	85.7851	276.373	165.501	85.7851	44.7755	48.0684	-30.1285	57.7825	36.6735	85.2284	27.4854	1.57923	0.771962	0.641247	56.73	-32.0788
94	6984	6696		(57.279679533867444, 27.68317552804079, 76.16387472687545)	#391b4c	57.2797	27.6832	76.1639	276.629	162.316	76.1639	42.9319	45.0803	-28.0676	51.8816	33.4362	75.6791	29.4245	1.51421	0.723974	0.597383	53.1038	-31.907
95	7056	6768		(55.916241806263656, 27.01238164603059, 77.3306627822287)	#371b4d	55.9162	27.0124	77.3307	274.465	165.926	77.3307	42.4737	45.8151	-29.5102	51.2389	32.6624	76.8275	27.8467	1.49805	0.735775	0.628087	54.4965	-32.7862
96	7128	6840		(63.98761835396941, 31.06991988346686, 86.62490895848507)	#3f1f56	63.9876	31.0699	86.6249	275.551	163.539	86.6249	45.221	47.0898	-29.8027	58.3106	37.4859	86.0694	28.4626	1.59495	0.756246	0.634313	55.7283	-32.3294
97	7200	6912		(64.07283321194464, 30.83903860160233, 86.78514202476329)	#401e56	64.0728	30.839	86.7851	275.642	164.386	86.7851	45.1279	47.4951	-30.0451	58.3128	37.3151	86.2257	28.0459	1.59166	0.762755	0.639473	56.2005	-32.3172
98	7272	6984		(64.09832483612527, 30.8965768390386, 87.77203204661326)	#401e57	64.0983	30.8966	87.772	275.026	165.238	87.772	45.1616	47.7541	-30.497	58.5405	37.3769	87.2033	27.6589	1.59285	0.766915	0.649089	56.6614	-32.5633
99	7344	7056		(56.829570284049524, 27.711580480699197, 78.6897305171158)	#381b4e	56.8296	27.7116	78.6897	274.271	165.199	78.6897	42.9144	45.7184	-29.5107	52.175	33.4065	78.1799	28.1292	1.51359	0.734222	0.628097	54.4155	-32.8418
100	7416	7128		(62.0830298616169, 30.374362709395484, 84.1835396941005)	#3e1e54	62.083	30.3744	84.1835	275.357	162.993	84.1835	44.7116	46.3477	-29.3983	56.6734	36.5578	83.6454	28.8154	1.57698	0.744329	0.625706	54.8851	-32.3869
101	7488	7200		(58.2884195193008, 28.50109249817917, 79.959213401311)	#3a1c4f	58.2884	28.5011	79.9592	274.732	164.106	79.9592	43.4463	45.7309	-29.2966	53.3885	34.3196	79.4446	28.5331	1.53235	0.734424	0.623541	54.3103	-32.6448
102	7560	7272		(64.82884195193007, 30.955571740713765, 88.88783685360525)	#401e58	64.8288	30.9556	88.8878	275.082	166.195	88.8878	45.2646	48.3695	-30.8914	59.1399	37.5659	88.3085	27.169	1.59648	0.776798	0.657484	57.3924	-32.5645
103	7632	7344		(65.33794610342316, 32.292061179898035, 88.73415877640204)	#412058	65.3379	32.2921	88.7342	275.129	162.201	88.7342	45.8964	46.7571	-29.7305	59.773	38.7402	88.1697	29.087	1.61877	0.750903	0.632777	55.4087	-32.4503

[truncated: 15 more sheets: Well 10, Well 11, Well 12, Well 13, Well 14, Well 15, Well 16, Well 17, Well 18, Well 19, Well 20, Well 21, Well 22, Well 23, Config]
