# Supplementary material for: Parallel and High Throughput Reaction Monitoring with Computer Vision
Source: Angew Chem Int Ed Engl. 2024 Oct 31;64(1):e202413395. doi: 10.1002/anie.202413395 (PMC11701362; doi:10.1002/anie.202413395)
Supplement: Supplementary file 2 — Supporting Information [file ANIE-64-e202413395-s002.zip › Supporting Info - Machine readable data part 1/Figure 9 - crystal violet mixing analysis/Kineticolor outputs/Well 20 CV Mixing.csv]

frame number	Time (s)	normalised time	Well Coordinates	average color	hexcode	red	green	blue	hue	saturation	value	lightness	a_component	b_component	x	y	z	delta_e	light_ratio	a_ratio	b_ratio	chroma_ab	hue_ab
1	288.0	0.0	(252, 332)	(41.31900946831755, 9.967953386744355, 92.19227967953387)	#29095c	41.31900946831755	9.967953386744355	92.19227967953387	262.8772122522012	227.42905672302103	92.19227967953387	30.46642892725218	77.97049687617191	-57.965170894615945	41.774836125273126	16.390194369992717	91.37003641660597	0.0	1.0	1.0	1.0	97.1563658231367	-36.62801346954465
2	360.0	72.0		(41.873270211216315, 9.773488710852149, 93.66205389657684)	#29095d	41.873270211216315	9.773488710852149	93.66205389657684	262.9588727111713	228.39114916250642	93.66205389657684	30.424554070657386	79.26832018827595	-58.76552018644201	42.280094683175534	16.34592249089585	92.82316824471958	1.5253385991254627	0.9986255410276411	1.0166450563238705	1.0138074171001954	98.67549314928281	-36.55136618099992
3	432.0	144.0		(42.69045884923525, 9.941733430444282, 95.23816460305899)	#2a095f	42.69045884923525	9.941733430444282	95.23816460305899	263.03640959081906	228.38102812743765	95.23816460305899	30.705026890418424	79.74038226121475	-59.05624058784188	43.0478951201748	16.643976431172614	94.38520029133285	2.0928106315888817	1.007831504103614	1.0226994242175174	1.0188228495903093	99.22785957347722	-36.52388642114814
4	504.0	216.0		(42.85069191551347, 9.72177713037145, 96.3386744355426)	#2a0960	42.85069191551347	9.72177713037145	96.3386744355426	262.9485810384696	229.2673107890499	96.3386744355426	30.57498712666061	80.80149008997623	-59.81439134418811	43.278324836125265	16.505338798252005	95.47250546249089	3.383182485527612	1.0035632072162983	1.0363085183143097	1.0319022685697616	100.53179702281369	-36.511194126999754
5	576.0	288.0		(43.06045156591406, 9.856518572469046, 96.0109249817917)	#2b0960	43.06045156591406	9.856518572469046	96.0109249817917	263.12401724575193	228.8216016931795	96.0109249817917	30.70920156203637	80.39419692506863	-59.4247352232537	43.357327021121634	16.64843993445011	95.14938091769848	2.839645842117252	1.007968529405395	1.0310848352389737	1.0251800228673755	99.97262653136869	-36.47058823834752
6	648.0	360.0		(42.58557902403496, 10.233794610342317, 93.83175528040786)	#2a0a5d	42.58557902403496	10.233794610342317	93.83175528040786	263.2195504443283	227.18833200083833	93.83175528040786	30.89484598279629	78.39424963386953	-58.04065789127082	42.805761107064825	16.847736219956303	92.9957756737072	0.6072938825654361	1.0140619386855967	1.0054347833433792	1.0013022819650117	97.54166465725808	-36.51509319676842
7	720.0	432.0		(43.160233066278224, 9.943190094683176, 96.360524399126)	#2b0960	43.160233066278224	9.943190094683176	96.360524399126	263.0627639042233	228.68721797691663	96.360524399126	30.79488366718953	80.34005976732466	-59.44692372472462	43.50300801165332	16.740226453022576	95.49635105608156	2.8139478070587196	1.0107808742771145	1.0303905064875494	1.0255628131037962	99.9422930683028	-36.49926575494361
8	792.0	504.0		(44.442097596504006, 10.1959213401311, 96.38455935906774)	#2c0a60	44.442097596504006	10.1959213401311	96.38455935906774	263.8403880443141	228.02514055132394	96.38455935906774	31.194391252261887	80.14685720502001	-58.770990961048476	44.21427530954115	17.17265237436271	95.52267297887838	2.432245753842053	1.0238939170307073	1.0279126133094223	1.013901797475894	99.38585461918365	-36.252270594400215
9	864.0	576.0		(43.7523670793882, 10.56081573197378, 94.06554989075018)	#2b0a5e	43.7523670793882	10.56081573197378	94.06554989075018	263.8488643896312	226.37094276511397	94.06554989075018	31.331156406066015	78.07740337246324	-57.4051591337711	43.52562272396212	17.3223798980335	93.23050254916241	1.0357585548039463	1.0283829614845452	1.001371114723831	0.9903388232588328	96.90940724491053	-36.324588991715515
10	936.0	648.0		(42.96358339402768, 10.89075018208303, 90.89147851420248)	#2a0a5a	42.96358339402768	10.89075018208303	90.89147851420248	264.0544059140029	224.44552622722244	90.89147851420248	31.41725816965716	75.70669478601	-55.67872039271855	42.6065841223598	17.417087217771304	90.09147123088127	3.355105370813361	1.0312090808107301	0.9709659142770741	0.9605547526797723	93.97671807417308	-36.33273646325601
11	1008.0	720.0		(44.78222869628551, 10.500364166059724, 95.36853605243991)	#2c0a5f	44.78222869628551	10.500364166059724	95.36853605243991	264.2365521266005	226.92372900772102	95.36853605243991	31.464660620992078	79.10549588637677	-57.812873711693435	44.272112163146396	17.469374399126	94.5198543335761	1.5191720440684056	1.0327649720984193	1.0145567753916895	0.9973726087481154	97.97962975146307	-36.16055149072814
12	1080.0	792.0		(45.21340131099782, 10.448652585579024, 96.02476329206118)	#2d0a60	45.21340131099782	10.448652585579024	96.02476329206118	264.3746170082386	227.2529239544303	96.02476329206118	31.502008222982226	79.64018616342375	-58.067447013161214	44.59860160233066	17.510644224326295	95.16900218499636	1.9674214592031332	1.0339908329329572	1.02141437279672	1.0017644409041977	98.5615932032913	-36.09662961629085
13	1152.0	864.0		(44.76839038601602, 10.661325564457393, 95.78878368536053)	#2c0a5f	44.76839038601602	10.661325564457393	95.78878368536053	264.0395277207392	226.61840964734864	95.78878368536053	31.584615562897802	78.85981622764577	-57.81144084469587	44.39927895120175	17.602157705753825	94.9375091041515	1.4369631829976663	1.036702254744579	1.01140584435272	0.997347889300636	97.78053644768899	-36.244816764709185
14	1224.0	936.0		(45.26001456664239, 10.777858703568828, 95.23379461034231)	#2d0a5f	45.26001456664239	10.777858703568828	95.23379461034231	264.49714551820483	226.14098014622655	95.23379461034231	31.74248417119722	78.53285472255416	-57.26951015187025	44.56530225782957	17.77793242534596	94.38923525127457	1.5583668380663167	1.0418839781646876	1.0072124440514385	0.987998642425976	97.19673895717371	-36.10112763493509
15	1296.0	1008.0		(44.640932265112895, 11.404952658412236, 91.9796067006555)	#2c0b5b	44.640932265112895	11.404952658412236	91.9796067006555	264.7492068083414	223.38143766628656	91.9796067006555	32.06727308094198	75.50785561528922	-55.106202504986236	43.80551347414421	18.143232541879097	91.17386016023306	4.098902808936385	1.0525445288488617	0.9684157295445518	0.9506778235015044	93.47796432389782	-36.12224990726431
16	1368.0	1080.0		(45.998543335761106, 11.225054624908958, 94.05899490167516)	#2d0b5e	45.998543335761106	11.225054624908958	94.05899490167516	265.1878555538947	224.56815313257394	94.05899490167516	32.16968169101912	77.25508992991887	-55.959501901978356	44.83085214857975	18.25944370721049	93.2306554989075	2.7268269442806043	1.0559058880131298	0.9908246455401046	0.9653987219966278	95.39294928451143	-35.91758495855259
17	1440.0	1152.0		(46.353241077931536, 11.87836853605244, 93.94391842680263)	#2e0b5d	46.353241077931536	11.87836853605244	93.94391842680263	265.2053676026838	222.7575299453425	93.94391842680263	32.68499203492173	75.7803590593808	-55.01763972890308	45.18416605972323	18.851743525127457	93.12326292789513	4.290299044600449	1.0728199262528286	0.9719106853933565	0.949149961602431	93.64616116268756	-35.980193791133104
18	1512.0	1224.0		(46.47778587035688, 11.824471959213401, 92.82811361981064)	#2e0b5c	46.47778587035688	11.824471959213401	92.82811361981064	265.6679674153464	222.51802625281476	92.82811361981064	32.65604553896929	75.52778330701923	-54.51564393236138	45.00532410779316	18.81813763292061	92.01807720320465	4.760305321148141	1.071869815032982	0.968671309443724	0.9404896611358913	93.14720331084591	-35.82159641680422
19	1584.0	1296.0		(46.417334304442825, 12.139111434814275, 92.67370721048798)	#2e0c5c	46.417334304442825	12.139111434814275	92.67370721048798	265.53801074393624	221.59814839556432	92.67370721048798	32.86481735640054	74.70612969091938	-54.08058865352861	45.042359796067004	19.061411289147852	91.86836125273123	5.612338137086659	1.078722335160292	0.9581333027742943	0.9329842010101249	92.2264380885906	-35.90119244167378
20	1656.0	1368.0		(47.28477785870357, 12.341587764020394, 91.69992716678806)	#2f0c5b	47.28477785870357	12.341587764020394	91.69992716678806	266.4192953312714	220.6803993518872	91.69992716678806	33.126308930825644	74.19648830358	-53.14519499266572	45.33541879096869	19.3690632629279	90.90634377276038	6.674598866957329	1.0873052765693259	0.9515969664963715	0.9168470337004058	91.2662622626332	-35.613132268552036
21	1728.0	1440.0		(47.5142024763292, 12.734158776402039, 90.60961398397669)	#2f0c5a	47.5142024763292	12.734158776402039	90.60961398397669	266.7966667601919	219.16262750488318	90.60961398397669	33.41872487551835	72.9698203916237	-52.095268497108705	45.35147123088127	19.71699919883467	89.83085943190095	8.257031598917585	1.0969032489930366	0.9358645040765871	0.8987339758183571	89.65774750556511	-35.5241408395724
22	1800.0	1512.0		(47.4530225782957, 13.139839766933722, 90.04588492352512)	#2f0d5a	47.4530225782957	13.139839766933722	90.04588492352512	266.7702098643837	217.78942515347842	90.04588492352512	33.678652575618514	71.8137826062386	-51.3642675505686	45.33450837581937	20.029754989075016	89.27682447195922	9.580993493692588	1.1054348593344	0.9210378987360947	0.8861229382718776	88.29217039592181	-35.57395997482415
23	1872.0	1584.0		(48.25054624908959, 12.919883466860888, 90.38820101966496)	#300c5a	48.25054624908959	12.919883466860888	90.38820101966496	267.36395773005904	218.55088112293822	90.38820101966496	33.65059683543671	72.7545660156321	-51.584669538238096	45.72557174071377	19.99583907501821	89.61351784413692	8.83491129373597	1.104513985403005	0.9331037883621103	0.8899252558406501	89.18634989443282	-35.33752240520611
24	1944.0	1656.0		(48.03277494537509, 13.619082301529497, 88.59796067006555)	#300d58	48.03277494537509	13.619082301529497	88.59796067006555	267.5387096147495	215.80196473344566	88.59796067006555	34.06955028505604	70.42934280905926	-49.95550011330734	45.47756737072105	20.50629896576839	87.84817188638019	11.576109631821076	1.1182653000260516	0.9032819544668408	0.8618192501170978	86.34723110839535	-35.34806016582028
25	2016.0	1728.0		(48.63292061179898, 13.867443554260744, 88.48069919883467)	#300d58	48.63292061179898	13.867443554260744	88.48069919883467	267.95654211081177	215.03424319251917	88.48069919883467	34.31795994736213	70.08607610005588	-49.46843549475811	45.82517844136927	20.813028936635106	87.73456664238894	12.214454332016494	1.126418853660422	0.8988794339910697	0.8534165384364105	85.78568746243086	-35.21536191552067
26	2088.0	1800.0		(49.75163874726876, 14.563729060451566, 88.33721777130371)	#310e58	49.75163874726876	14.563729060451566	88.33721777130371	268.6183372658973	212.95938558955206	88.33721777130371	34.92478150461044	68.9972833782262	-48.35224165436776	46.56050254916242	21.575145622723966	87.59948288419518	13.88538356552568	1.1463365656672113	0.8849152710646896	0.8341602536163475	84.25297850270711	-35.02218419592426
27	2160.0	1872.0		(49.025491624180624, 14.856518572469046, 86.59067734887108)	#310e56	49.025491624180624	14.856518572469046	86.59067734887108	268.57966717771166	211.24919042131737	86.59067734887108	34.99611361218765	67.41529462678675	-47.32901422855007	45.946147123088124	21.665935841223597	85.87333576110706	15.65433379277004	1.1486779003785268	0.8646256895585993	0.8165078011172774	82.37024667598584	-35.07083477352469
28	2232.0	1944.0		(49.96649672250546, 15.001456664238892, 87.31755280407866)	#310f57	49.96649672250546	15.001456664238892	87.31755280407866	269.01017222278176	211.19012069698968	87.31755280407866	35.22419315784929	67.7832048339152	-47.313281387970065	46.597545520757464	21.957939905316827	86.59439184268025	15.488059584401418	1.1561641583251425	0.869344271866889	0.81623638225769	82.66262428240312	-34.915384357003056
29	2304.0	2016.0		(49.493809176984705, 15.69264384559359, 83.96649672250547)	#310f53	49.493809176984705	15.69264384559359	83.96649672250547	269.7049285257094	207.34260881633503	83.96649672250547	35.56580609989496	64.88435047624047	-44.973329163328344	45.90998543335761	22.40018713037145	83.28375819373635	19.13214119538466	1.1673769244442491	0.832165409684203	0.77586813718004	78.94668626837156	-34.72701430578427
30	2376.0	2088.0		(51.24399126001457, 15.637290604515659, 86.9293517844137)	#330f56	51.24399126001457	15.637290604515659	86.9293517844137	269.96689959543954	209.12931280057646	86.9293517844137	35.79214077255138	66.8658513432353	-46.1364431236352	47.34298616168973	22.696443029861616	86.21643117261472	17.07615764015137	1.1748059104011155	0.8575788794757543	0.7959338756632658	81.23800502200967	-34.60509835428875
31	2448.0	2160.0		(51.34231609613984, 16.254187909686816, 85.33284777858704)	#331055	51.34231609613984	16.254187909686816	85.33284777858704	270.4766724656018	206.42763865417112	85.33284777858704	36.170903837636665	65.06999038389854	-44.653966668080635	47.263102694828845	23.198040109249817	84.64206117989804	19.39464513005909	1.1872380555005526	0.8345463090640403	0.7703585787621354	78.9181879401365	-34.45967347562038
32	2520.0	2232.0		(52.222141296431175, 16.44501092498179, 87.15149308084486)	#341057	52.222141296431175	16.44501092498179	87.15149308084486	270.35970333745365	206.88289221872154	87.15149308084486	36.41716710120661	65.74443624035908	-45.17808965420347	48.1171012381646	23.528099592134012	86.44442825928623	18.665403562056703	1.195321157860792	0.8431963226394527	0.779400611728375	79.7708636117592	-34.495969232248214
33	2592.0	2304.0		(53.06991988346686, 17.471959213401313, 86.46467589220684)	#351156	53.06991988346686	17.471959213401313	86.46467589220684	270.9580161939046	203.47202567471948	86.46467589220684	37.13290452074086	63.85952368609959	-43.593112870162365	48.71350327749454	24.505122891478514	85.77474872541879	21.215973064363094	1.2188138166572429	0.8190216331122974	0.7520570059116566	77.32010252920149	-34.31903764935142
34	2664.0	2376.0		(52.74872541879097, 17.806991988346685, 83.72687545520758)	#341153	52.74872541879097	17.806991988346685	83.72687545520758	271.8038184469881	200.766721469767	83.72687545520758	37.26716622310795	62.071183652213314	-41.92406456976943	48.112418062636564	24.69135891478514	83.06767662053898	23.587184674857216	1.2232206902914216	0.7960855213067459	0.72326302023658	74.90299747030815	-34.03584424123496
35	2736.0	2448.0		(54.57319737800437, 18.58994901675164, 86.70502549162418)	#361256	54.57319737800437	18.58994901675164	86.70502549162418	271.69628536601016	200.3268484451389	86.70502549162418	37.97020004249858	62.50031179443022	-42.28026748435032	49.84475600873999	25.681967742170432	86.02387472687546	23.273362507439952	1.2462963786521855	0.80158924591297	0.7294081399538752	75.4580015170638	-34.07760080850618
36	2808.0	2520.0		(54.99198834668609, 18.669337217771304, 87.94974508375819)	#361257	54.99198834668609	18.669337217771304	87.94974508375819	271.45707617585833	200.87044014740593	87.94974508375819	38.076353981427346	62.98465769564171	-42.74079621572393	50.32351784413693	25.833807523670796	87.25694100509833	22.677476042059116	1.2497806707949317	0.8078011583749451	0.7373530614345843	76.1172961040472	-34.16044638538737
37	2880.0	2592.0		(55.17479970866715, 19.578295702840496, 86.10924981791698)	#371356	55.17479970866715	19.578295702840496	86.10924981791698	272.10220368485005	197.02172920120444	86.10924981791698	38.595518804895605	60.75326287810931	-40.897329035196904	50.326773488710856	26.585033058994902	85.4439402767662	25.57003078842464	1.2668212246684403	0.779182707718203	0.7055500467608493	73.23626473646655	-33.94729279380085
38	2952.0	2664.0		(56.78587035688274, 19.644573925710123, 87.02913328477786)	#381357	56.78587035688274	19.644573925710123	87.02913328477786	273.0710448664599	197.44035115615404	87.02913328477786	38.83320470448918	61.66523475951857	-40.965898120971914	51.32072104879825	26.933767021121632	86.35528769118717	24.99679548326316	1.2746227920973345	0.790879079011791	0.7067329827328604	74.03246576201813	-33.59717275811789
39	3024.0	2736.0		(57.7101238164603, 19.819373634377275, 88.08230152949746)	#391358	57.7101238164603	19.819373634377275	88.08230152949746	273.30424113096825	197.62252247037716	88.08230152949746	39.047331581376255	62.125067640242534	-41.1407977358922	52.038426802622	27.25053461762564	87.39967225054625	24.652972441764156	1.2816510814120545	0.7967766030644368	0.7097503052425838	74.51234305569986	-33.51353755349063
40	3096.0	2808.0		(58.46540422432629, 19.994173343044427, 89.54843408594319)	#3a1359	58.46540422432629	19.994173343044427	89.54843408594319	273.18666359504914	198.0641724278162	89.54843408594319	39.24275265644107	62.652484988187155	-41.55377108102536	52.75592862345229	27.54178886380189	88.85289147851421	24.10392893786171	1.288065389945931	0.8035409225067284	0.716874813611307	75.18011549771174	-33.554016227026075
41	3168.0	2880.0		(58.892206846321926, 20.70138383102695, 88.93008011653313)	#3a1458	58.892206846321926	20.70138383102695	88.93008011653313	273.58483315186066	195.64041244543452	88.93008011653313	39.66968172600761	61.390201582767645	-40.506437893797994	53.060626365622724	28.18528482155863	88.24779315367807	25.776217955474635	1.3020784884480876	0.7873516784209276	0.6988064948077365	73.54949599566922	-33.417597460329134
42	3240.0	2952.0		(60.542607428987615, 21.382374362709395, 89.80480699198834)	#3c1559	60.542607428987615	21.382374362709395	89.80480699198834	274.3398194669164	194.28492644077144	89.80480699198834	40.226742633451245	61.234078009994334	-39.99448001389007	54.255375091041515	29.039891267297886	89.12058266569555	26.425691492147674	1.3203629059875959	0.7853493367785336	0.6899743310789571	73.13802527629197	-33.15019539977972
43	3312.0	3024.0		(61.55863073561544, 21.722505462490897, 90.78805535324108)	#3d155a	61.55863073561544	21.722505462490897	90.78805535324108	274.60723211743493	193.9871401983121	90.78805535324108	40.52627334671896	61.42777203525357	-39.97653640823853	55.05531682447196	29.506471347414422	90.09739985433357	26.428264899359178	1.3301944065544309	0.7878335331479225	0.689664772677341	73.29048124016039	-33.05564746333556
44	3384.0	3096.0		(62.58557902403496, 22.345229424617624, 91.62053896576839)	#3e165b	62.58557902403496	22.345229424617624	91.62053896576839	274.8525469168901	192.80833896418775	91.62053896576839	40.967579614242126	61.11090216719756	-39.63659982771508	55.918062636562276	30.202960633648942	90.92778587035687	27.02696092527202	1.344679408015446	0.7837695617644999	0.68380027550987	72.83956623697875	-32.96748728442631
45	3456.0	3168.0		(62.879096868171885, 23.12163146394756, 91.31172614712308)	#3e175b	62.879096868171885	23.12163146394756	91.31172614712308	274.98232309746334	190.42980434071674	91.31172614712308	41.391574599773456	59.87219729724186	-38.75482878513283	56.24080844865258	30.882370823015293	90.62982520029134	28.564742245955763	1.3585962010384731	0.7678827209774912	0.668588191615813	71.32052133407899	-32.9146823463401
46	3528.0	3240.0		(62.855061908230155, 23.43481427530954, 90.68681718863802)	#3e175a	62.855061908230155	23.43481427530954	90.68681718863802	275.16943370479873	189.10423008039322	90.68681718863802	41.54204005248192	59.15137770629295	-38.182946229005566	56.20113619810634	31.125904289876186	90.01429715950472	29.464636784594887	1.3635349305846154	0.7586379473794252	0.6587222230125809	70.40470770679799	-32.84274310973978
47	3600.0	3312.0		(65.13037144938092, 23.739257101238163, 93.40640932265113)	#41175d	65.13037144938092	23.739257101238163	93.40640932265113	275.6476012252621	190.19170039065241	93.40640932265113	41.957392574576886	60.52255372224996	-38.824751490701615	57.954333576110706	31.804804435542604	92.709737800437	28.33423054900856	1.3771680519158598	0.7762237788271155	0.6697944798832264	71.90508213872904	-32.67985878254897
48	3672.0	3384.0		(65.84340859431902, 24.588492352512745, 93.62636562272397)	#41185d	65.84340859431902	24.588492352512745	93.62636562272397	275.85416029286097	188.03098429392682	93.62636562272397	42.45033338599958	59.56549171145187	-38.087631520596354	58.61097596504007	32.623247472687545	92.93598689002185	29.62220033615761	1.393347854694838	0.7639491102134469	0.6570778785391987	70.70159459075705	-32.59584249656001
49	3744.0	3456.0		(66.18936635105608, 24.691915513474143, 94.70648215586307)	#42185e	66.18936635105608	24.691915513474143	94.70648215586307	275.5618433371476	188.51628829826504	94.70648215586307	42.54378515454	59.90076136048933	-38.457576253329464	59.02857975236708	32.779974231609614	94.00633648943919	29.204864727238117	1.3964152233307736	0.7682490654846043	0.6634600685167922	71.18346987079894	-32.70133497199597
50	3816.0	3528.0		(68.00218499635834, 25.87181354697742, 94.4857975236708)	#44195e	68.00218499635834	25.87181354697742	94.4857975236708	276.8412113749509	185.17667599380246	94.4857975236708	43.294356246519115	58.7844952864488	-37.061256899907136	60.238492352512736	34.05699203204661	93.79965768390386	31.13891450592707	1.4210512282190175	0.7539325468171227	0.6393711314555883	69.49211213571967	-32.229780185686536
51	3888.0	3600.0		(68.55863073561544, 25.954843408594318, 96.10487982520029)	#441960	68.55863073561544	25.954843408594318	96.10487982520029	276.43942854769716	186.13268461258642	96.10487982520029	43.40044971496297	59.405863039283744	-37.667700052409536	60.86070648215586	34.24013053896577	95.40337946103422	30.396082738157016	1.424533535538237	0.7619018143956244	0.6498333304475477	70.34139741773994	-32.37771247226851
52	3960.0	3672.0		(67.18936635105608, 26.55863073561544, 93.69191551347414)	#431a5d	67.18936635105608	26.55863073561544	93.69191551347414	276.3134940438735	182.71573939474032	93.69191551347414	43.52886561219442	57.173879299407595	-36.270214489751766	59.8943481427531	34.46267883466861	93.02058266569556	32.768852408823605	1.4287485322330609	0.7332758105954839	0.6257242742489818	67.7080566349074	-32.390402580839236
53	4032.0	3744.0		(68.63292061179898, 27.29861616897305, 95.43190094683176)	#441b5f	68.63292061179898	27.29861616897305	95.43190094683176	276.4000983462858	182.0563925267882	95.43190094683176	44.02854060796496	57.24766779897489	-36.264542138434685	61.1790823015295	35.33780484340859	94.75056809905317	32.92846499028537	1.4451493712340369	0.7342221749579487	0.625626416324481	67.76734084300557	-32.35293332689163
54	4104.0	3816.0		(70.63874726875456, 28.22214129643117, 97.45884923525128)	#461c61	70.63874726875456	28.22214129643117	97.45884923525128	276.7579053670237	181.15707976175352	97.45884923525128	44.65990478288311	57.383367974691566	-36.160228367378934	62.85361981063365	36.46459426074289	96.76648215586309	33.17740423671892	1.465872645905503	0.7359625790999436	0.6238268223709775	67.8263447024816	-32.21715054494072
55	4176.0	3888.0		(72.52585579024036, 28.804806991988347, 100.4435542607429)	#481c64	72.52585579024036	28.804806991988347	100.4435542607429	276.6179341195608	181.872104068625	100.4435542607429	45.121640609749534	58.24596007445854	-36.78516911850005	64.55587035688274	37.303640881281865	99.72716678805536	32.44110134901749	1.4810282070632927	0.7470256367220707	0.6346081371066364	68.88933540158497	-32.274411582104456
56	4248.0	3960.0		(73.62053896576839, 29.856518572469046, 100.61616897305171)	#491d64	73.62053896576839	29.856518572469046	100.61616897305171	277.1093018228979	179.3321196415387	100.61616897305171	45.68979880892705	57.28007568622695	-35.891735513055245	65.45281864530226	38.35361234522942	99.90857246904588	33.868585283645146	1.4996768711562904	0.7346378179068905	0.6191948537218757	67.59603352829957	-32.07128693717915
57	4320.0	4032.0		(72.41951930080117, 30.23962126729789, 99.85943190094683)	#481e63	72.41951930080117	30.23962126729789	99.85943190094683	276.3516340963301	177.7804196722268	99.85943190094683	45.738359334009004	56.0452747445922	-35.45338036396073	64.83173343044427	38.44425640932265	99.16323379461033	34.938917223692464	1.5012707739139095	0.7188010464214427	0.6116324650955838	66.31753162195122	-32.316817048358814
58	4392.0	4104.0		(75.47851420247633, 31.639475600873997, 104.04661325564457)	#4b1f68	75.47851420247633	31.639475600873997	104.04661325564457	276.32711361464567	177.4571946575573	104.04661325564457	46.647299075546556	56.6522612330419	-35.84307096327501	67.60203204661326	40.167358135469776	103.32254187909686	34.72283161068834	1.5311049150831264	0.7265858690501055	0.6183553056099809	67.03882784547467	-32.32094869392767
59	4464.0	4176.0		(77.17989803350328, 32.30152949745084, 105.2774945375091)	#4d2069	77.17989803350328	32.30152949745084	105.2774945375091	276.89847898119683	176.76020090490226	105.2774945375091	47.08716201454659	56.81336798337311	-35.651064569393796	68.88712308812819	41.01938888565186	104.54773488710852	34.954144424358375	1.5455425421529199	0.7286521217583198	0.6150428614143053	67.07277530075261	-32.10876039316759
60	4536.0	4248.0		(76.29351784413693, 32.81063364894392, 105.44719592134012)	#4c2069	76.29351784413693	32.81063364894392	105.44719592134012	275.9181790835255	175.65496377237028	105.44719592134012	47.21942666590354	55.85695649107847	-35.50268267229719	68.64455935906774	41.2779263219228	104.72083029861616	35.69642809487001	1.5498838665553554	0.7163857962812159	0.6124830156516425	66.18489302987551	-32.440040400483234
61	4608.0	4320.0		(79.1944646758922, 34.26219956300073, 107.83976693372178)	#4f226b	79.1944646758922	34.26219956300073	107.83976693372178	276.64073172180315	173.982939809812	107.83976693372178	48.08463578643847	55.832584343789236	-35.09888623621285	70.99452294246177	42.9959920611799	107.10399126001457	36.37795154078395	1.5782826369724883	0.7160732146219257	0.6055168249227569	65.94853515832592	-32.1553248394734
62	4680.0	4392.0		(79.401310997815, 34.63364894391842, 109.0939548434086)	#4f226d	79.401310997815	34.63364894391842	109.0939548434086	276.07371324608255	174.04610577757603	109.0939548434086	48.25889689013245	55.80849112943292	-35.360548173679106	71.46186453022578	43.34769514930808	108.34935178441368	36.313845614097474	1.5840024114859397	0.7157642103790186	0.6100309483770288	66.06781401928684	-32.358558132058185
63	4752.0	4464.0		(79.53532410779316, 35.230881281864534, 109.89002184996359)	#4f236d	79.53532410779316	35.230881281864534	109.89002184996359	275.60537329158007	173.2466744875032	109.89002184996359	48.51353735933304	55.3461582575665	-35.27768672314595	71.87188638018937	43.865065193008014	109.1434304442826	36.77337023879244	1.5923604789774934	0.7098346230300926	0.6086014442583605	65.63316550653354	-32.51346997413346
64	4824.0	4536.0		(78.91478514202477, 35.88273852876912, 109.18135469774217)	#4e236d	78.91478514202477	35.88273852876912	109.18135469774217	275.2247140770477	171.19358131095484	109.18135469774217	48.714994778028455	54.10049626904262	-34.6186799713244	71.62816460305899	44.27728410779315	108.44836853605244	38.05056797244694	1.5989729184982673	0.6938585546653858	0.5972324317694702	64.22862834837493	-32.615007193163876
65	4896.0	4608.0		(79.14348142753096, 35.974508375819376, 110.73124544792425)	#4f236e	79.14348142753096	35.974508375819376	110.73124544792425	274.64755799339446	172.15527447807725	110.73124544792425	48.778998332665864	54.521361012836	-35.19500154588413	72.07865258557902	44.40878565185725	109.98367807720321	37.46588826032562	1.601073708019423	0.6992562981793431	0.6071749811601641	64.89427509809151	-32.843327922113126
66	4968.0	4680.0		(82.89293517844136, 38.15076474872542, 116.08375819373634)	#522674	82.89293517844136	38.15076474872542	116.08375819373634	274.44664585708676	171.19460670209494	116.08375819373634	49.967032011563376	54.8404541979769	-35.47808242765809	75.66102694828841	46.89721436999272	115.30442825928624	37.6953782666756	1.6400685531893082	0.7033487844135614	0.6120586186515228	65.315922632878	-32.90014843956133
67	5040.0	4752.0		(84.12818645302258, 38.40932265112892, 117.64967225054625)	#542675	84.12818645302258	38.40932265112892	117.64967225054625	274.61786630146054	171.74964248791267	117.64967225054625	50.175165671202976	55.42903160204238	-35.786085231279195	76.65963583394029	47.34251489439185	116.85726875455207	37.26209604422131	1.6469001270549748	0.7108975038349629	0.6173722026342402	65.97743129677444	-32.84709119600832
68	5112.0	4824.0		(83.70429715950473, 39.56518572469046, 117.73634377276038)	#532775	83.70429715950473	39.56518572469046	117.73634377276038	273.8788211946445	169.30749387573303	117.73634377276038	50.5757340045143	53.95104038068549	-35.137064751753734	76.82758193736345	48.20744368536053	116.95463219227967	38.76133216362343	1.6600479867620577	0.6919417285023503	0.6061754707086944	64.38422227166599	-33.07526764286594
69	5184.0	4896.0		(82.56518572469047, 39.545520757465404, 115.56300072833211)	#522773	82.56518572469047	39.545520757465404	115.56300072833211	273.95508373893387	167.7393047117251	115.56300072833211	50.464759993919	52.94537341592254	-34.40324330822824	75.82865258557902	47.96677667880554	114.80282592862345	39.766248015608824	1.6564054853431915	0.6790436836641842	0.5935157746843417	63.14107788339243	-33.01530872713367
70	5256.0	4968.0		(85.59723233794611, 40.88128186453022, 120.66642388929351)	#552878	85.59723233794611	40.88128186453022	120.66642388929351	273.62727646172806	168.6070620190131	120.66642388929351	51.23002810783534	53.94966099206816	-35.243887163191204	78.74912600145666	49.64277967953387	119.86857246904587	39.04336488965656	1.681523890777043	0.6919240373413009	0.6080183430713357	64.4414269203502	-33.15552363476331
71	5328.0	5040.0		(84.74654042243263, 41.20466132556446, 120.20466132556446)	#542978	84.74654042243263	41.20466132556446	120.20466132556446	273.0697815925581	167.58917481110754	120.20466132556446	51.278412254321466	53.14507211793268	-34.9694265285496	78.34018208302986	49.75003766933722	119.41466132556445	39.72712704667529	1.6831120042576764	0.681604892198321	0.6032834198337145	63.61807512142986	-33.344893136110855
72	5400.0	5112.0		(86.21558630735615, 42.1347414420976, 124.05753823743628)	#562a7c	86.21558630735615	42.1347414420976	124.05753823743628	272.28467283072547	168.3921306162707	124.05753823743628	51.751338848964025	53.68419643567901	-35.748451552772956	80.11891478514202	50.806567887836856	123.2383102694829	39.19763255319756	1.6986348801343278	0.6885193577891013	0.6167229562346279	64.4976335640737	-33.6597532492422
73	5472.0	5184.0		(86.02476329206118, 42.76839038601602, 123.31172614712308)	#562a7b	86.02476329206118	42.76839038601602	123.31172614712308	272.2234279203516	166.55796866048067	123.31172614712308	51.960975324741796	52.71407696331198	-35.084345775204405	80.07268026219955	51.279646358339406	122.506292789512	40.291865553652826	1.705515780953992	0.6760772224785143	0.6052659766843401	63.32207536529486	-33.64612113880838
74	5544.0	5256.0		(89.8448652585579, 44.325564457392574, 129.75018208302987)	#592c81	89.8448652585579	44.325564457392574	129.75018208302987	271.97155719255164	167.8862961486862	129.75018208302987	52.837370371492796	54.09984663245088	-36.17573435862369	83.71494537509105	53.28917880553533	128.8959359067735	39.30707962588591	1.7342817071753964	0.6938502228396598	0.6240943276850384	65.08054365200412	-33.77003699998019
75	5616.0	5328.0		(89.66059723233795, 45.47195921340131, 129.93226511289149)	#592d81	89.66059723233795	45.47195921340131	129.93226511289149	271.39129384981544	165.75850490759376	129.93226511289149	53.22301963028451	52.858222875456164	-35.587566352963364	84.0164530225783	54.189835535324114	129.0876620538966	40.610908767656895	1.7469398779020204	0.6779259462640393	0.6139474067567856	63.72179065655616	-33.95098389728266
76	5688.0	5400.0		(91.46176256372907, 46.79169701383831, 133.1048798252003)	#5b2e85	91.46176256372907	46.79169701383831	133.1048798252003	271.0520808721774	165.35728551651684	133.1048798252003	53.824396471664954	52.93002214893183	-35.802467711661556	85.94266569555718	55.61446764748726	132.2417479970867	40.7897712024366	1.7666788779278002	0.6788467980778953	0.6176548289101489	63.90151750100292	-34.07486666259803
77	5760.0	5472.0		(90.40058266569555, 47.17188638018936, 133.35615440640933)	#5a2f85	90.40058266569555	47.17188638018936	133.35615440640933	270.09507229720026	164.79920588974213	133.35615440640933	53.876143574111296	52.223340944960064	-35.812618802850274	85.59080116533138	55.73820753095411	132.49431172614715	41.2512586786379	1.768377373756435	0.6697833544385136	0.6178299528860132	63.323147465771214	-34.44072642909982
78	5832.0	5544.0		(91.82811361981064, 48.457392571012385, 136.0626365622724)	#5b3088	91.82811361981064	48.457392571012385	136.0626365622724	269.7041951414177	164.18421531576863	136.0626365622724	54.42581470538653	52.096088633671656	-35.91641058927384	87.23009468317554	57.063952818645305	135.1865841223598	41.589481840574315	1.7864192365749405	0.6681512972324334	0.6196205416968745	63.277096966791035	-34.58339877377838
79	5904.0	5616.0		(93.89366351056081, 50.1646030589949, 138.40058266569557)	#5d328a	93.89366351056081	50.1646030589949	138.40058266569557	269.7355300954205	162.57283290531726	138.40058266569557	55.14951999755969	51.68627055641489	-35.56806987757844	89.23903860160233	58.84128335032774	137.51822286962854	42.44697482719687	1.8101734249604986	0.662895231237271	0.6136110586518111	62.74199677127931	-34.53392695349699
80	5976.0	5688.0		(92.72177713037145, 50.30225782957029, 138.84850691915514)	#5c328a	92.72177713037145	50.30225782957029	138.84850691915514	268.7439748630464	162.6181945981672	138.84850691915514	55.112904789489264	51.25150047820537	-35.80163187536532	88.79707210487983	58.75048678805536	137.9630444282593	42.574358513079545	1.8089716035012835	0.6573191467485445	0.6176404092805103	62.51778263987503	-34.936146595801596
81	6048.0	5760.0		(91.58412235979607, 50.45375091041515, 136.5251274581209)	#5b3288	91.58412235979607	50.45375091041515	136.5251274581209	268.6718115353371	160.76308755981626	136.5251274581209	55.071340696790244	50.116153411666694	-34.9885946551713	87.82190823015296	58.6475314785142	135.66441369264385	43.69426951800876	1.8076073447363896	0.6427579074076978	0.6036141033515212	61.12144131747543	-34.920820950581756
82	6120.0	5832.0		(95.91478514202477, 53.38528769118718, 144.28769118718137)	#5f3590	95.91478514202477	53.38528769118718	144.28769118718137	268.07153330288685	160.65204662127033	144.28769118718137	56.35303355544431	50.68779602790763	-35.70968526149656	92.40522214129643	61.878025404224324	143.37866715222142	43.70090051152495	1.8496763664033036	0.6500894320117898	0.6160541702951043	62.00350222077712	-35.16479600937541
83	6192.0	5904.0		(96.54479242534596, 53.961398397669335, 146.17916970138384)	#603592	96.54479242534596	53.961398397669335	146.17916970138384	267.7061959483474	160.86787009725765	146.17916970138384	56.58599584906584	50.81219142712967	-36.005671595483605	93.27081573197378	62.477656547705756	145.2569919883467	43.61221091065177	1.8573228908508452	0.6516848482808384	0.6211604492798617	62.27589569543809	-35.32150096628695
84	6264.0	5976.0		(97.08594319009468, 55.02403495994173, 147.38237436270938)	#613793	97.08594319009468	55.02403495994173	147.38237436270938	267.3252476184468	159.79778212654927	147.38237436270938	56.96042085603963	50.28063613713607	-35.80333248157337	94.1060378732702	63.44950000728332	146.4587909686817	44.26970835589119	1.8696126478114607	0.644867458225754	0.6176697476949721	61.72536745245961	-35.45352739538088
85	6336.0	6048.0		(98.15586307356155, 56.258557902403496, 148.5659140568099)	#623894	98.15586307356155	56.258557902403496	148.5659140568099	267.2333475358614	158.43725641113633	148.5659140568099	57.41934658366306	49.774226084548786	-35.446391603192026	95.24970866715222	64.65435119446468	147.64284049526586	45.039814359338415	1.8846759730445968	0.6383725649920795	0.6115118968187919	61.10581199855394	-35.45632176233798
86	6408.0	6120.0		(99.16751638747269, 57.32410779315368, 150.66278222869627)	#633996	99.16751638747269	57.32410779315368	150.66278222869627	266.89779484058243	157.97771439621002	150.66278222869627	57.82101881235643	49.63217442695217	-35.51358600960628	96.49511289147851	65.72132592134012	149.72939548434084	45.336605197864046	1.8978600659244182	0.6365507007833364	0.6126711171812474	61.02923504034036	-35.5850680041074
87	6480.0	6192.0		(98.64166059723233, 57.867443554260745, 149.46321922796795)	#623995	98.64166059723233	57.867443554260745	149.46321922796795	266.7092341822982	156.27204416874173	149.46321922796795	57.94645671787188	48.67279512118428	-34.86776171708426	96.16596504005827	66.05691983976692	148.54726147123088	46.335705090262316	1.9019773159577247	0.6242463120182947	0.6015295250397152	59.873214312145855	-35.61670026960325
88	6552.0	6264.0		(101.01165331391114, 59.59941733430444, 154.57611070648215)	#653b9a	101.01165331391114	59.59941733430444	154.57611070648215	266.16151468907924	156.68046439526373	154.57611070648215	58.641719228587675	49.10877353756121	-35.498807927555866	98.88675163874726	67.9377429861617	153.62634377276038	46.1690753925907	1.924797926550976	0.6298378938837961	0.612416169566631	60.595684686625795	-35.861691667048625
89	6624.0	6336.0		(101.41587764020393, 60.747997086671525, 155.33794610342315)	#653c9b	101.41587764020393	60.747997086671525	155.33794610342315	265.7963225329555	155.2771721547832	155.33794610342315	59.01078322020874	48.39904217377733	-35.134825817537	99.59324836125273	68.95048306627822	154.39204661325562	47.015696863453	1.9369117188336986	0.6207353308347106	0.6061368451999246	59.807384732721275	-35.9774178706218
90	6696.0	6408.0		(98.96285506190823, 59.9482884195193, 151.88128186453022)	#623b97	98.96285506190823	59.9482884195193	151.88128186453022	265.46282798833823	154.35024672354015	151.88128186453022	58.60221952909174	47.47680536538329	-34.61216137600853	97.45202476329206	67.82994399854334	150.96195193008012	47.611458582171934	1.9235014273915159	0.608907308116596	0.5971199746643627	58.75413826124373	-36.0932863550785
91	6768.0	6480.0		(102.7647487254188, 62.72250546249089, 158.13546977421703)	#663e9e	102.7647487254188	62.72250546249089	158.13546977421703	265.18037892551257	153.8573599852616	158.13546977421703	59.683767899278806	47.764336217369475	-34.959019559934546	101.4257975236708	70.8230210633649	157.18134013109977	47.909790623482714	1.959001103863924	0.6125949959409127	0.6031038815272722	59.19091875345237	-36.20063272787147
92	6840.0	6552.0		(103.79024034959942, 64.35615440640932, 159.1660597232338)	#67409f	103.79024034959942	64.35615440640932	159.1660597232338	264.9556747123081	151.89498249708285	159.1660597232338	60.22124436631624	46.93510947133917	-34.39525316668504	102.64083758193736	72.34263388929352	158.21796067006554	49.03147290141555	1.9766427010567167	0.6019598611238647	0.5933779308477777	58.18881285510943	-36.234918319786935
93	6912.0	6624.0		(100.49089584850692, 62.60014566642389, 153.86453022578297)	#643e99	100.49089584850692	62.60014566642389	153.86453022578297	264.91053900052674	151.25265081228463	153.86453022578297	59.488342004809695	46.124295199024665	-33.79848076093261	99.41949016751639	70.27581213401312	152.95188638018936	49.40122379010774	1.9525866371426763	0.5915608729834891	0.5830825690547902	57.18205933117398	-36.2328275830135
94	6984.0	6696.0		(105.30517115804807, 66.09905316824472, 162.24836125273126)	#6942a2	105.30517115804807	66.09905316824472	162.24836125273126	264.4657723103028	151.1144604003286	162.24836125273126	60.81948269790408	46.658055785463446	-34.429013734236676	104.53991260014567	74.05942701383832	161.2868681718864	49.555297740415654	1.9962786857340253	0.5984065467681062	0.5939603593480407	57.98561163247032	-36.42364342603631
95	7056.0	6768.0		(106.04151493080845, 67.54042243262928, 162.9140568099053)	#6a43a2	106.04151493080845	67.54042243262928	162.9140568099053	264.22121758255184	149.28286264814622	162.9140568099053	61.26921644235372	45.84939033277408	-33.88555198216909	105.4806846321923	75.36778250546249	161.96032046613254	50.60044714467925	2.011040302381763	0.5880351180214914	0.584584699038928	57.01225505997251	-36.46670655576099
96	7128.0	6840.0		(106.94027676620539, 68.48288419519301, 164.2068463219228)	#6a44a4	106.94027676620539	68.48288419519301	164.2068463219228	264.10518226570997	148.651599425165	164.2068463219228	61.58860383364379	45.655778906597774	-33.777134976998724	106.47179898033502	76.3062346758922	163.2496067006555	50.96951883144562	2.0215235589541924	0.5855519810154033	0.5827143171613782	56.792120886814295	-36.494838672061555
97	7200.0	6912.0		(104.11361981063365, 67.6707938820102, 158.7428987618354)	#68439e	104.11361981063365	67.6707938820102	158.7428987618354	264.0092129044641	146.29559448323957	158.7428987618354	61.17354492441078	44.1685708243974	-32.61848012513286	103.74219956300072	75.08817726147123	157.83217771303714	52.22979906754749	2.0079000748818028	0.5664779960879727	0.562725506053198	54.90744844138632	-36.445859848048975
98	7272.0	6984.0		(103.79096868171887, 67.65914056809905, 159.1019664967225)	#67439f	103.79096868171887	67.65914056809905	159.1019664967225	263.70781594730425	146.55960026917285	159.1019664967225	61.152041421086395	44.15238412367029	-32.779802486334745	103.65230152949745	75.02542742898761	158.18753823743626	52.14953831170048	2.0071942651075187	0.5662703957599561	0.5655085973252858	54.99043984955248	-36.59109006777767
99	7344.0	7056.0		(109.19519300801166, 72.03568827385288, 168.17188638018936)	#6d48a8	109.19519300801166	72.03568827385288	168.17188638018936	263.1917875677109	145.77187093980075	168.17188638018936	62.700402789461705	44.39955476042523	-33.2045168556629	109.471085214858	79.63373361252732	167.210524399126	52.71742799042023	2.0580161507992254	0.5694404491347279	0.5728356587791426	55.442406175616156	-36.79123366983673
100	7416.0	7128.0		(108.92279679533867, 72.6693372177713, 166.21704297159505)	#6c48a6	108.92279679533867	72.6693372177713	166.21704297159505	263.2523882560865	143.51515669365864	166.21704297159505	62.846984827295316	43.38419599580945	-32.29981257053289	109.14307356154407	80.07952407137654	165.2815659140568	53.883422560991406	2.0628274149675208	0.5564181034360938	0.5572279365699764	54.08758040709866	-36.66792026144862
101	7488.0	7200.0		(111.23306627822286, 74.29570284049527, 170.1769847050255)	#6f4aaa	111.23306627822286	74.29570284049527	170.1769847050255	263.11443655285046	143.67234745541464	170.1769847050255	63.42438788847859	43.716666442513095	-32.629536210874655	111.57126729788783	81.85172607428987	169.2181718863802	53.8650753558902	2.081779523288519	0.5606821579185431	0.5629162427588983	54.551201253342995	-36.737168661880204
102	7560.0	7272.0		(111.98616168973052, 75.67662053896576, 170.442097596504)	#6f4baa	111.98616168973052	75.67662053896576	170.442097596504	262.98909409513266	141.7795074716794	170.442097596504	63.82920311488354	42.9498369247161	-32.02380951665731	112.42139111434814	83.10967705753824	169.49444282592862	54.8860233126087	2.0950667788238353	0.5508472902632193	0.5524664039182849	53.57436763806791	-36.70856415090244
103	7632.0	7344.0		(112.07137654770575, 76.86088856518572, 170.1755280407866)	#704caa	112.07137654770575	76.86088856518572	170.1755280407866	262.63984826843375	139.82758473107327	170.1755280407866	64.13995426988853	42.018005327602694	-31.403887294374442	112.7769555717407	84.08402324107793	169.24238164603057	55.96418268896252	2.1052665680983513	0.5388962108877309	0.5417716675323625	52.45680993835043	-36.77411481371297
