# Supplementary material for: Parallel and High Throughput Reaction Monitoring with Computer Vision
Source: Angew Chem Int Ed Engl. 2024 Oct 31;64(1):e202413395. doi: 10.1002/anie.202413395 (PMC11701362; doi:10.1002/anie.202413395)
Supplement: Supplementary file 2 — Supporting Information [file ANIE-64-e202413395-s002.zip › Supporting Info - Machine readable data part 1/Figure 9 - crystal violet mixing analysis/Kineticolor outputs/Well 19 CV Mixing.csv]

frame number	Time (s)	normalised time	Well Coordinates	average color	hexcode	red	green	blue	hue	saturation	value	lightness	a_component	b_component	x	y	z	delta_e	light_ratio	a_ratio	b_ratio	chroma_ab	hue_ab
1	288.0	0.0	(160, 332)	(40.63656227239621, 8.240349599417334, 94.0)	#28085e	40.63656227239621	8.240349599417334	94.0	262.665353127017	232.64586012924025	94.0	28.998236796841987	83.16547773407551	-61.383634057923175	41.26642388929352	14.8851324399126	93.14240349599417	0.0	1.0	1.0	1.0	103.36559977523487	-36.430675701439974
2	360.0	72.0		(40.91478514202476, 8.293517844136927, 95.26511289147851)	#28085f	40.91478514202476	8.293517844136927	95.26511289147851	262.50477338960906	232.80040367281097	95.26511289147851	29.104676836979877	83.61217765735695	-61.820491096815374	41.672257829570285	14.991011573197378	94.3953969410051	0.6338094161763957	1.0036705693826695	1.0053712181478687	1.0071168324521154	103.98446697491337	-36.478178823961024
3	432.0	144.0		(41.46176256372906, 8.041514930808448, 97.1034231609614)	#290861	41.46176256372906	8.041514930808448	97.1034231609614	262.51484274055053	233.88245088994398	97.1034231609614	29.015855988447463	85.22951283793806	-62.86377218096002	42.229817916970134	14.902624238892935	96.21280407865986	2.539952796639488	1.0006075952730822	1.024818412159699	1.0241129112955443	105.90525818585162	-36.411825225459175
4	504.0	216.0		(42.882010196649674, 8.225054624908958, 96.9198834668609)	#2a0860	42.882010196649674	8.225054624908958	96.9198834668609	263.44462875067745	233.35955993417048	96.9198834668609	29.413574775037418	85.08490127523413	-62.09045520111934	42.945928623452296	15.30112208302986	96.03293517844138	2.0871723682902923	1.014322870080179	1.023079570916385	1.0115148142341848	105.33121594332113	-36.119988175583416
5	576.0	288.0		(42.423889293517846, 7.922068463219228, 97.60670065549891)	#2a0761	42.423889293517846	7.922068463219228	97.60670065549891	263.0820955521086	234.30339367528765	97.60670065549891	29.094837743379358	86.06358826453669	-62.969090548742265	42.76488710852149	14.981203335761107	96.70985433357612	3.3048522923002617	1.0033312696635366	1.0348475185788988	1.0258286514826251	106.63980302637191	-36.19135724011844
6	648.0	360.0		(42.032046613255645, 8.219227967953387, 96.70065549890751)	#2a0860	42.032046613255645	8.219227967953387	96.70065549890751	262.9287566366218	233.3258642765685	96.70065549890751	29.25723550143087	84.74780976473284	-62.25413659429484	42.483794610342315	15.143640058266568	95.81584122359797	1.824453246880381	1.0089315328515798	1.0190263084367397	1.0141813457240123	105.15592604803814	-36.30029919254949
7	720.0	432.0		(42.20466132556446, 8.467589220684632, 94.04806991988346)	#2a085e	42.20466132556446	8.467589220684632	94.04806991988346	263.65287399363416	232.04115296450036	94.04806991988346	29.459667652191747	83.0628773064708	-60.612856741069365	42.114850691915514	15.347759380917697	93.19226511289148	0.9041808194104982	1.0159123762793747	0.9987663098872253	0.9874432765559875	102.82684468923092	-36.11907336644106
8	792.0	504.0		(42.294974508375816, 8.70939548434086, 95.32993445010925)	#2a085f	42.294974508375816	8.70939548434086	95.32993445010925	263.2639367695283	231.70305910396672	95.32993445010925	29.681767860588998	82.93251164605797	-60.859180485445094	42.490436999271665	15.573811733430444	94.46372906045157	0.8924905954453165	1.0235714698288638	0.9971987645070416	0.9914561335358022	102.86710522457372	-36.27270475259299
9	864.0	576.0		(42.65695557174072, 8.855790240349599, 93.96649672250547)	#2a085d	42.65695557174072	8.855790240349599	93.96649672250547	263.8286110374218	230.9677481862715	93.96649672250547	29.845925313038784	82.11527277704766	-59.90866611314336	42.44050254916242	15.742309278951202	93.1153896576839	1.9992590403411383	1.0292324158236101	0.9873721045601889	0.9759713160125385	101.64628029940415	-36.113289597905776
10	936.0	648.0		(43.24981791697014, 9.058994901675163, 95.28040786598689)	#2b095f	43.24981791697014	9.058994901675163	95.28040786598689	263.79280633880154	230.75531264332673	95.28040786598689	30.119949595989027	82.28160364761894	-60.08125683712464	43.05678077203204	16.02627847050255	94.41819373634377	1.9327854070575554	1.038682103570835	0.9893721035393701	0.9787829892969586	101.8823818034914	-36.13656912357991
11	1008.0	720.0		(43.06409322651129, 9.18135469774217, 93.68536052439913)	#2b095d	43.06409322651129	9.18135469774217	93.68536052439913	264.0576087705992	230.0094845681412	93.68536052439913	30.167462546311732	81.26481076495217	-59.21733072486073	42.68469774217043	16.075860517115803	92.84032046613255	3.110063329190747	1.040320580787763	0.97714596223206	0.9647087800142581	100.55178629363589	-36.08066832733229
12	1080.0	792.0		(44.15877640203933, 9.04297159504734, 95.89584850691915)	#2c095f	44.15877640203933	9.04297159504734	95.89584850691915	264.25881978045936	230.9535183989671	95.89584850691915	30.267569708646654	82.8661974969871	-60.12629612779898	43.62029133284778	16.18066165331391	95.02731973780044	1.8115389512321298	1.0437727617957413	0.9964013885900425	0.9795167238072328	102.381532385765	-35.96399708079805
13	1152.0	864.0		(43.47924253459578, 9.856518572469046, 92.67297887836854)	#2b095c	43.47924253459578	9.856518572469046	92.67297887836854	264.359450165777	227.87869380697893	92.67297887836854	30.74530169322231	79.23352473437828	-57.72310641720233	42.89494537509104	16.687071005098325	91.84481427530955	5.649066538152454	1.0602472801577572	0.9527213321341124	0.9403663908645963	98.03014055016448	-36.074038904541894
14	1224.0	936.0		(44.86817188638019, 9.495265841223597, 95.16897305171157)	#2c095f	44.86817188638019	9.495265841223597	95.16897305171157	264.77276205049736	229.55796031132573	95.16897305171157	30.725543816666303	81.62896386062243	-58.98488939384404	43.96273124544793	16.665920531682445	94.3122359796067	3.3314321826350057	1.059565932643616	0.9815246191651044	0.9609220812535209	100.7100040599881	-35.85178338711723
15	1296.0	1008.0		(44.873270211216315, 9.959213401310997, 94.38601602330662)	#2c095e	44.873270211216315	9.959213401310997	94.38601602330662	264.81253989889404	228.09347799246868	94.38601602330662	31.06833118501546	80.1293920657195	-58.012827591791336	43.95246176256373	17.035410946831757	93.54174799708666	4.986526164942912	1.0713869054410547	0.9634934380096511	0.9450862348268423	98.92526289081418	-35.9041385831792
16	1368.0	1080.0		(44.753095411507644, 10.120903131828113, 93.00655498907501)	#2c0a5d	44.753095411507644	10.120903131828113	93.00655498907501	265.0698581747245	227.25109242118123	93.00655498907501	31.15605374073894	79.13899093399529	-57.18181981138286	43.66780772032046	17.130836678805533	92.17769847050253	6.2067715341406124	1.0744120050820452	0.9515846369216437	0.9315482976687992	97.63575371242057	-35.849965821551955
17	1440.0	1152.0		(44.4027676620539, 10.640932265112891, 90.9796067006555)	#2c0a5a	44.4027676620539	10.640932265112891	90.9796067006555	265.21463215629393	225.17531921706762	90.9796067006555	31.46501381792742	76.90799673121235	-55.63946368542483	43.2519664967225	17.469764384559358	90.17621995630007	8.845142771105294	1.0850664486384936	0.9247586718268886	0.906421793680739	94.92412696680374	-35.884040415970745
18	1512.0	1224.0		(45.70356882738529, 10.394756008739986, 92.99417334304442)	#2d0a5c	45.70356882738529	10.394756008739986	92.99417334304442	265.64822897653625	226.49646384348492	92.99417334304442	31.51172167675074	78.78265043154603	-56.56383188517691	44.21595775673707	17.5213884195193	92.16817916970139	6.982640932321907	1.086677162391559	0.9472999203281953	0.9214806642402733	96.98542718653012	-35.67733394272424
19	1584.0	1296.0		(46.23889293517844, 10.504005826656956, 92.04952658412236)	#2e0a5c	46.23889293517844	10.504005826656956	92.04952658412236	266.29320662367587	225.90130079756932	92.04952658412236	31.667984575244525	78.33819071267395	-55.82499845461708	44.32320466132556	17.694837683903863	91.2340713765477	7.831263177650164	1.0920658658354456	0.9419556388909713	0.9094443382406975	96.19408805427324	-35.47425621082466
20	1656.0	1368.0		(46.40932265112892, 10.839038601602331, 91.88856518572469)	#2e0a5b	46.40932265112892	10.839038601602331	91.88856518572469	266.33225797755233	224.92057893360177	91.88856518572469	31.936425451267553	77.51193724088951	-55.283462548740545	44.478383102694835	17.99546823743627	91.07806991988346	8.82085965870291	1.1013230106026841	0.9320205853772235	0.9006221837008485	95.20694116614393	-35.49742050020985
21	1728.0	1440.0		(46.646758922068464, 11.151493080844865, 90.43335761107065)	#2e0b5a	46.646758922068464	11.151493080844865	90.43335761107065	266.86258658386464	223.5555108122257	90.43335761107065	32.18411006201431	76.27848995466455	-54.12688248348222	44.40054624908959	18.275856496722504	89.6405389657684	10.499563445622249	1.1098643785652265	0.9171893438593314	0.8817803526002828	93.53142486429124	-35.35934488521094
22	1800.0	1512.0		(46.50254916241806, 11.875455207574655, 87.6788055353241)	#2e0b57	46.50254916241806	11.875455207574655	87.6788055353241	267.40809777282425	220.4621084372378	87.6788055353241	32.64834270482663	73.42828871207874	-51.924589881290714	44.003401310997816	18.80920163874727	86.9207720320466	14.057369594809808	1.125873374079839	0.882917897097498	0.845902831889903	89.93262265454415	-35.26592371616932
23	1872.0	1584.0		(47.01602330662782, 12.025491624180626, 88.79898033503278)	#2f0c58	47.01602330662782	12.025491624180626	88.79898033503278	267.34579261929605	220.46694170815528	88.79898033503278	32.84127001380824	73.71214580876013	-52.167828761385614	44.525549890750185	19.033868201019665	88.03124544792426	13.750107492691932	1.132526444414192	0.8863310572742366	0.8498654333850405	90.30483263596233	-35.28794542253642
24	1944.0	1656.0		(48.093954843408596, 12.5877640203933, 88.78732702112163)	#300c58	48.093954843408596	12.5877640203933	88.78732702112163	267.9577909043987	218.84754521963825	88.78732702112163	33.38887796811006	72.8338807322541	-51.2206230531274	45.22571012381646	19.681295965040057	88.02533139111435	15.14286694079029	1.1514106254814165	0.8757706047831885	0.8344345172655353	89.04115008506336	-35.11690688194015
25	2016.0	1728.0		(48.06482155863073, 12.43918426802622, 88.99490167516387)	#300c58	48.06482155863073	12.43918426802622	88.99490167516387	267.9213402973999	219.35759882150748	88.99490167516387	33.28522564628539	73.2410199919839	-51.50460891033235	45.206890021849965	19.557640575382376	88.2293445010925	14.644735324905874	1.1478361901614056	0.8806661368094896	0.839060927245384	89.53754379293902	-35.1156841842756
26	2088.0	1800.0		(48.8965768390386, 13.391114348142754, 86.70429715950473)	#300d56	48.8965768390386	13.391114348142754	86.70429715950473	269.05790838375106	215.61632155907432	86.70429715950473	34.02681412189901	70.55869649054638	-49.051562358852564	45.45142753095412	20.453835178441373	85.9711653313911	18.338416388207943	1.1734097614377939	0.8484132889389544	0.7990983771434296	85.93361053912167	-34.80656492333851
27	2160.0	1872.0		(48.57902403495994, 13.946831755280408, 85.95338674435543)	#300d55	48.57902403495994	13.946831755280408	85.95338674435543	268.85753299954484	213.62359550561797	85.95338674435543	34.34058799805694	68.92572517882864	-48.12237784412944	45.317916970138384	20.84112050254916	85.23332119446466	20.178508011239717	1.1842302081551646	0.8287780826465163	0.7839610440580942	84.06258882999364	-34.92187152732481
28	2232.0	1944.0		(50.24399126001457, 14.209759650400583, 87.66788055353241)	#320e57	50.24399126001457	14.209759650400583	87.66788055353241	269.43246941244126	213.66800146218264	87.66788055353241	34.76095998274992	69.69856666803692	-48.28867001880332	46.5581573197378	21.36759744355426	86.9332993445011	19.64802166539511	1.198726675221009	0.8380708987315686	0.7866701077560331	84.79201523589153	-34.715052024630765
29	2304.0	2016.0		(50.891478514202475, 14.918426802621996, 86.79970866715222)	#320e56	50.891478514202475	14.918426802621996	86.79970866715222	270.0270535904269	211.17267738470832	86.79970866715222	35.294653396867744	68.14665561702704	-46.92317412062259	46.92147851420248	22.048675790240345	86.08089584850691	21.778769051140138	1.2171310153833719	0.8194103788464767	0.7644248314843118	82.73905330217374	-34.54980779523531
30	2376.0	2088.0		(50.554989075018206, 15.462490895848507, 84.40203932993445)	#320f54	50.554989075018206	15.462490895848507	84.40203932993445	270.5419739260887	208.2838873356115	84.40203932993445	35.56998820995875	65.97896071182782	-45.195538638511636	46.445724690458846	22.405637698470503	83.71264384559359	24.507523687630794	1.226625896572872	0.7933455384311966	0.7362799438668614	79.97412062309981	-34.41111415673197
31	2448.0	2160.0		(51.936635105608154, 15.874726875455208, 84.49963583394027)	#330f54	51.936635105608154	15.874726875455208	84.49963583394027	271.5295790791959	207.09381302901272	84.49963583394027	36.011526722008455	65.77115365783135	-44.48804114793242	47.27004369992717	22.986085557174068	83.81338674435543	25.243014982841856	1.2418522882718939	0.7908468206980892	0.7247541112660805	79.40422191963215	-34.07467919557177
32	2520.0	2232.0		(52.35251274581209, 16.737072104879825, 86.14712308812818)	#341056	52.35251274581209	16.737072104879825	86.14712308812818	270.7869884575026	205.45738924585726	86.14712308812818	36.60192150073763	64.85418650034386	-44.3393498675327	48.0706482155863	23.77776547705754	85.4530225782957	26.146262281358478	1.2622119667883984	0.7798210058711784	0.722331783512409	78.5623539190168	-34.359538744194545
33	2592.0	2304.0		(54.45593590677349, 17.09686817188638, 88.28332119446468)	#361158	54.45593590677349	17.09686817188638	88.28332119446468	271.4883516303625	205.61693052725366	88.28332119446468	37.10390044661835	65.82988927660949	-44.58061834079279	49.64010196649672	24.46501438455936	87.5714566642389	25.46695402988087	1.2795226381025724	0.7915530706996338	0.7262622851349168	79.50475365547707	-34.10622562838005
34	2664.0	2376.0		(55.19009468317553, 17.48652585579024, 88.1740713765477)	#371158	55.19009468317553	17.48652585579024	88.1740713765477	272.0030086343685	204.42885109405842	88.1740713765477	37.424170204911455	65.35440478918377	-43.97437953878228	50.09878368536053	24.910335040058268	87.46719592134012	26.292828226680047	1.2905670943754444	0.7858357406201254	0.7163860565388964	78.77146870009065	-33.935041369881645
35	2736.0	2448.0		(54.86817188638019, 17.788783685360524, 86.67662053896576)	#361156	54.86817188638019	17.788783685360524	86.67662053896576	272.29544421301927	202.66593561723258	86.67662053896576	37.547322425249064	64.10677606897374	-42.99041631758291	49.7352512745812	25.0830007210488	85.98774217042971	27.832201369722032	1.2948139808741097	0.7708339784201971	0.7003563242446033	77.1871403351403	-33.84605940989005
36	2808.0	2520.0		(56.97815003641661, 18.081573197378006, 89.11944646758923)	#381259	56.97815003641661	18.081573197378006	89.11944646758923	272.8528220638745	203.26268173682791	89.11944646758923	37.9969913233275	65.3233060443778	-43.47348149670229	51.34847050254916	25.720232993445013	88.40906773488712	26.83457170142279	1.3103207477588952	0.7854618024711086	0.7082259329201591	78.46704981080633	-33.64426451113965
37	2880.0	2592.0		(57.845593590677346, 18.126001456664238, 90.31318281136198)	#39125a	57.845593590677346	18.126001456664238	90.31318281136198	273.01383269601365	203.8210887096774	90.31318281136198	38.138187253601174	66.02003180353955	-43.8361116049647	52.02603787327021	25.922527414420976	89.59131099781501	26.18053770926079	1.3151898689838466	0.7938393862732429	0.7141335353915316	79.2480238238361	-33.58344402389749
38	2952.0	2664.0		(59.656227239621266, 18.615440640932267, 90.39694100509833)	#3b125a	59.656227239621266	18.615440640932267	90.39694100509833	274.3047607451601	202.48785400636507	90.39694100509833	38.634122078367014	65.89375925917712	-43.02585626639921	53.08172614712309	26.641465994173345	89.67912600145667	26.984635437185876	1.3322921096559364	0.7923210574209011	0.7009336759990278	78.69696192842031	-33.14284895845435
39	3024.0	2736.0		(60.056809905316825, 19.3088128186453, 90.2680262199563)	#3c135a	60.056809905316825	19.3088128186453	90.2680262199563	274.4547199441633	200.4541383595023	90.2680262199563	39.06331740936799	64.7715152361742	-42.22427772190114	53.46717407137655	27.274282301529496	89.55843408594319	28.402898431700848	1.3470928485425062	0.7788269484037998	0.6878751701480761	77.31907148385955	-33.10016025156928
40	3096.0	2808.0		(59.57246904588492, 20.104879825200292, 89.08812818645302)	#3b1459	59.57246904588492	20.104879825200292	89.08812818645302	274.3279768566421	197.4531140142906	89.08812818645302	39.42996685051408	62.76386834677411	-40.99728703737924	53.240648215586305	27.822751019664967	88.39829570284049	30.67001471057278	1.359736701467592	0.754686560539744	0.667886280546589	74.96719758852173	-33.15252355807107
41	3168.0	2880.0		(62.646030589949014, 21.4326292789512, 91.76110706482156)	#3e155b	62.646030589949014	21.4326292789512	91.76110706482156	275.16077919657005	195.43968473187923	91.76110706482156	40.50537482338352	62.69098930765524	-40.499189859765515	55.6928914785142	29.473756627822286	91.05782228696285	31.42895021077632	1.3968219898043837	0.7538102469405856	0.6597717857751699	74.63474070210117	-32.86298286454989
42	3240.0	2952.0		(62.478514202476326, 21.180626365622725, 91.66351056081574)	#3e155b	62.478514202476326	21.180626365622725	91.66351056081574	275.15567358664094	196.07731975145802	91.66351056081574	40.3545343919238	63.01138296845693	-40.709186420245416	55.513168244719594	29.23834663510561	90.9586817188638	31.02556713442439	1.3916202793515555	0.7576627308020523	0.6631928370651887	75.0178128353249	-32.864919097854184
43	3312.0	3024.0		(64.18281136198107, 22.359796067006556, 92.31828113619811)	#40165c	64.18281136198107	22.359796067006556	92.31828113619811	275.86957200712106	193.23814820950986	92.31828113619811	41.15676932979278	61.980212303916176	-39.65869550090547	56.84477057538237	30.5048737800437	91.61869628550619	32.689728356279154	1.419285235103498	0.7452637078824949	0.6460793028884948	73.58232699549575	-32.6135763259213
44	3384.0	3096.0		(66.31099781500365, 23.027676620538966, 94.6897305171158)	#42175e	66.31099781500365	23.027676620538966	94.6897305171158	276.2395316692414	192.98633171549662	94.6897305171158	41.74063567216571	62.54999993124505	-39.82589174852789	58.56891478514203	31.449293605243994	93.97310997815003	32.436135830507595	1.439419781436898	0.7521149596621188	0.6488030948273142	74.15257342105004	-32.48510744462264
45	3456.0	3168.0		(67.77203204661326, 23.431900946831757, 96.22505462490896)	#431760	67.77203204661326	23.431900946831757	96.22505462490896	276.5475011256191	192.90458457276503	96.22505462490896	42.10750028950805	62.99080400060208	-39.94278992285616	59.717195921340135	32.05256517115805	95.49712308812819	32.2270080335809	1.4520710546819768	0.7574152847653609	0.6507074814952323	74.58731698796845	-32.37899232783333
46	3528.0	3240.0		(68.28259286234523, 24.471230881281866, 96.14930808448652)	#441860	68.28259286234523	24.471230881281866	96.14930808448652	276.67344077062205	190.0992326513298	96.14930808448652	42.66645648782979	61.553434315953616	-38.94747024527327	60.27441369264385	32.986465571740716	95.43252731245448	34.018849140674256	1.4713465783021789	0.7401320354675632	0.6344927413147524	72.84044696866476	-32.32327360100351
47	3600.0	3312.0		(69.53823743627093, 25.215586307356155, 97.04661325564457)	#451961	69.53823743627093	25.215586307356155	97.04661325564457	277.02242861778063	188.74344253067653	97.04661325564457	43.15820709332104	61.20696141837245	-38.53659784723216	61.29989075018209	33.82292969410051	96.32830298616169	34.708331293751264	1.4883045267780255	0.7359659691258412	0.6277992243155242	72.32815150209102	-32.19498407419168
48	3672.0	3384.0		(69.82228696285506, 25.84122359796067, 96.83102694828843)	#451960	69.82228696285506	25.84122359796067	96.83102694828843	277.17243431244805	186.94834109320115	96.83102694828843	43.480746224907335	60.31457662613515	-37.87967472751821	61.58990531682447	34.37917399126002	96.12112891478515	35.83772962931946	1.499427242060543	0.7252357380666181	0.6170972981458539	71.22301531845244	-32.13026564043172
49	3744.0	3456.0		(71.76839038601602, 27.073561544064095, 99.45447924253459)	#471b63	71.76839038601602	27.073561544064095	99.45447924253459	277.04967850350675	185.58373794406486	99.45447924253459	44.26250743154765	60.101923471180264	-37.791324439378	63.45021121631464	35.752614559359074	98.73067006554989	36.35275184060142	1.526386164153539	0.7226787497494843	0.6156579847279348	70.99595346086943	-32.16115876226585
50	3816.0	3528.0		(72.16096139839767, 27.822286962855063, 98.1238164603059)	#481b62	72.16096139839767	27.822286962855063	98.1238164603059	277.8415730802702	182.69662420949498	98.1238164603059	44.63306194672379	58.770536805204884	-36.52303112999948	63.60854333576111	36.41620743627094	97.4208011653314	38.17866522457735	1.5391646829915016	0.7066698635836098	0.59499623459138	69.1947093302288	-31.858941596112906
51	3888.0	3600.0		(75.67370721048798, 28.522942461762565, 101.09176984705026)	#4b1c65	75.67370721048798	28.522942461762565	101.09176984705026	278.9843130563947	183.05200325650762	101.09176984705026	45.304048968337405	60.07083241095157	-36.773630203587835	66.14058266569555	37.63861993445011	100.36608157319738	37.481921547372394	1.5623035733424724	0.7223049040015153	0.5990787409049013	70.43298080370344	-31.473765601102606
52	3960.0	3672.0		(75.42753095411507, 29.544792425345957, 101.43190094683176)	#4b1d65	75.42753095411507	29.544792425345957	101.43190094683176	278.2956606316045	180.7243332902503	101.43190094683176	45.730095355839225	58.665632758232	-36.20304373761567	66.40475600873998	38.42882062636562	100.7130298616169	38.913488966652906	1.5769957213681143	0.7054084742447748	0.5897833240608328	68.93704985558533	-31.67907617168181
53	4032.0	3744.0		(77.00728332119446, 30.221412964311725, 103.79388201019665)	#4d1e67	77.00728332119446	30.221412964311725	103.79388201019665	278.1549274860169	180.75226827779298	103.79388201019665	46.184214871532006	59.0649056398273	-36.51868659759272	67.86098324836125	39.28318378732702	103.0581573197378	38.6582595296112	1.5926559671573424	0.7102094192098478	0.5949254578693198	69.44262055146609	-31.727698603536147
54	4104.0	3816.0		(78.78878368536053, 30.951201747997086, 105.59431900946832)	#4e1e69	78.78878368536053	30.951201747997086	105.59431900946832	278.453041908572	180.25586111283548	105.59431900946832	46.66970687797022	59.30027382958153	-36.50889297959105	69.32024034959943	40.21047495994173	104.84788783685362	38.737340589479665	1.6093980887504415	0.713039538102531	0.5947659101632908	69.6377896178403	-31.619005771293246
55	4176.0	3888.0		(79.46904588492353, 32.2884195193008, 107.65331391114348)	#4f206b	79.46904588492353	32.2884195193008	107.65331391114348	277.5617534500754	178.51794219528037	107.65331391114348	47.301603870347655	58.40344288575899	-36.35630006034987	70.47990531682447	41.43910379461035	106.89966496722506	39.6804619817212	1.6311889650993874	0.70225584553853	0.592280020860986	68.79493218972098	-31.902374716545093
56	4248.0	3960.0		(78.85797523670794, 32.67662053896577, 104.92206846321923)	#4e2068	78.85797523670794	32.67662053896577	104.92206846321923	278.35371447581986	175.5835496813783	104.92206846321923	47.39221254781363	56.87261637540875	-34.964639283774844	69.75457392571013	41.61730399126002	104.1996139839767	41.56460257514657	1.6343135922310563	0.6838488508087563	0.5696084928888588	66.76092040729294	-31.58272877376
57	4320.0	4032.0		(80.89147851420248, 34.33211944646759, 108.60451565914057)	#50226c	80.89147851420248	34.33211944646759	108.60451565914057	277.61237938338434	174.38925922448598	108.60451565914057	48.26559155146718	56.61394118261609	-35.129453773410106	72.00068463219228	43.36124479242534	107.86179169701384	42.01781806443284	1.664431940797293	0.6807384833841889	0.572293483638669	66.627448237546	-31.819969293294886
58	4392.0	4104.0		(83.86016023306628, 35.39038601602331, 112.78732702112163)	#532370	83.86016023306628	35.39038601602331	112.78732702112163	277.5749534187793	174.9861485112071	112.78732702112163	48.96422161140872	57.600060365049885	-35.773693242893636	74.61996358339402	44.7908114420976	112.01335761107065	41.32916867561338	1.6885240973251552	0.6925957973719344	0.58278878062411	67.80504466700133	-31.84319244864023
59	4464.0	4176.0		(82.58120903131828, 35.76984705025492, 111.99781500364166)	#52236f	82.58120903131828	35.76984705025492	111.99781500364166	276.84581649324963	173.55813439290384	111.99781500364166	48.999758828911794	56.437990016278086	-35.36956297982727	73.95300801165331	44.8643570793882	111.2355353241078	42.321996377304934	1.689749593128643	0.678622807852322	0.5762050996598156	66.6052002659062	-32.075280800184046
60	4536.0	4248.0		(86.00655498907501, 37.4027676620539, 116.32556445739257)	#562574	86.00655498907501	37.4027676620539	116.32556445739257	276.9503788263305	173.0085151676424	116.32556445739257	49.94166299763816	56.94364506536803	-35.62179184670826	77.00318281136198	46.84312923525127	115.5363364894392	42.30702215530449	1.7222310220970742	0.6847029154025581	0.5803141569150928	67.16763184526327	-32.02854078965628
61	4608.0	4320.0		(84.36562272396213, 38.062636562272395, 114.67297887836854)	#542672	84.36562272396213	38.062636562272395	114.67297887836854	276.2637613370601	170.3595518463473	114.67297887836854	50.048529704572985	55.10391943424736	-34.73226380717893	76.0731682447196	47.07124396212673	113.90687545520757	44.05520879485398	1.7259163050224988	0.6625816496893584	0.565822866961651	65.13656489397867	-32.22342697064045
62	4680.0	4392.0		(86.93372177713037, 39.72469045884924, 119.84923525127458)	#562777	86.93372177713037	39.72469045884924	119.84923525127458	275.35173755351735	170.47884268290457	119.84923525127458	50.907163156629665	55.53457609978635	-35.45483463975123	78.88202476329207	48.930996642388926	119.04798980335033	43.76951471778224	1.7555261553755448	0.6677599601767463	0.5775942591847062	65.88728588973039	-32.55530524417504
63	4752.0	4464.0		(88.33430444282592, 40.64748725418791, 122.17479970866715)	#58287a	88.33430444282592	40.64748725418791	122.17479970866715	275.0950981355584	170.16164319864558	122.17479970866715	51.369894990830915	55.616607104856605	-35.62686882796007	80.31949016751639	49.953258623452285	121.35952658412236	43.85022597895646	1.7714833957223661	0.6687463190278619	0.5803968659519513	66.04907848214583	-32.64279935362784
64	4824.0	4536.0		(89.76402039329935, 41.325564457392574, 124.40422432629279)	#59297c	89.76402039329935	41.325564457392574	124.40422432629279	274.9825979468207	170.29211332088263	124.40422432629279	51.73990258935656	55.95896022229952	-35.906332828110045	81.67613983976693	50.780844158776404	123.57343772760379	43.66315192575588	1.7842430542187733	0.6728628482268836	0.584949610416156	66.48811898620619	-32.68645303896375
65	4896.0	4608.0		(90.9198834668609, 41.89512017479971, 127.20247632920612)	#5a297f	90.9198834668609	41.89512017479971	127.20247632920612	274.4810334081809	171.01377620255485	127.20247632920612	52.04842247632	56.46906287566211	-36.50936211782858	82.97872541879097	51.47784973051712	126.34940276766206	43.15946050057514	1.794882317879005	0.6789964347493306	0.5947735528883384	67.24350217163155	-32.88418015778406
66	4968.0	4680.0		(92.31391114348143, 43.73998543335761, 128.58849235251276)	#5c2b80	92.31391114348143	43.73998543335761	128.58849235251276	274.3486956745667	168.26054080384247	128.58849235251276	52.81534893294483	55.30310818451489	-35.749384928997884	84.51091041514931	53.238052694828845	127.7400072833212	44.7289749024476	1.8213296657642513	0.6649767390424726	0.5823927741922846	65.85174483390564	-32.87969108727431
67	5040.0	4752.0		(93.56955571740714, 44.86307356154406, 130.52876911871815)	#5d2c82	93.56955571740714	44.86307356154406	130.52876911871815	274.11387615946404	167.35584434425496	130.52876911871815	53.30954182689439	55.039000198061686	-35.671867096388766	85.86238892935178	54.39328605243991	129.6721121631464	45.20213768321575	1.8383718362041928	0.6618010465117605	0.5811299321693446	65.58790776465321	-32.94807230564882
68	5112.0	4824.0		(92.81864530225783, 45.41296431172615, 131.17479970866717)	#5c2d83	92.81864530225783	45.41296431172615	131.17479970866717	273.16557821165003	166.71851662659702	131.17479970866717	53.445494354988924	54.35920129128968	-35.694346293978874	85.79411507647488	54.713995986890026	130.31718135469774	45.688176483980065	1.8430601394636978	0.6536269949065296	0.5814961404907499	65.03083209048945	-33.290445405300275
69	5184.0	4896.0		(93.20611798980335, 46.22578295702841, 132.94100509832484)	#5d2e84	93.20611798980335	46.22578295702841	132.94100509832484	272.5066353099278	166.33228874474054	132.94100509832484	53.76039398052592	54.09110666577016	-35.84668911213134	86.58919155134741	55.461675659140575	132.07385287691187	45.94147405745036	1.8539194074855139	0.6504033661506562	0.5839779553994063	64.89093111236362	-33.532813680669115
70	5256.0	4968.0		(96.278951201748, 48.20247632920612, 137.9985433357611)	#603089	96.278951201748	48.20247632920612	137.9985433357611	272.123773217617	165.92926659348083	137.9985433357611	54.67225538461241	54.384988576458845	-36.23058719449885	89.71916241806264	57.66510227967953	137.10058266569555	46.045060029393944	1.8853648160624172	0.6539370668963957	0.5902320341658289	65.34816317938663	-33.67104751379736
71	5328.0	5040.0		(96.55863073561544, 49.58994901675164, 139.06846321922797)	#60318b	96.55863073561544	49.58994901675164	139.06846321922797	271.49494521952886	164.07041965842853	139.06846321922797	55.15430393587985	53.34608615114289	-35.81083003165206	90.50030589949017	58.853153226511296	138.1736780772032	47.19432453509847	1.9019881906022078	0.641445075584353	0.5833937755764027	64.25122921159588	-33.87316756717494
72	5400.0	5112.0		(98.23597960670065, 51.85214857975237, 141.83612527312454)	#62338d	98.23597960670065	51.85214857975237	141.83612527312454	270.9280603490142	161.7776431259981	141.83612527312454	56.01595864039383	52.36525198305825	-35.374529290261236	92.57702112163146	61.017224828841954	140.9362855061908	48.529215229018284	1.9317022284090795	0.6296513097718016	0.5762860057597913	63.193962826813895	-34.040379793640255
73	5472.0	5184.0		(99.66569555717408, 53.11580480699199, 144.59504734158776)	#633590	99.66569555717408	53.11580480699199	144.59504734158776	270.53144481333743	161.32784127255968	144.59504734158776	56.52728053071266	52.296223894415796	-35.521683803294145	94.22109978150037	62.326163321194464	143.6802549162418	48.781139311127376	1.9493350898103117	0.6288213008483494	0.5786832980558787	63.21934082095506	-34.18591287059276
74	5544.0	5256.0		(98.53022578295703, 53.80699198834669, 143.7916970138383)	#62358f	98.53022578295703	53.80699198834669	143.7916970138383	269.8205570259573	159.57875355829526	143.7916970138383	56.663576145745026	51.05850097367865	-34.99246065404675	93.71831755280408	62.67820008739985	142.89184996358338	49.92717688409892	1.9540352243732244	0.6139386481604779	0.5700617304773283	61.89864961616008	-34.42442142866414
75	5616.0	5328.0		(98.8638018936635, 55.278951201747994, 145.01383831026948)	#623791	98.8638018936635	55.278951201747994	145.01383831026948	269.14241189552456	157.79456967213116	145.01383831026948	57.150251448070534	50.07697812003642	-34.609935296902194	94.5825054624909	63.94604407865987	144.11648943918428	51.03151654592629	1.9708181517537786	0.602136601441277	0.5638300147600152	60.87324008864949	-34.64969479851728
76	5688.0	5400.0		(100.79825200291333, 56.39766933721777, 148.50400582665696)	#643894	100.79825200291333	56.39766933721777	148.50400582665696	268.9234710822223	158.15812963471575	148.50400582665696	57.6382286249425	50.521823525491726	-35.047093997463975	96.57522214129644	65.23433080844865	147.58294246176257	50.78848919154247	1.9876459740896906	0.6074855204588255	0.5709517615785444	61.4878317230979	-34.74912559289078
77	5760.0	5472.0		(102.90021849963584, 58.182083029861616, 152.33503277494538)	#663a98	102.90021849963584	58.182083029861616	152.33503277494538	268.4971223466799	157.60657117175697	152.33503277494538	58.332426528660335	50.489187267443334	-35.23272067535215	98.92455935906773	67.0966973197378	151.39350327749455	51.10875577261459	2.0115852883514953	0.6070930949123416	0.5739758034218966	61.56705805148032	-34.90837729578453
78	5832.0	5544.0		(104.2367079388201, 59.59359067734887, 154.51128914785141)	#683b9a	104.2367079388201	59.59359067734887	154.51128914785141	268.22010098064794	156.64883286824045	154.51128914785141	58.84818082202226	50.16557758337681	-35.11995350613928	100.45225782957029	68.50305827385287	153.5621121631464	51.670044362170145	2.0293710005303165	0.6032019408796397	0.5721387149056569	61.237213428985996	-34.99512392236871
79	5904.0	5616.0		(104.66423889293517, 61.28769118718135, 155.3226511289148)	#683d9b	104.66423889293517	61.28769118718135	155.3226511289148	267.67686468902485	154.38131277607405	155.3226511289148	59.376397092939214	48.99503023407259	-34.50099673158415	101.34919155134742	69.96363045884924	154.38230152949745	53.03893187975518	2.0475864622019198	0.5891270220407546	0.5620552979810242	59.92354932003333	-35.15218753650644
80	5976.0	5688.0		(104.97378004369993, 62.27458120903132, 156.1711580480699)	#683e9c	104.97378004369993	62.27458120903132	156.1711580480699	267.2848278001862	153.31657518083415	156.1711580480699	59.68596137278716	48.430533783658525	-34.26850350600026	101.97650400582665	70.82917903860161	155.2321922796795	53.69807329630647	2.058261741599654	0.5823393925363699	0.558267753806554	59.328297928651565	-35.28248209934142
81	6048.0	5760.0		(106.72833211944646, 63.57246904588492, 159.13911143481428)	#6a3f9f	106.72833211944646	63.57246904588492	159.13911143481428	267.0947238459604	153.13327810780876	159.13911143481428	60.18013181195957	48.559423362567465	-34.45407862346323	103.83217042971594	72.22563554260742	158.183445010925	53.80604549486272	2.0753031376898545	0.5838891891878251	0.5612909556796765	59.54075185196143	-35.35661729228994
82	6120.0	5832.0		(106.4231609613984, 64.18645302257829, 158.42534595775675)	#6a409e	106.4231609613984	64.18645302257829	158.42534595775675	266.8912589844656	151.68606735994263	158.42534595775675	60.333537710299595	47.77478511500088	-33.94448596472821	103.73021849963584	72.66284265841223	157.48295702840494	54.65628102492014	2.0805933178968363	0.574454526285082	0.5529891881718394	58.60595720738755	-35.394193273635906
83	6192.0	5904.0		(108.43190094683176, 66.04369992716678, 162.33648943918428)	#6c42a2	108.43190094683176	66.04369992716678	162.33648943918428	266.4120717041071	151.25780661139228	162.33648943918428	60.99517591440086	47.73788725983269	-34.15598830750479	106.07247632920613	74.56873221412964	161.3735615440641	54.95691924420169	2.1034098156286336	0.574010858357313	0.5564347701420598	58.69870030328525	-35.583347121677555
84	6264.0	5976.0		(108.10123816460306, 67.49963583394027, 162.09176984705024)	#6c43a2	108.10123816460306	67.49963583394027	162.09176984705024	265.7536862367661	148.81072738056724	162.09176984705024	61.379317121535465	46.368638088918836	-33.41513218182386	106.31284777858703	75.69041578295703	161.14584850691915	56.433845058253794	2.116656869572839	0.5575467051026167	0.5443654924420487	57.15436691058606	-35.778059839219466
85	6336.0	6048.0		(108.41296431172614, 68.50910415149308, 161.11798980335033)	#6c44a1	108.41296431172614	68.50910415149308	161.11798980335033	265.8531521328803	146.5712542097055	161.11798980335033	61.67293684592531	45.42547143366426	-32.579045167065736	106.58377276037874	76.55532273852877	160.19190094683177	57.633743935510154	2.1267823032827193	0.5462058617508792	0.5307448095419589	55.900515551901286	-35.64800509082077
86	6408.0	6120.0		(111.46467589220684, 70.6897305171158, 166.7072104879825)	#6f46a6	111.46467589220684	70.6897305171158	166.7072104879825	265.47970143819407	146.87101608203102	166.7072104879825	62.46667456598925	45.875855937022145	-33.113308395426365	109.87294974508376	78.92633841223598	165.74703568827385	57.53141344985526	2.1541542337081716	0.5516213841001645	0.5394484849850988	56.5781349184031	-35.82184596655328
87	6480.0	6192.0		(112.18718135469774, 72.00291332847779, 167.13109978150035)	#7048a7	112.18718135469774	72.00291332847779	167.13109978150035	265.34533844775706	145.1416736755407	167.13109978150035	62.86208313726597	45.1546809358177	-32.57801247991734	110.71884195193007	80.12553586307357	166.17981791697014	58.49226099837113	2.167789841074471	0.5429498172330754	0.5307279860487877	55.680087172679144	-35.80953903476311
88	6552.0	6264.0		(113.05462490895849, 73.59796067006555, 167.9155134741442)	#7149a7	113.05462490895849	73.59796067006555	167.9155134741442	265.1003104295047	143.23260232142547	167.9155134741442	63.33743914159098	44.349602031485134	-32.0259449592301	111.79523670793884	81.58320212672979	166.9723379461034	59.562798233864754	2.184182424101339	0.5332693713766008	0.5217342611063007	54.70418951856198	-35.83398221221963
89	6624.0	6336.0		(113.3729060451566, 74.59650400582666, 169.93517844136926)	#714aa9	113.3729060451566	74.59650400582666	169.93517844136926	264.4033613445378	143.0625618782707	169.93517844136926	63.62457859642393	44.11082935632382	-32.20538667374804	112.66467589220684	82.4722139839767	168.98179169701385	59.796481725461256	2.1940843866532216	0.5303983162024238	0.524657543790226	54.61640959737601	-36.133241147896015
90	6696.0	6408.0		(115.15659140568098, 76.46758922068463, 170.29643117261472)	#734caa	115.15659140568098	76.46758922068463	170.29643117261472	264.740155402206	140.49827429143306	170.29643117261472	64.21224768339707	43.31897066046153	-31.317897817078013	114.19096868171886	84.31178252731245	169.3581427530954	61.087798981384644	2.214350070083917	0.5208768330409336	0.5101994741387523	53.454129333128854	-35.865436971719404
91	6768.0	6480.0		(116.01966496722505, 77.89439184268026, 171.56518572469045)	#744dab	116.01966496722505	77.89439184268026	171.56518572469045	264.420807091206	139.22435568159145	171.56518572469045	64.63036962455223	42.78340632385491	-31.02002889429616	115.30993445010925	85.63714196649673	170.62847778587033	61.82482591778467	2.228768944723933	0.5144370896377982	0.5053468953145535	52.84564361681138	-35.94391950814739
92	6840.0	6552.0		(116.19883466860888, 79.10050983248361, 171.48361252731246)	#744fab	116.19883466860888	79.10050983248361	171.48361252731246	264.09422746408916	137.37575760149844	171.48361252731246	64.94633013986197	41.92339861219529	-30.452446816165768	115.75530954115075	86.64783276037873	170.55978150036415	62.84833211373681	2.239664797376055	0.5040961677181343	0.49610042291451917	51.816241356242955	-35.99401962533462
93	6912.0	6624.0		(116.78441369264385, 79.9796067006555, 171.2585579024035)	#744fab	116.78441369264385	79.9796067006555	171.2585579024035	264.1927453202049	135.9122302647807	171.2585579024035	65.19945802720842	41.410453557763624	-29.94487978070537	116.26975236707939	87.46324864530226	170.345768390386	63.579916113798106	2.2483938759445152	0.49792840353992773	0.4878316548096291	51.103047746104096	-35.871582868614304
94	6984.0	6696.0		(120.04297159504735, 82.41806263656227, 174.95702840495267)	#7852ae	120.04297159504735	82.41806263656227	174.95702840495267	264.395069890442	134.8756119492457	174.95702840495267	65.99529817521443	41.419754089331015	-29.789731072911273	119.36206117989803	90.06023198106337	174.03163874726877	64.10665097386371	2.275838308293336	0.498040235177535	0.4853041291885866	51.019840319399556	-35.72427542869996
95	7056.0	6768.0		(120.69410050983248, 84.21558630735615, 176.23597960670065)	#7854b0	120.69410050983248	84.21558630735615	176.23597960670065	263.7850630025961	133.14647975798852	176.23597960670065	66.47476441576632	40.59745955547983	-29.38301881782408	120.49413692643844	91.64936574654041	175.3157756737072	65.1196258417546	2.2923726322217517	0.48815278480443064	0.47867838502519267	50.115022869469236	-35.89570207811013
96	7128.0	6840.0		(120.62636562272397, 85.4122359796067, 175.21704297159505)	#7855af	120.62636562272397	85.4122359796067	175.21704297159505	263.52711229339343	130.6963374942325	175.21704297159505	66.75855537310508	39.52098040827812	-28.56792396088208	120.62812090313182	92.598705600874	174.31899490167515	66.3894165886059	2.3021591223220623	0.47520896272186186	0.465399685100505	48.76509173441842	-35.861459292914326
97	7200.0	6912.0		(120.95994173343044, 86.4624908958485, 174.82520029133283)	#7856ae	120.95994173343044	86.4624908958485	174.82520029133283	263.4244407444652	128.88582914991562	174.82520029133283	67.0282073527794	38.80782605971789	-27.97932145494231	121.03878368536053	93.50680037144937	173.941573197378	67.3032541785817	2.3114580318234736	0.4666338379466448	0.4558107691789688	47.84234309228922	-35.79051457428618
98	7272.0	6984.0		(124.07137654770575, 89.27603787327021, 179.11580480699197)	#7c59b3	124.07137654770575	89.27603787327021	179.11580480699197	263.2382650993109	127.90127924660263	179.11580480699197	67.87259278098881	38.69268263454323	-27.914400280000162	124.29370721048798	96.38876568099053	178.21740713765476	67.89134456488851	2.3405765411357833	0.46524932807173214	0.45475313914551585	47.71097811248011	-35.808140160708945
99	7344.0	7056.0		(125.11070648215586, 91.27458120903133, 179.62563729060452)	#7d5bb3	125.11070648215586	91.27458120903133	179.62563729060452	262.9784182150924	125.42485382725259	179.62563729060452	68.39518023048568	37.756814585600594	-27.182538779906107	125.52449380917699	98.2017320247633	178.7421267297888	69.16488096614773	2.358597893715185	0.453996244767923	0.44283039277628894	46.52383756927755	-35.75152087347041
100	7416.0	7128.0		(124.45156591405681, 92.61835396941005, 177.90021849963583)	#7c5cb1	124.45156591405681	92.61835396941005	177.90021849963583	262.39623543880026	122.24198282956067	177.90021849963583	68.66835729885005	36.310988314144474	-26.16402370482016	125.27300072833211	99.15842370721049	177.04739985433358	70.77769841461836	2.368018365390005	0.43661131160997013	0.42623777667075097	44.75537966296709	-35.774782242193254
101	7488.0	7200.0		(127.34887108521485, 94.8572469045885, 181.6314639475601)	#7f5eb5	127.34887108521485	94.8572469045885	181.6314639475601	262.4663214174801	121.82594835191276	181.6314639475601	69.3379677116671	36.45538669377013	-26.20565772797803	128.13298616168973	101.52969956300073	180.76372177713037	71.0395419040994	2.3911097835858164	0.4383475894930525	0.42691603601132017	44.896900961516785	-35.71016137481438
102	7560.0	7272.0		(127.40422432629279, 95.8543335761107, 181.43772760378732)	#7f5fb5	127.40422432629279	95.8543335761107	181.43772760378732	262.1187003216857	120.28240082853634	181.43772760378732	69.56647316129026	35.783074389139415	-25.75354306176756	128.43045884923527	102.34746922068462	180.58189366351056	71.83576639013663	2.398989760952166	0.43026355843895986	0.419550641747047	44.08711141561671	-35.74305523545352
103	7632.0	7344.0		(129.14493809176986, 97.97523670793882, 182.82592862345228)	#8161b6	129.14493809176986	97.97523670793882	182.82592862345228	262.0408583690987	118.3471436538921	182.82592862345228	70.13284786059425	35.21085364986193	-25.222261490285437	130.21852876911873	104.39330161689732	181.97742170429714	72.7966143745704	2.418521110505311	0.42338305038600094	0.41089554043810866	43.31243111897935	-35.614807045128735
