# Supplementary material for: Parallel and High Throughput Reaction Monitoring with Computer Vision
Source: Angew Chem Int Ed Engl. 2024 Oct 31;64(1):e202413395. doi: 10.1002/anie.202413395 (PMC11701362; doi:10.1002/anie.202413395)
Supplement: Supplementary file 2 — Supporting Information [file ANIE-64-e202413395-s002.zip › Supporting Info - Machine readable data part 1/Figure 9 - crystal violet mixing analysis/Kineticolor outputs/Well 17 CV Mixing.csv]

frame number	Time (s)	normalised time	Well Coordinates	average color	hexcode	red	green	blue	hue	saturation	value	lightness	a_component	b_component	x	y	z	delta_e	light_ratio	a_ratio	b_ratio	chroma_ab	hue_ab
1	288.0	0.0	(528, 238)	(32.61835396941005, 13.743627093954844, 68.47705753823743)	#200d44	32.61835396941005	13.743627093954844	68.47705753823743	260.6908940904071	203.8204511853987	68.47705753823743	31.641809090957345	54.288585015770444	-42.946819134224576	33.93892935178441	17.665703874726876	67.9297232337946	0.0	1.0	1.0	1.0	69.22195993152991	-38.34694958529254
2	360.0	72.0		(29.96285506190823, 13.507647487254188, 61.59067734887108)	#1d0d3d	29.96285506190823	13.507647487254188	61.59067734887108	260.5334908661274	199.07513835674754	61.59067734887108	30.971832212015777	49.960882641562506	-39.767374226180664	31.187305171158044	16.930848179169697	61.10984705025491	5.4117230880125105	0.9788262144867995	0.9202833823546742	0.9259678604343903	63.855570212543554	-38.51874466678953
3	432.0	144.0		(34.46467589220685, 12.258557902403496, 74.38310269482884)	#220c4a	34.46467589220685	12.258557902403496	74.38310269482884	261.44670973187806	212.97523695754347	74.38310269482884	30.895794465547567	61.5849410104547	-47.71504885821722	35.56446467589221	16.84875851420248	73.76185724690458	8.748106270688368	0.9764231361340533	1.134399450502619	1.1110263768101236	77.90655201459785	-37.76796433223668
4	504.0	216.0		(33.34231609613984, 13.180626365622723, 68.1551347414421)	#210d44	33.34231609613984	13.180626365622723	68.1551347414421	262.0047694753577	205.68515767763446	68.1551347414421	31.340844977301785	55.880876284282316	-43.266325843199795	34.054756008739986	17.333019621267297	67.6053896576839	1.6516826022477193	0.990488403719572	1.029330130229943	1.007439589599794	70.67281858161031	-37.749184946912784
5	576.0	288.0		(33.87108521485798, 13.887108521485798, 68.73488710852149)	#210d44	33.87108521485798	13.887108521485798	68.73488710852149	261.8612062783842	203.4801267311625	68.73488710852149	31.94640068142973	54.77347485070017	-42.579019719552406	34.648812818645304	18.00670476329206	68.18640932265113	0.6805663806256249	1.009626238171048	1.008931708844297	0.9914359335083079	69.37655560416873	-37.860269082769676
6	648.0	360.0		(34.56664238892935, 14.436999271667881, 68.65549890750182)	#220e44	34.56664238892935	14.436999271667881	68.65549890750182	262.27613444023535	201.37815072562168	68.65549890750182	32.44618024508838	53.859385978670794	-41.67256077712913	35.144224326292786	18.575684865258555	68.11331391114348	1.566830918661279	1.0254211493350078	0.992094120025877	0.9703293891658676	68.09872083764101	-37.73015436237698
7	720.0	432.0		(35.17334304442826, 13.726147123088127, 70.66351056081574)	#230d46	35.17334304442826	13.726147123088127	70.66351056081574	262.60083146786053	205.46711536677628	70.66351056081574	32.052846738168796	56.74162592494625	-43.55280709291567	35.622745812090315	18.126901558630735	70.09413692643847	2.559996690543522	1.0129903333285997	1.0451852062171674	1.0141101942101267	71.52942833742807	-37.50853212017981
8	792.0	504.0		(36.30225782957029, 15.180626365622723, 72.93153678077203)	#240f48	36.30225782957029	15.180626365622723	72.93153678077203	261.9442062250921	201.92200529285466	72.93153678077203	33.26402593500444	55.07210224384585	-42.80866356333502	37.08040786598689	19.53241366351056	72.35402767662055	1.8068131329965755	1.0512681446052556	1.0144324488812482	0.9967831012010978	69.75326602844785	-37.85864856141284
9	864.0	576.0		(36.721048798252006, 13.969410050983248, 75.16168973051711)	#240d4b	36.721048798252006	13.969410050983248	75.16168973051711	262.30834235928444	207.60618041222128	75.16168973051711	32.50744098144387	58.99452041163652	-45.39251361062146	37.35616897305171	18.646241493080844	74.54976693372177	5.37369221222901	1.027357218672238	1.0866836996119724	1.056947045804561	74.436776733611	-37.57598237095721
10	936.0	648.0		(36.13765477057538, 15.36707938820102, 72.25491624180627)	#240f48	36.13765477057538	15.36707938820102	72.25491624180627	261.9068713431575	200.76693949962703	72.25491624180627	33.36064732995108	54.274835759581975	-42.24772964302457	36.92222869628551	19.647565819373636	71.68603787327022	1.8556185089018424	1.0543217435530559	0.9997467376210952	0.983721972772533	68.77956423764034	-37.8973199073707
11	1008.0	720.0		(36.081573197378006, 14.951930080116533, 69.45520757465404)	#240e45	36.081573197378006	14.951930080116533	69.45520757465404	263.2605935883901	200.10502086785093	69.45520757465404	33.04293331984708	53.90659266262321	-41.13002648606163	36.20611070648216	19.270612862345228	68.91017479970866	2.3258982757342896	1.0442807876396092	0.9929636708520536	0.9576966889565255	67.80560309619047	-37.343158822829615
12	1080.0	792.0		(34.29060451565914, 15.943918426802622, 63.07647487254188)	#220f3f	34.29060451565914	15.943918426802622	63.07647487254188	263.35543090260074	190.54333518082305	63.07647487254188	33.39762143497507	47.79055666119558	-36.561960866487155	34.36030589949017	19.69175053896577	62.605149308084485	9.277589373504242	1.0554902641302992	0.8803058073315554	0.8513310555600778	60.17237147054688	-37.41764109624318
13	1152.0	864.0		(35.92061179898033, 15.580480699198835, 68.38747268754553)	#230f44	35.92061179898033	15.580480699198835	68.38747268754553	263.1107249255213	196.90423447218197	68.38747268754553	33.43911258142946	51.9604023001059	-39.80484169118641	36.108543335761105	19.741412024763292	67.85940276766206	4.303807250208012	1.0568015401807653	0.9571146915140959	0.9268402758020721	65.45463183953648	-37.45432011615822
14	1224.0	936.0		(37.06991988346686, 15.858703568827385, 70.17771303714494)	#250f46	37.06991988346686	15.858703568827385	70.17771303714494	263.42960579243766	197.37530356809265	70.17771303714494	33.81067082775785	52.80141169150415	-40.24519196554379	37.116001456664236	20.189863590677348	69.63452294246176	3.7702035871184387	1.068544176174185	0.9726061505593804	0.9370936608777193	66.3902444110517	-37.314619421275324
15	1296.0	1008.0		(39.417334304442825, 15.734158776402039, 75.26147123088128)	#270f4b	39.417334304442825	15.734158776402039	75.26147123088128	263.87123612827446	201.6897149050651	75.26147123088128	34.111712240381785	56.522294291033724	-42.69366431852044	39.24437727603787	20.55814568099053	74.6661981063365	3.3397553884451128	1.0780582153923144	1.0411451002934484	0.9941053884593191	70.8344458922686	-37.065284251982
16	1368.0	1080.0		(37.50109249817917, 17.013838310269485, 67.99417334304442)	#251143	37.50109249817917	17.013838310269485	67.99417334304442	264.1119492542431	191.19263893054543	67.99417334304442	34.61307675127455	49.661085256939295	-37.54998191827734	37.24865986890022	21.181388645302256	67.48436999271668	7.705065701385182	1.0939032168412373	0.9147610909828117	0.8743367419347138	62.25933288238759	-37.09383304413584
17	1440.0	1152.0		(35.329206117989806, 16.916970138383103, 63.815731973780046)	#23103f	35.329206117989806	16.916970138383103	63.815731973780046	263.5557212076034	187.40181924011915	63.815731973780046	34.20560303067639	46.7096903187447	-35.647659371153736	35.31871813546978	20.673917378004372	63.346744355426075	10.830070057057686	1.0810255169781595	0.8603961644087034	0.8300419004197194	58.75841036238843	-37.34996176741941
18	1512.0	1224.0		(35.640932265112895, 18.12163146394756, 59.830298616168974)	#23123b	35.640932265112895	18.12163146394756	59.830298616168974	265.2023888520239	177.76461708887726	59.830298616168974	34.99568163124729	42.62975607210628	-31.70167897041192	35.047822286962855	21.665385258557905	59.41321194464676	16.541763226993808	1.1059949679441186	0.7852434551337568	0.738161279682496	53.12525343290458	-36.63638967148458
19	1584.0	1296.0		(38.18062636562272, 17.104151493080845, 67.65841223597961)	#261143	38.18062636562272	17.104151493080845	67.65841223597961	265.01447897307344	190.5356047150008	67.65841223597961	34.76400817489599	49.712863403003155	-37.08504722915541	37.542476329206124	21.371447042971596	67.15286962855062	8.065093010272804	1.0986732166597553	0.9157148485001391	0.8635109183115756	62.02152461617126	-36.72238410040331
20	1656.0	1368.0		(40.21485797523671, 17.88492352512746, 71.598689002185)	#281147	40.21485797523671	17.88492352512746	71.598689002185	264.9432534678436	191.30252784700676	71.598689002185	35.57151619584844	50.98018225723572	-38.0650016486336	39.5693445010925	22.40762935178441	71.06155134741442	7.086626045272429	1.1241935027670125	0.9390589613346221	0.8863287762864693	63.623292381732725	-36.7473258384986
21	1728.0	1440.0		(36.549162418062636, 18.522942461762565, 59.227239621267294)	#24123b	36.549162418062636	18.522942461762565	59.227239621267294	266.57147458263995	175.25037199178544	59.227239621267294	35.3698058881438	42.13267897989215	-30.657304240730987	35.49664967225054	22.145729286234523	58.82019664967225	17.683217693347995	1.1178186995082986	0.7760872560530525	0.7138434198098736	52.10597798075944	-36.041029178794226
22	1800.0	1512.0		(41.973780043699925, 17.632192279679533, 73.9388201019665)	#291149	41.973780043699925	17.632192279679533	73.9388201019665	265.93824781073357	194.1901436198507	73.9388201019665	35.671693018876894	53.3996594969075	-39.25601721226184	40.82089584850692	22.53846252002913	73.37575382374364	5.536440361618093	1.127359466594823	0.9836259221233209	0.9140611110120257	66.27637981781339	-36.32094881555317
23	1872.0	1584.0		(38.08885651857247, 18.660597232337945, 60.634377276037874)	#26123c	38.08885651857247	18.660597232337945	60.634377276037874	267.7719937532535	176.52220393749027	60.634377276037874	35.676686615226636	43.45265711558688	-31.063008828943527	36.57520029133285	22.5449975600874	60.21463947560087	16.58078760088718	1.1275172829932276	0.8004013569881071	0.7232900935424396	53.41389264893345	-35.55984577770609
24	1944.0	1656.0		(39.67589220684632, 19.352512745812092, 62.187909686817186)	#27133e	39.67589220684632	19.352512745812092	62.187909686817186	268.4671756244368	175.64549564321183	62.187909686817186	36.325204824294914	43.78125648700282	-30.96385601168443	37.878048069919885	23.404481478514207	61.75955571740714	16.611127403119138	1.148012893949101	0.8064541832188973	0.7209813587104325	53.62423704532357	-35.26947809866835
25	2016.0	1728.0		(37.30517115804807, 19.51784413692644, 56.145666423889296)	#251338	37.30517115804807	19.51784413692644	56.145666423889296	269.137403062239	166.35468555417185	56.145666423889296	36.06346926426251	39.297464057865824	-27.370347523760017	35.55919883466861	23.05502115076475	55.779388201019664	22.066065668676156	1.1397410672883679	0.7238623745019361	0.6373079095384837	47.889733815825835	-34.856881323096054
26	2088.0	1800.0		(39.72833211944647, 18.560087399854332, 62.652585579024034)	#27123e	39.72833211944647	18.560087399854332	62.652585579024034	268.80523299030375	179.45926623421914	62.652585579024034	35.85177692841909	45.52050781332176	-32.07508722846665	37.75102694828842	22.774934923525127	62.21166059723234	14.587582447110199	1.133050794452359	0.8384913292563875	0.7468559459134849	55.68597536450656	-35.16964939679504
27	2160.0	1872.0		(43.34450109249818, 18.997086671522215, 71.0611798980335)	#2b1247	43.34450109249818	18.997086671522215	71.0611798980335	268.05858653684743	186.82976826180985	71.0611798980335	36.66196990007894	50.29705637302195	-35.873811441977324	41.3401383831027	23.859289912600147	70.54053896576839	9.54786642501406	1.1586559350854646	0.9264757288923817	0.8353077635356065	61.77964249787701	-35.497938618107455
28	2232.0	1944.0		(38.518572469045885, 18.874726875455206, 57.621995630007284)	#261239	38.518572469045885	18.874726875455206	57.621995630007284	270.4184210526316	171.47190798205148	57.621995630007284	35.84270402290745	41.94495345411647	-28.760825063170348	36.24966496722505	22.762981697013835	57.234522942461766	19.26798344775939	1.1327640565643462	0.7726293371236654	0.6696846388851806	50.858275418876374	-34.4376618423584
29	2304.0	2016.0		(43.37072104879825, 19.356154406409324, 70.30589949016752)	#2b1346	43.37072104879825	19.356154406409324	70.30589949016752	268.2802984818595	184.7950896094478	70.30589949016752	36.87324538858764	49.32623537097994	-35.06254996671508	41.313241077931536	24.147608055353242	69.79640203932993	10.684312801441985	1.1653330339802015	0.9085931297831952	0.8164178552346739	60.51826093041425	-35.40634287244313
30	2376.0	2088.0		(43.28404952658412, 19.951201747997086, 66.75018208302986)	#2b1342	43.28404952658412	19.951201747997086	66.75018208302986	269.91455917827403	178.78213381634077	66.75018208302986	37.1854439169765	46.70159188296036	-32.36926918163008	40.74409322651129	24.577888980335032	66.28219227967953	14.14845980597152	1.175199679957725	0.8602469905854773	0.7537058584121034	56.822603528485175	-34.72615782434448
31	2448.0	2160.0		(44.30298616168973, 19.723962126729788, 69.03932993445011)	#2c1345	44.30298616168973	19.723962126729788	69.03932993445011	269.9042977403633	182.14862170459222	69.03932993445011	37.19989909443453	48.62665360092549	-33.741151620952124	41.63075746540423	24.597934369992714	68.5461762563729	12.152948045560013	1.1756565178526908	0.8957067786312685	0.7856496080768784	59.18628855683114	-34.75607822874103
32	2520.0	2232.0		(44.42898761835397, 20.37581937363438, 66.6285506190823)	#2c1442	44.42898761835397	20.37581937363438	66.6285506190823	271.20226753798914	177.01790535739661	66.6285506190823	37.57660616194158	46.51616952487658	-31.622326675581757	41.41241806263657	25.124175091041515	66.16602330662784	14.962499399589227	1.1875618759320652	0.8568314961858735	0.7363135923233425	56.24700500154889	-34.20840017709827
33	2592.0	2304.0		(44.442097596504006, 20.804806991988347, 63.82520029133285)	#2c143f	44.442097596504006	20.804806991988347	63.82520029133285	272.9666311138199	171.878822804455	63.82520029133285	37.80383691674697	44.59274988565823	-29.474829351107136	40.99115804806992	25.445205091041515	63.394996358339405	17.705205859084057	1.1947432211627438	0.8214019553595725	0.686309951360716	53.453521003220715	-33.46382871417129
34	2664.0	2376.0		(46.21121631463947, 21.17115804806992, 67.3211944646759)	#2e1543	46.21121631463947	21.17115804806992	67.3211944646759	272.554762956884	174.80764237493509	67.3211944646759	38.25665310650267	46.36717642253391	-30.88164176114263	42.670793882010194	26.093072046613255	66.85969410050983	15.876818966497222	1.2090539133375824	0.8540870315382981	0.7190670318243166	55.709881055894684	-33.66455872010977
35	2736.0	2448.0		(43.49745083758194, 20.538965768390387, 64.98033503277495)	#2b1440	43.49745083758194	20.538965768390387	64.98033503277495	270.9960995116195	174.39967271178463	64.98033503277495	37.54115917726825	45.01655278572986	-30.656687769062895	40.67689730517116	25.074340626365622	64.53592134013111	16.486971889607226	1.1864416180930955	0.8292084380658084	0.7138290655065627	54.463956243374504	-34.25522432693041
36	2808.0	2520.0		(41.57174071376548, 21.91114348142753, 56.062636562272395)	#291538	41.57174071376548	21.91114348142753	56.062636562272395	274.54126679462576	155.33751656403462	56.062636562272395	38.02026833005016	37.647962304265484	-23.955755837295456	38.375134741442096	25.753509745083758	55.721121631463944	26.043339871057082	1.2015832666443733	0.6934784226431583	0.5578004685847612	44.62339412684237	-32.46898424359859
37	2880.0	2592.0		(42.20247632920612, 21.399854333576112, 58.86962855061908)	#2a153a	42.20247632920612	21.399854333576112	58.86962855061908	273.3110445904444	162.3042757460286	58.86962855061908	37.828067283406185	40.1389658172997	-26.198749697336243	39.08709395484341	25.479598048069924	58.49493080844866	22.781118140868443	1.195508991747781	0.7393629030051091	0.6100277092805297	47.93235924285419	-33.13253139066982
38	2952.0	2664.0		(46.21412964311726, 22.225782957028404, 62.044428259286235)	#2e163e	46.21412964311726	22.225782957028404	62.044428259286235	276.1464030290282	163.6529634803433	62.044428259286235	38.8063901578415	42.397036573951056	-26.611793020740503	41.943801893663505	26.894272869628548	61.64624180626365	21.437659021831152	1.2264276687305993	0.7809567436991592	0.6196452626111583	50.056929970101805	-32.11569060245884
39	3024.0	2736.0		(41.73634377276038, 21.981063364894393, 57.29060451565914)	#291539	41.73634377276038	21.981063364894393	57.29060451565914	273.5693069306931	157.162471395881	57.29060451565914	38.08939049248885	38.16503243117003	-24.68250560066172	38.72305899490168	25.852495761107065	56.937509104151495	25.20169444164493	1.2037677865698935	0.7030028949931807	0.5747225545044402	45.451026206225066	-32.891997064142586
40	3096.0	2808.0		(46.75163874726876, 21.94464675892207, 66.59650400582666)	#2e1542	46.75163874726876	21.94464675892207	66.59650400582666	273.33387704503565	170.97329308704354	66.59650400582666	38.74866955451901	45.03152535183791	-29.59150853531518	43.03044428259287	26.809389373634378	66.14998543335761	17.735978700468838	1.2246034808923956	0.8294842339095148	0.689026780838666	53.88409461899542	-33.310065044887764
41	3168.0	2880.0		(47.68754552075747, 22.358339402767662, 63.88273852876912)	#2f163f	47.68754552075747	22.358339402767662	63.88273852876912	276.5990212758494	165.752471183774	63.88273852876912	39.06868108049864	43.7481026612252	-27.34064349511458	43.07453022578296	27.282253372177713	63.467494537509104	20.24383644209425	1.2347170469359718	0.8058434871440596	0.6366162627705915	51.58882895728542	-32.00357430923898
42	3240.0	2952.0		(45.093226511289146, 22.21849963583394, 63.7115804806992)	#2d163f	45.093226511289146	22.21849963583394	63.7115804806992	273.0774091627172	166.0724084320271	63.7115804806992	38.67936820427259	42.46082831213469	-27.902048291400337	41.72573197378004	26.707711500364162	63.29664967225054	20.390394714838195	1.2224132979592008	0.7821317925269211	0.6496883553633203	50.80793481148604	-33.30989409525548
43	3312.0	3024.0		(43.76839038601602, 22.41879096868172, 58.20757465404224)	#2b163a	43.76839038601602	22.41879096868172	58.20757465404224	275.7926655541536	156.7861209474593	58.20757465404224	38.590337231300495	39.04231764838947	-24.445297332891926	40.037851420247634	26.57746434814275	57.84968681718863	24.960709543600597	1.2195995848520846	0.7191625575993178	0.5691992521376589	46.06381583250825	-32.05163360784886
44	3384.0	3096.0		(46.62927895120175, 22.33211944646759, 62.803350327749456)	#2e163e	46.62927895120175	22.33211944646759	62.803350327749456	276.02137959580324	164.32505305639637	62.803350327749456	38.92022138197204	42.76328499060183	-26.90624162485278	42.331973780043704	27.06219694828842	62.39863801893664	21.050129524121928	1.230025162913164	0.7877030683002588	0.6265013839735347	50.52370118629862	-32.177702245803424
45	3456.0	3168.0		(48.97596504005827, 23.246176256372905, 65.86453022578296)	#301741	48.97596504005827	23.246176256372905	65.86453022578296	276.2235324275827	165.00049761146497	65.86453022578296	39.71397192296334	43.77292833578284	-27.480978928166987	44.37744355426074	28.252610080116536	65.43834668608886	20.369856687691605	1.2551106609866018	0.806300778019304	0.6398839188131451	51.68436376642299	-32.12091621844715
46	3528.0	3240.0		(46.360524399126, 22.924981791697014, 63.102694828841955)	#2e163f	46.360524399126	22.924981791697014	63.102694828841955	274.99782466826196	162.3594182825485	63.102694828841955	39.21443659264982	41.74131116944485	-26.595008696621992	42.443940276766206	27.499458856518572	62.700917698470505	21.95815276477883	1.239323468513581	0.7688782302452587	0.6192544461442611	49.49375259280529	-32.50279302152147
47	3600.0	3312.0		(45.04297159504734, 22.91915513474144, 57.56955571740714)	#2d1639	45.04297159504734	22.91915513474144	57.56955571740714	278.30919600630585	153.48133294535884	57.56955571740714	39.015130773619084	38.69262277030602	-23.283230183329927	40.68990531682447	27.202740691915512	57.22305171158048	26.158299666218895	1.233024656127165	0.7127211504787995	0.5421409699880516	45.15781067119098	-31.03736539044922
48	3672.0	3384.0		(44.96504005826657, 22.66788055353241, 60.26219956300073)	#2c163c	44.96504005826657	22.66788055353241	60.26219956300073	275.5859503651898	159.08067440174042	60.26219956300073	38.88721660199281	40.19524747730108	-25.308780099502503	41.112352512745815	27.01343648215586	59.88625637290604	23.711147461997246	1.2289820879143751	0.7403996156028869	0.5893051129212451	47.499392310707016	-32.19640898242303
49	3744.0	3456.0		(50.90531682447196, 24.142753095411507, 68.00291332847779)	#321844	50.90531682447196	24.142753095411507	68.00291332847779	276.6107605446696	164.46855453688633	68.00291332847779	40.42307408382297	44.1946051344434	-27.582010386639986	46.028441369264385	29.34515750182083	67.56431172614712	20.373423683058633	1.2775209523457731	0.8140680977705568	0.6422363970760228	52.09539730108685	-31.96843368031028
50	3816.0	3528.0		(46.94756008739986, 23.737072104879825, 60.81864530225783)	#2e173c	46.94756008739986	23.737072104879825	60.81864530225783	277.55583053444116	155.4753664495114	60.81864530225783	39.704898752127875	39.80856439161579	-24.272729102433633	42.52652585579024	28.23880928623452	60.44782957028405	24.96810066215396	1.25482391471336	0.7332768827931634	0.5651810679289762	46.62496302413064	-31.372180709591834
51	3888.0	3600.0		(48.03277494537509, 23.881281864530226, 63.25345957756737)	#30173f	48.03277494537509	23.881281864530226	63.25345957756737	276.80491324133334	158.72499913641232	63.25345957756737	39.924368877543536	41.17659298802751	-25.473733267019604	43.58994901675164	28.573897844136923	62.859737800436996	23.363087580127058	1.2617599949098106	0.7584760769886709	0.5931459833475637	48.41924097567967	-31.74283993131316
52	3960.0	3672.0		(48.9388201019665, 23.227239621267298, 69.41879096868172)	#301745	48.9388201019665	23.227239621267298	69.41879096868172	273.3977704545813	169.67805732751384	69.41879096868172	39.72437167677448	45.185246233224035	-29.63869155926545	45.06422432629279	28.26843420975965	68.95687545520758	18.036209537894926	1.2554393322639377	0.8323157846184064	0.6901254192221701	54.038491045757	-33.26236584820006
53	4032.0	3744.0		(50.84923525127458, 24.420975965040057, 66.08521485797523)	#321842	50.84923525127458	24.420975965040057	66.08521485797523	278.0589109343589	160.76789551992064	66.08521485797523	40.54823467707582	42.97757752696249	-26.18730461742501	45.70367079388201	29.54087587035688	65.66857246904588	22.093995427983387	1.2814764971407329	0.7916503536512844	0.6097612150408641	50.3273990308647	-31.354988538741168
54	4104.0	3816.0		(50.96067006554989, 24.981063364894393, 66.05608157319737)	#321842	50.96067006554989	24.981063364894393	66.05608157319737	277.9494999645365	158.56419868791	66.05608157319737	40.849349628454114	42.143995412117555	-25.65354795740815	45.92607428987618	30.015301806263654	65.64533139111435	23.05053334276042	1.2909928604596794	0.7762957056234755	0.5973328985606919	49.33782394978142	-31.329368587273283
55	4176.0	3888.0		(46.0721048798252, 23.699927166788054, 59.17115804806992)	#2e173b	46.0721048798252	23.699927166788054	59.17115804806992	277.84279906369346	152.8644051106571	59.17115804806992	39.571347862290885	38.68452893013708	-23.410731990602706	41.75654042243263	28.03619064093226	58.816445739257105	26.230189712101993	1.2506032050360754	0.7125720613071698	0.5451098000398021	45.21675741229618	-31.181084977411903
56	4248.0	3960.0		(49.589220684632195, 24.065549890750184, 66.0313182811362)	#311842	49.589220684632195	24.065549890750184	66.0313182811362	276.49212933233827	162.06356647290454	66.0313182811362	40.2194349949412	42.84238629951026	-26.71845984482737	44.96530225782958	29.028570029133284	65.61166059723233	21.632169942624245	1.2710851923582078	0.789160120623237	0.6221289581731856	50.491050299197745	-31.94954033330084
57	4320.0	4032.0		(51.405680990531685, 24.131099781500364, 72.71230881281865)	#331848	51.405680990531685	24.131099781500364	72.71230881281865	273.6853467662139	170.37291904561573	72.71230881281865	40.505722489977444	46.28065726927155	-30.24788044855038	47.21188638018937	29.47430067006555	72.22649672250547	17.43441743451692	1.2801329523713372	0.8524933419396978	0.7043101458577095	55.288638153833865	-33.16762696879265
58	4392.0	4104.0		(51.51347414420976, 25.057538237436273, 66.7115804806992)	#331942	51.51347414420976	25.057538237436273	66.7115804806992	278.1080939308632	159.21944429281072	66.7115804806992	40.95454141862641	42.575142684016605	-25.878840936885073	46.351755280407865	30.18222768390386	66.29504005826657	22.699065936971767	1.2943173160832475	0.7842374722356243	0.6025787580683029	49.82325945581011	-31.29287453276912
59	4464.0	4176.0		(49.184996358339404, 24.569555717407138, 64.21704297159505)	#311840	49.184996358339404	24.569555717407138	64.21704297159505	277.2514512454993	157.43654304185097	64.21704297159505	40.4243850634342	41.10090846825942	-25.229566332111197	44.56061908230153	29.34720303714494	63.82056809905317	23.768666354848236	1.2775623842249513	0.7570819621900239	0.5874606511196916	48.22671141828601	-31.543454029673168
60	4536.0	4248.0		(52.423160961398395, 24.80772032046613, 69.73561544064093)	#341845	52.423160961398395	24.80772032046613	69.73561544064093	276.8796809648867	164.28640061829614	69.73561544064093	40.94836433041879	44.60373138600726	-27.728254717635735	47.3248652585579	30.172408375819373	69.28633648943918	20.298104915408935	1.2941220968974587	0.8216042354585259	0.6456416395117589	52.51998632179161	-31.867470198178324
61	4608.0	4320.0		(51.57756737072105, 24.67589220684632, 68.8040786598689)	#331844	51.57756737072105	24.67589220684632	68.8040786598689	276.57754010695186	163.54680950163018	68.8040786598689	40.78011019519392	44.01230678677476	-27.456389627113033	46.68335032774945	29.905764282592862	68.36279679533868	20.713856416085683	1.2888046343357826	0.8107101478881702	0.6393113664903036	51.87423715148994	-31.9573323430439
62	4680.0	4392.0		(48.634377276037874, 24.656955571740713, 62.60451565914057)	#30183e	48.634377276037874	24.656955571740713	62.60451565914057	277.91140455260836	154.56756945413932	62.60451565914057	40.39644116490708	40.01416037360406	-24.248166870876318	43.99540422432629	29.30362245447924	62.225040058266565	25.100644973401288	1.276679252086495	0.7370639769295927	0.5646091459088483	46.78788974726653	-31.21542914882539
63	4752.0	4464.0		(50.554989075018206, 25.256372906045158, 65.32847778587036)	#321941	50.554989075018206	25.256372906045158	65.32847778587036	277.8796415783638	156.41550347841599	65.32847778587036	40.94020134423631	41.211603602730186	-25.044640598299694	45.667115804807	30.159435484340865	64.92775673707212	24.04070584872599	1.2938641158775044	0.7591209752613466	0.5831547272459456	48.224789208523916	-31.287404501535512
64	4824.0	4536.0		(48.62126729788784, 25.10123816460306, 62.22505462490896)	#30193e	48.62126729788784	25.10123816460306	62.22505462490896	278.0133801573444	152.13442968338504	62.22505462490896	40.62300032270725	39.1564166754011	-23.61548276526939	44.050815731973785	29.658203889293517	61.85381646030589	26.14086609950457	1.2838393723295856	0.7212642706385963	0.5498773422884321	45.72653489052461	-31.094444565919062
65	4896.0	4608.0		(48.45957756737072, 24.962126729788785, 65.29060451565914)	#301841	48.45957756737072	24.962126729788785	65.29060451565914	274.95909411063553	157.50752978448082	65.29060451565914	40.5535215941503	40.503773658559396	-25.68574458261972	44.54157319737801	29.549162323379463	64.88731973780042	23.81983078381375	1.281643583575623	0.7460826920943573	0.5980825844713281	47.961579992191545	-32.38110617328939
66	4968.0	4680.0		(52.930808448652584, 25.54624908958485, 68.96649672250547)	#341944	52.930808448652584	25.54624908958485	68.96649672250547	277.8411835748792	160.54408549914987	68.96649672250547	41.374026607195674	43.42917578849836	-26.535909720120276	47.64873270211216	30.854051791697014	68.53229424617626	21.95360504214912	1.307574623444006	0.7999688290988336	0.6178783494345836	50.89447724795556	-31.425586647609265
67	5040.0	4752.0		(50.89075018208303, 25.83685360524399, 64.58412235979607)	#321940	50.89075018208303	25.83685360524399	64.58412235979607	278.79586466165415	152.98734691115774	64.58412235979607	41.26750934550352	40.209459749113414	-24.016080628905424	45.86271667880554	30.682525149308084	64.19664967225054	25.480359770249787	1.3042082779425221	0.74066140676595	0.5592051079230421	46.835593111325686	-30.84879062762752
68	5112.0	4824.0		(46.76766205389658, 23.9278951201748, 61.80116533139111)	#2e173d	46.76766205389658	23.9278951201748	61.80116533139111	276.1834615384616	156.2702556185403	61.80116533139111	39.79262978351098	39.79745513538205	-24.76464259346708	42.69403495994173	28.37244153678077	61.422432629278944	24.637781290768007	1.257596544784255	0.7330722494207793	0.5766350824741754	46.87349952835729	-31.892640845055816
69	5184.0	4896.0		(52.50400582665696, 25.77348871085215, 71.64238892935178)	#341947	52.50400582665696	25.77348871085215	71.64238892935178	274.96554352313507	163.26325420627253	71.64238892935178	41.459142938465405	43.86646836429736	-27.986636048478463	48.04522214129643	30.991574734158778	71.18369992716678	20.70767097791019	1.310264619171654	0.8080237926914925	0.6516579484270989	52.03382403846459	-32.53771704612814
70	5256.0	4968.0		(51.77130371449381, 25.856518572469046, 67.10196649672251)	#331943	51.77130371449381	25.856518572469046	67.10196649672251	277.6983930778739	156.74040225331325	67.10196649672251	41.39078563149076	41.62832287712862	-25.372304229697818	46.803852876911876	30.881097210487983	66.68951201747997	23.752649434040652	1.3081042715512587	0.7667969770263102	0.5907842476156395	48.751113705092024	-31.362148423006733
71	5328.0	5040.0		(52.58703568827385, 25.576110706482154, 73.36562272396213)	#341949	52.58703568827385	25.576110706482154	73.36562272396213	273.9123675988722	166.10402954403312	73.36562272396213	41.380338905519	44.86030043706507	-29.128347562698508	48.36936635105609	30.864236613255642	72.88772760378734	19.35669573091528	1.3077741157772407	0.8263302575308138	0.6782422575153174	53.487448873891005	-32.996161945750806
72	5400.0	5112.0		(45.91114348142753, 24.48652585579024, 59.12818645302258)	#2d183b	45.91114348142753	24.48652585579024	59.12818645302258	277.10783592288124	149.39784191271573	59.12818645302258	39.97155162654161	37.306390917672296	-22.6972910656033	41.91292061179898	28.646281289147854	58.781769847050256	27.70961771833892	1.2632511469758143	0.687186650873937	0.5284976052514141	43.66845343058186	-31.316424008541812
73	5472.0	5184.0		(50.6598689002185, 25.656227239621266, 66.31099781500365)	#321942	50.6598689002185	25.656227239621266	66.31099781500365	276.9014134971963	156.33856883958484	66.31099781500365	41.16202026898259	41.03139507006354	-25.27696549852545	46.03896576839038	30.51328191551347	65.90445010924982	24.054339185223498	1.3008744269538604	0.7558015199354379	0.5885643222965047	48.19232683954242	-31.634715370673817
74	5544.0	5256.0		(52.21048798252003, 25.68681718863802, 72.01529497450838)	#341948	52.21048798252003	25.68681718863802	72.01529497450838	274.3507994151771	164.04517734154558	72.01529497450838	41.38588246262673	43.98771873212487	-28.331699831773193	47.94911143481428	30.87318292789512	71.55201019664968	20.363116762689096	1.3079493130010087	0.81025723399029	0.6596926245742725	52.32212356751421	-32.78485787216601
75	5616.0	5328.0		(53.2476329206118, 25.933721777130373, 73.22286962855063)	#351949	53.2476329206118	25.933721777130373	73.22286962855063	274.65561853129617	164.68533346595711	73.22286962855063	41.630790400909284	44.59601500290436	-28.615810877541936	48.77536780772032	31.27014827385288	72.74997815003643	19.97757389469467	1.3156893236172962	0.8214620990756996	0.6663080399064485	52.98744366657556	-32.68696801474464
76	5688.0	5400.0		(52.906773488710854, 25.706482155863075, 72.08230152949746)	#341948	52.906773488710854	25.706482155863075	72.08230152949746	275.19112981750794	164.0601602522002	72.08230152949746	41.47243812478757	44.34330649741394	-28.221902236612507	48.30978878368536	31.013092672978882	71.61854333576112	20.306969484638778	1.31068479699031	0.8168071885559833	0.657136030224001	52.56238766434139	-32.474350747597576
77	5760.0	5472.0		(53.542607428987615, 26.091769847050255, 71.59723233794611)	#351a47	53.542607428987615	26.091769847050255	71.59723233794611	276.1945613726212	162.0718085918029	71.59723233794611	41.730948601316534	43.900554280646375	-27.49329678020389	48.64377276037873	31.433467640203933	71.14217771303716	21.17813192327383	1.3188546989003382	0.8086516579478648	0.6401707352127115	51.79903506815883	-32.0573948226383
78	5832.0	5544.0		(54.016751638747266, 26.48215586307356, 68.02913328477786)	#361a44	54.016751638747266	26.48215586307356	68.02913328477786	279.7640417923007	155.73444392103124	68.02913328477786	41.95240711234331	42.221493100336296	-24.97562365588948	48.28350327749453	31.796597647487253	67.61366351056081	23.97680140833377	1.3258536195496025	0.7777232191273958	0.5815476945529187	49.05544064242387	-30.605933699194896
79	5904.0	5616.0		(51.59286234522943, 26.5564457392571, 65.0203932993445)	#331a41	51.59286234522943	26.5564457392571	65.0203932993445	279.05436367423454	150.84969699685237	65.0203932993445	41.70800913943442	39.66951836917049	-23.5358391456727	46.517079388201026	31.396012148579754	64.63575382374363	26.302692583643456	1.3181297257543283	0.7307156441385749	0.5480228715452607	46.125984129695645	-30.680564062369868
80	5976.0	5688.0		(54.87181354697742, 27.221412964311725, 74.2774945375091)	#361b4a	54.87181354697742	27.221412964311725	74.2774945375091	275.2563150074294	161.54692448741457	74.2774945375091	42.445353908296966	43.873641320562925	-27.828200035831998	50.18132556445739	32.614910502549165	73.80693372177713	21.30164961304381	1.3414325895932124	0.8081559191092924	0.6479688274202254	51.95483731049195	-32.38616404736738
81	6048.0	5760.0		(59.15659140568099, 28.135469774217043, 75.04515659140569)	#3b1c4b	59.15659140568099	28.135469774217043	75.04515659140569	279.67767478690206	159.39696419732718	75.04515659140569	43.33317653209884	44.94878927501378	-26.742619167148106	52.71775673707211	34.12392764020393	74.5760597232338	22.056653275051517	1.369491118776855	0.8279602288760424	0.6226914986082579	52.30259398164407	-30.75084700295316
82	6120.0	5832.0		(50.720320466132556, 26.18353969410051, 64.80335032774946)	#321a40	50.720320466132556	26.18353969410051	64.80335032774946	278.12050919377657	151.96824950828886	64.80335032774946	41.424988588918495	39.672068484039926	-23.88494821021794	45.930524399126	30.936342374362706	64.41715222141298	25.93661658226008	1.3091852134572484	0.7307626174547647	0.5561517404948829	46.30727554939015	-31.050445536481536
83	6192.0	5904.0		(56.29570284049527, 27.447195921340132, 71.83758193736344)	#381b47	56.29570284049527	27.447195921340132	71.83758193736344	278.9929119905493	157.57140105238614	71.83758193736344	42.688928379942936	43.37232753728154	-25.991122050211814	50.46104151493081	33.02438599417334	71.3936780772032	22.993459625000785	1.3491304576558696	0.7989216798463653	0.6051931801742992	50.56379358226831	-30.932396774380333
84	6264.0	5976.0		(53.65185724690459, 26.206846321922797, 72.88055353241077)	#351a48	53.65185724690459	26.206846321922797	72.88055353241077	275.2811197977623	163.30550142407435	72.88055353241077	41.8082664510473	44.25947188969129	-28.112391952665895	48.98964311726147	31.55993141296431	72.41381646030588	20.591265020760318	1.3212982333236865	0.8152629484970778	0.6545861258037377	52.43288503653683	-32.422583335921054
85	6336.0	6048.0		(54.995630007283324, 27.562272396212673, 71.31900946831755)	#361b47	54.995630007283324	27.562272396212673	71.31900946831755	277.61709777289525	156.45152725155992	71.31900946831755	42.60463127665533	42.34896734805099	-25.831570041379592	49.75596504005827	32.882287807720324	70.8814420975965	23.57264711135942	1.346466352609117	0.78007130478256	0.6014780736297711	49.60549411354541	-31.381909147949678
86	6408.0	6120.0		(48.87181354697742, 25.1238164603059, 60.51347414420976)	#30193c	48.87181354697742	25.1238164603059	60.51347414420976	280.26260547437744	149.12980682433655	60.51347414420976	40.65129791463428	38.57818726553142	-22.449455538803175	43.83826656955572	29.702691565914055	60.15957756737072	27.351954239095633	1.2847336825077957	0.7106132394926987	0.5227268512864802	44.63467919323618	-30.19602198758674
87	6480.0	6192.0		(55.286234522942465, 27.338674435542607, 69.14930808448652)	#371b45	55.286234522942465	27.338674435542607	69.14930808448652	280.10591227397833	154.18392281603505	69.14930808448652	42.51342410241655	42.02730836036811	-24.692688781989226	49.39510560815732	32.729001179898034	68.73120174799708	24.530474783299635	1.343583863369118	0.774146320965254	0.5749596659257932	48.74447176143818	-30.43590303348512
88	6552.0	6264.0		(51.28404952658412, 26.90531682447196, 64.63000728332119)	#331a40	51.28404952658412	26.90531682447196	64.63000728332119	278.77365047494015	148.84411237702423	64.63000728332119	41.8453060240233	38.82692511981095	-23.055632940065586	46.395833940276766	31.620634610342314	64.2527603787327	27.18149305340142	1.3224688229340822	0.715195010305242	0.5368414565932873	45.15630990821154	-30.702064025074087
89	6624.0	6336.0		(58.24981791697014, 27.96649672250546, 80.25782957028404)	#3a1b50	58.24981791697014	27.96649672250546	80.25782957028404	274.74761825171316	166.14316568960197	80.25782957028404	43.1923891129409	46.58985898582013	-29.89477431753844	53.26359067734887	33.881592942461765	79.73491624180626	19.053665138898175	1.3650417075958057	0.8581888618442737	0.6960882067681496	55.3562326374832	-32.68660098596201
90	6696.0	6408.0		(59.549162418062636, 28.32993445010925, 79.92352512745812)	#3b1c4f	59.549162418062636	28.32993445010925	79.92352512745812	276.305937491177	164.61192873741285	79.92352512745812	43.4946227966613	46.57038126338126	-29.19287330796365	53.94607428987618	34.40324109249818	79.40758922068463	19.72893529051272	1.3745934270582294	0.8578300806671033	0.6797447144275157	54.96384505283004	-32.08174551989441
91	6768.0	6480.0		(53.132556445739255, 26.860160233066278, 67.35178441369264)	#351a43	53.132556445739255	26.860160233066278	67.35178441369264	278.9301196150733	153.3049830222549	67.35178441369264	42.039405431299016	40.93334206765281	-24.413709231583923	47.831959213401305	31.940012155863073	66.94686817188638	25.098778586283622	1.3286030931560457	0.753995375929617	0.5684637354697241	47.660966117692176	-30.812948901418032
92	6840.0	6552.0		(51.74581209031318, 26.62418062636562, 68.32483612527312)	#331a44	51.74581209031318	26.62418062636562	68.32483612527312	276.1456641341367	155.63399424368404	68.32483612527312	41.77974034831098	40.916071424392634	-25.45418731340632	47.27391114348143	31.513233714493808	67.90782957028404	24.24033700155828	1.3203967013457165	0.7536772493242697	0.5926908634106903	48.18755599313971	-31.88604536671415
93	6912.0	6624.0		(56.27166788055353, 27.776402039329934, 78.75746540422432)	#381b4e	56.27166788055353	27.776402039329934	78.75746540422432	273.5362944126177	165.0658904692326	78.75746540422432	42.88773915963918	45.37366956694455	-29.59447219183837	51.93529497450837	33.36113793882011	78.24765477057538	19.601832298008446	1.3554136249401656	0.8357865572249457	0.6890957884295175	54.17197314371856	-33.113954123475644
94	6984.0	6696.0		(59.827385287691186, 28.90313182811362, 76.49963583394027)	#3b1c4c	59.827385287691186	28.90313182811362	76.49963583394027	278.98301453710786	158.6557686082602	76.49963583394027	43.76918606555234	44.69114638722221	-26.820481984896304	53.575316824471955	34.881747800437005	76.023670793882	22.343742980228082	1.3832706574941311	0.8232144266467758	0.6245045040721747	52.1213662455837	-30.96921822543702
95	7056.0	6768.0		(57.50400582665696, 28.58557902403496, 72.75309541150764)	#391c48	57.50400582665696	28.58557902403496	72.75309541150764	279.2846542000594	154.80738812693963	72.75309541150764	43.36147349938499	42.665438837863775	-25.374190715355162	51.58911143481428	34.17277371449381	72.31142024763291	24.10903006068077	1.3703854092140677	0.7859007344816552	0.5908281737013281	49.64060057741758	-30.740995178240308
96	7128.0	6840.0		(55.99126001456664, 28.032046613255645, 72.45666423889294)	#371c48	55.99126001456664	28.032046613255645	72.45666423889294	277.76178375276663	156.3455565272459	72.45666423889294	42.94128327332793	42.589545459970736	-25.92237380511606	50.616984705025494	33.45222229424618	72.01241806263656	23.545219941424	1.357105820020884	0.7845027724999423	0.6035924039938586	49.8581873535238	-31.327026714495574
97	7200.0	6912.0		(54.67953386744355, 27.599417334304444, 75.87982520029134)	#361b4b	54.67953386744355	27.599417334304444	75.87982520029134	273.6535473457135	162.2500311951086	75.87982520029134	42.61812488291113	43.80218763625149	-28.447251257172024	50.524756008739985	32.90500629278951	75.39702112163147	20.992415463379395	1.3468928012428536	0.8068397366320612	0.66238319462645	52.22908907696991	-33.00163581873861
98	7272.0	6984.0		(59.081573197378006, 28.62272396212673, 78.47560087399854)	#3b1c4e	59.081573197378006	28.62272396212673	78.47560087399854	276.6584852734923	161.99281650533194	78.47560087399854	43.57505562434258	45.42032216164987	-28.25812449457863	53.51813546977422	34.54296259286235	77.97707210487982	20.899909308250336	1.377135406483302	0.8366459016836706	0.6579794514294904	53.49324504289459	-31.887691350642914
99	7344.0	7056.0		(52.4340859431901, 27.586307356154407, 66.62782228696285)	#341b42	52.4340859431901	27.586307356154407	66.62782228696285	278.1867024848892	149.4208570179274	66.62782228696285	42.315877002173075	39.209301574722296	-23.49574536454608	47.57002184996359	32.398630036416606	66.23740713765476	26.82656865240482	1.337340633101354	0.7222384146378521	0.5470893034269488	45.71016714269495	-30.93168831013208
100	7416.0	7128.0		(56.19519300801166, 27.670793882010198, 78.42534595775673)	#381b4e	56.19519300801166	27.670793882010198	78.42534595775673	273.7204029503774	165.02841806125667	78.42534595775673	42.82715525685068	45.3721909064439	-29.51441437048814	51.798659868900224	33.25827768390386	77.91780043699926	19.62252660848106	1.3534989460855418	0.8357593201823846	0.6872316731594198	54.12703911432499	-33.04382831797886
101	7488.0	7200.0		(56.48871085214858, 28.93226511289148, 70.83612527312455)	#381c46	56.48871085214858	28.93226511289148	70.83612527312455	279.4566691000104	150.84795081124432	70.83612527312455	43.408681339826536	40.96258119685176	-24.167612373017946	50.81569555717407	34.254367348871085	70.41708667152221	25.85923948771874	1.3718773542639175	0.754533962986002	0.5627334657192022	47.56055662122893	-30.540282651872687
102	7560.0	7272.0		(59.16751638747269, 28.970138383102693, 82.39912600145666)	#3b1c52	59.16751638747269	28.970138383102693	82.39912600145666	273.91122985904747	165.34631498930472	82.39912600145666	43.76939779754795	46.33152605119007	-30.064533499000202	54.45265112891478	34.88211850691915	81.86483612527313	19.399651501754903	1.3832773490203647	0.8534303488980435	0.7000409833621787	55.231209300038046	-32.97954466667586
103	7632.0	7344.0		(56.51128914785142, 28.7319737800437, 75.0094683175528)	#381c4b	56.51128914785142	28.7319737800437	75.0094683175528	276.01661971387654	157.32362022759932	75.0094683175528	43.342495580284144	42.76696363092813	-26.709611792102493	51.59933721777131	34.14000898761835	74.5466933721777	23.093304785764936	1.3697856356977591	0.7877708291440021	0.6219229347026878	50.42238134295077	-31.98636139459767
