# Supplementary material for: Parallel and High Throughput Reaction Monitoring with Computer Vision
Source: Angew Chem Int Ed Engl. 2024 Oct 31;64(1):e202413395. doi: 10.1002/anie.202413395 (PMC11701362; doi:10.1002/anie.202413395)
Supplement: Supplementary file 2 — Supporting Information [file ANIE-64-e202413395-s002.zip › Supporting Info - Machine readable data part 1/Figure 9 - crystal violet mixing analysis/Kineticolor outputs/Well 13 CV Mixing.csv]

frame number	Time (s)	normalised time	Well Coordinates	average color	hexcode	red	green	blue	hue	saturation	value	lightness	a_component	b_component	x	y	z	delta_e	light_ratio	a_ratio	b_ratio	chroma_ab	hue_ab
1	288.0	0.0	(160, 238)	(39.89075018208303, 7.496722505462491, 93.71449380917699)	#27075d	39.89075018208303	7.496722505462491	93.71449380917699	262.54339947793915	234.60118908836557	93.71449380917699	28.240737953548518	84.96088008736058	-62.545248109473505	40.61335032774946	14.145988492352512	92.85231609613983	0.0	1.0	1.0	1.0	105.50004363171828	-36.35920943242262
2	360.0	72.0		(39.91405680990532, 7.032046613255645, 94.88856518572469)	#27075e	39.91405680990532	7.032046613255645	94.88856518572469	262.4561665298814	236.10233954038162	94.88856518572469	27.86126357949953	86.82753754344603	-63.77407938472985	40.71553532410779	13.785090750182082	94.00999999999999	2.2668121143948854	0.986562873297675	1.0219707876632877	1.0196470765149979	107.73186379724596	-36.2969620105222
3	432.0	144.0		(41.209759650400585, 7.372177713037145, 95.64238892935178)	#29075f	41.209759650400585	7.372177713037145	95.64238892935178	263.00045381410126	235.3444336986072	95.64238892935178	28.399395091640393	86.50616798704921	-63.21582813712433	41.60663510560816	14.298726933721776	94.75968681718864	1.6919705534895668	1.0056180238049317	1.0181882284893906	1.0107215183874099	107.14269936335381	-36.15809144549477
4	504.0	216.0		(41.74872541879097, 7.014566642388929, 96.69118718135469)	#290760	41.74872541879097	7.014566642388929	96.69118718135469	263.23960820622773	236.50074948966912	96.69118718135469	28.208130901276846	88.13636538934658	-64.05248306404371	41.96962855061908	14.114733197378003	95.79442097596502	3.515185248499036	0.9988453895105254	1.0373758522595438	1.024098312823575	108.95292327750558	-36.00751559746513
5	576.0	288.0		(41.02257829570284, 7.1959213401310995, 96.21194464675892)	#290760	41.02257829570284	7.1959213401310995	96.21194464675892	262.80038291918606	235.92794040833013	96.21194464675892	28.222462667462153	87.19655272578375	-63.796696087364424	41.57418790968682	14.128465149308084	95.32178441369264	2.562164743657757	0.9993528750517631	1.026314141709977	1.0200086819657426	108.04284908740571	-36.19078516378526
6	648.0	360.0		(42.14930808448653, 7.413692643845594, 95.360524399126)	#2a075f	42.14930808448653	7.413692643845594	95.360524399126	263.6976919445802	235.17532269151454	95.360524399126	28.602371714991648	86.55626380114445	-62.728744457935726	42.02351056081574	14.495729329934449	94.4810560815732	1.6461163632991755	1.0128053934722938	1.0187778623778783	1.0029338175802107	106.8965957572191	-35.93145990692721
7	720.0	432.0		(41.855061908230155, 7.403495994173343, 96.62927895120175)	#290760	41.855061908230155	7.403495994173343	96.62927895120175	263.1670027018864	235.46253165701881	96.62927895120175	28.554248244738723	86.99882085695954	-63.42770623175651	42.12991988346687	14.44885968681719	95.73702112163146	2.242816002408361	1.0111013491115521	1.0239868133134151	1.0141091153837687	107.6655411370014	-36.09444242041416
8	792.0	504.0		(42.343772760378734, 7.541879096868172, 95.95702840495265)	#2a075f	42.343772760378734	7.541879096868172	95.95702840495265	263.6171474702209	234.95791239402195	95.95702840495265	28.750488877505212	86.47914532638976	-62.764305385359876	42.277836853605244	14.640623255644574	95.0728769118718	1.616465722073247	1.018050198433028	1.0178701684524458	1.0035023807964267	106.85504483593442	-35.9711649564417
9	864.0	576.0		(43.120903131828115, 7.731245447924254, 95.50764748725419)	#2b075f	43.120903131828115	7.731245447924254	95.50764748725419	264.1907780645055	234.35801329957602	95.50764748725419	29.040603873369072	85.99662806491226	-62.046448451890754	42.62745812090313	14.927216321922796	94.62988346686089	1.4004857946789198	1.028323123890608	1.0121908809853037	0.9920249791525377	106.04330155190374	-35.81039646483876
10	936.0	648.0		(43.36125273124545, 8.38747268754552, 94.63583394027677)	#2b085e	43.36125273124545	8.38747268754552	94.63583394027677	264.3300483875054	232.39962288836725	94.63583394027677	29.603208578459117	83.89290248346606	-60.65366051620492	42.77429715950474	15.493602621995631	93.77335032774945	2.5641774488463516	1.048244866233724	0.9874297723517415	0.969756493891307	103.52239188270035	-35.86652199361355
11	1008.0	720.0		(43.28113619810634, 8.47632920611799, 94.19227967953387)	#2b085e	43.28113619810634	8.47632920611799	94.19227967953387	264.3628917136836	232.05264216012247	94.19227967953387	29.6554363367608	83.44813075587703	-60.34630865701016	42.673874726875454	15.54689645302258	93.33512017479971	3.020780821404815	1.0500942427757813	0.9821947544572506	0.9648424217837538	102.98187945059601	-35.8729303585977
12	1080.0	792.0		(42.970866715222144, 8.616897305171157, 94.21267297887837)	#2a085e	42.970866715222144	8.616897305171157	94.21267297887837	264.08107349199736	231.67714179692933	94.21267297887837	29.71361107015929	82.96870963344976	-60.256731585011835	42.56949745083758	15.606402367079388	93.3567152221413	3.3727446120043054	1.0521542007518858	0.9765519089272336	0.9634102254985693	102.5411160439941	-35.989347790875264
13	1152.0	864.0		(43.42243262927895, 8.946831755280408, 93.7115804806992)	#2b085d	43.42243262927895	8.946831755280408	93.7115804806992	264.4032582358097	230.65464069762018	93.7115804806992	30.045727288917874	82.02598429515295	-59.438986717701205	42.79282592862346	15.949028120903131	92.863932993445	4.639014943490733	1.0639143827735051	0.9654559158380912	0.9503357731296328	101.29785408198804	-35.92844181150192
14	1224.0	936.0		(44.10487982520029, 9.375091041514931, 93.35761107064822)	#2c095d	44.10487982520029	9.375091041514931	93.35761107064822	264.8121552711	229.39257294429706	93.35761107064822	30.488872888427814	80.97924786845614	-58.50223540072622	43.18919155134742	16.413955950473415	92.51778587035689	6.103561056885944	1.079606097354011	0.9531356994559103	0.9353585950819036	99.90070136001471	-35.84566075462933
15	1296.0	1008.0		(44.411507647487255, 9.48069919883467, 93.29715950473415)	#2c095d	44.411507647487255	9.48069919883467	93.29715950473415	265.0052137643379	229.0873322560247	93.29715950473415	30.620124875958687	80.78412682171133	-58.24656283833296	43.360087399854336	16.553373343044427	92.45899490167515	6.448677773696627	1.0842537091744515	0.9508391007560829	0.9312707935282867	99.5928573183148	-35.79216711506239
16	1368.0	1080.0		(44.04297159504734, 9.515659140568099, 91.47778587035688)	#2c095b	44.04297159504734	9.515659140568099	91.47778587035688	265.27556116373717	228.4745101473738	91.47778587035688	30.56734462242114	79.85111939097278	-57.43164602880293	42.826467589220684	16.497215032774946	90.65816460305899	7.594187198471635	1.0823847688647341	0.9398574886331955	0.9182415573486863	98.35952029960855	-35.72497512030009
17	1440.0	1152.0		(44.80772032046613, 9.40203932993445, 93.21995630007284)	#2c095d	44.80772032046613	9.40203932993445	93.21995630007284	265.3447107280026	229.28104319834986	93.21995630007284	30.62518794769462	81.0961376809905	-58.199231142683395	43.51440640932265	16.558767152221414	92.38177713037146	6.28567411800883	1.0844329917323032	0.9545115069147567	0.9305140342687067	99.8185055607108	-35.66538694549993
18	1512.0	1224.0		(44.7632920611799, 10.314639475600874, 90.6409322651129)	#2c0a5a	44.7632920611799	10.314639475600874	90.6409322651129	265.73153924270997	225.98184009642426	90.6409322651129	31.27873350650725	77.72778753150949	-55.788378183294654	43.259737800436994	17.264886016023308	89.83766933721778	10.353856098121398	1.1075749351152138	0.9148656116978344	0.8919682928693121	95.67628804915975	-35.66853377904963
19	1584.0	1296.0		(45.67225054624909, 9.89512017479971, 91.56008739985434)	#2d095b	45.67225054624909	9.89512017479971	91.56008739985434	266.2857856340189	227.44153302787322	91.56008739985434	31.122870324780358	79.47826595754593	-56.51700945459226	43.75890750182083	17.094697538237437	90.74343772760379	8.643228909496157	1.1020558448569044	0.9354689578994806	0.9036179592040315	97.52418734503188	-35.41663941972232
20	1656.0	1368.0		(45.92716678805535, 10.633648943918427, 89.74654042243263)	#2d0a59	45.92716678805535	10.633648943918427	89.74654042243263	266.76695328754766	224.78623947022444	89.74654042243263	31.69102879431587	77.0102406817641	-54.626578455957485	43.750050983248364	17.720512833211945	88.9554115076475	11.739782916443646	1.12217424510799	0.9064199970925293	0.8733929452217393	94.41737257342058	-35.349669075157976
21	1728.0	1440.0		(45.97815003641661, 10.836853605243991, 90.02549162418063)	#2d0a5a	45.97815003641661	10.836853605243991	90.02549162418063	266.6260140168865	224.30427571700176	90.02549162418063	31.8493525828435	76.63699202961787	-54.4961193288126	43.8938164603059	17.897584056809904	89.23360524399126	12.128383489495095	1.1277804650583343	0.9020268145859164	0.8713071092695572	94.03752213477286	-35.41641115056832
22	1800.0	1512.0		(46.61398397669337, 11.500364166059724, 88.76256372906045)	#2e0b58	46.61398397669337	11.500364166059724	88.76256372906045	267.2684081032419	221.96137719391817	88.76256372906045	32.411410760504054	74.78174630519574	-52.88763300070205	44.15847778587035	18.53571864530226	87.98994173343043	14.638265122857232	1.1476828549528566	0.8801903444067646	0.8455899464677533	91.5937296154688	-35.26896249839289
23	1872.0	1584.0		(46.32483612527312, 11.680262199563002, 87.5564457392571)	#2e0b57	46.32483612527312	11.680262199563002	87.5564457392571	267.39561135748426	220.9823233373539	87.5564457392571	32.48283151300352	73.77220112087196	-52.14582130037782	43.83134013109978	18.61787627822287	86.79768390386016	15.853389944742187	1.1502118523401395	0.8683078735179777	0.8337295458338662	90.34115527991281	-35.2545495885756
24	1944.0	1656.0		(46.66860888565186, 12.152221412964312, 85.91915513474144)	#2e0c55	46.66860888565186	12.152221412964312	85.91915513474144	268.0746825694595	218.93334576618886	85.91915513474144	32.85055792822367	72.15985763965344	-50.66403944032103	43.81863801893664	19.044729009468316	85.18148579752366	18.06321497811395	1.1632329857051742	0.8493303925931022	0.8100381878994757	88.16966568489106	-35.07301390438431
25	2016.0	1728.0		(46.962126729788785, 12.380917698470503, 86.81281864530226)	#2e0c56	46.962126729788785	12.380917698470503	86.81281864530226	267.87611918391315	218.6328590365287	86.81281864530226	33.0610403891091	72.09628447357294	-50.76773303604424	44.21209031318281	19.291965367807716	86.06849963583394	18.095386074395016	1.170686135875387	0.8485821286154323	0.8116960851635767	88.17730406693897	-35.151894112576166
26	2088.0	1800.0		(47.88055353241078, 13.212672978878368, 86.0298616168973)	#2f0d56	47.88055353241078	13.212672978878368	86.0298616168973	268.56568445057917	215.83648693266957	86.0298616168973	33.754712194295806	70.28005359845524	-49.1685725972266	44.76337217771304	20.12189451565914	85.30168973051711	20.612278527249607	1.1952489432045612	0.8272048680073717	0.7861280286420227	85.77199114542279	-34.97699008104323
27	2160.0	1872.0		(48.879825200291336, 13.311726147123089, 87.24471959213402)	#300d57	48.879825200291336	13.311726147123089	87.24471959213402	268.8651364397596	216.09231385709637	87.24471959213402	33.97644856668238	70.93367638232468	-49.41808186085124	45.52669337217772	20.39212035688274	86.5053896576839	20.049521533920878	1.2031005925754554	0.8348980885012902	0.7901172887563629	86.45075627152234	-34.864159670194795
28	2232.0	1944.0		(48.83903860160233, 14.123088128186453, 84.99854333576111)	#300e54	48.83903860160233	14.123088128186453	84.99854333576111	269.38897566589935	212.63000951132364	84.99854333576111	34.48434332680953	68.28732578126213	-47.3748337856416	45.30899490167516	21.02017597232338	84.28978878368537	23.390842054362906	1.2210850645450817	0.8037502167002748	0.7574489704273137	83.11157403498864	-34.75126329169783
29	2304.0	2016.0		(50.525127458120906, 14.339402767662055, 86.24180626365623)	#320e56	50.525127458120906	14.339402767662055	86.24180626365623	270.19570105954097	212.60121611350394	86.24180626365623	34.871513715689	69.00030936164039	-47.359546155584475	46.45088856518573	21.507513015294975	85.52278222869629	23.006793538667118	1.2347947058978077	0.8121421210643203	0.7572045453027965	83.68972042052127	-34.46442480401228
30	2376.0	2088.0		(51.40713765477057, 14.855790240349599, 86.45229424617625)	#330e56	51.40713765477057	14.855790240349599	86.45229424617625	270.6311163557201	211.1813073404157	86.45229424617625	35.32307995770555	68.3602586242447	-46.69331090862475	47.08525127458121	22.08535302986161	85.73632920611799	24.021326238265104	1.2507845940784674	0.8046086452253509	0.746552493115017	82.78520545836143	-34.334935951513124
31	2448.0	2160.0		(52.17479970866715, 15.289147851420248, 86.46686088856518)	#340f56	52.17479970866715	15.289147851420248	86.46686088856518	271.09314723668996	209.9106714173805	86.46686088856518	35.698394305283166	67.79123183644195	-46.05607332101403	47.598659868900214	22.573420750182084	85.75508375819373	24.94606871884243	1.2640744149108745	0.7979111300016664	0.7363640678249718	81.95616513510647	-34.19144227760306
32	2520.0	2232.0		(52.95630007283321, 16.190823015294974, 87.22651128914785)	#341057	52.95630007283321	16.190823015294974	87.22651128914785	271.05380798097036	207.667373624355	87.22651128914785	36.36083043929959	66.58403641112243	-45.312702448125194	48.41304442825928	23.45231885651857	86.51615440640931	26.468942469401753	1.2875311721353502	0.7837022914858902	0.7244787384776853	80.53989637409529	-34.23661973986761
33	2592.0	2304.0		(54.28477785870357, 16.549890750182083, 86.67006554989075)	#361056	54.28477785870357	16.549890750182083	86.67006554989075	272.2887561672293	206.3070387737609	86.67006554989075	36.74565212305588	66.22950935718258	-44.362703210389284	49.064020393299344	23.973211179898033	85.96886380189368	27.455468553081914	1.30115764621649	0.7795294644909803	0.7092897470442655	79.71447387912825	-33.81547618776216
34	2664.0	2376.0		(54.88856518572469, 17.091769847050255, 88.92498179169701)	#361158	54.88856518572469	17.091769847050255	88.92498179169701	271.5704624494307	205.98788638262323	88.92498179169701	37.161172585566256	66.25190283529476	-44.810238803164815	49.97884195193008	24.544255761107063	88.20664967225053	27.278756183837885	1.3158711591280094	0.7797930384804346	0.7164451362433331	79.98294900098392	-34.072908464606854
35	2736.0	2448.0		(56.892206846321926, 17.399126001456665, 88.39912600145666)	#381158	56.892206846321926	17.399126001456665	88.39912600145666	273.3744345167876	204.80971723296972	88.39912600145666	37.58994602297987	66.30622202046419	-43.80355790140747	50.95073561544064	25.14294651857247	87.68912600145666	28.047369056178177	1.3310539577545495	0.7804323819655018	0.7003498942835388	79.46865270941146	-33.44975419703785
36	2808.0	2520.0		(55.882010196649674, 18.070648215586306, 86.33721777130371)	#371256	55.882010196649674	18.070648215586306	86.33721777130371	273.23268964045667	201.6277068693532	86.33721777130371	37.83384146428039	63.88872462489664	-42.32141846415425	50.25152949745084	25.48779857975237	85.65455207574655	30.7419364439646	1.3396902562004926	0.7519781405183585	0.6766528192530101	76.63466314282284	-33.52144312500848
37	2880.0	2592.0		(57.78222869628551, 18.044428259286235, 88.55061908230152)	#391258	57.78222869628551	18.044428259286235	88.55061908230152	273.8164351014927	203.03730054285242	88.55061908230152	38.07112043643162	65.5228336649597	-43.05488911632729	51.61718863801893	25.826307611070646	87.84555717407136	29.229234717332268	1.3480922665354038	0.7712118047457394	0.6883798596652448	78.40258419405075	-33.30881513605977
38	2952.0	2664.0		(58.083758193736344, 18.989075018208304, 87.29934450109249)	#3a1257	58.083758193736344	18.989075018208304	87.29934450109249	274.3386288516899	199.53321319517445	87.29934450109249	38.62888080977124	63.48525190682269	-41.45453700742112	51.807523670793884	26.63379926438456	86.61624180626366	31.842333654119006	1.36784247186846	0.7472292170413526	0.6627927502160177	75.82120975144343	-33.143693556812515
39	3024.0	2736.0		(60.63364894391842, 19.179898033503278, 89.96431172614712)	#3c1359	60.63364894391842	19.179898033503278	89.96431172614712	275.1380328644778	200.63539802948486	89.96431172614712	39.05936306005193	65.13086135396318	-42.07676551207407	53.64911871813547	27.26840664967225	89.25646758922068	30.48329168580718	1.3830857792844617	0.7665982424733915	0.6727412039109147	77.54020438886681	-32.863843580560186
40	3096.0	2808.0		(62.06045156591406, 20.123088128186453, 90.79096868171887)	#3e145a	62.06045156591406	20.123088128186453	90.79096868171887	275.6065837344244	198.48130053908355	90.79096868171887	39.74244139413554	64.34510057734849	-41.32130444785196	54.805972323379464	28.295942906045155	90.08428987618353	31.745162330539927	1.4072734735014885	0.7573497415656003	0.6606625714479045	76.47053138027199	-32.707871247938336
41	3168.0	2880.0		(62.98106336489439, 20.528040786598687, 91.03423160961398)	#3e145b	62.98106336489439	20.528040786598687	91.03423160961398	276.12705955270906	197.49799983998716	91.03423160961398	40.065279894051315	64.1076371080651	-40.889099943718854	55.43126001456664	28.790433000728328	90.32916970138383	32.30582437012503	1.4187051329873983	0.75455476734877	0.6537523022076801	76.03754092411718	-32.530524184350824
42	3240.0	2952.0		(64.0422432629279, 21.469045884923524, 92.99198834668609)	#40155c	64.0422432629279	21.469045884923524	92.99198834668609	275.7143002617081	196.1281896646251	92.99198834668609	40.689939670804016	63.611748021979	-40.79367629846609	56.634501092498176	29.763513503277494	92.27675892206845	32.9226204848799	1.4408242354619925	0.7487180918626378	0.6522266284253051	75.56836978760215	-32.671709590080866
43	3312.0	3024.0		(64.57246904588493, 22.09322651128915, 92.43554260742899)	#40165c	64.57246904588493	22.09322651128915	92.43554260742899	276.2335887347277	194.0518776494319	92.43554260742899	41.0652134510514	62.61288140446602	-39.87355908515491	56.97651857246905	30.35851688273853	91.73211944646759	34.32063082363314	1.4541126198117444	0.7369613090175697	0.6375154034941849	74.23121736767536	-32.49007547349966
44	3384.0	3096.0		(65.56227239621268, 22.25564457392571, 93.59650400582666)	#41165d	65.56227239621268	22.25564457392571	93.59650400582666	276.4222927790426	194.365370249323	93.59650400582666	41.26467635565443	63.132621562465516	-40.10551946590557	57.74406409322651	30.677971835396942	92.88309541150765	33.90630123337646	1.461175569261972	0.7430787145513291	0.6412240846132471	74.79425510679023	-32.426091332676556
45	3456.0	3168.0		(67.32265112891479, 23.47851420247633, 94.73780043699927)	#43175e	67.32265112891479	23.47851420247633	94.73780043699927	276.91656701315424	191.80430520853352	94.73780043699927	42.07275205168232	62.25767256591341	-39.27902918708761	59.21399854333576	31.99509732702112	94.02520757465403	35.328135936067376	1.489789400010908	0.7327804573339787	0.6280098068895206	73.61290598260992	-32.24826429264818
46	3528.0	3240.0		(68.14348142753096, 24.190094683175527, 96.14639475600875)	#441860	68.14348142753096	24.190094683175527	96.14639475600875	276.65006680432407	190.8428970751994	96.14639475600875	42.51605792824257	61.93038270404511	-39.20399099371312	60.11851420247633	32.73342100509832	95.4268317552804	35.763149383783784	1.5054867899760502	0.7289282154370991	0.6268100643728205	73.29614731829108	-32.33517020381284
47	3600.0	3312.0		(69.12454479242534, 24.66205389657684, 96.32993445010925)	#451860	69.12454479242534	24.66205389657684	96.32993445010925	277.22378048780485	189.71578923492186	96.32993445010925	42.84727304362351	61.6546407178839	-38.72409919101108	60.78225054624909	33.292410480699196	95.61325564457393	36.38651943619368	1.51721506407164	0.7256826983723313	0.6191373503424583	72.80694046728384	-32.132143027403124
48	3672.0	3384.0		(70.8259286234523, 26.15440640932265, 97.23816460305899)	#461a61	70.8259286234523	26.15440640932265	97.23816460305899	277.706100534847	186.41197531234084	97.23816460305899	43.731350319265594	60.379142060745906	-37.645138780001666	62.26020393299345	34.815546045156594	96.52732702112164	38.2653415049921	1.548520098561045	0.7106699224238422	0.6018864728797789	71.15333632203989	-31.942680917144134
49	3744.0	3456.0		(71.86890021849963, 26.69264384559359, 99.05462490895849)	#471a63	71.86890021849963	26.69264384559359	99.05462490895849	277.458556862903	186.2841355274187	99.05462490895849	44.09578437793801	60.57031744846003	-37.88732786962108	63.301405680990534	35.45669379461034	98.33100509832484	38.13522090556971	1.561424650108949	0.7129200802319717	0.605758694942045	71.44377487862317	-32.02638338679
50	3816.0	3528.0		(73.02184996358339, 27.62709395484341, 99.7130371449381)	#491b63	73.02184996358339	27.62709395484341	99.7130371449381	277.78386242851656	184.3481658948476	99.7130371449381	44.63898326229812	59.880325307999136	-37.26721780075262	64.28771303714494	36.42687750182083	98.99217771303715	39.20351379066792	1.5806592354534816	0.7047987879413149	0.5958441116985175	70.530127474722	-31.89655023746744
51	3888.0	3600.0		(74.27312454479242, 28.23088128186453, 100.6285506190823)	#4a1c64	74.27312454479242	28.23088128186453	100.6285506190823	278.1577835456027	183.46091211105724	100.6285506190823	45.03682583046145	59.79527196242024	-37.015653210728416	65.27111434814275	37.1485642971595	99.90457392571012	39.58758158767817	1.5947467769624082	0.7037976996111159	0.5918219901524667	70.32519556799475	-31.759156212661832
52	3960.0	3672.0		(75.38310269482884, 28.860888565185725, 102.94464675892206)	#4b1c66	75.38310269482884	28.860888565185725	102.94464675892206	277.6780675796573	183.50986607048102	102.94464675892206	45.43559523700684	60.047093223725255	-37.41112756210758	66.47352512745812	37.88143514930808	102.20380917698469	39.34569745950209	1.6088671376697414	0.7067616668045593	0.5981450021051408	70.74776229738322	-31.92413557214187
53	4032.0	3744.0		(76.04806991988346, 29.882010196649674, 102.98470502549162)	#4c1d66	76.04806991988346	29.882010196649674	102.98470502549162	277.8914018132908	181.00927877339143	102.98470502549162	45.943684619047325	58.913105312467074	-36.55842028579881	67.12391842680262	38.82909943190094	102.2536780772032	40.83131288242379	1.6268585011700938	0.6934144897262127	0.5845115558868722	69.33449409457707	-31.821594632805777
54	4104.0	3816.0		(77.3729060451566, 30.97887836853605, 103.82083029861617)	#4d1e67	77.3729060451566	30.97887836853605	103.82083029861617	278.2148142222933	178.9110883504272	103.82083029861617	46.54115690459954	58.19877080830504	-35.919191706974814	68.28034231609615	39.96353939548434	103.09241077931537	41.95310127269663	1.6480148989432313	0.6850066848232088	0.5742912977834085	68.3906810646014	-31.68210784181755
55	4176.0	3888.0		(78.46176256372907, 31.71959213401311, 105.77130371449381)	#4e1f69	78.46176256372907	31.71959213401311	105.77130371449381	277.8725915434776	178.52844571145266	105.77130371449381	46.9635402143644	58.213221596577156	-36.086292803149036	69.43359796067007	40.77872372906045	105.030786598689	42.0244794749354	1.6629714241749591	0.6851767723771189	0.5769629811042859	68.49087309216318	-31.794714764296884
56	4248.0	3960.0		(79.50764748725419, 33.31828113619811, 107.84923525127458)	#4f216b	79.50764748725419	33.31828113619811	107.84923525127458	277.1840400269713	176.2218643003302	107.84923525127458	47.72926886862655	57.15019794856702	-35.71155811733644	70.85726147123088	42.284677341587766	107.10392571012382	43.28144864543099	1.6900857529691162	0.6726648533984421	0.5709715637362279	67.39035916752701	-32.00010884737252
57	4320.0	4032.0		(81.01529497450838, 34.11070648215586, 110.11507647487254)	#51226e	81.01529497450838	34.11070648215586	110.11507647487254	277.0278091879564	176.00781808080006	110.11507647487254	48.19540834783518	57.370151120706204	-35.92080486843272	72.29482884195194	43.21933796067007	109.35503277494537	43.22381488660393	1.706591677140622	0.6752537292659356	0.5743170896941717	67.68780142690916	-32.05165330111118
58	4392.0	4104.0		(82.11507647487254, 35.11653313911143, 110.36125273124544)	#52236e	82.11507647487254	35.11653313911143	110.36125273124544	277.47655138368617	173.85996462653273	110.36125273124544	48.69376200651499	56.60256201771335	-35.174890318063426	73.19476329206117	44.23371672250546	109.60880553532411	44.40334314305971	1.724238300238769	0.6662191111899037	0.5623910909506107	66.64175069621804	-31.85832097540193
59	4464.0	4176.0		(83.10560815731974, 36.307356154406406, 112.72614712308813)	#532470	83.10560815731974	36.307356154406406	112.72614712308813	276.7435166741325	172.86842666356537	112.72614712308813	49.25817146293777	56.18561411871509	-35.24427612632224	74.5222578295703	45.40157455935906	111.96195921340131	44.88977070684028	1.7442239485370232	0.6613115831773697	0.5635004607325863	66.32482366026768	-32.0993463795994
60	4536.0	4248.0		(84.73561544064093, 37.01019664967225, 114.80844865258558)	#542572	84.73561544064093	37.01019664967225	114.80844865258558	276.8070625462239	172.79698919001217	114.80844865258558	49.677850120423145	56.52609496690631	-35.42509479390055	75.95530225782957	46.28315943190095	114.03046613255644	44.7614733756805	1.759084702465468	0.6653190846043926	0.5663914664131748	66.70934532255994	-32.0755112420141
61	4608.0	4320.0		(85.81063364894392, 38.40058266569556, 117.44938091769848)	#552675	85.81063364894392	38.40058266569556	117.44938091769848	275.98540549505225	171.62664798025523	117.44938091769848	50.30932103371411	56.004690239491175	-35.46992253220629	77.44126729788783	47.63102811361981	116.65889293517846	45.371318525992244	1.7814449861921056	0.6591820868840418	0.5671081913389002	66.29208650557074	-32.34765187606404
62	4680.0	4392.0		(85.51493080844865, 39.16824471959213, 118.77203204661326)	#552776	85.51493080844865	39.16824471959213	118.77203204661326	274.9330259112868	170.90695021891904	118.77203204661326	50.57985948614292	55.36392574325449	-35.56511165632625	77.79887836853607	48.216406016023306	117.97599417334305	45.85786541396763	1.7910247093875051	0.6516402100157958	0.5686301154977644	65.80305039153998	-32.71619526289097
63	4752.0	4464.0		(86.19082301529498, 39.67516387472688, 118.98761835396941)	#562776	86.19082301529498	39.67516387472688	118.98761835396941	275.1891713194241	169.97294484911552	118.98761835396941	50.824624360407526	55.08666614383495	-35.235870432953355	78.33032774945376	48.75013146394756	118.19449380917699	46.34978633241225	1.799691794315215	0.6483768304564685	0.5633660669357279	65.3919517372758	-32.60478149645844
64	4824.0	4536.0		(88.02913328477786, 41.24544792425346, 122.15731973780044)	#58297a	88.02913328477786	41.24544792425346	122.15731973780044	274.6923270802578	168.90127711331849	122.15731973780044	51.56336199092877	54.829127033964696	-35.288583337742075	80.3518281136198	50.384849919883465	121.34820101966497	46.848619067570866	1.8258503752891382	0.6453455634827103	0.5642088632533067	65.20366006054726	-32.765744283523546
65	4896.0	4608.0		(89.30152949745084, 42.2680262199563, 124.24034959941733)	#592a7c	89.30152949745084	42.2680262199563	124.24034959941733	274.42637807868647	168.24600485397053	124.24034959941733	52.04183939184699	54.704032472584544	-35.32278334791352	81.70890750182083	51.46291109249818	123.42062636562272	47.14903864294931	1.8427931832888882	0.6438731851216161	0.5647556675462817	65.11704993475381	-32.850618703010454
66	4968.0	4680.0		(89.87181354697742, 43.044428259286235, 125.63073561544064)	#592b7d	89.87181354697742	43.044428259286235	125.63073561544064	274.0206894727095	167.63022418560968	125.63073561544064	52.36923609605307	54.42231530961228	-35.32682602781041	82.5071085214858	52.20936308084487	124.80487254187909	47.49348230981952	1.8543862480574007	0.6405573394914555	0.5648203036300624	64.8827638195079	-32.988566018214854
67	5040.0	4752.0		(91.19009468317553, 44.090313182811364, 128.34085943190095)	#5b2c80	91.19009468317553	44.090313182811364	128.34085943190095	273.5426536187282	167.39711256895103	128.34085943190095	52.85113186861719	54.46517602686435	-35.59026840446236	84.01931536780772	53.32114482155863	127.49835396941005	47.562909769039344	1.8714501000486892	0.641061815400933	0.5690323322751617	65.0624515733844	-33.16260781159122
68	5112.0	4824.0		(93.71012381646031, 45.64748725418791, 131.18718135469774)	#5d2d83	93.71012381646031	45.64748725418791	131.18718135469774	273.71251468760113	166.27098600932712	131.18718135469774	53.59259399558775	54.42734734585175	-35.446531646388934	86.30611798980335	55.06241899490168	130.33178441369265	48.05573493767132	1.8977051550047652	0.6406165671764125	0.5667342079185065	64.95223433311935	-33.07472004876681
69	5184.0	4896.0		(93.83831026948289, 47.203204661325564, 132.6110706482156)	#5d2f84	93.83831026948289	47.203204661325564	132.6110706482156	272.7616935999659	164.23218453933816	132.6110706482156	54.13672248723786	53.21422069541282	-35.072894144689705	87.13597960670066	56.36410491624181	131.7569919883467	49.32730106020189	1.916972657594291	0.6263379174120557	0.5607603327962071	63.732732468526024	-33.388427291398386
70	5256.0	4968.0		(93.8638018936635, 48.12527312454479, 134.8383102694829)	#5d3086	93.8638018936635	48.12527312454479	134.8383102694829	271.6482021216728	163.98770073406686	134.8383102694829	54.45765277433034	52.83961335297749	-35.38857114290992	87.87975965040057	57.141380145666425	133.9711798980335	49.563973843990766	1.928336747570281	0.6219287429537621	0.5658075107635513	63.59540633433325	-33.81162915953142
71	5328.0	5040.0		(95.93663510560816, 49.087399854333576, 137.39912600145666)	#5f3189	95.93663510560816	49.087399854333576	137.39912600145666	271.82990796028105	163.89835090565018	137.39912600145666	54.93759755688657	53.223542266505554	-35.54810604786298	89.70587035688274	58.31706266569556	136.51600873998544	49.485620175261	1.9453315153184065	0.6264476334494031	0.5683582226045825	64.00322878562156	-33.73903751996446
72	5400.0	5112.0		(95.59650400582666, 50.22869628550619, 138.42243262927894)	#5f328a	95.59650400582666	50.22869628550619	138.42243262927894	270.86464613097695	162.46935081608385	138.42243262927894	55.29177849837018	52.21878090978716	-35.331338949571546	90.09766933721777	59.194936635105606	137.54049526584123	50.442052940726306	1.9578730056316616	0.6146214687994459	0.5648924581405576	63.048430525064326	-34.082366025065944
73	5472.0	5184.0		(97.3306627822287, 52.283321194464676, 141.70575382374363)	#61348d	97.3306627822287	52.283321194464676	141.70575382374363	270.22553084046683	160.91598051006878	141.70575382374363	56.0901144164514	51.60617086481151	-35.19958597690793	92.24100509832483	61.20590969410051	140.81152949745086	51.34111056611183	1.986141952406153	0.6074109732826183	0.5627859356365137	62.46765342378289	-34.29715333220026
74	5544.0	5256.0		(97.72177713037145, 53.60160233066278, 144.07428987618354)	#613590	97.72177713037145	53.60160233066278	144.07428987618354	269.2597750746665	160.12943977676	144.07428987618354	56.54477446816141	51.0473218201919	-35.30105611417997	93.31502549162418	62.3712743335761	143.16956300072832	51.89888163378477	2.002241391891688	0.6008332513470053	0.5644082833022297	62.064431261316834	-34.66525007593487
75	5616.0	5328.0		(98.99417334304442, 55.05389657683904, 145.8230152949745)	#623791	98.99417334304442	55.05389657683904	145.8230152949745	269.0453035482163	158.72751791823788	145.8230152949745	57.092566416163336	50.526326614676485	-35.005821512598786	94.73845593590677	63.79488308812819	144.91532410779317	52.693324964210994	2.0216386168828677	0.5947010737497429	0.5596879470575892	61.46801787063651	-34.715123164073894
76	5688.0	5400.0		(100.16970138383103, 56.525127458120906, 148.16387472687546)	#643894	100.16970138383103	56.525127458120906	148.16387472687546	268.5760610395804	157.71645144006018	148.16387472687546	57.63397525553815	50.112327063008664	-34.9315853319734	96.23871813546977	65.22302758922069	147.24748725418792	53.30007897716134	2.0408098170216653	0.5898282481476289	0.5585010274614681	61.08568553658778	-34.87903111394514
77	5760.0	5472.0		(100.76402039329935, 57.75819373634377, 148.761835396941)	#643994	100.76402039329935	57.75819373634377	148.761835396941	268.3543554118513	155.9938310893513	148.761835396941	58.05056077838067	49.32340613600572	-34.434496124776985	97.03177713037144	66.33630359067735	147.85179898033502	54.30349402779253	2.055561043548668	0.5805425518813975	0.5505533540214914	60.15424271175432	-34.920319571765226
78	5832.0	5544.0		(101.09322651128915, 58.09686817188638, 150.9140568099053)	#653a96	101.09322651128915	58.09686817188638	150.9140568099053	267.7942215037901	156.833522357086	150.9140568099053	58.18289358743617	49.632934200646126	-34.98256581577404	97.72852148579753	66.69258042243263	149.98588492352513	53.891538295004985	2.0602469270858887	0.584185735242047	0.5593161250962462	60.72238523329457	-35.1771637040925
79	5904.0	5616.0		(102.61544064093226, 60.283321194464676, 153.51420247632922)	#663c99	102.61544064093226	60.283321194464676	153.51420247632922	267.24341046513445	154.86433400545607	153.51420247632922	58.94378079531792	48.7860907693527	-34.60507291455559	99.6722359796067	68.76588064093227	152.58189366351056	55.06310572305644	2.0871898210404765	0.5742182839818591	0.553280608208413	59.81298959237223	-35.3489363539216
80	5976.0	5688.0		(103.66278222869629, 61.24544792425346, 155.4923525127458)	#673d9b	103.66278222869629	61.24544792425346	155.4923525127458	267.0039644206768	154.560403014647	155.4923525127458	59.30099866762001	48.74132116348778	-34.690479699116295	100.87932265112892	69.75388817188639	154.54988346686088	55.24929291367103	2.09983884858677	0.5736913402188134	0.5546461281662396	59.825962345097814	-35.44045796376773
81	6048.0	5760.0		(104.19737800437, 62.533139111434814, 156.34522942461763)	#683e9c	104.19737800437	62.533139111434814	156.34522942461763	266.6474643644607	153.00807781535622	156.34522942461763	59.71248928829155	47.990793553246206	-34.28462714073732	101.71103423160962	70.90368198834669	155.40710852148578	56.17758563657196	2.1144096654453226	0.564857538009257	0.5481571850307257	58.97924994478719	-35.54201679517056
82	6120.0	5832.0		(105.17479970866715, 63.735615440640935, 157.82811361981064)	#693f9d	105.17479970866715	63.735615440640935	157.82811361981064	266.42454078907645	152.02353044328973	157.82811361981064	60.125130952903106	47.61561035474604	-34.0947768771914	102.85931536780771	72.06931113619811	156.88718863801893	56.75132599048183	2.1290212405851183	0.5604415856543098	0.5451217783566068	58.56364196120716	-35.60425435897272
83	6192.0	5904.0		(104.8856518572469, 64.48798252002914, 157.15294974508376)	#68409d	104.8856518572469	64.48798252002914	157.15294974508376	266.1572440245542	150.3603125535869	157.15294974508376	60.3192984524983	46.725728680168885	-33.52750615972386	102.81583394027676	72.62218666423888	156.22630007283323	57.73205517455545	2.1358966805936115	0.5499675689814347	0.5360520131128167	57.50988949722542	-35.660893270388215
84	6264.0	5976.0		(106.37873270211216, 66.7225054624909, 160.45520757465405)	#6a42a0	106.37873270211216	66.7225054624909	160.45520757465405	265.3846691790668	148.9626880915095	160.45520757465405	61.05299408522555	46.08551188400867	-33.41406591228824	104.90059723233796	74.73684662053897	159.51788055353242	58.62221576844878	2.161876725234586	0.5424321386103991	0.5342382822401359	56.92428485630581	-35.94379853615445
85	6336.0	6048.0		(107.55863073561544, 67.73852876911872, 162.61762563729062)	#6b43a2	107.55863073561544	67.73852876911872	162.61762563729062	265.18158579554614	148.77950410706129	162.61762563729062	61.414618949276644	46.11323517009802	-33.53454751282059	106.22619810633648	75.79405701383831	161.6688346686089	58.747482031531234	2.174681803651655	0.5427584450947581	0.5361645932577447	57.01750901909331	-36.02546293566661
86	6408.0	6120.0		(107.7305171158048, 68.49599417334305, 162.80772032046613)	#6b44a2	107.7305171158048	68.49599417334305	162.80772032046613	264.9605374932427	147.71713601896795	162.80772032046613	61.63454527693703	45.590337420856166	-33.222748243962165	106.58325564457392	76.44186134741443	161.8646030589949	59.37166829195179	2.182469359629198	0.53660387432402	0.5311794140749445	56.41125656311167	-36.081701264314795
87	6480.0	6192.0		(107.98252002913328, 69.55717407137655, 162.8011653313911)	#6b45a2	107.98252002913328	69.55717407137655	162.8011653313911	264.72567643566833	146.05066077324338	162.8011653313911	61.940264964308895	44.80828173948359	-32.697063678805094	107.03439184268026	77.34849117261471	161.86872541879097	60.322494880783054	2.1932948447094653	0.5273989828425707	0.522774545902754	55.46963210316771	-36.11861356256484
88	6552.0	6264.0		(109.54187909686817, 71.26074289876183, 164.11653313911143)	#6d47a4	109.54187909686817	71.26074289876183	164.11653313911143	264.73586370802644	144.27691140184263	164.11653313911143	62.49849988200536	44.23743876698444	-32.18726096278708	108.58965768390385	79.02241262199563	163.18797523670793	61.26663291645236	2.2130618535820616	0.5206800909018071	0.514623603482225	54.70805020240856	-36.03972099255112
89	6624.0	6336.0		(110.92571012381646, 73.00072833211945, 167.79024034959943)	#6e49a7	110.92571012381646	73.00072833211945	167.79024034959943	264.00580886081787	144.0568027919575	167.79024034959943	63.05660839567227	44.110934633625696	-32.466315528062204	110.54187181354698	80.71992487254188	166.8423452294246	61.52727089228765	2.232824386508252	0.5191911217052938	0.519085246432089	54.7707604312711	-36.35363078275184
90	6696.0	6408.0		(112.03423160961398, 74.4639475600874, 168.02257829570283)	#704aa8	112.03423160961398	74.4639475600874	168.02257829570283	264.0941645388304	141.9895533063135	168.02257829570283	63.50696337451281	43.37670664700016	-31.77229265210797	111.5851128914785	82.10728897305171	167.08699198834668	62.60930381134458	2.248771384054183	0.5105491680688605	0.5079889138259815	53.76818073834284	-36.22179210939695
91	6768.0	6480.0		(112.34522942461763, 75.36489439184268, 167.360524399126)	#704ba7	112.34522942461763	75.36489439184268	167.360524399126	264.11875544295776	140.16976665245053	167.360524399126	63.75791333637004	42.63987286907495	-31.121586480288244	111.88438455935906	82.88721782957028	166.44056809905317	63.560867751548344	2.2576574819412145	0.5018765439485882	0.4975851470892857	52.78931618557806	-36.1246044822148
92	6840.0	6552.0		(114.38310269482884, 77.80480699198834, 170.3962126729789)	#724daa	114.38310269482884	77.80480699198834	170.3962126729789	263.703039456296	138.56416218572883	170.3962126729789	64.51255988390571	42.08752510466118	-30.8375518597628	114.2464530225783	85.26231462490895	169.470298616169	64.491453969375	2.284379395114197	0.4953753428799808	0.4930438809002334	52.17580257302273	-36.23025303813617
93	6912.0	6624.0		(114.79752367079388, 79.17479970866715, 170.3510560815732)	#724faa	114.79752367079388	79.17479970866715	170.3510560815732	263.4421056835883	136.48254322507825	170.3510560815732	64.8841032711598	41.18725032083859	-30.186613049122357	114.86518572469046	86.44815677348872	169.43929351784413	65.61972377041405	2.29753568684656	0.484778998034013	0.48263639463523206	51.06487243075089	-36.23812085506291
94	6984.0	6696.0		(114.60378732702112, 79.42243262927894, 168.82228696285506)	#724fa8	114.60378732702112	79.42243262927894	168.82228696285506	263.61168592051877	135.03526853701362	168.82228696285506	64.93105766825128	40.61808118199928	-29.599879931632067	114.54126729788783	86.59879742170429	167.92828841951928	66.31636796373837	2.2991983345142204	0.4780798073211336	0.4732554562710045	50.25914256008073	-36.082190893381636
95	7056.0	6768.0		(117.29133284777859, 82.29351784413693, 171.48579752367078)	#7552ab	117.29133284777859	82.29351784413693	171.48579752367078	263.5431688455917	132.6292418772563	171.48579752367078	65.80516946611078	39.93099411282797	-28.98301671808148	117.28090313182813	89.43519509832484	170.59387472687544	67.56626763193842	2.330150493034202	0.4699927080765775	0.4633927851297711	49.340648039109624	-35.97317982329915
96	7128.0	6840.0		(118.1427530954115, 84.04369992716678, 173.34741442097595)	#7654ad	118.1427530954115	84.04369992716678	173.34741442097595	262.90994503074694	131.36883103787298	173.34741442097595	66.28780541606625	39.33122905009056	-28.766756858115894	118.61297887836852	91.02750785142025	172.45437727603786	68.34201392626979	2.3472405545881645	0.4629333995792938	0.4599351306076072	48.72855301283474	-36.18163882280508
97	7200.0	6912.0		(119.91332847778587, 86.07356154406409, 174.238164603059)	#7756ae	119.91332847778587	86.07356154406409	174.238164603059	263.02949194547705	129.0301343064595	174.238164603059	66.87774744855331	38.63442636932507	-28.046652036063623	120.28796795338674	92.99937482884195	173.35651857246904	69.49181209209232	2.3681303073084163	0.4547319463922622	0.44842178876600375	47.741319538936416	-35.97776409300478
98	7272.0	6984.0		(120.43190094683176, 87.20975965040058, 175.2461762563729)	#7857af	120.43190094683176	87.20975965040058	175.2461762563729	262.64209011036286	128.101432590924	175.2461762563729	67.18127440644726	38.210432918800166	-27.85442810545331	121.09589220684632	94.02490910415149	174.36581209031317	70.03872273429336	2.378878148189671	0.44974149137238795	0.44534843089437354	47.28537140516076	-36.09109186041585
99	7344.0	7056.0		(119.90895848506919, 87.877640203933, 174.06627822286964)	#7757ae	119.90895848506919	87.877640203933	174.06627822286964	262.29852032753917	126.26284033423575	174.06627822286964	67.31008921766579	37.343505393276914	-27.25121870978984	120.81071376547706	94.46240782228698	173.20439184268028	70.9894153534277	2.3834394599879114	0.43953764785485566	0.4357040627945354	46.22949617102161	-36.11989410118382
100	7416.0	7128.0		(123.06190823015295, 91.2177713037145, 177.53095411507647)	#7b5bb1	123.06190823015295	91.2177713037145	177.53095411507647	262.13622709015425	123.97759999999998	177.53095411507647	68.27153265953228	36.747946772173194	-26.7250944608991	124.08403495994173	97.7707373488711	176.66782228696286	72.18057128517897	2.417484018010719	0.43252784969255625	0.4272921647720052	45.43833476167953	-36.026674824943285
101	7488.0	7200.0		(122.82520029133285, 91.72396212672979, 176.09832483612527)	#7a5bb0	122.82520029133285	91.72396212672979	176.09832483612527	262.1166030764981	122.17868915515152	176.09832483612527	68.37314952998639	36.04587681257287	-26.089975114185073	123.83844136926439	98.12484772032046	175.25458120903133	73.02242760600406	2.4210822550901203	0.42426439998631005	0.41713760681738055	44.49710144094753	-35.896987595325676
102	7560.0	7272.0		(125.18645302257829, 94.38383102694829, 179.24836125273126)	#7d5eb3	125.18645302257829	94.38383102694829	179.24836125273126	261.7777358199092	120.72888731776294	179.24836125273126	69.11531613631962	35.637228041818126	-25.83058141735868	126.4500218499636	100.73708099781501	178.39971595047342	73.83441299991689	2.447362255547402	0.4194545537331338	0.41299031018547055	44.01398594609836	-35.935357383793935
103	7632.0	7344.0		(126.44938091769848, 96.68754552075747, 180.07720320466132)	#7e60b4	126.44938091769848	96.68754552075747	180.07720320466132	261.41404789770644	118.08470106695356	180.07720320466132	69.70377010917198	34.68481676045365	-25.087603478743503	127.94877640203933	102.84092959213402	179.24330662782228	75.16608756927208	2.468199316314733	0.4082445559037191	0.40111126323829505	42.80682611468537	-35.87829763742171
