# Supplementary material for: Parallel and High Throughput Reaction Monitoring with Computer Vision
Source: Angew Chem Int Ed Engl. 2024 Oct 31;64(1):e202413395. doi: 10.1002/anie.202413395 (PMC11701362; doi:10.1002/anie.202413395)
Supplement: Supplementary file 2 — Supporting Information [file ANIE-64-e202413395-s002.zip › Supporting Info - Machine readable data part 1/Figure 9 - crystal violet mixing analysis/Kineticolor outputs/Well 9 CV Mixing.csv]

frame number	Time (s)	normalised time	Well Coordinates	average color	hexcode	red	green	blue	hue	saturation	value	lightness	a_component	b_component	x	y	z	delta_e	light_ratio	a_ratio	b_ratio	chroma_ab	hue_ab
1	288.0	0.0	(344, 145)	(31.295702840495267, 9.86598689002185, 65.86307356154407)	#1f0941	31.295702840495267	9.86598689002185	65.86307356154407	262.9616044950835	216.8021674223156	65.86307356154407	28.35269226436541	62.267778663824494	-46.984225425296636	31.56596504005827	14.25365275309541	65.30310269482884	0.0	1.0	1.0	1.0	78.00508764524355	-37.036421713353064
2	360.0	72.0		(32.252002913328475, 9.652585579024034, 68.93517844136926)	#200944	32.252002913328475	9.652585579024034	68.93517844136926	262.87290374101605	219.29385723945566	68.93517844136926	28.38226006201122	64.8330604641223	-48.819496203898474	32.582818645302254	14.282178426802622	68.34235251274582	3.1543246187395746	1.0010428567901106	1.0411975801184015	1.039061424594939	81.15829556334334	-36.979860962114174
3	432.0	144.0		(31.756008739985432, 9.643845593590678, 66.95994173343044)	#1f0942	31.756008739985432	9.643845593590678	66.95994173343044	263.1475951458161	218.27385355029588	66.95994173343044	28.2619075950173	63.66158267145097	-47.81989927173286	31.94202476329206	14.166305207574654	66.38678077203204	1.6276615881324314	0.9967980229707423	1.0223840329225722	1.0177862641955207	79.62122753758989	-36.912332583156605
4	504.0	216.0		(32.69482884195193, 9.850691915513474, 68.80990531682447)	#200944	32.69482884195193	9.850691915513474	68.80990531682447	263.2473965732357	218.4946970659215	68.80990531682447	28.62740997037509	64.43851602517638	-48.32217233259092	32.83616168973052	14.520155265841225	68.22031318281137	2.5646973382258027	1.0096892987603494	1.034861326482697	1.0284765130250273	80.54411639882537	-36.86607640399311
5	576.0	288.0		(32.86962855061908, 9.844136926438456, 70.50036416605973)	#200946	32.86962855061908	9.844136926438456	70.50036416605973	262.7763835688812	219.39373121067806	70.50036416605973	28.672011377550277	65.34093957907125	-49.26129557827773	33.25787327021122	14.563733874726875	69.89380189366351	3.8381416321760176	1.0112623912469223	1.049353951292182	1.0484645672535682	81.82978447439713	-37.01306600284357
6	648.0	360.0		(33.37654770575382, 10.020393299344502, 69.7822286962855)	#210a45	33.37654770575382	10.020393299344502	69.7822286962855	263.4492340316625	218.38322322071576	69.7822286962855	28.901157272565854	64.76460609543483	-48.43764837292752	33.417276037873265	14.789000254916242	69.18461034231609	2.940646077507836	1.019344371359392	1.040098225521909	1.030934274950255	80.87434687585552	-36.792927633420994
7	720.0	432.0		(34.234522942461766, 10.887836853605243, 70.9701383831027)	#220a46	34.234522942461766	10.887836853605243	70.9701383831027	263.31470549016285	215.87934360953182	70.9701383831027	29.764105102957792	63.41145628343217	-47.66410946879481	34.34417334304443	15.65817475600874	70.36931536780772	1.939671882339466	1.0497805578896044	1.0183670855802043	1.0144704746613131	79.32767562105224	-36.930866981359074
8	792.0	504.0		(34.14857975236708, 10.748725418790968, 69.73634377276038)	#220a45	34.14857975236708	10.748725418790968	69.73634377276038	263.80145696999625	215.69588920917408	69.73634377276038	29.625991927891953	63.16410724495966	-47.16480075712647	34.01217771303715	15.516836023306626	69.14646758922069	1.5675791555650525	1.0449093035558696	1.0143947415560515	1.0038433182668287	78.83034234679057	-36.74879143259794
9	864.0	576.0		(34.62927895120175, 11.369992716678805, 71.05608157319737)	#220b47	34.62927895120175	11.369992716678805	71.05608157319737	263.38161539494075	214.19634071340712	71.05608157319737	30.21030066537427	62.39604908860915	-46.94868570398959	34.70426074289877	16.120651726147123	70.45922068463219	1.8623708935557697	1.0655178839345554	1.0020599807402344	0.9992435818408126	78.08614493749911	-36.958915688427965
10	936.0	648.0		(35.33867443554261, 10.904588492352513, 73.28040786598689)	#230a49	35.33867443554261	10.904588492352513	73.28040786598689	263.50342121856096	217.05438606953305	73.28040786598689	29.99053333448296	64.96184251153136	-48.630469451494875	35.35245447924253	15.891743641660595	72.65664967225055	3.556771398372169	1.0577666859586399	1.0432657773493377	1.0350382284968327	81.14778827279139	-36.818545420715814
11	1008.0	720.0		(35.545520757465404, 12.09686817188638, 71.68390386016023)	#230c47	35.545520757465404	12.09686817188638	71.68390386016023	263.61116204026257	211.96800512080634	71.68390386016023	30.92474918303413	61.31088115081407	-46.09244079699162	35.504115076474875	16.87998640932265	71.08803350327749	2.8855518478374793	1.0907164968563274	0.9846325413633817	0.9810194885574324	76.70421921976278	-36.93520075867044
12	1080.0	792.0		(32.450837581937364, 13.191551347414421, 60.57538237436271)	#200d3c	32.450837581937364	13.191551347414421	60.57538237436271	264.3871622244766	199.46843813875196	60.57538237436271	31.131009845695132	51.72774796101215	-38.82510660189069	32.10536780772032	17.103557356154408	60.101544064093225	13.615524807124034	1.0979913143846873	0.8307305812253786	0.8263434429417449	64.67726657617939	-36.890659389777866
13	1152.0	864.0		(36.561544064093226, 12.642388929351785, 72.79388201019665)	#240c48	36.561544064093226	12.642388929351785	72.79388201019665	263.8589141279605	210.7131851199648	72.79388201019665	31.505740638776928	60.98829319783755	-45.74497755515492	36.393073561544064	17.514772184996357	72.1923670793882	3.621399231333344	1.1112080766444312	0.9794518851733138	0.97362417154004	76.23762115063025	-36.87215687556261
14	1224.0	936.0		(35.117989803350326, 13.454479242534596, 64.6380189366351)	#230d40	35.117989803350326	13.454479242534596	64.6380189366351	265.395090715048	201.9214517510254	64.6380189366351	31.791148744014485	54.57836367501828	-40.309703175812885	34.306307356154406	17.832351733430446	64.1261835396941	10.747061602660143	1.1212744259906013	0.8765105299432577	0.8579412092235932	67.85034967901561	-36.448300694079926
15	1296.0	1008.0		(37.57101238164603, 11.794610342316096, 72.92498179169701)	#250b48	37.57101238164603	11.794610342316096	72.92498179169701	265.29976647762476	213.75726584503525	72.92498179169701	31.04129852366092	63.61683793520595	-46.6172010070524	36.651121631463944	17.00607605972323	72.3136780772032	3.030391304569558	1.0948271943357788	1.0216654472076938	0.9921883480056984	78.86865979973405	-36.233247690822964
16	1368.0	1080.0		(34.600873998543335, 13.651128914785142, 63.677348871085215)	#220d3f	34.600873998543335	13.651128914785142	63.677348871085215	265.1265177765483	200.33318464125176	63.677348871085215	31.842935268099694	53.377840570753285	-39.61202528195644	33.92174799708667	17.8903840203933	63.17708667152222	12.064913198080617	1.1231009376884091	0.8572305246174461	0.8430920148920674	66.47034234104042	-36.57933828748647
17	1440.0	1152.0		(37.64311726147123, 13.274581209031318, 69.19300801165332)	#250d45	37.64311726147123	13.274581209031318	69.19300801165332	266.147233510472	206.0786088713922	69.19300801165332	32.10103825818765	58.436413074337615	-42.5857441014557	36.39884923525128	18.18149391114348	68.6338237436271	6.933692950072484	1.1322042350995107	0.9384695315666886	0.9063838706709261	72.3073991626672	-36.08282785207282
18	1512.0	1224.0		(34.392571012381644, 14.348871085214858, 59.898033503277496)	#220e3b	34.392571012381644	14.348871085214858	59.898033503277496	266.4027246997873	193.91348492217898	59.898033503277496	32.27562951420134	49.865583879374896	-36.411105503628605	33.280116533139115	18.38019225782957	59.442541879096865	16.76289763184016	1.138362072047966	0.8008248398998234	0.7749644731617649	61.74419049293097	-36.13636145024341
19	1584.0	1296.0		(36.000728332119444, 14.267297887836854, 63.866715222141295)	#240e3f	36.000728332119444	14.267297887836854	63.866715222141295	266.29074889867843	198.0351013239973	63.866715222141295	32.50263941456138	52.847258367881814	-38.59922026791954	34.83656227239621	18.640704879825197	63.370721048798245	13.276918900291891	1.146368715587964	0.8487095493352538	0.8215357371228994	65.44258951396273	-36.144097252219645
20	1656.0	1368.0		(37.108521485797525, 14.726147123088127, 63.083758193736344)	#250e3f	37.108521485797525	14.726147123088127	63.083758193736344	267.7710670984261	195.4733068557046	63.083758193736344	32.983975885609304	52.090284078596504	-37.27192331714746	35.36503277494538	19.2011973197378	62.600182083029864	14.81077297958165	1.1633454621543875	0.8365527917709263	0.7932858949948762	64.05149462072065	-35.5846842074927
21	1728.0	1440.0		(34.63583394027677, 15.16678805535324, 58.55426074289876)	#220f3a	34.63583394027677	15.16678805535324	58.55426074289876	266.9235030467845	188.94962373281922	58.55426074289876	32.87508873961015	47.550121922856235	-34.483824665857156	33.38411507647487	19.073433940276768	58.1203860160233	19.832334934920535	1.159505010426422	0.7636392841243471	0.733944730464596	58.73796266865298	-35.949998351960566
22	1800.0	1512.0		(39.310269482884195, 14.527312454479242, 67.4435542607429)	#270e43	39.310269482884195	14.527312454479242	67.4435542607429	268.1005863407383	200.0731101511879	67.4435542607429	33.21625882844646	55.69515289398702	-39.605898772065174	37.2542097596504	19.475652010196647	66.91439184268026	11.013327990910133	1.1715380860036966	0.8944457966724297	0.8429616198533962	68.3416218232174	-35.41736732029093
23	1872.0	1584.0		(38.57246904588492, 15.828113619810633, 63.03568827385288)	#260f3f	38.57246904588492	15.828113619810633	63.03568827385288	268.9076771167613	190.97009751814022	63.03568827385288	33.94610458231343	50.52129315863002	-35.589372757700886	36.41436270939548	20.35499871813547	62.56361252731245	17.29476366992421	1.197279759741829	0.8113553147830728	0.75747492771349	61.79809475790349	-35.16251400742604
24	1944.0	1656.0		(37.068463219227965, 15.614712308812818, 59.55061908230153)	#250f3b	37.068463219227965	15.614712308812818	59.55061908230153	269.2977919236125	188.136687743845	59.55061908230153	33.55322138753071	48.51338942706806	-33.98568051389055	34.91423160961398	19.87842129643117	59.11126001456664	19.62628075441021	1.1834227619259106	0.7791090427199184	0.7233423602550745	59.23322913445289	-35.01286753271934
25	2016.0	1728.0		(37.02184996358339, 15.470502549162418, 59.2571012381646)	#250f3b	37.02184996358339	15.470502549162418	59.2571012381646	269.5314293318252	188.4260693215339	59.2571012381646	33.44619384402272	48.65841169600524	-33.973227156389804	34.78798252002913	19.74989604515659	58.81923525127458	19.504991760065884	1.1796478984134777	0.7814380525553284	0.7230773062419877	59.34493400617782	-34.92268519754632
26	2088.0	1800.0		(37.97596504005827, 15.899490167516387, 61.747997086671525)	#250f3d	37.97596504005827	15.899490167516387	61.747997086671525	268.8905480540111	189.3400566171267	61.747997086671525	33.89594439881345	49.447271851642164	-34.84402525977532	35.886664238892934	20.293733554260744	61.28951201747997	18.506147605760635	1.195510609107657	0.7941068866227178	0.7416111459616626	60.490815748128774	-35.17121708323832
27	2160.0	1872.0		(39.82228696285506, 16.174071376547705, 63.631463947560086)	#27103f	39.82228696285506	16.174071376547705	63.631463947560086	269.89824889884744	190.18319483551954	63.631463947560086	34.35865521927467	50.76855200646693	-35.261564616156384	37.253175528040785	20.863568171886378	63.15689002184996	17.48498158932911	1.211830428620627	0.8153262103753474	0.7504979447244715	61.81281268485288	-34.78211449652574
28	2232.0	1944.0		(37.56882738528769, 16.50764748725419, 56.063364894391846)	#251038	37.56882738528769	16.50764748725419	56.063364894391846	271.9466028355736	179.9162065605716	56.063364894391846	34.19054567183268	45.326492532961616	-30.521368833957485	34.73876911871814	20.655321769847053	55.66780772032047	24.333379447208788	1.2059012016578219	0.7279285290980646	0.6496088539862268	54.64471503118207	-33.955027701681345
29	2304.0	2016.0		(42.90458849235251, 16.588492352512745, 67.17989803350328)	#2a1043	42.90458849235251	16.588492352512745	67.17989803350328	271.2101580720394	192.03376048916934	67.17989803350328	35.08813795148775	53.13808202771103	-36.2292883379304	39.60166059723234	21.783438528769118	66.67398397669338	15.63285837666427	1.237559298578064	0.8533800814478466	0.7710947240267645	64.31342857488353	-34.28597739699292
30	2376.0	2088.0		(41.89512017479971, 17.101966496722504, 63.60961398397669)	#29113f	41.89512017479971	17.101966496722504	63.60961398397669	271.9859055673009	186.4411582852432	63.60961398397669	35.244439808483165	50.027989986926286	-33.726389854955386	38.552141296431174	21.983987195921337	63.144537509104154	19.31524825305604	1.2430720680723337	0.8034330284531394	0.7178236854958742	60.33464307328282	-33.98589547871559
31	2448.0	2160.0		(42.346686088856515, 17.105608157319736, 63.170429715950476)	#2a113f	42.346686088856515	17.105608157319736	63.170429715950476	272.8768162916818	185.94981149043616	63.170429715950476	35.305131799548654	50.08120729604987	-33.340928216860746	38.6867006554989	22.062190772032043	62.709781500364166	19.5700918728032	1.2452126757613526	0.8042876808956312	0.7096196205228863	60.16431515933494	-33.65318755549583
32	2520.0	2232.0		(42.999271667880556, 17.236707938820103, 65.09759650400582)	#2a1141	42.999271667880556	17.236707938820103	65.09759650400582	272.29680580707014	187.48044842748294	65.09759650400582	35.492407445256035	51.00587887076502	-34.241754864920516	39.43254187909687	22.30467008739986	64.61898761835396	18.44387366567027	1.2518178913776048	0.8191376015858702	0.7287925799556656	61.43368339606914	-33.874629956565876
33	2592.0	2304.0		(41.5156591405681, 18.33211944646759, 57.94610342316096)	#291239	41.5156591405681	18.33211944646759	57.94610342316096	275.1141753998897	174.3269230769231	57.94610342316096	35.913229852494034	44.93176390635023	-28.855877850248657	37.614850691915514	22.856007115804807	57.549963583394025	26.198017522221395	1.266660305752726	0.7215893174691662	0.6141609782655362	53.39967316608284	-32.70920793997279
34	2664.0	2376.0		(45.44938091769847, 18.712308812818645, 64.94537509104151)	#2d1240	45.44938091769847	18.712308812818645	64.94537509104151	274.6986357478182	181.52842884378154	64.94537509104151	36.717925978050786	49.428301328754834	-32.042461663545396	41.06008739985433	23.935425957756735	64.48304442825929	21.402934790218104	1.2950419535360695	0.7938022262784048	0.6819833970550786	58.905656109629774	-32.9537856917842
35	2736.0	2448.0		(45.4122359796067, 18.900218499635834, 64.45447924253459)	#2d1240	45.4122359796067	18.900218499635834	64.45447924253459	274.91925942506316	180.2254339179172	64.45447924253459	36.82114322124453	48.85278285911706	-31.556081001939685	41.00195921340131	24.076292024763287	63.9989366351056	22.12926601578428	1.2986824276833333	0.7845595893642967	0.6716313979063635	58.158237948557385	-32.8601291601196
36	2808.0	2520.0		(40.117989803350326, 18.386016023306627, 56.15659140568099)	#281238	40.117989803350326	18.386016023306627	56.15659140568099	274.5220694575676	171.51141978911326	56.15659140568099	35.744161407203165	43.194802393350464	-27.920526531625413	36.58879825200291	22.6334246394756	55.77888565185725	27.961345736787234	1.260697258444398	0.6936942881253801	0.5942532047488603	51.432934542020774	-32.87807185473833
37	2880.0	2592.0		(41.310269482884195, 18.599417334304444, 56.52294246176256)	#291238	41.310269482884195	18.599417334304444	56.52294246176256	275.93155236321036	171.08979975775068	56.52294246176256	36.03836280859295	43.67038494452838	-27.668100771358183	37.31243991260015	23.02168391114348	56.14370721048798	27.893462612436814	1.2710737475145224	0.7013319871309207	0.5888806407024747	51.69744985487507	-32.35698473178185
38	2952.0	2664.0		(41.60160233066278, 18.646030589949017, 56.42534595775674)	#291238	41.60160233066278	18.646030589949017	56.42534595775674	276.4573653872106	170.7340071251549	56.42534595775674	36.104875611090904	43.71289724917457	-27.48636964939036	37.450123816460305	23.110072243262927	56.047552804078656	28.009754565347606	1.273419655334414	0.7020147207301985	0.5850127228997907	51.63640094371238	-32.16139949741248
39	3024.0	2736.0		(43.292061179898035, 18.938820101966495, 60.43335761107065)	#2b123c	43.292061179898035	18.938820101966495	60.43335761107065	275.2141402794355	175.08719493823438	60.43335761107065	36.536900835961156	45.898513156519435	-29.449212358602715	39.17081573197378	23.689700109249817	60.01841223597961	25.345824240713796	1.2886571933023068	0.7371149917571244	0.626789355193819	54.53374751950636	-32.68487304386541
40	3096.0	2808.0		(46.25928623452294, 19.587035688273854, 63.87108521485798)	#2e133f	46.25928623452294	19.587035688273854	63.87108521485798	276.13795598828983	176.80038770739495	63.87108521485798	37.32937135720928	47.806831085477675	-30.31423983498844	41.513248361252735	24.777963313911144	63.428244719592136	23.82410946878556	1.3166076437871848	0.767761948656952	0.645200374393467	56.60782839156255	-32.378722676851545
41	3168.0	2880.0		(43.962126729788785, 19.863073561544063, 59.215586307356155)	#2b133b	43.962126729788785	19.863073561544063	59.215586307356155	276.7433510392182	169.46367292719825	59.215586307356155	37.16257639696792	44.05945970252384	-27.567580364929455	39.5421121631464	24.546200211216316	58.82206117989803	28.03859916662428	1.310724782340161	0.7075803994935332	0.5867411905887646	51.97314187592632	-32.033819308812575
42	3240.0	2952.0		(47.10924981791697, 20.384559359067733, 64.34304442825929)	#2f1440	47.10924981791697	20.384559359067733	64.34304442825929	276.4771767044984	174.21329363956397	64.34304442825929	37.8995951286449	47.02906390251116	-29.63567028390477	42.27135469774217	25.581306525855787	63.903459577567375	24.98667939864301	1.3367194471432382	0.7552712640740705	0.6307578770458716	55.5878206509555	-32.21734631367983
43	3312.0	3024.0		(45.58994901675164, 19.927166788055352, 61.056809905316825)	#2d133d	45.58994901675164	19.927166788055352	61.056809905316825	277.4369145224983	171.77541720843126	61.056809905316825	37.42101195470209	45.6495568008034	-28.34147924963222	40.72785870356883	24.90591746540422	60.64551347414421	26.56975168993851	1.3198398094185235	0.7331168347478609	0.603212652610273	53.731940986410585	-31.834034581914203
44	3384.0	3096.0		(45.14712308812819, 19.82083029861617, 59.14639475600874)	#2d133b	45.14712308812819	19.82083029861617	59.14639475600874	278.64096010667856	169.54573441040293	59.14639475600874	37.28836867583437	44.78660561706788	-27.304112583014707	40.09582665695557	24.720855083758195	58.75313911143481	27.798283499275325	1.3151614784286152	0.7192581231918492	0.5811336110335019	52.45335648597445	-31.368534842382285
45	3456.0	3168.0		(45.56809905316825, 20.64967225054625, 61.24836125273124)	#2d143d	45.56809905316825	20.64967225054625	61.24836125273124	276.826450432349	169.02763574095655	61.24836125273124	37.83613073569352	44.42720001508738	-27.755943424291154	40.979439184268024	25.49105030589949	60.84237436270939	27.8917313996717	1.3344810567865264	0.7134861876949868	0.5907502608172649	52.38481169721842	-31.99512826520309
46	3528.0	3240.0		(46.50546249089585, 20.887836853605243, 61.28696285506191)	#2e143d	46.50546249089585	20.887836853605243	61.28696285506191	278.0468017595731	168.09084102820063	61.28696285506191	38.08822928702924	44.55161014772524	-27.34810319424581	41.52029861616897	25.850830772032044	60.882971595047344	28.18191981188033	1.3433725775276648	0.7154841734158126	0.582069895729757	52.2758521219694	-31.54377408209029
47	3600.0	3312.0		(44.08594319009468, 20.294246176256372, 57.96358339402768)	#2c1439	44.08594319009468	20.294246176256372	57.96358339402768	277.8955916473318	165.71924004825092	57.96358339402768	37.42041879833391	42.81888095484854	-26.282586007905962	39.48604515659141	24.905087851420245	57.58689002184996	29.81679327420556	1.3198188887820406	0.6876571137381022	0.5593917058331505	50.241724626932	-31.541949260499536
48	3672.0	3384.0		(49.15950473415877, 21.70502549162418, 65.18062636562273)	#311541	49.15950473415877	21.70502549162418	65.18062636562273	277.88949943040944	170.0854815460427	65.18062636562273	38.89558237039848	46.177258035039195	-28.45467912319515	43.852840495265845	27.025790320466136	64.74587035688275	26.709576410998697	1.3718479362640181	0.7415915426234185	0.6056219691955367	54.240279531346346	-31.64160284727587
49	3744.0	3456.0		(51.92862345229425, 21.608885651857246, 68.99854333576111)	#331544	51.92862345229425	21.608885651857246	68.99854333576111	278.3877908585129	175.1393888214493	68.99854333576111	39.20028631788088	49.288320875410406	-30.279071081738728	45.94348871085215	27.47832171158048	68.52464675892207	23.77391013008123	1.3825948503362795	0.7915541863394796	0.6444518518216598	57.84600868072406	-31.563465760651923
50	3816.0	3528.0		(49.545520757465404, 21.62272396212673, 64.06482155863074)	#311540	49.545520757465404	21.62272396212673	64.06482155863074	279.47419902870973	168.93412989847775	64.06482155863074	38.88853342936928	46.07962604309865	-27.76219169902031	43.793313911143485	27.015380808448654	63.6404005826657	27.249712198484	1.371599319978712	0.7400236050153075	0.5908832474669882	53.79657260648644	-31.06824920770557
51	3888.0	3600.0		(47.86161689730517, 21.852876911871814, 62.234522942461766)	#2f153e	47.86161689730517	21.852876911871814	62.234522942461766	278.64439795108575	165.4599288456137	62.234522942461766	38.80002295230176	44.030964147143386	-26.743445817520694	42.67348871085215	26.884900524399125	61.83070648215587	29.1790555253162	1.3684775537548122	0.7071227702671191	0.5692005258241809	51.51638281092425	-31.273581184446694
52	3960.0	3672.0		(51.09541150764749, 21.860160233066278, 67.15586307356155)	#331543	51.09541150764749	21.860160233066278	67.15586307356155	278.72586065507875	171.99398080364406	67.15586307356155	39.22511429119526	47.71740867930624	-29.114542781552476	45.24457392571013	27.515415972323378	66.7029060451566	25.480352925420714	1.3834705334313055	0.7663258542901654	0.6196663352010269	55.898190421933876	-31.38924944171892
53	4032.0	3744.0		(48.00873998543336, 22.09031318281136, 62.44064093226511)	#30163e	48.00873998543336	22.09031318281136	62.44064093226511	278.5400985541777	164.78584176085667	62.44064093226511	38.94985111816355	43.793724845628766	-26.61988225322127	42.86040786598689	27.106021158048065	62.037137654770575	29.466878237782115	1.3737619960386265	0.7033127852860352	0.5665706311482351	51.24947284636211	-31.29319868137738
54	4104.0	3816.0		(48.922068463219226, 21.73561544064093, 64.21849963583394)	#301540	48.922068463219226	21.73561544064093	64.21849963583394	278.396338013681	168.69181826430162	64.21849963583394	38.8770274334671	45.61242605647892	-27.880210782207303	43.5535542607429	26.998395091041516	63.79367079388201	27.443137151389518	1.3711935032825442	0.7325205272334248	0.5933951348529927	53.45839095986771	-31.435007463488105
55	4176.0	3888.0		(46.714493809176986, 21.494537509104152, 61.50691915513474)	#2e153d	46.714493809176986	21.494537509104152	61.50691915513474	277.8182281522471	165.88633376357328	61.50691915513474	38.45689818358994	43.706232128543995	-26.86007797024307	41.854792425345956	26.38304479242535	61.10679533867443	29.182311386047104	1.3563755365808357	0.7019076810898967	0.5716828941439016	51.30008299644074	-31.573197481066003
56	4248.0	3960.0		(52.53532410779315, 23.130371449380917, 68.7727603787327)	#341744	52.53532410779315	23.130371449380917	68.7727603787327	278.65479438939155	169.23574265289915	68.7727603787327	40.084040638823055	46.97946094193911	-28.628105873556176	46.667276037873265	28.81934451565914	68.31633648943918	26.613987270719	1.4137648821872901	0.7544746568779177	0.6093131389188041	55.01489067791305	-31.35708243330131
57	4320.0	4032.0		(51.89366351056081, 22.38528769118718, 68.72687545520758)	#331644	51.89366351056081	22.38528769118718	68.72687545520758	278.2054788061672	171.94299612132002	68.72687545520758	39.61347276572813	47.85954642876669	-29.40708762599017	46.112709395484345	28.099996037873268	68.26345957756737	25.364504861223644	1.3971679442772227	0.7686085396936039	0.6258927833714417	56.172172710426096	-31.568462315280023
58	4392.0	4104.0		(50.66788055353241, 22.83685360524399, 66.24690458849236)	#321642	50.66788055353241	22.83685360524399	66.24690458849236	278.46716553135803	167.0955506448102	66.24690458849236	39.69486937891483	45.506149306637326	-27.749109468648125	45.15606700655499	28.223559286234522	65.81280407865988	27.92108318585154	1.400038804385594	0.7308137576629963	0.590604808687722	53.29936867375622	-31.37434281062298
59	4464.0	4176.0		(53.59286234522943, 23.78150036416606, 70.78587035688274)	#351746	53.59286234522943	23.78150036416606	70.78587035688274	278.0535196863815	169.3291936330243	70.78587035688274	40.558440615948776	47.231547285101925	-29.02110939961089	47.78994173343044	29.55687354697742	70.31582665695556	26.41480804868567	1.4304969784800279	0.758523080453838	0.6176777234681349	55.43504171306271	-31.56836816266831
60	4536.0	4248.0		(52.50546249089585, 23.487982520029135, 68.63729060451566)	#341744	52.50546249089585	23.487982520029135	68.63729060451566	278.56202613324734	167.73787922197815	68.63729060451566	40.26753554653911	46.331035496714804	-28.231860882831626	46.73640932265113	29.10314309541151	68.1857975236708	27.342173453232938	1.4202367511020695	0.7440611579682317	0.6008795638808466	54.254979671044076	-31.35608073206593
61	4608.0	4320.0		(54.3823743627094, 24.536780772032046, 69.81718863801893)	#361845	54.3823743627094	24.536780772032046	69.81718863801893	279.54769181277146	165.38196726441961	69.81718863801893	41.02845354921517	46.07033043254799	-27.63743142212467	48.21720320466133	30.299886205389658	69.36438455935905	28.23704466753823	1.4470743436516988	0.739874320573978	0.5882278822722591	53.7243237442483	-30.959397274210183
62	4680.0	4392.0		(50.67297887836854, 23.423889293517846, 66.02476329206118)	#321742	50.67297887836854	23.423889293517846	66.02476329206118	278.3782120326204	164.53255306005383	66.02476329206118	40.00587120863071	44.460550342231066	-27.078565371118167	45.296117989803356	28.699007967953385	65.59875455207575	29.13982261780163	1.4110078448850305	0.7140217829556391	0.5763331230004459	52.057556985436634	-31.34337961266385
63	4752.0	4464.0		(49.726875455207576, 22.949016751638748, 63.62636562272396)	#31163f	49.726875455207576	22.949016751638748	63.62636562272396	279.4979409131602	163.02556119003194	63.62636562272396	39.6268607059863	43.78153808782093	-26.21884091611255	44.205637290604514	28.120294624908958	63.219592134013105	30.000819297115594	1.3976401371869238	0.7031170699727649	0.5580349719247717	51.03185962043449	-30.915540335512564
64	4824.0	4536.0		(52.410779315367805, 23.73051711580481, 69.07428987618354)	#341745	52.410779315367805	23.73051711580481	69.07428987618354	277.9504312768042	167.39458450637395	69.07428987618354	40.386460558595246	46.05760961996136	-28.29262519111897	46.85260014566643	29.288067421704298	68.62085214857974	27.512852980091697	1.4244312385584021	0.7396700285170009	0.6021728555705	54.05345543172885	-31.561896350498984
65	4896.0	4608.0		(56.00873998543336, 24.676620538965768, 72.42607428987618)	#381848	56.00873998543336	24.676620538965768	72.42607428987618	279.3706528370958	168.11777838115066	72.42607428987618	41.296435502227	47.63813663824323	-28.720617878752307	49.57924981791697	30.72904241077931	71.94857975236708	26.741845026447447	1.4565260722746147	0.7650527714411531	0.61128214030935	55.62612653871595	-31.085409251910033
66	4968.0	4680.0		(52.67662053896577, 24.23525127458121, 68.39475600873999)	#341844	52.67662053896577	24.23525127458121	68.39475600873999	278.6435981593574	164.64235512107854	68.39475600873999	40.67369599360121	45.12941001175752	-27.388984998384245	47.0034231609614	29.73793592862345	67.9531609613984	28.801115609269306	1.434562037860554	0.7247634487718799	0.5829400133866595	52.79034142010295	-31.253513622929198
67	5040.0	4752.0		(50.386744355426075, 23.621995630007284, 65.83976693372178)	#321741	50.386744355426075	23.621995630007284	65.83976693372178	278.0381264556198	163.5110843160247	65.83976693372178	40.07624469862001	43.91331581057467	-26.84330679885587	45.180276766205395	28.807328120903133	65.41758922068463	29.664534235800048	1.413489919226794	0.7052333767622716	0.5713259409061844	51.46787760707419	-31.43658689383815
68	5112.0	4824.0		(56.54989075018208, 25.90677348871085, 73.43845593590677)	#381949	56.54989075018208	25.90677348871085	73.43845593590677	278.6812951073382	165.04403407682162	73.43845593590677	41.975696679199245	46.38237217247859	-28.1460181257734	50.42823743627094	31.834947734887105	72.96313911143481	28.15688979524705	1.4804836270154025	0.7448856080588788	0.5990525090282618	54.25424208928442	-31.25045481875067
69	5184.0	4896.0		(55.89949016751639, 25.10269482884195, 72.99781500364166)	#371948	55.89949016751639	25.10269482884195	72.99781500364166	278.58029197080293	167.30987967194142	72.99781500364166	41.50258948623861	47.131122879629615	-28.70118038620866	49.77214857975237	31.061928827385287	72.51886380189366	27.13499366457174	1.4637971272449646	0.7569102976048707	0.6108684377875419	55.18242926381943	-31.339930762000318
70	5256.0	4968.0		(53.72469045884924, 24.907501820830298, 70.37654770575382)	#351846	53.72469045884924	24.907501820830298	70.37654770575382	278.0265581700812	164.75100127293612	70.37654770575382	41.147862823540635	45.3628660466982	-27.768101138948364	48.12173343044429	30.490615651857247	69.92185724690458	28.613840930910413	1.451285911047559	0.7285126757388651	0.5910090224451763	53.187000825705056	-31.472170193938705
71	5328.0	5040.0		(58.820830298616166, 26.04151493080845, 76.5877640203933)	#3a1a4c	58.820830298616166	26.04151493080845	76.5877640203933	278.9100864553314	168.29442251913844	76.5877640203933	42.304563306510225	48.4189893130621	-29.379071243070463	52.2126292789512	32.37977699927167	76.08230152949744	26.389109985719198	1.4920827592686845	0.7775930080061122	0.6252964899843292	56.63504527413951	-31.24801704485522
72	5400.0	5112.0		(53.649672250546246, 24.942461762563727, 70.11580480699199)	#351846	53.649672250546246	24.942461762563727	70.11580480699199	278.12940360833886	164.28824439850837	70.11580480699199	41.155579921644616	45.17177705399178	-27.599392959358184	48.04366351056081	30.502969439184266	69.66407137654771	28.843698326338394	1.451558093245709	0.7254438495047051	0.5874182815515455	52.93596068780285	-31.424410398114723
73	5472.0	5184.0		(58.37581937363438, 26.281136198106335, 76.11944646758923)	#3a1a4c	58.37581937363438	26.281136198106335	76.11944646758923	278.6385690068393	166.95824402939377	76.11944646758923	42.3710732611178	47.677275892083536	-29.001358082260985	51.97519300801166	32.490713517844135	75.6210633648944	27.06993340921819	1.4944285666434278	0.7656813349563479	0.617257341580999	55.805030302880176	-31.311509942242694
74	5544.0	5256.0		(58.32046613255645, 26.281864530225782, 76.65622723962127)	#3a1a4c	58.32046613255645	26.281864530225782	76.65622723962127	278.1606037823145	167.57232847818034	76.65622723962127	42.36897830121126	47.840655465991425	-29.307941981664044	52.05565185724691	32.48721533139111	76.15248361252732	26.77777351483451	1.4943546773673404	0.7683051570584651	0.6237825933357719	56.10422246690779	-31.492294401859148
75	5616.0	5328.0		(58.221412964311725, 26.291332847778587, 75.23889293517844)	#3a1a4b	58.221412964311725	26.291332847778587	75.23889293517844	279.13994494457256	165.89329448321925	75.23889293517844	42.35405990238217	47.27267749450015	-28.530662539926066	51.726584122359796	32.46231168973052	74.74941733430444	27.593936616175327	1.493828505154487	0.7591836180590139	0.6072391804200088	55.2150771299485	-31.112404224959178
76	5688.0	5400.0		(59.90240349599417, 27.527312454479244, 78.16096139839767)	#3b1b4e	59.90240349599417	27.527312454479244	78.16096139839767	278.3639240506329	165.1921912127848	78.16096139839767	43.14190040933514	47.286808420038405	-28.824162226246173	53.517836853605246	33.79496800436999	77.6546249089585	27.80176329648805	1.5216156549463662	0.7594105560651783	0.6134859511960166	55.379369611782074	-31.364827565302093
77	5760.0	5472.0		(59.66059723233795, 26.8040786598689, 78.28477785870356)	#3b1a4e	59.66059723233795	26.8040786598689	78.28477785870356	278.29379058613813	167.69004977438712	78.28477785870356	42.772660558572454	48.27874390048964	-29.525509326206677	53.199912600145666	33.165936584122356	77.76997086671521	26.616448806036285	1.5085925583275397	0.7753407129093234	0.6284132399532958	56.591455305381416	-31.44842674486685
78	5832.0	5544.0		(55.659140568099055, 25.956300072833212, 72.77713037144937)	#371948	55.659140568099055	25.956300072833212	72.77713037144937	278.06362292914366	164.05307086456568	72.77713037144937	41.90006316054441	45.62064585897002	-27.89239287601073	49.87485797523671	31.710517181354696	72.30892206846322	28.725534963009352	1.4778160313617124	0.7326525345519367	0.593654415360294	53.47175804982751	-31.441551497621436
79	5904.0	5616.0		(53.63729060451566, 25.107793153678077, 70.94173343044429)	#351946	53.63729060451566	25.107793153678077	70.94173343044429	277.3472111870332	164.75005903308934	70.94173343044429	41.24345182347962	45.21791510765299	-27.940490201968938	48.254034959941734	30.64387310269483	70.48339402767662	28.627493438147383	1.4546573369089093	0.7261848114380077	0.5946781063017287	53.15384124792144	-31.71223115266539
80	5976.0	5688.0		(59.01893663510561, 27.634377276037874, 77.10415149308085)	#3b1b4d	59.01893663510561	27.634377276037874	77.10415149308085	278.06513353552606	163.60717524370892	77.10415149308085	43.0948448425877	46.335014241557616	-28.31584940996703	52.90676620538966	33.71436644573925	76.60945375091042	28.63026908404413	1.5199560042046063	0.7441250552988927	0.6026671537873556	54.30212585685092	-31.42957225333309
81	6048.0	5760.0		(60.67297887836854, 28.22286962855062, 79.58557902403496)	#3c1c4f	60.67297887836854	28.22286962855062	79.58557902403496	277.9070064236185	164.57115794675624	79.58557902403496	43.55699202086958	47.14155642529511	-28.899424596861923	54.395965040058265	34.51155106336489	79.0719519300801	28.05411469462486	1.5362559440470995	0.7570778569090466	0.6150878158630294	55.294693092818505	-31.509755275696342
82	6120.0	5832.0		(59.92862345229425, 28.55863073561544, 79.05316824471959)	#3b1c4f	59.92862345229425	28.55863073561544	79.05316824471959	277.27531047613553	162.87907683803206	79.05316824471959	43.63476845557658	46.12117977452252	-28.474170445155256	54.02883466860889	34.64693528040787	78.54822286962855	28.92882029696074	1.538999120391053	0.7406909442446096	0.6060368174086055	54.20278227483878	-31.690241254595954
83	6192.0	5904.0		(55.50764748725419, 26.676620538965768, 72.18281136198107)	#371a48	55.50764748725419	26.676620538965768	72.18281136198107	278.01376440460945	160.75958307687654	72.18281136198107	42.23413368288948	44.24026312963847	-26.973311056891358	49.90506190823015	32.26257818645302	71.72774945375092	30.300535078623327	1.4895987050926631	0.7104840429347223	0.5740929176278117	51.814673511964415	-31.37068342968454
84	6264.0	5976.0		(62.89949016751639, 28.941733430444284, 82.33357611070649)	#3e1c52	62.89949016751639	28.941733430444284	82.33357611070649	278.16061221984256	165.36291178656097	82.33357611070649	44.130847992650416	48.09884159720379	-29.406006617427096	56.25940276766207	35.51879292789512	81.79965768390387	27.544559394573906	1.5564958551789987	0.7724515412197868	0.625869775467123	56.375631155465285	-31.440206342233335
85	6336.0	6048.0		(63.182083029861616, 30.21412964311726, 83.13037144938092)	#3f1e53	63.182083029861616	30.21412964311726	83.13037144938092	277.38128664629613	162.3190348525469	83.13037144938092	44.74096206995642	46.72428037729909	-28.78735502458798	56.951675163874725	36.61096800436999	82.60120903131828	29.00520330189483	1.5780145903882405	0.7503765411250223	0.6127025563156069	54.88050825282258	-31.637690058642466
86	6408.0	6120.0		(55.20247632920612, 26.25127458120903, 74.35979606700656)	#371a4a	55.20247632920612	26.25127458120903	74.35979606700656	276.1073683254357	164.9772273154678	74.35979606700656	42.00676956907227	45.52367990370792	-28.626052912951018	50.05906773488711	31.886162337946104	73.87871085214857	28.351740128685055	1.4815795684372361	0.7310952932733357	0.6092694442407164	53.77598290454887	-32.16236961411836
87	6480.0	6192.0		(55.70429715950473, 26.714493809176986, 73.39912600145666)	#371a49	55.70429715950473	26.714493809176986	73.39912600145666	277.25826078816806	162.18968613870226	73.39912600145666	42.28132566336093	44.72814148724791	-27.601008701145947	50.256423889293515	32.34107694828842	72.93227967953388	29.62017540840965	1.4912631671490852	0.718319208538484	0.5874526705783548	52.55875114787263	-31.678060598852444
88	6552.0	6264.0		(55.17479970866715, 26.237436270939547, 73.69847050254916)	#371a49	55.17479970866715	26.237436270939547	73.69847050254916	276.5824688478301	164.21729849389254	73.69847050254916	41.99271596681799	45.28852650968385	-28.269079043179346	49.908951201747996	31.86299227239621	73.22386016023306	28.715883312575215	1.4810838976161642	0.7273188072789719	0.6016717054988221	53.387184448778136	-31.972392705063005
89	6624.0	6336.0		(62.133284777858705, 29.351784413692645, 83.20174799708667)	#3e1d53	62.133284777858705	29.351784413692645	83.20174799708667	276.5253732958234	165.04149304947651	83.20174799708667	44.24729837428621	47.46085600326838	-29.67191689164308	56.18471230881282	35.72555164603059	82.66324836125273	27.777679687649137	1.5606030623729394	0.7622057028805101	0.631529340391499	55.972810404584386	-32.01309305712438
90	6696.0	6408.0		(63.658412235979604, 29.891478514202475, 86.3590677348871)	#3f1d56	63.658412235979604	29.891478514202475	86.3590677348871	275.87927253966205	166.7368074824367	86.3590677348871	44.661495622392515	48.46741309265301	-30.623103350925753	57.730793882010204	36.46746324836125	85.79439184268027	26.909356595824388	1.5752118072584078	0.7783706779444015	0.6517741449120082	57.331183406025666	-32.28587315148082
91	6768.0	6480.0		(56.6693372177713, 27.345229424617624, 75.1660597232338)	#381b4b	56.6693372177713	27.345229424617624	75.1660597232338	276.79247007219226	162.2316211738031	75.1660597232338	42.6999837828836	44.91577147400327	-27.89877745732148	51.27820830298616	33.04305220684632	74.68785142024763	29.51594910503876	1.5060292470549732	0.7213324842772629	0.5937903031237497	52.87502539685475	-31.84588105262902
92	6840.0	6552.0		(63.89075018208303, 31.0721048798252, 85.05608157319737)	#3f1f55	63.89075018208303	31.0721048798252	85.05608157319737	276.4759848893686	161.8451473686013	85.05608157319737	45.20358046085644	46.522694099970174	-29.013657581920672	57.950036416605975	37.45387021121631	84.51624180626365	29.236987354153687	1.5943311499088142	0.7471391319600471	0.6175191209239244	54.82839950792237	-31.949531887011908
93	6912.0	6624.0		(63.860888565185725, 30.108521485797525, 85.78514202476329)	#3f1e55	63.860888565185725	30.108521485797525	85.78514202476329	276.37329286798183	165.50113344030973	85.78514202476329	44.77553575898402	48.068374502392984	-30.128479192963063	57.78250546249089	36.67352036416606	85.22837581937364	27.485433379105427	1.5792340050634055	0.7719622497200002	0.6412466933368168	56.73000868837508	-32.07882010929213
94	6984.0	6696.0		(57.279679533867444, 27.68317552804079, 76.16387472687545)	#391b4c	57.279679533867444	27.68317552804079	76.16387472687545	276.62880836488193	162.31551165214728	76.16387472687545	42.931882559061336	45.08025265793647	-28.06758366887019	51.88160233066278	33.436218674435544	75.6790677348871	29.424533559480764	1.5142083213388355	0.7239739978732628	0.5973831305040181	53.103845743151375	-31.90695940273036
95	7056.0	6768.0		(55.916241806263656, 27.01238164603059, 77.3306627822287)	#371b4d	55.916241806263656	27.01238164603059	77.3306627822287	274.4652394806548	165.92592418177537	77.3306627822287	42.47369566235028	45.81505996338847	-29.510196587714365	51.238929351784414	32.662381107064824	76.82747997086672	27.846658209168194	1.498048060703308	0.7357747609841347	0.6280873276209396	54.49652669752843	-32.78621825389082
96	7128.0	6840.0		(63.98761835396941, 31.06991988346686, 86.62490895848507)	#3f1f56	63.98761835396941	31.06991988346686	86.62490895848507	275.5514768540976	163.53866785498082	86.62490895848507	45.22103007820918	47.089756306339325	-29.802684099464027	58.31058994901675	37.48591451565914	86.06935906773488	28.462581499533123	1.5949465982475481	0.7562459640735009	0.6343125555373752	55.72831532105443	-32.329352491790296
97	7200.0	6912.0		(64.07283321194464, 30.83903860160233, 86.78514202476329)	#401e56	64.07283321194464	30.83903860160233	86.78514202476329	275.6419402713047	164.38593104837358	86.78514202476329	45.1279150718467	47.495075960889146	-30.04512372987229	58.31281864530225	37.315130313182806	86.22568099053169	28.045926827934956	1.5916624301870952	0.7627552641199677	0.6394725774003244	56.20045996674729	-32.3172201355625
98	7272.0	6984.0		(64.09832483612527, 30.8965768390386, 87.77203204661326)	#401e57	64.09832483612527	30.8965768390386	87.77203204661326	275.02573953131	165.23761316394354	87.77203204661326	45.16161294620376	47.754079458210526	-30.496951454116306	58.540524399126	37.37687627093955	87.2032774945375	27.658949403766822	1.5928509548620309	0.7669147749115717	0.649089160841982	56.661416792168296	-32.56332087352346
99	7344.0	7056.0		(56.829570284049524, 27.711580480699197, 78.6897305171158)	#381b4e	56.829570284049524	27.711580480699197	78.6897305171158	274.27114139985423	165.19853574106128	78.6897305171158	42.91441095811518	45.71836227434528	-29.510655666423744	52.17502549162418	33.40648887108521	78.17994901675165	28.12921033848021	1.5135920976383401	0.7342218279725807	0.6280970985324577	54.415507412046665	-32.841758614492385
100	7416.0	7128.0		(62.0830298616169, 30.374362709395484, 84.1835396941005)	#3e1e54	62.0830298616169	30.374362709395484	84.1835396941005	275.35679480238224	162.99314784053155	84.1835396941005	44.71156481880768	46.347729945934276	-29.398306987295243	56.67344501092498	36.55783708667152	83.64544792425345	28.81536377942364	1.576977748776353	0.7443292653197016	0.6257058985475366	54.88508472126562	-32.386904993613186
101	7488.0	7200.0		(58.2884195193008, 28.50109249817917, 79.959213401311)	#3a1c4f	58.2884195193008	28.50109249817917	79.959213401311	274.73192549397044	164.10642716607157	79.959213401311	43.446343623732616	45.7309199616327	-29.296599911402676	53.388506919155134	34.31955558630735	79.44463219227968	28.533105393807674	1.532353372957721	0.7344235002910235	0.6235411916704533	54.310291905918305	-32.64484383637529
102	7560.0	7272.0		(64.82884195193007, 30.955571740713765, 88.88783685360525)	#401e58	64.82884195193007	30.955571740713765	88.88783685360525	275.08228460793805	166.19515252820727	88.88783685360525	45.26456666406616	48.36946375148338	-30.891382157286664	59.139927166788056	37.56594434814275	88.30851420247633	27.168994415741462	1.5964821344658033	0.7767976438122792	0.6574841210568202	57.39235589513288	-32.56452478342005
103	7632.0	7344.0		(65.33794610342316, 32.292061179898035, 88.73415877640204)	#412058	65.33794610342316	32.292061179898035	88.73415877640204	275.1289760629718	162.20061231860265	88.73415877640204	45.896359548351626	46.75705939280472	-29.730533109684565	59.77296431172614	38.740170932265116	88.16973780043699	29.086982872023757	1.6187654816130344	0.750902961309089	0.6327769126886029	55.40872857274672	-32.45029040074951
