# Supplementary material for: Parallel and High Throughput Reaction Monitoring with Computer Vision
Source: Angew Chem Int Ed Engl. 2024 Oct 31;64(1):e202413395. doi: 10.1002/anie.202413395 (PMC11701362; doi:10.1002/anie.202413395)
Supplement: Supplementary file 2 — Supporting Information [file ANIE-64-e202413395-s002.zip › Supporting Info - Machine readable data part 1/Figure 9 - crystal violet mixing analysis/Kineticolor outputs/Well 14 CV Mixing.csv]

frame number	Time (s)	normalised time	Well Coordinates	average color	hexcode	red	green	blue	hue	saturation	value	lightness	a_component	b_component	x	y	z	delta_e	light_ratio	a_ratio	b_ratio	chroma_ab	hue_ab
1	288.0	0.0	(252, 238)	(39.7946103423161, 9.029133284777858, 90.13911143481428)	#27095a	39.7946103423161	9.029133284777858	90.13911143481428	262.7583420135771	229.4569371611412	90.13911143481428	29.447954416452774	79.10619705543681	-58.68475613374811	40.32621267297888	15.335898827385288	89.32801165331392	0.0	1.0	1.0	1.0	98.49716247207878	-36.56978959591543
2	360.0	72.0		(39.19300801165331, 8.886380189366351, 88.68608885651857)	#270858	39.19300801165331	8.886380189366351	88.68608885651857	262.78702140282024	229.44890199234598	88.68608885651857	29.211739166805145	78.68557871115509	-58.3516764910983	39.6965695557174	15.098015018208303	87.88809176984705	0.5862247726428068	0.9919785515045604	0.9946828648078361	0.9943242561681489	97.96090264197844	-36.55990400359243
3	432.0	144.0		(40.75892206846322, 8.768390386016023, 92.3809176984705)	#28085c	40.75892206846322	8.768390386016023	92.3809176984705	262.95627177700345	230.79652157459455	92.3809176984705	29.430816068442233	81.07650628671465	-59.83868550098552	41.16625637290605	15.318555943190095	91.54479242534595	2.28341086412501	0.9994180122745312	1.0249071413444015	1.019663187567952	100.7673962854332	-36.42925800032153
4	504.0	216.0		(40.5156591405681, 8.510560815731974, 94.11361981063365)	#28085e	40.5156591405681	8.510560815731974	94.11361981063365	262.4326784817881	231.94071259422063	94.11361981063365	29.19820830784647	82.40925293803537	-61.096117006844075	41.31367079388201	15.084463583394026	93.25758922068464	4.097220099363843	0.9915190676719207	1.041754704505436	1.0410900723111167	102.58664865916555	-36.55229414006213
5	576.0	288.0		(40.405680990531685, 9.04297159504734, 91.54115076474872)	#28095b	40.405680990531685	9.04297159504734	91.54115076474872	262.8097466231129	229.8096048883726	91.54115076474872	29.580222421932824	79.85751397696056	-59.162946363424716	40.910335032774945	15.470185921340132	90.71616897305171	0.900354284490147	1.0044915855142098	1.0094975735086498	1.0081484573027237	99.38549572740442	-36.53313224267951
6	648.0	360.0		(40.64311726147123, 8.636562272396212, 93.28477785870356)	#28085d	40.64311726147123	8.636562272396212	93.28477785870356	262.68675465918676	231.3913960024984	93.28477785870356	29.313879701030814	81.76687374558891	-60.48836397702969	41.24941733430444	15.200572840495264	92.43829570284049	3.2171692108406518	0.9954470618391391	1.0336342383933275	1.0307338389405758	101.7087204655761	-36.49278183810639
7	720.0	432.0		(41.97232337946103, 8.951930080116533, 90.81281864530226)	#29085a	41.97232337946103	8.951930080116533	90.81281864530226	264.2023221673562	229.86321639959579	90.81281864530226	29.77146480236648	80.36361689053439	-58.46682059044031	41.50410050983248	15.665730327749452	89.9942097596504	1.3165331414467796	1.0109858355979036	1.0158953392010033	0.9962863346861133	99.38148735898109	-36.036956689095334
8	792.0	504.0		(41.38455935906774, 8.85360524399126, 92.77348871085215)	#29085c	41.38455935906774	8.85360524399126	92.77348871085215	263.2585790907986	230.66471447188684	92.77348871085215	29.612109450077263	81.21462876304896	-59.72178837345734	41.57774945375091	15.502676554989076	91.93428987618353	2.355391051805393	1.0055744121069672	1.0266531799794976	1.0176712370985361	100.80926510814314	-36.32918393531573
9	864.0	576.0		(42.34304442825928, 9.05753823743627, 92.93809176984705)	#2a095c	42.34304442825928	9.05753823743627	92.93809176984705	263.8092178382884	230.14827121406853	92.93809176984705	29.94029758839666	81.05455285838059	-59.238671805153565	42.14354697742171	15.839724552075745	92.09928623452295	2.084541845311105	1.0167190958319607	1.0246296229052496	1.009438833998782	100.3945256291931	-36.16117986777261
10	936.0	648.0		(41.817916970138384, 9.343044428259287, 91.25127458120903)	#29095b	41.817916970138384	9.343044428259287	91.25127458120903	263.78872487995733	228.89103505523275	91.25127458120903	30.05706002930379	79.42948565499702	-58.19692587112577	41.63737800436999	15.960807108521486	90.43219227967953	0.8446913823062234	1.0206841400335334	1.0040867670497882	0.9916872746048304	98.4678900569454	-36.229736643486056
11	1008.0	720.0		(41.94756008739986, 9.42680262199563, 89.65549890750182)	#290959	41.94756008739986	9.42680262199563	89.65549890750182	264.32104145105944	228.18809556691062	89.65549890750182	30.128153275546957	78.61106211592795	-57.2687620652158	41.407713037144944	16.034832112163148	88.85321194464676	1.6470787165020813	1.023098339853248	0.9937408830415413	0.9758711774262958	97.25949925573637	-36.07362528676945
12	1080.0	792.0		(42.536780772032046, 9.924253459577567, 89.25564457392571)	#2a0959	42.536780772032046	9.924253459577567	89.25564457392571	264.6655404785075	226.64678330123704	89.25564457392571	30.60661351376536	77.3570027980236	-56.24293303472585	41.77067006554989	16.53898510560816	88.46233066278222	3.219420988449822	1.0393459960215516	0.9778880249269549	0.9583908452570356	95.64190189578044	-36.01927986984299
13	1152.0	864.0		(41.94464675892207, 9.76474872541879, 89.09978150036416)	#290959	41.94464675892207	9.76474872541879	89.09978150036416	264.33721666804377	227.05368090637108	89.09978150036416	30.383842206907225	77.49151583533492	-56.54673021143657	41.39990531682447	16.302956678805536	88.30643117261471	2.837998633429472	1.0317810798406957	0.9795884357963721	0.9635676100035454	95.92949350467227	-36.118794358986726
14	1224.0	936.0		(42.64311726147123, 10.217042971595047, 89.48069919883467)	#2a0a59	42.64311726147123	10.217042971595047	89.48069919883467	264.54547960561985	225.88371032989573	89.48069919883467	30.848708314223416	76.73004397478617	-55.941617575539524	41.9585506190823	16.798058004369995	88.68806263656228	3.890118776378922	1.0475671035740273	0.9699624913205541	0.9532563694742684	94.95769703052267	-36.09468944085175
15	1296.0	1008.0		(43.652585579024034, 10.231609613983977, 90.13255644573925)	#2b0a5a	43.652585579024034	10.231609613983977	90.13255644573925	265.0968059505579	226.0530738897149	90.13255644573925	31.0315142287253	77.32882410069303	-55.957311224434456	42.58807720320466	16.99546679533867	89.3335469774217	3.620175690852615	1.0537748663244255	0.9775318114015996	0.9535237923951231	95.45138928409654	-35.890556296862066
16	1368.0	1080.0		(43.154406409322654, 10.678077203204662, 87.07574654042243)	#2b0a57	43.154406409322654	10.678077203204662	87.07574654042243	265.50574866055257	223.72941324076785	87.07574654042243	31.253740668840244	74.79028735698903	-54.01117347562777	41.87101238164603	17.23752040786599	86.31176984705026	6.612890092595701	1.0613212798026666	0.9454415727326237	0.9203612153134146	92.25396437636353	-35.83562186510699
17	1440.0	1152.0		(44.07283321194465, 10.838310269482884, 88.81136198106337)	#2c0a58	44.07283321194465	10.838310269482884	88.81136198106337	265.5738531810157	223.8804556413915	88.81136198106337	31.536374799148163	75.43683726957833	-54.41784743379561	42.71783685360525	17.548677334304443	88.03163146394756	6.0026836320651835	1.0709190306790402	0.9536147618967573	0.9272910210237935	93.0162272754851	-35.805537763290616
18	1512.0	1224.0		(43.356154406409324, 11.253459577567371, 86.43991260014566)	#2b0b56	43.356154406409324	11.253459577567371	86.43991260014566	265.6184673208629	221.80200030333157	86.43991260014566	31.703040262437106	73.18591713861584	-52.90937876784252	42.021070648215584	17.73390547705754	85.68804806991987	8.572637294607024	1.0765786924990757	0.925160352321423	0.9015864127859208	90.30825448993778	-35.86485244642917
19	1584.0	1296.0		(43.91405680990532, 11.447924253459577, 86.70793882010197)	#2b0b56	43.91405680990532	11.447924253459577	86.70793882010197	265.8831726860992	221.33271734565307	86.70793882010197	31.934650802259426	73.04144894691117	-52.65043712170192	42.40833211944647	17.99346968681719	85.95533867443555	8.909423913710203	1.0844437732631547	0.9233340960092479	0.8971739952655949	90.03955682571143	-35.78517865266891
20	1656.0	1368.0		(44.09468317552804, 11.54843408594319, 86.8761835396941)	#2c0b56	44.09468317552804	11.54843408594319	86.8761835396941	265.92371283538796	221.1028998750849	86.8761835396941	32.036914950231	72.93725290397815	-52.56198131310285	42.561646030589955	18.108877764020395	86.1229060451566	9.069010976595237	1.0879164813000306	0.9220169293799381	0.8956666905679751	89.90330772968167	-35.77827774365397
21	1728.0	1440.0		(45.32629278951202, 12.179169701383831, 86.16824471959214)	#2d0c56	45.32629278951202	12.179169701383831	86.16824471959214	266.88001417504205	218.9578561225266	86.16824471959214	32.6677488314127	71.65241966516395	-51.10941121758466	43.2190750182083	18.831719941733432	85.42835396941005	11.104581219352376	1.1093384745651809	0.9057750509097368	0.8709146051676772	88.01273293609817	-35.50012559168354
22	1800.0	1512.0		(46.45375091041515, 12.252002913328477, 88.1332847778587)	#2e0c58	46.45375091041515	12.252002913328477	88.1332847778587	267.04362432211934	219.55072847025377	88.1332847778587	32.90741455112278	72.70506114844447	-51.71378438125102	44.18711580480699	19.11130428259286	87.3744719592134	10.076549632551313	1.1174770948686739	0.919081738912231	0.8812132449420155	89.22074541063627	-35.42354875085588
23	1872.0	1584.0		(45.640203932993444, 12.840495265841223, 83.24690458849236)	#2d0c53	45.640203932993444	12.840495265841223	83.24690458849236	267.9517523896222	215.66729076624262	83.24690458849236	33.14694308344702	69.09674422889653	-48.745587365697	42.99363437727604	19.393479839766933	82.54284049526585	14.582823418154996	1.1256110565332713	0.8734681580063094	0.8306345732203639	84.56058390680816	-35.20176962279686
24	1944.0	1656.0		(45.51347414420976, 13.25782957028405, 83.71595047341587)	#2d0d53	45.51347414420976	13.25782957028405	83.71595047341587	267.4679291702416	214.6164587357102	83.71595047341587	33.417122077163995	68.28260665476004	-48.53184094579146	43.154719592134015	19.715080815731973	83.01136926438456	15.361838688591247	1.1347858531896402	0.8631764538865179	0.8269922914083991	83.77263250702035	-35.40329941314334
25	2016.0	1728.0		(46.714493809176986, 13.497450837581937, 83.72833211944646)	#2e0d53	46.714493809176986	13.497450837581937	83.72833211944646	268.3781513476516	213.8926486834437	83.72833211944646	33.755149592292	68.2636378337351	-47.9569037876309	43.81997815003642	20.122425200291335	83.02602330662782	15.849285053874636	1.1462646645986645	0.8629366645687271	0.8171952470643753	83.42534909241577	-35.0889955506842
26	2088.0	1800.0		(47.01238164603059, 13.924253459577567, 83.60160233066279)	#2f0d53	47.01238164603059	13.924253459577567	83.60160233066279	268.4925836495343	212.528509822712	83.60160233066279	34.08112986306659	67.40146887569584	-47.329762182348844	44.0729060451566	20.520529723233793	82.90482884195194	16.952960334910284	1.1573343730804349	0.852037784453999	0.8065086284840282	82.35936130664864	-35.076787206708
27	2160.0	1872.0		(48.79169701383831, 14.264384559359067, 85.26292789512017)	#300e55	48.79169701383831	14.264384559359067	85.26292789512017	269.1786091648629	212.3388088770437	85.26292789512017	34.571631802045275	68.0655507580975	-47.36407469119857	45.38247632920612	21.1293975600874	84.55294246176257	16.622447742082684	1.1739909439254588	0.8604325993625741	0.8070933205081633	82.92330656309228	-34.832501667529606
28	2232.0	1944.0		(48.29060451565914, 14.735615440640933, 83.58412235979607)	#300e53	48.29060451565914	14.735615440640933	83.58412235979607	269.24245469644234	210.04430947795856	83.58412235979607	34.79111544249256	66.20217240265741	-46.100708750065756	44.94726147123088	21.405701485797525	82.89563729060451	18.79950718887311	1.1814442168198456	0.8368771963119856	0.7855653117991643	80.67219457836488	-34.8519053824367
29	2304.0	2016.0		(49.037873270211215, 15.205389657683904, 84.56008739985434)	#310f54	49.037873270211215	15.205389657683904	84.56008739985434	269.2690918255902	209.14651897916465	84.56008739985434	35.202430106590825	65.91644693970672	-45.91139098381274	45.65424617625637	21.92996471959213	83.86654042243264	19.241682770417334	1.1954117290715103	0.833265273686626	0.7823392991388826	80.32953254702589	-34.85755417590097
30	2376.0	2088.0		(49.77130371449381, 15.38965768390386, 84.27967953386744)	#310f54	49.77130371449381	15.38965768390386	84.27967953386744	269.9448121286448	208.43643057139894	84.27967953386744	35.41673482941308	65.74498548665123	-45.39466053839075	46.01466860888566	22.206478514202473	83.59077931536781	19.76802861030217	1.2026891351619828	0.8310977892234893	0.7735341088396454	79.8941695121472	-34.62374990159454
31	2448.0	2160.0		(50.817916970138384, 15.631463947560087, 86.0094683175528)	#320f56	50.817916970138384	15.631463947560087	86.0094683175528	269.99782673938466	208.6559941062401	86.0094683175528	35.723656951630325	66.35286540362756	-45.775948871827474	46.948426802621995	22.60652872541879	85.30568827385287	19.200760804105876	1.2131116629164325	0.8387821418987966	0.7800313384194655	80.61104293078014	-34.60127137609821
32	2520.0	2232.0		(52.0094683175528, 16.448652585579023, 85.82957028404952)	#341055	52.0094683175528	16.448652585579023	85.82957028404952	270.7526768843166	206.13098672821698	85.82957028404952	36.380954099857256	65.15611710886776	-44.553009391906095	47.749635833940275	23.479369300801164	85.13576110706482	21.032771598182606	1.235432301522817	0.8236537658763576	0.7591922047075662	78.93218762063904	-34.36387496846376
33	2592.0	2304.0		(51.261471230881284, 16.651857246904587, 83.7632920611799)	#331053	51.261471230881284	16.651857246904587	83.7632920611799	270.9422208716791	204.3068682775831	83.7632920611799	36.38894400577357	63.65856265782899	-43.45139089595382	47.03285506190823	23.49011518572469	83.09217771303715	22.778546078037014	1.2357036244746025	0.8047228286453679	0.7404204048650044	77.07422377457796	-34.31625158636923
34	2664.0	2376.0		(53.01238164603059, 17.659140568099055, 86.03641660597232)	#351156	53.01238164603059	17.659140568099055	86.03641660597232	271.02192113504185	202.66075782202353	86.03641660597232	37.23197518824953	63.320584405448606	-43.20015708045782	48.65768390386016	24.64245408594319	85.35264384559359	23.44246902423867	1.2643314595545478	0.8004503662472131	0.7361393303228623	76.65344076572018	-34.3035708951778
35	2736.0	2448.0		(53.54989075018208, 17.420975965040057, 87.94027676620539)	#351157	53.54989075018208	17.420975965040057	87.94027676620539	270.7395969965814	204.48447930297658	87.94027676620539	37.175661908533414	64.7027289107159	-44.282358968294034	49.22800436999272	24.564330182083026	87.23508375819372	21.785463084144634	1.2624191610322215	0.8179223792716631	0.7545802672736741	78.40516847944683	-34.387624674680566
36	2808.0	2520.0		(54.442097596504006, 17.999271667880553, 85.84705025491624)	#361155	54.442097596504006	17.999271667880553	85.84705025491624	272.22757769309214	201.53497980792076	85.84705025491624	37.60900396078113	63.2280092526451	-42.453005498023956	49.42581209031319	25.169780458849235	85.16857246904588	24.128599343228295	1.2771346840909508	0.7992801020169831	0.7234077176919598	76.15798598878403	-33.87848582183731
37	2880.0	2592.0		(54.7006554989075, 18.524399126001455, 86.27967953386744)	#361256	54.7006554989075	18.524399126001455	86.27967953386744	272.0355161886744	200.2510509699313	86.27967953386744	37.945518829734446	62.521932349797915	-42.10129492128354	49.80182083029862	25.646749847050256	85.60212672978876	24.945092153966637	1.2885621287342806	0.7903544182004247	0.7174144990111351	75.37579889328937	-33.95571032322988
38	2952.0	2664.0		(55.64821558630736, 18.388929351784412, 87.13911143481428)	#371257	55.64821558630736	18.388929351784412	87.13911143481428	272.5171091382927	201.18745925343944	87.13911143481428	37.99229293807855	63.48909967590416	-42.466109015383054	50.396016023306636	25.713519672250545	86.45160961398399	24.082025780319952	1.290150494013669	0.8025806073247542	0.7236310042525997	76.38217195500067	-33.77747336214905
39	3024.0	2736.0		(56.328477785870355, 19.133284777858705, 87.98179169701383)	#381357	56.328477785870355	19.133284777858705	87.98179169701383	272.41481450136996	199.5454846480517	87.98179169701383	38.5012625510205	62.72373742897064	-42.02708259874903	51.12863073561543	26.447577713037145	87.29330662782228	25.056445462013023	1.307434194122142	0.7929054835617302	0.7161499061692501	75.50193976859485	-33.823458649408636
40	3096.0	2808.0		(58.924981791697014, 19.62272396212673, 91.43918426802622)	#3a135b	58.924981791697014	19.62272396212673	91.43918426802622	272.8355847632956	200.2773485415704	91.43918426802622	39.108483730569475	64.15613334327594	-42.73736478633216	53.244122359796066	27.341453503277496	90.72101966496723	23.898734745049047	1.328054342162364	0.8110127364398011	0.7282532569263755	77.08755927152076	-33.669417793235425
41	3168.0	2880.0		(57.753823743627095, 20.276037873270212, 89.28914785142025)	#391459	57.753823743627095	20.276037873270212	89.28914785142025	272.58318822225743	197.0938626686461	89.28914785142025	39.309732730373604	61.76748763583589	-41.3078735069041	52.44277494537509	27.642090997815004	88.59901675163876	26.454518813945377	1.3348883991891467	0.7808173055335965	0.7038944391753039	74.30721998908	-33.77318138705424
42	3240.0	2952.0		(60.35688273852877, 21.029861616897307, 92.50400582665695)	#3c155c	60.35688273852877	21.029861616897307	92.50400582665695	273.01363441824446	197.02829743008314	92.50400582665695	40.0385894868746	62.67710425339202	-41.672304726012975	54.59493080844865	28.74933469774217	91.78926438455935	25.913319825788395	1.3596390744378755	0.7923159826463222	0.710104420150232	75.2661967869259	-33.61885438598628
43	3312.0	3024.0		(60.525127458120906, 21.50764748725419, 91.09468317552805)	#3c155b	60.525127458120906	21.50764748725419	91.09468317552805	273.6420250567807	194.79396032716895	91.09468317552805	40.29918528034237	61.45850882122825	-40.52115658987726	54.54361981063366	29.152281107064823	90.39881281864531	27.551886680649634	1.36848844270918	0.776911431833321	0.6904886253173773	73.61462108786776	-33.39787952423081
44	3384.0	3096.0		(61.15294974508376, 22.104151493080845, 91.97523670793882)	#3d165b	61.15294974508376	22.104151493080845	91.97523670793882	273.5321526482024	193.71656293058393	91.97523670793882	40.68602430238046	61.02883893084105	-40.29805795841792	55.212279679533864	29.75734695557174	91.27652585579024	28.1274912019642	1.3816248058183933	0.7714798739228061	0.6866869799471406	73.13311600408224	-33.4372505902042
45	3456.0	3168.0		(63.05243991260014, 22.75892206846322, 92.7931536780772)	#3f165c	63.05243991260014	22.75892206846322	92.7931536780772	274.52041973023285	192.45739963109767	92.7931536780772	41.237384278788156	61.02549793858111	-39.757691656181585	56.509592134013104	30.634129803350326	92.09281136198106	28.707770842946903	1.4003480070503147	0.7714376396556526	0.6774790299131523	72.83395804485555	-33.08396649728386
46	3528.0	3240.0		(63.891478514202475, 23.79606700655499, 93.88783685360525)	#3f175d	63.891478514202475	23.79606700655499	93.88783685360525	274.3224988569766	190.36972104136282	93.88783685360525	41.85517850663309	60.08034911868665	-39.238628508842766	57.46117261471231	31.636827494537506	93.18691915513475	29.901069862805876	1.421327196949487	0.7594897916351984	0.6686340899059753	71.75875080767669	-33.14865519299843
47	3600.0	3312.0		(64.43845593590677, 23.91332847778587, 94.92425345957757)	#40175e	64.43845593590677	23.91332847778587	94.92425345957757	274.241317770621	190.76037166905803	94.92425345957757	41.97870666374639	60.46368729007045	-39.534488222036	57.97282592862345	31.839906416605974	94.21414420975965	29.51771812530881	1.4255219928041112	0.7643356594136124	0.6736755986841483	72.24149250735155	-33.178869348319154
48	3672.0	3384.0		(66.24107793153678, 25.002913328477785, 95.10633648943919)	#42195f	66.24107793153678	25.002913328477785	95.10633648943919	275.29485101608276	187.96195464883863	95.10633648943919	42.70174746809238	59.57516370603083	-38.38214819511316	59.23029861616897	33.046030706482156	94.40530225782958	31.133907288697667	1.4500751686926892	0.7531036242872498	0.6540394937935264	70.86881846533072	-32.79223590413707
49	3744.0	3456.0		(68.17771303714494, 25.963583394027676, 97.7836853605244)	#441961	68.17771303714494	25.963583394027676	97.7836853605244	275.266557819266	187.29224546950996	97.7836853605244	43.37588322059509	59.773832118714786	-38.518875223012714	61.01252731245448	34.197665600874	97.06548434085944	31.215225255086956	1.4729676162620209	0.7556150383114221	0.6563693497375119	71.10987803816234	-32.798150431625515
50	3816.0	3528.0		(68.9060451565914, 26.570284049526585, 98.47560087399854)	#441a62	68.9060451565914	26.570284049526585	98.47560087399854	275.3262565079108	186.19694246599656	98.47560087399854	43.73778398653194	59.38817629452353	-38.22847877474169	61.695870356882736	34.82679721048799	97.75654770575382	31.80344093424978	1.4852571206812022	0.7507398725400098	0.6514209360879915	70.62840839931395	-32.76959504642717
51	3888.0	3600.0		(69.61835396941005, 27.332847778587034, 98.75673707210488)	#451b62	69.61835396941005	27.332847778587034	98.75673707210488	275.52215367358383	184.42379031365925	98.75673707210488	44.16274665892138	58.65119452742196	-37.63335056165382	62.33752367079388	35.57534975236708	98.0424981791697	32.834340494684994	1.4996880949478566	0.7414235130822912	0.6412798321234199	69.68666797881659	-32.686129738117366
52	3960.0	3672.0		(71.70648215586307, 28.428259286234525, 102.43044428259286)	#471c66	71.70648215586307	28.428259286234525	102.43044428259286	275.0894148909995	184.22801254292966	102.43044428259286	44.88599707204975	59.06080416298515	-38.1183098336973	64.43502549162419	36.87384961398398	101.69042243262928	32.60566899576907	1.5242483887767646	0.7466014846042459	0.649543635264021	70.2935568381358	-32.83851779437519
53	4032.0	3744.0		(71.24180626365623, 28.78150036416606, 101.10706482155864)	#471c65	71.24180626365623	28.78150036416606	101.10706482155864	275.22431346484996	182.4107837487394	101.10706482155864	44.99076230133248	57.97119690151342	-37.322167282958716	64.05216314639476	37.06452144938091	100.3838091769847	33.83234119685618	1.5278060290733075	0.7328275035252649	0.6359772067195434	68.94638381301222	-32.77365175475414
54	4104.0	3816.0		(72.6190823015295, 29.611070648215588, 103.35688273852877)	#481d67	72.6190823015295	29.611070648215588	103.35688273852877	274.99155580575393	181.94416844597592	103.35688273852877	45.502923570124274	58.05485739818472	-37.48907317080634	65.43415877640204	38.00611645302258	102.61942461762563	33.91427298580758	1.5451981121208704	0.7338850754954188	0.6388213164823451	69.10714199509076	-32.8524562961294
55	4176.0	3888.0		(73.78878368536053, 30.608885651857246, 103.98033503277495)	#491e67	73.78878368536053	30.608885651857246	103.98033503277495	275.3106542649818	179.93517318670544	103.98033503277495	46.050528927439515	57.34405548054144	-36.83674136228494	66.4413255644574	39.03037071376547	103.24662053896577	35.022450453569476	1.5637938131862488	0.7248996616580534	0.627705451792805	68.15633655902649	-32.715925415965074
56	4248.0	3960.0		(76.21922796795339, 31.994901675163874, 108.81281864530226)	#4c1f6c	76.21922796795339	31.994901675163874	108.81281864530226	274.5421964331428	180.0207831325301	108.81281864530226	46.89095483914377	57.88367527329924	-37.58193215014845	69.0284049526584	40.63785515659141	108.04463947560087	34.640768966957	1.5923331779183096	0.7317211220852262	0.6404036520914506	69.01392241630029	-32.99431419807665
57	4320.0	4032.0		(77.64238892935178, 33.3510560815732, 109.78441369264385)	#4d216d	77.64238892935178	33.3510560815732	109.78441369264385	274.76858866241673	177.53436517308637	109.78441369264385	47.586827934763086	56.95545296523208	-36.820247969931465	70.34048069919884	42.00177984705025	109.02008011653314	36.024032443753484	1.6159637868827996	0.719987246072748	0.6274244010832155	67.82075112413608	-32.88163782366336
58	4392.0	4104.0		(76.46467589220684, 33.80116533139111, 108.75309541150764)	#4c216c	76.46467589220684	33.80116533139111	108.75309541150764	274.15269801475085	175.74435098246698	108.75309541150764	47.66056355873802	55.62456427171192	-36.23652015248992	69.69667152221412	42.148065812090316	108.00357611070648	37.24257655734375	1.6184677171365673	0.7031631697922578	0.6174775621441362	66.38657652853941	-33.08215835937212
59	4464.0	4176.0		(79.12818645302258, 34.986161689730515, 113.15367807720321)	#4f2271	79.12818645302258	34.986161689730515	113.15367807720321	273.88263575714655	176.1561534500515	113.15367807720321	48.397549061509665	56.42864449549961	-36.90826896338712	72.24925710123816	43.62889651128915	112.37200291332847	36.70931653955954	1.6434944301078387	0.7133277365862374	0.6289242964436912	67.42708830635655	-33.187484850266124
60	4536.0	4248.0		(79.0924981791697, 35.680262199563, 112.84632192279679)	#4f2370	79.0924981791697	35.680262199563	112.84632192279679	273.7549198199133	174.3729427254773	112.84632192279679	48.669125378242654	55.46782634868913	-36.30943458433378	72.38546977421704	44.18320081573197	112.07466132556445	37.80054228779882	1.6527166773611577	0.701181808927281	0.6187200386686645	66.29520947762626	-33.20889946959679
61	4608.0	4320.0		(80.7538237436271, 36.60160233066278, 115.57829570284049)	#502473	80.7538237436271	36.60160233066278	115.57829570284049	273.5432286623323	174.24600949026086	115.57829570284049	49.18774590363316	55.746793277109354	-36.59880625988525	74.03152949745083	45.254743204661324	114.78852876911871	37.72413411421236	1.6703281052401937	0.7047082953316866	0.6236509899857658	66.68716203535266	-33.28564335525421
62	4680.0	4392.0		(80.45593590677349, 37.265112891478516, 115.62272396212673)	#502573	80.45593590677349	37.265112891478516	115.62272396212673	273.07208253938745	172.81370078740156	115.62272396212673	49.42064750047486	54.84689624998723	-36.219149160088726	74.10013838310269	45.74153424617626	114.83914785142024	38.62804216230436	1.678237027997544	0.6933324858424315	0.6171815569539364	65.72677379985738	-33.43950599745802
63	4752.0	4464.0		(80.47268754552076, 37.91332847778587, 117.65914056809905)	#502575	80.47268754552076	37.91332847778587	117.65914056809905	272.021262021536	172.83129882510244	117.65914056809905	49.682389235823436	54.650156411781396	-36.63758675283384	74.7165768390386	46.29275623452294	116.86168244719592	38.64722440401392	1.6871253104108836	0.6908454513807955	0.6243118173539532	65.79477455621834	-33.83798819268418
64	4824.0	4536.0		(82.54770575382375, 39.09759650400583, 119.38747268754553)	#522777	82.54770575382375	39.09759650400583	119.38747268754553	272.4699286997224	171.4913463356902	119.38747268754553	50.313690044655544	54.51537738548573	-36.282121978271945	76.44612527312455	47.64044372177713	118.58457392571013	39.267866665381895	1.7085631597060928	0.6891416780822103	0.6182546263902258	65.48525594916869	-33.64532277512529
65	4896.0	4608.0		(84.30007283321194, 40.06773488710852, 122.82738528769119)	#54287a	84.30007283321194	40.06773488710852	122.82738528769119	272.06804600938136	171.81600668872525	122.82738528769119	50.83610721454238	54.983403764941045	-36.813645463786735	78.29351056081572	48.77526681718864	121.99978878368536	38.95776839332708	1.7263035148594192	0.6950581093717505	0.6273118930559233	66.1696243144233	-33.80393218921193
66	4968.0	4680.0		(84.57902403495994, 40.61252731245448, 123.34668608885652)	#54287b	84.57902403495994	40.61252731245448	123.34668608885652	271.88513477824534	171.0399456762422	123.34668608885652	51.06256709670494	54.6042666131113	-36.6387324463802	78.70294246176256	49.272742345229425	122.51934450109249	39.41526654916673	1.733993688477592	0.6902653476673286	0.6243313402014837	65.75730109754487	-33.861082757758716
67	5040.0	4752.0		(85.49089584850692, 41.89584850691916, 125.69847050254916)	#55297d	85.49089584850692	41.89584850691916	125.69847050254916	271.2126611101937	170.0073877068558	125.69847050254916	51.61554525860346	54.12422482587531	-36.649028733619375	80.01794610342316	50.501685906773496	124.86044428259287	40.01342652505993	1.752771840402113	0.6841970267885031	0.6245067909985478	65.36499843279701	-34.1030293693305
68	5112.0	4824.0		(86.35979606700656, 42.62709395484341, 126.78150036416606)	#562a7e	86.35979606700656	42.62709395484341	126.78150036416606	271.18032957141867	169.26265719160574	126.78150036416606	51.952750937088055	53.917299347852335	-36.50796206366309	80.88699927166789	51.261031587764016	125.93995630007284	40.40738335236903	1.7642227437047953	0.6815812332637814	0.6221029866846169	65.11456413896802	-34.10233600709163
69	5184.0	4896.0		(88.95338674435543, 44.91187181354698, 131.99927166788055)	#582c83	88.95338674435543	44.91187181354698	131.99927166788055	270.34297613969943	168.2379507269567	131.99927166788055	52.98451503834211	53.7374272241109	-36.81098109831067	83.90969410050984	53.63163777130371	131.12839766933723	40.939054739497706	1.799259612027221	0.6793074275388598	0.6272664917344968	65.1364676205795	-34.41175547144031
70	5256.0	4968.0		(87.77785870356882, 45.63874726875455, 131.5943190094683)	#572d83	87.77785870356882	45.63874726875455	131.5943190094683	269.4145758661888	166.56243946446463	131.5943190094683	53.14628020421826	52.43708459352897	-36.37607097449707	83.47802621995629	54.00981354697742	130.73476329206116	42.077661985708595	1.8047528684887215	0.6628694912078962	0.6198555361053655	63.81901268595873	-34.74938849344364
71	5328.0	5040.0		(90.34595775673708, 47.37363437727604, 136.1536780772032)	#5a2f88	90.34595775673708	47.37363437727604	136.1536780772032	269.04188030682144	166.27469388410123	136.1536780772032	53.95293740299128	52.70976649847348	-36.76247284040666	86.18608157319738	55.92217831026949	135.26587764020394	42.16458516471669	1.8321455079693891	0.6663165271557046	0.6264399013028444	64.26351137049106	-34.893879930264596
72	5400.0	5112.0		(89.66569555717408, 48.39839766933722, 136.03423160961398)	#593088	89.66569555717408	48.39839766933722	136.03423160961398	268.2537149695821	164.27583991433545	136.03423160961398	54.24809552823156	51.383352580533895	-36.21168356470368	86.14654042243262	56.63304029133285	135.1578732702112	43.45851004852022	1.842168551372206	0.6495490175633771	0.6170543417130988	62.86123566241511	-35.173720241797554
73	5472.0	5184.0		(91.87254187909687, 49.833211944646756, 138.3932993445011)	#5b318a	91.87254187909687	49.833211944646756	138.3932993445011	268.48190274111175	163.17858157819947	138.3932993445011	54.89590819043438	51.30824938266776	-36.00129476770928	88.14450109249819	58.214305892206845	137.50769847050256	43.98708521424541	1.8641671137525146	0.6485996204154709	0.6134692744681247	62.678781734056685	-35.05606409536072
74	5544.0	5256.0		(92.54843408594319, 51.15586307356154, 140.63729060451567)	#5c338c	92.54843408594319	51.15586307356154	140.63729060451567	267.754969151378	162.24547502524666	140.63729060451567	55.38693898807048	50.79066281354566	-36.007303739462216	89.33450837581938	59.43229394027676	139.7424763292061	44.59671789611243	1.8808416436941175	0.6420566871385827	0.6135716685504864	62.25927522566561	-35.33418124806425
75	5616.0	5328.0		(94.70721048798252, 53.14639475600874, 145.3102694828842)	#5e3591	94.70721048798252	53.14639475600874	145.3102694828842	267.0566851850389	161.73521760704924	145.3102694828842	56.198000897185295	50.75178798341828	-36.352854740537666	91.94396941005098	61.481114304442826	144.38863073561544	44.92495209102388	1.908383859280463	0.6415652612885935	0.6194599268281199	62.42815095211833	-35.61353947190341
76	5688.0	5400.0		(95.4326292789512, 53.91988346686089, 145.41733430444282)	#5f3591	95.4326292789512	53.91988346686089	145.41733430444282	267.22223106681736	160.44751525107935	145.41733430444282	56.49345954360621	50.285632438611394	-35.88565918783375	92.56061908230153	62.23901199563001	144.502359796067	45.62765733592612	1.9184171078464765	0.6356724796588533	0.6114988210234178	61.777223675853904	-35.51303694720015
77	5760.0	5472.0		(94.96795338674436, 54.34231609613984, 144.3495994173343)	#5e3690	94.96795338674436	54.34231609613984	144.3495994173343	267.0815665965367	159.0018769677888	144.3495994173343	56.59023846335879	49.46267991327402	-35.32714006145498	92.25033503277494	62.48861254916242	143.44952658412237	46.48677145620326	1.9217035473180926	0.625269343672419	0.6019815432297458	60.78292136056525	-35.53511155903364
78	5832.0	5544.0		(94.96431172614712, 54.912600145666424, 145.714493809177)	#5e3691	94.96431172614712	54.912600145666424	145.714493809177	266.4653367663691	158.90308698129618	145.714493809177	56.77453654050015	49.25389076789888	-35.513821635106744	92.69831755280407	62.96577567370721	144.80647487254188	46.63469188069769	1.92796198124987	0.6226299910913713	0.6051626346400313	60.72213173881736	-35.79295563553121
79	5904.0	5616.0		(96.44209759650401, 56.66059723233795, 148.04297159504733)	#603894	96.44209759650401	56.66059723233795	148.04297159504733	266.11980744094114	157.40365929854423	148.04297159504733	57.426073367744394	48.691614013258445	-35.246657035495744	94.4300072833212	64.67212399126002	147.12914785142024	47.50964629442831	1.9500870096314755	0.6155221186923682	0.6006100963453828	60.10990024441904	-35.89985075338732
80	5976.0	5688.0		(96.95484340859431, 57.916241806263656, 149.67516387472688)	#603995	96.95484340859431	57.916241806263656	149.67516387472688	265.5268484343374	156.3287089302398	149.67516387472688	57.85057618030791	48.104084382639854	-35.109660720810695	95.39694100509831	65.80030047341589	148.75757465404223	48.203993993926666	1.964502367878782	0.6080950187622975	0.59827565170063	59.55410321902743	-36.12453244728723
81	6048.0	5760.0		(99.1959213401311, 59.86817188638019, 154.12454479242535)	#633b9a	99.1959213401311	59.86817188638019	154.12454479242535	265.0345403124855	155.94774423121453	154.12454479242535	58.60222134480557	48.15468738058537	-35.408447476923286	97.99004369992717	67.82994895120174	153.1819810633649	48.474258900676816	1.9900268968110093	0.6087347031338021	0.6033670378764817	59.77149880543354	-36.32728090978652
82	6120.0	5832.0		(97.46030589949017, 59.46613255644574, 151.73415877640204)	#613b97	97.46030589949017	59.46613255644574	151.73415877640204	264.7068295917401	155.06295270507027	151.73415877640204	58.35977023242491	47.363036028951534	-34.97592323493273	96.53688273852877	67.17077053168245	150.8114785142025	49.04722339902658	1.9817936895412642	0.5987272526292726	0.5959967381515447	58.87760514844051	-36.44455352996178
83	6192.0	5904.0		(97.89439184268026, 60.51056081573197, 152.62418062636561)	#613c98	97.89439184268026	60.51056081573197	152.62418062636561	264.3506863179202	153.90073155717172	152.62418062636561	58.70312223825297	46.788411256046935	-34.70487219712277	97.25136198106337	68.10554517115804	151.70304442825926	49.752778383432634	1.9934533111561439	0.5914632860338123	0.5913779741714711	58.25447263587239	-36.565834883822696
84	6264.0	5976.0		(100.04952658412236, 62.89366351056081, 155.9715950473416)	#643e9b	100.04952658412236	62.89366351056081	155.9715950473416	263.95145387962066	152.17432722076686	155.9715950473416	59.55371782569712	46.210994326060074	-34.428773539837735	99.71562272396213	70.45855501092497	155.0408157319738	50.76223049331337	2.022338019934724	0.5841640231254688	0.5866731977444245	57.62635199334231	-36.68737266373031
85	6336.0	6048.0		(100.0109249817917, 63.09759650400583, 155.73780043699927)	#643f9b	100.0109249817917	63.09759650400583	155.73780043699927	263.90754353551637	151.6860514058028	155.73780043699927	59.60956505754217	45.96722227732541	-34.25121141647358	99.7131682447196	70.6149136125273	154.81139839766934	51.03834355913243	2.0242344923027282	0.581082443453982	0.5836475035938095	57.32478527992069	-36.69062387661342
86	6408.0	6120.0		(99.27603787327021, 63.203204661325564, 155.29424617625637)	#633f9b	99.27603787327021	63.203204661325564	155.29424617625637	263.50250314375876	151.2175509687223	155.29424617625637	59.59208244596981	45.52463020376679	-34.12594168851233	99.2971012381646	70.56594172614713	154.37333576110706	51.376312185954134	2.0236408140008293	0.575487533193684	0.5815128823358502	56.89527090468468	-36.85577414826517
87	6480.0	6192.0		(100.51056081573198, 64.82374362709396, 156.15440640932266)	#64409c	100.51056081573198	64.82374362709396	156.15440640932266	263.4445800138759	149.14288712686567	156.15440640932266	60.139484269401194	44.75313921154444	-33.48971885471816	100.57641660597233	72.11008461034233	155.24109978150037	52.506118609472054	2.0422296034185945	0.5657349345232954	0.5706715178025435	55.89637500103152	-36.8082843342578
88	6552.0	6264.0		(101.77494537509104, 66.92716678805536, 158.38601602330664)	#65429e	101.77494537509104	66.92716678805536	158.38601602330664	262.8612838747183	147.24788930581613	158.38601602330664	60.82188864137869	43.923146467749255	-33.09846137230126	102.2943481427531	74.0663857319738	157.47142753095414	53.63608185750896	2.065402838554962	0.5552428014832816	0.5640044119271236	54.99773577922161	-36.999997053259996
89	6624.0	6336.0		(103.48142753095412, 68.20029133284778, 160.59941733430443)	#6744a0	103.48142753095412	68.20029133284778	160.59941733430443	262.9100454029512	146.71147331328825	160.59941733430443	61.28917392934663	43.94320327637402	-33.06157736886912	103.96787327021121	75.42619671522215	159.67542607428987	53.91518043734664	2.0812710133476693	0.5554963443076284	0.5633759011201932	54.99157219344113	-36.95672964299418
90	6696.0	6408.0		(105.42170429715951, 70.5892206846322, 162.28259286234524)	#6946a2	105.42170429715951	70.5892206846322	162.28259286234524	262.7928035267485	144.0808252623264	162.28259286234524	62.06760345171686	43.023877049719886	-32.30425082124726	105.9958120903132	77.72822585579024	161.3656591405681	55.33449539592505	2.1077050912928357	0.5438749257478425	0.5504709050442813	53.80165998843779	-36.900860297364495
91	6768.0	6480.0		(104.65404224326292, 70.25491624180627, 159.93882010196648)	#68469f	104.65404224326292	70.25491624180627	159.93882010196648	263.01357848232846	142.98839687426	159.93882010196648	61.922586188068934	42.51345867993434	-31.74926256232693	105.04726875455208	77.29586946831756	159.04198106336486	55.849360107848184	2.10278056371455	0.5374226073608537	0.5410137939393896	53.06043575190519	-36.75255863037804
92	6840.0	6552.0		(107.87035688273853, 73.45010924981791, 164.23962126729788)	#6b49a4	107.87035688273853	73.45010924981791	164.23962126729788	262.7472844834502	140.9606609283329	164.23962126729788	62.98688854770651	41.99635628452031	-31.394388876965706	108.473932993445	80.5065529861617	163.33172614712308	56.98038723730661	2.1389223732469276	0.5308857946374251	0.534966675254046	52.433782947013434	-36.77996330855788
93	6912.0	6624.0		(109.10123816460306, 75.48215586307356, 166.31318281136197)	#6d4ba6	109.10123816460306	75.48215586307356	166.31318281136197	262.20766411944413	139.26684271375268	166.31318281136197	63.60044887780572	41.278553398480526	-31.04256485238297	110.1217115804807	82.39725867443553	165.4048725418791	57.97770469245904	2.1597577875314733	0.5218118799157155	0.5289715233992628	51.64842498359084	-36.944134675011526
94	6984.0	6696.0		(107.23889293517844, 74.78295702840495, 163.08375819373634)	#6b4aa3	107.23889293517844	74.78295702840495	163.08375819373634	262.0536634855696	138.06834320319408	163.08375819373634	63.29920883149869	40.50035226169385	-30.468214865795893	108.34652585579025	81.46532152221413	162.20075018208303	58.58747202975041	2.1495282129387223	0.51197445673329	0.5191844845764707	50.68126528047219	-36.95396315522783
95	7056.0	6768.0		(107.0706482155863, 75.40786598689002, 163.06919155134742)	#6b4ba3	107.0706482155863	75.40786598689002	163.06919155134742	261.6716656004121	137.08069443575977	163.06919155134742	63.45392143457978	39.96090677138881	-30.19866118421446	108.45489439184267	81.94306844865258	162.19257829570284	59.16263305274852	2.154781976948716	0.5051551997043242	0.5145912358464753	50.08825418509422	-37.07852754108431
96	7128.0	6840.0		(110.50036416605973, 78.68317552804079, 166.89876183539695)	#6e4ea6	110.50036416605973	78.68317552804079	166.89876183539695	261.6405217965654	134.78215333054044	166.89876183539695	64.50918561523751	39.438847695458804	-29.682983557164743	111.9167152221413	85.25159508375819	166.0166059723234	60.36465315898905	2.190616866046077	0.49855572841936097	0.5058039857831975	49.360938204216794	-36.96633086369775
97	7200.0	6912.0		(114.40422432629279, 82.18062636562273, 172.2476329206118)	#7252ac	114.40422432629279	82.18062636562273	172.2476329206118	261.46641652245637	133.3376040186726	172.2476329206118	65.62349177769784	39.261348456031634	-29.546081204003173	115.98359067734887	88.84064877640203	171.3469628550619	61.19921437359882	2.2284567155209105	0.49631191888187576	0.5034711422616268	49.13679270261223	-36.963246567808184
98	7272.0	6984.0		(112.40568099053168, 81.66278222869629, 168.47123088128185)	#7051a8	112.40568099053168	81.66278222869629	168.47123088128185	261.24878343457397	131.3942700520079	168.47123088128185	65.37327467307833	38.19812637265374	-28.72820604167159	114.08849235251274	88.02612683175528	167.60314639475598	62.140918692499035	2.2199597890084286	0.48287147903071215	0.48953438566222024	47.795467156980074	-36.946246152443884
99	7344.0	7056.0		(111.82520029133285, 82.0721048798252, 166.9373634377276)	#6f52a6	111.82520029133285	82.0721048798252	166.9373634377276	261.0355303810505	129.6332977029297	166.9373634377276	65.43900989864937	37.386422777855365	-28.10422803300421	113.62417334304443	88.23962787327022	166.08871085214858	63.016381516358805	2.2221920400042507	0.47261054341489006	0.4789016754019053	46.77170342691874	-36.93302087708681
100	7416.0	7128.0		(117.35324107793154, 87.48361252731246, 175.49016751638746)	#7557af	117.35324107793154	87.48361252731246	175.49016751638746	260.3641389355557	127.87993674983812	175.49016751638746	67.08687336758061	37.110126154251525	-28.097135583053976	119.72104151493082	93.70515037144939	174.61010196649673	64.15575361493462	2.278150543798	0.4691178129602809	0.47878081863402394	46.54686338688119	-37.13040298704125
101	7488.0	7200.0		(114.15586307356155, 85.62345229424618, 169.58266569555718)	#7255a9	114.15586307356155	85.62345229424618	169.58266569555718	260.39019396925636	126.2487491249243	169.58266569555718	66.44954577620857	36.16395650704429	-27.25490437167295	116.39617625637291	91.56531946831755	168.74307356154407	64.81503967642372	2.2565080357188663	0.45715706042221904	0.46442903007991454	45.28423083759321	-37.003444171391166
102	7560.0	7272.0		(118.64530225782957, 89.59067734887108, 175.39766933721776)	#7659af	118.64530225782957	89.59067734887108	175.39766933721776	260.3162639097553	124.74956502962782	175.39766933721776	67.65619066278828	36.046434879074326	-27.092488814582396	120.98884195193008	95.6446026438456	174.5395994173343	65.66645863838181	2.2974835435424437	0.4556714419454819	0.46166143645269736	45.09266478774146	-36.92851165545625
103	7632.0	7344.0		(119.57174071376548, 91.53386744355426, 175.78077203204663)	#775baf	119.57174071376548	91.53386744355426	175.78077203204663	259.96835853411835	122.21450857064725	175.78077203204663	68.16236782865496	35.09884461792051	-26.350125576357918	122.12180626365623	97.3912744719592	174.9383029861617	66.94013151834693	2.314672417129666	0.4436927310931608	0.4490114181663035	43.88915596594174	-36.897043092480935
