# Supplementary material for: Parallel and High Throughput Reaction Monitoring with Computer Vision
Source: Angew Chem Int Ed Engl. 2024 Oct 31;64(1):e202413395. doi: 10.1002/anie.202413395 (PMC11701362; doi:10.1002/anie.202413395)
Supplement: Supplementary file 2 — Supporting Information [file ANIE-64-e202413395-s002.zip › Supporting Info - Machine readable data part 1/Figure 9 - crystal violet mixing analysis/Kineticolor outputs/Well 10 CV Mixing.csv]

frame number	Time (s)	normalised time	Well Coordinates	average color	hexcode	red	green	blue	hue	saturation	value	lightness	a_component	b_component	x	y	z	delta_e	light_ratio	a_ratio	b_ratio	chroma_ab	hue_ab
1	288.0	0.0	(436, 145)	(35.21485797523671, 7.9759650400582665, 81.68390386016023)	#230751	35.21485797523671	7.9759650400582665	81.68390386016023	262.17310105631367	230.10071153434623	81.68390386016023	27.64260084110976	76.83782422352704	-57.36991076127347	36.0646103423161	13.57994731245448	80.94682447195922	0.0	1.0	1.0	1.0	95.89242875306746	-36.74635479486812
2	360.0	72.0		(32.209759650400585, 8.980335032774946, 70.73415877640204)	#200846	32.209759650400585	8.980335032774946	70.73415877640204	262.5697032598953	222.62546592804628	70.73415877640204	27.821559960226715	67.59189297202397	-50.86164276948247	32.71351784413693	13.74768945375091	70.11662053896578	11.308263497407875	1.006474033327964	0.879669533267809	0.8865560725922501	84.59060645693464	-36.96078079968859
3	432.0	144.0		(36.03568827385288, 8.00436999271668, 83.05972323379461)	#240853	36.03568827385288	8.00436999271668	83.05972323379461	262.4085161716044	230.42594330109347	83.05972323379461	27.837726964108143	77.66657313605153	-57.77333129396172	36.750786598689004	13.76291079388201	82.30916970138384	0.9421502481458969	1.007058891604302	1.010785689481701	1.0070319184278838	96.79800820006317	-36.644214022639005
4	504.0	216.0		(34.1646030589949, 8.787327021121632, 75.16168973051711)	#22084b	34.1646030589949	8.787327021121632	75.16168973051711	262.94013079928015	225.18736009767724	75.16168973051711	28.071117580092782	71.09505656409893	-53.011444057056536	34.49706482155863	13.983903037144938	74.49794610342316	7.222135348879142	1.0155020412676123	0.9252611885167132	0.9240286999512114	88.68325810922184	-36.70974992771473
5	576.0	288.0		(37.934450109249816, 8.22068463219228, 86.92862345229425)	#250856	37.934450109249816	8.22068463219228	86.92862345229425	262.6511576258953	230.8851055273014	86.92862345229425	28.417054352634842	79.38579630752291	-58.812885822732184	38.52201747997087	14.315795098324834	86.14154406409322	3.0288804879571583	1.0280166658693461	1.0331603882559666	1.025152123165455	98.79807788705837	-36.5328594071177
6	648.0	360.0		(38.325564457392574, 8.143481427530954, 87.23160961398398)	#260857	38.325564457392574	8.143481427530954	87.23160961398398	262.89755774118686	231.19454950780252	87.23160961398398	28.427100941860125	79.8765024759156	-58.95213182564207	38.75032774945375	14.32551146394756	86.44072833211945	3.5146023140816753	1.028380111743453	1.0395466462396024	1.0275792840423355	99.27542240944045	-36.42884548690556
7	720.0	432.0		(35.554989075018206, 9.108521485797525, 77.22141296431172)	#23094d	35.554989075018206	9.108521485797525	77.22141296431172	263.29644243415777	224.92190521103512	77.22141296431172	28.619865991198516	71.70458485430717	-53.23351133377726	35.6898689002185	14.512792891478515	76.54028404952658	6.664457503734097	1.0353535890383867	0.9331938479376136	0.9278994969208073	89.30483871578252	-36.59020701067718
8	792.0	504.0		(39.02840495265841, 8.75673707210488, 88.93590677348871)	#270858	39.02840495265841	8.75673707210488	88.93590677348871	262.65301673237286	229.89239122423407	88.93590677348871	29.079797682098103	79.09137194389093	-58.70622665804144	39.62568827385287	14.966218710852148	88.13411507647487	2.9882691083065085	1.0519920990520892	1.0293286248424756	1.0232929749939585	98.49805157662882	-36.58495814405593
9	864.0	576.0		(35.45010924981792, 9.616168973051712, 78.55207574654042)	#23094e	35.45010924981792	9.616168973051712	78.55207574654042	262.4851820938415	223.78347179468162	78.55207574654042	29.03413953604032	70.83337369212217	-53.26461267412439	36.0619810633649	14.920790072833212	77.86271667880554	7.405624788491996	1.050340367859347	0.9218555367479242	0.9284416162989697	88.6255369063134	-36.942088890921994
10	936.0	648.0		(40.7946103423161, 9.677348871085215, 89.26511289147851)	#280959	40.7946103423161	9.677348871085215	89.26511289147851	263.4588282665593	227.3551129641566	89.26511289147851	30.123700075887797	77.36180949073618	-57.07909622613181	40.84235979606701	16.030188565185725	88.46923525127457	2.5524472701542824	1.0897563600849083	1.0068193662757137	0.9949308874411225	96.13986058692291	-36.42065109889014
11	1008.0	720.0		(36.49817916970138, 11.296431172614712, 74.49162418062636)	#240b4a	36.49817916970138	11.296431172614712	74.49162418062636	263.9275300517478	216.3300155460172	74.49162418062636	30.502268971987945	65.04863501471003	-48.450347806559925	36.28432629278951	16.428149417334303	73.85967225054624	15.057266927405712	1.103451485890044	0.8465704966538177	0.8445254169589099	81.10956244397812	-36.67994443672824
12	1080.0	792.0		(36.21995630007283, 11.361252731245449, 73.41514930808448)	#240b49	36.21995630007283	11.361252731245449	73.41514930808448	264.0359154929577	215.53785255806108	73.41514930808448	30.494701429655663	64.27018704604993	-47.84213072836015	35.95279679533867	16.42013042243263	72.79461034231609	16.02680798997325	1.1031777221304115	0.8364394449676645	0.8339237431872584	80.12194715284785	-36.6636548234073
13	1152.0	864.0		(37.1536780772032, 11.319737800436998, 75.53896576839038)	#250b4b	37.1536780772032	11.319737800436998	75.53896576839038	264.1366404681705	216.78749457648365	75.53896576839038	30.63968774077756	65.76177676772865	-48.812660357642514	36.822214129643115	16.574220604515656	74.89677348871085	14.31390553265252	1.1084227535930904	0.8558516255799055	0.8508407928462847	81.89802863829594	-36.58520321137104
14	1224.0	936.0		(37.39839766933722, 12.312454479242534, 71.79169701383832)	#250c47	37.39839766933722	12.312454479242534	71.79169701383832	265.3055776648503	211.2668661864665	71.79169701383832	31.387374881052295	61.75951537870006	-45.359609133673764	36.50041514930808	17.384178193736343	71.19690458849236	19.63736426856056	1.135471117984432	0.8037645001378092	0.7906515546524601	76.62722675767112	-36.2956219835124
15	1296.0	1008.0		(41.778587035688275, 11.100509832483613, 85.89512017479971)	#290b55	41.778587035688275	11.100509832483613	85.89512017479971	264.6098565627648	222.0455085047569	85.89512017479971	31.333247455914396	72.70908263163187	-53.261978102124864	41.09168973051712	17.324675863073562	85.14717407137655	6.895106257347571	1.1335130017619741	0.9462668076091751	0.9283956937593567	90.1301781230055	-36.2240969731469
16	1368.0	1080.0		(37.4530225782957, 12.517115804806991, 73.29570284049527)	#250c49	37.4530225782957	12.517115804806991	73.29570284049527	264.6164723363971	211.45222834997764	73.29570284049527	31.56112266639709	61.957131500190194	-45.94090465866007	36.89142753095412	17.576099606700655	72.68791697013839	19.167994410349706	1.1417566258620553	0.8063363600712095	0.8007839658288549	77.13139999110578	-36.55675082747552
17	1440.0	1152.0		(40.6504005826657, 11.42461762563729, 82.8448652585579)	#280b52	40.6504005826657	11.42461762563729	82.8448652585579	264.5525188660004	219.83454363230356	82.8448652585579	31.36166802892602	70.18084311381517	-51.60109665176258	40.029300801165334	17.355901667880556	82.1306627822287	9.56169830483288	1.1345411457190129	0.9133632273299904	0.8994453009781389	87.10926423653503	-36.32552000000409
18	1512.0	1224.0		(39.184268026219954, 12.777130371449381, 72.33430444282592)	#270c48	39.184268026219954	12.777130371449381	72.33430444282592	266.6034828547669	209.95680410814077	72.33430444282592	32.01445977064675	61.76826281972375	-44.59993965637621	37.62806263656227	18.083494282592863	71.73873270211216	20.230595478697133	1.1581565698056606	0.8038783430415105	0.7774099534852789	76.18709148614919	-35.83126832506297
19	1584.0	1296.0		(39.265112891478516, 13.643845593590678, 70.98252002913328)	#270d46	39.265112891478516	13.643845593590678	70.98252002913328	266.8104565200823	205.98538872756748	70.98252002913328	32.62967004012198	59.20677956930384	-42.7473482147326	37.66600145666424	18.787551376547704	70.40913328477785	23.442353342240374	1.1804124448230466	0.7705421147411312	0.745117913684963	73.02587573154968	-35.82931827814048
20	1656.0	1368.0		(39.95265841223598, 13.99563000728332, 70.959213401311)	#270d46	39.95265841223598	13.99563000728332	70.959213401311	267.34065540652847	204.7051125458035	70.959213401311	32.978508201617096	58.74890152068854	-42.13418200187452	38.107290604515654	19.194768215586304	70.38957756737074	24.244761552532506	1.1930320302050534	0.7645830958172832	0.7344299728337115	72.29607681509867	-35.64774940050445
21	1728.0	1440.0		(39.57465404224326, 13.994901675163876, 68.67152221412964)	#270d44	39.57465404224326	13.994901675163876	68.67152221412964	268.0702268519135	203.03231656873768	68.67152221412964	32.90029810924084	57.559591657537794	-40.89660920007226	37.46430444282593	19.10296292789512	68.12475600873998	25.897167716913664	1.1902026983044192	0.7491049133574188	0.7128581630578165	70.60905916273018	-35.39413740982933
22	1800.0	1512.0		(44.42753095411508, 13.419519300801165, 83.27385287691187)	#2c0d53	44.42753095411508	13.419519300801165	83.27385287691187	266.63371911166723	213.90694013206806	83.27385287691187	33.362316171273974	67.27401007995392	-48.39175427811675	42.58431172614712	19.649558689002184	82.57530954115077	14.310449967313172	1.206916684976253	0.8755324706260389	0.843504088397201	82.87070842192296	-35.728339392111934
23	1872.0	1584.0		(40.78659868900218, 14.373634377276037, 70.57756737072106)	#280e46	40.78659868900218	14.373634377276037	70.57756737072106	268.1969210035248	203.06739729420144	70.57756737072106	33.35882053290029	58.16650911421228	-41.25385799258397	38.55677348871085	19.645384479242534	70.0155280407866	25.31837933832503	1.206790226601595	0.757003594284522	0.7190852738859697	71.31075361967524	-35.34568787894863
24	1944.0	1656.0		(41.36270939548434, 15.244719592134013, 67.03568827385288)	#290f43	41.36270939548434	15.244719592134013	67.03568827385288	270.25777327764416	197.00994132985662	67.03568827385288	33.997057507753134	55.04950855411478	-38.01330501481131	38.40072833211945	20.41735824471959	66.51777858703569	29.829314528868675	1.2298791167722936	0.7164376283478772	0.662600037378331	66.89887704736631	-34.626220107548505
25	2016.0	1728.0		(41.187909686817186, 15.348871085214858, 66.5797523670794)	#290f42	41.187909686817186	15.348871085214858	66.5797523670794	270.26187091270964	196.21392784475026	66.5797523670794	34.03688474648252	54.53792982904299	-37.66368421361281	38.2561762563729	20.466190014566642	66.06744355426075	30.43858606136914	1.231319908793215	0.7097797260680889	0.6565058880837062	66.27924938153994	-34.628808942485314
26	2088.0	1800.0		(42.11726147123088, 15.435542607428987, 67.1646030589949)	#2a0f43	42.11726147123088	15.435542607428987	67.1646030589949	270.9478486145528	196.39675981651973	67.1646030589949	34.23260011834213	55.09784798935363	-37.68777518675079	38.8553969410051	20.707286307356153	66.64731245447923	30.05729724892507	1.238400117091435	0.7170667382390973	0.6569258115735339	66.75433507709435	-34.372728080353184
27	2160.0	1872.0		(45.854333576110704, 14.908230152949745, 78.39111434814275)	#2d0e4e	45.854333576110704	14.908230152949745	78.39111434814275	269.24829627590003	206.50472447529057	78.39111434814275	34.51587340900975	62.70472870932764	-43.75367301322848	42.76839766933722	21.05958513474144	77.75628550619082	20.79394611461266	1.2486478246894241	0.8160659069017213	0.7626588996328649	76.46088480170037	-34.906298432538854
28	2232.0	1944.0		(41.85214857975237, 16.380189366351058, 64.63219227967953)	#291040	41.85214857975237	16.380189366351058	64.63219227967953	271.6736603773585	190.37356321839079	64.63219227967953	34.78730232378588	51.90400040101678	-35.15890153539032	38.511849963583394	21.400880779315372	64.14967225054625	34.14778558736716	1.2584670496001447	0.6755006525174909	0.6128456723890132	62.69109677461403	-34.11305576227379
29	2304.0	2016.0		(48.32774945375091, 16.028404952658413, 80.1238164603059)	#301050	48.32774945375091	16.028404952658413	80.1238164603059	270.23556015135847	203.98841014453234	80.1238164603059	35.585417303726445	62.199810668899126	-42.87105769808333	44.674166059723234	22.425754173343048	79.48286234522942	22.081134806260824	1.28733969383967	0.809494689593958	0.7472742615284433	75.54299461498258	-34.57645256238002
30	2376.0	2088.0		(46.083758193736344, 15.924981791697014, 75.79898033503278)	#2e0f4b	46.083758193736344	15.924981791697014	75.79898033503278	270.22224384784755	201.4257917595511	75.79898033503278	35.17804016133849	59.651918759208584	-41.16221219685124	42.67758193736344	21.898641056081573	75.20024034959943	24.79571908883697	1.2726023995912175	0.7763353447603701	0.7174878198457485	72.47536908904866	-34.60722956460473
31	2448.0	2160.0		(45.30007283321194, 16.430444282592862, 73.10196649672251)	#2d1049	45.30007283321194	16.430444282592862	73.10196649672251	270.56522297905155	197.68603851786906	73.10196649672251	35.366860909540456	57.14964543223472	-39.2896518651018	41.91086671522214	22.14192072833212	72.53525127458121	27.82416826205664	1.279433187666743	0.743769699490476	0.6848477075133187	69.35242401467337	-34.508026443450845
32	2520.0	2232.0		(49.85870356882739, 17.110706482155862, 78.2869628550619)	#31114e	49.85870356882739	17.110706482155862	78.2869628550619	272.1183403774034	199.26619715689193	78.2869628550619	36.43819223557434	60.041040176603225	-40.393830388273976	45.39247632920612	23.556423131828115	77.67520029133284	25.449591099424605	1.3181897190145682	0.7813995357538925	0.7040943562969791	72.36427322184014	-33.93149575032069
33	2592.0	2304.0		(46.931536780772035, 18.193008011653315, 67.4734158776402)	#2e1243	46.931536780772035	18.193008011653315	67.4734158776402	274.9898022523721	186.24377975194568	67.4734158776402	36.62031398182233	52.23361164308651	-33.777881246580264	42.13096868171887	23.802716183539697	66.98061179898033	35.24982931253123	1.3247781636871525	0.6797903528753624	0.5887734667591887	62.20366104007755	-32.88951493981926
34	2664.0	2376.0		(51.188638018936636, 18.011653313911143, 78.00873998543335)	#33124e	51.188638018936636	18.011653313911143	78.00873998543335	273.1785957074876	196.12234608705396	78.00873998543335	37.14419894828504	58.824990383228304	-39.02685002138002	46.26779315367808	24.520753328477788	77.40876911871813	27.40821823570274	1.3437302503404314	0.7655733485126018	0.6802668768961098	70.59372858957227	-33.56188581119031
35	2736.0	2448.0		(46.66788055353241, 18.337217771303713, 68.05899490167516)	#2e1244	46.66788055353241	18.337217771303713	68.05899490167516	274.18702759711726	186.29503986302103	68.05899490167516	36.67678902336032	52.06220379551596	-34.039561175252416	42.16359796067007	23.879437654770577	67.56177713037145	35.21012830864363	1.3268212073885255	0.6775595785229821	0.5933347415668322	62.20261078965728	-33.17765549567154
36	2808.0	2520.0		(45.30007283321194, 18.09322651128915, 65.46103423160962)	#2d1241	45.30007283321194	18.09322651128915	65.46103423160962	274.46245156528687	184.51879214045707	65.46103423160962	36.330465937885165	50.73418359151005	-33.030150562296924	40.89814275309541	23.41154190094683	64.98735615440641	36.73285968623923	1.3142926075123478	0.6602761609167964	0.5757399675893053	60.53881590240308	-33.065870001566076
37	2880.0	2592.0		(44.40058266569556, 18.79606700655499, 61.166788055353244)	#2c123d	44.40058266569556	18.79606700655499	61.166788055353244	276.25784271594324	176.6405301135958	61.166788055353244	36.601872411602734	47.10659968279485	-29.818346309239054	39.816423889293524	23.777698907501822	60.74308084486526	41.51268436899601	1.3241110205943012	0.6130652469512696	0.5197558426283521	55.750923851473516	-32.33369640463154
38	2952.0	2664.0		(45.45520757465404, 19.099781500364166, 63.096139839766934)	#2d133f	45.45520757465404	19.099781500364166	63.096139839766934	275.9421921300511	177.80915607576966	63.096139839766934	36.934464243973856	47.939353725945544	-30.49701953133821	40.81321194464676	24.231582541879096	62.6561762563729	40.54149239548298	1.336142878026345	0.623903060899881	0.5315856191278003	56.81768946337182	-32.46281916557107
39	3024.0	2736.0		(47.289147851420246, 19.450109249817917, 63.84049526584123)	#2f133f	47.289147851420246	19.450109249817917	63.84049526584123	277.62847017129354	177.309846782198	63.84049526584123	37.38003862627041	48.60158716247231	-30.20654125569864	41.969315367807724	24.848653714493807	63.396591405680994	40.372656846984285	1.3522619973833738	0.6325216474257083	0.5265223678208861	57.223678747032835	-31.86150808133083
40	3096.0	2808.0		(50.87836853605244, 19.03058994901675, 75.45884923525128)	#32134b	50.87836853605244	19.03058994901675	75.45884923525128	273.86364809747533	190.68944549008253	75.45884923525128	37.67760049831683	55.80611251188533	-36.677058783314756	45.92165331391115	25.26652372177713	74.89456664238894	31.164534949577902	1.36302660935881	0.7262843928211857	0.6393082767016076	66.77970376307408	-33.31383630728536
41	3168.0	2880.0		(49.71522214129643, 20.211944646758923, 67.48871085214859)	#311443	49.71522214129643	20.211944646758923	67.48871085214859	277.443268475297	178.63099220824068	67.48871085214859	38.1473500612017	49.98387444797919	-31.166947726077975	44.12390386016023	25.93569168973052	67.01594319009469	38.962541582249095	1.3800202911612207	0.6505113198230642	0.5432629633287954	58.904722521979714	-31.945191791174164
42	3240.0	2952.0		(52.13109978150037, 19.69482884195193, 74.77931536780773)	#34134a	52.13109978150037	19.69482884195193	74.77931536780773	275.3307506181328	187.83996610565686	74.77931536780773	38.2063914522035	54.94531926537496	-35.38111014483539	46.605498907501826	26.020623801893667	74.22847050254917	32.77777902737177	1.3821561752388867	0.7150816648000713	0.6167189328925848	65.35144270982056	-32.77882603326062
43	3312.0	3024.0		(49.2898761835397, 20.273124544792424, 65.81063364894392)	#311441	49.2898761835397	20.273124544792424	65.81063364894392	278.23233050237513	176.44663449832888	65.81063364894392	38.117124163543714	48.98561676877336	-30.181855852151664	43.59883466860889	25.89228280407866	65.3552585579024	40.30696501445217	1.3789268376967032	0.6375195714323001	0.5260920829691335	57.53724943805701	-31.638763406328206
44	3384.0	3096.0		(49.0, 20.841951930080118, 64.71522214129644)	#311440	49.0	20.841951930080118	64.71522214129644	278.5082506059298	172.87561617935043	64.71522214129644	38.393808385946436	47.39369515675512	-29.02160472103219	43.41404952658412	26.29145455935907	64.27648943918427	42.263124062521165	1.388936178857946	0.6168016290893829	0.505868047133563	55.573517804753656	-31.48128558363515
45	3456.0	3168.0		(50.16096139839767, 20.6190823015295, 68.65695557174071)	#321444	50.16096139839767	20.6190823015295	68.65695557174071	276.89823518709443	178.4183056457259	68.65695557174071	38.43948992093986	49.9572342254859	-31.37801786004032	44.702177713037145	26.357751238164603	68.17657683903859	38.919370871509706	1.3905887561699004	0.6501646126802931	0.5469420719619018	58.99411204760242	-32.132830336301176
46	3528.0	3240.0		(51.82520029133285, 20.85943190094683, 69.19082301529498)	#331445	51.82520029133285	20.85943190094683	69.19082301529498	278.4418089482964	178.12340129896106	69.19082301529498	38.77848038166138	50.595928612845064	-31.117815753679757	45.69893663510561	26.853206620538963	68.7075091041515	38.75328877232656	1.4028520906755801	0.6584768520469513	0.5424065566907816	59.399212532457646	-31.59259998460969
47	3600.0	3312.0		(49.21995630007283, 20.99126001456664, 64.27458120903133)	#311440	49.21995630007283	20.99126001456664	64.27458120903133	279.1310493370129	171.7202461217691	64.27458120903133	38.50086165918974	47.074874674637	-28.559537141190063	43.47998543335761	26.44699410050983	63.84174799708668	42.82257140775204	1.3928089429968433	0.612652364253478	0.4978138672732374	55.060793559045216	-31.244486126016
48	3672.0	3384.0		(51.36999271667881, 21.005826656955573, 67.7836853605244)	#331543	51.36999271667881	21.005826656955573	67.7836853605244	278.9468439572759	175.9767694241783	67.7836853605244	38.79439745366254	49.56397972243032	-30.236862874478287	45.23983976693373	26.876621762563733	67.31590677348872	40.05530488193627	1.403427907404717	0.6450466319588248	0.5270508960751102	58.059073041304124	-31.38557969284312
49	3744.0	3456.0		(56.5047341587764, 21.60233066278223, 77.70138383102694)	#38154d	56.5047341587764	21.60233066278223	77.70138383102694	277.3294038221853	184.10558284278804	77.70138383102694	39.7945308755532	54.79376402108876	-34.30614422371736	49.92431900946831	28.375341944646763	77.1403932993445	34.140113073474495	1.4396087800960908	0.7131092606382186	0.5979814813809178	64.64725908418127	-32.05050855991554
50	3816.0	3528.0		(51.31755280407866, 21.47851420247633, 65.2585579024035)	#331541	51.31755280407866	21.47851420247633	65.2585579024035	280.89402761603725	171.07198660714283	65.2585579024035	39.02980284972982	47.73812340137956	-28.270707521610383	44.855651857246905	27.22451072833212	64.82075746540423	42.69923402950959	1.4119439438450068	0.6212841641963436	0.4927793532615013	55.48117995913372	-30.634186901816857
51	3888.0	3600.0		(53.36999271667881, 22.403495994173344, 69.21558630735615)	#351645	53.36999271667881	22.403495994173344	69.21558630735615	279.6903832091236	172.4623551818842	69.21558630735615	39.79840258237979	48.7709643797681	-29.383664626767857	46.93949745083758	28.38124943918427	68.74746540422431	41.457714724323644	1.4397488431404057	0.6347259942953315	0.5121790192255758	56.938622335203874	-31.068238271183034
52	3960.0	3672.0		(57.92643845593591, 22.267297887836854, 80.29351784413693)	#391650	57.92643845593591	22.267297887836854	80.29351784413693	276.87209740178236	184.28244877225765	80.29351784413693	40.326488109144385	55.27666392739111	-34.824033399257345	51.34552075746541	29.194714712308816	79.71325564457392	33.676122335669085	1.458852889456454	0.7193939246195613	0.607008672963889	65.33163764313835	-32.21073118075679
53	4032.0	3744.0		(53.36926438455936, 22.400582665695556, 69.45447924253459)	#351645	53.36926438455936	22.400582665695556	69.45447924253459	279.4892036220107	172.75694466291253	69.45447924253459	39.79843125424009	48.86637164993751	-29.527447762192406	46.98601602330662	28.381293190094684	68.98394027676619	41.29611504687276	1.4397498803749436	0.6359676649325929	0.5146852656797992	57.09459212201115	-31.14242095309386
54	4104.0	3816.0		(55.79752367079388, 22.658412235979608, 73.523670793882)	#371649	55.79752367079388	22.658412235979608	73.523670793882	279.09046650820466	176.4144906288386	73.523670793882	40.242129336070036	51.169672193505406	-31.16528216921114	49.069628550619086	29.063738485069187	73.01501820830298	38.785109340822416	1.4558011225999545	0.6659437940961077	0.5432339314400452	59.91335548170666	-31.34382570316359
55	4176.0	3888.0		(52.80116533139111, 22.28477785870357, 66.83685360524399)	#341642	52.80116533139111	22.28477785870357	66.83685360524399	281.09759686120645	169.97776978652456	66.83685360524399	39.652273185374966	47.766108549271046	-28.184175081969087	46.148222869628555	28.15885151493081	66.39133284777859	42.909253654702624	1.434462459350227	0.6216483747680807	0.49127102880198853	55.46123737342895	-30.542536548562776
56	4248.0	3960.0		(53.31391114348143, 22.994173343044427, 68.68754552075747)	#351644	53.31391114348143	22.994173343044427	68.68754552075747	279.81286959848256	169.6349726428299	68.68754552075747	40.10105267643352	47.569160768960785	-28.546332850571687	46.98951930080116	28.845577887836853	68.23061179898035	42.92628945208332	1.450697526869313	0.6190852129099661	0.49758370671619345	55.47718608111686	-30.96803964964813
57	4320.0	4032.0		(59.88273852876912, 23.43918426802622, 81.00801165331391)	#3b1751	59.88273852876912	23.43918426802622	81.00801165331391	277.98259153361505	181.2172732503776	81.00801165331391	41.15407290873802	54.51730957506346	-33.79270156807406	52.81029133284778	30.5005567006555	80.43232337946104	35.166035388517464	1.4887916352478003	0.7095113653461671	0.5890317959303019	64.14112349009972	-31.792816181529876
58	4392.0	4104.0		(54.628550619082304, 23.147851420247633, 70.82228696285506)	#361746	54.628550619082304	23.147851420247633	70.82228696285506	279.6195975984234	171.65473729676364	70.82228696285506	40.346453090802065	48.79003545177923	-29.40442756837878	48.1082811361981	29.22577000728332	70.34554260742898	41.594886310442895	1.4595751435515893	0.6349741933067409	0.5125409326630452	56.965673172621315	-31.076227073862505
59	4464.0	4176.0		(55.19519300801166, 23.669337217771304, 70.42170429715951)	#371746	55.19519300801166	23.669337217771304	70.42170429715951	280.4589428424545	169.29231867120356	70.42170429715951	40.67846615008467	48.08304197688462	-28.596864510340048	48.46747997086672	29.745445579024036	69.95418062636563	42.7160330199787	1.4715860632617506	0.625773080677134	0.49846451094087896	55.94425426774045	-30.74160373276215
60	4536.0	4248.0		(56.9388201019665, 23.817188638018937, 73.77203204661326)	#381749	56.9388201019665	23.817188638018937	73.77203204661326	279.781886044206	172.67363682137253	73.77203204661326	40.97184396918682	49.94261952828763	-30.05758597884124	50.03775673707211	30.209743743627094	73.27248361252731	40.58304871479321	1.4821993127453463	0.6499744108188277	0.5239259671139506	58.2899967423462	-31.041312357855645
61	4608.0	4320.0		(57.33284777858704, 23.731245447924252, 77.25418790968682)	#39174d	57.33284777858704	23.731245447924252	77.25418790968682	277.6678868371277	176.66809654002074	77.25418790968682	40.99504723472392	51.53155304730358	-31.998197748000468	50.90061908230153	30.246669890750184	76.7189584850692	38.241587398626436	1.4830387151471127	0.6706534648533826	0.5577522663605097	60.657939452203664	-31.83795660597219
62	4680.0	4392.0		(55.27603787327021, 23.592134013109977, 69.48506919155135)	#371745	55.27603787327021	23.592134013109977	69.48506919155135	281.42324356064813	168.42033269394045	69.48506919155135	40.641368673018924	47.89737716260617	-28.099740108012817	48.295833940276765	29.687076380189364	69.02613983976693	43.16549931721908	1.4702440232243827	0.6233567601194573	0.48979926472155233	55.53155979436208	-30.39867921843774
63	4752.0	4464.0		(53.85724690458849, 23.836125273124544, 68.72177713037145)	#351744	53.85724690458849	23.836125273124544	68.72177713037145	280.1301356526254	166.5533358062636	68.72177713037145	40.60256069275302	46.49974642557797	-27.707551682615005	47.52360524399126	29.62609764748725	68.27292061179898	44.364569984863905	1.4688401039445376	0.6051674015431084	0.4829631302358325	54.12887249784381	-30.789216315848147
64	4824.0	4536.0		(58.16241806263656, 24.05972323379461, 75.18062636562273)	#3a184b	58.16241806263656	24.05972323379461	75.18062636562273	280.02592998902963	173.3934781976885	75.18062636562273	41.23997661401907	50.65789298063284	-30.405408583834138	50.99422432629279	30.638292337946105	74.66941733430444	39.96700896326243	1.4918992916428995	0.6592832825831351	0.5299887725179933	59.08223922962927	-30.97263165586455
65	4896.0	4608.0		(60.01165331391115, 24.88419519300801, 80.48288419519301)	#3c1850	60.01165331391115	24.88419519300801	80.48288419519301	277.9082227491256	176.15752513506422	80.48288419519301	41.888617614434146	52.120404584480944	-32.24847232170328	53.21638747268754	31.691715520757466	79.92689730517115	38.01297800477694	1.5153645583210777	0.6783170282497686	0.5621147373907376	61.29029728377604	-31.746333230685423
66	4968.0	4680.0		(56.487254187909684, 24.47632920611799, 72.89002184996359)	#381848	56.487254187909684	24.47632920611799	72.89002184996359	279.6717414851366	169.37149023761467	72.89002184996359	41.250964678850224	48.35842366981041	-29.068591562395408	49.84442097596504	30.655940152949743	72.40588492352514	42.39373173755928	1.492296796381846	0.6293570147058317	0.5066870625501764	56.422691846900086	-31.01037482646797
67	5040.0	4752.0		(55.994901675163874, 24.544792425345957, 69.6190823015295)	#371845	55.994901675163874	24.544792425345957	69.6190823015295	281.86436569877355	165.09760741523428	69.6190823015295	41.2096735227169	46.800797090756184	-27.206201724934797	48.97020393299344	30.589657960670067	69.16833940276766	44.67815800759609	1.4908030456175578	0.6090854024524319	0.4742242294596675	54.134019069601486	-30.170258947246644
68	5112.0	4824.0		(57.567370721048796, 25.356882738528768, 72.51056081573198)	#391948	57.567370721048796	25.356882738528768	72.51056081573198	280.9857588582373	165.8267123356469	72.51056081573198	41.80734141758662	47.386891639450255	-27.893151818055763	50.57075746540423	31.55841639475601	72.03902403495995	44.009960502905365	1.5124243068840042	0.616713085232583	0.48619827794615533	54.98677493356114	-30.482168989343208
69	5184.0	4896.0		(63.738528769118716, 25.8244719592134, 85.67297887836854)	#3f1955	63.738528769118716	25.8244719592134	85.67297887836854	278.0100277466777	178.13515374610003	85.67297887836854	42.77524510326895	54.14693060259257	-33.496010446271015	56.37206117989803	33.17031222141296	85.07449380917699	36.24688527214853	1.5474392351552568	0.7046910964719024	0.5838602501170683	63.67003070125436	-31.741485461916643
70	5256.0	4968.0		(56.772760378732706, 24.8244719592134, 72.25345957756737)	#381848	56.772760378732706	24.8244719592134	72.25345957756737	280.4161547911548	167.38841175759043	72.25345957756737	41.45355310682165	47.72285331229686	-28.34957040590995	49.96493080844865	30.982530699198836	71.77916970138384	43.36593234312727	1.4996256446742304	0.6210854327872101	0.49415399169570995	55.50827749504256	-30.712260223218212
71	5328.0	5040.0		(65.09104151493081, 26.02257829570284, 87.58849235251274)	#411a57	65.09104151493081	26.02257829570284	87.58849235251274	278.0747663551402	179.23939164636326	87.58849235251274	43.02265984404292	55.080654633065826	-34.064943451345165	57.47930808448652	33.5909698980335	86.97283321194463	35.39833533993685	1.5563897222022651	0.716842976615684	0.5937771734227639	64.76340700696976	-31.734954072479994
72	5400.0	5112.0		(57.86890021849963, 25.458849235251275, 72.00801165331391)	#391948	57.86890021849963	25.458849235251275	72.00801165331391	281.77525347352605	164.84327429779398	72.00801165331391	41.88713073062855	47.1970210833734	-27.461851564335614	50.6496067006555	31.689273554260744	71.54252002913329	44.451949872803944	1.5153107687441076	0.6142420293692036	0.4786803953488672	54.605055539629255	-30.193225134379457
73	5472.0	5184.0		(63.31172614712309, 26.203204661325564, 82.77640203932994)	#3f1a52	63.31172614712309	26.203204661325564	82.77640203932994	279.35629224332155	174.27871924823145	82.77640203932994	42.893937076509545	52.41036027588747	-31.761131414786824	55.701019664967234	33.37167279679534	82.21067006554989	38.5371746693435	1.5517330414408101	0.6820906344695781	0.5536200247364967	61.283075420508084	-31.21622533627011
74	5544.0	5256.0		(63.62927895120175, 25.840495265841223, 86.42680262199563)	#3f1956	63.62927895120175	25.840495265841223	86.42680262199563	277.4230931057282	178.7583007483314	86.42680262199563	42.77624713261904	54.32831945690653	-33.88747673058505	56.474260742898764	33.1720087618354	85.82093954843408	35.876590737145825	1.5474754846151342	0.707051767874912	0.5906837971492922	64.03067525942258	-31.95399478018704
75	5616.0	5328.0		(65.70502549162418, 26.84923525127458, 87.72978878368536)	#411a57	65.70502549162418	26.84923525127458	87.72978878368536	278.29379463805043	176.95860626136337	87.72978878368536	43.47701508641145	54.16930167956502	-33.35865208465649	58.064683175528046	34.37270473415877	87.12098324836126	36.62145726283078	1.5728264983573081	0.7049822431460634	0.5814659922248764	63.616923167950226	-31.625678839758685
76	5688.0	5400.0		(66.62053896576839, 27.22286962855062, 89.22505462490896)	#421b59	66.62053896576839	27.22286962855062	89.22505462490896	278.1254331661361	177.1986270060242	89.22505462490896	43.753423943569125	54.50964455953239	-33.649430225515495	58.928164603058995	34.854158397669345	88.60503277494539	36.34236405345193	1.5828258778927753	0.7094116095864417	0.5865344704044745	64.05923434219609	-31.687510457930482
77	5760.0	5472.0		(62.500364166059725, 26.76693372177713, 80.89002184996359)	#3e1a50	62.500364166059725	26.76693372177713	80.89002184996359	279.61351616853494	170.61915866813132	80.89002184996359	43.06657656061144	50.56242154081203	-30.44945403099355	55.10093226511289	33.666007334304446	80.34879096868173	40.65718637217137	1.5579784553616718	0.6580407768148422	0.5307565172569156	59.023111768665345	-31.05698608054378
78	5832.0	5544.0		(60.13182811361981, 26.805535324107794, 76.10924981791698)	#3c1a4c	60.13182811361981	26.805535324107794	76.10924981791698	280.55632700091587	165.18947731057054	76.10924981791698	42.80893699258801	47.73684195158123	-28.24364862341737	52.99616168973052	33.22738784413693	75.61621267297889	43.87737534965884	1.5486580744935927	0.6212674868657284	0.49230769664161206	55.46629397276613	-30.610810955396683
79	5904.0	5616.0		(58.97305171158048, 26.335761107064823, 73.50764748725419)	#3a1a49	58.97305171158048	26.335761107064823	73.50764748725419	281.5128074482375	163.64053861244872	73.50764748725419	42.44422438487814	46.95300583391432	-27.380797335808804	51.762410779315374	32.61301957756737	73.03592862345229	44.85016559341735	1.5354642144148598	0.6110663115254862	0.47726756016311817	54.35340669713561	-30.24873758616668
80	5976.0	5688.0		(63.233794610342315, 27.237436270939547, 82.85287691187182)	#3f1b52	63.233794610342315	27.237436270939547	82.85287691187182	278.83420639078054	171.17012579445662	82.85287691187182	43.376599903122845	50.87460431040913	-30.97544848535845	55.99873998543336	34.198903940276765	82.2967225054625	40.22828797718157	1.5691938740660631	0.6621036556476543	0.5399249898479513	59.56260380985534	-31.335511277327832
81	6048.0	5760.0		(67.27603787327021, 28.32119446467589, 88.74654042243263)	#431c58	67.27603787327021	28.32119446467589	88.74654042243263	278.6806325635215	173.62325501235134	88.74654042243263	44.32129790641446	53.057808801703686	-32.431994509204756	59.49413692643846	35.857354530225784	88.14228696285507	38.28273417943855	1.603369312503342	0.6905168039031729	0.5653136649307356	62.184928581475695	-31.43568065069595
82	6120.0	5832.0		(60.82010196649672, 27.18353969410051, 75.90021849963584)	#3c1b4b	60.82010196649672	27.18353969410051	75.90021849963584	281.4271618227485	163.67216512652217	75.90021849963584	43.0595888286797	47.43620381479657	-27.695284703609712	53.40879096868172	33.65406041514931	75.41305171158048	44.52776923370548	1.5577256668497694	0.6173548547757035	0.4827493077138429	54.929247465925826	-30.27821039910024
83	6192.0	5904.0		(62.10050983248361, 27.874726875455206, 77.63583394027677)	#3e1b4d	62.10050983248361	27.874726875455206	77.63583394027677	281.2681127601651	163.44362722104432	77.63583394027677	43.52768259989004	47.6428340715378	-27.86845176784194	54.59758193736344	34.46062425345958	77.13822286962856	44.44118984904662	1.5746594486563712	0.6200440284844765	0.48576773779216054	55.195020086096676	-30.325298985078067
84	6264.0	5976.0		(68.32702112163146, 28.71959213401311, 89.92716678805536)	#441c59	68.32702112163146	28.71959213401311	89.92716678805536	278.8260072824198	173.56191787478738	89.92716678805536	44.61271319061795	53.32834407701681	-32.53201257693949	60.36874726875455	36.3795553605244	89.31509104151493	38.17854837640412	1.613911565234138	0.694037664599672	0.5670570538676809	62.4679447741227	-31.384539956049544
85	6336.0	6048.0		(61.77494537509104, 27.879825200291332, 77.82374362709396)	#3d1b4d	61.77494537509104	27.879825200291332	77.82374362709396	280.7198168375308	163.64798974282184	77.82374362709396	43.498027874212276	47.54692798936466	-28.02443389243554	54.47721777130372	34.40914847050255	77.32430444282593	44.390406410191915	1.5735866579356927	0.618795866096456	0.4884866216552132	55.19129692458149	-30.515343002000595
86	6408.0	6120.0		(61.19009468317553, 27.565914056809905, 76.48506919155135)	#3d1b4c	61.19009468317553	27.565914056809905	76.48506919155135	281.24050859065596	163.0956824804312	76.48506919155135	43.28240099819993	47.259383995403084	-27.643938359515353	53.82559359067735	34.03639592134014	75.99587764020393	44.7562387887153	1.565786130147017	0.6150536467290115	0.48185430293846476	54.750677654707125	-30.325103792127933
87	6480.0	6192.0		(60.160233066278224, 27.70502549162418, 74.93299344501092)	#3c1b4a	60.160233066278224	27.70502549162418	74.93299344501092	281.2321880204799	160.7186804428331	74.93299344501092	43.23258089353404	46.01970948160494	-26.849496733867984	53.05367079388201	33.9506568754552	74.46071376547705	46.09012200770912	1.5639838357481557	0.598919997366533	0.468006597493128	53.27953768224071	-30.26077155765255
88	6552.0	6264.0		(60.649672250546246, 27.704297159504733, 75.77858703568828)	#3c1b4b	60.649672250546246	27.704297159504733	75.77858703568828	281.11808017452955	161.77319211102994	75.77858703568828	43.28778477667742	46.55359117181129	-27.23585333687344	53.46238892935179	34.045669890750176	75.29784413692644	45.49690065010379	1.5659808939649529	0.6058681598841656	0.474741078998828	53.935410983692584	-30.329470271847498
89	6624.0	6336.0		(69.00291332847779, 29.442097596504006, 92.06773488710851)	#451d5c	69.00291332847779	29.442097596504006	92.06773488710851	277.9021922428331	173.4542239872161	92.06773488710851	45.0150868156973	53.29278393937553	-32.91725671385039	61.35202476329206	37.108885680990525	91.44147851420247	38.13272191809174	1.6284678520101978	0.6935748699018701	0.5737721442660949	62.63917791266494	-31.702305524109615
90	6696.0	6408.0		(68.80917698470502, 29.80626365622724, 89.08230152949746)	#441d59	68.80917698470502	29.80626365622724	89.08230152949746	279.4792716191974	169.67893058621533	89.08230152949746	45.14078999313796	51.75262023813387	-31.19801233185917	60.77289876183541	37.338713510560815	88.48954115076477	40.254469937989754	1.6330152959415125	0.673530526939201	0.5438044423962889	60.42888113287669	-31.082817447738375
91	6768.0	6480.0		(59.190823015294974, 27.39766933721777, 74.36853605243991)	#3b1b4a	59.190823015294974	27.39766933721777	74.36853605243991	280.61217844350375	161.05696909155012	74.36853605243991	42.98305999056745	45.79619856192158	-26.954468152092815	52.37048798252003	33.5234040568099	73.89882738528769	46.08699772976956	1.5549571560807525	0.5960111315580329	0.4698363269947414	53.13977000406695	-30.479975626786302
92	6840.0	6552.0		(63.062636562272395, 28.929351784413694, 79.19519300801166)	#3f1c4f	63.062636562272395	28.929351784413694	79.19519300801166	280.74331667028906	161.85060008277003	79.19519300801166	44.12263737520958	47.12671886440578	-27.71337324951557	55.707829570284055	35.5042450837582	78.69253459577568	45.098243901646235	1.596182559985126	0.6133270865050863	0.48306460445504107	54.67136990959441	-30.45811421722907
93	6912.0	6624.0		(70.02621995630007, 30.184996358339404, 93.08885651857247)	#461e5d	70.02621995630007	30.184996358339404	93.08885651857247	278.0020146583765	172.31368974501413	93.08885651857247	45.4479889054254	53.02707641991644	-32.68169135017387	62.28796795338674	37.90436573197378	92.45981791697014	38.64572075636079	1.6441285379281556	0.6901168396655359	0.5696660656518758	62.289355295681844	-31.646392771630534
94	6984.0	6696.0		(61.96649672250546, 28.646030589949017, 77.36926438455936)	#3d1c4d	61.96649672250546	28.646030589949017	77.36926438455936	281.0323332884883	160.58605075874533	77.36926438455936	43.87121157197573	46.38505957448136	-27.13152571801465	54.71770575382374	35.060681456664234	76.88203204661326	45.88135363138845	1.5870869685580005	0.6036748182710603	0.47292257139659527	53.73726304451572	-30.324197556871578
95	7056.0	6768.0		(63.005098324836126, 28.873998543335762, 79.58412235979607)	#3f1c4f	63.005098324836126	28.873998543335762	79.58412235979607	280.3837701974865	162.48318370260552	79.58412235979607	44.093826184708426	47.31033060568457	-27.97666027830088	55.740262199563006	35.45322788783685	79.07702112163146	44.79373693511582	1.595140285031812	0.6157166875008752	0.4876538922069585	54.9632686650515	-30.597674952957544
96	7128.0	6840.0		(63.772032046613255, 29.319009468317553, 80.66569555717408)	#3f1d50	63.772032046613255	29.319009468317553	80.66569555717408	280.2592944580774	162.31689148924644	80.66569555717408	44.37990776869003	47.40884659047179	-28.07712668042108	56.47032774945375	35.96197614712309	80.1522286962855	44.76906707674766	1.605489585577951	0.6169988162673096	0.48940509594402304	55.09921757763264	-30.635455824400832
97	7200.0	6912.0		(67.87399854333576, 29.809905316824473, 91.91478514202477)	#431d5b	67.87399854333576	29.809905316824473	91.91478514202477	276.77401196200304	172.29811646685	91.91478514202477	45.06842085358574	52.25361188741895	-32.750876788997154	60.88228696285506	37.20628276766205	91.29373634377276	38.91194589097483	1.6303972666190114	0.680050644529044	0.570872019049837	61.66895398601377	-32.07815768328421
98	7272.0	6984.0		(70.56081573197378, 30.60378732702112, 92.34741442097597)	#461e5c	70.56081573197378	30.60378732702112	92.34741442097597	278.82865029372215	170.49340263263744	92.34741442097597	45.677843070405885	52.450005215653405	-31.9196735759556	62.531456664238895	38.33131739985433	91.72997815003642	39.59482606375642	1.6524437527772102	0.6826065905129273	0.5563835319315575	61.39925576354837	-31.323578166207657
99	7344.0	7056.0		(63.47778587035688, 29.702112163146396, 79.6285506190823)	#3f1d4f	63.47778587035688	29.702112163146396	79.6285506190823	280.59052648470436	159.88287752675387	79.6285506190823	44.518461915703035	46.38817332987677	-27.273513599074526	56.237479970866715	36.21011117989803	79.12928623452294	46.01922477290295	1.6105019267758511	0.6037153420030488	0.475397525238701	53.81177537418361	-30.453020360034888
100	7416.0	7128.0		(67.39766933721778, 29.971595047341587, 90.25491624180627)	#431d5a	67.39766933721778	29.971595047341587	90.25491624180627	277.2501782068166	170.3203276307295	90.25491624180627	45.08451076053558	51.29176073816022	-31.890701804760656	60.36703568827386	37.23569911871813	89.65208302986161	40.075075424575296	1.6309793358332045	0.667532706144159	0.5558785325196619	60.39752959534719	-31.87132276388126
101	7488.0	7200.0		(62.39985433357611, 28.705753823743628, 80.16096139839767)	#3e1c50	62.39985433357611	28.705753823743628	80.16096139839767	279.2894349450798	163.6841387957587	80.16096139839767	43.9592456280969	47.462328301919044	-28.523767466862402	55.50690458849235	35.215567647487255	79.64640932265112	44.28603211743878	1.59027169262312	0.617694849919846	0.49719037537908917	55.37398232331483	-31.0048988828647
102	7560.0	7272.0		(71.67152221412964, 31.56300072833212, 95.26656955571741)	#471f5f	71.67152221412964	31.56300072833212	95.26656955571741	277.7767106842737	170.51532480638528	95.26656955571741	46.21321772353852	52.542826734105766	-32.438321499024525	63.956890021849965	39.338174712308806	94.62953386744356	39.45502322324016	1.6718114908641573	0.6838146090817813	0.5654239490454539	61.74944002081587	-31.68990321964223
103	7632.0	7344.0		(65.7319737800437, 30.0721048798252, 84.63000728332119)	#411e54	65.7319737800437	30.0721048798252	84.63000728332119	279.2169060714476	164.38926994672838	84.63000728332119	44.93490628535248	48.58313935743097	-29.247370303588482	58.45702112163147	36.96278238164603	84.08442825928623	43.45374927728922	1.6255672374549432	0.6322815598747168	0.5098033083107286	56.7074078009107	-31.048218045908577
