# Supplementary material for: Parallel and High Throughput Reaction Monitoring with Computer Vision
Source: Angew Chem Int Ed Engl. 2024 Oct 31;64(1):e202413395. doi: 10.1002/anie.202413395 (PMC11701362; doi:10.1002/anie.202413395)
Supplement: Supplementary file 2 — Supporting Information [file ANIE-64-e202413395-s002.zip › Supporting Info - Machine readable data part 1/Figure 9 - crystal violet mixing analysis/Kineticolor outputs/Config CV Mixing.csv]

Kineticolor Version	Analysis Type	Video Name	Video Path	FPS	Number of frames	Video Length (s)	Frame Skip	Start Frame	Start Time	End Frame	End Time		Region of Interest Info	Input min X	Input max X	Input min Y	Input max Y	Rotated ROI bounds	X Coordinate	Y Coordinate	Width	Height	angle	Well Location Info	Input Well min X	Input Well max X	Input Well min Y	Input Well max Y	Well angle	Number of Wells	Well Layout	Well Radius
0.3.2	well	CV Mixing	C:/Users/Barry/Documents/Video Repository/CV Mixing	25.0	191490.0	7659.6	1800	4	288.0	106	7632.0			340	962	157	593		375	221	594	394	-4.0		69	528	52	332	0	24	(6 x 4)	21
