# Supplementary material for: Parallel and High Throughput Reaction Monitoring with Computer Vision
Source: Angew Chem Int Ed Engl. 2024 Oct 31;64(1):e202413395. doi: 10.1002/anie.202413395 (PMC11701362; doi:10.1002/anie.202413395)
Supplement: Supplementary file 2 — Supporting Information [file ANIE-64-e202413395-s002.zip › Supporting Info - Machine readable data part 1/Figure 9 - crystal violet mixing analysis/OT-2 Liquid Handling Robot Files/uniform cv OT-2 protocol.py]

# -*- coding: utf-8 -*-
"""
Created on Wed Aug 30 10:45:14 2023

@author: Reid Group
"""

from opentrons import protocol_api as pa

metadata = {
    "apiLevel": "2.11",
    'protocolName': 'Uniform Crystal Violet',
    'description': '''Prepares a 24-well plate crystal violet hydroxylation.
                    Reservoir should have crystal violet and NaOH, in that order.''',
    'author': 'Barry'
    }

requirements = {"robotType": "OT-2"}
#                "apiLevel": "2.15"}
# This is used if apilevel is 2.15; this requires robot software 7.0.0
# We're currently on 6.3.1 and I don't see an option to update this.
# This isn't a huge problem, the main advantages of 2.15 (as I can see)
# are likely beyond our current needs. If we do update, the apilevel entry
# should be removed from the metadata dictionary.       - Barry

def run(protocol: pa.ProtocolContext):
    #l_tips = protocol.load_labware('opentrons_96_tiprack_300ul', 1)
    r_tips = protocol.load_labware('opentrons_96_filtertiprack_1000ul', 11)
    reservoir = protocol.load_labware('custom_beaker_holder_1', 8)
    #plate = protocol.load_labware("paradox_24_wellplate_4000ul", 3)
    plate = protocol.load_labware("generic_plastic_24_wellplate_3500ul", 9)
    # List positions of all items loaded into the robot. If unsure of the name
    # of an object, ask Barry.
    
    #l_pipette = protocol.load_instrument('p300_multi_gen2', 'left', tip_racks=[l_tips])
    r_pipette = protocol.load_instrument('p1000_single_gen2', 'right', tip_racks=[r_tips])
    # If only using one pipette, comment out the one not in use.
    
    r_pipette.well_bottom_clearance.dispense = 25
    
    cv_vol = 1750
    
    naoh_vol = 250
    
    r_pipette.pick_up_tip()
    r_pipette.transfer(cv_vol, reservoir.rows()[0][0], plate.rows(),
                       new_tip="never")
    r_pipette.drop_tip()
    
    r_pipette.pick_up_tip()
    
    protocol.pause("You ready?")
    r_pipette.transfer(naoh_vol, reservoir.rows()[0][1], plate.rows(),
                       new_tip="never")
    r_pipette.drop_tip()
    
