# Supplementary material for: Parallel and High Throughput Reaction Monitoring with Computer Vision
Source: Angew Chem Int Ed Engl. 2024 Oct 31;64(1):e202413395. doi: 10.1002/anie.202413395 (PMC11701362; doi:10.1002/anie.202413395)
Supplement: Supplementary file 2 — Supporting Information [file ANIE-64-e202413395-s002.zip › Supporting Info - Machine readable data part 1/Figure 7 - investigating camera lenses for well plate filming/CCTV lens - poor quality/AMcf_CV16.xlsx]

## Sheet: CCTV lens delta_e
	0	0	1	1	2	2	3	3	4	4	5	5	6	6	7	7	8	8	9	9	10	10	11	11	12	12	13	13	14	14	15	15	16	16	17	17	18	18	19	19	20	20	21	21	22	22	23	23
Time	delta e	norm	delta e	norm	delta e	norm	delta e	norm	delta e	norm	delta e	norm	delta e	norm	delta e	norm	delta e	norm	delta e	norm	delta e	norm	delta e	norm	delta e	norm	delta e	norm	delta e	norm	delta e	norm	delta e	norm	delta e	norm	delta e	norm	delta e	norm	delta e	norm	delta e	norm	delta e	norm	delta e	norm
0	0	0	0	0	0	0	0	0	0	0	0	0	0	0	0	0	0	0	0	0	0	0	0	0	0	0	0	0	0	0	0	0	0	0	0	0	0	0	0	0	0	0	0	0	0	0	0	0
33.3333	0.705211	0.227159	0.504249	0.0504436	2.61663	0.121031	0	0	3.28873	0.0571995	0.404028	0.00610109	0	0	0	0	0.962911	0.0319986	1.41779	0.0317615	0.891589	0.0159179	0.814982	0.0122088	1.49993	0.291317	1.02512	0.121472	0.467706	0.0162181	1.1618	0.0267588	1.11183	0.0207452	0.894641	0.0143143	0.67674	0.283	0.636193	0.302368	0.707467	0.200578	1.01971	0.191347	0.517463	0.112298	0.307842	0.177142
66.6667	0.745232	0.24005	0.615398	0.0615626	2.15959	0.0998912	1.55276	0.0372592	3.69727	0.0643052	0.644107	0.00972646	1.46716	0.35493	0	0	0.503468	0.0167308	2.58591	0.0579301	1.8482	0.0329967	0.582148	0.00872082	1.49993	0.291317	0.578915	0.0685984	1.84797	0.0640799	1.00372	0.0231179	2.67647	0.0499391	0.944967	0.0151195	1.06639	0.445946	0	0	0	0	3.26159	0.612035	0.919256	0.199494	0.98759	0.568292
100	1.85625	0.597927	1.19018	0.119062	2.61663	0.121031	1.55276	0.0372592	3.69727	0.0643052	2.28148	0.0344518	2.64057	0.638796	0.594493	0.0640202	2.11385	0.0702455	3.28702	0.0736365	1.26729	0.0226255	0.827056	0.0123896	1.43193	0.27811	1.02512	0.121472	2.24148	0.0777253	1.00372	0.0231179	1.40867	0.0262839	1.11065	0.0177705	0.67674	0.283	1.1399	0.541768	1.15466	0.327362	0.948795	0.178041	1.90639	0.41372	0.741164	0.42649
133.333	0.516208	0.166279	0.680278	0.068053	1.34192	0.0620702	1.82279	0.0437386	4.94341	0.0859787	3.35838	0.0507138	0	0	0.386723	0.0416457	0.962911	0.0319986	3.28702	0.0736365	3.068	0.0547744	1.12791	0.0168965	0.612498	0.118959	0	0	0	0	1.00075	0.0230493	0.512455	0.00956168	0.803543	0.0128567	1.00863	0.42179	1.51696	0.720975	1.15466	0.327362	1.86895	0.350707	0.460509	0.0999382	0.494658	0.284642
166.667	0.923995	0.297633	1.22657	0.122702	3.104	0.143574	2.48813	0.0597037	4.67456	0.0813027	4.09275	0.0618034	0.703938	0.170294	0.728226	0.0784217	1.29069	0.042891	3.28702	0.0736365	2.21705	0.0395819	1.12791	0.0168965	1.49993	0.291317	0.578915	0.0685984	0.591382	0.0205067	1.26423	0.029118	1.98081	0.0369591	1.58965	0.0254344	0.382127	0.159798	1.51696	0.720975	1.15466	0.327362	2.37138	0.444988	1.5587	0.338265	1.30437	0.750578
200	0.745232	0.24005	1.24062	0.124108	2.61663	0.121031	1.86074	0.0446491	4.4535	0.077458	7.12617	0.10761	1.46971	0.355547	0.661333	0.0712181	1.00374	0.0333552	3.39122	0.0759706	1.69342	0.0302334	3.31173	0.0496112	2.69868	0.524139	1.02512	0.121472	2.24148	0.0777253	1.50222	0.0345994	0.801009	0.0149457	0.894641	0.0143143	0.747756	0.312697	0.413651	0.196599	0.465569	0.131996	3.04104	0.570649	1.37626	0.298672	0.741164	0.42649
233.333	1.03555	0.333566	0.615398	0.0615626	3.43747	0.158999	2.70496	0.0649066	5.51834	0.0959783	9.13725	0.137979	2.64057	0.638796	1.31762	0.141893	1.00374	0.0333552	2.90325	0.0650392	2.12459	0.0379312	3.54311	0.0530773	1.49993	0.291317	1.02512	0.121472	0.467706	0.0162181	1.99852	0.0460302	1.98081	0.0369591	1.58965	0.0254344	0.584122	0.244269	1.02452	0.486933	2.29535	0.650765	1.86895	0.350707	1.85418	0.402389	0.494658	0.284642
266.667	0.516208	0.166279	0.895496	0.0895829	3.104	0.143574	2.33322	0.0559865	4.93194	0.0857792	12.8743	0.194411	1.04054	0.251724	0.801386	0.0863002	1.00374	0.0333552	1.89403	0.0424304	4.60341	0.0821867	7.52379	0.11271	1.06348	0.20655	0	0	1.54092	0.0534327	3.14832	0.0725126	1.98081	0.0369591	1.965	0.0314401	1.61958	0.677279	0.413651	0.196599	1.15466	0.327362	1.38259	0.259442	0.919256	0.199494	0.415822	0.239278
300	1.3577	0.437336	0.983388	0.0983753	1.11805	0.0517152	3.43787	0.0824931	4.33332	0.0753678	14.0295	0.211855	2.64057	0.638796	1.42894	0.153881	1.29069	0.042891	1.98662	0.0445045	2.12317	0.0379059	8.97451	0.134442	1.70965	0.332048	0	0	0.807285	0.0279933	2.49264	0.0574108	0.90824	0.0169465	1.965	0.0314401	0.584122	0.244269	0	0	1.15466	0.327362	1.38259	0.259442	1.50069	0.325675	0.741164	0.42649
333.333	1.03555	0.333566	1.22657	0.122702	4.30022	0.198906	2.43138	0.0583419	6.20412	0.107906	15.8174	0.238854	1.4019	0.339143	0.661333	0.0712181	1.29069	0.042891	4.03734	0.0904452	4.39541	0.0784732	8.06217	0.120775	0	0	1.02512	0.121472	1.10587	0.0383469	1.99852	0.0460302	2.42191	0.0451893	2.21318	0.035411	0.584122	0.244269	0	0	0.923496	0.261825	2.37138	0.444988	0.460509	0.0999382	0.379543	0.218402
366.667	0.745232	0.24005	0.615398	0.0615626	4.57938	0.211818	3.28084	0.0787249	6.35916	0.110602	17.4963	0.264207	2.94188	0.711688	1.31762	0.141893	1.71359	0.0569446	3.87821	0.0868802	4.39541	0.0784732	10.0596	0.150697	1.49993	0.291317	0.578915	0.0685984	0.467706	0.0162181	2.49264	0.0574108	1.98081	0.0369591	2.20805	0.0353289	1.06639	0.445946	0	0	1.15466	0.327362	1.57709	0.29594	1.58509	0.343993	0.730652	0.420441
400	1.03555	0.333566	0.682048	0.0682301	4.57938	0.211818	4.79383	0.11503	4.64664	0.0808171	18.473	0.278955	1.4019	0.339143	0	0	1.29069	0.042891	3.87821	0.0868802	4.39541	0.0784732	10.8853	0.163066	1.49993	0.291317	0.578915	0.0685984	0.467706	0.0162181	2.49264	0.0574108	1.85998	0.0347046	2.20805	0.0353289	1.16104	0.485524	0.413651	0.196599	2.29535	0.650765	1.18446	0.222263	1.44686	0.313993	0.280936	0.161659
433.333	0.705211	0.227159	2.34959	0.235046	6.32065	0.29236	5.33253	0.127956	6.32342	0.109981	19.8868	0.300303	1.4019	0.339143	1.31762	0.141893	1.71359	0.0569446	4.52054	0.10127	5.25635	0.093844	11.6878	0.175089	2.39242	0.464655	2.08944	0.247587	2.61504	0.0906786	2.49264	0.0574108	3.30523	0.0616709	1.44615	0.0231385	1.06639	0.445946	0.413651	0.196599	1.71101	0.485096	1.57709	0.29594	2.02047	0.438476	0.795717	0.457881
466.667	0.923995	0.297633	1.22657	0.122702	5.57107	0.257688	6.84297	0.1642	5.47556	0.0952341	21.1452	0.319307	2.64057	0.638796	0.722791	0.0778364	2.19303	0.0728767	4.848	0.108606	5.68466	0.101491	13.8891	0.208065	1.49993	0.291317	0.702266	0.0832147	0.529044	0.0183451	4.53393	0.104426	2.86369	0.0534323	2.40504	0.0384808	0.67674	0.283	0	0	1.15466	0.327362	2.46371	0.462314	1.58509	0.343993	0.494658	0.284642
500	0.516208	0.166279	1.22657	0.122702	5.59909	0.258984	6.27192	0.150497	3.82976	0.0666095	23.3822	0.353087	1.4019	0.339143	1.31762	0.141893	2.19303	0.0728767	3.87821	0.0868802	3.77029	0.0673126	14.539	0.2178	0	0	0.634654	0.0752031	0.591382	0.0205067	3.47446	0.0800244	1.77561	0.0331304	2.89687	0.04635	1.16104	0.485524	0	0	0.621254	0.176135	1.38259	0.259442	0.423149	0.0918306	1.22069	0.702426
533.333	0.516208	0.166279	1.22657	0.122702	6.84014	0.316388	7.77298	0.186516	3.41296	0.0593602	24.9702	0.377066	2.64057	0.638796	1.31762	0.141893	2.69728	0.0896336	5.00261	0.112069	4.68742	0.0836866	15.4293	0.231137	1.49993	0.291317	0	0	0	0	2.98461	0.068742	3.74607	0.0698963	2.63892	0.0422228	0.584122	0.244269	0.636193	0.302368	1.16514	0.330336	1.94633	0.365227	1.58509	0.343993	0.98759	0.568292
566.667	0.516208	0.166279	1.83359	0.183427	7.86522	0.363803	7.77298	0.186516	3.36895	0.0585947	25.9383	0.391686	1.04054	0.251724	1.31958	0.142104	2.69728	0.0896336	5.48332	0.122838	4.68742	0.0836866	17.9625	0.269086	1.49993	0.291317	1.02512	0.121472	0.591382	0.0205067	2.49264	0.0574108	3.4969	0.0652471	4.86017	0.077763	1.4205	0.594028	0.576516	0.274005	2.04074	0.57858	1.14539	0.214932	1.45517	0.315797	0.202269	0.116392
600	1.32908	0.428118	1.22657	0.122702	6.32065	0.29236	7.20492	0.172885	5.73964	0.0998273	28.2346	0.426362	1.4019	0.339143	1.31762	0.141893	4.14846	0.137858	5.48332	0.122838	4.68742	0.0836866	18.6952	0.280061	0	0	0.578915	0.0685984	1.3467	0.046698	3.96222	0.0912585	2.60809	0.0486633	5.61524	0.0898441	1.00863	0.42179	0.413651	0.196599	0	0	0.512085	0.0960924	0.922834	0.200271	0.725327	0.417377
633.333	1.03555	0.333566	1.22657	0.122702	8.37064	0.387182	6.68193	0.160335	6.01015	0.104532	30.2833	0.457298	2.34137	0.566416	1.31762	0.141893	4.33278	0.143983	5.96253	0.133574	5.53345	0.0987911	20.2163	0.302849	2.69868	0.524139	1.02512	0.121472	1.05545	0.0365985	3.47446	0.0800244	3.30523	0.0616709	5.03103	0.0804967	1.06639	0.445946	0	0	0.707467	0.200578	1.22414	0.229709	0.977877	0.212216	0.730652	0.420441
666.667	1.33685	0.430621	3.49323	0.349452	9.37729	0.433744	8.45256	0.202822	7.32309	0.127368	30.9061	0.466703	1.4019	0.339143	1.31762	0.141893	4.6401	0.154195	6.44016	0.144274	4.20995	0.0751621	20.592	0.308476	2.13926	0.415487	1.50413	0.178232	0.529044	0.0183451	3.14832	0.0725126	3.59788	0.0671314	5.03103	0.0804967	1.06639	0.445946	0	0	1.71101	0.485096	1.94633	0.365227	0.795738	0.172689	0.730652	0.420441
700	0.860666	0.277234	1.83359	0.183427	8.63056	0.399204	7.60588	0.182506	10.3833	0.180593	31.7727	0.479789	1.4019	0.339143	1.31762	0.141893	4.84852	0.161122	6.91614	0.154937	4.20995	0.0751621	20.9648	0.314061	1.43193	0.27811	1.02512	0.121472	2.10692	0.0730591	4.44791	0.102445	3.06599	0.0572069	6.53765	0.104603	1.06639	0.445946	1.51696	0.720975	0.621254	0.176135	0.942052	0.176775	1.57938	0.342753	0.741164	0.42649
733.333	0.860666	0.277234	2.91645	0.291754	10.369	0.479613	8.52271	0.204506	10.7956	0.187763	33.2698	0.502397	3.01805	0.730116	1.31762	0.141893	4.02132	0.133633	7.86303	0.176149	4.97975	0.0889058	23.6443	0.354202	1.43193	0.27811	0.413651	0.0490154	1.57924	0.0547616	5.68001	0.130823	6.1484	0.11472	7.50272	0.120044	0.67674	0.283	0.413651	0.196599	0.707467	0.200578	0.933372	0.175147	0.926382	0.201041	0.494658	0.284642
766.667	0.516208	0.166279	3.86299	0.386443	10.4073	0.481388	11.0193	0.264413	9.73864	0.16938	33.3977	0.504327	1.4019	0.339143	1.55508	0.167465	5.88703	0.195632	8.3339	0.186697	4.6705	0.0833846	23.8683	0.357557	2.39242	0.464655	0.702266	0.0832147	2.10692	0.0730591	5.68001	0.130823	4.79708	0.0895066	5.22037	0.0835262	0.758	0.316981	0.856977	0.407301	1.71101	0.485096	1.59041	0.29844	0.713986	0.154947	1.1147	0.641433
800	1.03555	0.333566	3.20964	0.321083	10.8731	0.502933	9.43257	0.226338	14.0602	0.244544	35.2963	0.532998	1.4019	0.339143	1.31762	0.141893	6.15427	0.204513	6.33481	0.141913	3.82197	0.0682354	25.8526	0.387283	1.70965	0.332048	0.578915	0.0685984	1.92978	0.0669168	5.98373	0.137818	4.62464	0.0862893	9.61437	0.15383	1.06639	0.445946	0.576516	0.274005	1.24667	0.353451	0.942052	0.176775	1.44371	0.313311	1.22069	0.702426
833.333	0.516208	0.166279	2.43656	0.243746	11.8807	0.549538	8.83529	0.212006	13.5587	0.235821	36.4201	0.549969	1.01711	0.246055	2.61552	0.281662	5.88703	0.195632	7.27956	0.163078	3.50291	0.0625391	26.1801	0.392189	2.69868	0.524139	1.02512	0.121472	2.44546	0.0847985	4.93156	0.113585	5.6626	0.105656	7.74943	0.123991	0.67674	0.283	0.413651	0.196599	0.707467	0.200578	1.90821	0.358073	1.91641	0.415893	0.494658	0.284642
866.667	0.745232	0.24005	4.65571	0.465744	12.1579	0.562361	8.83529	0.212006	15.894	0.276438	38.7482	0.585125	1.4019	0.339143	2.61552	0.281662	4.52978	0.150529	8.96516	0.200839	3.57755	0.0638716	28.6919	0.429816	2.69868	0.524139	1.02512	0.121472	2.10692	0.0730591	7.75063	0.178514	4.79708	0.0895066	7.72238	0.123558	0.584122	0.244269	0.636193	0.302368	0.923496	0.261825	0.472991	0.0887564	0.518903	0.112611	0.98759	0.568292
900	1.95149	0.628605	4.65571	0.465744	10.3986	0.480984	8.84771	0.212304	18.1144	0.315056	38.9444	0.588086	1.44379	0.349277	2.61552	0.281662	5.88703	0.195632	8.80305	0.197207	3.84685	0.0686795	28.4943	0.426856	2.69868	0.524139	2.5236	0.299033	3.51295	0.121814	5.01864	0.11559	4.18689	0.0781214	9.85128	0.157621	1.16104	0.485524	0.576516	0.274005	1.24667	0.353451	1.38259	0.259442	1.20747	0.262042	0.986036	0.567397
933.333	0.745232	0.24005	4.45423	0.445589	12.8855	0.596013	8.52771	0.204626	18.5051	0.321851	40.6586	0.613973	1.4019	0.339143	2.61552	0.281662	6.07169	0.201769	9.27047	0.207678	5.18131	0.0925043	29.8145	0.446633	2.69868	0.524139	1.02512	0.121472	2.96183	0.102704	4.93156	0.113585	5.49832	0.102591	10.3395	0.165433	0.584122	0.244269	1.02452	0.486933	1.15466	0.327362	1.14539	0.214932	0.46229	0.100325	0.795717	0.457881
966.667	1.95149	0.628605	5.04277	0.504464	13.6715	0.632372	7.90795	0.189754	20.2291	0.351837	41.1849	0.62192	1.4019	0.339143	2.61552	0.281662	7.17675	0.238491	10.3571	0.232022	5.28515	0.0943581	30.852	0.462176	2.39242	0.464655	1.3987	0.165739	2.44546	0.0847985	6.63445	0.152806	5.49832	0.102591	10.5216	0.168346	1.06639	0.445946	0.413651	0.196599	0.690124	0.195661	1.22414	0.229709	1.95586	0.424454	0.795717	0.457881
1000	0.516208	0.166279	4.45423	0.445589	11.6985	0.54111	6.32495	0.15177	22.8684	0.397741	43.081	0.650552	1.4019	0.339143	4.16297	0.448305	7.17675	0.238491	8.21688	0.184076	6.18737	0.110466	31.4628	0.471326	2.39242	0.464655	0.702266	0.0832147	2.10692	0.0730591	5.08269	0.117065	3.06599	0.0572069	12.6413	0.202262	2.39131	1	1.66372	0.790728	0.707467	0.200578	2.26755	0.425504	2.49808	0.542126	0.812131	0.467327
1033.33	0.745232	0.24005	4.45423	0.445589	12.9194	0.597585	6.91285	0.165876	23.1747	0.403069	43.9877	0.664244	1.6483	0.398749	3.25734	0.350779	7.68878	0.255506	8.6828	0.194513	8.73128	0.155883	34.285	0.513604	1.70965	0.332048	1.02512	0.121472	4.21885	0.146292	4.60128	0.105977	5.93318	0.110705	12.6413	0.202262	0.756548	0.316374	0.413651	0.196599	0.707467	0.200578	1.22414	0.229709	0.577464	0.12532	0.202269	0.116392
1066.67	0.516208	0.166279	4.45423	0.445589	13.7157	0.634414	6.10105	0.146397	24.7083	0.429741	44.1842	0.667211	1.4019	0.339143	4.0752	0.438853	7.68878	0.255506	8.26869	0.185236	9.38775	0.167604	35.8328	0.53679	2.69868	0.524139	1.65369	0.195954	3.63773	0.126142	6.46388	0.148877	4.47708	0.0835359	11.422	0.182753	1.06639	0.445946	0	0	0.707467	0.200578	0.739336	0.138736	1.06136	0.230333	0.280936	0.161659
1100	0.516208	0.166279	4.45423	0.445589	12.7105	0.587919	5.7167	0.137175	26.9231	0.468262	45.3306	0.684523	1.4019	0.339143	3.25734	0.350779	8.36238	0.277891	8.26869	0.185236	11.6524	0.208036	36.737	0.550336	2.7678	0.537563	1.3987	0.165739	3.22538	0.111843	6.63445	0.152806	3.0867	0.0575934	12.7385	0.203816	1.06639	0.445946	1.02452	0.486933	1.24667	0.353451	2.26755	0.425504	2.46274	0.534458	0.566036	0.325716
1133.33	1.95149	0.628605	4.97021	0.497206	12.5942	0.58254	6.4766	0.155409	26.7862	0.465881	46.4911	0.702047	1.4019	0.339143	4.79604	0.516479	9.60394	0.319149	9.06174	0.203003	11.497	0.20526	35.2189	0.527595	1.43193	0.27811	1.65369	0.195954	4.14887	0.143865	6.63445	0.152806	5.48245	0.102295	15.5863	0.249382	0.756548	0.316374	1.02452	0.486933	1.16514	0.330336	1.47058	0.275953	1.06136	0.230333	0.202269	0.116392
1166.67	1.52091	0.489907	5.04277	0.504464	13.0978	0.605833	6.38214	0.153142	27.5641	0.479411	46.8456	0.7074	1.4019	0.339143	4.0752	0.438853	9.22197	0.306456	10.6702	0.239035	11.5635	0.206449	37.7999	0.566259	2.69868	0.524139	2.08945	0.247588	1.50665	0.0522444	7.10985	0.163755	5.48245	0.102295	13.8305	0.221288	0.789502	0.330155	1.02452	0.486933	0.621254	0.176135	0.948795	0.178041	0.683413	0.148312	0.379543	0.218402
1200	0.997539	0.321322	5.62832	0.563041	12.3665	0.57201	6.88027	0.165095	29.8752	0.519608	47.9666	0.724328	1.4019	0.339143	4.16297	0.448305	8.71172	0.2895	9.51907	0.213248	13.3487	0.23832	38.3639	0.574708	1.70965	0.332048	0.769595	0.0911929	4.5294	0.157061	9.16292	0.211042	4.79875	0.0895378	15.0206	0.240331	1.49366	0.624618	0.413651	0.196599	1.24667	0.353451	2.26755	0.425504	2.46274	0.534458	0	0
1233.33	0.700676	0.225698	4.97021	0.497206	12.8671	0.595162	7.75425	0.186066	31.0082	0.539313	47.543	0.717931	1.4019	0.339143	4.79604	0.516479	9.73107	0.323374	9.97477	0.223456	13.4466	0.240069	39.3361	0.589271	2.69868	0.524139	1.65369	0.195954	3.99168	0.138415	6.94234	0.159897	5.77433	0.107741	15.3175	0.245081	1.06639	0.445946	0	0	1.24667	0.353451	0.814369	0.152816	1.3923	0.302152	0.730652	0.420441
1266.67	2.73411	0.880699	5.55147	0.555353	13.1462	0.608075	7.7559	0.186106	31.4487	0.546975	47.9008	0.723335	1.4019	0.339143	4.79604	0.516479	11.3608	0.377531	8.56236	0.191815	14.3044	0.255383	38.9342	0.583251	2.69868	0.524139	1.65369	0.195954	5.22383	0.181141	7.58388	0.174673	5.77433	0.107741	16.8346	0.269355	1.00863	0.42179	0.413651	0.196599	0.621254	0.176135	0.472991	0.0887564	1.43349	0.311092	1.27967	0.736366
1300	1.33685	0.430621	5.55147	0.555353	11.4616	0.530152	8.66177	0.207843	33.4201	0.581262	49.2663	0.743954	1.4019	0.339143	4.0752	0.438853	9.373	0.311475	8.05054	0.180349	15.665	0.279675	40.3785	0.604887	2.69868	0.524139	1.3987	0.165739	4.5294	0.157061	7.41908	0.170877	4.74733	0.0885785	17.9289	0.286863	0.584122	0.244269	0.413651	0.196599	1.20332	0.341159	0.533524	0.100115	1.68918	0.366582	0.986036	0.567397
1333.33	1.88905	0.608492	5.55147	0.555353	11.7502	0.543501	9.37756	0.225018	34.6703	0.603007	50.2203	0.758361	2.64057	0.638796	7.48574	0.80613	9.45534	0.314211	8.93037	0.20006	16.7848	0.299667	41.4534	0.62099	2.7678	0.537563	1.65369	0.195954	4.88736	0.169473	7.75137	0.178531	4.32867	0.0807668	17.598	0.281568	0.758	0.316981	0.700831	0.333089	0.707467	0.200578	2.38745	0.448004	1.50607	0.326842	0.730652	0.420441
1366.67	0.700676	0.225698	5.55147	0.555353	11.3005	0.522699	11.4351	0.274389	35.3276	0.614438	50.6963	0.765549	1.4019	0.339143	5.94925	0.640667	9.45534	0.314211	8.16258	0.182859	18.8796	0.337066	42.6875	0.639477	2.69868	0.524139	1.65369	0.195954	5.22383	0.181141	8.05644	0.185557	4.4041	0.0821742	19.5586	0.312939	0.584122	0.244269	0.413651	0.196599	1.24667	0.353451	2.38745	0.448004	1.86005	0.403664	0.415822	0.239278
1400	1.39709	0.450023	4.75625	0.475802	10.8989	0.504124	12.3962	0.297451	37.0106	0.643711	51.0093	0.770275	1.4019	0.339143	5.42583	0.584301	9.96499	0.331147	6.98942	0.156578	20.6837	0.369275	41.8675	0.627193	1.43193	0.27811	1.39621	0.165443	5.22383	0.181141	8.05644	0.185557	2.81848	0.0525889	19.3413	0.309462	0.756548	0.316374	0	0	1.24667	0.353451	2.10665	0.395311	2.13905	0.46421	0.3711	0.213543
1433.33	1.90643	0.614091	5.78218	0.578433	11.0248	0.50995	12.9111	0.309807	37.9974	0.660873	52.9432	0.799478	1.44379	0.349277	6.87147	0.73998	10.4726	0.348015	7.55562	0.169262	20.3949	0.36412	44.2533	0.662934	2.69868	0.524139	3.69709	0.438086	5.72711	0.198592	7.32005	0.168597	3.73236	0.0696406	19.4497	0.311197	1.62067	0.677732	0	0	0.690124	0.195661	0.814369	0.152816	2.32968	0.50558	0.494658	0.284642
1466.67	1.88905	0.608492	5.49887	0.550091	10.5709	0.488955	14.1088	0.338547	37.7269	0.656168	51.9273	0.784138	1.44379	0.349277	5.94925	0.640667	10.6084	0.35253	7.34362	0.164513	20.7172	0.369874	43.1523	0.64644	2.69868	0.524139	2.98536	0.35375	5.72711	0.198592	10.5644	0.243322	4.40618	0.0822129	20.3648	0.325838	1.06639	0.445946	0	0	1.24667	0.353451	1.63548	0.306897	1.28031	0.277849	0.494658	0.284642
1500	1.81803	0.585617	4.51772	0.45194	9.87559	0.456792	13.9709	0.335237	38.9198	0.676916	52.6819	0.795532	2.31245	0.55942	5.56392	0.599172	11.6724	0.387887	6.56181	0.146999	22.7801	0.406703	43.6706	0.654205	1.43193	0.27811	2.08945	0.247588	7.63851	0.264872	9.46483	0.217995	3.10421	0.0579201	20.8265	0.333226	0.584122	0.244269	0.413651	0.196599	0.621254	0.176135	2.26755	0.425504	1.50607	0.326842	0.730652	0.420441
1533.33	1.81803	0.585617	5.05741	0.505929	9.74886	0.450931	15.1735	0.364093	38.8216	0.675208	53.2666	0.804361	2.98375	0.721819	5.6976	0.613567	12.1714	0.40447	7.17089	0.160643	24.2181	0.432376	45.6773	0.684265	2.69868	0.524139	2.77464	0.32878	7.23284	0.250805	9.46483	0.217995	4.51971	0.0843313	20.4956	0.32793	0.584122	0.244269	0.413651	0.196599	0.707467	0.200578	0.814369	0.152816	1.01937	0.221221	0.666968	0.383795
1566.67	1.81803	0.585617	4.52185	0.452353	9.79721	0.453167	17.1488	0.411493	40.7907	0.709455	54.149	0.817687	1.44379	0.349277	5.6976	0.613567	11.3171	0.376081	6.29673	0.14106	25.3238	0.452117	46.0344	0.689614	1.43193	0.27811	1.39621	0.165443	6.63542	0.230089	9.93108	0.228734	4.48019	0.083594	20.5232	0.328372	0.382127	0.159798	0.413651	0.196599	0.621254	0.176135	1.81126	0.339881	0.683413	0.148312	0.202269	0.116392
1600	1.81803	0.585617	4.04829	0.40498	8.90264	0.411789	18.652	0.447562	41.9188	0.729077	56.0137	0.845845	2.1114	0.510783	4.29017	0.462003	11.8121	0.392528	6.98419	0.156461	25.7141	0.459085	46.5354	0.69712	1.43193	0.27811	2.98536	0.35375	6.83331	0.236951	7.79195	0.179466	3.75718	0.0701036	23.1706	0.37073	1.4205	0.594028	1.02452	0.486933	1.20332	0.341159	3.19008	0.598616	2.96478	0.643408	0.202269	0.116392
1633.33	1.81803	0.585617	4.51041	0.451208	8.88966	0.411189	18.6055	0.446446	42.3124	0.735922	54.73	0.82646	3.65519	0.884251	6.17556	0.665039	9.15626	0.304273	6.93234	0.155299	27.8308	0.496876	46.8869	0.702385	1.43193	0.27811	2.98536	0.35375	6.05298	0.209892	9.07379	0.208989	3.19116	0.0595425	22.4084	0.358536	0.756548	0.316374	0	0	0.465569	0.131996	1.90821	0.358073	1.50607	0.326842	0.363543	0.209195
1666.67	1.35344	0.435964	4.55988	0.456158	7.95206	0.36782	18.7278	0.44938	42.6365	0.741559	55.4474	0.837294	2.98375	0.721819	6.92001	0.745207	10.1421	0.337034	7.10103	0.159078	27.8923	0.497974	47.2636	0.708028	1.43193	0.27811	2.72785	0.323235	8.32398	0.288641	8.40352	0.193551	3.91732	0.0730916	22.7465	0.363945	0.67674	0.283	0.413651	0.196599	0.707467	0.200578	2.71366	0.509217	1.43349	0.311092	0.666968	0.383795
1700	1.81803	0.585617	4.1904	0.419196	8.20629	0.379579	21.8295	0.523807	43.8987	0.763512	56.4518	0.85246	3.65519	0.884251	6.92001	0.745207	9.37525	0.31155	7.68667	0.172198	28.9922	0.517611	48.057	0.719914	1.43193	0.27811	2.72785	0.323235	6.41145	0.222323	8.60764	0.198253	3.8379	0.0716097	24.6884	0.395015	1.49366	0.624618	0	0	1.24667	0.353451	3.19008	0.598616	2.59896	0.56402	0.741164	0.42649
1733.33	1.88905	0.608492	4.63471	0.463643	8.32447	0.385046	22.0683	0.529538	44.4063	0.772341	56.3321	0.850653	3.65519	0.884251	5.31983	0.572885	8.65064	0.28747	8.11546	0.181804	30.2777	0.540562	48.4345	0.725569	2.69868	0.524139	2.98536	0.35375	7.23284	0.250805	9.19651	0.211815	3.71658	0.0693461	24.363	0.389809	0.382127	0.159798	1.1399	0.541768	1.24667	0.353451	1.61333	0.302739	2.32968	0.50558	0.98759	0.568292
1766.67	0.545096	0.175584	3.79745	0.379886	8.39024	0.388088	22.9022	0.549547	45.3473	0.788707	56.6013	0.854718	3.65519	0.884251	4.75278	0.511821	7.99572	0.265706	9.57539	0.21451	31.1573	0.556264	48.6044	0.728115	2.69868	0.524139	3.65534	0.433139	8.63751	0.299513	8.87077	0.204313	4.59592	0.0857534	25.9904	0.415848	0.758	0.316981	0.413651	0.196599	0.666872	0.189068	2.10665	0.395311	2.59896	0.56402	0.379543	0.218402
1800	1.22066	0.393194	4.31324	0.431484	8.21308	0.379893	23.5963	0.566201	45.6455	0.793894	58.3068	0.880472	3.00181	0.726187	4.22409	0.454887	7.11757	0.236525	9.03254	0.202348	30.7719	0.549385	49.8617	0.746949	2.69868	0.524139	2.72785	0.323235	7.23284	0.250805	8.60764	0.198253	4.35804	0.0813148	25.9699	0.41552	2.00679	0.839201	0	0	1.24667	0.353451	3.19008	0.598616	3.1801	0.690136	0.566036	0.325716
1833.33	1.81803	0.585617	3.74891	0.37503	8.6742	0.401222	24.9202	0.597969	46.1322	0.802359	57.8629	0.873769	2.78211	0.673036	4.77332	0.514032	7.22592	0.240125	11.087	0.248373	32.1546	0.574071	49.6002	0.743032	1.43193	0.27811	5.32701	0.631222	6.02957	0.209081	9.53818	0.219685	4.59592	0.0857534	26.2784	0.420456	1.00863	0.42179	0	0	0.621254	0.176135	0.814369	0.152816	1.96475	0.426384	0.363543	0.209195
1866.67	1.88905	0.608492	4.08231	0.408383	9.05869	0.419007	24.6898	0.592442	45.8359	0.797205	57.1778	0.863424	3.65519	0.884251	5.30033	0.570786	7.04611	0.23415	12.0424	0.269775	32.9073	0.587508	50.5099	0.75666	2.39242	0.464655	4.12887	0.489249	7.73234	0.268125	8.6618	0.1995	6.02507	0.112419	28.4788	0.455662	0.584122	0.244269	0.413651	0.196599	1.24667	0.353451	2.71366	0.509217	1.96475	0.426384	0.202269	0.116392
1900	1.84561	0.594498	4.45793	0.445958	9.22801	0.426839	26.4079	0.633668	47.3647	0.823795	58.7014	0.88643	3.65519	0.884251	4.77332	0.514032	6.40861	0.212965	12.8716	0.288353	33.9086	0.605385	51.1266	0.765899	1.43193	0.27811	2.98536	0.35375	8.06495	0.279659	8.6618	0.1995	6.79381	0.126763	28.0644	0.449032	1.62067	0.677732	0	0	3.17999	0.901576	0.814369	0.152816	3.09942	0.672627	0.561185	0.322924
1933.33	1.81803	0.585617	3.95944	0.396091	9.95751	0.460581	27.5681	0.661507	47.377	0.824009	58.9632	0.890383	2.78211	0.673036	5.31745	0.57263	6.47081	0.215032	15.3662	0.344236	34.3245	0.61281	52.5201	0.786773	1.43193	0.27811	5.98479	0.709166	8.72668	0.302605	9.58231	0.220701	6.58861	0.122934	28.4412	0.455061	0.67674	0.283	0	0	0.621254	0.176135	2.26755	0.425504	1.96475	0.426384	0.537197	0.309121
1966.67	1.8002	0.579872	3.95944	0.396091	10.2184	0.47265	28.0572	0.673243	48.4181	0.842116	59.5012	0.898508	3.00181	0.726187	4.8327	0.520427	6.64613	0.220858	15.6704	0.351052	35.8868	0.640703	52.0712	0.780048	3.35915	0.652415	3.65534	0.433139	8.56347	0.296946	11.044	0.254366	6.40506	0.119509	27.9123	0.446598	1.00863	0.42179	0.413651	0.196599	1.49863	0.424885	1.63548	0.306897	1.96475	0.426384	0.537197	0.309121
2000	1.65346	0.532604	3.87383	0.387526	10.4719	0.484373	29.3208	0.703563	49.0127	0.852458	60.1084	0.907677	3.65519	0.884251	4.43484	0.477582	6.84356	0.227419	17.0659	0.382314	37.2501	0.665043	52.5301	0.786923	1.43193	0.27811	4.79816	0.568557	8.23032	0.285393	9.66104	0.222515	8.62007	0.160838	29.3765	0.470026	0	0	0.576516	0.274005	1.24667	0.353451	3.19008	0.598616	2.43063	0.527488	0.730652	0.420441
2033.33	1.35344	0.435964	4.05605	0.405756	11.1659	0.516473	28.782	0.690636	48.8829	0.8502	60.3568	0.911428	2.78211	0.673036	5.3941	0.580884	7.93923	0.263829	17.3192	0.387987	37.3835	0.667425	53.4366	0.800503	2.69868	0.524139	4.98747	0.590989	9.88998	0.342944	10.1629	0.234073	7.64824	0.142705	29.9834	0.479737	0.756548	0.316374	0	0	1.24667	0.353451	2.26755	0.425504	1.50607	0.326842	0.202269	0.116392
2066.67	1.35344	0.435964	4.39244	0.439407	11.6737	0.539964	29.7864	0.714736	49.4699	0.86041	60.6046	0.91517	2.78211	0.673036	4.90387	0.528092	8.40801	0.279407	18.4674	0.413709	36.9655	0.659961	53.1468	0.796161	1.43193	0.27811	5.76104	0.682653	9.5548	0.331321	10.1629	0.234073	7.64824	0.142705	29.4579	0.471328	0.584122	0.244269	1.02452	0.486933	1.24667	0.353451	1.90821	0.358073	1.8761	0.407147	0.202269	0.116392
2100	1.45955	0.470144	4.84358	0.484537	11.9278	0.551716	29.748	0.713814	50.2033	0.873165	60.3991	0.912068	3.65822	0.884983	4.15175	0.447097	8.80313	0.292537	20.1778	0.452027	38.0032	0.678489	54.7955	0.82086	2.69868	0.524139	4.98747	0.590989	8.67339	0.300757	10.1629	0.234073	9.95142	0.185679	30.5867	0.489389	1.06639	0.445946	0	0	2.51035	0.711723	2.71366	0.509217	3.1801	0.690136	0.494658	0.284642
2133.33	1.8002	0.579872	4.61454	0.461626	12.1818	0.563464	31.2085	0.74886	49.059	0.853263	60.6059	0.91519	2.78211	0.673036	5.03637	0.542361	9.52622	0.316567	21.1998	0.474922	37.7679	0.674288	54.3456	0.81412	1.43193	0.27811	6.6401	0.786816	8.52949	0.295767	10.9506	0.252217	10.6059	0.197892	30.861	0.493778	1.4205	0.594028	0.413651	0.196599	1.87635	0.531972	2.71366	0.509217	1.50607	0.326842	0.666968	0.383795
2166.67	1.89492	0.610381	4.5117	0.451338	13.0603	0.604101	31.9663	0.767044	51.0903	0.888592	61.58	0.9299	3.00181	0.726187	4.68391	0.504404	11.0497	0.367194	22.2774	0.499062	39.2645	0.701007	54.6514	0.818701	3.35915	0.652415	6.30425	0.74702	7.55121	0.261845	9.08691	0.209291	11.6631	0.217617	32.1099	0.51376	0.67674	0.283	0.576516	0.274005	1.87635	0.531972	2.71366	0.509217	1.96475	0.426384	0.537197	0.309121
2200	1.45955	0.470144	4.61497	0.461668	12.9711	0.599973	32.4366	0.778329	51.3815	0.893657	61.7454	0.932397	2.78211	0.673036	4.42239	0.476242	12.4926	0.415143	22.3456	0.50059	40.3864	0.721037	55.5446	0.832081	1.43193	0.27811	4.79816	0.568557	9.16616	0.317844	8.72769	0.201018	11.9502	0.222973	32.0493	0.512791	1.06639	0.445946	0.413651	0.196599	3.01921	0.855991	3.98457	0.747701	2.59896	0.56402	0.654762	0.376771
2233.33	1.40378	0.452181	4.76999	0.477176	13.816	0.639057	32.3317	0.775812	51.3696	0.893451	61.7001	0.931713	2.78211	0.673036	4.42239	0.476242	13.5346	0.44977	23.8036	0.533252	40.2685	0.718931	55.384	0.829676	3.08338	0.598854	6.30425	0.74702	8.53433	0.295935	9.19213	0.211715	12.5452	0.234075	33.1544	0.530472	0.382127	0.159798	0.576516	0.274005	0.621254	0.176135	1.90821	0.358073	1.71714	0.372648	0.202269	0.116392
2266.67	1.8002	0.579872	4.7397	0.474145	13.8462	0.640454	32.035	0.768692	51.381	0.893648	60.8986	0.91961	3.65822	0.884983	4.89333	0.526957	12.7057	0.422225	23.591	0.52849	40.5995	0.724841	55.5528	0.832204	2.13862	0.415362	6.6401	0.786816	8.53433	0.295935	10.0981	0.23258	12.9183	0.241037	31.726	0.507617	0.584122	0.244269	0.413651	0.196599	1.24667	0.353451	1.29584	0.243163	1.28031	0.277849	0.363543	0.209195
2300	1.45955	0.470144	5.01298	0.501484	14.2263	0.658032	33.4113	0.801716	52.0915	0.906006	61.7472	0.932425	2.67193	0.646384	4.45476	0.479727	13.6438	0.453397	25.3001	0.566778	41.9223	0.748458	56.2695	0.842941	3.35915	0.652415	6.30425	0.74702	7.12184	0.246956	7.43925	0.171342	13.8662	0.258723	33.737	0.539794	0	0	1.1399	0.541768	1.24667	0.353451	2.71366	0.509217	2.96478	0.643408	0.730652	0.420441
2333.33	1.65346	0.532604	4.89371	0.489553	14.4197	0.666976	33.127	0.794895	52.0775	0.905763	61.82	0.933524	3.65822	0.884983	4.45476	0.479727	15.2142	0.505585	24.8999	0.557811	41.0078	0.732131	56.9858	0.853672	3.08338	0.598854	6.30425	0.74702	8.19628	0.284213	9.62152	0.221604	13.8662	0.258723	34.0503	0.544806	0.67674	0.283	1.51696	0.720975	1.20332	0.341159	2.71366	0.509217	1.06136	0.230333	0.379543	0.218402
2366.67	1.8002	0.579872	4.92018	0.492201	14.2284	0.658132	34.0453	0.81693	51.6706	0.898685	62.2214	0.939585	3.65822	0.884983	4.45476	0.479727	15.04	0.499796	27.3884	0.613559	42.7573	0.763365	57.2636	0.857832	3.08338	0.598854	5.37446	0.636845	6.75227	0.234141	8.68814	0.200107	14.2355	0.265614	34.8154	0.557049	0.584122	0.244269	1.02452	0.486933	1.24667	0.353451	1.29584	0.243163	2.13905	0.46421	0.202269	0.116392
2400	2.02269	0.651538	4.98597	0.498782	14.7954	0.684359	33.7564	0.809997	52.7932	0.91821	62.1515	0.938529	3.06965	0.742598	4.69831	0.505955	15.3369	0.509662	27.907	0.625177	42.9147	0.766175	58.1631	0.871308	2.13862	0.415362	7.81581	0.926132	8.19628	0.284213	8.68814	0.200107	15.671	0.292399	35.7039	0.571264	1.06639	0.445946	0	0	1.24667	0.353451	3.19008	0.598616	3.53875	0.767969	0.494658	0.284642
2433.33	1.8002	0.579872	4.93502	0.493685	14.594	0.67504	34.1127	0.818547	52.5126	0.913331	61.8223	0.933559	3.65822	0.884983	4.69831	0.505955	16.3395	0.542978	28.4271	0.636829	43.8854	0.783506	56.8518	0.851664	4.03	0.782708	5.88179	0.696961	7.30413	0.253277	10.4176	0.239941	13.9454	0.260202	35.6211	0.569939	1.16104	0.485524	0.413651	0.196599	0.621254	0.176135	2.38745	0.448004	1.01937	0.221221	0.363543	0.209195
2466.67	1.8002	0.579872	5.2545	0.525645	15.2818	0.706853	34.844	0.836094	52.6697	0.916063	62.3865	0.942079	3.65822	0.884983	4.95334	0.533419	17.9901	0.597829	29.161	0.653268	44.0663	0.786735	57.5696	0.862417	3.35915	0.652415	6.67292	0.790705	7.03153	0.243824	9.63088	0.22182	14.8985	0.277984	37.0148	0.592239	0	0	0	0	1.24667	0.353451	1.90821	0.358073	1.43349	0.311092	0.403722	0.232315
2500	1.65346	0.532604	5.17552	0.517744	15.35	0.710011	35.2696	0.846308	53.8014	0.935746	62.2703	0.940324	3.65822	0.884983	4.95334	0.533419	17.7082	0.588464	29.4834	0.660491	43.7511	0.781107	58.1578	0.871228	3.35915	0.652415	5.1709	0.612725	7.50448	0.260224	7.96402	0.183429	17.2182	0.321267	37.8928	0.606287	1.16104	0.485524	0.576516	0.274005	2.90553	0.823762	4.19645	0.787462	2.96478	0.643408	0.494658	0.284642
2533.33	1.89492	0.610381	5.35273	0.535472	15.6612	0.724402	35.0146	0.840189	52.6828	0.91629	62.5043	0.943858	3.65822	0.884983	5.10308	0.549545	17.7133	0.588634	29.7025	0.6654	44.2385	0.789809	58.1282	0.870785	3.35915	0.652415	7.42581	0.879919	6.67615	0.231501	8.75516	0.20165	15.5547	0.290228	37.3795	0.598074	0.67674	0.283	1.02452	0.486933	1.24667	0.353451	2.71366	0.509217	1.14657	0.248826	0.537197	0.309121
2566.67	1.65346	0.532604	5.27679	0.527874	15.9743	0.738885	36.0272	0.864486	53.3607	0.928081	63.0192	0.951633	3.48522	0.843131	4.95334	0.533419	18.8188	0.625368	30.485	0.68293	45.1791	0.806602	59.5274	0.891746	3.35915	0.652415	7.31556	0.866855	6.46465	0.224167	8.47231	0.195136	17.5236	0.326965	38.4803	0.615687	0.756548	0.316374	0	0	0.621254	0.176135	3.19008	0.598616	2.3322	0.506128	0.537197	0.309121
2600	1.8002	0.579872	5.47967	0.548171	16.2848	0.753249	35.9103	0.861681	53.2333	0.925866	62.7868	0.948124	2.83838	0.686649	5.29486	0.570197	19.087	0.634282	30.6987	0.687717	44.8732	0.801141	59.4263	0.890231	3.5342	0.686413	7.31556	0.866855	6.53015	0.226438	7.85051	0.180814	19.5464	0.364709	38.6644	0.618632	1.06639	0.445946	0.576516	0.274005	1.24667	0.353451	1.60879	0.301888	2.59896	0.56402	0.415822	0.239278
2633.33	1.65346	0.532604	5.62937	0.563146	15.8818	0.734606	36.493	0.875663	53.3709	0.928258	62.7379	0.947385	3.65822	0.884983	5.21755	0.561872	18.9365	0.629281	31.2818	0.700779	45.3465	0.809591	58.8493	0.881588	3.77473	0.733129	5.81013	0.68847	6.91907	0.239925	8.23922	0.189767	18.3884	0.343101	38.7492	0.619989	0.67674	0.283	0.576516	0.274005	1.87635	0.531972	0.472991	0.0887564	1.37923	0.299317	1.1134	0.640688
2666.67	1.65346	0.532604	5.52636	0.552841	16.5917	0.767442	35.7746	0.858425	54.3288	0.944919	62.622	0.945635	2.83838	0.686649	5.21755	0.561872	20.4584	0.679855	32.3363	0.724403	45.6601	0.815191	58.9856	0.88363	4.03	0.782708	7.31556	0.866855	5.89301	0.204345	6.50282	0.149774	19.015	0.354793	39.1546	0.626476	1.16104	0.485524	2.10404	1	1.24667	0.353451	1.22414	0.229709	1.96475	0.426384	0.403722	0.232315
2700	2.02269	0.651538	5.45915	0.546118	16.3196	0.754858	36.339	0.871969	53.9418	0.938189	62.2752	0.940397	2.83838	0.686649	5.62774	0.606044	20.1642	0.670078	32.0273	0.717481	45.9761	0.820832	59.4339	0.890345	2.13862	0.415362	5.1709	0.612725	6.73506	0.233544	6.37153	0.14675	19.7255	0.36805	39.1049	0.62568	0.584122	0.244269	0.413651	0.196599	2.10157	0.595826	3.19008	0.598616	3.88615	0.843361	0.537197	0.309121
2733.33	1.89492	0.610381	5.27679	0.527874	16.5479	0.765416	36.6553	0.879558	54.2016	0.942706	63.1346	0.953375	2.83838	0.686649	5.35417	0.576583	20.5653	0.683409	32.3091	0.723793	46.1405	0.823767	59.5411	0.891951	3.77473	0.733129	7.31556	0.866855	6.26532	0.217255	7.46222	0.171871	20.1854	0.376631	39.5044	0.632072	1.16104	0.485524	1.02452	0.486933	0.621254	0.176135	2.38745	0.448004	1.50607	0.326842	0.537197	0.309121
2766.67	1.89492	0.610381	5.45915	0.546118	16.5599	0.765974	36.0903	0.866	54.2385	0.943349	63.0194	0.951636	3.06965	0.742598	5.42094	0.583774	21.3884	0.710761	32.6469	0.731362	46.2884	0.826408	60.5294	0.906756	3.35915	0.652415	6.59803	0.781831	6.18975	0.214635	6.6405	0.152945	21.4207	0.399679	39.9632	0.639413	0.756548	0.316374	0.636193	0.302368	0.621254	0.176135	1.90821	0.358073	1.28031	0.277849	0.403722	0.232315
2800	1.65346	0.532604	5.8913	0.589349	17.1425	0.792921	37.5245	0.900415	54.2385	0.943349	62.622	0.945635	2.70021	0.653224	5.41268	0.582885	21.2498	0.706155	33.5571	0.751752	47.9486	0.856048	60.2435	0.902473	3.77473	0.733129	4.44415	0.526609	6.20981	0.21533	6.78421	0.156255	22.2609	0.415357	40.7467	0.651949	0.67674	0.283	0.413651	0.196599	1.24667	0.353451	3.19008	0.598616	1.32128	0.28674	0.537197	0.309121
2833.33	2.02269	0.651538	5.45915	0.546118	16.5599	0.765974	37.2418	0.893632	54.6193	0.949972	63.0194	0.951636	3.34328	0.808794	6.0029	0.646445	21.5032	0.714576	34.098	0.763869	46.7609	0.834842	60.3745	0.904436	5.05822	0.982409	7.2315	0.856895	5.52699	0.191653	6.95275	0.160137	22.7664	0.424789	40.8856	0.654171	0.756548	0.316374	0	0	0.621254	0.176135	1.63548	0.306897	1.68918	0.366582	0.643176	0.370105
2866.67	1.87217	0.603053	5.45915	0.546118	16.9165	0.782466	37.2418	0.893632	54.9055	0.95495	63.698	0.961882	2.70021	0.653224	5.6055	0.60365	22.6993	0.754321	35.0002	0.78408	48.2501	0.86143	61.196	0.916741	3.77473	0.733129	7.2315	0.856895	5.94481	0.206141	7.23744	0.166694	23.075	0.430546	42.2909	0.676656	1.06639	0.445946	0	0	2.29426	0.650458	2.71366	0.509217	1.50607	0.326842	0.483487	0.278214
2900	1.87217	0.603053	5.74397	0.57461	17.3757	0.803706	37.3929	0.897256	54.2103	0.942857	63.3004	0.955879	3.34328	0.808794	5.56107	0.598864	21.7557	0.722966	35.3272	0.791405	48.7009	0.869479	60.6591	0.908699	3.5342	0.686413	7.2315	0.856895	6.06152	0.210188	7.02295	0.161754	23.9901	0.447622	42.112	0.673793	1.92746	0.806027	0	0	2.29426	0.650458	2.71366	0.509217	3.6408	0.790116	0.643176	0.370105
2933.33	2.0486	0.659884	5.52636	0.552841	16.9614	0.784545	36.8304	0.88376	55.0354	0.957208	63.1866	0.95416	2.67193	0.646384	5.70573	0.614443	22.7976	0.75759	35.6584	0.798826	48.5558	0.866888	61.3228	0.918642	3.77473	0.733129	7.17351	0.850023	6.26113	0.21711	7.16392	0.165001	24.4921	0.456987	41.4767	0.66363	1.16104	0.485524	1.02452	0.486933	1.24667	0.353451	2.71366	0.509217	1.01937	0.221221	0.643176	0.370105
2966.67	1.40378	0.452181	5.83359	0.583575	17.5894	0.813591	37.6825	0.904205	54.6273	0.95011	63.978	0.966112	2.70021	0.653224	5.83343	0.628195	22.537	0.74893	36.2701	0.812528	48.5662	0.867074	61.3228	0.918642	3.08338	0.598854	6.5513	0.776294	7.53325	0.261222	7.44011	0.171362	24.8735	0.464103	43.1819	0.690912	0.756548	0.316374	0.413651	0.196599	1.24667	0.353451	2.71366	0.509217	1.43349	0.311092	0.403722	0.232315
3000	1.9666	0.633471	5.52636	0.552841	17.1738	0.79437	38.8427	0.932046	55.3632	0.962909	63.7518	0.962695	3.48522	0.843131	5.70131	0.613967	24.2743	0.80666	35.9847	0.806135	48.8601	0.872321	61.237	0.917356	3.77473	0.733129	5.58105	0.661325	7.69213	0.266731	8.42465	0.194038	25.9935	0.485002	41.9671	0.671475	0.584122	0.244269	0	0	1.87635	0.531972	1.06977	0.200742	1.64738	0.35751	0.774795	0.445842
3033.33	2.02269	0.651538	5.74397	0.57461	17.5224	0.810495	38.2772	0.918477	55.4497	0.964414	63.4152	0.957612	2.70021	0.653224	6.11065	0.658048	23.8461	0.792431	36.7728	0.823791	49.3062	0.880285	61.4495	0.92054	3.77473	0.733129	7.01647	0.831414	6.82347	0.23661	8.42465	0.194038	26.2655	0.490076	42.8845	0.686155	1.49366	0.624618	0	0	0.621254	0.176135	2.38745	0.448004	2.49808	0.542126	0.403722	0.232315
3066.67	1.31388	0.423221	5.74397	0.57461	18.1223	0.838241	37.5615	0.901302	55.4497	0.964414	64.2039	0.969523	2.67193	0.646384	6.17552	0.665034	24.502	0.814227	36.4931	0.817523	49.8904	0.890715	62.0167	0.929037	3.77473	0.733129	6.17583	0.731803	7.34906	0.254835	8.65293	0.199296	25.3311	0.472642	42.7114	0.683384	1.00863	0.42179	0	0	2.29426	0.650458	2.71366	0.509217	1.96475	0.426384	0.643176	0.370105
3100	1.65346	0.532604	5.57358	0.557565	17.8994	0.82793	38.7126	0.928923	55.0426	0.957333	63.978	0.966112	3.34328	0.808794	6.34034	0.682784	23.4311	0.77864	37.517	0.840462	50.046	0.893494	62.1806	0.931492	3.77473	0.733129	6.17583	0.731803	7.9594	0.275999	9.64895	0.222236	27.4914	0.51295	44.2146	0.707436	1.06639	0.445946	1.02452	0.486933	1.24667	0.353451	4.77755	0.896504	1.64738	0.35751	0.774795	0.445842
3133.33	1.87217	0.603053	5.74397	0.57461	17.6455	0.816188	38.2772	0.918477	55.7406	0.969473	63.9231	0.965282	2.70021	0.653224	6.11065	0.658048	24.0797	0.800194	37.413	0.838132	49.8982	0.890854	61.4916	0.92117	3.73284	0.724992	6.17583	0.731803	8.35819	0.289827	9.58704	0.22081	27.6382	0.51569	44.5747	0.713197	0.756548	0.316374	0.413651	0.196599	1.87635	0.531972	3.19008	0.598616	1.28031	0.277849	0.538572	0.309912
3166.67	1.94808	0.627507	5.83359	0.583575	18.4198	0.852002	39.1234	0.93878	55.8623	0.97159	64.2039	0.969523	3.48522	0.843131	6.11065	0.658048	25.2446	0.838905	37.7272	0.845171	50.1923	0.896106	61.6185	0.923072	3.77473	0.733129	5.58977	0.662358	9.45302	0.327792	10.6307	0.244849	27.1187	0.505996	43.9509	0.703216	0.584122	0.244269	0.576516	0.274005	1.24667	0.353451	2.26755	0.425504	1.96475	0.426384	0.643176	0.370105
3200	0.762848	0.245725	6.19984	0.620214	18.3801	0.850167	38.9945	0.935689	55.0871	0.958107	64.4859	0.97378	2.74394	0.663805	6.17552	0.665034	23.6704	0.786593	37.4586	0.839153	50.3511	0.898941	62.347	0.933984	3.77473	0.733129	6.16901	0.730995	10.2853	0.356653	10.7892	0.248499	28.7904	0.537187	45.3882	0.726214	1.00863	0.42179	2.10404	1	3.52715	1	3.19008	0.598616	2.3322	0.506128	0.842356	0.484719
3233.33	1.94808	0.627507	6.05123	0.605347	18.6413	0.862248	39.2736	0.942384	55.4561	0.964526	63.8094	0.963565	2.83838	0.686649	6.60509	0.711294	25.2446	0.838905	38.0464	0.852322	50.7766	0.906537	62.0201	0.929087	3.77473	0.733129	6.16901	0.730995	10.7958	0.374355	10.7892	0.248499	29.1299	0.543522	45.2456	0.723932	1.06639	0.445946	1.09119	0.518618	0.621254	0.176135	2.10665	0.395311	2.49808	0.542126	0.731454	0.420902
3266.67	1.65346	0.532604	6.19984	0.620214	18.5708	0.858988	38.4329	0.922212	55.1732	0.959604	64.3719	0.972059	2.74394	0.663805	6.11065	0.658048	24.6718	0.819872	38.3258	0.858582	50.7766	0.906537	62.3874	0.93459	3.77473	0.733129	6.16901	0.730995	11.0896	0.384541	10.5458	0.242892	30.212	0.563712	44.5927	0.713485	1.06639	0.445946	0	0	1.24667	0.353451	1.63548	0.306897	1.06136	0.230333	0.538572	0.309912
3300	1.65346	0.532604	5.87997	0.588215	18.5708	0.858988	39.1463	0.93933	55.8623	0.97159	64.1478	0.968675	3.34328	0.808794	6.11065	0.658048	24.4736	0.813283	38.4755	0.861935	51.5068	0.919574	63.8058	0.955838	2.36245	0.458837	4.55253	0.539451	11.8479	0.410836	12.5104	0.288142	29.6126	0.552529	46.2333	0.739735	0.756548	0.316374	0	0	1.24667	0.353451	2.10665	0.395311	2.43063	0.527488	0.989143	0.569185
3333.33	1.65346	0.532604	6.05123	0.605347	19.0231	0.879908	39.7044	0.952722	56.559	0.983708	63.8094	0.963565	2.74394	0.663805	6.60509	0.711294	25.0565	0.832655	38.5447	0.863484	51.3482	0.916742	62.0265	0.929184	3.04765	0.591916	6.19018	0.733504	11.6194	0.402913	12.9528	0.298332	31.0064	0.578534	45.7529	0.732049	0.382127	0.159798	0	0	1.24667	0.353451	2.38745	0.448004	1.64738	0.35751	0.538572	0.309912
3366.67	1.87217	0.603053	6.19984	0.620214	19.4839	0.901224	39.5561	0.949165	56.1523	0.976635	64.3719	0.972059	2.83838	0.686649	6.60509	0.711294	25.9783	0.863289	39.8123	0.891881	52.0755	0.929727	62.7151	0.939498	2.13862	0.415362	6.19018	0.733504	12.6543	0.438798	13.8796	0.319678	31.5577	0.588822	45.4423	0.727079	1.00863	0.42179	0	0	2.10157	0.595826	2.71366	0.509217	1.96475	0.426384	0.538572	0.309912
3400	2.48733	0.801206	6.07685	0.607911	19.1198	0.884381	39.4286	0.946105	56.398	0.980907	64.7642	0.977983	2.67193	0.646384	6.45078	0.694676	25.3416	0.84213	38.8223	0.869704	50.9482	0.909602	63.5195	0.951549	3.5342	0.686413	5.60143	0.66374	12.1551	0.421489	14.1806	0.326611	31.6798	0.5911	47.0458	0.752736	0.67674	0.283	1.51696	0.720975	1.24667	0.353451	3.68631	0.691733	1.64738	0.35751	0.785702	0.452118
3433.33	1.65346	0.532604	6.02945	0.603169	19.1742	0.886895	39.4286	0.946105	55.749	0.96962	64.7642	0.977983	2.83838	0.686649	6.78645	0.730824	25.6904	0.853719	39.8488	0.8927	51.6472	0.922081	62.7151	0.939498	3.77473	0.733129	6.19018	0.733504	12.9345	0.448513	14.0495	0.32359	32.5306	0.606974	46.8989	0.750385	1.06639	0.445946	0.413651	0.196599	1.24667	0.353451	2.38745	0.448004	3.1801	0.690136	0.604367	0.347773
3466.67	1.65346	0.532604	6.10961	0.611188	19.2418	0.890023	40.1162	0.962604	56.4381	0.981604	64.4826	0.97373	3.98944	0.965111	6.45558	0.695193	25.9124	0.861098	40.8354	0.9148	51.9204	0.926958	63.7554	0.955083	3.77473	0.733129	6.19018	0.733504	14.2608	0.494505	14.7846	0.340522	32.8464	0.612867	47.3841	0.758149	0.67674	0.283	0.413651	0.196599	1.87635	0.531972	2.38745	0.448004	1.43349	0.311092	0.560374	0.322457
3500	1.65346	0.532604	6.01437	0.60166	18.8327	0.871101	38.8998	0.933416	56.0332	0.974563	64.7148	0.977238	2.70021	0.653224	6.17552	0.665034	26.0757	0.866526	40.1299	0.898997	52.3735	0.935047	62.9985	0.943744	4.777	0.92779	5.06715	0.600431	13.9933	0.48523	15.0871	0.347488	32.5942	0.608162	46.7498	0.748	0.756548	0.316374	0.576516	0.274005	1.24667	0.353451	3.68631	0.691733	3.43833	0.746176	0.864694	0.497573
3533.33	1.65346	0.532604	6.02945	0.603169	19.0829	0.882673	39.4237	0.945987	56.6824	0.985853	64.4826	0.97373	2.67193	0.646384	6.53008	0.703216	26.5409	0.881983	39.891	0.893644	52.9362	0.945094	64.0388	0.959328	3.08338	0.598854	6.19018	0.733504	14.2672	0.494728	16.0891	0.370566	33.2948	0.621233	47.074	0.753186	0.67674	0.283	0.413651	0.196599	1.87635	0.531972	2.38745	0.448004	1.96475	0.426384	0.538572	0.309912
3566.67	1.65346	0.532604	6.19984	0.620214	19.2418	0.890023	39.5784	0.949699	56.6824	0.985853	64.7642	0.977983	2.67193	0.646384	6.45558	0.695193	26.4163	0.877842	40.8659	0.915485	52.3735	0.935047	63.6381	0.953326	3.08338	0.598854	5.67779	0.672788	14.5416	0.504244	16.8646	0.388428	33.8297	0.631213	46.9414	0.751065	1.06639	0.445946	0.413651	0.196599	0.621254	0.176135	1.63548	0.306897	1.50607	0.326842	0.864694	0.497573
3600	1.65346	0.532604	6.02945	0.603169	18.8327	0.871101	39.3038	0.94311	56.0332	0.974563	65.1603	0.983965	3.48522	0.843131	6.60509	0.711294	25.6758	0.853236	41.0212	0.918963	51.6921	0.922882	63.4028	0.9498	3.77473	0.733129	5.66172	0.670883	16.3869	0.568228	18.4477	0.42489	35.1811	0.656429	48.1868	0.770991	1.4205	0.594028	0.413651	0.196599	2.51035	0.711723	2.60715	0.489229	3.43833	0.746176	0.829856	0.477526
3633.33	2.02269	0.651538	6.33745	0.63398	19.46	0.900116	39.5784	0.949699	55.749	0.96962	64.4826	0.97373	2.67193	0.646384	6.53008	0.703216	26.4163	0.877842	40.4598	0.906386	52.1977	0.931909	63.9213	0.957568	3.77473	0.733129	5.67779	0.672788	15.6293	0.541961	17.6927	0.407501	34.5791	0.645197	47.2622	0.756197	1.06639	0.445946	0.413651	0.196599	1.24667	0.353451	3.19008	0.598616	1.68918	0.366582	0.538572	0.309912
3666.67	1.73778	0.559765	6.33745	0.63398	19.3946	0.897091	39.455	0.946739	56.2781	0.978823	64.4826	0.97373	2.83838	0.686649	6.39166	0.68831	26.6344	0.885091	40.3362	0.903617	53.07	0.947482	64.3215	0.963563	2.13862	0.415362	4.74389	0.562126	15.8436	0.54939	17.6927	0.407501	35.9166	0.670153	48.3683	0.773895	0.584122	0.244269	0.413651	0.196599	0.599565	0.169986	1.06977	0.200742	1.50607	0.326842	0.795715	0.45788
3700	1.65346	0.532604	6.1195	0.612177	19.5574	0.90462	39.5784	0.949699	56.5624	0.983767	64.935	0.980563	3.91737	0.947675	6.45558	0.695193	27.331	0.90824	41.3073	0.925374	52.5454	0.938116	63.8053	0.95583	3.77473	0.733129	5.75679	0.682149	16.3344	0.566409	19.5468	0.450204	36.7565	0.685824	48.8336	0.781341	1.4205	0.594028	0.413651	0.196599	3.01921	0.855991	2.10665	0.395311	3.53875	0.767969	0.795715	0.45788
3733.33	1.40378	0.452181	6.33745	0.63398	19.5574	0.90462	39.7281	0.95329	56.2781	0.978823	64.9859	0.981331	2.67193	0.646384	6.78645	0.730824	27.0965	0.900445	41.188	0.922701	51.6696	0.922481	64.0384	0.959323	3.77473	0.733129	5.09055	0.603203	16.4496	0.570404	18.265	0.420683	36.2004	0.675447	48.7034	0.779257	0.55044	0.230184	0.413651	0.196599	1.49863	0.424885	2.71366	0.509217	2.13905	0.46421	0.731454	0.420902
3766.67	1.65346	0.532604	6.33745	0.63398	19.5574	0.90462	39.0544	0.937126	56.2781	0.978823	64.0904	0.967808	2.67193	0.646384	6.53008	0.703216	26.2386	0.871939	41.0592	0.919816	52.6468	0.939927	64.2711	0.962808	3.77473	0.733129	5.75679	0.682149	17.4039	0.603495	20.0009	0.460663	37.0263	0.690858	48.5455	0.77673	0	0	0.413651	0.196599	1.24667	0.353451	1.63548	0.306897	1.28031	0.277849	0.718314	0.413341
3800	2.02269	0.651538	6.3152	0.631754	19.5574	0.90462	39.455	0.946739	56.2781	0.978823	64.7642	0.977983	2.18558	0.528726	6.45558	0.695193	26.6344	0.885091	41.747	0.935223	53.3658	0.952763	63.8616	0.956674	3.77473	0.733129	5.41263	0.641368	18.1456	0.629213	20.5382	0.473039	36.1518	0.674542	49.1686	0.7867	1.59562	0.667257	0	0	1.88022	0.53307	2.71366	0.509217	2.13905	0.46421	0.604367	0.347773
3833.33	1.65346	0.532604	6.33745	0.63398	19.46	0.900116	39.7281	0.95329	56.16	0.976769	64.4826	0.97373	2.70021	0.653224	6.60509	0.711294	27.254	0.905681	41.3425	0.926162	53.4958	0.955084	64.836	0.97127	3.77473	0.733129	5.09055	0.603203	18.3215	0.635313	21.2864	0.490272	37.227	0.694602	48.8702	0.781925	0.67674	0.283	0.413651	0.196599	0.599565	0.169986	1.63548	0.306897	1.96475	0.426384	0.795715	0.45788
3866.67	1.65346	0.532604	6.09	0.609226	19.7753	0.914702	40.0089	0.960028	56.5226	0.983076	64.3708	0.972043	2.70021	0.653224	6.39166	0.68831	26.852	0.892322	41.6253	0.932496	53.6277	0.957439	64.836	0.97127	3.77473	0.733129	5.41263	0.641368	18.1612	0.629755	21.5443	0.496211	37.7365	0.70411	48.8816	0.782108	1.06639	0.445946	1.02452	0.486933	1.24667	0.353451	1.22414	0.229709	1.28031	0.277849	0.718314	0.413341
3900	2.02269	0.651538	6.4236	0.642598	19.8403	0.917707	40.2919	0.96682	56.6824	0.985853	64.7148	0.977238	3.34328	0.808794	6.45558	0.695193	26.5175	0.881204	41.0644	0.919932	51.9756	0.927943	63.9749	0.958371	3.5342	0.686413	4.92718	0.583844	18.4081	0.638315	22.0928	0.508845	37.5615	0.700844	49.1831	0.786932	0.747756	0.312697	0.413651	0.196599	1.87635	0.531972	1.63548	0.306897	2.82583	0.613254	0.795715	0.45788
3933.33	1.73778	0.559765	6.35424	0.63566	19.8403	0.917707	40.1566	0.963573	56.6866	0.985927	64.4826	0.97373	3.70288	0.895787	6.53008	0.703216	27.466	0.912726	41.5028	0.929753	54.3419	0.970191	64.4371	0.965295	3.77473	0.733129	5.41263	0.641368	19.1572	0.664293	22.1324	0.509758	38.11	0.711079	49.8037	0.796862	1.06639	0.445946	0	0	1.24667	0.353451	1.81126	0.339881	1.06136	0.230333	0.786762	0.452728
3966.67	1.65346	0.532604	6.62353	0.662599	19.8403	0.917707	39.7281	0.95329	56.2781	0.978823	64.8735	0.979633	2.70021	0.653224	6.87411	0.740264	27.3087	0.907497	41.2265	0.923563	53.3719	0.952872	64.4371	0.965295	3.77473	0.733129	5.90872	0.700152	20.2879	0.703501	22.5995	0.520516	38.3047	0.714711	49.3487	0.789582	0.55044	0.230184	1.65475	0.786465	0.666872	0.189068	3.19008	0.598616	2.43063	0.527488	0.718314	0.413341
4000	1.65346	0.532604	6.3152	0.631754	20.1188	0.930587	39.6165	0.950614	56.4441	0.98171	64.935	0.980563	2.67193	0.646384	7.16788	0.7719	27.0181	0.897839	42.7454	0.95759	53.957	0.963319	64.6614	0.968655	2.83932	0.551454	5.30293	0.628369	19.4763	0.675358	23.6202	0.544025	38.889	0.725614	50.7214	0.811545	1.06639	0.445946	1.51696	0.720975	2.51035	0.711723	3.68631	0.691733	2.59896	0.56402	0.785702	0.452118
4033.33	2.02269	0.651538	6.78129	0.678381	19.6777	0.910184	40.0089	0.960028	55.9953	0.973903	64.9859	0.981331	2.67193	0.646384	6.73854	0.725665	27.3479	0.9088	41.5028	0.929753	53.0815	0.947688	63.9233	0.957598	3.77473	0.733129	5.62145	0.666112	19.9242	0.69089	23.104	0.532134	38.3269	0.715125	49.9658	0.799455	1.06639	0.445946	0	0	0.621254	0.176135	2.71366	0.509217	1.50607	0.326842	0.718314	0.413341
4066.67	1.40378	0.452181	6.41812	0.642051	19.6777	0.910184	39.8867	0.957097	56.16	0.976769	64.8735	0.979633	2.30887	0.558554	7.04034	0.758165	27.069	0.899533	41.6629	0.933338	52.9566	0.945458	64.2711	0.962808	3.77473	0.733129	5.25155	0.622281	20.7505	0.719542	22.9019	0.527481	39.6104	0.739073	50.1274	0.802041	1.06639	0.445946	0.413651	0.196599	1.87635	0.531972	2.71366	0.509217	1.50607	0.326842	0.718314	0.413341
4100	1.85295	0.596862	6.90921	0.691178	19.7165	0.911978	39.8867	0.957097	55.8001	0.970509	64.5419	0.974626	4.13366	1	7.16788	0.7719	26.9076	0.894169	41.9395	0.939536	53.3719	0.952872	64.0924	0.96013	2.13862	0.415362	5.16986	0.612601	21.0541	0.730068	24.4694	0.563584	40.2475	0.750961	50.4283	0.806855	0.747756	0.312697	0	0	1.87635	0.531972	2.71366	0.509217	1.64738	0.35751	0.785702	0.452118
4133.33	1.65346	0.532604	6.90921	0.691178	20.0556	0.927666	40.5613	0.973283	56.8056	0.987996	64.7054	0.977095	2.70021	0.653224	7.04034	0.758165	28.2444	0.938594	42.6174	0.954721	53.2171	0.950108	64.72	0.969533	2.83932	0.551454	5.13153	0.608059	20.6868	0.717331	25.6392	0.590527	39.9374	0.745175	50.1274	0.802041	1.06639	0.445946	0.413651	0.196599	1.87635	0.531972	2.10665	0.395311	2.13905	0.46421	0.718314	0.413341
4166.67	1.65346	0.532604	7.08441	0.708704	19.8948	0.920229	39.4495	0.946606	55.8773	0.971851	64.3708	0.972043	2.67193	0.646384	7.04034	0.758165	27.069	0.899533	42.4947	0.951973	53.5058	0.955264	64.9493	0.972968	2.83932	0.551454	5.55302	0.658003	21.2825	0.737989	25.1512	0.579285	39.9841	0.746047	51.0437	0.816701	1.4205	0.594028	1.66372	0.790728	1.24667	0.353451	3.08261	0.57845	0.998621	0.216718	0.804214	0.462771
4200	2.40341	0.774175	6.90921	0.691178	19.5063	0.902256	38.9367	0.934301	56.8056	0.987996	64.7642	0.977983	2.74394	0.663805	6.67557	0.718884	27.069	0.899533	42.6536	0.955532	53.0933	0.947898	63.9799	0.958446	3.77473	0.733129	5.43419	0.643923	21.5889	0.748612	25.7645	0.593413	40.2687	0.751356	51.1947	0.819117	0.747756	0.312697	0.413651	0.196599	1.24667	0.353451	2.10665	0.395311	3.43833	0.746176	0.864694	0.497573
4233.33	2.02269	0.651538	6.69269	0.669517	19.8948	0.920229	39.8777	0.95688	55.6465	0.967836	64.5931	0.975399	2.67193	0.646384	7.02367	0.756371	27.8422	0.925227	41.7055	0.934294	53.3819	0.953051	63.7606	0.95516	3.77473	0.733129	5.35369	0.634384	20.5917	0.714035	25.9068	0.596691	40.6164	0.757843	50.5976	0.809564	1.06639	0.445946	0.413651	0.196599	1.87635	0.531972	3.19008	0.598616	2.13905	0.46421	0.823096	0.473636
4266.67	1.73778	0.559765	6.69269	0.669517	20.5046	0.948432	39.7281	0.95329	56.16	0.976769	64.9859	0.981331	3.48522	0.843131	6.73854	0.725665	27.9589	0.929103	41.7055	0.934294	54.2185	0.967988	65.2321	0.977205	3.77473	0.733129	5.55302	0.658003	22.2367	0.771076	26.424	0.608603	41.9188	0.782146	51.947	0.831154	0.55044	0.230184	1.02452	0.486933	0.719897	0.204102	1.63548	0.306897	1.96475	0.426384	0.91377	0.525813
4300	1.73778	0.559765	6.90921	0.691178	19.5063	0.902256	40.4377	0.970319	56.4441	0.98171	65.1082	0.983177	2.74394	0.663805	6.87411	0.740264	27.2854	0.906725	42.774	0.958231	53.2598	0.950871	64.4923	0.966122	3.77473	0.733129	5.55302	0.658003	22.3458	0.77486	26.9402	0.62049	41.2544	0.769749	51.8055	0.82889	1.16104	0.485524	0.413651	0.196599	1.87635	0.531972	2.71366	0.509217	2.80119	0.607906	0.785702	0.452118
4333.33	2.50203	0.805941	6.90222	0.690478	20.3739	0.942388	40.1566	0.963573	56.0436	0.974744	64.4826	0.97373	2.67193	0.646384	6.67557	0.718884	27.5617	0.915904	42.5304	0.952774	53.8053	0.960611	65.6267	0.983115	3.77473	0.733129	5.35369	0.634384	23.07	0.799971	27.4551	0.63235	42.7092	0.796893	52.556	0.840899	0.67674	0.283	0.413651	0.196599	1.24667	0.353451	1.63548	0.306897	1.96475	0.426384	0.987445	0.568208
4366.67	2.08372	0.671199	6.91764	0.692021	19.9928	0.924759	39.8777	0.95688	56.8056	0.987996	64.5957	0.975438	3.34328	0.808794	7.04034	0.758165	27.0136	0.897692	42.2553	0.946609	53.6396	0.957652	64.6676	0.968748	3.77473	0.733129	6.13839	0.727367	22.0398	0.764249	27.3969	0.631011	41.6273	0.776706	51.8014	0.828825	1.06639	0.445946	0.413651	0.196599	0	0	2.26755	0.425504	1.06136	0.230333	0.894305	0.514612
4400	1.73778	0.559765	6.91104	0.691361	20.159	0.932446	40.5999	0.97421	56.8534	0.988827	65.0438	0.982205	3.48522	0.843131	7.04034	0.758165	27.4507	0.912215	42.3745	0.94928	53.9283	0.962807	64.7761	0.970373	2.13862	0.415362	5.65703	0.670328	22.8766	0.793264	29.5409	0.680392	42.079	0.785134	52.2573	0.836119	0.584122	0.244269	1.02452	0.486933	3.52715	1	3.53331	0.663023	3.43833	0.746176	0.786762	0.452728
4433.33	2.02269	0.651538	6.91104	0.691361	20.2704	0.937601	40.1566	0.963573	56.16	0.976769	64.9859	0.981331	2.67193	0.646384	7.26156	0.781988	27.1753	0.903065	42.8037	0.958895	53.9283	0.962807	64.9493	0.972968	3.5342	0.686413	5.2318	0.61994	22.4901	0.779865	28.1918	0.649318	42.5735	0.79436	52.6984	0.843176	0.98582	0.412251	0.413651	0.196599	1.24667	0.353451	2.71366	0.509217	1.50607	0.326842	0.804214	0.462771
4466.67	2.02269	0.651538	6.88625	0.68888	20.0523	0.927513	39.7572	0.95399	56.2867	0.978972	64.4826	0.97373	3.65822	0.884983	6.87411	0.740264	26.9043	0.89406	42.5304	0.952774	54.349	0.970318	64.8342	0.971243	3.77473	0.733129	5.70353	0.675838	23.5011	0.814921	28.7011	0.661049	42.7459	0.797577	52.114	0.833826	0.67674	0.283	0.413651	0.196599	1.24667	0.353451	3.19008	0.598616	1.00875	0.218916	0.791229	0.455299
4500	2.52787	0.814267	7.1943	0.719697	20.159	0.932446	40.2799	0.966532	56.8534	0.988827	64.935	0.980563	2.67193	0.646384	6.99285	0.753052	28.4501	0.94543	42.8077	0.958985	54.6353	0.975429	64.6642	0.968698	2.83932	0.551454	5.86144	0.694549	23.8089	0.825595	29.9585	0.690008	44.141	0.823607	52.7069	0.843314	1.06639	0.445946	0.413651	0.196599	2.43231	0.689596	3.19008	0.598616	2.59896	0.56402	0.940891	0.541419
4533.33	1.56177	0.503069	6.91104	0.691361	20.2704	0.937601	40.1566	0.963573	56.5693	0.983887	64.8735	0.979633	2.74394	0.663805	7.29889	0.786008	28.099	0.933761	42.9617	0.962434	53.5168	0.955459	65.2296	0.977167	3.77473	0.733129	5.59077	0.662477	23.0125	0.797979	29.1399	0.671155	42.5873	0.794618	52.7039	0.843264	1.06639	0.445946	0.413651	0.196599	0.621254	0.176135	2.10665	0.395311	1.06136	0.230333	0.950566	0.546986
4566.67	1.65346	0.532604	7.18977	0.719244	20.2704	0.937601	40.1566	0.963573	56.9708	0.99087	64.9859	0.981331	2.18558	0.528726	7.14655	0.769603	28.099	0.933761	42.9617	0.962434	53.8053	0.960611	65.344	0.978881	3.77473	0.733129	5.86144	0.694549	24.1483	0.837364	29.8129	0.686655	42.9095	0.80063	53.4441	0.855108	0.747756	0.312697	0.413651	0.196599	1.24667	0.353451	1.63548	0.306897	1.68918	0.366582	1.00327	0.577313
4600	1.65346	0.532604	7.18977	0.719244	19.8337	0.917401	40.1566	0.963573	56.8534	0.988827	65.8837	0.994888	3.33753	0.807404	7.47936	0.805443	27.666	0.919373	43.0794	0.965073	53.974	0.963623	65.4007	0.97973	3.77473	0.733129	6.08073	0.720535	24.3313	0.843708	29.8129	0.686655	43.214	0.806312	54.0394	0.864633	0	0	1.66372	0.790728	1.87635	0.531972	2.71366	0.509217	4.16466	0.903803	0.823096	0.473636
4633.33	1.73778	0.559765	7.23431	0.723699	20.4363	0.945276	40.5835	0.973818	56.8534	0.988827	65.656	0.991449	2.74394	0.663805	7.26156	0.781988	28.3751	0.942937	43.0794	0.965073	54.6391	0.975497	66.1348	0.990728	3.77473	0.733129	6.08073	0.720535	23.5341	0.816066	30.6914	0.70689	43.8611	0.818386	53.1485	0.850378	1.06639	0.445946	0.413651	0.196599	1.87635	0.531972	4.28646	0.804352	1.01937	0.221221	0.906003	0.521344
4666.67	2.40341	0.774175	7.23431	0.723699	20.4847	0.947513	40.8449	0.980088	56.5693	0.983887	65.1549	0.983884	2.74394	0.663805	7.21714	0.777205	28.099	0.933761	42.9617	0.962434	54.349	0.970318	65.344	0.978881	3.77473	0.733129	5.76578	0.683215	24.5409	0.850977	31.3548	0.722169	44.1641	0.82404	53.5911	0.85746	1.06639	0.445946	0.413651	0.196599	1.24667	0.353451	3.08261	0.57845	1.96475	0.426384	0.823096	0.473636
4700	2.02269	0.651538	7.18977	0.719244	20.3739	0.942388	40.7211	0.977118	56.7376	0.986814	64.7153	0.977244	2.74394	0.663805	7.04034	0.758165	27.3933	0.910308	43.5189	0.974917	53.974	0.963623	65.061	0.974642	3.77473	0.733129	5.83235	0.691103	24.8525	0.86178	31.6735	0.729509	45.244	0.844189	53.6087	0.857741	1.06639	0.445946	0	0	1.24667	0.353451	3.19008	0.598616	3.43833	0.746176	0.906003	0.521344
4733.33	2.08372	0.671199	7.23016	0.723285	20.4847	0.947513	40.1566	0.963573	56.5693	0.983887	64.8735	0.979633	2.74394	0.663805	7.56127	0.814263	28.3751	0.942937	43.6215	0.977217	54.6391	0.975497	65.6267	0.983115	3.77473	0.733129	5.93894	0.703733	24.0548	0.83412	31.1055	0.716426	44.6325	0.832779	53.4513	0.855224	1.06639	0.445946	0	0	1.24667	0.353451	0.814369	0.152816	0.998621	0.216718	0.980591	0.564264
4766.67	2.08372	0.671199	7.18977	0.719244	20.1114	0.930248	40.1566	0.963573	56.4038	0.981009	64.9859	0.981331	2.67193	0.646384	7.56127	0.814263	27.8271	0.924724	42.1415	0.94406	53.6842	0.958447	65.0625	0.974664	3.77473	0.733129	6.08073	0.720535	24.5409	0.850977	32.3292	0.744611	44.949	0.838683	54.7511	0.87602	1.06639	0.445946	0.636193	0.302368	0.621254	0.176135	3.19008	0.598616	1.68918	0.366582	0.96198	0.553555
4800	1.73778	0.559765	7.47863	0.74814	19.581	0.905713	39.7672	0.95423	55.8001	0.970509	64.5419	0.974626	2.67193	0.646384	7.14655	0.769603	28.3751	0.942937	42.9617	0.962434	54.6391	0.975497	65.2868	0.978023	2.83932	0.551454	5.92814	0.702453	25.2657	0.87611	31.7125	0.730409	45.0987	0.841477	54.4702	0.871526	1.4205	0.594028	0.413651	0.196599	3.01921	0.855991	3.42474	0.64265	4.16466	0.903803	1.14609	0.659499
4833.33	2.08372	0.671199	7.45518	0.745795	20.3275	0.940241	40.2799	0.966532	55.761	0.969829	64.5931	0.975399	3.91737	0.947675	7.07446	0.76184	27.7165	0.921048	42.57	0.953661	53.2297	0.950333	63.9282	0.957671	3.77473	0.733129	6.17176	0.731321	25.2657	0.87611	32.0772	0.738808	44.8033	0.835966	55.1855	0.88297	1.06639	0.445946	0.413651	0.196599	1.24667	0.353451	2.03458	0.381788	1.8761	0.407147	0.950566	0.546986
4866.67	2.08372	0.671199	7.17107	0.717373	20.3275	0.940241	39.8777	0.95688	56.5693	0.983887	64.8735	0.979633	2.74394	0.663805	7.07446	0.76184	27.1248	0.901388	42.4128	0.950138	54.349	0.970318	65.344	0.978881	3.77473	0.733129	5.76578	0.683215	24.7505	0.858243	31.3573	0.722226	45.1103	0.841694	54.3326	0.869324	0.747756	0.312697	1.02452	0.486933	1.87635	0.531972	1.22414	0.229709	1.00875	0.218916	1.12538	0.647579
4900	2.52787	0.814267	7.5061	0.750888	19.9516	0.922856	40.0359	0.960677	55.8773	0.971851	65.2675	0.985583	2.74394	0.663805	7.04581	0.758754	27.3933	0.910308	41.9144	0.938974	55.1811	0.985173	64.7205	0.96954	3.5342	0.686413	6.28839	0.745141	25.2657	0.87611	33.2028	0.764733	45.1103	0.841694	54.6132	0.873813	0.67674	0.283	0.856977	0.407301	1.24667	0.353451	3.68631	0.691733	2.38154	0.516834	1.16114	0.668157
4933.33	2.08372	0.671199	7.47161	0.747438	20.1114	0.930248	39.8777	0.95688	56.5693	0.983887	64.5931	0.975399	2.74394	0.663805	7.07446	0.76184	28.309	0.940738	42.2584	0.946679	54.349	0.970318	66.1348	0.990728	4.22338	0.820267	6.31272	0.748023	24.9598	0.865504	32.7592	0.754516	45.4115	0.847314	54.6132	0.873813	0.67674	0.283	0.413651	0.196599	0.465569	0.131996	2.38745	0.448004	1.50607	0.326842	1.09697	0.631233
4966.67	1.73778	0.559765	7.46837	0.747114	19.8049	0.916071	40.1566	0.963573	56.5693	0.983887	63.8111	0.963591	2.74394	0.663805	7.07446	0.76184	28.309	0.940738	42.8417	0.959747	54.349	0.970318	65.344	0.978881	3.77473	0.733129	6.17176	0.731321	24.9598	0.865504	34.032	0.78383	45.1209	0.841891	54.8929	0.878289	1.06639	0.445946	0.413651	0.196599	1.49863	0.424885	2.71366	0.509217	2.43063	0.527488	0.950566	0.546986
5000	1.73778	0.559765	7.5061	0.750888	20.2703	0.937597	40.1566	0.963573	56.4441	0.98171	64.5419	0.974626	2.74394	0.663805	7.3104	0.787247	27.6106	0.917529	43.1154	0.965879	54.6391	0.975497	65.1169	0.975478	3.73284	0.724992	6.08489	0.721028	25.7797	0.893931	34.1574	0.786719	46.1813	0.861677	54.6356	0.874172	0	0	0.413651	0.196599	1.24667	0.353451	3.19008	0.598616	3.09942	0.672627	1.2777	0.735228
5033.33	2.08372	0.671199	7.23564	0.723832	20.1772	0.93329	39.601	0.950241	55.4799	0.964939	64.202	0.969494	3.28874	0.7956	7.56127	0.814263	27.4497	0.912182	42.57	0.953661	53.5168	0.955459	64.1587	0.961124	5.14879	1	6.28839	0.745141	24.9598	0.865504	33.3105	0.767213	44.9732	0.839136	54.7558	0.876096	1.06639	0.445946	0.413651	0.196599	0.707467	0.200578	1.63548	0.306897	1.25802	0.273012	1.31089	0.754326
5066.67	1.73778	0.559765	7.46837	0.747114	20.3275	0.940241	39.8777	0.95688	56.4038	0.981009	64.0904	0.967808	2.74394	0.663805	7.04581	0.758754	28.0395	0.931785	42.3005	0.947622	53.9385	0.962987	64.4972	0.966196	2.83932	0.551454	6.31272	0.748023	25.2657	0.87611	33.783	0.778095	45.5806	0.850469	55.1888	0.883023	1.90707	0.797501	0.413651	0.196599	1.24667	0.353451	1.63548	0.306897	0.998621	0.216718	1.2777	0.735228
5100	2.08372	0.671199	7.47161	0.747438	20.1055	0.929972	39.601	0.950241	55.8773	0.971851	64.3708	0.972043	2.74394	0.663805	7.56127	0.814263	28.0395	0.931785	43.2319	0.968487	54.6391	0.975497	64.8906	0.972089	4.10145	0.796585	6.02614	0.714065	25.4721	0.883268	34.4775	0.794092	46.0347	0.858942	54.779	0.876467	0	0	0.413651	0.196599	2.51035	0.711723	2.46346	0.462266	1.50607	0.326842	0.987445	0.568208
5133.33	2.08372	0.671199	7.47161	0.747438	19.9802	0.924177	39.601	0.950241	56.0054	0.97408	64.8735	0.979633	2.74394	0.663805	7.56127	0.814263	28.309	0.940738	42.57	0.953661	53.9385	0.962987	64.9482	0.972952	3.73284	0.724992	6.31272	0.748023	25.1691	0.872758	34.2538	0.788939	46.7881	0.872999	56.0467	0.89675	1.06639	0.445946	0.413651	0.196599	1.87635	0.531972	3.19008	0.598616	1.32128	0.28674	0.959482	0.552117
5166.67	3.0249	0.974368	7.74819	0.775107	20.072	0.928426	39.7572	0.95399	56.5693	0.983887	64.8735	0.979633	2.74394	0.663805	7.56127	0.814263	27.931	0.928179	42.8417	0.959747	54.2269	0.968138	64.9482	0.972952	3.5342	0.686413	6.53178	0.773981	25.7797	0.893931	35.625	0.820521	46.6398	0.870232	55.7548	0.892079	0.747756	0.312697	0.413651	0.196599	0.621254	0.176135	1.63548	0.306897	2.13905	0.46421	1.04671	0.602313
5200	1.73778	0.559765	7.73844	0.774131	20.4259	0.944792	40.0359	0.960677	55.9289	0.972748	64.2605	0.970376	2.74394	0.663805	7.56127	0.814263	27.931	0.928179	42.4585	0.951163	54.3965	0.971165	65.5122	0.9814	2.83932	0.551454	6.31272	0.748023	26.4649	0.917693	35.2892	0.812787	47.0944	0.878715	56.3656	0.901852	1.59562	0.667257	0.7757	0.368672	1.87635	0.531972	3.68631	0.691733	2.59896	0.56402	0.950566	0.546986
5233.33	2.48733	0.801206	7.77815	0.778103	20.6984	0.957399	40.1566	0.963573	56.5693	0.983887	64.8735	0.979633	2.74394	0.663805	7.68109	0.827167	28.8603	0.959059	43.3841	0.971898	54.7679	0.977797	65.7372	0.984771	3.5342	0.686413	5.92098	0.701605	25.302	0.877369	35.4729	0.817019	46.9473	0.875971	56.1829	0.898929	0.67674	0.283	0.413651	0.196599	0.621254	0.176135	2.71366	0.509217	2.13905	0.46421	1.00881	0.580504
5266.67	1.73778	0.559765	7.74662	0.77495	20.6984	0.957399	40.5505	0.973026	56.2867	0.978972	64.5931	0.975399	2.67193	0.646384	7.94301	0.855373	27.6667	0.919394	42.57	0.953661	54.6391	0.975497	64.9482	0.972952	4.10145	0.796585	5.92098	0.701605	25.3781	0.880006	35.8063	0.824698	47.092	0.878669	56.6091	0.905748	1.06639	0.445946	0.413651	0.196599	1.24667	0.353451	0.814369	0.152816	1.50607	0.326842	1.2777	0.735228
5300	2.40341	0.774175	8.02436	0.802734	20.3728	0.942335	41.0089	0.984024	56.7376	0.986814	64.6527	0.9763	2.67193	0.646384	7.3104	0.787247	27.6106	0.917529	43.1154	0.965879	55.1811	0.985173	65.1742	0.976337	3.73284	0.724992	6.18581	0.732986	26.4649	0.917693	35.9394	0.827762	47.1043	0.8789	56.2082	0.899334	1.90707	0.797501	0.413651	0.196599	2.72101	0.771448	3.19008	0.598616	3.73141	0.80978	0.906003	0.521344
5333.33	2.08372	0.671199	7.79839	0.780128	20.543	0.950208	39.601	0.950241	56.0054	0.97408	64.202	0.969494	2.74394	0.663805	7.56127	0.814263	27.931	0.928179	42.3005	0.947622	54.0604	0.965165	64.1587	0.961124	5.14879	1	6.34662	0.752041	25.3781	0.880006	35.9874	0.828867	47.8356	0.892544	56.1859	0.898977	0.67674	0.283	0.413651	0.196599	1.24667	0.353451	2.26755	0.425504	1.96475	0.426384	1.31089	0.754326
5366.67	2.08372	0.671199	7.74842	0.77513	20.3943	0.943332	40.3043	0.967116	56.1712	0.976964	64.5931	0.975399	2.74394	0.663805	7.35102	0.791622	27.931	0.928179	42.57	0.953661	54.8909	0.979992	64.1587	0.961124	2.7372	0.53162	6.53178	0.773981	26.6624	0.924541	36.4475	0.839465	47.6924	0.889873	55.897	0.894355	1.06639	0.445946	0.413651	0.196599	1.13881	0.322869	2.71366	0.509217	2.13905	0.46421	1.24293	0.715224
5400	2.52787	0.814267	7.74842	0.77513	20.1732	0.933105	40.1566	0.963573	56.4038	0.981009	64.3708	0.972043	2.79279	0.675622	7.56127	0.814263	27.6106	0.917529	42.8417	0.959747	54.2269	0.968138	64.0466	0.959445	4.22338	0.820267	6.34662	0.752041	25.9831	0.900987	36.4041	0.838466	47.6982	0.88998	56.3448	0.90152	0.747756	0.312697	0	0	1.24667	0.353451	2.71366	0.509217	3.73141	0.80978	0.96198	0.553555
5433.33	2.08372	0.671199	8.02436	0.802734	20.8606	0.964902	39.4808	0.947357	56.2867	0.978972	64.5931	0.975399	3.28874	0.7956	7.94301	0.855373	28.145	0.935289	42.997	0.963225	54.7679	0.977797	64.9482	0.972952	4.22338	0.820267	6.34662	0.752041	26.022	0.902336	36.3011	0.836092	47.5506	0.887226	57.4559	0.919297	0.747756	0.312697	0.413651	0.196599	1.79334	0.50844	3.19008	0.598616	2.13905	0.46421	0.98806	0.568562
5466.67	1.73778	0.559765	7.78303	0.778592	20.3943	0.943332	39.2482	0.941776	55.8901	0.972074	63.9802	0.966144	2.74394	0.663805	7.48132	0.805653	28.5184	0.947698	42.8417	0.959747	54.7679	0.977797	65.23	0.977174	4.22338	0.820267	6.44223	0.76337	26.8598	0.931387	36.6259	0.843573	47.5506	0.887226	56.4812	0.903702	1.4205	0.594028	0.413651	0.196599	0.666872	0.189068	2.03458	0.381788	1.28031	0.277849	1.31089	0.754326
5500	2.52787	0.814267	8.02436	0.802734	20.1732	0.933105	40.1566	0.963573	55.6465	0.967836	64.3708	0.972043	2.74394	0.663805	7.48132	0.805653	27.8272	0.924728	42.8417	0.959747	54.7679	0.977797	65.1742	0.976337	2.71035	0.526405	6.29497	0.745921	26.6624	0.924541	36.4392	0.839274	47.7085	0.890172	57.0623	0.913	1.06639	0.445946	0	0	1.24667	0.353451	3.19008	0.598616	3.00533	0.652207	0.950566	0.546986
5533.33	2.08372	0.671199	8.05022	0.805321	20.9722	0.970062	40.4261	0.97004	56.2867	0.978972	64.5931	0.975399	2.74394	0.663805	7.82677	0.842855	28.7895	0.956707	43.6584	0.978043	54.4794	0.972645	64.9482	0.972952	3.77473	0.733129	6.34662	0.752041	26.556	0.920852	37.0821	0.854081	47.8425	0.892673	57.1659	0.914657	1.06639	0.445946	0.413651	0.196599	1.24667	0.353451	2.10665	0.395311	1.00875	0.218916	1.17847	0.678127
5566.67	2.08372	0.671199	8.04304	0.804602	20.2006	0.934373	39.7523	0.953872	56.2867	0.978972	64.4822	0.973724	2.74394	0.663805	7.32155	0.788449	28.2514	0.938826	42.57	0.953661	53.9385	0.962987	64.9482	0.972952	4.10145	0.796585	6.34662	0.752041	25.7953	0.894475	37.3627	0.860545	47.998	0.895574	57.8766	0.926028	1.06639	0.445946	0.413651	0.196599	2.10157	0.595826	2.46346	0.462266	0.998621	0.216718	1.11565	0.64198
5600	1.73778	0.559765	8.05022	0.805321	20.6415	0.954767	41.4118	0.993692	56.8534	0.988827	65.0438	0.982205	2.74394	0.663805	7.82677	0.842855	28.7895	0.956707	44.2131	0.99047	55.3494	0.988178	65.8553	0.98654	3.5342	0.686413	6.62946	0.785556	27.1678	0.942065	38.2464	0.880898	48.6205	0.907189	57.8766	0.926028	1.06639	0.445946	1.02452	0.486933	2.51035	0.711723	3.53331	0.663023	3.88615	0.843361	0.980591	0.564264
5633.33	1.96382	0.632576	8.05022	0.805321	21.3026	0.985346	40.865	0.980571	56.5693	0.983887	65.4376	0.988151	2.30887	0.558554	7.98082	0.859444	28.7895	0.956707	44.2001	0.990177	55.3494	0.988178	65.8476	0.986424	2.83932	0.551454	6.59619	0.781614	26.556	0.920852	37.6761	0.867762	48.4434	0.903885	57.7465	0.923946	1.06639	0.445946	0.413651	0.196599	0.707467	0.200578	2.71366	0.509217	1.28031	0.277849	1.00327	0.577313
5666.67	2.08372	0.671199	8.04304	0.804602	20.4877	0.947652	40.5835	0.973818	56.6944	0.986062	65.656	0.991449	2.74394	0.663805	7.82677	0.842855	28.4112	0.944134	44.0833	0.987561	55.058	0.982974	66.0197	0.989002	2.83932	0.551454	6.78419	0.80389	27.3623	0.948812	38.2712	0.881468	49.4631	0.922911	58.0057	0.928095	1.06639	0.445946	0.413651	0.196599	1.24667	0.353451	2.26755	0.425504	2.59896	0.56402	1.09697	0.631233
5700	2.08372	0.671199	8.02485	0.802783	20.8021	0.962195	39.8022	0.95507	57.4957	1	65.2164	0.984812	3.33753	0.807404	7.82677	0.842855	29.0647	0.965851	43.9348	0.984233	55.058	0.982974	65.1244	0.97559	2.71035	0.526405	7.4061	0.877584	26.693	0.925604	37.6761	0.867762	49.0402	0.91502	57.909	0.926546	1.92746	0.806027	0.413651	0.196599	3.01921	0.855991	3.68631	0.691733	3.73141	0.80978	1.13199	0.651385
5733.33	1.96382	0.632576	8.02485	0.802783	21.072	0.97468	40.5835	0.973818	56.1712	0.976964	64.8735	0.979633	2.74394	0.663805	7.74856	0.834433	28.4112	0.944134	44.2001	0.990177	55.7212	0.994815	65.2873	0.978031	3.73284	0.724992	6.34662	0.752041	27.0571	0.938229	37.5705	0.86533	49.1843	0.91771	58.1663	0.930663	1.06639	0.445946	0.413651	0.196599	0.621254	0.176135	2.10665	0.395311	2.43063	0.527488	1.09697	0.631233
5766.67	1.73778	0.559765	8.30075	0.830383	20.9116	0.967261	40.3043	0.967116	56.5693	0.983887	64.8735	0.979633	3.94803	0.955091	7.82677	0.842855	29.3798	0.976324	43.8087	0.98141	55.058	0.982974	65.9059	0.987298	4.22338	0.820267	6.59619	0.781614	27.1981	0.943118	38.4407	0.885371	50.2015	0.936689	58.7493	0.939991	0.747756	0.312697	0.413651	0.196599	1.24667	0.353451	2.10665	0.395311	2.59896	0.56402	1.10463	0.635639
5800	2.52787	0.814267	8.30075	0.830383	20.394	0.943319	41.0089	0.984024	56.7296	0.986676	65.4376	0.988151	2.74394	0.663805	7.82677	0.842855	28.6814	0.953116	43.8191	0.981642	55.8887	0.997807	65.8553	0.98654	2.28733	0.444246	6.62946	0.785556	26.693	0.925604	38.4148	0.884776	49.4835	0.923292	57.909	0.926546	1.06639	0.445946	0.413651	0.196599	2.51035	0.711723	2.60715	0.489229	3.06532	0.665228	0.950566	0.546986
5833.33	2.20031	0.708754	8.30075	0.830383	20.9722	0.970062	41.1298	0.986926	56.5693	0.983887	65.3745	0.9872	3.33753	0.807404	7.74856	0.834433	28.9959	0.963567	44.0833	0.987561	54.9366	0.980808	66.1288	0.990637	4.22338	0.820267	6.61588	0.783947	27.1981	0.943118	38.6098	0.889268	50.2011	0.936681	58.7125	0.939402	0.67674	0.283	0.413651	0.196599	1.87635	0.531972	1.63548	0.306897	1.00875	0.218916	1.00327	0.577313
5866.67	2.08372	0.671199	8.11892	0.812193	21.072	0.97468	40.3043	0.967116	56.2867	0.978972	65.1549	0.983884	2.74394	0.663805	7.62963	0.821625	28.4112	0.944134	43.8087	0.98141	54.7679	0.977797	66.4111	0.994866	3.73284	0.724992	6.78419	0.80389	27.6716	0.959536	38.8901	0.895724	49.4652	0.922951	57.7493	0.923992	0.67674	0.283	0.636193	0.302368	1.24667	0.353451	1.63548	0.306897	0.998621	0.216718	1.00881	0.580504
5900	1.73778	0.559765	8.30075	0.830383	20.394	0.943319	39.8022	0.95507	56.5693	0.983887	65.3263	0.986471	2.74394	0.663805	7.82677	0.842855	28.9959	0.963567	43.1154	0.965879	55.3494	0.988178	65.459	0.980603	2.71035	0.526405	6.59619	0.781614	27.6716	0.959536	38.4482	0.885545	49.9249	0.931527	57.913	0.926611	1.59562	0.667257	0.413651	0.196599	2.90553	0.823762	3.68631	0.691733	1.96475	0.426384	0.950566	0.546986
5933.33	2.08372	0.671199	8.33602	0.833911	20.4877	0.947652	40.7056	0.976748	56.5693	0.983887	64.6527	0.9763	2.74394	0.663805	8.0948	0.871719	29.2686	0.972628	44.0833	0.987561	55.058	0.982974	65.2873	0.978031	4.22338	0.820267	6.61588	0.783947	27.1981	0.943118	39.4764	0.909227	49.9035	0.931129	58.0388	0.928623	1.06639	0.445946	0.413651	0.196599	1.49863	0.424885	3.19008	0.598616	1.50607	0.326842	1.11565	0.64198
5966.67	2.61605	0.84267	8.59367	0.859686	20.8566	0.964714	40.0359	0.960677	56.8534	0.988827	64.8735	0.979633	2.74394	0.663805	7.62963	0.821625	28.145	0.935289	43.269	0.969318	54.7679	0.977797	65.9059	0.987298	3.5342	0.686413	6.61588	0.783947	26.8932	0.932546	38.753	0.892567	49.7678	0.928596	58.5842	0.937351	1.06639	0.445946	0.413651	0.196599	2.10157	0.595826	2.71366	0.509217	1.32128	0.28674	1.09697	0.631233
6000	2.52787	0.814267	8.59367	0.859686	21.239	0.982402	39.9178	0.957842	56.7376	0.986814	64.934	0.980547	3.70288	0.895787	8.0948	0.871719	28.6814	0.953116	43.165	0.966989	54.569	0.974245	65.2873	0.978031	3.35326	0.651271	6.61588	0.783947	27.5071	0.953832	38.9217	0.896452	49.1935	0.91788	58.1684	0.930697	1.06639	0.445946	0.413651	0.196599	2.51035	0.711723	3.68631	0.691733	3.88615	0.843361	0.950566	0.546986
6033.33	2.61605	0.84267	8.58491	0.85881	20.9116	0.967261	40.3043	0.967116	56.5693	0.983887	64.5931	0.975399	2.74394	0.663805	8.01828	0.863478	28.7273	0.95464	43.9252	0.984019	54.6468	0.975633	65.3423	0.978854	4.90702	0.953042	6.68707	0.792382	26.5925	0.922116	39.4764	0.909227	49.472	0.923077	58.1684	0.930697	0.747756	0.312697	0.413651	0.196599	0.621254	0.176135	2.71366	0.509217	1.06136	0.230333	1.04671	0.602313
6066.67	2.08372	0.671199	8.62995	0.863316	21.3431	0.987219	40.0359	0.960677	56.8534	0.988827	65.0438	0.982205	2.94451	0.712326	8.01828	0.863478	28.0431	0.931904	43.5361	0.975304	54.7679	0.977797	66.3033	0.993251	4.41539	0.857559	6.61588	0.783947	26.8932	0.932546	39.3605	0.906557	50.2053	0.93676	58.5856	0.937373	1.06639	0.445946	0.413651	0.196599	1.24667	0.353451	2.10665	0.395311	1.25802	0.273012	1.12538	0.647579
6100	2.20031	0.708754	8.59367	0.859686	20.5445	0.950279	40.6279	0.974883	56.7376	0.986814	64.8245	0.978893	2.74394	0.663805	8.0948	0.871719	28.5184	0.947698	43.8191	0.981642	54.9366	0.980808	64.9533	0.973028	3.5342	0.686413	7.08892	0.84	27.8633	0.966185	39.3379	0.906037	49.8141	0.92946	59.1652	0.946646	0.67674	0.283	0.413651	0.196599	2.51035	0.711723	2.93177	0.550144	2.13905	0.46421	1.13199	0.651385
6133.33	2.52787	0.814267	8.58491	0.85881	20.9116	0.967261	39.7523	0.953872	56.2867	0.978972	64.9859	0.981331	2.74394	0.663805	8.0948	0.871719	28.7273	0.95464	42.997	0.963225	55.3071	0.987423	65.3423	0.978854	5.0942	0.989398	6.68707	0.792382	27.2543	0.945066	38.8139	0.893968	49.9096	0.931242	59.252	0.948035	0.98582	0.412251	0.413651	0.196599	0.621254	0.176135	2.10665	0.395311	1.68918	0.366582	1.03434	0.595191
6166.67	2.08372	0.671199	8.32995	0.833305	20.7579	0.960148	40.0272	0.960468	56.2867	0.978972	64.203	0.969509	2.74394	0.663805	8.0948	0.871719	28.7273	0.95464	43.269	0.969318	54.6468	0.975633	66.1348	0.990728	3.35326	0.651271	7.24144	0.858072	27.2543	0.945066	39.9405	0.919917	50.614	0.944386	58.2978	0.932767	1.06639	0.445946	0.413651	0.196599	1.87635	0.531972	1.63548	0.306897	2.13905	0.46421	1.11565	0.64198
6200	2.08372	0.671199	8.60279	0.860599	20.394	0.943319	39.6394	0.951162	56.7376	0.986814	64.8245	0.978893	2.74394	0.663805	8.0948	0.871719	28.7273	0.95464	43.543	0.975457	55.3494	0.988178	65.2873	0.978031	2.8403	0.551643	7.08892	0.84	27.8633	0.966185	39.7839	0.916311	50.3453	0.939371	58.2978	0.932767	1.06639	0.445946	0.413651	0.196599	1.88022	0.53307	5.32909	1	2.82583	0.613254	0.96198	0.553555
6233.33	2.52787	0.814267	8.65267	0.865588	20.7044	0.957677	40.3043	0.967116	56.6866	0.985927	64.8735	0.979633	2.74394	0.663805	8.0948	0.871719	28.145	0.935289	43.269	0.969318	54.6468	0.975633	66.1288	0.990637	2.83932	0.551454	7.04209	0.83445	27.3954	0.949959	39.9467	0.920059	50.3453	0.939371	58.7134	0.939416	0.67674	0.283	0.413651	0.196599	1.24667	0.353451	3.81126	0.71518	1.96475	0.426384	1.11565	0.64198
6266.67	2.52787	0.814267	8.87504	0.887833	20.7044	0.957677	40.3043	0.967116	56.4537	0.981877	64.8735	0.979633	2.74394	0.663805	8.0948	0.871719	28.4627	0.945848	43.5361	0.975304	55.3071	0.987423	66.0197	0.989002	5.0942	0.989398	6.61588	0.783947	27.2543	0.945066	39.535	0.910576	50.3453	0.939371	58.7134	0.939416	0.747756	0.312697	0.413651	0.196599	1.49863	0.424885	2.26755	0.425504	1.28031	0.277849	1.04671	0.602313
6300	2.11044	0.679805	8.8553	0.885859	20.7044	0.957677	41.0089	0.984024	56.9708	0.99087	64.3708	0.972043	3.33753	0.807404	8.0948	0.871719	28.6814	0.953116	43.8087	0.98141	54.7679	0.977797	65.6826	0.983953	3.73284	0.724992	7.04209	0.83445	27.1981	0.943118	39.0901	0.900331	50.3453	0.939371	59.5385	0.952619	0.747756	0.312697	0.413651	0.196599	1.88022	0.53307	4.62111	0.867148	3.88615	0.843361	1.09697	0.631233
6333.33	2.20031	0.708754	8.65754	0.866075	20.7579	0.960148	41.4118	0.993692	56.1712	0.976964	64.7624	0.977956	2.79279	0.675622	8.36484	0.900799	28.7273	0.95464	43.6946	0.978853	55.431	0.989634	65.4002	0.979723	3.5342	0.686413	6.89129	0.816582	27.2543	0.945066	40.6709	0.93674	50.779	0.947464	59.5385	0.952619	1.06639	0.445946	1.66372	0.790728	1.24667	0.353451	2.93177	0.550144	1.96475	0.426384	1.00327	0.577313
6366.67	2.20031	0.708754	8.85042	0.88537	20.9116	0.967261	41.1298	0.986926	56.8534	0.988827	65.5441	0.989761	2.74394	0.663805	8.0948	0.871719	28.7273	0.95464	43.543	0.975457	55.228	0.98601	66.0197	0.989002	5.0942	0.989398	6.87571	0.814735	27.0932	0.939481	39.684	0.914009	51.3421	0.95797	59.4147	0.950639	0.747756	0.312697	0.413651	0.196599	1.87635	0.531972	2.10665	0.395311	2.43063	0.527488	1.07107	0.616329
6400	1.8851	0.607218	8.86473	0.886802	20.8566	0.964714	41.2906	0.990784	56.7376	0.986814	64.7153	0.977244	2.74394	0.663805	8.01828	0.863478	28.3084	0.940721	43.269	0.969318	54.8171	0.978674	65.399	0.979705	3.73284	0.724992	7.08892	0.84	28.8385	1	39.5568	0.911079	50.8161	0.948156	59.5385	0.952619	1.59562	0.667257	0.782959	0.372122	2.51035	0.711723	3.08261	0.57845	2.31456	0.5023	1.00327	0.577313
6433.33	2.20031	0.708754	8.68206	0.868528	21.448	0.992069	40.5835	0.973818	56.4537	0.981877	65.5441	0.989761	2.86622	0.693385	8.36484	0.900799	29.2686	0.972628	43.8087	0.98141	55.058	0.982974	66.6945	0.999112	2.71035	0.526405	7.35828	0.871917	27.8633	0.966185	40.9622	0.943449	51.0479	0.952482	59.9496	0.959196	1.4205	0.594028	1.66372	0.790728	1.87635	0.531972	2.71366	0.509217	1.71714	0.372648	1.00881	0.580504
6466.67	2.20031	0.708754	8.8733	0.887659	21.1829	0.97981	41.0089	0.984024	56.4537	0.981877	65.1549	0.983884	2.74394	0.663805	8.01828	0.863478	28.9959	0.963567	43.9689	0.984998	55.3071	0.987423	66.4111	0.994866	5.0942	0.989398	7.04209	0.83445	28.055	0.97283	40.2715	0.92754	51.2109	0.955523	59.6621	0.954596	0.67674	0.283	0.413651	0.196599	1.24667	0.353451	2.71366	0.509217	2.43063	0.527488	1.12538	0.647579
6500	2.36279	0.761092	8.8553	0.885859	20.394	0.943319	41.4118	0.993692	56.6129	0.984646	66.2222	1	2.74394	0.663805	8.0948	0.871719	28.9959	0.963567	43.543	0.975457	55.475	0.99042	65.8553	0.98654	4.0058	0.778008	7.45178	0.882996	28.3627	0.983501	40.6709	0.93674	50.9443	0.950549	60.1177	0.961886	1.59562	0.667257	0.413651	0.196599	3.52715	1	2.71366	0.509217	3.43479	0.745409	0.950566	0.546986
6533.33	2.20031	0.708754	8.92643	0.892975	20.7579	0.960148	41.1298	0.986926	57.2115	0.995057	65.0438	0.982205	2.74394	0.663805	7.90979	0.851795	29.3103	0.974013	43.5361	0.975304	54.9366	0.980808	66.4111	0.994866	2.83932	0.551454	7.31113	0.86633	27.0932	0.939481	40.9741	0.943723	51.0479	0.952482	59.6621	0.954596	0.98582	0.412251	0.413651	0.196599	0	0	3.19008	0.598616	1.68918	0.366582	0.950566	0.546986
6566.67	2.61605	0.84267	9.12514	0.912853	20.7579	0.960148	40.5835	0.973818	56.5693	0.983887	64.6527	0.9763	2.74394	0.663805	8.36484	0.900799	28.4627	0.945848	43.8087	0.98141	55.058	0.982974	65.8476	0.986424	3.5342	0.686413	7.09411	0.840614	28.055	0.97283	40.5494	0.93394	50.9169	0.950038	60.2384	0.963817	0.747756	0.312697	0.413651	0.196599	1.87635	0.531972	2.71366	0.509217	2.43063	0.527488	1.00881	0.580504
6600	2.20031	0.708754	9.12399	0.912738	20.9185	0.967579	40.865	0.980571	56.7376	0.986814	64.4328	0.972979	2.74394	0.663805	8.0948	0.871719	28.5779	0.949675	43.3193	0.970445	54.9805	0.981592	65.399	0.979705	2.71035	0.526405	6.89129	0.816582	27.7016	0.960577	40.9622	0.943449	51.0818	0.953114	59.4606	0.951372	0.55044	0.230184	0.636193	0.302368	3.01921	0.855991	2.71366	0.509217	4.04184	0.877149	0.980591	0.564264
6633.33	2.20031	0.708754	8.92643	0.892975	20.6108	0.953345	40.3043	0.967116	56.4537	0.981877	64.8735	0.979633	3.33753	0.807404	8.36484	0.900799	28.9356	0.961563	43.5361	0.975304	55.3071	0.987423	66.1288	0.990637	4.22338	0.820267	7.04413	0.834692	27.3182	0.947281	40.8295	0.940391	51.3162	0.957488	59.5392	0.952631	1.06639	0.445946	0.413651	0.196599	1.87635	0.531972	2.10665	0.395311	0.998621	0.216718	1.31089	0.754326
6666.67	2.20031	0.708754	8.92643	0.892975	20.7044	0.957677	40.7056	0.976748	56.2867	0.978972	64.5931	0.975399	2.74394	0.663805	8.28994	0.892733	28.0987	0.933752	43.4223	0.972753	55.0185	0.98227	65.8476	0.986424	4.0058	0.778008	7.04413	0.834692	26.7951	0.929144	40.1419	0.924555	50.7554	0.947024	59.2531	0.948052	1.06639	0.445946	0.636193	0.302368	0.599565	0.169986	2.71366	0.509217	1.00875	0.218916	1.09697	0.631233
6700	2.61605	0.84267	9.12514	0.912853	20.6141	0.953498	39.4115	0.945693	56.4537	0.981877	64.934	0.980547	3.33753	0.807404	7.60829	0.819327	28.6221	0.951143	43.269	0.969318	54.9366	0.980808	65.005	0.973802	4.41539	0.857559	7.31113	0.86633	27.7016	0.960577	39.6009	0.912095	50.8297	0.948409	59.172	0.946754	0.584122	0.244269	1.02452	0.486933	1.87635	0.531972	2.71366	0.509217	3.88615	0.843361	0.894305	0.514612
6733.33	2.20031	0.708754	9.12514	0.912853	21.071	0.974633	39.2482	0.941776	56.1712	0.976964	64.3726	0.97207	2.74394	0.663805	8.36484	0.900799	28.2584	0.939058	43.1562	0.966792	54.2391	0.968355	65.4002	0.979723	5.0942	0.989398	6.89129	0.816582	27.4513	0.951898	40.7096	0.93763	50.9269	0.950224	59.0125	0.944202	1.06639	0.445946	0.413651	0.196599	0.719897	0.204102	1.63548	0.306897	1.96475	0.426384	1.11565	0.64198
6766.67	2.61605	0.84267	9.1414	0.914479	20.8566	0.964714	40.3043	0.967116	57.0934	0.993002	65.1549	0.983884	2.74394	0.663805	7.87906	0.848486	28.571	0.949446	43.6946	0.978853	55.5972	0.992602	65.6824	0.98395	2.7164	0.52758	6.89129	0.816582	27.0932	0.939481	40.7096	0.93763	50.369	0.939814	60.0716	0.961148	0.747756	0.312697	0.413651	0.196599	0.666872	0.189068	1.63548	0.306897	2.13905	0.46421	1.00881	0.580504
6800	2.61605	0.84267	9.14658	0.914997	20.7044	0.957677	40.464	0.970949	56.5693	0.983887	64.7153	0.977244	2.86622	0.693385	8.36484	0.900799	28.5213	0.947794	43.6946	0.978853	55.058	0.982974	65.5707	0.982277	2.71035	0.526405	6.95785	0.824469	27.7016	0.960577	40.015	0.921632	52.3639	0.977036	60.3589	0.965746	1.06639	0.445946	1.02452	0.486933	3.52715	1	2.93177	0.550144	4.16466	0.903803	0.950566	0.546986
6833.33	2.36279	0.761092	9.19486	0.919827	21.2829	0.984434	40.0682	0.961453	56.2867	0.978972	65.1549	0.983884	2.86622	0.693385	8.28994	0.892733	29.4073	0.977236	43.8087	0.98141	55.0648	0.983096	66.0158	0.988944	3.73284	0.724992	7.31113	0.86633	28.055	0.97283	41.2683	0.950499	52.4592	0.978814	59.9496	0.959196	1.06639	0.445946	0.413651	0.196599	0.707467	0.200578	2.71366	0.509217	2.13905	0.46421	1.09697	0.631233
6866.67	2.74601	0.884532	9.19486	0.919827	20.5128	0.948811	40.185	0.964254	56.4537	0.981877	65.3745	0.9872	3.40803	0.824457	8.19105	0.882083	29.2019	0.97041	44.0833	0.987561	55.1851	0.985244	65.0621	0.974658	3.73284	0.724992	7.15978	0.848396	27.4513	0.951898	40.7096	0.93763	51.9041	0.968456	60.3589	0.965746	1.06639	0.445946	0.413651	0.196599	0.666872	0.189068	3.68631	0.691733	2.13905	0.46421	1.09697	0.631233
6900	3.08153	0.992609	9.12399	0.912738	20.7629	0.960383	41.0089	0.984024	56.3276	0.979683	64.4328	0.972979	2.86622	0.693385	8.17554	0.880413	29.2019	0.97041	44.3599	0.993758	55.058	0.982974	65.2873	0.978031	2.71035	0.526405	7.35828	0.871917	27.3954	0.949959	41.5546	0.957092	53.049	0.989819	60.3589	0.965746	1.06639	0.445946	0.413651	0.196599	1.87635	0.531972	2.10665	0.395311	3.6408	0.790116	0.950566	0.546986
6933.33	3.08974	0.995251	9.19486	0.919827	21.1243	0.977097	40.3043	0.967116	56.5693	0.983887	65.2675	0.985583	2.74394	0.663805	8.36484	0.900799	28.6735	0.952851	43.5361	0.975304	55.3071	0.987423	65.8476	0.986424	5.0942	0.989398	7.35828	0.871917	27.7512	0.962295	41.8402	0.963671	53.049	0.989819	60.1934	0.963097	1.06639	0.445946	0.413651	0.196599	1.24667	0.353451	3.53331	0.663023	2.82583	0.613254	1.00881	0.580504
6966.67	2.20031	0.708754	9.14658	0.914997	21.2281	0.981898	40.3043	0.967116	56.4537	0.981877	65.5441	0.989761	3.94803	0.955091	8.25776	0.889267	29.2019	0.97041	43.8087	0.98141	55.475	0.99042	66.1288	0.990637	2.71035	0.526405	7.31113	0.86633	28.055	0.97283	41.7055	0.960568	53.216	0.992935	60.4793	0.967672	0.55044	0.230184	0.413651	0.196599	0.599565	0.169986	2.10665	0.395311	2.13905	0.46421	1.00881	0.580504
7000	2.20031	0.708754	9.14658	0.914997	21.0154	0.97206	41.2906	0.990784	56.7376	0.986814	64.9988	0.981526	2.74394	0.663805	8.36484	0.900799	29.7462	0.9885	43.8724	0.982836	55.7664	0.995622	65.5707	0.982277	2.8254	0.54875	7.06635	0.837325	28.3627	0.983501	41.7055	0.960568	52.1122	0.972339	60.2856	0.964573	1.06639	0.445946	0.413651	0.196599	2.71466	0.769646	3.19008	0.598616	3.06532	0.665228	0.987445	0.568208
7033.33	2.08044	0.670141	9.19486	0.919827	21.1243	0.977097	40.3043	0.967116	56.5693	0.983887	64.6527	0.9763	2.74394	0.663805	8.28994	0.892733	28.9356	0.961563	43.4223	0.972753	55.3546	0.98827	65.6824	0.98395	3.42014	0.66426	6.89129	0.816582	28.055	0.97283	41.7055	0.960568	52.2016	0.974007	60.4793	0.967672	1.10457	0.461909	0.413651	0.196599	0.666872	0.189068	3.19008	0.598616	2.59896	0.56402	1.12538	0.647579
7066.67	2.61605	0.84267	9.39433	0.939781	21.1243	0.977097	40.3043	0.967116	56.5693	0.983887	65.1549	0.983884	2.74394	0.663805	8.28994	0.892733	28.9356	0.961563	43.6946	0.978853	55.1851	0.985244	66.4111	0.994866	5.0942	0.989398	6.77336	0.802608	27.5925	0.956793	41.9885	0.967085	52.3294	0.976393	60.4793	0.967672	0	0	0.413651	0.196599	1.24667	0.353451	1.63548	0.306897	1.50607	0.326842	1.00881	0.580504
7100	2.36279	0.761092	9.22424	0.922766	20.6141	0.953498	40.464	0.970949	56.7376	0.986814	64.8245	0.978893	2.86622	0.693385	8.25776	0.889267	29.2019	0.97041	43.4299	0.972925	54.9366	0.980808	65.8553	0.98654	3.73284	0.724992	7.45178	0.882996	28.3627	0.983501	40.7333	0.938175	51.6483	0.963684	59.4246	0.950796	1.06639	0.445946	0.413651	0.196599	1.24667	0.353451	2.93177	0.550144	3.88615	0.843361	0.950566	0.546986
7133.33	2.20031	0.708754	9.19486	0.919827	20.8566	0.964714	40.3043	0.967116	56.2867	0.978972	65.1549	0.983884	3.56152	0.861591	8.17554	0.880413	29.7823	0.989697	44.0833	0.987561	55.058	0.982974	66.4111	0.994866	3.5342	0.686413	7.15978	0.848396	27.7512	0.962295	41.8598	0.964121	53.1758	0.992184	60.4793	0.967672	0.55044	0.230184	0.413651	0.196599	1.24667	0.353451	2.10665	0.395311	2.13905	0.46421	1.00881	0.580504
7166.67	2.74601	0.884532	9.39433	0.939781	21.1243	0.977097	40.0682	0.961453	56.5693	0.983887	65.0438	0.982205	2.74394	0.663805	8.63643	0.930046	28.571	0.949446	43.6946	0.978853	55.5972	0.992602	66.4111	0.994866	2.71035	0.526405	7.72376	0.915224	27.293	0.946408	41.9885	0.967085	53.1758	0.992184	60.4793	0.967672	1.06639	0.445946	1.66372	0.790728	0.621254	0.176135	3.19008	0.598616	2.43063	0.527488	1.10463	0.635639
7200	2.61605	0.84267	9.18344	0.918685	21.1243	0.977097	40.5835	0.973818	57.1388	0.993792	64.934	0.980547	2.74394	0.663805	8.28994	0.892733	29.2019	0.97041	44.0833	0.987561	54.4098	0.971402	65.4603	0.980622	3.35326	0.651271	7.91235	0.937572	27.7512	0.962295	41.4246	0.954099	52.2453	0.974823	59.9974	0.959961	1.06639	0.445946	1.02452	0.486933	3.01921	0.855991	2.46346	0.462266	2.13905	0.46421	1.38106	0.794708
7233.33	2.20031	0.708754	9.19486	0.919827	21.2829	0.984434	40.185	0.964254	56.2867	0.978972	65.3745	0.9872	2.86622	0.693385	8.19105	0.882083	29.2491	0.97198	43.6946	0.978853	55.8887	0.997807	65.8476	0.986424	5.0942	0.989398	7.68235	0.910318	27.7512	0.962295	41.3039	0.951319	52.8817	0.986697	60.3582	0.965734	0.55044	0.230184	0.413651	0.196599	0.599565	0.169986	3.68631	0.691733	2.13905	0.46421	1.11565	0.64198
7266.67	2.08044	0.670141	9.40898	0.941247	21.2829	0.984434	40.185	0.964254	56.4537	0.981877	65.656	0.991449	2.74394	0.663805	8.53852	0.919502	28.6735	0.952851	44.0833	0.987561	55.475	0.99042	66.1288	0.990637	2.71035	0.526405	7.6324	0.904398	27.4513	0.951898	41.5807	0.957695	52.3294	0.976393	61.1725	0.978763	1.90707	0.797501	0.413651	0.196599	1.24667	0.353451	1.29584	0.243163	2.59896	0.56402	1.24293	0.715224
7300	2.36279	0.761092	9.47252	0.947603	20.7629	0.960383	39.2482	0.941776	55.9289	0.972748	63.9802	0.966144	2.74394	0.663805	8.17554	0.880413	28.7883	0.956667	43.1562	0.966792	54.6468	0.975633	65.2873	0.978031	4.0058	0.778008	7.81136	0.925605	27.7512	0.962295	41.4246	0.954099	52.4954	0.979489	59.7103	0.955368	0.584122	0.244269	0.413651	0.196599	3.52715	1	3.19008	0.598616	2.6749	0.580499	1.16114	0.668157
7333.33	2.61605	0.84267	9.53207	0.953561	20.4204	0.944537	39.7523	0.953872	56.2867	0.978972	64.5931	0.975399	3.42936	0.829618	8.16392	0.879162	28.571	0.949446	42.7271	0.957179	54.4794	0.972645	65.0621	0.974658	4.0058	0.778008	7.58505	0.898788	26.5012	0.918951	41.4321	0.954272	51.9094	0.968555	59.9086	0.958541	1.4205	0.594028	0.413651	0.196599	0.707467	0.200578	2.03458	0.381788	1.68918	0.366582	1.17847	0.678127
7366.67	2.36279	0.761092	9.53207	0.953561	20.4204	0.944537	40.185	0.964254	55.761	0.969829	64.5931	0.975399	3.94803	0.955091	8.16392	0.879162	28.9356	0.961563	43.6946	0.978853	54.0714	0.965361	65.3423	0.978854	3.5342	0.686413	7.17167	0.849805	27.3954	0.949959	40.7427	0.938393	51.4931	0.960788	59.8349	0.957362	1.06639	0.445946	1.02452	0.486933	1.87635	0.531972	2.71366	0.509217	1.64738	0.35751	1.42732	0.821324
7400	2.20031	0.708754	9.46271	0.946622	20.7629	0.960383	40.8904	0.981182	55.9289	0.972748	64.5419	0.974626	2.86622	0.693385	8.63643	0.930046	28.2584	0.939058	43.1562	0.966792	53.9882	0.963876	65.5707	0.982277	2.71035	0.526405	7.45602	0.883498	27.896	0.967317	40.8944	0.941886	51.6939	0.964535	60.1206	0.961932	1.06639	0.445946	0.413651	0.196599	2.29426	0.650458	2.71366	0.509217	2.38154	0.516834	0.804214	0.462771
7433.33	3.08974	0.995251	9.51195	0.951548	20.807	0.962422	40.185	0.964254	56.2867	0.978972	64.5931	0.975399	3.94803	0.955091	8.56309	0.922148	28.8324	0.958131	43.4223	0.972753	54.6468	0.975633	65.8476	0.986424	2.71035	0.526405	7.17167	0.849805	27.5925	0.956793	40.6185	0.935532	52.753	0.984295	60.8854	0.974169	1.06639	0.445946	0.413651	0.196599	1.87635	0.531972	1.63548	0.306897	1.32128	0.28674	1.28137	0.73734
7466.67	2.74601	0.884532	9.53207	0.953561	21.0293	0.972702	40.3043	0.967116	56.1712	0.976964	64.4822	0.973724	2.86622	0.693385	8.63643	0.930046	28.3138	0.940897	43.2656	0.969243	54.6468	0.975633	65.0621	0.974658	3.39148	0.658695	7.17167	0.849805	27.4513	0.951898	41.1725	0.948292	52.334	0.976477	60.5996	0.969596	0.55044	0.230184	0.413651	0.196599	1.87635	0.531972	2.71366	0.509217	0.998621	0.216718	1.31089	0.754326
7500	2.36279	0.761092	9.39433	0.939781	20.6141	0.953498	40.464	0.970949	56.3276	0.979683	64.8245	0.978893	2.86622	0.693385	8.53852	0.919502	29.4721	0.979389	44.0833	0.987561	55.228	0.98601	65.7934	0.985613	4.22338	0.820267	7.6324	0.904398	28.055	0.97283	41.9885	0.967085	53.3423	0.995292	61.4608	0.983376	1.06639	0.445946	0.413651	0.196599	3.01921	0.855991	3.19008	0.598616	2.59896	0.56402	1.2777	0.735228
7533.33	2.31024	0.744165	9.46271	0.946622	21.2829	0.984434	40.5835	0.973818	56.4537	0.981877	65.1549	0.983884	2.74394	0.663805	8.63643	0.930046	29.6751	0.986135	44.0833	0.987561	55.475	0.99042	66.1288	0.990637	3.35326	0.651271	7.6324	0.904398	27.7512	0.962295	41.9885	0.967085	52.4606	0.97884	61.1251	0.978004	0.67674	0.283	0.413651	0.196599	2.29426	0.650458	1.29584	0.243163	1.71714	0.372648	1.09714	0.631332
7566.67	2.36279	0.761092	9.46271	0.946622	21.1243	0.977097	41.1298	0.986926	56.8534	0.988827	65.6099	0.990754	2.86622	0.693385	8.63643	0.930046	29.6751	0.986135	44.0833	0.987561	55.1851	0.985244	66.0158	0.988944	4.0058	0.778008	7.6324	0.904398	27.7512	0.962295	42.2699	0.973567	53.3024	0.994547	61.8128	0.989008	0.798575	0.333949	0.413651	0.196599	1.13881	0.322869	2.10665	0.395311	1.96475	0.426384	1.12538	0.647579
7600	2.56116	0.824989	9.46271	0.946622	21.3406	0.987103	40.9111	0.981677	56.7376	0.986814	65.4999	0.989093	2.86622	0.693385	8.63643	0.930046	28.9981	0.963639	44.6385	1	55.7664	0.995622	65.9656	0.988193	2.7164	0.52758	7.44745	0.882483	28.3627	0.983501	42.1409	0.970597	53.4685	0.997647	61.2212	0.979543	1.4205	0.594028	1.02452	0.486933	2.51035	0.711723	3.42474	0.64265	3.58357	0.777696	1.00327	0.577313
7633.33	2.36279	0.761092	9.68163	0.968523	20.8566	0.964714	40.3043	0.967116	55.9289	0.972748	64.934	0.980547	2.74394	0.663805	8.56309	0.922148	29.6751	0.986135	43.9689	0.984998	55.3546	0.98827	66.1288	0.990637	4.0058	0.778008	7.72376	0.915224	28.2465	0.979473	41.5807	0.957695	52.7568	0.984366	62.3878	0.998208	1.4205	0.594028	0.636193	0.302368	1.87635	0.531972	2.03458	0.381788	1.71714	0.372648	1.19816	0.689458
7666.67	2.74601	0.884532	9.46271	0.946622	21.1243	0.977097	41.6747	1	56.7376	0.986814	65.0942	0.982967	3.33753	0.807404	8.63643	0.930046	29.6751	0.986135	43.6946	0.978853	56.0116	1	66.1288	0.990637	4.0058	0.778008	7.58505	0.898788	27.8084	0.964281	42.4207	0.977041	53.0489	0.989817	60.5996	0.969596	1.10457	0.461909	0.413651	0.196599	1.87635	0.531972	2.71366	0.509217	2.59896	0.56402	1.11565	0.64198
7700	2.36279	0.761092	9.66277	0.966635	20.2505	0.936678	40.865	0.980571	56.8534	0.988827	65.5502	0.989852	2.86622	0.693385	8.56309	0.922148	29.4721	0.979389	43.8087	0.98141	55.1083	0.983873	65.5707	0.982277	3.73284	0.724992	7.99966	0.947917	27.7512	0.962295	41.0503	0.945477	53.2152	0.99292	61.6979	0.987169	1.4205	0.594028	0.413651	0.196599	2.51035	0.711723	2.60715	0.489229	2.43063	0.527488	1.12538	0.647579
7733.33	2.36279	0.761092	9.71274	0.971635	20.559	0.95095	40.3043	0.967116	57.2115	0.995057	65.3745	0.9872	3.94803	0.955091	8.47304	0.912451	29.4073	0.977236	43.8087	0.98141	55.1851	0.985244	66.1288	0.990637	4.0058	0.778008	7.6324	0.904398	28.2186	0.978505	41.5807	0.957695	53.1747	0.992164	61.0041	0.976069	1.06639	0.445946	1.02452	0.486933	1.13881	0.322869	3.19008	0.598616	1.71714	0.372648	1.12538	0.647579
7766.67	2.74601	0.884532	9.72988	0.973349	21.1243	0.977097	39.5241	0.948396	56.4537	0.981877	65.2628	0.985513	2.86622	0.693385	8.47304	0.912451	29.2019	0.97041	43.6946	0.978853	55.475	0.99042	66.0158	0.988944	4.90702	0.953042	7.58171	0.898392	27.293	0.946408	42.2932	0.974104	52.4606	0.97884	61.8128	0.989008	1.4205	0.594028	1.30551	0.620478	1.24667	0.353451	2.46346	0.462266	2.59896	0.56402	1.12538	0.647579
7800	2.36279	0.761092	9.72988	0.973349	21.1345	0.97757	40.6279	0.974883	57.3096	0.996762	65.393	0.987479	3.42936	0.829618	8.63643	0.930046	29.7462	0.9885	44.3599	0.993758	54.8171	0.978674	66.7538	1	5.0942	0.989398	7.6324	0.904398	28.055	0.97283	42.1411	0.970601	53.0489	0.989817	61.6269	0.986034	1.59562	0.667257	0.413651	0.196599	2.51035	0.711723	2.93177	0.550144	3.53875	0.767969	1.07107	0.616329
7833.33	2.56116	0.824989	9.96329	0.996699	21.1243	0.977097	40.85	0.980211	57.0934	0.993002	65.5441	0.989761	2.86622	0.693385	9.01278	0.970574	29.7823	0.989697	43.9689	0.984998	55.8887	0.997807	66.298	0.993172	3.35326	0.651271	7.45602	0.883498	28.2465	0.979473	42.7025	0.98353	53.1747	0.992164	62.0997	0.993598	0.747756	0.312697	0.413651	0.196599	0.621254	0.176135	1.81126	0.339881	2.13905	0.46421	1.20154	0.691405
7866.67	2.36279	0.761092	9.71274	0.971635	20.5128	0.948811	41.1298	0.986926	56.4537	0.981877	65.0438	0.982205	2.86622	0.693385	8.47304	0.912451	28.571	0.949446	44.2317	0.990885	55.8887	0.997807	66.4111	0.994866	3.35326	0.651271	7.45602	0.883498	27.293	0.946408	41.4548	0.954795	53.3426	0.995296	61.5272	0.984437	0.55044	0.230184	0.413651	0.196599	0.621254	0.176135	1.63548	0.306897	2.59896	0.56402	1.35523	0.779841
7900	2.31024	0.744165	9.66277	0.966635	21.3406	0.987103	40.7452	0.977696	56.7376	0.986814	65.4999	0.989093	2.86622	0.693385	8.56309	0.922148	28.9356	0.961563	44.2001	0.990177	55.228	0.98601	65.9656	0.988193	5.07266	0.985212	7.45602	0.883498	28.055	0.97283	41.5807	0.957695	52.925	0.987505	61.6269	0.986034	1.06639	0.445946	0.413651	0.196599	1.24667	0.353451	3.19008	0.598616	3.43833	0.746176	1.29067	0.742694
7933.33	2.56116	0.824989	9.76716	0.977078	21.071	0.974633	41.1298	0.986926	56.8534	0.988827	65.3745	0.9872	2.86622	0.693385	8.83735	0.951683	29.4073	0.977236	43.9689	0.984998	55.7664	0.995622	66.1288	0.990637	4.06538	0.78958	7.58171	0.898392	27.7512	0.962295	42.4207	0.977041	53.1747	0.992164	61.407	0.982515	0.747756	0.312697	0.636193	0.302368	1.87635	0.531972	2.03458	0.381788	2.13905	0.46421	1.28984	0.742218
7966.67	2.56116	0.824989	9.72988	0.973349	21.2281	0.981898	40.347	0.968141	56.4537	0.981877	64.6527	0.9763	3.42936	0.829618	8.90919	0.959419	29.4073	0.977236	43.5828	0.976348	55.3546	0.98827	66.4111	0.994866	5.0942	0.989398	7.58171	0.898392	26.9975	0.936163	41.61	0.958368	52.5112	0.979784	61.7432	0.987893	1.06639	0.445946	0.413651	0.196599	1.24667	0.353451	1.63548	0.306897	2.59896	0.56402	1.20154	0.691405
8000	2.56116	0.824989	9.93038	0.993407	21.071	0.974633	41.2906	0.990784	56.7376	0.986814	65.4376	0.988151	2.74394	0.663805	8.90919	0.959419	28.6221	0.951143	44.0833	0.987561	55.1083	0.983873	66.588	0.997517	2.72557	0.529361	7.45602	0.883498	27.7512	0.962295	42.1411	0.970601	53.4685	0.997647	61.5767	0.985231	1.06639	0.445946	0.413651	0.196599	3.01921	0.855991	3.19008	0.598616	2.59896	0.56402	1.20154	0.691405
8033.33	2.74601	0.884532	9.77312	0.977675	20.9722	0.970061	40.85	0.980211	56.4537	0.981877	64.8735	0.979633	3.42936	0.829618	8.90919	0.959419	29.4073	0.977236	43.6946	0.978853	54.7679	0.977797	65.7347	0.984733	4.0058	0.778008	7.58171	0.898392	26.5012	0.918951	42.4207	0.977041	52.7568	0.984366	60.4826	0.967725	0	0	0.413651	0.196599	0.621254	0.176135	2.10665	0.395311	1.28031	0.277849	1.24293	0.715224
8066.67	2.56116	0.824989	9.77312	0.977675	20.7044	0.957677	40.0272	0.960468	56.5693	0.983887	64.5931	0.975399	3.33753	0.807404	8.83735	0.951683	28.0607	0.932486	43.8087	0.98141	54.7679	0.977797	66.0158	0.988944	4.0058	0.778008	7.58171	0.898392	26.9975	0.936163	41.3315	0.951954	52.633	0.982057	61.8128	0.989008	1.06639	0.445946	0.413651	0.196599	0.666872	0.189068	2.03458	0.381788	2.13905	0.46421	1.38931	0.799455
8100	2.56116	0.824989	9.8558	0.985945	20.472	0.946927	39.2482	0.941776	56.0054	0.97408	63.8713	0.9645	2.86622	0.693385	8.44347	0.909267	28.3583	0.942378	43.543	0.975457	54.2391	0.968355	65.2873	0.978031	4.0058	0.778008	8.07505	0.956851	27.7512	0.962295	42.1411	0.970601	52.0865	0.971859	61.0523	0.97684	1.10457	0.461909	0.413651	0.196599	1.87635	0.531972	4.00839	0.752172	3.43833	0.746176	1.30643	0.751764
8133.33	2.36279	0.761092	9.76716	0.977078	21.4553	0.992409	40.0272	0.960468	56.1712	0.976964	64.8735	0.979633	4.01604	0.971546	8.83735	0.951683	28.6735	0.952851	43.5361	0.975304	54.8966	0.980094	65.6235	0.983068	4.0058	0.778008	7.45602	0.883498	26.9975	0.936163	41.3039	0.951319	52.4662	0.978944	61.1713	0.978744	0.55044	0.230184	0.413651	0.196599	1.87635	0.531972	3.19008	0.598616	2.13905	0.46421	1.4125	0.812801
8166.67	2.56116	0.824989	9.72988	0.973349	21.071	0.974633	41.4118	0.993692	56.7376	0.986814	65.1549	0.983884	3.42936	0.829618	8.83735	0.951683	29.6121	0.984044	44.074	0.987354	55.5972	0.992602	66.4111	0.994866	4.0058	0.778008	7.99966	0.947917	26.9975	0.936163	42.4495	0.977704	53.5947	1	61.6926	0.987084	1.95693	0.818351	0.413651	0.196599	0.666872	0.189068	2.88922	0.54216	1.96475	0.426384	1.35523	0.779841
8200	2.91103	0.937686	9.79566	0.97993	20.807	0.962422	40.3043	0.967116	56.0436	0.974744	64.1515	0.968731	4.01604	0.971546	8.83735	0.951683	28.9356	0.961563	42.997	0.963225	54.6468	0.975633	65.2873	0.978031	4.0058	0.778008	7.77481	0.921274	28.055	0.97283	41.61	0.958368	53.5947	1	61.0523	0.97684	1.59562	0.667257	0	0	2.43231	0.689596	3.19008	0.598616	2.38154	0.516834	1.29067	0.742694
8233.33	2.56116	0.824989	9.79566	0.97993	21.3364	0.986907	40.0359	0.960677	56.4537	0.981877	65.1549	0.983884	2.86622	0.693385	8.75546	0.942865	28.8836	0.959833	43.6946	0.978853	54.8966	0.980094	65.1192	0.975513	5.0942	0.989398	7.86293	0.931716	27.4513	0.951898	41.7367	0.961286	53.0118	0.989124	61.9276	0.990844	1.06639	0.445946	0.413651	0.196599	0.599565	0.169986	1.63548	0.306897	1.28031	0.277849	1.56015	0.897763
8266.67	2.69167	0.867028	9.79566	0.97993	21.2829	0.984434	40.3043	0.967116	56.2867	0.978972	64.934	0.980547	3.42936	0.829618	8.44347	0.909267	28.9356	0.961563	43.8087	0.98141	54.3584	0.970484	65.5112	0.981385	4.41539	0.857559	7.45602	0.883498	27.6482	0.958724	42.0138	0.96767	53.3024	0.994548	61.1713	0.978744	1.90707	0.797501	0.413651	0.196599	1.24667	0.353451	2.71366	0.509217	1.88736	0.409589	1.49115	0.858058
8300	2.91103	0.937686	9.72988	0.973349	21.6194	1	41.3392	0.991951	56.6129	0.984646	65.3309	0.986541	4.01604	0.971546	8.90919	0.959419	29.6751	0.986135	44.3599	0.993758	54.9904	0.981769	66.6945	0.999112	4.0058	0.778008	7.91038	0.937338	27.5925	0.956793	42.2932	0.974104	53.3469	0.995377	61.7432	0.987893	1.06639	0.445946	0.413651	0.196599	2.72101	0.771448	4.50119	0.844646	4.3415	0.94218	1.73782	1
8333.33	2.56116	0.824989	9.72988	0.973349	21.1243	0.977097	40.85	0.980211	56.7376	0.986814	65.1549	0.983884	2.74394	0.663805	8.75546	0.942865	30.0923	1	43.5361	0.975304	54.9366	0.980808	66.1288	0.990637	4.0058	0.778008	8.20006	0.971664	28.2465	0.979473	42.4207	0.977041	53.5947	1	61.9276	0.990844	0.98582	0.412251	1.65475	0.786465	1.24667	0.353451	2.10665	0.395311	1.50607	0.326842	1.39903	0.80505
8366.67	2.91103	0.937686	9.71292	0.971652	21.2829	0.984434	41.1298	0.986926	56.8534	0.988827	65.656	0.991449	2.86622	0.693385	8.75546	0.942865	29.1434	0.968468	44.2317	0.990885	55.8445	0.997018	66.6945	0.999112	2.71035	0.526405	8.4392	1	27.293	0.946408	42.8584	0.987122	53.4685	0.997647	61.4566	0.983309	0.67674	0.283	0.413651	0.196599	1.24667	0.353451	1.63548	0.306897	2.13905	0.46421	1.49115	0.858058
8400	3.06986	0.988849	9.99629	1	21.2281	0.981898	41.172	0.987937	57.3096	0.996762	65.0438	0.982205	2.86622	0.693385	8.90919	0.959419	28.9981	0.963639	43.7057	0.979103	55.401	0.989098	65.9673	0.988218	4.0058	0.778008	8.27874	0.980986	28.2465	0.979473	41.8907	0.964833	52.9762	0.98846	62.4998	1	1.06639	0.445946	1.02452	0.486933	2.90553	0.823762	3.68631	0.691733	4.60793	1	1.30643	0.751764
8433.33	3.10448	1	9.99629	1	21.2829	0.984434	40.7452	0.977696	56.8534	0.988827	65.5441	0.989761	4.01604	0.971546	9.18279	0.988883	29.4073	0.977236	43.9689	0.984998	55.3546	0.98827	66.0158	0.988944	2.71035	0.526405	7.99966	0.947917	27.9454	0.96903	43.4175	1	53.2185	0.992982	61.4566	0.983309	1.10457	0.461909	1.02452	0.486933	1.24667	0.353451	2.71366	0.509217	2.59896	0.56402	1.48319	0.853477
8466.67	2.91103	0.937686	9.99629	1	20.9722	0.970061	40.3043	0.967116	56.4537	0.981877	64.8735	0.979633	4.01604	0.971546	9.28602	1	29.6751	0.986135	43.8087	0.98141	54.3584	0.970484	66.4111	0.994866	4.0058	0.778008	7.7435	0.917564	27.9454	0.96903	42.2936	0.974113	53.3024	0.994548	61.1713	0.978744	0.747756	0.312697	0.413651	0.196599	1.24667	0.353451	1.63548	0.306897	2.59896	0.56402	1.56849	0.902559
8500	2.91103	0.937686	9.97687	0.998058	20.472	0.946927	40.6279	0.974883	56.0436	0.974744	65.1549	0.983884	4.01604	0.971546	8.44347	0.909267	29.2019	0.97041	44.0833	0.987561	54.8171	0.978674	65.2873	0.978031	4.41539	0.857559	8.27874	0.980986	28.055	0.97283	42.2932	0.974104	52.925	0.987505	61.5102	0.984167	0.55044	0.230184	0.413651	0.196599	1.87635	0.531972	3.68631	0.691733	3.88615	0.843361	1.61074	0.926869
	3.10448		9.99629		21.6194		41.6747		57.4957		66.2222		4.13366		9.28602		30.0923		44.6385		56.0116		66.7538		5.14879		8.4392		28.8385		43.4175		53.5947		62.4998		2.39131		2.10404		3.52715		5.32909		4.60793		1.73782

## Sheet: 8-50 mm zoom lens 
	0	0	1	1	2	2	3	3	4	4	5	5	6	6	7	7	8	8	9	9	10	10	11	11	12	12	13	13	14	14	15	15	16	16	17	17	18	18	19	19	20	20	21	21	22	22	23	23
Time	delta e	norm	delta e	norm	delta e	norm	delta e	norm	delta e	norm	delta e	norm	delta e	norm	delta e	norm	delta e	norm	delta e	norm	delta e	norm	delta e	norm	delta e	norm	delta e	norm	delta e	norm	delta e	norm	delta e	norm	delta e	norm	delta e	norm	delta e	norm	delta e	norm	delta e	norm	delta e	norm	delta e	norm
0	0	0	0	0	0	0	0	0	0	0	0	0	0	0	0	0	0	0	0	0	0	0	0	0	0	0	0	0	0	0	0	0	0	0	0	0	0	0	0	0	0	0	0	0	0	0	0	0
33.3333	1.23509	0.28125	0	0	1.94512	0.048541	1.7869	0.025311	1.31391	0.0151022	3.04719	0.0374682	1.18802	0.184336	0	0	0.474249	0.0112798	0.42974	0.00593856	0	0	1.90379	0.0237941	0.483936	0.0904492	0	0	0.432233	0.01026	0.436741	0.00608616	0.33478	0.00403971	1.14922	0.0153135	0	0	0.646119	0.283424	0.481562	0.12909	0.654114	0.0579018	0.366264	0.0365956	0.22912	0.0971333
66.6667	0.557677	0.126992	0.413971	0.0245229	1.54356	0.03852	4.11851	0.0583377	2.45688	0.0282396	4.62369	0.0568529	0.847448	0.131493	0	0	0.419385	0.0099749	2.44168	0.0337415	1.09111	0.0123785	4.13078	0.0516278	0	0	0	0	0	0	0.619917	0.0086388	0.372786	0.00449831	1.79557	0.0239262	0.559434	0.213653	0.411886	0.180676	0.481562	0.12909	0	0	0	0	0	0
100	0.557677	0.126992	0.413971	0.0245229	1.17845	0.0294085	4.32498	0.0612623	2.12011	0.0243687	7.52749	0.0925582	0.847448	0.131493	0.492036	0.0290139	0.472239	0.011232	1.62988	0.0225232	0.696223	0.00789859	5.67812	0.0709669	0.903808	0.168925	0	0	0	0	1.4764	0.0205743	0.726427	0.00876562	3.14479	0.0419048	1.09548	0.418375	0.646119	0.283424	0	0	0	0	0.365293	0.0364985	0.22912	0.0971333
133.333	1.08299	0.246613	0.413971	0.0245229	0	0	4.32498	0.0612623	2.47039	0.0283949	9.55048	0.117433	0.847448	0.131493	0.492036	0.0290139	1.4137	0.0336243	2.46215	0.0340244	0.971715	0.011024	7.11766	0.0889587	0	0	0.977814	0.0710636	0	0	1.738	0.0242197	0.60881	0.00734636	3.86971	0.0515644	1.09548	0.418375	0.646119	0.283424	0.420388	0.112691	0.654114	0.0579018	0	0	0.22912	0.0971333
166.667	1.57234	0.358047	0.413971	0.0245229	0.497462	0.0124143	3.29802	0.0467157	2.59607	0.0298395	11.874	0.146003	0.847448	0.131493	0.492036	0.0290139	1.86096	0.0442621	2.04512	0.0282614	1.64925	0.0187106	8.88785	0.111083	0.525447	0.0982077	0.977814	0.0710636	0	0	1.89693	0.0264345	0.557128	0.00672273	3.86971	0.0515644	0.751738	0.287095	0.959954	0.42109	0.420388	0.112691	0.480511	0.0425345	0.729621	0.0729006	0.458651	0.194441
200	1.08299	0.246613	0	0	0.890697	0.0222276	3.29802	0.0467157	2.19018	0.0251742	14.3494	0.176441	1.34253	0.208311	0.577086	0.0340291	1.86096	0.0442621	3.27416	0.0452456	1.99724	0.0226585	10.1757	0.127179	0.648972	0.121295	1.50151	0.109123	0.432233	0.01026	2.59818	0.0362067	1.48512	0.0179205	4.60234	0.0613269	0.751738	0.287095	1.28762	0.564822	0.420388	0.112691	0.480511	0.0425345	0.729621	0.0729006	0	0
233.333	1.7151	0.390555	1.24219	0.0735849	0.890697	0.0222276	3.67775	0.0520945	1.96721	0.0226112	16.6504	0.204734	2.68985	0.417365	0.639814	0.0377279	1.4137	0.0336243	3.5506	0.0490657	2.44626	0.0277526	12.1225	0.151511	0.648972	0.121295	0.977814	0.0710636	0	0	3.02612	0.0421702	0.723583	0.0087313	6.09499	0.0812167	0.679713	0.259588	0.959954	0.42109	0.420388	0.112691	0.758705	0.0671601	0.555818	0.055535	0.22912	0.0971333
266.667	1.08299	0.246613	1.70841	0.101203	0.890697	0.0222276	4.0572	0.0574693	2.50303	0.0287701	19.0747	0.234543	2.68985	0.417365	0.639814	0.0377279	1.86096	0.0442621	3.69146	0.0510122	1.92659	0.021857	13.9696	0.174596	0.586825	0.109679	0.977814	0.0710636	0	0	2.52838	0.035234	1.85391	0.0223707	6.09499	0.0812167	1.09548	0.418375	1.28762	0.564822	0.384802	0.103152	0.480511	0.0425345	0.729621	0.0729006	0	0
300	1.23509	0.28125	1.70841	0.101203	2.58916	0.0646134	4.81451	0.0681964	2.54594	0.0292632	21.8866	0.269118	2.48739	0.385951	0.639814	0.0377279	2.7732	0.0659594	2.87961	0.0397933	1.75413	0.0199004	15.9934	0.19989	1.13539	0.212208	0.977814	0.0710636	0.485628	0.0115274	4.01419	0.0559394	2.22172	0.026809	7.85101	0.104616	1.09548	0.418375	1.28762	0.564822	0.728733	0.195348	0.480511	0.0425345	1.09299	0.109207	0	0
333.333	1.57234	0.358047	1.70841	0.101203	2.58916	0.0646134	5.32171	0.0753808	3.51373	0.0403871	24.7903	0.304821	3.31061	0.513684	1.31144	0.0773316	3.72527	0.088604	3.39859	0.046965	1.97696	0.0224285	17.7929	0.222382	1.13539	0.212208	0.977814	0.0710636	0.54255	0.0128786	4.01419	0.0559394	2.22172	0.026809	8.03049	0.107008	1.09548	0.418375	1.28762	0.564822	0.748092	0.200537	0.383638	0.0339594	0.729621	0.0729006	0.160668	0.0681137
366.667	2.06548	0.470342	0.945988	0.0560386	3.02286	0.0754363	4.61149	0.0653207	4.04787	0.0465266	27.3391	0.336163	2.79967	0.434406	0.639814	0.0377279	4.17508	0.0993027	3.39859	0.046965	1.97935	0.0224556	19.3871	0.242306	1.13539	0.212208	1.50151	0.109123	0.932978	0.0221462	3.36596	0.0469061	1.32723	0.0160153	8.43488	0.112396	0.751738	0.287095	1.53743	0.674405	0.420388	0.112691	0.758705	0.0671601	1.09299	0.109207	0	0
400	2.06548	0.470342	2.18212	0.129265	4.73479	0.118158	4.98866	0.0706631	5.51724	0.0634156	29.0923	0.35772	3.31061	0.513684	1.31144	0.0773316	5.36358	0.12757	4.23458	0.0585176	2.14565	0.0243423	20.7863	0.259793	1.13539	0.212208	0.977814	0.0710636	1.7695	0.0420028	4.85632	0.0676749	1.66794	0.0201266	9.12202	0.121552	1.09548	0.418375	1.28762	0.564822	0.930716	0.249492	0.383638	0.0339594	1.09299	0.109207	0	0
433.333	1.57234	0.358047	3.41529	0.202315	5.16228	0.128826	5.73983	0.0813033	6.69036	0.0768996	32.677	0.401797	2.79967	0.434406	1.87034	0.110288	5.59328	0.133034	4.54401	0.0627935	2.67523	0.0303503	24.0359	0.300408	1.13539	0.212208	0.977814	0.0710636	1.93433	0.0459153	3.36596	0.0469061	1.71795	0.0207301	11.0051	0.146644	0.751738	0.287095	1.28762	0.564822	0.748092	0.200537	0.769079	0.0680783	1.09299	0.109207	0.309322	0.131134
466.667	2.20264	0.501576	3.41529	0.202315	5.16228	0.128826	6.2204	0.0881105	10.1024	0.116118	33.9875	0.417911	3.31061	0.513684	1.72086	0.101474	6.24122	0.148445	5.06531	0.0699974	3.00566	0.0340989	25.2014	0.314974	1.13539	0.212208	0.977814	0.0710636	1.93433	0.0459153	4.85632	0.0676749	2.01677	0.0243359	11.3864	0.151725	1.09548	0.418375	1.28762	0.564822	0	0	0.769079	0.0680783	1.09299	0.109207	0.160668	0.0681137
500	1.7151	0.390555	3.41529	0.202315	5.5894	0.139485	6.04259	0.0855918	12.4053	0.142588	37.1779	0.457141	3.31061	0.513684	2.43315	0.143476	6.24122	0.148445	5.47873	0.0757104	3.24004	0.036758	27.0919	0.338602	1.13539	0.212208	1.50151	0.109123	1.7695	0.0420028	4.85632	0.0676749	1.43573	0.0173246	13.239	0.176412	1.09548	0.418375	1.28762	0.564822	0.728733	0.195348	2.01699	0.178543	0.709469	0.0708871	0.309322	0.131134
533.333	2.06548	0.470342	3.41529	0.202315	7.29871	0.182142	6.04259	0.0855918	15.11	0.173676	39.2396	0.482491	3.53553	0.548584	1.87034	0.110288	6.48573	0.15426	5.89087	0.0814057	4.06194	0.0460824	28.5538	0.356874	1.13539	0.212208	0.771834	0.0560937	1.93433	0.0459153	4.20185	0.0585545	2.43252	0.0293527	13.0568	0.173984	1.09548	0.418375	1.28762	0.564822	0.728733	0.195348	2.01699	0.178543	0.415867	0.0415516	0.309322	0.131134
566.667	2.06548	0.470342	3.88343	0.230047	7.29871	0.182142	5.91197	0.0837416	18.013	0.207043	41.5212	0.510546	3.31061	0.513684	2.43315	0.143476	7.12403	0.169442	6.30173	0.0870835	5.61124	0.063659	29.2743	0.36588	0.940703	0.17582	0.771834	0.0560937	2.40145	0.0570035	5.27572	0.0735194	1.66515	0.0200929	13.8837	0.185003	1.09548	0.418375	1.28762	0.564822	0.384802	0.103152	2.37814	0.210511	1.298	0.12969	0.160668	0.0681137
600	2.06548	0.470342	3.88343	0.230047	8.3069	0.207301	5.47351	0.077531	20.5362	0.236045	43.2089	0.531298	3.31061	0.513684	2.43315	0.143476	7.12403	0.169442	6.30173	0.0870835	6.34512	0.0719848	31.2422	0.390475	0.940703	0.17582	0.977814	0.0710636	2.40145	0.0570035	5.27572	0.0735194	2.30699	0.0278378	15.3414	0.204426	1.09548	0.418375	1.28762	0.564822	0.748092	0.200537	2.37814	0.210511	1.298	0.12969	0.309322	0.131134
633.333	2.06548	0.470342	4.35245	0.257831	8.56194	0.213666	5.49497	0.0778349	23.9955	0.275806	45.5029	0.559505	3.31061	0.513684	2.43315	0.143476	8.54517	0.203243	7.11971	0.0983871	8.252	0.0936183	33.0077	0.41254	0.940703	0.17582	0.977814	0.0710636	2.24334	0.0532503	5.69394	0.0793475	2.30699	0.0278378	15.3414	0.204426	1.09548	0.418375	1.28762	0.564822	0.748092	0.200537	1.31253	0.116184	1.298	0.12969	0.160668	0.0681137
666.667	2.55877	0.582674	4.35245	0.257831	8.9813	0.224131	5.16953	0.0732251	26.5696	0.305394	47.2144	0.58055	3.8291	0.594135	4.44378	0.262037	8.54517	0.203243	7.52683	0.104013	9.75025	0.110616	35.5832	0.44473	0.940703	0.17582	0.771834	0.0560937	2.87148	0.0681606	5.69394	0.0793475	2.30699	0.0278378	16.9555	0.225935	1.09548	0.418375	0.646119	0.283424	0.384802	0.103152	1.31253	0.116184	0.955599	0.0954794	0.521091	0.220912
700	3.26177	0.742757	6.04836	0.358294	9.55751	0.238511	4.79192	0.0678764	28.9869	0.333178	49.3072	0.606282	3.8291	0.594135	4.44378	0.262037	9.42207	0.2241	7.93273	0.109622	11.6738	0.132438	36.996	0.462387	1.34911	0.252152	0.977814	0.0710636	3.87273	0.0919274	5.03421	0.0701539	2.30699	0.0278378	17.5767	0.234213	1.09548	0.418375	1.28762	0.564822	0.384802	0.103152	2.76002	0.244315	0.639031	0.0638492	0.521091	0.220912
733.333	3.26177	0.742757	6.23477	0.369336	11.2553	0.280879	4.7544	0.067345	31.7591	0.365042	51.2065	0.629636	3.65966	0.567844	4.44378	0.262037	9.86015	0.23452	8.4622	0.116939	13.3957	0.151974	37.7244	0.471491	1.74721	0.32656	1.50151	0.109123	4.33467	0.102893	4.61853	0.0643611	2.13687	0.0257851	18.3699	0.244782	1.0885	0.415706	1.28762	0.564822	0.384802	0.103152	1.68695	0.149328	0.639031	0.0638492	0.309322	0.131134
766.667	2.55877	0.582674	6.04836	0.358294	10.3871	0.259213	4.86145	0.0688613	34.374	0.395098	53.2164	0.65435	4.18642	0.649577	4.44378	0.262037	11.4801	0.27305	8.7409	0.12079	15.9575	0.181037	39.9574	0.499399	0.940703	0.17582	1.87723	0.136429	4.33467	0.102893	5.03421	0.0701539	2.33712	0.0282015	18.8739	0.251498	1.09548	0.418375	0.646119	0.283424	0.748092	0.200537	2.37814	0.210511	0.632213	0.063168	0.521091	0.220912
800	3.74946	0.853812	6.97466	0.413166	11.7819	0.294022	5.30004	0.0750738	36.4411	0.418858	54.7744	0.673507	4.66698	0.724142	4.99819	0.294728	11.2834	0.268371	10.7892	0.149095	17.8122	0.202077	41.293	0.516093	1.74721	0.32656	1.31429	0.0955173	4.7979	0.113888	5.44884	0.0759318	2.63012	0.0317371	20.1533	0.268546	1.09548	0.418375	2.27969	1	0.384802	0.103152	3.03203	0.268393	0.639031	0.0638492	0.521091	0.220912
833.333	3.74946	0.853812	6.97466	0.413166	11.3401	0.282995	6.62029	0.0937748	38.743	0.445315	56.8303	0.698787	3.65966	0.567844	4.99819	0.294728	11.718	0.278707	9.94421	0.137419	19.4508	0.220668	43.1471	0.539266	1.13539	0.212208	2.05345	0.149236	4.7979	0.113888	5.34455	0.0744785	2.33712	0.0282015	21.0301	0.28023	1.09548	0.418375	0.646119	0.283424	0.384802	0.103152	3.41204	0.302032	0.581852	0.0581362	0.521091	0.220912
866.667	3.74946	0.853812	7.15175	0.423656	11.7488	0.293194	7.53442	0.106723	41.5182	0.477213	57.9218	0.712208	4.47388	0.69418	5.55096	0.327324	12.3425	0.293562	10.4642	0.144604	21.6003	0.245053	44.587	0.557261	1.13539	0.212208	1.31429	0.0955173	4.7979	0.113888	6.94136	0.0967308	2.63012	0.0317371	21.798	0.290462	1.09548	0.418375	1.28762	0.564822	0.384802	0.103152	3.15575	0.279345	0.581852	0.0581362	0.521091	0.220912
900	3.74946	0.853812	7.15175	0.423656	11.7341	0.292828	8.54693	0.121065	44.3829	0.510141	59.6555	0.733525	5.18172	0.804011	5.55096	0.327324	13.2029	0.314025	10.8611	0.15009	24.321	0.27592	45.661	0.570685	1.13539	0.212208	2.05345	0.149236	5.26154	0.124894	6.94136	0.0967308	2.30353	0.0277962	22.3843	0.298274	0.751738	0.287095	2.27969	1	0.384802	0.103152	4.49262	0.397683	0.581852	0.0581362	0.309322	0.131134
933.333	4.23658	0.964737	8.06719	0.477885	12.2868	0.306622	10.607	0.150245	46.7514	0.537365	60.8326	0.747999	5.51709	0.856048	7.0183	0.413848	13.4494	0.319887	12.3776	0.171046	26.0503	0.295538	47.0196	0.587665	1.52176	0.284422	2.05345	0.149236	5.26154	0.124894	6.40064	0.0891955	2.51163	0.0303073	23.7201	0.316074	1.09548	0.418375	0.646119	0.283424	0.384802	0.103152	3.41204	0.302032	0.847195	0.0846482	0.436972	0.18525
966.667	3.74946	0.853812	7.89738	0.467826	11.8762	0.296374	12.4512	0.176369	48.7956	0.560861	62.6509	0.770357	4.99476	0.775002	7.0183	0.413848	12.4743	0.296697	11.6517	0.161014	28.3219	0.32131	48.815	0.610105	1.13539	0.212208	1.31429	0.0955173	5.26154	0.124894	6.68596	0.0931716	2.51163	0.0303073	24.0122	0.319967	0.751738	0.287095	1.28762	0.564822	0.384802	0.103152	3.41204	0.302032	0.847195	0.0846482	0.160668	0.0681137
1000	4.23658	0.964737	8.06719	0.477885	12.1415	0.302994	14.8781	0.210745	50.1411	0.576326	63.5304	0.781171	4.99476	0.775002	7.56307	0.445972	12.9068	0.306983	12.0453	0.166453	29.6061	0.335879	50.1273	0.626507	1.68082	0.31415	1.31429	0.0955173	5.72504	0.135896	6.68596	0.0931716	2.54312	0.0306872	24.1852	0.322271	1.09548	0.418375	0.646119	0.283424	0.384802	0.103152	3.15575	0.279345	1.17178	0.117079	0.309322	0.131134
1033.33	4.23658	0.964737	8.97917	0.531909	12.1597	0.303448	16.735	0.237047	52.193	0.599911	64.5289	0.793448	5.18172	0.804011	7.97203	0.470087	13.5121	0.321379	12.4378	0.171877	31.8763	0.361634	50.845	0.635477	1.13539	0.212208	2.23527	0.16245	6.7318	0.159793	7.22004	0.100614	2.54312	0.0306872	25.2114	0.335945	1.09548	0.418375	1.28762	0.564822	0.384802	0.103152	3.80456	0.336777	1.17178	0.117079	0.321794	0.136421
1066.67	4.39143	1	8.97917	0.531909	12.2883	0.306658	18.5741	0.263098	54.1027	0.621861	65.6459	0.807184	5.18172	0.804011	8.50603	0.501575	13.9403	0.331564	12.8292	0.177286	33.4021	0.378945	52.3027	0.653695	1.13539	0.212208	2.23527	0.16245	7.19016	0.170674	8.31571	0.115883	2.65039	0.0319816	25.4933	0.339702	0.751738	0.287095	0.646119	0.283424	0.384802	0.103152	3.80456	0.336777	1.17178	0.117079	0.321794	0.136421
1100	4.39143	1	9.43349	0.558822	12.7104	0.317192	20.5966	0.291746	56.2314	0.646329	67.0084	0.823936	5.18172	0.804011	9.03902	0.533004	14.7936	0.351861	13.2195	0.18268	34.6109	0.392658	53.711	0.671296	1.68082	0.31415	2.78628	0.202495	7.19016	0.170674	7.5049	0.104584	2.65039	0.0319816	26.9573	0.35921	1.09548	0.418375	0.646119	0.283424	0.384802	0.103152	3.15575	0.279345	1.51881	0.151753	0.321794	0.136421
1133.33	3.90915	0.890176	8.68524	0.514497	11.2363	0.280404	22.9094	0.324506	57.9888	0.666529	67.6111	0.831347	5.18172	0.804011	8.64693	0.509884	15.2187	0.36197	12.6415	0.174693	37.732	0.428066	55.0991	0.688646	1.68082	0.31415	1.87723	0.136429	7.8391	0.186078	7.62807	0.1063	2.80254	0.0338175	27.7916	0.370328	1.09548	0.418375	0.646119	0.283424	0.705424	0.189099	4.88383	0.432313	1.87648	0.18749	0.321794	0.136421
1166.67	3.67047	0.835826	9.30422	0.551164	10.7408	0.26804	24.9762	0.353782	60.516	0.695577	69.2958	0.852063	5.69889	0.884257	9.90273	0.583935	14.6914	0.349428	13.0286	0.180042	39.5514	0.448707	56.6121	0.707555	1.13539	0.212208	1.87723	0.136429	7.8391	0.186078	8.03497	0.111971	3.00319	0.0362388	28.9467	0.385719	0.751738	0.287095	0.646119	0.283424	0.384802	0.103152	3.56127	0.315241	1.51881	0.151753	0.436972	0.18525
1200	3.67047	0.835826	8.72917	0.5171	9.93635	0.247965	27.8341	0.394263	62.1891	0.714807	69.4012	0.853358	5.69889	0.884257	9.90273	0.583935	14.6914	0.349428	12.4759	0.172403	41.8861	0.475194	57.561	0.719415	1.68082	0.31415	2.78628	0.202495	9.31994	0.221229	8.03497	0.111971	3.75675	0.0453317	29.6594	0.395216	0.751738	0.287095	0.646119	0.283424	0.450624	0.120796	3.9741	0.351784	1.87648	0.18749	0.620447	0.263033
1233.33	4.15765	0.946764	8.72917	0.5171	9.11601	0.227493	29.0497	0.411481	63.5811	0.730807	70.5868	0.867936	5.69889	0.884257	9.90273	0.583935	14.6075	0.347434	11.9515	0.165157	42.8921	0.486607	58.5011	0.731165	1.13539	0.212208	2.78628	0.202495	8.29258	0.196842	9.27803	0.129293	3.75675	0.0453317	30.4763	0.406101	0.751738	0.287095	0.646119	0.283424	0.705424	0.189099	3.9741	0.351784	2.39535	0.239333	0.620447	0.263033
1266.67	4.15765	0.946764	9.06782	0.53716	8.87223	0.221409	31.4214	0.445076	65.0942	0.748199	71.0315	0.873404	5.69889	0.884257	9.52021	0.561379	13.6973	0.325785	11.2337	0.155239	44.8815	0.509177	59.4171	0.742613	1.68082	0.31415	3.34356	0.242996	9.76973	0.231905	9.53664	0.132897	4.39065	0.052981	31.1802	0.415482	0.559434	0.213653	0.646119	0.283424	0.450624	0.120796	3.9741	0.351784	2.04106	0.203934	0.620447	0.263033
1300	4.0302	0.917741	9.51801	0.563829	8.43341	0.210458	33.4924	0.474411	66.8551	0.768438	72.1058	0.886615	5.69889	0.884257	11.4917	0.677631	14.6929	0.349465	9.80101	0.13544	46.3691	0.526054	60.6016	0.757417	2.40444	0.449398	3.34356	0.242996	9.76973	0.231905	9.94138	0.138537	5.20106	0.0627599	32.295	0.430336	1.09548	0.418375	0.646119	0.283424	0.450624	0.120796	3.9741	0.351784	2.39535	0.239333	0.93233	0.395252
1333.33	4.15765	0.946764	8.96368	0.530991	8.41126	0.209906	35.3302	0.500444	67.4727	0.775537	72.185	0.887588	5.51709	0.856048	10.5813	0.623946	14.2186	0.338183	8.66703	0.119769	48.3786	0.548852	61.1095	0.763765	1.68082	0.31415	3.34356	0.242996	10.2192	0.242573	9.94138	0.138537	5.20106	0.0627599	32.8137	0.437248	1.09548	0.418375	0.646119	0.283424	0.450624	0.120796	4.61601	0.408607	2.75598	0.275366	0.93233	0.395252
1366.67	3.96564	0.90304	9.1871	0.544226	8.21428	0.20499	37.3057	0.528427	68.7868	0.790642	72.4149	0.890415	6.21715	0.964672	10.5813	0.623946	13.7656	0.327408	7.77365	0.107424	48.842	0.554109	61.6133	0.770061	1.68082	0.31415	3.34356	0.242996	10.668	0.253228	9.65116	0.134493	4.62439	0.0558014	33.7338	0.449509	0.559434	0.213653	0	0	0.450624	0.120796	3.9741	0.351784	2.75598	0.275366	0.582011	0.246738
1400	3.4784	0.792088	8.65946	0.51297	8.22271	0.2052	39.0589	0.55326	69.8251	0.802576	73.3346	0.901724	5.39911	0.837742	11.2845	0.665415	13.3348	0.317162	7.22402	0.0998285	49.7511	0.564422	62.3745	0.779575	2.40444	0.449398	3.90295	0.28365	10.8636	0.257871	9.65116	0.134493	6.57546	0.0793445	34.6942	0.462306	0.751738	0.287095	0	0	0.854966	0.229186	5.46079	0.483385	2.75598	0.275366	0.729734	0.309364
1433.33	3.96564	0.90304	8.47074	0.50179	8.56268	0.213684	40.9453	0.57998	71.2202	0.818611	73.6764	0.905926	5.39911	0.837742	10.7512	0.633968	12.9272	0.307469	6.98533	0.09653	52.0427	0.59042	63.1302	0.78902	2.9763	0.556281	3.90295	0.28365	11.3085	0.268431	10.7475	0.149771	6.80061	0.0820613	35.371	0.471324	0.679713	0.259588	0.646119	0.283424	1.07258	0.28752	4.20656	0.372362	2.93653	0.293406	0.9334	0.395706
1466.67	3.96564	0.90304	9.02589	0.534677	8.86969	0.221346	42.0148	0.595129	72.3691	0.831817	74.3567	0.914291	5.92253	0.918958	10.4223	0.614573	12.5441	0.298355	8.03957	0.111099	53.395	0.605762	64.013	0.800054	2.9763	0.556281	3.90295	0.28365	11.5636	0.274487	11.1489	0.155364	7.29286	0.0880011	35.8721	0.478001	0.751738	0.287095	0	0	0.705424	0.189099	4.39265	0.388834	3.29338	0.329061	0.742339	0.314708
1500	3.33936	0.760427	8.30591	0.492026	9.74183	0.24311	44.2583	0.626909	73.4764	0.844544	74.7784	0.919477	5.92253	0.918958	10.5705	0.623314	11.8552	0.28197	8.73313	0.120683	54.994	0.623902	64.7562	0.809342	2.40444	0.449398	5.39462	0.392059	11.5636	0.274487	11.6862	0.162853	8.44436	0.101896	37.0359	0.493509	0.559434	0.213653	1.66665	0.731088	0.450624	0.120796	4.61601	0.408607	3.29338	0.329061	0.742339	0.314708
1533.33	3.96564	0.90304	8.25535	0.489031	10.5487	0.263245	46.1157	0.653218	74.208	0.852953	75.3689	0.926737	5.92253	0.918958	10.009	0.590199	11.1554	0.265326	10.5325	0.145548	55.9294	0.634514	65.7552	0.821828	2.40444	0.449398	5.39462	0.392059	11.5636	0.274487	11.6862	0.162853	9.39576	0.113376	37.6976	0.502326	0.559434	0.213653	0	0	0.773883	0.207451	5.68875	0.503564	3.65525	0.365218	0.742339	0.314708
1566.67	3.82029	0.869942	7.14488	0.423249	11.9595	0.298452	47.5266	0.673203	75.16	0.863896	75.9273	0.933603	5.92253	0.918958	10.6387	0.627334	9.74314	0.231737	12.4342	0.171828	58.1116	0.659272	66.3559	0.829336	2.9763	0.556281	4.46238	0.324308	12.1963	0.289506	11.6862	0.162853	9.1812	0.110787	37.7391	0.502879	0.559434	0.213653	0	0	1.07258	0.28752	4.81587	0.426298	3.48975	0.348681	0.742339	0.314708
1600	3.33936	0.760427	7.1044	0.420851	12.4949	0.311814	49.0725	0.6951	76.0143	0.873715	76.261	0.937706	6.44483	1	10.3645	0.611165	9.5779	0.227806	14.4056	0.19907	58.7435	0.66644	67.0818	0.838409	2.9763	0.556281	5.39462	0.392059	12.6391	0.300016	12.084	0.168395	10.1368	0.122318	38.227	0.509381	0.559434	0.213653	1.08442	0.475689	1.07258	0.28752	6.10018	0.539984	4.0211	0.401772	0.774638	0.328401
1633.33	3.82029	0.869942	6.74898	0.399797	13.7001	0.34189	50.287	0.712303	76.2383	0.87629	76.4846	0.940456	5.92253	0.918958	10.2213	0.602719	8.6892	0.206669	16.6158	0.229613	60.5209	0.686605	66.8275	0.835231	2.9763	0.556281	5.39462	0.392059	12.4556	0.295659	12.084	0.168395	10.8419	0.130826	39.0438	0.520265	0.827525	0.316039	0	0	0.686597	0.184052	5.45211	0.482617	3.86114	0.385789	0.774638	0.328401
1666.67	3.92377	0.893505	6.42616	0.380674	14.9899	0.374079	52.034	0.73705	77.0507	0.885627	76.8167	0.94454	5.66129	0.878423	9.49276	0.55976	8.61874	0.204993	19.2137	0.265513	62.1681	0.705292	68.0359	0.850333	2.9763	0.556281	5.39462	0.392059	13.081	0.310505	11.3762	0.158532	11.7908	0.142276	40.1677	0.535242	0.559434	0.213653	0	0	0.686597	0.184052	6.10018	0.539984	4.39021	0.438652	0.734514	0.31139
1700	3.32046	0.756122	6.14441	0.363983	16.1228	0.402349	52.2806	0.740543	77.8818	0.89518	77.2945	0.950414	5.66129	0.878423	9.30345	0.548597	8.17328	0.194398	21.1733	0.292594	62.5982	0.710172	68.2702	0.853262	3.54618	0.662792	5.94675	0.432186	13.522	0.320972	11.6458	0.162289	12.7376	0.153702	40.002	0.533033	0.559434	0.213653	0	0	0.686597	0.184052	5.26953	0.466455	4.0211	0.401772	0.774638	0.328401
1733.33	3.32046	0.756122	6.22843	0.36896	17.0999	0.426733	53.8533	0.762819	78.106	0.897758	77.3713	0.951359	5.66129	0.878423	9.21104	0.543148	7.88676	0.187583	23.7451	0.328133	64.3139	0.729636	68.5059	0.856207	3.54618	0.662792	5.94675	0.432186	12.5115	0.296987	12.7431	0.17758	13.9458	0.16828	40.4778	0.539373	0.942096	0.359794	0	0	0.686597	0.184052	5.6826	0.50302	3.43733	0.343444	0.734514	0.31139
1766.67	3.32046	0.756122	5.64031	0.334122	17.6965	0.441623	54.5127	0.772159	78.6787	0.90434	77.807	0.956716	5.66129	0.878423	8.59864	0.507037	8.31814	0.197844	25.6254	0.354116	64.8891	0.736161	69.3393	0.866623	3.54618	0.662792	6.49822	0.472264	12.9532	0.307471	12.0413	0.167801	14.4118	0.173904	40.9514	0.545684	0.559434	0.213653	0.646119	0.283424	0.873155	0.234062	6.51653	0.576838	4.56687	0.456303	0.891786	0.378064
1800	3.79482	0.864142	5.75276	0.340783	18.8852	0.471285	55.9155	0.79203	79.6274	0.915245	78.135	0.960749	4.91103	0.762011	8.5064	0.501597	8.84051	0.210268	27.5387	0.380557	66.0312	0.749118	70.1662	0.876959	3.54618	0.662792	5.7623	0.41878	13.3937	0.317927	12.1665	0.169545	15.5548	0.187696	42.3777	0.56469	0.827525	0.316039	0	0	0.906569	0.243019	5.45211	0.482617	4.39021	0.438652	0.877685	0.372086
1833.33	3.42948	0.780948	5.74087	0.340078	20.0942	0.501457	56.6764	0.802807	79.849	0.917791	77.8208	0.956886	4.91103	0.762011	8.02258	0.473068	9.31655	0.22159	28.5955	0.39516	67.125	0.761528	70.5171	0.881344	4.36299	0.815456	6.49822	0.472264	13.3937	0.317927	12.1665	0.169545	15.346	0.185177	42.6781	0.568693	0.827525	0.316039	0	0	0.686597	0.184052	6.75055	0.597554	4.93366	0.492951	0.734514	0.31139
1866.67	3.32046	0.756122	5.88129	0.348396	21.2385	0.530013	57.5562	0.815271	79.6967	0.916041	78.2527	0.962197	5.43679	0.843589	7.99887	0.47167	10.1931	0.242439	30.1888	0.417178	67.9434	0.770812	70.7478	0.884227	3.54618	0.662792	7.04845	0.512253	13.833	0.328355	12.56	0.175029	16.071	0.193925	43.76	0.58311	1.12273	0.428782	0	0	0.686597	0.184052	7.16576	0.634309	4.39021	0.438652	0.734514	0.31139
1900	3.42948	0.780948	5.90363	0.34972	21.8325	0.544836	58.4263	0.827595	80.1629	0.9214	78.2999	0.962777	5.43679	0.843589	7.3131	0.431232	10.9775	0.261095	32.735	0.452364	68.4874	0.776984	70.8633	0.885671	4.11347	0.768822	6.313	0.458803	13.833	0.328355	12.4357	0.173297	16.7213	0.201772	44.3769	0.59133	1.12273	0.428782	0	0	1.11249	0.298219	7.16576	0.634309	4.7621	0.475808	0.926078	0.392602
1933.33	3.32046	0.756122	6.0181	0.356501	23.0445	0.575082	59.2979	0.83994	81.1018	0.932191	78.7298	0.968063	4.91103	0.762011	7.25989	0.428094	11.7401	0.279232	34.5169	0.476988	69.5597	0.789149	71.2125	0.890036	3.54618	0.662792	7.59706	0.552123	12.6875	0.301165	11.7699	0.164019	17.6366	0.212817	44.5144	0.593162	0.827525	0.316039	0.855681	0.37535	1.11249	0.298219	7.16576	0.634309	3.8049	0.380169	0.807951	0.342523
1966.67	3.32046	0.756122	5.97707	0.35407	23.4123	0.584262	59.5339	0.843284	81.4429	0.936112	78.3748	0.963698	5.43679	0.843589	7.11106	0.419318	12.5244	0.297889	35.0336	0.484128	70.635	0.801348	71.5606	0.894386	3.54618	0.662792	7.792	0.566291	14.1624	0.336175	11.8852	0.165625	18.8222	0.227122	45.124	0.601285	0.559434	0.213653	0	0	0.87213	0.233787	7.16576	0.634309	3.8049	0.380169	0.867305	0.367686
2000	3.32819	0.757882	6.19036	0.366705	24.6422	0.614954	60.2665	0.853661	81.4117	0.935753	78.7018	0.967718	4.91103	0.762011	7.28959	0.429845	13.8923	0.330422	37.4477	0.517488	70.8831	0.804163	71.7941	0.897304	4.01649	0.750695	8.14377	0.591856	14.443	0.342836	12.2758	0.171068	19.4499	0.234697	45.7308	0.609371	1.12273	0.428782	1.08442	0.475689	0.87213	0.233787	7.16576	0.634309	4.7621	0.475808	0.868608	0.368238
2033.33	3.32819	0.757882	6.36159	0.376848	25.537	0.637285	60.9942	0.863968	81.8867	0.941212	78.9546	0.970827	4.73103	0.734081	6.95416	0.410066	15.2838	0.36352	39.1369	0.540832	71.9349	0.816096	72.7432	0.909167	4.22489	0.789646	8.33497	0.605751	13.0547	0.309881	10.861	0.151352	20.6263	0.248893	46.0233	0.613267	0.942096	0.359794	1.08442	0.475689	1.11249	0.298219	7.58543	0.671457	5.13639	0.513207	0.890912	0.377694
2066.67	3.25869	0.742055	6.58257	0.389939	26.1071	0.65151	61.2344	0.867371	82.3421	0.946448	78.8538	0.969588	5.43679	0.843589	7.43837	0.438619	16.1147	0.383282	40.5273	0.560046	72.591	0.823539	72.8298	0.910249	4.01649	0.750695	7.23422	0.525754	14.0747	0.334093	11.6374	0.162172	21.0364	0.253841	46.6236	0.621266	1.12273	0.428782	0.855681	0.37535	1.11249	0.298219	7.58543	0.671457	5.13639	0.513207	0.867305	0.367686
2100	2.86604	0.652643	6.49632	0.384829	26.7895	0.668541	61.9563	0.877596	82.6794	0.950324	78.7539	0.968359	5.33226	0.827369	7.30326	0.430651	16.9584	0.403349	42.1594	0.5826	73.3626	0.832293	73.0626	0.913158	4.01649	0.750695	7.78153	0.56553	13.9278	0.330606	12.0242	0.167562	21.9216	0.264523	47.5085	0.633058	1.12273	0.428782	1.08442	0.475689	1.11249	0.298219	7.58543	0.671457	4.17602	0.41725	0.807951	0.342523
2133.33	2.86604	0.652643	6.75218	0.399986	27.576	0.688168	62.4467	0.884543	82.8164	0.951898	78.6548	0.96714	4.73103	0.734081	7.48948	0.441633	18.2168	0.433279	43.6031	0.602551	73.6059	0.835053	72.9534	0.911793	3.45556	0.645855	7.78153	0.56553	13.437	0.318956	11.1445	0.155303	22.6006	0.272716	47.4839	0.632731	1.12273	0.428782	0.855681	0.37535	1.02323	0.274292	7.58543	0.671457	4.32886	0.432522	0.807951	0.342523
2166.67	2.80504	0.638752	7.42258	0.439699	28.1305	0.702005	62.9131	0.891149	82.9001	0.952861	78.982	0.971164	4.14649	0.643382	7.76616	0.457948	19.253	0.457924	44.9135	0.620659	75.0271	0.851176	73.5533	0.919291	4.01649	0.750695	7.78153	0.56553	13.5754	0.32224	10.5814	0.147456	24.5415	0.296136	48.3857	0.644748	1.12273	0.428782	0.855681	0.37535	1.02323	0.274292	7.16576	0.634309	5.13639	0.513207	0.807951	0.342523
2200	3.25869	0.742055	7.29361	0.43206	28.183	0.703316	63.1543	0.894565	82.7855	0.951544	78.9275	0.970493	4.73103	0.734081	8.11467	0.478498	19.9026	0.473374	45.4258	0.627738	75.2657	0.853883	73.7463	0.921703	3.45556	0.645855	7.78153	0.56553	13.5313	0.321193	9.32425	0.129937	24.0586	0.290309	48.6964	0.648887	0.942096	0.359794	0.855681	0.37535	1.02323	0.274292	7.58543	0.671457	5.51285	0.550821	0.807951	0.342523
2233.33	3.25869	0.742055	7.2347	0.42857	28.9618	0.722751	64.2276	0.909769	83.2357	0.956719	79.0806	0.972377	4.84037	0.751046	7.75781	0.457455	20.7738	0.494096	47.2361	0.652755	75.8901	0.860967	74.0864	0.925955	3.43017	0.64111	8.32623	0.605117	13.5313	0.321193	9.69542	0.13511	26.0557	0.314408	49.6791	0.661981	0.942096	0.359794	0.855681	0.37535	1.02323	0.274292	6.95104	0.615302	5.67619	0.567141	1.01524	0.4304
2266.67	3.25869	0.742055	7.2347	0.42857	29.5084	0.736391	64.331	0.911233	83.1217	0.955408	78.982	0.971164	4.73103	0.734081	8.13823	0.479888	21.4211	0.509493	48.2151	0.666283	76.127	0.863654	74.5335	0.931542	4.01649	0.750695	8.49635	0.61748	13.0806	0.310497	9.24318	0.128808	26.6217	0.321238	49.9834	0.666037	0.942096	0.359794	0.855681	0.37535	1.15326	0.309148	7.58543	0.671457	4.69932	0.469536	1.02262	0.433532
2300	3.32819	0.757882	7.57182	0.44854	29.7938	0.743515	64.6825	0.916212	83.4568	0.95926	78.982	0.971164	4.73103	0.734081	8.53043	0.503014	22.2177	0.528439	48.9689	0.6767	77.0044	0.873609	74.3185	0.928855	3.9749	0.742921	7.6068	0.552831	13.5072	0.320622	8.50361	0.118501	27.4646	0.331409	50.4114	0.671739	0.942096	0.359794	0.855681	0.37535	1.15326	0.309148	6.34362	0.561533	4.69932	0.469536	1.02262	0.433532
2333.33	3.32819	0.757882	7.80367	0.462274	30.7656	0.767766	64.5701	0.91462	83.7908	0.963099	79.3082	0.975174	4.73103	0.734081	8.84241	0.521411	23.6694	0.562968	50.4492	0.697156	77.6359	0.880773	74.9134	0.93629	4.01649	0.750695	7.6068	0.552831	12.5483	0.297861	7.86624	0.109619	28.1006	0.339083	50.2636	0.669771	0.827525	0.316039	0.855681	0.37535	1.15326	0.309148	7.42849	0.657565	5.07287	0.50686	1.29342	0.548335
2366.67	3.25869	0.742055	7.80367	0.462274	30.8172	0.769054	65.271	0.924549	83.5392	0.960207	79.3082	0.975174	4.66198	0.723367	9.25646	0.545826	23.5745	0.560711	50.9222	0.703692	77.6074	0.88045	74.657	0.933086	4.5762	0.855306	8.14891	0.592229	11.3949	0.270482	7.65765	0.106713	29.7572	0.359072	51.2618	0.683072	0.942096	0.359794	1.08442	0.475689	1.10196	0.295396	7.58543	0.671457	5.07287	0.50686	0.970941	0.411621
2400	2.40914	0.548599	8.19593	0.485511	31.5806	0.788105	65.6198	0.929489	84.0122	0.965643	79.7311	0.980375	4.73103	0.734081	9.56756	0.564171	25.3988	0.604101	52.3677	0.723668	78.3395	0.888755	74.8894	0.93599	4.52246	0.845263	8.14891	0.592229	10.7386	0.254904	6.99423	0.0974675	30.3774	0.366557	51.8304	0.690649	0.759371	0.29001	0.855681	0.37535	1.10196	0.295396	7.82466	0.692633	5.07287	0.50686	0.970941	0.411621
2433.33	2.86604	0.652643	8.10547	0.480153	32.0583	0.800024	65.7593	0.931465	84.0122	0.965643	79.5364	0.977981	4.73103	0.734081	9.49238	0.559738	26.0167	0.618797	53.4958	0.739257	78.5737	0.891413	75.0414	0.93789	4.01649	0.750695	8.14891	0.592229	10.4503	0.24806	7.00581	0.0976288	30.3774	0.366557	51.6843	0.688702	0.997047	0.380781	0.416875	0.182865	1.27499	0.34178	8.49213	0.751718	4.69932	0.469536	1.29342	0.548335
2466.67	2.80504	0.638752	8.13568	0.481943	32.109	0.80129	65.9674	0.934413	84.0122	0.965643	79.6333	0.979173	4.73103	0.734081	9.78991	0.577282	27.1238	0.645129	54.6401	0.755071	78.9372	0.895536	75.2262	0.9402	4.01649	0.750695	8.68827	0.631428	9.80513	0.232746	6.90303	0.0961965	31.1915	0.37638	52.6681	0.701811	0.759371	0.29001	1.08442	0.475689	1.10196	0.295396	8.43657	0.7468	5.07287	0.50686	1.29342	0.548335
2500	2.86604	0.652643	8.42676	0.499185	32.2569	0.80498	66.2057	0.937788	84.5966	0.972361	79.4403	0.976799	4.73103	0.734081	10.455	0.616502	28.0042	0.666069	55.6144	0.768534	79.7878	0.905186	75.562	0.944397	4.5762	0.855306	8.68827	0.631428	9.63389	0.228681	7.50944	0.104647	32.3207	0.390006	53.0843	0.707357	0.759371	0.29001	0.855681	0.37535	1.10196	0.295396	8.24351	0.72971	5.07287	0.50686	1.29342	0.548335
2533.33	2.86604	0.652643	8.42676	0.499185	32.487	0.810723	66.4545	0.941313	84.5966	0.972361	79.861	0.981972	4.73103	0.734081	10.455	0.616502	28.1585	0.669738	56.5821	0.781906	80.0196	0.907815	75.8179	0.947595	5.2523	0.981672	7.83651	0.569525	8.6213	0.204645	7.70831	0.107419	33.2066	0.400696	53.0843	0.707357	0.942096	0.359794	0.416875	0.182865	1.10196	0.295396	8.66651	0.767154	5.23865	0.523424	1.18049	0.500456
2566.67	2.86604	0.652643	8.8348	0.523357	33.0088	0.823744	66.8005	0.946213	84.4864	0.971094	80.1139	0.985082	4.73103	0.734081	10.2635	0.605207	28.8877	0.687082	56.8768	0.785979	80.5135	0.913419	76.1524	0.951776	4.5762	0.855306	7.70742	0.560144	8.57617	0.203574	8.74804	0.121908	33.9985	0.410252	53.2262	0.709247	0.398921	0.152351	0.640023	0.28075	1.10196	0.295396	8.66651	0.767154	6.05127	0.604618	1.16663	0.494581
2600	2.86604	0.652643	8.96458	0.531045	33.3834	0.833094	67.2524	0.952614	84.9278	0.976168	80.2104	0.986269	4.73103	0.734081	10.672	0.629296	29.7305	0.707128	57.6972	0.797317	80.7347	0.915929	75.8967	0.94858	4.52246	0.845263	7.4559	0.541865	8.21236	0.194938	9.85839	0.137381	34.7854	0.419747	54.4643	0.725745	0.398921	0.152351	0.416875	0.182865	1.368	0.366711	8.66651	0.767154	6.42858	0.642316	1.16663	0.494581
2633.33	2.86604	0.652643	8.89065	0.526665	33.064	0.825122	67.1453	0.951097	85.1806	0.979073	79.861	0.981972	4.08591	0.633983	10.642	0.627525	30.4058	0.723189	58.105	0.802951	81.2271	0.921515	76.4859	0.955944	5.35036	1	7.4559	0.541865	7.99744	0.189836	10.4474	0.145589	35.5673	0.429182	54.3229	0.723861	0.398921	0.152351	0.416875	0.182865	1.92244	0.515338	8.43657	0.7468	5.61118	0.560645	1.10393	0.468
2666.67	2.86604	0.652643	9.18676	0.544206	33.9888	0.848201	67.4889	0.955965	85.1806	0.979073	79.861	0.981972	4.5987	0.713548	10.3206	0.608574	30.5697	0.727087	58.9155	0.814152	81.3213	0.922584	76.3837	0.954667	4.52246	0.845263	7.4559	0.541865	8.12896	0.192958	11.9486	0.166509	36.3443	0.438557	54.8728	0.731189	0.398921	0.152351	0.640023	0.28075	1.368	0.366711	8.43657	0.7468	6.42858	0.642316	1.16663	0.494581
2700	3.25869	0.742055	9.18676	0.544206	33.6693	0.840229	67.3467	0.953951	85.3681	0.981228	80.2104	0.986269	4.08591	0.633983	11.046	0.65135	31.5286	0.749895	59.8428	0.826967	81.6752	0.926598	76.8184	0.960099	5.07086	0.947761	6.80042	0.494227	8.29815	0.196974	12.517	0.17443	36.92	0.445505	55.0077	0.732986	2.00416	0.765407	0.416875	0.182865	1.368	0.366711	8.66651	0.767154	5.61118	0.560645	1.13441	0.480921
2733.33	2.86604	0.652643	9.18676	0.544206	34.129	0.851701	66.8872	0.947442	85.258	0.979963	80.0548	0.984356	4.08591	0.633983	10.8676	0.640831	31.6869	0.75366	60.6389	0.837967	82.2882	0.933553	76.4613	0.955636	4.5762	0.855306	7.3271	0.532504	8.44792	0.200529	13.9291	0.194108	37.4012	0.451311	55.4131	0.738388	0.398921	0.152351	0.416875	0.182865	1.55302	0.416311	9.09334	0.804936	5.61118	0.560645	1.18049	0.500456
2766.67	2.80504	0.638752	9.05934	0.536658	34.2693	0.855201	67.5829	0.957296	85.258	0.979963	80.2104	0.986269	4.08591	0.633983	11.4359	0.67434	32.5114	0.773271	60.9137	0.841765	82.5008	0.935965	76.8945	0.961051	4.5762	0.855306	7.3271	0.532504	8.47619	0.2012	15.1236	0.210754	37.9682	0.458153	55.9558	0.74562	0.398921	0.152351	0.416875	0.182865	1.368	0.366711	8.66651	0.767154	5.61118	0.560645	1.13441	0.480921
2800	2.86604	0.652643	8.99396	0.532785	33.9551	0.847359	67.2305	0.952304	85.258	0.979963	80.3078	0.987466	4.15569	0.644809	11.2621	0.664092	32.804	0.780231	61.19	0.845584	82.6394	0.937537	77.1498	0.964241	4.52246	0.845263	7.3271	0.532504	8.88725	0.210958	16.555	0.230701	38.8178	0.468405	56.0885	0.747388	0.76379	0.291698	0.640023	0.28075	1.55302	0.416311	8.66651	0.767154	5.98657	0.598153	1.32133	0.560163
2833.33	2.86604	0.652643	8.99396	0.532785	34.3226	0.856531	67.4781	0.955811	85.258	0.979963	80.3078	0.987466	3.57329	0.554443	11.2621	0.664092	33.4739	0.796164	62.0939	0.858073	83.3382	0.945465	77.736	0.971568	5.134	0.959562	7.13484	0.518531	9.49117	0.225293	18.2054	0.2537	39.2836	0.474026	56.3538	0.750924	0.76379	0.291698	0.416875	0.182865	1.55302	0.416311	8.66651	0.767154	5.61118	0.560645	1.32133	0.560163
2866.67	2.80504	0.638752	9.34423	0.553534	34.6893	0.865682	67.6228	0.95786	85.258	0.979963	80.0548	0.984356	4.08591	0.633983	11.8395	0.69814	33.6246	0.799747	62.3678	0.86186	83.4588	0.946833	77.5817	0.96964	4.52246	0.845263	6.48608	0.471382	9.9475	0.236125	19.3973	0.27031	40.5812	0.489684	57.7026	0.768896	0.76379	0.291698	0.416875	0.182865	1.368	0.366711	8.66651	0.767154	6.97724	0.697137	1.2101	0.51301
2900	3.32819	0.757882	9.28402	0.549968	35.1406	0.876944	67.1268	0.950835	85.1487	0.978707	80.0548	0.984356	4.08591	0.633983	11.6551	0.687266	33.255	0.790956	62.6432	0.865665	83.6858	0.949409	77.4801	0.96837	5.07086	0.947761	6.48608	0.471382	10.6797	0.253505	20.6153	0.287283	41.4146	0.499739	58.097	0.774152	0.76379	0.291698	0.416875	0.182865	1.73931	0.466248	8.86744	0.78494	5.98657	0.598153	1.2101	0.51301
2933.33	2.80504	0.638752	9.28402	0.549968	34.829	0.869168	67.3743	0.954341	85.1487	0.978707	80.0548	0.984356	3.57329	0.554443	11.8395	0.69814	33.9216	0.80681	62.9198	0.869488	83.4487	0.946719	77.4801	0.96837	4.52246	0.845263	6.48608	0.471382	11.0014	0.261141	22.497	0.313506	41.6731	0.502859	58.7617	0.783009	1.62224	0.619549	0.416875	0.182865	1.92244	0.515338	9.3329	0.826142	6.97724	0.697137	1.34017	0.568154
2966.67	3.25869	0.742055	9.70506	0.574909	35.2777	0.880367	67.3743	0.954341	85.1487	0.978707	80.1139	0.985082	4.08591	0.633983	11.4887	0.677457	34.0718	0.810384	63.045	0.871217	83.9138	0.951996	77.9106	0.97375	4.52246	0.845263	6.98679	0.507771	11.5992	0.275331	22.84	0.318285	42.401	0.511642	58.3528	0.777561	0.76379	0.291698	0.416875	0.182865	1.92244	0.515338	9.09334	0.804936	5.98657	0.598153	1.34017	0.568154
3000	2.80504	0.638752	9.63173	0.570566	35.1933	0.87826	67.717	0.959195	85.8396	0.986648	80.1139	0.985082	4.5987	0.713548	12.2549	0.722635	34.4785	0.820056	64.1893	0.887031	84.0002	0.952975	77.3794	0.967111	5.07086	0.947761	6.42277	0.466781	12.9993	0.308565	24.7716	0.345202	42.9376	0.518117	58.7452	0.782789	0.76379	0.291698	0.416875	0.182865	1.92244	0.515338	8.66651	0.767154	6.97724	0.697137	1.32133	0.560163
3033.33	2.80504	0.638752	9.63173	0.570566	35.4149	0.883789	67.717	0.959195	85.8396	0.986648	80.1139	0.985082	4.08591	0.633983	12.2549	0.722635	34.9918	0.832266	64.2001	0.88718	84.1427	0.954592	78.0652	0.975683	4.41047	0.824331	6.41495	0.466212	13.808	0.327762	26.4143	0.368094	43.4712	0.524556	58.6103	0.780992	0.76379	0.291698	0.640023	0.28075	2.34187	0.627772	9.09334	0.804936	7.35564	0.734944	1.34017	0.568154
3066.67	3.32819	0.757882	9.50875	0.56328	35.3315	0.881708	68.4097	0.969007	85.8396	0.986648	80.3675	0.9882	4.08591	0.633983	12.6414	0.745429	34.6269	0.823586	64.6909	0.893962	84.1427	0.954592	77.7092	0.971233	5.07086	0.947761	6.41495	0.466212	14.2692	0.338709	26.5316	0.369729	44.8957	0.541746	58.7317	0.78261	0.76379	0.291698	0.640023	0.28075	1.92244	0.515338	9.09334	0.804936	5.82776	0.582285	1.32133	0.560163
3100	2.80504	0.638752	9.9234	0.587843	35.552	0.887211	68.1613	0.965488	85.8396	0.986648	80.3078	0.987466	4.5987	0.713548	12.6414	0.745429	35.2882	0.839314	65.071	0.899214	84.4879	0.958509	77.7092	0.971233	4.52246	0.845263	6.88416	0.500312	15.332	0.363937	27.8116	0.387566	45.602	0.550268	59.1222	0.787813	0.759371	0.29001	0.640023	0.28075	1.92244	0.515338	9.09334	0.804936	5.98657	0.598153	1.26477	0.536186
3133.33	3.32819	0.757882	9.85431	0.583751	35.4696	0.885154	67.717	0.959195	85.2928	0.980363	80.3675	0.9882	4.08591	0.633983	12.4713	0.735397	35.2823	0.839175	65.4496	0.904446	84.6043	0.959829	77.9649	0.974429	5.07086	0.947761	6.3666	0.462698	15.7662	0.374245	29.4191	0.409968	46.119	0.556507	59.3923	0.791412	0.398921	0.152351	1.66905	0.732137	1.92244	0.515338	8.47015	0.749772	7.35564	0.734944	1.32133	0.560163
3166.67	3.25869	0.742055	9.85431	0.583751	35.9118	0.896191	68.4097	0.969007	85.7308	0.985397	80.1139	0.985082	4.5987	0.713548	12.4713	0.735397	35.1771	0.836673	65.8268	0.909659	84.3725	0.957199	77.6098	0.969991	5.07086	0.947761	6.3666	0.462698	16.6537	0.395311	30.2744	0.421886	46.6333	0.562712	60.03	0.799909	0.76379	0.291698	0.416875	0.182865	1.92244	0.515338	9.09334	0.804936	5.98657	0.598153	1.34017	0.568154
3200	3.25869	0.742055	9.85431	0.583751	35.83	0.89415	68.4097	0.969007	85.7308	0.985397	80.3675	0.9882	4.08591	0.633983	12.4713	0.735397	35.9387	0.854787	66.2026	0.914852	85.0919	0.965361	77.8655	0.973186	5.07086	0.947761	6.3666	0.462698	17.751	0.421357	31.5799	0.440079	47.1448	0.568885	59.8986	0.798158	0.76379	0.291698	0.640023	0.28075	1.92244	0.515338	9.3329	0.826142	6.36454	0.635918	1.5835	0.671309
3233.33	3.25869	0.742055	10.1419	0.600788	35.6076	0.888599	68.8528	0.975283	85.7308	0.985397	80.3675	0.9882	4.08591	0.633983	12.4713	0.735397	36.2342	0.861816	66.5771	0.920027	85.4347	0.96925	78.2935	0.978536	5.07086	0.947761	6.3666	0.462698	18.2003	0.432024	32.8697	0.458054	47.6535	0.575024	60.4151	0.805041	0.398921	0.152351	0.686457	0.301119	2.34187	0.627772	9.52373	0.843034	6.36454	0.635918	1.29835	0.550423
3266.67	3.25869	0.742055	10.1419	0.600788	36.1897	0.903125	68.3069	0.967551	85.8759	0.987066	80.2717	0.987022	4.08591	0.633983	12.8527	0.757886	35.9772	0.855704	66.4716	0.918569	85.4347	0.96925	78.1946	0.977299	5.07086	0.947761	6.34106	0.460843	19.1103	0.453622	33.1394	0.461811	48.5565	0.585919	60.6691	0.808425	0.398921	0.152351	0.686457	0.301119	2.34187	0.627772	9.52373	0.843034	6.36454	0.635918	1.5835	0.671309
3300	2.80504	0.638752	10.1419	0.600788	35.9666	0.897558	68.7496	0.973821	85.984	0.988307	80.3675	0.9882	4.08591	0.633983	13.0605	0.770141	36.2342	0.861816	66.8452	0.923733	85.0605	0.965005	78.1946	0.977299	4.41047	0.824331	6.3799	0.463665	19.3356	0.458972	34.2221	0.476899	49.5175	0.597516	61.1811	0.815248	0.76379	0.291698	0.686457	0.301119	1.92244	0.515338	9.52373	0.843034	7.35564	0.734944	1.29835	0.550423
3333.33	2.80504	0.638752	10.1419	0.600788	36.629	0.914088	68.9988	0.977352	86.4207	0.993327	80.3675	0.9882	4.08591	0.633983	13.0605	0.770141	37.1321	0.883172	67.3218	0.930318	85.7763	0.973125	78.2935	0.978536	4.41047	0.824331	5.56043	0.404109	20.8791	0.49561	35.752	0.498219	50.0126	0.60349	61.0522	0.81353	1.10336	0.421383	0.686457	0.301119	2.34187	0.627772	9.52373	0.843034	6.36454	0.635918	1.29835	0.550423
3366.67	2.42889	0.553097	10.0768	0.596933	36.5485	0.912079	68.6473	0.972373	86.3123	0.992081	80.3675	0.9882	4.08591	0.633983	12.8948	0.760368	36.7725	0.87462	67.2175	0.928877	85.6624	0.971833	78.0964	0.976073	4.41047	0.824331	6.0441	0.43926	21.0919	0.50066	36.7098	0.511567	50.2216	0.606011	61.1657	0.815043	0.76379	0.291698	0.705189	0.309335	2.34187	0.627772	9.52373	0.843034	6.74485	0.673917	1.60778	0.681602
3400	2.42889	0.553097	10.4956	0.621737	36.8433	0.919437	68.9988	0.977352	86.6746	0.996245	80.5615	0.990585	4.08591	0.633983	12.8948	0.760368	36.8738	0.877028	67.6921	0.935436	85.7763	0.973125	78.1946	0.977299	4.41047	0.824331	5.83542	0.424094	21.5487	0.511503	36.9554	0.514989	51.8328	0.625453	61.6734	0.821807	2.00416	0.765407	1.2821	0.562403	2.34187	0.627772	8.47015	0.749772	6.36454	0.635918	1.29835	0.550423
3433.33	2.42889	0.553097	10.4956	0.621737	36.3248	0.906497	68.8965	0.975903	86.4207	0.993327	80.3675	0.9882	4.08591	0.633983	12.8948	0.760368	36.5168	0.868537	67.5885	0.934003	86.1168	0.976988	78.1946	0.977299	4.41047	0.824331	6.06565	0.440827	22.4021	0.531762	38.169	0.531902	52.1402	0.629163	61.814	0.823682	0.76379	0.291698	0.686457	0.301119	2.34187	0.627772	9.75929	0.863886	6.74485	0.673917	1.47845	0.626776
3466.67	3.25869	0.742055	10.4956	0.621737	36.6821	0.915414	68.8965	0.975903	85.8759	0.987066	80.4641	0.989388	4.5987	0.713548	12.8948	0.760368	36.9121	0.877939	67.6973	0.935508	86.0034	0.975702	78.1946	0.977299	4.41047	0.824331	5.88567	0.427746	22.608	0.536648	39.1941	0.546186	52.3382	0.631552	62.1928	0.828729	1.10336	0.421383	0.686457	0.301119	2.34187	0.627772	9.52373	0.843034	6.36454	0.635918	1.47845	0.626776
3500	2.42889	0.553097	10.2992	0.610107	36.4599	0.909867	68.8965	0.975903	85.8759	0.987066	80.4641	0.989388	4.5987	0.713548	13.27	0.782491	36.9121	0.877939	67.5956	0.934101	86.0034	0.975702	78.6212	0.982631	4.41047	0.824331	5.88567	0.427746	22.8805	0.543118	40.2749	0.561248	52.817	0.63733	62.696	0.835434	1.62224	0.619549	0.705189	0.309335	2.34187	0.627772	9.75929	0.863886	6.74485	0.673917	1.47845	0.626776
3533.33	3.25869	0.742055	10.431	0.617913	36.6821	0.915414	68.9988	0.977352	85.984	0.988307	80.4641	0.989388	4.67545	0.725457	13.27	0.782491	36.6581	0.871898	68.0657	0.940598	86.0034	0.975702	78.0964	0.976073	4.45111	0.831926	6.29172	0.457256	24.3288	0.577495	40.7752	0.568219	53.9191	0.650629	63.0712	0.840434	1.10336	0.421383	0.686457	0.301119	2.58287	0.692376	10.4337	0.923583	6.5364	0.65309	1.50126	0.636445
3566.67	2.80224	0.638116	10.2992	0.610107	36.5391	0.911845	68.7496	0.973821	85.7308	0.985397	80.5615	0.990585	4.5987	0.713548	13.27	0.782491	36.5608	0.869584	68.0657	0.940598	86.3433	0.979558	78.8774	0.985833	4.41047	0.824331	6.10883	0.443965	24.3425	0.577822	42.1532	0.587422	54.1076	0.652903	63.5705	0.847088	1.10336	0.421383	0.686457	0.301119	2.34187	0.627772	9.52373	0.843034	6.36454	0.635918	1.5835	0.671309
3600	2.83391	0.645327	10.7118	0.634547	36.8944	0.920712	68.8965	0.975903	86.3123	0.992081	80.5615	0.990585	4.5987	0.713548	13.27	0.782491	36.7033	0.872974	68.4327	0.945669	86.3433	0.979558	78.7788	0.984601	4.41047	0.824331	6.13049	0.445539	25.4155	0.60329	43.407	0.604895	55.4959	0.669655	63.9423	0.852041	1.10336	0.421383	0.686457	0.301119	1.92244	0.515338	9.75929	0.863886	6.36454	0.635918	1.47845	0.626776
3633.33	2.80224	0.638116	10.7118	0.634547	36.8944	0.920712	68.8965	0.975903	86.4207	0.993327	80.4641	0.989388	4.08591	0.633983	13.27	0.782491	36.9553	0.878967	68.332	0.944279	86.2314	0.978288	78.7788	0.984601	4.41047	0.824331	6.13049	0.445539	25.862	0.613888	43.8916	0.611648	55.9588	0.675241	63.8176	0.850379	0.76379	0.291698	0.686457	0.301119	2.34187	0.627772	9.75929	0.863886	7.91312	0.790646	1.46277	0.620129
3666.67	2.83391	0.645327	10.7118	0.634547	36.8944	0.920712	68.9988	0.977352	85.8759	0.987066	80.5615	0.990585	4.5987	0.713548	13.1106	0.773094	36.7033	0.872974	68.7984	0.950723	86.6821	0.983401	79.2038	0.989913	4.41047	0.824331	6.23473	0.453115	26.3083	0.624484	44.7392	0.623459	56.589	0.682845	64.1887	0.855325	0.76379	0.291698	0.705189	0.309335	2.34187	0.627772	10.1893	0.901954	6.36454	0.635918	1.47845	0.626776
3700	3.25869	0.742055	10.6509	0.63094	37.2489	0.929557	68.8965	0.975903	86.4207	0.993327	80.8159	0.993714	4.5987	0.713548	13.1106	0.773094	37.1913	0.88458	68.6983	0.94934	86.6821	0.983401	79.2038	0.989913	4.41047	0.824331	6.23473	0.453115	26.3278	0.624947	45.6894	0.636701	56.7642	0.684959	63.9219	0.851769	0.76379	0.291698	0.686457	0.301119	2.34187	0.627772	8.70194	0.77029	6.36454	0.635918	1.50126	0.636445
3733.33	2.80504	0.638752	10.7945	0.639445	37.2489	0.929557	68.8965	0.975903	86.1299	0.989984	80.7185	0.992516	4.5987	0.713548	13.3266	0.785829	37.4441	0.890593	68.6983	0.94934	86.5706	0.982137	79.0085	0.987472	4.41047	0.824331	6.23473	0.453115	27.6455	0.656224	46.0022	0.641059	57.617	0.69525	64.8261	0.863818	2.00416	0.765407	0.686457	0.301119	2.34187	0.627772	10.1893	0.901954	7.91312	0.790646	1.50126	0.636445
3766.67	2.42889	0.553097	11.0721	0.655891	37.2489	0.929557	68.8965	0.975903	85.984	0.988307	80.7185	0.992516	4.5987	0.713548	14.0908	0.830895	37.8353	0.899898	69.4232	0.959357	86.5706	0.982137	78.6811	0.98338	4.45111	0.831926	6.39748	0.464942	28.0901	0.666778	46.821	0.65247	57.6723	0.695918	64.9271	0.865163	1.10336	0.421383	0.686457	0.301119	1.92244	0.515338	8.70194	0.77029	6.74485	0.673917	1.73432	0.735248
3800	2.42889	0.553097	11.0721	0.655891	37.682	0.940365	68.8965	0.975903	86.4207	0.993327	80.8159	0.993714	4.5987	0.713548	13.3266	0.785829	37.582	0.893873	69.4232	0.959357	87.0197	0.987231	79.1057	0.988687	4.41047	0.824331	6.93868	0.504275	28.4302	0.674852	48.1825	0.671443	58.1232	0.701358	64.9271	0.865163	0.76379	0.291698	0.705189	0.309335	2.34187	0.627772	8.70194	0.77029	6.36454	0.635918	1.50126	0.636445
3833.33	2.80224	0.638116	10.9281	0.647357	37.682	0.940365	69.1467	0.979446	86.238	0.991227	80.6219	0.991328	4.5987	0.713548	13.1106	0.773094	37.8353	0.899898	69.3235	0.95798	86.8306	0.985086	78.6811	0.98338	4.41047	0.824331	6.66814	0.484613	29.1371	0.69163	48.4877	0.675696	59.6289	0.719528	65.5614	0.873617	1.10336	0.421383	0.686457	0.301119	2.34187	0.627772	9.13435	0.808566	6.74485	0.673917	1.73432	0.735248
3866.67	2.83391	0.645327	10.8706	0.643956	37.6025	0.938382	69.3376	0.98215	86.4207	0.993327	80.8159	0.993714	4.5987	0.713548	13.6954	0.807576	38.0675	0.905419	69.5259	0.960776	87.0197	0.987231	79.1057	0.988687	3.97565	0.743063	7.0721	0.513972	29.9063	0.70989	49.8835	0.695147	59.6257	0.719488	65.6601	0.874931	1.10336	0.421383	0.686457	0.301119	2.00906	0.538559	9.75929	0.863886	6.74485	0.673917	1.46277	0.620129
3900	2.83391	0.645327	11.2858	0.668548	37.525	0.936449	68.7953	0.974469	85.7687	0.985833	80.6219	0.991328	4.5987	0.713548	13.6954	0.807576	37.9716	0.903138	69.4269	0.959408	86.4601	0.980882	79.1057	0.988687	4.45111	0.831926	7.0721	0.513972	29.5921	0.702431	50.6114	0.70529	59.4631	0.717526	65.6601	0.874931	1.10336	0.421383	0.416875	0.182865	2.34187	0.627772	8.70194	0.77029	6.91354	0.690771	1.50126	0.636445
3933.33	2.4203	0.551141	11.2858	0.668548	37.8784	0.945267	69.0453	0.978011	86.4586	0.993762	81.2963	0.999621	4.67545	0.725457	13.9228	0.820987	38.2254	0.909175	70.0493	0.96801	86.3504	0.979638	78.8411	0.98538	4.41047	0.824331	7.0721	0.513972	30.6214	0.726863	51.3566	0.715676	60.5062	0.730114	65.9055	0.878201	1.10336	0.421383	0.686457	0.301119	2.58287	0.692376	10.1893	0.901954	6.74485	0.673917	1.6449	0.697339
3966.67	2.50462	0.570342	11.2858	0.668548	38.0341	0.949154	69.9417	0.990707	87.0012	1	81.0712	0.996852	4.04035	0.626913	14.2898	0.842626	38.5524	0.916953	69.9873	0.967152	86.9088	0.985973	79.0085	0.987472	3.97565	0.743063	7.48352	0.543872	31.2098	0.74083	51.986	0.724446	60.8248	0.733958	66.1222	0.881088	1.10336	0.421383	0.686457	0.301119	2.00906	0.538559	8.70194	0.77029	7.29316	0.728702	1.50126	0.636445
4000	2.42889	0.553097	11.2287	0.665165	38.1029	0.95087	69.7369	0.987807	86.7132	0.996689	81.2963	0.999621	4.08591	0.633983	13.9228	0.820987	38.6142	0.918423	70.0493	0.96801	86.6102	0.982586	79.1687	0.989475	4.44616	0.831001	7.18398	0.522102	31.9158	0.757589	52.5543	0.732365	61.3788	0.740643	66.388	0.88463	1.10336	0.421383	0.686457	0.301119	2.34187	0.627772	9.13435	0.808566	7.91312	0.790646	1.42675	0.604857
4033.33	2.42889	0.553097	11.2287	0.665165	38.4068	0.958455	69.7369	0.987807	86.7132	0.996689	81.2963	0.999621	3.54495	0.550045	13.7654	0.811707	38.6142	0.918423	70.4103	0.972999	86.9492	0.986432	79.2652	0.990681	3.86029	0.7215	7.62653	0.554265	32.1989	0.764309	53.5737	0.746572	62.5599	0.754895	66.75	0.889454	0.76379	0.291698	1.2821	0.562403	2.37783	0.637412	9.75929	0.863886	7.29316	0.728702	1.63746	0.694185
4066.67	2.42889	0.553097	11.6511	0.690191	38.1801	0.952796	69.7369	0.987807	86.7132	0.996689	81.2963	0.999621	3.52985	0.547702	14.5274	0.85664	39.0964	0.929891	70.6714	0.976606	86.9492	0.986432	79.2652	0.990681	3.97565	0.743063	7.62653	0.554265	32.7796	0.778092	54.8606	0.764506	62.2434	0.751076	66.75	0.889454	2.00416	0.765407	1.2821	0.562403	3.01769	0.808937	10.1893	0.901954	7.12732	0.712132	1.63746	0.694185
4100	2.50462	0.570342	11.6511	0.690191	38.3072	0.955969	69.5877	0.985693	86.7132	0.996689	81.2963	0.999621	3.52985	0.547702	14.3637	0.846985	39.0964	0.929891	70.5084	0.974353	87.0585	0.987671	79.2652	0.990681	3.86029	0.7215	7.84153	0.569891	33.2098	0.788304	54.5918	0.760759	62.5505	0.754781	67.1107	0.894261	1.10336	0.421383	1.2821	0.562403	3.01769	0.808937	8.70194	0.77029	7.29316	0.728702	1.63746	0.694185
4133.33	2.42889	0.553097	11.8152	0.699908	38.3855	0.957922	69.7369	0.987807	86.7132	0.996689	81.3272	1	3.57151	0.554167	14.3637	0.846985	39.0018	0.927643	70.4103	0.972999	86.9088	0.985973	79.0085	0.987472	3.97565	0.743063	7.84153	0.569891	33.6388	0.798487	55.1553	0.768612	62.9771	0.759929	66.8453	0.890724	1.68339	0.6429	0.686457	0.301119	2.58287	0.692376	10.1893	0.901954	7.29316	0.728702	1.63746	0.694185
4166.67	2.42889	0.553097	11.4455	0.678009	38.3072	0.955969	69.7369	0.987807	86.0226	0.988751	80.7185	0.992516	3.52985	0.547702	14.1277	0.83307	38.7471	0.921585	70.1503	0.969405	86.7987	0.984725	79.2652	0.990681	4.36186	0.815247	7.79111	0.566226	33.2186	0.788513	55.3063	0.770716	63.4018	0.765054	66.6121	0.887617	1.10336	0.421383	1.2821	0.562403	2.34187	0.627772	9.13435	0.808566	7.12732	0.712132	1.63746	0.694185
4200	2.42889	0.553097	11.862	0.702683	38.0838	0.950393	69.8388	0.98925	86.4586	0.993762	80.2977	0.987341	3.52985	0.547702	14.3637	0.846985	38.7471	0.921585	70.4103	0.972999	86.6895	0.983486	79.0085	0.987472	4.36186	0.815247	8.29137	0.602583	33.3731	0.792182	55.4569	0.772815	63.9793	0.772023	67.3537	0.897499	0.76379	0.291698	0.686457	0.301119	2.79013	0.747936	10.1893	0.901954	7.12732	0.712132	1.63746	0.694185
4233.33	2.42889	0.553097	11.4455	0.678009	38.0838	0.950393	69.1467	0.979446	86.0226	0.988751	80.2977	0.987341	4.08591	0.633983	13.54	0.798411	38.7471	0.921585	70.0535	0.968068	86.6895	0.983486	79.2652	0.990681	3.86029	0.7215	8.01778	0.582699	34.2154	0.812175	56.0194	0.780654	64.2456	0.775236	67.4475	0.898749	1.10336	0.421383	1.2821	0.562403	2.58287	0.692376	9.37585	0.829944	7.29316	0.728702	2.0365	0.863356
4266.67	2.42889	0.553097	11.862	0.702683	38.0838	0.950393	69.3978	0.983003	85.7687	0.985833	80.7185	0.992516	4.08591	0.633983	14.1277	0.83307	39.2266	0.932988	70.3134	0.971659	86.6895	0.983486	79.1687	0.989475	4.36186	0.815247	8.55361	0.621641	34.5013	0.818962	56.8568	0.792324	64.8055	0.781992	67.5978	0.900752	1.10336	0.421383	1.2821	0.562403	3.01769	0.808937	10.1893	0.901954	7.12732	0.712132	1.75164	0.742593
4300	2.42889	0.553097	11.7129	0.693852	38.5911	0.963052	69.1467	0.979446	86.4207	0.993327	80.9142	0.994922	4.04035	0.626913	13.9041	0.819883	38.9732	0.926963	70.7701	0.97797	86.7987	0.984725	79.2652	0.990681	3.86029	0.7215	8.55361	0.621641	34.7872	0.825748	57.274	0.798137	64.957	0.783821	67.8053	0.903517	1.10336	0.421383	1.2821	0.562403	2.34187	0.627772	10.1893	0.901954	7.12732	0.712132	1.63746	0.694185
4333.33	2.42889	0.553097	11.862	0.702683	38.0077	0.948495	69.3978	0.983003	86.0226	0.988751	80.2977	0.987341	3.52985	0.547702	14.1277	0.83307	39.1331	0.930765	70.7701	0.97797	86.9492	0.986432	79.1687	0.989475	4.36186	0.815247	8.28634	0.602217	34.9264	0.829052	58.3773	0.813513	66.3384	0.800489	68.6922	0.915335	1.10336	0.421383	0.686457	0.301119	3.01769	0.808937	10.1893	0.901954	7.6751	0.766864	1.63746	0.694185
4366.67	2.42889	0.553097	12.1329	0.718731	38.2123	0.9536	69.4859	0.984251	85.8759	0.987066	80.7185	0.992516	3.52985	0.547702	13.9041	0.819883	38.8801	0.924747	70.7701	0.97797	86.9492	0.986432	79.5914	0.994758	4.36186	0.815247	8.73359	0.634722	35.0734	0.832542	58.3837	0.813602	65.6351	0.792003	68.4266	0.911796	1.10336	0.421383	1.2821	0.562403	2.79013	0.747936	9.13435	0.808566	6.91354	0.690771	1.63746	0.694185
4400	2.42889	0.553097	12.0728	0.715172	38.4343	0.959141	69.3978	0.983003	86.1299	0.989984	80.2977	0.987341	4.04035	0.626913	13.9761	0.824131	39.3568	0.936086	70.7701	0.97797	86.9492	0.986432	79.3348	0.99155	4.36186	0.815247	9.44954	0.686754	35.6293	0.845736	58.9252	0.821147	66.0473	0.796977	68.7818	0.916529	1.10336	0.421383	1.2821	0.562403	3.01769	0.808937	10.1893	0.901954	7.12732	0.712132	1.63746	0.694185
4433.33	2.83391	0.645327	12.2023	0.722842	38.2123	0.9536	69.2964	0.981567	86.0226	0.988751	80.2977	0.987341	4.08591	0.633983	14.1277	0.83307	38.8801	0.924747	70.6737	0.976638	86.9492	0.986432	79.0731	0.98828	4.36186	0.815247	9.30209	0.676038	35.4953	0.842557	59.2044	0.825038	66.8814	0.807041	68.669	0.915025	1.10336	0.421383	1.2821	0.562403	3.01769	0.808937	10.6228	0.940327	7.6751	0.766864	1.89934	0.805207
4466.67	2.42889	0.553097	12.6447	0.749047	38.7165	0.966181	69.8388	0.98925	86.1299	0.989984	80.7185	0.992516	3.57151	0.554167	14.724	0.868234	39.4514	0.938336	70.8676	0.979317	87.3959	0.991499	79.5914	0.994758	3.86029	0.7215	9.30209	0.676038	36.0484	0.855685	59.4679	0.82871	67.7149	0.817099	69.2491	0.922755	2.61843	1	1.2821	0.562403	3.01769	0.808937	10.1893	0.901954	8.29285	0.828587	1.63746	0.694185
4500	2.42889	0.553097	12.0728	0.715172	38.4343	0.959141	69.0453	0.978011	86.0226	0.988751	81.2963	0.999621	4.04035	0.626913	13.9761	0.824131	39.1052	0.930101	70.7701	0.97797	86.9492	0.986432	79.4954	0.993557	4.44616	0.831001	9.03831	0.656867	36.6001	0.868781	59.8732	0.834359	67.6948	0.816857	69.1358	0.921246	1.10336	0.421383	1.2821	0.562403	2.37783	0.637412	9.13435	0.808566	7.12732	0.712132	1.66349	0.70522
4533.33	2.42889	0.553097	12.0728	0.715172	38.4343	0.959141	69.3978	0.983003	86.0226	0.988751	80.5529	0.99048	4.02113	0.623931	14.334	0.845233	39.1052	0.930101	70.7701	0.97797	86.9492	0.986432	79.0731	0.98828	4.36186	0.815247	9.03831	0.656867	36.4663	0.865604	60.4229	0.842018	67.8235	0.81841	68.7592	0.916228	1.68339	0.6429	0.686457	0.301119	2.58287	0.692376	9.37585	0.829944	7.29316	0.728702	1.66349	0.70522
4566.67	2.83391	0.645327	12.2835	0.727653	38.2123	0.9536	69.7369	0.987807	86.1299	0.989984	81.2296	0.998801	4.02113	0.623931	14.566	0.858915	39.3568	0.936086	70.7701	0.97797	86.9492	0.986432	79.4954	0.993557	4.44616	0.831001	9.48291	0.689179	36.8828	0.875492	61.0795	0.851169	68.9174	0.83161	69.1128	0.920939	1.68339	0.6429	1.2821	0.562403	2.58287	0.692376	10.1893	0.901954	8.11862	0.811178	1.66349	0.70522
4600	2.42889	0.553097	12.4391	0.736868	38.3588	0.957257	69.7369	0.987807	86.7132	0.996689	80.9737	0.995654	3.52985	0.547702	14.334	0.845233	39.4872	0.939186	71.2255	0.984263	87.3959	0.991499	79.2388	0.990351	4.36186	0.815247	9.62905	0.6998	37.4291	0.888458	60.9546	0.849428	68.7716	0.829851	69.2244	0.922426	2.61843	1	1.2821	0.562403	2.58287	0.692376	9.57026	0.847153	7.6751	0.766864	1.66349	0.70522
4633.33	2.42889	0.553097	12.4391	0.736868	38.1371	0.951723	69.2964	0.981567	86.3846	0.992912	81.2296	0.998801	3.55207	0.551151	14.724	0.868234	39.0131	0.927911	70.6737	0.976638	87.0276	0.987321	79.0731	0.98828	3.86029	0.7215	9.37277	0.681174	37.2981	0.885349	61.8757	0.862264	69.1701	0.834659	69.7291	0.929152	1.68339	0.6429	1.2821	0.562403	2.37783	0.637412	9.37585	0.829944	7.6751	0.766864	1.62768	0.690041
4666.67	2.42889	0.553097	12.4391	0.736868	38.5615	0.962314	69.8388	0.98925	86.7132	0.996689	81.2296	0.998801	3.63842	0.564548	14.334	0.845233	39.7393	0.945182	71.2255	0.984263	87.2871	0.990265	79.4954	0.993557	3.66896	0.685741	10.0739	0.732129	37.5639	0.891658	61.7525	0.860547	69.567	0.839447	69.7291	0.929152	1.10336	0.421383	1.2821	0.562403	3.01769	0.808937	10.1893	0.901954	7.6751	0.766864	1.66349	0.70522
4700	2.83391	0.645327	12.4391	0.736868	38.7091	0.965998	69.7369	0.987807	86.7132	0.996689	81.1329	0.997612	3.52985	0.547702	14.334	0.845233	39.7393	0.945182	71.3895	0.986529	87.2871	0.990265	79.4954	0.993557	4.44616	0.831001	10.2443	0.744514	37.5639	0.891658	62.4211	0.869865	69.8204	0.842505	70.0801	0.933829	1.68339	0.6429	0.686457	0.301119	3.01769	0.808937	10.1893	0.901954	8.67471	0.86674	1.63746	0.694185
4733.33	2.42889	0.553097	12.769	0.756413	38.784	0.967868	69.2964	0.981567	86.7132	0.996689	81.2296	0.998801	4.05147	0.628639	14.334	0.845233	39.7393	0.945182	71.1285	0.982923	87.0276	0.987321	79.0731	0.98828	3.86029	0.7215	9.98156	0.725419	38.1246	0.904969	62.544	0.871577	70.0949	0.845818	69.6191	0.927686	1.10336	0.421383	2.19392	0.962375	2.58287	0.692376	10.4337	0.923583	8.05921	0.805242	1.58968	0.673928
4766.67	2.42889	0.553097	12.7036	0.752538	38.5615	0.962314	69.7369	0.987807	86.7132	0.996689	81.2296	0.998801	3.22604	0.500562	14.1879	0.836621	39.7393	0.945182	71.1285	0.982923	87.2871	0.990265	79.4954	0.993557	4.44616	0.831001	9.81437	0.713268	38.2529	0.908013	62.7874	0.874969	70.3558	0.848967	70.0801	0.933829	1.68339	0.6429	1.2821	0.562403	3.01769	0.808937	10.1893	0.901954	7.6751	0.766864	1.89934	0.805207
4800	2.42889	0.553097	12.647	0.749183	38.7091	0.965998	69.7369	0.987807	86.2773	0.991679	81.2296	0.998801	3.63842	0.564548	14.1879	0.836621	39.7393	0.945182	71.1285	0.982923	87.0276	0.987321	79.4002	0.992367	4.44616	0.831001	10.6108	0.771152	38.1246	0.904969	63.4494	0.884194	70.7479	0.853698	69.9707	0.932371	1.68339	0.6429	1.2821	0.562403	3.01769	0.808937	10.1893	0.901954	7.29316	0.728702	1.89934	0.805207
4833.33	2.42889	0.553097	12.494	0.740124	38.3408	0.956806	69.0453	0.978011	85.6924	0.984956	80.2977	0.987341	4.04035	0.626913	14.6922	0.866356	39.2371	0.93324	70.8687	0.979332	86.9492	0.986432	78.912	0.986266	4.44616	0.831001	10.422	0.757428	37.7213	0.895395	63.4492	0.88419	70.8653	0.855114	69.5986	0.927413	1.68339	0.6429	1.2821	0.562403	3.01769	0.808937	9.37585	0.829944	7.29316	0.728702	1.88794	0.800375
4866.67	2.83391	0.645327	12.3524	0.731732	38.3408	0.956806	69.0453	0.978011	85.6924	0.984956	80.5529	0.99048	4.02113	0.623931	14.5414	0.857466	39.1461	0.931075	70.8687	0.979332	87.1792	0.989041	79.0731	0.98828	4.36186	0.815247	10.422	0.757428	38.2575	0.908124	63.3314	0.88255	70.7261	0.853434	70.3211	0.93704	1.10336	0.421383	1.2821	0.562403	3.01769	0.808937	9.13435	0.808566	7.6751	0.766864	1.89934	0.805207
4900	2.83391	0.645327	12.8158	0.759183	38.2664	0.954951	69.1467	0.979446	85.6924	0.984956	80.5529	0.99048	4.02113	0.623931	14.1141	0.832265	39.1461	0.931075	70.8687	0.979332	87.2871	0.990265	79.0731	0.98828	4.44616	0.831001	10.17	0.739115	38.1335	0.905179	63.7211	0.88798	70.8441	0.854859	69.7947	0.930025	1.10336	0.421383	1.2821	0.562403	2.37783	0.637412	10.6228	0.940327	7.6751	0.766864	1.89934	0.805207
4933.33	2.83391	0.645327	12.404	0.734787	38.2664	0.954951	69.3978	0.983003	85.6924	0.984956	80.2279	0.986483	4.51833	0.701078	13.9701	0.823773	39.1461	0.931075	70.3187	0.971732	86.8127	0.984883	79.0731	0.98828	3.97565	0.743063	10.17	0.739115	38.0121	0.902297	63.3365	0.88262	71.3681	0.861182	69.9497	0.932092	1.68339	0.6429	1.2821	0.562403	3.01769	0.808937	10.1893	0.901954	7.51183	0.75055	2.17927	0.923882
4966.67	2.83391	0.645327	12.6139	0.747221	38.0479	0.949498	69.2964	0.981567	85.6924	0.984956	80.2977	0.987341	4.51669	0.700823	14.5414	0.857466	39.5273	0.940141	70.7729	0.978009	86.7333	0.983982	79.0731	0.98828	4.44616	0.831001	10.6048	0.770714	38.6671	0.917845	64.6115	0.900388	71.6198	0.864218	70.2997	0.936754	1.68339	0.6429	1.2821	0.562403	2.20282	0.590498	9.13435	0.808566	7.29316	0.728702	1.89934	0.805207
5000	2.83391	0.645327	12.7557	0.755626	38.6886	0.965486	69.3978	0.983003	86.3846	0.992912	80.5529	0.99048	4.02113	0.623931	14.7696	0.870921	39.5273	0.940141	70.7729	0.978009	86.8408	0.985202	79.0731	0.98828	4.44616	0.831001	10.791	0.784246	39.3544	0.934161	64.6115	0.900388	72.1412	0.87051	70.4068	0.938182	1.10336	0.421383	1.2821	0.562403	3.01769	0.808937	9.13435	0.808566	7.6751	0.766864	1.88794	0.800375
5033.33	2.69391	0.613448	12.8158	0.759183	38.2664	0.954951	69.3978	0.983003	85.6924	0.984956	80.2977	0.987341	4.04035	0.626913	14.3252	0.844712	39.6176	0.942288	71.0327	0.981598	87.0276	0.987321	79.1687	0.989475	4.44616	0.831001	10.791	0.784246	39.0753	0.927535	64.496	0.898779	72.0053	0.86887	70.2997	0.936754	1.68339	0.6429	1.2821	0.562403	2.79013	0.747936	9.80768	0.868169	7.6751	0.766864	2.17927	0.923882
5066.67	2.83391	0.645327	13.0203	0.771299	38.4693	0.960013	69.3978	0.983003	85.8002	0.986195	80.1312	0.985294	4.07351	0.632059	14.5414	0.857466	39.2792	0.93424	70.7729	0.978009	87.0276	0.987321	79.1687	0.989475	4.07046	0.760782	10.791	0.784246	39.0753	0.927535	64.6123	0.900399	72.3893	0.873505	70.4926	0.939325	1.68339	0.6429	0.686457	0.301119	3.01769	0.808937	9.13435	0.808566	7.29316	0.728702	2.17927	0.923882
5100	3.25747	0.741778	13.0203	0.771299	38.6886	0.965486	69.3978	0.983003	85.6924	0.984956	80.2977	0.987341	4.02113	0.623931	14.5414	0.857466	39.7775	0.946091	71.0327	0.981598	86.9197	0.986097	79.0731	0.98828	4.44616	0.831001	11.1781	0.812381	39.4822	0.937193	65.265	0.909494	72.7719	0.878121	70.755	0.942822	1.68339	0.6429	1.2821	0.562403	3.01769	0.808937	9.13435	0.808566	7.6751	0.766864	1.88794	0.800375
5133.33	2.42889	0.553097	12.9631	0.767912	38.6148	0.963644	69.3978	0.983003	85.6924	0.984956	80.5529	0.99048	4.01423	0.62286	14.4007	0.849169	39.7775	0.946091	70.7449	0.977622	86.9197	0.986097	79.0731	0.98828	3.97565	0.743063	11.1781	0.812381	39.3619	0.934337	65.265	0.909494	72.6387	0.876514	70.9117	0.944909	1.68339	0.6429	0.686457	0.301119	2.79013	0.747936	9.80768	0.868169	7.6751	0.766864	1.88794	0.800375
5166.67	2.57147	0.585564	13.4399	0.796156	38.4693	0.960013	69.3978	0.983003	85.6924	0.984956	80.5529	0.99048	4.07351	0.632059	14.4007	0.849169	39.748	0.94539	70.7729	0.978009	86.9197	0.986097	79.1687	0.989475	4.07046	0.760782	10.9758	0.797678	39.4822	0.937193	65.3785	0.911076	73.153	0.882719	71.102	0.947446	1.10336	0.421383	1.2821	0.562403	3.01769	0.808937	10.1893	0.901954	7.6751	0.766864	1.88794	0.800375
5200	2.50984	0.57153	13.375	0.792311	38.6886	0.965486	69.3978	0.983003	86.3846	0.992912	80.5529	0.99048	3.55207	0.551151	14.4007	0.849169	39.9968	0.951309	71.0327	0.981598	86.9197	0.986097	79.1687	0.989475	4.07046	0.760782	10.9413	0.795166	39.3619	0.934337	65.7594	0.916385	73.5326	0.887299	71.102	0.947446	1.68339	0.6429	1.2821	0.562403	3.01769	0.808937	10.6228	0.940327	7.6751	0.766864	1.88794	0.800375
5233.33	2.83391	0.645327	13.4399	0.796156	38.6886	0.965486	69.3978	0.983003	85.6924	0.984956	80.5529	0.99048	4.05147	0.628639	14.4007	0.849169	39.5273	0.940141	71.0327	0.981598	86.9197	0.986097	79.0731	0.98828	3.66896	0.685741	11.5809	0.841651	39.3619	0.934337	66.0281	0.920129	74.3134	0.896722	70.996	0.946033	2.61843	1	1.2821	0.562403	3.47304	0.930999	10.8636	0.961635	7.6751	0.766864	1.88794	0.800375
5266.67	2.89486	0.659206	13.2248	0.783413	38.3957	0.958178	69.3978	0.983003	85.6924	0.984956	80.5529	0.99048	4.07351	0.632059	14.4007	0.849169	39.9073	0.94918	70.9379	0.980289	86.9197	0.986097	79.1687	0.989475	4.07046	0.760782	11.6042	0.843349	39.8878	0.94682	66.1389	0.921673	73.9107	0.891862	71.4479	0.952055	1.68339	0.6429	1.2821	0.562403	3.01769	0.808937	10.1893	0.901954	7.6751	0.766864	1.88794	0.800375
5300	2.50984	0.57153	13.1704	0.780188	38.3957	0.958178	69.3978	0.983003	85.9472	0.987885	80.2977	0.987341	3.55207	0.551151	14.75	0.869762	39.9968	0.951309	71.0327	0.981598	87.0276	0.987321	79.1687	0.989475	4.07046	0.760782	11.6042	0.843349	39.7686	0.943992	66.1389	0.921673	74.0179	0.893156	71.3424	0.950649	1.68339	0.6429	1.2821	0.562403	2.37783	0.637412	9.57026	0.847153	7.6751	0.766864	1.88794	0.800375
5333.33	2.83391	0.645327	13.1704	0.780188	38.6886	0.965486	69.3978	0.983003	85.9472	0.987885	80.5529	0.99048	3.22604	0.500562	14.75	0.869762	39.9968	0.951309	71.0327	0.981598	86.9197	0.986097	79.2652	0.990681	4.44616	0.831001	11.3641	0.825894	39.7686	0.943992	66.1389	0.921673	74.6627	0.900937	71.3424	0.950649	1.10336	0.421383	1.2821	0.562403	2.79097	0.74816	9.80768	0.868169	7.6751	0.766864	1.88794	0.800375
5366.67	2.57147	0.585564	13.4292	0.79552	38.8157	0.968659	69.3978	0.983003	85.6924	0.984956	80.5529	0.99048	4.01423	0.62286	14.75	0.869762	39.9073	0.94918	71.0327	0.981598	86.9197	0.986097	79.1687	0.989475	4.44616	0.831001	12.0001	0.872121	39.7686	0.943992	66.517	0.926942	74.3934	0.897687	71.7926	0.956648	1.68339	0.6429	1.2821	0.562403	2.37783	0.637412	9.37585	0.829944	7.6751	0.766864	1.88794	0.800375
5400	3.2855	0.748161	13.4292	0.79552	38.8157	0.968659	69.3978	0.983003	85.6924	0.984956	80.2977	0.987341	4.01423	0.62286	14.5372	0.857217	39.9073	0.94918	70.7729	0.978009	86.9197	0.986097	79.0731	0.98828	4.50265	0.841561	11.1649	0.811419	40.014	0.949818	67.0042	0.933731	74.7674	0.9022	71.2379	0.949257	1.68339	0.6429	0.686457	0.301119	2.79097	0.74816	9.57026	0.847153	7.6751	0.766864	2.17927	0.923882
5433.33	2.57147	0.585564	13.577	0.804277	38.8157	0.968659	69.3978	0.983003	85.6924	0.984956	80.65	0.991674	4.01423	0.62286	14.75	0.869762	39.9073	0.94918	71.4858	0.98786	86.9197	0.986097	79.2652	0.990681	4.5801	0.856035	11.7672	0.85519	39.8963	0.947022	66.8936	0.932191	75.0366	0.905448	71.6877	0.95525	1.10336	0.421383	1.2821	0.562403	2.37783	0.637412	10.8636	0.961635	7.6751	0.766864	2.16497	0.917818
5466.67	2.92919	0.667024	13.4292	0.79552	38.8157	0.968659	69.3978	0.983003	85.6924	0.984956	80.2279	0.986483	4.01423	0.62286	14.5372	0.857217	39.6588	0.943268	70.7729	0.978009	87.0276	0.987321	78.912	0.986266	4.50265	0.841561	11.7849	0.856478	40.014	0.949818	66.8936	0.932191	75.2691	0.908254	71.4258	0.95176	1.10336	0.421383	1.2821	0.562403	3.01769	0.808937	9.13435	0.808566	7.6751	0.766864	1.88794	0.800375
5500	2.50984	0.57153	13.9957	0.82908	38.7427	0.966837	69.2964	0.981567	85.6924	0.984956	80.2279	0.986483	3.55207	0.551151	14.75	0.869762	40.1257	0.954374	71.0327	0.981598	87.0276	0.987321	79.1687	0.989475	4.07046	0.760782	12.0001	0.872121	40.174	0.953614	67.2689	0.93742	75.5113	0.911176	71.5837	0.953864	2.61843	1	1.2821	0.562403	3.01769	0.808937	10.8636	0.961635	7.6751	0.766864	2.17927	0.923882
5533.33	2.92919	0.667024	13.8383	0.819754	38.8157	0.968659	69.2964	0.981567	85.6924	0.984956	80.2279	0.986483	4.51669	0.700823	14.75	0.869762	39.6588	0.943268	70.9379	0.980289	86.9197	0.986097	79.0731	0.98828	4.44616	0.831001	11.5539	0.83969	39.8963	0.947022	67.2689	0.93742	76.0499	0.917675	71.5837	0.953864	1.10336	0.421383	1.2821	0.562403	2.37783	0.637412	9.37585	0.829944	8.05921	0.805242	2.17927	0.923882
5566.67	2.92919	0.667024	13.6334	0.807619	38.8157	0.968659	69.3978	0.983003	85.6924	0.984956	80.5529	0.99048	4.01423	0.62286	14.4037	0.849346	40.1257	0.954374	70.9379	0.980289	86.8127	0.984883	79.0731	0.98828	4.50265	0.841561	12.1813	0.885285	40.4166	0.959373	67.6428	0.942631	76.1498	0.918881	72.0318	0.959835	1.10336	0.421383	1.2821	0.562403	3.47304	0.930999	9.57026	0.847153	7.6751	0.766864	1.88794	0.800375
5600	2.50984	0.57153	13.6334	0.807619	38.7427	0.966837	68.7548	0.973895	85.5855	0.983727	80.65	0.991674	4.01423	0.62286	14.6144	0.861768	40.0372	0.952269	70.9379	0.980289	86.8127	0.984883	79.1687	0.989475	4.07046	0.760782	12.1813	0.885285	39.7809	0.944285	67.5348	0.941126	75.7546	0.914112	71.9284	0.958457	1.10336	0.421383	1.2821	0.562403	2.37783	0.637412	9.13435	0.808566	7.6751	0.766864	2.17927	0.923882
5633.33	2.50984	0.57153	13.5841	0.804698	38.9623	0.972317	68.7548	0.973895	86.6401	0.995849	80.809	0.993629	3.55207	0.551151	14.6144	0.861768	40.0372	0.952269	70.9379	0.980289	86.8127	0.984883	79.0731	0.98828	4.07046	0.760782	11.957	0.868989	40.2999	0.956604	67.5348	0.941126	76.3922	0.921806	71.9284	0.958457	2.00416	0.765407	1.2821	0.562403	2.37783	0.637412	10.8636	0.961635	7.6751	0.766864	2.17927	0.923882
5666.67	2.89486	0.659206	13.6334	0.807619	38.9623	0.972317	68.7548	0.973895	85.7341	0.985435	80.65	0.991674	4.01423	0.62286	14.7501	0.869772	40.0372	0.952269	70.9379	0.980289	86.8127	0.984883	79.0731	0.98828	4.07046	0.760782	11.957	0.868989	40.2999	0.956604	67.908	0.946326	76.6168	0.924516	71.5642	0.953605	1.68339	0.6429	1.2821	0.562403	2.37783	0.637412	10.8636	0.961635	7.6751	0.766864	2.17927	0.923882
5700	2.92919	0.667024	14.0375	0.831554	38.7427	0.966837	69.3978	0.983003	86.3846	0.992912	80.2279	0.986483	4.01423	0.62286	14.9594	0.882114	40.0372	0.952269	71.3904	0.986542	87.1792	0.989041	79.1687	0.989475	4.50265	0.841561	12.1813	0.885285	40.578	0.963204	68.0153	0.947822	76.6168	0.924516	72.1132	0.96092	1.68339	0.6429	0.686457	0.301119	2.37783	0.637412	9.57026	0.847153	7.6751	0.766864	2.16497	0.917818
5733.33	2.92919	0.667024	13.451	0.796809	38.9623	0.972317	69.2964	0.981567	85.9472	0.987885	80.65	0.991674	4.01423	0.62286	14.9594	0.882114	40.0372	0.952269	71.4858	0.98786	87.1792	0.989041	79.0731	0.98828	4.50265	0.841561	11.957	0.868989	40.578	0.963204	68.4944	0.954499	77.2508	0.932166	72.2719	0.963034	2.00416	0.765407	1.2821	0.562403	2.79097	0.74816	10.8636	0.961635	7.6751	0.766864	2.16497	0.917818
5766.67	2.89486	0.659206	13.8375	0.819706	39.1614	0.977285	69.3978	0.983003	86.055	0.989124	80.2279	0.986483	4.01423	0.62286	14.9594	0.882114	40.2547	0.957441	71.4858	0.98786	86.9197	0.986097	79.0731	0.98828	4.50265	0.841561	11.957	0.868989	40.2999	0.956604	68.4944	0.954499	77.2048	0.931611	72.0103	0.959549	1.68339	0.6429	1.20758	0.52971	3.47304	0.930999	9.57026	0.847153	7.6751	0.766864	2.17927	0.923882
5800	2.66814	0.607579	13.9808	0.828193	38.525	0.961404	69.2964	0.981567	85.9472	0.987885	80.2279	0.986483	4.01423	0.62286	14.9594	0.882114	40.2547	0.957441	70.9379	0.980289	87.0276	0.987321	79.0731	0.98828	4.07046	0.760782	11.957	0.868989	40.2999	0.956604	68.3865	0.952994	77.3471	0.933328	72.2719	0.963034	1.68339	0.6429	1.2821	0.562403	2.37783	0.637412	9.57026	0.847153	8.05921	0.805242	2.16497	0.917818
5833.33	2.89486	0.659206	13.8375	0.819706	39.3818	0.982785	69.3978	0.983003	86.055	0.989124	80.2279	0.986483	4.01423	0.62286	14.9594	0.882114	40.2547	0.957441	70.9379	0.980289	86.8127	0.984883	79.1687	0.989475	4.07046	0.760782	12.59	0.914991	40.2999	0.956604	68.2797	0.951507	77.4912	0.935067	72.4552	0.965477	1.68339	0.6429	1.2821	0.562403	2.79097	0.74816	9.80768	0.868169	8.23323	0.822629	2.04386	0.866475
5866.67	2.66814	0.607579	14.2366	0.84335	39.1614	0.977285	69.6498	0.986573	86.2028	0.990823	80.2279	0.986483	4.01423	0.62286	14.8288	0.874411	40.2547	0.957441	71.4858	0.98786	87.0276	0.987321	79.1687	0.989475	4.07046	0.760782	12.366	0.898709	40.8178	0.968897	68.7563	0.958147	77.7102	0.93771	72.6143	0.967597	1.68339	0.6429	1.2821	0.562403	2.79097	0.74816	9.57026	0.847153	8.05921	0.805242	2.16497	0.917818
5900	2.89486	0.659206	14.2366	0.84335	39.0889	0.975476	69.3978	0.983003	85.9472	0.987885	80.2279	0.986483	4.01423	0.62286	14.8288	0.874411	40.2547	0.957441	71.4858	0.98786	87.0722	0.987827	79.0731	0.98828	4.50265	0.841561	12.1502	0.883026	40.8178	0.968897	68.7563	0.958147	77.587	0.936224	72.6143	0.967597	1.10336	0.421383	1.2821	0.562403	2.37783	0.637412	9.80768	0.868169	7.6751	0.766864	2.04386	0.866475
5933.33	2.89486	0.659206	14.2366	0.84335	39.0889	0.975476	69.2964	0.981567	86.6401	0.995849	81.163	0.997982	4.01423	0.62286	14.6216	0.862193	40.2547	0.957441	71.3904	0.986542	87.2871	0.990265	79.0731	0.98828	4.07046	0.760782	12.3724	0.899176	41.0964	0.975509	68.6502	0.956669	78.3398	0.945307	72.5128	0.966245	1.68339	0.6429	2.19392	0.962375	2.79097	0.74816	9.80768	0.868169	8.05921	0.805242	2.17927	0.923882
5966.67	2.77489	0.631888	14.1824	0.840139	39.0889	0.975476	69.3978	0.983003	86.6401	0.995849	80.2279	0.986483	4.01423	0.62286	15.5241	0.915413	40.2547	0.957441	71.4858	0.98786	87.5165	0.992868	79.0731	0.98828	4.50265	0.841561	12.1502	0.883026	40.8178	0.968897	69.2315	0.964769	77.9495	0.940598	72.5128	0.966245	1.68339	0.6429	1.2821	0.562403	2.79097	0.74816	9.80768	0.868169	7.6751	0.766864	2.17927	0.923882
6000	2.77489	0.631888	14.0413	0.831781	39.0889	0.975476	69.196	0.980145	86.6401	0.995849	80.5529	0.99048	4.48626	0.696102	14.6216	0.862193	40.1672	0.95536	71.3904	0.986542	87.1792	0.989041	79.0731	0.98828	4.50265	0.841561	12.1502	0.883026	40.7023	0.966155	69.0192	0.961812	78.4326	0.946427	72.9555	0.972144	1.68339	0.6429	1.2821	0.562403	2.79097	0.74816	9.80768	0.868169	7.85186	0.784525	2.16497	0.917818
6033.33	2.89486	0.659206	14.0413	0.831781	39.0889	0.975476	69.5483	0.985136	86.6401	0.995849	80.3254	0.987683	4.01423	0.62286	14.6216	0.862193	40.2547	0.957441	71.6511	0.990145	87.1792	0.989041	79.0731	0.98828	4.07046	0.760782	12.1502	0.883026	40.7023	0.966155	68.7526	0.958096	78.3107	0.944956	72.5934	0.967319	1.10336	0.421383	1.2821	0.562403	2.79097	0.74816	9.80768	0.868169	8.05921	0.805242	2.04386	0.866475
6066.67	3.00647	0.684622	14.2946	0.846784	39.0889	0.975476	69.2964	0.981567	86.6401	0.995849	80.65	0.991674	4.48626	0.696102	15.1697	0.894514	40.3836	0.960508	71.6511	0.990145	87.2871	0.990265	79.0731	0.98828	4.50265	0.841561	12.1502	0.883026	41.2177	0.978389	69.0192	0.961812	78.7919	0.950762	73.3971	0.978027	1.10336	0.421383	1.2821	0.562403	2.37783	0.637412	9.13435	0.808566	8.05921	0.805242	2.04386	0.866475
6100	3.08324	0.702104	14.4357	0.855141	38.8707	0.97003	69.3978	0.983003	86.6401	0.995849	80.2279	0.986483	4.48626	0.696102	15.1697	0.894514	40.6297	0.966362	71.6511	0.990145	87.1792	0.989041	79.1687	0.989475	4.50265	0.841561	12.1502	0.883026	41.2177	0.978389	69.2252	0.964682	78.7919	0.950762	73.3971	0.978027	1.68339	0.6429	1.2821	0.562403	2.79097	0.74816	9.80768	0.868169	8.23323	0.822629	2.16497	0.917818
6133.33	3.08324	0.702104	14.3839	0.852073	39.0889	0.975476	69.3978	0.983003	86.6401	0.995849	80.2279	0.986483	4.01423	0.62286	14.9638	0.88237	40.3836	0.960508	71.7466	0.991464	87.2871	0.990265	79.0731	0.98828	4.07046	0.760782	12.1502	0.883026	40.7023	0.966155	69.3312	0.966159	79.1498	0.955082	72.8546	0.970799	1.68339	0.6429	1.2821	0.562403	2.79097	0.74816	9.80768	0.868169	8.23323	0.822629	2.04386	0.866475
6166.67	3.08324	0.702104	14.2449	0.843841	39.2872	0.980425	70.2418	0.994958	86.6401	0.995849	80.9061	0.994823	4.48626	0.696102	14.9638	0.88237	40.3836	0.960508	72.1025	0.996382	87.1792	0.989041	79.0731	0.98828	4.07046	0.760782	12.7744	0.928389	41.2177	0.978389	69.1204	0.963222	79.0292	0.953626	73.2957	0.976677	1.68339	0.6429	1.2821	0.562403	2.37783	0.637412	9.80768	0.868169	8.05921	0.805242	2.17927	0.923882
6200	3.08324	0.702104	14.4956	0.858691	39.5063	0.985891	69.6498	0.986573	86.6401	0.995849	80.9061	0.994823	4.01423	0.62286	14.9638	0.88237	40.3836	0.960508	71.3904	0.986542	87.7767	0.995819	79.0731	0.98828	4.07046	0.760782	12.554	0.912372	41.2177	0.978389	69.387	0.966937	78.7629	0.950413	73.2957	0.976677	1.10336	0.421383	1.2821	0.562403	2.79097	0.74816	9.80768	0.868169	8.05921	0.805242	2.04386	0.866475
6233.33	3.00647	0.684622	14.4956	0.858691	39.0889	0.975476	69.6498	0.986573	86.055	0.989124	80.2279	0.986483	4.48626	0.696102	14.9638	0.88237	40.3836	0.960508	71.4858	0.98786	87.2871	0.990265	79.0731	0.98828	4.07046	0.760782	12.5648	0.913157	40.7023	0.966155	69.387	0.966937	78.7629	0.950413	73.2957	0.976677	1.10336	0.421383	1.2821	0.562403	3.47304	0.930999	9.80768	0.868169	8.23323	0.822629	2.16497	0.917818
6266.67	3.00647	0.684622	14.4956	0.858691	39.0889	0.975476	69.6498	0.986573	86.2028	0.990823	80.9061	0.994823	4.48626	0.696102	14.84	0.875072	40.3836	0.960508	71.6511	0.990145	87.8842	0.997038	79.0731	0.98828	4.50265	0.841561	12.7744	0.928389	41.1033	0.975673	69.7534	0.972043	79.3866	0.957938	73.7356	0.982539	1.68339	0.6429	1.2821	0.562403	2.79097	0.74816	9.80768	0.868169	8.05921	0.805242	2.04386	0.866475
6300	3.08324	0.702104	14.4956	0.858691	39.2872	0.980425	69.2964	0.981567	85.8402	0.986655	80.65	0.991674	4.48626	0.696102	14.84	0.875072	40.3836	0.960508	71.4858	0.98786	87.8842	0.997038	79.0731	0.98828	4.50265	0.841561	12.7744	0.928389	40.941	0.971821	69.8577	0.973496	79.3866	0.957938	73.4746	0.979061	1.68339	0.6429	1.2821	0.562403	2.61659	0.701414	9.80768	0.868169	8.05921	0.805242	2.04386	0.866475
6333.33	2.9827	0.679208	14.4956	0.858691	39.0889	0.975476	69.4479	0.983713	86.6401	0.995849	81.0658	0.996787	4.01423	0.62286	14.84	0.875072	40.2971	0.958451	71.3904	0.986542	87.7767	0.995819	79.0731	0.98828	4.50265	0.841561	12.5648	0.913157	40.8268	0.96911	69.7534	0.972043	79.2676	0.956502	73.6347	0.981195	1.10336	0.421383	1.2821	0.562403	2.79097	0.74816	9.80768	0.868169	8.05921	0.805242	2.04386	0.866475
6366.67	2.64345	0.601957	14.9792	0.887337	39.8503	0.994476	70.5977	1	86.6401	0.995849	81.2296	0.998801	3.637	0.564328	15.5944	0.919557	41.0037	0.975256	72.1025	0.996382	87.8842	0.997038	80.0109	1	4.50265	0.841561	12.5648	0.913157	41.8954	0.994477	69.7534	0.972043	80.483	0.971169	73.8965	0.984682	1.68339	0.6429	1.2821	0.562403	2.37783	0.637412	9.80768	0.868169	8.05921	0.805242	1.82669	0.774408
6400	2.64345	0.601957	14.9792	0.887337	40.0716	1	70.1408	0.993528	86.6401	0.995849	81.163	0.997982	3.637	0.564328	15.5944	0.919557	41.464	0.986204	72.3643	1	87.7767	0.995819	80.0109	1	4.07046	0.760782	12.5648	0.913157	41.8954	0.994477	70.386	0.980859	80.3642	0.969735	73.7965	0.98335	1.68339	0.6429	1.2821	0.562403	3.47304	0.930999	9.80768	0.868169	8.05921	0.805242	1.79308	0.760159
6433.33	3.28644	0.748375	14.6964	0.870585	39.2155	0.978635	70.0908	0.99282	86.6401	0.995849	81.163	0.997982	4.01437	0.622881	15.3807	0.906956	40.2971	0.958451	71.3904	0.986542	87.9925	0.998267	79.0731	0.98828	4.07046	0.760782	12.5648	0.913157	40.8268	0.96911	69.6503	0.970606	80.3642	0.969735	73.6347	0.981195	1.68339	0.6429	1.2821	0.562403	3.01971	0.809477	9.80768	0.868169	8.44536	0.843825	1.95978	0.830829
6466.67	2.88236	0.65636	14.6964	0.870585	39.2872	0.980425	69.6498	0.986573	86.6401	0.995849	80.9061	0.994823	4.06392	0.63057	15.3807	0.906956	40.5126	0.963577	71.2961	0.985239	87.7767	0.995819	79.0731	0.98828	4.50265	0.841561	12.9618	0.942008	40.8268	0.96911	69.8521	0.973419	80.3642	0.969735	74.073	0.987035	1.68339	0.6429	1.2821	0.562403	2.37783	0.637412	9.80768	0.868169	8.05921	0.805242	2.04386	0.866475
6500	3.28644	0.748375	14.6512	0.86791	39.2155	0.978635	69.3978	0.983003	86.6401	0.995849	80.2279	0.986483	4.06392	0.63057	15.3807	0.906956	40.5126	0.963577	71.3904	0.986542	87.7767	0.995819	79.0731	0.98828	4.50265	0.841561	12.3463	0.897279	40.8268	0.96911	69.8521	0.973419	80.5692	0.972209	74.3347	0.990522	1.68339	0.6429	1.2821	0.562403	2.61659	0.701414	10.8636	0.961635	8.23323	0.822629	2.04386	0.866475
6533.33	3.3761	0.768792	14.6512	0.86791	39.2155	0.978635	69.1067	0.97888	86.3107	0.992063	80.4841	0.989634	4.06392	0.63057	15.1781	0.895006	40.5126	0.963577	70.9379	0.980289	87.8842	0.997038	79.3306	0.991497	4.50265	0.841561	13.193	0.95881	40.8268	0.96911	69.8521	0.973419	79.9797	0.965095	73.9727	0.985698	1.10336	0.421383	1.2821	0.562403	2.79097	0.74816	9.37585	0.829944	8.05921	0.805242	2.04386	0.866475
6566.67	2.88236	0.65636	15.0319	0.890461	39.2155	0.978635	69.4479	0.983713	86.6401	0.995849	81.163	0.997982	4.06392	0.63057	15.3807	0.906956	40.5126	0.963577	71.3904	0.986542	87.7767	0.995819	79.3306	0.991497	4.50265	0.841561	13.4077	0.974415	41.3393	0.981275	69.8521	0.973419	79.8629	0.963686	73.8732	0.984373	1.68339	0.6429	1.2821	0.562403	2.79097	0.74816	9.80768	0.868169	8.05921	0.805242	2.04386	0.866475
6600	3.1732	0.72259	14.8969	0.882465	39.6307	0.988998	70.0908	0.99282	86.6401	0.995849	80.9061	0.994823	4.06392	0.63057	15.1781	0.895006	40.5126	0.963577	71.4858	0.98786	87.8842	0.997038	79.0731	0.98828	4.50265	0.841561	12.9618	0.942008	41.3393	0.981275	69.8521	0.973419	80.3339	0.969369	73.9727	0.985698	1.68339	0.6429	1.2821	0.562403	2.79097	0.74816	9.80768	0.868169	8.23323	0.822629	2.04386	0.866475
6633.33	3.1732	0.72259	14.8969	0.882465	38.9986	0.973222	69.5483	0.985136	85.9472	0.987885	80.2279	0.986483	4.06392	0.63057	15.3807	0.906956	40.5126	0.963577	71.3904	0.986542	87.8842	0.997038	79.0731	0.98828	4.9565	0.926386	12.745	0.926253	40.8268	0.96911	69.5869	0.969722	80.451	0.970783	73.4358	0.978544	1.10336	0.421383	1.2821	0.562403	2.37783	0.637412	9.80768	0.868169	8.05921	0.805242	2.04386	0.866475
6666.67	3.1732	0.72259	14.8969	0.882465	39.2155	0.978635	69.5483	0.985136	86.6401	0.995849	80.9061	0.994823	4.06392	0.63057	15.1781	0.895006	40.5126	0.963577	71.3904	0.986542	87.7767	0.995819	79.7527	0.996774	4.50265	0.841561	12.745	0.926253	40.4408	0.959948	70.216	0.97849	80.6004	0.972585	74.1348	0.987858	1.68339	0.6429	0.686457	0.301119	3.01971	0.809477	9.57026	0.847153	8.05921	0.805242	2.04386	0.866475
6700	3.50221	0.79751	14.7298	0.872566	39.2155	0.978635	69.1067	0.97888	86.2028	0.990823	80.2279	0.986483	4.06392	0.63057	15.0589	0.887977	40.4271	0.961542	70.9379	0.980289	87.7767	0.995819	79.0731	0.98828	4.50265	0.841561	12.9618	0.942008	40.4408	0.959948	69.7497	0.971991	80.6868	0.973628	73.7747	0.98306	1.68339	0.6429	0.686457	0.301119	2.37783	0.637412	9.37585	0.829944	8.23323	0.822629	2.04386	0.866475
6733.33	3.1732	0.72259	14.8539	0.879915	39.1456	0.976891	69.7008	0.987295	86.6401	0.995849	81.163	0.997982	4.01437	0.622881	15.0589	0.887977	40.5126	0.963577	71.3904	0.986542	87.8842	0.997038	80.0109	1	4.50265	0.841561	12.9618	0.942008	41.2261	0.978589	70.216	0.97849	80.9532	0.976842	74.1348	0.987858	1.68339	0.6429	1.2821	0.562403	2.79097	0.74816	10.4337	0.923583	8.05921	0.805242	2.04386	0.866475
6766.67	3.1732	0.72259	14.8539	0.879915	39.6307	0.988998	69.6498	0.986573	86.6401	0.995849	81.163	0.997982	4.06392	0.63057	15.5923	0.919434	40.6417	0.966646	71.3904	0.986542	87.7767	0.995819	80.0109	1	4.50265	0.841561	12.9618	0.942008	41.2261	0.978589	70.216	0.97849	80.6868	0.973628	74.6709	0.995002	1.68339	0.6429	1.2821	0.562403	3.01971	0.809477	9.80768	0.868169	8.61688	0.860962	2.04386	0.866475
6800	3.1732	0.72259	15.2302	0.90221	39.413	0.983564	69.8013	0.988719	86.6401	0.995849	81.163	0.997982	4.06392	0.63057	15.5923	0.919434	40.8847	0.972425	71.3904	0.986542	87.8842	0.997038	80.0109	1	4.50265	0.841561	12.9618	0.942008	42.1281	1	70.216	0.97849	81.0385	0.977872	74.0362	0.986545	1.68339	0.6429	1.2821	0.562403	2.79097	0.74816	9.80768	0.868169	8.23323	0.822629	1.82669	0.774408
6833.33	2.79094	0.635541	15.2302	0.90221	38.9986	0.973222	69.6498	0.986573	86.6401	0.995849	81.163	0.997982	4.06392	0.63057	15.5923	0.919434	40.7283	0.968706	71.4858	0.98786	87.7767	0.995819	79.5888	0.994725	4.50265	0.841561	12.7599	0.927338	41.3393	0.981275	70.216	0.97849	80.5712	0.972233	74.571	0.99367	1.10336	0.421383	1.2821	0.562403	3.01971	0.809477	11.297	1	9.81231	0.980405	2.04386	0.866475
6866.67	3.1732	0.72259	15.0972	0.894328	39.413	0.983564	70.3438	0.996403	86.8965	0.998795	81.163	0.997982	4.50702	0.699323	15.5923	0.919434	40.6417	0.966646	71.4858	0.98786	87.8842	0.997038	80.0109	1	4.50265	0.841561	12.9618	0.942008	42.0135	0.99728	70.216	0.97849	81.0385	0.977872	74.571	0.99367	1.10336	0.421383	1.2821	0.562403	2.79097	0.74816	10.8636	0.961635	8.44536	0.843825	2.04386	0.866475
6900	3.1732	0.72259	15.2302	0.90221	39.413	0.983564	69.6498	0.986573	86.6401	0.995849	80.9061	0.994823	4.50702	0.699323	15.7184	0.926867	40.6417	0.966646	71.4858	0.98786	87.8842	0.997038	80.0109	1	4.50265	0.841561	12.5451	0.911727	42.1281	1	70.6811	0.984971	81.5045	0.983494	74.472	0.992351	1.68339	0.6429	1.2821	0.562403	2.79097	0.74816	10.8636	0.961635	8.05921	0.805242	2.05016	0.869144
6933.33	3.1732	0.72259	15.4759	0.916761	39.413	0.983564	70.2418	0.994958	86.8965	0.998795	80.9061	0.994823	4.06392	0.63057	15.5923	0.919434	40.8847	0.972425	71.4858	0.98786	87.9925	0.998267	80.0109	1	4.67526	0.873821	12.9618	0.942008	42.0135	0.99728	70.216	0.97849	81.7706	0.986706	74.3739	0.991044	2.00416	0.765407	1.2821	0.562403	3.4521	0.925386	9.80768	0.868169	8.44536	0.843825	2.04386	0.866475
6966.67	3.1732	0.72259	15.3427	0.908874	39.413	0.983564	69.6498	0.986573	86.6401	0.995849	81.163	0.997982	4.01437	0.622881	15.5923	0.919434	40.6417	0.966646	71.3904	0.986542	87.9925	0.998267	79.7527	0.996774	4.50265	0.841561	13.5865	0.987415	40.9514	0.972069	70.5786	0.983543	81.3891	0.982102	74.3739	0.991044	2.61843	1	1.2821	0.562403	2.79097	0.74816	9.80768	0.868169	9.23954	0.923176	2.04386	0.866475
7000	3.50221	0.79751	15.4283	0.913945	39.413	0.983564	70.3438	0.996403	86.8965	0.998795	80.809	0.993629	4.47785	0.694797	16.135	0.951434	40.6417	0.966646	71.4858	0.98786	87.9925	0.998267	79.9156	0.998809	4.50265	0.841561	13.3793	0.972355	42.0135	0.99728	70.5786	0.983543	82.1192	0.990912	74.3739	0.991044	1.10336	0.421383	1.2821	0.562403	2.79097	0.74816	9.80768	0.868169	8.44536	0.843825	1.82669	0.774408
7033.33	3.1732	0.72259	15.2971	0.906173	39.413	0.983564	69.6498	0.986573	86.5671	0.99501	81.163	0.997982	4.47785	0.694797	15.4754	0.912539	40.6417	0.966646	71.4858	0.98786	87.8842	0.997038	80.0109	1	4.50265	0.841561	12.7599	0.927338	41.2261	0.978589	70.5786	0.983543	82.1192	0.990912	74.6361	0.994538	1.68339	0.6429	1.2821	0.562403	2.79097	0.74816	10.8636	0.961635	8.23323	0.822629	1.95978	0.830829
7066.67	3.10845	0.707844	15.4283	0.913945	39.413	0.983564	70.3438	0.996403	86.4592	0.99377	81.163	0.997982	4.06392	0.63057	16.135	0.951434	41.0982	0.977503	71.8418	0.992779	87.8842	0.997038	80.0109	1	4.22599	0.789852	13.3575	0.970772	42.0135	0.99728	70.5786	0.983543	81.8532	0.987702	74.8081	0.99683	1.68339	0.6429	1.2821	0.562403	2.79097	0.74816	10.8636	0.961635	8.44536	0.843825	2.04386	0.866475
7100	3.13968	0.714956	15.6716	0.928358	39.3421	0.981794	69.6498	0.986573	86.8965	0.998795	81.163	0.997982	4.01437	0.622881	16.0114	0.944148	41.3419	0.983299	72.1025	0.996382	88.1452	1	80.0109	1	4.50265	0.841561	13.3793	0.972355	41.7362	0.990697	71.3081	0.993708	82.0043	0.989526	74.3739	0.991044	1.68339	0.6429	1.2821	0.562403	2.79097	0.74816	9.57026	0.847153	9.62296	0.961486	2.04386	0.866475
7133.33	3.28555	0.748172	15.2971	0.906173	39.413	0.983564	69.5483	0.985136	86.8965	0.998795	80.4841	0.989634	4.47785	0.694797	15.4754	0.912539	40.5571	0.964634	71.3904	0.986542	87.9925	0.998267	79.5888	0.994725	4.50265	0.841561	13.3793	0.972355	41.7362	0.990697	70.5786	0.983543	81.8532	0.987702	74.8081	0.99683	1.68339	0.6429	1.2821	0.562403	3.01971	0.809477	10.2431	0.906714	8.23323	0.822629	2.04386	0.866475
7166.67	3.38562	0.770961	15.5403	0.92058	39.413	0.983564	69.6498	0.986573	86.2028	0.990823	80.9061	0.994823	4.47785	0.694797	15.2781	0.900903	40.7708	0.969716	71.4858	0.98786	87.7767	0.995819	79.0731	0.98828	4.50265	0.841561	13.3793	0.972355	40.9514	0.972069	71.0419	0.989998	81.4733	0.983119	74.1126	0.987562	1.68339	0.6429	1.2821	0.562403	2.79097	0.74816	9.57026	0.847153	8.05921	0.805242	2.04386	0.866475
7200	3.45978	0.787848	15.5403	0.92058	39.1971	0.978176	69.3978	0.983003	86.3107	0.992063	80.2279	0.986483	4.47785	0.694797	15.9261	0.939116	41.0122	0.975459	71.4858	0.98786	87.8842	0.997038	79.0731	0.98828	4.9565	0.926386	13.152	0.955831	40.9514	0.972069	70.3135	0.979848	81.6245	0.984942	74.1126	0.987562	1.68339	0.6429	1.2821	0.562403	3.01971	0.809477	9.80768	0.868169	8.23323	0.822629	2.04386	0.866475
7233.33	3.38562	0.770961	15.5403	0.92058	39.1971	0.978176	69.6498	0.986573	86.3107	0.992063	80.4841	0.989634	4.47785	0.694797	15.8045	0.931943	41.0982	0.977503	71.3904	0.986542	87.9925	0.998267	79.3306	0.991497	4.61651	0.86284	13.152	0.955831	40.9514	0.972069	70.3135	0.979848	81.5115	0.98358	74.1126	0.987562	2.61843	1	1.2821	0.562403	3.01971	0.809477	9.80768	0.868169	8.61688	0.860962	2.04386	0.866475
7266.67	3.28555	0.748172	15.4968	0.918	39.1265	0.976414	69.3978	0.983003	86.3107	0.992063	80.2279	0.986483	4.47785	0.694797	15.6081	0.920366	40.7708	0.969716	71.3904	0.986542	87.7767	0.995819	78.5554	0.981809	4.9565	0.926386	12.9387	0.940334	40.9514	0.972069	70.3135	0.979848	81.3595	0.981745	74.0154	0.986268	1.68339	0.6429	1.2821	0.562403	2.61659	0.701414	9.80768	0.868169	8.05921	0.805242	2.35882	1
7300	3.28555	0.748172	15.4968	0.918	39.3421	0.981794	68.8547	0.97531	86.4592	0.99377	80.2279	0.986483	4.47785	0.694797	15.6081	0.920366	40.7708	0.969716	71.3904	0.986542	87.7767	0.995819	78.5554	0.981809	4.50265	0.841561	13.152	0.955831	40.8409	0.969444	70.3135	0.979848	81.5115	0.98358	74.3527	0.990761	1.68339	0.6429	1.2821	0.562403	2.79097	0.74816	9.80768	0.868169	8.44536	0.843825	2.05016	0.869144
7333.33	3.28555	0.748172	15.4968	0.918	39.1265	0.976414	68.9556	0.97674	86.2028	0.990823	80.2279	0.986483	4.07991	0.633051	15.6081	0.920366	40.7708	0.969716	70.9379	0.980289	87.7767	0.995819	78.5554	0.981809	4.50265	0.841561	13.152	0.955831	40.9514	0.972069	70.6749	0.984885	81.8608	0.987794	74.0154	0.986268	1.10336	0.421383	1.2821	0.562403	3.01971	0.809477	10.8636	0.961635	8.23323	0.822629	2.35882	1
7366.67	3.59753	0.819216	15.8672	0.939941	39.5388	0.986703	69.6498	0.986573	86.6401	0.995849	81.0658	0.996787	4.47785	0.694797	15.8045	0.931943	40.7708	0.969716	71.3904	0.986542	87.8842	0.997038	79.2357	0.990312	4.9565	0.926386	13.152	0.955831	41.3491	0.981509	70.94	0.988578	81.8608	0.987794	74.7105	0.995529	1.68339	0.6429	1.2821	0.562403	2.79097	0.74816	9.80768	0.868169	8.44536	0.843825	2.04386	0.866475
7400	3.28555	0.748172	15.8672	0.939941	39.0577	0.974696	70.2418	0.994958	86.8965	0.998795	80.5483	0.990423	4.47785	0.694797	15.6918	0.925297	41.467	0.986275	71.2961	0.985239	87.7767	0.995819	79.4939	0.993539	4.50265	0.841561	12.9575	0.941702	41.6241	0.988036	71.4014	0.995008	81.8608	0.987794	75.046	1	1.68339	0.6429	1.2821	0.562403	2.79097	0.74816	9.80768	0.868169	8.44536	0.843825	2.05016	0.869144
7433.33	3.28555	0.748172	15.7377	0.932271	39.3421	0.981794	69.6498	0.986573	86.6401	0.995849	80.3873	0.988444	4.01437	0.622881	15.8045	0.931943	40.7708	0.969716	71.3904	0.986542	87.8842	0.997038	78.5554	0.981809	4.50265	0.841561	12.7464	0.926353	40.6789	0.9656	70.94	0.988578	81.8608	0.987794	74.6138	0.994241	1.68339	0.6429	0.686457	0.301119	3.01971	0.809477	9.80768	0.868169	8.61688	0.860962	2.32553	0.985887
7466.67	3.28555	0.748172	15.6961	0.929806	38.9907	0.973024	68.7548	0.973895	86.0958	0.989593	80.3873	0.988444	4.01437	0.622881	15.4975	0.913844	40.6871	0.967727	70.8442	0.978995	87.7767	0.995819	78.5554	0.981809	4.85898	0.90816	12.9575	0.941702	40.5686	0.96298	70.411	0.981207	81.7493	0.986449	74.2569	0.989485	1.68339	0.6429	0.686457	0.301119	2.79097	0.74816	9.80768	0.868169	8.05921	0.805242	2.35882	1
7500	3.28555	0.748172	15.5767	0.922734	39.0577	0.974696	68.7548	0.973895	86.0958	0.989593	79.7083	0.980095	4.47785	0.694797	15.4975	0.913844	40.7708	0.969716	70.9379	0.980289	87.7767	0.995819	78.4618	0.980639	4.9565	0.926386	12.9387	0.940334	40.5686	0.96298	70.411	0.981207	81.7493	0.986449	74.2569	0.989485	1.68339	0.6429	0.686457	0.301119	2.79097	0.74816	9.80768	0.868169	8.44536	0.843825	2.35882	1
7533.33	3.28555	0.748172	15.6961	0.929806	38.9907	0.973024	68.7548	0.973895	86.0958	0.989593	79.7083	0.980095	4.47785	0.694797	15.8237	0.93308	40.6871	0.967727	70.9379	0.980289	87.7767	0.995819	78.7193	0.983857	4.9565	0.926386	12.7464	0.926353	40.5686	0.96298	69.9484	0.97476	81.6388	0.985115	74.9498	0.998718	1.68339	0.6429	0.686457	0.301119	2.79097	0.74816	11.297	1	8.44536	0.843825	2.32553	0.985887
7566.67	3.28555	0.748172	15.815	0.936851	39.4687	0.984953	69.3978	0.983003	85.9472	0.987885	80.3873	0.988444	4.07991	0.633051	16.017	0.944478	40.6871	0.967727	71.3904	0.986542	87.7767	0.995819	78.9783	0.987095	4.9565	0.926386	13.543	0.984249	40.6789	0.9656	70.411	0.981207	81.596	0.984599	74.6888	0.99524	1.68339	0.6429	0.686457	0.301119	3.01971	0.809477	9.80768	0.868169	8.44536	0.843825	2.05016	0.869144
7600	3.28555	0.748172	15.9347	0.943944	39.5388	0.986703	69.6498	0.986573	86.4592	0.99377	80.6443	0.991603	4.47785	0.694797	16.017	0.944478	40.4479	0.962037	71.3904	0.986542	87.7767	0.995819	79.3998	0.992363	4.9565	0.926386	13.3447	0.96984	40.5686	0.96298	71.3	0.993596	82.2088	0.991993	74.9498	0.998718	1.10336	0.421383	1.2821	0.562403	2.79097	0.74816	9.80768	0.868169	8.44536	0.843825	2.35882	1
7633.33	3.28555	0.748172	15.9806	0.946662	39.5388	0.986703	69.6498	0.986573	86.5671	0.99501	80.6443	0.991603	4.07991	0.633051	16.017	0.944478	40.6871	0.967727	71.3904	0.986542	87.7767	0.995819	78.5554	0.981809	4.9565	0.926386	13.3447	0.96984	40.5686	0.96298	71.4014	0.995008	81.7493	0.986449	74.9498	0.998718	1.68339	0.6429	1.2821	0.562403	3.01971	0.809477	10.8636	0.961635	8.44536	0.843825	2.05016	0.869144
7666.67	3.50499	0.798142	15.815	0.936851	39.5388	0.986703	69.6498	0.986573	86.5671	0.99501	80.2914	0.987264	4.07991	0.633051	15.8237	0.93308	40.8998	0.972786	71.3904	0.986542	87.7767	0.995819	79.2357	0.990312	4.61651	0.86284	13.3447	0.96984	41.0763	0.975032	71.4014	0.995008	81.9441	0.9888	74.9498	0.998718	1.68339	0.6429	1.2821	0.562403	2.79097	0.74816	10.8636	0.961635	8.44536	0.843825	2.35882	1
7700	3.50499	0.798142	15.815	0.936851	39.3242	0.981347	69.3097	0.981755	85.8719	0.987019	80.1312	0.985294	4.51344	0.700319	15.8237	0.93308	40.9845	0.974801	71.4858	0.98786	87.2871	0.990265	78.5554	0.981809	4.9565	0.926386	13.3447	0.96984	41.1879	0.977683	71.1363	0.991314	81.9441	0.9888	74.2569	0.989485	1.68339	0.6429	1.2821	0.562403	2.79097	0.74816	9.80768	0.868169	8.44536	0.843825	2.04386	0.866475
7733.33	3.59753	0.819216	15.7034	0.93024	39.1265	0.976414	69.3097	0.981755	85.8719	0.987019	79.7083	0.980095	4.07991	0.633051	15.8237	0.93308	40.8998	0.972786	71.3904	0.986542	87.7767	0.995819	78.5554	0.981809	4.9565	0.926386	13.1575	0.956231	40.5686	0.96298	70.5743	0.983482	81.9441	0.9888	74.9498	0.998718	1.68339	0.6429	1.2821	0.562403	2.79097	0.74816	9.80768	0.868169	8.44536	0.843825	2.32553	0.985887
7766.67	3.56437	0.811665	16.0133	0.948599	39.2543	0.979604	69.6498	0.986573	86.3107	0.992063	80.3873	0.988444	4.07991	0.633051	15.7172	0.926797	41.1398	0.978493	71.3904	0.986542	87.8842	0.997038	78.5554	0.981809	4.61651	0.86284	13.3447	0.96984	40.5686	0.96298	71.3	0.993596	81.9441	0.9888	74.6888	0.99524	1.68339	0.6429	1.2821	0.562403	2.79097	0.74816	9.57026	0.847153	8.44536	0.843825	2.05016	0.869144
7800	3.59753	0.819216	15.7772	0.934613	39.5388	0.986703	69.6498	0.986573	86.3107	0.992063	80.3873	0.988444	4.07991	0.633051	16.23	0.957034	40.8998	0.972786	71.3904	0.986542	87.7767	0.995819	78.5554	0.981809	4.9565	0.926386	13.3447	0.96984	41.0763	0.975032	71.0351	0.989904	81.9441	0.9888	74.9498	0.998718	1.68339	0.6429	1.2821	0.562403	3.01971	0.809477	9.80768	0.868169	8.05921	0.805242	2.35882	1
7833.33	3.56437	0.811665	16.0554	0.951092	38.7008	0.96579	69.3097	0.981755	85.6161	0.984079	79.7083	0.980095	4.51344	0.700319	15.7172	0.926797	40.8998	0.972786	71.226	0.98427	87.0722	0.987827	78.5554	0.981809	4.9565	0.926386	13.135	0.954596	40.5686	0.96298	70.3105	0.979806	81.9441	0.9888	73.9966	0.986017	1.10336	0.421383	1.2821	0.562403	2.79097	0.74816	9.80768	0.868169	8.61688	0.860962	2.32553	0.985887
7866.67	3.41757	0.778237	16.1315	0.955598	39.5388	0.986703	69.6498	0.986573	86.3107	0.992063	80.4841	0.989634	4.07991	0.633051	16.23	0.957034	40.8998	0.972786	71.4858	0.98786	87.9925	0.998267	78.5554	0.981809	4.61651	0.86284	13.1575	0.956231	41.0763	0.975032	71.4946	0.996308	81.9441	0.9888	74.5935	0.99397	1.68339	0.6429	1.2821	0.562403	2.79097	0.74816	9.80768	0.868169	8.05921	0.805242	2.35882	1
7900	3.41757	0.778237	16.0133	0.948599	39.4687	0.984953	69.6498	0.986573	86.3107	0.992063	79.7083	0.980095	4.51344	0.700319	16.23	0.957034	41.1398	0.978493	71.3904	0.986542	87.5475	0.993219	78.5554	0.981809	4.9565	0.926386	13.3447	0.96984	41.0763	0.975032	71.0351	0.989904	81.9441	0.9888	74.6888	0.99524	1.68339	0.6429	1.2821	0.562403	2.61659	0.701414	10.8636	0.961635	8.05921	0.805242	2.35882	1
7933.33	3.56437	0.811665	16.0133	0.948599	39.4687	0.984953	69.2077	0.98031	86.4592	0.99377	79.7083	0.980095	4.07991	0.633051	16.23	0.957034	40.8998	0.972786	71.1307	0.982954	87.7767	0.995819	78.5554	0.981809	4.61651	0.86284	13.1575	0.956231	41.0763	0.975032	71.3	0.993596	81.9441	0.9888	74.6888	0.99524	1.10336	0.421383	1.2821	0.562403	3.01971	0.809477	10.2431	0.906714	8.61688	0.860962	2.32553	0.985887
7966.67	3.71207	0.845299	16.37	0.969725	39.4687	0.984953	69.6498	0.986573	86.3107	0.992063	80.1312	0.985294	4.07991	0.633051	16.0396	0.94581	41.3514	0.983527	71.3904	0.986542	87.8842	0.997038	78.5554	0.981809	4.61651	0.86284	13.3447	0.96984	41.8564	0.993549	71.4946	0.996308	82.2911	0.992987	74.5935	0.99397	1.68339	0.6429	1.2821	0.562403	3.01971	0.809477	10.8636	0.961635	8.44536	0.843825	2.04386	0.866475
8000	3.75826	0.855817	16.37	0.969725	39.5388	0.986703	69.6498	0.986573	86.3107	0.992063	80.3873	0.988444	4.31734	0.669892	16.752	0.987816	41.5921	0.989251	71.3904	0.986542	87.9925	0.998267	78.5554	0.981809	4.82338	0.901505	13.3447	0.96984	41.8564	0.993549	71.4946	0.996308	81.9441	0.9888	74.5935	0.99397	1.68339	0.6429	1.2821	0.562403	3.01971	0.809477	10.8636	0.961635	8.44536	0.843825	2.32553	0.985887
8033.33	3.41757	0.778237	16.3279	0.967233	39.4687	0.984953	69.6498	0.986573	86.4592	0.99377	80.3873	0.988444	4.07991	0.633051	16.4306	0.968862	41.5921	0.989251	71.3904	0.986542	87.9925	0.998267	78.5554	0.981809	4.22599	0.789852	13.7597	1	41.7455	0.990918	70.935	0.988509	82.2911	0.992987	74.6888	0.99524	1.68339	0.6429	1.2821	0.562403	2.79097	0.74816	11.297	1	8.61688	0.860962	2.35882	1
8066.67	3.71207	0.845299	16.3279	0.967233	39.9511	0.996994	69.6498	0.986573	86.5671	0.99501	80.3873	0.988444	4.51344	0.700319	16.5526	0.976056	41.3514	0.983527	71.3904	0.986542	87.8842	0.997038	78.5554	0.981809	4.61651	0.86284	13.7597	1	41.7455	0.990918	71.4946	0.996308	82.1808	0.991656	74.5935	0.99397	1.68339	0.6429	1.92653	0.845082	2.79097	0.74816	9.80768	0.868169	8.05921	0.805242	2.35882	1
8100	3.41757	0.778237	16.3279	0.967233	39.8797	0.995211	69.6498	0.986573	86.3107	0.992063	80.3873	0.988444	4.51344	0.700319	16.752	0.987816	42.044	1	71.8418	0.992779	87.7767	0.995819	78.5554	0.981809	4.61651	0.86284	13.7597	1	41.7455	0.990918	71.4946	0.996308	82.4453	0.994847	75.0238	0.999704	1.68339	0.6429	1.92653	0.845082	2.79097	0.74816	9.80768	0.868169	8.44536	0.843825	2.05016	0.869144
8133.33	3.71207	0.845299	16.3279	0.967233	39.8797	0.995211	69.7523	0.988025	86.5671	0.99501	79.7083	0.980095	4.49265	0.697094	16.5526	0.976056	41.2674	0.981528	71.3904	0.986542	87.8842	0.997038	78.5554	0.981809	4.61651	0.86284	13.1575	0.956231	41.7455	0.990918	71.4946	0.996308	82.1808	0.991656	74.5935	0.99397	1.68339	0.6429	1.2821	0.562403	2.79097	0.74816	11.297	1	8.44536	0.843825	2.32553	0.985887
8166.67	3.71207	0.845299	16.4473	0.974304	39.6646	0.989842	69.6498	0.986573	86.2028	0.990823	79.9646	0.983246	4.51344	0.700319	16.4432	0.969606	40.8998	0.972786	71.8418	0.992779	87.8842	0.997038	78.5554	0.981809	4.61651	0.86284	13.5398	0.984018	41.4723	0.984434	71.4946	0.996308	82.0714	0.990336	75.0238	0.999704	1.68339	0.6429	1.2821	0.562403	2.79097	0.74816	9.80768	0.868169	8.44536	0.843825	2.35882	1
8200	3.71207	0.845299	16.177	0.958295	39.1863	0.977906	69.2077	0.98031	86.4592	0.99377	79.7083	0.980095	4.07991	0.633051	16.4432	0.969606	41.2674	0.981528	71.3904	0.986542	87.7767	0.995819	78.4618	0.980639	4.61651	0.86284	13.7597	1	41.7455	0.990918	70.935	0.988509	82.3358	0.993526	74.4991	0.992713	1.68339	0.6429	1.2821	0.562403	2.79097	0.74816	10.2431	0.906714	8.44536	0.843825	2.35882	1
8233.33	3.71207	0.845299	16.5642	0.981232	39.6646	0.989842	69.9028	0.990157	86.5671	0.99501	80.6443	0.991603	4.07991	0.633051	16.6407	0.981252	41.5078	0.987245	71.4858	0.98786	87.7767	0.995819	79.2357	0.990312	4.61651	0.86284	13.5774	0.986752	41.7455	0.990918	71.7596	1	82.3358	0.993526	75.0238	0.999704	2.46221	0.940339	1.2821	0.562403	3.73044	1	11.297	1	10.0084	1	2.35882	1
8266.67	3.68764	0.839736	16.524	0.978848	39.1863	0.977906	69.1067	0.97888	86.2028	0.990823	80.3873	0.988444	4.51344	0.700319	16.6407	0.981252	41.8747	0.995972	71.2961	0.985239	87.7767	0.995819	78.7193	0.983857	4.61651	0.86284	13.7597	1	41.7455	0.990918	71.2944	0.993518	82.4183	0.994521	74.4991	0.992713	1.68339	0.6429	1.2821	0.562403	2.79097	0.74816	9.57026	0.847153	8.44536	0.843825	2.35882	1
8300	3.6421	0.829365	16.0701	0.951962	39.12	0.976252	69.0067	0.977464	86.0958	0.989593	80.3873	0.988444	4.49265	0.697094	16.4432	0.969606	41.0289	0.975857	71.3904	0.986542	87.7767	0.995819	78.7193	0.983857	4.61651	0.86284	13.7597	1	40.8599	0.969897	70.935	0.988509	82.7915	0.999024	74.4991	0.992713	1.68339	0.6429	1.2821	0.562403	2.79097	0.74816	10.2431	0.906714	8.05921	0.805242	2.35882	1
8333.33	3.6421	0.829365	16.524	0.978848	39.5952	0.98811	69.3596	0.982463	86.4592	0.99377	79.7083	0.980095	4.51344	0.700319	16.2557	0.958552	41.3514	0.983527	71.6511	0.990145	87.7767	0.995819	78.7193	0.983857	5.03449	0.940963	13.7597	1	41.7455	0.990918	70.935	0.988509	82.4183	0.994521	74.4991	0.992713	1.68339	0.6429	1.2821	0.562403	2.79097	0.74816	9.80768	0.868169	8.44536	0.843825	2.35882	1
8366.67	3.6421	0.829365	16.524	0.978848	39.5952	0.98811	69.7008	0.987295	86.4592	0.99377	80.5483	0.990423	4.51344	0.700319	16.5377	0.975179	41.2674	0.981528	71.5567	0.988841	87.7767	0.995819	78.6265	0.982698	5.03449	0.940963	13.3595	0.97091	41.4723	0.984434	70.935	0.988509	82.4183	0.994521	74.4991	0.992713	1.68339	0.6429	1.2821	0.562403	2.79097	0.74816	9.80768	0.868169	8.44536	0.843825	2.35882	1
8400	3.6421	0.829365	16.4088	0.972027	39.5952	0.98811	69.6498	0.986573	86.5671	0.99501	80.3873	0.988444	4.19683	0.651193	16.3422	0.96365	41.1853	0.979576	71.3904	0.986542	87.7767	0.995819	78.4618	0.980639	4.82338	0.901505	13.5398	0.984018	41.637	0.988341	71.394	0.994905	81.9629	0.989027	74.4991	0.992713	1.68339	0.6429	1.2821	0.562403	2.79097	0.74816	10.2431	0.906714	8.05921	0.805242	2.35882	1
8433.33	3.56665	0.812183	16.3762	0.970097	39.5276	0.986423	69.2077	0.98031	86.5671	0.99501	80.6443	0.991603	4.49265	0.697094	16.3422	0.96365	40.9472	0.973911	71.3904	0.986542	87.7767	0.995819	78.7193	0.983857	4.61651	0.86284	13.5774	0.986752	41.7455	0.990918	70.935	0.988509	82.4183	0.994521	74.4991	0.992713	2.08527	0.796381	1.2821	0.562403	3.01971	0.809477	10.2431	0.906714	8.44536	0.843825	2.35882	1
8466.67	3.56665	0.812183	16.881	1	39.5952	0.98811	69.6498	0.986573	86.5671	0.99501	80.3873	0.988444	4.19683	0.651193	16.3422	0.96365	41.7173	0.992229	71.2961	0.985239	87.7767	0.995819	78.5554	0.981809	4.61651	0.86284	13.5774	0.986752	41.364	0.981862	71.2944	0.993518	82.4183	0.994521	74.929	0.998441	1.68339	0.6429	1.92653	0.845082	2.79097	0.74816	9.80768	0.868169	8.44536	0.843825	2.05016	0.869144
8500	3.89991	0.888073	16.7581	0.99272	39.6646	0.989842	69.3097	0.981755	86.5671	0.99501	80.2279	0.986483	4.19683	0.651193	16.7622	0.988416	41.4781	0.986541	71.3904	0.986542	87.8842	0.997038	78.5554	0.981809	5.03449	0.940963	13.7597	1	41.4723	0.984434	71.1302	0.991229	82.4183	0.994521	75.0238	0.999704	1.68339	0.6429	1.2821	0.562403	3.01971	0.809477	9.80768	0.868169	8.44536	0.843825	2.35882	1
8533.33	3.89991	0.888073	16.524	0.978848	39.5952	0.98811	70.0054	0.991609	86.5671	0.99501	80.6443	0.991603	4.12059	0.639363	16.9586	1	41.6339	0.990245	72.1025	0.996382	87.7767	0.995819	79.2357	0.990312	4.61651	0.86284	13.5774	0.986752	41.7455	0.990918	71.2944	0.993518	82.8723	1	75.0238	0.999704	2.46221	0.940339	1.2821	0.562403	2.79097	0.74816	10.2431	0.906714	8.44536	0.843825	2.35882	1
	4.39143		16.881		40.0716		70.5977		87.0012		81.3272		6.44483		16.9586		42.044		72.3643		88.1452		80.0109		5.35036		13.7597		42.1281		71.7596		82.8723		75.046		2.61843		2.27969		3.73044		11.297		10.0084		2.35882
