# Supplementary material for: Parallel and High Throughput Reaction Monitoring with Computer Vision
Source: Angew Chem Int Ed Engl. 2024 Oct 31;64(1):e202413395. doi: 10.1002/anie.202413395 (PMC11701362; doi:10.1002/anie.202413395)
Supplement: Supplementary file 2 — Supporting Information [file ANIE-64-e202413395-s002.zip › Supporting Info - Machine readable data part 1/Figure 4 - glare analysis/24_below_SIanal__6/24_below_SIanal.xlsx]

## Sheet: Raw Colour Distributions
red	green	blue	hue	saturation	value	lightness	a*	b*
84	58	-111	258	0.6	0.568627	31	33	-44
89	58	-95	258	0.639216	0.631373	33	39	-51
87	51	-92	260	0.690196	0.643137	32	43	-55
90	52	-89	260	0.690196	0.654902	32	44	-56
90	50	-90	260	0.698039	0.65098	32	45	-56
92	50	-91	262	0.698039	0.647059	32	45	-55
89	45	-95	262	0.721569	0.631373	30	45	-55
88	45	-88	260	0.733333	0.658824	31	47	-59
85	43	-84	260	0.74902	0.67451	30	49	-62
84	43	-85	260	0.74902	0.670588	30	48	-62
82	41	-88	260	0.756863	0.658824	29	48	-61
81	40	-89	260	0.760784	0.654902	29	49	-61
79	38	-91	260	0.768627	0.647059	29	48	-61
80	38	-90	260	0.772549	0.65098	29	48	-61
80	36	-90	260	0.784314	0.65098	28	49	-62
78	34	-91	260	0.792157	0.647059	28	50	-62
76	32	-94	260	0.803922	0.635294	27	50	-62
76	32	-94	260	0.803922	0.635294	27	50	-62
76	32	-94	260	0.803922	0.635294	27	50	-62
76	33	-96	260	0.792157	0.627451	27	49	-61
76	33	-98	260	0.792157	0.619608	27	48	-60
74	31	-101	260	0.8	0.607843	26	48	-59
72	29	-105	262	0.807843	0.592157	25	47	-58
71	29	-113	262	0.796078	0.560784	24	45	-55
71	30	-120	264	0.780392	0.533333	23	43	-52
68	27	-124	264	0.796078	0.517647	22	43	-51
66	25	-125	264	0.807843	0.513725	21	43	-52
66	23	-124	264	0.827451	0.517647	21	44	-53
67	23	-121	264	0.831373	0.529412	21	45	-54
69	24	-114	262	0.831373	0.556863	23	47	-56
70	23	-111	264	0.843137	0.568627	23	48	-58
71	25	-113	264	0.823529	0.560784	23	47	-56
71	25	-116	264	0.819608	0.54902	23	46	-55
73	27	-112	264	0.811765	0.564706	24	47	-56
75	28	-106	264	0.811765	0.588235	25	48	-58
78	31	-100	262	0.8	0.611765	26	49	-59
84	37	-90	262	0.776471	0.65098	29	50	-61
88	38	-82	262	0.780392	0.682353	30	52	-63
89	37	-76	262	0.796078	0.705882	31	54	-66
90	37	-71	262	0.8	0.72549	31	56	-68
90	37	-68	262	0.803922	0.737255	32	56	-69
91	36	-66	262	0.811765	0.745098	32	57	-70
90	35	-66	262	0.815686	0.745098	32	58	-71
91	35	-67	262	0.815686	0.741176	32	57	-70
92	35	-68	262	0.815686	0.737255	32	57	-70
90	34	-70	262	0.815686	0.729412	31	57	-69
88	34	-73	262	0.815686	0.717647	30	56	-68
88	34	-73	262	0.815686	0.717647	30	56	-68
89	34	-73	262	0.815686	0.717647	31	56	-68
88	34	-74	262	0.811765	0.713725	30	56	-68
87	34	-74	262	0.811765	0.713725	30	56	-68
87	33	-75	262	0.819608	0.709804	30	56	-68
88	33	-75	262	0.819608	0.709804	30	56	-68
87	33	-76	262	0.815686	0.705882	30	56	-67
86	33	-76	262	0.815686	0.705882	30	55	-68
86	33	-76	262	0.815686	0.705882	30	55	-68
86	33	-76	262	0.815686	0.705882	30	55	-68
86	34	-74	260	0.811765	0.713725	30	55	-68
86	35	-71	260	0.811765	0.72549	30	56	-70
86	36	-73	260	0.803922	0.717647	30	55	-68
85	35	-75	260	0.807843	0.709804	30	55	-68
87	37	-70	260	0.8	0.729412	31	55	-69
88	39	-66	260	0.796078	0.745098	32	56	-70
89	41	-63	258	0.788235	0.756863	32	56	-71
89	41	-63	258	0.788235	0.756863	32	56	-71
89	41	-63	258	0.788235	0.756863	32	56	-71
90	42	-61	258	0.784314	0.764706	33	57	-71
91	43	-60	258	0.780392	0.768627	33	56	-71
90	42	-61	258	0.784314	0.764706	33	57	-71
89	41	-64	260	0.788235	0.752941	32	56	-71
90	42	-66	260	0.780392	0.745098	32	55	-69
91	42	-67	260	0.776471	0.741176	32	55	-69
91	42	-68	260	0.776471	0.737255	32	55	-68
91	42	-68	260	0.776471	0.737255	32	55	-68
92	43	-67	260	0.772549	0.741176	33	55	-68
94	47	-64	260	0.756863	0.752941	34	54	-68
95	49	-62	258	0.74902	0.760784	34	53	-68
95	50	-60	258	0.745098	0.768627	35	54	-69
97	51	-58	258	0.741176	0.776471	36	54	-69
97	49	-59	260	0.752941	0.772549	35	55	-69
96	48	-60	260	0.756863	0.768627	35	55	-69
95	48	-59	260	0.756863	0.772549	35	55	-70
95	50	-58	258	0.74902	0.776471	35	54	-70
95	50	-60	258	0.745098	0.768627	35	54	-69
95	50	-61	258	0.745098	0.764706	35	53	-68
94	49	-60	258	0.74902	0.768627	35	54	-69
95	52	-56	258	0.741176	0.784314	36	53	-70
95	56	-54	256	0.721569	0.792157	37	52	-70
95	60	-53	254	0.705882	0.796078	37	51	-69
93	58	-55	254	0.709804	0.788235	37	51	-69
95	59	-53	254	0.709804	0.796078	37	51	-69
98	58	-52	256	0.717647	0.8	37	52	-70
99	55	-54	258	0.729412	0.792157	37	53	-69
97	56	-57	258	0.717647	0.780392	36	52	-68
93	55	-62	256	0.717647	0.760784	36	50	-67
91	54	-64	256	0.717647	0.752941	35	50	-66
96	61	-60	256	0.690196	0.768627	37	48	-65
98	66	-58	254	0.666667	0.776471	38	46	-64
99	69	-58	254	0.65098	0.776471	39	45	-63
104	74	-57	254	0.627451	0.780392	41	43	-61
103	73	-59	254	0.631373	0.772549	40	43	-61
101	69	-60	256	0.647059	0.768627	39	45	-62
100	66	-59	256	0.666667	0.772549	38	46	-64
102	64	-57	256	0.678431	0.780392	38	48	-65
89	57	-95	258	0.647059	0.631373	33	39	-52
85	50	-95	258	0.690196	0.631373	31	42	-55
88	51	-91	260	0.690196	0.647059	32	43	-56
91	51	-90	260	0.694118	0.65098	32	44	-56
91	50	-91	262	0.698039	0.647059	32	45	-56
89	47	-95	262	0.709804	0.631373	31	44	-55
85	43	-97	262	0.729412	0.623529	29	45	-56
85	43	-90	260	0.741176	0.65098	30	47	-59
86	44	-83	260	0.745098	0.678431	31	49	-62
83	41	-87	260	0.756863	0.662745	30	49	-61
81	39	-92	260	0.760784	0.643137	29	48	-60
79	37	-95	260	0.768627	0.631373	28	48	-60
78	36	-96	260	0.776471	0.627451	27	47	-60
78	36	-95	260	0.776471	0.631373	27	48	-60
78	35	-95	260	0.784314	0.631373	27	48	-60
78	35	-95	260	0.784314	0.631373	27	48	-60
79	35	-95	260	0.784314	0.631373	27	49	-60
75	32	-98	260	0.796078	0.619608	26	49	-60
72	29	-101	260	0.811765	0.607843	25	49	-60
73	30	-102	260	0.803922	0.603922	25	48	-60
71	28	-106	262	0.811765	0.588235	25	47	-58
70	27	-107	262	0.819608	0.584314	24	48	-59
69	26	-109	262	0.823529	0.576471	23	47	-58
69	27	-115	262	0.807843	0.552941	23	45	-55
70	27	-120	264	0.8	0.533333	23	44	-53
68	26	-122	264	0.807843	0.52549	22	44	-52
68	25	-122	264	0.811765	0.52549	22	44	-52
68	25	-120	264	0.815686	0.533333	22	44	-53
70	25	-116	264	0.819608	0.54902	23	45	-55
73	27	-110	264	0.815686	0.572549	24	48	-57
74	27	-106	262	0.819608	0.588235	25	49	-58
76	28	-106	264	0.811765	0.588235	25	48	-58
75	28	-106	264	0.811765	0.588235	25	48	-58
78	30	-102	264	0.803922	0.603922	26	49	-59
81	33	-95	262	0.796078	0.631373	27	50	-60
82	34	-90	262	0.796078	0.65098	28	51	-62
84	35	-85	262	0.796078	0.670588	29	52	-64
87	36	-78	262	0.796078	0.698039	30	54	-66
92	38	-69	262	0.796078	0.733333	32	56	-68
95	40	-62	262	0.792157	0.760784	33	57	-70
94	39	-59	260	0.803922	0.772549	33	59	-72
94	38	-59	262	0.807843	0.772549	33	59	-72
94	36	-60	262	0.815686	0.768627	33	59	-72
96	37	-60	262	0.811765	0.768627	33	59	-72
96	37	-62	262	0.807843	0.760784	33	58	-71
95	36	-64	262	0.811765	0.752941	32	59	-70
94	37	-65	262	0.807843	0.74902	32	58	-70
93	36	-67	262	0.807843	0.741176	32	57	-70
92	36	-68	262	0.807843	0.737255	32	57	-69
92	36	-68	262	0.807843	0.737255	32	57	-69
90	35	-69	262	0.811765	0.733333	31	57	-70
91	35	-68	262	0.815686	0.737255	32	57	-70
92	35	-68	262	0.815686	0.737255	32	57	-70
91	35	-68	262	0.815686	0.737255	32	57	-70
90	35	-67	262	0.815686	0.741176	32	58	-70
89	34	-68	262	0.819608	0.737255	31	58	-70
90	35	-66	262	0.815686	0.745098	32	58	-71
89	35	-66	260	0.815686	0.745098	32	58	-71
88	35	-68	260	0.815686	0.737255	31	57	-70
88	35	-70	262	0.811765	0.729412	31	56	-70
87	35	-72	262	0.811765	0.721569	30	56	-69
87	35	-71	260	0.811765	0.72549	31	56	-69
86	35	-70	260	0.811765	0.729412	31	57	-70
87	38	-68	260	0.796078	0.737255	32	56	-70
87	39	-67	260	0.792157	0.741176	32	55	-70
87	39	-66	260	0.796078	0.745098	32	56	-71
88	40	-64	258	0.792157	0.752941	32	56	-71
89	41	-63	258	0.788235	0.756863	32	56	-71
89	41	-64	260	0.788235	0.752941	32	56	-71
91	42	-64	260	0.780392	0.752941	33	55	-70
93	42	-64	260	0.780392	0.752941	33	56	-69
92	41	-65	260	0.784314	0.74902	33	56	-70
92	42	-65	260	0.780392	0.74902	33	55	-69
92	41	-65	260	0.784314	0.74902	33	56	-70
92	42	-64	260	0.780392	0.752941	33	55	-70
91	43	-64	260	0.776471	0.752941	33	55	-70
91	46	-62	258	0.764706	0.760784	34	54	-70
92	47	-60	258	0.760784	0.768627	34	54	-70
94	49	-58	258	0.752941	0.776471	35	54	-70
95	48	-58	258	0.756863	0.776471	35	55	-70
94	47	-59	258	0.760784	0.772549	34	55	-70
96	49	-57	258	0.752941	0.780392	35	55	-70
96	49	-57	258	0.752941	0.780392	35	55	-70
95	50	-58	258	0.74902	0.776471	35	54	-70
94	49	-59	258	0.752941	0.772549	35	54	-70
93	48	-60	258	0.756863	0.768627	34	54	-70
94	50	-58	258	0.74902	0.776471	35	54	-70
92	52	-57	256	0.737255	0.780392	35	53	-70
91	55	-56	254	0.72549	0.784314	36	52	-70
93	57	-55	254	0.717647	0.788235	36	51	-69
97	58	-53	256	0.713725	0.796078	37	52	-69
99	58	-51	256	0.717647	0.803922	38	52	-70
101	57	-50	258	0.721569	0.807843	38	54	-70
99	56	-53	258	0.72549	0.796078	37	53	-69
97	56	-57	258	0.717647	0.780392	36	52	-68
97	57	-57	256	0.713725	0.780392	37	51	-68
97	59	-57	256	0.701961	0.780392	37	50	-67
97	62	-58	256	0.686275	0.776471	38	49	-66
98	64	-59	256	0.67451	0.772549	38	47	-64
101	69	-59	256	0.65098	0.772549	39	45	-62
103	71	-58	256	0.643137	0.776471	40	45	-62
104	71	-56	256	0.643137	0.784314	40	45	-63
104	69	-54	256	0.658824	0.792157	40	47	-64
104	66	-53	256	0.67451	0.796078	40	49	-66
90	53	-92	260	0.678431	0.643137	32	42	-54
85	48	-96	260	0.701961	0.627451	30	43	-55
86	49	-95	260	0.694118	0.631373	31	43	-55
87	48	-97	262	0.698039	0.623529	30	43	-54
88	46	-98	262	0.709804	0.619608	30	44	-54
86	44	-98	262	0.721569	0.619608	30	45	-55
83	40	-97	262	0.74902	0.623529	29	47	-57
82	40	-94	260	0.752941	0.635294	29	47	-59
80	39	-93	260	0.760784	0.639216	29	47	-60
82	40	-92	260	0.756863	0.643137	29	48	-60
81	38	-95	260	0.764706	0.631373	28	47	-59
79	36	-98	262	0.772549	0.619608	27	48	-59
78	35	-100	262	0.776471	0.611765	27	47	-58
76	34	-101	260	0.780392	0.607843	27	47	-58
75	34	-101	260	0.780392	0.607843	27	47	-58
75	32	-102	262	0.792157	0.603922	26	48	-59
77	32	-102	262	0.792157	0.603922	26	48	-58
76	31	-103	262	0.796078	0.6	26	48	-58
71	27	-107	262	0.819608	0.584314	24	48	-59
67	23	-113	262	0.839216	0.560784	22	48	-57
66	22	-115	262	0.843137	0.552941	22	47	-57
67	23	-115	262	0.835294	0.552941	22	47	-57
68	24	-114	262	0.831373	0.556863	23	46	-56
70	25	-113	262	0.823529	0.560784	23	47	-56
70	25	-113	262	0.823529	0.560784	23	47	-56
70	25	-113	262	0.823529	0.560784	23	47	-56
71	26	-113	264	0.819608	0.560784	23	46	-56
71	26	-112	262	0.819608	0.564706	23	47	-56
72	27	-110	262	0.815686	0.572549	24	47	-57
74	29	-107	262	0.803922	0.584314	25	47	-57
75	28	-106	264	0.811765	0.588235	25	48	-58
77	30	-102	262	0.803922	0.603922	26	49	-59
77	30	-99	262	0.807843	0.615686	26	50	-60
79	30	-95	262	0.811765	0.631373	27	51	-62
82	32	-90	262	0.807843	0.65098	28	51	-63
83	32	-86	262	0.811765	0.666667	28	53	-64
84	33	-81	262	0.811765	0.686275	29	54	-66
88	35	-75	262	0.807843	0.709804	30	55	-67
91	37	-70	262	0.8	0.729412	32	56	-68
93	38	-63	262	0.803922	0.756863	33	57	-71
94	38	-59	262	0.807843	0.772549	33	59	-72
95	37	-57	262	0.815686	0.780392	33	60	-73
95	37	-58	262	0.811765	0.776471	33	60	-73
97	38	-60	262	0.807843	0.768627	33	59	-71
98	39	-62	262	0.8	0.760784	33	58	-70
95	36	-65	262	0.811765	0.74902	32	58	-70
95	36	-64	262	0.811765	0.752941	32	59	-70
95	38	-65	262	0.8	0.74902	33	57	-70
94	38	-67	262	0.8	0.741176	32	57	-69
93	37	-67	262	0.803922	0.741176	32	57	-69
92	36	-66	262	0.811765	0.745098	32	58	-70
91	35	-66	262	0.815686	0.745098	32	58	-71
91	35	-64	262	0.819608	0.752941	32	58	-72
92	35	-62	262	0.819608	0.760784	32	59	-72
93	36	-59	262	0.815686	0.772549	33	60	-73
92	36	-57	260	0.819608	0.780392	33	60	-74
91	36	-58	260	0.819608	0.776471	32	60	-74
90	36	-61	260	0.815686	0.764706	32	59	-73
89	35	-65	260	0.815686	0.74902	32	58	-71
88	35	-67	260	0.815686	0.741176	31	57	-71
87	35	-68	260	0.815686	0.737255	31	57	-71
86	34	-71	260	0.815686	0.72549	30	56	-70
87	35	-71	260	0.811765	0.72549	31	56	-69
87	37	-71	260	0.8	0.72549	31	55	-69
85	36	-72	260	0.803922	0.721569	30	55	-69
86	37	-71	260	0.8	0.72549	31	55	-69
88	39	-68	260	0.792157	0.737255	32	55	-69
89	40	-69	260	0.784314	0.733333	32	55	-69
90	41	-69	260	0.780392	0.733333	32	54	-68
91	41	-68	260	0.780392	0.737255	32	55	-68
93	41	-65	260	0.784314	0.74902	33	56	-69
94	42	-62	260	0.784314	0.760784	33	56	-70
92	41	-61	260	0.788235	0.764706	33	57	-71
91	41	-60	260	0.792157	0.768627	33	57	-72
90	41	-60	260	0.792157	0.768627	33	57	-72
88	41	-61	258	0.788235	0.764706	33	56	-72
87	41	-61	258	0.788235	0.764706	32	56	-72
91	45	-58	258	0.772549	0.776471	34	56	-72
91	45	-59	258	0.772549	0.772549	34	55	-71
92	46	-58	258	0.768627	0.776471	34	55	-71
93	47	-57	258	0.764706	0.780392	34	55	-71
96	49	-56	258	0.756863	0.784314	35	55	-71
97	49	-57	260	0.752941	0.780392	35	55	-70
97	50	-53	258	0.752941	0.796078	36	56	-72
97	51	-51	258	0.752941	0.803922	36	56	-72
95	49	-55	258	0.756863	0.788235	35	55	-71
94	49	-59	258	0.752941	0.772549	35	54	-70
96	53	-54	258	0.737255	0.792157	36	54	-70
93	52	-56	256	0.741176	0.784314	36	53	-70
97	56	-54	256	0.721569	0.792157	37	52	-69
99	58	-54	256	0.713725	0.792157	37	52	-68
102	58	-51	258	0.717647	0.803922	38	53	-69
102	57	-49	258	0.72549	0.811765	38	54	-70
102	57	-51	258	0.721569	0.803922	38	54	-70
100	56	-54	258	0.721569	0.792157	37	53	-69
101	57	-54	258	0.717647	0.792157	37	53	-68
97	55	-59	258	0.721569	0.772549	36	52	-67
98	59	-60	258	0.698039	0.768627	37	49	-66
98	62	-61	256	0.682353	0.764706	37	48	-64
100	63	-60	256	0.678431	0.768627	38	48	-64
102	64	-57	256	0.678431	0.780392	38	48	-65
106	68	-52	256	0.666667	0.8	40	48	-65
105	67	-53	256	0.670588	0.796078	40	49	-65
104	66	-54	256	0.67451	0.792157	39	49	-65
89	48	-95	262	0.701961	0.631373	31	44	-55
86	45	-99	262	0.713725	0.615686	30	43	-54
85	46	-100	262	0.705882	0.611765	30	43	-54
86	44	-101	262	0.717647	0.607843	29	44	-54
86	43	-100	262	0.72549	0.611765	29	45	-54
83	39	-99	262	0.752941	0.615686	28	46	-57
81	38	-96	262	0.760784	0.627451	28	47	-58
79	37	-97	260	0.768627	0.623529	28	47	-59
79	38	-98	260	0.760784	0.619608	28	46	-58
82	39	-96	262	0.756863	0.627451	29	47	-58
81	38	-97	262	0.760784	0.623529	28	47	-58
78	34	-102	262	0.780392	0.603922	27	47	-58
76	33	-104	262	0.784314	0.596078	26	46	-57
75	34	-105	260	0.776471	0.592157	26	46	-57
73	32	-107	260	0.784314	0.584314	25	46	-57
72	29	-109	262	0.803922	0.576471	24	47	-57
73	28	-110	262	0.807843	0.572549	24	47	-56
72	27	-111	262	0.815686	0.568627	24	47	-56
70	25	-113	262	0.823529	0.560784	23	47	-56
67	22	-117	264	0.843137	0.545098	22	47	-56
66	21	-118	264	0.847059	0.541176	21	46	-56
67	22	-117	264	0.843137	0.545098	22	47	-56
68	23	-115	262	0.835294	0.552941	22	47	-57
71	26	-109	262	0.823529	0.576471	24	48	-58
72	26	-105	262	0.827451	0.592157	24	49	-59
73	27	-103	262	0.823529	0.6	25	49	-60
74	28	-102	262	0.819608	0.603922	25	49	-60
74	28	-102	262	0.819608	0.603922	25	49	-60
74	28	-102	262	0.819608	0.603922	25	49	-60
77	30	-102	262	0.803922	0.603922	26	49	-59
79	31	-101	264	0.8	0.607843	26	49	-59
79	31	-99	262	0.803922	0.615686	27	49	-59
81	32	-94	262	0.803922	0.635294	27	51	-61
82	33	-91	262	0.8	0.647059	28	51	-62
83	33	-89	262	0.803922	0.654902	28	51	-62
84	33	-85	262	0.807843	0.670588	29	53	-64
84	33	-82	262	0.811765	0.682353	29	54	-65
87	34	-77	262	0.811765	0.701961	30	55	-67
91	37	-71	262	0.8	0.72549	32	56	-68
95	39	-65	262	0.796078	0.74902	33	57	-69
96	39	-63	262	0.796078	0.756863	33	58	-70
97	38	-61	262	0.803922	0.764706	33	59	-71
99	39	-59	262	0.803922	0.772549	34	59	-71
99	39	-61	264	0.8	0.764706	34	59	-70
96	37	-66	264	0.803922	0.745098	32	57	-69
95	36	-65	262	0.811765	0.74902	32	58	-70
97	38	-61	262	0.803922	0.764706	33	59	-71
97	40	-62	262	0.792157	0.760784	33	58	-70
97	40	-64	262	0.792157	0.752941	33	57	-69
97	40	-62	262	0.792157	0.760784	33	58	-70
97	40	-59	262	0.796078	0.772549	34	58	-71
93	36	-60	262	0.815686	0.768627	33	59	-73
93	36	-59	262	0.815686	0.772549	33	60	-73
93	35	-57	262	0.823529	0.780392	33	60	-74
95	37	-54	262	0.815686	0.792157	34	60	-74
95	38	-52	260	0.815686	0.8	34	61	-75
94	38	-52	260	0.815686	0.8	34	61	-75
94	38	-55	260	0.811765	0.788235	34	60	-74
92	37	-61	260	0.811765	0.764706	32	58	-72
90	36	-61	260	0.815686	0.764706	32	59	-73
89	36	-60	260	0.815686	0.768627	32	59	-73
88	36	-63	260	0.811765	0.756863	32	58	-72
87	35	-66	260	0.815686	0.745098	31	58	-72
87	36	-67	260	0.807843	0.741176	31	57	-71
86	35	-69	260	0.811765	0.733333	31	57	-70
86	35	-69	260	0.811765	0.733333	31	57	-70
87	36	-69	260	0.807843	0.733333	31	56	-70
88	38	-70	260	0.796078	0.729412	31	55	-69
89	39	-71	260	0.788235	0.72549	32	55	-68
90	40	-69	260	0.784314	0.733333	32	55	-68
93	41	-65	260	0.784314	0.74902	33	56	-69
93	42	-62	260	0.784314	0.760784	33	56	-70
91	41	-61	260	0.788235	0.764706	33	57	-71
91	42	-59	260	0.788235	0.772549	33	57	-72
91	43	-58	258	0.784314	0.776471	34	57	-72
90	43	-58	258	0.784314	0.776471	34	57	-72
88	42	-59	258	0.788235	0.772549	33	57	-73
88	42	-60	258	0.784314	0.768627	33	56	-72
87	41	-61	258	0.788235	0.764706	32	56	-72
87	41	-62	258	0.788235	0.760784	32	56	-72
92	46	-57	258	0.768627	0.780392	34	56	-72
96	49	-55	258	0.756863	0.788235	35	55	-71
97	49	-56	260	0.756863	0.784314	35	55	-70
97	50	-53	258	0.752941	0.796078	36	56	-72
96	50	-52	258	0.756863	0.8	36	56	-72
96	50	-55	258	0.752941	0.788235	36	55	-71
96	51	-57	258	0.745098	0.780392	36	54	-70
96	50	-56	258	0.74902	0.784314	35	55	-70
96	50	-55	258	0.752941	0.788235	36	55	-71
97	52	-55	258	0.741176	0.788235	36	54	-70
99	54	-54	258	0.733333	0.792157	37	54	-70
101	54	-51	258	0.737255	0.803922	37	55	-71
101	54	-50	258	0.737255	0.807843	37	55	-71
102	55	-51	258	0.733333	0.803922	37	55	-70
105	59	-50	258	0.713725	0.807843	38	53	-69
104	59	-52	258	0.709804	0.8	38	53	-68
102	57	-56	258	0.713725	0.784314	37	52	-67
100	58	-59	258	0.705882	0.772549	37	51	-66
99	59	-61	258	0.698039	0.764706	37	50	-65
101	59	-57	258	0.701961	0.780392	38	51	-66
102	60	-54	258	0.701961	0.792157	38	51	-67
107	66	-50	258	0.678431	0.807843	40	50	-66
106	67	-52	258	0.670588	0.8	40	49	-65
107	68	-53	258	0.666667	0.796078	40	48	-64
88	46	-98	262	0.709804	0.619608	30	44	-54
86	43	-102	264	0.721569	0.603922	29	44	-53
85	42	-102	264	0.72549	0.603922	29	44	-54
85	40	-100	264	0.745098	0.611765	29	46	-55
84	39	-97	262	0.752941	0.623529	29	47	-57
81	37	-97	262	0.768627	0.623529	28	47	-58
79	36	-96	260	0.776471	0.627451	28	48	-59
78	35	-98	260	0.780392	0.619608	27	48	-59
77	34	-100	262	0.780392	0.611765	27	47	-58
77	34	-101	262	0.780392	0.607843	27	47	-58
77	34	-102	262	0.780392	0.603922	27	47	-58
76	33	-104	262	0.784314	0.596078	26	46	-57
75	32	-106	262	0.788235	0.588235	25	47	-57
72	30	-109	262	0.796078	0.576471	25	46	-57
70	28	-111	262	0.807843	0.568627	24	46	-56
69	25	-115	262	0.823529	0.552941	23	46	-56
68	23	-117	264	0.835294	0.545098	22	47	-56
68	23	-117	264	0.835294	0.545098	22	47	-56
68	23	-116	264	0.835294	0.54902	22	47	-56
68	23	-116	264	0.835294	0.54902	22	47	-56
68	23	-116	264	0.835294	0.54902	22	47	-56
69	24	-113	262	0.831373	0.560784	23	47	-57
71	26	-108	262	0.823529	0.580392	24	48	-58
72	26	-105	262	0.827451	0.592157	24	49	-59
74	28	-100	262	0.819608	0.611765	25	50	-61
75	29	-97	262	0.815686	0.623529	26	50	-61
76	30	-95	262	0.811765	0.631373	26	51	-62
77	31	-94	262	0.807843	0.635294	27	51	-62
78	30	-95	262	0.811765	0.631373	27	51	-62
80	31	-95	262	0.807843	0.631373	27	51	-61
83	33	-94	264	0.796078	0.635294	28	50	-60
83	33	-94	264	0.796078	0.635294	28	50	-60
83	33	-94	264	0.796078	0.635294	28	50	-60
84	34	-93	264	0.792157	0.639216	28	50	-60
84	34	-92	264	0.792157	0.643137	28	50	-61
84	34	-89	262	0.796078	0.654902	29	51	-62
84	33	-86	262	0.807843	0.666667	29	53	-64
88	35	-81	262	0.8	0.686275	30	54	-65
92	37	-75	262	0.796078	0.709804	31	55	-66
95	38	-72	264	0.792157	0.721569	32	55	-66
98	40	-69	264	0.784314	0.733333	33	56	-67
99	40	-67	264	0.788235	0.741176	33	57	-67
100	39	-65	264	0.796078	0.74902	33	58	-69
98	37	-67	264	0.803922	0.741176	33	58	-68
98	37	-66	264	0.803922	0.745098	33	58	-69
97	37	-63	264	0.807843	0.756863	33	58	-70
96	37	-60	262	0.811765	0.768627	33	59	-72
97	38	-61	262	0.803922	0.764706	33	59	-71
97	39	-64	262	0.796078	0.752941	33	57	-69
95	37	-62	262	0.807843	0.760784	33	59	-71
95	37	-58	262	0.811765	0.776471	33	60	-73
94	37	-56	262	0.815686	0.784314	33	60	-74
94	37	-56	262	0.815686	0.784314	33	60	-74
95	37	-54	262	0.815686	0.792157	34	60	-74
98	38	-51	262	0.815686	0.803922	34	61	-75
96	38	-53	262	0.811765	0.796078	34	61	-75
94	37	-56	262	0.815686	0.784314	33	60	-74
94	37	-56	262	0.815686	0.784314	33	60	-74
94	37	-56	262	0.815686	0.784314	33	60	-74
92	38	-55	260	0.811765	0.788235	33	60	-74
90	37	-54	260	0.815686	0.792157	33	60	-75
89	36	-55	260	0.819608	0.788235	33	60	-75
89	36	-56	260	0.819608	0.784314	32	60	-75
89	36	-58	260	0.819608	0.776471	32	60	-74
88	35	-60	260	0.819608	0.768627	32	59	-74
88	35	-62	260	0.819608	0.760784	32	59	-73
88	36	-63	260	0.811765	0.756863	32	58	-72
89	37	-64	260	0.807843	0.752941	32	57	-71
89	37	-66	260	0.803922	0.745098	32	57	-71
89	38	-66	260	0.8	0.745098	32	56	-70
90	39	-65	260	0.796078	0.74902	32	56	-70
90	41	-65	260	0.784314	0.74902	32	56	-70
91	42	-65	260	0.780392	0.74902	33	55	-69
91	43	-64	260	0.776471	0.752941	33	55	-70
93	45	-61	260	0.768627	0.764706	34	55	-70
92	45	-60	258	0.768627	0.768627	34	55	-71
91	44	-61	258	0.772549	0.764706	33	56	-71
91	44	-59	258	0.776471	0.772549	34	56	-72
90	43	-59	258	0.780392	0.772549	33	56	-72
89	42	-60	258	0.784314	0.768627	33	57	-72
90	43	-60	258	0.780392	0.768627	33	56	-71
92	44	-59	258	0.776471	0.772549	34	56	-71
94	46	-58	258	0.768627	0.776471	34	56	-71
95	48	-57	258	0.760784	0.780392	35	55	-71
94	49	-59	258	0.752941	0.772549	35	54	-70
98	53	-55	258	0.737255	0.788235	36	54	-70
97	52	-56	258	0.741176	0.784314	36	54	-70
97	50	-56	258	0.74902	0.784314	36	55	-70
98	50	-55	260	0.752941	0.788235	36	55	-70
98	50	-53	258	0.752941	0.796078	36	56	-71
98	50	-51	258	0.756863	0.803922	36	57	-72
98	50	-52	258	0.756863	0.8	36	56	-72
100	52	-51	258	0.745098	0.803922	37	56	-71
102	55	-51	258	0.733333	0.803922	37	55	-70
105	59	-50	258	0.713725	0.807843	38	53	-69
104	59	-53	258	0.709804	0.796078	38	52	-68
104	59	-55	258	0.705882	0.788235	38	52	-67
102	57	-58	260	0.713725	0.776471	37	52	-66
101	56	-59	260	0.717647	0.772549	37	52	-66
100	56	-56	258	0.721569	0.784314	37	52	-68
101	57	-53	258	0.717647	0.796078	38	53	-69
104	62	-53	258	0.694118	0.796078	39	51	-67
106	66	-54	258	0.67451	0.792157	40	49	-65
109	69	-53	258	0.658824	0.796078	40	48	-64
88	45	-99	264	0.713725	0.615686	30	44	-54
86	41	-100	264	0.737255	0.611765	29	45	-55
85	40	-100	264	0.745098	0.611765	29	46	-55
84	39	-97	262	0.752941	0.623529	29	47	-57
83	37	-94	262	0.772549	0.635294	29	49	-59
81	37	-94	262	0.772549	0.635294	28	48	-60
77	34	-98	260	0.784314	0.619608	27	48	-60
76	33	-100	260	0.788235	0.611765	26	48	-59
75	32	-102	262	0.792157	0.603922	26	48	-59
76	33	-102	262	0.784314	0.603922	26	47	-58
75	32	-104	262	0.788235	0.596078	26	47	-58
72	29	-108	262	0.803922	0.580392	25	46	-57
70	27	-111	262	0.815686	0.568627	23	47	-57
69	26	-112	262	0.819608	0.564706	23	46	-57
68	24	-114	262	0.831373	0.556863	23	46	-56
66	22	-116	262	0.843137	0.54902	22	47	-56
69	24	-115	264	0.831373	0.552941	23	46	-56
71	26	-112	262	0.819608	0.564706	23	47	-56
71	26	-111	262	0.819608	0.568627	23	47	-57
70	25	-112	262	0.827451	0.564706	23	47	-57
70	25	-112	262	0.827451	0.564706	23	47	-57
74	28	-105	262	0.815686	0.592157	25	48	-58
75	29	-101	262	0.811765	0.607843	25	49	-60
76	30	-98	262	0.811765	0.619608	26	50	-61
77	31	-95	262	0.807843	0.631373	27	50	-62
78	32	-92	260	0.803922	0.643137	27	51	-63
79	33	-90	260	0.8	0.65098	28	51	-63
79	32	-89	260	0.807843	0.654902	28	52	-64
80	32	-89	262	0.807843	0.654902	28	52	-63
82	33	-89	262	0.803922	0.654902	28	51	-63
84	34	-89	262	0.796078	0.654902	29	51	-62
84	34	-91	262	0.792157	0.647059	29	51	-61
83	33	-93	264	0.796078	0.639216	28	50	-61
84	34	-93	264	0.792157	0.639216	28	50	-60
84	34	-93	264	0.792157	0.639216	28	50	-60
84	34	-91	262	0.792157	0.647059	29	51	-61
84	34	-88	262	0.796078	0.658824	29	52	-62
88	36	-82	262	0.792157	0.682353	30	53	-64
92	37	-79	264	0.792157	0.694118	31	54	-64
96	41	-75	264	0.772549	0.709804	32	54	-64
102	46	-71	264	0.752941	0.72549	34	54	-64
103	46	-69	264	0.752941	0.733333	34	54	-64
101	43	-69	264	0.768627	0.733333	34	55	-65
98	40	-69	264	0.784314	0.733333	33	56	-67
96	38	-68	264	0.796078	0.737255	32	57	-68
98	39	-61	262	0.8	0.764706	34	58	-70
94	36	-60	262	0.815686	0.768627	33	59	-72
93	36	-64	262	0.811765	0.752941	32	58	-71
92	35	-68	262	0.815686	0.737255	32	57	-70
93	37	-63	262	0.807843	0.756863	32	58	-71
91	36	-60	260	0.815686	0.768627	32	59	-73
91	35	-58	260	0.823529	0.776471	32	60	-74
92	35	-57	260	0.823529	0.780392	33	60	-74
94	36	-55	262	0.819608	0.788235	33	61	-75
95	37	-54	262	0.815686	0.792157	34	60	-74
94	36	-57	262	0.819608	0.780392	33	60	-74
94	37	-58	262	0.811765	0.776471	33	59	-73
94	37	-57	262	0.815686	0.780392	33	60	-73
94	37	-55	260	0.815686	0.788235	33	60	-74
93	37	-52	260	0.819608	0.8	34	61	-76
91	37	-50	260	0.819608	0.807843	34	61	-77
91	37	-50	260	0.819608	0.807843	34	61	-77
90	36	-52	260	0.823529	0.8	33	61	-77
91	37	-50	260	0.819608	0.807843	34	61	-77
91	36	-51	260	0.823529	0.803922	33	61	-77
91	37	-54	260	0.815686	0.792157	33	60	-75
90	36	-58	260	0.819608	0.776471	32	60	-74
90	36	-60	260	0.815686	0.768627	32	59	-73
89	35	-63	260	0.819608	0.756863	32	59	-72
87	35	-66	260	0.815686	0.745098	31	58	-72
84	34	-69	260	0.819608	0.733333	30	57	-71
86	37	-71	260	0.8	0.72549	31	55	-69
88	39	-71	260	0.788235	0.72549	31	55	-68
89	40	-71	260	0.784314	0.72549	32	54	-68
94	47	-65	260	0.752941	0.74902	34	53	-68
97	49	-62	260	0.74902	0.760784	35	54	-68
91	43	-66	260	0.772549	0.745098	33	55	-69
93	45	-61	260	0.768627	0.764706	34	55	-70
92	44	-60	258	0.776471	0.768627	34	56	-71
91	43	-60	258	0.780392	0.768627	33	56	-71
91	43	-60	258	0.780392	0.768627	33	56	-71
91	43	-59	258	0.780392	0.772549	34	56	-72
91	43	-60	258	0.780392	0.768627	33	56	-71
91	44	-63	260	0.772549	0.756863	33	55	-70
93	47	-64	258	0.756863	0.752941	34	53	-68
98	53	-57	258	0.733333	0.780392	36	53	-69
98	52	-56	258	0.741176	0.784314	36	54	-69
98	51	-55	258	0.745098	0.788235	36	55	-70
99	51	-54	260	0.74902	0.792157	36	55	-70
98	50	-51	258	0.756863	0.803922	36	57	-72
97	48	-50	258	0.768627	0.807843	36	57	-73
97	49	-51	258	0.760784	0.803922	36	57	-73
98	51	-53	258	0.74902	0.796078	36	55	-71
102	56	-52	258	0.72549	0.8	38	54	-69
104	59	-52	258	0.709804	0.8	38	53	-68
105	60	-53	258	0.705882	0.796078	38	52	-67
105	60	-54	258	0.701961	0.792157	38	52	-67
105	59	-55	260	0.705882	0.788235	38	52	-67
104	58	-55	260	0.709804	0.788235	38	52	-67
103	58	-52	258	0.717647	0.8	38	53	-69
100	56	-53	258	0.72549	0.796078	37	53	-69
102	60	-53	258	0.705882	0.796078	38	52	-68
103	62	-54	258	0.694118	0.792157	38	51	-67
106	65	-53	258	0.678431	0.796078	40	50	-65
87	43	-96	262	0.729412	0.627451	30	46	-56
84	40	-97	262	0.74902	0.623529	29	47	-57
83	39	-97	262	0.752941	0.623529	29	47	-57
83	39	-94	262	0.760784	0.635294	29	48	-59
80	37	-94	260	0.772549	0.635294	28	48	-60
79	36	-96	260	0.776471	0.627451	28	48	-59
76	33	-102	262	0.784314	0.603922	26	47	-58
73	30	-105	262	0.8	0.592157	25	48	-58
75	32	-104	262	0.788235	0.596078	26	47	-58
74	31	-105	262	0.796078	0.592157	25	47	-58
72	29	-108	262	0.803922	0.580392	25	46	-57
70	27	-110	262	0.815686	0.572549	24	47	-57
68	25	-111	262	0.827451	0.568627	23	47	-58
68	25	-111	262	0.827451	0.568627	23	47	-58
70	26	-109	262	0.823529	0.576471	24	47	-58
71	26	-109	262	0.823529	0.576471	24	48	-58
72	25	-108	262	0.831373	0.580392	24	49	-58
74	26	-106	264	0.827451	0.588235	25	49	-58
77	29	-103	264	0.811765	0.6	25	49	-59
79	31	-101	264	0.8	0.607843	26	49	-59
81	33	-99	264	0.788235	0.615686	27	48	-58
82	34	-96	262	0.788235	0.627451	28	49	-59
83	34	-92	262	0.792157	0.643137	28	50	-61
83	36	-90	262	0.784314	0.65098	29	50	-62
81	36	-88	260	0.784314	0.658824	29	50	-63
79	34	-89	260	0.796078	0.654902	28	51	-63
78	33	-89	260	0.803922	0.654902	28	51	-64
79	32	-88	260	0.807843	0.658824	28	52	-64
80	32	-88	262	0.807843	0.658824	28	52	-64
81	32	-89	262	0.807843	0.654902	28	52	-63
82	32	-89	262	0.807843	0.654902	28	52	-63
81	31	-90	262	0.811765	0.65098	28	52	-63
81	31	-90	262	0.811765	0.65098	28	52	-63
82	32	-89	262	0.807843	0.654902	28	52	-63
84	34	-88	262	0.796078	0.658824	29	52	-62
84	34	-87	262	0.8	0.662745	29	52	-63
85	35	-85	262	0.796078	0.670588	29	52	-63
87	36	-83	262	0.792157	0.678431	30	52	-64
90	38	-80	262	0.784314	0.690196	31	53	-64
93	41	-78	262	0.768627	0.698039	32	53	-64
96	44	-75	262	0.756863	0.709804	33	53	-64
96	44	-75	262	0.756863	0.709804	33	53	-64
96	44	-73	262	0.760784	0.717647	33	53	-64
96	43	-69	262	0.768627	0.733333	33	55	-67
96	43	-65	262	0.776471	0.74902	34	55	-68
95	40	-62	262	0.792157	0.760784	33	57	-70
97	42	-57	262	0.788235	0.780392	34	58	-72
94	39	-63	262	0.796078	0.756863	33	58	-71
93	40	-65	262	0.792157	0.74902	33	56	-70
89	37	-67	260	0.803922	0.741176	32	56	-70
89	37	-63	260	0.807843	0.756863	32	58	-72
90	36	-61	260	0.815686	0.764706	32	59	-73
91	36	-59	260	0.815686	0.772549	32	59	-73
91	35	-57	260	0.823529	0.780392	32	60	-74
92	36	-56	260	0.819608	0.784314	33	60	-74
92	37	-58	260	0.811765	0.776471	33	59	-73
92	37	-60	260	0.811765	0.768627	33	59	-73
92	37	-59	260	0.811765	0.772549	33	59	-73
92	36	-57	260	0.819608	0.780392	33	60	-74
93	37	-52	260	0.819608	0.8	34	61	-76
93	38	-49	260	0.815686	0.811765	34	61	-77
92	37	-51	260	0.819608	0.803922	34	61	-76
92	38	-53	260	0.811765	0.796078	34	60	-75
92	37	-51	260	0.819608	0.803922	34	61	-76
94	39	-46	260	0.815686	0.823529	34	62	-78
92	37	-51	260	0.819608	0.803922	34	61	-76
91	37	-56	260	0.815686	0.784314	33	59	-74
90	36	-59	260	0.815686	0.772549	32	60	-74
89	35	-62	260	0.819608	0.760784	32	59	-73
86	33	-66	260	0.827451	0.745098	31	58	-72
83	31	-72	260	0.831373	0.721569	30	57	-70
85	34	-73	260	0.815686	0.717647	30	55	-69
83	33	-78	260	0.815686	0.698039	29	55	-67
87	38	-76	260	0.788235	0.705882	31	53	-66
88	40	-76	260	0.776471	0.705882	31	53	-66
93	44	-69	260	0.764706	0.733333	33	54	-67
94	45	-66	260	0.764706	0.745098	34	54	-68
94	45	-64	260	0.764706	0.752941	34	54	-68
94	45	-61	260	0.768627	0.764706	34	55	-70
93	43	-61	260	0.780392	0.764706	34	56	-71
92	42	-60	260	0.784314	0.768627	33	57	-71
92	42	-59	260	0.788235	0.772549	33	57	-72
93	43	-58	260	0.784314	0.776471	34	57	-72
91	43	-63	260	0.776471	0.756863	33	55	-70
96	48	-61	260	0.752941	0.764706	34	55	-69
99	51	-57	260	0.745098	0.780392	36	54	-69
103	55	-51	260	0.733333	0.803922	38	55	-70
99	52	-53	258	0.745098	0.796078	36	55	-71
98	51	-53	258	0.74902	0.796078	36	55	-71
96	49	-53	258	0.756863	0.796078	36	56	-72
95	48	-53	258	0.764706	0.796078	35	57	-72
95	49	-53	258	0.756863	0.796078	36	56	-72
96	52	-54	258	0.741176	0.792157	36	54	-71
99	55	-55	258	0.72549	0.788235	37	53	-69
102	57	-55	258	0.717647	0.788235	37	53	-68
104	59	-54	258	0.709804	0.792157	38	52	-67
107	62	-51	258	0.698039	0.803922	39	52	-67
105	60	-53	258	0.705882	0.796078	38	52	-67
103	58	-54	258	0.713725	0.792157	38	53	-68
101	55	-56	258	0.72549	0.784314	37	53	-68
99	54	-56	258	0.729412	0.784314	36	53	-69
96	53	-56	258	0.733333	0.784314	36	53	-69
98	58	-52	256	0.717647	0.8	37	52	-70
102	61	-52	258	0.701961	0.8	38	51	-68
87	44	-92	262	0.733333	0.643137	30	47	-58
85	42	-91	260	0.745098	0.647059	30	48	-59
83	40	-92	260	0.756863	0.643137	29	48	-59
81	38	-94	260	0.764706	0.635294	29	47	-59
81	38	-96	262	0.760784	0.627451	28	47	-58
79	36	-100	262	0.768627	0.611765	27	47	-58
76	33	-104	262	0.784314	0.596078	26	46	-57
72	29	-107	262	0.803922	0.584314	25	47	-58
73	29	-107	262	0.803922	0.584314	25	47	-57
71	27	-111	262	0.815686	0.568627	24	47	-57
70	26	-113	262	0.819608	0.560784	23	46	-56
69	25	-113	262	0.823529	0.560784	23	46	-56
70	26	-110	262	0.823529	0.572549	23	47	-57
75	30	-105	262	0.8	0.592157	25	48	-58
77	30	-102	262	0.803922	0.603922	26	49	-59
78	31	-101	262	0.8	0.607843	26	49	-59
80	32	-99	264	0.796078	0.615686	27	49	-59
80	30	-99	264	0.807843	0.615686	27	50	-60
82	31	-97	264	0.803922	0.623529	27	50	-60
84	33	-94	264	0.796078	0.635294	28	50	-60
85	34	-93	264	0.792157	0.639216	28	50	-60
85	34	-91	264	0.792157	0.647059	29	51	-61
85	33	-89	264	0.803922	0.654902	29	52	-62
83	34	-87	262	0.8	0.662745	29	52	-63
80	33	-86	260	0.807843	0.666667	28	52	-65
82	35	-82	260	0.8	0.682353	29	53	-65
82	35	-82	260	0.8	0.682353	29	53	-65
83	35	-82	260	0.8	0.682353	29	53	-65
85	35	-81	262	0.8	0.686275	30	53	-65
86	35	-81	262	0.8	0.686275	30	53	-65
86	35	-80	262	0.8	0.690196	30	54	-65
86	35	-79	262	0.803922	0.694118	30	54	-66
86	35	-78	262	0.803922	0.698039	30	54	-67
86	35	-77	262	0.803922	0.701961	30	55	-67
87	36	-76	262	0.8	0.705882	30	55	-67
87	36	-77	262	0.8	0.701961	30	54	-67
86	35	-78	262	0.803922	0.698039	30	54	-67
87	36	-78	262	0.796078	0.698039	30	54	-66
89	38	-76	262	0.788235	0.705882	31	54	-66
90	39	-75	262	0.784314	0.709804	31	54	-66
89	38	-76	262	0.788235	0.705882	31	54	-66
88	38	-77	262	0.788235	0.701961	31	53	-66
89	39	-76	262	0.784314	0.705882	31	54	-66
90	40	-72	260	0.784314	0.721569	32	54	-67
90	40	-69	260	0.784314	0.733333	32	55	-68
92	40	-65	260	0.792157	0.74902	32	56	-70
92	39	-65	260	0.796078	0.74902	32	57	-70
92	39	-66	262	0.796078	0.745098	32	56	-69
92	40	-67	262	0.788235	0.741176	32	56	-69
89	37	-69	260	0.803922	0.733333	32	56	-69
89	37	-67	260	0.803922	0.741176	32	56	-70
93	39	-61	260	0.8	0.764706	33	58	-72
91	37	-60	260	0.811765	0.768627	32	59	-73
90	36	-59	260	0.815686	0.772549	32	60	-74
90	36	-59	260	0.815686	0.772549	32	60	-74
90	36	-61	260	0.815686	0.764706	32	59	-73
91	37	-61	260	0.811765	0.764706	32	58	-72
91	37	-61	260	0.811765	0.764706	32	58	-72
91	37	-60	260	0.811765	0.768627	32	59	-73
93	38	-56	260	0.811765	0.784314	33	60	-74
93	37	-54	260	0.815686	0.792157	33	60	-75
92	36	-57	260	0.819608	0.780392	33	60	-74
92	37	-58	260	0.811765	0.776471	33	59	-73
92	36	-55	260	0.819608	0.788235	33	61	-75
94	38	-51	260	0.815686	0.803922	34	61	-76
94	38	-52	260	0.815686	0.8	34	61	-75
94	38	-54	260	0.811765	0.792157	34	60	-74
93	38	-57	260	0.807843	0.780392	33	59	-73
91	36	-61	260	0.815686	0.764706	32	59	-73
88	34	-67	260	0.819608	0.741176	31	58	-71
84	32	-74	260	0.823529	0.713725	30	56	-69
84	31	-77	262	0.827451	0.701961	29	56	-68
85	32	-77	262	0.819608	0.701961	30	55	-68
86	35	-77	262	0.803922	0.701961	30	55	-67
86	36	-78	262	0.796078	0.698039	30	53	-66
86	36	-76	260	0.8	0.705882	30	55	-67
91	42	-68	260	0.776471	0.737255	32	55	-68
95	46	-62	260	0.764706	0.760784	34	55	-69
96	47	-60	260	0.760784	0.768627	34	55	-69
95	45	-59	260	0.772549	0.772549	34	56	-71
94	44	-58	260	0.776471	0.776471	34	57	-71
96	45	-55	260	0.776471	0.788235	35	57	-72
94	43	-57	260	0.784314	0.780392	34	57	-72
93	43	-58	260	0.784314	0.776471	34	57	-72
92	44	-60	258	0.776471	0.768627	34	56	-71
91	43	-62	260	0.776471	0.760784	33	56	-70
96	48	-56	258	0.760784	0.784314	35	56	-71
95	48	-55	258	0.760784	0.788235	35	56	-71
95	49	-53	258	0.756863	0.796078	36	56	-72
95	49	-52	258	0.760784	0.8	36	56	-72
95	49	-52	258	0.760784	0.8	36	56	-72
95	49	-53	258	0.756863	0.796078	36	56	-72
95	51	-54	258	0.74902	0.792157	36	55	-71
97	52	-56	258	0.741176	0.784314	36	54	-70
100	54	-56	260	0.729412	0.784314	36	54	-69
103	57	-54	258	0.717647	0.792157	38	53	-68
105	59	-51	260	0.713725	0.803922	38	53	-68
106	60	-50	260	0.709804	0.807843	39	53	-68
105	59	-51	260	0.713725	0.803922	38	53	-68
104	58	-52	260	0.717647	0.8	38	53	-69
102	57	-52	258	0.721569	0.8	38	53	-69
100	57	-51	258	0.721569	0.803922	38	53	-70
97	58	-50	256	0.717647	0.807843	38	53	-71
101	60	-50	256	0.709804	0.807843	38	52	-69
87	44	-90	262	0.733333	0.65098	30	47	-59
84	42	-88	260	0.74902	0.658824	30	48	-61
83	41	-88	260	0.756863	0.658824	30	49	-61
81	38	-96	262	0.760784	0.627451	28	47	-58
81	37	-103	262	0.756863	0.6	27	46	-55
80	35	-105	264	0.768627	0.592157	27	46	-55
74	30	-108	262	0.796078	0.580392	25	47	-57
71	27	-109	262	0.815686	0.576471	24	47	-58
73	28	-108	262	0.811765	0.580392	25	47	-57
71	26	-112	262	0.819608	0.564706	23	47	-56
73	27	-114	264	0.811765	0.556863	24	46	-55
75	29	-110	264	0.8	0.572549	25	47	-56
78	32	-105	264	0.788235	0.592157	26	47	-57
83	35	-98	264	0.780392	0.619608	28	49	-58
82	34	-97	264	0.784314	0.623529	27	49	-59
84	35	-96	264	0.780392	0.627451	28	49	-59
83	33	-97	264	0.792157	0.623529	27	49	-59
83	33	-96	264	0.792157	0.627451	27	50	-60
84	33	-94	264	0.796078	0.635294	28	50	-60
85	32	-92	264	0.803922	0.643137	28	52	-61
87	33	-90	264	0.8	0.65098	29	52	-61
88	34	-87	264	0.8	0.662745	29	52	-62
89	35	-84	264	0.796078	0.67451	30	53	-63
87	35	-81	262	0.8	0.686275	30	53	-65
86	36	-77	260	0.8	0.701961	30	54	-67
88	38	-73	260	0.792157	0.717647	31	54	-67
91	41	-68	260	0.780392	0.737255	32	55	-68
93	41	-68	262	0.780392	0.737255	32	55	-68
94	41	-69	262	0.780392	0.733333	32	55	-67
94	41	-67	262	0.784314	0.741176	33	55	-68
93	40	-67	262	0.788235	0.741176	32	56	-69
93	40	-66	262	0.788235	0.745098	32	56	-69
93	40	-65	262	0.792157	0.74902	33	56	-70
95	42	-61	260	0.784314	0.764706	34	57	-70
95	41	-60	260	0.792157	0.768627	34	58	-71
94	41	-62	260	0.788235	0.760784	33	57	-70
93	40	-64	260	0.792157	0.752941	33	57	-70
92	39	-66	262	0.796078	0.745098	32	56	-69
94	41	-65	262	0.784314	0.74902	33	56	-69
95	42	-63	262	0.784314	0.756863	33	56	-70
94	41	-63	260	0.788235	0.756863	33	57	-70
93	41	-65	260	0.784314	0.74902	33	56	-69
93	43	-67	260	0.772549	0.741176	33	55	-68
92	42	-67	260	0.776471	0.741176	33	55	-68
91	40	-67	260	0.788235	0.741176	32	56	-69
91	39	-68	262	0.792157	0.737255	32	56	-69
92	39	-69	262	0.792157	0.733333	32	56	-68
90	37	-70	262	0.8	0.729412	32	56	-69
89	36	-71	262	0.803922	0.72549	31	56	-69
90	37	-69	262	0.803922	0.733333	32	56	-69
91	38	-67	262	0.8	0.741176	32	56	-69
94	40	-61	260	0.796078	0.764706	33	57	-71
93	39	-60	260	0.8	0.768627	33	58	-72
96	41	-57	260	0.792157	0.780392	34	59	-72
97	41	-57	262	0.792157	0.780392	34	59	-72
92	37	-62	262	0.807843	0.760784	32	58	-72
92	37	-63	262	0.807843	0.756863	32	58	-71
93	38	-63	262	0.803922	0.756863	33	57	-71
92	37	-64	262	0.807843	0.752941	32	58	-71
93	38	-63	262	0.803922	0.756863	33	57	-71
94	38	-62	262	0.803922	0.760784	33	58	-71
92	36	-63	262	0.811765	0.756863	32	58	-71
92	36	-62	262	0.815686	0.760784	32	58	-72
92	37	-60	260	0.811765	0.768627	33	59	-73
91	36	-60	260	0.815686	0.768627	32	59	-73
92	37	-58	260	0.811765	0.776471	33	59	-73
92	37	-57	260	0.815686	0.780392	33	59	-74
93	38	-57	260	0.807843	0.780392	33	59	-73
92	37	-61	260	0.811765	0.764706	32	58	-72
89	36	-69	262	0.807843	0.733333	31	57	-70
89	37	-75	262	0.796078	0.709804	31	54	-67
89	35	-74	262	0.807843	0.713725	31	55	-67
90	34	-70	262	0.815686	0.729412	31	57	-69
88	34	-73	262	0.815686	0.717647	30	56	-68
85	34	-77	260	0.811765	0.701961	30	55	-67
84	35	-74	260	0.807843	0.713725	30	55	-68
85	37	-69	260	0.803922	0.733333	31	55	-70
89	41	-65	260	0.784314	0.74902	32	56	-70
91	43	-63	260	0.776471	0.756863	33	55	-70
95	46	-59	260	0.764706	0.772549	34	55	-70
95	45	-57	260	0.772549	0.780392	34	57	-71
97	46	-54	260	0.772549	0.792157	35	57	-72
94	44	-55	260	0.780392	0.788235	34	58	-73
94	44	-53	258	0.784314	0.796078	34	58	-74
93	44	-52	258	0.784314	0.8	34	58	-74
93	44	-55	258	0.780392	0.788235	34	57	-73
93	45	-58	258	0.772549	0.776471	34	56	-71
94	46	-55	258	0.772549	0.788235	35	56	-72
94	46	-52	258	0.776471	0.8	35	57	-73
96	49	-51	258	0.760784	0.803922	36	56	-73
98	51	-50	258	0.752941	0.807843	36	56	-72
99	52	-48	258	0.74902	0.815686	37	56	-73
98	51	-50	258	0.752941	0.807843	36	56	-72
98	51	-52	258	0.74902	0.8	36	55	-71
99	51	-54	260	0.74902	0.792157	36	55	-70
100	52	-54	260	0.741176	0.792157	36	55	-70
104	56	-50	260	0.729412	0.807843	38	55	-70
107	59	-47	260	0.717647	0.819608	39	55	-70
106	58	-48	260	0.721569	0.815686	38	55	-70
105	58	-48	258	0.721569	0.815686	38	54	-70
102	57	-51	258	0.721569	0.803922	38	54	-70
100	57	-52	258	0.721569	0.8	38	53	-69
98	58	-53	256	0.713725	0.796078	37	52	-69
101	60	-50	256	0.709804	0.807843	38	52	-69
86	42	-92	262	0.745098	0.643137	30	47	-58
84	41	-91	260	0.752941	0.647059	29	48	-59
83	41	-90	260	0.752941	0.65098	29	48	-60
81	38	-99	262	0.756863	0.615686	28	46	-57
80	35	-107	264	0.764706	0.584314	27	46	-55
80	34	-107	264	0.772549	0.584314	27	46	-55
72	27	-111	262	0.815686	0.568627	24	47	-56
70	25	-112	262	0.827451	0.564706	23	47	-57
74	29	-108	262	0.803922	0.580392	25	47	-57
76	30	-108	264	0.796078	0.580392	25	47	-56
79	32	-107	264	0.784314	0.584314	26	47	-56
81	33	-104	264	0.784314	0.596078	27	47	-56
83	35	-99	264	0.776471	0.615686	27	49	-58
84	36	-95	264	0.776471	0.631373	28	49	-59
84	34	-93	264	0.792157	0.639216	28	50	-60
85	35	-91	264	0.788235	0.647059	29	51	-61
85	35	-91	264	0.788235	0.647059	29	51	-61
86	35	-89	264	0.792157	0.654902	29	51	-61
87	34	-87	264	0.8	0.662745	29	52	-62
88	34	-85	264	0.8	0.670588	29	53	-63
89	34	-82	264	0.803922	0.682353	30	54	-64
93	37	-77	264	0.792157	0.701961	31	55	-65
96	41	-70	262	0.780392	0.729412	33	55	-67
96	42	-67	262	0.776471	0.741176	33	56	-68
95	42	-65	262	0.780392	0.74902	33	56	-69
94	42	-63	260	0.784314	0.756863	33	56	-70
96	44	-60	260	0.776471	0.768627	34	56	-70
97	44	-61	262	0.772549	0.764706	34	56	-70
98	44	-62	262	0.772549	0.760784	34	56	-69
98	43	-60	262	0.780392	0.768627	34	57	-70
98	43	-58	262	0.784314	0.776471	34	58	-71
97	42	-58	262	0.788235	0.776471	34	58	-71
97	42	-57	262	0.788235	0.780392	34	58	-72
97	42	-54	260	0.792157	0.792157	34	59	-73
97	41	-52	260	0.8	0.8	34	60	-74
98	43	-51	260	0.792157	0.803922	35	59	-74
98	43	-53	260	0.788235	0.796078	35	59	-73
97	42	-55	260	0.792157	0.788235	34	59	-73
96	41	-57	260	0.792157	0.780392	34	59	-72
97	42	-55	260	0.792157	0.788235	34	59	-73
97	42	-55	260	0.792157	0.788235	34	59	-73
98	44	-56	260	0.780392	0.784314	35	58	-71
97	45	-59	260	0.772549	0.772549	34	56	-70
96	44	-61	260	0.772549	0.764706	34	56	-70
96	44	-62	260	0.772549	0.760784	34	56	-69
96	43	-64	262	0.776471	0.752941	34	56	-69
95	42	-66	262	0.780392	0.745098	33	56	-68
95	41	-66	262	0.784314	0.745098	33	56	-68
94	40	-65	262	0.792157	0.74902	33	57	-69
94	40	-65	262	0.792157	0.74902	33	57	-69
94	40	-64	262	0.792157	0.752941	33	57	-70
89	34	-68	262	0.819608	0.737255	31	58	-70
87	32	-68	262	0.831373	0.737255	30	58	-71
90	34	-66	262	0.819608	0.745098	32	58	-71
90	34	-67	262	0.819608	0.741176	31	58	-71
89	34	-68	262	0.819608	0.737255	31	58	-70
89	36	-68	260	0.807843	0.737255	31	57	-70
91	38	-67	262	0.8	0.741176	32	56	-69
93	40	-67	262	0.788235	0.741176	32	56	-69
94	40	-67	262	0.788235	0.741176	32	56	-69
94	37	-69	262	0.803922	0.733333	32	57	-68
93	36	-67	262	0.807843	0.741176	32	57	-70
91	35	-65	262	0.815686	0.74902	32	58	-71
89	34	-67	262	0.819608	0.741176	31	58	-71
90	35	-66	262	0.815686	0.745098	32	58	-71
88	34	-64	260	0.823529	0.752941	32	58	-72
88	34	-63	260	0.823529	0.756863	32	58	-73
88	34	-64	260	0.823529	0.752941	32	58	-72
88	34	-67	260	0.819608	0.741176	31	58	-71
87	35	-72	262	0.811765	0.721569	30	56	-69
86	36	-76	260	0.8	0.705882	30	55	-67
89	36	-72	262	0.803922	0.721569	31	56	-68
92	36	-66	262	0.811765	0.745098	32	58	-70
91	37	-68	262	0.803922	0.737255	32	56	-69
88	36	-71	262	0.803922	0.72549	31	56	-69
87	38	-68	260	0.796078	0.737255	32	56	-70
87	39	-66	260	0.796078	0.745098	32	56	-71
85	38	-67	258	0.8	0.741176	31	55	-71
87	39	-66	260	0.796078	0.745098	32	56	-71
91	42	-63	260	0.784314	0.756863	33	56	-70
93	42	-61	260	0.784314	0.764706	33	57	-71
98	47	-54	260	0.768627	0.792157	35	57	-72
101	51	-48	260	0.752941	0.815686	37	57	-73
104	54	-42	258	0.74902	0.839216	38	58	-74
101	52	-42	258	0.756863	0.839216	38	58	-75
93	45	-51	258	0.780392	0.803922	35	58	-74
93	46	-54	258	0.772549	0.792157	35	57	-73
93	45	-52	258	0.780392	0.8	35	58	-74
95	46	-49	258	0.776471	0.811765	35	58	-74
97	48	-48	258	0.768627	0.815686	36	58	-74
100	51	-46	258	0.756863	0.823529	37	57	-74
100	51	-47	258	0.756863	0.819608	37	57	-73
100	51	-48	258	0.752941	0.815686	37	57	-73
100	52	-49	258	0.74902	0.811765	37	56	-72
100	52	-50	258	0.74902	0.807843	37	56	-72
100	52	-49	258	0.74902	0.811765	37	56	-72
101	53	-48	258	0.745098	0.815686	37	56	-72
104	56	-46	258	0.733333	0.823529	38	56	-72
106	59	-46	258	0.717647	0.823529	39	55	-70
105	58	-48	258	0.721569	0.815686	38	54	-70
102	57	-52	258	0.721569	0.8	38	53	-69
101	57	-54	258	0.717647	0.792157	37	53	-68
101	59	-55	258	0.705882	0.788235	38	51	-67
103	60	-51	258	0.705882	0.803922	38	52	-68
90	43	-92	264	0.737255	0.643137	30	48	-57
87	43	-93	262	0.737255	0.639216	30	47	-57
83	41	-97	262	0.741176	0.623529	29	46	-57
81	37	-102	262	0.760784	0.603922	27	46	-56
79	34	-107	264	0.772549	0.584314	26	46	-55
72	26	-113	264	0.819608	0.560784	23	47	-56
73	26	-110	264	0.823529	0.572549	24	48	-57
76	31	-107	262	0.792157	0.584314	25	47	-56
76	31	-108	264	0.792157	0.580392	25	46	-56
83	37	-100	264	0.764706	0.611765	28	46	-56
84	37	-96	262	0.768627	0.627451	28	48	-58
83	36	-96	262	0.776471	0.627451	28	48	-59
83	36	-95	262	0.776471	0.631373	28	49	-59
83	34	-92	262	0.792157	0.643137	28	50	-61
84	34	-88	262	0.796078	0.658824	29	52	-62
86	36	-85	262	0.788235	0.670588	29	52	-63
90	39	-79	262	0.780392	0.694118	31	52	-64
93	41	-75	262	0.772549	0.709804	32	53	-65
95	40	-72	262	0.784314	0.721569	32	55	-66
95	40	-70	262	0.784314	0.729412	32	55	-67
95	40	-69	262	0.784314	0.733333	32	55	-67
95	39	-66	262	0.796078	0.745098	33	57	-69
97	41	-61	262	0.788235	0.764706	34	58	-70
97	41	-61	262	0.788235	0.764706	34	58	-70
99	43	-59	262	0.780392	0.772549	34	57	-70
97	44	-59	260	0.776471	0.772549	34	57	-70
96	44	-58	260	0.776471	0.776471	34	57	-71
96	44	-59	260	0.776471	0.772549	34	56	-71
98	44	-60	262	0.776471	0.768627	34	57	-70
98	43	-59	262	0.780392	0.772549	34	58	-71
99	43	-58	262	0.784314	0.776471	34	58	-71
99	43	-57	262	0.784314	0.780392	34	58	-71
98	42	-56	262	0.788235	0.784314	34	58	-72
99	42	-51	262	0.796078	0.803922	35	60	-74
99	42	-48	260	0.8	0.815686	35	61	-75
99	42	-48	260	0.8	0.815686	35	61	-75
99	42	-49	260	0.796078	0.811765	35	60	-75
98	42	-50	260	0.796078	0.807843	35	60	-74
96	42	-52	260	0.796078	0.8	34	59	-74
97	43	-52	260	0.788235	0.8	35	59	-74
98	44	-53	260	0.784314	0.796078	35	59	-73
103	49	-50	260	0.760784	0.807843	37	58	-72
102	49	-54	260	0.756863	0.792157	36	56	-70
99	46	-59	262	0.764706	0.772549	35	56	-69
98	45	-60	262	0.768627	0.768627	34	56	-69
97	44	-61	262	0.772549	0.764706	34	56	-70
96	43	-62	262	0.776471	0.760784	34	56	-70
96	43	-60	260	0.780392	0.768627	34	57	-70
96	42	-59	260	0.788235	0.772549	34	58	-71
95	41	-60	260	0.792157	0.768627	34	58	-71
92	38	-63	260	0.803922	0.756863	32	57	-71
95	40	-61	262	0.796078	0.764706	33	58	-71
94	38	-62	262	0.803922	0.760784	33	58	-71
91	35	-66	262	0.815686	0.745098	32	58	-71
89	33	-69	262	0.823529	0.733333	31	58	-70
86	31	-72	262	0.831373	0.721569	30	57	-70
87	35	-70	260	0.811765	0.729412	31	56	-70
92	41	-68	260	0.780392	0.737255	32	55	-68
94	43	-68	260	0.772549	0.737255	33	54	-67
96	42	-68	262	0.776471	0.737255	33	55	-67
93	36	-71	264	0.803922	0.72549	32	56	-68
90	34	-70	262	0.815686	0.729412	31	57	-69
88	33	-69	262	0.823529	0.733333	31	58	-70
88	33	-68	262	0.823529	0.737255	31	58	-71
88	33	-69	262	0.823529	0.733333	31	58	-70
87	33	-68	260	0.823529	0.737255	31	58	-71
87	34	-67	260	0.819608	0.741176	31	57	-71
87	34	-70	260	0.815686	0.729412	31	57	-70
87	34	-72	262	0.815686	0.721569	30	56	-69
85	35	-73	260	0.807843	0.717647	30	56	-69
84	36	-71	260	0.803922	0.72549	30	55	-70
86	35	-70	260	0.811765	0.729412	31	57	-70
89	36	-69	262	0.807843	0.733333	31	57	-70
90	38	-67	260	0.8	0.741176	32	56	-70
95	45	-62	260	0.768627	0.760784	34	55	-69
93	44	-63	260	0.772549	0.756863	34	55	-69
87	39	-67	260	0.792157	0.741176	32	55	-70
86	39	-67	258	0.792157	0.741176	32	55	-70
85	37	-68	260	0.803922	0.737255	31	55	-70
90	41	-65	260	0.784314	0.74902	32	56	-70
93	41	-64	260	0.788235	0.752941	33	56	-70
96	44	-59	260	0.776471	0.772549	34	56	-71
100	49	-51	260	0.760784	0.803922	36	57	-72
105	55	-43	260	0.741176	0.835294	38	57	-73
102	53	-43	258	0.752941	0.835294	38	58	-74
92	46	-51	258	0.776471	0.803922	35	57	-74
88	43	-54	258	0.788235	0.792157	34	58	-75
92	45	-49	258	0.784314	0.811765	35	58	-75
94	45	-48	258	0.784314	0.815686	35	59	-75
97	48	-46	258	0.772549	0.823529	36	58	-75
96	47	-48	258	0.772549	0.815686	36	58	-75
99	52	-47	258	0.752941	0.819608	37	57	-73
98	52	-49	258	0.74902	0.811765	37	56	-72
98	52	-51	258	0.745098	0.803922	36	55	-72
98	52	-51	258	0.745098	0.803922	36	55	-72
99	52	-47	258	0.752941	0.819608	37	57	-73
101	53	-43	258	0.752941	0.835294	38	57	-74
101	55	-45	258	0.741176	0.827451	38	56	-73
101	57	-50	258	0.721569	0.807843	38	54	-70
105	60	-49	258	0.709804	0.811765	39	53	-69
102	57	-53	258	0.717647	0.796078	38	53	-69
104	59	-52	258	0.709804	0.8	38	53	-68
103	58	-55	258	0.709804	0.788235	38	52	-67
102	58	-56	258	0.709804	0.784314	38	52	-67
89	43	-96	264	0.729412	0.627451	30	46	-56
84	39	-103	264	0.745098	0.6	28	45	-54
78	35	-109	264	0.760784	0.576471	26	45	-54
75	32	-111	262	0.780392	0.568627	25	45	-55
78	34	-106	262	0.772549	0.588235	26	46	-55
74	29	-109	262	0.803922	0.576471	25	47	-56
78	31	-104	264	0.796078	0.596078	26	48	-57
80	34	-102	264	0.780392	0.603922	27	47	-57
79	34	-102	262	0.780392	0.603922	27	47	-57
81	35	-96	262	0.780392	0.627451	28	49	-59
86	37	-89	262	0.776471	0.654902	29	50	-61
85	36	-89	262	0.784314	0.654902	29	50	-61
83	34	-90	262	0.796078	0.65098	28	51	-62
86	36	-85	262	0.788235	0.670588	29	52	-63
90	39	-77	262	0.780392	0.701961	31	54	-65
93	42	-71	262	0.772549	0.72549	32	54	-66
93	42	-69	260	0.776471	0.733333	32	55	-67
97	43	-64	262	0.776471	0.752941	34	56	-68
98	42	-61	262	0.784314	0.764706	34	57	-70
98	41	-62	262	0.788235	0.760784	34	57	-70
99	42	-60	262	0.784314	0.768627	34	58	-70
99	41	-57	262	0.792157	0.780392	34	59	-72
100	42	-53	262	0.792157	0.796078	35	60	-73
100	42	-55	262	0.792157	0.788235	35	59	-72
100	43	-57	262	0.784314	0.780392	35	58	-71
98	43	-57	262	0.784314	0.780392	34	58	-71
97	44	-57	260	0.780392	0.780392	34	57	-71
97	44	-58	260	0.776471	0.776471	34	57	-71
98	43	-59	262	0.780392	0.772549	34	58	-71
99	43	-59	262	0.780392	0.772549	34	57	-70
99	43	-58	262	0.784314	0.776471	34	58	-71
99	43	-56	262	0.784314	0.784314	34	59	-72
98	41	-54	262	0.796078	0.792157	34	60	-73
99	42	-51	262	0.796078	0.803922	35	60	-74
99	42	-48	260	0.8	0.815686	35	61	-75
100	42	-48	260	0.8	0.815686	35	61	-75
100	42	-48	260	0.8	0.815686	35	61	-75
99	42	-48	260	0.8	0.815686	35	61	-75
98	42	-49	260	0.796078	0.811765	35	60	-75
98	43	-52	260	0.788235	0.8	35	59	-73
99	44	-53	260	0.784314	0.796078	35	59	-73
99	44	-54	260	0.780392	0.792157	35	58	-72
99	44	-55	262	0.780392	0.788235	35	58	-72
99	44	-57	262	0.780392	0.780392	35	58	-71
98	43	-58	262	0.784314	0.776471	34	58	-71
98	43	-57	262	0.784314	0.780392	34	58	-71
97	42	-57	262	0.788235	0.780392	34	58	-72
97	42	-56	260	0.788235	0.784314	34	58	-72
98	43	-54	260	0.788235	0.792157	35	59	-73
96	41	-56	260	0.796078	0.784314	34	59	-73
95	40	-58	260	0.796078	0.776471	34	58	-72
97	41	-57	262	0.792157	0.780392	34	59	-72
97	41	-57	262	0.792157	0.780392	34	59	-72
96	40	-60	262	0.796078	0.768627	34	58	-71
95	39	-63	262	0.796078	0.756863	33	58	-70
91	36	-65	262	0.811765	0.74902	32	58	-71
88	36	-66	260	0.811765	0.745098	32	57	-71
88	36	-70	260	0.807843	0.729412	31	56	-69
87	36	-74	262	0.803922	0.713725	30	55	-68
89	35	-75	262	0.807843	0.709804	30	55	-67
89	34	-75	262	0.811765	0.709804	30	56	-67
88	34	-73	262	0.815686	0.717647	30	56	-68
87	34	-72	262	0.815686	0.721569	30	56	-69
87	34	-72	262	0.815686	0.721569	30	56	-69
88	35	-72	262	0.811765	0.721569	31	56	-69
86	34	-73	262	0.815686	0.717647	30	56	-69
84	33	-74	260	0.819608	0.713725	30	55	-69
85	34	-75	260	0.811765	0.709804	30	55	-68
83	33	-76	260	0.815686	0.705882	30	55	-68
83	34	-72	260	0.815686	0.721569	30	56	-70
81	34	-69	258	0.819608	0.733333	30	56	-71
84	35	-70	260	0.811765	0.729412	30	56	-70
86	34	-73	262	0.815686	0.717647	30	56	-69
88	37	-70	260	0.8	0.729412	31	56	-69
89	40	-66	260	0.788235	0.745098	32	56	-70
90	42	-65	260	0.780392	0.74902	33	55	-70
87	39	-68	260	0.792157	0.737255	32	55	-70
88	40	-66	260	0.788235	0.745098	32	55	-70
86	38	-67	260	0.8	0.741176	32	56	-70
88	38	-65	260	0.8	0.74902	32	56	-71
89	37	-65	260	0.807843	0.74902	32	57	-71
91	40	-61	260	0.796078	0.764706	33	57	-72
95	45	-56	260	0.776471	0.784314	34	57	-72
98	49	-51	258	0.760784	0.803922	36	57	-72
106	58	-42	258	0.729412	0.839216	39	56	-73
101	55	-44	258	0.741176	0.831373	38	56	-73
93	48	-50	258	0.768627	0.807843	35	57	-74
93	46	-49	258	0.776471	0.811765	35	58	-75
95	46	-47	258	0.780392	0.819608	36	59	-75
95	46	-47	258	0.780392	0.819608	36	59	-75
93	44	-51	258	0.784314	0.803922	34	58	-75
97	49	-48	258	0.764706	0.815686	36	57	-74
99	52	-49	258	0.74902	0.811765	37	56	-72
98	52	-51	258	0.745098	0.803922	36	55	-72
98	52	-51	258	0.745098	0.803922	36	55	-72
98	52	-47	258	0.752941	0.819608	37	56	-73
99	52	-42	258	0.756863	0.839216	37	58	-75
98	53	-45	258	0.74902	0.827451	37	57	-74
97	54	-50	256	0.737255	0.807843	37	55	-72
101	57	-50	258	0.721569	0.807843	38	54	-70
105	60	-49	258	0.709804	0.811765	39	53	-69
108	62	-48	260	0.701961	0.815686	40	53	-68
109	63	-47	260	0.698039	0.819608	40	53	-68
105	60	-52	258	0.705882	0.8	38	52	-68
80	36	-105	264	0.760784	0.592157	27	46	-55
76	33	-112	264	0.772549	0.564706	25	44	-53
74	31	-116	264	0.780392	0.54902	24	44	-53
73	30	-115	264	0.788235	0.552941	24	45	-54
77	35	-107	262	0.764706	0.584314	26	45	-55
82	37	-101	262	0.760784	0.607843	28	47	-56
82	35	-100	264	0.776471	0.611765	27	48	-57
81	35	-97	262	0.780392	0.623529	27	49	-59
80	35	-93	262	0.784314	0.639216	28	50	-61
84	36	-88	262	0.784314	0.658824	29	51	-62
87	38	-83	262	0.780392	0.678431	30	52	-63
90	39	-80	262	0.780392	0.690196	31	52	-64
90	38	-80	262	0.784314	0.690196	31	53	-64
92	40	-75	262	0.780392	0.709804	32	54	-65
96	43	-67	262	0.772549	0.741176	33	55	-67
96	43	-64	262	0.776471	0.752941	34	56	-69
96	43	-61	260	0.780392	0.764706	34	57	-70
97	42	-59	262	0.788235	0.772549	34	58	-71
98	42	-57	262	0.788235	0.780392	34	58	-72
100	42	-56	262	0.788235	0.784314	34	59	-72
101	42	-56	262	0.788235	0.784314	35	59	-71
101	42	-54	262	0.792157	0.792157	35	60	-72
102	43	-51	262	0.792157	0.803922	36	60	-73
102	43	-53	262	0.788235	0.796078	35	59	-72
101	42	-56	262	0.788235	0.784314	35	59	-71
100	43	-57	262	0.784314	0.780392	35	58	-71
99	43	-57	262	0.784314	0.780392	34	58	-71
99	43	-58	262	0.784314	0.776471	34	58	-71
99	43	-59	262	0.780392	0.772549	34	57	-70
99	43	-58	262	0.784314	0.776471	34	58	-71
99	43	-57	262	0.784314	0.780392	34	58	-71
99	42	-54	262	0.792157	0.792157	35	59	-73
99	42	-52	262	0.796078	0.8	35	60	-73
99	42	-50	260	0.796078	0.807843	35	60	-74
99	42	-50	260	0.796078	0.807843	35	60	-74
100	42	-50	262	0.796078	0.807843	35	60	-74
100	42	-49	262	0.796078	0.811765	35	61	-75
100	42	-49	262	0.796078	0.811765	35	61	-75
100	42	-50	262	0.796078	0.807843	35	60	-74
99	42	-51	262	0.796078	0.803922	35	60	-74
99	42	-53	262	0.792157	0.796078	35	60	-73
98	41	-54	262	0.796078	0.792157	34	60	-73
98	41	-54	262	0.796078	0.792157	34	60	-73
99	43	-53	262	0.788235	0.796078	35	59	-73
99	43	-54	262	0.788235	0.792157	35	59	-73
99	41	-55	262	0.796078	0.788235	34	59	-72
99	41	-54	262	0.796078	0.792157	34	60	-73
99	42	-52	262	0.796078	0.8	35	60	-73
98	41	-52	262	0.8	0.8	34	60	-74
97	40	-53	262	0.803922	0.796078	34	60	-74
97	40	-54	262	0.803922	0.792157	34	60	-73
97	40	-54	262	0.803922	0.792157	34	60	-73
97	40	-54	262	0.803922	0.792157	34	60	-73
97	41	-57	262	0.792157	0.780392	34	59	-72
99	43	-58	262	0.784314	0.776471	34	58	-71
95	40	-58	260	0.796078	0.776471	34	58	-72
93	39	-57	260	0.803922	0.780392	33	59	-73
90	36	-63	260	0.811765	0.756863	32	58	-72
89	36	-69	262	0.807843	0.733333	31	57	-70
87	33	-74	262	0.819608	0.713725	30	56	-68
85	31	-78	262	0.827451	0.698039	29	55	-67
85	32	-77	262	0.819608	0.701961	30	55	-68
85	33	-76	262	0.815686	0.705882	30	55	-68
86	35	-77	262	0.803922	0.701961	30	55	-67
86	35	-79	262	0.803922	0.694118	30	54	-66
84	34	-81	262	0.803922	0.686275	29	54	-66
83	33	-81	262	0.811765	0.686275	29	54	-66
83	33	-79	260	0.811765	0.694118	29	54	-67
82	32	-77	260	0.819608	0.701961	29	55	-68
80	32	-74	260	0.823529	0.713725	29	55	-70
79	32	-71	258	0.827451	0.72549	29	57	-71
80	31	-76	260	0.827451	0.705882	29	56	-69
83	31	-78	262	0.827451	0.698039	29	55	-68
85	34	-75	260	0.811765	0.709804	30	55	-68
86	37	-69	260	0.803922	0.733333	31	55	-70
88	39	-67	260	0.792157	0.741176	32	56	-70
87	39	-67	260	0.792157	0.741176	32	55	-70
89	41	-64	260	0.788235	0.752941	32	56	-71
89	40	-64	260	0.792157	0.752941	32	56	-71
87	37	-62	260	0.807843	0.760784	32	58	-73
87	36	-60	260	0.815686	0.768627	32	59	-74
88	38	-60	260	0.807843	0.768627	32	58	-73
89	41	-62	258	0.788235	0.760784	33	56	-71
92	44	-59	258	0.776471	0.772549	34	56	-71
101	53	-49	258	0.745098	0.811765	37	56	-72
101	53	-49	258	0.745098	0.811765	37	56	-72
100	52	-50	258	0.74902	0.807843	37	56	-72
97	48	-50	258	0.768627	0.807843	36	57	-73
95	46	-49	258	0.776471	0.811765	35	58	-74
94	45	-50	258	0.780392	0.807843	35	58	-75
94	44	-51	258	0.784314	0.803922	35	59	-74
97	47	-49	258	0.772549	0.811765	36	58	-74
101	51	-46	258	0.756863	0.823529	37	57	-73
100	51	-48	258	0.752941	0.815686	37	57	-73
100	53	-48	258	0.745098	0.815686	37	56	-72
100	53	-46	258	0.74902	0.823529	37	56	-73
99	53	-44	258	0.74902	0.831373	37	57	-74
97	52	-45	258	0.752941	0.827451	37	57	-74
97	53	-46	256	0.74902	0.823529	37	56	-74
100	56	-46	258	0.733333	0.823529	38	55	-72
105	61	-44	258	0.713725	0.831373	39	54	-71
109	65	-41	258	0.698039	0.843137	41	53	-70
110	66	-41	258	0.694118	0.843137	41	53	-70
104	61	-47	258	0.709804	0.819608	39	53	-70
75	33	-111	262	0.772549	0.568627	25	44	-54
74	31	-114	264	0.780392	0.556863	25	44	-53
77	33	-113	264	0.768627	0.560784	25	44	-53
77	34	-109	262	0.768627	0.576471	26	45	-54
77	34	-104	262	0.776471	0.596078	26	46	-57
81	36	-100	262	0.768627	0.611765	27	47	-57
84	37	-94	262	0.772549	0.635294	29	49	-59
86	39	-86	262	0.772549	0.666667	30	50	-62
85	38	-81	260	0.784314	0.686275	30	52	-65
87	38	-77	260	0.788235	0.701961	30	53	-66
91	40	-73	262	0.780392	0.717647	32	54	-66
96	43	-68	262	0.772549	0.737255	33	55	-67
97	43	-67	262	0.772549	0.741176	33	55	-67
96	42	-65	262	0.780392	0.74902	33	56	-69
97	42	-62	262	0.784314	0.760784	34	57	-70
97	42	-59	262	0.788235	0.772549	34	58	-71
97	42	-57	262	0.788235	0.780392	34	58	-72
99	43	-53	262	0.788235	0.796078	35	59	-73
99	42	-52	262	0.796078	0.8	35	60	-73
100	42	-54	262	0.792157	0.792157	35	59	-73
100	42	-56	262	0.788235	0.784314	34	59	-72
100	42	-55	262	0.792157	0.788235	35	59	-72
100	42	-53	262	0.792157	0.796078	35	60	-73
102	43	-53	262	0.788235	0.796078	35	59	-72
102	43	-55	262	0.784314	0.788235	35	59	-71
100	42	-56	262	0.788235	0.784314	34	59	-72
100	42	-56	262	0.788235	0.784314	34	59	-72
99	43	-57	262	0.784314	0.780392	34	58	-71
99	43	-58	262	0.784314	0.776471	34	58	-71
99	43	-58	262	0.784314	0.776471	34	58	-71
99	43	-56	262	0.784314	0.784314	34	59	-72
99	42	-53	262	0.792157	0.796078	35	60	-73
99	42	-50	260	0.796078	0.807843	35	60	-74
99	42	-50	260	0.796078	0.807843	35	60	-74
99	42	-51	262	0.796078	0.803922	35	60	-74
100	42	-51	262	0.796078	0.803922	35	60	-74
101	42	-52	262	0.796078	0.8	35	60	-73
101	42	-52	262	0.796078	0.8	35	60	-73
100	41	-52	262	0.8	0.8	35	61	-74
99	41	-53	262	0.796078	0.796078	34	60	-73
98	41	-54	262	0.796078	0.792157	34	60	-73
98	41	-54	262	0.796078	0.792157	34	60	-73
98	41	-53	262	0.796078	0.796078	34	60	-74
99	42	-52	262	0.796078	0.8	35	60	-73
99	41	-53	262	0.796078	0.796078	34	60	-73
100	41	-53	262	0.796078	0.796078	35	60	-73
100	41	-53	262	0.796078	0.796078	35	60	-73
99	41	-52	262	0.8	0.8	35	60	-74
99	41	-52	262	0.8	0.8	35	60	-74
99	41	-51	262	0.8	0.803922	35	61	-74
99	41	-51	262	0.8	0.803922	35	61	-74
99	41	-51	262	0.8	0.803922	35	61	-74
98	41	-51	260	0.8	0.803922	35	60	-74
97	40	-55	262	0.8	0.788235	34	59	-73
97	41	-57	262	0.792157	0.780392	34	59	-72
97	40	-54	262	0.803922	0.792157	34	60	-73
96	40	-51	260	0.803922	0.803922	34	60	-75
97	42	-53	260	0.792157	0.796078	34	59	-73
96	41	-58	262	0.792157	0.776471	34	58	-72
93	39	-65	262	0.796078	0.74902	32	57	-70
90	37	-70	262	0.8	0.729412	32	56	-69
87	35	-74	262	0.807843	0.713725	30	55	-68
83	32	-80	262	0.819608	0.690196	29	55	-67
82	31	-84	262	0.819608	0.67451	28	54	-66
83	32	-86	262	0.811765	0.666667	28	53	-64
82	33	-87	262	0.803922	0.662745	28	52	-64
80	32	-88	262	0.807843	0.658824	28	52	-64
80	32	-85	260	0.811765	0.670588	28	53	-65
80	31	-82	260	0.823529	0.682353	28	54	-67
78	30	-79	260	0.831373	0.694118	28	55	-69
78	30	-77	260	0.831373	0.701961	29	56	-70
79	30	-78	260	0.831373	0.698039	29	56	-69
81	31	-79	260	0.823529	0.694118	29	55	-68
82	32	-77	260	0.819608	0.701961	29	55	-68
84	35	-72	260	0.811765	0.721569	30	56	-70
86	35	-69	260	0.811765	0.733333	31	57	-70
89	37	-65	260	0.807843	0.74902	32	57	-71
93	41	-61	260	0.788235	0.764706	33	57	-71
92	41	-60	260	0.792157	0.768627	33	57	-72
91	40	-57	260	0.8	0.780392	33	58	-73
89	37	-57	260	0.815686	0.780392	33	59	-74
88	39	-59	258	0.803922	0.772549	32	58	-73
87	40	-64	258	0.792157	0.752941	32	56	-71
87	40	-65	258	0.792157	0.74902	32	55	-71
96	48	-58	260	0.756863	0.776471	35	55	-70
96	47	-59	260	0.760784	0.772549	35	55	-70
102	51	-53	260	0.74902	0.796078	36	56	-70
104	54	-47	260	0.741176	0.819608	38	56	-72
101	52	-46	258	0.752941	0.823529	37	57	-73
99	49	-46	258	0.768627	0.823529	36	58	-74
100	48	-44	258	0.772549	0.831373	37	59	-75
100	48	-44	258	0.772549	0.831373	37	59	-75
100	48	-45	260	0.772549	0.827451	36	59	-75
99	49	-46	258	0.768627	0.823529	36	58	-74
100	51	-46	258	0.756863	0.823529	37	57	-74
99	51	-46	258	0.756863	0.823529	37	57	-74
99	53	-45	258	0.74902	0.827451	37	57	-74
97	52	-46	258	0.752941	0.823529	37	57	-74
99	54	-44	258	0.745098	0.831373	38	57	-74
99	55	-45	258	0.741176	0.827451	38	56	-73
102	59	-45	256	0.721569	0.827451	38	54	-72
106	63	-43	258	0.705882	0.835294	40	53	-71
107	64	-43	258	0.698039	0.835294	40	53	-70
103	60	-47	258	0.713725	0.819608	39	53	-70
74	32	-112	262	0.776471	0.564706	25	45	-54
74	30	-111	264	0.792157	0.568627	25	46	-55
79	33	-105	264	0.780392	0.592157	26	47	-56
80	35	-101	262	0.772549	0.607843	27	47	-57
79	33	-99	262	0.788235	0.615686	27	48	-59
83	36	-93	262	0.780392	0.639216	28	49	-60
86	37	-87	262	0.780392	0.662745	29	51	-62
89	40	-78	262	0.776471	0.698039	31	52	-65
92	42	-69	260	0.776471	0.733333	32	55	-68
97	45	-62	262	0.768627	0.760784	34	55	-69
98	45	-60	262	0.768627	0.768627	34	56	-69
98	45	-59	260	0.772549	0.772549	34	56	-70
97	43	-59	262	0.780392	0.772549	34	57	-71
98	43	-57	262	0.784314	0.780392	34	58	-71
99	43	-55	262	0.784314	0.788235	35	59	-72
99	41	-55	262	0.796078	0.788235	34	59	-72
99	41	-54	262	0.796078	0.792157	34	60	-73
100	42	-51	262	0.796078	0.803922	35	60	-74
99	42	-51	262	0.796078	0.803922	35	60	-74
98	43	-53	260	0.788235	0.796078	35	59	-73
99	44	-55	262	0.780392	0.788235	35	58	-72
99	44	-56	262	0.780392	0.784314	35	58	-71
100	44	-55	262	0.780392	0.788235	35	58	-72
100	44	-54	262	0.780392	0.792157	35	59	-72
101	43	-54	262	0.788235	0.792157	35	59	-72
101	43	-54	262	0.788235	0.792157	35	59	-72
100	43	-54	262	0.788235	0.792157	35	59	-72
100	44	-55	262	0.780392	0.788235	35	58	-72
100	44	-56	262	0.780392	0.784314	35	58	-71
99	43	-57	262	0.784314	0.780392	34	58	-71
99	43	-56	262	0.784314	0.784314	34	59	-72
99	42	-53	262	0.792157	0.796078	35	60	-73
99	42	-49	260	0.796078	0.811765	35	60	-75
100	42	-49	262	0.796078	0.811765	35	61	-75
100	42	-51	262	0.796078	0.803922	35	60	-74
101	42	-52	262	0.796078	0.8	35	60	-73
101	42	-54	262	0.792157	0.792157	35	60	-72
101	42	-54	262	0.792157	0.792157	35	60	-72
101	42	-53	262	0.792157	0.796078	35	60	-73
100	42	-54	262	0.792157	0.792157	35	59	-73
99	42	-54	262	0.792157	0.792157	35	59	-73
98	42	-55	262	0.792157	0.788235	34	59	-72
98	41	-54	262	0.796078	0.792157	34	60	-73
100	42	-54	262	0.792157	0.792157	35	59	-73
100	42	-54	262	0.792157	0.792157	35	59	-73
100	41	-54	262	0.796078	0.792157	35	60	-73
100	41	-53	262	0.796078	0.796078	35	60	-73
100	41	-53	262	0.796078	0.796078	35	60	-73
98	40	-54	262	0.803922	0.792157	34	60	-73
99	40	-53	262	0.803922	0.796078	34	60	-74
99	40	-53	262	0.803922	0.796078	34	60	-74
100	41	-51	262	0.8	0.803922	35	61	-74
99	41	-51	262	0.8	0.803922	35	61	-74
98	40	-53	262	0.803922	0.796078	34	60	-74
97	40	-54	262	0.803922	0.792157	34	60	-73
97	40	-53	262	0.803922	0.796078	34	60	-74
98	41	-51	260	0.8	0.803922	35	60	-74
98	42	-51	260	0.796078	0.803922	35	60	-74
98	44	-52	260	0.784314	0.8	35	59	-73
98	44	-55	260	0.780392	0.788235	35	58	-72
97	44	-60	260	0.776471	0.768627	34	56	-70
93	40	-67	262	0.788235	0.741176	32	56	-69
91	40	-71	260	0.784314	0.72549	32	54	-67
88	37	-78	262	0.792157	0.698039	30	54	-65
84	33	-84	262	0.807843	0.67451	29	53	-65
80	31	-88	262	0.815686	0.658824	28	52	-64
78	30	-89	262	0.819608	0.654902	27	53	-64
80	32	-88	262	0.807843	0.658824	28	52	-64
80	32	-87	262	0.811765	0.662745	28	52	-64
80	32	-84	260	0.815686	0.67451	28	53	-66
80	31	-81	260	0.823529	0.686275	29	54	-67
79	30	-80	260	0.831373	0.690196	28	55	-68
79	31	-77	260	0.827451	0.701961	29	55	-69
80	31	-77	260	0.827451	0.701961	29	55	-69
82	33	-74	260	0.819608	0.713725	30	55	-69
87	34	-69	260	0.819608	0.733333	31	57	-70
91	35	-65	262	0.815686	0.74902	32	58	-71
93	38	-61	262	0.803922	0.764706	33	58	-72
93	39	-60	260	0.8	0.768627	33	58	-72
94	40	-59	260	0.796078	0.772549	33	58	-72
94	42	-58	260	0.788235	0.776471	34	58	-72
90	42	-61	258	0.784314	0.764706	33	57	-71
86	40	-65	258	0.792157	0.74902	32	56	-71
85	38	-70	258	0.796078	0.729412	31	55	-69
91	42	-67	260	0.776471	0.741176	32	55	-69
95	45	-63	260	0.768627	0.756863	34	55	-69
102	50	-54	260	0.752941	0.792157	36	56	-70
104	53	-49	260	0.745098	0.811765	38	56	-71
102	52	-47	260	0.752941	0.819608	37	57	-73
105	54	-39	258	0.752941	0.85098	38	59	-75
107	55	-33	258	0.752941	0.87451	40	60	-77
104	52	-37	258	0.760784	0.858824	38	60	-77
98	46	-45	260	0.780392	0.827451	36	60	-76
99	48	-44	258	0.772549	0.831373	36	59	-75
102	53	-41	258	0.752941	0.843137	38	58	-75
101	53	-42	258	0.752941	0.839216	38	58	-75
99	53	-45	258	0.74902	0.827451	37	57	-74
97	52	-47	258	0.752941	0.819608	37	56	-74
97	53	-48	258	0.745098	0.815686	37	56	-73
101	58	-46	256	0.72549	0.823529	38	54	-72
101	58	-48	258	0.721569	0.815686	38	54	-71
101	58	-50	258	0.717647	0.807843	38	53	-70
101	60	-51	256	0.705882	0.803922	38	52	-69
102	61	-50	256	0.701961	0.807843	38	52	-69
75	32	-110	262	0.780392	0.572549	25	45	-55
75	30	-106	262	0.8	0.588235	25	47	-57
82	34	-96	262	0.788235	0.627451	28	49	-59
85	35	-91	264	0.788235	0.647059	29	51	-61
87	37	-86	262	0.784314	0.666667	30	51	-62
90	39	-81	262	0.776471	0.686275	31	52	-63
94	42	-75	262	0.768627	0.709804	32	53	-65
96	43	-68	262	0.772549	0.737255	33	55	-67
98	45	-60	262	0.768627	0.768627	34	56	-69
99	44	-56	262	0.780392	0.784314	35	58	-71
99	44	-53	260	0.784314	0.796078	35	59	-73
99	44	-52	260	0.784314	0.8	35	59	-73
99	44	-52	260	0.784314	0.8	35	59	-73
100	43	-50	262	0.792157	0.807843	35	60	-74
100	42	-50	262	0.796078	0.807843	35	60	-74
101	42	-51	262	0.796078	0.803922	35	60	-74
100	41	-53	262	0.796078	0.796078	35	60	-73
101	42	-51	262	0.796078	0.803922	35	60	-74
100	42	-51	262	0.796078	0.803922	35	60	-74
99	42	-53	262	0.792157	0.796078	35	60	-73
99	44	-54	260	0.780392	0.792157	35	58	-72
98	44	-55	260	0.780392	0.788235	35	58	-72
97	44	-55	260	0.780392	0.788235	34	58	-72
99	44	-54	260	0.780392	0.792157	35	58	-72
100	44	-54	262	0.780392	0.792157	35	59	-72
100	43	-53	262	0.788235	0.796078	35	59	-73
100	44	-54	262	0.780392	0.792157	35	59	-72
100	44	-54	262	0.780392	0.792157	35	59	-72
100	44	-55	262	0.780392	0.788235	35	58	-72
99	43	-56	262	0.784314	0.784314	34	59	-72
99	43	-56	262	0.784314	0.784314	34	59	-72
99	42	-52	262	0.796078	0.8	35	60	-73
99	42	-48	260	0.8	0.815686	35	61	-75
100	42	-49	262	0.796078	0.811765	35	61	-75
101	42	-50	262	0.796078	0.807843	35	61	-74
101	42	-53	262	0.792157	0.796078	35	60	-73
101	42	-55	262	0.792157	0.788235	35	59	-72
101	42	-56	262	0.788235	0.784314	35	59	-71
101	42	-55	262	0.792157	0.788235	35	59	-72
100	42	-55	262	0.792157	0.788235	35	59	-72
99	42	-55	262	0.792157	0.788235	34	59	-72
98	42	-56	262	0.788235	0.784314	34	58	-72
98	42	-56	262	0.788235	0.784314	34	58	-72
100	42	-55	262	0.792157	0.788235	35	59	-72
101	42	-55	262	0.792157	0.788235	35	59	-72
100	41	-55	262	0.796078	0.788235	34	59	-72
100	41	-54	262	0.796078	0.792157	35	60	-73
100	41	-54	262	0.796078	0.792157	35	60	-73
100	41	-54	262	0.796078	0.792157	35	60	-73
100	41	-52	262	0.8	0.8	35	61	-74
98	40	-52	262	0.803922	0.8	34	60	-74
99	40	-52	262	0.803922	0.8	34	61	-74
99	40	-53	262	0.803922	0.796078	34	60	-74
98	40	-52	262	0.803922	0.8	34	60	-74
97	40	-52	260	0.803922	0.8	34	60	-74
98	41	-52	262	0.8	0.8	34	60	-74
98	41	-52	262	0.8	0.8	34	60	-74
98	41	-53	262	0.796078	0.796078	34	60	-74
97	42	-53	260	0.792157	0.796078	34	59	-73
98	43	-54	260	0.788235	0.792157	35	59	-73
96	42	-57	260	0.788235	0.780392	34	58	-72
95	42	-61	260	0.784314	0.764706	34	57	-70
93	41	-64	260	0.788235	0.752941	33	56	-70
91	39	-69	260	0.792157	0.733333	32	55	-68
87	36	-76	262	0.8	0.705882	30	55	-67
83	33	-80	260	0.811765	0.690196	29	54	-67
82	32	-83	262	0.815686	0.678431	29	53	-66
82	33	-87	262	0.803922	0.662745	28	52	-64
83	34	-89	262	0.796078	0.654902	29	51	-62
84	35	-87	262	0.792157	0.662745	29	52	-63
84	34	-83	262	0.803922	0.678431	29	53	-65
81	33	-81	260	0.811765	0.686275	29	54	-67
80	34	-77	258	0.811765	0.701961	29	54	-68
79	31	-79	260	0.823529	0.694118	29	54	-68
81	32	-79	260	0.819608	0.694118	29	55	-68
86	33	-74	262	0.819608	0.713725	30	56	-68
88	31	-73	262	0.831373	0.717647	30	57	-69
89	33	-70	262	0.823529	0.729412	31	57	-70
91	36	-67	262	0.807843	0.741176	32	57	-70
94	41	-65	262	0.784314	0.74902	33	56	-69
97	45	-62	262	0.768627	0.760784	34	55	-69
95	47	-60	260	0.760784	0.768627	34	55	-70
90	44	-62	258	0.772549	0.760784	33	55	-70
89	41	-66	260	0.784314	0.745098	32	55	-70
89	39	-68	260	0.792157	0.737255	32	56	-69
92	40	-64	260	0.792157	0.752941	33	56	-70
97	43	-57	260	0.784314	0.780392	34	58	-72
102	50	-49	260	0.756863	0.811765	37	58	-72
105	54	-44	260	0.745098	0.831373	38	57	-73
108	58	-36	258	0.737255	0.862745	40	58	-75
109	58	-32	258	0.741176	0.878431	40	59	-76
108	57	-32	258	0.745098	0.878431	40	60	-77
102	51	-38	258	0.764706	0.854902	38	60	-77
98	47	-42	258	0.780392	0.839216	36	60	-77
98	48	-41	258	0.776471	0.843137	37	60	-77
98	50	-43	258	0.764706	0.835294	37	59	-76
98	52	-45	258	0.752941	0.827451	37	57	-74
97	52	-47	258	0.752941	0.819608	37	56	-74
98	53	-48	258	0.745098	0.815686	37	56	-73
98	54	-50	258	0.737255	0.807843	37	55	-71
99	55	-51	258	0.733333	0.803922	37	54	-71
98	55	-52	258	0.729412	0.8	37	53	-70
97	56	-53	256	0.72549	0.796078	37	53	-70
102	59	-50	258	0.713725	0.807843	38	53	-69
79	34	-104	262	0.776471	0.596078	27	47	-56
83	35	-96	264	0.780392	0.627451	28	49	-59
88	36	-87	264	0.788235	0.662745	30	52	-62
92	39	-80	264	0.780392	0.690196	31	53	-63
96	42	-73	262	0.768627	0.717647	32	54	-65
97	43	-70	262	0.768627	0.729412	33	55	-66
98	44	-67	262	0.768627	0.741176	34	55	-67
100	44	-62	262	0.772549	0.760784	34	57	-69
101	44	-58	262	0.776471	0.776471	35	58	-70
101	43	-53	262	0.788235	0.796078	35	60	-73
101	43	-49	262	0.792157	0.811765	36	60	-74
101	43	-49	262	0.792157	0.811765	36	60	-74
101	43	-49	262	0.792157	0.811765	36	60	-74
100	42	-49	262	0.796078	0.811765	35	61	-75
101	43	-47	260	0.796078	0.819608	36	61	-75
102	42	-49	262	0.796078	0.811765	36	61	-74
102	41	-52	262	0.8	0.8	35	61	-73
103	42	-51	262	0.796078	0.803922	35	61	-73
103	43	-51	262	0.792157	0.803922	36	60	-73
102	43	-52	262	0.788235	0.8	35	60	-73
102	44	-51	262	0.784314	0.803922	36	60	-73
99	45	-51	260	0.780392	0.803922	36	58	-73
97	45	-50	260	0.780392	0.807843	35	59	-74
98	44	-52	260	0.784314	0.8	35	59	-73
100	44	-54	262	0.780392	0.792157	35	59	-72
100	44	-54	262	0.780392	0.792157	35	59	-72
100	44	-54	262	0.780392	0.792157	35	59	-72
100	44	-54	262	0.780392	0.792157	35	59	-72
100	44	-54	262	0.780392	0.792157	35	59	-72
100	42	-55	262	0.792157	0.788235	35	59	-72
100	42	-54	262	0.792157	0.792157	35	59	-73
100	42	-51	262	0.796078	0.803922	35	60	-74
100	42	-48	260	0.8	0.815686	35	61	-75
101	41	-48	262	0.803922	0.815686	35	61	-75
101	42	-50	262	0.796078	0.807843	35	61	-74
101	42	-53	262	0.792157	0.796078	35	60	-73
101	42	-56	262	0.788235	0.784314	35	59	-71
101	42	-57	262	0.788235	0.780392	34	59	-71
101	42	-56	262	0.788235	0.784314	35	59	-71
101	42	-55	262	0.792157	0.788235	35	59	-72
100	42	-54	262	0.792157	0.792157	35	59	-73
100	42	-55	262	0.792157	0.788235	35	59	-72
100	42	-56	262	0.788235	0.784314	34	59	-72
100	42	-56	262	0.788235	0.784314	34	59	-72
101	42	-55	262	0.792157	0.788235	35	59	-72
100	42	-54	262	0.792157	0.792157	35	59	-73
99	41	-54	262	0.796078	0.792157	34	60	-73
100	41	-53	262	0.796078	0.796078	35	60	-73
100	41	-52	262	0.8	0.8	35	61	-74
99	41	-51	262	0.8	0.803922	35	61	-74
97	40	-51	260	0.803922	0.803922	34	61	-75
98	40	-52	262	0.803922	0.8	34	60	-74
99	40	-53	262	0.803922	0.796078	34	60	-74
98	40	-53	262	0.803922	0.796078	34	60	-74
97	40	-52	260	0.803922	0.8	34	60	-74
98	41	-52	262	0.8	0.8	34	60	-74
98	41	-54	262	0.796078	0.792157	34	60	-73
98	41	-54	262	0.796078	0.792157	34	60	-73
97	40	-55	262	0.8	0.788235	34	59	-73
97	42	-54	260	0.792157	0.792157	34	59	-73
96	42	-54	260	0.792157	0.792157	34	59	-73
95	41	-56	260	0.796078	0.784314	34	59	-73
95	41	-57	260	0.792157	0.780392	34	58	-72
93	41	-60	260	0.792157	0.768627	33	57	-71
91	39	-64	260	0.796078	0.752941	32	57	-71
88	36	-69	260	0.807843	0.733333	31	56	-70
86	35	-75	262	0.807843	0.709804	30	55	-68
85	34	-82	262	0.803922	0.682353	29	54	-65
85	35	-88	262	0.792157	0.658824	29	52	-62
86	36	-87	262	0.788235	0.662745	29	51	-62
86	35	-85	262	0.796078	0.670588	29	52	-63
83	35	-83	260	0.796078	0.678431	29	53	-65
81	35	-81	260	0.8	0.686275	29	53	-66
81	34	-82	260	0.803922	0.682353	29	52	-66
82	33	-82	260	0.811765	0.682353	29	53	-66
84	32	-82	262	0.815686	0.682353	29	54	-66
85	31	-81	262	0.823529	0.686275	29	55	-66
85	31	-80	262	0.823529	0.690196	29	55	-67
85	32	-79	262	0.819608	0.694118	29	55	-67
87	37	-76	260	0.796078	0.705882	30	54	-67
95	47	-67	260	0.752941	0.741176	34	53	-66
95	47	-63	260	0.756863	0.756863	34	54	-68
94	46	-60	260	0.764706	0.768627	34	55	-70
91	41	-61	260	0.788235	0.764706	33	57	-71
91	39	-60	260	0.8	0.768627	33	58	-72
91	37	-60	260	0.811765	0.768627	32	59	-73
94	39	-57	260	0.803922	0.780392	33	59	-73
97	44	-50	260	0.788235	0.807843	35	59	-74
102	51	-42	258	0.760784	0.839216	38	59	-75
108	58	-38	258	0.733333	0.854902	40	58	-74
112	63	-35	258	0.713725	0.866667	41	57	-73
110	61	-32	258	0.729412	0.878431	41	58	-75
103	53	-34	258	0.760784	0.870588	39	60	-78
98	47	-40	258	0.784314	0.847059	37	61	-78
99	48	-41	258	0.776471	0.843137	37	60	-77
100	51	-41	258	0.764706	0.843137	38	59	-76
96	49	-45	258	0.768627	0.827451	36	58	-75
99	53	-44	258	0.74902	0.831373	37	57	-74
99	53	-46	258	0.74902	0.823529	37	57	-73
99	53	-47	258	0.745098	0.819608	37	56	-73
99	53	-48	258	0.745098	0.815686	37	56	-72
97	54	-48	256	0.741176	0.815686	37	55	-72
97	55	-47	256	0.737255	0.819608	37	55	-73
102	58	-47	258	0.721569	0.819608	38	54	-71
86	38	-91	262	0.768627	0.647059	29	49	-60
88	38	-84	262	0.780392	0.67451	30	51	-63
92	39	-77	262	0.780392	0.701961	31	54	-65
98	43	-68	262	0.772549	0.737255	33	55	-67
103	46	-61	264	0.764706	0.764706	35	56	-68
102	45	-62	264	0.768627	0.760784	35	56	-68
103	46	-61	264	0.764706	0.764706	35	56	-68
104	46	-58	262	0.768627	0.776471	36	57	-69
103	44	-55	262	0.780392	0.788235	35	59	-71
103	44	-52	262	0.784314	0.8	36	60	-72
103	44	-50	262	0.788235	0.807843	36	60	-73
102	43	-50	262	0.792157	0.807843	36	60	-74
102	43	-50	262	0.792157	0.807843	36	60	-74
101	42	-50	262	0.796078	0.807843	35	61	-74
102	42	-48	262	0.8	0.815686	36	61	-75
103	42	-50	262	0.796078	0.807843	36	61	-74
104	42	-51	262	0.796078	0.803922	36	61	-73
103	41	-52	262	0.8	0.8	35	61	-73
104	42	-51	262	0.796078	0.803922	36	61	-73
105	44	-50	262	0.788235	0.807843	36	60	-73
104	45	-50	262	0.780392	0.807843	36	59	-73
101	45	-48	260	0.784314	0.815686	36	60	-74
98	45	-48	260	0.784314	0.815686	36	59	-75
99	45	-50	260	0.780392	0.807843	36	59	-74
101	44	-52	262	0.784314	0.8	35	59	-73
100	43	-53	262	0.788235	0.796078	35	59	-73
100	43	-53	262	0.788235	0.796078	35	59	-73
100	43	-53	262	0.788235	0.796078	35	59	-73
100	43	-53	262	0.788235	0.796078	35	59	-73
100	42	-55	262	0.792157	0.788235	35	59	-72
101	42	-55	262	0.792157	0.788235	35	59	-72
101	42	-52	262	0.796078	0.8	35	60	-73
101	41	-50	262	0.8	0.807843	35	61	-74
101	42	-50	262	0.796078	0.807843	35	61	-74
101	42	-52	262	0.796078	0.8	35	60	-73
101	42	-55	262	0.792157	0.788235	35	59	-72
102	43	-56	262	0.784314	0.784314	35	59	-71
102	43	-56	262	0.784314	0.784314	35	59	-71
102	43	-56	262	0.784314	0.784314	35	59	-71
102	43	-55	262	0.784314	0.788235	35	59	-71
101	42	-55	262	0.792157	0.788235	35	59	-72
101	42	-56	262	0.788235	0.784314	35	59	-71
100	41	-57	262	0.792157	0.780392	34	59	-71
100	41	-56	262	0.796078	0.784314	34	59	-72
100	41	-55	262	0.796078	0.788235	34	59	-72
100	41	-54	262	0.796078	0.792157	35	60	-73
100	41	-53	262	0.796078	0.796078	35	60	-73
100	41	-52	262	0.8	0.8	35	61	-74
100	41	-52	262	0.8	0.8	35	61	-74
99	41	-51	262	0.8	0.803922	35	61	-74
97	40	-51	260	0.803922	0.803922	34	61	-75
98	40	-52	262	0.803922	0.8	34	60	-74
99	40	-53	262	0.803922	0.796078	34	60	-74
98	40	-53	262	0.803922	0.796078	34	60	-74
97	40	-53	262	0.803922	0.796078	34	60	-74
98	41	-53	262	0.796078	0.796078	34	60	-74
98	41	-53	262	0.796078	0.796078	34	60	-74
98	41	-53	262	0.796078	0.796078	34	60	-74
97	40	-54	262	0.803922	0.792157	34	60	-73
97	40	-54	262	0.803922	0.792157	34	60	-73
96	41	-54	260	0.796078	0.792157	34	59	-73
97	40	-54	262	0.803922	0.792157	34	60	-73
97	40	-54	262	0.803922	0.792157	34	60	-73
95	41	-55	260	0.796078	0.788235	34	59	-73
94	42	-56	260	0.788235	0.784314	34	58	-73
91	39	-62	260	0.8	0.760784	32	57	-72
89	37	-67	260	0.803922	0.741176	32	56	-70
88	36	-73	262	0.803922	0.717647	31	55	-68
87	36	-79	262	0.796078	0.694118	30	53	-65
87	36	-80	262	0.796078	0.690196	30	53	-65
86	36	-81	262	0.796078	0.686275	30	53	-65
85	37	-81	260	0.788235	0.686275	30	52	-65
84	37	-82	260	0.788235	0.682353	30	52	-65
84	37	-81	260	0.788235	0.686275	30	52	-65
82	34	-84	260	0.803922	0.67451	29	52	-65
83	32	-86	262	0.811765	0.666667	28	53	-64
79	27	-91	262	0.835294	0.647059	27	53	-64
80	28	-89	262	0.831373	0.654902	27	53	-64
81	30	-87	262	0.823529	0.662745	28	53	-65
81	33	-85	260	0.807843	0.670588	29	52	-65
89	42	-75	260	0.768627	0.709804	32	52	-65
93	47	-66	260	0.752941	0.745098	34	53	-67
91	43	-64	260	0.776471	0.752941	33	55	-70
92	42	-58	260	0.788235	0.776471	34	57	-72
95	42	-52	260	0.796078	0.8	34	59	-74
92	38	-54	260	0.811765	0.792157	33	60	-75
93	39	-53	260	0.807843	0.796078	34	60	-75
96	43	-46	260	0.796078	0.823529	35	61	-76
99	48	-40	258	0.776471	0.847059	37	60	-77
103	54	-42	258	0.74902	0.839216	38	58	-74
109	61	-41	258	0.717647	0.843137	40	56	-72
109	60	-34	258	0.729412	0.870588	40	58	-75
104	54	-32	258	0.760784	0.878431	39	60	-78
102	52	-42	258	0.756863	0.839216	38	58	-75
105	55	-47	260	0.737255	0.819608	38	56	-71
100	51	-47	258	0.756863	0.819608	37	57	-73
100	53	-39	258	0.756863	0.85098	38	58	-76
100	53	-41	258	0.752941	0.843137	38	58	-75
100	53	-44	258	0.74902	0.831373	38	57	-74
99	51	-44	258	0.760784	0.831373	37	58	-75
98	51	-42	258	0.760784	0.839216	37	58	-76
96	52	-47	256	0.752941	0.819608	37	56	-74
97	55	-49	256	0.733333	0.811765	37	54	-72
100	54	-50	258	0.737255	0.807843	37	55	-71
89	39	-81	262	0.776471	0.686275	30	52	-64
93	41	-73	262	0.776471	0.717647	32	54	-66
97	44	-66	262	0.768627	0.745098	34	55	-67
101	47	-59	262	0.760784	0.772549	35	56	-69
101	45	-58	262	0.772549	0.776471	35	57	-70
102	45	-58	262	0.772549	0.776471	35	57	-70
103	46	-58	262	0.768627	0.776471	35	57	-69
104	45	-56	262	0.776471	0.784314	36	58	-70
103	44	-54	262	0.780392	0.792157	35	59	-72
103	44	-55	262	0.780392	0.788235	35	59	-71
103	44	-56	262	0.780392	0.784314	35	58	-71
102	43	-56	262	0.784314	0.784314	35	59	-71
102	43	-54	262	0.788235	0.792157	35	59	-72
101	42	-53	262	0.792157	0.796078	35	60	-73
101	40	-53	262	0.803922	0.796078	35	60	-73
103	41	-52	262	0.8	0.8	35	61	-73
104	41	-52	264	0.8	0.8	35	61	-73
103	41	-51	262	0.8	0.803922	35	61	-73
102	41	-51	262	0.8	0.803922	35	61	-74
102	43	-52	262	0.788235	0.8	35	60	-73
101	43	-53	262	0.788235	0.796078	35	60	-73
101	43	-51	262	0.792157	0.803922	35	60	-73
100	43	-49	260	0.792157	0.811765	35	60	-74
100	43	-50	262	0.792157	0.807843	35	60	-74
100	43	-51	262	0.792157	0.803922	35	60	-74
100	43	-51	262	0.792157	0.803922	35	60	-74
99	42	-52	262	0.796078	0.8	35	60	-73
100	42	-53	262	0.792157	0.796078	35	60	-73
100	42	-54	262	0.792157	0.792157	35	59	-73
101	42	-56	262	0.788235	0.784314	35	59	-71
101	42	-58	262	0.788235	0.776471	34	58	-71
101	42	-55	262	0.792157	0.788235	35	59	-72
101	42	-52	262	0.796078	0.8	35	60	-73
101	42	-52	262	0.796078	0.8	35	60	-73
102	43	-53	262	0.788235	0.796078	35	59	-72
102	43	-55	262	0.784314	0.788235	35	59	-71
102	43	-57	262	0.784314	0.780392	35	58	-71
102	43	-57	262	0.784314	0.780392	35	58	-71
102	43	-56	262	0.784314	0.784314	35	59	-71
101	42	-56	262	0.788235	0.784314	35	59	-71
100	41	-57	262	0.792157	0.780392	34	59	-71
99	41	-57	262	0.792157	0.780392	34	59	-72
100	41	-56	262	0.796078	0.784314	34	59	-72
100	41	-55	262	0.796078	0.788235	34	59	-72
101	41	-54	262	0.796078	0.792157	35	60	-72
101	40	-53	262	0.803922	0.796078	35	60	-73
101	40	-52	262	0.803922	0.8	35	61	-74
100	41	-52	262	0.8	0.8	35	61	-74
99	41	-52	262	0.8	0.8	35	60	-74
99	41	-51	262	0.8	0.803922	35	61	-74
98	40	-52	262	0.803922	0.8	34	60	-74
98	40	-52	262	0.803922	0.8	34	60	-74
99	40	-53	262	0.803922	0.796078	34	60	-74
99	40	-53	262	0.803922	0.796078	34	60	-74
98	40	-53	262	0.803922	0.796078	34	60	-74
98	40	-53	262	0.803922	0.796078	34	60	-74
97	40	-53	262	0.803922	0.796078	34	60	-74
97	40	-52	260	0.803922	0.8	34	60	-74
97	40	-51	260	0.803922	0.803922	34	61	-75
98	40	-52	262	0.803922	0.8	34	60	-74
98	40	-54	262	0.803922	0.792157	34	60	-73
99	40	-55	262	0.8	0.788235	34	60	-73
100	41	-54	262	0.796078	0.792157	35	60	-73
98	43	-54	260	0.788235	0.792157	35	59	-73
92	42	-56	260	0.788235	0.784314	34	58	-73
95	44	-56	260	0.780392	0.784314	34	57	-72
94	42	-60	260	0.784314	0.768627	34	57	-71
94	42	-61	260	0.784314	0.764706	34	57	-71
92	40	-64	260	0.792157	0.752941	33	56	-70
87	38	-70	260	0.796078	0.729412	31	55	-69
84	36	-74	260	0.803922	0.713725	30	55	-68
83	36	-79	260	0.796078	0.694118	30	53	-66
85	37	-81	260	0.788235	0.686275	30	52	-65
86	38	-80	260	0.784314	0.690196	30	52	-65
83	35	-82	260	0.8	0.682353	29	53	-65
82	31	-86	262	0.819608	0.666667	28	53	-65
78	26	-91	262	0.843137	0.647059	27	54	-64
75	24	-94	262	0.85098	0.635294	25	53	-64
76	27	-92	262	0.835294	0.643137	26	52	-64
77	29	-90	262	0.823529	0.65098	27	52	-64
81	34	-84	260	0.803922	0.67451	29	52	-65
83	37	-77	260	0.792157	0.701961	30	53	-67
87	42	-67	258	0.776471	0.741176	32	54	-69
92	44	-58	258	0.776471	0.776471	34	57	-72
94	42	-53	260	0.792157	0.796078	34	59	-74
94	42	-50	258	0.796078	0.807843	34	60	-75
94	42	-48	258	0.8	0.815686	35	60	-76
94	42	-45	258	0.8	0.827451	35	61	-77
93	41	-44	258	0.807843	0.831373	35	61	-78
99	49	-44	258	0.768627	0.831373	37	59	-75
103	54	-45	258	0.745098	0.827451	38	57	-73
109	60	-32	258	0.733333	0.878431	41	58	-76
108	58	-28	258	0.745098	0.894118	40	60	-78
108	60	-46	260	0.713725	0.823529	39	54	-70
117	71	-53	260	0.65098	0.796078	42	49	-62
106	58	-51	260	0.717647	0.803922	38	54	-69
102	54	-38	258	0.752941	0.854902	38	58	-76
101	53	-40	258	0.752941	0.847059	38	58	-76
100	52	-44	258	0.752941	0.831373	37	58	-74
101	53	-38	258	0.756863	0.854902	38	59	-76
99	52	-36	256	0.764706	0.862745	38	59	-78
98	53	-47	258	0.745098	0.819608	37	56	-73
97	55	-59	258	0.721569	0.772549	36	52	-67
99	55	-55	258	0.72549	0.788235	37	53	-69
92	41	-73	262	0.776471	0.717647	32	54	-66
98	45	-63	262	0.768627	0.756863	34	55	-68
100	46	-59	262	0.764706	0.772549	35	56	-69
101	45	-56	262	0.776471	0.784314	35	58	-71
102	44	-54	262	0.780392	0.792157	35	59	-72
102	43	-56	262	0.784314	0.784314	35	59	-71
103	44	-56	262	0.780392	0.784314	35	58	-71
103	44	-55	262	0.780392	0.788235	35	59	-71
103	44	-54	262	0.780392	0.792157	35	59	-72
103	44	-57	262	0.780392	0.780392	35	58	-70
102	44	-60	262	0.776471	0.768627	35	58	-69
102	43	-58	262	0.784314	0.776471	35	58	-70
102	43	-56	262	0.784314	0.784314	35	59	-71
103	43	-54	262	0.788235	0.792157	35	59	-72
102	40	-54	264	0.803922	0.792157	35	61	-73
102	40	-54	264	0.803922	0.792157	35	61	-73
103	40	-54	264	0.803922	0.792157	35	60	-72
102	39	-54	264	0.807843	0.792157	34	61	-73
103	41	-51	262	0.8	0.803922	35	61	-73
102	41	-53	262	0.796078	0.796078	35	60	-73
100	41	-55	262	0.796078	0.788235	34	59	-72
102	41	-52	262	0.8	0.8	35	61	-73
102	41	-50	262	0.8	0.807843	35	61	-74
[truncated: 7,985 more rows]

## Sheet: Average Colours
red	green	blue	hue	saturation	value	lightness	a*	b*
100.43	44.7967	198.421	1	0.77427	0.778123	34.9773	57.1978	-70.0412
