# Supplementary material for: Parallel and High Throughput Reaction Monitoring with Computer Vision
Source: Angew Chem Int Ed Engl. 2024 Oct 31;64(1):e202413395. doi: 10.1002/anie.202413395 (PMC11701362; doi:10.1002/anie.202413395)
Supplement: Supplementary file 2 — Supporting Information [file ANIE-64-e202413395-s002.zip › Supporting Info - Machine readable data part 1/Figure 4 - glare analysis/24_above_SIanal/24_above_SIanal.xlsx]

## Sheet: Raw Colour Distributions
red	green	blue	hue	saturation	value	lightness	a*	b*
20	24	33	222	0.392157	0.129412	8	0	-6
18	19	31	236	0.419608	0.121569	6	2	-8
18	17	31	244	0.45098	0.121569	5	6	-10
18	15	31	252	0.517647	0.121569	5	4	-10
19	16	33	250	0.513725	0.129412	5	6	-10
19	17	34	248	0.501961	0.133333	5	6	-11
19	17	35	246	0.513725	0.137255	5	6	-12
22	21	39	244	0.462745	0.152941	7	6	-12
26	26	43	240	0.396078	0.168627	10	5	-11
28	29	45	236	0.376471	0.176471	11	4	-11
29	33	46	226	0.368627	0.180392	12	1	-9
31	35	46	224	0.32549	0.180392	13	2	-8
32	35	47	228	0.317647	0.184314	14	1	-8
35	36	51	236	0.313725	0.2	14	3	-10
34	34	51	240	0.333333	0.2	14	5	-11
32	32	51	240	0.372549	0.2	12	5	-13
33	34	52	236	0.364706	0.203922	14	5	-12
37	39	56	234	0.341176	0.219608	16	4	-12
41	43	59	234	0.305882	0.231373	18	4	-11
45	47	63	234	0.286275	0.247059	20	3	-10
45	49	64	228	0.298039	0.25098	20	2	-10
47	52	67	226	0.298039	0.262745	21	2	-10
47	54	71	222	0.337255	0.278431	22	2	-12
49	58	74	218	0.337255	0.290196	24	1	-11
51	64	77	210	0.337255	0.301961	26	-1	-9
51	67	75	200	0.321569	0.294118	27	-4	-7
51	69	71	186	0.282353	0.278431	27	-6	-4
52	71	70	176	0.266667	0.278431	28	-7	-2
55	73	72	176	0.247059	0.286275	29	-7	-2
58	73	76	190	0.235294	0.298039	29	-5	-4
57	73	78	194	0.270588	0.305882	29	-5	-5
57	73	80	198	0.286275	0.313725	30	-5	-6
57	73	79	196	0.278431	0.309804	29	-4	-6
56	72	77	194	0.27451	0.301961	29	-5	-5
56	73	79	196	0.290196	0.309804	29	-5	-6
57	74	81	198	0.298039	0.317647	30	-5	-6
57	74	81	198	0.298039	0.317647	30	-5	-6
57	74	81	198	0.298039	0.317647	30	-5	-6
58	75	82	198	0.294118	0.321569	30	-5	-6
58	76	84	198	0.309804	0.329412	30	-5	-7
59	76	86	202	0.313725	0.337255	31	-4	-8
60	77	89	204	0.32549	0.34902	31	-3	-9
59	77	90	206	0.345098	0.352941	31	-3	-10
59	78	91	204	0.352941	0.356863	32	-4	-10
60	79	90	202	0.333333	0.352941	32	-4	-9
61	81	89	198	0.313725	0.34902	33	-6	-7
62	82	89	196	0.301961	0.34902	33	-6	-7
63	83	90	196	0.298039	0.352941	33	-5	-7
63	84	90	194	0.298039	0.352941	34	-6	-6
64	85	91	194	0.298039	0.356863	34	-6	-6
64	85	90	192	0.290196	0.352941	34	-7	-6
66	86	90	190	0.266667	0.352941	35	-7	-5
66	86	87	182	0.243137	0.341176	34	-7	-3
66	86	86	180	0.231373	0.337255	34	-7	-3
67	87	87	180	0.231373	0.341176	35	-7	-3
67	87	88	182	0.239216	0.345098	35	-7	-3
65	87	89	186	0.270588	0.34902	35	-7	-4
63	86	89	186	0.290196	0.34902	34	-8	-5
63	86	88	184	0.282353	0.345098	34	-8	-4
62	83	84	182	0.262745	0.329412	33	-8	-3
58	80	79	178	0.27451	0.313725	32	-9	-2
55	75	75	180	0.266667	0.294118	30	-8	-3
51	70	68	174	0.270588	0.27451	28	-8	-1
46	61	60	176	0.247059	0.239216	24	-6	-2
40	51	53	190	0.247059	0.207843	20	-4	-3
30	37	42	206	0.286275	0.164706	14	-1	-4
23	24	36	236	0.360784	0.141176	9	2	-8
23	19	37	254	0.486275	0.145098	7	6	-12
23	16	35	262	0.541176	0.137255	6	8	-11
23	15	33	266	0.545098	0.129412	5	8	-10
22	15	32	264	0.529412	0.12549	5	6	-10
20	15	30	260	0.501961	0.117647	5	6	-9
19	15	30	256	0.501961	0.117647	5	4	-9
16	13	29	252	0.552941	0.113725	4	6	-10
14	11	28	250	0.607843	0.109804	3	4	-10
13	10	29	250	0.654902	0.113725	3	4	-11
14	10	30	252	0.666667	0.117647	3	6	-12
14	10	31	252	0.678431	0.121569	3	6	-12
15	11	31	252	0.647059	0.121569	3	6	-12
15	11	31	252	0.647059	0.121569	3	6	-12
15	11	31	252	0.647059	0.121569	3	6	-12
15	11	31	252	0.647059	0.121569	3	6	-12
15	11	30	252	0.635294	0.117647	3	6	-11
15	11	29	254	0.619608	0.113725	3	6	-10
14	10	28	254	0.643137	0.109804	3	6	-10
15	11	29	254	0.619608	0.113725	3	6	-10
15	11	30	252	0.635294	0.117647	3	6	-11
15	11	30	252	0.635294	0.117647	3	6	-11
15	11	29	254	0.619608	0.113725	3	6	-10
15	11	28	254	0.607843	0.109804	3	6	-10
15	11	27	256	0.592157	0.105882	3	4	-8
15	11	28	254	0.607843	0.109804	3	6	-10
15	11	29	254	0.619608	0.113725	3	6	-10
15	11	29	254	0.619608	0.113725	3	6	-10
15	11	29	254	0.619608	0.113725	3	6	-10
15	11	28	254	0.607843	0.109804	3	6	-10
15	11	27	256	0.592157	0.105882	3	4	-8
15	11	28	254	0.607843	0.109804	3	6	-10
16	12	31	252	0.611765	0.121569	4	6	-11
19	22	32	226	0.407843	0.12549	7	2	-8
16	17	30	236	0.466667	0.117647	5	4	-9
16	16	31	240	0.482353	0.121569	5	4	-10
16	16	32	240	0.501961	0.12549	5	4	-11
17	16	32	244	0.501961	0.12549	5	4	-11
17	16	32	244	0.501961	0.12549	5	4	-11
19	16	33	250	0.513725	0.129412	5	6	-10
21	18	37	250	0.513725	0.145098	6	6	-13
23	21	41	246	0.486275	0.160784	7	7	-13
26	25	45	244	0.443137	0.176471	10	6	-13
29	29	47	240	0.384314	0.184314	11	6	-12
31	32	48	236	0.352941	0.188235	12	4	-11
35	36	53	236	0.341176	0.207843	14	5	-11
38	38	55	240	0.309804	0.215686	16	4	-11
39	39	58	240	0.329412	0.227451	16	6	-12
40	41	61	238	0.345098	0.239216	17	6	-13
40	44	61	228	0.345098	0.239216	18	4	-12
42	48	63	222	0.333333	0.247059	20	2	-10
46	52	67	222	0.313725	0.262745	21	2	-10
48	54	69	222	0.305882	0.270588	22	1	-10
49	55	69	222	0.290196	0.270588	23	1	-9
52	60	73	218	0.286275	0.286275	25	0	-9
52	61	75	216	0.305882	0.294118	25	0	-10
52	63	78	214	0.333333	0.305882	26	0	-11
53	68	81	208	0.345098	0.317647	28	-2	-10
53	71	80	200	0.337255	0.313725	29	-5	-8
52	72	76	190	0.317647	0.298039	29	-7	-5
51	72	73	182	0.301961	0.286275	29	-8	-3
54	73	75	186	0.278431	0.294118	29	-7	-4
56	72	77	194	0.27451	0.301961	29	-5	-5
55	71	79	200	0.301961	0.309804	29	-4	-7
56	72	81	202	0.309804	0.317647	29	-4	-8
57	72	81	202	0.298039	0.317647	29	-3	-8
57	73	80	198	0.286275	0.313725	30	-5	-6
56	73	82	200	0.317647	0.321569	30	-4	-7
57	74	84	202	0.321569	0.329412	30	-4	-8
57	74	84	202	0.321569	0.329412	30	-4	-8
58	75	85	202	0.317647	0.333333	30	-4	-8
59	76	85	200	0.305882	0.333333	31	-4	-8
59	76	85	200	0.305882	0.333333	31	-4	-8
59	76	87	204	0.321569	0.341176	31	-4	-9
60	77	89	204	0.32549	0.34902	31	-3	-9
60	78	92	206	0.34902	0.360784	32	-3	-11
59	78	92	206	0.356863	0.360784	32	-4	-11
61	80	93	204	0.345098	0.364706	32	-4	-10
62	81	91	200	0.317647	0.356863	33	-5	-8
62	81	90	200	0.309804	0.352941	33	-5	-8
63	83	90	196	0.298039	0.352941	33	-5	-7
64	85	91	194	0.298039	0.356863	34	-6	-6
65	86	90	190	0.278431	0.352941	34	-7	-5
66	87	91	190	0.27451	0.356863	35	-7	-5
68	88	91	188	0.25098	0.356863	36	-7	-4
68	88	89	182	0.235294	0.34902	35	-7	-3
69	89	89	180	0.223529	0.34902	36	-8	-3
68	88	88	180	0.227451	0.345098	35	-8	-3
68	88	90	186	0.243137	0.352941	35	-7	-4
67	87	91	190	0.262745	0.356863	35	-7	-5
63	84	90	194	0.298039	0.352941	34	-6	-6
63	83	89	194	0.290196	0.34902	33	-6	-6
65	84	89	192	0.270588	0.34902	34	-6	-5
59	79	83	190	0.290196	0.32549	32	-7	-5
55	75	78	188	0.294118	0.305882	30	-7	-4
53	72	74	186	0.282353	0.290196	29	-7	-4
48	65	66	184	0.27451	0.258824	26	-6	-3
42	56	59	190	0.286275	0.231373	22	-5	-4
33	41	48	208	0.313725	0.188235	16	-1	-6
27	30	42	228	0.356863	0.164706	11	1	-8
27	24	40	252	0.4	0.156863	9	7	-10
26	19	37	264	0.486275	0.145098	7	7	-11
26	18	36	266	0.498039	0.141176	7	8	-11
27	19	37	266	0.486275	0.145098	7	9	-11
24	18	34	262	0.470588	0.133333	6	8	-10
21	16	33	258	0.513725	0.129412	5	8	-11
17	13	31	254	0.580392	0.121569	4	6	-11
16	12	31	252	0.611765	0.121569	4	6	-11
15	11	30	252	0.635294	0.117647	3	6	-11
14	10	30	252	0.666667	0.117647	3	6	-12
14	10	31	252	0.678431	0.121569	3	6	-12
14	10	31	252	0.678431	0.121569	3	6	-12
15	11	32	252	0.654902	0.12549	3	6	-12
15	11	33	250	0.666667	0.129412	3	8	-13
15	11	33	250	0.666667	0.129412	3	8	-13
15	11	32	252	0.654902	0.12549	3	6	-12
16	12	32	252	0.623529	0.12549	4	6	-11
16	12	31	252	0.611765	0.121569	4	6	-11
16	12	31	252	0.611765	0.121569	4	6	-11
16	12	31	252	0.611765	0.121569	4	6	-11
16	12	31	252	0.611765	0.121569	4	6	-11
15	11	29	254	0.619608	0.113725	3	6	-10
14	10	27	254	0.631373	0.105882	3	4	-9
15	11	28	254	0.607843	0.109804	3	6	-10
15	11	28	254	0.607843	0.109804	3	6	-10
15	11	29	254	0.619608	0.113725	3	6	-10
15	11	30	252	0.635294	0.117647	3	6	-11
15	11	29	254	0.619608	0.113725	3	6	-10
15	11	28	254	0.607843	0.109804	3	6	-10
15	11	28	254	0.607843	0.109804	3	6	-10
15	11	28	254	0.607843	0.109804	3	6	-10
16	12	31	252	0.611765	0.121569	4	6	-11
19	22	32	226	0.407843	0.12549	7	2	-8
17	18	31	236	0.45098	0.121569	5	4	-9
15	16	30	236	0.501961	0.117647	5	2	-9
15	16	31	236	0.517647	0.121569	5	4	-10
15	15	30	240	0.501961	0.117647	4	4	-10
17	16	30	244	0.466667	0.117647	5	4	-9
17	14	30	252	0.533333	0.117647	4	4	-10
19	15	32	254	0.529412	0.12549	5	6	-11
18	15	34	250	0.560784	0.133333	5	6	-12
24	22	43	246	0.490196	0.168627	8	9	-14
27	26	47	242	0.447059	0.184314	10	6	-14
32	32	51	240	0.372549	0.2	12	5	-13
36	37	56	238	0.356863	0.219608	15	4	-12
42	44	62	234	0.321569	0.243137	18	4	-12
42	45	64	232	0.345098	0.25098	18	4	-12
44	50	68	226	0.352941	0.266667	21	2	-12
44	54	70	216	0.372549	0.27451	22	0	-11
43	56	70	212	0.384314	0.27451	22	-1	-10
48	61	74	210	0.352941	0.290196	25	-2	-10
53	63	76	214	0.301961	0.298039	26	0	-9
55	65	77	212	0.286275	0.301961	27	-1	-8
55	67	77	208	0.286275	0.301961	27	-2	-7
55	67	78	208	0.294118	0.305882	27	-2	-8
53	67	79	208	0.329412	0.309804	27	-2	-9
53	68	80	206	0.337255	0.313725	28	-3	-9
53	71	82	202	0.352941	0.321569	29	-4	-9
52	72	80	198	0.34902	0.313725	29	-6	-7
52	72	79	196	0.341176	0.309804	29	-6	-7
53	72	78	194	0.321569	0.305882	29	-6	-6
55	72	79	198	0.301961	0.309804	29	-5	-6
56	72	81	202	0.309804	0.317647	29	-4	-8
56	72	82	204	0.317647	0.321569	29	-4	-8
57	73	83	204	0.313725	0.32549	30	-4	-8
56	72	81	202	0.309804	0.317647	29	-4	-8
55	73	83	202	0.337255	0.32549	30	-5	-8
55	73	85	204	0.352941	0.333333	30	-4	-9
56	74	87	206	0.356863	0.341176	30	-3	-10
57	74	87	206	0.345098	0.341176	30	-3	-10
58	75	87	204	0.333333	0.341176	30	-4	-9
59	76	88	204	0.329412	0.345098	31	-3	-9
59	76	87	204	0.321569	0.341176	31	-4	-9
60	77	88	204	0.317647	0.345098	31	-3	-9
60	78	90	204	0.333333	0.352941	32	-4	-9
59	78	91	204	0.352941	0.356863	32	-4	-10
61	80	91	202	0.329412	0.356863	32	-5	-9
61	81	89	198	0.313725	0.34902	33	-6	-7
61	81	87	194	0.298039	0.341176	32	-6	-6
61	81	85	190	0.282353	0.333333	32	-7	-5
63	83	86	188	0.266667	0.337255	33	-7	-4
65	85	87	186	0.25098	0.341176	34	-7	-4
67	87	89	186	0.247059	0.34902	35	-7	-4
68	88	90	186	0.243137	0.352941	35	-7	-4
68	88	89	182	0.235294	0.34902	35	-7	-3
68	88	89	182	0.235294	0.34902	35	-7	-3
68	88	90	186	0.243137	0.352941	35	-7	-4
68	88	91	188	0.25098	0.356863	36	-7	-4
68	88	92	190	0.262745	0.360784	36	-7	-5
65	85	90	192	0.278431	0.352941	34	-6	-6
65	84	90	194	0.278431	0.352941	34	-6	-6
65	83	91	198	0.286275	0.356863	34	-4	-7
60	80	86	194	0.301961	0.337255	32	-6	-6
54	75	80	192	0.32549	0.313725	30	-7	-6
50	71	74	188	0.32549	0.290196	28	-7	-4
46	65	68	188	0.32549	0.266667	26	-7	-4
42	57	62	196	0.321569	0.243137	22	-5	-5
36	47	54	204	0.333333	0.211765	18	-3	-6
32	37	48	222	0.333333	0.188235	14	0	-8
27	28	41	236	0.341176	0.160784	10	3	-9
30	27	43	252	0.372549	0.168627	10	6	-10
30	24	43	258	0.443137	0.168627	10	8	-11
29	22	41	262	0.462745	0.160784	9	8	-12
26	21	39	256	0.462745	0.152941	7	9	-12
25	20	38	256	0.47451	0.14902	7	9	-12
22	17	36	256	0.529412	0.141176	6	8	-12
17	13	33	252	0.607843	0.129412	4	8	-13
17	13	33	252	0.607843	0.129412	4	8	-13
15	11	31	252	0.647059	0.121569	3	6	-12
14	10	30	252	0.666667	0.117647	3	6	-12
15	11	31	252	0.647059	0.121569	3	6	-12
15	11	32	252	0.654902	0.12549	3	6	-12
16	12	34	250	0.647059	0.133333	4	8	-14
16	11	35	252	0.686275	0.137255	4	8	-14
17	13	35	250	0.627451	0.137255	4	6	-14
16	12	31	252	0.611765	0.121569	4	6	-11
16	12	30	254	0.6	0.117647	4	6	-10
16	12	29	254	0.584314	0.113725	4	6	-10
16	12	28	256	0.572549	0.109804	4	4	-9
16	12	28	256	0.572549	0.109804	4	4	-9
16	12	28	256	0.572549	0.109804	4	4	-9
15	11	27	256	0.592157	0.105882	3	4	-8
15	11	27	256	0.592157	0.105882	3	4	-8
15	11	28	254	0.607843	0.109804	3	6	-10
14	10	28	254	0.643137	0.109804	3	6	-10
15	11	30	252	0.635294	0.117647	3	6	-11
15	11	29	254	0.619608	0.113725	3	6	-10
15	11	28	254	0.607843	0.109804	3	6	-10
16	12	29	254	0.584314	0.113725	4	6	-10
15	11	28	254	0.607843	0.109804	3	6	-10
15	11	29	254	0.619608	0.113725	3	6	-10
19	21	30	230	0.368627	0.117647	6	2	-7
18	18	29	240	0.380392	0.113725	5	2	-7
17	17	29	240	0.415686	0.113725	5	4	-8
16	16	29	240	0.447059	0.113725	5	4	-8
15	15	28	240	0.462745	0.109804	4	4	-8
16	15	29	244	0.482353	0.113725	4	4	-9
16	13	28	252	0.537255	0.109804	4	4	-9
19	15	32	254	0.529412	0.12549	5	6	-11
19	16	35	250	0.541176	0.137255	5	6	-12
24	21	42	248	0.501961	0.164706	7	9	-14
28	26	47	246	0.447059	0.184314	10	7	-14
34	34	54	240	0.368627	0.211765	14	6	-13
36	39	58	232	0.380392	0.227451	16	4	-13
40	46	62	224	0.352941	0.243137	18	2	-11
43	52	67	218	0.356863	0.262745	21	0	-11
47	58	72	214	0.34902	0.282353	23	0	-10
46	60	73	208	0.368627	0.286275	24	-2	-10
48	65	76	204	0.368627	0.298039	26	-4	-9
51	67	77	204	0.337255	0.301961	27	-4	-8
53	68	76	200	0.301961	0.298039	27	-4	-7
54	69	77	200	0.298039	0.301961	28	-3	-7
54	69	76	200	0.290196	0.298039	28	-4	-6
53	69	77	200	0.309804	0.301961	28	-4	-7
52	69	78	200	0.333333	0.305882	28	-5	-8
53	70	81	204	0.345098	0.317647	28	-3	-9
53	70	83	206	0.360784	0.32549	29	-3	-10
53	71	83	204	0.360784	0.32549	29	-3	-9
52	70	81	202	0.356863	0.317647	28	-4	-9
53	71	81	202	0.345098	0.317647	29	-4	-8
54	72	81	200	0.333333	0.317647	29	-4	-8
54	72	81	200	0.333333	0.317647	29	-4	-8
55	73	82	200	0.329412	0.321569	29	-4	-8
55	73	81	198	0.321569	0.317647	29	-5	-7
55	73	81	198	0.321569	0.317647	29	-5	-7
56	74	84	202	0.333333	0.329412	30	-4	-8
55	74	86	204	0.360784	0.337255	30	-4	-10
57	75	89	206	0.360784	0.34902	30	-3	-11
57	74	89	208	0.360784	0.34902	30	-3	-11
58	75	88	206	0.341176	0.345098	30	-4	-10
58	75	87	204	0.333333	0.341176	30	-4	-9
59	76	86	202	0.313725	0.337255	31	-4	-8
61	78	87	200	0.298039	0.341176	32	-4	-7
60	78	88	202	0.317647	0.345098	32	-4	-8
59	78	90	204	0.345098	0.352941	32	-4	-10
60	79	89	200	0.32549	0.34902	32	-5	-8
60	80	87	196	0.309804	0.341176	32	-6	-7
61	81	86	192	0.290196	0.337255	32	-6	-5
62	82	85	188	0.270588	0.333333	33	-7	-4
64	84	86	186	0.254902	0.337255	34	-7	-4
65	85	87	186	0.25098	0.341176	34	-7	-4
66	86	87	182	0.243137	0.341176	34	-7	-3
66	86	87	182	0.243137	0.341176	34	-7	-3
67	87	89	186	0.247059	0.34902	35	-7	-4
67	87	89	186	0.247059	0.34902	35	-7	-4
67	87	90	188	0.254902	0.352941	35	-6	-4
67	87	91	190	0.262745	0.356863	35	-7	-5
67	87	92	192	0.270588	0.360784	35	-6	-5
65	85	91	194	0.286275	0.356863	34	-6	-6
64	84	91	196	0.298039	0.356863	34	-6	-7
63	83	91	198	0.305882	0.356863	34	-6	-7
59	80	87	196	0.321569	0.341176	32	-6	-7
54	75	81	194	0.333333	0.317647	30	-6	-6
52	73	78	192	0.333333	0.305882	29	-7	-6
49	69	74	192	0.337255	0.290196	27	-7	-6
47	63	69	196	0.317647	0.270588	25	-5	-6
43	55	62	202	0.305882	0.243137	22	-3	-6
36	44	53	212	0.321569	0.207843	17	0	-7
34	38	48	222	0.290196	0.188235	15	1	-7
34	35	48	236	0.290196	0.188235	14	4	-9
34	33	47	244	0.298039	0.184314	13	5	-9
32	31	46	244	0.32549	0.180392	12	5	-10
29	28	43	244	0.34902	0.168627	10	4	-10
27	25	42	248	0.403922	0.164706	9	6	-11
27	24	42	250	0.427451	0.164706	9	6	-11
23	20	38	250	0.47451	0.14902	7	6	-12
18	15	33	250	0.545098	0.129412	5	6	-11
15	12	30	250	0.6	0.117647	4	4	-10
16	12	30	254	0.6	0.117647	4	6	-10
15	11	30	252	0.635294	0.117647	3	6	-11
15	11	32	252	0.654902	0.12549	3	6	-12
16	12	34	250	0.647059	0.133333	4	8	-14
16	12	34	250	0.647059	0.133333	4	8	-14
18	14	35	252	0.6	0.137255	4	8	-14
18	14	33	252	0.576471	0.129412	4	6	-12
18	14	30	256	0.533333	0.117647	4	6	-10
18	14	28	258	0.501961	0.109804	4	4	-8
18	14	28	258	0.501961	0.109804	4	4	-8
17	13	27	258	0.517647	0.105882	4	4	-8
17	13	27	258	0.517647	0.105882	4	4	-8
16	12	26	258	0.537255	0.101961	4	4	-7
16	12	27	256	0.556863	0.105882	4	4	-8
15	11	28	254	0.607843	0.109804	3	6	-10
15	11	29	254	0.619608	0.113725	3	6	-10
15	11	29	254	0.619608	0.113725	3	6	-10
15	11	29	254	0.619608	0.113725	3	6	-10
15	11	28	254	0.607843	0.109804	3	6	-10
15	11	28	254	0.607843	0.109804	3	6	-10
14	10	27	254	0.631373	0.105882	3	4	-9
15	11	28	254	0.607843	0.109804	3	6	-10
19	20	27	232	0.298039	0.105882	6	2	-5
19	18	27	246	0.333333	0.105882	5	2	-6
18	17	27	246	0.368627	0.105882	5	4	-7
17	16	28	246	0.427451	0.109804	5	2	-7
16	15	28	244	0.462745	0.109804	4	4	-8
16	15	29	244	0.482353	0.113725	4	4	-9
15	14	29	244	0.517647	0.113725	4	4	-10
18	15	32	250	0.529412	0.12549	5	4	-11
20	17	35	250	0.513725	0.137255	5	8	-12
24	21	41	250	0.486275	0.160784	7	7	-13
29	27	47	246	0.427451	0.184314	10	7	-13
34	35	54	238	0.368627	0.211765	14	5	-12
40	44	60	228	0.333333	0.235294	18	3	-11
45	53	66	218	0.317647	0.258824	21	0	-9
46	58	68	208	0.32549	0.266667	23	-2	-8
48	63	71	200	0.32549	0.278431	25	-3	-7
49	66	73	198	0.329412	0.286275	27	-5	-6
50	67	74	198	0.32549	0.290196	27	-5	-6
52	69	74	194	0.298039	0.290196	28	-6	-5
52	69	73	192	0.286275	0.286275	27	-5	-5
52	70	74	190	0.298039	0.290196	28	-6	-5
51	70	74	190	0.309804	0.290196	28	-6	-5
52	71	76	192	0.317647	0.298039	29	-6	-5
52	70	77	196	0.32549	0.301961	28	-5	-7
53	71	81	202	0.345098	0.317647	29	-4	-8
54	71	84	206	0.356863	0.329412	29	-3	-10
54	71	83	204	0.34902	0.32549	29	-3	-9
53	70	81	204	0.345098	0.317647	28	-3	-9
53	71	81	202	0.345098	0.317647	29	-4	-8
52	71	81	200	0.356863	0.317647	29	-4	-8
53	73	80	196	0.337255	0.313725	29	-6	-7
54	74	80	194	0.32549	0.313725	30	-6	-6
54	74	79	192	0.317647	0.309804	30	-6	-5
55	75	80	192	0.313725	0.313725	30	-6	-6
55	75	81	194	0.321569	0.317647	30	-6	-6
56	76	84	198	0.333333	0.329412	30	-5	-7
56	75	87	204	0.356863	0.341176	30	-4	-9
57	75	90	208	0.364706	0.352941	30	-3	-11
57	75	87	204	0.345098	0.341176	30	-4	-9
57	75	84	200	0.321569	0.329412	30	-5	-8
58	77	84	196	0.309804	0.329412	31	-6	-7
59	78	85	196	0.305882	0.333333	31	-5	-7
59	78	88	200	0.329412	0.345098	32	-4	-8
58	77	89	204	0.34902	0.34902	31	-4	-10
60	79	89	200	0.32549	0.34902	32	-5	-8
60	80	87	196	0.309804	0.341176	32	-6	-7
61	81	87	194	0.298039	0.341176	32	-6	-6
62	82	86	190	0.278431	0.337255	33	-7	-5
63	83	87	190	0.27451	0.341176	33	-6	-5
64	84	88	190	0.27451	0.345098	34	-7	-5
65	85	88	188	0.262745	0.345098	34	-7	-4
66	86	88	186	0.25098	0.345098	34	-7	-4
66	86	89	188	0.258824	0.34902	34	-7	-4
67	87	90	188	0.254902	0.352941	35	-6	-4
68	88	92	190	0.262745	0.360784	36	-7	-5
68	88	93	192	0.270588	0.364706	36	-7	-5
68	88	94	194	0.278431	0.368627	36	-6	-6
67	87	94	196	0.286275	0.368627	35	-6	-6
64	84	91	196	0.298039	0.356863	34	-6	-7
61	82	90	196	0.321569	0.352941	33	-6	-7
59	80	88	196	0.329412	0.345098	32	-6	-7
57	77	84	196	0.321569	0.329412	31	-6	-7
55	75	82	196	0.329412	0.321569	30	-6	-7
51	71	77	194	0.337255	0.301961	29	-6	-6
49	66	72	196	0.317647	0.282353	26	-5	-6
46	59	65	198	0.294118	0.254902	23	-4	-6
42	52	58	202	0.27451	0.227451	21	-2	-5
42	48	55	212	0.235294	0.215686	19	-1	-5
44	48	57	222	0.227451	0.223529	20	0	-6
46	49	58	226	0.207843	0.227451	20	1	-6
39	43	52	222	0.25098	0.203922	17	1	-6
34	38	47	222	0.278431	0.184314	15	0	-6
33	37	48	224	0.313725	0.188235	14	1	-8
33	36	49	228	0.32549	0.192157	14	2	-9
28	28	42	240	0.333333	0.164706	10	3	-9
21	20	34	244	0.411765	0.133333	7	4	-10
17	15	31	248	0.517647	0.121569	5	4	-10
15	12	30	250	0.6	0.117647	4	4	-10
14	11	30	250	0.635294	0.117647	3	4	-11
15	11	32	252	0.654902	0.12549	3	6	-12
15	11	32	252	0.654902	0.12549	3	6	-12
16	12	32	252	0.623529	0.12549	4	6	-11
18	14	33	252	0.576471	0.129412	4	6	-12
19	15	33	254	0.545098	0.129412	5	6	-11
20	16	31	256	0.482353	0.121569	5	6	-9
21	17	30	258	0.435294	0.117647	5	6	-8
20	16	29	258	0.447059	0.113725	5	4	-7
19	15	28	258	0.462745	0.109804	5	4	-7
19	15	28	258	0.462745	0.109804	5	4	-7
18	14	27	258	0.482353	0.105882	4	4	-7
17	13	28	256	0.537255	0.109804	4	4	-9
17	13	29	256	0.552941	0.113725	4	6	-10
16	12	28	256	0.572549	0.109804	4	4	-9
16	12	29	254	0.584314	0.113725	4	6	-10
16	12	28	256	0.572549	0.109804	4	4	-9
15	11	27	256	0.592157	0.105882	3	4	-8
15	11	27	256	0.592157	0.105882	3	4	-8
14	10	25	256	0.6	0.0980392	3	4	-8
14	10	25	256	0.6	0.0980392	3	4	-8
20	19	27	248	0.298039	0.105882	6	2	-5
19	18	26	248	0.305882	0.101961	5	2	-5
18	17	27	246	0.368627	0.105882	5	4	-7
18	17	29	246	0.415686	0.113725	5	4	-8
16	15	29	244	0.482353	0.113725	4	4	-9
15	14	29	244	0.517647	0.113725	4	4	-10
16	15	30	244	0.501961	0.117647	4	4	-10
17	16	32	244	0.501961	0.12549	5	4	-11
21	18	36	250	0.498039	0.141176	6	8	-12
26	22	40	254	0.45098	0.156863	8	7	-12
29	26	45	250	0.423529	0.176471	10	7	-13
33	33	50	240	0.341176	0.196078	13	5	-11
41	45	60	228	0.317647	0.235294	18	2	-10
47	56	67	214	0.298039	0.262745	23	-1	-8
46	59	67	202	0.313725	0.262745	23	-3	-7
45	61	65	192	0.305882	0.254902	24	-5	-5
48	66	68	186	0.294118	0.266667	26	-7	-3
47	65	66	184	0.286275	0.258824	26	-7	-3
47	66	66	180	0.286275	0.258824	26	-8	-2
49	68	68	180	0.278431	0.266667	27	-7	-2
50	70	71	182	0.294118	0.278431	28	-8	-3
50	71	73	186	0.313725	0.286275	28	-7	-4
50	71	73	186	0.313725	0.286275	28	-7	-4
50	71	75	190	0.333333	0.294118	28	-7	-5
52	71	78	196	0.333333	0.305882	29	-6	-7
53	70	81	204	0.345098	0.317647	28	-3	-9
53	70	81	204	0.345098	0.317647	28	-3	-9
52	69	79	202	0.341176	0.309804	28	-4	-8
52	70	80	202	0.34902	0.313725	28	-4	-8
51	70	81	202	0.368627	0.317647	28	-5	-9
52	72	80	198	0.34902	0.313725	29	-6	-7
53	73	79	194	0.329412	0.309804	29	-6	-6
54	74	77	188	0.298039	0.301961	30	-7	-4
54	74	76	186	0.290196	0.298039	30	-8	-4
55	75	79	190	0.301961	0.309804	30	-7	-5
55	75	82	196	0.329412	0.321569	30	-6	-7
55	74	85	202	0.352941	0.333333	30	-4	-9
56	75	88	204	0.364706	0.345098	30	-4	-10
55	74	85	202	0.352941	0.333333	30	-4	-9
56	76	83	196	0.32549	0.32549	30	-6	-7
57	77	84	196	0.321569	0.329412	31	-6	-7
57	77	85	198	0.329412	0.333333	31	-6	-7
58	77	88	202	0.341176	0.345098	31	-4	-9
58	77	89	204	0.34902	0.34902	31	-4	-10
60	78	88	202	0.317647	0.345098	32	-4	-8
61	79	87	198	0.298039	0.341176	32	-5	-7
61	80	86	194	0.290196	0.337255	32	-6	-6
61	81	87	194	0.298039	0.341176	32	-6	-6
62	82	88	194	0.294118	0.345098	33	-6	-6
64	84	90	194	0.290196	0.352941	34	-6	-6
64	84	89	192	0.282353	0.34902	34	-7	-5
65	85	89	190	0.270588	0.34902	34	-7	-5
66	86	90	190	0.266667	0.352941	35	-7	-5
67	87	91	190	0.262745	0.356863	35	-7	-5
68	88	93	192	0.270588	0.364706	36	-7	-5
68	88	94	194	0.278431	0.368627	36	-6	-6
68	88	95	196	0.282353	0.372549	36	-6	-7
66	86	94	198	0.298039	0.368627	35	-6	-7
62	83	91	196	0.317647	0.356863	33	-6	-7
61	82	89	196	0.313725	0.34902	33	-6	-7
59	80	87	196	0.321569	0.341176	32	-6	-7
57	77	84	196	0.321569	0.329412	31	-6	-7
55	75	81	194	0.321569	0.317647	30	-6	-6
52	72	77	192	0.32549	0.301961	29	-6	-5
49	66	71	194	0.309804	0.278431	26	-5	-5
46	60	64	194	0.282353	0.25098	24	-4	-5
44	55	59	196	0.254902	0.231373	22	-4	-4
44	54	58	198	0.243137	0.227451	21	-3	-4
46	54	59	204	0.219608	0.231373	21	-2	-4
47	55	60	204	0.215686	0.235294	22	-2	-4
40	50	54	198	0.258824	0.211765	20	-3	-4
37	47	51	198	0.27451	0.2	18	-3	-4
40	50	56	202	0.286275	0.219608	20	-3	-6
44	52	61	212	0.278431	0.239216	21	-1	-7
37	43	52	216	0.290196	0.203922	17	0	-7
28	31	40	226	0.301961	0.156863	11	1	-6
18	19	31	236	0.419608	0.121569	6	2	-8
14	14	29	240	0.517647	0.113725	4	4	-10
15	12	30	250	0.6	0.117647	4	4	-10
15	11	31	252	0.647059	0.121569	3	6	-12
14	10	29	252	0.654902	0.113725	3	6	-11
15	11	29	254	0.619608	0.113725	3	6	-10
18	14	31	254	0.54902	0.121569	4	6	-11
18	14	30	256	0.533333	0.117647	4	6	-10
20	16	30	258	0.466667	0.117647	5	4	-8
21	17	30	258	0.435294	0.117647	5	6	-8
21	17	30	258	0.435294	0.117647	5	6	-8
20	16	29	258	0.447059	0.113725	5	4	-7
20	16	29	258	0.447059	0.113725	5	4	-7
19	15	28	258	0.462745	0.109804	5	4	-7
18	14	28	258	0.501961	0.109804	4	4	-8
18	14	29	256	0.517647	0.113725	4	4	-9
17	13	27	258	0.517647	0.105882	4	4	-8
16	12	25	258	0.521569	0.0980392	4	4	-7
16	12	26	258	0.537255	0.101961	4	4	-7
14	10	24	258	0.584314	0.0941176	3	4	-7
14	10	25	256	0.6	0.0980392	3	4	-8
14	10	25	256	0.6	0.0980392	3	4	-8
14	10	25	256	0.6	0.0980392	3	4	-8
20	19	28	246	0.321569	0.109804	6	4	-7
19	18	28	246	0.356863	0.109804	5	4	-7
18	17	29	246	0.415686	0.113725	5	4	-8
17	16	30	244	0.466667	0.117647	5	4	-9
15	14	29	244	0.517647	0.113725	4	4	-10
14	13	29	244	0.552941	0.113725	3	6	-10
14	13	29	244	0.552941	0.113725	3	6	-10
16	15	31	244	0.517647	0.121569	5	4	-10
20	17	34	250	0.501961	0.133333	5	6	-11
25	21	38	254	0.447059	0.14902	7	7	-11
28	24	42	254	0.427451	0.164706	9	6	-11
30	28	47	246	0.403922	0.184314	11	6	-12
36	40	55	228	0.345098	0.215686	16	3	-10
43	52	63	214	0.317647	0.247059	21	-1	-8
43	56	63	202	0.317647	0.247059	22	-4	-6
43	58	60	188	0.282353	0.235294	23	-6	-3
44	61	61	180	0.278431	0.239216	24	-7	-2
42	60	59	176	0.301961	0.235294	23	-7	-2
43	62	61	176	0.305882	0.243137	24	-8	-2
46	66	65	178	0.301961	0.258824	26	-8	-2
49	71	69	174	0.309804	0.278431	28	-9	-2
49	72	70	174	0.317647	0.282353	28	-9	-2
49	72	71	178	0.317647	0.282353	28	-9	-2
50	72	72	180	0.305882	0.282353	29	-9	-3
51	71	75	190	0.321569	0.294118	28	-7	-5
52	70	79	200	0.341176	0.309804	28	-5	-8
52	70	79	200	0.341176	0.309804	28	-5	-8
51	69	79	202	0.352941	0.309804	28	-5	-8
51	70	81	202	0.368627	0.317647	28	-5	-9
51	70	82	204	0.376471	0.321569	28	-4	-10
51	70	81	202	0.368627	0.317647	28	-5	-9
53	73	81	198	0.345098	0.317647	29	-5	-7
54	74	77	188	0.298039	0.301961	30	-7	-4
54	74	74	180	0.270588	0.290196	29	-8	-3
56	76	79	188	0.290196	0.309804	30	-7	-4
55	75	82	196	0.329412	0.321569	30	-6	-7
55	74	84	200	0.345098	0.329412	30	-5	-8
55	74	85	202	0.352941	0.333333	30	-4	-9
55	74	84	200	0.345098	0.329412	30	-5	-8
55	74	83	200	0.337255	0.32549	30	-5	-8
56	75	85	200	0.341176	0.333333	30	-5	-8
57	76	87	202	0.345098	0.341176	31	-5	-9
58	77	89	204	0.34902	0.34902	31	-4	-10
57	76	88	204	0.352941	0.345098	31	-4	-10
59	77	87	202	0.321569	0.341176	31	-4	-8
61	78	86	200	0.290196	0.337255	32	-4	-7
61	79	87	198	0.298039	0.341176	32	-5	-7
61	81	88	196	0.305882	0.345098	33	-6	-7
62	82	89	196	0.301961	0.34902	33	-6	-7
63	83	90	196	0.298039	0.352941	33	-5	-7
63	83	90	196	0.298039	0.352941	33	-5	-7
65	85	92	196	0.294118	0.360784	34	-6	-7
66	86	92	194	0.282353	0.360784	35	-6	-6
67	87	92	192	0.270588	0.360784	35	-6	-5
68	88	94	194	0.278431	0.368627	36	-6	-6
68	88	95	196	0.282353	0.372549	36	-6	-7
67	86	95	200	0.294118	0.372549	35	-5	-8
66	85	94	200	0.298039	0.368627	34	-5	-8
63	84	92	196	0.313725	0.360784	34	-6	-7
61	82	89	196	0.313725	0.34902	33	-6	-7
59	80	87	196	0.321569	0.341176	32	-6	-7
57	77	83	194	0.313725	0.32549	31	-6	-6
56	75	79	190	0.290196	0.309804	30	-6	-5
53	72	74	186	0.282353	0.290196	29	-7	-4
49	66	69	190	0.290196	0.270588	26	-6	-4
46	61	64	190	0.282353	0.25098	24	-5	-4
42	56	58	188	0.27451	0.227451	22	-5	-3
43	56	58	188	0.258824	0.227451	22	-5	-3
41	53	56	192	0.266667	0.219608	21	-5	-3
40	51	54	192	0.258824	0.211765	20	-4	-3
37	50	52	188	0.290196	0.203922	20	-5	-3
35	49	51	188	0.313725	0.2	19	-6	-3
37	49	54	198	0.313725	0.211765	19	-4	-5
42	53	59	202	0.286275	0.231373	21	-3	-5
42	52	57	200	0.262745	0.223529	21	-3	-5
33	40	46	208	0.282353	0.180392	15	-1	-5
21	25	34	222	0.384314	0.133333	9	0	-7
11	14	26	228	0.576471	0.101961	3	2	-8
15	14	30	244	0.533333	0.117647	4	6	-10
15	11	30	252	0.635294	0.117647	3	6	-11
14	10	28	254	0.643137	0.109804	3	6	-10
15	11	27	256	0.592157	0.105882	3	4	-8
17	13	28	256	0.537255	0.109804	4	4	-9
17	13	27	258	0.517647	0.105882	4	4	-8
19	15	29	258	0.482353	0.113725	5	4	-8
21	17	30	258	0.435294	0.117647	5	6	-8
21	17	30	258	0.435294	0.117647	5	6	-8
21	17	30	258	0.435294	0.117647	5	6	-8
21	17	30	258	0.435294	0.117647	5	6	-8
20	16	29	258	0.447059	0.113725	5	4	-7
19	15	29	258	0.482353	0.113725	5	4	-8
19	15	29	258	0.482353	0.113725	5	4	-8
18	15	26	256	0.423529	0.101961	4	4	-7
17	14	23	260	0.392157	0.0901961	4	2	-5
16	13	23	258	0.435294	0.0901961	3	4	-5
15	12	23	256	0.478431	0.0901961	3	4	-5
15	11	25	258	0.560784	0.0980392	3	4	-7
15	11	26	256	0.576471	0.101961	3	4	-8
16	12	27	256	0.556863	0.105882	4	4	-8
20	20	30	240	0.333333	0.117647	6	2	-6
19	18	28	246	0.356863	0.109804	5	4	-7
18	17	29	246	0.415686	0.113725	5	4	-8
17	16	30	244	0.466667	0.117647	5	4	-9
15	14	29	244	0.517647	0.113725	4	4	-10
13	12	28	244	0.572549	0.109804	3	4	-10
13	12	28	244	0.572549	0.109804	3	4	-10
16	15	31	244	0.517647	0.121569	5	4	-10
19	16	33	250	0.513725	0.129412	5	6	-10
23	20	37	250	0.458824	0.145098	7	8	-12
25	22	40	250	0.45098	0.156863	8	7	-12
28	26	45	246	0.423529	0.176471	10	7	-13
32	36	52	228	0.384314	0.203922	14	2	-11
36	45	58	216	0.380392	0.227451	18	0	-10
42	55	62	202	0.321569	0.243137	22	-4	-6
42	58	60	186	0.301961	0.235294	23	-6	-4
40	58	58	180	0.309804	0.227451	22	-8	-2
40	59	59	180	0.321569	0.231373	23	-7	-2
43	63	63	180	0.317647	0.247059	25	-8	-3
46	66	67	182	0.313725	0.262745	26	-8	-3
49	71	70	178	0.309804	0.278431	28	-9	-2
50	72	71	178	0.305882	0.282353	29	-9	-2
48	71	71	180	0.32549	0.278431	28	-9	-3
49	72	73	182	0.329412	0.286275	29	-9	-3
50	71	75	190	0.333333	0.294118	28	-7	-5
51	71	78	196	0.345098	0.305882	29	-6	-7
51	71	79	198	0.352941	0.309804	29	-6	-7
51	70	80	200	0.360784	0.313725	28	-5	-8
51	70	82	204	0.376471	0.321569	28	-4	-10
52	71	83	204	0.372549	0.32549	29	-4	-9
52	71	83	204	0.372549	0.32549	29	-4	-9
53	72	83	202	0.360784	0.32549	29	-4	-9
54	74	78	190	0.305882	0.305882	30	-6	-5
54	74	73	178	0.270588	0.290196	29	-8	-2
55	75	77	186	0.286275	0.301961	30	-7	-4
55	75	82	196	0.329412	0.321569	30	-6	-7
54	73	82	200	0.341176	0.321569	29	-5	-8
55	74	84	200	0.345098	0.329412	30	-5	-8
55	74	84	200	0.345098	0.329412	30	-5	-8
56	75	86	202	0.34902	0.337255	30	-5	-9
56	75	87	204	0.356863	0.341176	30	-4	-9
57	76	88	204	0.352941	0.345098	31	-4	-10
58	77	89	204	0.34902	0.34902	31	-4	-10
58	77	88	202	0.341176	0.345098	31	-4	-9
60	78	88	202	0.317647	0.345098	32	-4	-8
61	78	86	200	0.290196	0.337255	32	-4	-7
60	78	86	198	0.301961	0.337255	32	-5	-7
60	80	87	196	0.309804	0.341176	32	-6	-7
62	82	89	196	0.301961	0.34902	33	-6	-7
62	82	90	198	0.309804	0.352941	33	-6	-7
63	83	91	198	0.305882	0.356863	34	-6	-7
65	85	92	196	0.294118	0.360784	34	-6	-7
66	86	92	194	0.282353	0.360784	35	-6	-6
68	88	94	194	0.278431	0.368627	36	-6	-6
68	88	94	194	0.278431	0.368627	36	-6	-6
68	88	95	196	0.282353	0.372549	36	-6	-7
67	87	94	196	0.286275	0.368627	35	-6	-6
67	87	94	196	0.286275	0.368627	35	-6	-6
64	85	92	196	0.305882	0.360784	34	-6	-7
62	83	90	196	0.309804	0.352941	33	-6	-7
60	81	88	196	0.317647	0.345098	32	-6	-7
58	78	83	192	0.301961	0.32549	31	-6	-5
57	76	79	188	0.278431	0.309804	30	-6	-4
56	72	75	190	0.254902	0.294118	29	-5	-4
51	67	69	186	0.262745	0.270588	27	-5	-3
45	61	64	190	0.298039	0.25098	24	-6	-4
41	56	59	190	0.305882	0.231373	22	-5	-4
40	55	58	190	0.309804	0.227451	21	-6	-4
40	54	57	190	0.298039	0.223529	21	-5	-4
39	51	55	196	0.290196	0.215686	20	-4	-4
36	49	52	192	0.305882	0.203922	19	-5	-4
35	49	52	190	0.32549	0.203922	19	-5	-4
35	49	52	190	0.32549	0.203922	19	-5	-4
38	50	55	198	0.309804	0.215686	20	-3	-5
45	55	58	194	0.223529	0.227451	22	-3	-3
37	46	48	190	0.227451	0.188235	18	-3	-3
22	28	34	210	0.352941	0.133333	10	-2	-5
13	17	28	224	0.537255	0.109804	4	2	-8
15	15	30	240	0.501961	0.117647	4	4	-10
15	12	31	250	0.611765	0.121569	4	6	-11
15	11	28	254	0.607843	0.109804	3	6	-10
16	12	26	258	0.537255	0.101961	4	4	-7
17	13	26	258	0.498039	0.101961	4	4	-7
16	12	25	258	0.521569	0.0980392	4	4	-7
18	14	27	258	0.482353	0.105882	4	4	-7
21	17	31	258	0.45098	0.121569	5	6	-9
21	17	31	258	0.45098	0.121569	5	6	-9
22	18	31	258	0.419608	0.121569	6	6	-8
22	18	31	258	0.419608	0.121569	6	6	-8
21	17	30	258	0.435294	0.117647	5	6	-8
20	16	29	258	0.447059	0.113725	5	4	-7
20	17	28	256	0.392157	0.109804	5	4	-7
18	15	24	260	0.376471	0.0941176	4	4	-5
18	15	23	262	0.34902	0.0901961	4	2	-4
17	14	22	262	0.364706	0.0862745	4	2	-4
16	13	22	260	0.407843	0.0862745	3	4	-5
15	11	23	260	0.521569	0.0901961	3	4	-6
16	12	26	258	0.537255	0.101961	4	4	-7
16	12	27	256	0.556863	0.105882	4	4	-8
20	22	32	230	0.376471	0.12549	7	2	-7
18	19	27	234	0.333333	0.105882	5	2	-6
18	17	28	246	0.392157	0.109804	5	4	-7
17	14	28	252	0.501961	0.109804	4	4	-8
17	15	29	248	0.482353	0.113725	4	4	-9
16	15	30	244	0.501961	0.117647	4	4	-10
17	16	32	244	0.501961	0.12549	5	4	-11
19	18	34	244	0.470588	0.133333	6	4	-11
23	20	37	250	0.458824	0.145098	7	8	-12
28	25	42	250	0.403922	0.164706	10	6	-11
29	27	45	246	0.4	0.176471	10	6	-12
31	32	50	236	0.380392	0.196078	12	5	-12
33	38	55	226	0.4	0.215686	15	2	-12
36	46	60	216	0.4	0.235294	18	0	-10
41	56	64	200	0.360784	0.25098	22	-4	-7
41	60	63	188	0.34902	0.247059	23	-7	-4
41	62	64	186	0.360784	0.25098	24	-8	-4
42	63	65	186	0.352941	0.254902	25	-8	-4
45	66	69	188	0.34902	0.270588	26	-8	-4
47	67	71	190	0.337255	0.278431	27	-7	-5
50	70	74	190	0.32549	0.290196	28	-6	-5
51	71	75	190	0.321569	0.294118	28	-7	-5
49	70	75	192	0.345098	0.294118	28	-6	-6
48	70	76	192	0.368627	0.298039	28	-7	-6
50	71	78	196	0.360784	0.305882	28	-6	-7
51	71	79	198	0.352941	0.309804	29	-6	-7
51	70	80	200	0.360784	0.313725	28	-5	-8
51	70	81	202	0.368627	0.317647	28	-5	-9
50	69	81	204	0.384314	0.317647	28	-3	-10
50	69	81	204	0.384314	0.317647	28	-3	-10
51	70	82	204	0.376471	0.321569	28	-4	-10
52	71	81	200	0.356863	0.317647	29	-4	-8
53	73	78	192	0.321569	0.305882	29	-7	-5
53	73	74	182	0.282353	0.290196	29	-8	-3
54	74	77	188	0.298039	0.301961	30	-7	-4
54	74	81	196	0.333333	0.317647	30	-6	-7
54	74	82	198	0.341176	0.321569	30	-5	-7
55	74	84	200	0.345098	0.329412	30	-5	-8
55	74	84	200	0.345098	0.329412	30	-5	-8
56	75	86	202	0.34902	0.337255	30	-5	-9
57	76	87	202	0.345098	0.341176	31	-5	-9
58	77	88	202	0.341176	0.345098	31	-4	-9
58	77	87	200	0.333333	0.341176	31	-4	-8
59	79	87	198	0.321569	0.341176	32	-5	-7
60	78	86	198	0.301961	0.337255	32	-5	-7
60	78	86	198	0.301961	0.337255	32	-5	-7
61	80	87	196	0.298039	0.341176	32	-5	-7
61	81	88	196	0.305882	0.345098	33	-6	-7
61	81	89	198	0.313725	0.34902	33	-6	-7
62	81	91	200	0.317647	0.356863	33	-5	-8
63	83	91	198	0.305882	0.356863	34	-6	-7
65	85	92	196	0.294118	0.360784	34	-6	-7
66	86	92	194	0.282353	0.360784	35	-6	-6
68	88	93	192	0.270588	0.364706	36	-7	-5
69	88	94	194	0.266667	0.368627	36	-6	-6
67	87	93	194	0.278431	0.364706	35	-6	-6
67	87	93	194	0.278431	0.364706	35	-6	-6
65	86	92	194	0.294118	0.360784	35	-7	-6
64	85	91	194	0.298039	0.356863	34	-6	-6
62	83	90	196	0.309804	0.352941	33	-6	-7
60	81	88	196	0.317647	0.345098	32	-6	-7
58	78	85	196	0.317647	0.333333	31	-5	-7
58	75	81	196	0.282353	0.317647	30	-5	-6
55	71	75	192	0.266667	0.294118	29	-5	-5
52	67	71	192	0.266667	0.278431	27	-5	-4
45	61	65	192	0.305882	0.254902	24	-5	-5
41	56	61	196	0.329412	0.239216	22	-5	-5
43	58	64	198	0.329412	0.25098	23	-4	-6
40	52	58	200	0.309804	0.227451	20	-3	-5
34	45	51	202	0.333333	0.2	18	-3	-5
33	44	49	198	0.32549	0.192157	17	-3	-5
36	48	53	198	0.321569	0.207843	18	-4	-5
38	49	53	196	0.282353	0.207843	19	-4	-4
38	48	52	198	0.270588	0.203922	18	-3	-4
38	47	49	190	0.223529	0.192157	18	-4	-2
35	42	44	194	0.203922	0.172549	16	-3	-2
22	28	34	210	0.352941	0.133333	10	-2	-5
16	20	31	224	0.482353	0.121569	6	2	-8
14	15	31	236	0.54902	0.121569	4	4	-11
14	12	31	246	0.611765	0.121569	4	4	-11
14	11	28	250	0.607843	0.109804	3	4	-10
15	11	25	258	0.560784	0.0980392	3	4	-7
15	11	23	260	0.521569	0.0901961	3	4	-6
16	13	24	256	0.458824	0.0941176	3	4	-7
17	13	26	258	0.498039	0.101961	4	4	-7
19	15	29	258	0.482353	0.113725	5	4	-8
20	16	30	258	0.466667	0.117647	5	4	-8
22	18	31	258	0.419608	0.121569	6	6	-8
22	18	31	258	0.419608	0.121569	6	6	-8
22	19	30	256	0.368627	0.117647	6	4	-6
21	18	28	258	0.356863	0.109804	6	4	-7
21	18	27	260	0.333333	0.105882	5	4	-6
20	17	25	262	0.321569	0.0980392	5	4	-5
19	16	24	262	0.333333	0.0941176	5	2	-5
18	15	23	262	0.34902	0.0901961	4	2	-4
16	13	21	262	0.380392	0.0823529	3	4	-4
17	14	24	258	0.415686	0.0941176	4	4	-6
17	13	26	258	0.498039	0.101961	4	4	-7
17	14	28	252	0.501961	0.109804	4	4	-8
23	26	34	224	0.32549	0.133333	9	2	-6
21	22	29	232	0.27451	0.113725	7	2	-6
19	18	27	246	0.333333	0.105882	5	2	-6
17	13	26	258	0.498039	0.101961	4	4	-7
17	14	28	252	0.501961	0.109804	4	4	-8
19	17	30	250	0.435294	0.117647	5	4	-8
19	18	33	244	0.454902	0.129412	6	4	-10
22	20	37	248	0.458824	0.145098	7	6	-12
27	25	42	248	0.403922	0.164706	9	6	-11
34	32	49	248	0.345098	0.192157	12	6	-11
37	38	55	236	0.32549	0.215686	15	4	-11
38	42	58	228	0.345098	0.227451	17	3	-11
40	48	63	220	0.364706	0.247059	19	1	-11
44	56	68	210	0.352941	0.266667	22	-1	-9
46	62	70	200	0.341176	0.27451	25	-4	-7
45	65	69	190	0.34902	0.270588	25	-6	-5
45	66	70	190	0.356863	0.27451	26	-7	-5
45	66	70	190	0.356863	0.27451	26	-7	-5
47	68	73	192	0.356863	0.286275	27	-7	-6
49	69	75	194	0.345098	0.294118	27	-6	-6
51	70	76	194	0.329412	0.298039	28	-6	-6
50	70	77	196	0.34902	0.301961	28	-6	-7
50	70	77	196	0.34902	0.301961	28	-6	-7
49	70	78	196	0.372549	0.305882	28	-6	-7
51	71	80	198	0.360784	0.313725	29	-6	-8
51	70	81	202	0.368627	0.317647	28	-5	-9
51	70	82	204	0.376471	0.321569	28	-4	-10
51	70	83	204	0.384314	0.32549	28	-4	-10
50	69	81	204	0.384314	0.317647	28	-3	-10
51	70	82	204	0.376471	0.321569	28	-4	-10
50	69	80	202	0.376471	0.313725	28	-4	-9
51	70	80	200	0.360784	0.313725	28	-5	-8
52	72	79	196	0.341176	0.309804	29	-6	-7
53	73	79	194	0.329412	0.309804	29	-6	-6
53	73	80	196	0.337255	0.313725	29	-6	-7
53	72	81	200	0.345098	0.317647	29	-5	-8
54	73	83	200	0.34902	0.32549	29	-5	-8
55	74	84	200	0.345098	0.329412	30	-5	-8
55	74	84	200	0.345098	0.329412	30	-5	-8
56	76	84	198	0.333333	0.329412	30	-5	-7
57	77	85	198	0.329412	0.333333	31	-6	-7
58	77	86	200	0.32549	0.337255	31	-5	-8
59	79	87	198	0.321569	0.341176	32	-5	-7
59	79	86	196	0.313725	0.337255	32	-6	-7
59	79	86	196	0.313725	0.337255	32	-6	-7
60	80	88	198	0.317647	0.345098	32	-6	-7
61	81	89	198	0.313725	0.34902	33	-6	-7
61	81	89	198	0.313725	0.34902	33	-6	-7
62	81	91	200	0.317647	0.356863	33	-5	-8
62	81	92	202	0.32549	0.360784	33	-5	-9
63	82	92	200	0.313725	0.360784	33	-5	-8
64	84	92	198	0.305882	0.360784	34	-6	-7
66	86	93	196	0.290196	0.364706	35	-6	-6
68	88	93	192	0.270588	0.364706	36	-7	-5
68	88	93	192	0.270588	0.364706	36	-7	-5
68	88	93	192	0.270588	0.364706	36	-7	-5
67	88	93	192	0.278431	0.364706	36	-7	-5
64	86	91	192	0.298039	0.356863	34	-7	-6
63	85	91	192	0.305882	0.356863	34	-7	-6
62	83	90	196	0.309804	0.352941	33	-6	-7
60	81	89	196	0.32549	0.34902	32	-6	-7
58	78	85	196	0.317647	0.333333	31	-5	-7
58	75	81	196	0.282353	0.317647	30	-5	-6
55	71	75	192	0.266667	0.294118	29	-5	-5
51	66	70	192	0.270588	0.27451	27	-5	-4
45	61	66	194	0.317647	0.258824	24	-5	-5
41	56	62	198	0.337255	0.243137	22	-5	-5
42	55	62	202	0.321569	0.243137	22	-4	-6
40	51	59	206	0.321569	0.231373	20	-3	-7
37	46	56	212	0.341176	0.219608	18	-1	-7
35	46	53	204	0.341176	0.207843	18	-3	-6
37	49	55	200	0.32549	0.215686	19	-4	-5
43	54	58	196	0.258824	0.227451	21	-3	-4
39	49	52	194	0.25098	0.203922	19	-4	-3
34	41	44	198	0.227451	0.172549	16	-2	-3
30	34	37	206	0.188235	0.145098	12	-1	-2
21	24	31	222	0.321569	0.121569	8	0	-5
16	18	30	232	0.466667	0.117647	5	2	-8
16	16	32	240	0.501961	0.12549	5	4	-11
14	12	31	246	0.611765	0.121569	4	4	-11
14	11	27	252	0.592157	0.105882	3	4	-8
14	12	24	250	0.501961	0.0941176	3	4	-7
15	12	22	258	0.454902	0.0862745	3	2	-5
16	13	22	260	0.407843	0.0862745	3	4	-5
17	14	24	258	0.415686	0.0941176	4	4	-6
18	15	26	256	0.423529	0.101961	4	4	-7
20	16	29	258	0.447059	0.113725	5	4	-7
23	19	32	258	0.407843	0.12549	6	6	-8
22	20	31	250	0.352941	0.121569	6	6	-8
22	20	30	252	0.333333	0.117647	6	4	-7
21	19	28	254	0.321569	0.109804	6	4	-7
21	19	27	256	0.298039	0.105882	6	4	-5
20	18	26	256	0.305882	0.101961	5	4	-5
20	18	26	256	0.305882	0.101961	5	4	-5
20	17	25	262	0.321569	0.0980392	5	4	-5
19	16	25	260	0.360784	0.0980392	5	4	-5
20	17	28	256	0.392157	0.109804	5	4	-7
19	16	30	252	0.466667	0.117647	5	4	-8
17	16	29	244	0.447059	0.113725	5	4	-8
29	31	36	222	0.196078	0.141176	11	0	-4
23	22	30	248	0.266667	0.117647	7	2	-6
20	18	28	252	0.356863	0.109804	5	4	-7
19	15	28	258	0.462745	0.109804	5	4	-7
19	15	29	258	0.482353	0.113725	5	4	-8
18	14	28	258	0.501961	0.109804	4	4	-8
21	18	33	252	0.454902	0.129412	6	6	-10
26	23	38	252	0.396078	0.14902	9	5	-10
31	29	46	248	0.368627	0.180392	11	5	-11
38	37	53	244	0.301961	0.207843	15	5	-10
43	44	60	236	0.282353	0.235294	18	4	-10
50	55	69	224	0.27451	0.270588	23	2	-9
50	60	72	212	0.305882	0.282353	24	-1	-9
49	63	73	206	0.329412	0.286275	25	-3	-8
48	65	72	198	0.333333	0.282353	26	-5	-6
47	66	71	192	0.337255	0.278431	26	-6	-6
49	68	73	192	0.329412	0.286275	27	-6	-5
49	68	73	192	0.329412	0.286275	27	-6	-5
50	69	74	192	0.32549	0.290196	27	-6	-6
49	69	75	194	0.345098	0.294118	27	-6	-6
49	69	76	196	0.356863	0.298039	27	-6	-7
50	70	78	198	0.360784	0.305882	28	-5	-7
49	69	76	196	0.356863	0.298039	27	-6	-7
50	70	78	198	0.360784	0.305882	28	-5	-7
50	69	80	202	0.376471	0.313725	28	-4	-9
51	70	84	206	0.392157	0.329412	28	-3	-11
51	70	84	206	0.392157	0.329412	28	-3	-11
51	70	84	206	0.392157	0.329412	28	-3	-11
50	69	81	204	0.384314	0.317647	28	-3	-10
50	69	79	200	0.368627	0.309804	28	-5	-9
51	70	80	200	0.360784	0.313725	28	-5	-8
51	70	80	200	0.360784	0.313725	28	-5	-8
52	71	81	200	0.356863	0.317647	29	-4	-8
52	71	82	202	0.364706	0.321569	29	-4	-9
53	72	83	202	0.360784	0.32549	29	-4	-9
53	72	83	202	0.360784	0.32549	29	-4	-9
54	73	84	202	0.356863	0.329412	29	-4	-9
55	74	84	200	0.345098	0.329412	30	-5	-8
54	75	83	196	0.34902	0.32549	30	-6	-7
55	76	82	194	0.329412	0.321569	30	-6	-6
56	77	83	194	0.32549	0.32549	31	-7	-6
58	78	84	194	0.309804	0.329412	31	-6	-6
58	78	85	196	0.317647	0.333333	31	-5	-7
58	78	85	196	0.317647	0.333333	31	-5	-7
58	78	86	198	0.32549	0.337255	31	-5	-7
60	79	89	200	0.32549	0.34902	32	-5	-8
61	80	90	200	0.321569	0.352941	32	-5	-8
61	80	91	202	0.329412	0.356863	32	-5	-9
62	81	92	202	0.32549	0.360784	33	-5	-9
62	81	93	204	0.333333	0.364706	33	-4	-9
63	82	94	204	0.329412	0.368627	33	-4	-9
63	82	93	202	0.321569	0.364706	33	-5	-9
66	86	94	198	0.298039	0.368627	35	-6	-7
66	87	92	192	0.282353	0.360784	35	-6	-5
66	87	92	192	0.282353	0.360784	35	-6	-5
66	87	92	192	0.282353	0.360784	35	-6	-5
66	87	92	192	0.282353	0.360784	35	-6	-5
64	86	91	192	0.298039	0.356863	34	-7	-6
63	85	91	192	0.305882	0.356863	34	-7	-6
62	83	90	196	0.309804	0.352941	33	-6	-7
60	81	89	196	0.32549	0.34902	32	-6	-7
58	78	85	196	0.317647	0.333333	31	-5	-7
56	74	80	196	0.301961	0.313725	30	-5	-6
54	70	73	190	0.258824	0.286275	28	-6	-4
51	67	71	192	0.282353	0.278431	27	-5	-4
46	62	67	194	0.313725	0.262745	25	-5	-5
43	57	62	196	0.305882	0.243137	22	-4	-5
42	54	60	200	0.301961	0.235294	21	-3	-5
41	52	60	206	0.317647	0.235294	21	-2	-7
41	50	62	214	0.337255	0.243137	20	0	-9
39	50	59	208	0.337255	0.231373	20	-3	-7
38	51	58	202	0.345098	0.227451	20	-3	-6
45	58	61	192	0.262745	0.239216	23	-4	-3
47	58	60	190	0.215686	0.235294	23	-4	-3
34	40	43	200	0.207843	0.168627	15	-1	-3
27	28	33	230	0.180392	0.129412	10	0	-4
23	22	32	246	0.313725	0.12549	7	4	-7
19	18	31	244	0.419608	0.121569	5	4	-9
17	16	31	244	0.482353	0.121569	5	4	-10
14	13	29	244	0.552941	0.113725	3	6	-10
14	13	27	244	0.517647	0.105882	3	4	-8
13	12	23	246	0.478431	0.0901961	3	2	-5
14	12	20	256	0.4	0.0784314	3	2	-3
15	12	19	266	0.368627	0.0745098	3	2	-2
16	13	20	266	0.34902	0.0784314	3	2	-3
18	15	24	260	0.376471	0.0941176	4	4	-5
20	17	27	258	0.368627	0.105882	5	4	-7
23	20	31	256	0.352941	0.121569	7	4	-7
21	19	30	250	0.368627	0.117647	6	4	-7
20	19	29	246	0.345098	0.113725	6	4	-7
20	19	28	246	0.321569	0.109804	6	4	-7
21	19	27	256	0.298039	0.105882	6	4	-5
20	19	27	248	0.298039	0.105882	6	2	-5
21	20	28	248	0.286275	0.109804	6	2	-6
21	19	28	254	0.321569	0.109804	6	4	-7
23	19	31	260	0.388235	0.121569	6	6	-8
22	19	33	252	0.423529	0.129412	6	6	-9
22	19	35	252	0.458824	0.137255	6	6	-10
22	21	34	244	0.384314	0.133333	7	4	-9
26	28	33	222	0.211765	0.129412	10	0	-4
22	21	30	246	0.301961	0.117647	7	4	-6
19	17	28	250	0.392157	0.109804	5	4	-7
22	18	32	258	0.439216	0.12549	6	6	-9
22	18	33	256	0.454902	0.129412	6	6	-10
25	21	37	256	0.431373	0.145098	7	7	-10
28	25	41	252	0.392157	0.160784	10	5	-10
32	31	45	244	0.309804	0.176471	12	4	-9
36	37	52	236	0.305882	0.203922	15	3	-10
42	44	59	232	0.286275	0.231373	18	3	-10
47	52	66	224	0.286275	0.258824	21	2	-10
50	59	71	214	0.294118	0.278431	24	-1	-9
49	62	72	206	0.317647	0.282353	25	-3	-8
49	65	73	200	0.329412	0.286275	26	-4	-7
48	65	72	198	0.333333	0.282353	26	-5	-6
49	66	72	196	0.317647	0.282353	26	-5	-6
50	67	73	196	0.313725	0.286275	27	-5	-6
50	67	73	196	0.313725	0.286275	27	-5	-6
49	67	73	196	0.329412	0.286275	27	-5	-6
49	69	74	192	0.337255	0.290196	27	-7	-6
49	69	75	194	0.345098	0.294118	27	-6	-6
49	69	76	196	0.356863	0.298039	27	-6	-7
49	69	76	196	0.356863	0.298039	27	-6	-7
49	69	76	196	0.356863	0.298039	27	-6	-7
50	69	80	202	0.376471	0.313725	28	-4	-9
51	70	84	206	0.392157	0.329412	28	-3	-11
51	70	85	206	0.4	0.333333	28	-3	-11
51	70	84	206	0.392157	0.329412	28	-3	-11
50	69	81	204	0.384314	0.317647	28	-3	-10
49	68	78	200	0.372549	0.305882	27	-5	-8
49	68	78	200	0.372549	0.305882	27	-5	-8
50	69	80	202	0.376471	0.313725	28	-4	-9
51	70	82	204	0.376471	0.321569	28	-4	-10
53	71	84	206	0.368627	0.329412	29	-3	-10
53	72	85	204	0.376471	0.333333	29	-4	-10
53	72	84	204	0.368627	0.329412	29	-4	-10
54	73	84	202	0.356863	0.329412	29	-4	-9
55	74	84	200	0.345098	0.329412	30	-5	-8
54	75	81	194	0.333333	0.317647	30	-6	-6
55	76	80	190	0.313725	0.313725	30	-7	-5
56	77	81	190	0.309804	0.317647	31	-7	-5
57	77	81	190	0.298039	0.317647	31	-7	-5
57	77	82	192	0.305882	0.321569	31	-7	-6
58	78	85	196	0.317647	0.333333	31	-5	-7
58	77	86	200	0.32549	0.337255	31	-5	-8
59	78	88	200	0.329412	0.345098	32	-4	-8
60	79	91	204	0.341176	0.356863	32	-4	-9
61	80	93	204	0.345098	0.364706	32	-4	-10
61	80	93	204	0.345098	0.364706	32	-4	-10
61	80	92	204	0.337255	0.360784	32	-4	-9
63	82	95	204	0.337255	0.372549	33	-4	-10
64	83	96	204	0.333333	0.376471	34	-4	-10
65	86	94	196	0.309804	0.368627	35	-6	-7
66	87	92	192	0.282353	0.360784	35	-6	-5
65	87	92	192	0.294118	0.360784	35	-7	-6
65	87	92	192	0.294118	0.360784	35	-7	-6
66	87	92	192	0.282353	0.360784	35	-6	-5
65	86	91	192	0.286275	0.356863	34	-7	-6
63	84	90	194	0.298039	0.352941	34	-6	-6
61	82	89	196	0.313725	0.34902	33	-6	-7
60	80	88	198	0.317647	0.345098	32	-6	-7
58	78	85	196	0.317647	0.333333	31	-5	-7
57	76	80	190	0.286275	0.313725	30	-7	-5
53	72	73	184	0.27451	0.286275	29	-7	-3
51	69	71	186	0.282353	0.278431	27	-6	-4
48	63	67	192	0.282353	0.262745	25	-5	-5
45	57	62	198	0.27451	0.243137	23	-4	-5
43	54	60	202	0.282353	0.235294	21	-3	-5
42	51	61	212	0.309804	0.239216	20	-1	-8
42	50	63	218	0.333333	0.247059	20	0	-9
41	51	63	212	0.34902	0.247059	20	-1	-9
41	54	62	202	0.337255	0.243137	21	-3	-7
41	55	59	194	0.305882	0.231373	21	-5	-4
45	58	59	184	0.239216	0.231373	23	-4	-2
41	48	51	198	0.196078	0.2	19	-2	-3
25	27	32	222	0.219608	0.12549	9	0	-4
18	17	26	246	0.345098	0.101961	5	2	-6
17	16	27	246	0.407843	0.105882	5	2	-7
16	15	27	246	0.443137	0.105882	4	4	-7
14	13	25	246	0.478431	0.0980392	3	4	-7
15	14	25	246	0.439216	0.0980392	4	4	-7
14	13	23	246	0.435294	0.0901961	3	2	-5
14	12	20	256	0.4	0.0784314	3	2	-3
15	12	19	266	0.368627	0.0745098	3	2	-2
16	13	20	266	0.34902	0.0784314	3	2	-3
17	14	23	260	0.392157	0.0901961	4	2	-5
19	16	25	260	0.360784	0.0980392	5	4	-5
22	19	29	258	0.345098	0.113725	6	4	-6
21	19	29	252	0.345098	0.113725	6	4	-7
20	19	30	246	0.368627	0.117647	6	4	-7
21	20	30	246	0.333333	0.117647	6	4	-6
21	20	29	246	0.309804	0.113725	6	4	-6
20	19	27	248	0.298039	0.105882	6	2	-5
21	20	29	246	0.309804	0.113725	6	4	-6
21	19	30	250	0.368627	0.117647	6	4	-7
23	20	34	252	0.411765	0.133333	7	6	-10
26	23	39	252	0.411765	0.152941	9	5	-10
29	28	44	244	0.364706	0.172549	10	6	-11
33	33	45	240	0.266667	0.176471	13	3	-8
20	21	28	232	0.286275	0.109804	6	2	-6
21	20	32	246	0.376471	0.12549	6	4	-8
21	18	32	252	0.439216	0.12549	6	6	-9
24	20	35	256	0.427451	0.137255	7	6	-10
28	24	41	254	0.415686	0.160784	9	6	-11
30	26	44	254	0.407843	0.172549	10	7	-11
32	31	47	244	0.341176	0.184314	12	5	-11
36	39	52	228	0.305882	0.203922	15	2	-9
40	45	58	224	0.309804	0.227451	18	1	-9
46	53	64	216	0.282353	0.25098	21	0	-8
48	57	69	214	0.305882	0.270588	23	-1	-9
51	63	74	208	0.309804	0.290196	25	-2	-8
50	64	75	206	0.333333	0.294118	26	-2	-9
50	66	76	204	0.341176	0.298039	27	-4	-8
49	66	74	200	0.337255	0.290196	27	-4	-7
49	66	72	196	0.317647	0.282353	26	-5	-6
50	67	73	196	0.313725	0.286275	27	-5	-6
50	67	73	196	0.313725	0.286275	27	-5	-6
49	68	73	192	0.329412	0.286275	27	-6	-5
48	68	73	192	0.341176	0.286275	27	-7	-6
48	68	73	192	0.341176	0.286275	27	-7	-6
48	68	74	194	0.352941	0.290196	27	-6	-6
49	69	75	194	0.345098	0.294118	27	-6	-6
49	69	76	196	0.356863	0.298039	27	-6	-7
50	69	79	200	0.368627	0.309804	28	-5	-9
50	69	81	204	0.384314	0.317647	28	-3	-10
50	69	82	204	0.392157	0.321569	28	-4	-10
50	69	82	204	0.392157	0.321569	28	-4	-10
49	68	80	204	0.388235	0.313725	27	-4	-10
49	68	78	200	0.372549	0.305882	27	-5	-8
49	68	79	202	0.380392	0.309804	27	-4	-9
50	69	81	204	0.384314	0.317647	28	-3	-10
51	69	81	204	0.368627	0.317647	28	-3	-10
53	70	83	206	0.360784	0.32549	29	-3	-10
53	71	83	204	0.360784	0.32549	29	-3	-9
53	72	83	202	0.360784	0.32549	29	-4	-9
54	73	83	200	0.34902	0.32549	29	-5	-8
55	75	83	198	0.337255	0.32549	30	-6	-7
55	75	81	194	0.321569	0.317647	30	-6	-6
55	75	78	188	0.294118	0.305882	30	-7	-4
57	77	79	186	0.278431	0.309804	31	-7	-4
57	77	79	186	0.278431	0.309804	31	-7	-4
58	78	82	190	0.294118	0.321569	31	-7	-5
58	78	84	194	0.309804	0.329412	31	-6	-6
58	78	86	198	0.32549	0.337255	31	-5	-7
59	78	88	200	0.329412	0.345098	32	-4	-8
60	79	92	204	0.34902	0.360784	32	-4	-10
61	80	94	206	0.352941	0.368627	32	-4	-11
61	80	93	204	0.345098	0.364706	32	-4	-10
62	81	93	204	0.333333	0.364706	33	-4	-9
64	83	96	204	0.333333	0.376471	34	-4	-10
65	84	96	204	0.321569	0.376471	34	-4	-9
65	86	94	196	0.309804	0.368627	35	-6	-7
67	88	93	192	0.278431	0.364706	36	-7	-5
66	88	93	192	0.290196	0.364706	35	-7	-6
66	88	93	192	0.290196	0.364706	35	-7	-6
66	87	92	192	0.282353	0.360784	35	-6	-5
65	85	90	192	0.278431	0.352941	34	-6	-6
63	83	89	194	0.290196	0.34902	33	-6	-6
62	82	89	196	0.301961	0.34902	33	-6	-7
60	80	88	198	0.317647	0.345098	32	-6	-7
59	79	86	196	0.313725	0.337255	32	-6	-7
57	77	82	192	0.305882	0.321569	31	-7	-6
55	74	76	186	0.27451	0.298039	30	-7	-4
53	71	72	184	0.262745	0.282353	28	-7	-3
48	63	65	188	0.262745	0.254902	25	-5	-3
48	59	64	198	0.25098	0.25098	23	-3	-5
46	54	62	210	0.258824	0.243137	22	-2	-6
44	51	62	216	0.290196	0.243137	21	-1	-8
44	50	63	222	0.301961	0.247059	20	1	-9
42	51	64	216	0.345098	0.25098	21	0	-9
42	54	64	208	0.345098	0.25098	21	-2	-8
41	54	61	202	0.329412	0.239216	21	-3	-6
45	59	62	190	0.27451	0.243137	23	-4	-4
40	51	54	192	0.258824	0.211765	20	-4	-3
30	37	40	198	0.25098	0.156863	14	-2	-3
27	30	36	220	0.25098	0.141176	10	0	-5
23	25	32	226	0.282353	0.12549	9	0	-5
19	18	26	248	0.305882	0.101961	5	2	-5
16	14	23	254	0.392157	0.0901961	4	2	-5
15	14	23	246	0.392157	0.0901961	4	2	-5
14	13	23	246	0.435294	0.0901961	3	2	-5
14	12	22	252	0.454902	0.0862745	3	2	-5
15	12	21	260	0.427451	0.0823529	3	2	-4
15	12	22	258	0.454902	0.0862745	3	2	-5
17	14	25	256	0.439216	0.0980392	4	4	-7
18	15	25	258	0.4	0.0980392	4	4	-6
22	19	29	258	0.345098	0.113725	6	4	-6
22	20	31	250	0.352941	0.121569	6	6	-8
21	20	32	246	0.376471	0.12549	6	4	-8
21	21	32	240	0.345098	0.12549	7	4	-8
21	22	31	234	0.321569	0.121569	7	2	-6
19	19	29	240	0.345098	0.113725	6	2	-7
21	20	30	246	0.333333	0.117647	6	4	-6
21	20	32	246	0.376471	0.12549	6	4	-8
23	22	36	244	0.388235	0.141176	7	4	-9
28	27	43	244	0.372549	0.168627	10	6	-11
33	33	49	240	0.32549	0.192157	13	5	-11
39	41	50	230	0.219608	0.196078	16	1	-6
19	18	31	244	0.419608	0.121569	5	4	-9
20	19	34	244	0.443137	0.133333	6	4	-10
24	21	37	252	0.431373	0.145098	7	5	-10
27	24	39	252	0.384314	0.152941	9	5	-10
30	29	45	244	0.356863	0.176471	11	6	-11
31	32	50	236	0.380392	0.196078	12	5	-12
35	39	54	228	0.352941	0.211765	15	2	-10
40	47	58	216	0.309804	0.227451	19	0	-8
41	50	60	212	0.317647	0.235294	20	-2	-7
46	57	65	206	0.294118	0.254902	23	-2	-6
46	59	68	204	0.32549	0.266667	23	-3	-7
49	63	74	206	0.337255	0.290196	25	-3	-8
51	65	76	206	0.329412	0.298039	26	-2	-8
52	66	77	206	0.32549	0.301961	27	-2	-8
50	66	75	202	0.333333	0.294118	27	-4	-8
49	66	73	198	0.329412	0.286275	27	-5	-6
50	67	74	198	0.32549	0.290196	27	-5	-6
50	67	74	198	0.32549	0.290196	27	-5	-6
49	68	74	194	0.337255	0.290196	27	-6	-6
49	69	74	192	0.337255	0.290196	27	-7	-6
49	69	74	192	0.337255	0.290196	27	-7	-6
49	69	74	192	0.337255	0.290196	27	-7	-6
48	68	74	194	0.352941	0.290196	27	-6	-6
48	68	75	196	0.360784	0.294118	27	-6	-7
49	69	76	196	0.356863	0.298039	27	-6	-7
50	68	77	200	0.34902	0.301961	27	-5	-8
52	70	80	202	0.34902	0.313725	28	-4	-8
50	69	79	200	0.368627	0.309804	28	-5	-9
49	68	78	200	0.372549	0.305882	27	-5	-8
49	68	78	200	0.372549	0.305882	27	-5	-8
49	68	79	202	0.380392	0.309804	27	-4	-9
50	69	81	204	0.384314	0.317647	28	-3	-10
51	69	81	204	0.368627	0.317647	28	-3	-10
53	70	82	204	0.352941	0.321569	28	-3	-9
53	71	81	202	0.345098	0.317647	29	-4	-8
52	72	80	198	0.34902	0.313725	29	-6	-7
53	73	80	196	0.337255	0.313725	29	-6	-7
54	74	80	194	0.32549	0.313725	30	-6	-6
55	75	80	192	0.313725	0.313725	30	-6	-6
55	75	78	188	0.294118	0.305882	30	-7	-4
56	76	78	186	0.282353	0.305882	30	-7	-4
58	78	79	182	0.266667	0.309804	31	-8	-3
58	78	80	186	0.27451	0.313725	31	-7	-4
59	79	83	190	0.290196	0.32549	32	-7	-5
59	79	85	194	0.305882	0.333333	32	-6	-6
59	78	88	200	0.329412	0.345098	32	-4	-8
59	78	90	204	0.345098	0.352941	32	-4	-10
60	79	93	206	0.352941	0.364706	32	-4	-11
61	80	93	204	0.345098	0.364706	32	-4	-10
62	81	93	204	0.333333	0.364706	33	-4	-9
64	83	95	204	0.32549	0.372549	34	-4	-9
65	84	96	204	0.321569	0.376471	34	-4	-9
65	86	94	196	0.309804	0.368627	35	-6	-7
67	88	94	194	0.286275	0.368627	36	-6	-6
67	88	94	194	0.286275	0.368627	36	-6	-6
66	87	93	194	0.290196	0.364706	35	-6	-6
65	85	91	194	0.286275	0.356863	34	-6	-6
65	85	91	194	0.286275	0.356863	34	-6	-6
63	82	88	194	0.282353	0.345098	33	-6	-6
63	81	89	198	0.290196	0.34902	33	-5	-7
61	81	89	198	0.313725	0.34902	33	-6	-7
58	78	85	196	0.317647	0.333333	31	-5	-7
56	77	81	190	0.309804	0.317647	31	-7	-5
55	75	76	182	0.27451	0.298039	30	-7	-3
54	73	73	180	0.258824	0.286275	29	-7	-2
47	64	63	176	0.266667	0.25098	25	-7	-1
48	59	62	192	0.227451	0.243137	23	-4	-3
44	51	59	212	0.254902	0.231373	21	-1	-6
42	46	57	224	0.262745	0.223529	18	1	-7
44	48	61	226	0.278431	0.239216	20	2	-9
43	49	63	222	0.317647	0.247059	20	1	-9
41	51	64	214	0.360784	0.25098	21	-1	-9
48	60	70	208	0.313725	0.27451	24	-3	-8
50	64	70	198	0.286275	0.27451	26	-4	-6
44	58	61	190	0.278431	0.239216	23	-4	-4
40	53	53	180	0.247059	0.207843	21	-6	-2
44	54	55	186	0.2	0.215686	21	-4	-2
39	45	48	200	0.188235	0.188235	18	-3	-3
29	31	34	216	0.14902	0.133333	11	0	-2
19	19	22	240	0.137255	0.0862745	5	2	-2
15	14	21	248	0.333333	0.0823529	4	2	-3
14	13	23	246	0.435294	0.0901961	3	2	-5
13	11	22	250	0.498039	0.0862745	3	2	-5
14	11	22	256	0.498039	0.0862745	3	4	-5
15	11	24	258	0.541176	0.0941176	3	4	-7
16	12	26	258	0.537255	0.101961	4	4	-7
18	14	27	258	0.482353	0.105882	4	4	-7
21	18	29	256	0.380392	0.113725	6	4	-7
21	19	31	250	0.388235	0.121569	6	4	-8
21	20	32	246	0.376471	0.12549	6	4	-8
21	21	32	240	0.345098	0.12549	7	4	-8
20	22	31	230	0.352941	0.121569	7	2	-7
20	20	30	240	0.333333	0.117647	6	2	-6
21	20	31	246	0.352941	0.121569	6	4	-8
20	19	32	244	0.407843	0.12549	6	4	-9
22	21	36	244	0.415686	0.141176	7	4	-10
26	26	43	240	0.396078	0.168627	10	5	-11
32	33	50	236	0.360784	0.196078	13	5	-11
39	42	51	226	0.235294	0.2	16	1	-6
20	17	35	250	0.513725	0.137255	5	8	-12
22	20	38	246	0.47451	0.14902	7	8	-13
27	27	43	240	0.372549	0.168627	10	5	-11
31	32	46	236	0.32549	0.180392	12	4	-10
32	36	50	226	0.360784	0.196078	14	1	-10
34	40	54	222	0.368627	0.211765	16	2	-10
39	48	59	214	0.337255	0.231373	19	-1	-8
42	54	62	204	0.321569	0.243137	21	-3	-7
44	56	63	202	0.301961	0.247059	22	-3	-6
47	60	67	202	0.298039	0.262745	24	-3	-6
47	62	69	200	0.317647	0.270588	25	-4	-6
48	64	72	200	0.333333	0.282353	25	-4	-7
51	66	75	202	0.321569	0.294118	27	-3	-8
52	66	76	206	0.317647	0.298039	27	-3	-8
50	66	75	202	0.333333	0.294118	27	-4	-8
49	66	74	200	0.337255	0.290196	27	-4	-7
50	67	75	200	0.333333	0.294118	27	-4	-7
50	67	76	200	0.341176	0.298039	27	-5	-7
49	67	75	198	0.345098	0.294118	27	-5	-7
48	68	74	194	0.352941	0.290196	27	-6	-6
48	68	74	194	0.352941	0.290196	27	-6	-6
49	69	75	194	0.345098	0.294118	27	-6	-6
48	68	75	196	0.360784	0.294118	27	-6	-7
48	68	75	196	0.360784	0.294118	27	-6	-7
50	68	75	196	0.333333	0.294118	27	-5	-7
52	69	76	198	0.317647	0.298039	28	-5	-6
51	69	76	196	0.329412	0.298039	28	-5	-6
50	70	76	194	0.341176	0.298039	28	-6	-6
50	70	77	196	0.34902	0.301961	28	-6	-7
50	70	78	198	0.360784	0.305882	28	-5	-7
49	68	78	200	0.372549	0.305882	27	-5	-8
50	69	80	202	0.376471	0.313725	28	-4	-9
52	70	81	202	0.356863	0.317647	28	-4	-9
53	70	80	202	0.337255	0.313725	28	-4	-8
53	71	80	200	0.337255	0.313725	29	-5	-8
53	73	80	196	0.337255	0.313725	29	-6	-7
53	73	79	194	0.329412	0.309804	29	-6	-6
54	74	79	192	0.317647	0.309804	30	-6	-5
54	74	79	192	0.317647	0.309804	30	-6	-5
55	75	79	190	0.301961	0.309804	30	-7	-5
56	76	79	188	0.290196	0.309804	30	-7	-4
57	77	79	186	0.278431	0.309804	31	-7	-4
58	78	80	186	0.27451	0.313725	31	-7	-4
59	79	82	188	0.282353	0.321569	32	-7	-4
59	79	84	192	0.298039	0.329412	32	-6	-6
60	80	87	196	0.309804	0.341176	32	-6	-7
60	79	90	202	0.333333	0.352941	32	-4	-9
61	80	93	204	0.345098	0.364706	32	-4	-10
62	81	93	204	0.333333	0.364706	33	-4	-9
64	83	93	200	0.313725	0.364706	34	-4	-8
65	84	94	200	0.309804	0.368627	34	-5	-8
65	84	94	200	0.309804	0.368627	34	-5	-8
64	85	93	196	0.313725	0.364706	34	-6	-7
66	87	94	196	0.298039	0.368627	35	-6	-7
67	88	95	196	0.294118	0.372549	36	-6	-7
66	86	93	196	0.290196	0.364706	35	-6	-6
65	85	92	196	0.294118	0.360784	34	-6	-7
64	84	91	196	0.298039	0.356863	34	-6	-7
63	81	89	198	0.290196	0.34902	33	-5	-7
62	80	88	198	0.294118	0.345098	32	-5	-7
60	80	87	196	0.309804	0.341176	32	-6	-7
57	78	84	194	0.321569	0.329412	31	-6	-6
57	80	83	186	0.313725	0.32549	32	-8	-4
56	78	78	180	0.282353	0.305882	31	-8	-3
55	76	74	174	0.27451	0.298039	30	-8	-2
49	67	65	174	0.270588	0.262745	27	-7	-1
51	64	65	184	0.215686	0.254902	25	-4	-2
42	49	55	208	0.235294	0.215686	20	-2	-5
39	42	52	226	0.25098	0.203922	16	2	-7
43	44	58	236	0.258824	0.227451	18	4	-9
44	48	62	226	0.290196	0.243137	20	2	-9
43	51	64	218	0.329412	0.25098	21	0	-9
46	56	68	212	0.32549	0.266667	23	-1	-9
48	61	70	204	0.313725	0.27451	25	-3	-7
43	58	62	192	0.305882	0.243137	23	-5	-5
41	58	57	176	0.294118	0.227451	22	-7	-2
42	56	55	176	0.25098	0.219608	22	-6	-1
46	55	55	180	0.164706	0.215686	22	-4	-1
39	44	43	168	0.113725	0.172549	17	-3	0
23	26	25	160	0.113725	0.101961	9	-2	0
17	18	22	228	0.227451	0.0862745	5	0	-2
15	14	24	246	0.415686	0.0941176	4	2	-6
14	12	24	250	0.501961	0.0941176	3	4	-7
14	10	23	258	0.564706	0.0901961	3	4	-7
15	11	25	258	0.560784	0.0980392	3	4	-7
15	11	26	256	0.576471	0.101961	3	4	-8
16	12	27	256	0.556863	0.105882	4	4	-8
20	16	31	256	0.482353	0.121569	5	6	-9
20	19	32	244	0.407843	0.12549	6	4	-9
20	20	32	240	0.376471	0.12549	6	4	-8
20	22	31	230	0.352941	0.121569	7	2	-7
20	22	30	228	0.333333	0.117647	7	2	-6
20	20	30	240	0.333333	0.117647	6	2	-6
22	21	34	244	0.384314	0.133333	7	4	-9
20	19	33	244	0.423529	0.129412	6	4	-9
22	21	37	244	0.431373	0.145098	7	6	-11
24	24	43	240	0.443137	0.168627	9	7	-13
30	31	50	238	0.4	0.196078	12	5	-13
34	38	50	226	0.321569	0.196078	15	2	-8
22	19	40	248	0.52549	0.156863	7	8	-14
28	26	46	246	0.435294	0.180392	10	7	-13
31	32	49	236	0.368627	0.192157	12	5	-12
35	39	52	226	0.32549	0.203922	15	1	-9
39	47	59	216	0.337255	0.231373	19	0	-9
42	54	64	208	0.345098	0.25098	21	-2	-8
42	55	63	202	0.333333	0.247059	22	-3	-7
41	56	62	198	0.337255	0.243137	22	-5	-5
43	58	64	198	0.329412	0.25098	23	-4	-6
46	61	67	198	0.313725	0.262745	24	-4	-6
48	63	68	196	0.294118	0.266667	25	-5	-5
48	64	69	194	0.305882	0.270588	25	-5	-5
49	65	71	196	0.309804	0.278431	26	-5	-6
50	66	73	198	0.313725	0.286275	27	-4	-6
48	65	73	200	0.341176	0.286275	26	-5	-7
49	66	74	200	0.337255	0.290196	27	-4	-7
49	66	76	202	0.356863	0.298039	27	-4	-8
49	66	77	204	0.364706	0.301961	27	-4	-9
48	66	76	202	0.368627	0.298039	27	-4	-8
49	67	76	200	0.356863	0.298039	27	-4	-8
48	67	76	200	0.368627	0.298039	27	-5	-8
49	67	76	200	0.356863	0.298039	27	-4	-8
49	68	77	200	0.364706	0.301961	27	-5	-8
50	68	77	200	0.34902	0.301961	27	-5	-8
50	68	75	196	0.333333	0.294118	27	-5	-7
51	68	74	196	0.309804	0.290196	27	-5	-6
50	69	73	190	0.313725	0.286275	27	-6	-5
50	70	74	190	0.32549	0.290196	28	-6	-5
50	70	76	194	0.341176	0.298039	28	-6	-6
50	70	77	196	0.34902	0.301961	28	-6	-7
50	70	78	198	0.360784	0.305882	28	-5	-7
50	69	79	200	0.368627	0.309804	28	-5	-9
51	69	79	202	0.352941	0.309804	28	-5	-8
54	71	81	202	0.333333	0.317647	29	-4	-8
54	72	81	200	0.333333	0.317647	29	-4	-8
54	72	80	198	0.32549	0.313725	29	-5	-7
54	73	79	194	0.317647	0.309804	29	-6	-6
55	74	80	194	0.313725	0.313725	30	-6	-6
56	75	81	194	0.309804	0.317647	30	-6	-6
55	75	82	196	0.329412	0.321569	30	-6	-7
56	76	82	194	0.317647	0.321569	30	-6	-6
57	77	82	192	0.305882	0.321569	31	-7	-6
58	78	83	192	0.301961	0.32549	31	-6	-5
59	79	84	192	0.298039	0.329412	32	-6	-6
60	80	86	194	0.301961	0.337255	32	-6	-6
61	81	88	196	0.305882	0.345098	33	-6	-7
61	80	90	200	0.321569	0.352941	32	-5	-8
62	81	92	202	0.32549	0.360784	33	-5	-9
64	83	93	200	0.313725	0.364706	34	-4	-8
64	83	93	200	0.313725	0.364706	34	-4	-8
65	84	94	200	0.309804	0.368627	34	-5	-8
65	84	94	200	0.309804	0.368627	34	-5	-8
65	86	94	196	0.309804	0.368627	35	-6	-7
66	87	94	196	0.298039	0.368627	35	-6	-7
65	86	93	196	0.301961	0.364706	35	-6	-7
66	85	94	200	0.298039	0.368627	34	-5	-8
66	84	93	200	0.290196	0.364706	34	-4	-7
64	83	92	200	0.305882	0.360784	34	-5	-8
63	83	91	198	0.305882	0.356863	34	-6	-7
61	81	88	196	0.305882	0.345098	33	-6	-7
59	80	86	194	0.313725	0.337255	32	-7	-6
57	78	82	190	0.305882	0.321569	31	-7	-5
57	79	79	180	0.278431	0.309804	32	-8	-3
56	78	76	174	0.282353	0.305882	31	-9	-2
55	76	73	172	0.27451	0.298039	30	-9	-1
51	69	66	170	0.262745	0.270588	27	-8	0
50	63	63	180	0.207843	0.247059	25	-5	-2
42	49	53	202	0.207843	0.207843	20	-2	-4
38	41	50	226	0.239216	0.196078	16	2	-6
42	42	56	240	0.25098	0.219608	17	4	-9
45	48	61	228	0.262745	0.239216	20	3	-9
42	48	61	222	0.309804	0.239216	20	1	-9
40	48	60	216	0.333333	0.235294	19	0	-9
40	50	61	212	0.345098	0.239216	20	-1	-9
38	51	57	198	0.333333	0.223529	20	-3	-5
38	53	54	184	0.298039	0.211765	21	-6	-2
38	52	51	176	0.270588	0.203922	20	-5	-2
42	53	52	174	0.207843	0.207843	21	-5	-1
41	50	48	166	0.180392	0.196078	20	-4	0
25	31	30	170	0.192157	0.121569	10	-3	0
16	18	23	222	0.305882	0.0901961	5	2	-3
14	13	24	246	0.458824	0.0941176	3	4	-7
14	12	24	250	0.501961	0.0941176	3	4	-7
13	11	24	250	0.541176	0.0941176	3	4	-7
14	10	24	258	0.584314	0.0941176	3	4	-7
15	11	26	256	0.576471	0.101961	3	4	-8
16	12	27	256	0.556863	0.105882	4	4	-8
19	15	30	256	0.501961	0.117647	5	4	-9
19	18	32	244	0.439216	0.12549	5	6	-10
19	20	33	236	0.423529	0.129412	6	4	-9
21	23	32	230	0.345098	0.12549	7	2	-7
20	22	29	226	0.309804	0.113725	7	2	-6
21	21	30	240	0.301961	0.117647	7	2	-6
22	21	33	246	0.364706	0.129412	7	4	-9
21	20	34	244	0.411765	0.133333	7	4	-10
22	20	37	248	0.458824	0.145098	7	6	-12
23	21	41	246	0.486275	0.160784	7	7	-13
28	27	48	242	0.439216	0.188235	10	7	-14
34	35	51	236	0.333333	0.2	14	5	-11
23	20	41	248	0.513725	0.160784	7	7	-14
29	27	47	246	0.427451	0.184314	10	7	-13
30	32	50	234	0.4	0.196078	12	5	-12
36	42	57	222	0.368627	0.223529	16	2	-10
40	50	62	212	0.352941	0.243137	20	-1	-9
43	56	65	204	0.337255	0.254902	22	-3	-7
42	57	64	200	0.345098	0.25098	22	-4	-7
41	57	64	198	0.360784	0.25098	22	-4	-7
44	60	67	198	0.345098	0.262745	24	-4	-6
47	62	68	198	0.309804	0.266667	25	-5	-6
47	63	67	192	0.298039	0.262745	25	-5	-5
48	64	67	190	0.282353	0.262745	25	-6	-4
49	65	69	192	0.290196	0.270588	26	-5	-5
48	65	70	194	0.313725	0.27451	26	-6	-5
47	65	71	196	0.337255	0.278431	26	-6	-6
47	65	73	198	0.356863	0.286275	26	-4	-7
47	66	76	200	0.380392	0.298039	26	-4	-8
48	66	78	204	0.384314	0.305882	27	-4	-9
48	66	78	204	0.384314	0.305882	27	-4	-9
49	66	77	204	0.364706	0.301961	27	-4	-9
49	66	76	202	0.356863	0.298039	27	-4	-8
50	67	77	202	0.34902	0.301961	27	-4	-8
50	67	77	202	0.34902	0.301961	27	-4	-8
51	68	78	202	0.345098	0.305882	27	-4	-8
50	68	76	198	0.341176	0.298039	27	-5	-7
50	69	74	192	0.32549	0.290196	27	-6	-6
49	69	73	190	0.329412	0.286275	27	-7	-5
49	69	74	192	0.337255	0.290196	27	-7	-6
49	69	75	194	0.345098	0.294118	27	-6	-6
50	70	77	196	0.34902	0.301961	28	-6	-7
50	69	78	200	0.360784	0.305882	28	-5	-8
50	69	79	200	0.368627	0.309804	28	-5	-9
52	71	81	200	0.356863	0.317647	29	-4	-8
54	72	82	202	0.341176	0.321569	29	-4	-8
54	72	82	202	0.341176	0.321569	29	-4	-8
54	71	81	202	0.333333	0.317647	29	-4	-8
55	72	81	200	0.321569	0.317647	29	-4	-8
56	73	82	200	0.317647	0.321569	30	-4	-7
56	74	84	202	0.333333	0.329412	30	-4	-8
55	74	85	202	0.352941	0.333333	30	-4	-9
56	75	86	202	0.34902	0.337255	30	-5	-9
58	77	87	200	0.333333	0.341176	31	-4	-8
59	78	88	200	0.329412	0.345098	32	-4	-8
59	78	88	200	0.329412	0.345098	32	-4	-8
60	79	89	200	0.32549	0.34902	32	-5	-8
61	80	90	200	0.321569	0.352941	32	-5	-8
61	80	90	200	0.321569	0.352941	32	-5	-8
63	82	92	200	0.313725	0.360784	33	-5	-8
64	83	93	200	0.313725	0.364706	34	-4	-8
64	83	93	200	0.313725	0.364706	34	-4	-8
64	83	93	200	0.313725	0.364706	34	-4	-8
64	83	93	200	0.313725	0.364706	34	-4	-8
64	85	92	196	0.305882	0.360784	34	-6	-7
65	86	92	194	0.294118	0.360784	35	-7	-6
65	86	93	196	0.301961	0.364706	35	-6	-7
66	85	94	200	0.298039	0.368627	34	-5	-8
66	84	93	200	0.290196	0.364706	34	-4	-7
64	83	92	200	0.305882	0.360784	34	-5	-8
62	82	90	198	0.309804	0.352941	33	-6	-7
60	81	88	196	0.317647	0.345098	32	-6	-7
59	80	85	192	0.305882	0.333333	32	-7	-5
58	78	80	186	0.27451	0.313725	31	-7	-4
56	76	75	178	0.262745	0.298039	30	-8	-2
54	75	71	168	0.278431	0.294118	30	-9	0
52	71	67	168	0.266667	0.278431	28	-8	0
48	65	61	166	0.262745	0.254902	25	-8	0
47	57	57	180	0.176471	0.223529	23	-4	-1
38	43	47	206	0.192157	0.184314	17	-1	-3
30	32	40	228	0.25098	0.156863	12	1	-6
37	38	51	236	0.27451	0.2	15	2	-8
45	48	60	228	0.25098	0.235294	20	2	-8
39	44	56	222	0.301961	0.219608	18	1	-9
38	45	56	216	0.321569	0.219608	18	0	-8
38	45	56	216	0.321569	0.219608	18	0	-8
36	45	53	208	0.321569	0.207843	18	-2	-6
35	46	50	196	0.301961	0.196078	18	-4	-4
37	47	49	190	0.243137	0.192157	18	-4	-3
38	48	49	186	0.223529	0.192157	18	-4	-2
38	47	47	180	0.192157	0.184314	18	-4	-1
27	36	37	186	0.270588	0.145098	13	-4	-2
17	22	27	210	0.368627	0.105882	6	0	-4
15	15	26	240	0.423529	0.101961	4	2	-7
14	13	25	246	0.478431	0.0980392	3	4	-7
13	12	25	244	0.521569	0.0980392	3	2	-7
14	12	25	250	0.521569	0.0980392	3	4	-7
15	11	25	258	0.560784	0.0980392	3	4	-7
15	11	25	258	0.560784	0.0980392	3	4	-7
18	14	28	258	0.501961	0.109804	4	4	-8
18	17	31	244	0.45098	0.121569	5	6	-10
19	20	34	236	0.443137	0.133333	6	4	-10
20	22	32	230	0.376471	0.12549	7	2	-7
21	23	31	228	0.321569	0.121569	7	2	-7
21	22	29	232	0.27451	0.113725	7	2	-6
22	21	31	246	0.321569	0.121569	7	4	-7
22	20	32	250	0.376471	0.12549	7	4	-8
22	19	35	252	0.458824	0.137255	6	6	-10
24	20	38	254	0.47451	0.14902	7	7	-12
28	25	45	250	0.443137	0.176471	10	8	-13
33	31	50	246	0.380392	0.196078	12	6	-12
25	22	43	248	0.490196	0.168627	8	9	-14
30	28	49	246	0.427451	0.192157	11	7	-14
32	34	52	234	0.384314	0.203922	14	4	-12
37	44	59	220	0.372549	0.231373	18	2	-11
40	51	62	210	0.352941	0.243137	20	-2	-8
43	56	65	204	0.337255	0.254902	22	-3	-7
43	57	66	204	0.34902	0.258824	23	-3	-7
44	58	68	206	0.352941	0.266667	23	-3	-8
45	61	69	200	0.34902	0.270588	24	-4	-7
47	63	70	198	0.329412	0.27451	25	-5	-6
49	64	68	192	0.278431	0.266667	25	-5	-4
49	64	66	188	0.258824	0.258824	25	-6	-3
48	64	67	190	0.282353	0.262745	25	-6	-4
48	65	69	192	0.305882	0.270588	26	-6	-4
46	65	70	192	0.341176	0.27451	26	-6	-6
46	66	73	196	0.368627	0.286275	26	-6	-7
47	67	77	200	0.388235	0.301961	27	-5	-8
47	66	78	204	0.396078	0.305882	27	-4	-9
48	66	79	206	0.392157	0.309804	27	-4	-10
49	66	78	204	0.372549	0.305882	27	-3	-9
49	66	77	204	0.364706	0.301961	27	-4	-9
50	67	77	202	0.34902	0.301961	27	-4	-8
50	67	77	202	0.34902	0.301961	27	-4	-8
51	68	78	202	0.345098	0.305882	27	-4	-8
50	68	77	200	0.34902	0.301961	27	-5	-8
49	69	75	194	0.345098	0.294118	27	-6	-6
49	69	74	192	0.337255	0.290196	27	-7	-6
48	68	74	194	0.352941	0.290196	27	-6	-6
48	68	74	194	0.352941	0.290196	27	-6	-6
49	69	76	196	0.356863	0.298039	27	-6	-7
49	69	77	198	0.364706	0.301961	27	-5	-7
50	69	79	200	0.368627	0.309804	28	-5	-9
51	70	80	200	0.360784	0.313725	28	-5	-8
51	70	80	200	0.360784	0.313725	28	-5	-8
53	71	81	202	0.345098	0.317647	29	-4	-8
54	71	81	202	0.333333	0.317647	29	-4	-8
54	71	81	202	0.333333	0.317647	29	-4	-8
54	71	81	202	0.333333	0.317647	29	-4	-8
54	72	84	204	0.356863	0.329412	29	-3	-10
54	73	86	204	0.372549	0.337255	30	-4	-10
56	75	88	204	0.364706	0.345098	30	-4	-10
58	77	91	206	0.360784	0.356863	31	-3	-11
59	78	92	206	0.356863	0.360784	32	-4	-11
60	79	92	204	0.34902	0.360784	32	-4	-10
61	80	92	204	0.337255	0.360784	32	-4	-9
61	80	90	200	0.321569	0.352941	32	-5	-8
63	82	92	200	0.313725	0.360784	33	-5	-8
64	83	93	200	0.313725	0.364706	34	-4	-8
64	83	93	200	0.313725	0.364706	34	-4	-8
64	83	94	202	0.317647	0.368627	34	-4	-9
64	83	94	202	0.317647	0.368627	34	-4	-9
65	84	94	200	0.309804	0.368627	34	-5	-8
65	86	93	196	0.301961	0.364706	35	-6	-7
66	87	91	190	0.27451	0.356863	35	-7	-5
66	87	92	192	0.282353	0.360784	35	-6	-5
67	87	93	194	0.278431	0.364706	35	-6	-6
65	85	91	194	0.286275	0.356863	34	-6	-6
63	83	90	196	0.298039	0.352941	33	-5	-7
61	82	89	196	0.313725	0.34902	33	-6	-7
60	81	88	196	0.317647	0.345098	32	-6	-7
59	80	84	190	0.298039	0.329412	32	-7	-5
57	77	78	182	0.270588	0.305882	31	-8	-3
55	76	73	172	0.27451	0.298039	30	-9	-1
53	74	69	166	0.282353	0.290196	29	-9	0
49	69	63	162	0.290196	0.270588	27	-9	1
43	60	55	162	0.282353	0.235294	23	-8	1
41	51	51	180	0.196078	0.2	20	-4	-2
30	33	39	220	0.231373	0.152941	12	0	-4
23	23	33	240	0.301961	0.129412	7	4	-7
31	31	43	240	0.278431	0.168627	12	3	-8
38	40	51	230	0.254902	0.2	16	2	-8
33	37	47	222	0.298039	0.184314	14	1	-7
33	37	48	224	0.313725	0.188235	14	1	-8
33	36	47	228	0.298039	0.184314	14	1	-7
32	36	46	222	0.305882	0.180392	14	1	-7
33	37	45	220	0.266667	0.176471	14	0	-6
32	38	43	208	0.254902	0.168627	14	-1	-4
34	40	44	204	0.227451	0.172549	15	-1	-4
33	40	43	198	0.231373	0.168627	15	-2	-3
29	36	39	198	0.254902	0.152941	13	-3	-3
18	23	28	210	0.356863	0.109804	7	0	-5
14	15	23	234	0.392157	0.0901961	4	2	-5
14	13	24	246	0.458824	0.0941176	3	4	-7
13	12	23	246	0.478431	0.0901961	3	2	-5
14	12	23	250	0.478431	0.0901961	3	2	-5
15	12	23	256	0.478431	0.0901961	3	4	-5
15	11	23	260	0.521569	0.0901961	3	4	-6
19	15	28	258	0.462745	0.109804	5	4	-7
18	17	30	244	0.435294	0.117647	5	4	-9
19	20	34	236	0.443137	0.133333	6	4	-10
21	23	33	230	0.364706	0.129412	7	2	-7
21	23	30	226	0.301961	0.117647	7	2	-6
22	23	29	232	0.243137	0.113725	7	2	-5
23	22	30	248	0.266667	0.117647	7	2	-6
22	20	30	252	0.333333	0.117647	6	4	-7
24	20	34	258	0.411765	0.133333	7	8	-10
24	20	37	254	0.458824	0.145098	7	7	-11
28	24	42	254	0.427451	0.164706	9	6	-11
32	28	48	252	0.415686	0.188235	11	7	-12
26	23	43	250	0.466667	0.168627	9	8	-13
31	29	49	246	0.407843	0.192157	11	8	-13
32	34	52	234	0.384314	0.203922	14	4	-12
39	45	60	222	0.34902	0.235294	18	2	-10
41	51	62	212	0.337255	0.243137	20	-1	-8
43	56	65	204	0.337255	0.254902	22	-3	-7
44	57	68	208	0.352941	0.266667	23	-2	-9
45	58	70	208	0.356863	0.27451	23	-1	-9
46	60	71	206	0.352941	0.278431	24	-3	-9
47	63	71	200	0.337255	0.278431	25	-4	-7
49	64	69	196	0.290196	0.270588	25	-4	-5
50	64	66	188	0.243137	0.258824	25	-5	-3
49	64	67	190	0.270588	0.262745	25	-5	-4
49	65	71	196	0.309804	0.278431	26	-5	-6
46	64	71	196	0.352941	0.278431	25	-5	-7
46	66	73	196	0.368627	0.286275	26	-6	-7
47	67	77	200	0.388235	0.301961	27	-5	-8
47	66	79	204	0.403922	0.309804	27	-4	-10
48	66	79	206	0.392157	0.309804	27	-4	-10
49	66	78	204	0.372549	0.305882	27	-3	-9
49	66	77	204	0.364706	0.301961	27	-4	-9
50	67	77	202	0.34902	0.301961	27	-4	-8
50	67	77	202	0.34902	0.301961	27	-4	-8
50	67	77	202	0.34902	0.301961	27	-4	-8
49	67	76	200	0.356863	0.298039	27	-4	-8
48	68	75	196	0.360784	0.294118	27	-6	-7
48	68	75	196	0.360784	0.294118	27	-6	-7
48	68	75	196	0.360784	0.294118	27	-6	-7
48	68	75	196	0.360784	0.294118	27	-6	-7
48	68	75	196	0.360784	0.294118	27	-6	-7
49	69	76	196	0.356863	0.298039	27	-6	-7
50	70	77	196	0.34902	0.301961	28	-6	-7
51	71	79	198	0.352941	0.309804	29	-6	-7
51	70	80	200	0.360784	0.313725	28	-5	-8
52	71	81	200	0.356863	0.317647	29	-4	-8
53	71	81	202	0.345098	0.317647	29	-4	-8
53	71	81	202	0.345098	0.317647	29	-4	-8
53	71	81	202	0.345098	0.317647	29	-4	-8
54	72	83	202	0.34902	0.32549	29	-4	-9
55	74	86	204	0.360784	0.337255	30	-4	-10
56	75	89	206	0.372549	0.34902	30	-4	-11
57	76	90	206	0.364706	0.352941	31	-4	-11
59	78	92	206	0.356863	0.360784	32	-4	-11
60	79	92	204	0.34902	0.360784	32	-4	-10
60	79	90	202	0.333333	0.352941	32	-4	-9
61	80	90	200	0.321569	0.352941	32	-5	-8
63	82	93	202	0.321569	0.364706	33	-5	-9
63	82	93	202	0.321569	0.364706	33	-5	-9
63	82	94	204	0.329412	0.368627	33	-4	-9
64	83	95	204	0.32549	0.372549	34	-4	-9
64	83	94	202	0.317647	0.368627	34	-4	-9
64	83	93	200	0.313725	0.364706	34	-4	-8
65	86	92	194	0.294118	0.360784	35	-7	-6
65	86	89	188	0.270588	0.34902	34	-7	-4
66	87	90	188	0.266667	0.352941	35	-7	-5
67	87	90	188	0.254902	0.352941	35	-6	-4
65	85	89	190	0.270588	0.34902	34	-7	-5
62	83	88	192	0.294118	0.345098	33	-6	-6
60	81	87	194	0.309804	0.341176	32	-7	-6
60	81	87	194	0.309804	0.341176	32	-7	-6
58	79	83	190	0.301961	0.32549	32	-7	-5
55	76	77	182	0.286275	0.301961	30	-8	-3
54	76	73	172	0.290196	0.298039	30	-9	-1
50	72	67	166	0.305882	0.282353	28	-10	0
48	69	62	160	0.305882	0.270588	27	-10	1
41	59	53	160	0.305882	0.231373	23	-8	1
36	46	46	180	0.215686	0.180392	18	-5	-1
22	25	32	222	0.313725	0.12549	9	0	-5
13	12	23	246	0.478431	0.0901961	3	2	-5
19	17	29	250	0.415686	0.113725	5	6	-8
28	27	38	246	0.290196	0.14902	10	3	-8
25	27	36	230	0.305882	0.141176	10	2	-6
25	27	37	230	0.32549	0.145098	10	2	-7
25	25	37	240	0.32549	0.145098	9	3	-9
25	25	36	240	0.305882	0.141176	9	3	-8
24	24	34	240	0.294118	0.133333	9	3	-7
25	27	35	228	0.286275	0.137255	9	2	-6
24	27	34	222	0.294118	0.133333	9	2	-6
27	30	35	218	0.227451	0.137255	10	0	-4
28	32	34	200	0.176471	0.133333	11	0	-2
19	21	25	220	0.239216	0.0980392	6	0	-3
14	14	20	240	0.301961	0.0784314	3	2	-3
14	12	21	254	0.427451	0.0823529	3	2	-4
14	12	22	252	0.454902	0.0862745	3	2	-5
15	12	22	258	0.454902	0.0862745	3	2	-5
16	13	23	258	0.435294	0.0901961	3	4	-5
16	12	24	260	0.501961	0.0941176	3	4	-7
19	15	28	258	0.462745	0.109804	5	4	-7
18	17	30	244	0.435294	0.117647	5	4	-9
17	18	31	236	0.45098	0.121569	5	4	-9
20	22	31	230	0.352941	0.121569	7	2	-7
21	23	29	226	0.27451	0.113725	7	2	-5
22	23	28	230	0.215686	0.109804	7	2	-4
23	22	29	248	0.243137	0.113725	7	2	-5
23	21	30	254	0.301961	0.117647	7	4	-6
23	19	31	260	0.388235	0.121569	6	6	-8
24	20	35	256	0.427451	0.137255	7	6	-10
28	24	41	254	0.415686	0.160784	9	6	-11
31	27	47	252	0.427451	0.184314	10	7	-13
27	23	43	252	0.466667	0.168627	9	8	-13
30	28	49	246	0.427451	0.192157	11	7	-14
32	34	53	234	0.396078	0.207843	14	5	-13
43	49	64	222	0.329412	0.25098	20	2	-10
44	54	66	212	0.333333	0.258824	21	-1	-9
44	57	67	206	0.345098	0.262745	23	-3	-8
43	57	69	208	0.376471	0.270588	23	-3	-9
46	59	73	212	0.368627	0.286275	24	-1	-10
47	61	73	208	0.356863	0.286275	25	-2	-9
49	64	72	200	0.317647	0.282353	26	-4	-7
51	65	70	196	0.270588	0.27451	26	-4	-5
50	64	67	190	0.254902	0.262745	25	-4	-4
51	65	69	194	0.262745	0.270588	26	-4	-4
50	65	71	198	0.294118	0.278431	26	-4	-6
47	64	71	198	0.337255	0.278431	25	-5	-6
46	66	73	196	0.368627	0.286275	26	-6	-7
46	65	75	200	0.388235	0.294118	26	-5	-8
47	66	77	202	0.388235	0.301961	27	-4	-9
48	66	78	204	0.384314	0.305882	27	-4	-9
49	66	78	204	0.372549	0.305882	27	-3	-9
49	66	78	204	0.372549	0.305882	27	-3	-9
50	67	78	204	0.360784	0.305882	27	-4	-9
50	67	77	202	0.34902	0.301961	27	-4	-8
50	68	78	202	0.360784	0.305882	27	-4	-8
50	68	77	200	0.34902	0.301961	27	-5	-8
49	69	76	196	0.356863	0.298039	27	-6	-7
48	68	75	196	0.360784	0.294118	27	-6	-7
48	68	75	196	0.360784	0.294118	27	-6	-7
49	69	76	196	0.356863	0.298039	27	-6	-7
48	68	75	196	0.360784	0.294118	27	-6	-7
49	69	76	196	0.356863	0.298039	27	-6	-7
50	70	78	198	0.360784	0.305882	28	-5	-7
50	69	78	200	0.360784	0.305882	28	-5	-8
50	69	79	200	0.368627	0.309804	28	-5	-9
52	71	81	200	0.356863	0.317647	29	-4	-8
53	72	82	200	0.352941	0.321569	29	-4	-8
53	72	82	200	0.352941	0.321569	29	-4	-8
54	73	83	200	0.34902	0.32549	29	-5	-8
55	74	85	202	0.352941	0.333333	30	-4	-9
56	75	87	204	0.356863	0.341176	30	-4	-9
57	76	89	204	0.360784	0.34902	31	-4	-10
58	77	90	204	0.356863	0.352941	31	-3	-10
59	78	91	204	0.352941	0.356863	32	-4	-10
60	79	91	204	0.341176	0.356863	32	-4	-9
61	80	90	200	0.321569	0.352941	32	-5	-8
62	81	91	200	0.317647	0.356863	33	-5	-8
63	82	93	202	0.321569	0.364706	33	-5	-9
63	82	94	204	0.329412	0.368627	33	-4	-9
63	82	94	204	0.329412	0.368627	33	-4	-9
63	82	94	204	0.329412	0.368627	33	-4	-9
63	82	93	202	0.321569	0.364706	33	-5	-9
63	82	92	200	0.313725	0.360784	33	-5	-8
65	85	91	194	0.286275	0.356863	34	-6	-6
65	86	90	190	0.278431	0.352941	34	-7	-5
66	86	88	186	0.25098	0.345098	34	-7	-4
66	86	87	182	0.243137	0.341176	34	-7	-3
64	84	85	182	0.247059	0.333333	34	-7	-3
61	83	84	182	0.27451	0.329412	33	-8	-3
60	81	85	190	0.294118	0.333333	32	-7	-5
57	79	84	192	0.321569	0.329412	32	-7	-6
55	78	81	186	0.321569	0.317647	31	-8	-5
54	77	77	180	0.298039	0.301961	30	-9	-3
52	75	73	174	0.305882	0.294118	30	-10	-2
47	70	65	166	0.329412	0.27451	27	-10	0
45	67	60	160	0.329412	0.262745	26	-10	1
39	57	51	160	0.317647	0.223529	22	-9	1
33	44	45	186	0.266667	0.176471	16	-4	-2
24	27	35	224	0.313725	0.137255	9	2	-6
15	14	25	246	0.439216	0.0980392	4	4	-7
17	13	27	258	0.517647	0.105882	4	4	-8
18	16	28	250	0.427451	0.109804	5	4	-7
17	17	28	240	0.392157	0.109804	5	2	-7
18	17	29	246	0.415686	0.113725	5	4	-8
19	17	30	250	0.435294	0.117647	5	4	-8
17	15	27	250	0.443137	0.105882	4	4	-7
17	15	25	252	0.4	0.0980392	4	2	-6
16	15	25	246	0.4	0.0980392	4	2	-6
14	14	23	240	0.392157	0.0901961	4	2	-5
16	17	24	232	0.333333	0.0941176	5	2	-5
16	17	22	230	0.27451	0.0862745	4	2	-3
16	16	21	240	0.239216	0.0823529	4	2	-2
13	12	19	248	0.368627	0.0745098	3	2	-3
14	12	21	254	0.427451	0.0823529	3	2	-4
15	12	23	256	0.478431	0.0901961	3	4	-5
15	12	23	256	0.478431	0.0901961	3	4	-5
15	13	24	250	0.458824	0.0941176	3	4	-7
15	12	24	256	0.501961	0.0941176	3	4	-7
16	13	27	252	0.517647	0.105882	4	4	-8
16	15	28	244	0.462745	0.109804	4	4	-8
16	16	28	240	0.427451	0.109804	5	2	-7
19	20	28	234	0.321569	0.109804	6	0	-6
21	22	27	230	0.223529	0.105882	7	2	-4
21	22	27	230	0.223529	0.105882	7	2	-4
22	22	27	240	0.184314	0.105882	7	2	-4
22	20	27	258	0.258824	0.105882	6	2	-4
21	19	28	254	0.321569	0.109804	6	4	-7
22	20	32	250	0.376471	0.12549	7	4	-8
25	22	39	250	0.435294	0.152941	8	5	-11
30	26	45	252	0.423529	0.176471	10	7	-13
27	22	44	254	0.498039	0.172549	9	8	-14
30	28	50	246	0.439216	0.196078	11	8	-14
34	36	55	234	0.380392	0.215686	14	6	-13
43	49	64	222	0.329412	0.25098	20	2	-10
42	53	66	212	0.364706	0.258824	21	-1	-10
42	56	67	206	0.372549	0.262745	22	-2	-9
41	57	69	206	0.403922	0.270588	23	-3	-9
44	59	73	208	0.396078	0.286275	23	-2	-11
46	62	72	204	0.360784	0.282353	25	-4	-8
49	64	71	200	0.309804	0.278431	26	-4	-6
50	64	69	196	0.27451	0.270588	26	-4	-5
50	63	68	196	0.266667	0.266667	25	-4	-5
51	65	69	194	0.262745	0.270588	26	-4	-4
50	65	70	196	0.286275	0.27451	26	-4	-5
48	65	71	196	0.32549	0.278431	26	-5	-6
47	65	72	196	0.34902	0.282353	26	-5	-7
47	65	73	198	0.356863	0.286275	26	-4	-7
47	65	74	200	0.364706	0.290196	26	-5	-8
49	66	78	204	0.372549	0.305882	27	-3	-9
[truncated: 7,010 more rows]

## Sheet: Average Colours
red	green	blue	hue	saturation	value	lightness	a*	b*
41.2223	52.6644	60.9563	0	0.350638	0.239846	20.5451	-2.31424	-6.48374
