# Supplementary material for: Parallel and High Throughput Reaction Monitoring with Computer Vision
Source: Angew Chem Int Ed Engl. 2024 Oct 31;64(1):e202413395. doi: 10.1002/anie.202413395 (PMC11701362; doi:10.1002/anie.202413395)
Supplement: Supplementary file 2 — Supporting Information [file ANIE-64-e202413395-s002.zip › Supporting Info - Machine readable data part 1/Figure 4 - glare analysis/24_below_SIanal__1/24_below_SIanal.xlsx]

## Sheet: Raw Colour Distributions
red	green	blue	hue	saturation	value	lightness	a*	b*
72	62	91	260	0.317647	0.356863	28	11	-16
73	62	91	262	0.317647	0.356863	28	12	-16
72	61	89	264	0.313725	0.34902	27	11	-15
72	62	88	264	0.294118	0.345098	28	10	-14
72	62	86	266	0.278431	0.337255	28	10	-13
74	63	85	270	0.258824	0.333333	28	10	-12
74	63	84	272	0.25098	0.329412	28	10	-11
73	64	82	270	0.219608	0.321569	28	8	-9
72	65	81	266	0.196078	0.317647	28	7	-9
74	68	84	262	0.192157	0.329412	30	7	-9
74	68	86	260	0.207843	0.337255	30	7	-10
74	68	87	258	0.219608	0.341176	30	7	-10
76	70	89	258	0.211765	0.34902	30	7	-10
77	70	89	262	0.211765	0.34902	30	7	-10
77	70	89	262	0.211765	0.34902	30	7	-10
76	70	89	258	0.211765	0.34902	30	7	-10
76	70	89	258	0.211765	0.34902	30	7	-10
76	69	88	262	0.215686	0.345098	30	7	-10
78	70	89	266	0.211765	0.34902	31	8	-10
77	69	88	266	0.215686	0.345098	30	8	-10
76	69	88	262	0.215686	0.345098	30	7	-10
75	68	87	262	0.219608	0.341176	30	7	-10
75	67	86	266	0.219608	0.337255	30	8	-10
74	66	87	262	0.243137	0.341176	29	8	-11
74	64	88	266	0.27451	0.345098	29	10	-13
72	62	86	266	0.278431	0.337255	28	10	-13
71	61	85	266	0.282353	0.333333	27	10	-13
71	62	88	260	0.294118	0.345098	28	10	-14
68	62	88	254	0.294118	0.345098	27	9	-15
66	61	87	252	0.298039	0.341176	27	8	-15
65	60	86	252	0.301961	0.337255	26	9	-15
66	61	87	252	0.298039	0.341176	27	8	-15
66	61	86	252	0.290196	0.337255	27	8	-14
67	61	86	254	0.290196	0.337255	27	9	-14
68	61	86	256	0.290196	0.337255	27	9	-14
70	59	85	266	0.305882	0.333333	27	11	-14
72	58	85	272	0.317647	0.333333	27	12	-14
73	58	86	272	0.32549	0.337255	27	13	-15
73	58	86	272	0.32549	0.337255	27	13	-15
73	58	86	272	0.32549	0.337255	27	13	-15
73	59	87	270	0.321569	0.341176	27	12	-14
75	59	87	274	0.321569	0.341176	27	13	-14
75	57	86	278	0.337255	0.337255	27	14	-14
73	58	87	272	0.333333	0.341176	27	13	-15
69	57	87	264	0.345098	0.341176	26	13	-16
70	57	88	266	0.352941	0.345098	26	13	-17
71	58	88	266	0.341176	0.345098	27	13	-16
69	57	87	264	0.345098	0.341176	26	13	-16
69	58	86	264	0.32549	0.337255	26	11	-15
70	57	86	266	0.337255	0.337255	26	13	-15
72	57	86	272	0.337255	0.337255	26	14	-15
72	57	86	272	0.337255	0.337255	26	14	-15
71	57	86	268	0.337255	0.337255	26	12	-15
70	57	86	266	0.337255	0.337255	26	13	-15
69	58	86	264	0.32549	0.337255	26	11	-15
68	58	86	262	0.32549	0.337255	26	11	-15
68	58	86	262	0.32549	0.337255	26	11	-15
69	57	86	264	0.337255	0.337255	26	12	-16
70	56	85	268	0.341176	0.333333	26	13	-15
69	56	85	266	0.341176	0.333333	25	12	-15
68	57	85	264	0.329412	0.333333	26	12	-15
69	56	85	266	0.341176	0.333333	25	12	-15
70	56	85	268	0.341176	0.333333	26	13	-15
70	57	86	266	0.337255	0.337255	26	13	-15
69	56	85	266	0.341176	0.333333	25	12	-15
69	56	85	266	0.341176	0.333333	25	12	-15
71	57	85	270	0.329412	0.333333	26	13	-15
72	57	85	272	0.329412	0.333333	26	13	-14
72	57	84	274	0.321569	0.329412	26	12	-14
73	57	84	276	0.321569	0.329412	26	14	-14
73	57	84	276	0.321569	0.329412	26	14	-14
73	57	84	276	0.321569	0.329412	26	14	-14
74	58	85	276	0.317647	0.333333	27	13	-13
75	57	85	278	0.329412	0.333333	27	14	-14
75	57	85	278	0.329412	0.333333	27	14	-14
74	58	85	276	0.317647	0.333333	27	13	-13
72	58	85	272	0.317647	0.333333	27	12	-14
71	57	84	272	0.321569	0.329412	26	13	-14
72	57	84	274	0.321569	0.329412	26	12	-14
71	58	85	268	0.317647	0.333333	26	12	-14
70	59	85	266	0.305882	0.333333	27	11	-14
68	59	85	260	0.305882	0.333333	26	10	-14
68	59	85	260	0.305882	0.333333	26	10	-14
71	60	86	266	0.301961	0.337255	27	11	-14
74	59	85	274	0.305882	0.333333	27	12	-13
74	60	85	274	0.294118	0.333333	27	11	-13
73	61	85	270	0.282353	0.333333	27	11	-12
73	61	86	268	0.290196	0.337255	27	11	-13
73	60	88	268	0.317647	0.345098	27	12	-15
72	61	88	264	0.305882	0.345098	27	11	-14
72	61	88	264	0.305882	0.345098	27	11	-14
74	60	87	272	0.309804	0.341176	27	12	-14
75	60	86	274	0.301961	0.337255	27	12	-13
73	58	83	276	0.301961	0.32549	27	12	-13
71	59	83	270	0.290196	0.32549	27	11	-13
72	59	86	268	0.313725	0.337255	27	12	-14
71	62	92	258	0.32549	0.360784	28	11	-16
70	61	90	258	0.321569	0.352941	27	11	-16
69	61	88	258	0.305882	0.345098	27	10	-15
70	63	87	258	0.27451	0.341176	28	9	-13
71	63	85	262	0.258824	0.333333	28	9	-12
71	63	84	262	0.25098	0.329412	28	8	-11
72	65	85	262	0.235294	0.333333	29	7	-11
72	67	84	258	0.203922	0.329412	29	6	-9
71	67	84	254	0.203922	0.329412	29	6	-9
72	67	84	258	0.203922	0.329412	29	6	-9
75	68	87	262	0.219608	0.341176	30	7	-10
77	69	87	266	0.207843	0.341176	30	7	-9
76	69	86	264	0.196078	0.337255	30	6	-9
78	70	87	268	0.196078	0.341176	30	7	-9
79	70	88	270	0.203922	0.345098	31	8	-9
77	70	88	264	0.203922	0.345098	30	7	-10
76	71	88	258	0.192157	0.345098	31	6	-9
76	71	88	258	0.192157	0.345098	31	6	-9
76	69	87	264	0.207843	0.341176	30	7	-10
74	69	86	258	0.196078	0.337255	30	6	-9
74	69	86	258	0.196078	0.337255	30	6	-9
74	67	85	264	0.211765	0.333333	29	7	-10
73	66	85	262	0.223529	0.333333	29	7	-10
73	66	87	260	0.243137	0.341176	29	8	-11
73	65	88	260	0.262745	0.345098	29	8	-12
72	63	87	262	0.27451	0.341176	28	10	-13
72	62	86	266	0.278431	0.337255	28	10	-13
71	61	86	264	0.290196	0.337255	27	10	-14
70	61	88	260	0.305882	0.345098	27	10	-15
68	60	87	258	0.309804	0.341176	27	10	-15
69	62	88	256	0.294118	0.345098	27	9	-15
69	60	87	260	0.309804	0.341176	27	10	-15
70	60	87	262	0.309804	0.341176	27	11	-15
70	60	86	264	0.301961	0.337255	27	11	-14
70	59	85	266	0.305882	0.333333	27	11	-14
74	57	85	276	0.329412	0.333333	26	14	-14
78	56	85	286	0.341176	0.333333	27	16	-14
77	57	87	280	0.345098	0.341176	27	16	-15
74	57	88	272	0.352941	0.345098	27	14	-16
72	58	89	268	0.34902	0.34902	27	13	-16
71	58	88	266	0.341176	0.345098	27	13	-16
71	58	88	266	0.341176	0.345098	27	13	-16
71	58	88	266	0.341176	0.345098	27	13	-16
70	59	87	264	0.321569	0.341176	27	12	-15
69	59	86	262	0.313725	0.337255	27	11	-15
70	59	86	264	0.313725	0.337255	27	11	-15
70	57	85	268	0.329412	0.333333	26	13	-15
70	57	86	266	0.337255	0.337255	26	13	-15
69	57	86	264	0.337255	0.337255	26	12	-16
71	57	86	268	0.337255	0.337255	26	12	-15
72	57	86	272	0.337255	0.337255	26	14	-15
71	56	84	272	0.333333	0.329412	26	13	-14
71	56	84	272	0.333333	0.329412	26	13	-14
71	56	84	272	0.333333	0.329412	26	13	-14
70	56	84	270	0.333333	0.329412	26	12	-14
68	57	84	264	0.321569	0.329412	26	11	-14
66	57	84	260	0.321569	0.329412	25	11	-15
66	57	84	260	0.321569	0.329412	25	11	-15
67	57	84	262	0.321569	0.329412	25	11	-15
68	58	85	262	0.317647	0.333333	26	11	-15
68	58	84	264	0.309804	0.329412	26	10	-14
68	58	84	264	0.309804	0.329412	26	10	-14
68	58	84	264	0.309804	0.329412	26	10	-14
69	58	84	266	0.309804	0.329412	26	11	-14
70	59	85	266	0.305882	0.333333	27	11	-14
71	57	84	272	0.321569	0.329412	26	13	-14
73	58	85	274	0.317647	0.333333	27	12	-14
74	58	85	276	0.317647	0.333333	27	13	-13
73	57	84	276	0.321569	0.329412	26	14	-14
74	56	84	278	0.333333	0.329412	26	14	-14
75	56	84	280	0.333333	0.329412	26	14	-14
75	56	84	280	0.333333	0.329412	26	14	-14
76	57	85	280	0.329412	0.333333	27	14	-14
77	57	85	282	0.329412	0.333333	27	15	-13
77	57	85	282	0.329412	0.333333	27	15	-13
75	57	85	278	0.329412	0.333333	27	14	-14
73	58	85	274	0.317647	0.333333	27	12	-14
73	58	85	274	0.317647	0.333333	27	12	-14
73	58	85	274	0.317647	0.333333	27	12	-14
71	57	84	272	0.321569	0.329412	26	13	-14
70	58	84	268	0.309804	0.329412	26	11	-14
69	58	84	266	0.309804	0.329412	26	11	-14
70	59	85	266	0.305882	0.333333	27	11	-14
73	59	87	270	0.321569	0.341176	27	12	-14
75	59	87	274	0.321569	0.341176	27	13	-14
76	60	88	274	0.317647	0.345098	27	13	-14
74	59	87	272	0.321569	0.341176	27	13	-15
75	60	88	272	0.317647	0.345098	27	13	-14
73	59	88	268	0.329412	0.345098	27	13	-15
71	60	88	264	0.317647	0.345098	27	11	-15
71	61	89	262	0.313725	0.34902	27	11	-15
75	61	90	268	0.321569	0.352941	28	13	-15
78	60	89	278	0.32549	0.34902	28	15	-15
76	59	88	276	0.329412	0.345098	27	14	-15
73	59	87	270	0.321569	0.341176	27	12	-14
72	59	87	268	0.321569	0.341176	27	12	-15
71	62	92	258	0.32549	0.360784	28	11	-16
69	62	89	256	0.301961	0.34902	27	9	-15
67	62	87	252	0.286275	0.341176	27	8	-14
70	63	86	258	0.266667	0.337255	28	8	-13
71	63	84	262	0.25098	0.329412	28	8	-11
70	63	84	260	0.25098	0.329412	28	8	-12
70	66	85	252	0.223529	0.333333	29	6	-11
70	67	85	250	0.211765	0.333333	29	6	-10
70	67	84	250	0.203922	0.329412	29	5	-10
72	67	85	256	0.211765	0.333333	29	6	-10
76	68	88	264	0.227451	0.345098	30	8	-11
78	70	88	266	0.203922	0.345098	31	7	-9
79	71	86	272	0.172549	0.337255	31	7	-8
80	71	87	274	0.184314	0.341176	31	7	-8
81	71	89	274	0.203922	0.34902	31	8	-9
79	71	89	266	0.203922	0.34902	31	7	-9
77	72	89	258	0.192157	0.34902	31	6	-9
75	70	87	258	0.196078	0.341176	30	6	-9
75	70	87	258	0.196078	0.341176	30	6	-9
74	69	86	258	0.196078	0.337255	30	6	-9
75	68	86	264	0.207843	0.337255	30	7	-10
74	66	85	266	0.223529	0.333333	29	8	-10
75	66	87	266	0.243137	0.341176	29	9	-11
75	65	89	266	0.270588	0.34902	29	10	-13
73	64	89	262	0.282353	0.34902	29	9	-13
73	63	89	264	0.290196	0.34902	28	10	-14
73	62	87	266	0.286275	0.341176	28	11	-13
72	61	86	266	0.290196	0.337255	27	10	-13
72	61	87	266	0.298039	0.341176	27	11	-14
70	60	86	264	0.301961	0.337255	27	11	-14
69	60	86	260	0.301961	0.337255	27	10	-14
69	60	86	260	0.301961	0.337255	27	10	-14
70	60	86	264	0.301961	0.337255	27	11	-14
70	59	85	266	0.305882	0.333333	27	11	-14
71	58	85	268	0.317647	0.333333	26	12	-14
76	57	85	280	0.329412	0.333333	27	14	-14
78	55	84	288	0.345098	0.329412	26	16	-14
77	55	87	282	0.368627	0.341176	26	17	-16
73	56	89	270	0.372549	0.34902	26	14	-17
71	57	89	266	0.360784	0.34902	26	13	-17
70	58	90	262	0.356863	0.352941	27	13	-17
69	59	90	260	0.345098	0.352941	27	12	-17
68	59	90	258	0.345098	0.352941	27	11	-17
70	59	88	262	0.329412	0.345098	27	12	-16
70	57	84	268	0.321569	0.329412	26	12	-14
71	57	84	272	0.321569	0.329412	26	13	-14
71	57	84	272	0.321569	0.329412	26	13	-14
71	57	85	270	0.329412	0.333333	26	13	-15
71	57	86	268	0.337255	0.337255	26	12	-15
71	57	86	268	0.337255	0.337255	26	12	-15
70	56	85	268	0.341176	0.333333	26	13	-15
70	56	84	270	0.333333	0.329412	26	12	-14
70	56	83	272	0.32549	0.32549	25	12	-14
71	56	83	274	0.32549	0.32549	26	13	-14
71	56	83	274	0.32549	0.32549	26	13	-14
68	57	83	266	0.313725	0.32549	25	11	-14
66	57	83	260	0.313725	0.32549	25	10	-14
67	57	83	264	0.313725	0.32549	25	11	-14
68	57	83	266	0.313725	0.32549	25	11	-14
68	57	83	266	0.313725	0.32549	25	11	-14
69	58	84	266	0.309804	0.329412	26	11	-14
69	58	84	266	0.309804	0.329412	26	11	-14
69	58	84	266	0.309804	0.329412	26	11	-14
69	59	85	264	0.305882	0.333333	27	10	-14
67	58	84	260	0.309804	0.329412	26	10	-14
69	58	85	264	0.317647	0.333333	26	11	-14
71	58	86	268	0.32549	0.337255	27	12	-15
73	58	86	272	0.32549	0.337255	27	13	-15
73	57	84	276	0.321569	0.329412	26	14	-14
74	56	84	278	0.333333	0.329412	26	14	-14
75	56	84	280	0.333333	0.329412	26	14	-14
75	56	84	280	0.333333	0.329412	26	14	-14
76	57	85	280	0.329412	0.333333	27	14	-14
76	57	85	280	0.329412	0.333333	27	14	-14
77	57	85	282	0.329412	0.333333	27	15	-13
75	57	85	278	0.329412	0.333333	27	14	-14
72	58	85	272	0.317647	0.333333	27	12	-14
72	58	85	272	0.317647	0.333333	27	12	-14
72	58	85	272	0.317647	0.333333	27	12	-14
72	58	85	272	0.317647	0.333333	27	12	-14
71	58	85	268	0.317647	0.333333	26	12	-14
72	58	85	272	0.317647	0.333333	27	12	-14
72	58	85	272	0.317647	0.333333	27	12	-14
73	58	86	272	0.32549	0.337255	27	13	-15
75	58	89	272	0.34902	0.34902	27	15	-16
76	58	89	274	0.34902	0.34902	27	15	-16
75	57	88	274	0.352941	0.345098	27	15	-16
74	57	88	272	0.352941	0.345098	27	14	-16
74	59	88	272	0.329412	0.345098	27	13	-15
72	59	88	266	0.329412	0.345098	27	13	-15
70	60	88	262	0.317647	0.345098	27	11	-15
75	60	90	270	0.333333	0.352941	28	13	-15
78	59	90	276	0.345098	0.352941	28	15	-15
77	59	90	274	0.345098	0.352941	27	15	-16
74	59	89	270	0.337255	0.34902	27	13	-16
71	58	87	266	0.333333	0.341176	27	12	-15
70	61	88	260	0.305882	0.345098	27	10	-15
68	61	86	256	0.290196	0.337255	27	9	-14
68	62	86	256	0.278431	0.337255	27	8	-14
71	63	86	260	0.266667	0.337255	28	9	-13
73	63	86	266	0.266667	0.337255	28	10	-12
73	65	86	262	0.243137	0.337255	29	8	-11
71	66	85	256	0.223529	0.333333	29	7	-11
71	68	86	250	0.207843	0.337255	29	5	-10
71	68	85	250	0.2	0.333333	29	5	-10
73	68	86	256	0.207843	0.337255	30	6	-10
77	69	89	264	0.223529	0.34902	30	8	-11
78	70	88	266	0.203922	0.345098	31	7	-9
79	71	86	272	0.172549	0.337255	31	7	-8
80	71	87	274	0.184314	0.341176	31	7	-8
80	70	88	274	0.203922	0.345098	31	8	-9
78	70	88	266	0.203922	0.345098	31	7	-9
76	71	88	258	0.192157	0.345098	31	6	-9
75	71	88	254	0.192157	0.345098	31	6	-9
74	70	88	254	0.203922	0.345098	30	6	-10
75	68	88	262	0.227451	0.345098	30	8	-11
76	67	88	266	0.239216	0.345098	30	8	-11
76	65	88	268	0.262745	0.345098	29	10	-12
77	65	89	270	0.270588	0.34902	29	11	-12
77	65	91	268	0.286275	0.356863	29	11	-13
75	62	91	266	0.317647	0.356863	28	12	-15
75	61	90	268	0.321569	0.352941	28	13	-15
74	60	89	268	0.32549	0.34902	27	13	-15
73	60	86	270	0.301961	0.337255	27	12	-14
72	61	84	268	0.27451	0.329412	27	10	-12
70	60	83	266	0.278431	0.32549	27	10	-12
69	61	83	262	0.266667	0.32549	27	9	-12
68	61	84	258	0.27451	0.329412	27	8	-13
67	61	85	256	0.282353	0.333333	27	8	-13
67	60	85	256	0.294118	0.333333	27	9	-14
69	59	85	264	0.305882	0.333333	27	10	-14
72	58	85	272	0.317647	0.333333	27	12	-14
74	56	84	278	0.333333	0.329412	26	14	-14
74	56	87	274	0.356863	0.341176	26	14	-16
73	56	89	270	0.372549	0.34902	26	14	-17
70	57	89	264	0.360784	0.34902	26	13	-17
69	58	90	260	0.356863	0.352941	26	13	-18
68	59	90	258	0.345098	0.352941	27	11	-17
68	58	89	260	0.34902	0.34902	26	12	-17
71	57	87	268	0.345098	0.341176	26	13	-16
74	56	85	278	0.341176	0.333333	26	14	-14
74	56	85	278	0.341176	0.333333	26	14	-14
73	56	85	276	0.341176	0.333333	26	14	-15
73	56	86	274	0.34902	0.337255	26	14	-15
71	56	85	272	0.341176	0.333333	26	13	-15
70	56	85	268	0.341176	0.333333	26	13	-15
70	56	85	268	0.341176	0.333333	26	13	-15
70	56	84	270	0.333333	0.329412	26	12	-14
70	56	83	272	0.32549	0.32549	25	12	-14
70	56	83	272	0.32549	0.32549	25	12	-14
69	56	83	268	0.32549	0.32549	25	12	-14
69	57	83	268	0.313725	0.32549	26	11	-14
68	57	83	266	0.313725	0.32549	25	11	-14
70	56	83	272	0.32549	0.32549	25	12	-14
72	55	83	276	0.337255	0.32549	25	13	-14
72	55	84	276	0.345098	0.329412	25	14	-15
70	55	84	272	0.345098	0.329412	25	13	-15
70	55	84	272	0.345098	0.329412	25	13	-15
70	55	84	272	0.345098	0.329412	25	13	-15
68	57	85	264	0.329412	0.333333	26	12	-15
65	59	86	254	0.313725	0.337255	26	9	-15
65	59	87	252	0.321569	0.341176	26	9	-16
67	59	88	256	0.329412	0.345098	26	11	-16
70	58	87	264	0.333333	0.341176	26	12	-16
73	58	85	274	0.317647	0.333333	27	12	-14
74	58	85	276	0.317647	0.333333	27	13	-13
74	58	85	276	0.317647	0.333333	27	13	-13
74	58	85	276	0.317647	0.333333	27	13	-13
73	57	84	276	0.321569	0.329412	26	14	-14
73	57	84	276	0.321569	0.329412	26	14	-14
73	57	84	276	0.321569	0.329412	26	14	-14
73	58	85	274	0.317647	0.333333	27	12	-14
72	58	85	272	0.317647	0.333333	27	12	-14
71	58	85	268	0.317647	0.333333	26	12	-14
71	58	85	268	0.317647	0.333333	26	12	-14
71	58	85	268	0.317647	0.333333	26	12	-14
72	59	86	268	0.313725	0.337255	27	12	-14
73	58	85	274	0.317647	0.333333	27	12	-14
76	58	86	278	0.32549	0.337255	27	14	-14
76	58	87	278	0.333333	0.341176	27	14	-14
74	57	88	272	0.352941	0.345098	27	14	-16
75	57	88	274	0.352941	0.345098	27	15	-16
75	56	87	276	0.356863	0.341176	27	15	-15
75	57	88	274	0.352941	0.345098	27	15	-16
74	59	88	272	0.329412	0.345098	27	13	-15
72	59	88	266	0.329412	0.345098	27	13	-15
73	60	89	266	0.32549	0.34902	27	12	-15
76	61	90	272	0.321569	0.352941	28	13	-15
77	59	90	274	0.345098	0.352941	27	15	-16
76	59	90	272	0.345098	0.352941	27	14	-16
74	59	89	270	0.337255	0.34902	27	13	-16
72	59	88	266	0.329412	0.345098	27	13	-15
69	62	86	258	0.278431	0.337255	27	8	-13
69	62	86	258	0.278431	0.337255	27	8	-13
67	61	84	256	0.27451	0.329412	27	8	-13
71	63	85	262	0.258824	0.333333	28	9	-12
73	63	85	268	0.258824	0.333333	28	9	-12
72	64	84	264	0.239216	0.329412	28	8	-11
72	66	85	258	0.223529	0.333333	29	7	-10
73	68	85	258	0.2	0.333333	30	6	-9
72	68	85	254	0.2	0.333333	29	6	-9
75	69	88	258	0.215686	0.345098	30	7	-10
78	70	89	266	0.211765	0.34902	31	8	-10
78	70	88	266	0.203922	0.345098	31	7	-9
79	71	87	270	0.184314	0.341176	31	7	-8
80	71	88	272	0.192157	0.345098	31	7	-9
79	70	88	270	0.203922	0.345098	31	8	-9
78	70	88	266	0.203922	0.345098	31	7	-9
76	71	88	258	0.192157	0.345098	31	6	-9
75	71	89	254	0.203922	0.34902	31	6	-10
73	70	89	250	0.211765	0.34902	30	6	-11
76	69	90	260	0.231373	0.352941	30	8	-11
77	67	90	266	0.254902	0.352941	30	9	-12
76	65	89	268	0.270588	0.34902	29	10	-13
77	65	90	268	0.278431	0.352941	29	11	-13
77	64	92	268	0.305882	0.360784	29	12	-14
75	62	91	266	0.317647	0.356863	28	12	-15
75	61	91	268	0.329412	0.356863	28	13	-16
74	60	89	268	0.32549	0.34902	27	13	-15
73	61	86	268	0.290196	0.337255	27	11	-13
71	62	83	266	0.254902	0.32549	27	9	-11
69	61	82	262	0.254902	0.321569	27	8	-12
68	61	82	260	0.254902	0.321569	27	8	-12
66	61	83	254	0.266667	0.32549	27	7	-13
64	61	83	248	0.266667	0.32549	27	7	-13
65	60	84	252	0.286275	0.329412	26	8	-14
67	60	85	256	0.294118	0.333333	27	9	-14
68	58	84	264	0.309804	0.329412	26	10	-14
70	57	84	268	0.321569	0.329412	26	12	-14
71	57	86	268	0.337255	0.337255	26	12	-15
71	57	88	268	0.352941	0.345098	26	14	-16
71	58	89	266	0.34902	0.34902	27	13	-16
70	58	89	264	0.34902	0.34902	27	12	-17
69	59	89	260	0.337255	0.34902	27	12	-16
68	58	88	260	0.341176	0.345098	26	11	-16
71	57	87	268	0.345098	0.341176	26	13	-16
74	56	86	276	0.34902	0.337255	26	15	-15
73	56	86	274	0.34902	0.337255	26	14	-15
72	57	86	272	0.337255	0.337255	26	14	-15
71	57	86	268	0.337255	0.337255	26	12	-15
70	56	85	268	0.341176	0.333333	26	13	-15
69	56	85	266	0.341176	0.333333	25	12	-15
68	57	85	264	0.329412	0.333333	26	12	-15
67	56	83	264	0.32549	0.32549	25	11	-15
68	57	83	266	0.313725	0.32549	25	11	-14
68	57	83	266	0.313725	0.32549	25	11	-14
69	57	83	268	0.313725	0.32549	26	11	-14
69	56	83	268	0.32549	0.32549	25	12	-14
69	55	82	272	0.329412	0.321569	25	12	-14
73	55	83	278	0.337255	0.32549	25	14	-14
75	55	83	282	0.337255	0.32549	26	15	-14
73	54	83	280	0.34902	0.32549	25	15	-14
72	54	84	276	0.356863	0.329412	25	15	-15
72	54	85	274	0.364706	0.333333	25	15	-16
72	54	84	276	0.356863	0.329412	25	15	-15
68	56	85	264	0.341176	0.333333	25	12	-15
64	58	85	254	0.317647	0.333333	25	9	-15
64	59	88	250	0.329412	0.345098	26	10	-17
65	60	90	250	0.333333	0.352941	27	10	-17
69	59	88	260	0.329412	0.345098	27	11	-16
72	58	85	272	0.317647	0.333333	27	12	-14
72	58	85	272	0.317647	0.333333	27	12	-14
72	58	85	272	0.317647	0.333333	27	12	-14
72	58	85	272	0.317647	0.333333	27	12	-14
71	57	84	272	0.321569	0.329412	26	13	-14
71	57	84	272	0.321569	0.329412	26	13	-14
70	57	84	268	0.321569	0.329412	26	12	-14
70	57	84	268	0.321569	0.329412	26	12	-14
71	59	85	268	0.305882	0.333333	27	12	-14
70	59	85	266	0.305882	0.333333	27	11	-14
70	59	85	266	0.305882	0.333333	27	11	-14
70	59	85	266	0.305882	0.333333	27	11	-14
72	60	86	268	0.301961	0.337255	27	11	-14
74	59	86	274	0.313725	0.337255	27	13	-14
77	58	86	280	0.32549	0.337255	27	15	-14
76	58	87	278	0.333333	0.341176	27	14	-14
74	57	87	274	0.345098	0.341176	27	14	-15
75	57	87	276	0.345098	0.341176	27	15	-15
76	57	87	278	0.345098	0.341176	27	15	-15
75	58	88	274	0.341176	0.345098	27	15	-15
73	59	88	268	0.329412	0.345098	27	13	-15
73	60	89	266	0.32549	0.34902	27	12	-15
73	60	89	266	0.32549	0.34902	27	12	-15
75	61	90	268	0.321569	0.352941	28	13	-15
77	60	90	274	0.333333	0.352941	28	14	-15
76	61	90	272	0.321569	0.352941	28	13	-15
73	59	88	268	0.329412	0.345098	27	13	-15
72	59	88	266	0.329412	0.345098	27	13	-15
67	61	85	256	0.282353	0.333333	27	8	-13
67	61	85	256	0.282353	0.333333	27	8	-13
68	62	85	256	0.270588	0.333333	27	8	-13
69	62	84	260	0.262745	0.329412	27	8	-12
71	63	83	264	0.239216	0.32549	28	8	-11
73	65	84	266	0.227451	0.329412	29	8	-10
74	67	85	264	0.211765	0.333333	29	7	-10
75	68	86	264	0.207843	0.337255	30	7	-10
75	68	86	264	0.207843	0.337255	30	7	-10
76	69	87	264	0.207843	0.341176	30	7	-10
79	71	89	266	0.203922	0.34902	31	7	-9
80	71	89	270	0.203922	0.34902	31	7	-9
79	70	88	270	0.203922	0.345098	31	8	-9
79	70	88	270	0.203922	0.345098	31	8	-9
78	70	88	266	0.203922	0.345098	31	7	-9
75	70	86	258	0.184314	0.337255	30	6	-9
74	70	87	254	0.196078	0.341176	30	6	-9
72	69	87	250	0.207843	0.341176	30	6	-10
72	69	89	250	0.223529	0.34902	30	6	-12
74	68	90	256	0.243137	0.352941	30	8	-12
76	68	90	262	0.243137	0.352941	30	8	-12
75	65	89	266	0.270588	0.34902	29	10	-13
75	65	90	264	0.278431	0.352941	29	10	-13
74	64	89	264	0.282353	0.34902	29	10	-13
73	63	88	264	0.282353	0.345098	28	10	-13
73	62	89	264	0.301961	0.34902	28	11	-14
72	61	88	264	0.305882	0.345098	27	11	-14
71	61	86	264	0.290196	0.337255	27	10	-14
69	62	83	260	0.254902	0.32549	27	8	-11
68	61	82	260	0.254902	0.321569	27	8	-12
67	61	82	258	0.254902	0.321569	27	7	-12
66	61	83	254	0.266667	0.32549	27	7	-13
64	61	83	248	0.266667	0.32549	27	7	-13
65	60	84	252	0.286275	0.329412	26	8	-14
66	60	85	254	0.294118	0.333333	27	9	-14
67	58	84	260	0.309804	0.329412	26	10	-14
68	58	84	264	0.309804	0.329412	26	10	-14
67	57	84	262	0.321569	0.329412	25	11	-15
68	58	87	260	0.333333	0.341176	26	11	-16
69	57	87	264	0.345098	0.341176	26	13	-16
70	57	87	266	0.345098	0.341176	26	13	-16
69	57	87	264	0.345098	0.341176	26	13	-16
68	58	87	260	0.333333	0.341176	26	11	-16
69	57	86	264	0.337255	0.337255	26	12	-16
70	57	86	266	0.337255	0.337255	26	13	-15
68	57	85	264	0.329412	0.333333	26	12	-15
67	57	85	262	0.329412	0.333333	25	11	-15
67	57	85	262	0.329412	0.333333	25	11	-15
67	57	85	262	0.329412	0.333333	25	11	-15
66	57	85	260	0.329412	0.333333	25	11	-16
66	57	85	260	0.329412	0.333333	25	11	-16
66	57	84	260	0.321569	0.329412	25	11	-15
66	56	82	264	0.317647	0.321569	25	10	-14
67	56	82	266	0.317647	0.321569	25	11	-14
68	55	82	268	0.329412	0.321569	25	12	-14
68	55	82	268	0.329412	0.321569	25	12	-14
69	55	82	272	0.329412	0.321569	25	12	-14
72	54	82	278	0.341176	0.321569	25	14	-14
74	54	82	282	0.341176	0.321569	25	15	-14
73	54	83	280	0.34902	0.32549	25	15	-14
71	56	85	272	0.341176	0.333333	26	13	-15
71	54	84	274	0.356863	0.329412	25	15	-15
71	54	84	274	0.356863	0.329412	25	15	-15
68	56	85	264	0.341176	0.333333	25	12	-15
66	58	86	258	0.32549	0.337255	26	10	-16
65	59	88	252	0.329412	0.345098	26	10	-16
65	58	88	254	0.341176	0.345098	26	10	-17
68	58	87	260	0.333333	0.341176	26	11	-16
71	57	84	272	0.321569	0.329412	26	13	-14
71	57	84	272	0.321569	0.329412	26	13	-14
70	57	84	268	0.321569	0.329412	26	12	-14
70	57	84	268	0.321569	0.329412	26	12	-14
70	57	84	268	0.321569	0.329412	26	12	-14
70	57	84	268	0.321569	0.329412	26	12	-14
70	57	84	268	0.321569	0.329412	26	12	-14
69	58	84	266	0.309804	0.329412	26	11	-14
70	59	85	266	0.305882	0.333333	27	11	-14
70	60	86	264	0.301961	0.337255	27	11	-14
70	60	86	264	0.301961	0.337255	27	11	-14
70	60	86	264	0.301961	0.337255	27	11	-14
70	60	86	264	0.301961	0.337255	27	11	-14
73	59	86	272	0.313725	0.337255	27	13	-14
76	58	86	278	0.32549	0.337255	27	14	-14
75	57	86	278	0.337255	0.337255	27	14	-14
74	57	87	274	0.345098	0.341176	27	14	-15
76	58	88	276	0.341176	0.345098	27	15	-15
76	58	88	276	0.341176	0.345098	27	15	-15
75	60	89	272	0.32549	0.34902	27	13	-15
73	60	89	266	0.32549	0.34902	27	12	-15
73	60	89	266	0.32549	0.34902	27	12	-15
74	61	90	266	0.321569	0.352941	28	12	-15
76	62	91	268	0.317647	0.356863	28	12	-15
76	61	90	272	0.321569	0.352941	28	13	-15
76	61	90	272	0.321569	0.352941	28	13	-15
75	61	90	268	0.321569	0.352941	28	13	-15
74	61	90	266	0.321569	0.352941	28	12	-15
68	62	85	256	0.270588	0.333333	27	8	-13
68	62	86	256	0.278431	0.337255	27	8	-14
67	61	85	256	0.282353	0.333333	27	8	-13
69	62	84	260	0.262745	0.329412	27	8	-12
72	64	83	266	0.227451	0.32549	28	7	-10
73	65	83	266	0.215686	0.32549	29	7	-9
75	67	85	266	0.211765	0.333333	29	8	-9
76	68	86	266	0.207843	0.337255	30	7	-10
76	68	86	266	0.207843	0.337255	30	7	-10
77	69	87	266	0.207843	0.341176	30	7	-9
79	71	88	268	0.192157	0.345098	31	7	-9
80	71	89	270	0.203922	0.34902	31	7	-9
80	70	88	274	0.203922	0.345098	31	8	-9
79	70	88	270	0.203922	0.345098	31	8	-9
76	69	87	264	0.207843	0.341176	30	7	-10
75	70	87	258	0.196078	0.341176	30	6	-9
73	70	87	250	0.196078	0.341176	30	5	-10
72	69	88	250	0.215686	0.345098	30	6	-11
73	69	90	252	0.231373	0.352941	30	6	-12
74	68	90	256	0.243137	0.352941	30	8	-12
76	68	90	262	0.243137	0.352941	30	8	-12
75	67	90	260	0.254902	0.352941	30	8	-12
74	67	90	258	0.254902	0.352941	30	8	-12
72	65	88	258	0.262745	0.345098	29	8	-13
71	64	87	258	0.262745	0.341176	28	8	-12
71	62	87	262	0.286275	0.341176	28	10	-13
71	61	87	264	0.298039	0.341176	27	11	-14
69	62	85	258	0.270588	0.333333	27	9	-13
68	62	83	258	0.254902	0.32549	27	7	-12
67	61	82	258	0.254902	0.321569	27	7	-12
67	61	82	258	0.254902	0.321569	27	7	-12
66	61	83	254	0.266667	0.32549	27	7	-13
65	60	83	254	0.278431	0.32549	26	8	-13
65	60	84	252	0.286275	0.329412	26	8	-14
66	60	85	254	0.294118	0.333333	27	9	-14
65	59	84	254	0.298039	0.329412	26	9	-14
64	58	83	254	0.301961	0.32549	25	8	-14
64	58	84	254	0.309804	0.329412	25	9	-15
64	58	85	254	0.317647	0.333333	25	9	-15
67	58	86	260	0.32549	0.337255	26	10	-15
69	58	85	264	0.317647	0.333333	26	11	-14
68	57	84	264	0.321569	0.329412	26	11	-14
68	57	84	264	0.321569	0.329412	26	11	-14
67	57	85	262	0.329412	0.333333	25	11	-15
67	57	86	260	0.337255	0.337255	26	11	-16
66	57	85	260	0.329412	0.333333	25	11	-16
66	57	85	260	0.329412	0.333333	25	11	-16
65	57	85	258	0.329412	0.333333	25	10	-15
65	57	85	258	0.329412	0.333333	25	10	-15
65	57	85	258	0.329412	0.333333	25	10	-15
66	57	85	260	0.329412	0.333333	25	11	-16
66	56	83	262	0.32549	0.32549	25	11	-15
68	56	82	268	0.317647	0.321569	25	11	-14
68	55	82	268	0.329412	0.321569	25	12	-14
68	55	82	268	0.329412	0.321569	25	12	-14
67	56	82	266	0.317647	0.321569	25	11	-14
66	56	82	264	0.317647	0.321569	25	10	-14
69	55	82	272	0.329412	0.321569	25	12	-14
71	54	82	276	0.341176	0.321569	25	14	-14
70	55	83	272	0.337255	0.32549	25	13	-14
70	56	85	268	0.341176	0.333333	26	13	-15
70	56	85	268	0.341176	0.333333	26	13	-15
70	56	85	268	0.341176	0.333333	26	13	-15
68	57	85	264	0.329412	0.333333	26	12	-15
67	58	86	260	0.32549	0.337255	26	10	-15
68	58	87	260	0.333333	0.341176	26	11	-16
69	57	88	264	0.352941	0.345098	26	13	-17
69	58	86	264	0.32549	0.337255	26	11	-15
70	59	85	266	0.305882	0.333333	27	11	-14
70	59	85	266	0.305882	0.333333	27	11	-14
70	59	85	266	0.305882	0.333333	27	11	-14
70	59	85	266	0.305882	0.333333	27	11	-14
71	59	85	268	0.305882	0.333333	27	12	-14
71	58	85	268	0.317647	0.333333	26	12	-14
71	58	85	268	0.317647	0.333333	26	12	-14
71	60	86	266	0.301961	0.337255	27	11	-14
70	60	86	264	0.301961	0.337255	27	11	-14
70	60	86	264	0.301961	0.337255	27	11	-14
71	60	86	266	0.301961	0.337255	27	11	-14
71	60	86	266	0.301961	0.337255	27	11	-14
72	61	87	266	0.298039	0.341176	27	11	-14
73	59	86	272	0.313725	0.337255	27	13	-14
75	59	86	276	0.313725	0.337255	27	13	-14
75	58	87	276	0.333333	0.341176	27	14	-15
75	58	88	274	0.341176	0.345098	27	15	-15
75	58	88	274	0.341176	0.345098	27	15	-15
76	59	89	274	0.337255	0.34902	27	14	-15
74	60	90	268	0.333333	0.352941	27	13	-16
73	60	90	266	0.333333	0.352941	27	12	-16
73	60	90	266	0.333333	0.352941	27	12	-16
73	60	90	266	0.333333	0.352941	27	12	-16
75	61	91	268	0.329412	0.356863	28	13	-16
75	61	90	268	0.321569	0.352941	28	13	-15
75	60	89	272	0.32549	0.34902	27	13	-15
75	60	89	272	0.32549	0.34902	27	13	-15
73	60	89	266	0.32549	0.34902	27	12	-15
67	61	85	256	0.282353	0.333333	27	8	-13
67	61	85	256	0.282353	0.333333	27	8	-13
68	62	86	256	0.278431	0.337255	27	8	-14
70	63	85	260	0.258824	0.333333	28	8	-12
72	64	83	266	0.227451	0.32549	28	7	-10
74	66	84	266	0.215686	0.329412	29	8	-10
76	68	86	266	0.207843	0.337255	30	7	-10
76	68	86	266	0.207843	0.337255	30	7	-10
76	68	86	266	0.207843	0.337255	30	7	-10
77	69	86	268	0.196078	0.337255	30	7	-9
79	71	88	268	0.192157	0.345098	31	7	-9
80	71	88	272	0.192157	0.345098	31	7	-9
80	70	88	274	0.203922	0.345098	31	8	-9
79	70	88	270	0.203922	0.345098	31	8	-9
76	69	88	262	0.215686	0.345098	30	7	-10
74	70	88	254	0.203922	0.345098	30	6	-10
73	70	88	250	0.203922	0.345098	30	5	-10
73	70	89	250	0.211765	0.34902	30	6	-11
72	67	88	254	0.239216	0.345098	29	7	-12
74	67	89	260	0.247059	0.34902	30	8	-12
75	67	90	260	0.254902	0.352941	30	8	-12
74	66	89	260	0.258824	0.34902	29	9	-12
74	66	89	260	0.258824	0.34902	29	9	-12
72	65	88	258	0.262745	0.345098	29	8	-13
71	64	87	258	0.262745	0.341176	28	8	-12
70	61	87	260	0.298039	0.341176	27	10	-14
71	61	87	264	0.298039	0.341176	27	11	-14
69	61	85	260	0.282353	0.333333	27	9	-13
67	61	82	258	0.254902	0.321569	27	7	-12
67	61	82	258	0.254902	0.321569	27	7	-12
67	61	82	258	0.254902	0.321569	27	7	-12
66	60	82	256	0.266667	0.321569	26	8	-12
66	60	83	256	0.278431	0.32549	26	8	-13
66	60	84	256	0.286275	0.329412	26	9	-14
65	59	84	254	0.298039	0.329412	26	9	-14
64	59	84	252	0.298039	0.329412	26	8	-14
62	58	83	250	0.301961	0.32549	25	8	-15
62	58	84	250	0.309804	0.329412	25	8	-15
62	58	85	248	0.317647	0.333333	25	8	-16
64	59	85	252	0.305882	0.333333	26	9	-15
65	58	83	256	0.301961	0.32549	25	9	-14
67	57	83	264	0.313725	0.32549	25	11	-14
69	56	83	268	0.32549	0.32549	25	12	-14
69	56	85	266	0.341176	0.333333	25	12	-15
68	56	87	264	0.356863	0.341176	25	13	-17
69	56	86	266	0.34902	0.337255	25	13	-16
69	56	85	266	0.341176	0.333333	25	12	-15
68	57	85	264	0.329412	0.333333	26	12	-15
65	56	84	260	0.333333	0.329412	25	11	-15
66	56	84	262	0.333333	0.329412	25	11	-15
67	55	84	264	0.345098	0.329412	25	13	-16
70	55	83	272	0.337255	0.32549	25	13	-14
72	54	82	278	0.341176	0.321569	25	14	-14
70	55	82	274	0.329412	0.321569	25	12	-14
68	55	82	268	0.329412	0.321569	25	12	-14
65	56	82	260	0.317647	0.321569	25	10	-14
62	56	81	254	0.309804	0.317647	25	9	-14
64	55	81	260	0.321569	0.317647	25	10	-14
66	55	81	266	0.321569	0.317647	25	10	-14
68	55	83	268	0.337255	0.32549	25	12	-15
68	55	84	266	0.345098	0.329412	25	12	-15
68	55	84	266	0.345098	0.329412	25	12	-15
68	56	85	264	0.341176	0.333333	25	12	-15
67	57	85	262	0.329412	0.333333	25	11	-15
68	58	86	262	0.32549	0.337255	26	11	-15
71	57	87	268	0.345098	0.341176	26	13	-16
73	56	88	272	0.364706	0.345098	26	15	-16
71	58	87	266	0.333333	0.341176	27	12	-15
68	59	85	260	0.305882	0.333333	26	10	-14
68	59	85	260	0.305882	0.333333	26	10	-14
69	59	85	264	0.305882	0.333333	27	10	-14
70	59	85	266	0.305882	0.333333	27	11	-14
71	58	85	268	0.317647	0.333333	26	12	-14
71	58	85	268	0.317647	0.333333	26	12	-14
71	58	85	268	0.317647	0.333333	26	12	-14
70	60	86	264	0.301961	0.337255	27	11	-14
70	61	87	260	0.298039	0.341176	27	10	-14
71	61	87	264	0.298039	0.341176	27	11	-14
73	60	87	268	0.309804	0.341176	27	11	-14
73	60	87	268	0.309804	0.341176	27	11	-14
72	59	86	268	0.313725	0.337255	27	12	-14
73	59	86	272	0.313725	0.337255	27	13	-14
74	59	86	274	0.313725	0.337255	27	13	-14
75	58	87	276	0.333333	0.341176	27	14	-15
75	57	87	276	0.345098	0.341176	27	15	-15
73	56	86	274	0.34902	0.337255	26	14	-15
73	58	87	272	0.333333	0.341176	27	13	-15
72	58	88	268	0.341176	0.345098	27	13	-16
72	59	90	266	0.345098	0.352941	27	13	-17
72	59	90	266	0.345098	0.352941	27	13	-17
72	59	90	266	0.345098	0.352941	27	13	-17
74	60	90	268	0.333333	0.352941	27	13	-16
75	60	89	272	0.32549	0.34902	27	13	-15
75	58	88	274	0.341176	0.345098	27	15	-15
75	58	88	274	0.341176	0.345098	27	15	-15
73	59	88	268	0.329412	0.345098	27	13	-15
67	61	84	256	0.27451	0.329412	27	8	-13
69	63	86	256	0.266667	0.337255	28	8	-13
70	64	87	256	0.262745	0.341176	28	8	-13
72	65	87	260	0.25098	0.341176	29	8	-12
74	66	86	264	0.231373	0.337255	29	8	-11
74	66	85	266	0.223529	0.333333	29	8	-10
76	68	86	266	0.207843	0.337255	30	7	-10
78	70	88	266	0.203922	0.345098	31	7	-9
77	69	87	266	0.207843	0.341176	30	7	-9
77	69	87	266	0.207843	0.341176	30	7	-9
79	71	90	266	0.211765	0.352941	31	8	-10
79	71	90	266	0.211765	0.352941	31	8	-10
79	70	89	268	0.211765	0.34902	31	8	-10
79	70	89	268	0.211765	0.34902	31	8	-10
78	70	90	264	0.223529	0.352941	31	8	-11
76	69	89	262	0.223529	0.34902	30	7	-11
75	70	89	256	0.211765	0.34902	30	6	-10
74	68	89	258	0.235294	0.34902	30	7	-11
75	68	90	260	0.243137	0.352941	30	8	-12
74	67	90	258	0.254902	0.352941	30	8	-12
75	67	91	260	0.262745	0.356863	30	9	-13
74	66	90	260	0.266667	0.352941	29	9	-13
74	66	89	260	0.258824	0.34902	29	9	-12
73	65	88	260	0.262745	0.345098	29	8	-12
72	63	87	262	0.27451	0.341176	28	10	-13
71	61	86	264	0.290196	0.337255	27	10	-14
71	61	87	264	0.298039	0.341176	27	11	-14
69	61	84	260	0.27451	0.329412	27	9	-13
67	61	83	256	0.266667	0.32549	27	8	-12
67	61	83	256	0.266667	0.32549	27	8	-12
67	61	83	256	0.266667	0.32549	27	8	-12
66	60	82	256	0.266667	0.321569	26	8	-12
66	60	83	256	0.278431	0.32549	26	8	-13
66	60	84	256	0.286275	0.329412	26	9	-14
65	59	84	254	0.298039	0.329412	26	9	-14
65	59	84	254	0.298039	0.329412	26	9	-14
63	58	83	252	0.301961	0.32549	25	8	-14
63	58	84	252	0.309804	0.329412	25	9	-15
63	58	85	252	0.317647	0.333333	25	9	-16
64	59	85	252	0.305882	0.333333	26	9	-15
64	58	83	254	0.301961	0.32549	25	8	-14
67	57	83	264	0.313725	0.32549	25	11	-14
69	56	83	268	0.32549	0.32549	25	12	-14
69	56	85	266	0.341176	0.333333	25	12	-15
69	56	87	266	0.356863	0.341176	26	13	-16
70	56	87	268	0.356863	0.341176	26	13	-16
71	56	86	270	0.34902	0.337255	26	14	-16
69	56	85	266	0.341176	0.333333	25	12	-15
67	56	85	262	0.341176	0.333333	25	12	-15
67	56	85	262	0.341176	0.333333	25	12	-15
68	55	85	266	0.352941	0.333333	25	13	-16
71	54	84	274	0.356863	0.329412	25	15	-15
73	54	83	280	0.34902	0.32549	25	15	-14
71	54	83	276	0.34902	0.32549	25	14	-15
68	55	83	268	0.337255	0.32549	25	12	-15
66	56	83	262	0.32549	0.32549	25	11	-15
64	57	83	256	0.313725	0.32549	25	10	-15
65	56	83	260	0.32549	0.32549	25	10	-15
66	56	83	262	0.32549	0.32549	25	11	-15
67	56	83	264	0.32549	0.32549	25	11	-15
69	56	85	266	0.341176	0.333333	25	12	-15
68	57	85	264	0.329412	0.333333	26	12	-15
67	57	85	262	0.329412	0.333333	25	11	-15
67	57	85	262	0.329412	0.333333	25	11	-15
68	58	86	262	0.32549	0.337255	26	11	-15
71	57	87	268	0.345098	0.341176	26	13	-16
73	56	88	272	0.364706	0.345098	26	15	-16
71	58	87	266	0.333333	0.341176	27	12	-15
68	59	86	260	0.313725	0.337255	26	11	-15
69	59	85	264	0.305882	0.333333	27	10	-14
71	60	87	264	0.309804	0.341176	27	11	-15
72	60	87	266	0.309804	0.341176	27	11	-14
72	59	87	268	0.321569	0.341176	27	12	-15
72	59	87	268	0.321569	0.341176	27	12	-15
73	61	88	266	0.305882	0.345098	27	12	-14
71	61	88	262	0.305882	0.345098	27	11	-14
69	62	87	256	0.286275	0.341176	27	9	-14
70	60	86	264	0.301961	0.337255	27	11	-14
70	59	85	266	0.305882	0.333333	27	11	-14
71	60	86	266	0.301961	0.337255	27	11	-14
71	60	86	266	0.301961	0.337255	27	11	-14
72	59	86	268	0.313725	0.337255	27	12	-14
72	58	85	272	0.317647	0.333333	27	12	-14
73	58	86	272	0.32549	0.337255	27	13	-15
73	58	87	272	0.333333	0.341176	27	13	-15
71	57	86	268	0.337255	0.337255	26	12	-15
71	58	87	266	0.333333	0.341176	27	12	-15
71	58	88	266	0.341176	0.345098	27	13	-16
70	58	88	264	0.341176	0.345098	26	12	-16
70	58	89	264	0.34902	0.34902	27	12	-17
70	58	88	264	0.341176	0.345098	26	12	-16
72	59	89	266	0.337255	0.34902	27	13	-16
73	59	88	268	0.329412	0.345098	27	13	-15
74	59	88	272	0.329412	0.345098	27	13	-15
74	59	88	272	0.329412	0.345098	27	13	-15
72	59	88	266	0.329412	0.345098	27	13	-15
67	61	83	256	0.266667	0.32549	27	8	-12
69	63	85	256	0.258824	0.333333	27	8	-12
70	64	86	256	0.254902	0.337255	28	8	-12
72	65	87	260	0.25098	0.341176	29	8	-12
73	65	86	262	0.243137	0.337255	29	8	-11
75	67	87	264	0.231373	0.341176	30	8	-10
77	69	88	266	0.215686	0.345098	30	8	-10
78	70	89	266	0.211765	0.34902	31	8	-10
77	69	88	266	0.215686	0.345098	30	8	-10
79	71	91	264	0.219608	0.356863	31	7	-10
79	71	92	262	0.227451	0.360784	31	8	-11
78	70	91	262	0.231373	0.356863	31	8	-11
78	70	91	262	0.231373	0.356863	31	8	-11
78	69	90	266	0.231373	0.352941	30	8	-11
78	68	90	268	0.243137	0.352941	30	9	-12
77	67	89	268	0.247059	0.34902	30	9	-11
77	68	89	266	0.235294	0.34902	30	9	-11
77	67	90	266	0.254902	0.352941	30	9	-12
76	66	90	266	0.266667	0.352941	29	9	-13
75	66	90	262	0.266667	0.352941	29	10	-13
74	66	90	260	0.266667	0.352941	29	9	-13
72	65	89	258	0.270588	0.34902	29	9	-13
73	65	88	260	0.262745	0.345098	29	8	-12
72	63	87	262	0.27451	0.341176	28	10	-13
72	62	86	266	0.278431	0.337255	28	10	-13
71	61	86	264	0.290196	0.337255	27	10	-14
70	60	85	264	0.294118	0.333333	27	10	-13
69	60	84	262	0.286275	0.329412	27	9	-13
68	61	84	258	0.27451	0.329412	27	8	-13
68	61	84	258	0.27451	0.329412	27	8	-13
68	61	84	258	0.27451	0.329412	27	8	-13
66	60	83	256	0.278431	0.32549	26	8	-13
66	60	83	256	0.278431	0.32549	26	8	-13
66	59	83	258	0.290196	0.32549	26	9	-13
66	59	84	256	0.298039	0.329412	26	9	-14
66	59	84	256	0.298039	0.329412	26	9	-14
65	58	83	256	0.301961	0.32549	25	9	-14
65	58	83	256	0.301961	0.32549	25	9	-14
65	58	83	256	0.301961	0.32549	25	9	-14
65	57	84	258	0.321569	0.329412	25	10	-15
65	56	84	260	0.333333	0.329412	25	11	-15
66	56	84	262	0.333333	0.329412	25	11	-15
67	56	84	264	0.333333	0.329412	25	12	-15
67	56	85	262	0.341176	0.333333	25	12	-15
67	55	86	264	0.360784	0.337255	25	12	-17
68	55	86	266	0.360784	0.337255	25	13	-16
69	55	86	268	0.360784	0.337255	25	13	-17
68	55	86	266	0.360784	0.337255	25	13	-16
68	55	86	266	0.360784	0.337255	25	13	-16
67	55	86	264	0.360784	0.337255	25	12	-17
67	55	86	264	0.360784	0.337255	25	12	-17
68	54	84	268	0.356863	0.329412	25	13	-16
70	53	83	274	0.360784	0.32549	25	14	-15
69	54	83	272	0.34902	0.32549	25	13	-15
66	53	82	266	0.352941	0.321569	24	12	-15
67	54	83	266	0.34902	0.32549	25	13	-15
67	54	83	266	0.34902	0.32549	25	13	-15
68	55	84	266	0.345098	0.329412	25	12	-15
67	56	84	264	0.333333	0.329412	25	12	-15
69	56	85	266	0.341176	0.333333	25	12	-15
69	56	85	266	0.341176	0.333333	25	12	-15
67	57	85	262	0.329412	0.333333	25	11	-15
67	58	86	260	0.32549	0.337255	26	10	-15
67	58	86	260	0.32549	0.337255	26	10	-15
67	58	86	260	0.32549	0.337255	26	10	-15
69	58	86	264	0.32549	0.337255	26	11	-15
71	58	88	266	0.341176	0.345098	27	13	-16
71	58	87	266	0.333333	0.341176	27	12	-15
70	58	87	264	0.333333	0.341176	26	12	-16
71	58	87	266	0.333333	0.341176	27	12	-15
73	59	88	268	0.329412	0.345098	27	13	-15
73	59	88	268	0.329412	0.345098	27	13	-15
72	59	88	266	0.329412	0.345098	27	13	-15
71	59	88	264	0.329412	0.345098	27	12	-16
70	60	88	262	0.317647	0.345098	27	11	-15
70	61	88	260	0.305882	0.345098	27	10	-15
67	61	86	254	0.290196	0.337255	27	9	-14
67	60	85	256	0.294118	0.333333	27	9	-14
67	60	85	256	0.294118	0.333333	27	9	-14
68	59	85	260	0.305882	0.333333	26	10	-14
68	59	85	260	0.305882	0.333333	26	10	-14
70	59	85	266	0.305882	0.333333	27	11	-14
71	58	85	268	0.317647	0.333333	26	12	-14
71	58	86	268	0.32549	0.337255	27	12	-15
69	57	86	264	0.337255	0.337255	26	12	-16
69	58	86	264	0.32549	0.337255	26	11	-15
69	58	86	264	0.32549	0.337255	26	11	-15
68	58	86	262	0.32549	0.337255	26	11	-15
68	59	86	260	0.313725	0.337255	26	11	-15
68	59	86	260	0.313725	0.337255	26	11	-15
68	59	86	260	0.313725	0.337255	26	11	-15
70	60	87	262	0.309804	0.341176	27	11	-15
70	59	86	264	0.313725	0.337255	27	11	-15
70	59	86	264	0.313725	0.337255	27	11	-15
70	59	86	264	0.313725	0.337255	27	11	-15
72	60	87	266	0.309804	0.341176	27	11	-14
68	62	84	256	0.262745	0.329412	27	8	-12
70	64	85	258	0.247059	0.333333	28	7	-12
71	65	86	258	0.243137	0.337255	29	8	-12
72	65	87	260	0.25098	0.341176	29	8	-12
74	66	88	262	0.25098	0.345098	29	8	-12
75	67	88	262	0.239216	0.345098	30	8	-11
77	69	89	264	0.223529	0.34902	30	8	-11
78	70	90	264	0.223529	0.352941	31	8	-11
78	70	90	264	0.223529	0.352941	31	8	-11
78	70	91	262	0.231373	0.356863	31	8	-11
79	71	93	262	0.235294	0.364706	31	8	-12
79	71	93	262	0.235294	0.364706	31	8	-12
78	70	92	262	0.239216	0.360784	31	8	-12
77	69	91	262	0.243137	0.356863	30	8	-12
78	68	91	266	0.25098	0.356863	30	9	-12
78	67	90	268	0.254902	0.352941	30	10	-12
78	67	90	268	0.254902	0.352941	30	10	-12
78	67	91	268	0.262745	0.356863	30	10	-12
77	66	91	266	0.27451	0.356863	30	10	-13
76	66	91	264	0.27451	0.356863	29	10	-13
74	65	90	262	0.278431	0.352941	29	10	-14
73	65	89	260	0.270588	0.34902	29	9	-13
72	63	87	262	0.27451	0.341176	28	10	-13
73	63	87	266	0.27451	0.341176	28	10	-13
74	63	87	268	0.27451	0.341176	28	10	-13
72	61	85	268	0.282353	0.333333	27	10	-13
70	60	84	266	0.286275	0.329412	27	10	-13
70	60	85	264	0.294118	0.333333	27	10	-13
68	59	84	262	0.298039	0.329412	26	10	-14
68	59	84	262	0.298039	0.329412	26	10	-14
68	59	84	262	0.298039	0.329412	26	10	-14
67	60	84	258	0.286275	0.329412	27	9	-13
66	59	83	258	0.290196	0.32549	26	9	-13
67	59	83	260	0.290196	0.32549	26	9	-13
67	58	84	260	0.309804	0.329412	26	10	-14
68	58	85	262	0.317647	0.333333	26	11	-15
67	57	84	262	0.321569	0.329412	25	11	-15
66	57	83	260	0.313725	0.32549	25	10	-14
67	57	83	264	0.313725	0.32549	25	11	-14
67	57	84	262	0.321569	0.329412	25	11	-15
67	56	84	264	0.333333	0.329412	25	12	-15
67	56	84	264	0.333333	0.329412	25	12	-15
66	56	84	262	0.333333	0.329412	25	11	-15
66	56	85	260	0.341176	0.333333	25	11	-16
66	56	86	260	0.34902	0.337255	25	12	-17
67	55	86	264	0.360784	0.337255	25	12	-17
68	55	86	266	0.360784	0.337255	25	13	-16
68	55	86	266	0.360784	0.337255	25	13	-16
67	54	85	266	0.364706	0.333333	25	13	-17
66	54	85	264	0.364706	0.333333	25	13	-17
65	55	85	260	0.352941	0.333333	25	11	-17
66	54	84	264	0.356863	0.329412	25	13	-16
68	54	83	268	0.34902	0.32549	25	13	-15
67	54	83	266	0.34902	0.32549	25	13	-15
65	53	82	264	0.352941	0.321569	24	12	-15
68	54	83	268	0.34902	0.32549	25	13	-15
69	54	83	272	0.34902	0.32549	25	13	-15
69	55	84	268	0.345098	0.329412	25	12	-15
68	55	84	266	0.345098	0.329412	25	12	-15
69	56	85	266	0.341176	0.333333	25	12	-15
69	56	85	266	0.341176	0.333333	25	12	-15
67	57	85	262	0.329412	0.333333	25	11	-15
66	58	86	258	0.32549	0.337255	26	10	-16
66	58	86	258	0.32549	0.337255	26	10	-16
66	58	86	258	0.32549	0.337255	26	10	-16
67	58	86	260	0.32549	0.337255	26	10	-15
69	59	87	262	0.321569	0.341176	27	11	-15
70	59	87	264	0.321569	0.341176	27	12	-15
71	58	87	266	0.333333	0.341176	27	12	-15
72	58	87	268	0.333333	0.341176	27	12	-15
73	58	87	272	0.333333	0.341176	27	13	-15
72	58	87	268	0.333333	0.341176	27	12	-15
71	58	87	266	0.333333	0.341176	27	12	-15
70	57	87	266	0.345098	0.341176	26	13	-16
69	58	86	264	0.32549	0.337255	26	11	-15
68	59	86	260	0.313725	0.337255	26	11	-15
66	60	85	254	0.294118	0.333333	27	9	-14
66	61	86	252	0.290196	0.337255	27	8	-14
65	60	85	252	0.294118	0.333333	26	9	-14
66	60	85	254	0.294118	0.333333	27	9	-14
67	58	84	260	0.309804	0.329412	26	10	-14
69	58	84	266	0.309804	0.329412	26	11	-14
70	57	84	268	0.321569	0.329412	26	12	-14
69	58	85	264	0.317647	0.333333	26	11	-14
68	58	86	262	0.32549	0.337255	26	11	-15
68	58	86	262	0.32549	0.337255	26	11	-15
69	59	87	262	0.321569	0.341176	27	11	-15
69	59	86	262	0.313725	0.337255	27	11	-15
68	59	85	260	0.305882	0.333333	26	10	-14
68	59	85	260	0.305882	0.333333	26	10	-14
68	59	85	260	0.305882	0.333333	26	10	-14
68	59	85	260	0.305882	0.333333	26	10	-14
70	60	86	264	0.301961	0.337255	27	11	-14
70	60	86	264	0.301961	0.337255	27	11	-14
70	60	86	264	0.301961	0.337255	27	11	-14
71	60	86	266	0.301961	0.337255	27	11	-14
69	63	86	256	0.266667	0.337255	28	8	-13
71	65	87	256	0.25098	0.341176	29	7	-12
72	66	87	258	0.243137	0.341176	29	8	-12
73	66	87	260	0.243137	0.341176	29	8	-11
75	67	89	262	0.247059	0.34902	30	8	-12
76	68	89	262	0.235294	0.34902	30	8	-11
78	70	90	264	0.223529	0.352941	31	8	-11
79	71	91	264	0.219608	0.356863	31	7	-10
79	71	91	264	0.219608	0.356863	31	7	-10
80	72	93	262	0.227451	0.364706	32	8	-11
80	72	94	262	0.235294	0.368627	32	8	-12
79	71	93	262	0.235294	0.364706	31	8	-12
78	70	92	262	0.239216	0.360784	31	8	-12
77	69	92	260	0.25098	0.360784	30	9	-12
76	67	91	262	0.262745	0.356863	30	9	-13
75	66	90	262	0.266667	0.352941	29	10	-13
76	67	91	262	0.262745	0.356863	30	9	-13
77	67	91	266	0.262745	0.356863	30	9	-12
77	66	90	268	0.266667	0.352941	30	10	-12
75	65	90	264	0.278431	0.352941	29	10	-13
75	65	90	264	0.278431	0.352941	29	10	-13
74	64	89	264	0.282353	0.34902	29	10	-13
73	63	87	266	0.27451	0.341176	28	10	-13
73	63	87	266	0.27451	0.341176	28	10	-13
72	62	86	266	0.278431	0.337255	28	10	-13
71	61	85	266	0.282353	0.333333	27	10	-13
70	60	84	266	0.286275	0.329412	27	10	-13
70	60	85	264	0.294118	0.333333	27	10	-13
69	59	85	264	0.305882	0.333333	27	10	-14
69	59	85	264	0.305882	0.333333	27	10	-14
68	58	84	264	0.309804	0.329412	26	10	-14
68	58	84	264	0.309804	0.329412	26	10	-14
68	58	84	264	0.309804	0.329412	26	10	-14
68	58	84	264	0.309804	0.329412	26	10	-14
67	57	83	264	0.313725	0.32549	25	11	-14
67	57	84	262	0.321569	0.329412	25	11	-15
67	57	85	262	0.329412	0.333333	25	11	-15
67	57	84	262	0.321569	0.329412	25	11	-15
67	57	84	262	0.321569	0.329412	25	11	-15
68	57	85	264	0.329412	0.333333	26	12	-15
67	56	84	264	0.333333	0.329412	25	12	-15
67	56	84	264	0.333333	0.329412	25	12	-15
66	56	84	262	0.333333	0.329412	25	11	-15
67	55	85	264	0.352941	0.333333	25	12	-16
68	55	86	266	0.360784	0.337255	25	13	-16
68	55	86	266	0.360784	0.337255	25	13	-16
68	55	86	266	0.360784	0.337255	25	13	-16
68	55	86	266	0.360784	0.337255	25	13	-16
67	54	85	266	0.364706	0.333333	25	13	-17
66	54	85	264	0.364706	0.333333	25	13	-17
65	55	85	260	0.352941	0.333333	25	11	-17
66	54	84	264	0.356863	0.329412	25	13	-16
67	54	83	266	0.34902	0.32549	25	13	-15
66	55	83	264	0.337255	0.32549	25	11	-15
63	54	82	260	0.341176	0.321569	24	11	-15
65	55	83	262	0.337255	0.32549	25	12	-15
67	54	83	266	0.34902	0.32549	25	13	-15
69	56	85	266	0.341176	0.333333	25	12	-15
69	56	85	266	0.341176	0.333333	25	12	-15
70	57	86	266	0.337255	0.337255	26	13	-15
70	57	86	266	0.337255	0.337255	26	13	-15
68	58	86	262	0.32549	0.337255	26	11	-15
67	59	87	258	0.321569	0.341176	26	10	-16
65	59	86	254	0.313725	0.337255	26	9	-15
65	59	86	254	0.313725	0.337255	26	9	-15
66	58	86	258	0.32549	0.337255	26	10	-16
69	59	87	262	0.321569	0.341176	27	11	-15
71	60	88	264	0.317647	0.345098	27	11	-15
71	59	88	264	0.329412	0.345098	27	12	-16
72	59	88	266	0.329412	0.345098	27	13	-15
73	59	88	268	0.329412	0.345098	27	13	-15
72	58	87	268	0.333333	0.341176	27	12	-15
71	58	87	266	0.333333	0.341176	27	12	-15
70	57	86	266	0.337255	0.337255	26	13	-15
70	57	86	266	0.337255	0.337255	26	13	-15
69	59	86	262	0.313725	0.337255	27	11	-15
66	60	85	254	0.294118	0.333333	27	9	-14
67	61	86	254	0.290196	0.337255	27	9	-14
66	60	85	254	0.294118	0.333333	27	9	-14
67	60	85	256	0.294118	0.333333	27	9	-14
68	58	84	264	0.309804	0.329412	26	10	-14
70	58	84	268	0.309804	0.329412	26	11	-14
71	57	84	272	0.321569	0.329412	26	13	-14
70	57	85	268	0.329412	0.333333	26	13	-15
69	57	86	264	0.337255	0.337255	26	12	-16
68	56	85	264	0.341176	0.333333	25	12	-15
69	57	86	264	0.337255	0.337255	26	12	-16
69	57	86	264	0.337255	0.337255	26	12	-16
69	58	85	264	0.317647	0.333333	26	11	-14
69	58	85	264	0.317647	0.333333	26	11	-14
70	59	86	264	0.313725	0.337255	27	11	-15
70	59	86	264	0.313725	0.337255	27	11	-15
70	60	86	264	0.301961	0.337255	27	11	-14
70	60	86	264	0.301961	0.337255	27	11	-14
70	60	86	264	0.301961	0.337255	27	11	-14
70	60	86	264	0.301961	0.337255	27	11	-14
69	63	87	256	0.27451	0.341176	28	8	-14
71	65	88	256	0.262745	0.345098	29	8	-13
72	66	88	256	0.25098	0.345098	29	8	-12
74	67	89	260	0.247059	0.34902	30	8	-12
74	66	88	262	0.25098	0.345098	29	8	-12
75	67	88	262	0.239216	0.345098	30	8	-11
77	69	89	264	0.223529	0.34902	30	8	-11
79	71	90	266	0.211765	0.352941	31	8	-10
79	71	91	264	0.219608	0.356863	31	7	-10
79	71	92	262	0.227451	0.360784	31	8	-11
79	71	92	262	0.227451	0.360784	31	8	-11
79	71	92	262	0.227451	0.360784	31	8	-11
78	70	92	262	0.239216	0.360784	31	8	-12
77	69	92	260	0.25098	0.360784	30	9	-12
76	68	92	260	0.262745	0.360784	30	9	-13
74	67	91	258	0.262745	0.356863	30	8	-13
76	68	92	260	0.262745	0.360784	30	9	-13
76	67	92	262	0.270588	0.360784	30	9	-13
76	66	91	264	0.27451	0.356863	29	10	-13
76	65	89	268	0.270588	0.34902	29	10	-13
76	65	89	268	0.270588	0.34902	29	10	-13
75	64	88	268	0.27451	0.345098	29	10	-13
74	63	87	268	0.27451	0.341176	28	10	-13
74	63	87	268	0.27451	0.341176	28	10	-13
72	62	86	266	0.278431	0.337255	28	10	-13
71	61	85	266	0.282353	0.333333	27	10	-13
70	60	84	266	0.286275	0.329412	27	10	-13
70	60	85	264	0.294118	0.333333	27	10	-13
69	59	86	262	0.313725	0.337255	27	11	-15
69	59	86	262	0.313725	0.337255	27	11	-15
69	58	85	264	0.317647	0.333333	26	11	-14
69	58	85	264	0.317647	0.333333	26	11	-14
69	58	85	264	0.317647	0.333333	26	11	-14
69	58	84	266	0.309804	0.329412	26	11	-14
67	57	83	264	0.313725	0.32549	25	11	-14
67	57	85	262	0.329412	0.333333	25	11	-15
68	57	86	262	0.337255	0.337255	26	12	-16
67	56	85	262	0.341176	0.333333	25	12	-15
67	56	85	262	0.341176	0.333333	25	12	-15
66	56	85	260	0.341176	0.333333	25	11	-16
67	57	85	262	0.329412	0.333333	25	11	-15
66	56	84	262	0.333333	0.329412	25	11	-15
66	56	84	262	0.333333	0.329412	25	11	-15
67	55	85	264	0.352941	0.333333	25	12	-16
68	55	86	266	0.360784	0.337255	25	13	-16
68	55	86	266	0.360784	0.337255	25	13	-16
68	55	86	266	0.360784	0.337255	25	13	-16
68	55	86	266	0.360784	0.337255	25	13	-16
67	54	85	266	0.364706	0.333333	25	13	-17
66	54	85	264	0.364706	0.333333	25	13	-17
65	55	85	260	0.352941	0.333333	25	11	-17
66	54	84	264	0.356863	0.329412	25	13	-16
67	54	83	266	0.34902	0.32549	25	13	-15
65	55	83	262	0.337255	0.32549	25	12	-15
62	54	82	258	0.341176	0.321569	24	10	-16
64	55	83	260	0.337255	0.32549	25	10	-15
66	56	84	262	0.333333	0.329412	25	11	-15
68	56	85	264	0.341176	0.333333	25	12	-15
70	57	86	266	0.337255	0.337255	26	13	-15
71	57	86	268	0.337255	0.337255	26	12	-15
70	57	86	266	0.337255	0.337255	26	13	-15
69	57	86	264	0.337255	0.337255	26	12	-16
69	59	87	262	0.321569	0.341176	27	11	-15
67	59	87	258	0.321569	0.341176	26	10	-16
66	58	86	258	0.32549	0.337255	26	10	-16
67	58	86	260	0.32549	0.337255	26	10	-15
69	59	87	262	0.321569	0.341176	27	11	-15
70	60	88	262	0.317647	0.345098	27	11	-15
69	60	88	260	0.317647	0.345098	27	11	-15
70	60	88	262	0.317647	0.345098	27	11	-15
71	59	88	264	0.329412	0.345098	27	12	-16
70	58	87	264	0.333333	0.341176	26	12	-16
70	58	87	264	0.333333	0.341176	26	12	-16
71	58	87	266	0.333333	0.341176	27	12	-15
71	58	87	266	0.333333	0.341176	27	12	-15
68	59	86	260	0.313725	0.337255	26	11	-15
65	60	85	252	0.294118	0.333333	26	9	-14
65	60	85	252	0.294118	0.333333	26	9	-14
66	60	85	254	0.294118	0.333333	27	9	-14
68	59	85	260	0.305882	0.333333	26	10	-14
68	58	84	264	0.309804	0.329412	26	10	-14
70	57	84	268	0.321569	0.329412	26	12	-14
72	57	84	274	0.321569	0.329412	26	12	-14
71	57	85	270	0.329412	0.333333	26	13	-15
70	57	86	266	0.337255	0.337255	26	13	-15
69	56	85	266	0.341176	0.333333	25	12	-15
70	57	86	266	0.337255	0.337255	26	13	-15
70	57	86	266	0.337255	0.337255	26	13	-15
70	57	86	266	0.337255	0.337255	26	13	-15
71	57	87	268	0.345098	0.341176	26	13	-16
71	58	87	266	0.333333	0.341176	27	12	-15
70	58	86	266	0.32549	0.337255	26	12	-15
70	60	86	264	0.301961	0.337255	27	11	-14
70	60	86	264	0.301961	0.337255	27	11	-14
70	60	86	264	0.301961	0.337255	27	11	-14
70	60	86	264	0.301961	0.337255	27	11	-14
69	63	87	256	0.27451	0.341176	28	8	-14
70	64	87	256	0.262745	0.341176	28	8	-13
72	66	89	256	0.258824	0.34902	29	8	-13
74	67	89	260	0.247059	0.34902	30	8	-12
74	66	88	262	0.25098	0.345098	29	8	-12
75	67	88	262	0.239216	0.345098	30	8	-11
77	69	89	264	0.223529	0.34902	30	8	-11
78	70	89	266	0.211765	0.34902	31	8	-10
78	70	89	266	0.211765	0.34902	31	8	-10
79	71	91	264	0.219608	0.356863	31	7	-10
79	71	92	262	0.227451	0.360784	31	8	-11
78	70	91	262	0.231373	0.356863	31	8	-11
77	69	91	262	0.243137	0.356863	30	8	-12
76	68	91	260	0.25098	0.356863	30	9	-12
75	67	91	260	0.262745	0.356863	30	9	-13
75	67	91	260	0.262745	0.356863	30	9	-13
75	67	91	260	0.262745	0.356863	30	9	-13
75	66	91	262	0.27451	0.356863	29	10	-14
76	66	92	264	0.282353	0.360784	29	10	-14
76	65	89	268	0.270588	0.34902	29	10	-13
75	65	88	266	0.262745	0.345098	29	10	-12
74	64	88	266	0.27451	0.345098	29	10	-13
73	63	87	266	0.27451	0.341176	28	10	-13
73	62	87	266	0.286275	0.341176	28	11	-13
72	61	85	268	0.282353	0.333333	27	10	-13
71	60	84	268	0.286275	0.329412	27	11	-13
69	59	83	266	0.290196	0.32549	26	10	-13
70	60	85	264	0.294118	0.333333	27	10	-13
68	59	85	260	0.305882	0.333333	26	10	-14
69	59	86	262	0.313725	0.337255	27	11	-15
69	58	84	266	0.309804	0.329412	26	11	-14
69	58	84	266	0.309804	0.329412	26	11	-14
68	57	83	266	0.313725	0.32549	25	11	-14
67	57	83	264	0.313725	0.32549	25	11	-14
66	57	83	260	0.313725	0.32549	25	10	-14
67	57	85	262	0.329412	0.333333	25	11	-15
67	57	87	260	0.345098	0.341176	26	12	-16
67	55	86	264	0.360784	0.337255	25	12	-17
66	56	86	260	0.34902	0.337255	25	12	-17
66	56	85	260	0.341176	0.333333	25	11	-16
66	57	85	260	0.329412	0.333333	25	11	-16
65	56	84	260	0.333333	0.329412	25	11	-15
65	56	84	260	0.333333	0.329412	25	11	-15
66	56	85	260	0.341176	0.333333	25	11	-16
68	55	86	266	0.360784	0.337255	25	13	-16
68	55	86	266	0.360784	0.337255	25	13	-16
68	55	86	266	0.360784	0.337255	25	13	-16
68	55	86	266	0.360784	0.337255	25	13	-16
67	54	85	266	0.364706	0.333333	25	13	-17
66	54	85	264	0.364706	0.333333	25	13	-17
65	55	85	260	0.352941	0.333333	25	11	-17
66	54	84	264	0.356863	0.329412	25	13	-16
67	54	83	266	0.34902	0.32549	25	13	-15
65	55	83	262	0.337255	0.32549	25	12	-15
64	56	84	258	0.333333	0.329412	25	10	-16
65	56	84	260	0.333333	0.329412	25	11	-15
65	55	83	262	0.337255	0.32549	25	12	-15
68	55	84	266	0.345098	0.329412	25	12	-15
70	56	85	268	0.341176	0.333333	26	13	-15
72	57	86	272	0.337255	0.337255	26	14	-15
71	57	86	268	0.337255	0.337255	26	12	-15
71	57	86	268	0.337255	0.337255	26	12	-15
70	57	86	266	0.337255	0.337255	26	13	-15
69	58	86	264	0.32549	0.337255	26	11	-15
68	58	86	262	0.32549	0.337255	26	11	-15
68	58	86	262	0.32549	0.337255	26	11	-15
69	59	87	262	0.321569	0.341176	27	11	-15
68	59	87	260	0.321569	0.341176	27	11	-15
67	60	87	256	0.309804	0.341176	27	10	-15
67	59	87	258	0.321569	0.341176	26	10	-16
69	59	87	262	0.321569	0.341176	27	11	-15
69	59	87	262	0.321569	0.341176	27	11	-15
69	60	88	260	0.317647	0.345098	27	11	-15
70	59	87	264	0.321569	0.341176	27	12	-15
70	59	87	264	0.321569	0.341176	27	12	-15
67	60	86	256	0.301961	0.337255	27	10	-15
63	61	85	246	0.282353	0.333333	27	7	-14
64	61	85	248	0.282353	0.333333	27	7	-14
65	59	84	254	0.298039	0.329412	26	9	-14
67	58	84	260	0.309804	0.329412	26	10	-14
67	57	83	264	0.313725	0.32549	25	11	-14
70	57	84	268	0.321569	0.329412	26	12	-14
71	57	84	272	0.321569	0.329412	26	13	-14
71	57	85	270	0.329412	0.333333	26	13	-15
70	57	86	266	0.337255	0.337255	26	13	-15
69	56	85	266	0.341176	0.333333	25	12	-15
69	56	85	266	0.341176	0.333333	25	12	-15
69	56	85	266	0.341176	0.333333	25	12	-15
70	57	86	266	0.337255	0.337255	26	13	-15
70	57	86	266	0.337255	0.337255	26	13	-15
70	57	86	266	0.337255	0.337255	26	13	-15
69	58	85	264	0.317647	0.333333	26	11	-14
69	59	85	264	0.305882	0.333333	27	10	-14
69	59	85	264	0.305882	0.333333	27	10	-14
69	59	85	264	0.305882	0.333333	27	10	-14
69	59	85	264	0.305882	0.333333	27	10	-14
68	62	85	256	0.270588	0.333333	27	8	-13
70	64	88	256	0.27451	0.345098	28	8	-13
71	65	89	256	0.270588	0.34902	29	8	-13
73	66	89	258	0.258824	0.34902	29	9	-13
74	66	88	262	0.25098	0.345098	29	8	-12
75	67	88	262	0.239216	0.345098	30	8	-11
75	67	87	264	0.231373	0.341176	30	8	-10
78	70	90	264	0.223529	0.352941	31	8	-11
78	70	90	264	0.223529	0.352941	31	8	-11
78	70	91	262	0.231373	0.356863	31	8	-11
78	70	92	262	0.239216	0.360784	31	8	-12
78	70	92	262	0.239216	0.360784	31	8	-12
77	69	91	262	0.243137	0.356863	30	8	-12
76	68	91	260	0.25098	0.356863	30	9	-12
75	67	90	260	0.254902	0.352941	30	8	-12
74	66	89	260	0.258824	0.34902	29	9	-12
74	66	89	260	0.258824	0.34902	29	9	-12
75	65	91	264	0.286275	0.356863	29	11	-14
75	65	92	262	0.294118	0.360784	29	11	-14
76	65	90	266	0.278431	0.352941	29	10	-13
74	64	86	268	0.254902	0.337255	29	9	-11
73	63	86	266	0.266667	0.337255	28	10	-12
72	62	86	266	0.278431	0.337255	28	10	-13
72	62	87	264	0.286275	0.341176	28	10	-13
71	61	85	266	0.282353	0.333333	27	10	-13
70	60	85	264	0.294118	0.333333	27	10	-13
69	59	84	264	0.298039	0.329412	26	10	-14
69	60	86	260	0.301961	0.337255	27	10	-14
68	59	85	260	0.305882	0.333333	26	10	-14
68	59	85	260	0.305882	0.333333	26	10	-14
68	58	84	264	0.309804	0.329412	26	10	-14
69	58	84	266	0.309804	0.329412	26	11	-14
67	57	83	264	0.313725	0.32549	25	11	-14
66	57	83	260	0.313725	0.32549	25	10	-14
66	57	83	260	0.313725	0.32549	25	10	-14
67	57	85	262	0.329412	0.333333	25	11	-15
68	56	87	264	0.356863	0.341176	25	13	-17
68	56	88	262	0.364706	0.345098	25	13	-17
68	56	87	264	0.356863	0.341176	25	13	-17
67	57	87	260	0.345098	0.341176	26	12	-16
65	56	85	258	0.341176	0.333333	25	11	-16
64	56	84	258	0.333333	0.329412	25	10	-16
65	56	85	258	0.341176	0.333333	25	11	-16
67	56	85	262	0.341176	0.333333	25	12	-15
68	55	86	266	0.360784	0.337255	25	13	-16
69	55	86	268	0.360784	0.337255	25	13	-17
68	55	86	266	0.360784	0.337255	25	13	-16
68	55	86	266	0.360784	0.337255	25	13	-16
67	54	85	266	0.364706	0.333333	25	13	-17
67	54	85	266	0.364706	0.333333	25	13	-17
66	54	85	264	0.364706	0.333333	25	13	-17
67	54	84	266	0.356863	0.329412	25	13	-16
67	54	83	266	0.34902	0.32549	25	13	-15
66	55	83	264	0.337255	0.32549	25	11	-15
65	56	84	260	0.333333	0.329412	25	11	-15
66	56	84	262	0.333333	0.329412	25	11	-15
66	55	83	264	0.337255	0.32549	25	11	-15
68	55	84	266	0.345098	0.329412	25	12	-15
71	56	85	272	0.341176	0.333333	26	13	-15
71	56	85	272	0.341176	0.333333	26	13	-15
71	56	85	272	0.341176	0.333333	26	13	-15
70	56	85	268	0.341176	0.333333	26	13	-15
70	57	86	266	0.337255	0.337255	26	13	-15
69	58	86	264	0.32549	0.337255	26	11	-15
68	58	86	262	0.32549	0.337255	26	11	-15
68	58	86	262	0.32549	0.337255	26	11	-15
69	59	87	262	0.321569	0.341176	27	11	-15
67	59	87	258	0.321569	0.341176	26	10	-16
65	60	87	252	0.309804	0.341176	27	9	-15
65	60	87	252	0.309804	0.341176	27	9	-15
66	60	87	254	0.309804	0.341176	27	10	-15
67	60	87	256	0.309804	0.341176	27	10	-15
68	60	88	258	0.317647	0.345098	27	11	-16
69	60	88	260	0.317647	0.345098	27	11	-15
69	60	88	260	0.317647	0.345098	27	11	-15
65	60	86	252	0.301961	0.337255	26	9	-15
63	61	85	246	0.282353	0.333333	27	7	-14
63	60	84	248	0.286275	0.329412	26	8	-14
65	59	84	254	0.298039	0.329412	26	9	-14
67	58	84	260	0.309804	0.329412	26	10	-14
67	57	83	264	0.313725	0.32549	25	11	-14
71	57	84	272	0.321569	0.329412	26	13	-14
72	57	84	274	0.321569	0.329412	26	12	-14
71	57	85	270	0.329412	0.333333	26	13	-15
70	57	86	266	0.337255	0.337255	26	13	-15
68	56	85	264	0.341176	0.333333	25	12	-15
68	56	85	264	0.341176	0.333333	25	12	-15
68	56	85	264	0.341176	0.333333	25	12	-15
69	56	85	266	0.341176	0.333333	25	12	-15
69	56	85	266	0.341176	0.333333	25	12	-15
70	57	86	266	0.337255	0.337255	26	13	-15
69	58	85	264	0.317647	0.333333	26	11	-14
69	59	85	264	0.305882	0.333333	27	10	-14
69	59	85	264	0.305882	0.333333	27	10	-14
70	59	85	266	0.305882	0.333333	27	11	-14
70	59	85	266	0.305882	0.333333	27	11	-14
69	62	85	258	0.270588	0.333333	27	9	-13
71	64	87	258	0.262745	0.341176	28	8	-12
73	66	89	258	0.258824	0.34902	29	9	-13
74	66	89	260	0.258824	0.34902	29	9	-12
74	66	88	262	0.25098	0.345098	29	8	-12
74	66	87	262	0.243137	0.341176	29	8	-11
76	68	88	264	0.227451	0.345098	30	8	-11
77	69	89	264	0.223529	0.34902	30	8	-11
77	69	91	262	0.243137	0.356863	30	8	-12
77	69	92	260	0.25098	0.360784	30	9	-12
77	69	93	260	0.258824	0.364706	30	9	-13
77	69	92	260	0.25098	0.360784	30	9	-12
77	69	91	262	0.243137	0.356863	30	8	-12
76	68	90	262	0.243137	0.352941	30	8	-12
74	66	89	260	0.258824	0.34902	29	9	-12
74	66	89	260	0.258824	0.34902	29	9	-12
73	65	88	260	0.262745	0.345098	29	8	-12
74	64	90	264	0.290196	0.352941	29	10	-14
74	64	91	262	0.298039	0.356863	29	11	-14
75	64	89	266	0.282353	0.34902	29	11	-13
74	63	85	270	0.258824	0.333333	28	10	-12
73	62	85	268	0.270588	0.333333	28	10	-12
71	61	85	266	0.282353	0.333333	27	10	-13
70	61	85	262	0.282353	0.333333	27	9	-13
70	62	85	260	0.270588	0.333333	27	9	-12
70	60	85	264	0.294118	0.333333	27	10	-13
70	59	85	266	0.305882	0.333333	27	11	-14
70	60	86	264	0.301961	0.337255	27	11	-14
68	59	85	260	0.305882	0.333333	26	10	-14
67	58	84	260	0.309804	0.329412	26	10	-14
67	58	84	260	0.309804	0.329412	26	10	-14
68	58	84	264	0.309804	0.329412	26	10	-14
68	57	83	266	0.313725	0.32549	25	11	-14
67	57	83	264	0.313725	0.32549	25	11	-14
66	57	83	260	0.313725	0.32549	25	10	-14
67	57	85	262	0.329412	0.333333	25	11	-15
68	56	87	264	0.356863	0.341176	25	13	-17
68	56	88	262	0.364706	0.345098	25	13	-17
68	56	87	264	0.356863	0.341176	25	13	-17
67	57	87	260	0.345098	0.341176	26	12	-16
66	56	86	260	0.34902	0.337255	25	12	-17
65	56	86	258	0.34902	0.337255	25	11	-17
65	56	86	258	0.34902	0.337255	25	11	-17
67	55	86	264	0.360784	0.337255	25	12	-17
69	55	86	268	0.360784	0.337255	25	13	-17
69	55	86	268	0.360784	0.337255	25	13	-17
69	55	86	268	0.360784	0.337255	25	13	-17
69	55	86	268	0.360784	0.337255	25	13	-17
68	54	85	268	0.364706	0.333333	25	14	-17
68	54	85	268	0.364706	0.333333	25	14	-17
68	54	85	268	0.364706	0.333333	25	14	-17
68	54	84	268	0.356863	0.329412	25	13	-16
68	54	83	268	0.34902	0.32549	25	13	-15
66	54	83	264	0.34902	0.32549	25	12	-16
65	55	83	262	0.337255	0.32549	25	12	-15
67	56	84	264	0.333333	0.329412	25	12	-15
68	55	84	266	0.345098	0.329412	25	12	-15
69	56	85	266	0.341176	0.333333	25	12	-15
70	56	85	268	0.341176	0.333333	26	13	-15
71	57	86	268	0.337255	0.337255	26	12	-15
71	57	86	268	0.337255	0.337255	26	12	-15
70	57	86	266	0.337255	0.337255	26	13	-15
70	58	87	264	0.333333	0.341176	26	12	-16
68	58	86	262	0.32549	0.337255	26	11	-15
67	58	86	260	0.32549	0.337255	26	10	-15
68	58	86	262	0.32549	0.337255	26	11	-15
70	59	87	264	0.321569	0.341176	27	12	-15
68	59	87	260	0.321569	0.341176	27	11	-15
65	60	87	252	0.309804	0.341176	27	9	-15
65	60	87	252	0.309804	0.341176	27	9	-15
65	60	87	252	0.309804	0.341176	27	9	-15
66	60	87	254	0.309804	0.341176	27	10	-15
68	60	88	258	0.317647	0.345098	27	11	-16
68	60	88	258	0.317647	0.345098	27	11	-16
68	60	88	258	0.317647	0.345098	27	11	-16
66	60	86	254	0.301961	0.337255	27	9	-15
64	60	85	250	0.294118	0.333333	26	8	-14
64	59	84	252	0.298039	0.329412	26	8	-14
66	59	84	256	0.298039	0.329412	26	9	-14
67	58	84	260	0.309804	0.329412	26	10	-14
68	57	83	266	0.313725	0.32549	25	11	-14
71	57	84	272	0.321569	0.329412	26	13	-14
73	57	84	276	0.321569	0.329412	26	14	-14
72	57	85	272	0.329412	0.333333	26	13	-14
70	57	86	266	0.337255	0.337255	26	13	-15
68	57	85	264	0.329412	0.333333	26	12	-15
67	57	85	262	0.329412	0.333333	25	11	-15
67	57	85	262	0.329412	0.333333	25	11	-15
68	57	85	264	0.329412	0.333333	26	12	-15
70	57	86	266	0.337255	0.337255	26	13	-15
70	57	86	266	0.337255	0.337255	26	13	-15
70	59	86	264	0.313725	0.337255	27	11	-15
69	59	85	264	0.305882	0.333333	27	10	-14
70	59	85	266	0.305882	0.333333	27	11	-14
71	59	85	268	0.305882	0.333333	27	12	-14
71	58	85	268	0.317647	0.333333	26	12	-14
71	62	87	262	0.286275	0.341176	28	10	-13
73	63	88	264	0.282353	0.345098	28	10	-13
74	65	90	262	0.278431	0.352941	29	10	-14
75	67	90	260	0.254902	0.352941	30	8	-12
74	66	87	262	0.243137	0.341176	29	8	-11
75	67	87	264	0.231373	0.341176	30	8	-10
76	68	88	264	0.227451	0.345098	30	8	-11
77	69	89	264	0.223529	0.34902	30	8	-11
77	69	90	262	0.231373	0.352941	30	8	-11
77	69	91	262	0.243137	0.356863	30	8	-12
77	69	92	260	0.25098	0.360784	30	9	-12
77	69	91	262	0.243137	0.356863	30	8	-12
77	69	91	262	0.243137	0.356863	30	8	-12
75	67	89	262	0.247059	0.34902	30	8	-12
74	66	89	260	0.258824	0.34902	29	9	-12
74	66	89	260	0.258824	0.34902	29	9	-12
73	65	88	260	0.262745	0.345098	29	8	-12
74	64	89	264	0.282353	0.34902	29	10	-13
74	64	90	264	0.290196	0.352941	29	10	-14
73	63	87	266	0.27451	0.341176	28	10	-13
73	63	86	266	0.266667	0.337255	28	10	-12
72	62	86	266	0.278431	0.337255	28	10	-13
71	61	85	266	0.282353	0.333333	27	10	-13
71	61	85	266	0.282353	0.333333	27	10	-13
70	61	85	262	0.282353	0.333333	27	9	-13
70	60	85	264	0.294118	0.333333	27	10	-13
69	59	86	262	0.313725	0.337255	27	11	-15
69	60	87	260	0.309804	0.341176	27	10	-15
67	59	85	258	0.305882	0.333333	26	10	-14
66	59	84	256	0.298039	0.329412	26	9	-14
66	59	84	256	0.298039	0.329412	26	9	-14
67	58	84	260	0.309804	0.329412	26	10	-14
67	57	83	264	0.313725	0.32549	25	11	-14
66	57	83	260	0.313725	0.32549	25	10	-14
65	57	83	258	0.313725	0.32549	25	10	-15
66	57	85	260	0.329412	0.333333	25	11	-16
67	57	87	260	0.345098	0.341176	26	12	-16
67	57	87	260	0.345098	0.341176	26	12	-16
66	57	87	258	0.345098	0.341176	25	11	-17
67	57	87	260	0.345098	0.341176	26	12	-16
67	55	86	264	0.360784	0.337255	25	12	-17
67	55	86	264	0.360784	0.337255	25	12	-17
67	55	86	264	0.360784	0.337255	25	12	-17
67	55	86	264	0.360784	0.337255	25	12	-17
67	56	86	262	0.34902	0.337255	25	12	-16
66	56	86	260	0.34902	0.337255	25	12	-17
67	56	86	262	0.34902	0.337255	25	12	-16
66	56	86	260	0.34902	0.337255	25	12	-17
66	55	85	262	0.352941	0.333333	25	12	-16
67	54	85	266	0.364706	0.333333	25	13	-17
68	54	85	268	0.364706	0.333333	25	14	-17
67	54	84	266	0.356863	0.329412	25	13	-16
67	55	84	264	0.345098	0.329412	25	13	-16
67	56	84	264	0.333333	0.329412	25	12	-15
66	56	84	262	0.333333	0.329412	25	11	-15
67	56	84	264	0.333333	0.329412	25	12	-15
67	55	84	264	0.345098	0.329412	25	13	-16
68	57	85	264	0.329412	0.333333	26	12	-15
68	57	85	264	0.329412	0.333333	26	12	-15
69	58	86	264	0.32549	0.337255	26	11	-15
69	58	86	264	0.32549	0.337255	26	11	-15
68	58	86	262	0.32549	0.337255	26	11	-15
69	59	87	262	0.321569	0.341176	27	11	-15
68	58	86	262	0.32549	0.337255	26	11	-15
69	59	87	262	0.321569	0.341176	27	11	-15
71	58	87	266	0.333333	0.341176	27	12	-15
72	58	88	268	0.341176	0.345098	27	13	-16
70	58	87	264	0.333333	0.341176	26	12	-16
68	59	87	260	0.321569	0.341176	27	11	-15
67	59	87	258	0.321569	0.341176	26	10	-16
68	59	87	260	0.321569	0.341176	27	11	-15
68	59	87	260	0.321569	0.341176	27	11	-15
70	60	88	262	0.317647	0.345098	27	11	-15
70	60	88	262	0.317647	0.345098	27	11	-15
70	60	88	262	0.317647	0.345098	27	11	-15
68	59	86	260	0.313725	0.337255	26	11	-15
68	59	86	260	0.313725	0.337255	26	11	-15
68	58	85	262	0.317647	0.333333	26	11	-15
68	58	85	262	0.317647	0.333333	26	11	-15
70	57	85	268	0.329412	0.333333	26	13	-15
71	57	85	270	0.329412	0.333333	26	13	-15
72	57	85	272	0.329412	0.333333	26	13	-14
73	57	85	274	0.329412	0.333333	26	13	-14
73	58	87	272	0.333333	0.341176	27	13	-15
71	57	87	268	0.345098	0.341176	26	13	-16
70	57	87	266	0.345098	0.341176	26	13	-16
69	58	87	262	0.333333	0.341176	26	12	-16
68	58	87	260	0.333333	0.341176	26	11	-16
68	58	87	260	0.333333	0.341176	26	11	-16
69	57	87	264	0.345098	0.341176	26	13	-16
71	58	88	266	0.341176	0.345098	27	13	-16
70	59	87	264	0.321569	0.341176	27	12	-15
70	60	87	262	0.309804	0.341176	27	11	-15
71	60	87	264	0.309804	0.341176	27	11	-15
71	58	86	268	0.32549	0.337255	27	12	-15
71	58	86	268	0.32549	0.337255	27	12	-15
74	64	90	264	0.290196	0.352941	29	10	-14
75	64	90	266	0.290196	0.352941	29	11	-14
74	64	90	264	0.290196	0.352941	29	10	-14
76	66	89	266	0.258824	0.34902	29	10	-12
75	67	87	264	0.231373	0.341176	30	8	-10
75	67	86	266	0.219608	0.337255	30	8	-10
76	68	88	264	0.227451	0.345098	30	8	-11
76	68	87	266	0.219608	0.341176	30	7	-10
77	69	88	266	0.215686	0.345098	30	8	-10
76	68	87	266	0.219608	0.341176	30	7	-10
77	69	89	264	0.223529	0.34902	30	8	-11
77	69	90	262	0.231373	0.352941	30	8	-11
76	68	90	262	0.243137	0.352941	30	8	-12
76	68	91	260	0.25098	0.356863	30	9	-12
74	66	89	260	0.258824	0.34902	29	9	-12
73	65	89	260	0.270588	0.34902	29	9	-13
73	65	88	260	0.262745	0.345098	29	8	-12
73	63	88	264	0.282353	0.345098	28	10	-13
73	63	88	264	0.282353	0.345098	28	10	-13
73	63	87	266	0.27451	0.341176	28	10	-13
71	63	86	260	0.266667	0.337255	28	9	-13
72	62	86	266	0.278431	0.337255	28	10	-13
71	61	85	266	0.282353	0.333333	27	10	-13
72	61	85	268	0.282353	0.333333	27	10	-13
70	60	84	266	0.286275	0.329412	27	10	-13
69	59	84	264	0.298039	0.329412	26	10	-14
68	59	85	260	0.305882	0.333333	26	10	-14
67	60	86	256	0.301961	0.337255	27	10	-15
65	59	84	254	0.298039	0.329412	26	9	-14
65	59	84	254	0.298039	0.329412	26	9	-14
64	58	83	254	0.301961	0.32549	25	8	-14
65	58	83	256	0.301961	0.32549	25	9	-14
66	57	83	260	0.313725	0.32549	25	10	-14
65	58	83	256	0.301961	0.32549	25	9	-14
64	58	83	254	0.301961	0.32549	25	8	-14
65	58	84	256	0.309804	0.329412	26	9	-14
64	56	85	256	0.341176	0.333333	25	10	-16
63	57	85	252	0.329412	0.333333	25	10	-16
63	57	85	252	0.329412	0.333333	25	10	-16
65	56	85	258	0.341176	0.333333	25	11	-16
67	54	84	266	0.356863	0.329412	25	13	-16
69	54	85	270	0.364706	0.333333	25	14	-16
68	54	85	268	0.364706	0.333333	25	14	-17
65	55	84	260	0.345098	0.329412	25	11	-16
62	56	83	254	0.32549	0.32549	25	9	-15
61	56	83	252	0.32549	0.32549	25	9	-15
62	56	83	254	0.32549	0.32549	25	9	-15
61	56	83	252	0.32549	0.32549	25	9	-15
62	56	83	254	0.32549	0.32549	25	9	-15
63	55	84	256	0.345098	0.329412	25	11	-16
65	55	85	260	0.352941	0.333333	25	11	-17
66	56	85	260	0.341176	0.333333	25	11	-16
65	56	84	260	0.333333	0.329412	25	11	-15
64	55	83	260	0.337255	0.32549	25	10	-15
64	55	83	260	0.337255	0.32549	25	10	-15
65	56	84	260	0.333333	0.329412	25	11	-15
64	55	83	260	0.337255	0.32549	25	10	-15
65	56	84	260	0.333333	0.329412	25	11	-15
65	57	85	258	0.329412	0.333333	25	10	-15
66	58	86	258	0.32549	0.337255	26	10	-16
67	58	86	260	0.32549	0.337255	26	10	-15
66	58	86	258	0.32549	0.337255	26	10	-16
68	59	87	260	0.321569	0.341176	27	11	-15
70	59	87	264	0.321569	0.341176	27	12	-15
71	57	86	268	0.337255	0.337255	26	12	-15
74	57	88	272	0.352941	0.345098	27	14	-16
75	57	89	274	0.360784	0.34902	27	15	-16
74	57	88	272	0.352941	0.345098	27	14	-16
72	58	87	268	0.333333	0.341176	27	12	-15
72	58	87	268	0.333333	0.341176	27	12	-15
73	58	87	272	0.333333	0.341176	27	13	-15
73	59	88	268	0.329412	0.345098	27	13	-15
72	59	88	266	0.329412	0.345098	27	13	-15
73	59	88	268	0.329412	0.345098	27	13	-15
74	59	88	272	0.329412	0.345098	27	13	-15
73	59	88	268	0.329412	0.345098	27	13	-15
73	59	88	268	0.329412	0.345098	27	13	-15
72	58	87	268	0.333333	0.341176	27	12	-15
73	58	87	272	0.333333	0.341176	27	13	-15
74	58	87	274	0.333333	0.341176	27	14	-15
73	56	86	274	0.34902	0.337255	26	14	-15
73	58	87	272	0.333333	0.341176	27	13	-15
73	58	87	272	0.333333	0.341176	27	13	-15
73	57	88	270	0.352941	0.345098	27	14	-16
72	56	88	270	0.364706	0.345098	26	15	-17
72	57	88	270	0.352941	0.345098	26	13	-16
71	57	88	268	0.352941	0.345098	26	14	-16
70	57	88	266	0.352941	0.345098	26	13	-17
68	58	88	260	0.341176	0.345098	26	11	-16
70	59	89	262	0.337255	0.34902	27	12	-16
70	58	89	264	0.34902	0.34902	27	12	-17
71	60	89	262	0.32549	0.34902	27	11	-16
70	60	88	262	0.317647	0.345098	27	11	-15
71	59	88	264	0.329412	0.345098	27	12	-16
71	58	87	266	0.333333	0.341176	27	12	-15
71	58	87	266	0.333333	0.341176	27	12	-15
74	64	91	262	0.298039	0.356863	29	11	-14
74	64	91	262	0.298039	0.356863	29	11	-14
74	64	91	262	0.298039	0.356863	29	11	-14
76	66	90	266	0.266667	0.352941	29	9	-13
75	67	87	264	0.231373	0.341176	30	8	-10
75	67	86	266	0.219608	0.337255	30	8	-10
76	68	88	264	0.227451	0.345098	30	8	-11
76	68	87	266	0.219608	0.341176	30	7	-10
76	68	86	266	0.207843	0.337255	30	7	-10
75	67	85	266	0.211765	0.333333	29	8	-9
76	68	88	264	0.227451	0.345098	30	8	-11
76	68	89	262	0.235294	0.34902	30	8	-11
76	68	90	262	0.243137	0.352941	30	8	-12
76	68	91	260	0.25098	0.356863	30	9	-12
74	66	89	260	0.258824	0.34902	29	9	-12
72	64	88	260	0.27451	0.345098	29	9	-13
72	64	87	260	0.262745	0.341176	28	9	-12
73	63	87	266	0.27451	0.341176	28	10	-13
73	62	86	268	0.278431	0.337255	28	10	-13
71	61	85	266	0.282353	0.333333	27	10	-13
70	62	86	260	0.278431	0.337255	27	9	-13
70	60	85	264	0.294118	0.333333	27	10	-13
71	60	84	268	0.286275	0.329412	27	11	-13
70	60	84	266	0.286275	0.329412	27	10	-13
70	60	84	266	0.286275	0.329412	27	10	-13
69	60	85	262	0.294118	0.333333	27	10	-14
67	59	85	258	0.305882	0.333333	26	10	-14
67	60	85	256	0.294118	0.333333	27	9	-14
65	59	84	254	0.298039	0.329412	26	9	-14
64	58	83	254	0.301961	0.32549	25	8	-14
64	58	83	254	0.301961	0.32549	25	8	-14
65	58	83	256	0.301961	0.32549	25	9	-14
66	57	83	260	0.313725	0.32549	25	10	-14
65	58	83	256	0.301961	0.32549	25	9	-14
64	58	83	254	0.301961	0.32549	25	8	-14
63	58	84	252	0.309804	0.329412	25	9	-15
62	57	84	252	0.321569	0.329412	25	9	-16
61	57	84	248	0.321569	0.329412	25	9	-16
61	57	84	248	0.321569	0.329412	25	9	-16
64	56	84	258	0.333333	0.329412	25	10	-16
66	54	83	264	0.34902	0.32549	25	12	-16
68	54	84	268	0.356863	0.329412	25	13	-16
68	54	85	268	0.364706	0.333333	25	14	-17
64	55	84	258	0.345098	0.329412	25	11	-16
60	56	83	248	0.32549	0.32549	25	9	-16
59	56	83	246	0.32549	0.32549	25	8	-16
60	56	83	248	0.32549	0.32549	25	9	-16
60	56	83	248	0.32549	0.32549	25	9	-16
60	56	83	248	0.32549	0.32549	25	9	-16
62	56	84	252	0.333333	0.329412	25	9	-16
63	55	85	256	0.352941	0.333333	25	10	-17
63	57	85	252	0.329412	0.333333	25	10	-16
60	56	83	248	0.32549	0.32549	25	9	-16
62	56	83	254	0.32549	0.32549	25	9	-15
63	55	83	258	0.337255	0.32549	25	10	-16
64	55	83	260	0.337255	0.32549	25	10	-15
64	55	83	260	0.337255	0.32549	25	10	-15
65	56	84	260	0.333333	0.329412	25	11	-15
66	56	84	262	0.333333	0.329412	25	11	-15
67	57	85	262	0.329412	0.333333	25	11	-15
66	57	85	260	0.329412	0.333333	25	11	-16
67	58	86	260	0.32549	0.337255	26	10	-15
68	59	87	260	0.321569	0.341176	27	11	-15
70	59	87	264	0.321569	0.341176	27	12	-15
72	58	87	268	0.333333	0.341176	27	12	-15
72	58	88	268	0.341176	0.345098	27	13	-16
73	58	89	270	0.34902	0.34902	27	14	-16
74	57	88	272	0.352941	0.345098	27	14	-16
75	57	87	276	0.345098	0.341176	27	15	-15
76	57	87	278	0.345098	0.341176	27	15	-15
75	57	87	276	0.345098	0.341176	27	15	-15
75	58	88	274	0.341176	0.345098	27	15	-15
74	59	88	272	0.329412	0.345098	27	13	-15
75	58	88	274	0.341176	0.345098	27	15	-15
76	58	88	276	0.341176	0.345098	27	15	-15
75	58	88	274	0.341176	0.345098	27	15	-15
74	59	88	272	0.329412	0.345098	27	13	-15
74	57	87	274	0.345098	0.341176	27	14	-15
75	57	87	276	0.345098	0.341176	27	15	-15
75	57	87	276	0.345098	0.341176	27	15	-15
73	56	86	274	0.34902	0.337255	26	14	-15
73	58	87	272	0.333333	0.341176	27	13	-15
72	58	87	268	0.333333	0.341176	27	12	-15
74	57	88	272	0.352941	0.345098	27	14	-16
74	56	88	274	0.364706	0.345098	26	15	-16
72	55	87	272	0.368627	0.341176	26	14	-16
71	56	87	270	0.356863	0.341176	26	14	-16
69	56	87	266	0.356863	0.341176	26	13	-16
67	57	87	260	0.345098	0.341176	26	12	-16
68	58	88	260	0.341176	0.345098	26	11	-16
69	59	89	260	0.337255	0.34902	27	12	-16
69	59	88	260	0.329412	0.345098	27	11	-16
69	59	87	262	0.321569	0.341176	27	11	-15
70	58	87	264	0.333333	0.341176	26	12	-16
70	57	86	266	0.337255	0.337255	26	13	-15
69	58	86	264	0.32549	0.337255	26	11	-15
73	64	90	260	0.290196	0.352941	29	10	-14
73	64	91	260	0.298039	0.356863	29	10	-15
73	64	91	260	0.298039	0.356863	29	10	-15
75	66	90	262	0.266667	0.352941	29	10	-13
75	67	88	262	0.239216	0.345098	30	8	-11
75	67	87	264	0.231373	0.341176	30	8	-10
76	68	88	264	0.227451	0.345098	30	8	-11
76	68	87	266	0.219608	0.341176	30	7	-10
76	68	87	266	0.219608	0.341176	30	7	-10
75	67	87	264	0.231373	0.341176	30	8	-10
76	68	89	262	0.235294	0.34902	30	8	-11
76	68	89	262	0.235294	0.34902	30	8	-11
76	68	90	262	0.243137	0.352941	30	8	-12
76	68	91	260	0.25098	0.356863	30	9	-12
74	66	89	260	0.258824	0.34902	29	9	-12
73	65	89	260	0.270588	0.34902	29	9	-13
72	64	87	260	0.262745	0.341176	28	9	-12
74	63	87	268	0.27451	0.341176	28	10	-13
74	62	86	270	0.278431	0.337255	28	11	-12
72	61	85	268	0.282353	0.333333	27	10	-13
70	62	86	260	0.278431	0.337255	27	9	-13
70	60	85	264	0.294118	0.333333	27	10	-13
71	60	84	268	0.286275	0.329412	27	11	-13
69	60	84	262	0.286275	0.329412	27	9	-13
67	61	84	256	0.27451	0.329412	27	8	-13
68	61	85	258	0.282353	0.333333	27	9	-13
67	59	85	258	0.305882	0.333333	26	10	-14
67	60	85	256	0.294118	0.333333	27	9	-14
65	59	84	254	0.298039	0.329412	26	9	-14
64	58	83	254	0.301961	0.32549	25	8	-14
65	57	83	258	0.313725	0.32549	25	10	-15
66	57	83	260	0.313725	0.32549	25	10	-14
66	57	83	260	0.313725	0.32549	25	10	-14
65	58	83	256	0.301961	0.32549	25	9	-14
64	58	83	254	0.301961	0.32549	25	8	-14
63	58	84	252	0.309804	0.329412	25	9	-15
60	58	84	244	0.309804	0.329412	25	8	-15
60	58	84	244	0.309804	0.329412	25	8	-15
61	57	84	248	0.321569	0.329412	25	9	-16
63	57	84	254	0.321569	0.329412	25	9	-15
64	55	83	260	0.337255	0.32549	25	10	-15
66	55	83	264	0.337255	0.32549	25	11	-15
66	54	84	264	0.356863	0.329412	25	13	-16
64	55	84	258	0.345098	0.329412	25	11	-16
61	56	85	250	0.341176	0.333333	25	10	-17
61	56	85	250	0.341176	0.333333	25	10	-17
61	56	85	250	0.341176	0.333333	25	10	-17
61	56	85	250	0.341176	0.333333	25	10	-17
61	56	85	250	0.341176	0.333333	25	10	-17
62	55	85	254	0.352941	0.333333	25	10	-17
63	55	85	256	0.352941	0.333333	25	10	-17
60	56	84	248	0.333333	0.329412	25	9	-16
57	56	82	242	0.317647	0.321569	24	7	-15
58	54	81	248	0.333333	0.317647	23	8	-16
61	55	82	254	0.329412	0.321569	24	9	-15
64	55	83	260	0.337255	0.32549	25	10	-15
66	55	83	264	0.337255	0.32549	25	11	-15
69	55	84	268	0.345098	0.329412	25	12	-15
70	55	84	272	0.345098	0.329412	25	13	-15
70	56	85	268	0.341176	0.333333	26	13	-15
69	56	85	266	0.341176	0.333333	25	12	-15
69	58	86	264	0.32549	0.337255	26	11	-15
69	59	87	262	0.321569	0.341176	27	11	-15
68	59	87	260	0.321569	0.341176	27	11	-15
68	59	87	260	0.321569	0.341176	27	11	-15
67	59	88	256	0.329412	0.345098	26	11	-16
67	59	89	256	0.337255	0.34902	27	11	-17
71	58	88	266	0.341176	0.345098	27	13	-16
75	57	87	276	0.345098	0.341176	27	15	-15
75	57	87	276	0.345098	0.341176	27	15	-15
74	57	87	274	0.345098	0.341176	27	14	-15
74	59	88	272	0.329412	0.345098	27	13	-15
74	59	88	272	0.329412	0.345098	27	13	-15
75	58	88	274	0.341176	0.345098	27	15	-15
76	58	88	276	0.341176	0.345098	27	15	-15
75	58	88	274	0.341176	0.345098	27	15	-15
73	59	88	268	0.329412	0.345098	27	13	-15
73	58	87	272	0.333333	0.341176	27	13	-15
74	57	87	274	0.345098	0.341176	27	14	-15
74	57	87	274	0.345098	0.341176	27	14	-15
73	57	87	272	0.345098	0.341176	26	14	-16
73	58	87	272	0.333333	0.341176	27	13	-15
73	58	87	272	0.333333	0.341176	27	13	-15
73	56	87	272	0.356863	0.341176	26	14	-16
74	56	88	274	0.364706	0.345098	26	15	-16
71	55	87	270	0.368627	0.341176	25	14	-17
69	56	87	266	0.356863	0.341176	26	13	-16
68	56	87	264	0.356863	0.341176	25	13	-17
66	57	87	258	0.345098	0.341176	25	11	-17
65	56	86	258	0.34902	0.337255	25	11	-17
66	57	87	258	0.345098	0.341176	25	11	-17
69	59	88	260	0.329412	0.345098	27	11	-16
70	59	87	264	0.321569	0.341176	27	12	-15
69	58	86	264	0.32549	0.337255	26	11	-15
69	58	86	264	0.32549	0.337255	26	11	-15
68	58	86	262	0.32549	0.337255	26	11	-15
73	66	91	256	0.27451	0.356863	29	9	-14
74	67	92	256	0.270588	0.360784	30	8	-14
75	66	92	260	0.282353	0.360784	29	10	-14
74	67	91	258	0.262745	0.356863	30	8	-13
75	68	90	260	0.243137	0.352941	30	8	-12
76	68	89	262	0.235294	0.34902	30	8	-11
76	68	88	264	0.227451	0.345098	30	8	-11
76	68	88	264	0.227451	0.345098	30	8	-11
76	68	88	264	0.227451	0.345098	30	8	-11
76	68	89	262	0.235294	0.34902	30	8	-11
75	67	89	262	0.247059	0.34902	30	8	-12
76	68	90	262	0.243137	0.352941	30	8	-12
76	68	90	262	0.243137	0.352941	30	8	-12
75	67	90	260	0.254902	0.352941	30	8	-12
73	65	88	260	0.262745	0.345098	29	8	-12
72	64	88	260	0.27451	0.345098	29	9	-13
72	64	88	260	0.27451	0.345098	29	9	-13
72	62	87	264	0.286275	0.341176	28	10	-13
73	61	85	270	0.282353	0.333333	27	11	-12
71	61	85	266	0.282353	0.333333	27	10	-13
69	62	85	258	0.270588	0.333333	27	9	-13
70	62	85	260	0.270588	0.333333	27	9	-12
71	61	85	266	0.282353	0.333333	27	10	-13
68	61	84	258	0.27451	0.329412	27	8	-13
67	61	84	256	0.27451	0.329412	27	8	-13
68	61	85	258	0.282353	0.333333	27	9	-13
68	59	85	260	0.305882	0.333333	26	10	-14
67	59	85	258	0.305882	0.333333	26	10	-14
66	59	84	256	0.298039	0.329412	26	9	-14
65	57	83	258	0.313725	0.32549	25	10	-15
66	57	83	260	0.313725	0.32549	25	10	-14
66	57	83	260	0.313725	0.32549	25	10	-14
66	57	83	260	0.313725	0.32549	25	10	-14
65	58	83	256	0.301961	0.32549	25	9	-14
64	58	83	254	0.301961	0.32549	25	8	-14
62	58	84	250	0.309804	0.329412	25	8	-15
60	58	84	244	0.309804	0.329412	25	8	-15
60	57	84	246	0.321569	0.329412	25	9	-16
62	57	84	252	0.321569	0.329412	25	9	-16
63	57	84	254	0.321569	0.329412	25	9	-15
64	55	83	260	0.337255	0.32549	25	10	-15
65	55	83	262	0.337255	0.32549	25	12	-15
65	55	83	262	0.337255	0.32549	25	12	-15
64	55	84	258	0.345098	0.329412	25	11	-16
63	55	85	256	0.352941	0.333333	25	10	-17
63	55	85	256	0.352941	0.333333	25	10	-17
63	55	85	256	0.352941	0.333333	25	10	-17
64	56	86	256	0.34902	0.337255	25	11	-17
64	56	86	256	0.34902	0.337255	25	11	-17
65	56	86	258	0.34902	0.337255	25	11	-17
65	56	86	258	0.34902	0.337255	25	11	-17
61	57	85	248	0.329412	0.333333	25	9	-16
56	56	83	240	0.32549	0.32549	24	7	-16
57	56	83	242	0.32549	0.32549	24	8	-16
62	56	84	252	0.333333	0.329412	25	9	-16
65	55	84	260	0.345098	0.329412	25	11	-16
68	54	84	268	0.356863	0.329412	25	13	-16
71	54	85	272	0.364706	0.333333	25	15	-16
72	54	85	274	0.364706	0.333333	25	15	-16
73	55	86	274	0.360784	0.337255	26	15	-16
72	55	86	272	0.360784	0.337255	26	14	-16
71	57	87	268	0.345098	0.341176	26	13	-16
70	59	88	262	0.329412	0.345098	27	12	-16
67	59	88	256	0.329412	0.345098	26	11	-16
65	60	88	250	0.317647	0.345098	27	9	-16
63	60	88	246	0.317647	0.345098	26	8	-16
63	60	89	246	0.32549	0.34902	26	9	-17
68	59	88	258	0.329412	0.345098	27	11	-16
75	58	88	274	0.341176	0.345098	27	15	-15
74	59	88	272	0.329412	0.345098	27	13	-15
73	59	88	268	0.329412	0.345098	27	13	-15
74	60	89	268	0.32549	0.34902	27	13	-15
73	59	88	268	0.329412	0.345098	27	13	-15
74	59	88	272	0.329412	0.345098	27	13	-15
74	59	88	272	0.329412	0.345098	27	13	-15
73	59	88	268	0.329412	0.345098	27	13	-15
71	59	88	264	0.329412	0.345098	27	12	-16
71	58	87	266	0.333333	0.341176	27	12	-15
72	58	87	268	0.333333	0.341176	27	12	-15
[truncated: 6,257 more rows]

## Sheet: Average Colours
red	green	blue	hue	saturation	value	lightness	a*	b*
65.3653	55.9456	83.0378	1	0.326913	0.325638	25.0276	10.6015	-14.8657
