# Supplementary material for: Parallel and High Throughput Reaction Monitoring with Computer Vision
Source: Angew Chem Int Ed Engl. 2024 Oct 31;64(1):e202413395. doi: 10.1002/anie.202413395 (PMC11701362; doi:10.1002/anie.202413395)
Supplement: Supplementary file 2 — Supporting Information [file ANIE-64-e202413395-s002.zip › Supporting Info - Machine readable data part 1/Figure 4 - glare analysis/6_below_SIanal__1/6_below_SIanal.xlsx]

## Sheet: Raw Colour Distributions
red	green	blue	hue	saturation	value	lightness	a*	b*
-55	-51	-74	70	0.113725	0.803922	81	-5	11
-55	-51	-73	70	0.105882	0.803922	81	-5	10
-57	-53	-74	72	0.101961	0.796078	80	-5	10
-58	-54	-75	72	0.105882	0.792157	80	-5	10
-58	-54	-76	70	0.109804	0.792157	80	-5	11
-58	-54	-75	72	0.105882	0.792157	80	-5	10
-58	-54	-73	72	0.0941176	0.792157	80	-5	9
-57	-54	-73	70	0.0941176	0.792157	80	-4	9
-58	-54	-73	72	0.0941176	0.792157	80	-5	9
-57	-53	-73	72	0.0980392	0.796078	80	-5	10
-56	-52	-73	72	0.101961	0.8	81	-5	10
-56	-52	-73	72	0.101961	0.8	81	-5	10
-57	-53	-74	72	0.101961	0.796078	80	-5	10
-58	-54	-75	72	0.105882	0.792157	80	-5	10
-57	-53	-74	72	0.101961	0.796078	80	-5	10
-56	-52	-73	72	0.101961	0.8	81	-5	10
-55	-51	-74	70	0.113725	0.803922	81	-5	11
-55	-51	-74	70	0.113725	0.803922	81	-5	11
-55	-52	-72	70	0.0980392	0.8	81	-5	10
-56	-52	-71	72	0.0941176	0.8	81	-5	9
-55	-51	-71	72	0.0980392	0.803922	81	-5	9
-58	-54	-72	74	0.0901961	0.792157	80	-5	8
-59	-55	-73	74	0.0901961	0.788235	80	-5	9
-59	-56	-71	72	0.0745098	0.784314	80	-4	7
-59	-56	-68	76	0.0588235	0.784314	80	-3	6
-58	-55	-65	78	0.0509804	0.788235	80	-3	5
-56	-53	-65	76	0.0588235	0.796078	81	-3	6
-56	-53	-66	74	0.0627451	0.796078	81	-3	6
-56	-52	-68	76	0.0784314	0.8	81	-4	8
-55	-51	-68	74	0.0823529	0.803922	81	-4	8
-54	-51	-68	70	0.0823529	0.803922	81	-4	8
-55	-51	-70	72	0.0941176	0.803922	81	-5	9
-55	-51	-73	70	0.105882	0.803922	81	-5	10
-53	-49	-72	70	0.109804	0.811765	82	-5	11
-52	-48	-70	70	0.105882	0.815686	82	-5	10
-53	-48	-69	74	0.101961	0.815686	82	-5	10
-53	-49	-70	72	0.101961	0.811765	82	-5	10
-54	-50	-72	70	0.105882	0.807843	81	-5	10
-54	-50	-72	70	0.105882	0.807843	81	-5	10
-53	-50	-71	68	0.101961	0.807843	81	-5	10
-53	-50	-72	68	0.105882	0.807843	81	-5	11
-53	-50	-70	70	0.0980392	0.807843	81	-5	10
-54	-51	-69	70	0.0862745	0.803922	81	-4	9
-54	-51	-68	70	0.0823529	0.803922	81	-4	8
-53	-50	-67	70	0.0823529	0.807843	82	-4	8
-54	-51	-68	70	0.0823529	0.803922	81	-4	8
-54	-51	-69	70	0.0862745	0.803922	81	-4	9
-53	-50	-68	70	0.0862745	0.807843	81	-4	9
-51	-50	-69	64	0.0941176	0.807843	82	-4	9
-52	-51	-71	64	0.0980392	0.803922	81	-4	10
-55	-51	-74	70	0.113725	0.803922	81	-5	11
-54	-50	-73	70	0.109804	0.807843	81	-5	11
-53	-49	-72	70	0.109804	0.811765	82	-5	11
-53	-50	-72	68	0.105882	0.807843	81	-5	11
-52	-49	-70	68	0.101961	0.811765	82	-5	10
-52	-49	-69	70	0.0980392	0.811765	82	-5	10
-52	-49	-71	68	0.105882	0.811765	82	-5	11
-52	-50	-72	66	0.105882	0.807843	81	-5	11
-52	-50	-73	66	0.109804	0.807843	81	-5	11
-51	-49	-72	66	0.109804	0.811765	82	-5	11
-51	-49	-72	66	0.109804	0.811765	82	-5	11
-51	-49	-71	66	0.105882	0.811765	82	-5	11
-52	-49	-72	68	0.109804	0.811765	82	-5	11
-52	-50	-71	66	0.101961	0.807843	82	-4	10
-52	-50	-69	66	0.0941176	0.807843	82	-4	9
-52	-51	-68	64	0.0823529	0.803922	81	-3	8
-53	-50	-68	70	0.0862745	0.807843	81	-4	9
-53	-50	-69	70	0.0941176	0.807843	81	-4	9
-52	-50	-70	66	0.0980392	0.807843	82	-4	10
-51	-49	-70	66	0.101961	0.811765	82	-4	10
-52	-49	-70	68	0.101961	0.811765	82	-5	10
-51	-48	-69	68	0.101961	0.815686	82	-5	10
-50	-48	-68	66	0.0980392	0.815686	82	-4	10
-50	-48	-69	66	0.101961	0.815686	82	-4	10
-50	-48	-69	66	0.101961	0.815686	82	-4	10
-50	-48	-69	66	0.101961	0.815686	82	-4	10
-50	-48	-69	66	0.101961	0.815686	82	-4	10
-50	-49	-69	64	0.0980392	0.811765	82	-4	10
-51	-50	-68	64	0.0862745	0.807843	82	-3	9
-50	-49	-67	64	0.0862745	0.811765	82	-4	9
-50	-49	-68	64	0.0901961	0.811765	82	-4	9
-49	-48	-68	64	0.0980392	0.815686	83	-4	10
-48	-48	-67	60	0.0901961	0.815686	83	-3	9
-48	-48	-67	60	0.0901961	0.815686	83	-3	9
-47	-48	-66	56	0.0901961	0.819608	83	-3	9
-47	-48	-65	56	0.0862745	0.819608	83	-3	9
-48	-48	-66	60	0.0862745	0.815686	83	-3	9
-47	-48	-66	56	0.0901961	0.819608	83	-3	9
-48	-48	-66	60	0.0862745	0.815686	83	-3	9
-48	-49	-67	56	0.0901961	0.815686	82	-3	9
-46	-49	-65	50	0.0901961	0.823529	83	-2	8
-45	-48	-64	50	0.0901961	0.827451	83	-2	8
-46	-49	-65	50	0.0901961	0.823529	83	-2	8
-47	-49	-65	54	0.0862745	0.819608	83	-2	8
-46	-47	-63	56	0.0823529	0.823529	83	-2	8
-45	-46	-62	56	0.0823529	0.827451	83	-3	8
-46	-46	-62	60	0.0745098	0.823529	83	-3	8
-45	-46	-62	56	0.0823529	0.827451	83	-3	8
-45	-48	-62	50	0.0823529	0.827451	83	-1	7
-43	-48	-61	44	0.0862745	0.835294	83	-1	7
-44	-48	-62	46	0.0862745	0.831373	83	-1	7
-45	-49	-62	46	0.0823529	0.827451	83	-1	7
-46	-48	-62	52	0.0745098	0.823529	83	-2	7
-46	-48	-63	52	0.0823529	0.823529	83	-2	8
-44	-48	-63	48	0.0901961	0.831373	83	-1	8
-43	-48	-63	46	0.0941176	0.835294	83	-1	8
-44	-47	-63	50	0.0901961	0.831373	83	-2	8
-46	-48	-63	52	0.0823529	0.823529	83	-2	8
-47	-48	-64	56	0.0823529	0.819608	83	-2	8
-48	-48	-64	60	0.0784314	0.815686	83	-3	8
-48	-48	-63	60	0.0705882	0.815686	83	-3	7
-47	-48	-63	56	0.0784314	0.819608	83	-2	8
-44	-47	-63	50	0.0901961	0.831373	83	-2	8
-43	-47	-64	48	0.0980392	0.835294	83	-2	9
-44	-48	-65	48	0.0980392	0.831373	83	-2	9
-44	-47	-64	52	0.0941176	0.831373	83	-2	9
-46	-48	-65	54	0.0901961	0.823529	83	-2	9
-47	-48	-66	56	0.0901961	0.819608	83	-3	9
-46	-48	-66	54	0.0941176	0.823529	83	-2	9
-46	-48	-65	54	0.0901961	0.823529	83	-2	9
-46	-49	-66	52	0.0941176	0.823529	83	-2	9
-46	-49	-66	52	0.0941176	0.823529	83	-2	9
-45	-48	-66	52	0.0980392	0.827451	83	-2	9
-45	-47	-66	54	0.0980392	0.827451	83	-3	10
-46	-47	-65	56	0.0901961	0.823529	83	-3	9
-47	-47	-64	60	0.0823529	0.819608	83	-3	8
-46	-46	-63	60	0.0823529	0.823529	83	-3	8
-44	-46	-62	54	0.0862745	0.831373	83	-2	8
-42	-47	-61	44	0.0901961	0.839216	83	-1	8
-42	-48	-60	40	0.0823529	0.839216	83	0	7
-40	-46	-59	42	0.0862745	0.847059	84	0	7
-40	-45	-58	44	0.0823529	0.847059	84	-1	7
-42	-45	-59	50	0.0784314	0.839216	84	-1	7
-42	-44	-59	52	0.0784314	0.839216	84	-2	8
-41	-45	-59	46	0.0823529	0.843137	84	-1	7
-39	-45	-59	42	0.0941176	0.85098	84	0	8
-38	-44	-58	42	0.0901961	0.854902	85	0	8
-39	-45	-59	42	0.0941176	0.85098	84	0	8
-40	-45	-58	44	0.0823529	0.847059	84	-1	7
-41	-45	-57	46	0.0745098	0.843137	84	-1	6
-41	-45	-57	46	0.0745098	0.843137	84	-1	6
-41	-43	-57	52	0.0745098	0.843137	85	-2	7
-40	-41	-57	56	0.0784314	0.847059	85	-2	8
-40	-40	-57	60	0.0784314	0.847059	85	-3	8
-40	-39	-57	64	0.0823529	0.85098	86	-4	9
-40	-38	-57	66	0.0862745	0.854902	86	-4	9
-41	-38	-56	70	0.0823529	0.854902	86	-4	9
-40	-37	-55	70	0.0823529	0.858824	86	-4	8
-40	-37	-56	70	0.0862745	0.858824	86	-4	9
-39	-37	-55	66	0.0823529	0.858824	87	-4	9
-39	-36	-52	72	0.0745098	0.862745	87	-4	8
-39	-36	-51	72	0.0666667	0.862745	87	-4	7
-38	-35	-50	72	0.0666667	0.866667	87	-4	7
-36	-36	-50	60	0.0627451	0.862745	87	-2	7
-35	-37	-50	52	0.0666667	0.866667	87	-2	7
-35	-38	-50	48	0.0666667	0.866667	87	-1	6
-35	-38	-51	48	0.0705882	0.866667	87	-1	7
-35	-37	-51	52	0.0705882	0.866667	87	-2	7
-36	-37	-51	56	0.0666667	0.862745	87	-2	7
-37	-37	-53	60	0.0745098	0.858824	87	-3	8
-37	-37	-54	60	0.0784314	0.858824	87	-3	8
-37	-37	-55	60	0.0823529	0.858824	87	-3	9
-37	-37	-55	60	0.0823529	0.858824	87	-3	9
-37	-36	-54	64	0.0823529	0.862745	87	-3	9
-37	-35	-52	68	0.0784314	0.866667	87	-4	8
-37	-36	-52	64	0.0745098	0.862745	87	-3	8
-35	-35	-51	60	0.0705882	0.866667	87	-3	8
-34	-35	-51	56	0.0784314	0.870588	87	-2	8
-34	-35	-51	56	0.0784314	0.870588	87	-2	8
-33	-34	-51	56	0.0823529	0.87451	88	-3	8
-34	-35	-52	56	0.0823529	0.870588	87	-3	8
-34	-35	-52	56	0.0823529	0.870588	87	-3	8
-34	-35	-53	56	0.0862745	0.870588	87	-3	9
-33	-33	-52	60	0.0862745	0.87451	88	-3	9
-35	-33	-53	66	0.0901961	0.87451	88	-4	10
-35	-32	-54	68	0.0980392	0.878431	88	-5	10
-34	-31	-53	68	0.0980392	0.882353	89	-5	10
-34	-32	-53	66	0.0941176	0.878431	88	-4	10
-35	-33	-54	66	0.0941176	0.87451	88	-4	10
-34	-33	-53	64	0.0901961	0.87451	88	-4	10
-34	-33	-52	64	0.0862745	0.87451	88	-4	9
-34	-33	-52	64	0.0862745	0.87451	88	-4	9
-35	-33	-53	66	0.0901961	0.87451	88	-4	10
-55	-51	-72	72	0.101961	0.803922	81	-5	10
-55	-52	-71	70	0.0941176	0.8	81	-4	9
-56	-52	-71	72	0.0941176	0.8	81	-5	9
-57	-53	-72	72	0.0941176	0.796078	80	-5	9
-56	-52	-73	72	0.101961	0.8	81	-5	10
-57	-53	-74	72	0.101961	0.796078	80	-5	10
-58	-54	-73	72	0.0941176	0.792157	80	-5	9
-57	-54	-72	70	0.0901961	0.792157	80	-4	9
-58	-54	-72	74	0.0901961	0.792157	80	-5	8
-57	-53	-72	72	0.0941176	0.796078	80	-5	9
-56	-53	-73	70	0.0980392	0.796078	81	-4	10
-56	-53	-74	68	0.101961	0.796078	81	-5	10
-57	-53	-74	72	0.101961	0.796078	80	-5	10
-58	-54	-75	72	0.105882	0.792157	80	-5	10
-57	-53	-74	72	0.101961	0.796078	80	-5	10
-56	-52	-73	72	0.101961	0.8	81	-5	10
-56	-52	-74	70	0.109804	0.8	81	-5	11
-55	-51	-73	70	0.105882	0.803922	81	-5	10
-54	-50	-72	70	0.105882	0.807843	81	-5	10
-54	-50	-72	70	0.105882	0.807843	81	-5	10
-55	-51	-73	70	0.105882	0.803922	81	-5	10
-59	-55	-75	72	0.0980392	0.788235	80	-5	10
-59	-56	-74	70	0.0901961	0.784314	80	-4	9
-59	-55	-69	78	0.0705882	0.788235	80	-4	7
-59	-56	-65	80	0.0431373	0.784314	80	-3	4
-60	-57	-64	86	0.0352941	0.780392	80	-2	3
-59	-56	-63	86	0.0352941	0.784314	80	-2	3
-57	-54	-63	80	0.0431373	0.792157	80	-3	4
-56	-52	-65	78	0.0627451	0.8	81	-4	6
-54	-51	-66	72	0.0745098	0.803922	81	-4	7
-55	-52	-67	72	0.0745098	0.8	81	-4	7
-56	-52	-70	74	0.0901961	0.8	81	-5	9
-55	-50	-73	74	0.109804	0.807843	81	-6	11
-53	-49	-72	70	0.109804	0.811765	82	-5	11
-52	-48	-70	70	0.105882	0.815686	82	-5	10
-53	-49	-70	72	0.101961	0.811765	82	-5	10
-53	-49	-70	72	0.101961	0.811765	82	-5	10
-54	-50	-71	72	0.101961	0.807843	81	-5	10
-54	-50	-71	72	0.101961	0.807843	81	-5	10
-53	-49	-70	72	0.101961	0.811765	82	-5	10
-54	-50	-71	72	0.101961	0.807843	81	-5	10
-54	-49	-70	74	0.101961	0.811765	82	-5	10
-54	-50	-69	72	0.0941176	0.807843	81	-5	9
-54	-50	-69	72	0.0941176	0.807843	81	-5	9
-54	-50	-69	72	0.0941176	0.807843	81	-5	9
-54	-49	-69	76	0.0980392	0.811765	82	-5	9
-55	-51	-70	72	0.0941176	0.803922	81	-5	9
-54	-51	-70	70	0.0941176	0.803922	81	-4	9
-50	-49	-69	64	0.0980392	0.811765	82	-4	10
-51	-50	-71	62	0.101961	0.807843	82	-4	10
-53	-50	-72	68	0.105882	0.807843	81	-5	11
-53	-50	-73	68	0.109804	0.807843	81	-5	11
-51	-49	-72	66	0.109804	0.811765	82	-5	11
-51	-50	-71	62	0.101961	0.807843	82	-4	10
-51	-50	-70	64	0.0980392	0.807843	82	-4	10
-50	-49	-69	64	0.0980392	0.811765	82	-4	10
-51	-50	-72	62	0.105882	0.807843	82	-4	11
-52	-50	-73	66	0.109804	0.807843	81	-5	11
-51	-49	-72	66	0.109804	0.811765	82	-5	11
-51	-49	-71	66	0.105882	0.811765	82	-5	11
-52	-50	-72	66	0.105882	0.807843	81	-5	11
-52	-50	-72	66	0.105882	0.807843	81	-5	11
-52	-50	-73	66	0.109804	0.807843	81	-5	11
-52	-50	-72	66	0.105882	0.807843	81	-5	11
-51	-50	-69	64	0.0941176	0.807843	82	-4	9
-51	-49	-67	66	0.0862745	0.811765	82	-4	9
-51	-49	-68	66	0.0901961	0.811765	82	-4	9
-51	-49	-68	66	0.0901961	0.811765	82	-4	9
-51	-49	-69	66	0.0980392	0.811765	82	-4	10
-51	-49	-69	66	0.0980392	0.811765	82	-4	10
-51	-49	-69	66	0.0980392	0.811765	82	-4	10
-51	-49	-69	66	0.0980392	0.811765	82	-4	10
-51	-49	-69	66	0.0980392	0.811765	82	-4	10
-50	-48	-69	66	0.101961	0.815686	82	-4	10
-50	-48	-68	66	0.0980392	0.815686	82	-4	10
-50	-48	-68	66	0.0980392	0.815686	82	-4	10
-50	-48	-68	66	0.0980392	0.815686	82	-4	10
-51	-49	-69	66	0.0980392	0.811765	82	-4	10
-51	-49	-68	66	0.0901961	0.811765	82	-4	9
-50	-48	-67	66	0.0901961	0.815686	82	-4	9
-50	-47	-68	68	0.101961	0.819608	83	-5	10
-48	-47	-68	62	0.101961	0.819608	83	-4	10
-48	-47	-68	62	0.101961	0.819608	83	-4	10
-47	-47	-67	60	0.0941176	0.819608	83	-3	10
-48	-48	-67	60	0.0901961	0.815686	83	-3	9
-48	-48	-66	60	0.0862745	0.815686	83	-3	9
-47	-48	-65	56	0.0862745	0.819608	83	-3	9
-48	-48	-66	60	0.0862745	0.815686	83	-3	9
-48	-48	-66	60	0.0862745	0.815686	83	-3	9
-47	-48	-65	56	0.0862745	0.819608	83	-3	9
-46	-48	-64	54	0.0862745	0.823529	83	-2	8
-45	-47	-63	54	0.0862745	0.827451	83	-2	8
-45	-48	-64	50	0.0901961	0.827451	83	-2	8
-46	-49	-64	50	0.0862745	0.823529	83	-2	8
-46	-48	-63	52	0.0823529	0.823529	83	-2	8
-46	-46	-62	60	0.0745098	0.823529	83	-3	8
-46	-46	-62	60	0.0745098	0.823529	83	-3	8
-46	-47	-62	56	0.0745098	0.823529	83	-2	8
-43	-48	-61	44	0.0862745	0.835294	83	-1	7
-43	-49	-61	40	0.0862745	0.835294	83	0	7
-44	-49	-62	44	0.0862745	0.831373	83	0	7
-44	-49	-62	44	0.0862745	0.831373	83	0	7
-45	-49	-62	46	0.0823529	0.827451	83	-1	7
-45	-49	-62	46	0.0823529	0.827451	83	-1	7
-45	-49	-64	48	0.0901961	0.827451	83	-1	8
-44	-48	-63	48	0.0901961	0.831373	83	-1	8
-44	-47	-63	50	0.0901961	0.831373	83	-2	8
-46	-48	-63	52	0.0823529	0.823529	83	-2	8
-47	-48	-64	56	0.0823529	0.819608	83	-2	8
-47	-48	-64	56	0.0823529	0.819608	83	-2	8
-48	-48	-64	60	0.0784314	0.815686	83	-3	8
-46	-47	-64	56	0.0862745	0.823529	83	-3	9
-44	-46	-63	54	0.0901961	0.831373	83	-2	9
-44	-46	-64	54	0.0941176	0.831373	83	-2	9
-44	-46	-64	54	0.0941176	0.831373	83	-2	9
-44	-47	-64	52	0.0941176	0.831373	83	-2	9
-45	-47	-65	54	0.0941176	0.827451	83	-2	9
-45	-47	-64	54	0.0901961	0.827451	83	-2	9
-46	-48	-65	54	0.0901961	0.823529	83	-2	9
-46	-48	-66	54	0.0941176	0.823529	83	-2	9
-46	-48	-66	54	0.0941176	0.823529	83	-2	9
-45	-48	-66	52	0.0980392	0.827451	83	-2	9
-45	-47	-66	54	0.0980392	0.827451	83	-3	10
-45	-47	-67	54	0.105882	0.827451	83	-3	10
-46	-47	-66	58	0.0941176	0.823529	83	-3	10
-46	-47	-64	56	0.0862745	0.823529	83	-3	9
-45	-47	-63	54	0.0862745	0.827451	83	-2	8
-44	-48	-62	46	0.0862745	0.831373	83	-1	7
-43	-47	-61	46	0.0862745	0.835294	83	-1	7
-43	-47	-60	46	0.0784314	0.835294	83	-1	7
-42	-47	-59	42	0.0784314	0.839216	83	0	7
-40	-44	-58	46	0.0823529	0.847059	85	-1	7
-41	-44	-59	50	0.0823529	0.843137	84	-2	8
-41	-43	-59	54	0.0823529	0.843137	85	-2	8
-40	-44	-59	48	0.0862745	0.847059	85	-1	8
-39	-44	-59	46	0.0941176	0.85098	85	-1	8
-38	-42	-58	48	0.0901961	0.854902	85	-1	8
-39	-43	-58	48	0.0862745	0.85098	85	-1	8
-41	-44	-58	50	0.0784314	0.843137	84	-1	7
-42	-44	-57	52	0.0705882	0.839216	84	-2	7
-41	-44	-57	48	0.0745098	0.843137	84	-1	7
-41	-43	-58	52	0.0784314	0.843137	85	-2	8
-40	-41	-56	56	0.0745098	0.847059	85	-2	8
-40	-40	-56	60	0.0745098	0.847059	85	-3	8
-40	-39	-57	64	0.0823529	0.85098	86	-4	9
-40	-38	-57	66	0.0862745	0.854902	86	-4	9
-41	-37	-56	72	0.0862745	0.858824	86	-5	9
-40	-37	-56	70	0.0862745	0.858824	86	-4	9
-39	-37	-56	66	0.0862745	0.858824	86	-4	9
-38	-36	-54	66	0.0823529	0.862745	87	-4	9
-39	-36	-54	70	0.0823529	0.862745	87	-4	8
-39	-35	-53	74	0.0823529	0.866667	87	-5	8
-38	-35	-52	70	0.0784314	0.866667	87	-4	8
-36	-35	-52	64	0.0784314	0.866667	87	-3	8
-35	-37	-51	52	0.0705882	0.866667	87	-2	7
-35	-38	-51	48	0.0705882	0.866667	87	-1	7
-35	-38	-51	48	0.0705882	0.866667	87	-1	7
-34	-37	-51	50	0.0784314	0.870588	87	-1	7
-35	-36	-52	56	0.0784314	0.866667	87	-2	8
-37	-37	-54	60	0.0784314	0.858824	87	-3	8
-36	-37	-54	56	0.0823529	0.862745	87	-3	8
-36	-37	-55	56	0.0862745	0.862745	87	-3	9
-36	-37	-55	56	0.0862745	0.862745	87	-3	9
-36	-37	-54	56	0.0823529	0.862745	87	-3	8
-36	-35	-52	64	0.0784314	0.866667	87	-3	8
-37	-36	-52	64	0.0745098	0.862745	87	-3	8
-36	-35	-51	64	0.0705882	0.866667	87	-3	8
-34	-34	-50	60	0.0705882	0.870588	88	-3	8
-34	-34	-50	60	0.0705882	0.870588	88	-3	8
-34	-34	-50	60	0.0705882	0.870588	88	-3	8
-34	-34	-50	60	0.0705882	0.870588	88	-3	8
-36	-36	-52	60	0.0745098	0.862745	87	-3	8
-34	-34	-51	60	0.0784314	0.870588	88	-3	8
-34	-34	-52	60	0.0823529	0.870588	88	-3	9
-34	-33	-53	64	0.0901961	0.87451	88	-4	10
-34	-32	-53	66	0.0941176	0.878431	88	-4	10
-34	-32	-53	66	0.0941176	0.878431	88	-4	10
-34	-32	-53	66	0.0941176	0.878431	88	-4	10
-35	-33	-54	66	0.0941176	0.87451	88	-4	10
-35	-33	-53	66	0.0901961	0.87451	88	-4	10
-35	-33	-52	66	0.0862745	0.87451	88	-4	9
-36	-34	-52	66	0.0823529	0.870588	87	-4	9
-36	-34	-54	66	0.0901961	0.870588	87	-4	10
-57	-53	-72	72	0.0941176	0.796078	80	-5	9
-56	-53	-71	70	0.0901961	0.796078	81	-4	9
-57	-53	-70	74	0.0823529	0.796078	81	-4	8
-57	-53	-70	74	0.0823529	0.796078	81	-4	8
-56	-53	-71	70	0.0901961	0.796078	81	-4	9
-57	-54	-73	70	0.0941176	0.792157	80	-4	9
-58	-54	-74	72	0.0980392	0.792157	80	-5	10
-57	-54	-73	70	0.0941176	0.792157	80	-4	9
-58	-54	-72	74	0.0901961	0.792157	80	-5	8
-57	-53	-72	72	0.0941176	0.796078	80	-5	9
-56	-53	-73	70	0.0980392	0.796078	81	-4	10
-57	-53	-74	72	0.101961	0.796078	80	-5	10
-57	-53	-73	72	0.0980392	0.796078	80	-5	10
-57	-53	-73	72	0.0980392	0.796078	80	-5	10
-57	-53	-73	72	0.0980392	0.796078	80	-5	10
-56	-52	-73	72	0.101961	0.8	81	-5	10
-55	-51	-73	70	0.105882	0.803922	81	-5	10
-55	-51	-72	72	0.101961	0.803922	81	-5	10
-55	-51	-71	72	0.0980392	0.803922	81	-5	9
-55	-51	-72	72	0.101961	0.803922	81	-5	10
-56	-52	-74	70	0.109804	0.8	81	-5	11
-58	-54	-75	72	0.105882	0.792157	80	-5	10
-59	-55	-73	74	0.0901961	0.788235	80	-5	9
-57	-54	-68	72	0.0705882	0.792157	80	-4	7
-60	-57	-66	80	0.0470588	0.780392	80	-3	4
-60	-57	-64	86	0.0352941	0.780392	80	-2	3
-58	-55	-62	86	0.0352941	0.788235	80	-2	3
-58	-55	-65	78	0.0509804	0.788235	80	-3	5
-56	-52	-65	78	0.0627451	0.8	81	-4	6
-56	-53	-68	72	0.0745098	0.796078	81	-4	7
-56	-53	-68	72	0.0745098	0.796078	81	-4	7
-56	-52	-71	72	0.0941176	0.8	81	-5	9
-55	-51	-72	72	0.101961	0.803922	81	-5	10
-53	-49	-71	70	0.105882	0.811765	82	-5	10
-54	-49	-71	74	0.105882	0.811765	82	-6	10
-53	-49	-70	72	0.101961	0.811765	82	-5	10
-53	-49	-70	72	0.101961	0.811765	82	-5	10
-54	-50	-71	72	0.101961	0.807843	81	-5	10
-55	-51	-72	72	0.101961	0.803922	81	-5	10
-55	-51	-72	72	0.101961	0.803922	81	-5	10
-54	-50	-71	72	0.101961	0.807843	81	-5	10
-54	-50	-71	72	0.101961	0.807843	81	-5	10
-54	-50	-71	72	0.101961	0.807843	81	-5	10
-53	-49	-71	70	0.105882	0.811765	82	-5	10
-54	-49	-71	74	0.105882	0.811765	82	-6	10
-54	-50	-71	72	0.101961	0.807843	81	-5	10
-54	-49	-71	74	0.105882	0.811765	82	-6	10
-54	-50	-72	70	0.105882	0.807843	81	-5	10
-52	-51	-72	62	0.101961	0.803922	81	-4	10
-51	-49	-71	66	0.105882	0.811765	82	-5	11
-54	-50	-73	70	0.109804	0.807843	81	-5	11
-54	-50	-73	70	0.109804	0.807843	81	-5	11
-51	-50	-71	62	0.101961	0.807843	82	-4	10
-51	-51	-71	60	0.0980392	0.803922	81	-3	10
-51	-50	-70	64	0.0980392	0.807843	82	-4	10
-51	-50	-71	62	0.101961	0.807843	82	-4	10
-50	-50	-72	60	0.105882	0.807843	82	-4	11
-50	-49	-71	62	0.105882	0.811765	82	-4	11
-51	-50	-70	64	0.0980392	0.807843	82	-4	10
-52	-50	-71	66	0.101961	0.807843	82	-4	10
-52	-50	-72	66	0.105882	0.807843	81	-5	11
-52	-50	-72	66	0.105882	0.807843	81	-5	11
-53	-51	-73	66	0.105882	0.803922	81	-5	11
-53	-51	-72	66	0.101961	0.803922	81	-4	10
-52	-50	-70	66	0.0980392	0.807843	82	-4	10
-52	-50	-70	66	0.0980392	0.807843	82	-4	10
-51	-50	-70	64	0.0980392	0.807843	82	-4	10
-52	-50	-70	66	0.0980392	0.807843	82	-4	10
-51	-50	-69	64	0.0941176	0.807843	82	-4	9
-51	-49	-68	66	0.0901961	0.811765	82	-4	9
-51	-49	-68	66	0.0901961	0.811765	82	-4	9
-51	-49	-68	66	0.0901961	0.811765	82	-4	9
-51	-49	-69	66	0.0980392	0.811765	82	-4	10
-51	-49	-69	66	0.0980392	0.811765	82	-4	10
-51	-49	-68	66	0.0901961	0.811765	82	-4	9
-51	-49	-68	66	0.0901961	0.811765	82	-4	9
-51	-49	-68	66	0.0901961	0.811765	82	-4	9
-50	-49	-68	64	0.0901961	0.811765	82	-4	9
-50	-48	-68	66	0.0980392	0.815686	82	-4	10
-50	-48	-68	66	0.0980392	0.815686	82	-4	10
-50	-48	-69	66	0.101961	0.815686	82	-4	10
-49	-47	-69	66	0.105882	0.819608	83	-5	11
-48	-47	-69	62	0.105882	0.819608	83	-4	11
-47	-47	-68	60	0.101961	0.819608	83	-4	10
-48	-48	-67	60	0.0901961	0.815686	83	-3	9
-48	-48	-66	60	0.0862745	0.815686	83	-3	9
-48	-48	-66	60	0.0862745	0.815686	83	-3	9
-47	-48	-65	56	0.0862745	0.819608	83	-3	9
-45	-47	-64	54	0.0901961	0.827451	83	-2	9
-46	-48	-65	54	0.0901961	0.823529	83	-2	9
-47	-47	-65	60	0.0862745	0.819608	83	-3	9
-45	-47	-63	54	0.0862745	0.827451	83	-2	8
-45	-47	-64	54	0.0901961	0.827451	83	-2	9
-45	-48	-65	52	0.0941176	0.827451	83	-2	9
-47	-48	-65	56	0.0862745	0.819608	83	-3	9
-46	-47	-64	56	0.0862745	0.823529	83	-3	9
-46	-47	-64	56	0.0862745	0.823529	83	-3	9
-45	-48	-64	50	0.0901961	0.827451	83	-2	8
-45	-49	-64	48	0.0901961	0.827451	83	-1	8
-44	-49	-63	44	0.0901961	0.831373	83	-1	8
-44	-49	-63	44	0.0901961	0.831373	83	-1	8
-45	-49	-64	48	0.0901961	0.827451	83	-1	8
-46	-50	-65	48	0.0901961	0.823529	82	-1	8
-45	-49	-65	48	0.0941176	0.827451	83	-1	8
-45	-48	-65	52	0.0941176	0.827451	83	-2	9
-44	-47	-65	52	0.0980392	0.831373	83	-2	9
-44	-47	-65	52	0.0980392	0.831373	83	-2	9
-45	-47	-65	54	0.0941176	0.827451	83	-2	9
-46	-47	-65	56	0.0901961	0.823529	83	-3	9
-46	-47	-65	56	0.0901961	0.823529	83	-3	9
-47	-47	-65	60	0.0862745	0.819608	83	-3	9
-46	-46	-64	60	0.0862745	0.823529	83	-3	9
-44	-46	-64	54	0.0941176	0.831373	83	-2	9
-44	-46	-65	54	0.0980392	0.831373	83	-3	10
-44	-46	-64	54	0.0941176	0.831373	83	-2	9
-45	-46	-64	56	0.0901961	0.827451	83	-3	9
-46	-48	-65	54	0.0901961	0.823529	83	-2	9
-46	-48	-66	54	0.0941176	0.823529	83	-2	9
-46	-48	-65	54	0.0901961	0.823529	83	-2	9
-45	-47	-65	54	0.0941176	0.827451	83	-2	9
-45	-48	-67	52	0.105882	0.827451	83	-2	10
-46	-48	-67	54	0.101961	0.823529	83	-3	10
-46	-47	-67	58	0.101961	0.823529	83	-3	10
-46	-47	-67	58	0.101961	0.823529	83	-3	10
-46	-47	-67	58	0.101961	0.823529	83	-3	10
-45	-47	-65	54	0.0941176	0.827451	83	-2	9
-44	-48	-64	48	0.0941176	0.831373	83	-1	8
-43	-48	-62	44	0.0901961	0.835294	83	-1	8
-44	-48	-61	46	0.0784314	0.831373	83	-1	7
-44	-47	-60	48	0.0745098	0.831373	83	-1	7
-42	-45	-59	50	0.0784314	0.839216	84	-1	7
-41	-44	-59	50	0.0823529	0.843137	84	-2	8
-41	-43	-60	54	0.0901961	0.843137	85	-2	9
-40	-43	-61	52	0.0980392	0.847059	85	-2	9
-39	-42	-60	52	0.0980392	0.85098	85	-2	9
-39	-42	-60	52	0.0980392	0.85098	85	-2	9
-40	-42	-59	54	0.0862745	0.847059	85	-2	9
-41	-42	-59	56	0.0823529	0.843137	85	-3	9
-42	-42	-59	60	0.0784314	0.839216	85	-3	8
-43	-42	-59	64	0.0784314	0.839216	85	-3	8
-43	-43	-60	60	0.0784314	0.835294	85	-3	8
-42	-43	-60	56	0.0823529	0.839216	85	-3	8
-41	-42	-59	56	0.0823529	0.843137	85	-3	9
-40	-40	-58	60	0.0823529	0.847059	85	-3	9
-40	-39	-58	64	0.0862745	0.85098	86	-4	9
-41	-39	-58	66	0.0862745	0.85098	86	-4	9
-41	-37	-57	72	0.0901961	0.858824	86	-5	9
-42	-38	-57	72	0.0862745	0.854902	86	-5	9
-40	-38	-56	66	0.0823529	0.854902	86	-4	9
-39	-37	-56	66	0.0862745	0.858824	86	-4	9
-40	-37	-56	70	0.0862745	0.858824	86	-4	9
-40	-36	-56	72	0.0901961	0.862745	87	-5	9
-38	-35	-54	70	0.0862745	0.866667	87	-4	9
-37	-36	-54	64	0.0823529	0.862745	87	-3	9
-36	-37	-55	56	0.0862745	0.862745	87	-3	9
-34	-37	-54	52	0.0901961	0.870588	87	-2	9
-34	-36	-54	54	0.0901961	0.870588	87	-2	9
-35	-36	-54	56	0.0862745	0.866667	87	-3	9
-35	-36	-53	56	0.0823529	0.866667	87	-3	9
-35	-36	-53	56	0.0823529	0.866667	87	-3	9
-35	-36	-53	56	0.0823529	0.866667	87	-3	9
-35	-36	-53	56	0.0823529	0.866667	87	-3	9
-35	-36	-53	56	0.0823529	0.866667	87	-3	9
-35	-36	-53	56	0.0823529	0.866667	87	-3	9
-35	-36	-52	56	0.0784314	0.866667	87	-2	8
-36	-36	-52	60	0.0745098	0.862745	87	-3	8
-36	-36	-52	60	0.0745098	0.862745	87	-3	8
-36	-35	-52	64	0.0784314	0.866667	87	-3	8
-36	-34	-50	68	0.0705882	0.870588	87	-3	8
-36	-33	-50	70	0.0745098	0.87451	88	-4	8
-38	-35	-51	72	0.0705882	0.866667	87	-4	8
-38	-35	-52	70	0.0784314	0.866667	87	-4	8
-36	-34	-52	66	0.0823529	0.870588	87	-4	9
-35	-34	-53	64	0.0862745	0.870588	87	-4	9
-35	-33	-53	66	0.0901961	0.87451	88	-4	10
-35	-32	-53	68	0.0941176	0.878431	88	-5	10
-34	-32	-52	66	0.0901961	0.878431	88	-4	10
-34	-32	-53	66	0.0941176	0.878431	88	-4	10
-36	-33	-54	68	0.0941176	0.87451	88	-5	10
-36	-34	-55	66	0.0941176	0.870588	87	-4	10
-36	-34	-53	66	0.0862745	0.870588	87	-4	9
-35	-33	-51	66	0.0823529	0.87451	88	-4	9
-35	-34	-52	64	0.0823529	0.870588	87	-3	9
-56	-53	-71	70	0.0901961	0.796078	81	-4	9
-57	-53	-71	74	0.0901961	0.796078	81	-4	8
-56	-52	-69	74	0.0823529	0.8	81	-4	8
-56	-52	-70	74	0.0901961	0.8	81	-5	9
-57	-53	-71	74	0.0901961	0.796078	81	-4	8
-56	-52	-72	72	0.0980392	0.8	81	-5	10
-57	-53	-74	72	0.101961	0.796078	80	-5	10
-58	-54	-74	72	0.0980392	0.792157	80	-5	10
-58	-54	-73	72	0.0941176	0.792157	80	-5	9
-57	-53	-73	72	0.0980392	0.796078	80	-5	10
-57	-53	-73	72	0.0980392	0.796078	80	-5	10
-57	-53	-74	72	0.101961	0.796078	80	-5	10
-57	-53	-74	72	0.101961	0.796078	80	-5	10
-56	-52	-73	72	0.101961	0.8	81	-5	10
-56	-52	-73	72	0.101961	0.8	81	-5	10
-56	-52	-73	72	0.101961	0.8	81	-5	10
-56	-51	-73	74	0.105882	0.803922	81	-6	10
-56	-52	-72	72	0.0980392	0.8	81	-5	10
-55	-51	-70	72	0.0941176	0.803922	81	-5	9
-54	-51	-69	70	0.0862745	0.803922	81	-4	9
-56	-52	-72	72	0.0980392	0.8	81	-5	10
-57	-53	-73	72	0.0980392	0.796078	80	-5	10
-56	-52	-70	74	0.0901961	0.8	81	-5	9
-56	-52	-67	76	0.0745098	0.8	81	-4	7
-56	-53	-65	76	0.0588235	0.796078	81	-3	6
-59	-56	-67	76	0.054902	0.784314	80	-3	5
-60	-57	-68	76	0.054902	0.780392	80	-3	5
-59	-57	-69	70	0.0588235	0.780392	80	-3	6
-59	-56	-70	72	0.0705882	0.784314	80	-3	7
-60	-57	-73	72	0.0823529	0.780392	79	-4	8
-59	-56	-72	72	0.0784314	0.784314	80	-4	8
-58	-54	-72	74	0.0901961	0.792157	80	-5	8
-58	-54	-74	72	0.0980392	0.792157	80	-5	10
-55	-52	-72	70	0.0980392	0.8	81	-5	10
-54	-51	-72	68	0.101961	0.803922	81	-5	10
-54	-50	-71	72	0.101961	0.807843	81	-5	10
-54	-51	-71	70	0.0980392	0.803922	81	-5	10
-54	-50	-71	72	0.101961	0.807843	81	-5	10
-54	-50	-70	72	0.0980392	0.807843	81	-5	9
-54	-50	-70	72	0.0980392	0.807843	81	-5	9
-54	-50	-70	72	0.0980392	0.807843	81	-5	9
-54	-49	-71	74	0.105882	0.811765	82	-6	10
-53	-49	-72	70	0.109804	0.811765	82	-5	11
-54	-49	-73	72	0.117647	0.811765	82	-6	11
-54	-49	-73	72	0.117647	0.811765	82	-6	11
-53	-49	-73	70	0.117647	0.811765	82	-6	11
-54	-50	-73	70	0.109804	0.807843	81	-5	11
-52	-49	-72	68	0.109804	0.811765	82	-5	11
-52	-50	-73	66	0.109804	0.807843	81	-5	11
-53	-50	-73	68	0.109804	0.807843	81	-5	11
-54	-50	-73	70	0.109804	0.807843	81	-5	11
-53	-50	-72	68	0.105882	0.807843	81	-5	11
-51	-50	-71	62	0.101961	0.807843	82	-4	10
-50	-51	-71	58	0.101961	0.807843	81	-3	10
-50	-51	-71	58	0.101961	0.807843	81	-3	10
-50	-50	-71	60	0.101961	0.807843	82	-4	10
-49	-49	-71	60	0.105882	0.811765	82	-4	11
-49	-49	-71	60	0.105882	0.811765	82	-4	11
-51	-50	-71	62	0.101961	0.807843	82	-4	10
-52	-50	-71	66	0.101961	0.807843	82	-4	10
-52	-50	-73	66	0.109804	0.807843	81	-5	11
-53	-51	-74	66	0.113725	0.803922	81	-5	11
-53	-51	-74	66	0.113725	0.803922	81	-5	11
-53	-50	-73	68	0.109804	0.807843	81	-5	11
-52	-50	-71	66	0.101961	0.807843	82	-4	10
-52	-50	-71	66	0.101961	0.807843	82	-4	10
-52	-50	-71	66	0.101961	0.807843	82	-4	10
-52	-50	-70	66	0.0980392	0.807843	82	-4	10
-51	-49	-68	66	0.0901961	0.811765	82	-4	9
-51	-49	-67	66	0.0862745	0.811765	82	-4	9
-51	-49	-67	66	0.0862745	0.811765	82	-4	9
-51	-49	-67	66	0.0862745	0.811765	82	-4	9
-51	-49	-67	66	0.0862745	0.811765	82	-4	9
-51	-49	-67	66	0.0862745	0.811765	82	-4	9
-51	-50	-67	64	0.0823529	0.807843	82	-3	8
-51	-49	-67	66	0.0862745	0.811765	82	-4	9
-51	-50	-67	64	0.0823529	0.807843	82	-3	8
-50	-49	-67	64	0.0862745	0.811765	82	-4	9
-50	-48	-68	66	0.0980392	0.815686	82	-4	10
-50	-48	-69	66	0.101961	0.815686	82	-4	10
-50	-48	-68	66	0.0980392	0.815686	82	-4	10
-49	-48	-69	62	0.101961	0.815686	83	-4	10
-48	-48	-70	60	0.105882	0.815686	83	-4	11
-48	-48	-70	60	0.105882	0.815686	83	-4	11
-48	-49	-68	58	0.0980392	0.815686	82	-3	10
-48	-48	-66	60	0.0862745	0.815686	83	-3	9
-47	-48	-65	56	0.0862745	0.819608	83	-3	9
-46	-47	-65	56	0.0901961	0.823529	83	-3	9
-44	-47	-64	52	0.0941176	0.831373	83	-2	9
-45	-47	-65	54	0.0941176	0.827451	83	-2	9
-46	-47	-65	56	0.0901961	0.823529	83	-3	9
-46	-47	-65	56	0.0901961	0.823529	83	-3	9
-45	-47	-65	54	0.0941176	0.827451	83	-2	9
-45	-47	-65	54	0.0941176	0.827451	83	-2	9
-46	-46	-64	60	0.0862745	0.823529	83	-3	9
-45	-46	-64	56	0.0901961	0.827451	83	-3	9
-45	-47	-65	54	0.0941176	0.827451	83	-2	9
-44	-47	-65	52	0.0980392	0.831373	83	-2	9
-44	-48	-66	50	0.101961	0.831373	83	-2	9
-44	-49	-66	46	0.101961	0.831373	83	-1	9
-44	-49	-66	46	0.101961	0.831373	83	-1	9
-45	-49	-67	50	0.105882	0.827451	83	-2	9
-44	-49	-66	46	0.101961	0.831373	83	-1	9
-45	-49	-67	50	0.105882	0.827451	83	-2	9
-45	-48	-67	52	0.105882	0.827451	83	-2	10
-45	-47	-67	54	0.105882	0.827451	83	-3	10
-45	-47	-67	54	0.105882	0.827451	83	-3	10
-45	-47	-67	54	0.105882	0.827451	83	-3	10
-46	-47	-67	58	0.101961	0.823529	83	-3	10
-47	-46	-66	64	0.0941176	0.823529	83	-4	10
-47	-47	-65	60	0.0862745	0.819608	83	-3	9
-46	-46	-64	60	0.0862745	0.823529	83	-3	9
-44	-45	-65	58	0.0980392	0.831373	84	-3	10
-44	-46	-66	54	0.101961	0.831373	83	-3	10
-44	-47	-65	52	0.0980392	0.831373	83	-2	9
-45	-48	-65	52	0.0941176	0.827451	83	-2	9
-46	-48	-66	54	0.0941176	0.823529	83	-2	9
-46	-48	-65	54	0.0901961	0.823529	83	-2	9
-46	-48	-65	54	0.0901961	0.823529	83	-2	9
-45	-48	-65	52	0.0941176	0.827451	83	-2	9
-45	-47	-66	54	0.0980392	0.827451	83	-3	10
-45	-47	-67	54	0.105882	0.827451	83	-3	10
-45	-45	-65	60	0.0941176	0.827451	84	-4	10
-46	-46	-66	60	0.0941176	0.823529	83	-3	10
-45	-47	-67	54	0.105882	0.827451	83	-3	10
-44	-47	-66	52	0.101961	0.831373	83	-2	10
-44	-48	-64	48	0.0941176	0.831373	83	-1	8
-44	-48	-62	46	0.0862745	0.831373	83	-1	7
-44	-47	-61	50	0.0784314	0.831373	83	-1	7
-44	-46	-60	52	0.0745098	0.831373	83	-2	7
-42	-45	-60	50	0.0823529	0.839216	84	-2	8
-40	-43	-59	50	0.0862745	0.847059	85	-2	8
-40	-42	-61	54	0.0980392	0.847059	85	-3	10
-39	-41	-62	54	0.105882	0.85098	85	-3	11
-39	-41	-61	54	0.101961	0.85098	85	-3	10
-39	-41	-61	54	0.101961	0.85098	85	-3	10
-40	-41	-59	56	0.0862745	0.847059	85	-3	9
-41	-41	-59	60	0.0823529	0.843137	85	-3	9
-42	-40	-59	66	0.0862745	0.847059	85	-4	9
-43	-41	-60	66	0.0901961	0.843137	85	-4	9
-43	-42	-61	64	0.0901961	0.839216	85	-4	9
-41	-41	-59	60	0.0823529	0.843137	85	-3	9
-41	-41	-59	60	0.0823529	0.843137	85	-3	9
-40	-40	-58	60	0.0823529	0.847059	85	-3	9
-40	-39	-57	64	0.0823529	0.85098	86	-4	9
-41	-39	-57	66	0.0823529	0.85098	86	-4	9
-41	-38	-56	70	0.0823529	0.854902	86	-4	9
-42	-38	-57	72	0.0862745	0.854902	86	-5	9
-40	-38	-56	66	0.0823529	0.854902	86	-4	9
-40	-38	-56	66	0.0823529	0.854902	86	-4	9
-40	-37	-57	70	0.0901961	0.858824	86	-4	9
-41	-37	-58	72	0.0941176	0.858824	86	-5	10
-39	-36	-58	68	0.101961	0.862745	87	-5	10
-37	-36	-57	62	0.0941176	0.862745	87	-4	10
-36	-37	-57	58	0.0941176	0.862745	87	-3	10
-34	-36	-57	54	0.101961	0.870588	87	-3	11
-35	-35	-56	60	0.0941176	0.866667	87	-4	10
-36	-35	-56	62	0.0941176	0.866667	87	-4	10
-36	-35	-55	64	0.0901961	0.866667	87	-4	10
-35	-36	-54	56	0.0862745	0.866667	87	-3	9
-35	-36	-52	56	0.0784314	0.866667	87	-2	8
-35	-36	-51	56	0.0705882	0.866667	87	-2	7
-35	-36	-51	56	0.0705882	0.866667	87	-2	7
-35	-36	-51	56	0.0705882	0.866667	87	-2	7
-35	-36	-52	56	0.0784314	0.866667	87	-2	8
-36	-36	-52	60	0.0745098	0.862745	87	-3	8
-37	-36	-52	64	0.0745098	0.862745	87	-3	8
-37	-35	-51	68	0.0705882	0.866667	87	-4	8
-37	-34	-50	72	0.0705882	0.870588	87	-4	7
-38	-34	-51	74	0.0784314	0.870588	87	-4	8
-38	-34	-51	74	0.0784314	0.870588	87	-4	8
-37	-34	-51	70	0.0784314	0.870588	87	-4	8
-37	-34	-52	70	0.0823529	0.870588	87	-4	8
-36	-34	-53	66	0.0862745	0.870588	87	-4	9
-35	-33	-53	66	0.0901961	0.87451	88	-4	10
-35	-33	-54	66	0.0941176	0.87451	88	-4	10
-35	-33	-53	66	0.0901961	0.87451	88	-4	10
-35	-33	-53	66	0.0901961	0.87451	88	-4	10
-35	-33	-54	66	0.0941176	0.87451	88	-4	10
-35	-33	-54	66	0.0941176	0.87451	88	-4	10
-35	-33	-52	66	0.0862745	0.87451	88	-4	9
-35	-33	-52	66	0.0862745	0.87451	88	-4	9
-35	-34	-52	64	0.0823529	0.870588	87	-3	9
-56	-52	-71	72	0.0941176	0.8	81	-5	9
-57	-53	-72	72	0.0941176	0.796078	80	-5	9
-56	-53	-71	70	0.0901961	0.796078	81	-4	9
-57	-53	-71	74	0.0901961	0.796078	81	-4	8
-57	-52	-73	74	0.101961	0.8	81	-6	10
-57	-53	-74	72	0.101961	0.796078	80	-5	10
-58	-54	-75	72	0.105882	0.792157	80	-5	10
-58	-53	-75	74	0.109804	0.796078	80	-6	10
-58	-54	-75	72	0.105882	0.792157	80	-5	10
-57	-53	-74	72	0.101961	0.796078	80	-5	10
-57	-52	-74	74	0.109804	0.8	81	-6	10
-57	-52	-75	74	0.113725	0.8	81	-6	11
-57	-52	-75	74	0.113725	0.8	81	-6	11
-56	-52	-75	70	0.113725	0.8	81	-5	11
-56	-51	-74	74	0.113725	0.803922	81	-6	11
-56	-51	-74	74	0.113725	0.803922	81	-6	11
-56	-51	-74	74	0.113725	0.803922	81	-6	11
-56	-52	-73	72	0.101961	0.8	81	-5	10
-55	-51	-70	72	0.0941176	0.803922	81	-5	9
-54	-50	-68	74	0.0862745	0.807843	81	-5	8
-56	-52	-69	74	0.0823529	0.8	81	-4	8
-56	-52	-69	74	0.0823529	0.8	81	-4	8
-55	-51	-68	74	0.0823529	0.803922	81	-4	8
-54	-50	-66	76	0.0784314	0.807843	81	-4	7
-57	-53	-68	76	0.0745098	0.796078	81	-4	7
-57	-54	-69	72	0.0745098	0.792157	80	-4	7
-56	-54	-69	68	0.0745098	0.792157	80	-3	7
-58	-56	-72	68	0.0784314	0.784314	80	-3	8
-59	-57	-75	66	0.0901961	0.780392	79	-4	9
-58	-56	-74	66	0.0901961	0.784314	80	-4	9
-59	-57	-74	68	0.0862745	0.780392	79	-4	8
-59	-57	-74	68	0.0862745	0.780392	79	-4	8
-58	-56	-73	68	0.0862745	0.784314	80	-4	8
-57	-55	-73	66	0.0901961	0.788235	80	-4	9
-55	-53	-72	66	0.0941176	0.796078	81	-4	9
-54	-52	-72	66	0.0980392	0.8	81	-4	10
-55	-51	-72	72	0.101961	0.803922	81	-5	10
-54	-50	-70	72	0.0980392	0.807843	81	-5	9
-54	-49	-69	76	0.0980392	0.811765	82	-5	9
-54	-50	-69	72	0.0941176	0.807843	81	-5	9
-54	-50	-69	72	0.0941176	0.807843	81	-5	9
-54	-50	-70	72	0.0980392	0.807843	81	-5	9
-54	-50	-72	70	0.105882	0.807843	81	-5	10
-53	-49	-73	70	0.117647	0.811765	82	-6	11
-54	-50	-73	70	0.109804	0.807843	81	-5	11
-53	-49	-72	70	0.109804	0.811765	82	-5	11
-53	-48	-72	72	0.113725	0.815686	82	-6	11
-52	-48	-72	70	0.113725	0.815686	82	-6	11
-50	-49	-73	62	0.117647	0.811765	82	-4	12
-50	-49	-73	62	0.117647	0.811765	82	-4	12
-53	-49	-72	70	0.109804	0.811765	82	-5	11
-53	-50	-72	68	0.105882	0.807843	81	-5	11
-51	-50	-73	62	0.109804	0.807843	82	-4	11
-50	-50	-73	60	0.109804	0.807843	82	-4	11
-50	-50	-72	60	0.105882	0.807843	82	-4	11
-50	-50	-72	60	0.105882	0.807843	82	-4	11
-50	-50	-74	60	0.117647	0.807843	82	-4	12
-50	-50	-74	60	0.117647	0.807843	82	-4	12
-51	-50	-73	62	0.109804	0.807843	82	-4	11
-52	-50	-74	66	0.117647	0.807843	81	-5	12
-53	-51	-75	66	0.117647	0.803922	81	-5	12
-53	-51	-75	66	0.117647	0.803922	81	-5	12
-53	-51	-74	66	0.113725	0.803922	81	-5	11
-52	-50	-72	66	0.105882	0.807843	81	-5	11
-52	-50	-71	66	0.101961	0.807843	82	-4	10
-52	-49	-70	68	0.101961	0.811765	82	-5	10
-51	-49	-69	66	0.0980392	0.811765	82	-4	10
-51	-49	-69	66	0.0980392	0.811765	82	-4	10
-51	-49	-69	66	0.0980392	0.811765	82	-4	10
-51	-49	-68	66	0.0901961	0.811765	82	-4	9
-51	-50	-68	64	0.0862745	0.807843	82	-3	9
-51	-51	-68	60	0.0823529	0.803922	81	-3	8
-50	-50	-66	60	0.0784314	0.807843	82	-3	8
-50	-50	-65	60	0.0745098	0.807843	82	-3	7
-50	-50	-67	60	0.0823529	0.807843	82	-3	8
-50	-49	-67	64	0.0862745	0.811765	82	-4	9
-51	-50	-67	64	0.0823529	0.807843	82	-3	8
-51	-49	-67	66	0.0862745	0.811765	82	-4	9
-50	-48	-67	66	0.0901961	0.815686	82	-4	9
-50	-48	-67	66	0.0901961	0.815686	82	-4	9
-49	-48	-67	64	0.0901961	0.815686	83	-4	9
-49	-49	-68	60	0.0901961	0.811765	82	-3	9
-48	-49	-69	58	0.101961	0.815686	82	-3	10
-48	-49	-69	58	0.101961	0.815686	82	-3	10
-48	-49	-67	56	0.0901961	0.815686	82	-3	9
-48	-49	-66	56	0.0862745	0.815686	82	-3	9
-47	-49	-66	54	0.0901961	0.819608	82	-2	9
-45	-47	-65	54	0.0941176	0.827451	83	-2	9
-44	-47	-64	52	0.0941176	0.831373	83	-2	9
-45	-47	-65	54	0.0941176	0.827451	83	-2	9
-47	-48	-66	56	0.0901961	0.819608	83	-3	9
-47	-47	-65	60	0.0862745	0.819608	83	-3	9
-46	-47	-65	56	0.0901961	0.823529	83	-3	9
-46	-47	-65	56	0.0901961	0.823529	83	-3	9
-48	-46	-65	66	0.0901961	0.823529	83	-4	9
-46	-46	-64	60	0.0862745	0.823529	83	-3	9
-45	-46	-65	58	0.0941176	0.827451	83	-3	10
-45	-47	-67	54	0.105882	0.827451	83	-3	10
-44	-48	-67	50	0.109804	0.831373	83	-2	10
-45	-49	-69	50	0.113725	0.827451	83	-2	10
-44	-48	-68	50	0.113725	0.831373	83	-2	10
-45	-48	-68	52	0.109804	0.827451	83	-2	10
-45	-48	-67	52	0.105882	0.827451	83	-2	10
-45	-48	-67	52	0.105882	0.827451	83	-2	10
-45	-47	-68	54	0.109804	0.827451	83	-3	11
-45	-47	-68	54	0.109804	0.827451	83	-3	11
-46	-47	-68	58	0.105882	0.823529	83	-3	11
-46	-46	-67	60	0.101961	0.823529	83	-4	10
-47	-46	-67	62	0.101961	0.823529	83	-4	10
-48	-46	-66	66	0.0941176	0.823529	83	-4	10
-47	-47	-65	60	0.0862745	0.819608	83	-3	9
-46	-47	-65	56	0.0901961	0.823529	83	-3	9
-45	-47	-66	54	0.0980392	0.827451	83	-3	10
-44	-47	-67	52	0.109804	0.831373	83	-2	10
-43	-48	-65	46	0.101961	0.835294	83	-1	9
-44	-48	-65	48	0.0980392	0.831373	83	-2	9
-45	-49	-66	48	0.0980392	0.827451	83	-2	9
-44	-49	-65	46	0.0980392	0.831373	83	-1	9
-45	-49	-64	48	0.0901961	0.827451	83	-1	8
-45	-48	-64	50	0.0901961	0.827451	83	-2	8
-45	-47	-65	54	0.0941176	0.827451	83	-2	9
-46	-46	-66	60	0.0941176	0.823529	83	-3	10
-44	-45	-64	58	0.0941176	0.831373	84	-3	10
-45	-46	-65	58	0.0941176	0.827451	83	-3	10
-45	-47	-66	54	0.0980392	0.827451	83	-3	10
-45	-47	-65	54	0.0941176	0.827451	83	-2	9
-44	-48	-63	48	0.0901961	0.831373	83	-1	8
-44	-48	-62	46	0.0862745	0.831373	83	-1	7
-45	-47	-62	52	0.0823529	0.827451	83	-2	8
-43	-46	-61	50	0.0862745	0.835294	84	-2	8
-43	-45	-61	54	0.0862745	0.835294	84	-2	8
-41	-43	-61	54	0.0941176	0.843137	85	-2	9
-40	-43	-62	52	0.101961	0.847059	85	-2	10
-40	-42	-62	54	0.101961	0.847059	85	-3	10
-39	-40	-61	58	0.101961	0.85098	85	-3	10
-41	-41	-61	60	0.0941176	0.843137	85	-3	10
-42	-41	-60	64	0.0901961	0.843137	85	-4	9
-43	-41	-59	66	0.0823529	0.843137	85	-4	9
-42	-40	-59	66	0.0862745	0.847059	85	-4	9
-42	-40	-59	66	0.0862745	0.847059	85	-4	9
-42	-42	-59	60	0.0784314	0.839216	85	-3	8
-41	-41	-58	60	0.0784314	0.843137	85	-3	8
-42	-41	-57	64	0.0745098	0.843137	85	-3	8
-43	-42	-58	64	0.0745098	0.839216	85	-3	8
-42	-41	-58	64	0.0784314	0.843137	85	-3	8
-43	-41	-59	66	0.0823529	0.843137	85	-4	9
-42	-39	-56	70	0.0784314	0.85098	86	-4	8
-41	-38	-55	70	0.0784314	0.854902	86	-4	8
-40	-38	-55	68	0.0784314	0.854902	86	-4	8
-39	-38	-55	64	0.0784314	0.854902	86	-3	8
-39	-37	-57	66	0.0901961	0.858824	86	-4	10
-40	-37	-59	68	0.101961	0.858824	86	-5	10
-40	-37	-60	68	0.105882	0.858824	86	-5	11
-38	-36	-59	66	0.105882	0.862745	87	-5	11
-35	-37	-58	54	0.105882	0.866667	87	-3	11
-34	-37	-57	52	0.101961	0.870588	87	-2	10
-35	-35	-56	60	0.0941176	0.866667	87	-4	10
-36	-35	-57	62	0.0980392	0.866667	87	-4	11
-36	-35	-56	62	0.0941176	0.866667	87	-4	10
-37	-35	-55	66	0.0901961	0.866667	87	-4	10
-37	-36	-53	64	0.0784314	0.862745	87	-3	8
-37	-36	-51	64	0.0666667	0.862745	87	-3	7
-37	-36	-52	64	0.0745098	0.862745	87	-3	8
-37	-36	-52	64	0.0745098	0.862745	87	-3	8
-37	-36	-52	64	0.0745098	0.862745	87	-3	8
-37	-36	-52	64	0.0745098	0.862745	87	-3	8
-37	-36	-51	64	0.0666667	0.862745	87	-3	7
-37	-35	-50	68	0.0666667	0.866667	87	-3	7
-37	-34	-50	72	0.0705882	0.870588	87	-4	7
-38	-34	-51	74	0.0784314	0.870588	87	-4	8
-38	-35	-51	72	0.0705882	0.866667	87	-4	8
-37	-35	-51	68	0.0705882	0.866667	87	-4	8
-36	-34	-51	68	0.0784314	0.870588	87	-4	8
-36	-34	-52	66	0.0823529	0.870588	87	-4	9
-35	-34	-53	64	0.0862745	0.870588	87	-4	9
-35	-34	-54	64	0.0901961	0.870588	87	-4	10
-35	-34	-54	64	0.0901961	0.870588	87	-4	10
-35	-34	-54	64	0.0901961	0.870588	87	-4	10
-34	-33	-52	64	0.0862745	0.87451	88	-4	9
-34	-34	-53	60	0.0862745	0.870588	88	-3	9
-34	-34	-53	60	0.0862745	0.870588	88	-3	9
-33	-33	-52	60	0.0862745	0.87451	88	-3	9
-34	-32	-51	66	0.0862745	0.878431	88	-4	9
-57	-53	-72	72	0.0941176	0.796078	80	-5	9
-56	-52	-71	72	0.0941176	0.8	81	-5	9
-56	-52	-71	72	0.0941176	0.8	81	-5	9
-57	-53	-72	72	0.0941176	0.796078	80	-5	9
-56	-52	-73	72	0.101961	0.8	81	-5	10
-57	-54	-74	70	0.0980392	0.792157	80	-5	10
-58	-54	-75	72	0.105882	0.792157	80	-5	10
-57	-54	-74	70	0.0980392	0.792157	80	-5	10
-58	-54	-74	72	0.0980392	0.792157	80	-5	10
-57	-53	-73	72	0.0980392	0.796078	80	-5	10
-56	-53	-73	70	0.0980392	0.796078	81	-4	10
-56	-53	-74	68	0.101961	0.796078	81	-5	10
-56	-53	-75	68	0.109804	0.796078	81	-5	11
-56	-52	-75	70	0.113725	0.8	81	-5	11
-55	-51	-74	70	0.113725	0.803922	81	-5	11
-56	-52	-75	70	0.113725	0.8	81	-5	11
-56	-52	-76	70	0.117647	0.8	81	-6	12
-57	-53	-75	70	0.109804	0.796078	80	-5	10
-56	-53	-72	70	0.0941176	0.796078	81	-4	9
-54	-51	-69	70	0.0862745	0.803922	81	-4	9
-53	-50	-67	70	0.0823529	0.807843	82	-4	8
-55	-52	-68	72	0.0784314	0.8	81	-4	8
-55	-52	-68	72	0.0784314	0.8	81	-4	8
-54	-51	-68	70	0.0823529	0.803922	81	-4	8
-57	-53	-71	74	0.0901961	0.796078	81	-4	8
-54	-52	-69	68	0.0823529	0.8	81	-4	8
-53	-52	-69	64	0.0823529	0.8	81	-3	8
-54	-53	-70	64	0.0823529	0.796078	81	-3	8
-53	-52	-70	64	0.0901961	0.8	81	-3	9
-54	-52	-70	66	0.0901961	0.8	81	-4	9
-57	-56	-72	64	0.0784314	0.784314	80	-3	8
-58	-57	-73	64	0.0823529	0.780392	80	-3	8
-58	-57	-72	64	0.0745098	0.780392	80	-3	7
-57	-55	-71	68	0.0784314	0.788235	80	-4	8
-56	-55	-72	64	0.0862745	0.788235	80	-3	8
-57	-55	-73	66	0.0901961	0.788235	80	-4	9
-56	-53	-70	70	0.0823529	0.796078	81	-4	8
-54	-50	-68	74	0.0862745	0.807843	81	-5	8
-53	-50	-68	70	0.0862745	0.807843	81	-4	9
-53	-50	-68	70	0.0862745	0.807843	81	-4	9
-53	-50	-68	70	0.0862745	0.807843	81	-4	9
-53	-49	-69	72	0.0980392	0.811765	82	-5	9
-52	-48	-70	70	0.105882	0.815686	82	-5	10
-53	-49	-72	70	0.109804	0.811765	82	-5	11
-54	-50	-72	70	0.105882	0.807843	81	-5	10
-54	-49	-72	74	0.109804	0.811765	82	-6	11
-54	-49	-72	74	0.109804	0.811765	82	-6	11
-53	-49	-72	70	0.109804	0.811765	82	-5	11
-51	-50	-74	62	0.117647	0.807843	82	-5	12
-50	-50	-73	60	0.109804	0.807843	82	-4	11
-54	-50	-73	70	0.109804	0.807843	81	-5	11
-54	-50	-74	70	0.117647	0.807843	81	-5	11
-51	-50	-74	62	0.117647	0.807843	82	-5	12
-51	-51	-74	60	0.113725	0.803922	81	-4	11
-52	-51	-73	62	0.105882	0.803922	81	-4	11
-51	-51	-73	60	0.105882	0.803922	81	-4	11
-50	-50	-73	60	0.109804	0.807843	82	-4	11
-51	-50	-74	62	0.117647	0.807843	82	-5	12
-52	-49	-74	68	0.121569	0.811765	82	-5	12
-53	-50	-75	68	0.121569	0.807843	81	-5	12
-53	-51	-75	66	0.117647	0.803922	81	-5	12
-53	-51	-74	66	0.113725	0.803922	81	-5	11
-53	-51	-74	66	0.113725	0.803922	81	-5	11
-52	-51	-72	62	0.101961	0.803922	81	-4	10
-51	-50	-70	64	0.0980392	0.807843	82	-4	10
-51	-49	-69	66	0.0980392	0.811765	82	-4	10
-51	-49	-69	66	0.0980392	0.811765	82	-4	10
-51	-49	-70	66	0.101961	0.811765	82	-4	10
-51	-49	-70	66	0.101961	0.811765	82	-4	10
-51	-50	-70	64	0.0980392	0.807843	82	-4	10
-50	-51	-70	58	0.0980392	0.807843	81	-3	10
-50	-51	-68	56	0.0862745	0.807843	81	-3	9
-50	-51	-68	56	0.0862745	0.807843	81	-3	9
-50	-50	-67	60	0.0823529	0.807843	82	-3	8
-49	-50	-67	56	0.0862745	0.811765	82	-3	9
-50	-50	-68	60	0.0862745	0.807843	82	-3	9
-51	-49	-68	66	0.0901961	0.811765	82	-4	9
-51	-49	-67	66	0.0862745	0.811765	82	-4	9
-49	-48	-66	64	0.0862745	0.815686	83	-4	9
-50	-49	-67	64	0.0862745	0.811765	82	-4	9
-49	-49	-67	60	0.0862745	0.811765	82	-3	9
-47	-49	-67	54	0.0941176	0.819608	82	-2	9
-47	-49	-68	54	0.101961	0.819608	82	-3	10
-45	-48	-67	52	0.105882	0.827451	83	-2	10
-46	-49	-67	52	0.101961	0.823529	83	-2	9
-46	-49	-66	52	0.0941176	0.823529	83	-2	9
-45	-48	-65	52	0.0941176	0.827451	83	-2	9
-46	-48	-66	54	0.0941176	0.823529	83	-2	9
-46	-48	-65	54	0.0901961	0.823529	83	-2	9
-46	-48	-66	54	0.0941176	0.823529	83	-2	9
-47	-48	-66	56	0.0901961	0.819608	83	-3	9
-48	-48	-66	60	0.0862745	0.815686	83	-3	9
-47	-47	-65	60	0.0862745	0.819608	83	-3	9
-47	-46	-64	64	0.0862745	0.823529	83	-4	9
-48	-46	-65	66	0.0901961	0.823529	83	-4	9
-48	-47	-65	64	0.0862745	0.819608	83	-3	9
-45	-46	-65	58	0.0941176	0.827451	83	-3	10
-43	-47	-67	50	0.113725	0.835294	83	-2	10
-44	-48	-69	50	0.117647	0.831373	83	-2	11
-43	-47	-69	50	0.121569	0.835294	83	-2	11
-43	-48	-70	48	0.12549	0.835294	83	-2	12
-45	-49	-70	50	0.117647	0.827451	83	-2	11
-45	-48	-69	52	0.113725	0.827451	83	-3	11
-46	-48	-69	54	0.109804	0.823529	83	-3	11
-45	-47	-69	56	0.113725	0.827451	83	-3	11
-45	-47	-69	56	0.113725	0.827451	83	-3	11
-46	-46	-69	60	0.109804	0.823529	83	-4	11
-47	-46	-69	62	0.109804	0.823529	83	-4	11
-48	-46	-67	66	0.101961	0.823529	83	-4	10
-48	-46	-66	66	0.0941176	0.823529	83	-4	10
-47	-47	-66	60	0.0901961	0.819608	83	-3	9
-45	-46	-65	58	0.0941176	0.827451	83	-3	10
-45	-47	-66	54	0.0980392	0.827451	83	-3	10
-44	-47	-66	52	0.101961	0.831373	83	-2	10
-43	-47	-65	50	0.101961	0.835294	83	-2	9
-43	-47	-65	50	0.101961	0.835294	83	-2	9
-43	-47	-65	50	0.101961	0.835294	83	-2	9
-43	-47	-64	48	0.0980392	0.835294	83	-2	9
-42	-47	-63	46	0.0980392	0.839216	83	-1	9
-44	-48	-64	48	0.0941176	0.831373	83	-1	8
-45	-46	-63	56	0.0862745	0.827451	83	-3	9
-45	-46	-63	56	0.0862745	0.827451	83	-3	9
-44	-46	-63	54	0.0901961	0.831373	83	-2	9
-43	-46	-63	52	0.0941176	0.835294	83	-2	9
-44	-47	-64	52	0.0941176	0.831373	83	-2	9
-45	-48	-64	50	0.0901961	0.827451	83	-2	8
-45	-47	-63	54	0.0862745	0.827451	83	-2	8
-45	-47	-63	54	0.0862745	0.827451	83	-2	8
-43	-46	-61	50	0.0862745	0.835294	84	-2	8
-43	-45	-62	54	0.0901961	0.835294	84	-2	9
-42	-45	-62	52	0.0941176	0.839216	84	-2	9
-42	-44	-62	54	0.0941176	0.839216	84	-2	9
-42	-44	-63	54	0.0980392	0.839216	84	-3	10
-41	-42	-62	58	0.0980392	0.843137	85	-3	10
-41	-41	-61	60	0.0941176	0.843137	85	-3	10
-42	-41	-61	64	0.0941176	0.843137	85	-4	10
-43	-42	-60	64	0.0823529	0.839216	85	-3	9
-43	-41	-59	66	0.0823529	0.843137	85	-4	9
-42	-40	-59	66	0.0862745	0.847059	85	-4	9
-43	-42	-59	64	0.0784314	0.839216	85	-3	8
-41	-42	-58	56	0.0784314	0.843137	85	-2	8
-42	-42	-57	60	0.0705882	0.839216	85	-3	7
-42	-41	-55	64	0.0666667	0.843137	85	-3	7
-43	-41	-55	68	0.0666667	0.843137	85	-3	7
-43	-42	-57	64	0.0705882	0.839216	85	-3	7
-42	-41	-57	64	0.0745098	0.843137	85	-3	8
-43	-40	-56	72	0.0745098	0.847059	85	-4	8
-42	-38	-55	74	0.0784314	0.854902	86	-4	8
-40	-38	-54	68	0.0745098	0.854902	86	-3	8
-40	-39	-55	64	0.0745098	0.85098	86	-3	8
-39	-38	-57	64	0.0862745	0.854902	86	-4	9
-38	-37	-58	62	0.0941176	0.858824	87	-4	10
-39	-37	-59	66	0.101961	0.858824	86	-5	11
-39	-37	-59	66	0.101961	0.858824	86	-5	11
-36	-37	-57	58	0.0941176	0.862745	87	-3	10
-35	-37	-56	54	0.0941176	0.866667	87	-3	10
-35	-36	-56	58	0.0941176	0.866667	87	-3	10
-35	-35	-55	60	0.0901961	0.866667	87	-4	10
-36	-35	-56	62	0.0941176	0.866667	87	-4	10
-37	-35	-55	66	0.0901961	0.866667	87	-4	10
-37	-35	-53	66	0.0823529	0.866667	87	-4	9
-37	-35	-51	68	0.0705882	0.866667	87	-4	8
-37	-35	-52	68	0.0784314	0.866667	87	-4	8
-37	-35	-52	68	0.0784314	0.866667	87	-4	8
-37	-35	-52	68	0.0784314	0.866667	87	-4	8
-37	-35	-51	68	0.0705882	0.866667	87	-4	8
-37	-36	-50	64	0.0627451	0.862745	87	-3	7
-37	-35	-50	68	0.0666667	0.866667	87	-3	7
-37	-34	-50	72	0.0705882	0.870588	87	-4	7
-38	-34	-52	74	0.0823529	0.870588	87	-5	8
-38	-36	-52	68	0.0745098	0.862745	87	-3	8
-36	-35	-52	64	0.0784314	0.866667	87	-3	8
-36	-34	-50	68	0.0705882	0.870588	87	-3	8
-36	-35	-51	64	0.0705882	0.866667	87	-3	8
-34	-35	-52	56	0.0823529	0.870588	87	-3	8
-34	-35	-52	56	0.0823529	0.870588	87	-3	8
-34	-35	-52	56	0.0823529	0.870588	87	-3	8
-34	-35	-52	56	0.0823529	0.870588	87	-3	8
-34	-35	-52	56	0.0823529	0.870588	87	-3	8
-35	-36	-53	56	0.0823529	0.866667	87	-3	9
-35	-35	-53	60	0.0823529	0.866667	87	-3	9
-34	-34	-52	60	0.0823529	0.870588	88	-3	9
-33	-33	-50	60	0.0745098	0.87451	88	-3	8
-56	-53	-71	70	0.0901961	0.796078	81	-4	9
-56	-52	-71	72	0.0941176	0.8	81	-5	9
-57	-53	-72	72	0.0941176	0.796078	80	-5	9
-57	-53	-72	72	0.0941176	0.796078	80	-5	9
-55	-53	-70	68	0.0823529	0.796078	81	-4	8
-56	-54	-72	66	0.0901961	0.792157	80	-4	9
-57	-54	-74	70	0.0980392	0.792157	80	-5	10
-57	-54	-73	70	0.0941176	0.792157	80	-4	9
-56	-54	-72	66	0.0901961	0.792157	80	-4	9
-56	-53	-71	70	0.0901961	0.796078	81	-4	9
-55	-53	-70	68	0.0823529	0.796078	81	-4	8
-54	-52	-70	66	0.0901961	0.8	81	-4	9
-54	-52	-71	66	0.0941176	0.8	81	-4	9
-55	-53	-73	66	0.0980392	0.796078	81	-4	10
-55	-53	-74	66	0.101961	0.796078	81	-4	10
-56	-54	-76	66	0.109804	0.792157	80	-5	11
-57	-54	-77	68	0.113725	0.792157	80	-5	11
-58	-55	-77	68	0.109804	0.788235	80	-5	11
-56	-54	-74	66	0.0980392	0.792157	80	-4	10
-52	-50	-70	66	0.0980392	0.807843	82	-4	10
-52	-50	-69	66	0.0941176	0.807843	82	-4	9
-53	-50	-69	70	0.0941176	0.807843	81	-4	9
-54	-52	-70	66	0.0901961	0.8	81	-4	9
-55	-53	-71	66	0.0901961	0.796078	81	-4	9
-57	-54	-73	70	0.0941176	0.792157	80	-4	9
-55	-53	-71	66	0.0901961	0.796078	81	-4	9
-52	-51	-68	64	0.0823529	0.803922	81	-3	8
-51	-49	-66	68	0.0823529	0.811765	82	-4	8
-51	-49	-65	68	0.0784314	0.811765	82	-4	8
-55	-52	-68	72	0.0784314	0.8	81	-4	8
-57	-54	-71	70	0.0823529	0.792157	80	-4	8
-58	-55	-71	72	0.0784314	0.788235	80	-4	8
-60	-57	-73	72	0.0823529	0.780392	79	-4	8
-58	-56	-72	68	0.0784314	0.784314	80	-3	8
-58	-56	-71	68	0.0745098	0.784314	80	-3	7
-59	-57	-72	68	0.0745098	0.780392	79	-3	7
-57	-55	-70	68	0.0745098	0.788235	80	-3	7
-53	-51	-67	68	0.0784314	0.803922	81	-3	8
-52	-49	-67	70	0.0862745	0.811765	82	-4	9
-51	-49	-67	66	0.0862745	0.811765	82	-4	9
-51	-49	-67	66	0.0862745	0.811765	82	-4	9
-51	-48	-67	70	0.0901961	0.815686	82	-4	9
-51	-47	-68	72	0.101961	0.819608	83	-5	10
-52	-48	-70	70	0.105882	0.815686	82	-5	10
-53	-49	-71	70	0.105882	0.811765	82	-5	10
-54	-50	-72	70	0.105882	0.807843	81	-5	10
-55	-51	-72	72	0.101961	0.803922	81	-5	10
-54	-51	-72	68	0.101961	0.803922	81	-5	10
-52	-50	-72	66	0.105882	0.807843	81	-5	11
-51	-50	-72	62	0.105882	0.807843	82	-4	11
-52	-50	-72	66	0.105882	0.807843	81	-5	11
-52	-50	-73	66	0.109804	0.807843	81	-5	11
-51	-50	-72	62	0.105882	0.807843	82	-4	11
-52	-51	-72	62	0.101961	0.803922	81	-4	10
-53	-52	-71	64	0.0941176	0.8	81	-4	9
-52	-50	-70	66	0.0980392	0.807843	82	-4	10
-51	-50	-71	62	0.101961	0.807843	82	-4	10
-51	-50	-72	62	0.105882	0.807843	82	-4	11
-53	-50	-73	68	0.109804	0.807843	81	-5	11
-53	-50	-72	68	0.105882	0.807843	81	-5	11
-53	-51	-73	66	0.105882	0.803922	81	-5	11
-52	-51	-72	62	0.101961	0.803922	81	-4	10
-52	-51	-72	62	0.101961	0.803922	81	-4	10
-51	-51	-71	60	0.0980392	0.803922	81	-3	10
-49	-49	-69	60	0.0980392	0.811765	82	-3	10
-50	-49	-69	64	0.0980392	0.811765	82	-4	10
-50	-49	-69	64	0.0980392	0.811765	82	-4	10
-49	-49	-69	60	0.0980392	0.811765	82	-3	10
-49	-50	-70	58	0.101961	0.811765	82	-3	10
-50	-51	-71	58	0.101961	0.807843	81	-3	10
-49	-51	-70	54	0.101961	0.811765	81	-3	10
-49	-51	-70	54	0.101961	0.811765	81	-3	10
-50	-51	-70	58	0.0980392	0.807843	81	-3	10
-50	-50	-70	60	0.0980392	0.807843	82	-3	10
-49	-49	-70	60	0.101961	0.811765	82	-4	10
-50	-50	-70	60	0.0980392	0.807843	82	-3	10
-51	-49	-69	66	0.0980392	0.811765	82	-4	10
-51	-49	-68	66	0.0901961	0.811765	82	-4	9
-50	-49	-69	64	0.0980392	0.811765	82	-4	10
-49	-49	-69	60	0.0980392	0.811765	82	-3	10
-49	-50	-69	58	0.0980392	0.811765	82	-3	10
-47	-50	-68	52	0.101961	0.819608	82	-2	9
-46	-49	-67	52	0.101961	0.823529	83	-2	9
-45	-50	-67	46	0.105882	0.827451	82	-1	9
-45	-49	-66	48	0.0980392	0.827451	83	-2	9
-44	-48	-65	48	0.0980392	0.831373	83	-2	9
-46	-49	-66	52	0.0941176	0.823529	83	-2	9
-47	-49	-67	54	0.0941176	0.819608	82	-2	9
-48	-49	-67	56	0.0901961	0.815686	82	-3	9
-48	-48	-66	60	0.0862745	0.815686	83	-3	9
-47	-48	-65	56	0.0862745	0.819608	83	-3	9
-48	-48	-66	60	0.0862745	0.815686	83	-3	9
-48	-48	-66	60	0.0862745	0.815686	83	-3	9
-47	-47	-65	60	0.0862745	0.819608	83	-3	9
-47	-46	-64	64	0.0862745	0.823529	83	-4	9
-46	-47	-65	56	0.0901961	0.823529	83	-3	9
-44	-47	-66	52	0.101961	0.831373	83	-2	10
-43	-47	-67	50	0.113725	0.835294	83	-2	10
-42	-48	-69	46	0.12549	0.839216	83	-1	11
-41	-47	-70	48	0.133333	0.843137	83	-2	12
-41	-48	-70	46	0.133333	0.843137	83	-1	12
-42	-48	-70	48	0.129412	0.839216	83	-2	12
-44	-47	-70	54	0.121569	0.831373	83	-3	12
-45	-47	-70	56	0.117647	0.827451	83	-3	12
-44	-47	-70	54	0.121569	0.831373	83	-3	12
-44	-47	-71	54	0.12549	0.831373	83	-3	12
-45	-46	-72	58	0.129412	0.827451	83	-4	13
-46	-46	-71	60	0.117647	0.823529	83	-4	12
-47	-46	-69	62	0.109804	0.823529	83	-4	11
-47	-46	-68	62	0.105882	0.823529	83	-4	11
-45	-46	-67	58	0.105882	0.827451	83	-3	11
-44	-46	-66	54	0.101961	0.831373	83	-3	10
-45	-45	-64	60	0.0901961	0.827451	84	-3	9
-46	-46	-64	60	0.0862745	0.823529	83	-3	9
-46	-47	-65	56	0.0901961	0.823529	83	-3	9
-44	-45	-65	58	0.0980392	0.831373	84	-3	10
-45	-47	-67	54	0.105882	0.827451	83	-3	10
-45	-48	-68	52	0.109804	0.827451	83	-2	10
-43	-46	-66	52	0.109804	0.835294	83	-2	10
-43	-47	-65	50	0.101961	0.835294	83	-2	9
-44	-46	-63	54	0.0901961	0.831373	83	-2	9
-44	-46	-62	54	0.0862745	0.831373	83	-2	8
-43	-47	-62	48	0.0901961	0.835294	83	-1	8
-42	-47	-62	46	0.0941176	0.839216	83	-1	8
-42	-47	-62	46	0.0941176	0.839216	83	-1	8
-43	-47	-62	48	0.0901961	0.835294	83	-1	8
-44	-46	-63	54	0.0901961	0.831373	83	-2	9
-44	-46	-63	54	0.0901961	0.831373	83	-2	9
-43	-46	-63	52	0.0941176	0.835294	83	-2	9
-44	-46	-63	54	0.0901961	0.831373	83	-2	9
-44	-46	-63	54	0.0901961	0.831373	83	-2	9
-43	-44	-63	58	0.0941176	0.835294	84	-3	10
-42	-43	-63	58	0.0980392	0.839216	85	-3	10
-42	-42	-62	60	0.0941176	0.839216	85	-3	10
-42	-42	-61	60	0.0901961	0.839216	85	-3	9
-42	-41	-60	64	0.0901961	0.843137	85	-4	9
-43	-41	-60	66	0.0901961	0.843137	85	-4	9
-43	-41	-60	66	0.0901961	0.843137	85	-4	9
-43	-43	-60	60	0.0784314	0.835294	85	-3	8
-42	-42	-59	60	0.0784314	0.839216	85	-3	8
-41	-42	-58	56	0.0784314	0.843137	85	-2	8
-42	-42	-58	60	0.0745098	0.839216	85	-3	8
-42	-42	-56	60	0.0666667	0.839216	85	-2	7
-42	-41	-55	64	0.0666667	0.843137	85	-3	7
-42	-41	-55	64	0.0666667	0.843137	85	-3	7
-42	-41	-55	64	0.0666667	0.843137	85	-3	7
-43	-40	-56	72	0.0745098	0.847059	85	-4	8
-42	-39	-55	72	0.0745098	0.85098	86	-4	7
-41	-39	-55	68	0.0745098	0.85098	86	-4	8
-40	-39	-55	64	0.0745098	0.85098	86	-3	8
-39	-38	-56	64	0.0823529	0.854902	86	-3	9
-38	-38	-57	60	0.0862745	0.854902	86	-3	9
-38	-37	-56	64	0.0862745	0.858824	87	-4	9
-38	-38	-57	60	0.0862745	0.854902	86	-3	9
-38	-38	-56	60	0.0823529	0.854902	86	-3	9
-36	-37	-55	56	0.0862745	0.862745	87	-3	9
-35	-37	-54	54	0.0862745	0.866667	87	-2	9
-35	-37	-54	54	0.0862745	0.866667	87	-2	9
-36	-37	-54	56	0.0823529	0.862745	87	-3	8
-37	-36	-54	64	0.0823529	0.862745	87	-3	9
-37	-37	-53	60	0.0745098	0.858824	87	-3	8
-37	-37	-53	60	0.0745098	0.858824	87	-3	8
-37	-37	-53	60	0.0745098	0.858824	87	-3	8
-37	-37	-53	60	0.0745098	0.858824	87	-3	8
-37	-37	-53	60	0.0745098	0.858824	87	-3	8
-37	-37	-53	60	0.0745098	0.858824	87	-3	8
-36	-36	-52	60	0.0745098	0.862745	87	-3	8
-36	-36	-51	60	0.0666667	0.862745	87	-3	7
-37	-35	-52	68	0.0784314	0.866667	87	-4	8
-37	-34	-52	70	0.0823529	0.870588	87	-4	8
-38	-36	-54	66	0.0823529	0.862745	87	-4	9
-36	-35	-52	64	0.0784314	0.866667	87	-3	8
-35	-35	-51	60	0.0705882	0.866667	87	-3	8
-34	-35	-50	56	0.0705882	0.870588	87	-2	7
-34	-35	-51	56	0.0784314	0.870588	87	-2	8
-34	-36	-52	54	0.0823529	0.870588	87	-2	8
-33	-36	-51	50	0.0823529	0.87451	87	-2	8
-34	-37	-51	50	0.0784314	0.870588	87	-1	7
-36	-37	-52	56	0.0745098	0.862745	87	-2	8
-36	-37	-51	56	0.0666667	0.862745	87	-2	7
-35	-36	-51	56	0.0705882	0.866667	87	-2	7
-35	-36	-51	56	0.0705882	0.866667	87	-2	7
-33	-34	-50	56	0.0745098	0.87451	88	-2	8
-59	-55	-74	72	0.0941176	0.788235	80	-5	9
-57	-53	-72	72	0.0941176	0.796078	80	-5	9
-58	-54	-73	72	0.0941176	0.792157	80	-5	9
-58	-55	-73	70	0.0901961	0.788235	80	-4	9
-56	-54	-70	68	0.0784314	0.792157	80	-4	8
-55	-54	-70	64	0.0784314	0.792157	80	-3	8
-55	-54	-72	64	0.0901961	0.792157	80	-4	9
-56	-55	-72	64	0.0862745	0.788235	80	-3	8
-55	-54	-70	64	0.0784314	0.792157	80	-3	8
-55	-53	-69	68	0.0784314	0.796078	81	-4	8
-55	-53	-69	68	0.0784314	0.796078	81	-4	8
-54	-53	-69	64	0.0784314	0.796078	81	-3	8
-55	-53	-71	66	0.0901961	0.796078	81	-4	9
-55	-53	-72	66	0.0941176	0.796078	81	-4	9
-55	-53	-73	66	0.0980392	0.796078	81	-4	10
-55	-53	-74	66	0.101961	0.796078	81	-4	10
-55	-53	-75	66	0.109804	0.796078	81	-5	11
-55	-54	-75	62	0.105882	0.792157	80	-4	10
-54	-53	-73	64	0.0980392	0.796078	81	-4	10
-53	-52	-72	64	0.0980392	0.8	81	-4	10
-52	-50	-71	66	0.101961	0.807843	82	-4	10
-53	-51	-71	66	0.0980392	0.803922	81	-4	10
-54	-52	-71	66	0.0941176	0.8	81	-4	9
-55	-53	-72	66	0.0941176	0.796078	81	-4	9
-55	-54	-72	64	0.0901961	0.792157	80	-4	9
-55	-54	-72	64	0.0901961	0.792157	80	-4	9
-53	-52	-69	64	0.0823529	0.8	81	-3	8
-53	-51	-66	68	0.0745098	0.803922	81	-3	7
-54	-51	-65	72	0.0666667	0.803922	81	-3	7
-55	-52	-66	72	0.0705882	0.8	81	-4	7
-56	-52	-69	74	0.0823529	0.8	81	-4	8
-56	-52	-69	74	0.0823529	0.8	81	-4	8
-56	-52	-69	74	0.0823529	0.8	81	-4	8
-55	-51	-67	76	0.0784314	0.803922	81	-4	8
-56	-54	-69	68	0.0745098	0.792157	80	-3	7
-57	-56	-69	64	0.0666667	0.784314	80	-3	6
-56	-55	-69	64	0.0705882	0.788235	80	-3	7
-53	-52	-67	64	0.0745098	0.8	81	-3	7
-52	-50	-68	66	0.0862745	0.807843	82	-4	9
-51	-49	-68	66	0.0901961	0.811765	82	-4	9
-50	-49	-68	64	0.0901961	0.811765	82	-4	9
-50	-48	-67	66	0.0901961	0.815686	82	-4	9
-51	-47	-68	72	0.101961	0.819608	83	-5	10
-52	-48	-69	72	0.101961	0.815686	82	-5	10
-53	-49	-70	72	0.101961	0.811765	82	-5	10
-54	-51	-71	70	0.0980392	0.803922	81	-5	10
-54	-51	-71	70	0.0980392	0.803922	81	-5	10
-55	-52	-72	70	0.0980392	0.8	81	-5	10
-54	-51	-71	70	0.0980392	0.803922	81	-5	10
-51	-49	-70	66	0.101961	0.811765	82	-4	10
-52	-51	-73	62	0.105882	0.803922	81	-4	11
-52	-51	-72	62	0.101961	0.803922	81	-4	10
-52	-50	-70	66	0.0980392	0.807843	82	-4	10
-53	-51	-71	66	0.0980392	0.803922	81	-4	10
-54	-52	-71	66	0.0941176	0.8	81	-4	9
-53	-51	-70	66	0.0941176	0.803922	81	-4	9
-53	-51	-71	66	0.0980392	0.803922	81	-4	10
-53	-51	-71	66	0.0980392	0.803922	81	-4	10
-55	-51	-71	72	0.0980392	0.803922	81	-5	9
-54	-50	-70	72	0.0980392	0.807843	81	-5	9
-53	-50	-70	70	0.0980392	0.807843	81	-5	10
-52	-50	-70	66	0.0980392	0.807843	82	-4	10
-51	-50	-70	64	0.0980392	0.807843	82	-4	10
-50	-51	-70	58	0.0980392	0.807843	81	-3	10
-50	-50	-70	60	0.0980392	0.807843	82	-3	10
-50	-50	-71	60	0.101961	0.807843	82	-4	10
-50	-50	-71	60	0.101961	0.807843	82	-4	10
-49	-50	-70	58	0.101961	0.811765	82	-3	10
-49	-51	-70	54	0.101961	0.811765	81	-3	10
-48	-51	-71	52	0.109804	0.815686	82	-2	10
-49	-51	-71	54	0.105882	0.811765	81	-3	10
-51	-53	-73	54	0.105882	0.803922	81	-3	10
-51	-52	-74	58	0.113725	0.803922	81	-3	11
-50	-51	-73	58	0.109804	0.807843	81	-3	11
-49	-50	-72	58	0.109804	0.811765	82	-3	11
-50	-49	-71	62	0.105882	0.811765	82	-4	11
-50	-49	-70	62	0.101961	0.811765	82	-4	10
-51	-49	-70	66	0.101961	0.811765	82	-4	10
-50	-49	-70	62	0.101961	0.811765	82	-4	10
-49	-50	-70	58	0.101961	0.811765	82	-3	10
-49	-51	-71	54	0.105882	0.811765	81	-3	10
-46	-50	-69	50	0.109804	0.823529	82	-2	10
-45	-49	-67	50	0.105882	0.827451	83	-2	9
-45	-50	-66	46	0.0980392	0.827451	82	-1	9
-44	-49	-66	46	0.101961	0.831373	83	-1	9
-44	-48	-65	48	0.0980392	0.831373	83	-2	9
-46	-49	-66	52	0.0941176	0.823529	83	-2	9
-48	-50	-68	54	0.0980392	0.815686	82	-2	9
-49	-49	-67	60	0.0862745	0.811765	82	-3	9
-49	-49	-67	60	0.0862745	0.811765	82	-3	9
-47	-48	-66	56	0.0901961	0.819608	83	-3	9
-46	-47	-65	56	0.0901961	0.823529	83	-3	9
-47	-48	-65	56	0.0862745	0.819608	83	-3	9
-46	-46	-64	60	0.0862745	0.823529	83	-3	9
-47	-47	-65	60	0.0862745	0.819608	83	-3	9
-45	-47	-65	54	0.0941176	0.827451	83	-2	9
-44	-47	-66	52	0.101961	0.831373	83	-2	10
-43	-47	-68	50	0.117647	0.835294	83	-2	11
-42	-47	-69	48	0.12549	0.839216	83	-2	12
-42	-48	-71	48	0.137255	0.839216	83	-2	12
-42	-48	-70	48	0.129412	0.839216	83	-2	12
-43	-47	-70	52	0.12549	0.835294	83	-2	12
-45	-47	-70	56	0.117647	0.827451	83	-3	12
-45	-46	-70	58	0.117647	0.827451	83	-4	12
-43	-47	-70	52	0.12549	0.835294	83	-2	12
-43	-47	-71	52	0.133333	0.835294	83	-3	12
-44	-47	-72	54	0.133333	0.831373	83	-3	13
-45	-47	-72	56	0.129412	0.827451	83	-4	13
-46	-46	-69	60	0.109804	0.823529	83	-4	11
-46	-47	-69	58	0.109804	0.823529	83	-3	11
-44	-46	-68	56	0.113725	0.831373	83	-3	11
-44	-46	-67	54	0.109804	0.831373	83	-3	11
-46	-45	-64	64	0.0901961	0.827451	83	-4	9
-48	-46	-64	66	0.0862745	0.823529	83	-4	9
-47	-46	-65	64	0.0901961	0.823529	83	-4	9
-45	-46	-66	58	0.0980392	0.827451	83	-3	10
-46	-47	-69	58	0.109804	0.823529	83	-3	11
-45	-48	-71	54	0.121569	0.827451	83	-3	12
-43	-47	-69	50	0.121569	0.835294	83	-2	11
-42	-46	-66	50	0.113725	0.839216	83	-2	10
-43	-46	-63	52	0.0941176	0.835294	83	-2	9
-43	-46	-61	50	0.0862745	0.835294	84	-2	8
-42	-47	-61	44	0.0901961	0.839216	83	-1	8
-42	-47	-61	44	0.0901961	0.839216	83	-1	8
-42	-47	-62	46	0.0941176	0.839216	83	-1	8
-44	-48	-63	48	0.0901961	0.831373	83	-1	8
-44	-47	-64	52	0.0941176	0.831373	83	-2	9
-44	-46	-64	54	0.0941176	0.831373	83	-2	9
-44	-47	-64	52	0.0941176	0.831373	83	-2	9
-45	-47	-65	54	0.0941176	0.827451	83	-2	9
-45	-45	-63	60	0.0862745	0.827451	84	-3	9
-45	-45	-63	60	0.0862745	0.827451	84	-3	9
-44	-44	-63	60	0.0901961	0.831373	84	-3	9
-43	-43	-63	60	0.0941176	0.835294	84	-3	10
-43	-43	-61	60	0.0862745	0.835294	84	-3	9
-42	-42	-60	60	0.0823529	0.839216	85	-3	9
-42	-41	-59	64	0.0823529	0.843137	85	-3	9
-43	-42	-60	64	0.0823529	0.839216	85	-3	9
-43	-43	-59	60	0.0745098	0.835294	85	-3	8
-42	-43	-59	56	0.0784314	0.839216	85	-2	8
-42	-43	-58	56	0.0745098	0.839216	85	-2	8
-41	-42	-57	56	0.0745098	0.843137	85	-2	8
-41	-42	-56	56	0.0705882	0.843137	85	-2	7
-41	-42	-55	56	0.0666667	0.843137	85	-2	7
-41	-40	-54	64	0.0666667	0.847059	85	-3	7
-43	-41	-56	68	0.0705882	0.843137	85	-3	7
-43	-40	-56	72	0.0745098	0.847059	85	-4	8
-44	-40	-57	74	0.0784314	0.847059	85	-4	8
-44	-41	-58	70	0.0784314	0.843137	85	-4	8
-41	-40	-56	64	0.0745098	0.847059	85	-3	8
-40	-40	-57	60	0.0784314	0.847059	85	-3	8
-38	-39	-57	56	0.0862745	0.854902	86	-3	9
-37	-38	-56	56	0.0862745	0.858824	86	-3	9
-37	-37	-56	60	0.0862745	0.858824	87	-3	9
-36	-37	-55	56	0.0862745	0.862745	87	-3	9
-36	-37	-55	56	0.0862745	0.862745	87	-3	9
-35	-37	-53	54	0.0823529	0.866667	87	-2	8
-35	-38	-53	50	0.0823529	0.866667	87	-2	8
-36	-37	-52	56	0.0745098	0.862745	87	-2	8
-36	-37	-52	56	0.0745098	0.862745	87	-2	8
-36	-37	-53	56	0.0784314	0.862745	87	-3	8
-36	-37	-53	56	0.0784314	0.862745	87	-3	8
-36	-37	-53	56	0.0784314	0.862745	87	-3	8
-36	-37	-53	56	0.0784314	0.862745	87	-3	8
-36	-37	-53	56	0.0784314	0.862745	87	-3	8
-36	-37	-53	56	0.0784314	0.862745	87	-3	8
-35	-37	-52	52	0.0784314	0.866667	87	-2	8
-35	-36	-52	56	0.0784314	0.866667	87	-2	8
-38	-37	-55	64	0.0823529	0.858824	87	-4	9
-38	-37	-55	64	0.0823529	0.858824	87	-4	9
-38	-36	-55	66	0.0862745	0.862745	87	-4	9
-37	-36	-54	64	0.0823529	0.862745	87	-3	9
-35	-35	-51	60	0.0705882	0.866667	87	-3	8
-34	-35	-51	56	0.0784314	0.870588	87	-2	8
-34	-36	-52	54	0.0823529	0.870588	87	-2	8
-34	-37	-51	50	0.0784314	0.870588	87	-1	7
-35	-38	-51	48	0.0705882	0.866667	87	-1	7
-35	-38	-50	48	0.0666667	0.866667	87	-1	6
-36	-38	-51	52	0.0666667	0.862745	87	-2	7
-37	-37	-51	60	0.0627451	0.858824	87	-2	7
-36	-37	-50	56	0.0627451	0.862745	87	-2	7
-35	-36	-50	56	0.0666667	0.866667	87	-2	7
-33	-35	-50	52	0.0745098	0.87451	87	-2	8
-59	-55	-74	72	0.0941176	0.788235	80	-5	9
-58	-54	-73	72	0.0941176	0.792157	80	-5	9
-59	-55	-74	72	0.0941176	0.788235	80	-5	9
-58	-55	-73	70	0.0901961	0.788235	80	-4	9
-56	-54	-72	66	0.0901961	0.792157	80	-4	9
-55	-54	-71	64	0.0823529	0.792157	80	-3	8
-55	-54	-71	64	0.0823529	0.792157	80	-3	8
-56	-55	-71	64	0.0784314	0.788235	80	-3	8
-56	-54	-72	66	0.0901961	0.792157	80	-4	9
-56	-55	-72	64	0.0862745	0.788235	80	-3	8
-56	-54	-72	66	0.0901961	0.792157	80	-4	9
-56	-55	-72	64	0.0862745	0.788235	80	-3	8
-55	-54	-72	64	0.0901961	0.792157	80	-4	9
-55	-53	-72	66	0.0941176	0.796078	81	-4	9
-55	-53	-73	66	0.0980392	0.796078	81	-4	10
-54	-53	-73	64	0.0980392	0.796078	81	-4	10
-53	-52	-73	62	0.101961	0.8	81	-4	10
-53	-51	-72	66	0.101961	0.803922	81	-4	10
-53	-52	-71	64	0.0941176	0.8	81	-4	9
-52	-51	-70	64	0.0941176	0.803922	81	-4	9
-52	-50	-71	66	0.101961	0.807843	82	-4	10
-54	-52	-72	66	0.0980392	0.8	81	-4	10
-53	-52	-71	64	0.0941176	0.8	81	-4	9
-53	-52	-70	64	0.0901961	0.8	81	-3	9
-54	-53	-71	64	0.0901961	0.796078	81	-4	9
-53	-52	-70	64	0.0901961	0.8	81	-3	9
-54	-52	-70	66	0.0901961	0.8	81	-4	9
-54	-52	-69	68	0.0823529	0.8	81	-4	8
-54	-51	-66	72	0.0745098	0.803922	81	-4	7
-55	-51	-67	76	0.0784314	0.803922	81	-4	8
-54	-50	-67	74	0.0823529	0.807843	81	-4	8
-53	-49	-67	74	0.0862745	0.811765	82	-4	8
-53	-49	-66	74	0.0823529	0.811765	82	-4	8
-52	-49	-65	72	0.0784314	0.811765	82	-4	8
-52	-50	-65	68	0.0745098	0.807843	82	-3	7
-53	-52	-67	64	0.0745098	0.8	81	-3	7
-55	-53	-69	68	0.0784314	0.796078	81	-4	8
-53	-51	-69	66	0.0862745	0.803922	81	-4	9
-52	-50	-69	66	0.0941176	0.807843	82	-4	9
-52	-50	-70	66	0.0980392	0.807843	82	-4	10
-51	-49	-69	66	0.0980392	0.811765	82	-4	10
-51	-49	-69	66	0.0980392	0.811765	82	-4	10
-51	-49	-69	66	0.0980392	0.811765	82	-4	10
-51	-49	-69	66	0.0980392	0.811765	82	-4	10
-52	-49	-70	68	0.101961	0.811765	82	-5	10
-53	-50	-71	68	0.101961	0.807843	81	-5	10
-54	-52	-72	66	0.0980392	0.8	81	-4	10
-55	-52	-73	68	0.101961	0.8	81	-5	10
-54	-51	-72	68	0.101961	0.803922	81	-5	10
-53	-51	-71	66	0.0980392	0.803922	81	-4	10
-52	-50	-71	66	0.101961	0.807843	82	-4	10
-52	-50	-71	66	0.101961	0.807843	82	-4	10
-52	-50	-70	66	0.0980392	0.807843	82	-4	10
-54	-51	-71	70	0.0980392	0.803922	81	-5	10
-55	-53	-72	66	0.0941176	0.796078	81	-4	9
-54	-51	-71	70	0.0980392	0.803922	81	-5	10
-53	-51	-71	66	0.0980392	0.803922	81	-4	10
-54	-51	-71	70	0.0980392	0.803922	81	-5	10
-55	-51	-71	72	0.0980392	0.803922	81	-5	9
-54	-50	-70	72	0.0980392	0.807843	81	-5	9
-53	-49	-70	72	0.101961	0.811765	82	-5	10
-52	-50	-70	66	0.0980392	0.807843	82	-4	10
-51	-51	-70	60	0.0941176	0.803922	81	-3	9
-51	-52	-72	58	0.101961	0.803922	81	-3	10
-51	-51	-73	60	0.105882	0.803922	81	-4	11
-51	-52	-73	58	0.105882	0.803922	81	-3	11
-51	-51	-73	60	0.105882	0.803922	81	-4	11
-51	-52	-73	58	0.105882	0.803922	81	-3	11
-49	-52	-71	52	0.105882	0.811765	81	-2	10
-48	-51	-70	52	0.105882	0.815686	82	-2	10
-49	-52	-73	52	0.117647	0.811765	81	-3	11
-51	-53	-75	56	0.117647	0.803922	81	-3	11
-50	-53	-75	52	0.121569	0.807843	81	-3	11
-52	-53	-76	58	0.117647	0.8	81	-4	12
-50	-51	-74	58	0.117647	0.807843	81	-4	12
-50	-50	-72	60	0.105882	0.807843	82	-4	11
-50	-50	-72	60	0.105882	0.807843	82	-4	11
-50	-49	-71	62	0.105882	0.811765	82	-4	11
-49	-49	-70	60	0.101961	0.811765	82	-4	10
-49	-50	-70	58	0.101961	0.811765	82	-3	10
-49	-51	-70	54	0.101961	0.811765	81	-3	10
-47	-50	-69	52	0.105882	0.819608	82	-2	10
-47	-50	-68	52	0.101961	0.819608	82	-2	9
-47	-50	-67	52	0.0941176	0.819608	82	-2	9
-46	-50	-67	48	0.101961	0.823529	82	-2	9
-46	-49	-67	52	0.101961	0.823529	83	-2	9
-46	-49	-67	52	0.101961	0.823529	83	-2	9
-47	-50	-67	52	0.0941176	0.819608	82	-2	9
-49	-50	-68	56	0.0901961	0.811765	82	-3	9
-48	-49	-67	56	0.0901961	0.815686	82	-3	9
-45	-47	-65	54	0.0941176	0.827451	83	-2	9
-45	-47	-65	54	0.0941176	0.827451	83	-2	9
-46	-47	-65	56	0.0901961	0.823529	83	-3	9
-46	-47	-64	56	0.0862745	0.823529	83	-3	9
-46	-47	-65	56	0.0901961	0.823529	83	-3	9
-46	-47	-66	58	0.0941176	0.823529	83	-3	10
-44	-47	-67	52	0.109804	0.831373	83	-2	10
-45	-48	-69	52	0.113725	0.827451	83	-3	11
-44	-48	-70	50	0.121569	0.831373	83	-2	11
-43	-47	-69	50	0.121569	0.835294	83	-2	11
-43	-47	-69	50	0.121569	0.835294	83	-2	11
-45	-47	-69	56	0.113725	0.827451	83	-3	11
-47	-46	-68	62	0.105882	0.823529	83	-4	11
-47	-46	-68	62	0.105882	0.823529	83	-4	11
-44	-47	-69	52	0.117647	0.831373	83	-3	11
-43	-47	-69	50	0.121569	0.835294	83	-2	11
-44	-47	-70	54	0.121569	0.831373	83	-3	12
-44	-47	-70	54	0.121569	0.831373	83	-3	12
-44	-47	-69	52	0.117647	0.831373	83	-3	11
-45	-47	-69	56	0.113725	0.827451	83	-3	11
-45	-46	-69	58	0.113725	0.827451	83	-4	11
-45	-45	-67	60	0.105882	0.827451	83	-4	11
-47	-45	-65	66	0.0941176	0.827451	83	-4	10
-47	-45	-65	66	0.0941176	0.827451	83	-4	10
-47	-46	-66	64	0.0941176	0.823529	83	-4	10
-45	-47	-67	54	0.105882	0.827451	83	-3	10
-44	-48	-69	50	0.117647	0.831373	83	-2	11
-43	-49	-71	48	0.133333	0.835294	83	-2	12
-41	-48	-69	46	0.129412	0.843137	83	-1	11
-41	-47	-66	46	0.117647	0.843137	83	-1	10
-43	-48	-64	46	0.0980392	0.835294	83	-1	9
-44	-48	-63	48	0.0901961	0.831373	83	-1	8
-44	-47	-62	50	0.0862745	0.831373	83	-2	8
-45	-48	-63	50	0.0862745	0.827451	83	-2	8
-46	-48	-64	54	0.0862745	0.823529	83	-2	8
-47	-48	-65	56	0.0862745	0.819608	83	-3	9
-45	-47	-65	54	0.0941176	0.827451	83	-2	9
-44	-46	-64	54	0.0941176	0.831373	83	-2	9
-46	-47	-65	56	0.0901961	0.823529	83	-3	9
-47	-47	-65	60	0.0862745	0.819608	83	-3	9
-46	-46	-63	60	0.0823529	0.823529	83	-3	8
-45	-44	-63	64	0.0901961	0.831373	84	-4	9
-44	-44	-63	60	0.0901961	0.831373	84	-3	9
-43	-43	-62	60	0.0901961	0.835294	84	-3	9
-43	-44	-62	56	0.0901961	0.835294	84	-3	9
-42	-42	-60	60	0.0823529	0.839216	85	-3	9
-42	-41	-58	64	0.0784314	0.843137	85	-3	8
-43	-42	-59	64	0.0784314	0.839216	85	-3	8
-44	-43	-59	64	0.0745098	0.835294	84	-3	8
-43	-43	-59	60	0.0745098	0.835294	85	-3	8
-42	-43	-58	56	0.0745098	0.839216	85	-2	8
-41	-42	-56	56	0.0705882	0.843137	85	-2	7
-41	-42	-56	56	0.0705882	0.843137	85	-2	7
-41	-42	-56	56	0.0705882	0.843137	85	-2	7
-43	-42	-57	64	0.0705882	0.839216	85	-3	7
-43	-41	-57	68	0.0745098	0.843137	85	-4	8
-44	-40	-58	74	0.0823529	0.847059	85	-5	8
-45	-42	-60	70	0.0823529	0.839216	85	-4	9
-43	-41	-58	68	0.0784314	0.843137	85	-4	8
-41	-39	-57	66	0.0823529	0.85098	86	-4	9
-40	-40	-59	60	0.0862745	0.847059	85	-3	9
-37	-38	-58	58	0.0941176	0.858824	86	-3	10
-37	-37	-58	60	0.0941176	0.858824	87	-4	10
-37	-37	-58	60	0.0941176	0.858824	87	-4	10
-35	-36	-56	58	0.0941176	0.866667	87	-3	10
-36	-37	-56	58	0.0901961	0.862745	87	-3	9
-35	-37	-55	54	0.0901961	0.866667	87	-2	9
-35	-36	-53	56	0.0823529	0.866667	87	-3	9
-35	-36	-52	56	0.0784314	0.866667	87	-2	8
-35	-36	-51	56	0.0705882	0.866667	87	-2	7
-35	-36	-52	56	0.0784314	0.866667	87	-2	8
-36	-37	-52	56	0.0745098	0.862745	87	-2	8
-36	-37	-53	56	0.0784314	0.862745	87	-3	8
-36	-37	-53	56	0.0784314	0.862745	87	-3	8
-36	-37	-52	56	0.0745098	0.862745	87	-2	8
-35	-36	-52	56	0.0784314	0.866667	87	-2	8
-35	-38	-53	50	0.0823529	0.866667	87	-2	8
-35	-37	-52	52	0.0784314	0.866667	87	-2	8
-37	-38	-55	56	0.0823529	0.858824	86	-3	8
-39	-39	-57	60	0.0823529	0.85098	86	-3	9
-38	-37	-56	64	0.0862745	0.858824	87	-4	9
-38	-38	-55	60	0.0784314	0.854902	86	-3	8
-36	-36	-52	60	0.0745098	0.862745	87	-3	8
-35	-36	-51	56	0.0705882	0.866667	87	-2	7
-35	-37	-52	52	0.0784314	0.866667	87	-2	8
-35	-37	-52	52	0.0784314	0.866667	87	-2	8
-37	-38	-51	56	0.0627451	0.858824	87	-2	7
-38	-37	-50	64	0.0588235	0.858824	87	-3	6
-36	-36	-50	60	0.0627451	0.862745	87	-2	7
-37	-37	-52	60	0.0666667	0.858824	87	-3	7
-36	-37	-52	56	0.0745098	0.862745	87	-2	8
-36	-38	-53	52	0.0784314	0.862745	87	-2	8
-34	-37	-53	50	0.0862745	0.870588	87	-2	8
-58	-55	-73	70	0.0901961	0.788235	80	-4	9
-58	-54	-73	72	0.0941176	0.792157	80	-5	9
-58	-54	-72	74	0.0901961	0.792157	80	-5	8
-57	-54	-73	70	0.0941176	0.792157	80	-4	9
-56	-54	-73	66	0.0941176	0.792157	80	-4	9
-55	-54	-71	64	0.0823529	0.792157	80	-3	8
-55	-53	-70	68	0.0823529	0.796078	81	-4	8
-55	-54	-70	64	0.0784314	0.792157	80	-3	8
-55	-53	-72	66	0.0941176	0.796078	81	-4	9
-55	-53	-72	66	0.0941176	0.796078	81	-4	9
-55	-53	-72	66	0.0941176	0.796078	81	-4	9
-55	-53	-72	66	0.0941176	0.796078	81	-4	9
-55	-53	-71	66	0.0901961	0.796078	81	-4	9
-55	-53	-72	66	0.0941176	0.796078	81	-4	9
-55	-53	-73	66	0.0980392	0.796078	81	-4	10
-53	-51	-72	66	0.101961	0.803922	81	-4	10
-53	-51	-71	66	0.0980392	0.803922	81	-4	10
-53	-51	-70	66	0.0941176	0.803922	81	-4	9
-53	-51	-69	66	0.0862745	0.803922	81	-4	9
-53	-51	-70	66	0.0941176	0.803922	81	-4	9
-53	-52	-72	64	0.0980392	0.8	81	-4	10
-54	-52	-73	66	0.101961	0.8	81	-4	10
-53	-51	-70	66	0.0941176	0.803922	81	-4	9
-53	-51	-70	66	0.0941176	0.803922	81	-4	9
-53	-52	-70	64	0.0901961	0.8	81	-3	9
-53	-51	-70	66	0.0941176	0.803922	81	-4	9
-53	-51	-70	66	0.0941176	0.803922	81	-4	9
-53	-51	-69	66	0.0862745	0.803922	81	-4	9
-54	-51	-68	70	0.0823529	0.803922	81	-4	8
-55	-51	-69	74	0.0862745	0.803922	81	-5	8
-53	-49	-68	72	0.0901961	0.811765	82	-5	9
-52	-48	-67	72	0.0901961	0.815686	82	-5	9
-53	-49	-67	74	0.0862745	0.811765	82	-4	8
-53	-50	-67	70	0.0823529	0.807843	82	-4	8
-52	-50	-67	68	0.0823529	0.807843	82	-4	8
-53	-51	-69	66	0.0862745	0.803922	81	-4	9
-53	-51	-69	66	0.0862745	0.803922	81	-4	9
-52	-50	-70	66	0.0980392	0.807843	82	-4	10
-52	-50	-70	66	0.0980392	0.807843	82	-4	10
-53	-51	-71	66	0.0980392	0.803922	81	-4	10
-52	-50	-71	66	0.101961	0.807843	82	-4	10
-51	-49	-70	66	0.101961	0.811765	82	-4	10
-52	-51	-71	64	0.0980392	0.803922	81	-4	10
-51	-50	-70	64	0.0980392	0.807843	82	-4	10
-53	-51	-71	66	0.0980392	0.803922	81	-4	10
-54	-53	-73	64	0.0980392	0.796078	81	-4	10
-54	-52	-72	66	0.0980392	0.8	81	-4	10
-55	-53	-73	66	0.0980392	0.796078	81	-4	10
-55	-53	-73	66	0.0980392	0.796078	81	-4	10
-55	-53	-73	66	0.0980392	0.796078	81	-4	10
-53	-51	-71	66	0.0980392	0.803922	81	-4	10
-53	-51	-72	66	0.101961	0.803922	81	-4	10
-53	-51	-72	66	0.101961	0.803922	81	-4	10
-53	-51	-72	66	0.101961	0.803922	81	-4	10
-54	-53	-73	64	0.0980392	0.796078	81	-4	10
-53	-51	-72	66	0.101961	0.803922	81	-4	10
-53	-51	-71	66	0.0980392	0.803922	81	-4	10
-53	-51	-72	66	0.101961	0.803922	81	-4	10
-54	-51	-72	68	0.101961	0.803922	81	-5	10
-54	-51	-72	68	0.101961	0.803922	81	-5	10
-55	-50	-72	74	0.105882	0.807843	81	-5	10
-54	-51	-72	68	0.101961	0.803922	81	-5	10
-52	-51	-72	62	0.101961	0.803922	81	-4	10
-51	-52	-72	58	0.101961	0.803922	81	-3	10
-51	-51	-73	60	0.105882	0.803922	81	-4	11
-52	-51	-74	62	0.113725	0.803922	81	-4	11
-52	-51	-73	62	0.105882	0.803922	81	-4	11
-51	-52	-73	58	0.105882	0.803922	81	-3	11
-50	-51	-71	58	0.101961	0.807843	81	-3	10
-49	-51	-71	54	0.105882	0.811765	81	-3	10
-49	-51	-72	54	0.109804	0.811765	81	-3	11
-50	-52	-73	54	0.109804	0.807843	81	-3	11
-50	-52	-74	56	0.117647	0.807843	81	-3	11
-51	-52	-74	58	0.113725	0.803922	81	-3	11
-51	-51	-73	60	0.105882	0.803922	81	-4	11
-51	-51	-72	60	0.101961	0.803922	81	-4	10
-50	-50	-72	60	0.105882	0.807843	82	-4	11
-49	-49	-71	60	0.105882	0.811765	82	-4	11
-49	-49	-70	60	0.101961	0.811765	82	-4	10
-50	-50	-70	60	0.0980392	0.807843	82	-3	10
-49	-50	-70	58	0.101961	0.811765	82	-3	10
-48	-50	-69	54	0.101961	0.815686	82	-3	10
-48	-50	-68	54	0.0980392	0.815686	82	-2	9
-48	-50	-67	54	0.0901961	0.815686	82	-2	9
-48	-50	-67	54	0.0901961	0.815686	82	-2	9
-46	-48	-66	54	0.0941176	0.823529	83	-2	9
-46	-49	-66	52	0.0941176	0.823529	83	-2	9
-48	-50	-68	54	0.0980392	0.815686	82	-2	9
-49	-50	-67	56	0.0862745	0.811765	82	-3	9
-48	-48	-66	60	0.0862745	0.815686	83	-3	9
-45	-48	-65	52	0.0941176	0.827451	83	-2	9
-45	-47	-64	54	0.0901961	0.827451	83	-2	9
-46	-47	-64	56	0.0862745	0.823529	83	-3	9
-47	-47	-65	60	0.0862745	0.819608	83	-3	9
-47	-48	-65	56	0.0862745	0.819608	83	-3	9
-47	-48	-66	56	0.0901961	0.819608	83	-3	9
-46	-48	-69	54	0.109804	0.823529	83	-3	11
-46	-48	-70	56	0.113725	0.823529	83	-3	11
-46	-48	-69	54	0.109804	0.823529	83	-3	11
-46	-48	-69	54	0.109804	0.823529	83	-3	11
-45	-47	-68	54	0.109804	0.827451	83	-3	11
-46	-47	-68	58	0.105882	0.823529	83	-3	11
-48	-47	-67	64	0.0941176	0.819608	83	-4	10
-47	-46	-66	64	0.0941176	0.823529	83	-4	10
-44	-47	-68	52	0.113725	0.831373	83	-3	11
-43	-47	-68	50	0.117647	0.835294	83	-2	11
-43	-47	-68	50	0.117647	0.835294	83	-2	11
-43	-48	-68	48	0.117647	0.835294	83	-2	11
-42	-47	-68	48	0.121569	0.839216	83	-2	11
-43	-46	-68	52	0.117647	0.835294	83	-3	11
-45	-45	-67	60	0.105882	0.827451	83	-4	11
-47	-46	-67	62	0.101961	0.823529	83	-4	10
-48	-46	-67	66	0.101961	0.823529	83	-4	10
-48	-47	-67	64	0.0941176	0.819608	83	-4	10
-47	-48	-68	58	0.101961	0.819608	83	-3	10
-45	-48	-68	52	0.109804	0.827451	83	-2	10
-43	-49	-69	46	0.121569	0.835294	83	-1	11
-42	-49	-69	44	0.12549	0.839216	83	-1	11
-41	-50	-68	40	0.12549	0.843137	83	0	10
-41	-49	-66	40	0.117647	0.843137	83	0	9
-43	-49	-64	42	0.0980392	0.835294	83	-1	8
-44	-49	-64	46	0.0941176	0.831373	83	-1	8
-44	-47	-62	50	0.0862745	0.831373	83	-2	8
-46	-47	-64	56	0.0862745	0.823529	83	-3	9
-47	-47	-65	60	0.0862745	0.819608	83	-3	9
-48	-48	-66	60	0.0862745	0.815686	83	-3	9
-46	-47	-65	56	0.0901961	0.823529	83	-3	9
-45	-47	-65	54	0.0941176	0.827451	83	-2	9
-46	-46	-64	60	0.0862745	0.823529	83	-3	9
-46	-46	-64	60	0.0862745	0.823529	83	-3	9
-46	-47	-65	56	0.0901961	0.823529	83	-3	9
-45	-45	-63	60	0.0862745	0.827451	84	-3	9
-44	-45	-62	56	0.0862745	0.831373	84	-3	9
-44	-44	-62	60	0.0862745	0.831373	84	-3	9
-43	-43	-61	60	0.0862745	0.835294	84	-3	9
-42	-42	-60	60	0.0823529	0.839216	85	-3	9
-42	-41	-58	64	0.0784314	0.843137	85	-3	8
-44	-42	-58	68	0.0745098	0.839216	85	-3	8
-44	-42	-59	68	0.0784314	0.839216	85	-4	8
-44	-43	-58	64	0.0705882	0.835294	84	-3	7
-42	-43	-57	56	0.0705882	0.839216	85	-2	7
-41	-42	-55	56	0.0666667	0.843137	85	-2	7
-41	-42	-56	56	0.0705882	0.843137	85	-2	7
-41	-42	-56	56	0.0705882	0.843137	85	-2	7
-43	-42	-58	64	0.0745098	0.839216	85	-3	8
-43	-41	-58	68	0.0784314	0.843137	85	-4	8
-43	-40	-58	70	0.0823529	0.847059	85	-4	9
-44	-40	-59	72	0.0862745	0.847059	85	-5	9
-42	-40	-59	66	0.0862745	0.847059	85	-4	9
-40	-39	-58	64	0.0862745	0.85098	86	-4	9
-39	-38	-57	64	0.0862745	0.854902	86	-4	9
-38	-39	-59	58	0.0980392	0.854902	86	-3	10
-38	-38	-59	60	0.0980392	0.854902	86	-4	10
-36	-36	-58	60	0.101961	0.862745	87	-4	11
-36	-37	-58	58	0.101961	0.862745	87	-3	10
-35	-38	-57	52	0.0980392	0.866667	87	-2	10
-35	-36	-54	56	0.0862745	0.866667	87	-3	9
-35	-35	-53	60	0.0823529	0.866667	87	-3	9
-35	-36	-52	56	0.0784314	0.866667	87	-2	8
-35	-36	-52	56	0.0784314	0.866667	87	-2	8
-35	-36	-52	56	0.0784314	0.866667	87	-2	8
-35	-36	-52	56	0.0784314	0.866667	87	-2	8
-36	-36	-52	60	0.0745098	0.862745	87	-3	8
-36	-36	-52	60	0.0745098	0.862745	87	-3	8
-35	-36	-52	56	0.0784314	0.866667	87	-2	8
-36	-36	-52	60	0.0745098	0.862745	87	-3	8
-36	-38	-53	52	0.0784314	0.862745	87	-2	8
-35	-37	-53	54	0.0823529	0.866667	87	-2	8
-36	-37	-55	56	0.0862745	0.862745	87	-3	9
-38	-38	-56	60	0.0823529	0.854902	86	-3	9
-37	-38	-56	56	0.0862745	0.858824	86	-3	9
-37	-38	-55	56	0.0823529	0.858824	86	-3	8
-36	-37	-53	56	0.0784314	0.862745	87	-3	8
-36	-37	-53	56	0.0784314	0.862745	87	-3	8
-36	-37	-53	56	0.0784314	0.862745	87	-3	8
-37	-37	-53	60	0.0745098	0.858824	87	-3	8
-39	-37	-53	68	0.0745098	0.858824	87	-3	8
-38	-36	-51	68	0.0666667	0.862745	87	-3	7
-37	-37	-53	60	0.0745098	0.858824	87	-3	8
-36	-37	-53	56	0.0784314	0.862745	87	-3	8
-35	-38	-53	50	0.0823529	0.866667	87	-2	8
-35	-38	-54	50	0.0862745	0.866667	87	-2	8
-34	-37	-54	52	0.0901961	0.870588	87	-2	9
-58	-55	-73	70	0.0901961	0.788235	80	-4	9
-59	-55	-74	72	0.0941176	0.788235	80	-5	9
-58	-54	-73	72	0.0941176	0.792157	80	-5	9
-57	-54	-72	70	0.0901961	0.792157	80	-4	9
-56	-54	-71	68	0.0823529	0.792157	80	-4	8
-56	-54	-71	68	0.0823529	0.792157	80	-4	8
-55	-54	-71	64	0.0823529	0.792157	80	-3	8
-55	-53	-71	66	0.0901961	0.796078	81	-4	9
-55	-53	-72	66	0.0941176	0.796078	81	-4	9
-55	-53	-72	66	0.0941176	0.796078	81	-4	9
-55	-53	-71	66	0.0901961	0.796078	81	-4	9
-55	-53	-72	66	0.0941176	0.796078	81	-4	9
-54	-53	-71	64	0.0901961	0.796078	81	-4	9
-54	-52	-71	66	0.0941176	0.8	81	-4	9
-54	-52	-72	66	0.0980392	0.8	81	-4	10
-54	-52	-72	66	0.0980392	0.8	81	-4	10
-54	-52	-72	66	0.0980392	0.8	81	-4	10
-54	-52	-71	66	0.0941176	0.8	81	-4	9
-54	-52	-70	66	0.0901961	0.8	81	-4	9
-54	-52	-71	66	0.0941176	0.8	81	-4	9
-54	-53	-73	64	0.0980392	0.796078	81	-4	10
-54	-53	-73	64	0.0980392	0.796078	81	-4	10
-54	-52	-71	66	0.0941176	0.8	81	-4	9
-53	-52	-70	64	0.0901961	0.8	81	-3	9
-52	-51	-69	64	0.0862745	0.803922	81	-4	9
-51	-50	-69	64	0.0941176	0.807843	82	-4	9
-52	-51	-70	64	0.0941176	0.803922	81	-4	9
-53	-51	-70	66	0.0941176	0.803922	81	-4	9
-55	-51	-70	72	0.0941176	0.803922	81	-5	9
-56	-52	-71	72	0.0941176	0.8	81	-5	9
-54	-50	-71	72	0.101961	0.807843	81	-5	10
-53	-49	-69	72	0.0980392	0.811765	82	-5	9
-54	-50	-68	74	0.0862745	0.807843	81	-5	8
-53	-50	-68	70	0.0862745	0.807843	81	-4	9
-52	-50	-68	66	0.0862745	0.807843	82	-4	9
-52	-50	-69	66	0.0941176	0.807843	82	-4	9
-52	-50	-69	66	0.0941176	0.807843	82	-4	9
-52	-50	-69	66	0.0941176	0.807843	82	-4	9
-53	-51	-71	66	0.0980392	0.803922	81	-4	10
-53	-51	-72	66	0.101961	0.803922	81	-4	10
-54	-52	-73	66	0.101961	0.8	81	-4	10
-53	-51	-72	66	0.101961	0.803922	81	-4	10
-53	-51	-72	66	0.101961	0.803922	81	-4	10
-53	-51	-72	66	0.101961	0.803922	81	-4	10
-53	-51	-72	66	0.101961	0.803922	81	-4	10
-53	-51	-72	66	0.101961	0.803922	81	-4	10
-54	-52	-73	66	0.101961	0.8	81	-4	10
-54	-52	-72	66	0.0980392	0.8	81	-4	10
-54	-53	-72	64	0.0941176	0.796078	81	-4	9
-54	-53	-72	64	0.0941176	0.796078	81	-4	9
-54	-52	-72	66	0.0980392	0.8	81	-4	10
-54	-53	-73	64	0.0980392	0.796078	81	-4	10
-52	-52	-72	60	0.0980392	0.8	81	-3	10
-52	-52	-72	60	0.0980392	0.8	81	-3	10
-53	-53	-72	60	0.0941176	0.796078	81	-3	9
-52	-51	-70	64	0.0941176	0.803922	81	-4	9
-51	-50	-69	64	0.0941176	0.807843	82	-4	9
-53	-51	-71	66	0.0980392	0.803922	81	-4	10
-53	-51	-71	66	0.0980392	0.803922	81	-4	10
-53	-51	-72	66	0.101961	0.803922	81	-4	10
-54	-51	-72	68	0.101961	0.803922	81	-5	10
-53	-51	-72	66	0.101961	0.803922	81	-4	10
-51	-51	-72	60	0.101961	0.803922	81	-4	10
-51	-51	-72	60	0.101961	0.803922	81	-4	10
-52	-51	-72	62	0.101961	0.803922	81	-4	10
-53	-51	-72	66	0.101961	0.803922	81	-4	10
-53	-51	-72	66	0.101961	0.803922	81	-4	10
-52	-51	-72	62	0.101961	0.803922	81	-4	10
-51	-51	-71	60	0.0980392	0.803922	81	-3	10
-50	-50	-71	60	0.101961	0.807843	82	-4	10
-51	-50	-71	62	0.101961	0.807843	82	-4	10
-51	-50	-71	62	0.101961	0.807843	82	-4	10
-51	-51	-72	60	0.101961	0.803922	81	-4	10
-51	-50	-71	62	0.101961	0.807843	82	-4	10
-51	-49	-70	66	0.101961	0.811765	82	-4	10
-50	-49	-70	62	0.101961	0.811765	82	-4	10
-49	-49	-70	60	0.101961	0.811765	82	-4	10
-49	-50	-71	58	0.105882	0.811765	82	-3	11
-49	-49	-71	60	0.105882	0.811765	82	-4	11
-50	-50	-71	60	0.101961	0.807843	82	-4	10
-50	-50	-71	60	0.101961	0.807843	82	-4	10
-49	-50	-69	58	0.0980392	0.811765	82	-3	10
-49	-51	-69	54	0.0980392	0.811765	82	-2	9
-49	-51	-68	54	0.0901961	0.811765	82	-2	9
-50	-51	-69	56	0.0941176	0.807843	81	-3	9
-49	-50	-68	56	0.0901961	0.811765	82	-3	9
-49	-49	-66	60	0.0823529	0.811765	82	-3	8
-49	-48	-66	64	0.0862745	0.815686	83	-4	9
-49	-49	-66	60	0.0823529	0.811765	82	-3	8
-48	-48	-66	60	0.0862745	0.815686	83	-3	9
-46	-47	-65	56	0.0901961	0.823529	83	-3	9
-45	-47	-64	54	0.0901961	0.827451	83	-2	9
-46	-47	-65	56	0.0901961	0.823529	83	-3	9
-47	-48	-65	56	0.0862745	0.819608	83	-3	9
-47	-48	-64	56	0.0823529	0.819608	83	-2	8
-47	-48	-65	56	0.0862745	0.819608	83	-3	9
-47	-48	-69	58	0.105882	0.819608	83	-3	11
-47	-49	-72	56	0.121569	0.819608	82	-3	12
-45	-49	-70	50	0.117647	0.827451	83	-2	11
-45	-48	-70	52	0.117647	0.827451	83	-3	11
-46	-48	-69	54	0.109804	0.823529	83	-3	11
-46	-48	-69	54	0.109804	0.823529	83	-3	11
-46	-48	-68	54	0.105882	0.823529	83	-3	10
-44	-47	-67	52	0.109804	0.831373	83	-2	10
-43	-48	-69	48	0.121569	0.835294	83	-2	11
-43	-49	-69	46	0.121569	0.835294	83	-1	11
-43	-49	-69	46	0.121569	0.835294	83	-1	11
-43	-48	-69	48	0.121569	0.835294	83	-2	11
-42	-47	-68	48	0.121569	0.839216	83	-2	11
-43	-46	-67	52	0.113725	0.835294	83	-3	11
-45	-46	-67	58	0.105882	0.827451	83	-3	11
-48	-46	-67	66	0.101961	0.823529	83	-4	10
-48	-46	-68	66	0.105882	0.823529	83	-4	11
-48	-46	-69	66	0.109804	0.823529	83	-5	11
-46	-47	-68	58	0.105882	0.823529	83	-3	11
-45	-48	-68	52	0.109804	0.827451	83	-2	10
-44	-49	-68	48	0.113725	0.831373	83	-2	10
-42	-49	-66	42	0.113725	0.839216	83	0	9
-40	-48	-65	40	0.117647	0.847059	83	0	9
-40	-48	-64	40	0.109804	0.847059	83	0	9
-41	-47	-62	42	0.0980392	0.843137	83	-1	8
-43	-47	-62	48	0.0901961	0.835294	83	-1	8
-45	-48	-64	50	0.0901961	0.827451	83	-2	8
-45	-47	-64	54	0.0901961	0.827451	83	-2	9
-46	-47	-65	56	0.0901961	0.823529	83	-3	9
-47	-48	-66	56	0.0901961	0.819608	83	-3	9
-46	-48	-66	54	0.0941176	0.823529	83	-2	9
-45	-47	-65	54	0.0941176	0.827451	83	-2	9
-45	-46	-65	58	0.0941176	0.827451	83	-3	10
-46	-47	-66	58	0.0941176	0.823529	83	-3	10
-45	-46	-64	56	0.0901961	0.827451	83	-3	9
-44	-45	-62	56	0.0862745	0.831373	84	-3	9
-44	-45	-63	56	0.0901961	0.831373	84	-3	9
-45	-44	-62	64	0.0862745	0.831373	84	-4	9
-44	-43	-61	64	0.0862745	0.835294	84	-3	9
-44	-42	-60	66	0.0823529	0.839216	85	-4	9
-43	-42	-58	64	0.0745098	0.839216	85	-3	8
-43	-42	-58	64	0.0745098	0.839216	85	-3	8
-44	-43	-58	64	0.0705882	0.835294	84	-3	7
-44	-43	-57	64	0.0666667	0.835294	85	-3	7
-43	-44	-58	56	0.0705882	0.835294	84	-2	7
-42	-43	-56	56	0.0666667	0.839216	85	-2	7
-42	-43	-57	56	0.0705882	0.839216	85	-2	7
-42	-42	-57	60	0.0705882	0.839216	85	-3	7
-41	-41	-57	60	0.0745098	0.843137	85	-3	8
-42	-42	-59	60	0.0784314	0.839216	85	-3	8
-43	-41	-59	66	0.0823529	0.843137	85	-4	9
-42	-40	-59	66	0.0862745	0.847059	85	-4	9
-42	-41	-59	64	0.0823529	0.843137	85	-3	9
-40	-39	-57	64	0.0823529	0.85098	86	-4	9
-38	-39	-55	56	0.0784314	0.854902	86	-2	8
-38	-39	-55	56	0.0784314	0.854902	86	-2	8
-37	-37	-56	60	0.0862745	0.858824	87	-3	9
-37	-37	-57	60	0.0901961	0.858824	87	-3	10
-36	-38	-56	54	0.0901961	0.862745	86	-2	9
-35	-38	-55	52	0.0901961	0.866667	87	-2	9
-35	-37	-53	54	0.0823529	0.866667	87	-2	8
-36	-37	-53	56	0.0784314	0.862745	87	-3	8
-36	-37	-53	56	0.0784314	0.862745	87	-3	8
-36	-37	-53	56	0.0784314	0.862745	87	-3	8
-37	-37	-53	60	0.0745098	0.858824	87	-3	8
-36	-36	-52	60	0.0745098	0.862745	87	-3	8
-35	-36	-51	56	0.0705882	0.866667	87	-2	7
-36	-36	-52	60	0.0745098	0.862745	87	-3	8
-36	-36	-53	60	0.0784314	0.862745	87	-3	8
-35	-36	-53	56	0.0823529	0.866667	87	-3	9
-36	-36	-54	60	0.0823529	0.862745	87	-3	9
-36	-37	-55	56	0.0862745	0.862745	87	-3	9
-36	-37	-56	58	0.0901961	0.862745	87	-3	9
[truncated: 26,549 more rows]

## Sheet: Average Colours
red	green	blue	hue	saturation	value	lightness	a*	b*
206.094	202.99	185.627	0	0.102428	0.811018	81.0786	-1.93134	9.04809
