# Supplementary material for: Parallel and High Throughput Reaction Monitoring with Computer Vision
Source: Angew Chem Int Ed Engl. 2024 Oct 31;64(1):e202413395. doi: 10.1002/anie.202413395 (PMC11701362; doi:10.1002/anie.202413395)
Supplement: Supplementary file 2 — Supporting Information [file ANIE-64-e202413395-s002.zip › Supporting Info - Machine readable data part 1/Figure 4 - glare analysis/6_above_SIanal__1/6_above_SIanal.xlsx]

## Sheet: Raw Colour Distributions
red	green	blue	hue	saturation	value	lightness	a*	b*
17	12	41	250	0.705882	0.160784	4	10	-18
15	10	41	250	0.756863	0.160784	4	10	-19
14	9	41	250	0.780392	0.160784	3	11	-19
14	9	42	250	0.784314	0.164706	4	10	-20
14	8	43	250	0.815686	0.168627	3	11	-21
14	8	44	250	0.819608	0.172549	3	11	-22
15	9	45	250	0.8	0.176471	4	13	-22
15	9	45	250	0.8	0.176471	4	13	-22
16	10	46	250	0.784314	0.180392	4	13	-22
17	11	47	250	0.764706	0.184314	5	11	-22
21	15	51	250	0.705882	0.2	6	15	-23
28	22	58	250	0.619608	0.227451	10	14	-22
32	26	62	250	0.580392	0.243137	11	14	-22
33	27	63	250	0.572549	0.247059	12	13	-22
32	26	62	250	0.580392	0.243137	11	14	-22
32	26	62	250	0.580392	0.243137	11	14	-22
31	25	60	250	0.584314	0.235294	11	13	-21
31	24	59	252	0.592157	0.231373	10	13	-21
31	24	59	252	0.592157	0.231373	10	13	-21
31	24	59	252	0.592157	0.231373	10	13	-21
31	24	59	252	0.592157	0.231373	10	13	-21
29	22	57	252	0.615686	0.223529	10	14	-22
28	21	56	252	0.623529	0.219608	9	13	-22
27	20	55	252	0.635294	0.215686	9	15	-22
27	20	55	252	0.635294	0.215686	9	15	-22
27	20	55	252	0.635294	0.215686	9	15	-22
27	20	59	250	0.662745	0.231373	9	16	-24
27	19	62	252	0.694118	0.243137	9	18	-26
28	19	61	252	0.690196	0.239216	9	18	-26
29	19	58	256	0.670588	0.227451	9	16	-24
28	20	57	252	0.65098	0.223529	9	15	-23
27	20	55	252	0.635294	0.215686	9	15	-22
26	19	55	252	0.654902	0.215686	8	16	-23
26	19	56	252	0.658824	0.219608	9	14	-23
27	19	53	254	0.643137	0.207843	8	15	-22
28	20	51	256	0.607843	0.2	9	14	-19
29	20	52	256	0.615686	0.203922	9	14	-20
29	20	54	256	0.631373	0.211765	9	14	-21
29	20	54	256	0.631373	0.211765	9	14	-21
28	20	52	256	0.615686	0.203922	9	14	-20
28	20	49	256	0.592157	0.192157	9	13	-18
28	22	48	254	0.541176	0.188235	9	11	-16
31	24	57	252	0.580392	0.223529	10	12	-20
31	23	63	252	0.635294	0.247059	10	17	-25
31	23	63	252	0.635294	0.247059	10	17	-25
32	25	63	252	0.603922	0.247059	11	14	-23
32	26	67	248	0.611765	0.262745	12	16	-25
32	27	71	246	0.619608	0.278431	12	16	-27
33	26	73	248	0.643137	0.286275	12	18	-29
36	28	77	250	0.635294	0.301961	14	18	-29
36	28	76	250	0.631373	0.298039	14	19	-29
35	27	73	250	0.631373	0.286275	13	18	-28
37	28	74	252	0.623529	0.290196	14	18	-27
38	29	74	252	0.607843	0.290196	14	17	-27
40	30	75	254	0.6	0.294118	14	18	-27
41	31	76	254	0.592157	0.298039	15	18	-26
43	33	76	254	0.564706	0.298039	16	17	-25
45	35	76	254	0.541176	0.298039	16	16	-24
47	37	76	256	0.513725	0.298039	17	15	-22
48	37	74	258	0.501961	0.290196	17	15	-21
48	38	73	258	0.478431	0.286275	18	14	-20
49	41	73	256	0.439216	0.286275	18	13	-19
48	41	73	254	0.439216	0.286275	18	12	-19
49	42	75	252	0.439216	0.294118	19	12	-20
50	43	75	254	0.427451	0.294118	19	12	-19
51	44	75	254	0.411765	0.294118	20	12	-18
51	44	74	254	0.403922	0.290196	20	11	-18
51	45	72	254	0.376471	0.282353	20	9	-15
51	45	70	254	0.356863	0.27451	20	9	-14
52	46	70	256	0.341176	0.27451	20	9	-14
53	47	71	256	0.337255	0.278431	21	9	-14
53	47	71	256	0.337255	0.278431	21	9	-14
54	48	72	256	0.333333	0.282353	21	9	-14
55	49	73	256	0.329412	0.286275	21	9	-14
56	50	76	254	0.341176	0.298039	22	10	-15
55	49	77	252	0.364706	0.301961	22	9	-16
56	50	78	252	0.360784	0.305882	22	10	-16
57	51	79	252	0.352941	0.309804	23	10	-16
57	51	79	252	0.352941	0.309804	23	10	-16
58	52	80	252	0.34902	0.313725	23	10	-16
60	52	80	258	0.34902	0.313725	23	11	-16
61	52	79	260	0.341176	0.309804	23	10	-15
62	54	78	260	0.305882	0.305882	24	9	-13
62	55	77	260	0.286275	0.301961	24	8	-12
62	55	76	260	0.27451	0.298039	24	8	-12
62	55	75	262	0.266667	0.294118	24	8	-11
63	56	76	262	0.262745	0.298039	25	8	-11
63	56	76	262	0.262745	0.298039	25	8	-11
63	56	75	262	0.254902	0.294118	25	8	-10
66	58	76	266	0.235294	0.298039	25	7	-10
66	58	76	266	0.235294	0.298039	25	7	-10
67	58	77	268	0.247059	0.301961	25	8	-10
68	59	77	270	0.235294	0.301961	26	8	-9
68	59	75	274	0.211765	0.294118	26	8	-9
69	60	76	274	0.211765	0.298039	26	8	-8
69	60	76	274	0.211765	0.298039	26	8	-8
70	61	78	272	0.219608	0.305882	27	7	-9
71	61	77	278	0.207843	0.301961	27	8	-8
71	62	77	276	0.196078	0.301961	27	8	-8
70	62	76	274	0.184314	0.298039	27	7	-7
70	63	76	272	0.172549	0.298039	27	6	-7
69	63	76	268	0.172549	0.298039	27	5	-7
68	63	76	264	0.172549	0.298039	27	5	-7
67	63	76	258	0.172549	0.298039	27	5	-7
67	63	76	258	0.172549	0.298039	27	5	-7
66	64	76	250	0.156863	0.298039	27	4	-7
66	64	77	250	0.168627	0.301961	27	3	-7
66	63	78	252	0.192157	0.305882	27	5	-9
68	63	78	260	0.192157	0.305882	27	6	-8
71	62	78	274	0.203922	0.305882	27	7	-8
71	62	78	274	0.203922	0.305882	27	7	-8
72	62	78	278	0.203922	0.305882	27	8	-8
74	61	78	286	0.219608	0.305882	27	9	-8
76	60	78	294	0.231373	0.305882	27	11	-8
80	59	78	306	0.262745	0.313725	27	13	-8
84	59	79	312	0.298039	0.329412	28	15	-8
83	60	79	310	0.278431	0.32549	28	13	-8
81	60	79	306	0.258824	0.317647	28	13	-8
78	61	79	296	0.227451	0.309804	28	11	-8
77	63	80	290	0.211765	0.313725	28	10	-8
76	63	80	286	0.211765	0.313725	28	10	-8
76	63	80	286	0.211765	0.313725	28	10	-8
75	63	80	282	0.211765	0.313725	28	9	-8
74	64	80	278	0.2	0.313725	28	7	-8
75	64	80	282	0.2	0.313725	29	8	-8
76	63	79	288	0.203922	0.309804	28	9	-8
77	63	78	296	0.192157	0.305882	28	9	-7
78	61	76	308	0.219608	0.305882	28	10	-6
79	61	76	310	0.227451	0.309804	28	11	-6
79	61	76	310	0.227451	0.309804	28	11	-6
77	62	78	296	0.203922	0.305882	28	10	-7
76	63	80	286	0.211765	0.313725	28	10	-8
75	63	80	282	0.211765	0.313725	28	9	-8
75	64	80	282	0.2	0.313725	29	8	-8
75	65	81	278	0.196078	0.317647	29	8	-8
76	65	81	282	0.196078	0.317647	29	8	-8
76	65	79	288	0.176471	0.309804	29	8	-7
78	67	79	296	0.152941	0.309804	30	7	-5
78	68	78	300	0.129412	0.305882	30	6	-4
77	69	76	308	0.101961	0.301961	30	5	-3
80	72	78	316	0.101961	0.313725	31	5	-2
83	75	80	322	0.0980392	0.32549	32	5	-2
83	75	80	322	0.0980392	0.32549	32	5	-2
82	74	79	322	0.0980392	0.321569	32	5	-2
83	75	80	322	0.0980392	0.32549	32	5	-2
84	76	81	322	0.0941176	0.329412	33	4	-2
85	77	81	330	0.0941176	0.333333	33	4	-1
85	77	80	338	0.0941176	0.333333	33	4	-1
85	77	80	338	0.0941176	0.333333	33	4	-1
84	76	79	338	0.0941176	0.329412	33	4	-1
84	76	79	338	0.0941176	0.329412	33	4	-1
85	77	80	338	0.0941176	0.333333	33	4	-1
83	75	78	338	0.0980392	0.32549	32	4	0
81	73	77	330	0.0980392	0.317647	32	4	-1
81	73	78	322	0.0980392	0.317647	32	4	-2
85	77	83	316	0.0941176	0.333333	33	4	-2
66	59	64	318	0.105882	0.258824	25	4	-2
38	32	34	340	0.156863	0.14902	12	4	-1
41	36	37	348	0.121569	0.160784	14	2	0
112	106	107	350	0.054902	0.439216	45	3	0
-94	-100	-98	340	0.0352941	0.635294	65	3	0
-1	-7	-4	330	0.0235294	1	98	2	-1
-14	-18	-15	316	0.0156863	0.94902	94	2	-1
-124	-127	-121	270	0.0431373	0.529412	54	2	-3
32	29	43	252	0.32549	0.168627	11	4	-9
2	0	22	246	1	0.0862745	0	4	-10
16	7	46	254	0.847059	0.180392	3	15	-24
19	7	58	254	0.878431	0.227451	5	20	-30
17	4	62	254	0.937255	0.243137	4	24	-34
17	5	66	252	0.92549	0.258824	5	24	-35
17	5	64	252	0.921569	0.25098	5	25	-34
18	6	63	252	0.905882	0.247059	5	23	-33
17	6	66	252	0.909804	0.258824	5	24	-35
16	6	70	250	0.913725	0.27451	6	27	-37
16	6	71	250	0.913725	0.278431	6	26	-37
16	6	71	250	0.913725	0.278431	6	26	-37
16	6	70	250	0.913725	0.27451	6	27	-37
16	6	68	250	0.913725	0.266667	6	25	-36
16	7	66	250	0.894118	0.258824	5	24	-35
16	7	65	250	0.894118	0.254902	5	24	-34
16	7	63	250	0.890196	0.247059	5	23	-34
16	7	63	250	0.890196	0.247059	5	23	-34
17	8	64	250	0.87451	0.25098	6	23	-33
16	7	63	250	0.890196	0.247059	5	23	-34
17	8	63	250	0.87451	0.247059	5	23	-33
18	9	63	250	0.858824	0.247059	6	23	-32
19	10	63	250	0.843137	0.247059	6	23	-32
18	9	61	250	0.85098	0.239216	6	21	-31
19	10	62	250	0.839216	0.243137	6	23	-31
19	10	62	250	0.839216	0.243137	6	23	-31
19	10	63	250	0.843137	0.247059	6	23	-32
22	13	67	250	0.807843	0.262745	7	24	-33
26	17	72	250	0.764706	0.282353	9	22	-33
27	18	73	250	0.752941	0.286275	10	23	-33
28	18	71	252	0.745098	0.278431	10	22	-32
26	15	67	252	0.776471	0.262745	9	22	-31
23	12	66	252	0.819608	0.258824	7	22	-32
19	7	65	252	0.894118	0.254902	5	26	-34
16	4	65	252	0.937255	0.254902	5	25	-35
20	8	71	252	0.886275	0.278431	7	26	-36
20	8	69	252	0.882353	0.270588	6	26	-36
22	10	69	252	0.854902	0.270588	7	26	-35
22	10	69	252	0.854902	0.270588	7	26	-35
23	11	70	252	0.843137	0.27451	7	24	-34
23	10	67	254	0.85098	0.262745	7	24	-34
22	10	61	254	0.835294	0.239216	6	21	-30
14	9	39	250	0.768627	0.152941	3	10	-18
13	8	39	250	0.796078	0.152941	3	10	-18
13	8	40	250	0.8	0.156863	3	11	-19
14	9	42	250	0.784314	0.164706	4	10	-20
14	8	43	250	0.815686	0.168627	3	11	-21
14	8	44	250	0.819608	0.172549	3	11	-22
15	9	45	250	0.8	0.176471	4	13	-22
16	10	46	250	0.784314	0.180392	4	13	-22
17	11	46	250	0.760784	0.180392	4	13	-22
20	14	49	250	0.713725	0.192157	6	13	-22
24	18	54	250	0.666667	0.211765	7	15	-23
30	24	60	250	0.6	0.235294	10	13	-22
32	26	62	250	0.580392	0.243137	11	14	-22
31	25	60	250	0.584314	0.235294	11	13	-21
31	25	60	250	0.584314	0.235294	11	13	-21
30	24	59	250	0.592157	0.231373	10	12	-21
31	24	60	252	0.6	0.235294	10	15	-22
32	24	60	254	0.6	0.235294	10	15	-22
32	24	60	254	0.6	0.235294	10	15	-22
31	23	59	254	0.611765	0.231373	10	14	-22
31	23	61	252	0.623529	0.239216	10	16	-23
30	21	61	254	0.654902	0.239216	10	17	-24
29	22	60	252	0.635294	0.235294	10	16	-24
27	20	56	252	0.643137	0.219608	9	14	-22
27	20	55	252	0.635294	0.215686	9	15	-22
27	20	56	252	0.643137	0.219608	9	14	-22
27	19	61	252	0.690196	0.239216	9	16	-26
27	19	66	250	0.713725	0.258824	9	20	-29
28	19	65	252	0.705882	0.254902	9	20	-28
29	19	62	254	0.694118	0.243137	9	17	-26
28	19	59	254	0.678431	0.231373	9	16	-24
27	20	56	252	0.643137	0.219608	9	14	-22
26	19	54	252	0.647059	0.211765	8	15	-22
26	19	53	252	0.643137	0.207843	8	15	-22
27	19	52	254	0.635294	0.203922	8	15	-21
28	19	51	256	0.627451	0.2	8	15	-20
28	19	51	256	0.627451	0.2	8	15	-20
28	19	52	256	0.635294	0.203922	8	16	-21
29	19	55	256	0.654902	0.215686	9	17	-22
29	19	57	256	0.666667	0.223529	9	16	-23
29	21	55	254	0.619608	0.215686	9	13	-21
29	22	54	254	0.592157	0.211765	9	13	-20
32	25	63	252	0.603922	0.247059	11	14	-23
32	24	69	250	0.65098	0.270588	11	18	-27
32	24	68	250	0.647059	0.266667	11	17	-27
33	25	66	252	0.619608	0.258824	12	16	-25
34	28	69	248	0.596078	0.270588	13	15	-25
34	28	71	248	0.603922	0.278431	13	16	-26
37	30	76	250	0.603922	0.298039	14	18	-28
37	29	76	250	0.619608	0.298039	14	18	-28
36	28	75	250	0.627451	0.294118	14	18	-28
35	27	73	250	0.631373	0.286275	13	18	-28
37	28	72	252	0.611765	0.282353	14	17	-26
40	30	73	254	0.588235	0.286275	14	16	-25
42	32	75	254	0.572549	0.294118	15	18	-26
44	34	77	254	0.556863	0.301961	16	17	-25
44	34	75	254	0.545098	0.294118	16	16	-24
46	36	75	256	0.521569	0.294118	17	15	-23
49	38	75	258	0.494118	0.294118	18	15	-21
50	38	73	260	0.478431	0.286275	18	15	-20
50	39	72	260	0.458824	0.282353	18	14	-19
50	41	72	258	0.431373	0.282353	18	12	-18
49	41	74	254	0.447059	0.290196	18	12	-19
50	43	77	252	0.443137	0.301961	20	12	-20
51	44	78	252	0.435294	0.305882	20	12	-20
52	45	77	254	0.415686	0.301961	20	11	-19
52	45	75	254	0.4	0.294118	20	11	-17
52	46	73	254	0.368627	0.286275	20	9	-16
52	46	71	254	0.352941	0.278431	20	9	-15
53	47	70	256	0.329412	0.27451	21	8	-13
54	48	71	256	0.32549	0.278431	21	9	-13
54	48	71	256	0.32549	0.278431	21	9	-13
55	49	71	256	0.309804	0.278431	21	8	-13
55	49	72	256	0.317647	0.282353	21	9	-13
56	50	75	254	0.333333	0.294118	22	9	-14
55	49	76	254	0.356863	0.298039	21	9	-16
56	50	77	254	0.34902	0.301961	22	9	-15
57	51	77	254	0.337255	0.301961	22	9	-15
57	51	78	254	0.345098	0.305882	22	10	-16
58	52	78	254	0.333333	0.305882	23	9	-15
60	53	79	256	0.329412	0.309804	23	10	-15
62	53	78	262	0.321569	0.305882	23	10	-14
62	54	77	260	0.298039	0.301961	24	9	-13
63	55	76	262	0.27451	0.298039	24	8	-12
64	56	76	264	0.262745	0.298039	25	8	-11
64	56	75	266	0.254902	0.294118	25	7	-10
65	57	76	266	0.25098	0.298039	25	8	-10
65	57	76	266	0.25098	0.298039	25	8	-10
65	57	75	266	0.239216	0.294118	25	7	-10
66	58	75	268	0.227451	0.294118	25	7	-9
68	59	76	272	0.223529	0.298039	26	8	-9
69	59	76	276	0.223529	0.298039	26	8	-9
69	59	75	278	0.211765	0.294118	26	8	-8
69	60	76	274	0.211765	0.298039	26	8	-8
69	60	75	276	0.2	0.294118	26	7	-8
70	61	77	274	0.207843	0.301961	27	8	-8
70	61	77	274	0.207843	0.301961	27	8	-8
71	62	78	274	0.203922	0.305882	27	7	-8
70	62	77	272	0.196078	0.301961	27	7	-8
69	63	76	268	0.172549	0.298039	27	5	-7
68	63	76	264	0.172549	0.298039	27	5	-7
68	63	76	264	0.172549	0.298039	27	5	-7
68	63	76	264	0.172549	0.298039	27	5	-7
69	63	76	268	0.172549	0.298039	27	5	-7
68	63	76	264	0.172549	0.298039	27	5	-7
68	63	76	264	0.172549	0.298039	27	5	-7
67	63	77	258	0.180392	0.301961	27	5	-8
68	63	78	260	0.192157	0.305882	27	6	-8
70	62	78	270	0.203922	0.305882	27	7	-8
72	62	78	278	0.203922	0.305882	27	8	-8
71	62	78	274	0.203922	0.305882	27	7	-8
71	62	78	274	0.203922	0.305882	27	7	-8
73	61	78	282	0.219608	0.305882	27	9	-8
75	61	78	290	0.219608	0.305882	27	10	-8
79	60	77	306	0.239216	0.309804	27	12	-7
82	60	78	310	0.266667	0.321569	28	13	-7
81	60	78	308	0.258824	0.317647	28	13	-7
79	61	78	304	0.227451	0.309804	28	12	-7
77	62	78	296	0.203922	0.305882	28	10	-7
76	63	79	288	0.203922	0.309804	28	9	-8
75	63	79	286	0.203922	0.309804	28	9	-8
75	63	79	286	0.203922	0.309804	28	9	-8
74	64	80	278	0.2	0.313725	28	7	-8
74	64	80	278	0.2	0.313725	28	7	-8
73	64	80	274	0.2	0.313725	28	7	-8
73	64	80	274	0.2	0.313725	28	7	-8
74	64	80	278	0.2	0.313725	28	7	-8
75	63	79	286	0.203922	0.309804	28	9	-8
76	63	79	288	0.203922	0.309804	28	9	-8
77	63	79	292	0.203922	0.309804	28	9	-7
77	63	79	292	0.203922	0.309804	28	9	-7
77	63	80	290	0.211765	0.313725	28	10	-8
76	63	80	286	0.211765	0.313725	28	10	-8
75	63	80	282	0.211765	0.313725	28	9	-8
76	64	81	282	0.211765	0.317647	29	9	-8
76	64	81	282	0.211765	0.317647	29	9	-8
77	64	79	292	0.188235	0.309804	29	8	-7
77	66	78	296	0.152941	0.305882	29	7	-5
77	66	77	300	0.141176	0.301961	29	7	-5
75	65	74	306	0.133333	0.294118	29	6	-4
77	67	75	312	0.129412	0.301961	29	6	-3
78	69	75	320	0.113725	0.305882	30	5	-2
81	72	78	320	0.109804	0.317647	31	5	-2
83	74	80	320	0.109804	0.32549	32	5	-2
83	73	81	312	0.121569	0.32549	32	6	-3
84	75	81	320	0.105882	0.329412	32	5	-2
84	75	80	326	0.105882	0.329412	32	5	-2
85	76	80	334	0.105882	0.333333	33	5	-1
85	76	80	334	0.105882	0.333333	33	5	-1
85	76	80	334	0.105882	0.333333	33	5	-1
85	76	80	334	0.105882	0.333333	33	5	-1
86	77	81	334	0.105882	0.337255	33	4	-1
86	77	81	334	0.105882	0.337255	33	4	-1
86	77	81	334	0.105882	0.337255	33	4	-1
84	75	79	334	0.105882	0.329412	32	5	-1
84	76	81	322	0.0941176	0.329412	33	4	-2
81	73	79	316	0.0980392	0.317647	32	4	-2
76	69	76	300	0.0901961	0.298039	30	5	-3
68	61	68	300	0.101961	0.266667	26	4	-3
54	47	54	300	0.129412	0.211765	20	5	-3
45	38	45	300	0.156863	0.176471	16	5	-3
100	93	99	308	0.0705882	0.392157	40	4	-3
-48	-52	-55	26	0.0352941	0.815686	82	1	2
-57	-58	-66	54	0.0470588	0.780392	80	-1	4
103	102	103	300	0.00784314	0.403922	43	1	0
34	30	47	254	0.360784	0.184314	12	6	-11
32	24	58	254	0.584314	0.227451	10	13	-21
22	9	59	256	0.847059	0.231373	6	21	-29
22	9	65	254	0.862745	0.254902	6	25	-33
16	4	62	252	0.937255	0.243137	4	24	-34
21	10	63	252	0.843137	0.247059	6	22	-31
18	7	58	252	0.878431	0.227451	5	20	-30
17	7	62	250	0.886275	0.243137	5	23	-33
16	7	68	248	0.898039	0.266667	6	25	-36
16	6	70	250	0.913725	0.27451	6	27	-37
16	6	71	250	0.913725	0.278431	6	26	-37
16	6	70	250	0.913725	0.27451	6	27	-37
16	6	69	250	0.913725	0.270588	6	25	-36
16	7	68	248	0.898039	0.266667	6	25	-36
16	7	66	250	0.894118	0.258824	5	24	-35
16	7	65	250	0.894118	0.254902	5	24	-34
16	7	64	250	0.890196	0.25098	5	23	-34
16	7	64	250	0.890196	0.25098	5	23	-34
16	7	64	250	0.890196	0.25098	5	23	-34
16	7	63	250	0.890196	0.247059	5	23	-34
16	7	62	250	0.886275	0.243137	5	23	-33
16	7	61	250	0.886275	0.239216	5	22	-32
16	7	60	250	0.882353	0.235294	5	22	-31
17	8	61	250	0.870588	0.239216	5	21	-32
19	10	63	250	0.843137	0.247059	6	23	-32
19	10	64	250	0.843137	0.25098	6	22	-32
19	10	64	250	0.843137	0.25098	6	22	-32
22	13	67	250	0.807843	0.262745	7	24	-33
26	17	71	250	0.760784	0.278431	9	22	-32
28	18	71	252	0.745098	0.278431	10	22	-32
29	18	70	252	0.741176	0.27451	10	22	-31
26	15	66	252	0.772549	0.258824	9	21	-30
22	11	61	254	0.819608	0.239216	6	22	-30
19	8	61	252	0.870588	0.239216	5	23	-32
20	9	65	252	0.862745	0.254902	6	24	-33
20	8	66	252	0.878431	0.258824	6	24	-34
21	9	68	252	0.866667	0.266667	7	24	-34
21	10	72	250	0.862745	0.282353	7	26	-36
23	11	74	252	0.85098	0.290196	8	26	-36
22	10	71	252	0.858824	0.278431	7	26	-36
23	10	66	254	0.847059	0.258824	7	24	-33
14	9	38	250	0.764706	0.14902	3	10	-18
13	8	39	250	0.796078	0.152941	3	10	-18
13	8	39	250	0.796078	0.152941	3	10	-18
13	8	40	250	0.8	0.156863	3	11	-19
14	8	43	250	0.815686	0.168627	3	11	-21
14	8	44	250	0.819608	0.172549	3	11	-22
15	9	45	250	0.8	0.176471	4	13	-22
16	10	46	250	0.784314	0.180392	4	13	-22
18	12	47	250	0.745098	0.184314	5	13	-22
21	15	50	250	0.701961	0.196078	6	15	-22
27	21	57	250	0.631373	0.223529	9	15	-23
29	23	60	250	0.615686	0.235294	10	15	-23
30	24	61	250	0.607843	0.239216	10	13	-23
30	24	60	250	0.6	0.235294	10	13	-22
30	24	60	250	0.6	0.235294	10	13	-22
29	23	59	250	0.611765	0.231373	10	14	-22
29	23	60	250	0.615686	0.235294	10	15	-23
31	23	61	252	0.623529	0.239216	10	16	-23
31	22	62	254	0.647059	0.243137	10	18	-25
32	22	62	256	0.647059	0.243137	10	16	-24
32	22	64	254	0.654902	0.25098	10	18	-26
31	21	63	254	0.666667	0.247059	10	18	-25
30	21	63	252	0.666667	0.247059	10	16	-25
27	20	59	250	0.662745	0.231373	9	16	-24
26	19	57	252	0.666667	0.223529	9	15	-23
27	20	58	252	0.654902	0.227451	9	15	-24
28	20	65	250	0.694118	0.254902	10	18	-27
27	18	70	250	0.741176	0.27451	9	22	-32
27	18	69	250	0.737255	0.270588	9	21	-31
28	19	65	252	0.705882	0.254902	9	20	-28
27	19	61	252	0.690196	0.239216	9	16	-26
26	19	55	252	0.654902	0.215686	8	16	-23
27	19	52	254	0.635294	0.203922	8	15	-21
26	18	49	256	0.631373	0.192157	7	13	-19
28	19	49	258	0.611765	0.192157	8	13	-19
28	19	50	258	0.619608	0.196078	8	15	-19
28	19	49	258	0.611765	0.192157	8	13	-19
29	20	50	258	0.6	0.196078	9	13	-19
29	20	54	256	0.631373	0.211765	9	14	-21
30	20	58	256	0.654902	0.227451	9	16	-23
30	22	59	252	0.627451	0.231373	10	16	-23
30	23	59	252	0.611765	0.231373	10	15	-22
33	26	63	252	0.588235	0.247059	12	15	-22
34	27	66	250	0.592157	0.258824	12	15	-24
34	27	66	250	0.592157	0.258824	12	15	-24
35	28	68	250	0.588235	0.266667	13	15	-24
36	28	71	252	0.603922	0.278431	13	17	-26
36	28	73	250	0.615686	0.286275	14	16	-27
38	30	75	250	0.6	0.294118	14	16	-27
38	30	76	250	0.603922	0.298039	14	17	-27
38	29	75	252	0.611765	0.294118	14	18	-27
39	30	75	252	0.6	0.294118	14	17	-27
41	31	74	254	0.580392	0.290196	15	17	-25
42	32	73	254	0.560784	0.286275	15	16	-24
44	34	75	254	0.545098	0.294118	16	16	-24
46	36	76	256	0.52549	0.298039	17	16	-23
46	36	74	256	0.513725	0.290196	17	14	-22
49	38	74	258	0.486275	0.290196	18	15	-21
51	39	73	262	0.466667	0.286275	18	14	-19
53	40	73	264	0.45098	0.286275	18	15	-19
52	40	71	264	0.435294	0.278431	18	13	-18
52	42	72	260	0.415686	0.282353	19	12	-17
51	42	74	256	0.431373	0.290196	19	13	-19
50	43	77	252	0.443137	0.301961	20	12	-20
51	44	78	252	0.435294	0.305882	20	12	-20
52	45	78	252	0.423529	0.305882	20	11	-19
52	45	75	254	0.4	0.294118	20	11	-17
53	47	73	254	0.356863	0.286275	21	9	-15
53	47	71	256	0.337255	0.278431	21	9	-14
54	48	70	256	0.313725	0.27451	21	8	-13
55	49	71	256	0.309804	0.278431	21	8	-13
55	49	71	256	0.309804	0.278431	21	8	-13
56	50	72	256	0.305882	0.282353	22	9	-13
56	50	72	256	0.305882	0.282353	22	9	-13
57	51	74	256	0.309804	0.290196	22	8	-13
55	50	75	252	0.333333	0.294118	22	9	-15
56	51	76	252	0.329412	0.298039	22	9	-14
57	52	77	252	0.32549	0.301961	23	8	-14
57	52	77	252	0.32549	0.301961	23	8	-14
58	53	78	252	0.321569	0.305882	23	8	-14
60	54	78	256	0.305882	0.305882	23	9	-14
61	54	77	258	0.298039	0.301961	24	8	-13
62	55	76	260	0.27451	0.298039	24	8	-12
64	56	76	264	0.262745	0.298039	25	8	-11
65	56	75	268	0.254902	0.294118	25	9	-10
66	57	75	270	0.239216	0.294118	25	9	-10
66	57	75	270	0.239216	0.294118	25	9	-10
67	58	77	268	0.247059	0.301961	25	8	-10
67	58	76	270	0.235294	0.298039	25	8	-9
67	58	74	274	0.215686	0.290196	25	8	-8
69	59	75	278	0.211765	0.294118	26	8	-8
69	59	75	278	0.211765	0.294118	26	8	-8
70	60	76	278	0.211765	0.298039	27	8	-8
70	60	75	280	0.2	0.294118	27	7	-8
71	61	76	280	0.196078	0.298039	27	8	-7
71	61	76	280	0.196078	0.298039	27	8	-7
71	62	77	276	0.196078	0.301961	27	8	-8
70	62	77	272	0.196078	0.301961	27	7	-8
69	63	76	268	0.172549	0.298039	27	5	-7
69	63	76	268	0.172549	0.298039	27	5	-7
67	63	76	258	0.172549	0.298039	27	5	-7
67	63	76	258	0.172549	0.298039	27	5	-7
68	63	76	264	0.172549	0.298039	27	5	-7
70	63	76	272	0.172549	0.298039	27	6	-7
71	62	76	278	0.184314	0.298039	27	7	-7
73	62	76	288	0.184314	0.298039	27	8	-7
73	62	77	284	0.196078	0.301961	27	8	-7
73	61	78	282	0.219608	0.305882	27	9	-8
73	61	78	282	0.219608	0.305882	27	9	-8
73	61	78	282	0.219608	0.305882	27	9	-8
71	62	78	274	0.203922	0.305882	27	7	-8
70	62	78	270	0.203922	0.305882	27	7	-8
70	62	78	270	0.203922	0.305882	27	7	-8
71	62	78	274	0.203922	0.305882	27	7	-8
72	62	77	280	0.196078	0.301961	27	8	-8
73	62	76	288	0.184314	0.298039	27	8	-7
73	62	76	288	0.184314	0.298039	27	8	-7
72	62	76	282	0.184314	0.298039	27	7	-7
73	63	77	282	0.180392	0.301961	28	8	-7
74	63	77	288	0.180392	0.301961	28	8	-7
75	62	78	288	0.203922	0.305882	28	9	-8
77	63	79	292	0.203922	0.309804	28	9	-7
78	63	79	296	0.203922	0.309804	28	10	-7
78	63	80	292	0.211765	0.313725	28	10	-8
77	63	80	290	0.211765	0.313725	28	10	-8
75	63	81	280	0.223529	0.317647	28	9	-9
74	64	81	276	0.211765	0.317647	28	8	-9
74	64	81	276	0.211765	0.317647	28	8	-9
73	63	80	276	0.211765	0.313725	28	8	-9
73	63	80	276	0.211765	0.313725	28	8	-9
74	62	79	282	0.215686	0.309804	27	9	-9
77	63	80	290	0.211765	0.313725	28	10	-8
77	63	80	290	0.211765	0.313725	28	10	-8
76	63	80	286	0.211765	0.313725	28	10	-8
76	63	80	286	0.211765	0.313725	28	10	-8
77	64	81	286	0.211765	0.317647	29	9	-8
77	64	80	288	0.2	0.313725	29	9	-8
77	64	78	296	0.180392	0.305882	29	8	-6
78	65	78	300	0.168627	0.305882	29	8	-6
77	65	76	306	0.156863	0.301961	29	7	-5
78	66	76	310	0.152941	0.305882	29	7	-4
78	66	75	316	0.152941	0.305882	29	7	-4
79	67	76	316	0.152941	0.309804	30	7	-3
81	69	78	316	0.14902	0.317647	30	7	-4
83	71	80	316	0.145098	0.32549	31	7	-3
84	72	81	316	0.141176	0.329412	32	7	-3
84	73	81	316	0.129412	0.329412	32	6	-3
84	73	80	322	0.129412	0.329412	32	6	-2
85	74	80	328	0.129412	0.333333	32	6	-2
85	75	80	330	0.117647	0.333333	32	5	-1
85	75	80	330	0.117647	0.333333	32	5	-1
86	76	81	330	0.117647	0.337255	33	5	-1
87	76	82	328	0.12549	0.341176	33	6	-2
87	76	82	328	0.12549	0.341176	33	6	-2
85	76	80	334	0.105882	0.333333	33	5	-1
84	76	80	330	0.0941176	0.329412	33	4	-1
82	74	78	330	0.0980392	0.321569	32	4	-1
83	75	80	322	0.0980392	0.32549	32	5	-2
82	74	79	322	0.0980392	0.321569	32	5	-2
70	62	67	322	0.113725	0.27451	27	5	-2
47	39	44	322	0.168627	0.184314	16	5	-2
22	14	18	330	0.364706	0.0862745	4	4	-1
54	49	48	10	0.109804	0.211765	20	2	1
95	93	89	40	0.0627451	0.372549	39	0	2
-117	-120	-115	276	0.0352941	0.552941	57	2	-2
69	65	83	254	0.215686	0.32549	28	6	-10
38	29	62	256	0.533333	0.243137	13	14	-20
38	25	71	256	0.647059	0.278431	12	19	-27
25	12	62	256	0.807843	0.243137	7	21	-29
25	13	63	254	0.792157	0.247059	7	22	-30
19	7	55	256	0.87451	0.215686	4	21	-29
19	8	56	254	0.858824	0.219608	5	20	-29
18	8	61	252	0.870588	0.239216	5	21	-32
17	8	67	250	0.882353	0.262745	6	24	-35
16	7	69	248	0.898039	0.270588	6	25	-36
16	6	70	250	0.913725	0.27451	6	27	-37
16	6	69	250	0.913725	0.270588	6	25	-36
16	7	68	248	0.898039	0.266667	6	25	-36
16	7	67	250	0.894118	0.262745	6	24	-35
16	7	67	250	0.894118	0.262745	6	24	-35
16	7	66	250	0.894118	0.258824	5	24	-35
16	7	65	250	0.894118	0.254902	5	24	-34
16	7	65	250	0.894118	0.254902	5	24	-34
16	7	65	250	0.894118	0.254902	5	24	-34
16	7	64	250	0.890196	0.25098	5	23	-34
16	7	63	250	0.890196	0.247059	5	23	-34
15	6	62	250	0.901961	0.243137	5	22	-33
15	6	61	250	0.901961	0.239216	5	22	-32
16	7	62	250	0.886275	0.243137	5	23	-33
18	9	63	250	0.858824	0.247059	6	23	-32
18	9	63	250	0.858824	0.247059	6	23	-32
18	9	63	250	0.858824	0.247059	6	23	-32
20	11	66	250	0.831373	0.258824	7	23	-33
22	13	67	250	0.807843	0.262745	7	24	-33
27	17	70	252	0.756863	0.27451	9	21	-32
33	22	73	252	0.698039	0.286275	11	21	-30
31	20	70	254	0.713725	0.27451	10	21	-30
26	15	65	254	0.768627	0.254902	8	21	-30
23	12	65	252	0.815686	0.254902	7	22	-31
21	10	66	252	0.847059	0.258824	7	23	-33
21	9	67	252	0.866667	0.262745	7	24	-34
21	9	68	252	0.866667	0.266667	7	24	-34
21	9	72	252	0.87451	0.282353	7	26	-36
22	10	76	250	0.866667	0.298039	7	28	-38
22	10	74	252	0.866667	0.290196	7	27	-37
22	10	70	252	0.858824	0.27451	7	25	-35
13	8	38	250	0.788235	0.14902	3	10	-18
13	8	39	250	0.796078	0.152941	3	10	-18
13	8	40	250	0.8	0.156863	3	11	-19
13	8	41	250	0.803922	0.160784	3	10	-19
14	8	43	250	0.815686	0.168627	3	11	-21
15	9	45	250	0.8	0.176471	4	13	-22
15	9	45	250	0.8	0.176471	4	13	-22
17	11	47	250	0.764706	0.184314	5	11	-22
20	14	50	250	0.721569	0.196078	6	15	-23
24	18	54	250	0.666667	0.211765	7	15	-23
29	23	60	250	0.615686	0.235294	10	15	-23
29	23	61	250	0.623529	0.239216	10	15	-24
29	23	61	250	0.623529	0.239216	10	15	-24
29	23	61	250	0.623529	0.239216	10	15	-24
29	23	61	250	0.623529	0.239216	10	15	-24
29	23	61	250	0.623529	0.239216	10	15	-24
29	23	62	250	0.627451	0.243137	10	15	-24
30	23	63	250	0.635294	0.247059	10	16	-25
31	22	65	252	0.662745	0.254902	10	18	-26
32	22	66	254	0.666667	0.258824	10	18	-26
32	22	67	254	0.670588	0.262745	10	18	-27
31	21	67	254	0.686275	0.262745	10	20	-28
29	20	65	252	0.694118	0.254902	10	19	-27
28	20	64	250	0.686275	0.25098	10	18	-27
26	18	60	252	0.701961	0.235294	9	17	-26
26	18	59	252	0.694118	0.231373	8	19	-26
27	19	64	250	0.701961	0.25098	9	17	-27
28	20	69	250	0.709804	0.270588	10	20	-30
27	19	67	250	0.717647	0.262745	9	20	-29
27	19	64	250	0.701961	0.25098	9	17	-27
26	19	58	250	0.670588	0.227451	9	15	-24
25	18	53	252	0.658824	0.207843	7	15	-22
26	18	49	256	0.631373	0.192157	7	13	-19
27	18	47	258	0.615686	0.184314	7	14	-18
27	18	47	258	0.615686	0.184314	7	14	-18
27	18	48	258	0.623529	0.188235	7	12	-18
27	18	48	258	0.623529	0.188235	7	12	-18
29	20	50	258	0.6	0.196078	9	13	-19
32	23	57	256	0.596078	0.223529	10	15	-21
31	21	60	256	0.65098	0.235294	10	17	-24
31	22	63	254	0.65098	0.247059	10	16	-25
33	26	66	250	0.607843	0.258824	12	15	-24
36	29	68	250	0.572549	0.266667	13	15	-24
35	28	67	250	0.580392	0.262745	13	15	-24
34	27	66	250	0.592157	0.258824	12	15	-24
36	28	69	252	0.596078	0.270588	13	16	-24
37	29	71	252	0.592157	0.278431	14	16	-25
39	30	73	252	0.588235	0.286275	14	17	-26
39	31	74	252	0.580392	0.290196	14	16	-26
39	31	73	252	0.576471	0.286275	14	15	-25
40	31	74	252	0.580392	0.290196	14	17	-26
42	32	75	254	0.572549	0.294118	15	18	-26
44	34	75	254	0.545098	0.294118	16	16	-24
45	35	74	256	0.52549	0.290196	16	16	-23
47	37	75	256	0.505882	0.294118	17	15	-22
47	37	74	256	0.501961	0.290196	17	14	-21
49	39	74	258	0.47451	0.290196	18	14	-20
50	39	73	260	0.466667	0.286275	18	14	-19
53	40	73	264	0.45098	0.286275	18	15	-19
54	40	73	266	0.45098	0.286275	19	15	-18
54	41	73	264	0.439216	0.286275	19	14	-18
54	42	73	264	0.423529	0.286275	19	14	-17
52	43	75	256	0.427451	0.294118	20	13	-19
50	43	76	252	0.435294	0.298039	19	13	-20
52	45	78	252	0.423529	0.305882	20	11	-19
53	46	77	254	0.403922	0.301961	21	11	-18
53	47	75	252	0.372549	0.294118	21	10	-16
53	47	72	254	0.34902	0.282353	21	9	-14
54	48	71	256	0.32549	0.278431	21	9	-13
55	49	70	258	0.298039	0.27451	21	7	-12
55	49	70	258	0.298039	0.27451	21	7	-12
56	50	71	258	0.294118	0.278431	22	8	-12
56	50	71	258	0.294118	0.278431	22	8	-12
57	51	72	258	0.290196	0.282353	22	8	-12
57	52	74	254	0.298039	0.290196	23	8	-13
56	53	74	248	0.282353	0.290196	23	6	-12
57	54	75	248	0.278431	0.294118	23	7	-12
57	54	75	248	0.278431	0.294118	23	7	-12
58	55	76	248	0.27451	0.298039	24	7	-12
58	55	76	248	0.27451	0.298039	24	7	-12
60	56	77	252	0.27451	0.301961	24	7	-12
62	56	77	258	0.27451	0.301961	25	8	-12
63	56	76	262	0.262745	0.298039	25	8	-11
64	56	75	266	0.254902	0.294118	25	7	-10
66	57	75	270	0.239216	0.294118	25	9	-10
67	57	74	276	0.231373	0.290196	25	8	-9
68	58	75	276	0.227451	0.294118	25	8	-9
68	58	75	276	0.227451	0.294118	25	8	-9
67	58	74	274	0.215686	0.290196	25	8	-8
68	59	74	276	0.203922	0.290196	26	7	-8
69	60	75	276	0.2	0.294118	26	7	-8
69	60	75	276	0.2	0.294118	26	7	-8
69	60	74	278	0.188235	0.290196	26	7	-7
70	61	74	282	0.176471	0.290196	27	7	-7
71	62	75	282	0.172549	0.294118	27	7	-7
71	62	75	282	0.172549	0.294118	27	7	-7
70	62	75	276	0.172549	0.294118	27	6	-7
70	64	76	270	0.156863	0.298039	28	5	-6
69	64	77	264	0.168627	0.301961	28	5	-7
67	63	76	258	0.172549	0.298039	27	5	-7
66	64	76	250	0.156863	0.298039	27	4	-7
66	64	76	250	0.156863	0.298039	27	4	-7
68	63	76	264	0.172549	0.298039	27	5	-7
70	62	76	274	0.184314	0.298039	27	7	-7
73	61	76	288	0.196078	0.298039	27	9	-7
76	61	76	300	0.196078	0.298039	27	9	-7
77	60	77	300	0.219608	0.301961	27	11	-8
76	60	78	294	0.231373	0.305882	27	11	-8
75	61	78	290	0.219608	0.305882	27	10	-8
73	61	78	282	0.219608	0.305882	27	9	-8
71	62	78	274	0.203922	0.305882	27	7	-8
69	62	78	266	0.203922	0.305882	27	7	-9
69	63	78	264	0.192157	0.305882	27	6	-8
68	63	78	260	0.192157	0.305882	27	6	-8
68	63	77	262	0.180392	0.301961	27	6	-8
67	63	77	258	0.180392	0.301961	27	5	-8
67	63	77	258	0.180392	0.301961	27	5	-8
68	63	77	262	0.180392	0.301961	27	6	-8
71	63	77	274	0.180392	0.301961	27	7	-7
74	63	78	284	0.192157	0.305882	28	8	-7
76	62	79	290	0.215686	0.309804	28	10	-8
79	62	81	294	0.235294	0.317647	28	11	-9
80	62	81	296	0.235294	0.317647	28	12	-8
81	61	81	300	0.247059	0.317647	28	13	-9
80	62	82	294	0.243137	0.321569	28	12	-9
77	62	83	282	0.254902	0.32549	28	11	-10
75	63	83	276	0.239216	0.32549	28	9	-10
73	64	83	268	0.227451	0.32549	28	8	-10
71	63	82	266	0.231373	0.321569	28	8	-10
71	63	82	266	0.231373	0.321569	28	8	-10
73	62	81	274	0.235294	0.317647	27	9	-10
76	63	81	284	0.223529	0.317647	28	9	-9
77	63	81	286	0.223529	0.317647	28	10	-9
77	63	81	286	0.223529	0.317647	28	10	-9
77	63	81	286	0.223529	0.317647	28	10	-9
78	64	82	286	0.219608	0.321569	29	10	-9
78	64	81	290	0.211765	0.317647	29	10	-8
78	64	80	292	0.2	0.313725	29	9	-7
79	65	80	296	0.188235	0.313725	29	9	-7
79	65	80	296	0.188235	0.313725	29	9	-7
79	65	79	300	0.176471	0.309804	29	9	-6
79	65	78	304	0.176471	0.309804	29	9	-6
79	65	77	308	0.176471	0.309804	29	9	-5
79	65	78	304	0.176471	0.309804	29	9	-6
81	67	80	304	0.172549	0.317647	30	8	-6
82	68	81	304	0.172549	0.321569	30	9	-6
83	71	82	306	0.145098	0.32549	31	7	-5
83	72	82	306	0.133333	0.32549	32	7	-4
83	72	81	310	0.133333	0.32549	32	7	-4
85	74	82	316	0.129412	0.333333	32	6	-3
85	74	82	316	0.129412	0.333333	32	6	-3
86	75	83	316	0.129412	0.337255	33	6	-3
87	76	84	316	0.12549	0.341176	33	7	-3
87	76	83	322	0.12549	0.341176	33	6	-2
87	77	82	330	0.113725	0.341176	33	5	-1
85	76	80	334	0.105882	0.333333	33	5	-1
85	76	80	334	0.105882	0.333333	33	5	-1
84	75	79	334	0.105882	0.329412	32	5	-1
83	74	78	334	0.109804	0.32549	32	4	-1
80	71	75	334	0.113725	0.313725	31	4	-1
71	62	65	340	0.12549	0.278431	27	5	0
63	54	58	334	0.141176	0.247059	23	5	-1
44	36	41	322	0.180392	0.172549	15	4	-2
34	28	37	280	0.243137	0.145098	11	6	-5
52	45	62	264	0.27451	0.243137	20	7	-9
53	46	71	256	0.352941	0.278431	20	9	-14
42	33	67	256	0.505882	0.262745	15	14	-20
33	22	63	256	0.65098	0.247059	10	18	-25
32	21	63	256	0.666667	0.247059	10	18	-25
31	20	61	256	0.670588	0.239216	10	17	-24
33	23	63	256	0.635294	0.247059	10	17	-24
18	9	50	254	0.819608	0.196078	5	15	-24
17	9	55	250	0.835294	0.215686	5	19	-28
17	8	61	250	0.870588	0.239216	5	21	-32
16	7	65	250	0.894118	0.254902	5	24	-34
15	6	67	248	0.909804	0.262745	5	26	-36
16	7	67	250	0.894118	0.262745	6	24	-35
16	7	66	250	0.894118	0.258824	5	24	-35
16	7	66	250	0.894118	0.258824	5	24	-35
16	7	67	250	0.894118	0.262745	6	24	-35
16	7	66	250	0.894118	0.258824	5	24	-35
16	7	65	250	0.894118	0.254902	5	24	-34
16	7	65	250	0.894118	0.254902	5	24	-34
16	7	65	250	0.894118	0.254902	5	24	-34
16	7	64	250	0.890196	0.25098	5	23	-34
15	6	62	250	0.901961	0.243137	5	22	-33
15	6	63	250	0.905882	0.247059	5	23	-34
15	6	63	250	0.905882	0.247059	5	23	-34
15	6	62	250	0.901961	0.243137	5	22	-33
16	7	61	250	0.886275	0.239216	5	22	-32
17	8	62	250	0.870588	0.243137	5	21	-32
18	9	63	250	0.858824	0.247059	6	23	-32
19	10	64	250	0.843137	0.25098	6	22	-32
20	11	65	250	0.831373	0.254902	7	22	-32
24	14	66	252	0.788235	0.258824	7	23	-31
30	19	69	254	0.72549	0.270588	10	20	-29
33	22	71	254	0.690196	0.278431	11	21	-29
29	18	68	254	0.737255	0.266667	9	22	-30
26	15	67	252	0.776471	0.262745	9	22	-31
21	10	65	252	0.847059	0.254902	6	24	-33
21	10	66	252	0.847059	0.258824	7	23	-33
21	9	68	252	0.866667	0.266667	7	24	-34
21	9	72	252	0.87451	0.282353	7	26	-36
22	10	77	250	0.870588	0.301961	8	27	-38
22	10	76	250	0.866667	0.298039	7	28	-38
22	10	73	252	0.862745	0.286275	7	26	-36
13	8	41	250	0.803922	0.160784	3	10	-19
13	8	41	250	0.803922	0.160784	3	10	-19
13	7	42	250	0.835294	0.164706	3	11	-21
13	7	42	250	0.835294	0.164706	3	11	-21
13	7	42	250	0.835294	0.164706	3	11	-21
14	8	44	250	0.819608	0.172549	3	11	-22
15	9	45	250	0.8	0.176471	4	13	-22
16	10	46	250	0.784314	0.180392	4	13	-22
20	14	50	250	0.721569	0.196078	6	15	-23
24	18	55	250	0.67451	0.215686	7	16	-24
29	23	61	250	0.623529	0.239216	10	15	-24
29	23	62	250	0.627451	0.243137	10	15	-24
29	23	63	250	0.635294	0.247059	10	15	-25
29	23	63	250	0.635294	0.247059	10	15	-25
29	23	63	250	0.635294	0.247059	10	15	-25
29	23	63	250	0.635294	0.247059	10	15	-25
29	23	64	248	0.639216	0.25098	10	16	-26
29	23	65	248	0.647059	0.254902	10	17	-26
30	22	67	250	0.670588	0.262745	10	18	-28
30	21	68	252	0.690196	0.266667	10	18	-28
30	21	69	252	0.694118	0.270588	10	20	-29
30	21	70	252	0.698039	0.27451	10	21	-30
28	20	68	250	0.705882	0.266667	10	19	-29
27	19	66	250	0.713725	0.258824	9	20	-29
26	18	62	250	0.709804	0.243137	9	18	-27
26	18	60	252	0.701961	0.235294	9	17	-26
27	19	61	252	0.690196	0.239216	9	16	-26
27	19	61	252	0.690196	0.239216	9	16	-26
27	20	59	250	0.662745	0.231373	9	16	-24
26	19	56	252	0.658824	0.219608	9	14	-23
25	18	53	252	0.658824	0.207843	7	15	-22
25	18	50	254	0.639216	0.196078	7	13	-20
26	18	48	256	0.623529	0.188235	7	14	-19
26	17	46	258	0.631373	0.180392	7	14	-18
27	18	47	258	0.615686	0.184314	7	14	-18
27	18	49	258	0.631373	0.192157	7	13	-19
28	19	51	256	0.627451	0.2	8	15	-20
30	21	55	256	0.619608	0.215686	9	15	-21
31	21	59	256	0.643137	0.231373	10	17	-23
32	22	63	254	0.65098	0.247059	10	17	-25
32	23	65	252	0.647059	0.254902	10	17	-26
33	25	68	252	0.631373	0.266667	12	17	-26
34	26	71	250	0.635294	0.278431	12	18	-27
34	26	71	250	0.635294	0.278431	12	18	-27
36	27	71	252	0.619608	0.278431	13	17	-26
37	28	70	252	0.6	0.27451	13	17	-25
38	29	70	254	0.584314	0.27451	14	17	-25
40	31	72	254	0.568627	0.282353	14	15	-24
40	31	71	254	0.564706	0.278431	14	16	-24
40	31	70	254	0.556863	0.27451	14	16	-23
42	32	71	256	0.54902	0.278431	15	16	-23
42	32	71	256	0.54902	0.278431	15	16	-23
44	34	73	256	0.533333	0.286275	16	15	-23
45	35	72	256	0.513725	0.282353	16	15	-22
46	36	72	256	0.501961	0.282353	16	15	-21
48	39	73	256	0.466667	0.286275	18	13	-20
48	39	72	256	0.458824	0.282353	18	13	-19
50	41	73	256	0.439216	0.286275	18	12	-19
52	39	73	262	0.466667	0.286275	18	15	-19
54	39	76	264	0.486275	0.298039	18	16	-20
54	41	75	262	0.454902	0.294118	19	14	-19
53	42	74	260	0.431373	0.290196	19	14	-18
53	44	75	258	0.411765	0.294118	20	12	-18
51	44	75	254	0.411765	0.294118	20	12	-18
52	46	75	252	0.388235	0.294118	20	11	-17
53	47	75	252	0.372549	0.294118	21	10	-16
53	47	73	254	0.356863	0.286275	21	9	-15
54	48	72	256	0.333333	0.282353	21	9	-14
54	48	70	256	0.313725	0.27451	21	8	-13
55	49	70	258	0.298039	0.27451	21	7	-12
56	50	71	258	0.294118	0.278431	22	8	-12
56	50	71	258	0.294118	0.278431	22	8	-12
57	51	73	256	0.301961	0.286275	22	8	-13
58	52	74	256	0.298039	0.290196	23	8	-13
57	53	73	252	0.27451	0.286275	23	6	-12
57	53	72	252	0.262745	0.282353	23	7	-11
57	54	73	250	0.258824	0.286275	23	6	-11
59	55	74	252	0.254902	0.290196	24	7	-11
58	55	74	250	0.254902	0.290196	23	6	-11
60	56	75	252	0.254902	0.294118	24	6	-11
61	57	76	252	0.25098	0.298039	25	6	-11
62	56	76	258	0.262745	0.298039	24	8	-11
64	57	76	262	0.25098	0.298039	25	8	-10
65	57	75	266	0.239216	0.294118	25	7	-10
66	57	74	272	0.231373	0.290196	25	8	-9
67	58	74	274	0.215686	0.290196	25	8	-8
68	58	74	278	0.215686	0.290196	25	8	-8
68	59	75	274	0.211765	0.294118	26	8	-9
68	59	74	276	0.203922	0.290196	26	7	-8
67	59	73	274	0.192157	0.286275	26	7	-7
68	60	74	274	0.188235	0.290196	26	6	-7
67	59	73	274	0.192157	0.286275	26	7	-7
69	62	74	276	0.160784	0.290196	27	6	-6
68	61	72	278	0.152941	0.282353	27	5	-6
69	62	73	278	0.14902	0.286275	27	5	-6
69	62	73	278	0.14902	0.286275	27	5	-6
70	63	74	278	0.14902	0.290196	27	6	-6
69	63	74	272	0.14902	0.290196	27	5	-6
68	63	75	266	0.160784	0.294118	27	5	-7
67	65	77	250	0.156863	0.301961	28	3	-7
67	65	77	250	0.156863	0.301961	28	3	-7
66	64	76	250	0.156863	0.298039	27	4	-7
67	63	76	258	0.172549	0.298039	27	5	-7
70	62	76	274	0.184314	0.298039	27	7	-7
73	61	76	288	0.196078	0.298039	27	9	-7
76	61	76	300	0.196078	0.298039	27	9	-7
77	60	77	300	0.219608	0.301961	27	11	-8
76	60	78	294	0.231373	0.305882	27	11	-8
75	61	78	290	0.219608	0.305882	27	10	-8
73	61	78	282	0.219608	0.305882	27	9	-8
71	62	78	274	0.203922	0.305882	27	7	-8
69	62	78	266	0.203922	0.305882	27	7	-9
69	63	78	264	0.192157	0.305882	27	6	-8
68	63	78	260	0.192157	0.305882	27	6	-8
68	63	78	260	0.192157	0.305882	27	6	-8
67	63	79	256	0.203922	0.309804	27	6	-9
67	63	79	256	0.203922	0.309804	27	6	-9
68	63	79	258	0.203922	0.309804	27	6	-9
70	62	79	268	0.215686	0.309804	27	7	-9
74	62	80	280	0.223529	0.313725	28	9	-9
76	62	81	284	0.235294	0.317647	28	11	-9
78	61	82	288	0.254902	0.321569	28	12	-10
79	60	82	292	0.266667	0.321569	28	13	-10
81	61	83	294	0.266667	0.32549	28	13	-10
80	62	84	290	0.262745	0.329412	29	12	-10
76	61	84	280	0.27451	0.329412	28	12	-12
74	62	84	272	0.262745	0.329412	28	10	-11
72	63	84	266	0.25098	0.329412	28	9	-11
71	63	84	262	0.25098	0.329412	28	8	-11
71	63	84	262	0.25098	0.329412	28	8	-11
73	62	83	272	0.254902	0.32549	28	9	-11
75	62	82	280	0.243137	0.321569	28	10	-10
76	62	82	282	0.243137	0.321569	28	10	-10
76	62	82	282	0.243137	0.321569	28	10	-10
76	62	82	282	0.243137	0.321569	28	10	-10
77	63	83	282	0.239216	0.32549	28	10	-10
77	63	82	284	0.231373	0.321569	28	10	-9
78	64	82	286	0.219608	0.321569	29	10	-9
78	64	81	290	0.211765	0.317647	29	10	-8
78	64	81	290	0.211765	0.317647	29	10	-8
79	65	80	296	0.188235	0.313725	29	9	-7
80	66	80	300	0.176471	0.313725	29	9	-6
81	67	81	300	0.172549	0.317647	30	9	-6
82	68	82	300	0.172549	0.321569	30	9	-6
83	69	84	296	0.180392	0.329412	31	9	-7
83	69	83	300	0.168627	0.32549	31	9	-6
82	69	83	296	0.168627	0.32549	30	9	-6
82	71	83	296	0.145098	0.32549	31	7	-5
82	71	82	300	0.133333	0.321569	31	7	-5
83	72	82	306	0.133333	0.32549	32	7	-4
85	74	84	306	0.129412	0.333333	32	6	-4
86	75	85	306	0.129412	0.337255	33	7	-4
86	75	84	310	0.129412	0.337255	33	7	-4
86	75	83	316	0.129412	0.337255	33	6	-3
87	76	83	322	0.12549	0.341176	33	6	-2
88	76	82	330	0.137255	0.345098	33	6	-2
87	75	80	336	0.137255	0.341176	33	6	-1
86	74	79	336	0.141176	0.337255	32	6	-1
85	73	77	340	0.141176	0.333333	32	5	0
84	72	77	336	0.141176	0.329412	32	6	-1
81	69	72	346	0.14902	0.317647	30	5	0
78	66	71	336	0.152941	0.305882	29	6	-1
69	58	70	296	0.172549	0.27451	25	8	-6
56	45	68	268	0.337255	0.266667	20	11	-12
43	32	60	264	0.466667	0.235294	14	13	-16
42	31	64	260	0.513725	0.25098	14	14	-19
43	33	69	256	0.521569	0.270588	15	15	-21
42	34	70	254	0.513725	0.27451	16	14	-21
41	33	67	254	0.505882	0.262745	15	13	-20
59	51	82	256	0.376471	0.321569	23	11	-17
51	45	74	252	0.392157	0.290196	20	10	-17
31	26	57	250	0.545098	0.223529	11	12	-19
23	17	54	250	0.686275	0.211765	7	15	-23
16	8	53	250	0.85098	0.207843	4	19	-27
17	8	61	250	0.870588	0.239216	5	21	-32
16	7	65	250	0.894118	0.254902	5	24	-34
16	7	65	250	0.894118	0.254902	5	24	-34
16	7	64	250	0.890196	0.25098	5	23	-34
16	7	65	250	0.894118	0.254902	5	24	-34
16	7	66	250	0.894118	0.258824	5	24	-35
16	7	66	250	0.894118	0.258824	5	24	-35
16	7	65	250	0.894118	0.254902	5	24	-34
17	8	66	250	0.878431	0.258824	6	24	-34
17	8	66	250	0.878431	0.258824	6	24	-34
16	7	64	250	0.890196	0.25098	5	23	-34
16	7	63	250	0.890196	0.247059	5	23	-34
16	7	63	250	0.890196	0.247059	5	23	-34
15	6	62	250	0.901961	0.243137	5	22	-33
15	6	61	250	0.901961	0.239216	5	22	-32
16	7	61	250	0.886275	0.239216	5	22	-32
17	8	62	250	0.870588	0.243137	5	21	-32
18	9	63	250	0.858824	0.247059	6	23	-32
18	9	62	250	0.854902	0.243137	6	21	-31
19	10	63	250	0.843137	0.247059	6	23	-32
20	10	61	252	0.835294	0.239216	6	21	-31
28	17	67	254	0.745098	0.262745	9	21	-30
33	22	70	254	0.686275	0.27451	11	20	-28
35	24	71	254	0.662745	0.278431	12	19	-28
32	21	70	254	0.698039	0.27451	10	20	-29
26	15	67	252	0.776471	0.262745	9	22	-31
22	11	65	252	0.831373	0.254902	7	23	-32
22	10	68	252	0.854902	0.266667	7	26	-34
21	9	71	252	0.87451	0.278431	7	25	-36
22	10	75	252	0.866667	0.294118	7	28	-38
22	10	75	252	0.866667	0.294118	7	28	-38
22	10	74	252	0.866667	0.290196	7	27	-37
13	7	44	250	0.839216	0.172549	3	13	-22
13	7	45	250	0.843137	0.176471	3	13	-24
13	7	44	250	0.839216	0.172549	3	13	-22
13	7	43	250	0.835294	0.168627	3	11	-22
13	7	43	250	0.835294	0.168627	3	11	-22
14	8	44	250	0.819608	0.172549	3	11	-22
15	9	44	250	0.796078	0.172549	4	11	-21
16	10	46	250	0.784314	0.180392	4	13	-22
20	14	51	250	0.72549	0.2	6	15	-24
24	18	56	250	0.678431	0.219608	7	16	-24
29	23	62	250	0.627451	0.243137	10	15	-24
29	23	63	250	0.635294	0.247059	10	15	-25
29	23	64	248	0.639216	0.25098	10	16	-26
29	23	65	248	0.647059	0.254902	10	17	-26
29	23	65	248	0.647059	0.254902	10	17	-26
29	23	65	248	0.647059	0.254902	10	17	-26
28	23	66	248	0.65098	0.258824	10	17	-27
28	23	67	246	0.654902	0.262745	10	17	-27
29	22	69	248	0.682353	0.270588	10	18	-28
29	21	69	250	0.694118	0.270588	10	18	-29
29	21	71	250	0.705882	0.278431	10	21	-31
28	20	71	250	0.717647	0.278431	10	21	-31
27	19	70	250	0.729412	0.27451	10	20	-31
27	19	69	250	0.72549	0.270588	10	19	-30
27	19	67	250	0.717647	0.262745	9	20	-29
27	19	64	250	0.701961	0.25098	9	17	-27
26	19	56	252	0.658824	0.219608	9	14	-23
27	20	50	254	0.6	0.196078	8	13	-19
26	20	48	252	0.584314	0.188235	8	12	-18
26	19	49	254	0.611765	0.192157	7	13	-19
25	18	49	254	0.631373	0.192157	7	14	-20
24	17	48	254	0.647059	0.188235	7	14	-20
25	17	48	256	0.647059	0.188235	7	14	-20
25	16	47	258	0.658824	0.184314	7	14	-19
26	17	48	258	0.647059	0.188235	7	14	-19
28	19	51	256	0.627451	0.2	8	15	-20
28	19	53	256	0.643137	0.207843	9	14	-21
30	20	58	256	0.654902	0.227451	9	16	-23
32	22	63	254	0.65098	0.247059	10	17	-25
32	22	65	254	0.662745	0.254902	10	18	-26
33	24	68	252	0.647059	0.266667	12	17	-26
35	27	72	250	0.623529	0.282353	13	17	-27
35	27	75	250	0.639216	0.294118	13	19	-29
35	27	76	250	0.643137	0.298039	13	18	-29
36	27	73	252	0.631373	0.286275	13	19	-28
38	28	70	254	0.6	0.27451	14	16	-24
40	30	71	254	0.576471	0.278431	14	17	-24
42	32	72	256	0.556863	0.282353	15	16	-24
42	32	70	256	0.541176	0.27451	15	15	-22
42	32	70	256	0.541176	0.27451	15	15	-22
43	33	71	256	0.533333	0.278431	15	15	-22
44	34	72	256	0.529412	0.282353	16	15	-22
45	35	72	256	0.513725	0.282353	16	15	-22
46	37	72	256	0.486275	0.282353	17	13	-20
47	38	72	256	0.470588	0.282353	17	13	-20
48	39	72	256	0.458824	0.282353	18	13	-19
48	40	72	256	0.443137	0.282353	18	12	-19
50	41	72	258	0.431373	0.282353	18	12	-18
53	41	76	260	0.458824	0.298039	19	15	-20
55	40	78	264	0.486275	0.305882	19	16	-21
55	41	78	262	0.47451	0.305882	20	16	-21
54	43	76	260	0.435294	0.298039	20	13	-18
54	45	76	258	0.407843	0.298039	20	12	-18
52	46	74	252	0.376471	0.290196	20	10	-16
53	47	75	252	0.372549	0.294118	21	10	-16
54	48	75	254	0.360784	0.294118	21	10	-16
54	48	73	254	0.341176	0.286275	21	9	-15
55	49	72	256	0.317647	0.282353	21	9	-13
55	49	71	256	0.309804	0.278431	21	8	-13
56	50	72	256	0.305882	0.282353	22	9	-13
57	51	73	256	0.301961	0.286275	22	8	-13
57	51	73	256	0.301961	0.286275	22	8	-13
58	52	74	256	0.298039	0.290196	23	8	-13
59	53	74	258	0.282353	0.290196	23	8	-12
58	54	73	252	0.258824	0.286275	23	6	-11
59	55	73	254	0.247059	0.286275	24	6	-10
58	55	73	250	0.247059	0.286275	23	5	-11
60	56	74	254	0.243137	0.290196	24	6	-10
60	57	75	250	0.239216	0.294118	24	6	-11
61	57	75	254	0.239216	0.294118	25	6	-10
62	58	76	254	0.235294	0.298039	25	6	-10
63	57	76	258	0.25098	0.298039	25	7	-11
65	58	77	262	0.247059	0.301961	25	8	-11
66	58	76	266	0.235294	0.298039	25	7	-10
68	59	76	272	0.223529	0.298039	26	8	-9
68	59	75	274	0.211765	0.294118	26	8	-9
69	59	75	278	0.211765	0.294118	26	8	-8
69	60	76	274	0.211765	0.298039	26	8	-8
68	60	75	272	0.2	0.294118	26	7	-8
67	61	74	268	0.176471	0.290196	27	5	-7
68	62	75	268	0.172549	0.294118	27	5	-7
67	61	74	268	0.176471	0.290196	27	5	-7
69	62	74	276	0.160784	0.290196	27	6	-6
69	62	73	278	0.14902	0.286275	27	5	-6
70	63	74	278	0.14902	0.290196	27	6	-6
70	63	74	278	0.14902	0.290196	27	6	-6
70	63	74	278	0.14902	0.290196	27	6	-6
71	64	75	278	0.145098	0.294118	28	5	-5
70	64	76	270	0.156863	0.298039	28	5	-6
68	64	77	258	0.168627	0.301961	27	4	-7
68	64	78	258	0.180392	0.305882	27	5	-8
67	63	76	258	0.172549	0.298039	27	5	-7
68	63	76	264	0.172549	0.298039	27	5	-7
70	63	76	272	0.172549	0.298039	27	6	-7
71	62	76	278	0.184314	0.298039	27	7	-7
73	62	76	288	0.184314	0.298039	27	8	-7
73	61	77	286	0.207843	0.301961	27	8	-8
73	61	78	282	0.219608	0.305882	27	9	-8
73	61	78	282	0.219608	0.305882	27	9	-8
73	61	78	282	0.219608	0.305882	27	9	-8
71	62	78	274	0.203922	0.305882	27	7	-8
70	62	78	270	0.203922	0.305882	27	7	-8
70	62	78	270	0.203922	0.305882	27	7	-8
71	62	78	274	0.203922	0.305882	27	7	-8
72	62	79	276	0.215686	0.309804	27	8	-9
72	61	80	274	0.239216	0.313725	27	9	-10
72	61	81	274	0.247059	0.317647	27	9	-10
72	61	81	274	0.247059	0.317647	27	9	-10
72	61	81	274	0.247059	0.317647	27	9	-10
73	61	81	276	0.247059	0.317647	27	10	-10
75	61	82	280	0.254902	0.321569	27	11	-10
77	61	83	284	0.266667	0.32549	28	12	-11
77	61	83	284	0.266667	0.32549	28	12	-11
78	62	84	284	0.262745	0.329412	28	11	-11
77	62	85	280	0.270588	0.333333	28	11	-11
74	62	86	270	0.278431	0.337255	28	11	-12
74	62	86	270	0.278431	0.337255	28	11	-12
73	62	86	268	0.278431	0.337255	28	10	-13
72	61	85	268	0.282353	0.333333	27	10	-13
72	61	85	268	0.282353	0.333333	27	10	-13
73	61	83	272	0.266667	0.32549	27	10	-11
75	61	83	278	0.266667	0.32549	27	11	-11
76	61	83	280	0.266667	0.32549	28	11	-11
75	61	83	278	0.266667	0.32549	27	11	-11
75	61	84	276	0.27451	0.329412	28	11	-12
76	62	84	278	0.262745	0.329412	28	11	-11
77	63	84	280	0.25098	0.329412	28	11	-11
77	63	83	282	0.239216	0.32549	28	10	-10
78	64	83	284	0.227451	0.32549	29	10	-9
78	64	82	286	0.219608	0.321569	29	10	-9
78	64	81	290	0.211765	0.317647	29	10	-8
79	65	81	292	0.196078	0.317647	29	10	-7
80	66	82	292	0.196078	0.321569	30	9	-7
80	66	82	292	0.196078	0.321569	30	9	-7
81	67	83	292	0.192157	0.32549	30	9	-7
81	67	83	292	0.192157	0.32549	30	9	-7
80	67	82	292	0.184314	0.321569	30	8	-7
80	69	82	290	0.156863	0.321569	30	7	-6
81	70	82	296	0.145098	0.321569	31	7	-5
82	71	82	300	0.133333	0.321569	31	7	-5
83	72	83	300	0.133333	0.32549	32	6	-5
84	73	84	300	0.129412	0.329412	32	7	-5
85	74	84	306	0.129412	0.333333	32	6	-4
86	75	84	310	0.129412	0.337255	33	7	-4
87	75	83	320	0.137255	0.341176	33	7	-3
89	76	83	328	0.145098	0.34902	33	7	-2
89	76	82	332	0.145098	0.34902	33	6	-2
88	75	80	336	0.14902	0.345098	33	7	-1
88	75	80	336	0.14902	0.345098	33	7	-1
89	76	81	336	0.145098	0.34902	33	6	-1
88	75	79	342	0.14902	0.345098	33	6	0
83	70	75	336	0.156863	0.32549	31	7	-1
74	61	76	292	0.196078	0.298039	27	9	-7
74	60	86	272	0.301961	0.337255	27	12	-13
60	47	77	266	0.388235	0.301961	21	13	-16
45	33	65	262	0.494118	0.254902	15	15	-19
45	36	65	258	0.447059	0.254902	16	11	-17
53	47	72	254	0.34902	0.282353	21	9	-14
42	38	55	254	0.309804	0.215686	16	6	-10
39	34	47	264	0.278431	0.184314	14	5	-7
49	45	62	254	0.27451	0.243137	19	6	-10
34	30	55	250	0.454902	0.215686	12	10	-16
27	21	54	250	0.611765	0.211765	9	12	-21
19	11	52	252	0.788235	0.203922	5	17	-25
18	10	59	250	0.831373	0.231373	5	20	-30
16	7	63	250	0.890196	0.247059	5	23	-34
16	7	64	250	0.890196	0.25098	5	23	-34
16	7	63	250	0.890196	0.247059	5	23	-34
16	7	64	250	0.890196	0.25098	5	23	-34
16	7	64	250	0.890196	0.25098	5	23	-34
16	7	65	250	0.894118	0.254902	5	24	-34
16	7	65	250	0.894118	0.254902	5	24	-34
17	8	66	250	0.878431	0.258824	6	24	-34
17	8	66	250	0.878431	0.258824	6	24	-34
16	7	64	250	0.890196	0.25098	5	23	-34
16	7	63	250	0.890196	0.247059	5	23	-34
16	7	63	250	0.890196	0.247059	5	23	-34
15	6	62	250	0.901961	0.243137	5	22	-33
15	6	61	250	0.901961	0.239216	5	22	-32
16	7	62	250	0.886275	0.243137	5	23	-33
16	7	62	250	0.886275	0.243137	5	23	-33
17	8	63	250	0.87451	0.247059	5	23	-33
17	8	62	250	0.870588	0.243137	5	21	-32
17	8	60	250	0.866667	0.235294	5	20	-31
19	9	59	252	0.847059	0.231373	5	21	-30
23	12	59	254	0.796078	0.231373	7	19	-28
26	16	61	254	0.737255	0.239216	8	19	-27
31	21	66	254	0.682353	0.258824	10	18	-27
33	22	69	254	0.682353	0.270588	11	19	-28
31	20	70	254	0.713725	0.27451	10	21	-30
26	15	68	252	0.780392	0.266667	9	22	-31
22	11	67	252	0.835294	0.262745	7	22	-33
21	9	68	252	0.866667	0.266667	7	24	-34
22	10	71	252	0.858824	0.278431	7	26	-36
22	10	72	252	0.862745	0.282353	7	26	-36
22	10	71	252	0.858824	0.278431	7	26	-36
13	7	46	250	0.847059	0.180392	3	13	-23
13	7	48	248	0.854902	0.188235	3	13	-25
13	7	46	250	0.847059	0.180392	3	13	-23
12	7	43	248	0.835294	0.168627	3	11	-22
13	8	43	248	0.815686	0.168627	3	11	-21
13	8	44	248	0.819608	0.172549	3	11	-22
15	10	45	248	0.776471	0.176471	4	13	-22
16	11	47	248	0.764706	0.184314	5	11	-22
19	14	51	248	0.72549	0.2	6	15	-24
23	18	57	248	0.682353	0.223529	7	16	-25
28	23	63	248	0.635294	0.247059	10	15	-25
28	23	64	248	0.639216	0.25098	10	16	-26
28	23	65	248	0.647059	0.254902	10	16	-26
28	23	66	248	0.65098	0.258824	10	17	-27
28	23	66	248	0.65098	0.258824	10	17	-27
28	23	67	246	0.654902	0.262745	10	17	-27
28	23	68	246	0.662745	0.266667	10	17	-28
28	22	69	248	0.682353	0.270588	10	18	-29
28	21	68	248	0.690196	0.266667	10	19	-29
29	21	69	250	0.694118	0.270588	10	18	-29
29	21	71	250	0.705882	0.278431	10	21	-31
28	19	72	250	0.737255	0.282353	10	21	-32
27	18	70	250	0.741176	0.27451	9	22	-32
27	19	69	250	0.72549	0.270588	10	19	-30
27	19	69	250	0.72549	0.270588	10	19	-30
26	18	65	250	0.721569	0.254902	9	19	-29
26	19	52	252	0.635294	0.203922	8	13	-21
25	19	40	258	0.52549	0.156863	7	9	-13
25	19	40	258	0.52549	0.156863	7	9	-13
25	19	44	254	0.568627	0.172549	7	11	-16
25	17	47	256	0.639216	0.184314	7	14	-19
25	17	50	254	0.658824	0.196078	7	14	-20
27	16	50	260	0.678431	0.196078	7	15	-20
26	15	49	260	0.694118	0.192157	7	16	-21
28	17	52	258	0.67451	0.203922	7	16	-21
29	20	54	256	0.631373	0.211765	9	14	-21
30	20	57	256	0.65098	0.223529	9	15	-22
32	22	61	256	0.639216	0.239216	10	18	-24
34	24	66	254	0.635294	0.258824	12	17	-25
36	26	70	254	0.627451	0.27451	12	17	-26
37	27	72	254	0.623529	0.282353	13	19	-27
37	28	74	252	0.623529	0.290196	14	18	-27
37	27	76	252	0.643137	0.298039	13	20	-29
37	27	77	252	0.65098	0.301961	14	19	-29
39	28	75	254	0.627451	0.294118	14	19	-28
41	30	72	256	0.584314	0.282353	14	16	-25
42	31	72	256	0.568627	0.282353	15	16	-24
44	33	73	256	0.54902	0.286275	16	16	-23
44	33	72	256	0.541176	0.282353	16	15	-23
44	33	71	258	0.533333	0.278431	15	16	-22
44	34	72	256	0.529412	0.282353	16	15	-22
45	35	74	256	0.52549	0.290196	16	16	-23
46	36	73	256	0.505882	0.286275	16	15	-22
47	38	72	256	0.470588	0.282353	17	13	-20
48	39	72	256	0.458824	0.282353	18	13	-19
49	40	72	256	0.443137	0.282353	18	13	-18
49	41	72	256	0.431373	0.282353	18	12	-18
51	42	72	258	0.415686	0.282353	19	11	-17
54	42	76	262	0.447059	0.298039	20	14	-19
56	41	78	264	0.47451	0.305882	20	16	-20
56	43	78	262	0.447059	0.305882	20	15	-20
56	44	78	262	0.435294	0.305882	20	14	-19
54	45	75	258	0.4	0.294118	20	11	-17
53	47	75	252	0.372549	0.294118	21	10	-16
54	48	75	254	0.360784	0.294118	21	10	-16
54	48	75	254	0.360784	0.294118	21	10	-16
54	48	74	254	0.352941	0.290196	21	10	-15
55	49	73	256	0.329412	0.286275	21	9	-14
56	50	72	256	0.305882	0.282353	22	9	-13
57	51	73	256	0.301961	0.286275	22	8	-13
58	52	74	256	0.298039	0.290196	23	8	-13
58	52	74	256	0.298039	0.290196	23	8	-13
59	53	74	258	0.282353	0.290196	23	8	-12
60	54	74	258	0.270588	0.290196	23	8	-12
59	55	74	252	0.254902	0.290196	24	7	-11
59	56	75	250	0.254902	0.294118	24	6	-11
59	56	74	250	0.243137	0.290196	24	6	-11
60	57	74	250	0.231373	0.290196	24	6	-10
61	58	75	250	0.227451	0.294118	25	6	-10
61	58	75	250	0.227451	0.294118	25	6	-10
63	59	76	254	0.223529	0.298039	25	5	-10
64	59	76	258	0.223529	0.298039	25	6	-9
65	58	76	264	0.235294	0.298039	25	7	-10
67	59	77	266	0.235294	0.301961	26	8	-10
69	60	77	272	0.219608	0.301961	26	8	-9
70	60	76	278	0.211765	0.298039	27	8	-8
70	60	76	278	0.211765	0.298039	27	8	-8
71	61	77	278	0.207843	0.301961	27	8	-8
70	61	76	276	0.196078	0.298039	27	7	-8
68	62	75	268	0.172549	0.294118	27	5	-7
68	62	75	268	0.172549	0.294118	27	5	-7
68	62	75	268	0.172549	0.294118	27	5	-7
70	62	76	274	0.184314	0.298039	27	7	-7
71	62	75	282	0.172549	0.294118	27	7	-7
71	62	75	282	0.172549	0.294118	27	7	-7
72	63	76	282	0.172549	0.298039	27	7	-6
72	63	76	282	0.172549	0.298039	27	7	-6
72	63	76	282	0.172549	0.298039	27	7	-6
71	63	77	274	0.180392	0.301961	27	7	-7
71	63	78	272	0.192157	0.305882	27	7	-8
70	64	79	264	0.188235	0.309804	28	6	-8
69	63	77	266	0.180392	0.301961	27	6	-8
69	63	77	266	0.180392	0.301961	27	6	-8
70	62	77	272	0.196078	0.301961	27	7	-8
69	63	77	266	0.180392	0.301961	27	6	-8
68	63	77	262	0.180392	0.301961	27	6	-8
67	63	78	256	0.192157	0.305882	27	5	-8
68	63	79	258	0.203922	0.309804	27	6	-9
70	62	79	268	0.215686	0.309804	27	7	-9
72	62	79	276	0.215686	0.309804	27	8	-9
71	62	79	272	0.215686	0.309804	27	8	-9
71	62	79	272	0.215686	0.309804	27	8	-9
72	61	79	276	0.227451	0.309804	27	8	-9
75	61	79	286	0.227451	0.309804	27	10	-9
76	60	80	288	0.25098	0.313725	27	11	-10
78	60	80	294	0.25098	0.313725	27	12	-9
78	59	81	292	0.270588	0.317647	27	13	-10
78	59	82	290	0.282353	0.321569	27	13	-11
76	60	82	284	0.266667	0.321569	27	12	-11
74	61	82	278	0.254902	0.321569	27	10	-11
74	61	82	278	0.254902	0.321569	27	10	-11
76	61	83	280	0.266667	0.32549	28	11	-11
74	62	83	274	0.254902	0.32549	28	10	-11
74	63	84	272	0.25098	0.329412	28	10	-11
73	63	85	268	0.258824	0.333333	28	9	-12
72	62	86	266	0.278431	0.337255	28	10	-13
73	62	86	268	0.278431	0.337255	28	10	-13
75	62	86	272	0.278431	0.337255	28	11	-12
74	60	85	274	0.294118	0.333333	27	11	-13
75	60	85	276	0.294118	0.333333	27	12	-12
75	60	83	280	0.278431	0.32549	27	12	-11
75	61	83	278	0.266667	0.32549	27	11	-11
75	61	83	278	0.266667	0.32549	27	11	-11
75	61	83	278	0.266667	0.32549	27	11	-11
75	61	83	278	0.266667	0.32549	27	11	-11
76	62	84	278	0.262745	0.329412	28	11	-11
77	63	83	282	0.239216	0.32549	28	10	-10
77	63	82	284	0.231373	0.321569	28	10	-9
77	63	81	286	0.223529	0.317647	28	10	-9
77	63	81	286	0.223529	0.317647	28	10	-9
77	63	80	290	0.211765	0.313725	28	10	-8
77	63	80	290	0.211765	0.313725	28	10	-8
78	64	81	290	0.211765	0.317647	29	10	-8
78	64	81	290	0.211765	0.317647	29	10	-8
79	65	82	290	0.207843	0.321569	29	10	-8
79	65	82	290	0.207843	0.321569	29	10	-8
78	65	81	288	0.196078	0.317647	29	9	-8
78	66	81	288	0.184314	0.317647	29	9	-7
79	68	81	290	0.160784	0.317647	30	7	-6
81	70	82	296	0.145098	0.321569	31	7	-5
82	71	83	296	0.145098	0.32549	31	7	-5
83	72	84	296	0.141176	0.329412	32	7	-6
84	73	84	300	0.129412	0.329412	32	7	-5
85	74	84	306	0.129412	0.333333	32	6	-4
87	75	84	316	0.137255	0.341176	33	7	-3
89	76	84	324	0.145098	0.34902	33	7	-3
90	75	83	328	0.164706	0.352941	33	8	-2
90	75	82	332	0.164706	0.352941	33	8	-2
90	75	82	332	0.164706	0.352941	33	8	-2
85	70	77	332	0.176471	0.333333	31	8	-2
84	70	76	334	0.164706	0.329412	31	7	-1
88	75	81	332	0.14902	0.345098	33	7	-2
85	72	84	304	0.152941	0.333333	32	8	-5
84	72	89	282	0.192157	0.34902	32	9	-8
73	61	81	276	0.247059	0.317647	27	10	-10
56	45	67	270	0.329412	0.262745	20	10	-12
56	48	66	266	0.27451	0.258824	21	8	-10
75	70	81	268	0.137255	0.317647	30	4	-6
81	78	79	340	0.0352941	0.317647	33	2	0
50	47	42	38	0.160784	0.196078	19	0	4
30	27	34	266	0.207843	0.133333	10	3	-5
23	18	41	254	0.560784	0.160784	6	9	-15
19	12	45	252	0.733333	0.176471	5	13	-21
18	11	51	250	0.784314	0.2	5	17	-25
21	13	62	250	0.792157	0.243137	7	20	-30
16	7	63	250	0.890196	0.247059	5	23	-34
16	7	64	250	0.890196	0.25098	5	23	-34
16	7	63	250	0.890196	0.247059	5	23	-34
16	7	63	250	0.890196	0.247059	5	23	-34
17	8	64	250	0.87451	0.25098	6	23	-33
16	7	65	250	0.894118	0.254902	5	24	-34
16	7	66	250	0.894118	0.258824	5	24	-35
18	9	67	250	0.866667	0.262745	6	24	-34
17	8	65	250	0.878431	0.254902	6	23	-34
16	7	63	250	0.890196	0.247059	5	23	-34
16	7	63	250	0.890196	0.247059	5	23	-34
17	8	64	250	0.87451	0.25098	6	23	-33
16	7	63	250	0.890196	0.247059	5	23	-34
16	7	63	250	0.890196	0.247059	5	23	-34
16	7	63	250	0.890196	0.247059	5	23	-34
16	7	63	250	0.890196	0.247059	5	23	-34
16	7	63	250	0.890196	0.247059	5	23	-34
16	7	62	250	0.886275	0.243137	5	23	-33
17	8	61	250	0.870588	0.239216	5	21	-32
18	9	57	252	0.843137	0.223529	5	18	-28
20	10	53	254	0.811765	0.207843	5	17	-26
21	11	54	254	0.796078	0.211765	6	16	-25
24	14	59	254	0.760784	0.231373	7	20	-27
29	18	66	254	0.72549	0.258824	9	20	-29
32	21	71	254	0.705882	0.278431	10	21	-30
31	20	73	252	0.72549	0.286275	10	21	-31
26	15	70	252	0.784314	0.27451	9	23	-32
22	11	67	252	0.835294	0.262745	7	22	-33
22	11	67	252	0.835294	0.262745	7	22	-33
22	11	67	252	0.835294	0.262745	7	22	-33
22	11	67	252	0.835294	0.262745	7	22	-33
13	7	47	250	0.85098	0.184314	3	13	-24
13	7	48	248	0.854902	0.188235	3	13	-25
13	7	46	250	0.847059	0.180392	3	13	-23
13	7	43	250	0.835294	0.168627	3	11	-22
14	8	43	250	0.815686	0.168627	3	11	-21
15	9	44	250	0.796078	0.172549	4	11	-21
16	10	45	250	0.776471	0.176471	4	11	-21
17	11	47	250	0.764706	0.184314	5	11	-22
22	16	53	250	0.698039	0.207843	7	14	-23
25	19	58	250	0.670588	0.227451	9	15	-24
29	23	63	250	0.635294	0.247059	10	15	-25
29	23	64	248	0.639216	0.25098	10	16	-26
29	23	65	248	0.647059	0.254902	10	17	-26
29	22	66	250	0.666667	0.258824	10	17	-27
29	22	68	250	0.678431	0.266667	10	18	-28
29	22	69	248	0.682353	0.270588	10	18	-28
28	21	69	248	0.694118	0.270588	10	18	-29
28	21	70	248	0.698039	0.27451	10	20	-30
29	21	72	250	0.709804	0.282353	10	20	-30
30	20	73	252	0.72549	0.286275	10	22	-32
30	20	74	252	0.729412	0.290196	10	21	-32
29	19	72	252	0.737255	0.282353	10	22	-32
28	19	68	252	0.721569	0.266667	10	20	-30
27	18	63	252	0.713725	0.247059	9	18	-27
27	18	61	252	0.705882	0.239216	9	18	-27
27	18	57	254	0.682353	0.223529	8	17	-24
25	19	46	254	0.588235	0.180392	7	10	-17
26	21	38	258	0.447059	0.14902	7	7	-11
25	19	39	258	0.513725	0.152941	7	7	-12
25	19	44	254	0.568627	0.172549	7	11	-16
25	17	47	256	0.639216	0.184314	7	14	-19
26	17	51	256	0.666667	0.2	7	15	-22
27	16	54	258	0.701961	0.211765	7	16	-23
27	16	55	256	0.709804	0.215686	7	16	-24
28	17	55	258	0.690196	0.215686	8	16	-23
29	19	57	256	0.666667	0.223529	9	16	-23
31	21	60	256	0.65098	0.235294	10	17	-24
33	23	64	254	0.639216	0.25098	10	18	-25
35	25	68	254	0.631373	0.266667	12	18	-26
37	27	72	254	0.623529	0.282353	13	19	-27
38	27	73	254	0.631373	0.286275	13	18	-27
38	27	74	254	0.635294	0.290196	13	19	-28
38	27	75	254	0.639216	0.294118	14	19	-28
39	28	76	254	0.631373	0.298039	14	19	-28
41	29	75	256	0.611765	0.294118	14	18	-27
43	30	73	258	0.588235	0.286275	14	18	-25
44	31	73	258	0.576471	0.286275	15	17	-24
45	32	74	258	0.568627	0.290196	15	18	-24
45	32	73	260	0.560784	0.286275	15	17	-24
46	34	73	258	0.533333	0.286275	16	17	-22
45	34	73	256	0.533333	0.286275	16	16	-22
45	35	73	256	0.521569	0.286275	16	15	-22
46	36	72	256	0.501961	0.282353	16	15	-21
48	39	72	256	0.458824	0.282353	18	13	-19
49	40	72	256	0.443137	0.282353	18	13	-18
49	40	71	258	0.435294	0.278431	18	13	-18
50	41	71	258	0.423529	0.278431	18	13	-18
51	42	72	258	0.415686	0.282353	19	11	-17
53	42	75	260	0.439216	0.294118	20	13	-19
56	43	77	262	0.443137	0.301961	20	14	-19
56	44	78	262	0.435294	0.305882	20	14	-19
55	44	76	260	0.419608	0.298039	20	13	-18
55	46	75	258	0.388235	0.294118	21	11	-16
53	47	74	254	0.364706	0.290196	21	10	-16
54	48	75	254	0.360784	0.294118	21	10	-16
54	48	75	254	0.360784	0.294118	21	10	-16
55	49	74	254	0.337255	0.290196	21	9	-14
56	50	73	256	0.313725	0.286275	22	8	-13
56	50	72	256	0.305882	0.282353	22	9	-13
57	51	72	258	0.290196	0.282353	22	8	-12
58	52	73	258	0.286275	0.286275	23	8	-12
59	53	74	258	0.282353	0.290196	23	8	-12
59	53	73	258	0.27451	0.286275	23	7	-11
60	54	73	258	0.258824	0.286275	23	7	-11
60	55	73	256	0.247059	0.286275	24	7	-10
60	56	74	254	0.243137	0.290196	24	6	-10
60	56	73	254	0.231373	0.286275	24	6	-10
61	57	73	256	0.219608	0.286275	24	6	-9
62	58	74	256	0.215686	0.290196	25	6	-9
62	58	74	256	0.215686	0.290196	25	6	-9
63	59	75	256	0.211765	0.294118	25	5	-9
64	59	75	258	0.211765	0.294118	25	6	-9
66	59	77	264	0.235294	0.301961	26	7	-10
67	59	77	266	0.235294	0.301961	26	8	-10
69	60	77	272	0.219608	0.301961	26	8	-9
69	60	76	274	0.211765	0.298039	26	8	-8
69	60	76	274	0.211765	0.298039	26	8	-8
70	61	77	274	0.207843	0.301961	27	8	-8
70	61	76	276	0.196078	0.298039	27	7	-8
69	61	76	272	0.196078	0.298039	27	7	-8
70	62	76	274	0.184314	0.298039	27	7	-7
69	61	75	274	0.188235	0.294118	27	7	-7
71	62	77	276	0.196078	0.301961	27	8	-8
72	62	77	280	0.196078	0.301961	27	8	-8
72	62	77	280	0.196078	0.301961	27	8	-8
73	63	78	280	0.192157	0.305882	28	8	-8
73	63	78	280	0.192157	0.305882	28	8	-8
73	63	78	280	0.192157	0.305882	28	8	-8
73	63	79	278	0.203922	0.309804	28	8	-8
74	62	79	282	0.215686	0.309804	27	9	-9
73	63	80	276	0.211765	0.313725	28	8	-9
71	62	78	274	0.203922	0.305882	27	7	-8
71	62	78	274	0.203922	0.305882	27	7	-8
70	62	78	270	0.203922	0.305882	27	7	-8
68	63	78	260	0.192157	0.305882	27	6	-8
66	63	78	252	0.192157	0.305882	27	5	-9
66	63	80	250	0.211765	0.313725	27	5	-10
66	63	81	250	0.223529	0.317647	27	6	-11
69	62	81	262	0.235294	0.317647	27	7	-11
71	62	81	268	0.235294	0.317647	27	8	-10
71	62	81	268	0.235294	0.317647	27	8	-10
72	61	81	274	0.247059	0.317647	27	9	-10
74	61	81	280	0.247059	0.317647	27	10	-10
77	60	81	288	0.258824	0.317647	27	12	-10
79	59	80	298	0.262745	0.313725	27	13	-9
80	59	80	300	0.262745	0.313725	27	14	-9
80	59	81	298	0.270588	0.317647	27	14	-10
80	59	82	294	0.282353	0.321569	27	14	-10
77	60	82	286	0.266667	0.321569	27	12	-11
75	60	82	280	0.266667	0.321569	27	11	-11
74	61	82	278	0.254902	0.321569	27	10	-11
75	62	82	280	0.243137	0.321569	28	10	-10
74	62	82	276	0.243137	0.321569	28	10	-10
74	63	83	274	0.239216	0.32549	28	9	-10
74	63	84	272	0.25098	0.329412	28	10	-11
73	62	84	270	0.262745	0.329412	28	10	-12
75	62	84	276	0.262745	0.329412	28	11	-11
77	61	84	282	0.27451	0.329412	28	12	-11
77	60	83	284	0.278431	0.32549	27	12	-11
77	60	83	284	0.278431	0.32549	27	12	-11
76	60	82	284	0.266667	0.321569	27	12	-11
76	62	82	282	0.243137	0.321569	28	10	-10
75	62	82	280	0.243137	0.321569	28	10	-10
75	62	82	280	0.243137	0.321569	28	10	-10
75	62	83	278	0.254902	0.32549	28	11	-11
76	63	83	280	0.239216	0.32549	28	10	-10
76	63	83	280	0.239216	0.32549	28	10	-10
76	63	82	282	0.231373	0.321569	28	9	-9
76	63	80	286	0.211765	0.313725	28	10	-8
76	63	80	286	0.211765	0.313725	28	10	-8
76	63	80	286	0.211765	0.313725	28	10	-8
76	63	80	286	0.211765	0.313725	28	10	-8
77	64	81	286	0.211765	0.317647	29	9	-8
77	64	81	286	0.211765	0.317647	29	9	-8
77	64	81	286	0.211765	0.317647	29	9	-8
77	64	81	286	0.211765	0.317647	29	9	-8
76	64	80	286	0.2	0.313725	29	8	-8
77	66	80	288	0.176471	0.313725	29	8	-7
78	67	80	290	0.160784	0.313725	30	8	-6
79	68	81	290	0.160784	0.317647	30	7	-6
80	69	82	290	0.156863	0.321569	30	7	-6
81	70	83	290	0.156863	0.32549	31	7	-6
82	71	83	296	0.145098	0.32549	31	7	-5
83	72	83	300	0.133333	0.32549	32	6	-5
84	73	83	306	0.129412	0.329412	32	7	-4
86	74	83	316	0.141176	0.337255	32	7	-3
88	74	83	322	0.160784	0.345098	33	7	-3
89	74	82	328	0.168627	0.34902	33	8	-2
90	75	83	328	0.164706	0.352941	33	8	-2
89	74	82	328	0.168627	0.34902	33	8	-2
86	73	80	328	0.152941	0.337255	32	7	-2
84	72	79	326	0.141176	0.329412	32	7	-2
84	73	82	310	0.129412	0.329412	32	6	-4
88	77	88	300	0.12549	0.345098	34	7	-5
78	68	81	286	0.160784	0.317647	30	7	-6
71	62	75	282	0.172549	0.294118	27	7	-7
59	52	61	286	0.14902	0.239216	22	5	-4
74	70	74	300	0.054902	0.290196	30	3	-2
-90	-94	-97	26	0.0431373	0.65098	67	1	2
-64	-67	-75	44	0.0588235	0.752941	76	0	4
-126	125	126	348	0.0392157	0.509804	52	2	0
39	33	45	270	0.266667	0.176471	14	6	-7
29	22	43	260	0.490196	0.168627	9	10	-13
16	10	38	252	0.737255	0.14902	4	10	-17
16	9	47	252	0.807843	0.184314	4	13	-22
17	9	56	250	0.839216	0.219608	5	19	-29
18	9	60	250	0.85098	0.235294	5	21	-31
16	7	59	250	0.882353	0.231373	5	20	-31
16	7	62	250	0.886275	0.243137	5	23	-33
17	8	65	250	0.878431	0.254902	6	23	-34
15	6	64	250	0.905882	0.25098	5	23	-34
15	6	64	250	0.905882	0.25098	5	23	-34
18	9	66	250	0.862745	0.258824	6	24	-34
16	7	63	250	0.890196	0.247059	5	23	-34
16	7	63	250	0.890196	0.247059	5	23	-34
16	7	63	250	0.890196	0.247059	5	23	-34
17	8	64	250	0.87451	0.25098	6	23	-33
16	7	63	250	0.890196	0.247059	5	23	-34
16	7	63	250	0.890196	0.247059	5	23	-34
16	7	64	250	0.890196	0.25098	5	23	-34
16	7	64	250	0.890196	0.25098	5	23	-34
16	7	64	250	0.890196	0.25098	5	23	-34
16	7	63	250	0.890196	0.247059	5	23	-34
16	7	62	250	0.886275	0.243137	5	23	-33
18	8	58	252	0.862745	0.227451	5	20	-30
19	9	54	254	0.831373	0.211765	5	19	-27
18	8	53	254	0.85098	0.207843	4	19	-27
20	9	56	254	0.839216	0.219608	5	20	-28
23	12	61	254	0.803922	0.239216	7	20	-29
29	18	69	252	0.737255	0.270588	10	20	-30
32	21	73	252	0.713725	0.286275	11	21	-31
31	20	74	252	0.729412	0.290196	10	22	-32
26	15	69	252	0.784314	0.270588	9	23	-32
23	13	66	252	0.803922	0.258824	7	22	-32
21	10	63	252	0.843137	0.247059	6	22	-31
21	10	63	252	0.843137	0.247059	6	22	-31
13	7	46	250	0.847059	0.180392	3	13	-23
13	7	46	250	0.847059	0.180392	3	13	-23
14	8	46	250	0.827451	0.180392	4	11	-23
15	8	44	252	0.819608	0.172549	3	13	-22
15	8	43	252	0.815686	0.168627	3	13	-21
16	9	43	252	0.792157	0.168627	4	11	-20
19	12	47	252	0.745098	0.184314	5	13	-21
20	13	49	252	0.733333	0.192157	5	15	-23
27	20	57	252	0.65098	0.223529	9	15	-23
28	21	60	250	0.65098	0.235294	9	17	-24
29	22	62	250	0.647059	0.243137	10	15	-25
29	21	63	252	0.666667	0.247059	10	18	-26
29	21	65	250	0.678431	0.254902	10	18	-27
29	21	66	250	0.682353	0.258824	10	19	-27
29	21	68	250	0.690196	0.266667	10	18	-28
29	21	70	250	0.698039	0.27451	10	20	-30
29	21	71	250	0.705882	0.278431	10	21	-31
29	21	72	250	0.709804	0.282353	10	20	-30
29	19	75	250	0.745098	0.294118	10	23	-33
30	18	78	252	0.768627	0.305882	10	25	-35
29	17	76	252	0.776471	0.298039	10	24	-34
29	18	72	252	0.74902	0.282353	10	23	-32
28	18	63	254	0.713725	0.247059	9	19	-27
28	19	54	256	0.647059	0.211765	9	15	-21
28	19	48	258	0.603922	0.188235	8	13	-18
27	19	43	260	0.556863	0.168627	7	10	-15
27	20	42	260	0.52549	0.164706	7	10	-14
25	19	42	256	0.54902	0.164706	7	9	-15
27	20	45	256	0.556863	0.176471	8	10	-16
26	18	48	256	0.623529	0.188235	7	14	-19
27	18	51	256	0.647059	0.2	7	15	-21
26	16	53	256	0.698039	0.207843	7	15	-22
27	17	57	256	0.701961	0.223529	8	16	-24
28	18	61	254	0.705882	0.239216	9	18	-26
29	19	61	254	0.690196	0.239216	9	19	-26
30	20	61	254	0.670588	0.239216	9	18	-25
32	22	64	254	0.654902	0.25098	10	18	-26
33	23	66	254	0.65098	0.258824	11	18	-26
35	25	70	254	0.643137	0.27451	12	17	-26
36	26	72	254	0.639216	0.282353	12	19	-27
37	26	72	254	0.639216	0.282353	13	18	-27
39	27	73	256	0.631373	0.286275	13	19	-27
40	28	74	256	0.623529	0.290196	14	19	-27
40	28	74	256	0.623529	0.290196	14	19	-27
42	29	74	258	0.607843	0.290196	14	18	-26
44	30	73	260	0.588235	0.286275	14	19	-25
45	31	74	260	0.580392	0.290196	15	18	-24
46	32	75	260	0.572549	0.294118	16	19	-25
48	34	76	260	0.552941	0.298039	16	17	-24
49	35	76	260	0.541176	0.298039	17	18	-23
48	36	74	258	0.513725	0.290196	17	15	-22
47	36	72	258	0.501961	0.282353	17	14	-20
47	38	71	256	0.466667	0.278431	17	13	-19
48	39	71	256	0.45098	0.278431	18	13	-19
50	41	72	258	0.431373	0.282353	18	12	-18
50	41	71	258	0.423529	0.278431	18	13	-18
51	42	72	258	0.415686	0.282353	19	11	-17
52	43	73	258	0.411765	0.286275	20	12	-17
54	44	75	260	0.411765	0.294118	20	12	-18
55	43	75	262	0.427451	0.294118	20	14	-18
55	45	75	260	0.4	0.294118	21	12	-17
55	46	75	258	0.388235	0.294118	21	11	-16
55	46	74	260	0.376471	0.290196	21	10	-16
54	46	73	258	0.368627	0.286275	21	10	-15
56	48	74	258	0.352941	0.290196	21	10	-15
57	50	74	258	0.32549	0.290196	22	9	-14
57	50	73	258	0.313725	0.286275	22	8	-13
57	51	73	256	0.301961	0.286275	22	8	-13
58	52	73	258	0.286275	0.286275	23	8	-12
59	53	73	258	0.27451	0.286275	23	7	-11
59	53	73	258	0.27451	0.286275	23	7	-11
60	54	74	258	0.270588	0.290196	23	8	-12
60	54	73	258	0.258824	0.286275	23	7	-11
61	56	73	258	0.231373	0.286275	24	6	-10
61	56	73	258	0.231373	0.286275	24	6	-10
62	57	75	256	0.239216	0.294118	25	6	-10
62	57	74	258	0.231373	0.290196	25	6	-10
63	58	73	260	0.203922	0.286275	25	6	-8
64	59	74	260	0.203922	0.290196	25	6	-8
64	59	74	260	0.203922	0.290196	25	6	-8
65	60	75	260	0.2	0.294118	26	6	-9
66	61	76	260	0.196078	0.298039	26	6	-8
67	61	76	264	0.196078	0.298039	27	6	-8
68	60	76	270	0.211765	0.298039	26	7	-8
69	61	77	270	0.207843	0.301961	27	7	-8
69	61	77	270	0.207843	0.301961	27	7	-8
69	61	77	270	0.207843	0.301961	27	7	-8
70	62	78	270	0.203922	0.305882	27	7	-8
71	62	78	274	0.203922	0.305882	27	7	-8
71	62	78	274	0.203922	0.305882	27	7	-8
71	62	78	274	0.203922	0.305882	27	7	-8
71	62	77	276	0.196078	0.301961	27	8	-8
72	62	77	280	0.196078	0.301961	27	8	-8
73	61	78	282	0.219608	0.305882	27	9	-8
73	61	77	286	0.207843	0.301961	27	8	-8
74	62	79	282	0.215686	0.309804	27	9	-9
74	62	79	282	0.215686	0.309804	27	9	-9
74	62	80	280	0.223529	0.313725	28	9	-9
75	62	80	284	0.223529	0.313725	28	9	-9
75	62	80	284	0.223529	0.313725	28	9	-9
74	62	80	280	0.223529	0.313725	28	9	-9
73	62	80	276	0.223529	0.313725	27	9	-9
73	63	80	276	0.211765	0.313725	28	8	-9
72	63	80	272	0.211765	0.313725	28	8	-9
71	63	80	268	0.211765	0.313725	28	7	-9
69	64	80	258	0.2	0.313725	28	5	-9
69	64	81	258	0.211765	0.317647	28	6	-9
69	63	82	258	0.231373	0.321569	27	7	-11
71	63	83	264	0.239216	0.32549	28	8	-11
72	63	82	268	0.231373	0.321569	28	8	-10
73	62	82	274	0.243137	0.321569	27	10	-10
74	62	82	276	0.243137	0.321569	28	10	-10
76	61	83	280	0.266667	0.32549	28	11	-11
79	61	82	292	0.254902	0.321569	28	13	-10
78	61	82	288	0.254902	0.321569	28	12	-10
76	60	80	288	0.25098	0.313725	27	11	-10
76	60	80	288	0.25098	0.313725	27	11	-10
76	60	80	288	0.25098	0.313725	27	11	-10
76	61	81	286	0.247059	0.317647	27	11	-10
75	61	80	284	0.239216	0.313725	27	10	-9
74	61	81	280	0.247059	0.317647	27	10	-10
75	61	81	282	0.247059	0.317647	27	10	-10
76	62	82	282	0.243137	0.321569	28	10	-10
76	61	82	282	0.254902	0.321569	28	11	-10
76	61	81	286	0.247059	0.317647	27	11	-10
77	61	80	290	0.239216	0.313725	28	11	-9
77	61	80	290	0.239216	0.313725	28	11	-9
77	60	79	294	0.239216	0.309804	27	12	-9
77	60	79	294	0.239216	0.309804	27	12	-9
77	60	79	294	0.239216	0.309804	27	12	-9
76	60	80	288	0.25098	0.313725	27	11	-10
76	62	82	282	0.243137	0.321569	28	10	-10
75	62	82	280	0.243137	0.321569	28	10	-10
75	62	82	280	0.243137	0.321569	28	10	-10
76	62	82	282	0.243137	0.321569	28	10	-10
75	62	82	280	0.243137	0.321569	28	10	-10
75	62	81	282	0.235294	0.317647	28	10	-9
74	62	79	282	0.215686	0.309804	27	9	-9
74	62	78	286	0.203922	0.305882	27	9	-8
74	62	78	286	0.203922	0.305882	27	9	-8
74	62	78	286	0.203922	0.305882	27	9	-8
74	62	78	286	0.203922	0.305882	27	9	-8
75	63	79	286	0.203922	0.309804	28	9	-8
75	63	79	286	0.203922	0.309804	28	9	-8
76	63	79	288	0.203922	0.309804	28	9	-8
76	64	80	286	0.2	0.313725	29	8	-8
76	65	79	288	0.176471	0.309804	29	8	-7
75	65	78	286	0.168627	0.305882	29	7	-6
76	66	79	286	0.164706	0.309804	29	7	-6
76	66	78	290	0.152941	0.305882	29	7	-6
77	67	80	286	0.160784	0.313725	29	7	-6
78	68	80	290	0.14902	0.313725	30	7	-6
78	68	79	294	0.141176	0.309804	30	6	-5
79	69	80	294	0.137255	0.313725	30	7	-5
80	70	80	300	0.12549	0.313725	30	6	-5
82	71	81	306	0.133333	0.321569	31	7	-4
86	74	83	316	0.141176	0.337255	32	7	-3
89	76	84	324	0.145098	0.34902	33	7	-3
89	75	84	322	0.156863	0.34902	33	8	-3
89	76	84	324	0.145098	0.34902	33	7	-3
86	74	82	320	0.141176	0.337255	32	7	-3
84	73	81	316	0.129412	0.329412	32	6	-3
83	73	82	306	0.121569	0.32549	32	6	-4
83	73	83	300	0.121569	0.32549	32	6	-4
82	74	84	288	0.117647	0.329412	32	5	-5
79	72	82	282	0.121569	0.321569	31	5	-5
74	67	76	286	0.117647	0.298039	29	5	-4
41	35	43	286	0.184314	0.168627	14	6	-4
103	97	104	292	0.0666667	0.407843	41	4	-3
-17	-23	-18	310	0.0235294	0.937255	92	3	-2
-1	-7	-7	0	0.0235294	1	98	2	1
-52	-58	-60	16	0.0392157	0.8	80	2	2
120	114	116	340	0.0509804	0.470588	48	3	0
38	32	42	276	0.239216	0.164706	13	5	-6
19	12	34	260	0.647059	0.133333	4	8	-13
20	12	46	254	0.737255	0.180392	5	13	-21
24	14	54	256	0.741176	0.211765	7	17	-24
26	17	60	252	0.717647	0.235294	8	19	-26
18	8	59	252	0.862745	0.231373	5	20	-30
17	8	65	250	0.878431	0.254902	6	23	-34
15	6	63	250	0.905882	0.247059	5	23	-34
15	6	62	250	0.901961	0.243137	5	22	-33
18	9	64	250	0.858824	0.25098	6	23	-33
16	7	62	250	0.886275	0.243137	5	23	-33
16	7	62	250	0.886275	0.243137	5	23	-33
16	7	63	250	0.890196	0.247059	5	23	-34
16	7	63	250	0.890196	0.247059	5	23	-34
15	6	62	250	0.901961	0.243137	5	22	-33
15	6	63	250	0.905882	0.247059	5	23	-34
15	6	64	250	0.905882	0.25098	5	23	-34
16	7	65	250	0.894118	0.254902	5	24	-34
16	7	65	250	0.894118	0.254902	5	24	-34
16	7	64	250	0.890196	0.25098	5	23	-34
16	7	63	250	0.890196	0.247059	5	23	-34
17	7	60	252	0.882353	0.235294	5	22	-31
18	7	58	252	0.878431	0.227451	5	20	-30
18	7	57	254	0.878431	0.223529	4	21	-30
19	8	58	254	0.862745	0.227451	5	20	-29
20	9	59	254	0.847059	0.231373	6	20	-29
21	10	61	252	0.835294	0.239216	6	23	-31
30	19	71	252	0.733333	0.278431	10	22	-31
37	26	79	252	0.670588	0.309804	14	21	-31
33	23	76	252	0.698039	0.298039	12	22	-32
26	17	70	250	0.756863	0.27451	9	23	-32
19	9	62	252	0.854902	0.243137	6	23	-31
21	10	64	252	0.843137	0.25098	6	24	-32
13	7	44	250	0.839216	0.172549	3	13	-22
14	8	44	250	0.819608	0.172549	3	11	-22
14	8	44	250	0.819608	0.172549	3	11	-22
15	8	43	252	0.815686	0.168627	3	13	-21
16	9	42	252	0.784314	0.164706	4	11	-20
17	10	42	254	0.760784	0.164706	4	11	-20
20	13	46	252	0.717647	0.180392	5	13	-21
22	15	50	252	0.701961	0.196078	6	15	-22
28	21	58	252	0.639216	0.227451	9	15	-23
28	20	60	252	0.666667	0.235294	9	16	-24
29	21	62	252	0.662745	0.243137	10	17	-25
29	21	63	252	0.666667	0.247059	10	18	-26
29	21	65	250	0.678431	0.254902	10	18	-27
29	21	67	250	0.686275	0.262745	10	19	-28
29	21	70	250	0.698039	0.27451	10	20	-30
29	20	72	250	0.721569	0.282353	10	21	-31
28	19	72	250	0.737255	0.282353	10	21	-32
29	19	73	252	0.741176	0.286275	10	23	-33
28	18	76	250	0.764706	0.298039	10	24	-34
29	17	79	252	0.784314	0.309804	10	25	-36
28	16	75	252	0.788235	0.294118	10	25	-34
28	17	69	252	0.752941	0.270588	9	22	-31
27	17	58	254	0.705882	0.227451	8	17	-25
27	18	47	258	0.615686	0.184314	7	14	-18
27	19	40	262	0.52549	0.156863	7	11	-13
27	19	36	268	0.470588	0.141176	7	7	-10
26	19	40	260	0.52549	0.156863	7	9	-13
25	19	45	254	0.576471	0.176471	7	12	-17
27	19	49	256	0.611765	0.192157	8	12	-19
27	18	51	256	0.647059	0.2	7	15	-21
27	17	54	256	0.686275	0.211765	7	16	-23
27	17	57	256	0.701961	0.223529	8	16	-24
28	18	61	254	0.705882	0.239216	9	18	-26
29	18	64	254	0.717647	0.25098	9	20	-28
30	20	65	254	0.694118	0.254902	10	19	-27
31	21	65	254	0.678431	0.254902	10	19	-27
32	22	66	254	0.666667	0.258824	10	18	-26
33	23	68	254	0.662745	0.266667	11	19	-27
35	25	71	254	0.647059	0.278431	12	18	-27
37	26	73	254	0.643137	0.286275	13	19	-28
39	27	73	256	0.631373	0.286275	13	19	-27
40	27	72	258	0.623529	0.282353	13	19	-26
41	28	73	258	0.615686	0.286275	14	18	-26
42	29	73	258	0.603922	0.286275	14	18	-25
43	30	74	258	0.596078	0.290196	14	19	-26
45	31	74	260	0.580392	0.290196	15	18	-24
46	32	75	260	0.572549	0.294118	16	19	-25
47	33	76	260	0.564706	0.298039	16	18	-24
48	34	77	260	0.556863	0.301961	16	18	-24
49	35	77	260	0.545098	0.301961	17	17	-24
48	36	73	260	0.505882	0.286275	17	15	-21
49	37	71	262	0.478431	0.278431	17	14	-19
49	39	71	258	0.45098	0.278431	18	13	-18
49	40	71	258	0.435294	0.278431	18	13	-18
50	41	71	258	0.423529	0.278431	18	13	-18
51	42	72	258	0.415686	0.282353	19	11	-17
52	43	73	258	0.411765	0.286275	20	12	-17
53	44	74	258	0.403922	0.290196	20	12	-17
54	45	74	258	0.392157	0.290196	20	11	-16
55	45	74	260	0.392157	0.290196	20	12	-16
54	45	73	260	0.384314	0.286275	20	11	-16
55	46	73	260	0.368627	0.286275	21	11	-15
56	47	74	260	0.364706	0.290196	21	11	-15
56	47	73	260	0.356863	0.286275	21	10	-14
57	48	73	262	0.341176	0.286275	21	10	-14
58	50	73	260	0.313725	0.286275	22	9	-13
58	51	73	260	0.301961	0.286275	22	8	-12
57	51	72	258	0.290196	0.282353	22	8	-12
58	52	72	258	0.278431	0.282353	23	8	-11
59	53	72	258	0.262745	0.282353	23	7	-11
60	54	73	258	0.258824	0.286275	23	7	-11
60	54	73	258	0.258824	0.286275	23	7	-11
61	56	73	258	0.231373	0.286275	24	6	-10
62	57	73	258	0.219608	0.286275	25	6	-9
62	57	73	258	0.219608	0.286275	25	6	-9
63	58	74	258	0.215686	0.290196	25	6	-9
63	58	73	260	0.203922	0.286275	25	6	-8
64	59	73	262	0.192157	0.286275	25	5	-8
65	60	74	262	0.188235	0.290196	26	5	-8
64	59	73	262	0.192157	0.286275	25	5	-8
65	60	74	262	0.188235	0.290196	26	5	-8
66	61	75	262	0.188235	0.294118	26	5	-8
67	61	75	266	0.188235	0.294118	27	6	-8
68	60	76	270	0.211765	0.298039	26	7	-8
69	61	77	270	0.207843	0.301961	27	7	-8
69	61	77	270	0.207843	0.301961	27	7	-8
68	61	77	266	0.207843	0.301961	27	7	-8
70	62	78	270	0.203922	0.305882	27	7	-8
71	62	78	274	0.203922	0.305882	27	7	-8
72	62	78	278	0.203922	0.305882	27	8	-8
72	62	78	278	0.203922	0.305882	27	8	-8
72	62	79	276	0.215686	0.309804	27	8	-9
72	61	79	276	0.227451	0.309804	27	8	-9
73	61	79	280	0.227451	0.309804	27	9	-9
73	61	79	280	0.227451	0.309804	27	9	-9
74	62	80	280	0.223529	0.313725	28	9	-9
74	62	81	278	0.235294	0.317647	28	10	-10
74	62	81	278	0.235294	0.317647	28	10	-10
75	62	82	280	0.243137	0.321569	28	10	-10
76	62	82	282	0.243137	0.321569	28	10	-10
76	62	82	282	0.243137	0.321569	28	10	-10
75	62	82	280	0.243137	0.321569	28	10	-10
74	62	82	276	0.243137	0.321569	28	10	-10
73	63	82	272	0.231373	0.321569	28	9	-10
72	63	81	270	0.223529	0.317647	28	8	-10
71	63	82	266	0.231373	0.321569	28	8	-10
71	63	82	266	0.231373	0.321569	28	8	-10
71	63	83	264	0.239216	0.32549	28	8	-11
72	63	83	268	0.239216	0.32549	28	9	-11
72	62	83	268	0.254902	0.32549	27	9	-11
73	62	83	272	0.254902	0.32549	28	9	-11
74	62	83	274	0.254902	0.32549	28	10	-11
77	61	83	284	0.266667	0.32549	28	12	-11
79	61	83	290	0.266667	0.32549	28	13	-10
77	61	82	286	0.254902	0.321569	28	12	-10
75	62	81	282	0.235294	0.317647	28	10	-9
74	62	81	278	0.235294	0.317647	28	10	-10
75	62	81	282	0.235294	0.317647	28	10	-9
75	62	81	282	0.235294	0.317647	28	10	-9
74	61	80	282	0.239216	0.313725	27	10	-9
74	61	80	282	0.239216	0.313725	27	10	-9
74	61	79	284	0.227451	0.309804	27	10	-9
76	62	80	286	0.223529	0.313725	28	10	-9
77	61	80	290	0.239216	0.313725	28	11	-9
77	62	79	292	0.215686	0.309804	28	10	-8
76	62	78	292	0.203922	0.305882	28	9	-7
76	62	78	292	0.203922	0.305882	28	9	-7
75	61	77	292	0.207843	0.301961	27	10	-8
75	61	77	292	0.207843	0.301961	27	10	-8
75	61	77	292	0.207843	0.301961	27	10	-8
75	61	78	290	0.219608	0.305882	27	10	-8
75	62	80	284	0.223529	0.313725	28	9	-9
75	62	80	284	0.223529	0.313725	28	9	-9
75	62	80	284	0.223529	0.313725	28	9	-9
76	62	80	286	0.223529	0.313725	28	10	-9
75	62	80	284	0.223529	0.313725	28	9	-9
75	62	80	284	0.223529	0.313725	28	9	-9
74	62	79	282	0.215686	0.309804	27	9	-9
74	63	78	284	0.192157	0.305882	28	8	-7
74	63	77	288	0.180392	0.301961	28	8	-7
74	63	77	288	0.180392	0.301961	28	8	-7
73	63	77	282	0.180392	0.301961	28	8	-7
74	64	78	282	0.180392	0.305882	28	7	-7
74	64	78	282	0.180392	0.305882	28	7	-7
75	64	78	288	0.180392	0.305882	28	7	-6
[truncated: 36,317 more rows]

## Sheet: Average Colours
red	green	blue	hue	saturation	value	lightness	a*	b*
58.0669	48.6768	71.6153	-1	0.381009	0.287863	21.362	10.5515	-12.9301
