# Supplementary material for: Parallel and High Throughput Reaction Monitoring with Computer Vision
Source: Angew Chem Int Ed Engl. 2024 Oct 31;64(1):e202413395. doi: 10.1002/anie.202413395 (PMC11701362; doi:10.1002/anie.202413395)
Supplement: Supplementary file 2 — Supporting Information [file ANIE-64-e202413395-s002.zip › Supporting Info - Machine readable data part 1/Figure 4 - glare analysis/24_above_SIanal__6/24_above_SIanal.xlsx]

## Sheet: Raw Colour Distributions
red	green	blue	hue	saturation	value	lightness	a*	b*
65	4	-12	256	0.984314	0.956863	33	77	-100
65	2	-11	256	0.992157	0.960784	33	78	-100
66	4	-14	256	0.984314	0.94902	33	77	-99
66	5	-19	256	0.980392	0.929412	32	75	-97
65	7	-17	256	0.972549	0.937255	32	75	-98
64	10	-20	254	0.956863	0.92549	32	74	-97
66	19	-32	254	0.913725	0.878431	31	70	-91
65	27	-55	254	0.866667	0.788235	29	61	-81
98	70	-57	254	0.647059	0.780392	40	44	-63
-119	116	-47	254	0.443137	0.819608	54	29	-45
122	102	-63	254	0.470588	0.756863	49	29	-45
121	102	-58	252	0.486275	0.776471	49	30	-48
77	61	-103	250	0.6	0.6	32	32	-48
59	47	-128	248	0.631373	0.501961	25	29	-44
-84	-92	-43	250	0.231373	0.835294	69	13	-24
-64	-69	-45	252	0.113725	0.827451	76	6	-11
-111	-120	-79	254	0.231373	0.694118	58	12	-20
126	112	-76	252	0.376471	0.705882	50	21	-34
63	45	-120	252	0.670588	0.533333	25	33	-48
84	63	-91	252	0.619608	0.647059	34	36	-52
-103	-121	-49	256	0.34902	0.811765	60	22	-35
-74	-86	-48	258	0.184314	0.815686	71	12	-18
-87	-96	-62	256	0.176471	0.760784	67	10	-16
-117	-124	-84	250	0.231373	0.67451	57	11	-20
42	35	84	248	0.584314	0.329412	16	19	-29
72	65	117	248	0.443137	0.458824	30	16	-29
-42	-46	-13	248	0.137255	0.952941	85	8	-16
-68	-71	-54	250	0.0823529	0.792157	76	4	-8
-100	-105	-77	250	0.156863	0.701961	63	7	-14
-103	-112	-66	252	0.243137	0.745098	61	13	-23
62	50	114	252	0.560784	0.447059	25	23	-35
82	68	-115	252	0.517647	0.552941	33	25	-39
-86	-96	-41	250	0.254902	0.843137	68	15	-27
-90	-96	-59	250	0.188235	0.772549	67	10	-18
-106	-112	-72	250	0.215686	0.721569	61	11	-20
125	116	-84	250	0.32549	0.67451	51	16	-29
66	54	-117	248	0.611765	0.545098	28	29	-46
39	24	-125	248	0.815686	0.513725	18	40	-57
57	42	-119	250	0.694118	0.537255	24	35	-51
70	55	-122	252	0.588235	0.52549	28	28	-42
78	62	-117	252	0.552941	0.545098	31	27	-41
68	51	-119	252	0.627451	0.537255	27	31	-46
48	28	-116	250	0.8	0.54902	21	42	-58
50	25	-86	250	0.854902	0.666667	24	52	-71
53	26	-59	250	0.866667	0.772549	28	60	-81
56	26	-39	250	0.878431	0.85098	30	66	-89
61	27	-27	250	0.882353	0.898039	32	69	-92
64	29	-21	250	0.878431	0.921569	34	69	-94
67	31	-15	250	0.870588	0.945098	34	71	-95
67	31	-13	250	0.870588	0.952941	35	71	-96
66	29	-18	250	0.878431	0.933333	34	70	-95
66	28	-23	250	0.878431	0.913725	33	69	-93
63	21	-29	252	0.905882	0.890196	32	70	-92
58	12	-36	254	0.945098	0.862745	30	69	-91
58	9	-37	254	0.960784	0.858824	30	70	-91
58	7	-39	254	0.968627	0.85098	29	70	-91
62	16	-38	254	0.92549	0.854902	30	68	-90
63	24	-38	252	0.890196	0.854902	31	67	-88
65	31	-35	250	0.858824	0.866667	32	65	-88
65	7	-14	254	0.972549	0.94902	33	76	-99
64	7	-15	254	0.972549	0.945098	33	76	-98
64	9	-18	254	0.960784	0.933333	32	74	-97
65	12	-21	254	0.94902	0.921569	32	74	-96
63	12	-21	254	0.94902	0.921569	32	73	-96
63	16	-22	254	0.933333	0.917647	32	72	-95
67	26	-29	252	0.886275	0.890196	32	68	-91
59	25	-58	252	0.87451	0.776471	28	61	-81
100	75	-58	252	0.619608	0.776471	41	41	-61
-78	-96	-15	254	0.337255	0.945098	70	24	-38
-114	126	-50	252	0.388235	0.807843	57	24	-39
-122	117	-47	252	0.439216	0.819608	54	28	-45
104	87	-70	250	0.533333	0.729412	43	32	-50
45	31	-127	248	0.760784	0.505882	20	36	-53
76	65	-112	248	0.54902	0.564706	32	26	-42
-101	-111	-48	250	0.301961	0.815686	63	17	-31
-98	-111	-38	250	0.333333	0.854902	63	21	-36
-128	111	-52	250	0.454902	0.8	52	29	-46
70	49	-89	250	0.705882	0.654902	30	42	-60
70	46	-77	250	0.741176	0.701961	30	47	-67
87	66	-81	252	0.623529	0.686275	36	37	-55
115	97	-77	254	0.458824	0.701961	46	27	-41
-110	-126	-50	252	0.368627	0.807843	58	23	-37
121	106	-71	252	0.427451	0.72549	49	24	-40
72	57	-104	250	0.623529	0.596078	30	33	-50
37	22	-127	248	0.831373	0.505882	18	41	-57
69	56	-109	248	0.619608	0.576471	30	31	-48
127	115	-68	250	0.388235	0.737255	52	21	-37
-105	-117	-46	250	0.337255	0.823529	61	20	-35
-99	-112	-37	250	0.341176	0.858824	63	21	-37
70	55	-115	250	0.611765	0.552941	29	30	-46
56	40	-124	250	0.698039	0.517647	23	34	-49
125	112	-67	250	0.407843	0.741176	51	23	-39
-96	-105	-46	250	0.282353	0.823529	65	16	-29
-90	-98	-48	250	0.239216	0.815686	67	13	-24
-74	-82	-33	250	0.219608	0.87451	73	13	-24
112	103	-84	248	0.4	0.67451	47	20	-36
55	45	-128	248	0.647059	0.501961	24	29	-45
108	100	-95	248	0.380392	0.631373	45	18	-32
-74	-81	-45	252	0.172549	0.827451	73	10	-17
-88	-94	-66	252	0.14902	0.745098	67	8	-14
126	119	-101	252	0.231373	0.607843	51	10	-18
70	58	125	250	0.537255	0.490196	29	23	-36
41	23	127	250	0.819608	0.498039	18	40	-55
42	20	-107	250	0.866667	0.584314	20	48	-65
43	18	-92	250	0.890196	0.643137	22	53	-71
47	19	-83	250	0.890196	0.678431	23	55	-74
53	23	-72	252	0.87451	0.721569	26	58	-77
61	30	-50	250	0.854902	0.807843	30	61	-83
67	34	-31	250	0.847059	0.882353	33	65	-89
66	32	-29	250	0.858824	0.890196	33	67	-90
66	31	-28	250	0.862745	0.894118	33	67	-91
63	26	-32	252	0.882353	0.878431	32	68	-90
59	18	-38	252	0.917647	0.854902	30	68	-90
57	11	-38	254	0.94902	0.854902	29	69	-91
56	7	-37	254	0.968627	0.858824	29	70	-92
58	12	-36	254	0.945098	0.862745	30	69	-91
61	20	-36	252	0.909804	0.862745	30	68	-90
63	26	-35	252	0.882353	0.866667	31	67	-89
65	8	-14	254	0.968627	0.94902	33	76	-99
64	11	-16	254	0.952941	0.941176	33	75	-98
64	16	-18	254	0.933333	0.933333	33	74	-97
61	17	-22	252	0.92549	0.917647	32	72	-96
63	21	-17	252	0.913725	0.937255	33	73	-97
66	26	-14	252	0.894118	0.94902	34	73	-97
71	33	-13	250	0.862745	0.952941	35	71	-95
62	28	-35	250	0.87451	0.866667	32	66	-89
65	38	-72	252	0.792157	0.721569	29	52	-72
126	105	-47	252	0.498039	0.819608	50	33	-51
-121	116	-42	252	0.458824	0.839216	54	30	-48
127	108	-42	250	0.494118	0.839216	52	33	-52
104	84	-54	250	0.584314	0.792157	43	38	-59
69	49	-77	250	0.72549	0.701961	31	45	-66
55	36	-91	248	0.780392	0.647059	26	46	-66
69	50	-79	250	0.717647	0.694118	31	44	-65
89	67	-58	250	0.662745	0.776471	38	44	-65
88	64	-54	250	0.682353	0.792157	38	47	-68
77	50	-50	250	0.756863	0.807843	34	54	-76
76	48	-39	250	0.780392	0.85098	35	58	-81
72	45	-51	250	0.780392	0.803922	33	55	-77
66	40	-69	250	0.784314	0.733333	30	52	-72
76	50	-62	250	0.741176	0.760784	33	50	-71
77	52	-59	250	0.737255	0.772549	34	50	-72
78	52	-47	250	0.752941	0.819608	35	54	-76
79	52	-37	250	0.760784	0.858824	36	57	-80
66	41	-57	250	0.792157	0.780392	31	55	-77
66	43	-69	250	0.768627	0.733333	30	51	-72
79	58	-63	250	0.698039	0.756863	34	46	-68
86	65	-60	250	0.666667	0.768627	37	44	-66
72	50	-67	250	0.737255	0.741176	32	48	-69
61	39	-72	248	0.788235	0.721569	29	51	-72
64	43	-79	250	0.756863	0.694118	29	47	-68
83	65	-75	250	0.639216	0.709804	36	39	-59
109	93	-72	250	0.494118	0.721569	45	29	-46
-108	-122	-51	252	0.345098	0.803922	59	21	-35
108	94	-80	250	0.466667	0.690196	44	26	-42
48	36	-128	248	0.717647	0.501961	21	34	-50
104	94	-94	248	0.419608	0.635294	43	21	-36
-42	-48	-8	250	0.160784	0.972549	85	10	-19
-78	-83	-58	252	0.12549	0.776471	71	7	-12
-114	-119	-96	254	0.145098	0.627451	58	7	-11
-123	124	-85	252	0.27451	0.670588	54	14	-24
63	48	124	252	0.611765	0.486275	25	27	-41
60	43	-128	252	0.662745	0.501961	24	32	-46
87	69	-100	252	0.556863	0.611765	35	30	-45
100	81	-88	254	0.517647	0.658824	40	29	-44
76	56	-107	252	0.623529	0.584314	30	33	-48
61	37	-97	252	0.768627	0.623529	26	45	-62
59	31	-72	250	0.831373	0.721569	27	54	-74
66	38	-51	250	0.815686	0.803922	31	58	-80
67	38	-43	250	0.823529	0.835294	32	61	-83
65	35	-43	250	0.835294	0.835294	32	62	-84
61	27	-47	252	0.870588	0.819608	30	63	-85
52	12	-46	252	0.941176	0.823529	28	67	-88
53	7	-38	252	0.968627	0.854902	29	70	-92
56	11	-34	252	0.94902	0.870588	30	70	-92
62	19	-31	252	0.913725	0.882353	31	70	-92
64	25	-32	252	0.890196	0.878431	32	68	-90
66	11	-15	254	0.952941	0.945098	33	75	-98
64	16	-18	254	0.933333	0.933333	33	74	-97
63	22	-19	252	0.905882	0.929412	33	72	-96
62	26	-18	250	0.890196	0.933333	33	71	-96
63	28	-14	250	0.882353	0.94902	34	71	-97
65	30	-10	250	0.878431	0.964706	35	72	-98
68	33	-7	250	0.866667	0.976471	36	72	-98
70	36	-13	250	0.85098	0.952941	36	70	-95
64	34	-45	250	0.839216	0.827451	31	61	-84
68	43	-66	250	0.772549	0.745098	30	52	-72
69	46	-73	250	0.74902	0.717647	30	48	-68
82	59	-59	250	0.701961	0.772549	36	47	-69
80	56	-49	250	0.729412	0.811765	36	51	-74
76	49	-40	250	0.772549	0.847059	35	57	-80
83	55	-25	250	0.760784	0.905882	38	59	-84
79	51	-24	250	0.780392	0.909804	37	61	-86
73	43	-33	250	0.807843	0.87451	34	62	-85
80	48	-28	250	0.788235	0.894118	36	62	-85
78	45	-21	250	0.807843	0.921569	36	65	-89
80	47	-10	250	0.807843	0.964706	38	67	-92
82	49	-8	250	0.803922	0.972549	39	67	-92
87	54	-5	250	0.784314	0.984314	40	66	-92
86	53	-8	250	0.788235	0.972549	40	65	-91
84	51	-11	250	0.792157	0.960784	39	65	-90
83	48	-8	250	0.807843	0.972549	39	67	-92
82	47	-5	250	0.811765	0.984314	39	69	-94
85	51	-3	250	0.8	0.992157	40	67	-93
84	52	-8	250	0.792157	0.972549	40	66	-91
78	48	-22	250	0.796078	0.917647	37	63	-88
75	47	-31	250	0.792157	0.882353	36	61	-85
78	50	-24	250	0.784314	0.909804	37	62	-86
79	50	-18	250	0.788235	0.933333	38	63	-89
79	51	-21	250	0.784314	0.921569	38	62	-87
75	48	-36	250	0.780392	0.862745	35	59	-82
70	44	-68	250	0.764706	0.737255	31	51	-71
81	58	-80	252	0.670588	0.690196	33	42	-60
82	61	-72	250	0.666667	0.721569	35	42	-62
60	41	-87	248	0.756863	0.662745	27	46	-65
36	21	-126	248	0.839216	0.509804	18	42	-58
96	85	-89	248	0.490196	0.654902	40	25	-43
-119	-128	-72	250	0.305882	0.721569	56	16	-28
-92	-100	-59	252	0.207843	0.772549	66	11	-20
-65	-76	-20	252	0.239216	0.92549	76	15	-27
90	75	-104	252	0.505882	0.596078	36	26	-40
81	66	-119	252	0.517647	0.537255	32	25	-38
-107	-121	-61	254	0.305882	0.764706	59	18	-29
-68	-81	-35	256	0.207843	0.866667	74	14	-21
-122	123	-93	256	0.247059	0.639216	54	13	-20
74	59	124	254	0.52549	0.486275	29	23	-35
51	32	-128	252	0.74902	0.501961	21	36	-51
40	21	-123	250	0.843137	0.521569	18	43	-58
49	30	-103	250	0.803922	0.6	23	45	-63
53	33	-93	250	0.796078	0.639216	25	47	-66
51	28	-88	250	0.831373	0.658824	24	51	-70
53	21	-65	252	0.890196	0.74902	27	60	-80
49	9	-48	252	0.956863	0.815686	27	67	-88
51	8	-41	252	0.964706	0.843137	29	69	-91
59	16	-34	252	0.929412	0.870588	30	70	-92
65	25	-32	252	0.890196	0.878431	32	68	-90
66	12	-19	254	0.94902	0.929412	32	74	-96
67	21	-19	252	0.909804	0.929412	33	73	-95
64	25	-19	252	0.894118	0.929412	33	71	-95
64	31	-16	250	0.870588	0.941176	34	70	-95
63	31	-12	250	0.87451	0.956863	35	71	-97
67	33	-7	250	0.866667	0.976471	36	72	-98
69	35	-7	250	0.858824	0.976471	36	71	-97
71	38	-11	250	0.843137	0.960784	36	69	-95
73	42	-17	250	0.823529	0.937255	36	66	-92
70	41	-29	250	0.819608	0.890196	34	64	-88
74	46	-33	250	0.792157	0.87451	35	60	-84
79	52	-31	250	0.768627	0.882353	37	59	-83
77	48	-28	250	0.788235	0.894118	36	62	-86
78	45	-20	250	0.807843	0.92549	37	65	-89
79	46	-15	250	0.807843	0.945098	38	66	-91
79	46	-13	250	0.811765	0.952941	38	67	-91
81	48	-10	250	0.803922	0.964706	38	67	-92
82	47	-10	250	0.807843	0.964706	38	67	-92
84	49	-4	250	0.803922	0.988235	40	68	-94
83	49	-1	250	0.807843	1	40	69	-95
77	43	-5	250	0.827451	0.984314	38	70	-96
79	44	-5	250	0.823529	0.984314	38	69	-95
81	46	-4	250	0.815686	0.988235	39	69	-95
82	47	-5	250	0.811765	0.984314	39	69	-94
82	47	-5	250	0.811765	0.984314	39	69	-94
83	48	-3	250	0.811765	0.992157	39	69	-94
83	48	-2	250	0.811765	0.996078	39	69	-95
83	48	-3	250	0.811765	0.992157	39	69	-94
81	49	-8	250	0.803922	0.972549	39	67	-92
80	51	-12	250	0.792157	0.956863	38	65	-91
78	48	-14	250	0.8	0.94902	38	65	-91
77	45	-13	250	0.815686	0.952941	37	67	-92
81	49	-7	250	0.803922	0.976471	39	67	-93
83	51	-6	250	0.796078	0.980392	40	66	-92
85	53	-21	250	0.776471	0.921569	38	62	-86
82	52	-39	252	0.760784	0.85098	36	57	-79
82	53	-34	250	0.760784	0.870588	37	58	-81
81	55	-28	248	0.756863	0.894118	38	58	-83
68	45	-51	248	0.780392	0.803922	32	55	-78
65	46	-71	248	0.752941	0.72549	30	48	-70
68	52	-98	250	0.670588	0.619608	29	37	-55
95	81	-94	250	0.498039	0.635294	39	26	-42
-124	116	-48	250	0.443137	0.815686	54	28	-46
76	57	-92	250	0.65098	0.643137	32	38	-55
68	49	-110	252	0.662745	0.572549	28	35	-51
123	107	-71	252	0.423529	0.72549	49	24	-39
-78	-90	-39	254	0.235294	0.85098	70	14	-24
-83	-92	-62	258	0.152941	0.760784	69	9	-14
-122	123	-97	258	0.227451	0.623529	53	12	-18
70	57	106	256	0.462745	0.415686	27	18	-27
58	47	103	252	0.545098	0.403922	23	20	-31
94	84	-106	250	0.439216	0.588235	39	20	-35
75	64	-117	248	0.541176	0.545098	32	25	-40
62	48	-114	248	0.662745	0.556863	27	33	-50
48	23	-96	250	0.854902	0.627451	22	50	-68
44	9	-68	252	0.952941	0.737255	24	62	-82
52	11	-50	252	0.945098	0.807843	27	66	-87
59	17	-41	252	0.921569	0.843137	30	68	-89
65	24	-38	252	0.890196	0.854902	31	67	-88
67	15	-21	254	0.937255	0.921569	32	73	-95
68	23	-21	252	0.901961	0.921569	33	72	-94
65	27	-20	250	0.886275	0.92549	33	71	-94
63	30	-17	250	0.87451	0.937255	34	70	-95
62	30	-14	250	0.87451	0.94902	34	71	-97
66	32	-8	250	0.870588	0.972549	36	72	-98
71	38	-8	250	0.847059	0.972549	36	70	-96
70	38	-13	250	0.843137	0.952941	36	69	-94
70	38	-10	250	0.847059	0.964706	36	70	-95
74	42	-3	248	0.835294	0.992157	38	71	-97
77	46	-5	248	0.815686	0.984314	38	69	-95
77	46	-11	250	0.811765	0.960784	38	67	-92
77	43	-10	250	0.823529	0.964706	37	68	-94
80	43	-6	250	0.827451	0.980392	38	70	-95
80	43	-6	250	0.827451	0.980392	38	70	-95
81	44	-6	250	0.823529	0.980392	38	69	-94
82	46	-3	250	0.819608	0.992157	39	69	-95
82	46	-1	250	0.819608	1	39	70	-96
81	45	-2	250	0.823529	0.996078	39	70	-96
80	44	-4	250	0.823529	0.988235	38	70	-95
80	44	-4	250	0.823529	0.988235	38	70	-95
80	44	-4	250	0.823529	0.988235	38	70	-95
81	46	-3	250	0.819608	0.992157	39	69	-95
81	46	-4	250	0.815686	0.988235	39	69	-95
81	46	-6	250	0.815686	0.980392	38	68	-94
81	46	-8	250	0.815686	0.972549	38	68	-93
82	47	-5	250	0.811765	0.984314	39	69	-94
83	48	-2	250	0.811765	0.996078	39	69	-95
81	48	-4	250	0.807843	0.988235	39	68	-94
79	48	-6	250	0.807843	0.980392	39	67	-94
78	47	-8	250	0.811765	0.972549	38	67	-93
80	46	-7	250	0.815686	0.976471	38	68	-94
81	47	-3	250	0.815686	0.992157	39	69	-95
82	48	-1	250	0.811765	1	40	69	-95
83	49	-5	250	0.803922	0.984314	39	68	-93
84	50	-10	250	0.796078	0.964706	39	66	-91
82	48	-8	250	0.807843	0.972549	39	67	-93
78	47	-7	250	0.811765	0.976471	38	68	-94
79	50	-10	248	0.796078	0.964706	38	66	-92
80	54	-18	248	0.772549	0.933333	38	62	-87
76	52	-44	250	0.752941	0.831373	35	55	-78
69	46	-71	250	0.752941	0.72549	31	49	-69
70	47	-67	250	0.752941	0.741176	31	50	-71
75	50	-58	250	0.74902	0.776471	33	52	-73
68	44	-73	250	0.760784	0.717647	30	49	-69
75	53	-82	252	0.694118	0.682353	32	43	-61
104	87	-81	252	0.501961	0.686275	42	29	-45
-81	-92	-37	252	0.25098	0.858824	70	15	-26
-54	-65	-20	254	0.192157	0.92549	79	13	-21
114	103	-112	256	0.286275	0.564706	45	13	-21
122	115	-105	252	0.239216	0.592157	50	11	-18
-63	-66	-31	246	0.156863	0.882353	78	8	-17
-98	-102	-59	246	0.219608	0.772549	65	10	-22
119	111	-84	248	0.352941	0.67451	49	17	-32
64	46	-108	250	0.690196	0.580392	27	36	-53
46	16	-95	252	0.901961	0.631373	21	53	-70
52	15	-69	252	0.921569	0.733333	25	61	-80
58	17	-51	254	0.917647	0.803922	28	65	-85
64	24	-42	252	0.886275	0.839216	30	65	-87
68	19	-20	254	0.917647	0.92549	33	73	-95
68	26	-19	252	0.890196	0.929412	34	71	-95
66	29	-17	250	0.878431	0.937255	34	71	-95
66	33	-13	250	0.862745	0.952941	35	70	-96
66	33	-11	250	0.866667	0.960784	35	71	-97
69	36	-7	250	0.854902	0.976471	36	71	-97
72	40	-8	250	0.839216	0.972549	37	70	-96
71	41	-12	248	0.831373	0.956863	36	68	-94
73	41	-7	250	0.835294	0.976471	37	70	-96
73	40	-4	250	0.843137	0.988235	37	71	-97
72	39	-7	250	0.843137	0.976471	37	70	-96
76	42	-8	250	0.831373	0.972549	37	69	-95
76	40	-8	250	0.839216	0.972549	37	70	-95
77	39	-7	250	0.843137	0.976471	37	71	-96
78	40	-7	250	0.839216	0.976471	37	71	-95
81	43	-5	252	0.827451	0.984314	38	70	-95
80	43	-4	250	0.831373	0.988235	38	70	-96
79	43	-4	250	0.831373	0.988235	38	70	-96
79	44	-6	250	0.823529	0.980392	38	69	-95
79	44	-8	250	0.823529	0.972549	38	69	-94
78	43	-9	250	0.827451	0.968627	38	69	-94
78	43	-9	250	0.827451	0.968627	38	69	-94
78	43	-8	250	0.827451	0.972549	38	69	-94
79	44	-7	250	0.823529	0.976471	38	69	-94
79	44	-8	250	0.823529	0.972549	38	69	-94
80	45	-9	250	0.819608	0.968627	38	68	-93
80	46	-7	250	0.815686	0.976471	38	68	-94
81	47	-5	250	0.811765	0.984314	39	69	-94
78	47	-5	248	0.811765	0.984314	38	68	-94
77	47	-5	248	0.811765	0.984314	38	68	-95
78	47	-5	248	0.811765	0.984314	38	68	-94
79	46	-6	250	0.815686	0.980392	38	68	-94
79	46	-6	250	0.815686	0.980392	38	68	-94
79	46	-7	250	0.815686	0.976471	38	68	-94
81	48	-9	250	0.803922	0.968627	38	67	-92
81	48	-10	250	0.803922	0.964706	38	67	-92
79	45	-9	250	0.819608	0.968627	38	68	-93
78	45	-6	250	0.819608	0.980392	38	69	-95
80	49	-6	250	0.803922	0.980392	39	67	-93
76	47	-13	248	0.807843	0.952941	38	66	-92
79	50	-16	250	0.792157	0.941176	38	64	-89
82	52	-19	250	0.780392	0.929412	38	62	-87
78	47	-26	250	0.796078	0.901961	36	62	-86
81	51	-26	250	0.776471	0.901961	37	61	-85
77	47	-34	250	0.788235	0.870588	35	60	-83
73	45	-48	250	0.784314	0.815686	33	56	-79
64	40	-82	250	0.768627	0.682353	28	48	-67
89	71	-83	250	0.588235	0.678431	37	34	-52
-126	113	-55	252	0.439216	0.788235	52	27	-44
85	70	-108	252	0.52549	0.580392	34	26	-41
78	70	-126	248	0.462745	0.509804	33	19	-33
-85	-88	-40	244	0.223529	0.847059	70	11	-24
-80	-83	-34	244	0.219608	0.870588	72	11	-24
-126	123	-72	246	0.333333	0.721569	54	17	-31
105	90	-84	252	0.478431	0.67451	43	26	-42
62	35	-109	254	0.760784	0.576471	24	42	-57
45	10	-96	254	0.937255	0.627451	21	54	-71
54	13	-61	254	0.933333	0.764706	26	63	-83
60	20	-46	252	0.905882	0.823529	29	65	-86
67	22	-18	252	0.905882	0.933333	33	72	-96
69	29	-15	252	0.878431	0.945098	34	72	-95
67	31	-14	250	0.870588	0.94902	35	71	-96
68	35	-9	250	0.858824	0.968627	36	71	-97
68	36	-9	248	0.854902	0.968627	36	71	-96
70	37	-9	250	0.85098	0.968627	36	70	-96
69	37	-12	250	0.847059	0.956863	36	70	-95
69	38	-14	248	0.843137	0.94902	36	69	-94
70	38	-10	250	0.847059	0.964706	36	70	-95
71	38	-7	250	0.847059	0.976471	37	70	-96
72	37	-7	250	0.85098	0.976471	37	71	-97
76	40	-6	250	0.839216	0.980392	37	70	-96
76	39	-7	250	0.843137	0.976471	37	71	-96
76	39	-7	250	0.843137	0.976471	37	71	-96
76	39	-8	250	0.843137	0.972549	37	70	-95
76	39	-9	250	0.843137	0.968627	37	70	-95
75	39	-10	250	0.843137	0.964706	37	70	-95
76	41	-9	250	0.835294	0.968627	37	69	-94
77	43	-9	250	0.827451	0.968627	38	69	-94
77	43	-11	250	0.823529	0.960784	37	68	-93
77	43	-11	250	0.823529	0.960784	37	68	-93
77	43	-11	250	0.823529	0.960784	37	68	-93
78	44	-9	250	0.823529	0.968627	38	68	-94
78	44	-8	250	0.823529	0.972549	38	69	-94
77	43	-9	250	0.827451	0.968627	38	69	-94
78	44	-9	250	0.823529	0.968627	38	68	-94
79	45	-9	250	0.819608	0.968627	38	68	-93
78	46	-9	250	0.815686	0.968627	38	68	-93
77	46	-7	250	0.815686	0.976471	38	68	-94
77	46	-6	248	0.815686	0.980392	38	68	-94
77	46	-8	250	0.815686	0.972549	38	67	-94
78	46	-10	250	0.811765	0.964706	38	67	-93
79	47	-11	250	0.807843	0.960784	38	67	-92
79	47	-13	250	0.807843	0.952941	38	66	-91
80	48	-13	250	0.803922	0.952941	38	66	-91
79	47	-14	250	0.803922	0.94902	38	66	-91
78	46	-13	250	0.811765	0.952941	38	66	-92
78	46	-11	250	0.811765	0.960784	38	67	-92
79	47	-10	250	0.807843	0.964706	38	67	-92
78	47	-9	250	0.807843	0.968627	38	67	-93
81	48	-4	250	0.807843	0.988235	39	68	-94
79	45	-4	250	0.819608	0.988235	38	69	-95
81	47	-7	250	0.811765	0.976471	38	68	-93
79	46	-15	250	0.807843	0.945098	38	66	-91
80	47	-15	250	0.803922	0.945098	38	66	-90
86	54	-13	250	0.776471	0.952941	39	64	-89
81	53	-32	250	0.764706	0.878431	37	58	-82
72	47	-57	250	0.764706	0.780392	32	53	-75
73	50	-62	250	0.741176	0.760784	33	50	-71
66	46	-76	248	0.745098	0.705882	30	47	-68
45	31	-114	248	0.780392	0.556863	21	41	-59
94	86	-81	246	0.509804	0.686275	41	27	-47
-116	-123	-43	246	0.376471	0.835294	59	21	-40
127	117	-59	248	0.407843	0.772549	53	23	-40
-112	-128	-46	252	0.392157	0.823529	58	24	-40
89	64	-95	256	0.603922	0.631373	34	35	-49
43	10	-107	254	0.933333	0.584314	19	51	-67
51	10	-65	254	0.94902	0.74902	25	62	-82
54	14	-52	252	0.933333	0.8	27	65	-86
67	26	-15	252	0.890196	0.945098	34	72	-96
69	30	-12	250	0.878431	0.956863	35	72	-96
67	32	-11	250	0.870588	0.960784	35	71	-97
67	35	-9	250	0.858824	0.968627	36	71	-97
68	37	-9	248	0.85098	0.968627	36	70	-96
69	37	-11	250	0.847059	0.960784	36	70	-95
69	37	-10	250	0.85098	0.964706	36	70	-96
71	38	-8	250	0.847059	0.972549	36	70	-96
71	38	-7	250	0.847059	0.976471	37	70	-96
71	38	-6	250	0.847059	0.980392	37	71	-97
72	37	-6	250	0.85098	0.980392	37	71	-97
75	39	-6	250	0.843137	0.980392	37	71	-96
74	38	-8	250	0.847059	0.972549	37	70	-96
75	39	-7	250	0.843137	0.976471	37	70	-96
75	39	-9	250	0.843137	0.968627	37	70	-95
75	40	-10	250	0.839216	0.964706	37	70	-95
76	41	-10	250	0.835294	0.964706	37	69	-94
76	41	-10	250	0.835294	0.964706	37	69	-94
76	42	-10	250	0.827451	0.964706	37	69	-94
75	42	-11	250	0.827451	0.960784	37	68	-94
75	42	-11	250	0.827451	0.960784	37	68	-94
76	43	-10	250	0.823529	0.964706	37	68	-94
76	43	-9	250	0.827451	0.968627	37	69	-94
77	44	-8	250	0.823529	0.972549	38	68	-94
76	43	-9	250	0.827451	0.968627	37	69	-94
77	44	-8	250	0.823529	0.972549	38	68	-94
77	44	-9	250	0.823529	0.968627	38	68	-94
78	46	-9	250	0.815686	0.968627	38	68	-93
77	45	-9	250	0.819608	0.968627	38	68	-93
78	46	-8	250	0.815686	0.972549	38	68	-94
78	46	-10	250	0.811765	0.964706	38	67	-93
78	46	-14	250	0.811765	0.94902	38	66	-91
78	46	-14	250	0.811765	0.94902	38	66	-91
78	46	-15	250	0.807843	0.945098	37	66	-91
78	46	-16	250	0.807843	0.941176	37	66	-91
77	45	-18	250	0.811765	0.933333	37	65	-90
77	45	-18	250	0.811765	0.933333	37	65	-90
78	46	-15	250	0.807843	0.945098	37	66	-91
77	45	-15	250	0.811765	0.945098	37	66	-91
78	46	-13	250	0.811765	0.952941	38	66	-92
78	46	-11	250	0.811765	0.960784	38	67	-92
80	48	-9	250	0.803922	0.968627	38	67	-92
79	47	-14	250	0.803922	0.94902	38	66	-91
81	50	-17	250	0.792157	0.937255	38	64	-89
80	49	-18	250	0.796078	0.933333	38	64	-89
79	48	-19	250	0.796078	0.929412	37	64	-89
80	50	-21	250	0.788235	0.921569	38	63	-87
80	52	-23	250	0.776471	0.913725	38	61	-86
78	51	-22	248	0.780392	0.917647	37	62	-87
80	55	-21	248	0.764706	0.921569	38	60	-86
69	48	-48	248	0.768627	0.815686	33	55	-78
63	47	-74	248	0.741176	0.713725	30	47	-69
79	65	-70	248	0.65098	0.729412	36	40	-62
96	81	-65	248	0.576471	0.74902	41	35	-56
-118	119	-35	252	0.462745	0.866667	56	31	-50
99	73	-76	254	0.596078	0.705882	39	37	-53
54	20	-89	254	0.878431	0.654902	23	53	-71
50	10	-61	252	0.94902	0.764706	26	63	-83
58	19	-50	252	0.905882	0.807843	29	64	-85
67	28	-12	250	0.886275	0.956863	35	72	-97
67	31	-9	250	0.87451	0.968627	35	72	-97
66	32	-8	250	0.870588	0.972549	36	72	-98
66	35	-7	248	0.858824	0.976471	36	71	-98
67	36	-10	248	0.854902	0.964706	36	70	-96
68	38	-12	248	0.843137	0.956863	36	69	-95
69	37	-10	250	0.85098	0.964706	36	70	-96
71	38	-6	250	0.847059	0.980392	37	71	-97
72	39	-5	250	0.843137	0.984314	37	71	-97
72	39	-6	250	0.843137	0.980392	37	71	-97
73	38	-7	250	0.847059	0.976471	37	71	-96
74	38	-7	250	0.847059	0.976471	37	71	-96
75	39	-8	250	0.843137	0.972549	37	71	-95
75	41	-8	250	0.835294	0.972549	37	70	-95
74	40	-10	250	0.839216	0.964706	37	69	-95
74	40	-10	250	0.839216	0.964706	37	69	-95
74	40	-12	250	0.835294	0.956863	36	69	-94
74	40	-12	250	0.835294	0.956863	36	69	-94
76	42	-10	250	0.827451	0.964706	37	69	-94
75	42	-10	250	0.827451	0.964706	37	69	-94
75	42	-10	250	0.827451	0.964706	37	69	-94
75	42	-10	250	0.827451	0.964706	37	69	-94
76	43	-9	250	0.827451	0.968627	37	69	-94
77	44	-8	250	0.823529	0.972549	38	68	-94
77	44	-8	250	0.823529	0.972549	38	68	-94
77	44	-8	250	0.823529	0.972549	38	68	-94
76	44	-10	250	0.819608	0.964706	38	68	-93
77	45	-10	250	0.815686	0.964706	38	67	-93
77	45	-10	250	0.815686	0.964706	38	67	-93
77	45	-11	250	0.815686	0.960784	38	67	-93
78	46	-12	250	0.811765	0.956863	38	67	-92
77	45	-16	250	0.811765	0.941176	37	66	-91
77	45	-16	250	0.811765	0.941176	37	66	-91
77	45	-16	250	0.811765	0.941176	37	66	-91
77	45	-18	250	0.811765	0.933333	37	65	-90
77	46	-20	250	0.803922	0.92549	37	64	-89
77	46	-21	250	0.803922	0.921569	37	64	-89
77	46	-21	250	0.803922	0.921569	37	64	-89
77	46	-20	250	0.803922	0.92549	37	64	-89
78	46	-18	250	0.807843	0.933333	37	65	-90
78	47	-18	250	0.803922	0.933333	37	65	-90
79	48	-19	250	0.796078	0.929412	37	64	-89
79	48	-21	250	0.796078	0.921569	37	64	-88
79	48	-23	250	0.792157	0.913725	37	63	-87
79	48	-23	250	0.792157	0.913725	37	63	-87
79	48	-21	250	0.796078	0.921569	37	64	-88
80	49	-17	250	0.796078	0.937255	38	64	-89
79	48	-13	250	0.803922	0.952941	38	66	-91
81	50	-4	250	0.8	0.988235	39	67	-94
81	51	-1	248	0.8	1	40	68	-95
75	48	-19	248	0.796078	0.929412	37	64	-89
76	53	-32	248	0.764706	0.878431	36	58	-83
76	54	-42	248	0.74902	0.839216	36	54	-78
71	50	-56	248	0.74902	0.784314	33	52	-74
84	60	-58	250	0.698039	0.776471	36	47	-68
70	42	-79	252	0.760784	0.694118	29	49	-67
49	15	-79	252	0.913725	0.694118	24	58	-76
50	11	-57	252	0.945098	0.780392	27	64	-85
55	18	-58	252	0.909804	0.776471	27	63	-83
67	28	-9	250	0.886275	0.968627	35	73	-98
66	30	-8	250	0.878431	0.972549	35	73	-98
66	32	-6	250	0.870588	0.980392	36	73	-99
67	34	-4	250	0.866667	0.988235	36	72	-99
68	36	-8	250	0.854902	0.972549	36	71	-97
68	36	-13	250	0.85098	0.952941	36	70	-95
70	37	-11	250	0.847059	0.960784	36	70	-95
70	37	-10	250	0.85098	0.964706	36	70	-96
73	39	-8	250	0.843137	0.972549	37	70	-96
73	39	-8	250	0.843137	0.972549	37	70	-96
74	38	-8	250	0.847059	0.972549	37	70	-96
74	38	-9	250	0.847059	0.968627	37	70	-95
75	40	-9	250	0.839216	0.968627	37	70	-95
75	40	-10	250	0.839216	0.964706	37	70	-95
75	40	-10	250	0.839216	0.964706	37	70	-95
74	39	-12	250	0.839216	0.956863	36	69	-94
74	40	-12	250	0.835294	0.956863	36	69	-94
73	40	-12	250	0.835294	0.956863	36	69	-94
74	41	-11	250	0.831373	0.960784	37	69	-94
75	42	-10	250	0.827451	0.964706	37	69	-94
76	43	-9	250	0.827451	0.968627	37	69	-94
76	43	-9	250	0.827451	0.968627	37	69	-94
76	43	-9	250	0.827451	0.968627	37	69	-94
77	44	-8	250	0.823529	0.972549	38	68	-94
78	45	-7	250	0.819608	0.976471	38	69	-94
77	44	-8	250	0.823529	0.972549	38	68	-94
76	44	-11	250	0.819608	0.960784	37	68	-93
78	46	-11	250	0.811765	0.960784	38	67	-92
77	45	-12	250	0.815686	0.956863	38	67	-92
77	45	-12	250	0.815686	0.956863	38	67	-92
77	45	-12	250	0.815686	0.956863	38	67	-92
77	45	-13	250	0.815686	0.952941	37	67	-92
76	44	-15	250	0.815686	0.945098	37	67	-92
76	44	-16	250	0.815686	0.941176	37	66	-91
76	44	-18	250	0.815686	0.933333	36	66	-90
76	45	-21	250	0.807843	0.921569	36	64	-89
77	46	-21	250	0.803922	0.921569	37	64	-89
77	46	-23	250	0.803922	0.913725	36	64	-88
77	46	-23	250	0.803922	0.913725	36	64	-88
77	46	-23	250	0.803922	0.913725	36	64	-88
78	47	-22	250	0.8	0.917647	37	63	-88
78	47	-23	250	0.8	0.913725	37	63	-87
79	48	-22	250	0.796078	0.917647	37	63	-88
80	49	-20	250	0.792157	0.92549	38	63	-88
79	48	-21	250	0.796078	0.921569	37	64	-88
79	48	-21	250	0.796078	0.921569	37	64	-88
79	48	-19	250	0.796078	0.929412	37	64	-89
80	48	-16	250	0.8	0.941176	38	65	-90
81	49	-11	250	0.8	0.960784	38	66	-91
82	50	-9	250	0.796078	0.968627	39	66	-92
78	48	-18	250	0.8	0.933333	37	64	-89
78	50	-24	250	0.784314	0.909804	37	62	-86
79	52	-22	248	0.776471	0.917647	38	61	-87
79	53	-21	248	0.776471	0.921569	38	61	-87
78	51	-34	250	0.768627	0.870588	36	58	-82
70	41	-52	250	0.8	0.8	32	57	-78
61	27	-52	252	0.866667	0.8	29	62	-83
55	17	-51	252	0.917647	0.803922	28	65	-86
56	23	-63	252	0.882353	0.756863	27	60	-80
68	29	-8	250	0.882353	0.972549	35	73	-98
66	31	-7	250	0.87451	0.976471	36	73	-98
67	32	-6	250	0.870588	0.980392	36	73	-98
67	33	-5	250	0.866667	0.984314	36	72	-99
69	35	-8	250	0.858824	0.972549	36	71	-97
69	36	-12	250	0.85098	0.956863	36	70	-95
69	36	-14	250	0.85098	0.94902	35	69	-95
70	37	-13	250	0.847059	0.952941	36	69	-95
72	38	-11	250	0.843137	0.960784	36	70	-95
73	38	-11	250	0.843137	0.960784	36	70	-95
73	38	-11	250	0.843137	0.960784	36	70	-95
73	38	-11	250	0.843137	0.960784	36	70	-95
75	40	-9	250	0.839216	0.968627	37	70	-95
75	40	-10	250	0.839216	0.964706	37	70	-95
76	41	-9	250	0.835294	0.968627	37	69	-94
75	40	-10	250	0.839216	0.964706	37	70	-95
74	40	-11	250	0.835294	0.960784	37	69	-94
73	40	-12	250	0.835294	0.956863	36	69	-94
74	41	-11	250	0.831373	0.960784	37	69	-94
76	43	-9	250	0.827451	0.968627	37	69	-94
76	43	-9	250	0.827451	0.968627	37	69	-94
76	43	-9	250	0.827451	0.968627	37	69	-94
75	42	-10	250	0.827451	0.964706	37	69	-94
76	43	-9	250	0.827451	0.968627	37	69	-94
77	44	-8	250	0.823529	0.972549	38	68	-94
77	44	-8	250	0.823529	0.972549	38	68	-94
78	46	-9	250	0.815686	0.968627	38	68	-93
79	47	-10	250	0.807843	0.964706	38	67	-92
78	46	-11	250	0.811765	0.960784	38	67	-92
77	45	-12	250	0.815686	0.956863	38	67	-92
78	46	-10	250	0.811765	0.964706	38	67	-93
78	46	-10	250	0.811765	0.964706	38	67	-93
76	44	-12	250	0.819608	0.956863	37	68	-93
76	44	-14	250	0.819608	0.94902	37	67	-92
76	44	-17	250	0.815686	0.937255	37	66	-91
76	44	-20	250	0.811765	0.92549	36	65	-90
76	45	-22	250	0.807843	0.917647	36	64	-89
77	46	-24	250	0.8	0.909804	36	63	-87
76	45	-26	250	0.803922	0.901961	36	63	-87
77	46	-27	250	0.8	0.898039	36	62	-86
76	45	-28	250	0.803922	0.894118	36	63	-86
78	47	-25	250	0.796078	0.905882	36	63	-87
79	48	-22	250	0.796078	0.917647	37	63	-88
79	48	-21	250	0.796078	0.921569	37	64	-88
79	48	-21	250	0.796078	0.921569	37	64	-88
79	48	-21	250	0.796078	0.921569	37	64	-88
79	48	-21	250	0.796078	0.921569	37	64	-88
79	48	-21	250	0.796078	0.921569	37	64	-88
80	49	-19	250	0.792157	0.929412	38	63	-88
81	49	-18	250	0.796078	0.933333	38	64	-89
82	51	-19	250	0.784314	0.929412	38	63	-88
81	51	-20	250	0.784314	0.92549	38	62	-87
80	51	-14	248	0.788235	0.94902	38	64	-90
77	48	-12	248	0.803922	0.956863	38	66	-92
78	49	-18	250	0.796078	0.933333	38	64	-89
72	41	-33	250	0.815686	0.87451	34	62	-86
64	29	-42	252	0.862745	0.839216	31	64	-86
54	18	-53	252	0.909804	0.796078	28	64	-85
61	29	-58	252	0.854902	0.776471	29	60	-80
69	30	-9	250	0.878431	0.968627	35	73	-98
67	32	-9	250	0.870588	0.968627	35	72	-97
68	33	-7	250	0.866667	0.976471	36	72	-98
69	34	-5	250	0.862745	0.984314	36	72	-98
69	34	-9	250	0.862745	0.968627	36	71	-97
71	37	-10	250	0.85098	0.964706	36	70	-96
71	37	-13	250	0.847059	0.952941	36	69	-94
71	37	-14	250	0.847059	0.94902	36	69	-94
73	38	-12	250	0.843137	0.956863	36	69	-94
73	38	-11	250	0.843137	0.960784	36	70	-95
74	39	-10	250	0.843137	0.964706	37	70	-95
74	39	-10	250	0.843137	0.964706	37	70	-95
76	41	-8	250	0.835294	0.972549	37	69	-95
76	41	-8	250	0.835294	0.972549	37	69	-95
76	41	-8	250	0.835294	0.972549	37	69	-95
76	41	-8	250	0.835294	0.972549	37	69	-95
76	42	-8	250	0.831373	0.972549	37	69	-95
74	41	-10	250	0.835294	0.964706	37	69	-94
75	42	-9	250	0.831373	0.968627	37	69	-94
76	43	-7	250	0.827451	0.976471	38	69	-95
75	42	-9	250	0.831373	0.968627	37	69	-94
76	43	-9	250	0.827451	0.968627	37	69	-94
76	43	-9	250	0.827451	0.968627	37	69	-94
76	43	-9	250	0.827451	0.968627	37	69	-94
76	43	-9	250	0.827451	0.968627	37	69	-94
77	44	-8	250	0.823529	0.972549	38	68	-94
78	46	-9	250	0.815686	0.968627	38	68	-93
78	46	-10	250	0.811765	0.964706	38	67	-93
77	45	-11	250	0.815686	0.960784	38	67	-93
77	45	-10	250	0.815686	0.964706	38	67	-93
78	46	-9	250	0.815686	0.968627	38	68	-93
78	46	-9	250	0.815686	0.968627	38	68	-93
76	44	-11	250	0.819608	0.960784	37	68	-93
76	44	-13	250	0.819608	0.952941	37	67	-92
76	44	-16	250	0.815686	0.941176	37	66	-91
76	44	-19	250	0.815686	0.929412	36	65	-90
75	44	-23	250	0.811765	0.913725	36	64	-89
76	45	-25	250	0.803922	0.905882	36	63	-87
77	46	-26	250	0.8	0.901961	36	63	-87
77	46	-27	250	0.8	0.898039	36	62	-86
77	46	-27	250	0.8	0.898039	36	62	-86
77	46	-27	250	0.8	0.898039	36	62	-86
78	48	-23	250	0.792157	0.913725	37	63	-87
78	48	-22	250	0.796078	0.917647	37	63	-88
76	47	-22	250	0.8	0.917647	36	63	-88
77	47	-23	250	0.8	0.913725	36	63	-88
76	47	-23	250	0.8	0.913725	36	63	-88
77	47	-22	250	0.8	0.917647	37	63	-88
77	46	-22	250	0.803922	0.917647	36	64	-88
79	47	-21	250	0.8	0.921569	37	64	-88
82	51	-20	250	0.784314	0.92549	38	62	-87
79	50	-24	250	0.784314	0.909804	37	62	-86
79	50	-19	250	0.788235	0.929412	38	63	-88
78	49	-16	248	0.796078	0.941176	38	64	-90
76	46	-23	250	0.803922	0.913725	36	64	-88
71	40	-34	250	0.819608	0.870588	34	62	-86
65	32	-42	250	0.85098	0.839216	31	63	-85
56	22	-54	252	0.890196	0.792157	28	63	-84
55	23	-59	250	0.882353	0.772549	27	61	-82
70	30	-11	252	0.878431	0.960784	35	72	-97
68	32	-11	250	0.870588	0.960784	35	72	-97
69	33	-9	250	0.866667	0.968627	36	72	-97
71	34	-6	250	0.862745	0.980392	36	72	-98
70	34	-8	250	0.862745	0.972549	36	71	-97
72	36	-8	250	0.854902	0.972549	36	71	-96
72	36	-11	250	0.854902	0.960784	36	71	-95
72	37	-13	250	0.847059	0.952941	36	70	-94
72	37	-12	250	0.847059	0.956863	36	69	-95
73	37	-9	250	0.85098	0.968627	36	71	-96
73	37	-10	250	0.85098	0.964706	36	70	-95
72	37	-11	250	0.847059	0.960784	36	70	-95
74	39	-9	250	0.843137	0.968627	37	70	-95
76	41	-7	250	0.835294	0.976471	37	70	-95
76	40	-7	250	0.839216	0.976471	37	70	-95
76	41	-8	250	0.835294	0.972549	37	69	-95
76	42	-7	250	0.831373	0.976471	38	69	-95
75	42	-8	250	0.831373	0.972549	37	69	-95
75	42	-8	250	0.831373	0.972549	37	69	-95
75	42	-8	250	0.831373	0.972549	37	69	-95
75	42	-9	250	0.831373	0.968627	37	69	-94
75	42	-10	250	0.827451	0.964706	37	69	-94
76	43	-9	250	0.827451	0.968627	37	69	-94
76	43	-9	250	0.827451	0.968627	37	69	-94
76	43	-9	250	0.827451	0.968627	37	69	-94
76	43	-9	250	0.827451	0.968627	37	69	-94
76	43	-10	250	0.823529	0.964706	37	68	-94
76	43	-10	250	0.823529	0.964706	37	68	-94
77	45	-10	250	0.815686	0.964706	38	67	-93
76	44	-11	250	0.819608	0.960784	37	68	-93
77	45	-10	250	0.815686	0.964706	38	67	-93
77	45	-10	250	0.815686	0.964706	38	67	-93
77	45	-11	250	0.815686	0.960784	38	67	-93
76	44	-13	250	0.819608	0.952941	37	67	-92
76	44	-15	250	0.815686	0.945098	37	67	-92
76	44	-18	250	0.815686	0.933333	36	66	-90
75	44	-22	250	0.811765	0.917647	36	65	-89
75	44	-24	250	0.811765	0.909804	36	64	-88
75	44	-26	250	0.807843	0.901961	36	63	-87
76	45	-27	250	0.803922	0.898039	36	63	-87
76	45	-28	250	0.803922	0.894118	36	63	-86
75	44	-29	250	0.807843	0.890196	35	63	-86
75	45	-27	250	0.803922	0.898039	36	62	-87
75	46	-27	250	0.8	0.898039	36	62	-87
74	46	-27	250	0.8	0.898039	36	62	-87
73	45	-28	250	0.803922	0.894118	35	62	-87
74	46	-28	250	0.8	0.894118	36	62	-86
75	47	-27	250	0.796078	0.898039	36	62	-86
77	47	-24	250	0.796078	0.909804	36	63	-87
78	48	-22	250	0.796078	0.917647	37	63	-88
79	50	-23	250	0.784314	0.913725	37	62	-87
78	50	-25	250	0.784314	0.905882	37	61	-86
78	50	-24	250	0.784314	0.909804	37	62	-86
79	50	-23	250	0.784314	0.913725	37	62	-87
79	50	-25	250	0.784314	0.905882	37	61	-86
73	43	-34	250	0.807843	0.870588	34	61	-85
66	33	-44	250	0.843137	0.831373	31	62	-84
58	24	-53	252	0.882353	0.796078	29	62	-83
54	21	-55	252	0.894118	0.788235	28	63	-84
71	31	-11	252	0.87451	0.960784	35	72	-96
70	33	-11	250	0.866667	0.960784	36	71	-96
70	32	-9	250	0.870588	0.968627	36	72	-97
72	33	-6	250	0.866667	0.980392	36	73	-98
72	33	-7	250	0.866667	0.976471	36	72	-97
72	35	-7	250	0.858824	0.976471	36	72	-97
72	36	-8	250	0.854902	0.972549	36	71	-96
72	36	-10	250	0.854902	0.964706	36	70	-96
72	36	-9	250	0.854902	0.968627	36	71	-96
72	36	-8	250	0.854902	0.972549	36	71	-96
72	36	-9	250	0.854902	0.968627	36	71	-96
71	35	-11	250	0.858824	0.960784	36	71	-96
73	37	-10	250	0.85098	0.964706	36	70	-95
74	39	-10	250	0.843137	0.964706	37	70	-95
75	40	-9	250	0.839216	0.968627	37	70	-95
76	41	-9	250	0.835294	0.968627	37	69	-94
76	42	-8	250	0.831373	0.972549	37	69	-95
75	42	-8	250	0.831373	0.972549	37	69	-95
75	42	-9	250	0.831373	0.968627	37	69	-94
76	43	-9	250	0.827451	0.968627	37	69	-94
75	42	-10	250	0.827451	0.964706	37	69	-94
76	43	-9	250	0.827451	0.968627	37	69	-94
76	43	-8	250	0.827451	0.972549	38	69	-94
76	43	-8	250	0.827451	0.972549	38	69	-94
76	43	-8	250	0.827451	0.972549	38	69	-94
75	42	-10	250	0.827451	0.964706	37	69	-94
76	43	-9	250	0.827451	0.968627	37	69	-94
76	43	-9	250	0.827451	0.968627	37	69	-94
76	43	-10	250	0.823529	0.964706	37	68	-94
77	45	-10	250	0.815686	0.964706	38	67	-93
77	45	-11	250	0.815686	0.960784	38	67	-93
77	45	-11	250	0.815686	0.960784	38	67	-93
77	45	-12	250	0.815686	0.956863	38	67	-92
76	44	-14	250	0.819608	0.94902	37	67	-92
76	44	-16	250	0.815686	0.941176	37	66	-91
76	44	-18	250	0.815686	0.933333	36	66	-90
75	44	-21	250	0.811765	0.921569	36	65	-89
75	44	-23	250	0.811765	0.913725	36	64	-89
75	44	-24	250	0.811765	0.909804	36	64	-88
75	44	-26	250	0.807843	0.901961	36	63	-87
75	44	-27	250	0.807843	0.898039	36	63	-87
75	44	-29	250	0.807843	0.890196	35	63	-86
75	44	-29	250	0.807843	0.890196	35	63	-86
75	44	-30	250	0.803922	0.886275	35	62	-86
73	44	-32	250	0.803922	0.878431	35	62	-85
71	42	-35	250	0.811765	0.866667	34	61	-85
70	41	-37	250	0.811765	0.858824	34	61	-85
73	44	-34	250	0.8	0.870588	34	61	-85
75	46	-30	250	0.796078	0.886275	36	61	-85
73	45	-30	250	0.8	0.886275	35	61	-86
76	48	-27	250	0.792157	0.898039	36	61	-86
78	50	-25	250	0.784314	0.905882	37	61	-86
78	50	-25	250	0.784314	0.905882	37	61	-86
77	49	-26	250	0.788235	0.901961	36	61	-86
81	52	-25	250	0.776471	0.905882	38	61	-85
75	45	-34	250	0.796078	0.870588	35	61	-84
67	35	-42	250	0.835294	0.839216	32	62	-84
59	25	-50	252	0.878431	0.807843	29	63	-84
55	22	-51	250	0.894118	0.803922	29	63	-85
70	31	-10	252	0.87451	0.964706	35	72	-97
69	32	-12	250	0.870588	0.956863	35	71	-96
70	31	-10	252	0.87451	0.964706	35	72	-97
72	32	-7	250	0.870588	0.976471	36	73	-98
73	33	-7	252	0.866667	0.976471	36	72	-97
73	34	-7	252	0.862745	0.976471	36	72	-97
73	36	-8	250	0.854902	0.972549	36	71	-96
72	36	-10	250	0.854902	0.964706	36	70	-96
71	36	-9	250	0.854902	0.968627	36	71	-96
72	36	-8	250	0.854902	0.972549	36	71	-96
72	36	-8	250	0.854902	0.972549	36	71	-96
72	36	-9	250	0.854902	0.968627	36	71	-96
73	37	-9	250	0.85098	0.968627	36	71	-96
74	39	-9	250	0.843137	0.968627	37	70	-95
74	39	-11	250	0.839216	0.960784	36	69	-94
75	41	-10	250	0.835294	0.964706	37	69	-94
76	42	-9	250	0.831373	0.968627	37	69	-94
76	43	-7	250	0.827451	0.976471	38	69	-95
75	42	-9	250	0.831373	0.968627	37	69	-94
76	43	-9	250	0.827451	0.968627	37	69	-94
76	43	-10	250	0.823529	0.964706	37	68	-94
75	42	-10	250	0.827451	0.964706	37	69	-94
75	42	-9	250	0.831373	0.968627	37	69	-94
75	42	-8	250	0.831373	0.972549	37	69	-95
75	42	-9	250	0.831373	0.968627	37	69	-94
75	42	-10	250	0.827451	0.964706	37	69	-94
75	42	-10	250	0.827451	0.964706	37	69	-94
76	43	-9	250	0.827451	0.968627	37	69	-94
76	43	-10	250	0.823529	0.964706	37	68	-94
77	45	-10	250	0.815686	0.964706	38	67	-93
77	45	-11	250	0.815686	0.960784	38	67	-93
77	45	-12	250	0.815686	0.956863	38	67	-92
77	45	-13	250	0.815686	0.952941	37	67	-92
76	44	-15	250	0.815686	0.945098	37	67	-92
76	44	-16	250	0.815686	0.941176	37	66	-91
76	44	-18	250	0.815686	0.933333	36	66	-90
76	44	-20	250	0.811765	0.92549	36	65	-90
75	44	-23	250	0.811765	0.913725	36	64	-89
76	45	-23	250	0.807843	0.913725	36	64	-88
76	45	-24	250	0.807843	0.909804	36	64	-88
76	45	-26	250	0.803922	0.901961	36	63	-87
76	45	-28	250	0.803922	0.894118	36	63	-86
75	44	-30	250	0.803922	0.886275	35	62	-86
74	43	-32	250	0.807843	0.878431	35	62	-85
72	40	-36	250	0.819608	0.862745	34	62	-85
65	33	-44	250	0.843137	0.831373	31	62	-84
65	33	-45	250	0.843137	0.827451	31	62	-84
67	36	-44	250	0.831373	0.831373	32	61	-83
71	41	-40	250	0.811765	0.847059	33	60	-83
73	45	-39	250	0.792157	0.85098	34	59	-82
76	48	-36	250	0.780392	0.862745	35	59	-82
79	51	-32	250	0.772549	0.878431	36	59	-83
78	51	-32	250	0.772549	0.878431	36	59	-83
76	48	-33	250	0.784314	0.87451	36	60	-84
79	50	-31	250	0.776471	0.882353	36	60	-83
74	44	-36	250	0.8	0.862745	34	60	-84
68	35	-40	250	0.839216	0.847059	32	63	-85
61	25	-46	252	0.882353	0.823529	30	64	-85
58	23	-47	252	0.890196	0.819608	29	65	-86
69	31	-9	250	0.87451	0.968627	36	72	-97
69	32	-11	250	0.870588	0.960784	35	72	-96
70	31	-10	252	0.87451	0.964706	35	72	-97
71	31	-8	250	0.87451	0.972549	36	73	-97
72	32	-9	252	0.870588	0.968627	36	72	-97
73	33	-10	252	0.866667	0.964706	36	72	-96
72	35	-11	250	0.858824	0.960784	36	71	-95
70	36	-12	250	0.85098	0.956863	36	70	-95
70	36	-11	250	0.854902	0.960784	36	70	-95
71	35	-10	250	0.858824	0.964706	36	71	-96
71	35	-9	250	0.858824	0.968627	36	71	-96
71	35	-9	250	0.858824	0.968627	36	71	-96
72	36	-9	250	0.854902	0.968627	36	71	-96
73	37	-9	250	0.85098	0.968627	36	71	-96
73	39	-10	250	0.843137	0.964706	36	70	-95
73	40	-11	250	0.835294	0.960784	36	69	-94
74	41	-9	250	0.835294	0.968627	37	69	-95
75	42	-7	250	0.831373	0.976471	38	69	-95
75	42	-9	250	0.831373	0.968627	37	69	-94
75	42	-10	250	0.827451	0.964706	37	69	-94
75	42	-11	250	0.827451	0.960784	37	68	-94
75	42	-10	250	0.827451	0.964706	37	69	-94
75	42	-9	250	0.831373	0.968627	37	69	-94
75	42	-8	250	0.831373	0.972549	37	69	-95
74	41	-9	250	0.835294	0.968627	37	69	-95
74	41	-10	250	0.835294	0.964706	37	69	-94
75	42	-9	250	0.831373	0.968627	37	69	-94
75	42	-10	250	0.827451	0.964706	37	69	-94
76	43	-10	250	0.823529	0.964706	37	68	-94
76	44	-11	250	0.819608	0.960784	37	68	-93
76	44	-12	250	0.819608	0.956863	37	68	-93
77	45	-12	250	0.815686	0.956863	38	67	-92
77	45	-13	250	0.815686	0.952941	37	67	-92
76	44	-14	250	0.819608	0.94902	37	67	-92
76	44	-16	250	0.815686	0.941176	37	66	-91
76	44	-18	250	0.815686	0.933333	36	66	-90
76	45	-20	250	0.807843	0.92549	36	64	-89
75	44	-24	250	0.811765	0.909804	36	64	-88
74	44	-25	250	0.807843	0.905882	36	64	-88
75	45	-25	250	0.803922	0.905882	36	63	-88
75	46	-26	250	0.8	0.901961	36	63	-87
75	46	-28	250	0.8	0.894118	36	62	-86
76	47	-29	250	0.792157	0.890196	36	61	-85
73	42	-34	250	0.811765	0.870588	34	62	-85
68	35	-40	250	0.839216	0.847059	32	63	-85
61	27	-48	252	0.870588	0.815686	30	63	-84
59	25	-50	252	0.878431	0.807843	29	63	-84
59	25	-52	252	0.878431	0.8	29	62	-84
61	29	-55	252	0.854902	0.788235	29	60	-81
70	39	-50	252	0.811765	0.807843	32	58	-80
76	46	-46	250	0.780392	0.823529	34	57	-79
79	50	-42	250	0.764706	0.839216	35	56	-79
76	48	-43	250	0.776471	0.835294	34	57	-80
74	46	-42	250	0.784314	0.839216	34	58	-81
73	44	-40	250	0.796078	0.847059	34	59	-82
68	38	-41	250	0.823529	0.843137	32	61	-84
66	31	-40	252	0.854902	0.847059	32	64	-86
61	23	-42	252	0.894118	0.839216	30	66	-87
60	22	-45	252	0.894118	0.827451	30	65	-87
69	31	-8	250	0.87451	0.972549	36	73	-98
69	31	-9	250	0.87451	0.968627	36	72	-97
70	31	-8	250	0.87451	0.972549	36	73	-97
71	31	-7	252	0.87451	0.976471	36	73	-98
72	32	-8	252	0.870588	0.972549	36	73	-97
73	33	-9	252	0.866667	0.968627	36	72	-96
73	35	-11	250	0.858824	0.960784	36	71	-95
71	35	-12	250	0.854902	0.956863	36	70	-95
71	35	-12	250	0.854902	0.956863	36	70	-95
71	35	-11	250	0.858824	0.960784	36	71	-96
71	35	-10	250	0.858824	0.964706	36	71	-96
71	35	-9	250	0.858824	0.968627	36	71	-96
72	36	-8	250	0.854902	0.972549	36	71	-96
73	37	-8	250	0.85098	0.972549	36	71	-96
72	38	-10	250	0.847059	0.964706	36	70	-95
71	38	-12	250	0.843137	0.956863	36	69	-95
73	40	-9	250	0.839216	0.968627	37	69	-95
74	41	-7	250	0.835294	0.976471	37	70	-95
74	41	-9	250	0.835294	0.968627	37	69	-95
74	41	-11	250	0.831373	0.960784	37	69	-94
74	41	-11	250	0.831373	0.960784	37	69	-94
74	41	-11	250	0.831373	0.960784	37	69	-94
75	42	-9	250	0.831373	0.968627	37	69	-94
74	41	-9	250	0.835294	0.968627	37	69	-95
74	41	-9	250	0.835294	0.968627	37	69	-95
74	41	-9	250	0.835294	0.968627	37	69	-95
75	42	-9	250	0.831373	0.968627	37	69	-94
75	42	-10	250	0.827451	0.964706	37	69	-94
75	42	-11	250	0.827451	0.960784	37	68	-94
76	44	-11	250	0.819608	0.960784	37	68	-93
76	44	-12	250	0.819608	0.956863	37	68	-93
77	45	-12	250	0.815686	0.956863	38	67	-92
77	45	-13	250	0.815686	0.952941	37	67	-92
76	44	-16	250	0.815686	0.941176	37	66	-91
76	44	-18	250	0.815686	0.933333	36	66	-90
76	44	-20	250	0.811765	0.92549	36	65	-90
75	44	-24	250	0.811765	0.909804	36	64	-88
75	44	-26	250	0.807843	0.901961	36	63	-87
75	45	-26	250	0.803922	0.901961	36	63	-87
74	46	-26	250	0.8	0.901961	36	63	-87
74	46	-27	250	0.8	0.898039	36	62	-87
74	46	-28	250	0.8	0.894118	36	62	-86
74	45	-31	250	0.8	0.882353	35	62	-85
75	45	-33	250	0.8	0.87451	35	61	-84
72	39	-37	252	0.823529	0.858824	33	62	-85
63	29	-46	252	0.862745	0.823529	30	63	-85
56	20	-54	252	0.901961	0.792157	28	63	-84
51	15	-60	252	0.921569	0.768627	27	63	-83
52	15	-62	252	0.921569	0.760784	26	62	-82
60	24	-57	252	0.878431	0.780392	28	61	-82
68	33	-52	252	0.839216	0.8	30	60	-81
75	42	-47	252	0.8	0.819608	33	58	-80
74	42	-47	252	0.8	0.819608	33	59	-80
71	40	-48	250	0.807843	0.815686	32	59	-80
70	39	-44	250	0.815686	0.831373	32	60	-82
67	33	-43	252	0.847059	0.835294	32	62	-84
66	27	-37	252	0.878431	0.858824	32	66	-88
62	20	-36	252	0.909804	0.862745	30	68	-90
57	16	-43	252	0.92549	0.835294	29	67	-88
69	32	-9	250	0.870588	0.968627	36	72	-97
69	31	-8	250	0.87451	0.972549	36	73	-98
69	30	-8	250	0.878431	0.972549	36	73	-98
71	31	-6	250	0.87451	0.980392	36	73	-98
71	31	-7	252	0.87451	0.976471	36	73	-98
73	33	-7	252	0.866667	0.976471	36	72	-97
73	34	-8	250	0.862745	0.972549	36	72	-97
72	35	-10	250	0.858824	0.964706	36	71	-96
71	35	-10	250	0.858824	0.964706	36	71	-96
71	36	-9	250	0.854902	0.968627	36	71	-96
71	36	-9	250	0.854902	0.968627	36	71	-96
71	36	-9	250	0.854902	0.968627	36	71	-96
72	36	-9	250	0.854902	0.968627	36	71	-96
72	36	-9	250	0.854902	0.968627	36	71	-96
71	37	-10	250	0.85098	0.964706	36	70	-96
70	37	-11	250	0.847059	0.960784	36	70	-95
72	39	-8	250	0.843137	0.972549	37	70	-96
73	40	-7	250	0.839216	0.976471	37	70	-96
73	40	-9	250	0.839216	0.968627	37	69	-95
73	40	-11	250	0.835294	0.960784	36	69	-94
74	41	-10	250	0.835294	0.964706	37	69	-94
74	41	-10	250	0.835294	0.964706	37	69	-94
74	41	-9	250	0.835294	0.968627	37	69	-95
73	40	-10	250	0.839216	0.964706	37	69	-95
74	41	-9	250	0.835294	0.968627	37	69	-95
74	41	-9	250	0.835294	0.968627	37	69	-95
75	42	-9	250	0.831373	0.968627	37	69	-94
76	43	-9	250	0.827451	0.968627	37	69	-94
75	42	-11	250	0.827451	0.960784	37	68	-94
76	44	-11	250	0.819608	0.960784	37	68	-93
76	44	-12	250	0.819608	0.956863	37	68	-93
76	44	-13	250	0.819608	0.952941	37	67	-92
76	44	-15	250	0.815686	0.945098	37	67	-92
75	43	-19	250	0.819608	0.929412	36	66	-90
75	44	-22	250	0.811765	0.917647	36	65	-89
75	44	-24	250	0.811765	0.909804	36	64	-88
75	44	-26	250	0.807843	0.901961	36	63	-87
76	45	-26	250	0.803922	0.901961	36	63	-87
75	45	-26	250	0.803922	0.901961	36	63	-87
74	46	-25	250	0.8	0.905882	36	62	-87
74	46	-26	250	0.8	0.901961	36	63	-87
74	46	-28	250	0.8	0.894118	36	62	-86
73	45	-32	250	0.8	0.878431	35	61	-85
74	45	-34	250	0.796078	0.870588	35	61	-84
70	40	-39	250	0.815686	0.85098	33	61	-84
63	31	-46	250	0.85098	0.823529	31	62	-84
58	24	-53	252	0.882353	0.796078	29	62	-83
54	18	-56	252	0.909804	0.784314	27	63	-84
48	8	-59	252	0.960784	0.772549	26	64	-85
51	8	-53	254	0.960784	0.796078	27	66	-86
55	13	-52	254	0.937255	0.8	27	66	-86
60	20	-51	252	0.901961	0.803922	29	64	-85
67	30	-47	252	0.854902	0.819608	31	63	-83
65	31	-49	252	0.85098	0.811765	30	61	-83
63	28	-50	252	0.862745	0.807843	30	62	-83
62	23	-47	252	0.890196	0.819608	30	65	-85
61	17	-39	254	0.921569	0.85098	30	68	-89
57	11	-34	252	0.94902	0.870588	30	71	-92
51	7	-43	254	0.968627	0.835294	28	69	-90
69	31	-9	250	0.87451	0.968627	36	72	-97
69	31	-7	250	0.87451	0.976471	36	73	-98
69	30	-8	250	0.878431	0.972549	36	73	-98
70	30	-7	250	0.878431	0.976471	36	73	-98
71	31	-6	250	0.87451	0.980392	36	73	-98
72	32	-6	252	0.870588	0.980392	36	73	-98
72	33	-7	250	0.866667	0.976471	36	72	-97
73	34	-8	250	0.862745	0.972549	36	72	-97
72	35	-8	250	0.858824	0.972549	36	71	-97
72	36	-7	250	0.854902	0.976471	36	71	-97
72	36	-9	250	0.854902	0.968627	36	71	-96
71	35	-11	250	0.858824	0.960784	36	71	-96
72	36	-10	250	0.854902	0.964706	36	70	-96
72	36	-10	250	0.854902	0.964706	36	70	-96
71	37	-9	250	0.85098	0.968627	36	70	-96
70	37	-8	250	0.85098	0.972549	36	71	-96
71	38	-7	250	0.847059	0.976471	37	70	-96
71	38	-8	250	0.847059	0.972549	36	70	-96
72	39	-9	250	0.843137	0.968627	36	70	-96
72	39	-11	250	0.839216	0.960784	36	69	-95
73	40	-10	250	0.839216	0.964706	37	69	-95
73	40	-10	250	0.839216	0.964706	37	69	-95
73	40	-10	250	0.839216	0.964706	37	69	-95
73	40	-10	250	0.839216	0.964706	37	69	-95
74	41	-9	250	0.835294	0.968627	37	69	-95
74	41	-9	250	0.835294	0.968627	37	69	-95
74	41	-10	250	0.835294	0.964706	37	69	-94
75	42	-10	250	0.827451	0.964706	37	69	-94
75	42	-11	250	0.827451	0.960784	37	68	-94
75	43	-12	250	0.823529	0.956863	37	68	-93
76	44	-11	250	0.819608	0.960784	37	68	-93
75	43	-13	250	0.823529	0.952941	37	67	-93
75	43	-16	250	0.819608	0.941176	36	67	-92
75	43	-19	250	0.819608	0.929412	36	66	-90
75	44	-23	250	0.811765	0.913725	36	64	-89
75	44	-25	250	0.807843	0.905882	36	64	-88
75	44	-26	250	0.807843	0.901961	36	63	-87
74	43	-27	250	0.811765	0.898039	35	64	-87
74	44	-25	250	0.807843	0.905882	36	64	-88
75	45	-22	250	0.807843	0.917647	36	64	-89
75	45	-24	250	0.807843	0.909804	36	63	-88
74	45	-28	250	0.803922	0.894118	36	62	-86
73	45	-32	250	0.8	0.878431	35	61	-85
74	47	-34	250	0.788235	0.870588	35	60	-84
71	44	-38	250	0.8	0.854902	34	60	-83
66	37	-44	250	0.827451	0.831373	32	61	-83
64	34	-47	250	0.839216	0.819608	31	61	-83
63	29	-49	252	0.858824	0.811765	30	62	-83
53	12	-50	252	0.941176	0.807843	28	66	-87
53	6	-42	254	0.972549	0.839216	29	69	-90
55	8	-40	254	0.964706	0.847059	29	70	-91
54	9	-45	254	0.956863	0.827451	28	68	-89
56	14	-45	252	0.933333	0.827451	29	67	-88
58	18	-45	252	0.913725	0.827451	29	66	-87
59	17	-45	252	0.917647	0.827451	29	66	-87
58	13	-45	254	0.937255	0.827451	29	67	-88
57	10	-37	254	0.952941	0.858824	29	70	-91
56	7	-30	254	0.968627	0.886275	30	72	-94
52	4	-35	254	0.980392	0.866667	29	71	-93
70	31	-8	250	0.87451	0.972549	36	73	-97
69	31	-7	250	0.87451	0.976471	36	73	-98
69	30	-8	250	0.878431	0.972549	36	73	-98
70	30	-8	252	0.878431	0.972549	36	73	-98
71	31	-6	250	0.87451	0.980392	36	73	-98
72	32	-5	250	0.870588	0.984314	36	73	-98
73	34	-4	250	0.866667	0.988235	37	73	-98
73	34	-6	250	0.862745	0.980392	36	72	-97
72	34	-7	250	0.862745	0.976471	36	72	-97
72	35	-7	250	0.858824	0.976471	36	72	-97
73	36	-8	250	0.854902	0.972549	36	71	-96
72	35	-11	250	0.858824	0.960784	36	71	-95
71	35	-11	250	0.858824	0.960784	36	71	-96
71	36	-10	250	0.854902	0.964706	36	71	-96
70	37	-8	250	0.85098	0.972549	36	71	-96
70	37	-7	250	0.85098	0.976471	36	71	-97
71	36	-7	250	0.854902	0.976471	36	71	-97
71	36	-8	250	0.854902	0.972549	36	71	-96
72	38	-9	250	0.847059	0.968627	36	70	-96
71	38	-11	250	0.843137	0.960784	36	69	-95
72	39	-11	250	0.839216	0.960784	36	69	-95
72	39	-11	250	0.839216	0.960784	36	69	-95
73	40	-11	250	0.835294	0.960784	36	69	-94
73	40	-11	250	0.835294	0.960784	36	69	-94
73	40	-10	250	0.839216	0.964706	37	69	-95
74	41	-9	250	0.835294	0.968627	37	69	-95
75	42	-8	250	0.831373	0.972549	37	69	-95
75	42	-9	250	0.831373	0.968627	37	69	-94
75	42	-9	250	0.831373	0.968627	37	69	-94
75	42	-10	250	0.827451	0.964706	37	69	-94
75	42	-11	250	0.827451	0.960784	37	68	-94
75	43	-12	250	0.823529	0.956863	37	68	-93
75	43	-14	250	0.823529	0.94902	37	67	-92
75	43	-17	250	0.819608	0.937255	36	66	-91
75	43	-20	250	0.819608	0.92549	36	66	-90
75	44	-23	250	0.811765	0.913725	36	64	-89
75	44	-23	250	0.811765	0.913725	36	64	-89
74	43	-24	250	0.815686	0.909804	36	64	-89
74	43	-22	250	0.815686	0.917647	36	65	-89
75	43	-20	250	0.819608	0.92549	36	66	-90
75	44	-22	250	0.811765	0.917647	36	65	-89
75	44	-26	250	0.807843	0.901961	36	63	-87
73	45	-31	250	0.8	0.882353	35	61	-85
73	47	-34	248	0.788235	0.870588	35	60	-84
72	46	-37	248	0.788235	0.858824	34	59	-83
68	42	-41	248	0.803922	0.843137	33	59	-83
69	41	-45	250	0.803922	0.827451	32	59	-82
67	36	-48	250	0.827451	0.815686	31	60	-82
57	19	-47	252	0.909804	0.819608	29	65	-87
55	9	-39	254	0.956863	0.85098	29	69	-91
55	8	-36	254	0.964706	0.862745	29	70	-92
50	4	-40	254	0.980392	0.847059	28	70	-92
50	4	-40	254	0.980392	0.847059	28	70	-92
53	7	-37	254	0.968627	0.858824	29	70	-92
53	7	-36	254	0.968627	0.862745	29	70	-92
55	6	-36	254	0.972549	0.862745	29	71	-92
53	4	-34	254	0.980392	0.870588	29	71	-93
54	4	-29	254	0.980392	0.890196	30	72	-95
54	4	-29	254	0.980392	0.890196	30	72	-95
70	31	-9	250	0.87451	0.968627	36	72	-97
69	31	-8	250	0.87451	0.972549	36	73	-98
69	30	-9	250	0.878431	0.968627	35	73	-98
71	31	-8	250	0.87451	0.972549	36	73	-97
71	31	-7	252	0.87451	0.976471	36	73	-98
71	32	-5	250	0.870588	0.984314	36	73	-98
72	33	-4	250	0.870588	0.988235	36	73	-98
71	33	-5	250	0.866667	0.984314	36	73	-98
71	33	-6	250	0.866667	0.980392	36	72	-98
72	34	-6	250	0.862745	0.980392	36	72	-97
73	35	-8	250	0.858824	0.972549	36	72	-96
72	35	-10	250	0.858824	0.964706	36	71	-96
72	35	-11	250	0.858824	0.960784	36	71	-95
71	35	-10	250	0.858824	0.964706	36	71	-96
70	35	-8	250	0.858824	0.972549	36	72	-97
69	35	-6	250	0.858824	0.980392	36	72	-98
70	35	-7	250	0.858824	0.976471	36	71	-97
72	36	-8	250	0.854902	0.972549	36	71	-96
72	38	-8	250	0.847059	0.972549	37	70	-96
71	38	-10	250	0.847059	0.964706	36	70	-95
71	38	-11	250	0.843137	0.960784	36	69	-95
72	39	-11	250	0.839216	0.960784	36	69	-95
72	39	-11	250	0.839216	0.960784	36	69	-95
73	40	-10	250	0.839216	0.964706	37	69	-95
73	40	-10	250	0.839216	0.964706	37	69	-95
73	40	-10	250	0.839216	0.964706	37	69	-95
74	41	-9	250	0.835294	0.968627	37	69	-95
75	42	-8	250	0.831373	0.972549	37	69	-95
75	42	-9	250	0.831373	0.968627	37	69	-94
74	41	-11	250	0.831373	0.960784	37	69	-94
74	41	-12	250	0.831373	0.956863	37	68	-94
74	42	-13	250	0.827451	0.952941	37	68	-93
74	42	-14	250	0.827451	0.94902	36	67	-93
74	42	-16	250	0.823529	0.941176	36	67	-92
74	42	-18	250	0.823529	0.933333	36	67	-91
74	42	-21	250	0.819608	0.921569	36	65	-90
74	42	-21	250	0.819608	0.921569	36	65	-90
73	41	-22	250	0.823529	0.917647	35	66	-90
74	42	-20	250	0.823529	0.92549	36	66	-90
74	42	-20	250	0.823529	0.92549	36	66	-90
74	42	-22	250	0.819608	0.917647	36	65	-90
75	44	-24	250	0.811765	0.909804	36	64	-88
74	45	-29	250	0.8	0.890196	35	62	-86
72	46	-33	248	0.792157	0.87451	35	60	-85
71	46	-34	248	0.792157	0.870588	35	60	-84
69	44	-37	248	0.8	0.858824	34	60	-84
70	44	-42	250	0.796078	0.839216	33	59	-82
66	38	-49	250	0.815686	0.811765	32	59	-81
62	28	-46	252	0.866667	0.823529	30	63	-85
57	16	-42	252	0.92549	0.839216	29	67	-89
53	10	-39	252	0.952941	0.85098	29	69	-91
50	5	-37	252	0.976471	0.858824	29	71	-93
50	4	-32	252	0.980392	0.878431	29	72	-95
49	3	-29	252	0.988235	0.890196	30	73	-96
50	3	-26	252	0.988235	0.901961	30	73	-97
52	3	-24	254	0.988235	0.909804	30	74	-97
51	3	-26	252	0.988235	0.901961	30	73	-96
52	5	-26	252	0.976471	0.901961	30	73	-96
51	3	-25	252	0.988235	0.905882	30	73	-97
70	31	-11	250	0.87451	0.960784	35	72	-96
69	32	-10	250	0.870588	0.964706	35	72	-97
69	30	-11	252	0.878431	0.960784	35	72	-97
71	31	-9	252	0.87451	0.968627	36	72	-97
71	32	-7	250	0.870588	0.976471	36	73	-98
71	32	-6	250	0.870588	0.980392	36	73	-98
70	33	-4	250	0.870588	0.988235	36	73	-99
69	33	-5	250	0.866667	0.984314	36	73	-98
70	33	-5	250	0.866667	0.984314	36	73	-98
71	33	-6	250	0.866667	0.980392	36	72	-98
73	36	-6	250	0.854902	0.980392	37	72	-97
72	35	-9	250	0.858824	0.968627	36	71	-96
72	35	-10	250	0.858824	0.964706	36	71	-96
72	35	-9	250	0.858824	0.968627	36	71	-96
71	35	-7	250	0.858824	0.976471	36	72	-97
70	35	-5	250	0.858824	0.984314	36	72	-98
70	35	-7	250	0.858824	0.976471	36	71	-97
72	36	-8	250	0.854902	0.972549	36	71	-96
71	37	-10	250	0.85098	0.964706	36	70	-96
71	38	-11	250	0.843137	0.960784	36	69	-95
71	38	-11	250	0.843137	0.960784	36	69	-95
72	39	-10	250	0.843137	0.964706	36	70	-95
72	39	-10	250	0.843137	0.964706	36	70	-95
73	40	-9	250	0.839216	0.968627	37	69	-95
73	40	-10	250	0.839216	0.964706	37	69	-95
73	40	-11	250	0.835294	0.960784	36	69	-94
74	41	-9	250	0.835294	0.968627	37	69	-95
74	41	-9	250	0.835294	0.968627	37	69	-95
75	42	-9	250	0.831373	0.968627	37	69	-94
74	41	-11	250	0.831373	0.960784	37	69	-94
74	41	-12	250	0.831373	0.956863	37	68	-94
74	42	-14	250	0.827451	0.94902	36	67	-93
73	41	-16	250	0.827451	0.941176	36	67	-92
74	42	-16	250	0.823529	0.941176	36	67	-92
74	42	-17	250	0.823529	0.937255	36	67	-91
74	42	-18	250	0.823529	0.933333	36	67	-91
73	41	-20	250	0.827451	0.92549	36	66	-91
73	41	-21	250	0.827451	0.921569	36	66	-90
73	41	-21	250	0.827451	0.921569	36	66	-90
74	42	-21	250	0.819608	0.921569	36	65	-90
74	42	-23	250	0.819608	0.913725	36	65	-89
74	43	-26	250	0.811765	0.901961	35	64	-88
74	44	-27	250	0.807843	0.898039	35	63	-87
75	47	-27	250	0.796078	0.898039	36	62	-86
73	46	-29	248	0.796078	0.890196	35	62	-86
72	47	-31	248	0.792157	0.882353	35	60	-85
74	48	-35	248	0.784314	0.866667	35	59	-83
72	44	-42	250	0.796078	0.839216	34	59	-81
64	33	-48	250	0.843137	0.815686	31	61	-83
57	22	-49	252	0.894118	0.811765	29	64	-85
53	15	-44	252	0.929412	0.831373	29	67	-89
47	6	-40	252	0.972549	0.847059	28	70	-92
46	4	-34	252	0.980392	0.870588	29	71	-94
45	3	-29	252	0.988235	0.890196	29	73	-96
45	1	-24	252	0.996078	0.909804	30	74	-98
48	2	-19	252	0.992157	0.929412	31	75	-99
49	5	-19	252	0.980392	0.929412	31	75	-99
48	4	-24	252	0.984314	0.909804	30	74	-98
49	5	-23	252	0.980392	0.913725	30	73	-97
70	33	-12	250	0.866667	0.956863	35	71	-96
70	33	-12	250	0.866667	0.956863	35	71	-96
71	32	-11	252	0.870588	0.960784	36	72	-96
71	31	-11	252	0.87451	0.960784	35	72	-96
70	31	-9	250	0.87451	0.968627	36	72	-97
70	32	-7	250	0.870588	0.976471	36	73	-98
70	34	-5	250	0.862745	0.984314	36	72	-98
70	35	-3	250	0.862745	0.992157	37	73	-99
71	35	-4	250	0.862745	0.988235	37	73	-98
71	33	-6	250	0.866667	0.980392	36	72	-98
72	34	-7	250	0.862745	0.976471	36	72	-97
72	35	-8	250	0.858824	0.972549	36	71	-97
73	35	-9	250	0.858824	0.968627	36	71	-96
73	36	-7	250	0.854902	0.976471	36	72	-97
73	35	-5	250	0.858824	0.984314	37	73	-98
71	34	-4	250	0.866667	0.988235	37	73	-98
71	35	-6	250	0.858824	0.980392	36	72	-97
73	37	-6	250	0.85098	0.980392	37	71	-97
72	38	-8	250	0.847059	0.972549	37	70	-96
71	38	-10	250	0.847059	0.964706	36	70	-95
71	38	-10	250	0.847059	0.964706	36	70	-95
71	38	-10	250	0.847059	0.964706	36	70	-95
72	39	-9	250	0.843137	0.968627	36	70	-96
72	39	-9	250	0.843137	0.968627	36	70	-96
73	40	-9	250	0.839216	0.968627	37	69	-95
73	40	-10	250	0.839216	0.964706	37	69	-95
74	41	-9	250	0.835294	0.968627	37	69	-95
74	41	-9	250	0.835294	0.968627	37	69	-95
73	40	-11	250	0.835294	0.960784	36	69	-94
73	40	-12	250	0.835294	0.956863	36	69	-94
73	41	-14	250	0.831373	0.94902	36	68	-93
73	41	-16	250	0.827451	0.941176	36	67	-92
73	41	-17	250	0.827451	0.937255	36	67	-92
73	41	-18	250	0.827451	0.933333	36	67	-92
73	41	-19	250	0.827451	0.929412	36	66	-91
73	41	-19	250	0.827451	0.929412	36	66	-91
72	40	-21	250	0.831373	0.921569	35	66	-91
73	41	-22	250	0.823529	0.917647	35	66	-90
73	41	-23	250	0.823529	0.913725	35	66	-90
74	43	-24	250	0.815686	0.909804	36	64	-89
74	43	-25	250	0.815686	0.905882	36	64	-88
74	43	-26	250	0.811765	0.901961	35	64	-88
75	44	-25	250	0.807843	0.905882	36	64	-88
76	46	-23	250	0.803922	0.913725	36	64	-88
75	47	-25	250	0.796078	0.905882	36	62	-87
75	47	-27	250	0.796078	0.898039	36	62	-86
75	47	-31	250	0.792157	0.882353	36	61	-85
74	47	-35	250	0.788235	0.866667	35	59	-83
67	39	-45	250	0.815686	0.827451	32	60	-82
56	26	-55	250	0.870588	0.788235	29	61	-83
51	17	-49	250	0.917647	0.811765	28	65	-87
45	7	-43	252	0.968627	0.835294	28	69	-91
43	4	-37	252	0.980392	0.858824	28	70	-94
42	3	-33	250	0.988235	0.87451	29	72	-95
43	2	-25	250	0.992157	0.905882	30	74	-98
44	2	-19	250	0.992157	0.929412	30	75	-100
44	4	-20	250	0.984314	0.92549	30	75	-99
44	5	-23	250	0.980392	0.913725	30	74	-98
46	7	-26	250	0.968627	0.901961	30	73	-97
69	33	-13	250	0.862745	0.952941	35	71	-95
71	34	-13	250	0.858824	0.952941	36	70	-95
71	33	-13	250	0.862745	0.952941	35	71	-95
72	32	-11	252	0.870588	0.960784	36	72	-96
70	31	-10	252	0.87451	0.964706	35	72	-97
69	32	-8	250	0.870588	0.972549	36	72	-97
69	33	-6	250	0.866667	0.980392	36	72	-98
70	34	-5	250	0.862745	0.984314	36	72	-98
70	34	-6	250	0.862745	0.980392	36	72	-98
71	34	-7	250	0.862745	0.976471	36	72	-97
73	34	-8	250	0.862745	0.972549	36	72	-97
73	34	-9	252	0.862745	0.968627	36	71	-96
73	34	-8	250	0.862745	0.972549	36	72	-97
72	34	-7	250	0.862745	0.976471	36	72	-97
73	34	-5	250	0.862745	0.984314	37	72	-98
73	34	-4	250	0.866667	0.988235	37	73	-98
72	34	-5	250	0.862745	0.984314	36	72	-98
72	36	-6	250	0.854902	0.980392	37	71	-97
71	36	-8	250	0.854902	0.972549	36	71	-96
70	37	-10	250	0.85098	0.964706	36	70	-96
71	38	-9	250	0.847059	0.968627	36	70	-96
71	38	-9	250	0.847059	0.968627	36	70	-96
71	38	-9	250	0.847059	0.968627	36	70	-96
71	38	-9	250	0.847059	0.968627	36	70	-96
72	39	-9	250	0.843137	0.968627	36	70	-96
72	39	-10	250	0.843137	0.964706	36	70	-95
72	39	-11	250	0.839216	0.960784	36	69	-95
73	40	-10	250	0.839216	0.964706	37	69	-95
73	40	-12	250	0.835294	0.956863	36	69	-94
73	41	-14	250	0.831373	0.94902	36	68	-93
73	41	-16	250	0.827451	0.941176	36	67	-92
72	40	-18	250	0.831373	0.933333	36	67	-92
72	40	-20	250	0.831373	0.92549	35	67	-91
72	40	-21	250	0.831373	0.921569	35	66	-91
73	41	-21	250	0.827451	0.921569	36	66	-90
72	40	-23	250	0.827451	0.913725	35	66	-90
72	40	-24	250	0.827451	0.909804	35	65	-90
72	41	-25	250	0.823529	0.905882	35	65	-89
73	42	-26	250	0.815686	0.901961	35	64	-88
73	42	-28	250	0.815686	0.894118	35	63	-87
74	43	-27	250	0.811765	0.898039	35	64	-87
74	43	-26	250	0.811765	0.901961	35	64	-88
75	44	-25	250	0.807843	0.905882	36	64	-88
75	44	-25	250	0.807843	0.905882	36	64	-88
76	45	-26	250	0.803922	0.901961	36	63	-87
75	45	-28	250	0.803922	0.894118	36	62	-86
75	46	-30	250	0.796078	0.886275	36	61	-85
73	45	-32	250	0.8	0.878431	35	61	-85
68	41	-42	250	0.807843	0.839216	33	60	-83
59	31	-53	250	0.847059	0.796078	30	60	-82
52	20	-49	250	0.901961	0.811765	28	64	-86
46	9	-42	250	0.956863	0.839216	28	68	-91
44	5	-38	252	0.976471	0.854902	28	70	-93
43	4	-34	250	0.980392	0.870588	29	71	-94
43	2	-29	250	0.992157	0.890196	29	73	-96
43	3	-24	250	0.988235	0.909804	30	74	-98
44	5	-21	250	0.980392	0.921569	30	74	-99
43	6	-24	250	0.972549	0.909804	30	73	-98
46	9	-29	250	0.960784	0.890196	30	72	-95
70	34	-13	250	0.858824	0.952941	35	70	-95
71	34	-14	250	0.858824	0.94902	35	70	-95
71	33	-13	250	0.862745	0.952941	35	71	-95
71	31	-12	252	0.87451	0.956863	35	72	-96
71	31	-10	252	0.87451	0.964706	36	72	-97
70	31	-8	250	0.87451	0.972549	36	73	-97
71	32	-7	250	0.870588	0.976471	36	73	-98
71	32	-7	250	0.870588	0.976471	36	73	-98
72	33	-7	250	0.866667	0.976471	36	72	-97
72	33	-8	252	0.866667	0.972549	36	72	-97
75	35	-7	252	0.858824	0.976471	37	72	-96
74	34	-9	252	0.862745	0.968627	36	72	-96
73	34	-8	250	0.862745	0.972549	36	72	-97
73	36	-6	250	0.854902	0.980392	37	72	-97
73	36	-5	250	0.854902	0.984314	37	72	-97
72	35	-6	250	0.858824	0.980392	36	72	-97
72	36	-6	250	0.854902	0.980392	37	71	-97
73	37	-5	250	0.85098	0.984314	37	72	-97
71	36	-8	250	0.854902	0.972549	36	71	-96
71	38	-8	250	0.847059	0.972549	36	70	-96
71	38	-8	250	0.847059	0.972549	36	70	-96
71	38	-8	250	0.847059	0.972549	36	70	-96
71	38	-8	250	0.847059	0.972549	36	70	-96
71	38	-8	250	0.847059	0.972549	36	70	-96
72	39	-8	250	0.843137	0.972549	37	70	-96
72	39	-9	250	0.843137	0.968627	36	70	-96
72	39	-10	250	0.843137	0.964706	36	70	-95
73	40	-10	250	0.839216	0.964706	37	69	-95
73	40	-12	250	0.835294	0.956863	36	69	-94
73	41	-14	250	0.831373	0.94902	36	68	-93
72	40	-17	250	0.831373	0.937255	36	67	-92
71	39	-20	250	0.835294	0.92549	35	67	-91
72	40	-22	250	0.827451	0.917647	35	66	-90
72	40	-24	250	0.827451	0.909804	35	65	-90
72	41	-25	250	0.823529	0.905882	35	65	-89
72	41	-26	250	0.823529	0.901961	35	64	-89
72	41	-27	250	0.819608	0.898039	35	64	-88
72	41	-28	250	0.819608	0.894118	35	64	-88
72	41	-29	250	0.819608	0.890196	34	64	-87
73	42	-30	250	0.815686	0.886275	35	63	-87
74	43	-28	250	0.811765	0.894118	35	63	-87
74	43	-26	250	0.811765	0.901961	35	64	-88
75	44	-25	250	0.807843	0.905882	36	64	-88
75	44	-25	250	0.807843	0.905882	36	64	-88
76	44	-26	250	0.807843	0.901961	36	64	-87
77	45	-27	250	0.803922	0.898039	36	63	-87
76	45	-27	250	0.803922	0.898039	36	63	-87
73	44	-30	250	0.803922	0.886275	35	62	-86
67	40	-42	250	0.811765	0.839216	32	60	-83
59	32	-53	250	0.843137	0.796078	30	60	-82
53	22	-48	250	0.894118	0.815686	29	64	-86
48	12	-41	250	0.945098	0.843137	29	68	-91
45	6	-38	252	0.972549	0.854902	29	70	-93
45	5	-34	250	0.976471	0.870588	29	71	-94
44	3	-30	252	0.988235	0.886275	29	72	-96
45	4	-26	252	0.984314	0.901961	30	73	-97
45	6	-23	250	0.972549	0.913725	30	74	-98
44	7	-27	250	0.968627	0.898039	30	72	-97
48	14	-35	250	0.937255	0.866667	29	69	-93
71	34	-13	250	0.858824	0.952941	36	70	-95
71	34	-13	250	0.858824	0.952941	36	70	-95
72	32	-12	252	0.870588	0.956863	35	72	-96
73	32	-10	252	0.870588	0.964706	36	72	-96
72	31	-9	252	0.87451	0.968627	36	72	-97
72	31	-8	252	0.87451	0.972549	36	73	-97
74	31	-7	252	0.87451	0.976471	36	73	-97
74	31	-7	252	0.87451	0.976471	36	73	-97
75	32	-7	252	0.870588	0.976471	36	73	-97
74	33	-8	252	0.866667	0.972549	36	72	-97
75	34	-8	252	0.862745	0.972549	36	72	-96
75	34	-9	252	0.862745	0.968627	36	72	-96
75	35	-7	252	0.858824	0.976471	37	72	-96
73	36	-7	250	0.854902	0.976471	36	72	-97
72	36	-8	250	0.854902	0.972549	36	71	-96
71	37	-9	250	0.85098	0.968627	36	70	-96
71	36	-9	250	0.854902	0.968627	36	71	-96
73	37	-8	250	0.85098	0.972549	36	71	-96
72	37	-8	250	0.85098	0.972549	36	70	-96
71	38	-8	250	0.847059	0.972549	36	70	-96
71	38	-8	250	0.847059	0.972549	36	70	-96
71	38	-8	250	0.847059	0.972549	36	70	-96
71	38	-8	250	0.847059	0.972549	36	70	-96
71	38	-8	250	0.847059	0.972549	36	70	-96
71	38	-8	250	0.847059	0.972549	36	70	-96
71	38	-9	250	0.847059	0.968627	36	70	-96
72	39	-9	250	0.843137	0.968627	36	70	-96
73	40	-10	250	0.839216	0.964706	37	69	-95
72	39	-13	250	0.839216	0.952941	36	69	-94
72	40	-15	250	0.835294	0.945098	36	68	-93
72	40	-17	250	0.831373	0.937255	36	67	-92
72	40	-19	250	0.831373	0.929412	36	67	-91
71	39	-24	250	0.831373	0.909804	35	66	-90
71	40	-27	250	0.823529	0.898039	34	64	-88
71	40	-28	250	0.823529	0.894118	34	64	-88
72	41	-28	250	0.819608	0.894118	35	64	-88
72	41	-29	250	0.819608	0.890196	34	64	-87
72	41	-30	250	0.819608	0.886275	34	64	-87
73	42	-29	250	0.815686	0.890196	35	63	-87
73	42	-30	250	0.815686	0.886275	35	63	-87
74	43	-27	250	0.811765	0.898039	35	64	-87
74	43	-26	250	0.811765	0.901961	35	64	-88
74	43	-26	250	0.811765	0.901961	35	64	-88
75	44	-25	250	0.807843	0.905882	36	64	-88
75	44	-26	250	0.807843	0.901961	36	63	-87
74	43	-29	250	0.811765	0.890196	35	63	-87
75	44	-27	250	0.807843	0.898039	36	63	-87
74	43	-28	250	0.811765	0.894118	35	63	-87
69	40	-39	250	0.815686	0.85098	33	61	-84
62	35	-50	250	0.831373	0.807843	30	59	-82
57	25	-46	250	0.882353	0.823529	30	64	-86
49	13	-41	250	0.941176	0.843137	29	68	-91
47	7	-38	252	0.968627	0.854902	29	69	-92
47	6	-33	252	0.972549	0.87451	29	71	-94
46	4	-28	252	0.984314	0.894118	30	73	-96
46	4	-25	250	0.984314	0.905882	30	74	-97
46	5	-26	250	0.976471	0.901961	30	73	-97
45	7	-31	250	0.968627	0.882353	29	72	-95
49	15	-41	250	0.929412	0.843137	29	67	-90
71	33	-12	250	0.866667	0.956863	36	71	-96
70	33	-12	250	0.866667	0.956863	35	71	-96
71	31	-11	252	0.87451	0.960784	35	72	-96
73	30	-9	252	0.878431	0.968627	36	73	-97
73	30	-8	252	0.878431	0.972549	36	73	-97
73	30	-8	252	0.878431	0.972549	36	73	-97
75	31	-7	252	0.87451	0.976471	36	73	-97
75	31	-7	252	0.87451	0.976471	36	73	-97
75	31	-8	252	0.87451	0.972549	36	73	-97
74	31	-9	252	0.87451	0.968627	36	73	-97
75	32	-9	252	0.870588	0.968627	36	73	-96
76	34	-8	252	0.862745	0.972549	36	72	-96
75	35	-8	252	0.858824	0.972549	36	72	-96
73	36	-9	250	0.854902	0.968627	36	71	-96
71	36	-9	250	0.854902	0.968627	36	71	-96
70	37	-10	250	0.85098	0.964706	36	70	-96
70	37	-10	250	0.85098	0.964706	36	70	-96
72	38	-9	250	0.847059	0.968627	36	70	-96
72	38	-9	250	0.847059	0.968627	36	70	-96
71	38	-9	250	0.847059	0.968627	36	70	-96
71	38	-9	250	0.847059	0.968627	36	70	-96
71	38	-9	250	0.847059	0.968627	36	70	-96
71	38	-9	250	0.847059	0.968627	36	70	-96
71	38	-9	250	0.847059	0.968627	36	70	-96
71	38	-9	250	0.847059	0.968627	36	70	-96
71	38	-9	250	0.847059	0.968627	36	70	-96
71	38	-11	250	0.843137	0.960784	36	69	-95
72	39	-11	250	0.839216	0.960784	36	69	-95
72	39	-13	250	0.839216	0.952941	36	69	-94
72	40	-15	250	0.835294	0.945098	36	68	-93
72	40	-16	250	0.835294	0.941176	36	68	-93
72	40	-18	250	0.831373	0.933333	36	67	-92
71	39	-23	250	0.831373	0.913725	35	66	-90
71	40	-27	250	0.823529	0.898039	34	64	-88
71	40	-29	250	0.823529	0.890196	34	64	-88
71	40	-29	250	0.823529	0.890196	34	64	-88
71	40	-30	250	0.823529	0.886275	34	64	-87
72	41	-29	250	0.819608	0.890196	34	64	-87
73	42	-29	250	0.815686	0.890196	35	63	-87
73	42	-28	250	0.815686	0.894118	35	63	-87
74	43	-27	250	0.811765	0.898039	35	64	-87
74	43	-26	250	0.811765	0.901961	35	64	-88
74	43	-26	250	0.811765	0.901961	35	64	-88
74	43	-26	250	0.811765	0.901961	35	64	-88
75	44	-25	250	0.807843	0.905882	36	64	-88
74	43	-27	250	0.811765	0.898039	35	64	-87
74	43	-26	250	0.811765	0.901961	35	64	-88
74	43	-27	250	0.811765	0.898039	35	64	-87
71	42	-36	250	0.807843	0.862745	34	61	-84
64	37	-46	250	0.823529	0.823529	32	60	-83
58	27	-45	250	0.870588	0.827451	30	64	-86
51	15	-42	250	0.929412	0.839216	29	67	-90
48	8	-38	252	0.964706	0.854902	29	69	-92
49	6	-32	252	0.972549	0.878431	29	71	-94
47	4	-28	252	0.984314	0.894118	30	73	-96
46	3	-25	252	0.988235	0.905882	30	74	-97
46	5	-27	252	0.976471	0.898039	30	72	-96
45	7	-33	250	0.968627	0.87451	29	71	-94
49	14	-44	250	0.933333	0.831373	28	67	-89
70	33	-10	250	0.866667	0.964706	36	71	-96
70	33	-10	250	0.866667	0.964706	36	71	-96
71	31	-10	252	0.87451	0.964706	36	72	-97
72	30	-8	252	0.878431	0.972549	36	73	-97
73	30	-8	252	0.878431	0.972549	36	73	-97
74	31	-7	252	0.87451	0.976471	36	73	-97
73	30	-8	252	0.878431	0.972549	36	73	-97
73	30	-8	252	0.878431	0.972549	36	73	-97
74	31	-8	252	0.87451	0.972549	36	73	-97
74	31	-9	252	0.87451	0.968627	36	73	-97
74	31	-9	252	0.87451	0.968627	36	73	-97
75	32	-8	252	0.870588	0.972549	36	73	-97
74	34	-9	252	0.862745	0.968627	36	72	-96
73	36	-10	250	0.854902	0.964706	36	71	-95
72	36	-9	250	0.854902	0.968627	36	71	-96
71	36	-9	250	0.854902	0.968627	36	71	-96
71	38	-8	250	0.847059	0.972549	36	70	-96
72	39	-7	250	0.843137	0.976471	37	70	-96
72	39	-8	250	0.843137	0.972549	37	70	-96
71	38	-11	250	0.843137	0.960784	36	69	-95
71	38	-11	250	0.843137	0.960784	36	69	-95
71	38	-11	250	0.843137	0.960784	36	69	-95
71	38	-10	250	0.847059	0.964706	36	70	-95
71	38	-9	250	0.847059	0.968627	36	70	-96
71	38	-10	250	0.847059	0.964706	36	70	-95
71	38	-11	250	0.843137	0.960784	36	69	-95
71	38	-11	250	0.843137	0.960784	36	69	-95
71	38	-13	250	0.843137	0.952941	36	69	-94
72	39	-13	250	0.839216	0.952941	36	69	-94
72	40	-15	250	0.835294	0.945098	36	68	-93
71	39	-17	250	0.835294	0.937255	36	68	-93
71	39	-18	250	0.835294	0.933333	36	67	-92
71	39	-22	250	0.835294	0.917647	35	66	-91
71	40	-26	250	0.827451	0.901961	35	65	-89
71	40	-27	250	0.823529	0.898039	34	64	-88
71	40	-28	250	0.823529	0.894118	34	64	-88
71	40	-28	250	0.823529	0.894118	34	64	-88
72	41	-27	250	0.819608	0.898039	35	64	-88
72	41	-28	250	0.819608	0.894118	35	64	-88
73	42	-27	250	0.815686	0.898039	35	64	-88
74	43	-26	250	0.811765	0.901961	35	64	-88
74	43	-26	250	0.811765	0.901961	35	64	-88
73	42	-27	250	0.815686	0.898039	35	64	-88
74	43	-26	250	0.811765	0.901961	35	64	-88
74	43	-25	250	0.815686	0.905882	36	64	-88
74	43	-25	250	0.815686	0.905882	36	64	-88
74	43	-25	250	0.815686	0.905882	36	64	-88
73	43	-27	250	0.811765	0.898039	35	64	-88
72	44	-33	250	0.803922	0.87451	34	61	-85
64	38	-43	248	0.823529	0.835294	32	60	-84
59	28	-45	250	0.866667	0.827451	30	63	-86
52	16	-44	252	0.92549	0.831373	29	66	-89
50	9	-39	252	0.956863	0.85098	29	69	-91
50	6	-32	252	0.972549	0.878431	30	71	-94
48	5	-27	252	0.976471	0.898039	30	73	-96
46	5	-24	250	0.980392	0.909804	30	73	-98
45	5	-26	250	0.976471	0.901961	30	73	-97
45	7	-31	250	0.968627	0.882353	29	72	-95
48	12	-41	250	0.945098	0.843137	29	68	-91
69	32	-9	250	0.870588	0.968627	36	72	-97
69	31	-9	250	0.87451	0.968627	36	72	-97
71	31	-8	250	0.87451	0.972549	36	73	-97
71	29	-8	252	0.882353	0.972549	36	73	-98
72	29	-9	252	0.882353	0.968627	36	73	-97
72	30	-8	252	0.878431	0.972549	36	73	-97
72	31	-8	252	0.87451	0.972549	36	73	-97
72	31	-8	252	0.87451	0.972549	36	73	-97
73	32	-8	252	0.870588	0.972549	36	73	-97
73	32	-9	252	0.870588	0.968627	36	72	-97
73	32	-9	252	0.870588	0.968627	36	72	-97
73	32	-8	252	0.870588	0.972549	36	73	-97
72	33	-10	252	0.866667	0.964706	36	72	-96
72	35	-11	250	0.858824	0.960784	36	71	-95
70	34	-10	250	0.862745	0.964706	36	71	-96
70	34	-9	250	0.862745	0.968627	36	71	-97
71	36	-6	250	0.854902	0.980392	36	72	-97
71	38	-6	250	0.847059	0.980392	37	71	-97
71	38	-7	250	0.847059	0.976471	37	70	-96
71	38	-9	250	0.847059	0.968627	36	70	-96
70	37	-11	250	0.847059	0.960784	36	70	-95
70	37	-10	250	0.85098	0.964706	36	70	-96
71	38	-8	250	0.847059	0.972549	36	70	-96
71	38	-8	250	0.847059	0.972549	36	70	-96
70	37	-9	250	0.85098	0.968627	36	70	-96
70	37	-10	250	0.85098	0.964706	36	70	-96
70	37	-11	250	0.847059	0.960784	36	70	-95
69	36	-14	250	0.85098	0.94902	35	69	-95
71	38	-14	250	0.843137	0.94902	36	69	-94
71	39	-16	250	0.839216	0.941176	36	68	-93
70	38	-17	250	0.839216	0.937255	35	68	-93
70	38	-18	250	0.839216	0.933333	35	68	-92
71	39	-21	250	0.835294	0.921569	35	67	-91
71	39	-25	250	0.831373	0.905882	35	65	-89
71	40	-27	250	0.823529	0.898039	34	64	-88
70	39	-28	250	0.827451	0.894118	34	65	-89
71	40	-27	250	0.823529	0.898039	34	64	-88
72	41	-26	250	0.823529	0.901961	35	64	-89
71	40	-28	250	0.823529	0.894118	34	64	-88
72	41	-28	250	0.819608	0.894118	35	64	-88
73	42	-27	250	0.815686	0.898039	35	64	-88
73	42	-27	250	0.815686	0.898039	35	64	-88
73	42	-27	250	0.815686	0.898039	35	64	-88
73	42	-27	250	0.815686	0.898039	35	64	-88
74	43	-24	250	0.815686	0.909804	36	64	-89
74	43	-24	250	0.815686	0.909804	36	64	-89
73	43	-25	250	0.815686	0.905882	35	64	-88
73	45	-27	250	0.803922	0.898039	36	62	-87
71	45	-32	248	0.8	0.878431	35	61	-85
63	38	-41	248	0.823529	0.843137	32	61	-85
58	28	-45	250	0.866667	0.827451	30	63	-86
51	16	-48	250	0.921569	0.815686	28	66	-87
50	8	-42	252	0.960784	0.839216	28	68	-90
50	5	-33	252	0.976471	0.87451	29	71	-94
47	4	-28	252	0.984314	0.894118	30	73	-96
45	4	-24	250	0.984314	0.909804	30	74	-98
44	4	-24	250	0.984314	0.909804	30	74	-98
45	7	-26	250	0.968627	0.901961	30	72	-97
45	7	-37	250	0.968627	0.858824	29	70	-93
69	31	-8	250	0.87451	0.972549	36	73	-98
69	31	-8	250	0.87451	0.972549	36	73	-98
71	31	-7	252	0.87451	0.976471	36	73	-98
71	29	-7	252	0.882353	0.976471	36	74	-98
72	29	-9	252	0.882353	0.968627	36	73	-97
71	30	-11	252	0.878431	0.960784	35	72	-96
72	31	-10	252	0.87451	0.964706	36	72	-97
72	31	-9	252	0.87451	0.968627	36	72	-97
73	32	-9	252	0.870588	0.968627	36	72	-97
73	32	-10	252	0.870588	0.964706	36	72	-96
72	32	-9	252	0.870588	0.968627	36	72	-97
71	32	-8	250	0.870588	0.972549	36	72	-97
70	33	-10	250	0.866667	0.964706	36	71	-96
71	34	-11	250	0.862745	0.960784	36	71	-96
70	34	-9	250	0.862745	0.968627	36	71	-97
70	34	-6	250	0.862745	0.980392	36	72	-98
70	35	-5	250	0.858824	0.984314	36	72	-98
71	36	-4	250	0.858824	0.988235	37	72	-98
70	36	-5	250	0.854902	0.984314	37	72	-98
70	37	-7	250	0.85098	0.976471	36	71	-97
70	37	-7	250	0.85098	0.976471	36	71	-97
70	37	-7	250	0.85098	0.976471	36	71	-97
71	38	-5	250	0.847059	0.984314	37	71	-97
71	38	-5	250	0.847059	0.984314	37	71	-97
70	37	-6	250	0.85098	0.980392	37	71	-97
70	37	-6	250	0.85098	0.980392	37	71	-97
70	37	-9	250	0.85098	0.968627	36	70	-96
69	36	-13	250	0.85098	0.952941	36	69	-95
71	38	-13	250	0.843137	0.952941	36	69	-94
71	38	-14	250	0.843137	0.94902	36	69	-94
70	37	-16	250	0.847059	0.941176	35	68	-93
70	38	-17	250	0.839216	0.937255	35	68	-93
71	39	-21	250	0.835294	0.921569	35	67	-91
71	40	-25	250	0.827451	0.905882	35	65	-89
70	39	-28	250	0.827451	0.894118	34	65	-89
70	39	-28	250	0.827451	0.894118	34	65	-89
71	40	-28	250	0.823529	0.894118	34	64	-88
72	41	-28	250	0.819608	0.894118	35	64	-88
71	40	-29	250	0.823529	0.890196	34	64	-88
71	40	-29	250	0.823529	0.890196	34	64	-88
72	41	-28	250	0.819608	0.894118	35	64	-88
73	42	-27	250	0.815686	0.898039	35	64	-88
73	42	-27	250	0.815686	0.898039	35	64	-88
73	42	-25	250	0.819608	0.905882	35	64	-89
74	43	-24	250	0.815686	0.909804	36	64	-89
74	43	-24	250	0.815686	0.909804	36	64	-89
74	44	-25	250	0.807843	0.905882	36	64	-88
72	44	-28	250	0.807843	0.894118	35	63	-87
69	44	-33	248	0.803922	0.87451	34	61	-85
61	37	-42	248	0.827451	0.839216	32	60	-84
58	29	-45	250	0.862745	0.827451	30	63	-86
52	17	-47	250	0.917647	0.819608	28	66	-88
51	9	-41	252	0.956863	0.843137	29	69	-91
51	4	-33	252	0.980392	0.87451	29	71	-94
48	3	-27	252	0.988235	0.898039	30	73	-96
45	4	-23	250	0.984314	0.913725	30	74	-98
44	5	-20	250	0.980392	0.92549	31	74	-99
45	6	-21	250	0.976471	0.921569	31	74	-98
46	5	-29	252	0.976471	0.890196	30	72	-96
69	32	-9	250	0.870588	0.968627	36	72	-97
70	32	-7	250	0.870588	0.976471	36	73	-98
71	31	-7	252	0.87451	0.976471	36	73	-98
72	30	-6	252	0.878431	0.980392	36	73	-98
72	30	-8	252	0.878431	0.972549	36	73	-97
72	31	-10	252	0.87451	0.964706	36	72	-97
74	32	-9	252	0.870588	0.968627	36	72	-96
74	31	-10	252	0.87451	0.964706	36	72	-96
75	33	-10	252	0.866667	0.964706	36	72	-96
75	33	-11	252	0.866667	0.960784	36	72	-95
73	33	-10	252	0.866667	0.964706	36	72	-96
71	34	-9	250	0.862745	0.968627	36	71	-96
70	33	-10	250	0.866667	0.964706	36	71	-96
71	34	-9	250	0.862745	0.968627	36	71	-96
71	34	-8	250	0.862745	0.972549	36	72	-97
70	34	-6	250	0.862745	0.980392	36	72	-98
71	35	-4	250	0.862745	0.988235	37	73	-98
72	36	-4	250	0.858824	0.988235	37	72	-98
71	36	-5	250	0.854902	0.984314	37	72	-98
70	36	-6	250	0.854902	0.980392	36	72	-97
70	36	-6	250	0.854902	0.980392	36	72	-97
70	36	-6	250	0.854902	0.980392	36	72	-97
70	36	-6	250	0.854902	0.980392	36	72	-97
70	36	-6	250	0.854902	0.980392	36	72	-97
70	36	-6	250	0.854902	0.980392	36	72	-97
70	36	-6	250	0.854902	0.980392	36	72	-97
70	37	-8	250	0.85098	0.972549	36	71	-96
70	37	-11	250	0.847059	0.960784	36	70	-95
70	37	-13	250	0.847059	0.952941	36	69	-95
70	37	-15	250	0.847059	0.945098	36	69	-94
70	37	-15	250	0.847059	0.945098	36	69	-94
70	38	-17	250	0.839216	0.937255	35	68	-93
71	39	-20	250	0.835294	0.92549	35	67	-91
71	39	-25	250	0.831373	0.905882	35	65	-89
71	40	-27	250	0.823529	0.898039	34	64	-88
71	40	-27	250	0.823529	0.898039	34	64	-88
72	41	-27	250	0.819608	0.898039	35	64	-88
71	40	-29	250	0.823529	0.890196	34	64	-88
71	40	-29	250	0.823529	0.890196	34	64	-88
71	40	-29	250	0.823529	0.890196	34	64	-88
72	41	-28	250	0.819608	0.894118	35	64	-88
72	41	-27	250	0.819608	0.898039	35	64	-88
73	42	-26	250	0.815686	0.901961	35	64	-88
74	43	-24	250	0.815686	0.909804	36	64	-89
73	42	-25	250	0.819608	0.905882	35	64	-89
74	43	-24	250	0.815686	0.909804	36	64	-89
74	44	-24	250	0.811765	0.909804	36	64	-88
72	43	-27	250	0.811765	0.898039	35	63	-88
69	44	-32	248	0.803922	0.878431	34	61	-86
62	38	-40	248	0.823529	0.847059	32	61	-85
59	30	-44	250	0.858824	0.831373	30	63	-86
53	18	-47	250	0.913725	0.819608	29	65	-87
52	10	-41	252	0.952941	0.843137	29	69	-91
50	5	-33	252	0.976471	0.87451	29	71	-94
47	3	-27	252	0.988235	0.898039	30	73	-97
44	4	-22	250	0.984314	0.917647	30	74	-98
44	5	-19	250	0.980392	0.929412	31	74	-99
45	5	-19	250	0.980392	0.929412	31	74	-99
47	4	-22	252	0.984314	0.917647	30	74	-98
69	32	-10	250	0.870588	0.964706	35	72	-97
69	31	-10	250	0.87451	0.964706	35	72	-97
71	31	-9	252	0.87451	0.968627	36	72	-97
72	30	-8	252	0.878431	0.972549	36	73	-97
72	31	-8	252	0.87451	0.972549	36	73	-97
72	31	-8	252	0.87451	0.972549	36	73	-97
74	31	-9	252	0.87451	0.968627	36	73	-97
76	31	-11	252	0.87451	0.960784	36	72	-96
76	31	-12	252	0.87451	0.956863	36	72	-95
75	33	-12	252	0.866667	0.956863	36	71	-95
74	33	-11	252	0.866667	0.960784	36	71	-95
72	33	-10	252	0.866667	0.964706	36	72	-96
71	34	-9	250	0.862745	0.968627	36	71	-96
71	34	-9	250	0.862745	0.968627	36	71	-96
70	33	-9	250	0.866667	0.968627	36	72	-97
70	32	-8	250	0.870588	0.972549	36	72	-97
71	33	-6	250	0.866667	0.980392	36	72	-98
72	34	-6	250	0.862745	0.980392	36	72	-97
71	35	-8	250	0.858824	0.972549	36	71	-97
70	35	-9	250	0.858824	0.968627	36	71	-96
71	36	-9	250	0.854902	0.968627	36	71	-96
71	36	-8	250	0.854902	0.972549	36	71	-96
71	36	-8	250	0.854902	0.972549	36	71	-96
71	36	-8	250	0.854902	0.972549	36	71	-96
71	36	-9	250	0.854902	0.968627	36	71	-96
71	36	-10	250	0.854902	0.964706	36	71	-96
71	37	-10	250	0.85098	0.964706	36	70	-96
70	37	-11	250	0.847059	0.960784	36	70	-95
70	37	-13	250	0.847059	0.952941	36	69	-95
70	37	-15	250	0.847059	0.945098	36	69	-94
70	37	-16	250	0.847059	0.941176	35	68	-93
70	38	-18	250	0.839216	0.933333	35	68	-92
71	39	-20	250	0.835294	0.92549	35	67	-91
71	39	-24	250	0.831373	0.909804	35	66	-90
71	40	-26	250	0.827451	0.901961	35	65	-89
71	40	-27	250	0.823529	0.898039	34	64	-88
71	40	-28	250	0.823529	0.894118	34	64	-88
71	40	-28	250	0.823529	0.894118	34	64	-88
71	40	-29	250	0.823529	0.890196	34	64	-88
71	40	-29	250	0.823529	0.890196	34	64	-88
72	41	-26	250	0.823529	0.901961	35	64	-89
72	41	-25	250	0.823529	0.905882	35	65	-89
73	42	-24	250	0.819608	0.909804	35	65	-89
74	43	-24	250	0.815686	0.909804	36	64	-89
74	43	-24	250	0.815686	0.909804	36	64	-89
73	42	-25	250	0.819608	0.905882	35	64	-89
73	43	-24	250	0.815686	0.909804	36	64	-89
72	43	-26	250	0.811765	0.901961	35	63	-88
70	43	-32	248	0.807843	0.878431	34	62	-86
63	38	-41	248	0.823529	0.843137	32	61	-85
58	29	-45	250	0.862745	0.827451	30	63	-86
53	18	-47	250	0.913725	0.819608	29	65	-87
50	10	-42	252	0.952941	0.839216	28	68	-90
49	5	-33	252	0.976471	0.87451	29	71	-94
46	4	-27	252	0.984314	0.898039	30	73	-97
42	3	-22	250	0.988235	0.917647	30	74	-99
43	4	-19	250	0.984314	0.929412	31	75	-100
45	3	-19	250	0.988235	0.929412	31	75	-99
48	4	-19	252	0.984314	0.929412	31	75	-99
68	32	-10	250	0.870588	0.964706	35	72	-97
69	31	-10	250	0.87451	0.964706	35	72	-97
71	31	-9	252	0.87451	0.968627	36	72	-97
73	30	-8	252	0.878431	0.972549	36	73	-97
73	30	-7	252	0.878431	0.976471	36	74	-98
73	30	-8	252	0.878431	0.972549	36	73	-97
75	30	-10	252	0.878431	0.964706	36	73	-96
76	30	-12	252	0.878431	0.956863	36	72	-96
77	31	-12	254	0.87451	0.956863	36	72	-95
76	31	-12	252	0.87451	0.956863	36	72	-95
75	33	-10	252	0.866667	0.964706	36	72	-96
73	33	-9	252	0.866667	0.968627	36	72	-96
72	33	-7	250	0.866667	0.976471	36	72	-97
71	33	-7	250	0.866667	0.976471	36	72	-97
71	33	-8	250	0.866667	0.972549	36	72	-97
72	34	-9	250	0.862745	0.968627	36	71	-96
72	33	-9	250	0.866667	0.968627	36	72	-97
72	34	-7	250	0.862745	0.976471	36	72	-97
72	35	-9	250	0.858824	0.968627	36	71	-96
71	35	-11	250	0.858824	0.960784	36	71	-96
72	36	-10	250	0.854902	0.964706	36	70	-96
72	36	-10	250	0.854902	0.964706	36	70	-96
72	36	-10	250	0.854902	0.964706	36	70	-96
72	36	-11	250	0.854902	0.960784	36	71	-95
72	36	-12	250	0.85098	0.956863	36	70	-95
71	36	-14	250	0.85098	0.94902	36	69	-94
70	36	-13	250	0.85098	0.952941	36	70	-95
70	37	-12	250	0.847059	0.956863	36	70	-95
70	37	-13	250	0.847059	0.952941	36	69	-95
71	38	-14	250	0.843137	0.94902	36	69	-94
71	39	-16	250	0.839216	0.941176	36	68	-93
70	38	-19	250	0.839216	0.929412	35	67	-92
71	39	-21	250	0.835294	0.921569	35	67	-91
71	39	-23	250	0.831373	0.913725	35	66	-90
70	39	-26	250	0.831373	0.901961	34	65	-89
71	40	-27	250	0.823529	0.898039	34	64	-88
71	40	-27	250	0.823529	0.898039	34	64	-88
71	40	-27	250	0.823529	0.898039	34	64	-88
72	41	-28	250	0.819608	0.894118	35	64	-88
71	40	-29	250	0.823529	0.890196	34	64	-88
72	41	-26	250	0.823529	0.901961	35	64	-89
72	40	-24	250	0.827451	0.909804	35	65	-90
73	42	-23	250	0.819608	0.913725	36	65	-89
74	43	-24	250	0.815686	0.909804	36	64	-89
74	43	-24	250	0.815686	0.909804	36	64	-89
74	43	-25	250	0.815686	0.905882	36	64	-88
73	43	-25	250	0.815686	0.905882	35	64	-88
73	43	-26	250	0.811765	0.901961	35	64	-88
71	43	-31	250	0.807843	0.882353	34	62	-86
64	36	-40	250	0.835294	0.847059	32	62	-85
59	28	-44	250	0.866667	0.831373	30	64	-86
53	18	-45	252	0.913725	0.827451	29	66	-88
[truncated: 1,541 more rows]

## Sheet: Average Colours
red	green	blue	hue	saturation	value	lightness	a*	b*
71.7158	37.1845	236.587	1	0.839151	0.927792	35.5771	66.9876	-91.1099
