# Supplementary material for: Parallel and High Throughput Reaction Monitoring with Computer Vision
Source: Angew Chem Int Ed Engl. 2024 Oct 31;64(1):e202413395. doi: 10.1002/anie.202413395 (PMC11701362; doi:10.1002/anie.202413395)
Supplement: Supplementary file 2 — Supporting Information [file ANIE-64-e202413395-s002.zip › Supporting Info - Machine readable data part 1/Figure 4 - glare analysis/24_above_SIanal__1/24_above_SIanal.xlsx]

## Sheet: Raw Colour Distributions
red	green	blue	hue	saturation	value	lightness	a*	b*
50	35	-124	250	0.733333	0.517647	21	36	-52
51	34	-121	250	0.74902	0.529412	22	37	-53
52	35	-117	250	0.74902	0.545098	22	38	-55
51	33	-115	250	0.764706	0.552941	22	40	-57
50	31	-117	250	0.776471	0.545098	21	40	-56
48	31	-120	250	0.772549	0.533333	21	39	-55
49	32	-123	250	0.760784	0.521569	21	38	-54
49	35	-126	248	0.729412	0.509804	21	35	-51
49	38	126	248	0.698039	0.494118	22	31	-48
50	41	122	246	0.662745	0.478431	22	29	-45
52	43	118	248	0.635294	0.462745	22	26	-42
53	43	115	248	0.627451	0.45098	22	26	-40
54	45	118	248	0.619608	0.462745	23	25	-41
54	45	119	248	0.623529	0.466667	23	25	-41
53	44	118	248	0.627451	0.462745	23	26	-41
54	45	117	248	0.615686	0.458824	23	25	-40
48	41	109	246	0.623529	0.427451	21	24	-39
39	33	98	246	0.662745	0.384314	17	23	-38
33	25	89	248	0.717647	0.34902	14	24	-37
21	11	77	250	0.858824	0.301961	8	27	-38
21	8	79	252	0.898039	0.309804	7	30	-41
21	5	81	252	0.937255	0.317647	7	33	-43
20	4	82	252	0.952941	0.321569	7	32	-43
20	4	84	252	0.952941	0.329412	7	35	-45
18	3	85	252	0.964706	0.333333	7	35	-45
17	3	87	250	0.964706	0.341176	7	34	-46
16	3	89	250	0.964706	0.34902	8	34	-47
15	3	91	248	0.968627	0.356863	8	36	-48
16	4	95	248	0.956863	0.372549	9	36	-49
16	4	96	248	0.956863	0.376471	9	37	-50
16	4	95	248	0.956863	0.372549	9	36	-49
16	4	94	248	0.956863	0.368627	9	37	-49
16	3	92	248	0.968627	0.360784	9	35	-48
17	3	91	250	0.968627	0.356863	8	36	-48
17	3	91	250	0.968627	0.356863	8	36	-48
16	2	90	250	0.976471	0.352941	7	37	-48
16	2	88	250	0.976471	0.345098	7	37	-47
17	3	88	250	0.964706	0.345098	7	35	-47
17	3	87	250	0.964706	0.341176	7	34	-46
17	3	86	250	0.964706	0.337255	7	36	-46
17	3	84	250	0.964706	0.329412	7	33	-45
17	4	82	250	0.952941	0.321569	7	33	-44
17	4	80	250	0.94902	0.313725	7	32	-43
17	4	79	250	0.94902	0.309804	6	33	-43
17	4	79	250	0.94902	0.309804	6	33	-43
17	4	79	250	0.94902	0.309804	6	33	-43
17	4	79	250	0.94902	0.309804	6	33	-43
17	4	79	250	0.94902	0.309804	6	33	-43
17	4	79	250	0.94902	0.309804	6	33	-43
17	4	79	250	0.94902	0.309804	6	33	-43
17	4	78	250	0.94902	0.305882	6	31	-42
18	5	78	250	0.937255	0.305882	7	31	-41
19	6	80	250	0.92549	0.313725	7	31	-42
20	7	82	250	0.913725	0.321569	7	32	-43
20	7	81	250	0.913725	0.317647	7	30	-42
20	7	81	250	0.913725	0.317647	7	30	-42
21	7	82	252	0.913725	0.321569	7	33	-43
20	5	83	252	0.941176	0.32549	7	33	-43
21	6	88	252	0.933333	0.345098	9	34	-45
21	7	90	250	0.921569	0.352941	9	35	-46
19	7	82	250	0.913725	0.321569	7	32	-43
20	10	73	250	0.862745	0.286275	7	26	-37
33	27	79	246	0.658824	0.309804	13	19	-31
54	51	95	244	0.462745	0.372549	23	14	-26
61	60	101	242	0.407843	0.396078	27	12	-24
64	61	104	244	0.411765	0.407843	27	13	-25
64	64	109	240	0.411765	0.427451	29	12	-26
63	64	113	238	0.443137	0.443137	29	13	-28
64	63	113	242	0.443137	0.443137	29	15	-29
65	63	112	242	0.439216	0.439216	29	15	-28
65	63	111	242	0.431373	0.435294	29	14	-28
66	64	112	242	0.427451	0.439216	29	14	-27
65	64	113	242	0.435294	0.443137	29	14	-28
66	66	116	240	0.431373	0.454902	30	14	-29
70	69	122	242	0.435294	0.478431	31	15	-30
73	69	125	244	0.447059	0.490196	32	17	-31
73	68	125	246	0.454902	0.490196	32	17	-32
74	69	126	246	0.45098	0.494118	32	17	-32
75	68	127	248	0.462745	0.498039	32	19	-32
76	68	127	248	0.462745	0.498039	32	19	-32
78	70	127	248	0.447059	0.498039	32	18	-31
80	72	127	248	0.431373	0.498039	33	17	-30
84	77	-124	248	0.415686	0.517647	35	17	-30
83	77	-123	246	0.419608	0.521569	35	17	-31
83	78	-120	246	0.427451	0.533333	36	17	-32
83	79	-119	244	0.423529	0.537255	36	16	-32
80	78	-125	242	0.403922	0.513725	35	15	-30
73	71	120	242	0.407843	0.470588	32	14	-28
75	72	116	244	0.380392	0.454902	32	13	-25
60	55	97	248	0.431373	0.380392	25	14	-24
31	24	77	248	0.690196	0.301961	12	21	-32
17	7	75	248	0.905882	0.294118	7	28	-39
17	5	82	250	0.937255	0.321569	7	32	-43
18	4	90	250	0.956863	0.352941	8	36	-47
18	3	96	250	0.968627	0.376471	9	37	-50
20	3	102	250	0.972549	0.4	10	39	-52
20	3	106	250	0.972549	0.415686	10	40	-54
20	3	109	250	0.972549	0.427451	11	41	-55
22	3	110	250	0.972549	0.431373	11	41	-55
23	3	110	252	0.972549	0.431373	11	42	-55
22	3	112	250	0.972549	0.439216	12	42	-56
21	3	116	250	0.972549	0.454902	12	44	-58
21	4	123	248	0.968627	0.482353	13	45	-60
21	3	-127	248	0.976471	0.505882	14	47	-63
25	4	-119	250	0.972549	0.537255	16	48	-65
29	5	-111	250	0.964706	0.568627	17	51	-68
32	7	-103	250	0.952941	0.6	18	53	-70
33	8	-99	250	0.94902	0.615686	20	53	-71
51	36	-122	250	0.733333	0.52549	22	36	-52
53	36	-118	250	0.737255	0.541176	23	37	-54
51	34	-116	250	0.756863	0.54902	22	39	-56
50	32	-115	250	0.772549	0.552941	22	40	-57
49	31	-120	250	0.772549	0.533333	21	39	-55
49	31	-124	250	0.764706	0.517647	21	38	-54
48	33	-128	250	0.741176	0.501961	21	35	-51
49	37	125	248	0.705882	0.490196	21	32	-48
49	39	120	248	0.67451	0.470588	21	30	-45
49	41	116	246	0.647059	0.454902	21	27	-42
51	43	115	246	0.627451	0.45098	22	25	-40
52	43	113	248	0.619608	0.443137	22	25	-39
53	45	117	246	0.615686	0.458824	23	25	-40
53	45	119	246	0.623529	0.466667	23	25	-41
52	44	116	246	0.619608	0.454902	22	25	-41
51	44	112	246	0.607843	0.439216	22	24	-39
45	39	105	246	0.627451	0.411765	20	23	-38
33	27	91	246	0.701961	0.356863	14	23	-37
25	17	80	248	0.788235	0.313725	10	25	-37
19	9	73	250	0.878431	0.286275	7	26	-37
20	7	78	252	0.909804	0.305882	7	30	-41
21	5	83	252	0.941176	0.32549	7	33	-43
20	4	84	252	0.952941	0.329412	7	35	-45
19	4	86	252	0.952941	0.337255	7	34	-45
19	4	88	250	0.952941	0.345098	8	34	-46
19	3	90	250	0.964706	0.352941	8	36	-47
17	3	90	250	0.964706	0.352941	8	35	-47
16	3	92	248	0.968627	0.360784	9	35	-48
17	4	95	248	0.956863	0.372549	9	36	-49
16	4	97	248	0.956863	0.380392	9	38	-51
16	4	96	248	0.956863	0.376471	9	37	-50
16	4	94	248	0.956863	0.368627	9	37	-49
16	3	90	248	0.964706	0.352941	8	35	-47
17	3	88	250	0.964706	0.345098	7	35	-47
17	3	88	250	0.964706	0.345098	7	35	-47
16	2	87	250	0.976471	0.341176	7	36	-47
16	2	85	250	0.976471	0.333333	7	35	-46
16	2	83	250	0.976471	0.32549	7	34	-45
17	3	83	250	0.964706	0.32549	7	34	-45
17	3	82	250	0.964706	0.321569	7	33	-44
17	4	80	250	0.94902	0.313725	7	32	-43
17	4	78	250	0.94902	0.305882	6	31	-42
17	4	78	250	0.94902	0.305882	6	31	-42
17	4	78	250	0.94902	0.305882	6	31	-42
17	4	78	250	0.94902	0.305882	6	31	-42
17	4	78	250	0.94902	0.305882	6	31	-42
17	4	78	250	0.94902	0.305882	6	31	-42
17	4	77	250	0.94902	0.301961	6	30	-41
17	4	78	250	0.94902	0.305882	6	31	-42
17	4	77	250	0.94902	0.301961	6	30	-41
18	5	77	250	0.933333	0.301961	7	29	-40
18	5	75	252	0.933333	0.294118	6	30	-40
20	7	77	252	0.909804	0.301961	7	29	-40
22	9	80	252	0.886275	0.313725	9	28	-40
21	8	78	252	0.898039	0.305882	7	29	-40
20	7	77	252	0.909804	0.301961	7	29	-40
20	7	80	250	0.913725	0.313725	7	30	-41
19	6	81	250	0.92549	0.317647	7	30	-42
18	6	84	250	0.929412	0.329412	7	33	-44
18	7	86	248	0.917647	0.337255	8	33	-45
17	6	80	248	0.92549	0.313725	7	30	-42
17	7	72	250	0.901961	0.282353	6	26	-38
24	18	72	246	0.74902	0.282353	9	22	-33
41	38	82	244	0.537255	0.321569	18	14	-26
58	56	96	244	0.415686	0.376471	25	12	-24
63	61	101	244	0.396078	0.396078	27	11	-23
65	64	108	242	0.407843	0.423529	29	12	-25
64	64	111	240	0.423529	0.435294	29	13	-27
63	63	110	240	0.427451	0.431373	28	13	-27
63	62	109	242	0.431373	0.427451	28	14	-27
64	63	110	242	0.427451	0.431373	29	13	-27
64	64	110	240	0.419608	0.431373	29	13	-27
63	64	111	238	0.431373	0.435294	29	13	-27
65	66	114	238	0.431373	0.447059	30	13	-28
70	68	119	242	0.427451	0.466667	31	15	-29
73	68	122	246	0.443137	0.478431	31	17	-30
74	68	122	246	0.443137	0.478431	31	17	-30
75	68	123	248	0.447059	0.482353	32	18	-30
75	67	124	248	0.458824	0.486275	31	18	-31
75	67	124	248	0.458824	0.486275	31	18	-31
78	69	125	250	0.447059	0.490196	32	18	-31
80	71	125	250	0.431373	0.490196	33	17	-29
83	74	-128	250	0.423529	0.501961	34	17	-29
83	76	-126	248	0.415686	0.509804	35	17	-30
83	78	-123	246	0.411765	0.521569	36	16	-30
83	79	-121	244	0.415686	0.529412	36	16	-31
81	79	-124	242	0.4	0.517647	36	15	-30
75	74	124	242	0.403922	0.486275	33	14	-28
75	74	118	242	0.372549	0.462745	33	12	-25
67	64	107	244	0.4	0.419608	29	13	-25
43	38	89	246	0.572549	0.34902	18	17	-30
21	13	76	248	0.827451	0.298039	9	24	-37
18	7	80	248	0.913725	0.313725	7	31	-42
18	4	86	250	0.952941	0.337255	7	34	-45
18	4	92	250	0.956863	0.360784	9	35	-48
18	3	97	250	0.968627	0.380392	9	37	-50
19	2	101	250	0.980392	0.396078	10	39	-52
22	4	106	250	0.960784	0.415686	10	41	-54
22	4	107	250	0.960784	0.419608	11	40	-54
22	4	107	250	0.960784	0.419608	11	40	-54
21	4	110	250	0.964706	0.431373	11	41	-55
20	2	112	250	0.980392	0.439216	11	42	-56
20	2	117	250	0.984314	0.458824	12	44	-59
21	2	124	250	0.984314	0.486275	13	46	-61
23	2	-126	250	0.984314	0.509804	14	48	-63
26	3	-118	250	0.976471	0.541176	16	50	-66
29	6	-108	250	0.960784	0.580392	18	51	-69
30	6	-102	250	0.960784	0.603922	18	53	-71
52	35	-118	250	0.745098	0.541176	22	38	-54
55	36	-113	250	0.74902	0.560784	23	39	-56
54	35	-112	250	0.756863	0.564706	23	40	-57
50	32	-115	250	0.772549	0.552941	22	40	-57
47	30	-123	250	0.772549	0.521569	20	39	-55
49	33	-128	250	0.741176	0.501961	21	36	-51
50	36	124	250	0.709804	0.486275	21	33	-48
50	39	120	248	0.67451	0.470588	21	29	-45
49	39	115	248	0.662745	0.45098	21	27	-42
50	41	113	248	0.635294	0.443137	21	26	-41
51	42	112	248	0.623529	0.439216	21	25	-39
52	43	113	248	0.619608	0.443137	22	25	-39
52	45	116	246	0.611765	0.454902	23	24	-40
53	47	117	246	0.6	0.458824	23	24	-40
50	44	110	246	0.6	0.431373	22	23	-38
47	41	104	246	0.603922	0.407843	20	22	-36
42	36	98	246	0.631373	0.384314	18	22	-36
29	23	86	246	0.733333	0.337255	12	24	-37
19	12	75	246	0.839216	0.294118	8	25	-37
18	8	73	250	0.890196	0.286275	7	27	-38
20	7	80	250	0.913725	0.313725	7	30	-41
20	5	86	252	0.941176	0.337255	8	33	-45
19	4	87	250	0.952941	0.341176	7	35	-46
19	4	89	250	0.956863	0.34902	8	35	-47
20	3	90	252	0.964706	0.352941	9	35	-47
20	3	92	252	0.968627	0.360784	9	36	-48
18	2	92	250	0.976471	0.360784	8	37	-49
17	2	93	250	0.980392	0.364706	8	38	-49
17	3	95	250	0.968627	0.372549	9	36	-49
16	4	96	248	0.956863	0.376471	9	37	-50
16	4	95	248	0.956863	0.372549	9	36	-49
16	4	92	248	0.956863	0.360784	9	35	-48
16	3	88	250	0.964706	0.345098	7	35	-47
16	2	84	250	0.976471	0.329412	7	35	-45
17	3	84	250	0.964706	0.329412	7	33	-45
17	3	84	250	0.964706	0.329412	7	33	-45
16	2	82	250	0.976471	0.321569	6	35	-45
16	3	80	250	0.960784	0.313725	7	32	-43
16	3	79	250	0.960784	0.309804	6	33	-43
16	4	79	250	0.94902	0.309804	6	33	-43
16	4	77	250	0.94902	0.301961	6	30	-41
16	4	76	250	0.94902	0.298039	6	31	-41
16	4	76	250	0.94902	0.298039	6	31	-41
16	4	76	250	0.94902	0.298039	6	31	-41
16	4	76	250	0.94902	0.298039	6	31	-41
16	4	76	250	0.94902	0.298039	6	31	-41
15	3	75	250	0.960784	0.294118	6	29	-41
15	3	76	250	0.960784	0.298039	6	31	-41
16	4	77	250	0.94902	0.301961	6	30	-41
16	4	77	250	0.94902	0.301961	6	30	-41
16	4	75	250	0.945098	0.294118	6	31	-41
18	7	75	250	0.905882	0.294118	7	28	-39
21	10	77	250	0.870588	0.301961	7	28	-39
24	13	79	250	0.835294	0.309804	9	28	-39
21	10	76	250	0.866667	0.298039	7	28	-38
19	8	75	250	0.894118	0.294118	7	28	-38
19	7	78	250	0.909804	0.305882	7	30	-41
18	6	80	250	0.92549	0.313725	7	31	-42
17	5	81	250	0.937255	0.317647	7	31	-43
16	5	80	248	0.937255	0.313725	7	32	-43
18	7	80	248	0.913725	0.313725	7	31	-42
19	9	77	248	0.882353	0.301961	7	28	-39
22	14	73	248	0.807843	0.286275	9	23	-35
33	27	77	248	0.65098	0.301961	13	19	-30
55	51	95	246	0.462745	0.372549	23	14	-26
63	62	102	242	0.392157	0.4	27	11	-23
64	64	105	240	0.392157	0.411765	29	11	-24
64	64	108	240	0.407843	0.423529	29	12	-25
63	63	108	240	0.415686	0.423529	28	12	-26
64	64	109	240	0.411765	0.427451	29	12	-26
63	64	109	238	0.423529	0.427451	29	12	-26
63	64	109	238	0.423529	0.427451	29	12	-26
62	64	110	238	0.435294	0.431373	29	12	-27
62	65	112	236	0.447059	0.439216	29	12	-28
66	65	114	242	0.431373	0.447059	29	14	-28
71	66	118	246	0.439216	0.462745	30	16	-29
73	67	119	246	0.435294	0.466667	31	16	-29
73	67	119	246	0.435294	0.466667	31	16	-29
74	68	121	246	0.439216	0.47451	31	17	-29
74	68	122	246	0.443137	0.478431	31	17	-30
76	69	123	248	0.439216	0.482353	32	17	-30
81	72	126	250	0.427451	0.494118	33	17	-29
81	73	127	248	0.423529	0.498039	34	17	-29
83	76	-127	248	0.411765	0.505882	35	16	-29
83	78	-124	246	0.407843	0.517647	35	16	-30
81	78	-123	244	0.411765	0.521569	35	16	-30
80	79	-124	242	0.4	0.517647	36	15	-30
77	77	-127	240	0.403922	0.505882	34	14	-29
76	76	123	240	0.380392	0.482353	34	12	-27
72	70	116	242	0.396078	0.454902	31	13	-26
55	50	102	246	0.509804	0.4	23	17	-30
24	17	77	248	0.780392	0.301961	10	24	-36
20	10	78	248	0.870588	0.305882	7	29	-40
19	6	82	250	0.92549	0.321569	7	32	-43
19	5	88	250	0.945098	0.345098	8	35	-46
19	5	93	250	0.945098	0.364706	9	35	-48
19	4	97	250	0.956863	0.380392	9	38	-50
21	4	102	250	0.960784	0.4	10	40	-52
21	4	104	250	0.960784	0.407843	10	40	-53
21	4	105	250	0.960784	0.411765	10	41	-53
21	4	107	250	0.960784	0.419608	10	41	-54
20	3	109	250	0.972549	0.427451	11	41	-55
20	2	112	250	0.980392	0.439216	11	42	-56
22	3	118	250	0.976471	0.462745	12	43	-58
22	2	123	250	0.984314	0.482353	13	46	-61
25	3	-125	250	0.976471	0.513725	14	47	-63
27	4	-116	250	0.972549	0.54902	16	50	-66
28	5	-108	250	0.964706	0.580392	18	51	-69
54	35	-113	250	0.756863	0.560784	23	40	-56
55	35	-111	250	0.756863	0.568627	23	40	-57
54	35	-110	250	0.760784	0.572549	23	41	-58
50	32	-115	250	0.772549	0.552941	22	40	-57
48	31	-125	250	0.764706	0.513725	21	38	-53
48	33	123	250	0.733333	0.482353	20	33	-49
50	38	119	248	0.682353	0.466667	21	29	-44
49	39	115	248	0.662745	0.45098	21	27	-42
50	40	113	248	0.647059	0.443137	21	26	-41
51	41	112	248	0.635294	0.439216	21	25	-40
53	43	114	248	0.623529	0.447059	22	25	-40
52	43	113	248	0.619608	0.443137	22	25	-39
51	45	113	246	0.6	0.443137	22	23	-39
51	46	112	244	0.588235	0.439216	23	22	-38
49	45	105	244	0.572549	0.411765	22	19	-34
43	38	95	246	0.6	0.372549	18	20	-33
34	29	87	246	0.666667	0.341176	14	21	-34
22	16	79	246	0.796078	0.309804	10	24	-37
17	10	75	246	0.866667	0.294118	7	26	-39
18	8	78	248	0.898039	0.305882	7	30	-41
18	6	83	250	0.929412	0.32549	7	32	-43
19	5	89	250	0.945098	0.34902	9	34	-46
19	3	90	250	0.964706	0.352941	8	36	-47
19	3	92	250	0.968627	0.360784	9	36	-48
19	2	92	252	0.976471	0.360784	8	37	-49
18	2	92	250	0.976471	0.360784	8	37	-49
18	2	93	250	0.980392	0.364706	8	38	-49
17	2	94	250	0.980392	0.368627	9	36	-49
17	2	94	250	0.980392	0.368627	9	36	-49
16	3	92	248	0.968627	0.360784	9	35	-48
16	3	90	248	0.964706	0.352941	8	35	-47
16	3	87	250	0.964706	0.341176	7	34	-46
17	3	84	250	0.964706	0.329412	7	33	-45
16	3	81	250	0.964706	0.317647	7	32	-43
16	3	80	250	0.960784	0.313725	7	32	-43
16	3	79	250	0.960784	0.309804	6	33	-43
16	3	78	250	0.960784	0.305882	6	31	-42
17	4	78	250	0.94902	0.305882	6	31	-42
15	3	77	250	0.960784	0.301961	6	32	-42
14	3	77	248	0.960784	0.301961	6	31	-42
14	3	76	248	0.960784	0.298039	6	31	-41
14	4	74	248	0.945098	0.290196	5	30	-41
15	5	75	248	0.933333	0.294118	6	29	-40
15	5	74	248	0.933333	0.290196	6	29	-40
15	5	74	248	0.933333	0.290196	6	29	-40
14	4	74	248	0.945098	0.290196	5	30	-41
14	4	74	248	0.945098	0.290196	5	30	-41
14	4	75	248	0.945098	0.294118	6	29	-41
15	4	77	248	0.94902	0.301961	6	32	-42
16	5	78	248	0.937255	0.305882	7	29	-41
18	8	78	248	0.898039	0.305882	7	30	-41
21	11	78	248	0.858824	0.305882	8	29	-39
24	14	79	250	0.823529	0.309804	9	27	-38
29	19	83	250	0.772549	0.32549	11	26	-37
26	16	81	250	0.803922	0.317647	10	27	-38
19	9	76	248	0.882353	0.298039	7	27	-38
18	8	78	248	0.898039	0.305882	7	30	-41
17	6	79	248	0.92549	0.309804	7	30	-41
18	6	80	250	0.92549	0.313725	7	31	-42
17	5	79	250	0.937255	0.309804	7	31	-42
19	6	80	250	0.92549	0.313725	7	31	-42
19	7	80	250	0.913725	0.313725	7	31	-42
19	8	75	250	0.894118	0.294118	7	28	-38
26	17	76	250	0.776471	0.298039	10	24	-35
43	37	87	248	0.576471	0.341176	18	17	-29
60	59	100	242	0.411765	0.392157	26	12	-24
66	66	106	240	0.376471	0.415686	29	11	-23
63	64	105	238	0.4	0.411765	28	11	-24
63	64	106	238	0.403922	0.415686	29	11	-25
63	64	108	238	0.415686	0.423529	29	11	-26
63	64	109	238	0.423529	0.427451	29	12	-26
62	64	109	238	0.431373	0.427451	29	12	-27
58	64	108	232	0.462745	0.423529	28	11	-26
57	64	109	232	0.478431	0.427451	28	11	-27
61	64	111	236	0.45098	0.435294	29	12	-28
67	65	114	242	0.431373	0.447059	29	15	-28
70	67	116	244	0.423529	0.454902	30	14	-28
70	67	116	244	0.423529	0.454902	30	14	-28
71	68	117	244	0.419608	0.458824	31	14	-28
72	69	119	244	0.419608	0.466667	31	14	-28
74	69	121	246	0.431373	0.47451	32	16	-29
78	72	126	246	0.427451	0.494118	33	17	-30
80	74	-128	246	0.423529	0.501961	34	16	-30
82	76	-126	246	0.415686	0.509804	35	16	-30
83	78	-123	246	0.411765	0.521569	36	16	-30
82	79	-122	244	0.411765	0.52549	36	15	-30
81	80	-122	242	0.403922	0.52549	36	15	-30
77	78	-124	238	0.415686	0.517647	35	14	-31
76	76	-128	240	0.407843	0.501961	34	14	-29
73	71	122	242	0.419608	0.478431	32	14	-29
66	61	114	246	0.466667	0.447059	28	17	-30
43	35	92	248	0.619608	0.360784	17	21	-33
23	12	76	250	0.843137	0.298039	9	26	-37
19	5	77	252	0.933333	0.301961	7	29	-40
21	6	85	252	0.929412	0.333333	8	33	-44
21	6	90	250	0.933333	0.352941	9	35	-46
21	6	95	250	0.937255	0.372549	10	35	-48
20	5	98	250	0.94902	0.384314	10	37	-50
21	5	101	250	0.94902	0.396078	10	39	-51
21	4	104	250	0.960784	0.407843	10	40	-53
21	4	106	250	0.960784	0.415686	10	40	-54
21	4	107	250	0.960784	0.419608	10	41	-54
20	3	108	250	0.972549	0.423529	11	40	-54
20	2	111	250	0.980392	0.435294	11	43	-56
23	4	117	250	0.964706	0.458824	12	44	-58
24	3	123	250	0.976471	0.482353	14	45	-60
27	4	-123	250	0.968627	0.521569	15	48	-64
28	4	-115	250	0.972549	0.552941	16	50	-67
55	35	-112	250	0.756863	0.564706	23	40	-57
55	35	-110	250	0.760784	0.572549	23	41	-58
53	33	-114	250	0.768627	0.556863	23	40	-57
48	31	-121	250	0.768627	0.529412	21	39	-55
47	32	127	250	0.74902	0.498039	20	36	-51
49	36	121	250	0.701961	0.47451	21	32	-47
49	39	116	248	0.662745	0.454902	21	28	-43
49	41	113	246	0.635294	0.443137	21	25	-41
50	41	113	248	0.635294	0.443137	21	26	-41
51	41	113	248	0.635294	0.443137	21	26	-40
52	43	115	248	0.627451	0.45098	22	25	-40
51	43	113	246	0.619608	0.443137	22	25	-39
49	44	110	244	0.6	0.431373	22	22	-38
49	46	107	242	0.568627	0.419608	22	20	-35
49	45	101	244	0.552941	0.396078	21	19	-32
41	36	89	246	0.596078	0.34902	17	19	-31
30	25	82	246	0.694118	0.321569	12	21	-34
20	14	78	246	0.819608	0.305882	9	25	-38
18	9	78	248	0.886275	0.305882	7	28	-40
18	7	82	248	0.913725	0.321569	7	30	-43
18	6	86	250	0.929412	0.337255	8	33	-45
19	5	92	250	0.945098	0.360784	9	35	-47
19	3	93	250	0.968627	0.364706	9	37	-49
19	3	94	250	0.968627	0.368627	9	36	-49
19	2	93	252	0.980392	0.364706	9	36	-49
18	2	92	250	0.976471	0.360784	8	37	-49
18	2	93	250	0.980392	0.364706	8	38	-49
17	2	94	250	0.980392	0.368627	9	36	-49
17	3	92	250	0.968627	0.360784	9	35	-48
17	3	88	250	0.964706	0.345098	7	35	-47
17	3	85	250	0.964706	0.333333	7	35	-45
17	3	82	250	0.964706	0.321569	7	33	-44
17	4	80	250	0.94902	0.313725	7	32	-43
16	3	78	250	0.960784	0.305882	6	31	-42
17	4	78	250	0.94902	0.305882	6	31	-42
16	3	76	250	0.960784	0.298039	6	31	-41
16	3	75	250	0.960784	0.294118	6	31	-41
15	3	75	250	0.960784	0.294118	6	29	-41
14	3	74	250	0.960784	0.290196	5	30	-41
14	4	75	248	0.945098	0.294118	6	29	-41
14	4	74	248	0.945098	0.290196	5	30	-41
14	4	73	248	0.945098	0.286275	5	29	-40
15	5	73	248	0.933333	0.286275	6	28	-39
15	5	72	248	0.929412	0.282353	6	28	-39
15	5	72	248	0.929412	0.282353	6	28	-39
14	4	71	248	0.945098	0.278431	5	27	-39
14	4	72	248	0.945098	0.282353	5	29	-39
14	4	73	248	0.945098	0.286275	5	29	-40
15	5	76	248	0.933333	0.298039	6	29	-41
18	8	80	248	0.901961	0.313725	7	29	-41
22	12	81	248	0.85098	0.317647	9	28	-40
24	14	79	250	0.823529	0.309804	9	27	-38
29	20	82	248	0.756863	0.321569	11	25	-36
33	24	84	250	0.713725	0.329412	13	23	-35
28	19	80	248	0.760784	0.313725	10	24	-36
21	11	76	250	0.854902	0.298039	8	26	-38
18	8	77	248	0.898039	0.301961	7	29	-40
17	7	79	248	0.909804	0.309804	7	30	-41
19	7	79	250	0.909804	0.309804	7	31	-41
20	7	79	250	0.909804	0.309804	7	31	-41
19	6	81	250	0.92549	0.317647	7	30	-42
20	7	84	250	0.917647	0.329412	8	32	-43
20	7	80	250	0.913725	0.313725	7	30	-41
26	15	81	250	0.815686	0.317647	10	27	-38
41	34	88	248	0.611765	0.345098	17	19	-31
56	53	97	244	0.454902	0.380392	24	14	-26
62	62	102	240	0.392157	0.4	27	11	-23
61	64	102	236	0.403922	0.4	28	9	-23
62	65	105	236	0.407843	0.411765	29	10	-24
61	65	108	234	0.435294	0.423529	29	10	-26
61	65	109	236	0.439216	0.427451	29	11	-26
60	65	110	234	0.454902	0.431373	29	11	-27
57	64	109	232	0.478431	0.427451	28	11	-27
56	65	109	230	0.486275	0.427451	28	9	-27
59	64	110	234	0.462745	0.431373	28	11	-27
65	66	113	238	0.423529	0.443137	30	13	-27
66	65	113	242	0.423529	0.443137	29	14	-28
69	67	115	242	0.415686	0.45098	30	14	-27
70	68	115	242	0.407843	0.45098	30	13	-27
71	69	117	242	0.411765	0.458824	31	14	-27
72	69	119	244	0.419608	0.466667	31	14	-28
75	70	123	246	0.431373	0.482353	32	16	-30
78	73	126	246	0.419608	0.494118	33	16	-29
80	75	-128	246	0.415686	0.501961	34	16	-29
81	77	-125	244	0.411765	0.513725	35	16	-30
81	78	-123	244	0.411765	0.521569	35	16	-30
80	79	-123	242	0.407843	0.521569	36	14	-30
76	77	-124	238	0.423529	0.517647	34	15	-31
76	75	-127	242	0.419608	0.505882	34	15	-30
75	72	125	244	0.423529	0.490196	33	16	-30
70	65	118	246	0.45098	0.462745	30	16	-30
51	44	98	248	0.552941	0.384314	21	19	-31
30	18	80	252	0.776471	0.313725	10	25	-36
23	8	78	252	0.898039	0.305882	7	30	-40
20	4	81	252	0.94902	0.317647	7	32	-43
21	5	87	252	0.941176	0.341176	8	34	-45
22	7	93	250	0.92549	0.364706	9	36	-47
21	7	96	250	0.92549	0.376471	10	36	-49
22	7	100	250	0.929412	0.392157	10	37	-50
22	6	101	250	0.941176	0.396078	10	38	-51
22	5	104	250	0.952941	0.407843	10	39	-52
22	5	105	250	0.952941	0.411765	10	40	-53
21	4	106	250	0.960784	0.415686	10	40	-54
21	4	108	250	0.964706	0.423529	11	40	-54
22	3	111	250	0.972549	0.435294	11	42	-56
24	4	117	250	0.964706	0.458824	12	43	-57
26	4	125	252	0.968627	0.490196	14	46	-61
26	3	-123	250	0.976471	0.521569	15	49	-64
56	36	-113	252	0.74902	0.560784	23	40	-56
54	34	-115	252	0.760784	0.552941	23	39	-56
50	30	-121	252	0.776471	0.529412	21	40	-55
48	30	-127	250	0.768627	0.505882	20	37	-53
46	31	122	250	0.745098	0.478431	20	34	-49
48	37	119	248	0.690196	0.466667	21	30	-45
49	41	116	246	0.647059	0.454902	21	27	-42
48	43	114	244	0.623529	0.447059	22	24	-40
49	44	115	244	0.615686	0.45098	22	24	-40
51	43	117	246	0.631373	0.458824	22	26	-41
51	43	115	246	0.627451	0.45098	22	25	-40
50	44	112	246	0.607843	0.439216	22	23	-39
49	44	108	244	0.592157	0.423529	21	22	-37
47	44	102	244	0.568627	0.4	21	20	-34
46	43	96	244	0.552941	0.376471	20	18	-31
37	32	84	246	0.619608	0.329412	15	19	-31
25	20	77	246	0.741176	0.301961	10	23	-35
17	10	75	246	0.866667	0.294118	7	26	-39
18	9	80	248	0.886275	0.313725	8	29	-41
18	7	84	248	0.917647	0.329412	7	33	-44
18	5	89	250	0.945098	0.34902	8	35	-47
18	4	92	250	0.956863	0.360784	9	35	-48
19	3	95	250	0.968627	0.372549	9	37	-49
20	3	95	252	0.968627	0.372549	9	37	-49
19	2	93	252	0.980392	0.364706	9	36	-49
19	2	92	252	0.976471	0.360784	8	37	-49
18	2	92	250	0.976471	0.360784	8	37	-49
17	2	92	250	0.976471	0.360784	8	37	-49
17	3	89	250	0.964706	0.34902	8	34	-47
17	3	85	250	0.964706	0.333333	7	35	-45
17	4	81	250	0.94902	0.317647	7	32	-43
17	4	78	250	0.94902	0.305882	6	31	-42
17	4	77	250	0.94902	0.301961	6	30	-41
16	3	75	250	0.960784	0.294118	6	31	-41
16	3	75	250	0.960784	0.294118	6	31	-41
17	4	76	250	0.94902	0.298039	6	31	-41
15	3	74	250	0.960784	0.290196	6	29	-40
14	4	73	248	0.945098	0.286275	5	29	-40
13	3	71	248	0.956863	0.278431	5	29	-39
13	3	71	248	0.956863	0.278431	5	29	-39
14	4	72	248	0.945098	0.282353	5	29	-39
14	4	72	248	0.945098	0.282353	5	29	-39
15	5	72	248	0.929412	0.282353	6	28	-39
15	5	71	250	0.929412	0.278431	6	27	-38
14	4	69	250	0.941176	0.270588	5	28	-38
14	4	68	250	0.941176	0.266667	5	26	-37
15	5	70	250	0.929412	0.27451	5	27	-38
16	6	72	250	0.917647	0.282353	6	26	-38
17	7	75	248	0.905882	0.294118	7	28	-39
21	11	80	248	0.862745	0.313725	9	28	-40
26	16	82	250	0.803922	0.321569	10	26	-38
29	20	81	248	0.752941	0.317647	11	25	-36
31	22	81	250	0.729412	0.317647	12	23	-35
32	23	81	250	0.717647	0.317647	12	24	-35
28	19	78	250	0.756863	0.305882	10	23	-35
21	11	74	250	0.85098	0.290196	7	27	-37
17	7	74	248	0.905882	0.290196	6	29	-39
17	7	78	248	0.909804	0.305882	7	31	-41
18	6	78	250	0.921569	0.305882	7	29	-41
20	7	78	252	0.909804	0.305882	7	30	-41
20	7	82	250	0.913725	0.321569	7	32	-43
20	6	85	250	0.929412	0.333333	8	33	-44
19	6	81	250	0.92549	0.317647	7	30	-42
25	14	81	250	0.827451	0.317647	10	27	-39
37	29	85	248	0.658824	0.333333	14	21	-33
50	46	91	246	0.494118	0.356863	21	15	-26
58	58	98	240	0.407843	0.384314	26	11	-24
61	64	103	236	0.407843	0.403922	28	10	-23
62	66	106	234	0.415686	0.415686	29	10	-24
60	66	109	232	0.45098	0.427451	29	10	-26
59	65	109	232	0.458824	0.427451	29	10	-26
59	65	110	232	0.462745	0.431373	29	11	-27
57	64	110	232	0.482353	0.431373	28	10	-28
56	63	109	232	0.486275	0.427451	28	11	-28
60	63	110	236	0.454902	0.431373	28	12	-28
64	64	111	240	0.423529	0.435294	29	13	-27
66	66	113	240	0.415686	0.443137	30	13	-27
68	68	114	240	0.403922	0.447059	30	13	-26
69	67	114	242	0.411765	0.447059	30	13	-27
70	68	115	242	0.407843	0.45098	30	13	-27
71	68	116	244	0.415686	0.454902	31	14	-27
74	69	120	246	0.423529	0.470588	32	16	-28
76	71	122	246	0.419608	0.478431	32	15	-28
80	75	126	246	0.403922	0.494118	34	15	-28
80	77	127	244	0.392157	0.498039	34	14	-28
80	78	-127	242	0.396078	0.505882	35	14	-29
80	79	-124	242	0.4	0.517647	36	15	-30
77	77	-126	240	0.407843	0.509804	34	14	-30
76	75	-128	242	0.415686	0.501961	34	15	-30
75	72	124	244	0.419608	0.486275	33	15	-29
72	67	118	246	0.431373	0.462745	31	16	-29
58	51	102	248	0.501961	0.4	24	17	-29
40	28	88	252	0.682353	0.345098	15	23	-34
26	11	81	252	0.862745	0.317647	9	29	-39
21	5	83	252	0.941176	0.32549	7	33	-43
21	5	88	252	0.945098	0.345098	9	33	-45
22	7	92	250	0.92549	0.360784	9	35	-47
22	8	95	250	0.917647	0.372549	10	34	-47
23	9	97	250	0.905882	0.380392	10	34	-48
23	8	99	250	0.917647	0.388235	10	36	-49
23	7	101	250	0.929412	0.396078	10	37	-50
23	6	104	250	0.941176	0.407843	11	38	-52
21	4	104	250	0.960784	0.407843	10	40	-53
21	4	106	250	0.960784	0.415686	10	40	-54
20	3	108	250	0.972549	0.423529	11	40	-54
21	2	112	250	0.980392	0.439216	11	43	-56
23	2	118	250	0.984314	0.462745	12	45	-59
24	1	125	252	0.992157	0.490196	14	46	-61
54	36	-117	250	0.741176	0.545098	23	38	-54
50	31	-123	252	0.768627	0.521569	21	39	-54
45	27	125	252	0.784314	0.490196	19	38	-52
46	30	123	250	0.756863	0.482353	20	35	-50
48	34	120	250	0.717647	0.470588	20	32	-47
48	37	116	248	0.682353	0.454902	21	28	-44
47	40	114	246	0.65098	0.447059	21	26	-42
47	43	114	244	0.623529	0.447059	21	24	-41
49	44	116	244	0.619608	0.454902	22	24	-41
51	44	118	246	0.627451	0.462745	23	25	-42
49	42	113	246	0.627451	0.443137	21	25	-40
49	43	109	246	0.603922	0.427451	21	23	-38
48	44	104	244	0.576471	0.407843	21	20	-35
46	42	98	244	0.572549	0.384314	20	18	-33
39	35	88	244	0.603922	0.345098	16	19	-32
29	24	78	246	0.694118	0.305882	12	20	-32
23	16	77	246	0.792157	0.301961	9	24	-36
18	9	79	248	0.886275	0.309804	7	29	-41
18	7	83	248	0.913725	0.32549	7	32	-43
17	6	87	248	0.929412	0.341176	8	33	-45
18	5	91	250	0.945098	0.356863	9	35	-47
18	3	94	250	0.968627	0.368627	9	37	-49
19	3	95	250	0.968627	0.372549	9	37	-49
19	3	95	250	0.968627	0.372549	9	37	-49
18	2	91	250	0.976471	0.356863	8	36	-48
18	2	89	250	0.976471	0.34902	7	36	-47
17	3	89	250	0.964706	0.34902	8	34	-47
16	3	88	250	0.964706	0.345098	7	35	-47
16	3	85	250	0.964706	0.333333	7	35	-45
16	4	80	250	0.94902	0.313725	7	32	-43
17	4	78	250	0.94902	0.305882	6	31	-42
17	4	75	252	0.945098	0.294118	6	31	-41
17	4	74	252	0.945098	0.290196	6	29	-40
17	4	74	252	0.945098	0.290196	6	29	-40
16	3	73	252	0.960784	0.286275	6	28	-39
16	3	73	252	0.960784	0.286275	6	28	-39
14	3	71	250	0.956863	0.278431	5	27	-39
14	4	71	248	0.945098	0.278431	5	27	-39
13	3	69	250	0.956863	0.270588	5	26	-38
13	3	68	250	0.956863	0.266667	5	26	-37
14	4	69	250	0.941176	0.270588	5	28	-38
14	4	69	250	0.941176	0.270588	5	28	-38
14	4	68	250	0.941176	0.266667	5	26	-37
14	4	67	250	0.941176	0.262745	5	26	-37
14	4	66	250	0.941176	0.258824	4	27	-36
14	5	65	250	0.921569	0.254902	5	25	-35
15	6	67	248	0.909804	0.262745	5	26	-36
19	9	72	250	0.87451	0.282353	7	25	-36
21	11	75	250	0.854902	0.294118	8	25	-37
24	14	78	250	0.819608	0.305882	9	25	-37
28	19	80	248	0.760784	0.313725	10	24	-36
31	22	81	250	0.729412	0.317647	12	23	-35
32	23	81	250	0.717647	0.317647	12	24	-35
29	20	78	250	0.745098	0.305882	11	23	-34
23	14	73	250	0.807843	0.286275	9	24	-35
18	8	71	250	0.886275	0.278431	6	28	-37
17	7	73	250	0.905882	0.286275	6	28	-39
16	6	75	248	0.921569	0.294118	7	28	-39
17	6	76	250	0.921569	0.298039	7	28	-40
20	7	78	252	0.909804	0.305882	7	30	-41
20	7	81	250	0.913725	0.317647	7	30	-42
20	7	83	250	0.913725	0.32549	8	31	-42
18	6	79	250	0.92549	0.309804	7	30	-41
24	14	80	250	0.823529	0.313725	9	28	-38
35	28	83	248	0.662745	0.32549	14	20	-33
50	46	91	246	0.494118	0.356863	21	15	-26
59	58	99	242	0.415686	0.388235	26	12	-24
60	63	102	236	0.411765	0.4	27	10	-23
60	65	106	234	0.435294	0.415686	29	9	-25
58	64	107	232	0.458824	0.419608	28	10	-26
58	64	108	232	0.462745	0.423529	28	11	-26
58	64	109	232	0.466667	0.427451	28	10	-27
58	64	110	234	0.47451	0.431373	28	11	-28
58	63	110	234	0.47451	0.431373	28	12	-28
61	63	111	238	0.45098	0.435294	28	13	-28
64	63	112	242	0.439216	0.439216	29	14	-28
65	65	112	240	0.419608	0.439216	29	13	-27
67	67	112	240	0.4	0.439216	30	12	-26
68	67	112	242	0.4	0.439216	30	12	-26
70	67	113	244	0.407843	0.443137	30	14	-26
71	68	115	244	0.407843	0.45098	31	14	-27
73	69	117	246	0.411765	0.458824	31	14	-27
76	72	120	246	0.4	0.470588	32	14	-27
77	73	121	246	0.396078	0.47451	33	14	-27
78	75	123	244	0.392157	0.482353	34	14	-27
79	77	126	242	0.388235	0.494118	34	14	-27
79	78	-127	242	0.396078	0.505882	35	14	-29
79	78	-127	242	0.396078	0.505882	35	14	-29
77	76	127	242	0.4	0.498039	34	14	-29
74	72	122	242	0.411765	0.478431	32	14	-28
72	69	116	244	0.403922	0.454902	31	14	-27
67	61	109	248	0.439216	0.427451	28	15	-27
50	40	96	250	0.584314	0.376471	20	21	-32
31	17	85	252	0.8	0.333333	11	28	-39
22	6	83	252	0.929412	0.32549	8	32	-42
20	5	88	250	0.945098	0.345098	9	33	-45
21	6	92	250	0.933333	0.360784	9	34	-47
21	7	93	250	0.92549	0.364706	9	35	-47
22	9	96	248	0.905882	0.376471	10	35	-48
24	10	97	250	0.898039	0.380392	10	35	-48
23	7	98	250	0.929412	0.384314	10	37	-49
22	6	100	250	0.941176	0.392157	10	37	-50
22	4	102	252	0.960784	0.4	10	40	-52
21	4	105	250	0.960784	0.411765	10	41	-53
21	4	107	250	0.960784	0.419608	10	41	-54
21	4	110	250	0.964706	0.431373	11	41	-55
22	3	114	250	0.972549	0.447059	12	42	-57
22	2	120	250	0.984314	0.470588	12	45	-59
50	32	-124	250	0.756863	0.517647	21	38	-53
45	27	125	252	0.784314	0.490196	19	38	-52
42	26	119	250	0.780392	0.466667	18	36	-50
44	30	117	250	0.745098	0.458824	18	33	-48
47	34	116	250	0.705882	0.454902	20	30	-45
49	38	114	248	0.666667	0.447059	21	28	-42
48	40	113	246	0.647059	0.443137	21	26	-41
48	43	114	244	0.623529	0.447059	22	24	-40
50	43	115	246	0.627451	0.45098	22	25	-41
50	42	114	246	0.631373	0.447059	21	25	-41
49	41	110	246	0.627451	0.431373	21	24	-39
49	42	106	246	0.603922	0.415686	21	23	-37
46	41	99	246	0.584314	0.388235	20	20	-34
43	38	93	246	0.592157	0.364706	18	19	-32
35	30	85	246	0.647059	0.333333	14	21	-33
25	18	77	248	0.764706	0.301961	10	23	-35
21	12	79	248	0.847059	0.309804	9	28	-39
19	8	84	248	0.905882	0.329412	8	32	-43
19	7	88	248	0.921569	0.345098	9	33	-45
19	6	92	250	0.933333	0.360784	9	35	-47
18	4	92	250	0.956863	0.360784	9	35	-48
18	3	94	250	0.968627	0.368627	9	37	-49
18	3	94	250	0.968627	0.368627	9	37	-49
18	3	93	250	0.968627	0.364706	9	36	-49
17	3	88	250	0.964706	0.345098	7	35	-47
17	3	85	250	0.964706	0.333333	7	35	-45
16	3	84	250	0.964706	0.329412	7	33	-45
15	4	83	248	0.952941	0.32549	7	34	-45
15	4	80	248	0.94902	0.313725	6	33	-44
15	4	77	248	0.94902	0.301961	6	32	-42
16	4	75	250	0.945098	0.294118	6	31	-41
17	4	74	252	0.945098	0.290196	6	29	-40
17	4	74	252	0.945098	0.290196	6	29	-40
17	4	73	252	0.945098	0.286275	6	28	-39
16	3	72	252	0.956863	0.282353	5	30	-39
16	3	71	252	0.956863	0.278431	5	29	-39
15	3	69	250	0.956863	0.270588	5	28	-38
15	4	69	250	0.941176	0.270588	5	28	-38
15	4	68	250	0.941176	0.266667	5	28	-37
14	5	67	248	0.92549	0.262745	5	26	-37
14	5	67	248	0.92549	0.262745	5	26	-37
14	4	67	250	0.941176	0.262745	5	26	-37
16	5	67	250	0.92549	0.262745	5	26	-36
15	4	64	252	0.937255	0.25098	4	25	-35
15	5	63	250	0.921569	0.247059	5	23	-34
16	7	66	250	0.894118	0.258824	5	24	-35
18	9	68	250	0.866667	0.266667	6	25	-35
20	12	71	248	0.831373	0.278431	7	24	-35
25	17	75	248	0.772549	0.294118	10	23	-34
29	21	78	248	0.729412	0.305882	11	23	-34
32	23	80	250	0.713725	0.313725	12	23	-34
34	25	82	250	0.694118	0.321569	13	22	-33
31	22	80	250	0.72549	0.313725	12	23	-34
25	16	75	250	0.788235	0.294118	10	23	-34
21	12	73	248	0.835294	0.286275	8	24	-36
17	7	71	250	0.901961	0.278431	6	26	-37
16	6	72	250	0.917647	0.282353	6	26	-38
17	7	74	248	0.905882	0.290196	6	29	-39
17	7	76	248	0.909804	0.298039	7	28	-40
19	8	78	250	0.898039	0.305882	7	28	-40
18	6	79	250	0.92549	0.309804	7	30	-41
19	7	80	250	0.913725	0.313725	7	31	-42
20	10	79	248	0.87451	0.309804	8	29	-40
26	18	80	248	0.776471	0.313725	10	25	-37
33	28	82	246	0.658824	0.321569	14	20	-32
51	48	93	244	0.482353	0.364706	22	14	-27
59	59	100	240	0.411765	0.392157	26	11	-24
58	61	100	236	0.419608	0.392157	27	10	-23
59	63	104	234	0.431373	0.407843	28	10	-25
59	64	107	234	0.447059	0.419608	28	10	-26
59	64	108	234	0.454902	0.423529	28	10	-26
60	63	109	236	0.45098	0.427451	28	12	-27
60	63	110	236	0.454902	0.431373	28	12	-28
61	63	111	238	0.45098	0.435294	28	13	-28
62	63	111	238	0.443137	0.435294	28	13	-28
64	63	112	242	0.439216	0.439216	29	14	-28
65	64	112	242	0.427451	0.439216	29	13	-28
67	67	113	240	0.407843	0.443137	30	12	-27
68	66	111	242	0.403922	0.435294	30	13	-26
69	66	111	244	0.403922	0.435294	30	13	-26
70	67	113	244	0.407843	0.443137	30	14	-26
71	68	115	244	0.407843	0.45098	31	14	-27
73	70	117	244	0.4	0.458824	32	13	-26
75	72	119	244	0.396078	0.466667	32	14	-26
76	74	122	242	0.392157	0.478431	33	13	-27
78	76	125	242	0.392157	0.490196	34	14	-28
79	78	127	242	0.384314	0.498039	35	13	-28
79	78	127	242	0.384314	0.498039	35	13	-28
78	77	126	242	0.388235	0.494118	34	13	-28
75	74	123	242	0.4	0.482353	33	13	-28
73	71	117	242	0.392157	0.458824	32	13	-26
69	65	110	246	0.407843	0.431373	29	14	-26
57	50	102	248	0.509804	0.4	23	17	-30
35	24	87	250	0.72549	0.341176	14	25	-36
22	9	83	250	0.890196	0.32549	9	31	-42
21	6	89	250	0.933333	0.34902	9	34	-45
19	5	91	250	0.945098	0.356863	9	35	-47
20	6	94	250	0.937255	0.368627	9	36	-48
23	9	96	250	0.905882	0.376471	10	35	-48
23	9	96	250	0.905882	0.376471	10	35	-48
24	8	97	250	0.917647	0.380392	10	36	-48
24	7	98	252	0.929412	0.384314	10	36	-49
23	5	101	252	0.94902	0.396078	10	38	-51
23	5	105	250	0.952941	0.411765	11	39	-52
21	4	106	250	0.960784	0.415686	10	40	-54
21	4	108	250	0.964706	0.423529	11	40	-54
21	3	111	250	0.972549	0.435294	11	42	-56
22	3	115	250	0.972549	0.45098	12	43	-57
47	31	127	250	0.756863	0.498039	20	36	-51
43	28	121	250	0.768627	0.47451	18	35	-50
41	27	115	250	0.764706	0.45098	18	33	-48
42	29	112	250	0.741176	0.439216	18	31	-46
47	35	112	250	0.686275	0.439216	20	28	-43
49	39	111	248	0.647059	0.435294	21	26	-40
48	39	111	248	0.647059	0.435294	20	26	-41
47	40	112	246	0.643137	0.439216	21	25	-41
48	40	111	246	0.639216	0.435294	21	25	-40
50	41	110	248	0.627451	0.431373	21	25	-39
50	42	106	248	0.603922	0.415686	21	23	-36
50	42	102	248	0.588235	0.4	21	21	-34
47	41	97	246	0.576471	0.380392	20	19	-33
41	36	91	246	0.603922	0.356863	18	19	-32
32	25	84	248	0.701961	0.329412	13	21	-35
22	14	78	248	0.819608	0.305882	9	26	-38
20	10	83	248	0.878431	0.32549	9	30	-42
18	7	88	248	0.921569	0.345098	9	33	-45
19	6	92	250	0.933333	0.360784	9	35	-47
19	4	93	250	0.956863	0.364706	9	37	-49
18	3	93	250	0.968627	0.364706	9	36	-49
17	4	93	248	0.956863	0.364706	9	36	-49
17	4	92	248	0.956863	0.360784	9	35	-48
17	4	90	250	0.956863	0.352941	8	35	-47
17	4	86	250	0.952941	0.337255	7	36	-46
16	4	81	250	0.94902	0.317647	7	32	-43
16	4	79	250	0.94902	0.309804	6	33	-43
15	4	78	248	0.94902	0.305882	6	31	-42
15	5	75	248	0.933333	0.294118	6	29	-40
15	5	73	248	0.933333	0.286275	6	28	-39
16	5	72	250	0.929412	0.282353	6	28	-39
16	5	72	250	0.929412	0.282353	6	28	-39
17	5	73	250	0.933333	0.286275	6	29	-39
16	5	73	250	0.933333	0.286275	6	29	-39
16	5	72	250	0.929412	0.282353	6	28	-39
16	5	71	250	0.929412	0.278431	6	27	-38
16	4	69	252	0.941176	0.270588	5	27	-37
17	5	69	252	0.929412	0.270588	5	27	-37
15	4	67	250	0.941176	0.262745	5	26	-37
14	4	67	250	0.941176	0.262745	5	26	-37
14	4	67	250	0.941176	0.262745	5	26	-37
15	4	67	250	0.941176	0.262745	5	26	-37
17	5	66	252	0.92549	0.258824	5	24	-35
17	5	64	252	0.921569	0.25098	5	25	-34
15	5	63	250	0.921569	0.247059	5	23	-34
18	9	67	250	0.866667	0.262745	6	24	-34
20	12	70	248	0.827451	0.27451	7	23	-34
23	17	73	246	0.768627	0.286275	9	23	-34
25	19	72	246	0.737255	0.282353	10	22	-32
30	24	74	248	0.67451	0.290196	12	19	-30
35	28	79	248	0.647059	0.309804	14	19	-30
34	25	80	250	0.686275	0.313725	13	22	-32
27	18	76	250	0.764706	0.298039	10	23	-34
21	12	72	250	0.835294	0.282353	7	26	-36
19	9	73	250	0.878431	0.286275	7	26	-37
17	7	72	250	0.901961	0.282353	6	26	-38
17	7	72	250	0.901961	0.282353	6	26	-38
17	7	73	250	0.905882	0.286275	6	28	-39
18	8	76	248	0.894118	0.298039	7	28	-39
18	8	77	248	0.898039	0.301961	7	29	-40
17	7	77	248	0.909804	0.301961	7	29	-40
18	8	76	248	0.894118	0.298039	7	28	-39
20	12	75	248	0.839216	0.294118	8	25	-37
31	23	81	248	0.717647	0.317647	12	23	-35
39	34	85	246	0.6	0.333333	16	17	-30
52	49	94	244	0.478431	0.368627	22	14	-26
59	59	100	240	0.411765	0.392157	26	11	-24
59	61	100	238	0.411765	0.392157	27	10	-23
60	63	104	236	0.423529	0.407843	28	10	-25
61	64	106	236	0.423529	0.415686	28	10	-25
61	63	107	238	0.431373	0.419608	28	12	-26
62	63	108	238	0.427451	0.423529	28	13	-26
62	63	109	238	0.431373	0.427451	28	12	-27
61	62	109	238	0.439216	0.427451	28	13	-28
61	62	109	238	0.439216	0.427451	28	13	-28
62	63	110	238	0.435294	0.431373	28	13	-27
63	64	111	238	0.431373	0.435294	29	13	-27
66	66	112	240	0.411765	0.439216	30	13	-27
67	67	112	240	0.4	0.439216	30	12	-26
68	66	111	242	0.403922	0.435294	30	13	-26
69	66	112	244	0.411765	0.439216	30	13	-26
71	68	115	244	0.407843	0.45098	31	14	-27
73	70	117	244	0.4	0.458824	32	13	-26
75	72	119	244	0.396078	0.466667	32	14	-26
77	74	122	244	0.392157	0.478431	33	14	-27
79	76	124	244	0.388235	0.486275	34	14	-27
79	77	125	242	0.384314	0.490196	34	14	-27
78	77	125	242	0.384314	0.490196	34	13	-27
79	78	126	242	0.380392	0.494118	35	13	-27
78	77	125	242	0.384314	0.490196	34	13	-27
73	73	118	240	0.380392	0.462745	32	12	-26
67	67	110	240	0.392157	0.431373	30	12	-25
61	57	106	244	0.462745	0.415686	26	15	-28
39	31	89	248	0.65098	0.34902	16	22	-34
23	13	82	248	0.843137	0.321569	9	28	-40
19	7	86	250	0.917647	0.337255	8	33	-45
21	8	95	248	0.917647	0.372549	10	34	-47
20	5	96	250	0.94902	0.376471	9	38	-49
22	8	97	250	0.917647	0.380392	10	35	-48
22	9	96	248	0.905882	0.376471	10	35	-48
23	9	95	250	0.905882	0.372549	10	34	-47
24	8	96	250	0.917647	0.376471	10	36	-47
23	7	98	250	0.929412	0.384314	10	37	-49
22	6	102	250	0.941176	0.4	10	38	-51
22	5	106	250	0.952941	0.415686	11	39	-53
21	4	109	250	0.964706	0.427451	11	42	-55
21	4	110	250	0.964706	0.431373	11	41	-55
21	3	112	250	0.972549	0.439216	12	41	-56
44	29	123	250	0.764706	0.482353	19	35	-51
41	28	116	248	0.756863	0.454902	18	33	-48
40	27	111	250	0.756863	0.435294	17	32	-47
44	32	111	250	0.709804	0.435294	18	30	-44
47	36	111	248	0.67451	0.435294	20	28	-42
48	39	110	248	0.647059	0.431373	20	26	-40
47	39	109	246	0.643137	0.427451	20	25	-40
47	39	109	246	0.643137	0.427451	20	25	-40
49	40	108	248	0.631373	0.423529	21	25	-39
48	40	104	248	0.615686	0.407843	20	23	-37
48	41	100	248	0.588235	0.392157	20	20	-34
47	41	96	246	0.572549	0.376471	20	19	-32
45	39	93	246	0.580392	0.364706	19	19	-32
37	31	87	246	0.643137	0.341176	15	21	-33
28	20	82	248	0.756863	0.321569	11	24	-36
22	12	81	248	0.85098	0.317647	9	28	-40
19	8	86	248	0.905882	0.337255	9	32	-44
18	6	92	248	0.933333	0.360784	9	35	-47
19	6	94	248	0.937255	0.368627	9	35	-48
18	4	92	250	0.956863	0.360784	9	35	-48
17	4	92	248	0.956863	0.360784	9	35	-48
16	4	91	248	0.956863	0.356863	8	36	-48
16	4	89	248	0.956863	0.34902	8	34	-47
16	5	87	248	0.941176	0.341176	8	33	-45
15	4	82	248	0.952941	0.321569	7	33	-44
15	4	78	248	0.94902	0.305882	6	31	-42
15	5	76	248	0.933333	0.298039	6	29	-41
15	5	74	248	0.933333	0.290196	6	29	-40
15	5	72	248	0.929412	0.282353	6	28	-39
15	5	70	250	0.929412	0.27451	5	27	-38
15	5	70	250	0.929412	0.27451	5	27	-38
15	5	70	250	0.929412	0.27451	5	27	-38
15	5	71	250	0.929412	0.278431	6	27	-38
15	5	72	248	0.929412	0.282353	6	28	-39
15	5	71	250	0.929412	0.278431	6	27	-38
15	5	70	250	0.929412	0.27451	5	27	-38
15	4	69	250	0.941176	0.270588	5	28	-38
17	5	69	252	0.929412	0.270588	5	27	-37
17	5	69	252	0.929412	0.270588	5	27	-37
15	4	68	250	0.941176	0.266667	5	28	-37
15	4	68	250	0.941176	0.266667	5	28	-37
17	5	68	252	0.92549	0.266667	5	26	-37
18	6	67	252	0.909804	0.262745	6	25	-35
19	7	66	252	0.894118	0.258824	6	24	-34
20	10	68	250	0.854902	0.266667	7	24	-34
24	16	74	248	0.784314	0.290196	9	23	-34
24	19	74	246	0.745098	0.290196	10	23	-34
29	25	78	244	0.678431	0.305882	12	19	-32
32	29	78	244	0.627451	0.305882	14	17	-30
34	30	76	246	0.603922	0.298039	14	17	-28
34	28	76	248	0.631373	0.298039	14	17	-29
29	22	74	248	0.701961	0.290196	11	20	-31
21	12	69	250	0.827451	0.270588	7	23	-34
20	9	70	250	0.870588	0.27451	7	26	-36
19	8	72	250	0.890196	0.282353	7	27	-37
17	7	72	250	0.901961	0.282353	6	26	-38
17	7	72	250	0.901961	0.282353	6	26	-38
17	7	72	250	0.901961	0.282353	6	26	-38
17	8	74	248	0.890196	0.290196	7	27	-39
17	8	75	248	0.894118	0.294118	7	28	-39
16	8	74	248	0.890196	0.290196	7	27	-39
18	10	73	248	0.862745	0.286275	7	25	-37
25	17	76	248	0.776471	0.298039	10	24	-35
36	29	82	248	0.647059	0.321569	14	20	-31
46	40	88	248	0.545098	0.345098	19	17	-28
55	51	94	246	0.458824	0.368627	23	14	-25
60	59	100	242	0.411765	0.392157	26	12	-24
60	60	102	240	0.411765	0.4	27	12	-25
60	61	103	238	0.415686	0.403922	27	11	-25
62	63	105	238	0.407843	0.411765	28	11	-25
63	63	106	240	0.403922	0.415686	28	12	-25
63	63	107	240	0.411765	0.419608	28	13	-26
63	63	108	240	0.415686	0.423529	28	12	-26
61	61	107	240	0.431373	0.419608	27	13	-27
61	62	108	238	0.435294	0.423529	28	13	-27
60	62	108	238	0.443137	0.423529	28	12	-27
62	64	110	238	0.435294	0.431373	29	12	-27
65	66	112	238	0.419608	0.439216	29	12	-27
66	67	112	238	0.411765	0.439216	30	12	-26
66	66	111	240	0.403922	0.435294	29	12	-26
68	65	112	244	0.419608	0.439216	29	14	-27
70	66	114	246	0.419608	0.447059	30	14	-27
73	69	118	244	0.415686	0.462745	31	15	-28
75	71	120	244	0.407843	0.470588	32	14	-27
77	73	122	244	0.4	0.478431	33	14	-27
80	76	125	244	0.392157	0.490196	34	14	-27
79	76	125	244	0.392157	0.490196	34	14	-27
79	77	125	242	0.384314	0.490196	34	14	-27
80	78	127	242	0.384314	0.498039	35	14	-27
78	77	125	242	0.384314	0.490196	34	13	-27
73	74	119	238	0.388235	0.466667	33	12	-26
68	69	113	238	0.4	0.443137	30	12	-26
64	63	111	242	0.431373	0.435294	29	14	-28
47	43	98	244	0.560784	0.384314	20	19	-32
27	20	84	246	0.760784	0.329412	11	25	-38
17	8	82	248	0.901961	0.321569	7	30	-43
20	7	93	250	0.92549	0.364706	9	35	-47
20	5	99	250	0.94902	0.388235	10	37	-50
20	7	98	248	0.929412	0.384314	10	36	-49
21	9	96	248	0.905882	0.376471	10	34	-48
23	10	94	250	0.894118	0.368627	10	34	-47
24	10	93	250	0.894118	0.364706	10	34	-46
22	8	95	250	0.917647	0.372549	10	34	-47
21	6	99	250	0.941176	0.388235	10	37	-50
22	7	106	250	0.933333	0.415686	11	38	-52
22	6	112	250	0.945098	0.439216	12	41	-55
22	5	112	250	0.956863	0.439216	12	42	-56
21	3	112	250	0.972549	0.439216	12	41	-56
41	27	119	250	0.772549	0.466667	18	35	-50
38	27	112	248	0.760784	0.439216	17	33	-47
40	30	111	248	0.729412	0.435294	18	30	-45
45	35	113	248	0.690196	0.443137	20	29	-44
48	39	112	248	0.65098	0.439216	21	26	-41
47	39	108	246	0.639216	0.423529	20	25	-39
49	40	108	248	0.631373	0.423529	21	25	-39
49	40	106	248	0.623529	0.415686	20	24	-38
49	41	103	248	0.603922	0.403922	21	22	-35
47	40	99	248	0.596078	0.388235	20	21	-34
47	42	96	246	0.560784	0.376471	20	18	-32
45	40	92	246	0.564706	0.360784	19	18	-31
42	36	90	246	0.6	0.352941	18	19	-32
34	26	85	248	0.694118	0.333333	14	23	-35
24	14	81	248	0.827451	0.317647	10	27	-39
19	7	83	250	0.913725	0.32549	7	33	-43
19	6	90	250	0.933333	0.352941	9	34	-46
18	6	95	248	0.937255	0.372549	9	36	-49
18	5	94	248	0.945098	0.368627	9	36	-49
18	5	92	248	0.945098	0.360784	9	36	-48
17	4	89	250	0.956863	0.34902	8	34	-47
16	5	87	248	0.941176	0.341176	8	33	-45
16	5	86	248	0.941176	0.337255	7	34	-45
16	5	84	248	0.941176	0.329412	7	32	-44
15	4	80	248	0.94902	0.313725	6	33	-44
15	5	76	248	0.933333	0.298039	6	29	-41
15	5	74	248	0.933333	0.290196	6	29	-40
15	5	72	248	0.929412	0.282353	6	28	-39
15	5	70	250	0.929412	0.27451	5	27	-38
15	5	68	250	0.92549	0.266667	5	26	-36
15	5	68	250	0.92549	0.266667	5	26	-36
15	5	69	250	0.929412	0.270588	5	26	-37
15	5	70	250	0.929412	0.27451	5	27	-38
15	5	70	250	0.929412	0.27451	5	27	-38
15	5	70	250	0.929412	0.27451	5	27	-38
15	5	69	250	0.929412	0.270588	5	26	-37
16	5	69	250	0.929412	0.270588	5	27	-37
17	5	70	252	0.929412	0.27451	6	27	-37
17	5	70	252	0.929412	0.27451	6	27	-37
17	5	70	252	0.929412	0.27451	6	27	-37
17	5	69	252	0.929412	0.270588	5	27	-37
18	6	68	252	0.913725	0.266667	6	25	-36
20	8	68	252	0.882353	0.266667	6	25	-35
22	12	69	250	0.827451	0.270588	7	23	-34
23	14	70	250	0.8	0.27451	8	24	-33
29	23	76	246	0.698039	0.298039	11	21	-32
31	28	78	244	0.639216	0.305882	13	18	-30
35	33	81	242	0.592157	0.317647	15	16	-29
37	35	79	242	0.556863	0.309804	16	15	-27
34	30	72	246	0.584314	0.282353	14	15	-26
31	26	71	246	0.635294	0.278431	12	18	-28
24	17	67	248	0.745098	0.262745	9	21	-31
21	11	67	250	0.835294	0.262745	7	22	-33
20	8	68	252	0.882353	0.266667	6	25	-35
19	7	69	252	0.898039	0.270588	6	27	-36
18	7	71	250	0.901961	0.278431	6	26	-37
17	7	71	250	0.901961	0.278431	6	26	-37
16	6	69	250	0.913725	0.270588	6	25	-36
16	8	72	248	0.890196	0.282353	6	28	-38
17	10	75	246	0.866667	0.294118	7	26	-39
15	8	71	246	0.886275	0.278431	6	26	-37
19	12	72	248	0.835294	0.282353	7	24	-36
29	23	78	246	0.705882	0.305882	12	21	-33
39	33	83	248	0.603922	0.32549	16	18	-30
51	46	91	246	0.494118	0.356863	21	15	-26
56	52	95	246	0.45098	0.372549	23	14	-25
61	59	101	242	0.415686	0.396078	27	12	-24
60	60	102	240	0.411765	0.4	27	12	-25
60	60	102	240	0.411765	0.4	27	12	-25
62	62	104	240	0.403922	0.407843	27	12	-25
63	63	106	240	0.403922	0.415686	28	12	-25
63	63	107	240	0.411765	0.419608	28	13	-26
62	63	108	238	0.427451	0.423529	28	13	-26
61	62	108	238	0.435294	0.423529	28	13	-27
61	62	108	238	0.435294	0.423529	28	13	-27
60	62	108	238	0.443137	0.423529	28	12	-27
61	63	109	238	0.439216	0.427451	28	12	-27
63	65	111	238	0.431373	0.435294	29	12	-27
65	66	112	238	0.419608	0.439216	29	12	-27
66	66	112	240	0.411765	0.439216	30	13	-27
67	65	113	242	0.423529	0.443137	29	14	-27
70	66	114	246	0.419608	0.447059	30	14	-27
72	67	116	246	0.423529	0.454902	30	15	-27
74	69	118	246	0.415686	0.462745	31	15	-27
78	72	121	248	0.403922	0.47451	33	15	-27
79	74	123	246	0.4	0.482353	34	15	-27
80	76	124	246	0.388235	0.486275	34	14	-27
79	77	126	242	0.388235	0.494118	34	14	-27
79	78	127	242	0.384314	0.498039	35	13	-28
78	79	127	238	0.384314	0.498039	35	12	-27
73	75	120	238	0.392157	0.470588	33	11	-26
68	70	114	238	0.403922	0.447059	31	11	-26
64	65	110	238	0.419608	0.431373	29	12	-26
52	51	102	242	0.501961	0.4	23	15	-30
33	28	87	246	0.678431	0.341176	14	21	-35
20	11	81	248	0.862745	0.317647	9	29	-41
21	8	91	250	0.913725	0.356863	9	34	-46
21	6	99	250	0.941176	0.388235	10	37	-50
20	7	98	248	0.929412	0.384314	10	36	-49
21	9	96	248	0.905882	0.376471	10	34	-48
22	9	94	250	0.905882	0.368627	10	34	-47
23	9	92	250	0.901961	0.360784	10	32	-45
22	8	92	250	0.913725	0.360784	10	33	-46
23	9	95	250	0.905882	0.372549	10	34	-47
22	8	100	250	0.921569	0.392157	10	36	-50
23	8	105	250	0.92549	0.411765	11	38	-52
23	7	108	250	0.933333	0.423529	12	39	-53
23	6	110	250	0.945098	0.431373	12	41	-54
39	26	116	248	0.776471	0.454902	17	34	-49
38	27	111	248	0.756863	0.435294	17	31	-47
42	32	114	248	0.717647	0.447059	18	30	-46
46	37	116	246	0.682353	0.454902	20	28	-44
48	40	113	246	0.647059	0.443137	21	26	-41
48	40	109	246	0.631373	0.427451	21	24	-39
49	40	105	248	0.619608	0.411765	20	23	-37
50	41	102	248	0.6	0.4	21	22	-35
50	42	100	248	0.580392	0.392157	21	21	-33
48	42	96	246	0.560784	0.376471	20	18	-31
46	43	93	244	0.537255	0.364706	20	16	-30
45	42	92	244	0.545098	0.360784	20	17	-30
39	33	88	246	0.623529	0.345098	16	20	-33
31	21	84	250	0.74902	0.329412	12	25	-37
23	11	84	250	0.870588	0.329412	9	29	-41
19	5	87	250	0.941176	0.341176	8	34	-45
19	6	94	248	0.937255	0.368627	9	35	-48
18	6	96	248	0.937255	0.376471	10	35	-49
17	5	93	248	0.945098	0.364706	9	35	-48
17	5	90	248	0.945098	0.352941	9	34	-47
16	5	86	248	0.941176	0.337255	7	34	-45
15	4	83	248	0.952941	0.32549	7	34	-45
15	4	81	248	0.94902	0.317647	7	32	-43
15	4	80	248	0.94902	0.313725	6	33	-44
15	4	78	248	0.94902	0.305882	6	31	-42
15	5	76	248	0.933333	0.298039	6	29	-41
14	4	72	248	0.945098	0.282353	5	29	-39
14	4	71	248	0.945098	0.278431	5	27	-39
15	5	69	250	0.929412	0.270588	5	26	-37
16	7	68	248	0.898039	0.266667	6	25	-36
16	7	68	248	0.898039	0.266667	6	25	-36
16	7	69	248	0.898039	0.270588	6	25	-36
16	7	69	248	0.898039	0.270588	6	25	-36
15	5	68	250	0.92549	0.266667	5	26	-36
15	6	68	248	0.913725	0.266667	6	24	-36
15	6	68	248	0.913725	0.266667	6	24	-36
16	5	69	250	0.929412	0.270588	5	27	-37
17	5	70	252	0.929412	0.27451	6	27	-37
16	4	69	252	0.941176	0.270588	5	27	-37
18	6	71	252	0.913725	0.278431	6	26	-37
17	6	68	250	0.913725	0.266667	6	25	-36
19	9	67	250	0.866667	0.262745	6	25	-34
23	14	70	250	0.8	0.27451	8	24	-33
26	17	71	250	0.760784	0.278431	9	22	-32
30	24	75	248	0.678431	0.294118	12	19	-30
34	31	78	244	0.603922	0.305882	14	16	-29
39	38	82	242	0.537255	0.321569	17	14	-27
41	40	81	242	0.505882	0.317647	18	14	-25
37	36	76	242	0.52549	0.298039	16	13	-25
32	28	69	246	0.596078	0.270588	12	15	-25
27	22	67	246	0.670588	0.262745	10	18	-28
18	10	60	250	0.835294	0.235294	5	21	-31
20	10	65	250	0.847059	0.254902	6	24	-33
20	8	67	252	0.882353	0.262745	6	25	-34
19	7	68	252	0.898039	0.266667	6	27	-36
18	6	67	252	0.909804	0.262745	6	25	-35
18	7	68	250	0.898039	0.266667	6	25	-36
17	8	68	250	0.882353	0.266667	6	25	-36
16	8	71	248	0.886275	0.278431	6	26	-37
17	10	75	246	0.866667	0.294118	7	26	-39
17	10	73	246	0.862745	0.286275	7	27	-38
25	17	76	248	0.776471	0.298039	10	24	-35
33	27	80	246	0.662745	0.313725	13	20	-32
41	37	84	246	0.560784	0.329412	17	16	-28
55	50	94	246	0.466667	0.368627	23	14	-25
59	55	98	246	0.439216	0.384314	25	13	-25
61	59	101	242	0.415686	0.396078	27	12	-24
61	61	103	240	0.407843	0.403922	27	12	-25
61	61	104	240	0.411765	0.407843	27	12	-25
62	62	105	240	0.407843	0.411765	28	12	-25
62	63	107	238	0.419608	0.419608	28	12	-26
61	63	107	238	0.431373	0.419608	28	12	-26
60	63	108	236	0.443137	0.423529	28	12	-27
59	62	108	236	0.454902	0.423529	27	12	-27
60	62	109	238	0.45098	0.427451	28	13	-28
61	62	109	238	0.439216	0.427451	28	13	-28
62	63	110	238	0.435294	0.431373	28	13	-27
62	64	110	238	0.435294	0.431373	29	12	-27
64	65	111	238	0.423529	0.435294	29	12	-27
66	66	112	240	0.411765	0.439216	30	13	-27
67	65	112	242	0.419608	0.439216	29	13	-27
69	66	113	244	0.415686	0.443137	30	14	-27
71	67	113	246	0.407843	0.443137	30	14	-26
73	69	115	246	0.4	0.45098	31	14	-26
77	72	118	246	0.388235	0.462745	32	14	-26
78	74	121	246	0.388235	0.47451	33	14	-26
79	76	124	244	0.388235	0.486275	34	14	-27
80	78	127	242	0.384314	0.498039	35	14	-27
78	79	127	238	0.384314	0.498039	35	12	-27
75	78	126	236	0.403922	0.494118	34	12	-28
73	76	122	236	0.4	0.478431	34	11	-27
69	71	115	238	0.4	0.45098	31	11	-26
66	67	111	238	0.403922	0.435294	30	12	-26
59	59	106	240	0.443137	0.415686	27	13	-28
41	36	92	246	0.607843	0.360784	18	19	-33
23	13	80	248	0.839216	0.313725	9	28	-39
21	9	88	250	0.898039	0.345098	9	32	-44
21	6	96	250	0.937255	0.376471	10	36	-49
20	7	96	248	0.92549	0.376471	10	36	-49
20	8	95	248	0.917647	0.372549	10	35	-48
22	9	95	250	0.905882	0.372549	10	33	-47
22	8	94	250	0.913725	0.368627	10	35	-47
22	8	90	250	0.909804	0.352941	9	34	-45
22	9	88	250	0.898039	0.345098	9	32	-44
26	13	91	250	0.858824	0.356863	10	31	-43
30	16	98	250	0.835294	0.384314	12	33	-46
22	8	96	250	0.917647	0.376471	10	35	-48
21	6	103	250	0.941176	0.403922	10	38	-52
37	24	113	248	0.788235	0.443137	16	34	-49
40	27	111	250	0.756863	0.435294	17	32	-47
45	34	115	248	0.705882	0.45098	20	30	-45
46	36	114	248	0.682353	0.447059	20	29	-44
48	39	112	248	0.65098	0.439216	21	26	-41
48	39	107	248	0.635294	0.419608	20	24	-38
49	39	103	250	0.619608	0.403922	20	23	-36
49	40	99	250	0.596078	0.388235	20	21	-34
49	42	97	248	0.568627	0.380392	20	19	-32
47	42	94	246	0.552941	0.368627	20	18	-31
46	44	94	242	0.533333	0.368627	20	16	-30
44	42	93	242	0.54902	0.364706	20	16	-30
35	30	87	246	0.654902	0.341176	15	20	-34
27	17	83	250	0.796078	0.32549	10	27	-39
21	9	84	250	0.894118	0.329412	9	29	-42
20	6	90	250	0.933333	0.352941	9	34	-46
19	6	93	248	0.937255	0.364706	9	35	-47
17	5	93	248	0.945098	0.364706	9	35	-48
16	4	90	248	0.956863	0.352941	8	35	-47
16	5	86	248	0.941176	0.337255	7	34	-45
16	5	83	248	0.941176	0.32549	7	32	-44
15	4	79	248	0.94902	0.309804	6	31	-43
15	4	78	248	0.94902	0.305882	6	31	-42
15	4	78	248	0.94902	0.305882	6	31	-42
15	5	76	248	0.933333	0.298039	6	29	-41
14	4	74	248	0.945098	0.290196	5	30	-41
14	4	72	248	0.945098	0.282353	5	29	-39
14	4	70	250	0.941176	0.27451	5	28	-39
14	4	68	250	0.941176	0.266667	5	26	-37
15	5	68	250	0.92549	0.266667	5	26	-36
15	5	67	250	0.92549	0.262745	5	24	-36
16	6	68	250	0.913725	0.266667	6	25	-36
16	6	68	250	0.913725	0.266667	6	25	-36
15	5	67	250	0.92549	0.262745	5	24	-36
16	5	67	250	0.92549	0.262745	5	26	-36
16	5	67	250	0.92549	0.262745	5	26	-36
16	5	68	250	0.92549	0.266667	5	26	-37
18	6	70	252	0.913725	0.27451	6	27	-37
18	6	71	252	0.913725	0.278431	6	26	-37
18	6	71	252	0.913725	0.278431	6	26	-37
19	8	69	250	0.882353	0.270588	6	26	-36
24	15	70	250	0.784314	0.27451	9	23	-33
28	21	73	248	0.713725	0.286275	10	20	-31
32	26	77	248	0.662745	0.301961	12	19	-31
38	35	81	244	0.568627	0.317647	16	16	-28
44	43	84	242	0.486275	0.329412	19	13	-25
45	44	83	242	0.470588	0.32549	20	12	-24
41	39	78	244	0.501961	0.305882	17	12	-24
39	35	77	246	0.545098	0.301961	16	14	-25
28	24	69	246	0.65098	0.270588	11	18	-28
21	14	63	248	0.776471	0.247059	7	20	-30
20	11	64	250	0.827451	0.25098	7	22	-32
20	10	66	250	0.847059	0.258824	6	24	-34
19	8	67	252	0.882353	0.262745	6	24	-34
19	7	67	252	0.894118	0.262745	6	25	-35
19	7	68	252	0.898039	0.266667	6	27	-36
18	7	67	252	0.894118	0.262745	6	25	-35
16	7	67	250	0.894118	0.262745	6	24	-35
16	8	71	248	0.886275	0.278431	6	26	-37
18	10	75	248	0.866667	0.294118	7	28	-39
21	13	75	248	0.827451	0.294118	8	26	-37
27	19	76	248	0.74902	0.298039	10	22	-34
37	31	82	248	0.623529	0.321569	15	18	-30
46	42	88	246	0.521569	0.345098	20	16	-27
56	52	96	246	0.458824	0.376471	24	14	-26
60	56	99	246	0.435294	0.388235	25	13	-25
60	59	101	242	0.415686	0.396078	26	12	-25
62	62	104	240	0.403922	0.407843	27	12	-25
61	61	104	240	0.411765	0.407843	27	12	-25
61	61	105	240	0.419608	0.411765	27	12	-26
62	62	106	240	0.415686	0.415686	28	12	-26
61	62	106	238	0.423529	0.415686	28	12	-26
60	64	107	234	0.439216	0.419608	28	10	-26
59	63	107	236	0.447059	0.419608	28	11	-26
61	62	109	238	0.439216	0.427451	28	13	-28
62	61	109	242	0.439216	0.427451	27	14	-28
63	63	110	240	0.427451	0.431373	28	13	-27
64	65	111	238	0.423529	0.435294	29	12	-27
64	65	111	238	0.423529	0.435294	29	12	-27
66	66	112	240	0.411765	0.439216	30	13	-27
67	65	112	242	0.419608	0.439216	29	13	-27
68	66	112	242	0.411765	0.439216	30	14	-26
70	67	112	244	0.4	0.439216	30	13	-26
73	69	114	246	0.396078	0.447059	31	14	-25
75	71	117	246	0.392157	0.458824	32	14	-26
78	74	121	246	0.388235	0.47451	33	14	-26
78	76	124	242	0.388235	0.486275	34	13	-27
78	79	126	238	0.380392	0.494118	35	12	-27
76	79	127	236	0.4	0.498039	35	11	-27
74	79	125	234	0.407843	0.490196	34	10	-27
74	78	123	236	0.4	0.482353	34	11	-26
71	73	117	238	0.392157	0.458824	32	11	-25
67	68	111	238	0.396078	0.435294	30	12	-25
62	62	106	240	0.415686	0.415686	28	12	-26
50	45	97	246	0.537255	0.380392	21	17	-30
29	19	82	250	0.768627	0.321569	11	25	-37
18	6	81	250	0.92549	0.317647	7	30	-42
19	6	92	250	0.933333	0.360784	9	35	-47
20	7	95	248	0.92549	0.372549	10	35	-48
19	7	95	248	0.92549	0.372549	9	36	-49
23	10	99	248	0.898039	0.388235	10	36	-49
24	10	98	250	0.898039	0.384314	10	36	-48
23	9	91	250	0.901961	0.356863	10	33	-45
23	10	84	250	0.882353	0.329412	9	30	-42
38	26	93	250	0.721569	0.364706	15	26	-38
49	37	102	252	0.639216	0.4	20	24	-37
33	20	93	250	0.784314	0.364706	13	29	-41
22	8	94	250	0.913725	0.368627	10	35	-47
38	24	111	250	0.784314	0.435294	16	33	-47
43	29	111	250	0.737255	0.435294	18	31	-45
48	36	115	250	0.686275	0.45098	20	29	-44
49	37	113	250	0.67451	0.443137	20	28	-42
48	36	108	250	0.666667	0.423529	20	27	-40
48	38	105	248	0.639216	0.411765	20	24	-38
49	39	103	250	0.619608	0.403922	20	23	-36
48	40	100	248	0.6	0.392157	20	22	-35
47	41	96	246	0.572549	0.376471	20	19	-32
46	43	94	244	0.541176	0.368627	20	17	-30
45	44	95	242	0.537255	0.372549	20	16	-30
39	38	91	242	0.584314	0.356863	18	17	-32
31	26	85	246	0.694118	0.333333	13	22	-35
24	14	81	248	0.827451	0.317647	10	27	-39
20	8	83	250	0.901961	0.32549	8	31	-42
18	7	88	248	0.921569	0.345098	9	33	-45
18	6	90	248	0.933333	0.352941	9	32	-46
17	6	89	248	0.933333	0.34902	9	33	-46
16	5	86	248	0.941176	0.337255	7	34	-45
16	5	83	248	0.941176	0.32549	7	32	-44
16	5	80	248	0.937255	0.313725	7	32	-43
15	5	76	248	0.933333	0.298039	6	29	-41
15	5	76	248	0.933333	0.298039	6	29	-41
15	5	77	248	0.933333	0.301961	6	30	-41
15	5	75	248	0.933333	0.294118	6	29	-40
14	4	72	248	0.945098	0.282353	5	29	-39
14	4	70	250	0.941176	0.27451	5	28	-39
13	3	68	250	0.956863	0.266667	5	26	-37
14	4	69	250	0.941176	0.270588	5	28	-38
15	5	69	250	0.929412	0.270588	5	26	-37
16	5	68	250	0.92549	0.266667	5	26	-37
16	5	67	250	0.92549	0.262745	5	26	-36
17	6	68	250	0.913725	0.266667	6	25	-36
16	5	67	250	0.92549	0.262745	5	26	-36
17	5	67	252	0.92549	0.262745	5	26	-36
18	5	67	252	0.92549	0.262745	5	26	-36
18	6	68	252	0.913725	0.266667	6	25	-36
19	7	70	252	0.898039	0.27451	6	26	-37
19	7	71	252	0.901961	0.278431	6	28	-37
22	10	74	252	0.866667	0.290196	7	27	-37
26	16	75	250	0.788235	0.294118	10	24	-34
30	22	77	248	0.713725	0.301961	11	22	-33
37	31	83	246	0.627451	0.32549	15	18	-31
44	41	90	244	0.545098	0.352941	19	17	-29
47	46	89	242	0.482353	0.34902	21	13	-26
50	49	87	242	0.435294	0.341176	22	11	-23
48	46	84	244	0.45098	0.329412	21	11	-23
41	36	77	248	0.533333	0.301961	16	15	-25
32	26	74	248	0.647059	0.290196	12	18	-29
21	15	68	246	0.780392	0.266667	8	21	-32
17	9	66	248	0.862745	0.258824	6	22	-34
17	8	66	250	0.878431	0.258824	6	24	-34
17	8	66	250	0.878431	0.258824	6	24	-34
16	7	66	250	0.894118	0.258824	5	24	-35
18	8	68	250	0.882353	0.266667	6	25	-35
18	7	69	250	0.898039	0.270588	6	27	-36
16	6	68	250	0.913725	0.266667	6	25	-36
16	7	68	248	0.898039	0.266667	6	25	-36
17	7	71	250	0.901961	0.278431	6	26	-37
21	11	76	250	0.854902	0.298039	8	26	-38
25	17	77	248	0.780392	0.301961	10	24	-36
31	24	78	248	0.694118	0.305882	12	20	-32
42	36	85	248	0.576471	0.333333	17	17	-29
53	49	94	246	0.478431	0.368627	22	15	-26
59	56	99	244	0.435294	0.388235	25	13	-25
61	59	101	242	0.415686	0.396078	27	12	-24
61	60	102	242	0.411765	0.4	27	12	-24
61	61	104	240	0.411765	0.407843	27	12	-25
60	60	104	240	0.423529	0.407843	27	12	-26
62	60	105	242	0.427451	0.411765	27	14	-26
62	60	105	242	0.427451	0.411765	27	14	-26
63	62	106	242	0.415686	0.415686	28	13	-26
61	62	106	238	0.423529	0.415686	28	12	-26
61	62	106	238	0.423529	0.415686	28	12	-26
61	61	106	240	0.423529	0.415686	27	13	-26
62	60	107	242	0.439216	0.419608	27	14	-27
64	62	109	242	0.431373	0.427451	28	14	-27
65	63	110	242	0.427451	0.431373	29	14	-27
65	65	111	240	0.415686	0.435294	29	12	-27
65	65	111	240	0.415686	0.435294	29	12	-27
66	64	111	242	0.423529	0.435294	29	13	-27
68	65	112	244	0.419608	0.439216	29	14	-27
70	67	113	244	0.407843	0.443137	30	14	-26
71	68	114	244	0.403922	0.447059	31	13	-26
74	71	117	244	0.392157	0.458824	32	13	-26
76	73	120	244	0.392157	0.470588	33	14	-26
77	76	123	242	0.380392	0.482353	34	13	-27
77	79	126	238	0.388235	0.494118	35	12	-27
76	79	126	236	0.396078	0.494118	35	12	-27
75	80	125	234	0.4	0.490196	35	10	-26
75	79	123	236	0.392157	0.482353	34	10	-25
74	76	120	238	0.384314	0.470588	34	11	-25
70	71	113	238	0.380392	0.443137	31	11	-24
66	66	109	240	0.396078	0.427451	29	11	-25
58	54	102	246	0.470588	0.4	25	15	-28
33	25	83	248	0.698039	0.32549	13	21	-34
18	8	79	248	0.898039	0.309804	7	28	-41
18	6	91	248	0.933333	0.356863	9	34	-47
21	8	96	248	0.917647	0.376471	10	35	-48
21	8	97	248	0.917647	0.380392	10	36	-49
24	9	100	250	0.909804	0.392157	11	36	-49
26	12	101	250	0.882353	0.396078	12	35	-49
24	10	93	250	0.894118	0.364706	10	34	-46
25	12	86	250	0.858824	0.337255	10	30	-41
44	32	94	252	0.658824	0.368627	17	24	-35
66	55	109	252	0.494118	0.427451	26	19	-30
46	34	94	252	0.639216	0.368627	18	23	-34
26	13	85	250	0.847059	0.333333	10	29	-41
40	25	110	250	0.772549	0.431373	16	33	-47
44	30	111	250	0.729412	0.435294	18	31	-45
48	35	112	250	0.686275	0.439216	20	29	-43
50	37	111	250	0.666667	0.435294	20	28	-41
48	36	106	250	0.658824	0.415686	20	26	-39
48	38	103	250	0.631373	0.403922	20	24	-37
47	39	101	248	0.615686	0.396078	20	22	-36
47	40	99	248	0.596078	0.388235	20	21	-34
46	42	98	244	0.572549	0.384314	20	18	-33
45	43	96	242	0.552941	0.376471	20	17	-31
44	43	96	242	0.552941	0.376471	20	17	-32
38	37	93	242	0.603922	0.364706	18	18	-33
29	23	86	246	0.733333	0.337255	12	24	-37
23	13	83	248	0.843137	0.32549	9	29	-41
20	8	85	250	0.905882	0.333333	9	31	-43
18	7	88	248	0.921569	0.345098	9	33	-45
18	7	87	248	0.917647	0.341176	8	34	-45
18	7	86	248	0.917647	0.337255	8	33	-45
17	6	83	248	0.929412	0.32549	7	32	-43
16	5	80	248	0.937255	0.313725	7	32	-43
14	4	75	248	0.945098	0.294118	6	29	-41
14	4	73	248	0.945098	0.286275	5	29	-40
14	4	72	248	0.945098	0.282353	5	29	-39
14	4	72	248	0.945098	0.282353	5	29	-39
14	4	71	248	0.945098	0.278431	5	27	-39
13	3	68	250	0.956863	0.266667	5	26	-37
13	3	67	250	0.956863	0.262745	4	27	-37
13	3	67	250	0.956863	0.262745	4	27	-37
14	4	68	250	0.941176	0.266667	5	26	-37
14	4	69	250	0.941176	0.270588	5	28	-38
15	4	68	250	0.941176	0.266667	5	28	-37
17	5	69	252	0.929412	0.270588	5	27	-37
17	5	68	252	0.92549	0.266667	5	26	-37
18	5	68	252	0.92549	0.266667	5	27	-37
18	4	68	254	0.941176	0.266667	5	26	-36
20	5	69	254	0.929412	0.270588	6	27	-36
20	7	70	252	0.898039	0.27451	6	26	-37
20	8	71	252	0.886275	0.278431	7	26	-36
20	8	71	252	0.886275	0.278431	7	26	-36
26	14	76	252	0.815686	0.298039	9	24	-36
30	21	78	250	0.729412	0.305882	11	23	-34
35	29	81	246	0.643137	0.317647	14	19	-31
42	39	88	244	0.556863	0.345098	18	16	-29
49	47	95	242	0.505882	0.372549	21	15	-28
51	50	92	242	0.454902	0.360784	22	12	-25
47	45	83	244	0.458824	0.32549	20	11	-23
42	38	78	246	0.513725	0.305882	17	13	-24
36	29	75	250	0.611765	0.294118	14	17	-28
22	15	68	248	0.780392	0.266667	8	21	-32
16	8	69	248	0.882353	0.270588	6	25	-36
18	9	72	248	0.87451	0.282353	7	27	-37
17	7	70	250	0.898039	0.27451	6	27	-37
16	7	68	248	0.898039	0.266667	6	25	-36
16	7	68	248	0.898039	0.266667	6	25	-36
17	8	69	248	0.882353	0.270588	6	25	-36
17	7	70	250	0.898039	0.27451	6	27	-37
15	5	69	250	0.929412	0.270588	5	26	-37
16	6	69	250	0.913725	0.270588	6	25	-36
19	8	72	250	0.890196	0.282353	7	27	-37
23	12	76	250	0.843137	0.298039	9	26	-37
29	20	79	250	0.745098	0.309804	11	24	-35
36	29	81	248	0.643137	0.317647	14	19	-31
46	40	89	248	0.54902	0.34902	19	17	-29
57	53	98	246	0.458824	0.384314	24	14	-26
59	56	100	244	0.439216	0.392157	25	13	-25
60	59	102	242	0.423529	0.4	27	12	-25
60	60	104	240	0.423529	0.407843	27	12	-26
60	60	105	240	0.427451	0.411765	27	13	-26
61	60	104	242	0.423529	0.407843	27	13	-26
62	59	104	244	0.431373	0.407843	27	14	-26
63	60	105	244	0.427451	0.411765	27	13	-26
63	60	105	244	0.427451	0.411765	27	13	-26
63	61	106	242	0.423529	0.415686	27	13	-26
63	62	106	242	0.415686	0.415686	28	13	-26
62	60	106	242	0.435294	0.415686	27	13	-27
63	60	107	244	0.439216	0.419608	27	14	-27
65	62	109	244	0.431373	0.427451	28	14	-27
65	62	108	244	0.427451	0.423529	28	14	-26
65	63	109	242	0.423529	0.427451	29	13	-26
65	65	110	240	0.407843	0.431373	29	12	-26
66	64	111	242	0.423529	0.435294	29	13	-27
67	65	112	242	0.419608	0.439216	29	13	-27
68	66	113	242	0.415686	0.443137	30	13	-27
70	68	115	242	0.407843	0.45098	30	13	-27
72	70	117	242	0.4	0.458824	32	13	-27
75	73	119	242	0.388235	0.466667	33	13	-26
76	76	121	240	0.372549	0.47451	34	12	-26
77	79	124	238	0.380392	0.486275	35	11	-26
77	80	125	236	0.384314	0.490196	35	11	-26
76	80	124	236	0.388235	0.486275	35	10	-25
76	78	123	238	0.380392	0.482353	34	11	-26
74	76	120	238	0.384314	0.470588	34	11	-25
70	71	113	238	0.380392	0.443137	31	11	-24
65	65	106	240	0.388235	0.415686	29	11	-24
63	60	105	244	0.427451	0.411765	27	13	-26
39	33	86	246	0.615686	0.337255	16	19	-31
18	9	76	248	0.882353	0.298039	7	28	-39
19	8	89	248	0.909804	0.34902	9	32	-45
20	7	94	248	0.92549	0.368627	9	36	-48
22	8	97	250	0.917647	0.380392	10	35	-48
25	10	101	250	0.901961	0.396078	11	35	-49
26	12	101	250	0.882353	0.396078	12	35	-49
26	12	96	250	0.87451	0.376471	11	34	-46
22	9	84	250	0.894118	0.329412	9	30	-42
37	25	86	252	0.709804	0.337255	14	24	-35
78	67	116	254	0.423529	0.454902	31	17	-26
61	50	98	254	0.490196	0.384314	24	17	-27
33	23	79	250	0.709804	0.309804	12	23	-33
40	26	111	250	0.764706	0.435294	17	32	-47
44	32	111	250	0.709804	0.435294	18	30	-44
47	35	111	250	0.686275	0.435294	20	28	-42
48	36	108	250	0.666667	0.423529	20	27	-40
46	36	103	248	0.65098	0.403922	19	24	-38
46	38	99	248	0.615686	0.388235	19	22	-35
46	40	98	246	0.592157	0.384314	20	20	-34
46	42	98	244	0.572549	0.384314	20	18	-33
45	43	97	242	0.556863	0.380392	20	18	-32
44	43	97	242	0.556863	0.380392	20	17	-32
43	42	98	242	0.572549	0.384314	20	18	-33
36	33	93	244	0.647059	0.364706	16	21	-36
25	19	85	246	0.776471	0.333333	11	26	-39
20	9	83	248	0.890196	0.32549	9	30	-42
20	8	87	250	0.909804	0.341176	9	31	-44
18	5	88	250	0.945098	0.345098	8	34	-46
18	6	86	250	0.929412	0.337255	8	33	-45
17	6	82	248	0.92549	0.321569	7	30	-43
16	5	79	248	0.937255	0.309804	7	31	-42
16	6	77	248	0.921569	0.301961	7	29	-40
15	5	74	248	0.933333	0.290196	6	29	-40
14	4	71	248	0.945098	0.278431	5	27	-39
14	4	69	250	0.941176	0.270588	5	28	-38
14	4	68	250	0.941176	0.266667	5	26	-37
14	4	67	250	0.941176	0.262745	5	26	-37
14	5	66	248	0.92549	0.258824	5	25	-36
13	4	65	248	0.937255	0.254902	4	25	-36
13	3	66	250	0.952941	0.258824	4	25	-36
13	3	67	250	0.956863	0.262745	4	27	-37
13	3	67	250	0.956863	0.262745	4	27	-37
14	3	68	250	0.956863	0.266667	5	26	-37
17	5	71	250	0.929412	0.278431	6	27	-38
17	3	70	252	0.956863	0.27451	5	27	-38
20	5	71	254	0.929412	0.278431	6	29	-38
20	5	71	254	0.929412	0.278431	6	29	-38
21	6	72	254	0.917647	0.282353	7	27	-37
23	9	74	252	0.878431	0.290196	7	27	-37
24	12	75	252	0.839216	0.294118	9	27	-36
25	13	74	252	0.823529	0.290196	9	26	-36
30	20	78	250	0.745098	0.305882	11	23	-34
33	26	79	248	0.670588	0.309804	13	21	-32
40	37	85	244	0.564706	0.333333	17	16	-29
47	45	91	242	0.505882	0.356863	21	15	-27
47	47	91	240	0.482353	0.356863	21	13	-26
47	46	88	242	0.478431	0.345098	21	13	-25
47	43	84	246	0.486275	0.329412	20	14	-25
38	33	77	246	0.572549	0.301961	15	16	-26
32	25	75	248	0.666667	0.294118	12	18	-30
21	13	71	248	0.815686	0.278431	7	24	-35
17	7	72	250	0.901961	0.282353	6	26	-38
17	7	74	248	0.905882	0.290196	6	29	-39
17	7	73	250	0.905882	0.286275	6	28	-39
17	7	71	250	0.901961	0.278431	6	26	-37
17	8	69	248	0.882353	0.270588	6	25	-36
17	7	70	250	0.898039	0.27451	6	27	-37
16	6	70	250	0.913725	0.27451	6	27	-37
16	6	71	250	0.913725	0.278431	6	26	-37
17	7	71	250	0.901961	0.278431	6	26	-37
20	9	73	250	0.878431	0.286275	7	26	-37
27	15	78	252	0.807843	0.305882	10	26	-36
32	23	81	250	0.717647	0.317647	12	24	-35
41	34	86	248	0.603922	0.337255	16	19	-30
51	47	95	246	0.505882	0.372549	22	16	-28
58	55	101	244	0.454902	0.396078	25	14	-27
60	57	103	244	0.447059	0.403922	26	14	-27
60	58	104	242	0.443137	0.407843	26	14	-27
61	59	105	242	0.439216	0.411765	27	13	-27
61	59	105	242	0.439216	0.411765	27	13	-27
61	59	105	242	0.439216	0.411765	27	13	-27
61	59	104	242	0.431373	0.407843	27	13	-26
62	59	104	244	0.431373	0.407843	27	14	-26
63	60	105	244	0.427451	0.411765	27	13	-26
63	60	104	244	0.423529	0.407843	27	13	-25
64	60	105	246	0.427451	0.411765	27	14	-26
64	60	106	246	0.435294	0.415686	27	14	-26
64	60	107	246	0.439216	0.419608	27	14	-27
64	61	107	244	0.431373	0.419608	28	14	-26
65	62	107	244	0.419608	0.419608	28	13	-26
64	62	107	242	0.419608	0.419608	28	13	-26
65	63	108	242	0.415686	0.423529	28	13	-26
66	65	110	242	0.407843	0.431373	29	12	-26
65	65	111	240	0.415686	0.435294	29	12	-27
68	66	113	242	0.415686	0.443137	30	13	-27
69	67	114	242	0.411765	0.447059	30	13	-27
72	69	115	244	0.4	0.45098	31	13	-26
74	73	116	242	0.372549	0.454902	32	12	-24
75	75	118	240	0.364706	0.462745	33	11	-25
77	78	121	238	0.364706	0.47451	34	11	-25
77	79	123	238	0.372549	0.482353	35	10	-25
77	79	123	238	0.372549	0.482353	35	10	-25
76	78	122	238	0.376471	0.478431	34	11	-25
74	75	119	238	0.376471	0.466667	33	11	-25
71	72	114	238	0.376471	0.447059	32	11	-24
64	65	105	238	0.392157	0.411765	29	11	-24
62	62	104	240	0.403922	0.407843	27	12	-25
49	46	94	244	0.509804	0.368627	21	16	-28
22	15	77	246	0.803922	0.301961	9	25	-37
19	8	85	248	0.905882	0.333333	9	31	-43
19	6	90	250	0.933333	0.352941	9	34	-46
21	7	95	250	0.92549	0.372549	10	35	-48
25	11	100	250	0.890196	0.392157	11	35	-48
25	11	99	250	0.890196	0.388235	11	35	-48
26	12	97	250	0.87451	0.380392	11	33	-46
23	10	88	250	0.886275	0.345098	9	32	-44
31	19	82	252	0.768627	0.321569	11	26	-36
70	59	107	254	0.447059	0.419608	28	17	-26
75	66	107	254	0.384314	0.419608	30	14	-23
38	30	75	250	0.6	0.294118	14	16	-27
39	26	110	250	0.764706	0.431373	16	32	-46
42	31	109	248	0.713725	0.427451	18	29	-43
47	37	110	248	0.662745	0.431373	20	27	-41
46	36	105	248	0.658824	0.411765	19	26	-39
45	37	100	248	0.631373	0.392157	19	23	-36
45	38	96	248	0.603922	0.376471	19	21	-34
43	39	94	244	0.584314	0.368627	18	19	-33
44	42	95	242	0.556863	0.372549	20	17	-32
44	43	96	242	0.552941	0.376471	20	17	-32
44	43	97	242	0.556863	0.380392	20	17	-32
43	40	98	244	0.592157	0.384314	19	20	-34
36	32	94	244	0.658824	0.368627	16	22	-37
25	17	86	246	0.803922	0.337255	10	27	-40
19	8	84	248	0.905882	0.329412	8	32	-43
20	6	88	250	0.933333	0.345098	9	33	-45
19	5	89	250	0.945098	0.34902	9	34	-46
17	5	84	250	0.941176	0.329412	7	32	-44
16	5	79	248	0.937255	0.309804	7	31	-42
16	6	77	248	0.921569	0.301961	7	29	-40
16	6	75	248	0.921569	0.294118	7	28	-39
15	5	73	248	0.933333	0.286275	6	28	-39
14	4	70	250	0.941176	0.27451	5	28	-39
14	4	67	250	0.941176	0.262745	5	26	-37
14	5	65	250	0.921569	0.254902	5	25	-35
14	5	64	250	0.921569	0.25098	5	23	-34
14	5	64	250	0.921569	0.25098	5	23	-34
14	5	65	250	0.921569	0.254902	5	25	-35
14	4	67	250	0.941176	0.262745	5	26	-37
14	4	68	250	0.941176	0.266667	5	26	-37
13	3	68	250	0.956863	0.266667	5	26	-37
14	3	69	250	0.956863	0.270588	5	28	-38
16	4	71	250	0.945098	0.278431	5	29	-39
19	5	74	252	0.933333	0.290196	6	29	-39
21	7	76	252	0.909804	0.298039	7	29	-39
22	8	77	252	0.898039	0.301961	7	29	-39
23	9	78	252	0.886275	0.305882	8	29	-39
23	10	77	252	0.870588	0.301961	8	27	-38
28	17	80	250	0.788235	0.313725	10	26	-37
31	22	80	250	0.72549	0.313725	12	23	-34
33	26	79	248	0.670588	0.309804	13	21	-32
38	34	83	244	0.592157	0.32549	16	17	-29
45	44	88	242	0.498039	0.345098	20	14	-27
47	47	90	240	0.478431	0.352941	21	13	-26
48	48	91	240	0.470588	0.356863	21	13	-26
43	42	84	242	0.498039	0.329412	19	13	-26
40	35	79	246	0.556863	0.309804	16	16	-27
31	25	73	248	0.658824	0.286275	12	19	-29
24	17	70	248	0.756863	0.27451	9	21	-32
21	12	71	250	0.831373	0.278431	7	24	-35
16	6	71	250	0.913725	0.278431	6	26	-37
16	6	73	248	0.917647	0.286275	6	28	-39
16	6	73	248	0.917647	0.286275	6	28	-39
17	7	72	250	0.901961	0.282353	6	26	-38
17	7	70	250	0.898039	0.27451	6	27	-37
17	7	71	250	0.901961	0.278431	6	26	-37
16	6	71	250	0.913725	0.278431	6	26	-37
17	7	72	250	0.901961	0.282353	6	26	-38
18	8	73	250	0.890196	0.286275	7	27	-38
21	10	74	250	0.866667	0.290196	7	26	-37
30	18	80	252	0.776471	0.313725	10	25	-36
36	26	83	250	0.686275	0.32549	14	23	-33
47	40	91	248	0.560784	0.356863	19	19	-30
53	50	98	244	0.490196	0.384314	23	15	-28
58	56	103	242	0.454902	0.403922	25	14	-27
59	57	104	242	0.45098	0.407843	26	14	-27
60	58	105	242	0.447059	0.411765	26	14	-27
62	59	106	244	0.443137	0.415686	27	14	-27
62	59	106	244	0.443137	0.415686	27	14	-27
61	58	104	244	0.443137	0.407843	26	14	-27
62	59	104	244	0.431373	0.407843	27	14	-26
63	60	105	244	0.427451	0.411765	27	13	-26
62	60	105	242	0.427451	0.411765	27	14	-26
64	60	105	246	0.427451	0.411765	27	14	-26
64	59	104	246	0.431373	0.407843	27	15	-26
65	60	106	246	0.435294	0.415686	27	14	-26
65	60	106	246	0.435294	0.415686	27	14	-26
64	60	105	246	0.427451	0.411765	27	14	-26
65	62	107	244	0.419608	0.419608	28	13	-26
65	62	106	244	0.415686	0.415686	28	14	-25
66	63	108	244	0.415686	0.423529	29	13	-26
66	64	109	242	0.411765	0.427451	29	13	-26
66	66	111	240	0.403922	0.435294	29	12	-26
68	66	113	242	0.415686	0.443137	30	13	-27
70	67	113	244	0.407843	0.443137	30	14	-26
72	69	113	244	0.388235	0.443137	31	13	-25
74	72	114	242	0.368627	0.447059	32	12	-24
76	75	116	242	0.352941	0.454902	33	11	-23
77	77	118	240	0.34902	0.462745	34	11	-23
78	79	121	238	0.356863	0.47451	35	10	-24
77	78	121	238	0.364706	0.47451	34	11	-25
75	77	121	238	0.380392	0.47451	34	11	-25
73	75	119	238	0.388235	0.466667	33	11	-25
70	73	114	236	0.384314	0.447059	32	10	-24
66	69	108	236	0.388235	0.423529	30	10	-23
65	66	106	238	0.388235	0.415686	29	10	-23
57	55	100	242	0.45098	0.392157	25	14	-26
32	26	83	246	0.686275	0.32549	13	21	-34
19	9	81	248	0.890196	0.317647	8	30	-41
19	6	88	250	0.933333	0.345098	9	33	-45
19	5	92	250	0.945098	0.360784	9	35	-47
24	10	98	250	0.898039	0.384314	10	36	-48
27	13	100	250	0.870588	0.392157	12	35	-48
26	12	99	250	0.878431	0.388235	12	34	-47
26	12	95	250	0.87451	0.372549	11	33	-46
23	10	79	252	0.87451	0.309804	8	30	-40
59	48	100	252	0.521569	0.392157	23	19	-29
79	70	110	254	0.364706	0.431373	32	14	-22
47	40	77	252	0.482353	0.301961	18	13	-22
42	29	112	250	0.741176	0.439216	18	31	-46
43	32	108	248	0.701961	0.423529	18	29	-43
45	36	106	248	0.658824	0.415686	19	26	-40
45	37	102	248	0.639216	0.4	19	23	-37
43	36	96	248	0.623529	0.376471	18	22	-35
43	38	93	246	0.592157	0.364706	18	19	-32
43	39	92	244	0.576471	0.360784	18	19	-32
43	41	93	242	0.560784	0.364706	19	17	-31
44	43	94	242	0.541176	0.368627	20	17	-31
45	43	96	242	0.552941	0.376471	20	17	-31
42	38	95	244	0.6	0.372549	18	20	-34
36	29	91	246	0.682353	0.356863	15	23	-36
26	16	85	248	0.811765	0.333333	10	26	-39
20	8	84	250	0.905882	0.329412	9	30	-43
19	5	86	250	0.941176	0.337255	8	33	-45
18	4	87	250	0.952941	0.341176	7	35	-46
17	5	83	250	0.941176	0.32549	7	32	-44
16	6	77	248	0.921569	0.301961	7	29	-40
16	6	76	248	0.921569	0.298039	7	28	-40
16	6	75	248	0.921569	0.294118	7	28	-39
15	5	72	248	0.929412	0.282353	6	28	-39
14	4	69	250	0.941176	0.270588	5	28	-38
14	4	67	250	0.941176	0.262745	5	26	-37
14	5	65	250	0.921569	0.254902	5	25	-35
14	5	63	250	0.921569	0.247059	4	24	-34
15	6	64	250	0.905882	0.25098	5	23	-34
15	6	66	250	0.909804	0.258824	5	24	-35
15	5	69	250	0.929412	0.270588	5	26	-37
15	5	71	250	0.929412	0.278431	6	27	-38
15	5	72	248	0.929412	0.282353	6	28	-39
17	6	72	250	0.917647	0.282353	6	26	-38
20	9	75	250	0.878431	0.294118	7	27	-38
21	10	78	250	0.870588	0.305882	8	27	-39
24	11	83	250	0.866667	0.32549	9	29	-41
27	14	86	250	0.835294	0.337255	10	29	-41
29	17	88	250	0.807843	0.345098	11	28	-40
31	20	87	250	0.768627	0.341176	12	27	-39
35	26	88	248	0.705882	0.345098	14	23	-36
39	33	88	246	0.623529	0.345098	16	20	-33
41	37	86	244	0.568627	0.337255	17	17	-29
46	44	90	242	0.509804	0.352941	20	15	-28
48	48	92	240	0.478431	0.360784	21	13	-27
46	47	90	238	0.490196	0.352941	21	13	-26
45	45	88	240	0.490196	0.345098	20	14	-26
40	37	82	244	0.54902	0.321569	17	15	-27
33	27	75	248	0.639216	0.294118	13	18	-29
27	20	70	248	0.713725	0.27451	10	20	-30
21	12	67	250	0.819608	0.262745	7	22	-33
18	9	68	250	0.866667	0.266667	6	25	-35
17	7	71	250	0.901961	0.278431	6	26	-37
17	7	72	250	0.901961	0.282353	6	26	-38
16	6	72	250	0.917647	0.282353	6	26	-38
17	7	71	250	0.901961	0.278431	6	26	-37
17	7	70	250	0.898039	0.27451	6	27	-37
17	7	70	250	0.898039	0.27451	6	27	-37
17	7	72	250	0.901961	0.282353	6	26	-38
18	8	73	250	0.890196	0.286275	7	27	-38
20	10	75	250	0.866667	0.294118	7	27	-38
24	13	77	250	0.831373	0.301961	9	26	-37
33	21	83	252	0.745098	0.32549	12	26	-36
40	30	87	250	0.654902	0.341176	15	21	-33
51	44	96	248	0.541176	0.376471	21	18	-30
56	53	101	244	0.47451	0.396078	24	15	-28
57	57	103	240	0.447059	0.403922	25	13	-27
58	58	104	240	0.443137	0.407843	26	13	-27
60	58	105	242	0.447059	0.411765	26	14	-27
61	58	105	244	0.447059	0.411765	27	14	-27
62	58	105	246	0.447059	0.411765	27	15	-27
61	57	103	246	0.447059	0.403922	26	14	-27
62	58	103	246	0.435294	0.403922	26	14	-26
63	60	105	244	0.427451	0.411765	27	13	-26
61	59	105	242	0.439216	0.411765	27	13	-27
63	59	106	246	0.443137	0.415686	27	15	-27
64	59	105	246	0.439216	0.411765	27	15	-26
64	59	105	246	0.439216	0.411765	27	15	-26
65	60	105	246	0.427451	0.411765	27	14	-25
64	60	105	246	0.427451	0.411765	27	14	-26
64	61	106	244	0.423529	0.415686	28	13	-26
65	62	106	244	0.415686	0.415686	28	14	-25
66	63	108	244	0.415686	0.423529	29	13	-26
65	63	108	242	0.415686	0.423529	28	13	-26
66	66	110	240	0.4	0.431373	29	12	-26
68	66	111	242	0.403922	0.435294	30	13	-26
69	66	111	244	0.403922	0.435294	30	13	-26
72	69	113	244	0.388235	0.443137	31	13	-25
74	72	114	242	0.368627	0.447059	32	12	-24
76	74	115	242	0.356863	0.45098	33	11	-23
77	76	116	242	0.345098	0.454902	34	10	-23
78	78	119	240	0.345098	0.466667	34	11	-23
76	78	120	238	0.368627	0.470588	34	10	-24
75	79	121	234	0.380392	0.47451	34	10	-24
72	76	119	234	0.396078	0.466667	33	10	-25
69	73	114	234	0.396078	0.447059	32	9	-24
65	69	108	234	0.4	0.423529	30	9	-23
64	66	105	238	0.392157	0.411765	29	10	-23
61	60	102	242	0.411765	0.4	27	12	-24
37	32	87	246	0.631373	0.341176	16	20	-33
18	9	79	248	0.886275	0.309804	7	29	-41
18	6	85	250	0.929412	0.333333	8	32	-44
19	5	91	250	0.945098	0.356863	9	35	-47
22	8	95	250	0.917647	0.372549	10	34	-47
26	12	99	250	0.878431	0.388235	12	34	-47
26	12	100	250	0.878431	0.392157	12	35	-48
28	14	100	250	0.858824	0.392157	12	34	-47
21	9	83	250	0.890196	0.32549	9	30	-42
49	39	98	250	0.603922	0.384314	20	21	-34
74	66	109	252	0.396078	0.427451	30	14	-24
55	48	84	252	0.427451	0.329412	22	13	-21
45	33	112	250	0.705882	0.439216	19	29	-44
46	34	108	250	0.686275	0.423529	19	27	-41
46	36	104	248	0.654902	0.407843	19	25	-38
44	37	99	246	0.627451	0.388235	18	23	-36
43	37	94	246	0.607843	0.368627	18	20	-33
43	38	93	246	0.592157	0.364706	18	19	-32
42	38	92	244	0.588235	0.360784	18	19	-32
44	41	94	244	0.564706	0.368627	20	17	-31
46	43	95	244	0.54902	0.372549	20	17	-31
46	42	95	244	0.556863	0.372549	20	18	-31
42	36	92	246	0.607843	0.360784	18	20	-33
35	27	88	248	0.694118	0.345098	14	24	-36
27	16	84	250	0.807843	0.329412	10	26	-39
21	8	82	250	0.901961	0.321569	8	31	-42
20	6	85	250	0.929412	0.333333	8	33	-44
19	5	85	250	0.941176	0.333333	7	34	-45
17	5	80	250	0.937255	0.313725	7	32	-43
16	6	75	248	0.921569	0.294118	7	28	-39
16	6	74	248	0.917647	0.290196	6	29	-39
16	6	73	248	0.917647	0.286275	6	28	-39
15	5	71	250	0.929412	0.278431	6	27	-38
15	5	69	250	0.929412	0.270588	5	26	-37
15	5	67	250	0.92549	0.262745	5	24	-36
15	6	66	250	0.909804	0.258824	5	24	-35
15	6	65	250	0.905882	0.254902	5	23	-34
16	7	65	250	0.894118	0.254902	5	24	-34
17	8	69	248	0.882353	0.270588	6	25	-36
17	7	72	250	0.901961	0.282353	6	26	-38
17	7	73	250	0.905882	0.286275	6	28	-39
17	7	73	250	0.905882	0.286275	6	28	-39
19	9	74	250	0.878431	0.290196	7	26	-38
21	13	76	248	0.827451	0.298039	9	24	-37
26	17	84	248	0.796078	0.329412	10	28	-39
29	20	90	248	0.776471	0.352941	12	28	-41
30	21	90	248	0.764706	0.352941	12	28	-40
34	25	92	248	0.729412	0.360784	14	26	-39
38	30	92	248	0.67451	0.360784	16	24	-36
42	36	93	246	0.611765	0.364706	18	20	-33
46	43	94	244	0.541176	0.368627	20	17	-30
47	46	94	242	0.509804	0.368627	21	15	-28
51	51	96	240	0.470588	0.376471	23	13	-27
48	48	92	240	0.478431	0.360784	21	13	-27
46	47	91	238	0.494118	0.356863	21	13	-26
40	40	84	240	0.52549	0.329412	18	14	-27
34	31	79	244	0.607843	0.309804	14	16	-29
29	22	73	248	0.698039	0.286275	11	20	-31
23	14	69	250	0.796078	0.270588	8	23	-33
19	10	68	250	0.854902	0.266667	7	23	-34
18	9	69	250	0.870588	0.270588	7	23	-35
18	9	70	248	0.870588	0.27451	7	24	-36
18	8	71	250	0.886275	0.278431	6	28	-37
17	7	71	250	0.901961	0.278431	6	26	-37
17	7	70	250	0.898039	0.27451	6	27	-37
17	7	70	250	0.898039	0.27451	6	27	-37
17	7	71	250	0.901961	0.278431	6	26	-37
[truncated: 7,505 more rows]

## Sheet: Average Colours
red	green	blue	hue	saturation	value	lightness	a*	b*
45.9714	39.9256	97.1225	1	0.616967	0.380872	19.6519	20.1694	-32.7687
