# Supplementary material for: Parallel and High Throughput Reaction Monitoring with Computer Vision
Source: Angew Chem Int Ed Engl. 2024 Oct 31;64(1):e202413395. doi: 10.1002/anie.202413395 (PMC11701362; doi:10.1002/anie.202413395)
Supplement: Supplementary file 2 — Supporting Information [file ANIE-64-e202413395-s002.zip › Supporting Info - Machine readable data part 1/Figure 4 - glare analysis/24_below_SIanal/24_below_SIanal.xlsx]

## Sheet: Raw Colour Distributions
red	green	blue	hue	saturation	value	lightness	a*	b*
32	32	37	240	0.133333	0.145098	12	1	-4
32	32	37	240	0.133333	0.145098	12	1	-4
33	32	39	248	0.180392	0.152941	12	3	-5
33	33	38	240	0.133333	0.14902	12	1	-3
33	33	38	240	0.133333	0.14902	12	1	-3
34	34	38	240	0.105882	0.14902	13	0	-2
34	34	38	240	0.105882	0.14902	13	0	-2
34	34	37	240	0.0823529	0.145098	13	1	-2
35	35	37	240	0.054902	0.145098	13	1	-1
35	35	37	240	0.054902	0.145098	13	1	-1
34	34	36	240	0.054902	0.141176	13	1	-1
34	34	35	240	0.027451	0.137255	13	0	-1
33	33	33	0	0	0.129412	12	0	0
34	34	34	0	0	0.133333	13	0	0
34	34	34	0	0	0.133333	13	0	0
35	35	35	0	0	0.137255	13	0	0
37	37	37	0	0	0.145098	14	0	0
37	37	38	240	0.027451	0.14902	14	0	-1
38	38	40	240	0.0509804	0.156863	15	1	-1
38	38	40	240	0.0509804	0.156863	15	1	-1
39	39	41	240	0.0470588	0.160784	15	1	-1
39	39	41	240	0.0470588	0.160784	15	1	-1
40	40	42	240	0.0470588	0.164706	16	1	-1
40	40	42	240	0.0470588	0.164706	16	1	-1
40	40	42	240	0.0470588	0.164706	16	1	-1
41	41	42	240	0.0235294	0.164706	16	0	-1
40	40	40	0	0	0.156863	16	0	0
40	40	40	0	0	0.156863	16	0	0
40	40	40	0	0	0.156863	16	0	0
41	41	41	0	0	0.160784	16	0	0
42	42	42	0	0	0.164706	16	0	0
42	42	42	0	0	0.164706	16	0	0
42	42	42	0	0	0.164706	16	0	0
42	42	42	0	0	0.164706	16	0	0
41	41	41	0	0	0.160784	16	0	0
41	41	41	0	0	0.160784	16	0	0
42	42	42	0	0	0.164706	16	0	0
42	42	42	0	0	0.164706	16	0	0
42	42	42	0	0	0.164706	16	0	0
42	42	42	0	0	0.164706	16	0	0
42	42	42	0	0	0.164706	16	0	0
41	41	41	0	0	0.160784	16	0	0
41	41	41	0	0	0.160784	16	0	0
41	41	41	0	0	0.160784	16	0	0
41	41	41	0	0	0.160784	16	0	0
41	41	41	0	0	0.160784	16	0	0
41	41	41	0	0	0.160784	16	0	0
41	41	41	0	0	0.160784	16	0	0
41	41	41	0	0	0.160784	16	0	0
41	41	41	0	0	0.160784	16	0	0
41	41	41	0	0	0.160784	16	0	0
41	41	41	0	0	0.160784	16	0	0
41	41	41	0	0	0.160784	16	0	0
42	42	42	0	0	0.164706	16	0	0
42	42	42	0	0	0.164706	16	0	0
43	43	43	0	0	0.168627	17	0	0
43	43	43	0	0	0.168627	17	0	0
43	43	43	0	0	0.168627	17	0	0
43	43	43	0	0	0.168627	17	0	0
43	43	43	0	0	0.168627	17	0	0
43	43	43	0	0	0.168627	17	0	0
43	43	43	0	0	0.168627	17	0	0
44	44	44	0	0	0.172549	18	0	0
44	44	44	0	0	0.172549	18	0	0
44	44	44	0	0	0.172549	18	0	0
44	44	44	0	0	0.172549	18	0	0
44	44	44	0	0	0.172549	18	0	0
44	44	44	0	0	0.172549	18	0	0
44	44	44	0	0	0.172549	18	0	0
44	44	44	0	0	0.172549	18	0	0
44	44	44	0	0	0.172549	18	0	0
45	45	45	0	0	0.176471	18	0	0
45	45	45	0	0	0.176471	18	0	0
45	45	45	0	0	0.176471	18	0	0
46	46	46	0	0	0.180392	18	0	0
46	46	46	0	0	0.180392	18	0	0
46	46	46	0	0	0.180392	18	0	0
46	46	46	0	0	0.180392	18	0	0
46	46	46	0	0	0.180392	18	0	0
47	47	47	0	0	0.184314	19	0	0
47	47	47	0	0	0.184314	19	0	0
47	47	47	0	0	0.184314	19	0	0
47	47	47	0	0	0.184314	19	0	0
47	47	47	0	0	0.184314	19	0	0
48	48	48	0	0	0.188235	20	0	0
49	49	49	0	0	0.192157	20	0	0
49	49	50	240	0.0196078	0.196078	20	0	-1
49	49	49	0	0	0.192157	20	0	0
49	49	49	0	0	0.192157	20	0	0
49	49	49	0	0	0.192157	20	0	0
49	49	50	240	0.0196078	0.196078	20	0	-1
48	48	48	0	0	0.188235	20	0	0
49	49	49	0	0	0.192157	20	0	0
49	49	49	0	0	0.192157	20	0	0
50	50	50	0	0	0.196078	20	0	0
31	30	36	250	0.164706	0.141176	11	3	-4
32	31	37	250	0.160784	0.145098	12	1	-4
32	31	37	250	0.160784	0.145098	12	1	-4
32	32	36	240	0.109804	0.141176	12	0	-3
33	33	36	240	0.0823529	0.141176	12	1	-2
33	33	36	240	0.0823529	0.141176	12	1	-2
33	33	37	240	0.109804	0.145098	12	0	-2
33	33	36	240	0.0823529	0.141176	12	1	-2
33	33	35	240	0.0588235	0.137255	12	1	-2
33	33	35	240	0.0588235	0.137255	12	1	-2
33	33	35	240	0.0588235	0.137255	12	1	-2
32	32	33	240	0.0313725	0.129412	12	0	-1
33	33	33	0	0	0.129412	12	0	0
35	35	35	0	0	0.137255	13	0	0
35	35	35	0	0	0.137255	13	0	0
35	35	35	0	0	0.137255	13	0	0
36	36	36	0	0	0.141176	14	0	0
37	37	38	240	0.027451	0.14902	14	0	-1
37	37	39	240	0.0509804	0.152941	14	1	-1
38	38	40	240	0.0509804	0.156863	15	1	-1
39	39	41	240	0.0470588	0.160784	15	1	-1
39	39	41	240	0.0470588	0.160784	15	1	-1
40	40	42	240	0.0470588	0.164706	16	1	-1
40	40	42	240	0.0470588	0.164706	16	1	-1
40	40	42	240	0.0470588	0.164706	16	1	-1
41	41	42	240	0.0235294	0.164706	16	0	-1
40	40	40	0	0	0.156863	16	0	0
40	40	40	0	0	0.156863	16	0	0
40	40	40	0	0	0.156863	16	0	0
41	41	41	0	0	0.160784	16	0	0
42	42	42	0	0	0.164706	16	0	0
42	42	42	0	0	0.164706	16	0	0
42	42	42	0	0	0.164706	16	0	0
42	42	42	0	0	0.164706	16	0	0
41	41	41	0	0	0.160784	16	0	0
41	41	41	0	0	0.160784	16	0	0
42	42	42	0	0	0.164706	16	0	0
42	42	42	0	0	0.164706	16	0	0
42	42	42	0	0	0.164706	16	0	0
42	42	42	0	0	0.164706	16	0	0
42	42	42	0	0	0.164706	16	0	0
41	41	41	0	0	0.160784	16	0	0
41	41	41	0	0	0.160784	16	0	0
41	41	41	0	0	0.160784	16	0	0
41	41	41	0	0	0.160784	16	0	0
41	41	41	0	0	0.160784	16	0	0
41	41	41	0	0	0.160784	16	0	0
41	41	41	0	0	0.160784	16	0	0
41	41	41	0	0	0.160784	16	0	0
41	41	41	0	0	0.160784	16	0	0
41	41	41	0	0	0.160784	16	0	0
41	41	41	0	0	0.160784	16	0	0
42	42	42	0	0	0.164706	16	0	0
42	42	42	0	0	0.164706	16	0	0
42	42	42	0	0	0.164706	16	0	0
43	43	43	0	0	0.168627	17	0	0
43	43	43	0	0	0.168627	17	0	0
43	43	43	0	0	0.168627	17	0	0
43	43	43	0	0	0.168627	17	0	0
43	43	43	0	0	0.168627	17	0	0
44	44	44	0	0	0.172549	18	0	0
43	43	43	0	0	0.168627	17	0	0
44	44	44	0	0	0.172549	18	0	0
44	44	44	0	0	0.172549	18	0	0
44	44	44	0	0	0.172549	18	0	0
44	44	44	0	0	0.172549	18	0	0
45	45	45	0	0	0.176471	18	0	0
45	45	45	0	0	0.176471	18	0	0
45	45	45	0	0	0.176471	18	0	0
45	45	45	0	0	0.176471	18	0	0
45	45	45	0	0	0.176471	18	0	0
46	46	46	0	0	0.180392	18	0	0
46	46	46	0	0	0.180392	18	0	0
46	46	46	0	0	0.180392	18	0	0
46	46	46	0	0	0.180392	18	0	0
46	46	46	0	0	0.180392	18	0	0
46	46	46	0	0	0.180392	18	0	0
46	46	46	0	0	0.180392	18	0	0
46	46	46	0	0	0.180392	18	0	0
46	46	46	0	0	0.180392	18	0	0
46	46	46	0	0	0.180392	18	0	0
47	47	47	0	0	0.184314	19	0	0
48	48	48	0	0	0.188235	20	0	0
47	47	47	0	0	0.184314	19	0	0
48	48	48	0	0	0.188235	20	0	0
49	49	49	0	0	0.192157	20	0	0
49	49	49	0	0	0.192157	20	0	0
49	49	49	0	0	0.192157	20	0	0
49	49	49	0	0	0.192157	20	0	0
49	49	49	0	0	0.192157	20	0	0
49	49	49	0	0	0.192157	20	0	0
49	49	49	0	0	0.192157	20	0	0
48	48	48	0	0	0.188235	20	0	0
49	49	49	0	0	0.192157	20	0	0
49	49	49	0	0	0.192157	20	0	0
31	30	36	250	0.164706	0.141176	11	3	-4
31	30	36	250	0.164706	0.141176	11	3	-4
32	31	38	248	0.184314	0.14902	12	3	-5
32	32	36	240	0.109804	0.141176	12	0	-3
32	32	34	240	0.0588235	0.133333	12	1	-2
32	32	34	240	0.0588235	0.133333	12	1	-2
32	32	35	240	0.0862745	0.137255	12	1	-2
32	32	34	240	0.0588235	0.133333	12	1	-2
33	33	35	240	0.0588235	0.137255	12	1	-2
33	33	35	240	0.0588235	0.137255	12	1	-2
32	32	34	240	0.0588235	0.133333	12	1	-2
33	33	34	240	0.0313725	0.133333	12	0	-1
34	34	34	0	0	0.133333	13	0	0
35	35	35	0	0	0.137255	13	0	0
35	35	35	0	0	0.137255	13	0	0
36	36	36	0	0	0.141176	14	0	0
38	38	38	0	0	0.14902	15	0	0
39	39	40	240	0.0235294	0.156863	15	0	-1
38	38	40	240	0.0509804	0.156863	15	1	-1
38	38	40	240	0.0509804	0.156863	15	1	-1
39	39	41	240	0.0470588	0.160784	15	1	-1
40	40	42	240	0.0470588	0.164706	16	1	-1
39	39	41	240	0.0470588	0.160784	15	1	-1
39	39	41	240	0.0470588	0.160784	15	1	-1
39	39	41	240	0.0470588	0.160784	15	1	-1
40	40	41	240	0.0235294	0.160784	16	0	-1
40	40	40	0	0	0.156863	16	0	0
40	40	40	0	0	0.156863	16	0	0
40	40	40	0	0	0.156863	16	0	0
41	41	41	0	0	0.160784	16	0	0
40	40	40	0	0	0.156863	16	0	0
41	41	41	0	0	0.160784	16	0	0
42	42	42	0	0	0.164706	16	0	0
42	42	42	0	0	0.164706	16	0	0
42	42	42	0	0	0.164706	16	0	0
42	42	42	0	0	0.164706	16	0	0
42	42	42	0	0	0.164706	16	0	0
42	42	42	0	0	0.164706	16	0	0
42	42	42	0	0	0.164706	16	0	0
42	42	42	0	0	0.164706	16	0	0
42	42	42	0	0	0.164706	16	0	0
42	42	42	0	0	0.164706	16	0	0
42	42	42	0	0	0.164706	16	0	0
42	42	42	0	0	0.164706	16	0	0
42	42	42	0	0	0.164706	16	0	0
42	42	42	0	0	0.164706	16	0	0
42	42	42	0	0	0.164706	16	0	0
42	42	42	0	0	0.164706	16	0	0
42	42	42	0	0	0.164706	16	0	0
42	42	42	0	0	0.164706	16	0	0
42	42	42	0	0	0.164706	16	0	0
42	42	42	0	0	0.164706	16	0	0
42	42	42	0	0	0.164706	16	0	0
43	43	43	0	0	0.168627	17	0	0
43	43	43	0	0	0.168627	17	0	0
43	43	43	0	0	0.168627	17	0	0
43	43	43	0	0	0.168627	17	0	0
44	44	44	0	0	0.172549	18	0	0
44	44	44	0	0	0.172549	18	0	0
44	44	44	0	0	0.172549	18	0	0
44	44	44	0	0	0.172549	18	0	0
44	44	44	0	0	0.172549	18	0	0
44	44	44	0	0	0.172549	18	0	0
44	44	44	0	0	0.172549	18	0	0
44	44	44	0	0	0.172549	18	0	0
44	44	44	0	0	0.172549	18	0	0
44	44	44	0	0	0.172549	18	0	0
44	44	44	0	0	0.172549	18	0	0
44	44	44	0	0	0.172549	18	0	0
45	45	45	0	0	0.176471	18	0	0
45	45	45	0	0	0.176471	18	0	0
46	46	46	0	0	0.180392	18	0	0
45	45	45	0	0	0.176471	18	0	0
45	45	45	0	0	0.176471	18	0	0
47	47	47	0	0	0.184314	19	0	0
47	47	47	0	0	0.184314	19	0	0
47	47	47	0	0	0.184314	19	0	0
45	45	45	0	0	0.176471	18	0	0
45	45	45	0	0	0.176471	18	0	0
46	46	46	0	0	0.180392	18	0	0
46	46	46	0	0	0.180392	18	0	0
47	47	47	0	0	0.184314	19	0	0
48	48	48	0	0	0.188235	20	0	0
48	48	48	0	0	0.188235	20	0	0
49	49	49	0	0	0.192157	20	0	0
49	49	49	0	0	0.192157	20	0	0
49	49	49	0	0	0.192157	20	0	0
49	49	49	0	0	0.192157	20	0	0
49	49	49	0	0	0.192157	20	0	0
50	50	50	0	0	0.196078	20	0	0
50	50	50	0	0	0.196078	20	0	0
49	49	49	0	0	0.192157	20	0	0
49	49	49	0	0	0.192157	20	0	0
49	49	49	0	0	0.192157	20	0	0
50	50	50	0	0	0.196078	20	0	0
31	30	37	248	0.188235	0.145098	11	3	-5
31	31	36	240	0.137255	0.141176	12	1	-3
31	31	36	240	0.137255	0.141176	12	1	-3
31	31	34	240	0.0901961	0.133333	11	1	-2
31	31	33	240	0.0588235	0.129412	11	1	-2
32	32	33	240	0.0313725	0.129412	12	0	-1
31	31	32	240	0.0313725	0.12549	11	0	-1
31	31	32	240	0.0313725	0.12549	11	0	-1
32	32	34	240	0.0588235	0.133333	12	1	-2
32	32	34	240	0.0588235	0.133333	12	1	-2
32	32	34	240	0.0588235	0.133333	12	1	-2
33	33	34	240	0.0313725	0.133333	12	0	-1
34	34	34	0	0	0.133333	13	0	0
35	35	35	0	0	0.137255	13	0	0
36	36	36	0	0	0.141176	14	0	0
36	36	35	60	0.027451	0.141176	14	0	1
38	38	38	0	0	0.14902	15	0	0
39	39	40	240	0.0235294	0.156863	15	0	-1
39	39	41	240	0.0470588	0.160784	15	1	-1
39	39	41	240	0.0470588	0.160784	15	1	-1
40	40	42	240	0.0470588	0.164706	16	1	-1
40	40	42	240	0.0470588	0.164706	16	1	-1
40	40	42	240	0.0470588	0.164706	16	1	-1
40	40	42	240	0.0470588	0.164706	16	1	-1
40	40	42	240	0.0470588	0.164706	16	1	-1
40	40	41	240	0.0235294	0.160784	16	0	-1
39	39	39	0	0	0.152941	15	0	0
39	39	39	0	0	0.152941	15	0	0
39	39	39	0	0	0.152941	15	0	0
40	40	40	0	0	0.156863	16	0	0
40	40	40	0	0	0.156863	16	0	0
41	41	41	0	0	0.160784	16	0	0
41	41	41	0	0	0.160784	16	0	0
42	42	42	0	0	0.164706	16	0	0
42	42	42	0	0	0.164706	16	0	0
42	42	42	0	0	0.164706	16	0	0
42	42	42	0	0	0.164706	16	0	0
42	42	42	0	0	0.164706	16	0	0
42	42	42	0	0	0.164706	16	0	0
42	42	42	0	0	0.164706	16	0	0
42	42	42	0	0	0.164706	16	0	0
42	42	42	0	0	0.164706	16	0	0
42	42	42	0	0	0.164706	16	0	0
42	42	42	0	0	0.164706	16	0	0
42	42	42	0	0	0.164706	16	0	0
42	42	42	0	0	0.164706	16	0	0
42	42	42	0	0	0.164706	16	0	0
42	42	42	0	0	0.164706	16	0	0
42	42	42	0	0	0.164706	16	0	0
42	42	42	0	0	0.164706	16	0	0
42	42	42	0	0	0.164706	16	0	0
42	42	42	0	0	0.164706	16	0	0
42	42	42	0	0	0.164706	16	0	0
43	43	43	0	0	0.168627	17	0	0
43	43	43	0	0	0.168627	17	0	0
43	43	43	0	0	0.168627	17	0	0
44	44	44	0	0	0.172549	18	0	0
44	44	44	0	0	0.172549	18	0	0
44	44	44	0	0	0.172549	18	0	0
44	44	44	0	0	0.172549	18	0	0
44	44	44	0	0	0.172549	18	0	0
44	44	44	0	0	0.172549	18	0	0
44	44	44	0	0	0.172549	18	0	0
44	44	44	0	0	0.172549	18	0	0
44	44	44	0	0	0.172549	18	0	0
44	44	44	0	0	0.172549	18	0	0
43	43	43	0	0	0.168627	17	0	0
43	43	43	0	0	0.168627	17	0	0
43	43	43	0	0	0.168627	17	0	0
44	44	44	0	0	0.172549	18	0	0
44	44	44	0	0	0.172549	18	0	0
45	45	45	0	0	0.176471	18	0	0
46	46	46	0	0	0.180392	18	0	0
46	46	46	0	0	0.180392	18	0	0
46	46	46	0	0	0.180392	18	0	0
46	46	46	0	0	0.180392	18	0	0
47	47	47	0	0	0.184314	19	0	0
47	47	47	0	0	0.184314	19	0	0
46	46	46	0	0	0.180392	18	0	0
47	47	47	0	0	0.184314	19	0	0
47	47	47	0	0	0.184314	19	0	0
47	47	47	0	0	0.184314	19	0	0
47	47	47	0	0	0.184314	19	0	0
48	48	48	0	0	0.188235	20	0	0
49	49	49	0	0	0.192157	20	0	0
49	49	49	0	0	0.192157	20	0	0
49	49	49	0	0	0.192157	20	0	0
49	49	49	0	0	0.192157	20	0	0
49	49	49	0	0	0.192157	20	0	0
50	50	50	0	0	0.196078	20	0	0
50	50	50	0	0	0.196078	20	0	0
49	49	49	0	0	0.192157	20	0	0
49	49	49	0	0	0.192157	20	0	0
49	49	49	0	0	0.192157	20	0	0
50	50	50	0	0	0.196078	20	0	0
31	30	37	248	0.188235	0.145098	11	3	-5
31	31	36	240	0.137255	0.141176	12	1	-3
31	31	35	240	0.113725	0.137255	11	1	-3
31	31	34	240	0.0901961	0.133333	11	1	-2
31	31	33	240	0.0588235	0.129412	11	1	-2
31	31	32	240	0.0313725	0.12549	11	0	-1
31	31	31	0	0	0.121569	11	0	0
32	32	33	240	0.0313725	0.129412	12	0	-1
32	32	34	240	0.0588235	0.133333	12	1	-2
32	32	34	240	0.0588235	0.133333	12	1	-2
32	32	34	240	0.0588235	0.133333	12	1	-2
33	33	35	240	0.0588235	0.137255	12	1	-2
34	34	36	240	0.054902	0.141176	13	1	-1
35	35	35	0	0	0.137255	13	0	0
36	36	34	60	0.054902	0.141176	14	-1	1
36	36	34	60	0.054902	0.141176	14	-1	1
37	37	35	60	0.054902	0.145098	14	-1	1
39	39	38	60	0.027451	0.152941	15	0	0
39	39	39	0	0	0.152941	15	0	0
39	39	39	0	0	0.152941	15	0	0
40	40	40	0	0	0.156863	16	0	0
40	40	41	240	0.0235294	0.160784	16	0	-1
40	40	42	240	0.0470588	0.164706	16	1	-1
40	40	42	240	0.0470588	0.164706	16	1	-1
40	40	42	240	0.0470588	0.164706	16	1	-1
40	40	41	240	0.0235294	0.160784	16	0	-1
39	39	39	0	0	0.152941	15	0	0
39	39	39	0	0	0.152941	15	0	0
40	40	40	0	0	0.156863	16	0	0
40	40	40	0	0	0.156863	16	0	0
40	40	40	0	0	0.156863	16	0	0
41	41	41	0	0	0.160784	16	0	0
41	41	41	0	0	0.160784	16	0	0
42	42	42	0	0	0.164706	16	0	0
42	42	42	0	0	0.164706	16	0	0
42	42	42	0	0	0.164706	16	0	0
42	42	42	0	0	0.164706	16	0	0
42	42	42	0	0	0.164706	16	0	0
42	42	42	0	0	0.164706	16	0	0
42	42	42	0	0	0.164706	16	0	0
42	42	42	0	0	0.164706	16	0	0
42	42	42	0	0	0.164706	16	0	0
42	42	42	0	0	0.164706	16	0	0
42	42	42	0	0	0.164706	16	0	0
42	42	42	0	0	0.164706	16	0	0
42	42	42	0	0	0.164706	16	0	0
42	42	42	0	0	0.164706	16	0	0
42	42	42	0	0	0.164706	16	0	0
42	42	42	0	0	0.164706	16	0	0
42	42	42	0	0	0.164706	16	0	0
42	42	42	0	0	0.164706	16	0	0
42	42	42	0	0	0.164706	16	0	0
43	43	43	0	0	0.168627	17	0	0
43	43	43	0	0	0.168627	17	0	0
43	43	43	0	0	0.168627	17	0	0
43	43	43	0	0	0.168627	17	0	0
44	44	44	0	0	0.172549	18	0	0
44	44	44	0	0	0.172549	18	0	0
44	44	44	0	0	0.172549	18	0	0
44	44	44	0	0	0.172549	18	0	0
45	45	45	0	0	0.176471	18	0	0
45	45	45	0	0	0.176471	18	0	0
44	44	44	0	0	0.172549	18	0	0
44	44	44	0	0	0.172549	18	0	0
44	44	44	0	0	0.172549	18	0	0
44	44	44	0	0	0.172549	18	0	0
43	43	43	0	0	0.168627	17	0	0
43	43	43	0	0	0.168627	17	0	0
43	43	43	0	0	0.168627	17	0	0
44	44	44	0	0	0.172549	18	0	0
44	44	44	0	0	0.172549	18	0	0
45	45	45	0	0	0.176471	18	0	0
46	46	46	0	0	0.180392	18	0	0
46	46	46	0	0	0.180392	18	0	0
46	46	46	0	0	0.180392	18	0	0
47	47	47	0	0	0.184314	19	0	0
47	47	47	0	0	0.184314	19	0	0
47	47	47	0	0	0.184314	19	0	0
47	47	47	0	0	0.184314	19	0	0
47	47	47	0	0	0.184314	19	0	0
47	47	47	0	0	0.184314	19	0	0
48	48	48	0	0	0.188235	20	0	0
48	48	48	0	0	0.188235	20	0	0
48	48	48	0	0	0.188235	20	0	0
48	48	48	0	0	0.188235	20	0	0
49	49	49	0	0	0.192157	20	0	0
49	49	49	0	0	0.192157	20	0	0
49	49	49	0	0	0.192157	20	0	0
49	49	49	0	0	0.192157	20	0	0
50	50	50	0	0	0.196078	20	0	0
50	50	50	0	0	0.196078	20	0	0
50	50	50	0	0	0.196078	20	0	0
50	50	50	0	0	0.196078	20	0	0
50	50	50	0	0	0.196078	20	0	0
50	50	50	0	0	0.196078	20	0	0
31	30	37	248	0.188235	0.145098	11	3	-5
30	30	35	240	0.141176	0.137255	11	1	-3
31	31	35	240	0.113725	0.137255	11	1	-3
31	31	34	240	0.0901961	0.133333	11	1	-2
31	31	33	240	0.0588235	0.129412	11	1	-2
31	31	32	240	0.0313725	0.12549	11	0	-1
31	31	31	0	0	0.121569	11	0	0
31	31	32	240	0.0313725	0.12549	11	0	-1
31	31	33	240	0.0588235	0.129412	11	1	-2
32	32	34	240	0.0588235	0.133333	12	1	-2
32	32	34	240	0.0588235	0.133333	12	1	-2
33	33	35	240	0.0588235	0.137255	12	1	-2
34	34	36	240	0.054902	0.141176	13	1	-1
34	34	34	0	0	0.133333	13	0	0
35	35	33	60	0.0588235	0.137255	13	-1	2
35	35	33	60	0.0588235	0.137255	13	-1	2
36	36	34	60	0.054902	0.141176	14	-1	1
38	38	37	60	0.027451	0.14902	15	0	1
39	39	39	0	0	0.152941	15	0	0
39	39	39	0	0	0.152941	15	0	0
40	40	40	0	0	0.156863	16	0	0
38	38	39	240	0.027451	0.152941	15	0	0
39	39	41	240	0.0470588	0.160784	15	1	-1
39	39	41	240	0.0470588	0.160784	15	1	-1
39	39	41	240	0.0470588	0.160784	15	1	-1
39	39	40	240	0.0235294	0.156863	15	0	-1
39	39	39	0	0	0.152941	15	0	0
39	39	39	0	0	0.152941	15	0	0
40	40	40	0	0	0.156863	16	0	0
40	40	40	0	0	0.156863	16	0	0
40	40	40	0	0	0.156863	16	0	0
41	41	41	0	0	0.160784	16	0	0
41	41	41	0	0	0.160784	16	0	0
42	42	42	0	0	0.164706	16	0	0
42	42	42	0	0	0.164706	16	0	0
42	42	42	0	0	0.164706	16	0	0
42	42	42	0	0	0.164706	16	0	0
42	42	42	0	0	0.164706	16	0	0
42	42	42	0	0	0.164706	16	0	0
42	42	42	0	0	0.164706	16	0	0
42	42	42	0	0	0.164706	16	0	0
42	42	42	0	0	0.164706	16	0	0
42	42	42	0	0	0.164706	16	0	0
42	42	42	0	0	0.164706	16	0	0
42	42	42	0	0	0.164706	16	0	0
42	42	42	0	0	0.164706	16	0	0
42	42	42	0	0	0.164706	16	0	0
42	42	42	0	0	0.164706	16	0	0
42	42	42	0	0	0.164706	16	0	0
42	42	42	0	0	0.164706	16	0	0
42	42	42	0	0	0.164706	16	0	0
42	42	42	0	0	0.164706	16	0	0
43	43	43	0	0	0.168627	17	0	0
43	43	43	0	0	0.168627	17	0	0
43	43	43	0	0	0.168627	17	0	0
44	44	44	0	0	0.172549	18	0	0
45	45	45	0	0	0.176471	18	0	0
44	44	44	0	0	0.172549	18	0	0
44	44	44	0	0	0.172549	18	0	0
44	44	44	0	0	0.172549	18	0	0
44	44	44	0	0	0.172549	18	0	0
45	45	45	0	0	0.176471	18	0	0
45	45	45	0	0	0.176471	18	0	0
45	45	45	0	0	0.176471	18	0	0
45	45	45	0	0	0.176471	18	0	0
44	44	44	0	0	0.172549	18	0	0
44	44	44	0	0	0.172549	18	0	0
44	44	44	0	0	0.172549	18	0	0
45	45	45	0	0	0.176471	18	0	0
45	45	45	0	0	0.176471	18	0	0
45	45	45	0	0	0.176471	18	0	0
46	46	46	0	0	0.180392	18	0	0
46	46	46	0	0	0.180392	18	0	0
46	46	46	0	0	0.180392	18	0	0
47	47	47	0	0	0.184314	19	0	0
47	47	47	0	0	0.184314	19	0	0
47	47	47	0	0	0.184314	19	0	0
47	47	47	0	0	0.184314	19	0	0
47	47	47	0	0	0.184314	19	0	0
47	47	47	0	0	0.184314	19	0	0
47	47	47	0	0	0.184314	19	0	0
48	48	48	0	0	0.188235	20	0	0
48	48	48	0	0	0.188235	20	0	0
48	48	48	0	0	0.188235	20	0	0
48	48	48	0	0	0.188235	20	0	0
49	49	49	0	0	0.192157	20	0	0
49	49	49	0	0	0.192157	20	0	0
49	49	49	0	0	0.192157	20	0	0
49	49	49	0	0	0.192157	20	0	0
50	50	50	0	0	0.196078	20	0	0
50	50	50	0	0	0.196078	20	0	0
50	50	50	0	0	0.196078	20	0	0
50	50	50	0	0	0.196078	20	0	0
50	50	50	0	0	0.196078	20	0	0
50	50	50	0	0	0.196078	20	0	0
31	30	37	248	0.188235	0.145098	11	3	-5
30	29	35	250	0.172549	0.137255	10	1	-4
30	30	35	240	0.141176	0.137255	11	1	-3
31	31	35	240	0.113725	0.137255	11	1	-3
31	31	33	240	0.0588235	0.129412	11	1	-2
31	31	33	240	0.0588235	0.129412	11	1	-2
31	31	33	240	0.0588235	0.129412	11	1	-2
31	31	33	240	0.0588235	0.129412	11	1	-2
31	31	33	240	0.0588235	0.129412	11	1	-2
32	32	34	240	0.0588235	0.133333	12	1	-2
32	32	34	240	0.0588235	0.133333	12	1	-2
33	33	35	240	0.0588235	0.137255	12	1	-2
34	34	36	240	0.054902	0.141176	13	1	-1
34	34	35	240	0.027451	0.137255	13	0	-1
35	35	35	0	0	0.137255	13	0	0
35	35	35	0	0	0.137255	13	0	0
36	36	36	0	0	0.141176	14	0	0
36	36	36	0	0	0.141176	14	0	0
37	37	37	0	0	0.145098	14	0	0
38	38	38	0	0	0.14902	15	0	0
38	38	38	0	0	0.14902	15	0	0
38	38	38	0	0	0.14902	15	0	0
38	38	38	0	0	0.14902	15	0	0
39	39	39	0	0	0.152941	15	0	0
39	39	39	0	0	0.152941	15	0	0
39	39	39	0	0	0.152941	15	0	0
39	39	39	0	0	0.152941	15	0	0
39	39	39	0	0	0.152941	15	0	0
39	39	39	0	0	0.152941	15	0	0
40	40	40	0	0	0.156863	16	0	0
40	40	40	0	0	0.156863	16	0	0
40	40	40	0	0	0.156863	16	0	0
41	41	41	0	0	0.160784	16	0	0
41	41	41	0	0	0.160784	16	0	0
42	42	42	0	0	0.164706	16	0	0
42	42	42	0	0	0.164706	16	0	0
42	42	42	0	0	0.164706	16	0	0
42	42	42	0	0	0.164706	16	0	0
42	42	42	0	0	0.164706	16	0	0
42	42	42	0	0	0.164706	16	0	0
42	42	42	0	0	0.164706	16	0	0
42	42	41	60	0.0235294	0.164706	16	0	1
42	42	41	60	0.0235294	0.164706	16	0	1
42	42	40	60	0.0470588	0.164706	16	-1	1
42	42	41	60	0.0235294	0.164706	16	0	1
42	42	40	60	0.0470588	0.164706	16	-1	1
42	42	41	60	0.0235294	0.164706	16	0	1
42	42	41	60	0.0235294	0.164706	16	0	1
42	42	42	0	0	0.164706	16	0	0
42	42	42	0	0	0.164706	16	0	0
42	42	42	0	0	0.164706	16	0	0
43	43	43	0	0	0.168627	17	0	0
43	43	43	0	0	0.168627	17	0	0
43	43	43	0	0	0.168627	17	0	0
44	44	44	0	0	0.172549	18	0	0
44	44	44	0	0	0.172549	18	0	0
44	44	44	0	0	0.172549	18	0	0
44	44	44	0	0	0.172549	18	0	0
43	43	43	0	0	0.168627	17	0	0
44	44	44	0	0	0.172549	18	0	0
44	44	44	0	0	0.172549	18	0	0
45	45	45	0	0	0.176471	18	0	0
45	45	45	0	0	0.176471	18	0	0
45	45	45	0	0	0.176471	18	0	0
46	46	46	0	0	0.180392	18	0	0
46	46	46	0	0	0.180392	18	0	0
45	45	45	0	0	0.176471	18	0	0
44	44	44	0	0	0.172549	18	0	0
45	45	45	0	0	0.176471	18	0	0
46	46	46	0	0	0.180392	18	0	0
46	46	46	0	0	0.180392	18	0	0
46	46	46	0	0	0.180392	18	0	0
46	46	46	0	0	0.180392	18	0	0
47	47	47	0	0	0.184314	19	0	0
47	47	47	0	0	0.184314	19	0	0
47	47	47	0	0	0.184314	19	0	0
47	47	47	0	0	0.184314	19	0	0
47	47	47	0	0	0.184314	19	0	0
47	47	47	0	0	0.184314	19	0	0
47	47	47	0	0	0.184314	19	0	0
47	47	47	0	0	0.184314	19	0	0
48	48	48	0	0	0.188235	20	0	0
48	48	48	0	0	0.188235	20	0	0
48	48	48	0	0	0.188235	20	0	0
48	48	48	0	0	0.188235	20	0	0
48	48	48	0	0	0.188235	20	0	0
48	48	48	0	0	0.188235	20	0	0
49	49	49	0	0	0.192157	20	0	0
49	49	49	0	0	0.192157	20	0	0
49	49	49	0	0	0.192157	20	0	0
49	49	49	0	0	0.192157	20	0	0
50	50	50	0	0	0.196078	20	0	0
50	50	50	0	0	0.196078	20	0	0
50	50	50	0	0	0.196078	20	0	0
50	50	50	0	0	0.196078	20	0	0
31	30	36	250	0.164706	0.141176	11	3	-4
31	30	37	248	0.188235	0.145098	11	3	-5
30	29	36	248	0.196078	0.141176	10	3	-5
31	31	35	240	0.113725	0.137255	11	1	-3
31	31	33	240	0.0588235	0.129412	11	1	-2
31	31	32	240	0.0313725	0.12549	11	0	-1
30	30	32	240	0.0627451	0.12549	10	1	-2
31	31	33	240	0.0588235	0.129412	11	1	-2
31	31	33	240	0.0588235	0.129412	11	1	-2
31	31	33	240	0.0588235	0.129412	11	1	-2
32	32	34	240	0.0588235	0.133333	12	1	-2
32	32	34	240	0.0588235	0.133333	12	1	-2
33	33	35	240	0.0588235	0.137255	12	1	-2
33	33	34	240	0.0313725	0.133333	12	0	-1
35	35	35	0	0	0.137255	13	0	0
34	34	34	0	0	0.133333	13	0	0
35	35	35	0	0	0.137255	13	0	0
36	36	36	0	0	0.141176	14	0	0
35	35	35	0	0	0.137255	13	0	0
35	35	35	0	0	0.137255	13	0	0
36	36	36	0	0	0.141176	14	0	0
37	37	37	0	0	0.145098	14	0	0
37	37	37	0	0	0.145098	14	0	0
38	38	38	0	0	0.14902	15	0	0
39	39	39	0	0	0.152941	15	0	0
39	39	39	0	0	0.152941	15	0	0
39	39	39	0	0	0.152941	15	0	0
39	39	39	0	0	0.152941	15	0	0
39	39	39	0	0	0.152941	15	0	0
40	40	40	0	0	0.156863	16	0	0
40	40	40	0	0	0.156863	16	0	0
40	40	40	0	0	0.156863	16	0	0
41	41	41	0	0	0.160784	16	0	0
41	41	41	0	0	0.160784	16	0	0
42	42	42	0	0	0.164706	16	0	0
42	42	42	0	0	0.164706	16	0	0
42	42	42	0	0	0.164706	16	0	0
42	42	42	0	0	0.164706	16	0	0
42	42	42	0	0	0.164706	16	0	0
42	42	42	0	0	0.164706	16	0	0
42	42	42	0	0	0.164706	16	0	0
42	42	41	60	0.0235294	0.164706	16	0	1
42	42	40	60	0.0470588	0.164706	16	-1	1
42	42	40	60	0.0470588	0.164706	16	-1	1
42	42	40	60	0.0470588	0.164706	16	-1	1
42	42	40	60	0.0470588	0.164706	16	-1	1
42	42	40	60	0.0470588	0.164706	16	-1	1
42	42	41	60	0.0235294	0.164706	16	0	1
42	42	42	0	0	0.164706	16	0	0
42	42	42	0	0	0.164706	16	0	0
42	42	42	0	0	0.164706	16	0	0
43	43	43	0	0	0.168627	17	0	0
43	43	43	0	0	0.168627	17	0	0
44	44	44	0	0	0.172549	18	0	0
44	44	44	0	0	0.172549	18	0	0
44	44	44	0	0	0.172549	18	0	0
44	44	44	0	0	0.172549	18	0	0
44	44	44	0	0	0.172549	18	0	0
44	44	44	0	0	0.172549	18	0	0
43	43	43	0	0	0.168627	17	0	0
43	43	43	0	0	0.168627	17	0	0
45	45	45	0	0	0.176471	18	0	0
45	45	45	0	0	0.176471	18	0	0
47	47	47	0	0	0.184314	19	0	0
47	47	47	0	0	0.184314	19	0	0
46	46	46	0	0	0.180392	18	0	0
46	46	46	0	0	0.180392	18	0	0
46	46	46	0	0	0.180392	18	0	0
46	46	46	0	0	0.180392	18	0	0
47	47	47	0	0	0.184314	19	0	0
47	47	47	0	0	0.184314	19	0	0
47	47	47	0	0	0.184314	19	0	0
47	47	47	0	0	0.184314	19	0	0
48	48	48	0	0	0.188235	20	0	0
48	48	48	0	0	0.188235	20	0	0
48	48	48	0	0	0.188235	20	0	0
48	48	48	0	0	0.188235	20	0	0
48	48	48	0	0	0.188235	20	0	0
48	48	48	0	0	0.188235	20	0	0
48	48	48	0	0	0.188235	20	0	0
48	48	48	0	0	0.188235	20	0	0
48	48	48	0	0	0.188235	20	0	0
48	48	48	0	0	0.188235	20	0	0
47	47	47	0	0	0.184314	19	0	0
47	47	47	0	0	0.184314	19	0	0
48	48	48	0	0	0.188235	20	0	0
48	48	48	0	0	0.188235	20	0	0
49	49	49	0	0	0.192157	20	0	0
49	49	49	0	0	0.192157	20	0	0
49	49	49	0	0	0.192157	20	0	0
49	49	49	0	0	0.192157	20	0	0
50	50	50	0	0	0.196078	20	0	0
50	50	50	0	0	0.196078	20	0	0
50	50	50	0	0	0.196078	20	0	0
50	50	50	0	0	0.196078	20	0	0
32	32	37	240	0.133333	0.145098	12	1	-4
32	31	38	248	0.184314	0.14902	12	3	-5
31	30	37	248	0.188235	0.145098	11	3	-5
31	31	34	240	0.0901961	0.133333	11	1	-2
31	31	31	0	0	0.121569	11	0	0
31	31	31	0	0	0.121569	11	0	0
30	30	31	240	0.0313725	0.121569	10	0	-1
30	30	31	240	0.0313725	0.121569	10	0	-1
31	31	33	240	0.0588235	0.129412	11	1	-2
31	31	33	240	0.0588235	0.129412	11	1	-2
31	31	33	240	0.0588235	0.129412	11	1	-2
31	31	33	240	0.0588235	0.129412	11	1	-2
32	32	34	240	0.0588235	0.133333	12	1	-2
33	33	33	0	0	0.129412	12	0	0
32	32	31	60	0.0313725	0.12549	12	0	1
33	33	32	60	0.0313725	0.129412	12	0	1
33	33	32	60	0.0313725	0.129412	12	0	1
34	34	33	60	0.0313725	0.133333	13	0	1
35	35	34	60	0.027451	0.137255	13	0	1
35	35	33	60	0.0588235	0.137255	13	-1	2
36	36	35	60	0.027451	0.141176	14	0	1
35	35	34	60	0.027451	0.137255	13	0	1
36	36	36	0	0	0.141176	14	0	0
38	38	38	0	0	0.14902	15	0	0
38	38	38	0	0	0.14902	15	0	0
38	38	38	0	0	0.14902	15	0	0
39	39	39	0	0	0.152941	15	0	0
39	39	39	0	0	0.152941	15	0	0
39	39	39	0	0	0.152941	15	0	0
40	40	40	0	0	0.156863	16	0	0
40	40	40	0	0	0.156863	16	0	0
40	40	40	0	0	0.156863	16	0	0
41	41	41	0	0	0.160784	16	0	0
41	41	41	0	0	0.160784	16	0	0
42	42	42	0	0	0.164706	16	0	0
42	42	42	0	0	0.164706	16	0	0
42	42	42	0	0	0.164706	16	0	0
42	42	42	0	0	0.164706	16	0	0
42	42	42	0	0	0.164706	16	0	0
42	42	42	0	0	0.164706	16	0	0
42	42	42	0	0	0.164706	16	0	0
42	42	41	60	0.0235294	0.164706	16	0	1
42	42	40	60	0.0470588	0.164706	16	-1	1
42	42	40	60	0.0470588	0.164706	16	-1	1
42	42	40	60	0.0470588	0.164706	16	-1	1
42	42	40	60	0.0470588	0.164706	16	-1	1
42	42	40	60	0.0470588	0.164706	16	-1	1
43	43	42	60	0.0235294	0.168627	17	0	1
43	43	43	0	0	0.168627	17	0	0
43	43	43	0	0	0.168627	17	0	0
43	43	43	0	0	0.168627	17	0	0
43	43	43	0	0	0.168627	17	0	0
43	43	43	0	0	0.168627	17	0	0
44	44	44	0	0	0.172549	18	0	0
44	44	44	0	0	0.172549	18	0	0
44	44	44	0	0	0.172549	18	0	0
44	44	44	0	0	0.172549	18	0	0
45	45	45	0	0	0.176471	18	0	0
44	44	44	0	0	0.172549	18	0	0
44	44	44	0	0	0.172549	18	0	0
44	44	44	0	0	0.172549	18	0	0
45	45	45	0	0	0.176471	18	0	0
47	47	47	0	0	0.184314	19	0	0
49	49	49	0	0	0.192157	20	0	0
48	48	48	0	0	0.188235	20	0	0
48	48	48	0	0	0.188235	20	0	0
48	48	48	0	0	0.188235	20	0	0
47	47	47	0	0	0.184314	19	0	0
47	47	47	0	0	0.184314	19	0	0
47	47	47	0	0	0.184314	19	0	0
47	47	47	0	0	0.184314	19	0	0
47	47	47	0	0	0.184314	19	0	0
47	47	47	0	0	0.184314	19	0	0
48	48	48	0	0	0.188235	20	0	0
48	48	48	0	0	0.188235	20	0	0
48	48	48	0	0	0.188235	20	0	0
48	48	48	0	0	0.188235	20	0	0
48	48	48	0	0	0.188235	20	0	0
48	48	48	0	0	0.188235	20	0	0
48	48	48	0	0	0.188235	20	0	0
48	48	48	0	0	0.188235	20	0	0
48	48	48	0	0	0.188235	20	0	0
48	48	48	0	0	0.188235	20	0	0
48	48	48	0	0	0.188235	20	0	0
48	48	48	0	0	0.188235	20	0	0
48	48	48	0	0	0.188235	20	0	0
48	48	48	0	0	0.188235	20	0	0
49	49	49	0	0	0.192157	20	0	0
49	49	49	0	0	0.192157	20	0	0
49	49	49	0	0	0.192157	20	0	0
49	49	49	0	0	0.192157	20	0	0
50	50	50	0	0	0.196078	20	0	0
50	50	50	0	0	0.196078	20	0	0
50	50	50	0	0	0.196078	20	0	0
50	50	50	0	0	0.196078	20	0	0
32	31	38	248	0.184314	0.14902	12	3	-5
32	31	37	250	0.160784	0.145098	12	1	-4
32	32	37	240	0.133333	0.145098	12	1	-4
31	31	33	240	0.0588235	0.129412	11	1	-2
31	31	30	60	0.0313725	0.121569	11	0	1
31	31	30	60	0.0313725	0.121569	11	0	1
31	31	30	60	0.0313725	0.121569	11	0	1
31	31	32	240	0.0313725	0.12549	11	0	-1
31	31	33	240	0.0588235	0.129412	11	1	-2
31	31	33	240	0.0588235	0.129412	11	1	-2
31	31	33	240	0.0588235	0.129412	11	1	-2
31	31	33	240	0.0588235	0.129412	11	1	-2
31	31	33	240	0.0588235	0.129412	11	1	-2
32	32	32	0	0	0.12549	12	0	0
32	32	30	60	0.0627451	0.12549	12	-1	2
32	32	30	60	0.0627451	0.12549	12	-1	2
33	33	31	60	0.0588235	0.129412	12	-1	2
34	34	32	60	0.0588235	0.133333	13	-1	2
34	34	32	60	0.0588235	0.133333	13	-1	2
35	35	33	60	0.0588235	0.137255	13	-1	2
35	35	33	60	0.0588235	0.137255	13	-1	2
36	36	35	60	0.027451	0.141176	14	0	1
37	37	37	0	0	0.145098	14	0	0
38	38	38	0	0	0.14902	15	0	0
38	38	38	0	0	0.14902	15	0	0
38	38	38	0	0	0.14902	15	0	0
39	39	39	0	0	0.152941	15	0	0
39	39	39	0	0	0.152941	15	0	0
39	39	39	0	0	0.152941	15	0	0
40	40	40	0	0	0.156863	16	0	0
40	40	40	0	0	0.156863	16	0	0
40	40	40	0	0	0.156863	16	0	0
41	41	41	0	0	0.160784	16	0	0
41	41	41	0	0	0.160784	16	0	0
42	42	42	0	0	0.164706	16	0	0
42	42	42	0	0	0.164706	16	0	0
42	42	42	0	0	0.164706	16	0	0
42	42	42	0	0	0.164706	16	0	0
42	42	42	0	0	0.164706	16	0	0
42	42	42	0	0	0.164706	16	0	0
42	42	42	0	0	0.164706	16	0	0
42	42	41	60	0.0235294	0.164706	16	0	1
42	42	40	60	0.0470588	0.164706	16	-1	1
42	42	40	60	0.0470588	0.164706	16	-1	1
42	42	40	60	0.0470588	0.164706	16	-1	1
42	42	40	60	0.0470588	0.164706	16	-1	1
42	42	40	60	0.0470588	0.164706	16	-1	1
43	43	42	60	0.0235294	0.168627	17	0	1
43	43	43	0	0	0.168627	17	0	0
43	43	43	0	0	0.168627	17	0	0
43	43	43	0	0	0.168627	17	0	0
43	43	43	0	0	0.168627	17	0	0
43	43	43	0	0	0.168627	17	0	0
44	44	44	0	0	0.172549	18	0	0
44	44	44	0	0	0.172549	18	0	0
44	44	44	0	0	0.172549	18	0	0
45	45	45	0	0	0.176471	18	0	0
45	45	45	0	0	0.176471	18	0	0
45	45	45	0	0	0.176471	18	0	0
45	45	45	0	0	0.176471	18	0	0
46	46	46	0	0	0.180392	18	0	0
46	46	46	0	0	0.180392	18	0	0
47	47	47	0	0	0.184314	19	0	0
48	48	48	0	0	0.188235	20	0	0
49	49	49	0	0	0.192157	20	0	0
49	49	49	0	0	0.192157	20	0	0
49	49	49	0	0	0.192157	20	0	0
48	48	48	0	0	0.188235	20	0	0
48	48	48	0	0	0.188235	20	0	0
47	47	47	0	0	0.184314	19	0	0
47	47	47	0	0	0.184314	19	0	0
47	47	47	0	0	0.184314	19	0	0
47	47	47	0	0	0.184314	19	0	0
48	48	48	0	0	0.188235	20	0	0
48	48	48	0	0	0.188235	20	0	0
48	48	48	0	0	0.188235	20	0	0
48	48	48	0	0	0.188235	20	0	0
48	48	48	0	0	0.188235	20	0	0
48	48	48	0	0	0.188235	20	0	0
48	48	48	0	0	0.188235	20	0	0
48	48	48	0	0	0.188235	20	0	0
49	49	49	0	0	0.192157	20	0	0
48	48	48	0	0	0.188235	20	0	0
48	48	48	0	0	0.188235	20	0	0
48	48	48	0	0	0.188235	20	0	0
49	49	49	0	0	0.192157	20	0	0
49	49	49	0	0	0.192157	20	0	0
49	49	49	0	0	0.192157	20	0	0
49	49	49	0	0	0.192157	20	0	0
49	49	49	0	0	0.192157	20	0	0
49	49	49	0	0	0.192157	20	0	0
50	50	50	0	0	0.196078	20	0	0
50	50	50	0	0	0.196078	20	0	0
50	50	50	0	0	0.196078	20	0	0
50	50	50	0	0	0.196078	20	0	0
33	32	41	246	0.219608	0.160784	12	3	-6
32	32	37	240	0.133333	0.145098	12	1	-4
32	32	34	240	0.0588235	0.133333	12	1	-2
32	32	32	0	0	0.12549	12	0	0
32	32	31	60	0.0313725	0.12549	12	0	1
32	32	31	60	0.0313725	0.12549	12	0	1
31	31	30	60	0.0313725	0.121569	11	0	1
31	31	31	0	0	0.121569	11	0	0
31	31	33	240	0.0588235	0.129412	11	1	-2
31	31	33	240	0.0588235	0.129412	11	1	-2
31	31	33	240	0.0588235	0.129412	11	1	-2
31	31	33	240	0.0588235	0.129412	11	1	-2
31	31	33	240	0.0588235	0.129412	11	1	-2
32	32	32	0	0	0.12549	12	0	0
31	31	29	60	0.0627451	0.121569	11	-1	2
32	32	30	60	0.0627451	0.12549	12	-1	2
32	32	30	60	0.0627451	0.12549	12	-1	2
33	33	31	60	0.0588235	0.129412	12	-1	2
34	34	32	60	0.0588235	0.133333	13	-1	2
35	35	33	60	0.0588235	0.137255	13	-1	2
35	35	33	60	0.0588235	0.137255	13	-1	2
35	35	34	60	0.027451	0.137255	13	0	1
36	36	36	0	0	0.141176	14	0	0
37	37	37	0	0	0.145098	14	0	0
38	38	38	0	0	0.14902	15	0	0
38	38	38	0	0	0.14902	15	0	0
39	39	39	0	0	0.152941	15	0	0
39	39	39	0	0	0.152941	15	0	0
39	39	39	0	0	0.152941	15	0	0
40	40	40	0	0	0.156863	16	0	0
40	40	40	0	0	0.156863	16	0	0
40	40	40	0	0	0.156863	16	0	0
41	41	41	0	0	0.160784	16	0	0
41	41	41	0	0	0.160784	16	0	0
42	42	42	0	0	0.164706	16	0	0
42	42	42	0	0	0.164706	16	0	0
42	42	42	0	0	0.164706	16	0	0
42	42	42	0	0	0.164706	16	0	0
42	42	42	0	0	0.164706	16	0	0
42	42	42	0	0	0.164706	16	0	0
42	42	42	0	0	0.164706	16	0	0
42	42	41	60	0.0235294	0.164706	16	0	1
42	42	40	60	0.0470588	0.164706	16	-1	1
42	42	40	60	0.0470588	0.164706	16	-1	1
42	42	40	60	0.0470588	0.164706	16	-1	1
42	42	40	60	0.0470588	0.164706	16	-1	1
42	42	40	60	0.0470588	0.164706	16	-1	1
43	43	42	60	0.0235294	0.168627	17	0	1
43	43	43	0	0	0.168627	17	0	0
43	43	43	0	0	0.168627	17	0	0
43	43	43	0	0	0.168627	17	0	0
43	43	43	0	0	0.168627	17	0	0
44	44	44	0	0	0.172549	18	0	0
45	45	45	0	0	0.176471	18	0	0
45	45	45	0	0	0.176471	18	0	0
45	45	45	0	0	0.176471	18	0	0
45	45	45	0	0	0.176471	18	0	0
46	46	46	0	0	0.180392	18	0	0
46	46	46	0	0	0.180392	18	0	0
45	45	45	0	0	0.176471	18	0	0
46	46	46	0	0	0.180392	18	0	0
47	47	47	0	0	0.184314	19	0	0
48	48	48	0	0	0.188235	20	0	0
48	48	48	0	0	0.188235	20	0	0
50	50	50	0	0	0.196078	20	0	0
49	49	49	0	0	0.192157	20	0	0
49	49	49	0	0	0.192157	20	0	0
48	48	48	0	0	0.188235	20	0	0
48	48	48	0	0	0.188235	20	0	0
48	48	48	0	0	0.188235	20	0	0
48	48	48	0	0	0.188235	20	0	0
48	48	48	0	0	0.188235	20	0	0
48	48	48	0	0	0.188235	20	0	0
49	49	49	0	0	0.192157	20	0	0
49	49	49	0	0	0.192157	20	0	0
49	49	49	0	0	0.192157	20	0	0
49	49	49	0	0	0.192157	20	0	0
49	49	49	0	0	0.192157	20	0	0
49	49	49	0	0	0.192157	20	0	0
49	49	49	0	0	0.192157	20	0	0
49	49	49	0	0	0.192157	20	0	0
50	50	50	0	0	0.196078	20	0	0
49	49	49	0	0	0.192157	20	0	0
49	49	49	0	0	0.192157	20	0	0
49	49	49	0	0	0.192157	20	0	0
49	49	49	0	0	0.192157	20	0	0
49	49	49	0	0	0.192157	20	0	0
50	50	50	0	0	0.196078	20	0	0
50	50	50	0	0	0.196078	20	0	0
50	50	50	0	0	0.196078	20	0	0
50	50	50	0	0	0.196078	20	0	0
50	50	50	0	0	0.196078	20	0	0
50	50	50	0	0	0.196078	20	0	0
50	50	50	0	0	0.196078	20	0	0
50	50	50	0	0	0.196078	20	0	0
32	31	44	244	0.294118	0.172549	12	4	-8
32	31	39	248	0.203922	0.152941	12	3	-5
32	32	34	240	0.0588235	0.133333	12	1	-2
32	32	33	240	0.0313725	0.129412	12	0	-1
32	32	33	240	0.0313725	0.129412	12	0	-1
32	32	33	240	0.0313725	0.129412	12	0	-1
31	31	32	240	0.0313725	0.12549	11	0	-1
30	30	32	240	0.0627451	0.12549	10	1	-2
30	30	32	240	0.0627451	0.12549	10	1	-2
31	31	33	240	0.0588235	0.129412	11	1	-2
31	31	33	240	0.0588235	0.129412	11	1	-2
31	31	33	240	0.0588235	0.129412	11	1	-2
31	31	33	240	0.0588235	0.129412	11	1	-2
32	32	32	0	0	0.12549	12	0	0
32	32	30	60	0.0627451	0.12549	12	-1	2
32	32	30	60	0.0627451	0.12549	12	-1	2
33	33	31	60	0.0588235	0.129412	12	-1	2
33	33	31	60	0.0588235	0.129412	12	-1	2
34	34	32	60	0.0588235	0.133333	13	-1	2
35	35	33	60	0.0588235	0.137255	13	-1	2
35	35	33	60	0.0588235	0.137255	13	-1	2
35	35	34	60	0.027451	0.137255	13	0	1
36	36	36	0	0	0.141176	14	0	0
37	37	37	0	0	0.145098	14	0	0
37	37	37	0	0	0.145098	14	0	0
38	38	38	0	0	0.14902	15	0	0
38	38	38	0	0	0.14902	15	0	0
39	39	39	0	0	0.152941	15	0	0
39	39	39	0	0	0.152941	15	0	0
40	40	40	0	0	0.156863	16	0	0
40	40	40	0	0	0.156863	16	0	0
40	40	40	0	0	0.156863	16	0	0
41	41	41	0	0	0.160784	16	0	0
41	41	41	0	0	0.160784	16	0	0
42	42	42	0	0	0.164706	16	0	0
42	42	42	0	0	0.164706	16	0	0
42	42	42	0	0	0.164706	16	0	0
42	42	42	0	0	0.164706	16	0	0
42	42	42	0	0	0.164706	16	0	0
42	42	42	0	0	0.164706	16	0	0
42	42	42	0	0	0.164706	16	0	0
42	42	41	60	0.0235294	0.164706	16	0	1
42	42	41	60	0.0235294	0.164706	16	0	1
42	42	40	60	0.0470588	0.164706	16	-1	1
42	42	41	60	0.0235294	0.164706	16	0	1
42	42	40	60	0.0470588	0.164706	16	-1	1
42	42	41	60	0.0235294	0.164706	16	0	1
43	43	42	60	0.0235294	0.168627	17	0	1
43	43	43	0	0	0.168627	17	0	0
43	43	43	0	0	0.168627	17	0	0
43	43	43	0	0	0.168627	17	0	0
43	43	43	0	0	0.168627	17	0	0
44	44	44	0	0	0.172549	18	0	0
45	45	45	0	0	0.176471	18	0	0
45	45	45	0	0	0.176471	18	0	0
46	46	46	0	0	0.180392	18	0	0
46	46	46	0	0	0.180392	18	0	0
46	46	46	0	0	0.180392	18	0	0
46	46	46	0	0	0.180392	18	0	0
46	46	46	0	0	0.180392	18	0	0
46	46	46	0	0	0.180392	18	0	0
46	46	46	0	0	0.180392	18	0	0
47	47	47	0	0	0.184314	19	0	0
47	47	47	0	0	0.184314	19	0	0
49	49	49	0	0	0.192157	20	0	0
49	49	49	0	0	0.192157	20	0	0
49	49	49	0	0	0.192157	20	0	0
48	48	48	0	0	0.188235	20	0	0
48	48	48	0	0	0.188235	20	0	0
48	48	48	0	0	0.188235	20	0	0
47	47	47	0	0	0.184314	19	0	0
48	48	48	0	0	0.188235	20	0	0
48	48	48	0	0	0.188235	20	0	0
49	49	49	0	0	0.192157	20	0	0
49	49	49	0	0	0.192157	20	0	0
49	49	49	0	0	0.192157	20	0	0
49	49	49	0	0	0.192157	20	0	0
49	49	49	0	0	0.192157	20	0	0
49	49	49	0	0	0.192157	20	0	0
49	49	49	0	0	0.192157	20	0	0
49	49	49	0	0	0.192157	20	0	0
49	49	49	0	0	0.192157	20	0	0
49	49	49	0	0	0.192157	20	0	0
49	49	49	0	0	0.192157	20	0	0
49	49	49	0	0	0.192157	20	0	0
49	49	49	0	0	0.192157	20	0	0
49	49	49	0	0	0.192157	20	0	0
50	50	50	0	0	0.196078	20	0	0
50	50	50	0	0	0.196078	20	0	0
50	50	50	0	0	0.196078	20	0	0
50	50	50	0	0	0.196078	20	0	0
50	50	50	0	0	0.196078	20	0	0
50	50	50	0	0	0.196078	20	0	0
50	50	50	0	0	0.196078	20	0	0
50	50	50	0	0	0.196078	20	0	0
32	30	48	246	0.376471	0.188235	12	7	-12
32	31	42	246	0.262745	0.164706	12	3	-7
32	32	35	240	0.0862745	0.137255	12	1	-2
32	32	34	240	0.0588235	0.133333	12	1	-2
32	32	35	240	0.0862745	0.137255	12	1	-2
31	31	34	240	0.0901961	0.133333	11	1	-2
31	31	34	240	0.0901961	0.133333	11	1	-2
30	30	33	240	0.0901961	0.129412	10	1	-2
30	30	34	240	0.117647	0.133333	11	0	-3
31	31	34	240	0.0901961	0.133333	11	1	-2
30	30	32	240	0.0627451	0.12549	10	1	-2
30	30	32	240	0.0627451	0.12549	10	1	-2
31	31	33	240	0.0588235	0.129412	11	1	-2
32	32	32	0	0	0.12549	12	0	0
32	32	30	60	0.0627451	0.12549	12	-1	2
32	32	30	60	0.0627451	0.12549	12	-1	2
32	32	30	60	0.0627451	0.12549	12	-1	2
33	33	31	60	0.0588235	0.129412	12	-1	2
34	34	32	60	0.0588235	0.133333	13	-1	2
35	35	33	60	0.0588235	0.137255	13	-1	2
35	35	33	60	0.0588235	0.137255	13	-1	2
35	35	34	60	0.027451	0.137255	13	0	1
36	36	36	0	0	0.141176	14	0	0
37	37	37	0	0	0.145098	14	0	0
37	37	37	0	0	0.145098	14	0	0
37	37	37	0	0	0.145098	14	0	0
38	38	38	0	0	0.14902	15	0	0
38	38	38	0	0	0.14902	15	0	0
39	39	39	0	0	0.152941	15	0	0
39	39	39	0	0	0.152941	15	0	0
39	39	39	0	0	0.152941	15	0	0
40	40	40	0	0	0.156863	16	0	0
41	41	41	0	0	0.160784	16	0	0
41	41	41	0	0	0.160784	16	0	0
41	41	41	0	0	0.160784	16	0	0
41	41	41	0	0	0.160784	16	0	0
41	41	41	0	0	0.160784	16	0	0
41	41	41	0	0	0.160784	16	0	0
41	41	41	0	0	0.160784	16	0	0
41	41	41	0	0	0.160784	16	0	0
41	41	41	0	0	0.160784	16	0	0
42	42	42	0	0	0.164706	16	0	0
43	43	43	0	0	0.168627	17	0	0
43	43	43	0	0	0.168627	17	0	0
43	43	43	0	0	0.168627	17	0	0
43	43	43	0	0	0.168627	17	0	0
43	43	43	0	0	0.168627	17	0	0
44	44	44	0	0	0.172549	18	0	0
44	44	44	0	0	0.172549	18	0	0
44	44	44	0	0	0.172549	18	0	0
44	44	44	0	0	0.172549	18	0	0
43	43	43	0	0	0.168627	17	0	0
44	44	44	0	0	0.172549	18	0	0
45	45	45	0	0	0.176471	18	0	0
46	46	46	0	0	0.180392	18	0	0
47	47	47	0	0	0.184314	19	0	0
48	48	48	0	0	0.188235	20	0	0
48	48	48	0	0	0.188235	20	0	0
47	47	47	0	0	0.184314	19	0	0
46	46	46	0	0	0.180392	18	0	0
46	46	46	0	0	0.180392	18	0	0
46	46	46	0	0	0.180392	18	0	0
47	47	47	0	0	0.184314	19	0	0
47	47	47	0	0	0.184314	19	0	0
48	48	48	0	0	0.188235	20	0	0
49	49	49	0	0	0.192157	20	0	0
49	49	49	0	0	0.192157	20	0	0
48	48	48	0	0	0.188235	20	0	0
48	48	48	0	0	0.188235	20	0	0
48	48	48	0	0	0.188235	20	0	0
48	48	48	0	0	0.188235	20	0	0
48	48	48	0	0	0.188235	20	0	0
48	48	48	0	0	0.188235	20	0	0
49	49	49	0	0	0.192157	20	0	0
49	49	49	0	0	0.192157	20	0	0
49	49	49	0	0	0.192157	20	0	0
49	49	49	0	0	0.192157	20	0	0
49	49	49	0	0	0.192157	20	0	0
49	49	49	0	0	0.192157	20	0	0
49	49	49	0	0	0.192157	20	0	0
49	49	49	0	0	0.192157	20	0	0
49	49	49	0	0	0.192157	20	0	0
49	49	49	0	0	0.192157	20	0	0
49	49	49	0	0	0.192157	20	0	0
49	49	49	0	0	0.192157	20	0	0
49	49	49	0	0	0.192157	20	0	0
49	49	49	0	0	0.192157	20	0	0
50	50	50	0	0	0.196078	20	0	0
50	50	50	0	0	0.196078	20	0	0
50	50	50	0	0	0.196078	20	0	0
50	50	50	0	0	0.196078	20	0	0
50	50	50	0	0	0.196078	20	0	0
50	50	50	0	0	0.196078	20	0	0
50	50	50	0	0	0.196078	20	0	0
50	50	50	0	0	0.196078	20	0	0
32	31	45	244	0.309804	0.176471	12	4	-9
32	31	41	246	0.243137	0.160784	12	4	-7
32	32	36	240	0.109804	0.141176	12	0	-3
32	32	35	240	0.0862745	0.137255	12	1	-2
32	32	36	240	0.109804	0.141176	12	0	-3
31	31	35	240	0.113725	0.137255	11	1	-3
30	30	34	240	0.117647	0.133333	11	0	-3
30	30	34	240	0.117647	0.133333	11	0	-3
30	30	34	240	0.117647	0.133333	11	0	-3
31	31	34	240	0.0901961	0.133333	11	1	-2
30	30	32	240	0.0627451	0.12549	10	1	-2
30	30	32	240	0.0627451	0.12549	10	1	-2
31	31	33	240	0.0588235	0.129412	11	1	-2
32	32	32	0	0	0.12549	12	0	0
32	32	31	60	0.0313725	0.12549	12	0	1
33	33	31	60	0.0588235	0.129412	12	-1	2
33	33	32	60	0.0313725	0.129412	12	0	1
33	33	31	60	0.0588235	0.129412	12	-1	2
33	33	31	60	0.0588235	0.129412	12	-1	2
33	33	31	60	0.0588235	0.129412	12	-1	2
34	34	32	60	0.0588235	0.133333	13	-1	2
35	35	34	60	0.027451	0.137255	13	0	1
35	35	35	0	0	0.137255	13	0	0
36	36	36	0	0	0.141176	14	0	0
37	37	37	0	0	0.145098	14	0	0
37	37	37	0	0	0.145098	14	0	0
37	37	37	0	0	0.145098	14	0	0
37	37	37	0	0	0.145098	14	0	0
38	38	38	0	0	0.14902	15	0	0
39	39	39	0	0	0.152941	15	0	0
39	39	39	0	0	0.152941	15	0	0
40	40	40	0	0	0.156863	16	0	0
40	40	40	0	0	0.156863	16	0	0
40	40	40	0	0	0.156863	16	0	0
41	41	41	0	0	0.160784	16	0	0
41	41	41	0	0	0.160784	16	0	0
41	41	41	0	0	0.160784	16	0	0
41	41	41	0	0	0.160784	16	0	0
41	41	41	0	0	0.160784	16	0	0
41	41	41	0	0	0.160784	16	0	0
42	42	42	0	0	0.164706	16	0	0
43	43	43	0	0	0.168627	17	0	0
43	43	43	0	0	0.168627	17	0	0
43	43	43	0	0	0.168627	17	0	0
43	43	43	0	0	0.168627	17	0	0
43	43	43	0	0	0.168627	17	0	0
43	43	43	0	0	0.168627	17	0	0
44	44	44	0	0	0.172549	18	0	0
44	44	44	0	0	0.172549	18	0	0
44	44	44	0	0	0.172549	18	0	0
44	44	44	0	0	0.172549	18	0	0
44	44	44	0	0	0.172549	18	0	0
44	44	44	0	0	0.172549	18	0	0
45	45	45	0	0	0.176471	18	0	0
46	46	46	0	0	0.180392	18	0	0
47	47	47	0	0	0.184314	19	0	0
48	48	48	0	0	0.188235	20	0	0
48	48	48	0	0	0.188235	20	0	0
48	48	48	0	0	0.188235	20	0	0
47	47	47	0	0	0.184314	19	0	0
47	47	47	0	0	0.184314	19	0	0
47	47	47	0	0	0.184314	19	0	0
47	47	47	0	0	0.184314	19	0	0
47	47	47	0	0	0.184314	19	0	0
48	48	48	0	0	0.188235	20	0	0
49	49	49	0	0	0.192157	20	0	0
49	49	49	0	0	0.192157	20	0	0
48	48	48	0	0	0.188235	20	0	0
48	48	48	0	0	0.188235	20	0	0
49	49	49	0	0	0.192157	20	0	0
49	49	49	0	0	0.192157	20	0	0
50	50	50	0	0	0.196078	20	0	0
50	50	50	0	0	0.196078	20	0	0
50	50	50	0	0	0.196078	20	0	0
50	50	50	0	0	0.196078	20	0	0
50	50	50	0	0	0.196078	20	0	0
50	50	50	0	0	0.196078	20	0	0
50	50	50	0	0	0.196078	20	0	0
50	50	50	0	0	0.196078	20	0	0
50	50	50	0	0	0.196078	20	0	0
50	50	50	0	0	0.196078	20	0	0
50	50	50	0	0	0.196078	20	0	0
50	50	50	0	0	0.196078	20	0	0
50	50	50	0	0	0.196078	20	0	0
50	50	50	0	0	0.196078	20	0	0
50	50	50	0	0	0.196078	20	0	0
50	50	50	0	0	0.196078	20	0	0
50	50	50	0	0	0.196078	20	0	0
50	50	50	0	0	0.196078	20	0	0
50	50	50	0	0	0.196078	20	0	0
50	50	50	0	0	0.196078	20	0	0
50	50	50	0	0	0.196078	20	0	0
50	50	50	0	0	0.196078	20	0	0
50	50	50	0	0	0.196078	20	0	0
50	50	50	0	0	0.196078	20	0	0
33	32	39	248	0.180392	0.152941	12	3	-5
32	32	36	240	0.109804	0.141176	12	0	-3
32	32	34	240	0.0588235	0.133333	12	1	-2
32	32	35	240	0.0862745	0.137255	12	1	-2
31	31	35	240	0.113725	0.137255	11	1	-3
31	31	35	240	0.113725	0.137255	11	1	-3
31	31	35	240	0.113725	0.137255	11	1	-3
31	31	34	240	0.0901961	0.133333	11	1	-2
30	30	32	240	0.0627451	0.12549	10	1	-2
30	30	32	240	0.0627451	0.12549	10	1	-2
30	30	32	240	0.0627451	0.12549	10	1	-2
30	30	31	240	0.0313725	0.121569	10	0	-1
30	30	30	0	0	0.117647	10	0	0
31	31	31	0	0	0.121569	11	0	0
31	31	31	0	0	0.121569	11	0	0
32	32	32	0	0	0.12549	12	0	0
32	32	32	0	0	0.12549	12	0	0
33	33	32	60	0.0313725	0.129412	12	0	1
33	33	31	60	0.0588235	0.129412	12	-1	2
33	33	31	60	0.0588235	0.129412	12	-1	2
34	34	32	60	0.0588235	0.133333	13	-1	2
34	34	33	60	0.0313725	0.133333	13	0	1
35	35	35	0	0	0.137255	13	0	0
36	36	36	0	0	0.141176	14	0	0
37	37	37	0	0	0.145098	14	0	0
37	37	37	0	0	0.145098	14	0	0
36	36	36	0	0	0.141176	14	0	0
36	36	36	0	0	0.141176	14	0	0
37	37	37	0	0	0.145098	14	0	0
38	38	38	0	0	0.14902	15	0	0
38	38	38	0	0	0.14902	15	0	0
40	40	40	0	0	0.156863	16	0	0
40	40	40	0	0	0.156863	16	0	0
40	40	40	0	0	0.156863	16	0	0
41	41	41	0	0	0.160784	16	0	0
41	41	41	0	0	0.160784	16	0	0
40	40	40	0	0	0.156863	16	0	0
41	41	41	0	0	0.160784	16	0	0
41	41	41	0	0	0.160784	16	0	0
42	42	42	0	0	0.164706	16	0	0
42	42	42	0	0	0.164706	16	0	0
42	42	42	0	0	0.164706	16	0	0
42	42	42	0	0	0.164706	16	0	0
42	42	42	0	0	0.164706	16	0	0
43	43	43	0	0	0.168627	17	0	0
43	43	43	0	0	0.168627	17	0	0
43	43	43	0	0	0.168627	17	0	0
44	44	44	0	0	0.172549	18	0	0
44	44	44	0	0	0.172549	18	0	0
44	44	44	0	0	0.172549	18	0	0
44	44	44	0	0	0.172549	18	0	0
44	44	44	0	0	0.172549	18	0	0
44	44	44	0	0	0.172549	18	0	0
45	45	45	0	0	0.176471	18	0	0
45	45	45	0	0	0.176471	18	0	0
47	47	47	0	0	0.184314	19	0	0
48	48	48	0	0	0.188235	20	0	0
47	47	47	0	0	0.184314	19	0	0
47	47	47	0	0	0.184314	19	0	0
47	47	47	0	0	0.184314	19	0	0
47	47	47	0	0	0.184314	19	0	0
47	47	47	0	0	0.184314	19	0	0
47	47	47	0	0	0.184314	19	0	0
48	48	48	0	0	0.188235	20	0	0
48	48	48	0	0	0.188235	20	0	0
49	49	49	0	0	0.192157	20	0	0
49	49	49	0	0	0.192157	20	0	0
49	49	49	0	0	0.192157	20	0	0
49	49	49	0	0	0.192157	20	0	0
49	49	49	0	0	0.192157	20	0	0
50	50	50	0	0	0.196078	20	0	0
50	50	50	0	0	0.196078	20	0	0
50	50	50	0	0	0.196078	20	0	0
51	51	51	0	0	0.2	21	0	0
51	51	51	0	0	0.2	21	0	0
50	50	50	0	0	0.196078	20	0	0
50	50	50	0	0	0.196078	20	0	0
50	50	50	0	0	0.196078	20	0	0
50	50	50	0	0	0.196078	20	0	0
50	50	50	0	0	0.196078	20	0	0
50	50	50	0	0	0.196078	20	0	0
50	50	50	0	0	0.196078	20	0	0
50	50	50	0	0	0.196078	20	0	0
50	50	50	0	0	0.196078	20	0	0
50	50	50	0	0	0.196078	20	0	0
49	49	49	0	0	0.192157	20	0	0
49	49	49	0	0	0.192157	20	0	0
49	49	49	0	0	0.192157	20	0	0
50	50	50	0	0	0.196078	20	0	0
50	50	50	0	0	0.196078	20	0	0
50	50	50	0	0	0.196078	20	0	0
50	50	50	0	0	0.196078	20	0	0
50	50	50	0	0	0.196078	20	0	0
50	50	50	0	0	0.196078	20	0	0
50	50	50	0	0	0.196078	20	0	0
33	33	35	240	0.0588235	0.137255	12	1	-2
33	33	35	240	0.0588235	0.137255	12	1	-2
32	32	34	240	0.0588235	0.133333	12	1	-2
32	32	35	240	0.0862745	0.137255	12	1	-2
31	31	35	240	0.113725	0.137255	11	1	-3
31	31	35	240	0.113725	0.137255	11	1	-3
32	32	36	240	0.109804	0.141176	12	0	-3
32	32	35	240	0.0862745	0.137255	12	1	-2
31	31	33	240	0.0588235	0.129412	11	1	-2
31	31	33	240	0.0588235	0.129412	11	1	-2
30	30	32	240	0.0627451	0.12549	10	1	-2
30	30	31	240	0.0313725	0.121569	10	0	-1
30	30	30	0	0	0.117647	10	0	0
31	31	31	0	0	0.121569	11	0	0
31	31	31	0	0	0.121569	11	0	0
32	32	32	0	0	0.12549	12	0	0
32	32	32	0	0	0.12549	12	0	0
32	32	31	60	0.0313725	0.12549	12	0	1
33	33	31	60	0.0588235	0.129412	12	-1	2
33	33	31	60	0.0588235	0.129412	12	-1	2
34	34	32	60	0.0588235	0.133333	13	-1	2
34	34	33	60	0.0313725	0.133333	13	0	1
34	34	34	0	0	0.133333	13	0	0
36	36	36	0	0	0.141176	14	0	0
37	37	37	0	0	0.145098	14	0	0
37	37	37	0	0	0.145098	14	0	0
37	37	37	0	0	0.145098	14	0	0
37	37	37	0	0	0.145098	14	0	0
37	37	37	0	0	0.145098	14	0	0
37	37	37	0	0	0.145098	14	0	0
39	39	39	0	0	0.152941	15	0	0
40	40	40	0	0	0.156863	16	0	0
40	40	40	0	0	0.156863	16	0	0
40	40	40	0	0	0.156863	16	0	0
41	41	41	0	0	0.160784	16	0	0
41	41	41	0	0	0.160784	16	0	0
40	40	40	0	0	0.156863	16	0	0
40	40	40	0	0	0.156863	16	0	0
41	41	41	0	0	0.160784	16	0	0
42	42	42	0	0	0.164706	16	0	0
42	42	42	0	0	0.164706	16	0	0
42	42	42	0	0	0.164706	16	0	0
42	42	42	0	0	0.164706	16	0	0
42	42	42	0	0	0.164706	16	0	0
43	43	43	0	0	0.168627	17	0	0
43	43	43	0	0	0.168627	17	0	0
43	43	43	0	0	0.168627	17	0	0
44	44	44	0	0	0.172549	18	0	0
44	44	44	0	0	0.172549	18	0	0
44	44	44	0	0	0.172549	18	0	0
44	44	44	0	0	0.172549	18	0	0
44	44	44	0	0	0.172549	18	0	0
45	45	45	0	0	0.176471	18	0	0
45	45	45	0	0	0.176471	18	0	0
45	45	45	0	0	0.176471	18	0	0
46	46	46	0	0	0.180392	18	0	0
47	47	47	0	0	0.184314	19	0	0
47	47	47	0	0	0.184314	19	0	0
47	47	47	0	0	0.184314	19	0	0
47	47	47	0	0	0.184314	19	0	0
48	48	48	0	0	0.188235	20	0	0
47	47	47	0	0	0.184314	19	0	0
48	48	48	0	0	0.188235	20	0	0
48	48	48	0	0	0.188235	20	0	0
48	48	48	0	0	0.188235	20	0	0
49	49	49	0	0	0.192157	20	0	0
49	49	49	0	0	0.192157	20	0	0
49	49	49	0	0	0.192157	20	0	0
49	49	49	0	0	0.192157	20	0	0
49	49	49	0	0	0.192157	20	0	0
50	50	50	0	0	0.196078	20	0	0
50	50	50	0	0	0.196078	20	0	0
50	50	50	0	0	0.196078	20	0	0
51	51	51	0	0	0.2	21	0	0
50	50	50	0	0	0.196078	20	0	0
50	50	50	0	0	0.196078	20	0	0
50	50	50	0	0	0.196078	20	0	0
50	50	50	0	0	0.196078	20	0	0
50	50	50	0	0	0.196078	20	0	0
50	50	50	0	0	0.196078	20	0	0
50	50	50	0	0	0.196078	20	0	0
51	51	51	0	0	0.2	21	0	0
50	50	50	0	0	0.196078	20	0	0
50	50	50	0	0	0.196078	20	0	0
51	51	51	0	0	0.2	21	0	0
50	50	50	0	0	0.196078	20	0	0
50	50	50	0	0	0.196078	20	0	0
50	50	50	0	0	0.196078	20	0	0
50	50	50	0	0	0.196078	20	0	0
50	50	50	0	0	0.196078	20	0	0
50	50	50	0	0	0.196078	20	0	0
50	50	50	0	0	0.196078	20	0	0
50	50	50	0	0	0.196078	20	0	0
50	50	50	0	0	0.196078	20	0	0
50	50	50	0	0	0.196078	20	0	0
32	32	35	240	0.0862745	0.137255	12	1	-2
32	32	34	240	0.0588235	0.133333	12	1	-2
32	32	34	240	0.0588235	0.133333	12	1	-2
32	32	35	240	0.0862745	0.137255	12	1	-2
32	32	36	240	0.109804	0.141176	12	0	-3
32	32	36	240	0.109804	0.141176	12	0	-3
32	32	36	240	0.109804	0.141176	12	0	-3
31	31	34	240	0.0901961	0.133333	11	1	-2
31	31	33	240	0.0588235	0.129412	11	1	-2
30	30	32	240	0.0627451	0.12549	10	1	-2
31	31	33	240	0.0588235	0.129412	11	1	-2
30	30	31	240	0.0313725	0.121569	10	0	-1
30	30	30	0	0	0.117647	10	0	0
31	31	31	0	0	0.121569	11	0	0
31	31	31	0	0	0.121569	11	0	0
32	32	32	0	0	0.12549	12	0	0
32	32	32	0	0	0.12549	12	0	0
32	32	31	60	0.0313725	0.12549	12	0	1
32	32	30	60	0.0627451	0.12549	12	-1	2
33	33	31	60	0.0588235	0.129412	12	-1	2
33	33	31	60	0.0588235	0.129412	12	-1	2
34	34	33	60	0.0313725	0.133333	13	0	1
34	34	34	0	0	0.133333	13	0	0
36	36	36	0	0	0.141176	14	0	0
37	37	37	0	0	0.145098	14	0	0
37	37	37	0	0	0.145098	14	0	0
36	36	36	0	0	0.141176	14	0	0
36	36	36	0	0	0.141176	14	0	0
37	37	37	0	0	0.145098	14	0	0
37	37	37	0	0	0.145098	14	0	0
38	38	38	0	0	0.14902	15	0	0
40	40	40	0	0	0.156863	16	0	0
40	40	40	0	0	0.156863	16	0	0
41	41	41	0	0	0.160784	16	0	0
40	40	40	0	0	0.156863	16	0	0
40	40	40	0	0	0.156863	16	0	0
39	39	39	0	0	0.152941	15	0	0
40	40	40	0	0	0.156863	16	0	0
41	41	41	0	0	0.160784	16	0	0
42	42	42	0	0	0.164706	16	0	0
42	42	42	0	0	0.164706	16	0	0
42	42	42	0	0	0.164706	16	0	0
42	42	42	0	0	0.164706	16	0	0
42	42	42	0	0	0.164706	16	0	0
43	43	43	0	0	0.168627	17	0	0
42	42	42	0	0	0.164706	16	0	0
42	42	42	0	0	0.164706	16	0	0
43	43	43	0	0	0.168627	17	0	0
43	43	43	0	0	0.168627	17	0	0
44	44	44	0	0	0.172549	18	0	0
44	44	44	0	0	0.172549	18	0	0
44	44	44	0	0	0.172549	18	0	0
44	44	44	0	0	0.172549	18	0	0
45	45	45	0	0	0.176471	18	0	0
45	45	45	0	0	0.176471	18	0	0
46	46	46	0	0	0.180392	18	0	0
46	46	46	0	0	0.180392	18	0	0
47	47	47	0	0	0.184314	19	0	0
47	47	47	0	0	0.184314	19	0	0
47	47	47	0	0	0.184314	19	0	0
47	47	47	0	0	0.184314	19	0	0
47	47	47	0	0	0.184314	19	0	0
48	48	48	0	0	0.188235	20	0	0
48	48	48	0	0	0.188235	20	0	0
48	48	48	0	0	0.188235	20	0	0
49	49	49	0	0	0.192157	20	0	0
49	49	49	0	0	0.192157	20	0	0
49	49	49	0	0	0.192157	20	0	0
49	49	49	0	0	0.192157	20	0	0
49	49	49	0	0	0.192157	20	0	0
48	48	48	0	0	0.188235	20	0	0
48	48	48	0	0	0.188235	20	0	0
48	48	48	0	0	0.188235	20	0	0
49	49	49	0	0	0.192157	20	0	0
50	50	50	0	0	0.196078	20	0	0
50	50	50	0	0	0.196078	20	0	0
50	50	50	0	0	0.196078	20	0	0
51	51	51	0	0	0.2	21	0	0
51	51	51	0	0	0.2	21	0	0
51	51	51	0	0	0.2	21	0	0
51	51	51	0	0	0.2	21	0	0
51	51	51	0	0	0.2	21	0	0
50	50	50	0	0	0.196078	20	0	0
51	51	51	0	0	0.2	21	0	0
51	51	51	0	0	0.2	21	0	0
51	51	51	0	0	0.2	21	0	0
51	51	51	0	0	0.2	21	0	0
51	51	51	0	0	0.2	21	0	0
51	51	51	0	0	0.2	21	0	0
51	51	51	0	0	0.2	21	0	0
50	50	50	0	0	0.196078	20	0	0
50	50	50	0	0	0.196078	20	0	0
50	50	50	0	0	0.196078	20	0	0
50	50	50	0	0	0.196078	20	0	0
50	50	50	0	0	0.196078	20	0	0
32	32	36	240	0.109804	0.141176	12	0	-3
33	33	36	240	0.0823529	0.141176	12	1	-2
32	32	34	240	0.0588235	0.133333	12	1	-2
32	32	35	240	0.0862745	0.137255	12	1	-2
32	32	36	240	0.109804	0.141176	12	0	-3
32	32	36	240	0.109804	0.141176	12	0	-3
32	32	35	240	0.0862745	0.137255	12	1	-2
31	31	34	240	0.0901961	0.133333	11	1	-2
31	31	33	240	0.0588235	0.129412	11	1	-2
30	30	32	240	0.0627451	0.12549	10	1	-2
31	31	33	240	0.0588235	0.129412	11	1	-2
30	30	31	240	0.0313725	0.121569	10	0	-1
30	30	30	0	0	0.117647	10	0	0
31	31	31	0	0	0.121569	11	0	0
31	31	31	0	0	0.121569	11	0	0
32	32	32	0	0	0.12549	12	0	0
32	32	32	0	0	0.12549	12	0	0
32	32	31	60	0.0313725	0.12549	12	0	1
32	32	30	60	0.0627451	0.12549	12	-1	2
32	32	30	60	0.0627451	0.12549	12	-1	2
32	32	30	60	0.0627451	0.12549	12	-1	2
33	33	32	60	0.0313725	0.129412	12	0	1
34	34	34	0	0	0.133333	13	0	0
35	35	35	0	0	0.137255	13	0	0
36	36	36	0	0	0.141176	14	0	0
36	36	36	0	0	0.141176	14	0	0
36	36	36	0	0	0.141176	14	0	0
36	36	36	0	0	0.141176	14	0	0
36	36	36	0	0	0.141176	14	0	0
37	37	37	0	0	0.145098	14	0	0
37	37	37	0	0	0.145098	14	0	0
39	39	39	0	0	0.152941	15	0	0
40	40	40	0	0	0.156863	16	0	0
41	41	41	0	0	0.160784	16	0	0
40	40	40	0	0	0.156863	16	0	0
40	40	40	0	0	0.156863	16	0	0
40	40	40	0	0	0.156863	16	0	0
41	41	41	0	0	0.160784	16	0	0
41	41	41	0	0	0.160784	16	0	0
42	42	42	0	0	0.164706	16	0	0
42	42	42	0	0	0.164706	16	0	0
43	43	43	0	0	0.168627	17	0	0
43	43	43	0	0	0.168627	17	0	0
42	42	42	0	0	0.164706	16	0	0
42	42	42	0	0	0.164706	16	0	0
42	42	42	0	0	0.164706	16	0	0
42	42	42	0	0	0.164706	16	0	0
43	43	43	0	0	0.168627	17	0	0
43	43	43	0	0	0.168627	17	0	0
44	44	44	0	0	0.172549	18	0	0
44	44	44	0	0	0.172549	18	0	0
44	44	44	0	0	0.172549	18	0	0
44	44	44	0	0	0.172549	18	0	0
45	45	45	0	0	0.176471	18	0	0
45	45	45	0	0	0.176471	18	0	0
46	46	46	0	0	0.180392	18	0	0
46	46	46	0	0	0.180392	18	0	0
47	47	47	0	0	0.184314	19	0	0
47	47	47	0	0	0.184314	19	0	0
47	47	47	0	0	0.184314	19	0	0
47	47	47	0	0	0.184314	19	0	0
48	48	48	0	0	0.188235	20	0	0
48	48	48	0	0	0.188235	20	0	0
48	48	48	0	0	0.188235	20	0	0
48	48	48	0	0	0.188235	20	0	0
49	49	49	0	0	0.192157	20	0	0
49	49	49	0	0	0.192157	20	0	0
49	49	49	0	0	0.192157	20	0	0
49	49	49	0	0	0.192157	20	0	0
49	49	49	0	0	0.192157	20	0	0
49	49	49	0	0	0.192157	20	0	0
49	49	49	0	0	0.192157	20	0	0
49	49	49	0	0	0.192157	20	0	0
50	50	50	0	0	0.196078	20	0	0
50	50	50	0	0	0.196078	20	0	0
51	51	51	0	0	0.2	21	0	0
51	51	51	0	0	0.2	21	0	0
51	51	51	0	0	0.2	21	0	0
51	51	51	0	0	0.2	21	0	0
51	51	51	0	0	0.2	21	0	0
51	51	51	0	0	0.2	21	0	0
51	51	51	0	0	0.2	21	0	0
51	51	51	0	0	0.2	21	0	0
52	52	52	0	0	0.203922	21	0	0
52	52	52	0	0	0.203922	21	0	0
52	52	52	0	0	0.203922	21	0	0
52	52	52	0	0	0.203922	21	0	0
52	52	52	0	0	0.203922	21	0	0
51	51	51	0	0	0.2	21	0	0
51	51	51	0	0	0.2	21	0	0
51	51	51	0	0	0.2	21	0	0
51	51	51	0	0	0.2	21	0	0
51	51	51	0	0	0.2	21	0	0
51	51	51	0	0	0.2	21	0	0
51	51	51	0	0	0.2	21	0	0
31	31	36	240	0.137255	0.141176	12	1	-3
32	32	36	240	0.109804	0.141176	12	0	-3
33	33	36	240	0.0823529	0.141176	12	1	-2
32	32	36	240	0.109804	0.141176	12	0	-3
32	32	36	240	0.109804	0.141176	12	0	-3
32	32	35	240	0.0862745	0.137255	12	1	-2
32	32	34	240	0.0588235	0.133333	12	1	-2
31	31	33	240	0.0588235	0.129412	11	1	-2
31	31	33	240	0.0588235	0.129412	11	1	-2
30	30	32	240	0.0627451	0.12549	10	1	-2
31	31	33	240	0.0588235	0.129412	11	1	-2
30	30	31	240	0.0313725	0.121569	10	0	-1
30	30	30	0	0	0.117647	10	0	0
31	31	31	0	0	0.121569	11	0	0
31	31	31	0	0	0.121569	11	0	0
32	32	32	0	0	0.12549	12	0	0
32	32	32	0	0	0.12549	12	0	0
31	31	30	60	0.0313725	0.121569	11	0	1
31	31	29	60	0.0627451	0.121569	11	-1	2
31	31	29	60	0.0627451	0.121569	11	-1	2
32	32	30	60	0.0627451	0.12549	12	-1	2
33	33	31	60	0.0588235	0.129412	12	-1	2
33	33	31	60	0.0588235	0.129412	12	-1	2
35	35	34	60	0.027451	0.137255	13	0	1
36	36	36	0	0	0.141176	14	0	0
36	36	36	0	0	0.141176	14	0	0
36	36	36	0	0	0.141176	14	0	0
36	36	36	0	0	0.141176	14	0	0
37	37	37	0	0	0.145098	14	0	0
37	37	37	0	0	0.145098	14	0	0
38	38	38	0	0	0.14902	15	0	0
38	38	38	0	0	0.14902	15	0	0
40	40	40	0	0	0.156863	16	0	0
40	40	40	0	0	0.156863	16	0	0
40	40	40	0	0	0.156863	16	0	0
40	40	40	0	0	0.156863	16	0	0
41	41	41	0	0	0.160784	16	0	0
41	41	41	0	0	0.160784	16	0	0
40	40	40	0	0	0.156863	16	0	0
41	41	41	0	0	0.160784	16	0	0
42	42	42	0	0	0.164706	16	0	0
42	42	42	0	0	0.164706	16	0	0
42	42	42	0	0	0.164706	16	0	0
42	42	42	0	0	0.164706	16	0	0
43	43	43	0	0	0.168627	17	0	0
43	43	43	0	0	0.168627	17	0	0
43	43	43	0	0	0.168627	17	0	0
43	43	43	0	0	0.168627	17	0	0
43	43	43	0	0	0.168627	17	0	0
43	43	43	0	0	0.168627	17	0	0
43	43	43	0	0	0.168627	17	0	0
43	43	43	0	0	0.168627	17	0	0
44	44	44	0	0	0.172549	18	0	0
45	45	45	0	0	0.176471	18	0	0
45	45	45	0	0	0.176471	18	0	0
45	45	45	0	0	0.176471	18	0	0
46	46	46	0	0	0.180392	18	0	0
46	46	46	0	0	0.180392	18	0	0
46	46	46	0	0	0.180392	18	0	0
46	46	46	0	0	0.180392	18	0	0
47	47	47	0	0	0.184314	19	0	0
47	47	47	0	0	0.184314	19	0	0
47	47	47	0	0	0.184314	19	0	0
48	48	48	0	0	0.188235	20	0	0
48	48	48	0	0	0.188235	20	0	0
48	48	48	0	0	0.188235	20	0	0
49	49	49	0	0	0.192157	20	0	0
49	49	49	0	0	0.192157	20	0	0
49	49	49	0	0	0.192157	20	0	0
50	50	50	0	0	0.196078	20	0	0
50	50	50	0	0	0.196078	20	0	0
49	49	49	0	0	0.192157	20	0	0
49	49	49	0	0	0.192157	20	0	0
51	51	51	0	0	0.2	21	0	0
51	51	51	0	0	0.2	21	0	0
51	51	51	0	0	0.2	21	0	0
51	51	51	0	0	0.2	21	0	0
52	52	52	0	0	0.203922	21	0	0
52	52	52	0	0	0.203922	21	0	0
52	52	52	0	0	0.203922	21	0	0
52	52	52	0	0	0.203922	21	0	0
51	51	51	0	0	0.2	21	0	0
51	51	51	0	0	0.2	21	0	0
51	51	51	0	0	0.2	21	0	0
51	51	51	0	0	0.2	21	0	0
51	51	51	0	0	0.2	21	0	0
51	51	51	0	0	0.2	21	0	0
51	51	51	0	0	0.2	21	0	0
52	52	52	0	0	0.203922	21	0	0
52	52	52	0	0	0.203922	21	0	0
51	51	51	0	0	0.2	21	0	0
51	51	51	0	0	0.2	21	0	0
51	51	51	0	0	0.2	21	0	0
51	51	51	0	0	0.2	21	0	0
51	51	51	0	0	0.2	21	0	0
32	31	38	248	0.184314	0.14902	12	3	-5
33	33	38	240	0.133333	0.14902	12	1	-3
32	32	36	240	0.109804	0.141176	12	0	-3
32	32	36	240	0.109804	0.141176	12	0	-3
32	32	35	240	0.0862745	0.137255	12	1	-2
32	32	34	240	0.0588235	0.133333	12	1	-2
32	32	34	240	0.0588235	0.133333	12	1	-2
31	31	33	240	0.0588235	0.129412	11	1	-2
31	31	33	240	0.0588235	0.129412	11	1	-2
30	30	32	240	0.0627451	0.12549	10	1	-2
31	31	33	240	0.0588235	0.129412	11	1	-2
30	30	31	240	0.0313725	0.121569	10	0	-1
30	30	30	0	0	0.117647	10	0	0
31	31	31	0	0	0.121569	11	0	0
31	31	31	0	0	0.121569	11	0	0
31	31	31	0	0	0.121569	11	0	0
31	31	31	0	0	0.121569	11	0	0
31	31	30	60	0.0313725	0.121569	11	0	1
31	31	30	60	0.0313725	0.121569	11	0	1
31	31	29	60	0.0627451	0.121569	11	-1	2
31	31	30	60	0.0313725	0.121569	11	0	1
32	32	30	60	0.0627451	0.12549	12	-1	2
33	33	31	60	0.0588235	0.129412	12	-1	2
35	35	34	60	0.027451	0.137255	13	0	1
36	36	36	0	0	0.141176	14	0	0
36	36	36	0	0	0.141176	14	0	0
37	37	37	0	0	0.145098	14	0	0
37	37	37	0	0	0.145098	14	0	0
37	37	37	0	0	0.145098	14	0	0
38	38	38	0	0	0.14902	15	0	0
37	37	37	0	0	0.145098	14	0	0
37	37	37	0	0	0.145098	14	0	0
38	38	38	0	0	0.14902	15	0	0
39	39	39	0	0	0.152941	15	0	0
40	40	40	0	0	0.156863	16	0	0
40	40	40	0	0	0.156863	16	0	0
41	41	41	0	0	0.160784	16	0	0
41	41	41	0	0	0.160784	16	0	0
40	40	40	0	0	0.156863	16	0	0
41	41	41	0	0	0.160784	16	0	0
41	41	41	0	0	0.160784	16	0	0
42	42	42	0	0	0.164706	16	0	0
42	42	42	0	0	0.164706	16	0	0
42	42	42	0	0	0.164706	16	0	0
42	42	42	0	0	0.164706	16	0	0
42	42	42	0	0	0.164706	16	0	0
43	43	43	0	0	0.168627	17	0	0
43	43	43	0	0	0.168627	17	0	0
43	43	43	0	0	0.168627	17	0	0
43	43	43	0	0	0.168627	17	0	0
43	43	43	0	0	0.168627	17	0	0
43	43	43	0	0	0.168627	17	0	0
44	44	44	0	0	0.172549	18	0	0
45	45	45	0	0	0.176471	18	0	0
45	45	45	0	0	0.176471	18	0	0
45	45	45	0	0	0.176471	18	0	0
45	45	45	0	0	0.176471	18	0	0
46	46	46	0	0	0.180392	18	0	0
46	46	46	0	0	0.180392	18	0	0
46	46	46	0	0	0.180392	18	0	0
46	46	46	0	0	0.180392	18	0	0
47	47	47	0	0	0.184314	19	0	0
47	47	47	0	0	0.184314	19	0	0
48	48	48	0	0	0.188235	20	0	0
48	48	48	0	0	0.188235	20	0	0
48	48	48	0	0	0.188235	20	0	0
49	49	49	0	0	0.192157	20	0	0
49	49	49	0	0	0.192157	20	0	0
49	49	49	0	0	0.192157	20	0	0
50	50	50	0	0	0.196078	20	0	0
50	50	50	0	0	0.196078	20	0	0
50	50	50	0	0	0.196078	20	0	0
50	50	50	0	0	0.196078	20	0	0
51	51	51	0	0	0.2	21	0	0
51	51	51	0	0	0.2	21	0	0
51	51	51	0	0	0.2	21	0	0
51	51	51	0	0	0.2	21	0	0
52	52	52	0	0	0.203922	21	0	0
52	52	52	0	0	0.203922	21	0	0
52	52	52	0	0	0.203922	21	0	0
52	52	52	0	0	0.203922	21	0	0
51	51	51	0	0	0.2	21	0	0
51	51	51	0	0	0.2	21	0	0
51	51	51	0	0	0.2	21	0	0
51	51	51	0	0	0.2	21	0	0
51	51	51	0	0	0.2	21	0	0
51	51	51	0	0	0.2	21	0	0
51	51	51	0	0	0.2	21	0	0
52	52	52	0	0	0.203922	21	0	0
52	52	52	0	0	0.203922	21	0	0
51	51	51	0	0	0.2	21	0	0
51	51	51	0	0	0.2	21	0	0
51	51	51	0	0	0.2	21	0	0
51	51	51	0	0	0.2	21	0	0
51	51	51	0	0	0.2	21	0	0
32	31	38	248	0.184314	0.14902	12	3	-5
32	32	37	240	0.133333	0.145098	12	1	-4
33	33	37	240	0.109804	0.145098	12	0	-2
33	33	35	240	0.0588235	0.137255	12	1	-2
33	33	34	240	0.0313725	0.133333	12	0	-1
33	33	34	240	0.0313725	0.133333	12	0	-1
32	32	34	240	0.0588235	0.133333	12	1	-2
32	32	33	240	0.0313725	0.129412	12	0	-1
31	31	31	0	0	0.121569	11	0	0
31	31	31	0	0	0.121569	11	0	0
31	31	31	0	0	0.121569	11	0	0
30	30	30	0	0	0.117647	10	0	0
30	30	30	0	0	0.117647	10	0	0
30	30	30	0	0	0.117647	10	0	0
30	30	30	0	0	0.117647	10	0	0
31	31	31	0	0	0.121569	11	0	0
31	31	31	0	0	0.121569	11	0	0
31	31	31	0	0	0.121569	11	0	0
31	31	31	0	0	0.121569	11	0	0
31	31	31	0	0	0.121569	11	0	0
31	31	31	0	0	0.121569	11	0	0
32	32	32	0	0	0.12549	12	0	0
33	33	33	0	0	0.129412	12	0	0
33	33	33	0	0	0.129412	12	0	0
34	34	34	0	0	0.133333	13	0	0
35	35	35	0	0	0.137255	13	0	0
36	36	36	0	0	0.141176	14	0	0
36	36	37	240	0.027451	0.145098	14	0	-1
37	37	39	240	0.0509804	0.152941	14	1	-1
38	38	40	240	0.0509804	0.156863	15	1	-1
38	38	40	240	0.0509804	0.156863	15	1	-1
38	38	40	240	0.0509804	0.156863	15	1	-1
39	39	41	240	0.0470588	0.160784	15	1	-1
39	39	40	240	0.0235294	0.156863	15	0	-1
40	40	40	0	0	0.156863	16	0	0
40	40	40	0	0	0.156863	16	0	0
41	41	41	0	0	0.160784	16	0	0
41	41	41	0	0	0.160784	16	0	0
41	41	41	0	0	0.160784	16	0	0
41	41	41	0	0	0.160784	16	0	0
42	42	42	0	0	0.164706	16	0	0
42	42	41	60	0.0235294	0.164706	16	0	1
42	42	41	60	0.0235294	0.164706	16	0	1
42	42	40	60	0.0470588	0.164706	16	-1	1
42	42	41	60	0.0235294	0.164706	16	0	1
42	42	40	60	0.0470588	0.164706	16	-1	1
42	42	41	60	0.0235294	0.164706	16	0	1
42	42	41	60	0.0235294	0.164706	16	0	1
42	42	42	0	0	0.164706	16	0	0
42	42	42	0	0	0.164706	16	0	0
43	43	43	0	0	0.168627	17	0	0
43	43	43	0	0	0.168627	17	0	0
43	43	43	0	0	0.168627	17	0	0
45	45	45	0	0	0.176471	18	0	0
45	45	45	0	0	0.176471	18	0	0
45	45	45	0	0	0.176471	18	0	0
45	45	45	0	0	0.176471	18	0	0
46	46	46	0	0	0.180392	18	0	0
46	46	46	0	0	0.180392	18	0	0
46	46	46	0	0	0.180392	18	0	0
46	46	46	0	0	0.180392	18	0	0
47	47	47	0	0	0.184314	19	0	0
47	47	47	0	0	0.184314	19	0	0
48	48	48	0	0	0.188235	20	0	0
48	48	48	0	0	0.188235	20	0	0
48	48	48	0	0	0.188235	20	0	0
49	49	49	0	0	0.192157	20	0	0
50	50	50	0	0	0.196078	20	0	0
49	49	49	0	0	0.192157	20	0	0
50	50	50	0	0	0.196078	20	0	0
50	50	50	0	0	0.196078	20	0	0
50	50	50	0	0	0.196078	20	0	0
50	50	50	0	0	0.196078	20	0	0
51	51	51	0	0	0.2	21	0	0
51	51	51	0	0	0.2	21	0	0
51	51	51	0	0	0.2	21	0	0
51	51	51	0	0	0.2	21	0	0
52	52	52	0	0	0.203922	21	0	0
52	52	52	0	0	0.203922	21	0	0
52	52	52	0	0	0.203922	21	0	0
52	52	52	0	0	0.203922	21	0	0
52	52	52	0	0	0.203922	21	0	0
51	51	51	0	0	0.2	21	0	0
52	52	52	0	0	0.203922	21	0	0
52	52	52	0	0	0.203922	21	0	0
52	52	52	0	0	0.203922	21	0	0
52	52	52	0	0	0.203922	21	0	0
52	52	52	0	0	0.203922	21	0	0
52	52	52	0	0	0.203922	21	0	0
52	52	52	0	0	0.203922	21	0	0
52	52	52	0	0	0.203922	21	0	0
52	52	52	0	0	0.203922	21	0	0
52	52	52	0	0	0.203922	21	0	0
52	52	52	0	0	0.203922	21	0	0
52	52	52	0	0	0.203922	21	0	0
32	31	38	248	0.184314	0.14902	12	3	-5
32	32	37	240	0.133333	0.145098	12	1	-4
32	32	36	240	0.109804	0.141176	12	0	-3
32	32	33	240	0.0313725	0.129412	12	0	-1
[truncated: 6,266 more rows]

## Sheet: Average Colours
red	green	blue	hue	saturation	value	lightness	a*	b*
37.7927	37.754	38.257	0	0.0185635	0.150419	14.4427	0.169026	-0.349062
