# Supplementary material for: Parallel and High Throughput Reaction Monitoring with Computer Vision
Source: Angew Chem Int Ed Engl. 2024 Oct 31;64(1):e202413395. doi: 10.1002/anie.202413395 (PMC11701362; doi:10.1002/anie.202413395)
Supplement: Supplementary file 2 — Supporting Information [file ANIE-64-e202413395-s002.zip › Supporting Info - Machine readable data part 1/Figure 4 - glare analysis/24_below_SIanal__2/24_below_SIanal.xlsx]

## Sheet: Raw Colour Distributions
red	green	blue	hue	saturation	value	lightness	a*	b*
66	6	106	276	0.945098	0.415686	17	43	-43
59	1	104	274	0.992157	0.407843	15	44	-45
58	4	109	270	0.964706	0.427451	15	44	-48
51	0	108	268	1	0.423529	14	44	-49
45	0	108	266	1	0.423529	13	44	-51
44	1	108	264	0.992157	0.423529	13	43	-51
41	2	107	262	0.980392	0.419608	12	43	-51
40	3	108	262	0.972549	0.423529	13	42	-51
39	2	111	260	0.980392	0.435294	13	43	-53
42	1	114	262	0.992157	0.447059	14	45	-54
43	0	115	262	1	0.45098	14	45	-54
44	1	115	262	0.992157	0.45098	14	45	-54
43	1	113	262	0.992157	0.443137	14	45	-53
43	1	114	262	0.992157	0.447059	14	45	-53
43	1	115	262	0.992157	0.45098	14	45	-54
43	1	114	262	0.992157	0.447059	14	45	-53
41	2	113	262	0.980392	0.443137	14	44	-53
40	2	112	260	0.980392	0.439216	13	44	-53
39	2	113	260	0.980392	0.443137	13	44	-54
39	2	113	260	0.980392	0.443137	13	44	-54
39	2	113	260	0.980392	0.443137	13	44	-54
39	2	113	260	0.980392	0.443137	13	44	-54
39	2	113	260	0.980392	0.443137	13	44	-54
40	2	113	260	0.980392	0.443137	13	44	-54
41	2	113	262	0.980392	0.443137	14	44	-53
42	1	113	262	0.992157	0.443137	14	44	-53
41	2	113	262	0.980392	0.443137	14	44	-53
41	2	113	262	0.980392	0.443137	14	44	-53
41	2	113	262	0.980392	0.443137	14	44	-53
42	1	113	262	0.992157	0.443137	14	44	-53
42	1	113	262	0.992157	0.443137	14	44	-53
42	1	113	262	0.992157	0.443137	14	44	-53
42	1	113	262	0.992157	0.443137	14	44	-53
42	1	113	262	0.992157	0.443137	14	44	-53
42	1	113	262	0.992157	0.443137	14	44	-53
42	1	113	262	0.992157	0.443137	14	44	-53
42	1	113	262	0.992157	0.443137	14	44	-53
42	1	113	262	0.992157	0.443137	14	44	-53
42	1	113	262	0.992157	0.443137	14	44	-53
41	2	113	262	0.980392	0.443137	14	44	-53
41	2	113	262	0.980392	0.443137	14	44	-53
43	1	113	262	0.992157	0.443137	14	45	-53
45	1	113	264	0.992157	0.443137	14	44	-52
45	0	112	264	1	0.439216	14	45	-53
46	0	111	264	1	0.435294	14	45	-52
51	0	110	268	1	0.431373	14	45	-51
58	1	110	272	0.992157	0.431373	15	45	-48
61	2	108	274	0.980392	0.423529	16	45	-47
63	3	106	274	0.972549	0.415686	16	44	-45
67	4	106	278	0.960784	0.415686	16	44	-44
71	6	105	280	0.941176	0.411765	18	44	-41
75	7	104	282	0.933333	0.407843	18	44	-40
79	8	104	284	0.921569	0.407843	19	45	-38
81	9	104	286	0.913725	0.407843	20	45	-38
81	9	103	286	0.913725	0.403922	20	44	-37
83	10	103	288	0.901961	0.403922	20	44	-36
85	11	103	288	0.894118	0.403922	20	45	-36
87	11	106	288	0.898039	0.415686	21	45	-36
87	11	108	288	0.898039	0.423529	21	46	-38
90	11	109	288	0.898039	0.427451	21	47	-37
90	11	109	288	0.898039	0.427451	21	47	-37
89	12	108	288	0.890196	0.423529	21	46	-37
88	13	108	288	0.878431	0.423529	21	46	-37
88	13	107	288	0.878431	0.419608	21	45	-36
90	13	107	290	0.878431	0.419608	21	46	-36
91	13	106	290	0.878431	0.415686	21	46	-35
94	13	108	292	0.878431	0.423529	22	47	-35
95	13	107	292	0.878431	0.419608	22	47	-34
96	13	108	292	0.878431	0.423529	23	47	-35
97	15	110	292	0.862745	0.431373	23	47	-35
96	15	111	290	0.866667	0.435294	23	47	-36
96	15	112	290	0.866667	0.439216	23	47	-36
96	15	111	290	0.866667	0.435294	23	47	-36
96	15	111	290	0.866667	0.435294	23	47	-36
96	15	111	290	0.866667	0.435294	23	47	-36
95	14	111	290	0.87451	0.435294	23	48	-36
95	14	110	290	0.87451	0.431373	23	47	-36
96	14	109	292	0.870588	0.427451	23	47	-35
97	14	108	292	0.870588	0.423529	23	47	-34
97	14	107	294	0.870588	0.419608	23	47	-34
97	14	108	292	0.870588	0.423529	23	47	-34
96	14	108	292	0.870588	0.423529	23	47	-35
95	14	108	292	0.870588	0.423529	23	47	-35
94	14	108	292	0.870588	0.423529	22	46	-35
93	14	109	290	0.870588	0.427451	22	47	-36
92	15	110	288	0.862745	0.431373	22	47	-37
91	15	111	288	0.866667	0.435294	22	46	-37
90	14	111	288	0.87451	0.435294	22	47	-38
90	14	111	288	0.87451	0.435294	22	47	-38
90	14	111	288	0.87451	0.435294	22	47	-38
88	14	111	286	0.87451	0.435294	21	46	-38
86	15	113	284	0.866667	0.443137	21	45	-40
85	16	115	282	0.862745	0.45098	21	46	-41
85	20	118	280	0.831373	0.462745	22	45	-42
84	22	118	278	0.811765	0.462745	22	44	-42
82	23	112	280	0.796078	0.439216	22	42	-39
84	30	110	280	0.72549	0.431373	23	39	-36
84	37	109	280	0.658824	0.427451	24	35	-33
81	41	108	276	0.619608	0.423529	25	32	-32
66	3	106	276	0.972549	0.415686	16	45	-44
60	1	105	274	0.992157	0.411765	15	44	-45
59	2	109	272	0.980392	0.427451	15	45	-48
55	2	110	270	0.980392	0.431373	15	45	-49
49	1	110	266	0.992157	0.431373	14	44	-51
45	1	109	264	0.992157	0.427451	14	43	-51
40	1	108	262	0.992157	0.423529	12	43	-52
39	2	110	260	0.980392	0.431373	12	44	-53
39	2	112	260	0.980392	0.439216	13	44	-54
41	1	113	262	0.992157	0.443137	14	44	-53
43	0	113	262	1	0.443137	14	44	-53
44	1	113	264	0.992157	0.443137	14	45	-53
43	1	111	262	0.992157	0.435294	14	43	-52
44	1	113	264	0.992157	0.443137	14	45	-53
42	0	114	262	1	0.447059	14	45	-54
43	1	114	262	0.992157	0.447059	14	45	-53
42	2	112	262	0.980392	0.439216	14	44	-53
40	2	112	260	0.980392	0.439216	13	44	-53
40	2	113	260	0.980392	0.443137	13	44	-54
39	2	113	260	0.980392	0.443137	13	44	-54
40	2	113	260	0.980392	0.443137	13	44	-54
39	2	113	260	0.980392	0.443137	13	44	-54
40	2	113	260	0.980392	0.443137	13	44	-54
41	2	113	262	0.980392	0.443137	14	44	-53
42	1	113	262	0.992157	0.443137	14	44	-53
42	1	113	262	0.992157	0.443137	14	44	-53
42	1	113	262	0.992157	0.443137	14	44	-53
42	1	113	262	0.992157	0.443137	14	44	-53
42	1	113	262	0.992157	0.443137	14	44	-53
42	1	113	262	0.992157	0.443137	14	44	-53
42	1	113	262	0.992157	0.443137	14	44	-53
42	1	113	262	0.992157	0.443137	14	44	-53
42	1	113	262	0.992157	0.443137	14	44	-53
42	1	113	262	0.992157	0.443137	14	44	-53
42	1	113	262	0.992157	0.443137	14	44	-53
42	1	113	262	0.992157	0.443137	14	44	-53
42	1	113	262	0.992157	0.443137	14	44	-53
42	1	113	262	0.992157	0.443137	14	44	-53
41	2	113	262	0.980392	0.443137	14	44	-53
41	2	113	262	0.980392	0.443137	14	44	-53
41	2	113	262	0.980392	0.443137	14	44	-53
43	1	113	262	0.992157	0.443137	14	45	-53
45	1	113	264	0.992157	0.443137	14	44	-52
45	0	112	264	1	0.439216	14	45	-53
46	0	111	264	1	0.435294	14	45	-52
51	0	110	268	1	0.431373	14	45	-51
58	1	110	272	0.992157	0.431373	15	45	-48
61	2	108	274	0.980392	0.423529	16	45	-47
63	3	106	274	0.972549	0.415686	16	44	-45
67	4	106	278	0.960784	0.415686	16	44	-44
70	5	104	280	0.952941	0.407843	17	44	-42
75	7	104	282	0.933333	0.407843	18	44	-40
79	8	104	284	0.921569	0.407843	19	45	-38
81	9	104	286	0.913725	0.407843	20	45	-38
82	10	104	286	0.901961	0.407843	20	45	-37
83	10	103	288	0.901961	0.403922	20	44	-36
85	11	103	288	0.894118	0.403922	20	45	-36
87	11	106	288	0.898039	0.415686	21	45	-36
87	11	108	288	0.898039	0.423529	21	46	-38
89	11	109	288	0.898039	0.427451	21	46	-37
91	12	110	288	0.890196	0.431373	22	47	-37
89	13	109	288	0.882353	0.427451	21	46	-37
88	13	108	288	0.878431	0.423529	21	46	-37
88	13	107	288	0.878431	0.419608	21	45	-36
91	14	108	290	0.870588	0.423529	22	46	-36
92	14	107	290	0.870588	0.419608	22	46	-35
95	14	109	292	0.870588	0.427451	23	47	-35
96	14	108	292	0.870588	0.423529	23	47	-35
96	14	109	292	0.870588	0.427451	23	47	-35
96	14	109	292	0.870588	0.427451	23	47	-35
95	14	110	290	0.87451	0.431373	23	47	-36
96	15	112	290	0.866667	0.439216	23	47	-36
96	15	111	290	0.866667	0.435294	23	47	-36
95	14	110	290	0.87451	0.431373	23	47	-36
95	14	110	290	0.87451	0.431373	23	47	-36
95	14	110	290	0.87451	0.431373	23	47	-36
95	14	110	290	0.87451	0.431373	23	47	-36
96	14	110	292	0.87451	0.431373	23	47	-36
96	13	110	292	0.882353	0.431373	23	47	-36
97	13	109	292	0.882353	0.427451	23	48	-35
96	13	110	292	0.882353	0.431373	23	47	-36
96	13	110	292	0.882353	0.431373	23	47	-36
96	13	111	290	0.882353	0.435294	23	48	-36
95	14	111	290	0.87451	0.435294	23	48	-36
95	14	111	290	0.87451	0.435294	23	48	-36
92	13	110	288	0.882353	0.431373	22	47	-37
90	14	109	288	0.870588	0.427451	22	46	-37
90	14	110	288	0.87451	0.431373	22	46	-37
89	14	111	286	0.87451	0.435294	22	46	-38
88	14	111	286	0.87451	0.435294	21	46	-38
87	15	111	286	0.866667	0.435294	21	45	-38
85	15	113	282	0.866667	0.443137	21	45	-40
84	17	115	282	0.85098	0.45098	21	45	-41
83	18	115	280	0.843137	0.45098	21	45	-41
82	23	115	278	0.8	0.45098	22	43	-41
82	27	111	280	0.756863	0.435294	22	40	-37
83	33	109	280	0.698039	0.427451	23	37	-35
82	36	108	278	0.666667	0.423529	23	35	-33
80	39	110	274	0.647059	0.431373	24	33	-34
65	4	107	276	0.960784	0.419608	16	45	-45
59	1	106	274	0.992157	0.415686	15	44	-46
58	3	109	272	0.972549	0.427451	15	44	-48
52	0	109	268	1	0.427451	14	45	-50
46	0	109	266	1	0.427451	13	45	-51
44	0	111	264	1	0.435294	13	45	-53
43	1	113	262	0.992157	0.443137	14	45	-53
41	1	114	262	0.992157	0.447059	14	44	-54
41	2	113	262	0.980392	0.443137	14	44	-53
42	1	112	262	0.992157	0.439216	14	44	-53
42	0	110	262	1	0.431373	13	44	-52
43	1	110	264	0.992157	0.431373	13	44	-52
43	1	110	264	0.992157	0.431373	13	44	-52
43	1	113	262	0.992157	0.443137	14	45	-53
42	0	114	262	1	0.447059	14	45	-54
42	1	114	262	0.992157	0.447059	14	45	-54
42	1	113	262	0.992157	0.443137	14	44	-53
41	2	113	262	0.980392	0.443137	14	44	-53
40	2	113	260	0.980392	0.443137	13	44	-54
40	2	113	260	0.980392	0.443137	13	44	-54
40	2	113	260	0.980392	0.443137	13	44	-54
40	2	113	260	0.980392	0.443137	13	44	-54
40	2	113	260	0.980392	0.443137	13	44	-54
41	2	113	262	0.980392	0.443137	14	44	-53
42	1	113	262	0.992157	0.443137	14	44	-53
42	1	113	262	0.992157	0.443137	14	44	-53
42	1	113	262	0.992157	0.443137	14	44	-53
42	1	113	262	0.992157	0.443137	14	44	-53
42	1	113	262	0.992157	0.443137	14	44	-53
42	1	113	262	0.992157	0.443137	14	44	-53
42	1	113	262	0.992157	0.443137	14	44	-53
42	1	113	262	0.992157	0.443137	14	44	-53
42	1	113	262	0.992157	0.443137	14	44	-53
42	1	113	262	0.992157	0.443137	14	44	-53
42	1	113	262	0.992157	0.443137	14	44	-53
42	1	113	262	0.992157	0.443137	14	44	-53
42	1	113	262	0.992157	0.443137	14	44	-53
42	1	113	262	0.992157	0.443137	14	44	-53
42	1	113	262	0.992157	0.443137	14	44	-53
42	1	113	262	0.992157	0.443137	14	44	-53
42	1	113	262	0.992157	0.443137	14	44	-53
43	1	113	262	0.992157	0.443137	14	45	-53
45	1	113	264	0.992157	0.443137	14	44	-52
45	0	112	264	1	0.439216	14	45	-53
46	0	111	264	1	0.435294	14	45	-52
51	0	111	268	1	0.435294	14	45	-51
57	1	111	270	0.992157	0.435294	15	45	-49
60	2	109	272	0.980392	0.427451	16	45	-47
63	3	107	274	0.972549	0.419608	16	44	-45
66	3	105	278	0.972549	0.411765	16	44	-43
71	5	104	280	0.952941	0.407843	17	44	-41
75	6	104	282	0.941176	0.407843	18	44	-40
79	8	104	284	0.921569	0.407843	19	45	-38
81	9	104	286	0.913725	0.407843	20	45	-38
83	10	104	286	0.901961	0.407843	20	45	-37
84	10	103	288	0.901961	0.403922	20	44	-36
85	10	103	288	0.901961	0.403922	20	45	-36
87	11	106	288	0.898039	0.415686	21	45	-36
88	11	109	288	0.898039	0.427451	21	46	-38
90	11	110	288	0.898039	0.431373	21	47	-38
91	12	111	288	0.890196	0.435294	22	47	-38
90	13	110	288	0.882353	0.431373	22	47	-38
88	13	109	286	0.882353	0.427451	21	46	-37
88	13	107	288	0.878431	0.419608	21	45	-36
90	14	108	288	0.870588	0.423529	22	46	-36
92	14	107	290	0.870588	0.419608	22	46	-35
95	14	109	292	0.870588	0.427451	23	47	-35
96	14	108	292	0.870588	0.423529	23	47	-35
97	14	109	292	0.870588	0.427451	23	47	-35
96	14	109	292	0.870588	0.427451	23	47	-35
95	14	110	290	0.87451	0.431373	23	47	-36
95	14	111	290	0.87451	0.435294	23	48	-36
95	14	110	290	0.87451	0.431373	23	47	-36
95	14	110	290	0.87451	0.431373	23	47	-36
95	14	110	290	0.87451	0.431373	23	47	-36
95	14	110	290	0.87451	0.431373	23	47	-36
95	14	110	290	0.87451	0.431373	23	47	-36
96	14	111	290	0.87451	0.435294	23	47	-36
97	13	111	292	0.882353	0.435294	23	48	-36
97	13	111	292	0.882353	0.435294	23	48	-36
97	13	111	292	0.882353	0.435294	23	48	-36
97	13	113	290	0.886275	0.443137	23	48	-37
96	12	113	290	0.894118	0.443137	23	48	-37
95	12	113	290	0.894118	0.443137	23	48	-37
94	12	112	290	0.894118	0.439216	23	48	-37
92	13	111	288	0.882353	0.435294	22	47	-38
91	14	109	288	0.870588	0.427451	22	46	-37
90	14	110	288	0.87451	0.431373	22	46	-37
89	14	111	286	0.87451	0.435294	22	46	-38
87	15	111	286	0.866667	0.435294	21	45	-38
86	16	112	284	0.858824	0.439216	21	45	-39
85	16	114	282	0.858824	0.447059	21	45	-40
86	20	117	280	0.827451	0.458824	22	45	-41
84	22	115	280	0.807843	0.45098	22	44	-40
82	25	111	280	0.776471	0.435294	22	41	-38
84	31	113	278	0.72549	0.443137	23	39	-37
85	36	115	278	0.686275	0.45098	25	37	-36
83	39	116	274	0.662745	0.454902	25	36	-36
84	43	119	272	0.639216	0.466667	26	34	-36
64	6	110	274	0.945098	0.431373	17	44	-46
57	2	106	272	0.980392	0.415686	15	43	-46
53	1	107	270	0.992157	0.419608	14	43	-48
48	1	110	266	0.992157	0.431373	14	45	-51
43	0	111	264	1	0.435294	13	44	-53
43	0	115	262	1	0.45098	14	45	-54
45	0	118	262	1	0.462745	14	47	-55
44	0	117	262	1	0.458824	14	46	-55
43	1	115	262	0.992157	0.45098	14	45	-54
42	1	112	262	0.992157	0.439216	14	44	-53
41	1	108	262	0.992157	0.423529	12	43	-52
42	2	109	262	0.980392	0.427451	13	43	-52
42	2	111	262	0.980392	0.435294	13	44	-53
42	1	113	262	0.992157	0.443137	14	44	-53
41	0	114	262	1	0.447059	13	46	-54
42	1	115	262	0.992157	0.45098	14	45	-54
41	1	115	262	0.992157	0.45098	14	44	-54
41	1	114	262	0.992157	0.447059	14	44	-54
41	2	113	262	0.980392	0.443137	14	44	-53
41	2	113	262	0.980392	0.443137	14	44	-53
41	2	113	262	0.980392	0.443137	14	44	-53
41	2	113	262	0.980392	0.443137	14	44	-53
41	2	113	262	0.980392	0.443137	14	44	-53
42	1	113	262	0.992157	0.443137	14	44	-53
42	1	113	262	0.992157	0.443137	14	44	-53
42	1	113	262	0.992157	0.443137	14	44	-53
42	1	113	262	0.992157	0.443137	14	44	-53
42	1	113	262	0.992157	0.443137	14	44	-53
42	1	113	262	0.992157	0.443137	14	44	-53
42	1	113	262	0.992157	0.443137	14	44	-53
41	1	113	262	0.992157	0.443137	14	44	-53
41	1	113	262	0.992157	0.443137	14	44	-53
41	1	113	262	0.992157	0.443137	14	44	-53
41	1	113	262	0.992157	0.443137	14	44	-53
41	1	113	262	0.992157	0.443137	14	44	-53
41	2	113	262	0.980392	0.443137	14	44	-53
41	1	113	262	0.992157	0.443137	14	44	-53
42	1	113	262	0.992157	0.443137	14	44	-53
43	1	113	262	0.992157	0.443137	14	45	-53
43	1	113	262	0.992157	0.443137	14	45	-53
43	1	113	262	0.992157	0.443137	14	45	-53
44	1	113	264	0.992157	0.443137	14	45	-53
45	0	113	264	1	0.443137	14	45	-53
45	0	112	264	1	0.439216	14	45	-53
47	1	112	264	0.992157	0.439216	14	44	-52
51	0	111	268	1	0.435294	14	45	-51
56	0	111	270	1	0.435294	15	45	-49
57	0	109	272	1	0.427451	15	45	-48
60	1	106	274	0.992157	0.415686	15	43	-46
65	2	104	278	0.980392	0.407843	16	44	-43
70	4	103	280	0.960784	0.403922	17	44	-41
74	5	102	282	0.952941	0.4	18	44	-39
79	8	103	284	0.921569	0.403922	19	44	-38
82	9	104	286	0.913725	0.407843	20	45	-37
84	9	104	288	0.913725	0.407843	20	45	-37
85	9	103	288	0.913725	0.403922	20	45	-36
86	10	103	288	0.901961	0.403922	20	45	-35
88	11	107	288	0.898039	0.419608	21	46	-37
89	10	109	288	0.909804	0.427451	21	47	-38
91	11	110	288	0.898039	0.431373	22	47	-38
92	12	111	288	0.890196	0.435294	22	47	-38
91	14	111	288	0.87451	0.435294	22	46	-38
88	13	109	286	0.882353	0.427451	21	46	-37
88	13	107	288	0.878431	0.419608	21	45	-36
90	14	108	288	0.870588	0.423529	22	46	-36
92	14	107	290	0.870588	0.419608	22	46	-35
95	14	109	292	0.870588	0.427451	23	47	-35
96	14	108	292	0.870588	0.423529	23	47	-35
97	13	109	292	0.882353	0.427451	23	48	-35
96	14	109	292	0.870588	0.427451	23	47	-35
95	14	110	290	0.87451	0.431373	23	47	-36
95	14	111	290	0.87451	0.435294	23	48	-36
95	14	110	290	0.87451	0.431373	23	47	-36
95	14	110	290	0.87451	0.431373	23	47	-36
95	14	110	290	0.87451	0.431373	23	47	-36
95	14	110	290	0.87451	0.431373	23	47	-36
95	14	110	290	0.87451	0.431373	23	47	-36
96	13	111	290	0.882353	0.435294	23	48	-36
97	13	112	290	0.882353	0.439216	23	48	-36
97	13	112	290	0.882353	0.439216	23	48	-36
97	13	112	290	0.882353	0.439216	23	48	-36
98	13	114	290	0.886275	0.447059	23	49	-37
97	12	114	290	0.894118	0.447059	23	49	-38
95	12	114	288	0.894118	0.447059	23	48	-38
94	13	114	288	0.886275	0.447059	23	48	-38
92	13	112	288	0.882353	0.439216	22	47	-38
91	14	110	288	0.87451	0.431373	22	46	-37
90	14	111	288	0.87451	0.435294	22	47	-38
88	14	113	284	0.87451	0.443137	22	47	-40
86	15	111	284	0.866667	0.435294	21	45	-39
85	17	111	284	0.847059	0.435294	21	44	-39
86	19	115	282	0.835294	0.45098	22	45	-40
86	21	118	280	0.823529	0.462745	23	45	-41
83	23	112	280	0.796078	0.439216	22	42	-39
83	28	111	280	0.74902	0.435294	23	40	-37
85	33	116	278	0.713725	0.454902	24	39	-38
84	36	121	274	0.701961	0.47451	25	39	-40
84	40	124	272	0.678431	0.486275	26	37	-40
82	42	124	270	0.662745	0.486275	26	35	-40
59	4	106	272	0.960784	0.415686	15	43	-46
53	2	105	270	0.980392	0.411765	14	43	-47
50	2	107	268	0.980392	0.419608	14	44	-49
47	3	111	264	0.972549	0.435294	14	43	-51
43	1	113	262	0.992157	0.443137	14	45	-53
43	1	116	262	0.992157	0.454902	14	45	-54
45	0	118	262	1	0.462745	14	47	-55
44	0	117	262	1	0.458824	14	46	-55
43	1	115	262	0.992157	0.45098	14	45	-54
42	1	111	262	0.992157	0.435294	13	44	-53
41	1	108	262	0.992157	0.423529	12	43	-52
42	2	109	262	0.980392	0.427451	13	43	-52
42	2	111	262	0.980392	0.435294	13	44	-53
42	1	112	262	0.992157	0.439216	14	44	-53
41	0	113	262	1	0.443137	13	45	-54
42	1	114	262	0.992157	0.447059	14	45	-54
42	1	114	262	0.992157	0.447059	14	45	-54
42	1	113	262	0.992157	0.443137	14	44	-53
42	1	112	262	0.992157	0.439216	14	44	-53
42	1	112	262	0.992157	0.439216	14	44	-53
42	1	112	262	0.992157	0.439216	14	44	-53
42	1	112	262	0.992157	0.439216	14	44	-53
42	1	112	262	0.992157	0.439216	14	44	-53
42	1	113	262	0.992157	0.443137	14	44	-53
42	1	113	262	0.992157	0.443137	14	44	-53
42	1	113	262	0.992157	0.443137	14	44	-53
42	1	113	262	0.992157	0.443137	14	44	-53
42	1	113	262	0.992157	0.443137	14	44	-53
42	1	113	262	0.992157	0.443137	14	44	-53
42	1	113	262	0.992157	0.443137	14	44	-53
42	1	112	262	0.992157	0.439216	14	44	-53
42	1	112	262	0.992157	0.439216	14	44	-53
42	1	112	262	0.992157	0.439216	14	44	-53
42	1	112	262	0.992157	0.439216	14	44	-53
42	1	112	262	0.992157	0.439216	14	44	-53
42	1	112	262	0.992157	0.439216	14	44	-53
42	1	112	262	0.992157	0.439216	14	44	-53
43	1	112	262	0.992157	0.439216	14	44	-53
43	1	112	262	0.992157	0.439216	14	44	-53
43	1	112	262	0.992157	0.439216	14	44	-53
43	1	112	262	0.992157	0.439216	14	44	-53
44	1	112	264	0.992157	0.439216	14	44	-53
45	1	112	264	0.992157	0.439216	14	45	-52
45	0	112	264	1	0.439216	14	45	-53
47	1	111	266	0.992157	0.435294	14	45	-52
50	1	111	266	0.992157	0.435294	14	44	-51
53	1	110	268	0.992157	0.431373	14	44	-50
55	1	108	270	0.992157	0.423529	14	44	-48
58	1	106	272	0.992157	0.415686	15	44	-46
63	3	104	276	0.972549	0.407843	16	44	-44
67	3	102	278	0.972549	0.4	16	44	-42
72	5	103	282	0.952941	0.403922	17	44	-40
77	7	104	284	0.933333	0.407843	18	45	-39
82	9	105	286	0.913725	0.411765	20	45	-38
84	9	105	286	0.913725	0.411765	20	45	-37
86	10	105	288	0.905882	0.411765	21	45	-36
88	11	105	290	0.894118	0.411765	21	46	-36
90	12	107	290	0.886275	0.419608	21	46	-36
90	11	109	288	0.898039	0.427451	21	47	-37
93	12	110	290	0.890196	0.431373	22	47	-37
93	12	110	290	0.890196	0.431373	22	47	-37
92	13	110	288	0.882353	0.431373	22	47	-37
90	14	109	288	0.870588	0.427451	22	46	-37
90	14	108	288	0.870588	0.423529	22	46	-36
91	14	108	290	0.870588	0.423529	22	46	-36
92	14	107	290	0.870588	0.419608	22	46	-35
94	14	109	290	0.870588	0.427451	22	47	-36
95	14	108	292	0.870588	0.423529	23	47	-35
96	14	109	292	0.870588	0.427451	23	47	-35
95	14	109	292	0.870588	0.427451	23	47	-35
95	14	110	290	0.87451	0.431373	23	47	-36
95	14	111	290	0.87451	0.435294	23	48	-36
95	14	110	290	0.87451	0.431373	23	47	-36
95	14	110	290	0.87451	0.431373	23	47	-36
95	14	110	290	0.87451	0.431373	23	47	-36
95	14	111	290	0.87451	0.435294	23	48	-36
96	15	112	290	0.866667	0.439216	23	47	-36
96	15	112	290	0.866667	0.439216	23	47	-36
95	14	112	290	0.87451	0.439216	23	47	-37
95	14	112	290	0.87451	0.439216	23	47	-37
95	14	112	290	0.87451	0.439216	23	47	-37
95	14	112	290	0.87451	0.439216	23	47	-37
94	13	112	290	0.882353	0.439216	23	48	-37
92	13	112	288	0.882353	0.439216	22	47	-38
91	13	113	286	0.886275	0.443137	22	47	-39
91	13	113	286	0.886275	0.443137	22	47	-39
89	13	112	286	0.882353	0.439216	22	47	-39
88	13	112	286	0.882353	0.439216	21	46	-39
86	14	112	284	0.87451	0.439216	21	46	-39
84	16	111	282	0.854902	0.435294	21	44	-39
82	18	109	282	0.835294	0.427451	21	43	-38
83	20	112	282	0.819608	0.439216	21	43	-40
83	23	114	280	0.8	0.447059	22	43	-40
82	26	110	280	0.764706	0.431373	22	40	-37
85	32	111	280	0.709804	0.435294	23	39	-35
85	36	118	276	0.694118	0.462745	25	38	-38
83	37	124	272	0.701961	0.486275	25	39	-41
83	41	127	270	0.678431	0.498039	26	37	-41
81	42	125	268	0.662745	0.490196	26	35	-40
57	3	103	272	0.972549	0.403922	14	42	-45
52	2	104	270	0.980392	0.407843	14	42	-47
49	3	107	266	0.972549	0.419608	14	42	-48
47	3	110	264	0.972549	0.431373	14	43	-51
43	1	112	262	0.992157	0.439216	14	44	-53
43	2	114	262	0.984314	0.447059	14	45	-53
44	2	114	262	0.984314	0.447059	14	45	-53
42	1	113	262	0.992157	0.443137	14	44	-53
42	1	113	262	0.992157	0.443137	14	44	-53
42	1	112	262	0.992157	0.439216	14	44	-53
43	1	110	264	0.992157	0.431373	13	44	-52
43	1	110	264	0.992157	0.431373	13	44	-52
43	1	111	262	0.992157	0.435294	14	43	-52
43	1	111	262	0.992157	0.435294	14	43	-52
43	1	112	262	0.992157	0.439216	14	44	-53
43	1	112	262	0.992157	0.439216	14	44	-53
43	1	112	262	0.992157	0.439216	14	44	-53
42	1	112	262	0.992157	0.439216	14	44	-53
42	2	111	262	0.980392	0.435294	13	44	-53
41	2	111	262	0.980392	0.435294	13	43	-53
42	2	111	262	0.980392	0.435294	13	44	-53
42	2	111	262	0.980392	0.435294	13	44	-53
42	2	111	262	0.980392	0.435294	13	44	-53
41	2	112	262	0.980392	0.439216	13	44	-53
41	2	113	262	0.980392	0.443137	14	44	-53
42	1	113	262	0.992157	0.443137	14	44	-53
42	1	113	262	0.992157	0.443137	14	44	-53
42	1	113	262	0.992157	0.443137	14	44	-53
42	1	113	262	0.992157	0.443137	14	44	-53
42	1	112	262	0.992157	0.439216	14	44	-53
43	1	111	262	0.992157	0.435294	14	43	-52
43	1	111	262	0.992157	0.435294	14	43	-52
43	1	111	262	0.992157	0.435294	14	43	-52
43	1	111	262	0.992157	0.435294	14	43	-52
43	1	111	262	0.992157	0.435294	14	43	-52
43	1	111	262	0.992157	0.435294	14	43	-52
43	1	111	262	0.992157	0.435294	14	43	-52
43	1	111	262	0.992157	0.435294	14	43	-52
43	1	111	262	0.992157	0.435294	14	43	-52
43	1	111	262	0.992157	0.435294	14	43	-52
43	1	111	262	0.992157	0.435294	14	43	-52
44	1	111	264	0.992157	0.435294	14	44	-52
45	1	111	264	0.992157	0.435294	14	43	-52
46	1	110	264	0.992157	0.431373	14	43	-51
46	0	109	266	1	0.427451	13	45	-51
48	1	109	266	0.992157	0.427451	14	44	-50
49	1	107	268	0.992157	0.419608	14	43	-49
52	2	106	268	0.980392	0.415686	14	43	-48
55	2	105	270	0.980392	0.411765	14	43	-47
59	3	103	274	0.972549	0.403922	15	43	-45
64	3	102	276	0.972549	0.4	16	44	-43
70	5	105	280	0.952941	0.411765	17	44	-42
76	7	108	282	0.933333	0.423529	18	45	-42
81	8	108	284	0.92549	0.423529	20	46	-40
82	7	105	286	0.933333	0.411765	20	46	-38
85	9	106	288	0.913725	0.415686	20	45	-37
87	10	105	288	0.905882	0.411765	21	46	-36
89	12	106	290	0.886275	0.415686	21	46	-36
90	11	106	290	0.898039	0.415686	21	46	-35
92	12	107	290	0.886275	0.419608	22	46	-35
94	13	109	290	0.882353	0.427451	22	47	-36
93	13	108	290	0.878431	0.423529	22	47	-36
92	14	108	290	0.870588	0.423529	22	46	-36
92	14	108	290	0.870588	0.423529	22	46	-36
92	14	108	290	0.870588	0.423529	22	46	-36
91	13	107	290	0.878431	0.419608	22	46	-36
92	13	108	290	0.878431	0.423529	22	47	-36
93	13	107	292	0.878431	0.419608	22	46	-35
93	13	108	290	0.878431	0.423529	22	47	-36
93	13	108	290	0.878431	0.423529	22	47	-36
94	13	109	290	0.882353	0.427451	22	47	-36
94	13	110	290	0.882353	0.431373	22	47	-36
94	13	109	290	0.882353	0.427451	22	47	-36
95	14	110	290	0.87451	0.431373	23	47	-36
95	14	110	290	0.87451	0.431373	23	47	-36
95	14	111	290	0.87451	0.435294	23	48	-36
95	14	112	290	0.87451	0.439216	23	47	-37
93	14	111	288	0.87451	0.435294	22	47	-37
91	15	111	288	0.866667	0.435294	22	46	-37
89	14	110	286	0.87451	0.431373	22	46	-38
89	14	110	286	0.87451	0.431373	22	46	-38
89	14	109	288	0.870588	0.427451	21	46	-37
89	14	109	288	0.870588	0.427451	21	46	-37
87	14	108	286	0.870588	0.423529	21	45	-37
86	14	109	286	0.870588	0.427451	21	45	-38
88	13	112	286	0.882353	0.439216	21	46	-39
89	12	115	284	0.894118	0.45098	22	48	-41
87	13	115	284	0.886275	0.45098	21	47	-41
84	14	113	282	0.87451	0.443137	21	46	-41
81	16	110	282	0.854902	0.431373	21	43	-39
79	19	107	280	0.823529	0.419608	20	42	-38
79	22	107	280	0.796078	0.419608	21	41	-37
82	26	110	280	0.764706	0.431373	22	40	-37
83	30	110	280	0.72549	0.431373	23	39	-36
85	35	112	278	0.686275	0.439216	24	37	-35
83	36	116	276	0.690196	0.454902	24	37	-37
81	38	120	272	0.682353	0.470588	25	36	-39
83	42	124	270	0.662745	0.486275	26	36	-39
83	43	123	270	0.65098	0.482353	26	35	-39
54	2	102	272	0.980392	0.4	14	42	-46
51	2	105	268	0.980392	0.411765	14	43	-48
48	3	108	266	0.972549	0.423529	14	43	-50
45	2	109	264	0.980392	0.427451	14	43	-51
43	1	110	264	0.992157	0.431373	13	44	-52
43	3	111	262	0.972549	0.435294	14	44	-52
42	3	111	262	0.972549	0.435294	14	43	-52
41	2	111	262	0.980392	0.435294	13	43	-53
41	2	112	262	0.980392	0.439216	13	44	-53
43	1	112	262	0.992157	0.439216	14	44	-53
44	1	111	264	0.992157	0.435294	14	44	-52
44	1	111	264	0.992157	0.435294	14	44	-52
44	1	111	264	0.992157	0.435294	14	44	-52
44	1	111	264	0.992157	0.435294	14	44	-52
44	1	110	264	0.992157	0.431373	14	43	-51
44	1	110	264	0.992157	0.431373	14	43	-51
44	1	110	264	0.992157	0.431373	14	43	-51
43	1	110	264	0.992157	0.431373	13	44	-52
42	2	111	262	0.980392	0.435294	13	44	-53
42	2	111	262	0.980392	0.435294	13	44	-53
42	2	111	262	0.980392	0.435294	13	44	-53
42	2	110	262	0.980392	0.431373	13	43	-52
42	2	111	262	0.980392	0.435294	13	44	-53
42	1	112	262	0.992157	0.439216	14	44	-53
42	1	113	262	0.992157	0.443137	14	44	-53
42	1	113	262	0.992157	0.443137	14	44	-53
42	1	113	262	0.992157	0.443137	14	44	-53
42	1	113	262	0.992157	0.443137	14	44	-53
42	1	113	262	0.992157	0.443137	14	44	-53
43	1	112	262	0.992157	0.439216	14	44	-53
43	1	111	262	0.992157	0.435294	14	43	-52
44	1	110	264	0.992157	0.431373	14	43	-51
43	1	111	262	0.992157	0.435294	14	43	-52
43	1	111	262	0.992157	0.435294	14	43	-52
43	1	111	262	0.992157	0.435294	14	43	-52
43	1	111	262	0.992157	0.435294	14	43	-52
43	1	111	262	0.992157	0.435294	14	43	-52
44	1	111	264	0.992157	0.435294	14	44	-52
44	1	111	264	0.992157	0.435294	14	44	-52
43	1	111	262	0.992157	0.435294	14	43	-52
44	1	111	264	0.992157	0.435294	14	44	-52
44	1	111	264	0.992157	0.435294	14	44	-52
45	1	111	264	0.992157	0.435294	14	43	-52
46	1	110	264	0.992157	0.431373	14	43	-51
46	0	109	266	1	0.427451	13	45	-51
47	2	108	266	0.980392	0.423529	14	44	-50
46	2	106	266	0.980392	0.415686	13	43	-49
49	3	105	268	0.972549	0.411765	14	42	-48
53	3	105	270	0.972549	0.411765	14	42	-47
57	3	104	272	0.972549	0.407843	14	43	-46
61	2	102	276	0.980392	0.4	15	43	-43
66	3	104	278	0.972549	0.407843	16	44	-43
72	5	108	280	0.952941	0.423529	18	46	-43
78	7	108	282	0.933333	0.423529	19	46	-41
83	8	107	286	0.92549	0.419608	20	45	-39
85	9	106	288	0.913725	0.415686	20	45	-37
87	10	106	288	0.905882	0.415686	21	46	-37
90	12	106	290	0.886275	0.415686	21	46	-35
90	11	105	290	0.894118	0.411765	21	46	-35
92	12	106	292	0.886275	0.415686	22	46	-35
94	13	107	292	0.878431	0.419608	22	47	-35
93	13	107	292	0.878431	0.419608	22	46	-35
93	13	107	292	0.878431	0.419608	22	46	-35
92	13	107	290	0.878431	0.419608	22	46	-35
92	13	108	290	0.878431	0.423529	22	47	-36
91	13	107	290	0.878431	0.419608	22	46	-36
92	14	108	290	0.870588	0.423529	22	46	-36
92	14	107	290	0.870588	0.419608	22	46	-35
92	14	108	290	0.870588	0.423529	22	46	-36
93	13	108	290	0.878431	0.423529	22	47	-36
94	13	109	290	0.882353	0.427451	22	47	-36
94	13	110	290	0.882353	0.431373	22	47	-36
94	13	109	290	0.882353	0.427451	22	47	-36
94	13	109	290	0.882353	0.427451	22	47	-36
94	13	109	290	0.882353	0.427451	22	47	-36
94	13	111	290	0.882353	0.435294	23	47	-37
94	13	112	290	0.882353	0.439216	23	48	-37
92	15	112	288	0.866667	0.439216	22	47	-38
89	16	111	286	0.854902	0.435294	22	45	-38
87	15	110	286	0.862745	0.431373	21	45	-38
86	15	110	284	0.862745	0.431373	21	45	-38
86	15	108	286	0.862745	0.423529	21	44	-37
86	15	107	286	0.858824	0.419608	21	44	-37
84	15	107	286	0.858824	0.419608	21	44	-37
84	15	108	284	0.862745	0.423529	21	44	-38
86	13	113	284	0.886275	0.443137	21	47	-40
87	12	116	284	0.898039	0.454902	22	47	-41
85	12	116	282	0.898039	0.454902	21	47	-42
82	13	114	282	0.886275	0.447059	21	46	-42
80	17	111	280	0.847059	0.435294	21	44	-40
77	21	107	280	0.803922	0.419608	20	40	-38
78	25	108	278	0.768627	0.423529	21	40	-37
81	29	111	278	0.737255	0.435294	22	39	-37
83	33	111	278	0.701961	0.435294	23	38	-35
83	35	112	278	0.686275	0.439216	24	36	-35
82	38	115	274	0.670588	0.45098	25	36	-36
80	40	118	270	0.662745	0.462745	25	35	-38
83	44	123	270	0.643137	0.482353	27	34	-38
82	43	122	270	0.647059	0.478431	26	35	-38
52	1	104	270	0.992157	0.407843	14	42	-47
49	1	107	268	0.992157	0.419608	14	43	-49
46	2	109	264	0.980392	0.427451	14	44	-51
45	2	110	264	0.980392	0.431373	14	44	-51
43	1	110	264	0.992157	0.431373	13	44	-52
43	3	111	262	0.972549	0.435294	14	44	-52
42	3	111	262	0.972549	0.435294	14	43	-52
41	2	111	262	0.980392	0.435294	13	43	-53
42	2	111	262	0.980392	0.435294	13	44	-53
43	1	111	262	0.992157	0.435294	14	43	-52
45	1	111	264	0.992157	0.435294	14	43	-52
45	1	111	264	0.992157	0.435294	14	43	-52
45	1	111	264	0.992157	0.435294	14	43	-52
45	1	111	264	0.992157	0.435294	14	43	-52
45	1	111	264	0.992157	0.435294	14	43	-52
45	1	111	264	0.992157	0.435294	14	43	-52
45	1	111	264	0.992157	0.435294	14	43	-52
44	1	111	264	0.992157	0.435294	14	44	-52
43	1	111	262	0.992157	0.435294	14	43	-52
43	1	111	262	0.992157	0.435294	14	43	-52
43	1	111	262	0.992157	0.435294	14	43	-52
43	1	111	262	0.992157	0.435294	14	43	-52
43	1	111	262	0.992157	0.435294	14	43	-52
43	1	112	262	0.992157	0.439216	14	44	-53
43	1	113	262	0.992157	0.443137	14	45	-53
42	1	113	262	0.992157	0.443137	14	44	-53
42	1	113	262	0.992157	0.443137	14	44	-53
41	1	113	262	0.992157	0.443137	14	44	-53
42	1	113	262	0.992157	0.443137	14	44	-53
43	1	112	262	0.992157	0.439216	14	44	-53
43	1	111	262	0.992157	0.435294	14	43	-52
43	1	111	262	0.992157	0.435294	14	43	-52
43	1	111	262	0.992157	0.435294	14	43	-52
43	1	111	262	0.992157	0.435294	14	43	-52
43	1	111	262	0.992157	0.435294	14	43	-52
43	1	111	262	0.992157	0.435294	14	43	-52
43	1	111	262	0.992157	0.435294	14	43	-52
44	1	111	264	0.992157	0.435294	14	44	-52
45	1	111	264	0.992157	0.435294	14	43	-52
45	1	111	264	0.992157	0.435294	14	43	-52
45	1	111	264	0.992157	0.435294	14	43	-52
45	1	111	264	0.992157	0.435294	14	43	-52
45	1	111	264	0.992157	0.435294	14	43	-52
46	1	110	264	0.992157	0.431373	14	43	-51
47	0	109	266	1	0.427451	14	44	-51
47	2	108	266	0.980392	0.423529	14	44	-50
46	2	107	266	0.980392	0.419608	13	44	-50
47	2	106	266	0.980392	0.415686	13	43	-49
51	2	106	268	0.980392	0.415686	14	44	-48
56	3	105	272	0.972549	0.411765	14	44	-46
60	3	103	274	0.972549	0.403922	15	43	-44
65	4	105	276	0.960784	0.411765	16	44	-44
72	6	107	280	0.945098	0.419608	18	44	-42
79	8	108	282	0.92549	0.423529	20	45	-40
83	7	106	286	0.933333	0.415686	20	46	-38
86	9	106	288	0.913725	0.415686	21	46	-37
87	10	106	288	0.905882	0.415686	21	46	-37
90	12	106	290	0.886275	0.415686	21	46	-35
91	11	105	292	0.894118	0.411765	21	46	-35
93	12	105	292	0.886275	0.411765	22	46	-34
94	13	106	292	0.878431	0.415686	22	47	-34
93	13	106	292	0.878431	0.415686	22	47	-35
92	13	107	290	0.878431	0.419608	22	46	-35
92	14	108	290	0.870588	0.423529	22	46	-36
92	14	108	290	0.870588	0.423529	22	46	-36
91	13	107	290	0.878431	0.419608	22	46	-36
91	13	107	290	0.878431	0.419608	22	46	-36
91	13	106	290	0.878431	0.415686	21	46	-35
91	13	107	290	0.878431	0.419608	22	46	-36
92	12	107	290	0.886275	0.419608	22	46	-35
94	13	109	290	0.882353	0.427451	22	47	-36
94	13	110	290	0.882353	0.431373	22	47	-36
94	13	109	290	0.882353	0.427451	22	47	-36
94	13	109	290	0.882353	0.427451	22	47	-36
93	12	108	290	0.890196	0.423529	22	47	-36
93	12	110	290	0.890196	0.431373	22	47	-37
93	12	111	290	0.890196	0.435294	22	47	-37
90	12	110	288	0.890196	0.431373	22	47	-38
89	14	111	286	0.87451	0.435294	22	46	-38
87	15	111	286	0.866667	0.435294	21	45	-38
87	15	111	286	0.866667	0.435294	21	45	-38
87	15	110	286	0.862745	0.431373	21	45	-38
87	15	109	286	0.862745	0.427451	21	45	-37
84	14	108	284	0.870588	0.423529	21	45	-38
83	15	110	282	0.862745	0.431373	21	44	-39
84	13	112	282	0.882353	0.439216	21	46	-40
86	12	116	282	0.898039	0.454902	21	47	-42
84	12	117	282	0.898039	0.458824	21	47	-43
81	13	117	280	0.890196	0.458824	21	46	-44
80	18	114	278	0.843137	0.447059	21	44	-42
78	22	109	278	0.8	0.427451	21	41	-39
79	26	112	278	0.768627	0.439216	22	40	-39
81	30	116	276	0.741176	0.454902	23	40	-40
82	34	115	276	0.705882	0.45098	24	38	-38
83	38	115	276	0.670588	0.45098	25	36	-36
82	41	117	272	0.65098	0.458824	25	34	-36
81	41	119	270	0.654902	0.466667	25	35	-38
82	44	122	270	0.639216	0.478431	26	34	-38
81	45	123	268	0.635294	0.482353	27	33	-38
50	2	109	266	0.980392	0.427451	14	44	-50
47	2	110	266	0.980392	0.431373	14	44	-51
45	2	111	264	0.980392	0.435294	14	43	-52
45	2	112	264	0.980392	0.439216	14	45	-52
44	2	113	262	0.980392	0.443137	14	45	-53
43	2	112	262	0.980392	0.439216	14	44	-53
43	3	112	262	0.972549	0.439216	14	43	-52
42	3	112	262	0.972549	0.439216	14	44	-53
42	2	110	262	0.980392	0.431373	13	43	-52
43	1	111	262	0.992157	0.435294	14	43	-52
45	1	111	264	0.992157	0.435294	14	43	-52
45	1	111	264	0.992157	0.435294	14	43	-52
45	1	111	264	0.992157	0.435294	14	43	-52
45	1	111	264	0.992157	0.435294	14	43	-52
45	1	111	264	0.992157	0.435294	14	43	-52
45	1	111	264	0.992157	0.435294	14	43	-52
45	1	111	264	0.992157	0.435294	14	43	-52
44	1	111	264	0.992157	0.435294	14	44	-52
43	1	111	262	0.992157	0.435294	14	43	-52
43	1	111	262	0.992157	0.435294	14	43	-52
43	1	111	262	0.992157	0.435294	14	43	-52
43	1	111	262	0.992157	0.435294	14	43	-52
43	1	111	262	0.992157	0.435294	14	43	-52
44	1	112	264	0.992157	0.439216	14	44	-53
44	1	113	264	0.992157	0.443137	14	45	-53
43	1	113	262	0.992157	0.443137	14	45	-53
42	1	113	262	0.992157	0.443137	14	44	-53
41	1	113	262	0.992157	0.443137	14	44	-53
42	1	113	262	0.992157	0.443137	14	44	-53
42	1	112	262	0.992157	0.439216	14	44	-53
43	1	111	262	0.992157	0.435294	14	43	-52
43	1	111	262	0.992157	0.435294	14	43	-52
43	1	111	262	0.992157	0.435294	14	43	-52
43	1	111	262	0.992157	0.435294	14	43	-52
43	1	111	262	0.992157	0.435294	14	43	-52
43	1	111	262	0.992157	0.435294	14	43	-52
43	1	111	262	0.992157	0.435294	14	43	-52
44	1	111	264	0.992157	0.435294	14	44	-52
45	1	111	264	0.992157	0.435294	14	43	-52
45	1	111	264	0.992157	0.435294	14	43	-52
45	1	111	264	0.992157	0.435294	14	43	-52
45	1	111	264	0.992157	0.435294	14	43	-52
45	1	111	264	0.992157	0.435294	14	43	-52
45	1	110	264	0.992157	0.431373	14	44	-51
46	0	109	266	1	0.427451	13	45	-51
46	2	110	264	0.980392	0.431373	14	43	-51
45	2	109	264	0.980392	0.427451	14	43	-51
46	2	109	264	0.980392	0.427451	14	44	-51
49	2	109	266	0.980392	0.427451	14	43	-50
55	4	108	270	0.964706	0.423529	15	44	-48
59	3	105	274	0.972549	0.411765	15	43	-45
63	3	104	276	0.972549	0.407843	16	44	-44
69	5	106	278	0.952941	0.415686	17	44	-43
76	6	106	282	0.945098	0.415686	18	45	-41
82	7	106	286	0.933333	0.415686	20	46	-39
85	9	106	288	0.913725	0.415686	20	45	-37
87	11	106	288	0.898039	0.415686	21	45	-36
90	13	107	290	0.878431	0.419608	21	46	-36
91	13	106	290	0.878431	0.415686	21	46	-35
93	14	106	292	0.866667	0.415686	22	46	-34
94	14	106	292	0.866667	0.415686	22	46	-34
94	14	107	292	0.870588	0.419608	22	46	-34
92	14	107	290	0.870588	0.419608	22	46	-35
92	14	108	290	0.870588	0.423529	22	46	-36
92	14	107	290	0.870588	0.419608	22	46	-35
91	13	107	290	0.878431	0.419608	22	46	-36
91	13	107	290	0.878431	0.419608	22	46	-36
91	13	106	290	0.878431	0.415686	21	46	-35
91	13	107	290	0.878431	0.419608	22	46	-36
92	12	107	290	0.886275	0.419608	22	46	-35
94	13	109	290	0.882353	0.427451	22	47	-36
94	13	109	290	0.882353	0.427451	22	47	-36
93	12	108	290	0.890196	0.423529	22	47	-36
93	12	108	290	0.890196	0.423529	22	47	-36
93	12	108	290	0.890196	0.423529	22	47	-36
93	12	109	290	0.890196	0.427451	22	47	-36
92	12	110	290	0.890196	0.431373	22	47	-37
90	12	110	288	0.890196	0.431373	22	47	-38
89	14	111	286	0.87451	0.435294	22	46	-38
88	14	111	286	0.87451	0.435294	21	46	-38
87	15	111	286	0.866667	0.435294	21	45	-38
88	15	110	286	0.862745	0.431373	21	45	-38
87	15	109	286	0.862745	0.427451	21	45	-37
85	14	109	284	0.870588	0.427451	21	45	-38
83	14	110	284	0.87451	0.431373	21	45	-39
84	13	112	282	0.882353	0.439216	21	46	-40
86	13	115	284	0.886275	0.45098	21	47	-41
83	13	116	280	0.886275	0.454902	21	46	-43
82	15	118	280	0.87451	0.462745	21	47	-44
79	18	115	278	0.843137	0.45098	21	44	-42
79	24	114	276	0.788235	0.447059	21	42	-40
80	28	116	276	0.756863	0.454902	23	40	-40
80	31	119	274	0.741176	0.466667	23	40	-41
81	35	119	272	0.705882	0.466667	24	38	-40
81	39	119	272	0.670588	0.466667	25	36	-38
82	42	119	272	0.647059	0.466667	25	35	-37
81	44	119	270	0.631373	0.466667	26	33	-37
80	45	121	268	0.627451	0.47451	26	32	-37
80	46	123	266	0.627451	0.482353	27	33	-38
46	1	109	266	0.992157	0.427451	14	44	-51
46	2	112	264	0.980392	0.439216	14	44	-52
44	2	113	262	0.980392	0.443137	14	45	-53
44	2	115	262	0.984314	0.45098	14	45	-54
44	2	115	262	0.984314	0.45098	14	45	-54
42	1	112	262	0.992157	0.439216	14	44	-53
42	2	111	262	0.980392	0.435294	13	44	-53
41	2	110	262	0.980392	0.431373	13	43	-52
42	2	110	262	0.980392	0.431373	13	43	-52
44	2	111	264	0.980392	0.435294	14	44	-52
46	2	112	264	0.980392	0.439216	14	44	-52
46	2	112	264	0.980392	0.439216	14	44	-52
46	2	112	264	0.980392	0.439216	14	44	-52
46	2	112	264	0.980392	0.439216	14	44	-52
46	2	112	264	0.980392	0.439216	14	44	-52
46	2	112	264	0.980392	0.439216	14	44	-52
46	2	112	264	0.980392	0.439216	14	44	-52
45	2	112	264	0.980392	0.439216	14	45	-52
43	1	111	262	0.992157	0.435294	14	43	-52
43	1	111	262	0.992157	0.435294	14	43	-52
43	1	111	262	0.992157	0.435294	14	43	-52
43	1	111	262	0.992157	0.435294	14	43	-52
43	1	111	262	0.992157	0.435294	14	43	-52
44	1	112	264	0.992157	0.439216	14	44	-53
44	1	113	264	0.992157	0.443137	14	45	-53
43	1	113	262	0.992157	0.443137	14	45	-53
42	1	113	262	0.992157	0.443137	14	44	-53
40	0	112	262	1	0.439216	13	45	-54
41	0	112	262	1	0.439216	13	45	-54
42	1	112	262	0.992157	0.439216	14	44	-53
43	1	111	262	0.992157	0.435294	14	43	-52
43	1	111	262	0.992157	0.435294	14	43	-52
43	1	111	262	0.992157	0.435294	14	43	-52
43	1	111	262	0.992157	0.435294	14	43	-52
43	1	111	262	0.992157	0.435294	14	43	-52
43	1	111	262	0.992157	0.435294	14	43	-52
43	1	111	262	0.992157	0.435294	14	43	-52
44	1	111	264	0.992157	0.435294	14	44	-52
45	1	111	264	0.992157	0.435294	14	43	-52
45	1	111	264	0.992157	0.435294	14	43	-52
45	1	111	264	0.992157	0.435294	14	43	-52
45	1	111	264	0.992157	0.435294	14	43	-52
45	1	111	264	0.992157	0.435294	14	43	-52
45	1	110	264	0.992157	0.431373	14	44	-51
45	1	110	264	0.992157	0.431373	14	44	-51
44	1	110	264	0.992157	0.431373	14	43	-51
45	2	111	264	0.980392	0.435294	14	43	-52
45	2	111	264	0.980392	0.435294	14	43	-52
47	3	110	264	0.972549	0.431373	14	43	-51
51	2	108	268	0.980392	0.423529	14	44	-49
56	2	106	272	0.980392	0.415686	14	44	-47
62	3	106	274	0.972549	0.415686	16	43	-45
67	4	106	278	0.960784	0.415686	16	44	-44
72	4	105	280	0.960784	0.411765	17	45	-42
80	7	107	284	0.933333	0.419608	19	46	-40
83	9	107	286	0.917647	0.419608	20	46	-39
85	10	105	288	0.905882	0.411765	20	46	-37
87	12	106	288	0.886275	0.415686	21	45	-36
88	12	105	288	0.886275	0.411765	21	45	-35
90	13	105	290	0.87451	0.411765	21	45	-35
91	14	105	290	0.866667	0.411765	22	45	-34
92	14	106	290	0.866667	0.415686	22	46	-35
92	13	107	290	0.878431	0.419608	22	46	-35
91	13	106	290	0.878431	0.415686	21	46	-35
91	13	106	290	0.878431	0.415686	21	46	-35
91	13	106	290	0.878431	0.415686	21	46	-35
91	12	107	290	0.886275	0.419608	22	46	-36
91	13	106	290	0.878431	0.415686	21	46	-35
91	12	107	290	0.886275	0.419608	22	46	-36
92	12	107	290	0.886275	0.419608	22	46	-35
93	12	108	290	0.890196	0.423529	22	47	-36
93	12	108	290	0.890196	0.423529	22	47	-36
93	12	108	290	0.890196	0.423529	22	47	-36
93	12	108	290	0.890196	0.423529	22	47	-36
93	12	108	290	0.890196	0.423529	22	47	-36
91	11	107	290	0.898039	0.419608	21	46	-36
90	11	108	288	0.898039	0.423529	21	46	-37
88	12	109	288	0.890196	0.427451	21	46	-37
89	14	111	286	0.87451	0.435294	22	46	-38
88	15	111	286	0.866667	0.435294	22	46	-38
85	13	108	286	0.878431	0.423529	21	45	-38
85	13	107	286	0.878431	0.419608	21	45	-37
85	13	107	286	0.878431	0.419608	21	45	-37
85	14	109	284	0.870588	0.427451	21	45	-38
84	14	110	284	0.87451	0.431373	21	45	-39
85	15	112	284	0.866667	0.439216	21	46	-40
83	13	112	282	0.882353	0.439216	21	46	-41
82	14	114	280	0.878431	0.447059	21	45	-42
80	15	115	280	0.870588	0.45098	21	45	-43
77	18	114	276	0.843137	0.447059	20	44	-43
78	24	116	276	0.792157	0.454902	21	42	-42
78	28	117	274	0.760784	0.458824	22	40	-41
80	33	120	272	0.72549	0.470588	24	39	-41
80	37	121	270	0.694118	0.47451	25	37	-40
81	41	123	270	0.666667	0.482353	25	36	-40
81	44	121	268	0.635294	0.47451	26	34	-38
81	45	118	270	0.619608	0.462745	26	32	-36
80	47	119	268	0.603922	0.466667	27	30	-36
79	47	121	266	0.611765	0.47451	27	31	-37
45	2	111	264	0.980392	0.435294	14	43	-52
43	1	111	262	0.992157	0.435294	14	43	-52
43	1	113	262	0.992157	0.443137	14	45	-53
43	1	115	262	0.992157	0.45098	14	45	-54
43	1	115	262	0.992157	0.45098	14	45	-54
42	1	113	262	0.992157	0.443137	14	44	-53
42	2	111	262	0.980392	0.435294	13	44	-53
41	2	111	262	0.980392	0.435294	13	43	-53
42	2	111	262	0.980392	0.435294	13	44	-53
44	2	112	262	0.980392	0.439216	14	44	-53
46	2	112	264	0.980392	0.439216	14	44	-52
46	2	112	264	0.980392	0.439216	14	44	-52
46	2	112	264	0.980392	0.439216	14	44	-52
46	2	112	264	0.980392	0.439216	14	44	-52
45	2	112	264	0.980392	0.439216	14	45	-52
46	2	112	264	0.980392	0.439216	14	44	-52
45	2	112	264	0.980392	0.439216	14	45	-52
45	2	112	264	0.980392	0.439216	14	45	-52
43	1	111	262	0.992157	0.435294	14	43	-52
43	1	111	262	0.992157	0.435294	14	43	-52
43	1	111	262	0.992157	0.435294	14	43	-52
43	1	111	262	0.992157	0.435294	14	43	-52
43	1	111	262	0.992157	0.435294	14	43	-52
43	1	112	262	0.992157	0.439216	14	44	-53
43	1	113	262	0.992157	0.443137	14	45	-53
42	1	113	262	0.992157	0.443137	14	44	-53
42	1	112	262	0.992157	0.439216	14	44	-53
40	1	111	262	0.992157	0.435294	13	44	-53
41	0	111	262	1	0.435294	13	44	-53
42	0	111	262	1	0.435294	13	45	-53
42	0	110	262	1	0.431373	13	44	-52
42	0	110	262	1	0.431373	13	44	-52
43	1	111	262	0.992157	0.435294	14	43	-52
43	1	111	262	0.992157	0.435294	14	43	-52
43	1	111	262	0.992157	0.435294	14	43	-52
43	1	111	262	0.992157	0.435294	14	43	-52
43	1	111	262	0.992157	0.435294	14	43	-52
44	1	111	264	0.992157	0.435294	14	44	-52
45	1	111	264	0.992157	0.435294	14	43	-52
45	1	111	264	0.992157	0.435294	14	43	-52
45	1	111	264	0.992157	0.435294	14	43	-52
45	1	111	264	0.992157	0.435294	14	43	-52
45	1	111	264	0.992157	0.435294	14	43	-52
45	1	111	264	0.992157	0.435294	14	43	-52
45	1	112	264	0.992157	0.439216	14	45	-52
44	1	111	264	0.992157	0.435294	14	44	-52
44	2	112	262	0.980392	0.439216	14	44	-53
44	2	111	264	0.980392	0.435294	14	44	-52
45	2	110	264	0.980392	0.431373	14	44	-51
50	2	109	266	0.980392	0.427451	14	44	-50
54	1	106	270	0.992157	0.415686	14	43	-47
59	1	105	274	0.992157	0.411765	15	44	-46
65	4	106	276	0.960784	0.415686	16	44	-44
72	4	106	280	0.960784	0.415686	18	45	-42
77	5	106	282	0.952941	0.415686	18	45	-40
80	8	105	284	0.92549	0.411765	19	45	-39
82	10	104	286	0.901961	0.407843	20	45	-37
86	13	106	288	0.878431	0.415686	21	45	-37
87	13	106	288	0.878431	0.415686	21	45	-36
87	13	104	288	0.87451	0.407843	21	45	-35
89	13	104	290	0.87451	0.407843	21	45	-35
90	13	106	290	0.878431	0.415686	21	46	-35
91	13	107	290	0.878431	0.419608	22	46	-36
91	12	107	290	0.886275	0.419608	22	46	-36
91	12	107	290	0.886275	0.419608	22	46	-36
91	13	106	290	0.878431	0.415686	21	46	-35
90	12	105	290	0.886275	0.411765	21	45	-35
89	12	105	290	0.886275	0.411765	21	45	-35
90	12	105	290	0.886275	0.411765	21	45	-35
91	11	106	290	0.898039	0.415686	21	46	-35
93	12	109	290	0.890196	0.427451	22	47	-36
93	12	109	290	0.890196	0.427451	22	47	-36
92	12	109	290	0.890196	0.427451	22	46	-36
93	12	109	290	0.890196	0.427451	22	47	-36
92	12	109	290	0.890196	0.427451	22	46	-36
92	12	109	290	0.890196	0.427451	22	46	-36
91	12	109	288	0.890196	0.427451	22	46	-37
90	13	109	288	0.882353	0.427451	22	46	-37
89	13	110	288	0.882353	0.431373	21	46	-38
88	13	109	286	0.882353	0.427451	21	46	-37
86	13	107	286	0.878431	0.419608	21	45	-37
86	13	107	286	0.878431	0.419608	21	45	-37
85	13	108	286	0.878431	0.423529	21	45	-38
84	12	108	286	0.890196	0.423529	21	45	-38
83	12	109	284	0.890196	0.427451	21	45	-39
82	12	109	284	0.890196	0.427451	20	45	-39
82	13	111	282	0.882353	0.435294	21	45	-40
81	15	113	280	0.866667	0.443137	21	45	-41
77	15	113	278	0.866667	0.443137	20	44	-42
75	18	114	276	0.843137	0.447059	20	43	-43
76	25	117	274	0.788235	0.458824	21	41	-42
76	29	118	272	0.752941	0.462745	22	39	-42
77	33	120	270	0.72549	0.470588	23	38	-42
79	37	123	270	0.698039	0.482353	25	37	-42
81	42	125	268	0.662745	0.490196	26	35	-40
80	44	121	268	0.635294	0.47451	26	33	-38
79	46	116	268	0.603922	0.454902	26	30	-35
80	47	117	268	0.6	0.458824	27	30	-35
79	46	119	268	0.611765	0.466667	26	31	-36
43	1	109	264	0.992157	0.427451	13	43	-51
43	1	110	264	0.992157	0.431373	13	44	-52
43	1	112	262	0.992157	0.439216	14	44	-53
43	1	114	262	0.992157	0.447059	14	45	-53
43	1	115	262	0.992157	0.45098	14	45	-54
42	1	113	262	0.992157	0.443137	14	44	-53
41	2	111	262	0.980392	0.435294	13	43	-53
41	2	111	262	0.980392	0.435294	13	43	-53
41	2	112	262	0.980392	0.439216	13	44	-53
44	2	113	262	0.980392	0.443137	14	45	-53
45	2	113	264	0.980392	0.443137	14	44	-52
45	2	113	264	0.980392	0.443137	14	44	-52
45	2	113	264	0.980392	0.443137	14	44	-52
44	2	113	262	0.980392	0.443137	14	45	-53
44	2	114	262	0.984314	0.447059	14	45	-53
44	2	114	262	0.984314	0.447059	14	45	-53
44	2	114	262	0.984314	0.447059	14	45	-53
44	2	114	262	0.984314	0.447059	14	45	-53
43	1	113	262	0.992157	0.443137	14	45	-53
43	1	113	262	0.992157	0.443137	14	45	-53
43	1	113	262	0.992157	0.443137	14	45	-53
43	1	112	262	0.992157	0.439216	14	44	-53
43	1	111	262	0.992157	0.435294	14	43	-52
43	1	112	262	0.992157	0.439216	14	44	-53
42	1	113	262	0.992157	0.443137	14	44	-53
42	1	112	262	0.992157	0.439216	14	44	-53
42	2	111	262	0.980392	0.435294	13	44	-53
41	1	110	262	0.992157	0.431373	13	43	-52
41	1	110	262	0.992157	0.431373	13	43	-52
42	0	110	262	1	0.431373	13	44	-52
42	0	110	262	1	0.431373	13	44	-52
43	0	110	264	1	0.431373	13	45	-52
43	1	111	262	0.992157	0.435294	14	43	-52
43	1	111	262	0.992157	0.435294	14	43	-52
43	1	111	262	0.992157	0.435294	14	43	-52
43	1	111	262	0.992157	0.435294	14	43	-52
43	1	111	262	0.992157	0.435294	14	43	-52
44	1	111	264	0.992157	0.435294	14	44	-52
45	1	110	264	0.992157	0.431373	14	44	-51
45	1	110	264	0.992157	0.431373	14	44	-51
45	1	110	264	0.992157	0.431373	14	44	-51
45	1	111	264	0.992157	0.435294	14	43	-52
45	0	112	264	1	0.439216	14	45	-53
45	0	113	264	1	0.443137	14	45	-53
45	1	112	264	0.992157	0.439216	14	45	-52
43	1	112	262	0.992157	0.439216	14	44	-53
43	3	112	262	0.972549	0.439216	14	43	-52
43	3	111	262	0.972549	0.435294	14	44	-52
44	2	109	264	0.980392	0.427451	13	44	-51
49	3	108	266	0.972549	0.423529	14	43	-49
54	1	106	270	0.992157	0.415686	14	43	-47
58	2	105	272	0.980392	0.411765	15	43	-46
65	4	106	276	0.960784	0.415686	16	44	-44
71	3	106	280	0.972549	0.415686	17	45	-42
76	3	105	284	0.972549	0.411765	18	45	-40
78	6	104	284	0.941176	0.407843	18	45	-39
79	8	103	284	0.921569	0.403922	19	44	-38
83	11	105	286	0.894118	0.411765	20	45	-37
84	11	104	288	0.894118	0.407843	20	45	-36
86	12	104	288	0.886275	0.407843	21	44	-35
87	13	104	288	0.87451	0.407843	21	45	-35
89	13	107	288	0.878431	0.419608	21	45	-36
90	13	108	288	0.878431	0.423529	21	46	-37
91	13	109	288	0.882353	0.427451	22	46	-37
91	12	108	290	0.890196	0.423529	22	47	-36
90	13	107	290	0.878431	0.419608	21	46	-36
88	12	105	288	0.886275	0.411765	21	45	-35
88	12	104	290	0.886275	0.407843	21	45	-35
88	12	104	290	0.886275	0.407843	21	45	-35
90	11	107	290	0.898039	0.419608	21	46	-36
93	12	110	290	0.890196	0.431373	22	47	-37
92	12	110	290	0.890196	0.431373	22	47	-37
91	12	110	288	0.890196	0.431373	22	47	-37
91	12	110	288	0.890196	0.431373	22	47	-37
91	12	110	288	0.890196	0.431373	22	47	-37
91	12	110	288	0.890196	0.431373	22	47	-37
91	12	110	288	0.890196	0.431373	22	47	-37
91	12	110	288	0.890196	0.431373	22	47	-37
91	12	109	288	0.890196	0.427451	22	46	-37
89	13	108	288	0.878431	0.423529	21	46	-37
87	12	106	288	0.886275	0.415686	21	45	-36
86	12	108	286	0.890196	0.423529	21	46	-38
84	11	110	284	0.898039	0.431373	21	46	-40
83	11	109	284	0.898039	0.427451	20	45	-39
82	11	109	284	0.898039	0.427451	20	46	-40
82	12	110	282	0.890196	0.431373	20	45	-40
80	13	111	282	0.882353	0.435294	20	45	-41
77	13	112	278	0.882353	0.439216	20	44	-42
73	13	112	276	0.882353	0.439216	19	44	-43
71	17	112	274	0.847059	0.439216	19	43	-43
73	24	115	272	0.792157	0.45098	21	40	-42
72	28	117	270	0.760784	0.458824	21	39	-43
74	33	120	268	0.72549	0.470588	23	37	-42
76	36	122	268	0.705882	0.478431	24	37	-42
81	42	125	268	0.662745	0.490196	26	35	-40
80	44	120	268	0.635294	0.470588	26	33	-37
80	46	115	270	0.6	0.45098	26	31	-34
80	47	117	268	0.6	0.458824	27	30	-35
80	45	119	268	0.623529	0.466667	26	32	-36
42	0	108	264	1	0.423529	12	44	-52
43	1	110	264	0.992157	0.431373	13	44	-52
44	1	111	264	0.992157	0.435294	14	44	-52
44	1	113	264	0.992157	0.443137	14	45	-53
44	1	114	262	0.992157	0.447059	14	45	-53
43	1	113	262	0.992157	0.443137	14	45	-53
42	2	111	262	0.980392	0.435294	13	44	-53
42	2	112	262	0.980392	0.439216	14	44	-53
42	1	113	262	0.992157	0.443137	14	44	-53
44	2	114	262	0.984314	0.447059	14	45	-53
44	2	114	262	0.984314	0.447059	14	45	-53
44	2	114	262	0.984314	0.447059	14	45	-53
44	2	114	262	0.984314	0.447059	14	45	-53
44	2	114	262	0.984314	0.447059	14	45	-53
44	2	114	262	0.984314	0.447059	14	45	-53
44	2	114	262	0.984314	0.447059	14	45	-53
44	2	114	262	0.984314	0.447059	14	45	-53
44	2	114	262	0.984314	0.447059	14	45	-53
43	1	113	262	0.992157	0.443137	14	45	-53
43	1	113	262	0.992157	0.443137	14	45	-53
43	1	113	262	0.992157	0.443137	14	45	-53
43	1	111	262	0.992157	0.435294	14	43	-52
43	1	110	264	0.992157	0.431373	13	44	-52
43	1	111	262	0.992157	0.435294	14	43	-52
42	1	112	262	0.992157	0.439216	14	44	-53
42	2	111	262	0.980392	0.435294	13	44	-53
42	2	111	262	0.980392	0.435294	13	44	-53
41	1	110	262	0.992157	0.431373	13	43	-52
41	1	110	262	0.992157	0.431373	13	43	-52
41	0	110	262	1	0.431373	13	43	-52
42	0	110	262	1	0.431373	13	44	-52
42	0	110	262	1	0.431373	13	44	-52
43	1	111	262	0.992157	0.435294	14	43	-52
43	1	111	262	0.992157	0.435294	14	43	-52
43	1	111	262	0.992157	0.435294	14	43	-52
43	1	111	262	0.992157	0.435294	14	43	-52
43	1	111	262	0.992157	0.435294	14	43	-52
44	1	111	264	0.992157	0.435294	14	44	-52
45	1	112	264	0.992157	0.439216	14	45	-52
45	1	112	264	0.992157	0.439216	14	45	-52
45	1	112	264	0.992157	0.439216	14	45	-52
45	1	112	264	0.992157	0.439216	14	45	-52
45	1	113	264	0.992157	0.443137	14	44	-52
44	0	112	264	1	0.439216	14	44	-53
44	0	112	264	1	0.439216	14	44	-53
42	0	111	262	1	0.435294	13	45	-53
43	2	113	262	0.980392	0.443137	14	45	-53
43	2	112	262	0.980392	0.439216	14	44	-53
45	2	111	264	0.980392	0.435294	14	43	-52
49	2	111	266	0.980392	0.435294	14	43	-51
53	1	109	268	0.992157	0.427451	14	44	-49
56	2	108	270	0.980392	0.423529	15	44	-48
60	3	109	272	0.972549	0.427451	16	44	-47
65	3	108	276	0.972549	0.423529	16	44	-45
69	4	106	278	0.960784	0.415686	17	45	-43
72	6	105	280	0.941176	0.411765	18	43	-41
74	8	104	282	0.921569	0.407843	18	43	-40
79	10	106	284	0.905882	0.415686	20	44	-39
82	10	106	286	0.905882	0.415686	20	45	-38
84	11	106	286	0.898039	0.415686	20	45	-37
87	12	107	288	0.886275	0.419608	21	45	-37
88	12	107	288	0.886275	0.419608	21	45	-36
90	13	108	288	0.878431	0.423529	21	46	-37
91	13	108	290	0.878431	0.423529	22	47	-36
91	12	108	290	0.890196	0.423529	22	47	-36
91	12	108	290	0.890196	0.423529	22	47	-36
90	13	108	288	0.878431	0.423529	21	46	-37
90	13	108	288	0.878431	0.423529	21	46	-37
90	13	108	288	0.878431	0.423529	21	46	-37
92	12	109	290	0.890196	0.427451	22	46	-36
93	12	110	290	0.890196	0.431373	22	47	-37
92	12	110	290	0.890196	0.431373	22	47	-37
91	12	110	288	0.890196	0.431373	22	47	-37
91	12	110	288	0.890196	0.431373	22	47	-37
91	12	110	288	0.890196	0.431373	22	47	-37
91	12	110	288	0.890196	0.431373	22	47	-37
91	12	110	288	0.890196	0.431373	22	47	-37
92	12	111	288	0.890196	0.435294	22	47	-38
90	11	110	288	0.898039	0.431373	21	47	-38
89	12	110	288	0.890196	0.431373	21	46	-38
86	11	108	286	0.898039	0.423529	21	45	-38
86	12	110	286	0.890196	0.431373	21	46	-39
85	11	110	284	0.898039	0.431373	21	46	-39
83	11	109	284	0.898039	0.427451	20	45	-39
81	10	108	284	0.905882	0.423529	20	45	-40
80	11	110	282	0.898039	0.431373	20	45	-41
77	11	110	280	0.898039	0.431373	20	45	-42
74	11	111	278	0.901961	0.435294	19	45	-43
72	13	113	276	0.886275	0.443137	19	44	-44
70	17	112	274	0.847059	0.439216	19	42	-44
71	23	114	272	0.8	0.447059	20	41	-43
71	27	116	270	0.768627	0.454902	21	39	-43
72	32	119	268	0.729412	0.466667	22	38	-43
75	35	121	268	0.709804	0.47451	23	37	-42
80	41	124	268	0.670588	0.486275	25	36	-40
80	43	119	270	0.639216	0.466667	25	33	-37
80	46	116	270	0.603922	0.454902	26	30	-34
81	47	118	268	0.6	0.462745	27	31	-35
80	45	120	268	0.623529	0.470588	26	32	-37
42	0	108	264	1	0.423529	12	44	-52
42	0	109	264	1	0.427451	13	43	-52
43	0	110	264	1	0.431373	13	45	-52
43	0	111	264	1	0.435294	13	44	-53
43	0	112	264	1	0.439216	13	45	-53
42	0	111	262	1	0.435294	13	45	-53
43	1	111	262	0.992157	0.435294	14	43	-52
43	1	112	262	0.992157	0.439216	14	44	-53
43	1	113	262	0.992157	0.443137	14	45	-53
43	1	113	262	0.992157	0.443137	14	45	-53
44	2	114	262	0.984314	0.447059	14	45	-53
44	2	114	262	0.984314	0.447059	14	45	-53
44	2	114	262	0.984314	0.447059	14	45	-53
45	2	113	264	0.980392	0.443137	14	44	-52
45	1	111	264	0.992157	0.435294	14	43	-52
45	1	111	264	0.992157	0.435294	14	43	-52
45	1	111	264	0.992157	0.435294	14	43	-52
44	1	111	264	0.992157	0.435294	14	44	-52
43	1	111	262	0.992157	0.435294	14	43	-52
43	1	112	262	0.992157	0.439216	14	44	-53
43	1	111	262	0.992157	0.435294	14	43	-52
43	1	110	264	0.992157	0.431373	13	44	-52
43	1	109	264	0.992157	0.427451	13	43	-51
43	1	109	264	0.992157	0.427451	13	43	-51
42	0	109	264	1	0.427451	13	43	-52
41	0	109	262	1	0.427451	12	44	-52
41	1	110	262	0.992157	0.431373	13	43	-52
40	0	109	262	1	0.427451	12	43	-52
41	1	110	262	0.992157	0.431373	13	43	-52
41	1	110	262	0.992157	0.431373	13	43	-52
42	2	111	262	0.980392	0.435294	13	44	-53
42	2	111	262	0.980392	0.435294	13	44	-53
42	2	111	262	0.980392	0.435294	13	44	-53
42	2	111	262	0.980392	0.435294	13	44	-53
42	2	111	262	0.980392	0.435294	13	44	-53
42	2	111	262	0.980392	0.435294	13	44	-53
42	2	111	262	0.980392	0.435294	13	44	-53
43	1	112	262	0.992157	0.439216	14	44	-53
44	1	114	262	0.992157	0.447059	14	45	-53
44	1	114	262	0.992157	0.447059	14	45	-53
44	1	114	262	0.992157	0.447059	14	45	-53
43	0	112	264	1	0.439216	13	45	-53
43	0	112	264	1	0.439216	13	45	-53
43	0	111	264	1	0.435294	13	44	-53
43	0	112	264	1	0.439216	13	45	-53
42	0	112	262	1	0.439216	13	44	-53
43	1	114	262	0.992157	0.447059	14	45	-53
44	1	114	262	0.992157	0.447059	14	45	-53
46	1	115	264	0.992157	0.45098	14	45	-53
49	2	115	264	0.984314	0.45098	14	46	-53
51	1	113	266	0.992157	0.443137	15	44	-51
53	2	113	268	0.980392	0.443137	15	45	-51
53	2	112	268	0.980392	0.439216	15	45	-50
55	3	110	270	0.972549	0.431373	15	44	-49
58	4	107	272	0.960784	0.419608	15	44	-47
62	6	106	274	0.945098	0.415686	16	43	-44
68	8	106	276	0.92549	0.415686	17	43	-42
74	9	107	280	0.917647	0.419608	18	44	-41
77	8	107	282	0.92549	0.419608	19	45	-41
81	10	109	282	0.909804	0.427451	20	45	-40
85	11	110	284	0.898039	0.431373	21	46	-39
88	12	108	288	0.890196	0.423529	21	46	-37
91	13	107	290	0.878431	0.419608	22	46	-36
91	12	107	290	0.886275	0.419608	22	46	-36
91	12	108	290	0.890196	0.423529	22	47	-36
92	12	110	290	0.890196	0.431373	22	47	-37
91	11	110	288	0.898039	0.431373	22	47	-38
91	11	111	288	0.901961	0.435294	22	47	-38
91	11	111	288	0.901961	0.435294	22	47	-38
92	11	110	290	0.898039	0.431373	22	48	-37
92	11	108	290	0.898039	0.423529	22	47	-36
91	11	108	290	0.898039	0.423529	21	47	-37
90	11	109	288	0.898039	0.427451	21	47	-37
90	11	108	288	0.898039	0.423529	21	46	-37
90	11	108	288	0.898039	0.423529	21	46	-37
91	11	107	290	0.898039	0.419608	21	46	-36
91	11	108	290	0.898039	0.423529	21	47	-37
90	11	111	288	0.901961	0.435294	22	47	-38
89	11	114	286	0.901961	0.447059	22	47	-40
88	11	114	284	0.901961	0.447059	21	47	-40
85	11	112	284	0.901961	0.439216	21	47	-40
85	11	110	284	0.898039	0.431373	21	46	-39
84	10	107	286	0.905882	0.419608	20	46	-38
84	11	107	286	0.898039	0.419608	20	45	-38
81	10	106	284	0.905882	0.415686	20	45	-39
78	9	107	282	0.917647	0.419608	19	44	-40
74	10	110	278	0.909804	0.431373	19	44	-43
72	11	111	276	0.901961	0.435294	18	44	-44
71	14	112	274	0.87451	0.439216	19	43	-44
70	17	113	274	0.85098	0.443137	19	42	-44
70	21	114	272	0.815686	0.447059	20	41	-44
71	26	115	270	0.772549	0.45098	21	39	-42
72	31	117	268	0.733333	0.458824	22	38	-42
75	36	121	268	0.701961	0.47451	24	36	-41
78	40	123	268	0.67451	0.482353	25	35	-41
80	43	120	268	0.643137	0.470588	26	33	-38
80	44	116	270	0.619608	0.454902	25	32	-35
81	45	118	270	0.619608	0.462745	26	32	-36
80	45	121	268	0.627451	0.47451	26	32	-37
42	0	108	264	1	0.423529	12	44	-52
42	0	109	264	1	0.427451	13	43	-52
41	0	109	262	1	0.427451	12	44	-52
41	0	111	262	1	0.435294	13	44	-53
41	0	111	262	1	0.435294	13	44	-53
42	0	110	262	1	0.431373	13	44	-52
43	1	111	262	0.992157	0.435294	14	43	-52
44	1	112	264	0.992157	0.439216	14	44	-53
43	1	113	262	0.992157	0.443137	14	45	-53
43	1	113	262	0.992157	0.443137	14	45	-53
44	2	114	262	0.984314	0.447059	14	45	-53
44	2	114	262	0.984314	0.447059	14	45	-53
44	2	114	262	0.984314	0.447059	14	45	-53
45	2	113	264	0.980392	0.443137	14	44	-52
45	1	111	264	0.992157	0.435294	14	43	-52
45	1	110	264	0.992157	0.431373	14	44	-51
45	1	111	264	0.992157	0.435294	14	43	-52
44	1	111	264	0.992157	0.435294	14	44	-52
43	1	111	262	0.992157	0.435294	14	43	-52
43	1	111	262	0.992157	0.435294	14	43	-52
43	1	111	262	0.992157	0.435294	14	43	-52
43	1	110	264	0.992157	0.431373	13	44	-52
43	1	109	264	0.992157	0.427451	13	43	-51
43	1	108	264	0.992157	0.423529	13	43	-51
42	0	107	264	1	0.419608	12	43	-51
41	1	108	262	0.992157	0.423529	12	43	-52
41	1	109	262	0.992157	0.427451	13	43	-52
40	0	109	262	1	0.427451	12	43	-52
40	0	108	262	1	0.423529	12	44	-52
41	1	110	262	0.992157	0.431373	13	43	-52
40	1	110	262	0.992157	0.431373	13	43	-52
40	1	110	262	0.992157	0.431373	13	43	-52
41	2	111	262	0.980392	0.435294	13	43	-53
41	2	111	262	0.980392	0.435294	13	43	-53
41	2	111	262	0.980392	0.435294	13	43	-53
41	2	111	262	0.980392	0.435294	13	43	-53
41	2	111	262	0.980392	0.435294	13	43	-53
42	1	113	262	0.992157	0.443137	14	44	-53
43	1	115	262	0.992157	0.45098	14	45	-54
43	1	115	262	0.992157	0.45098	14	45	-54
43	1	115	262	0.992157	0.45098	14	45	-54
42	0	113	262	1	0.443137	13	45	-54
42	0	112	262	1	0.439216	13	44	-53
41	0	111	262	1	0.435294	13	44	-53
41	0	111	262	1	0.435294	13	44	-53
42	0	113	262	1	0.443137	13	45	-54
43	0	114	262	1	0.447059	14	45	-54
44	1	115	262	0.992157	0.45098	14	45	-54
46	1	116	264	0.992157	0.454902	14	45	-54
47	1	116	264	0.992157	0.454902	14	45	-53
49	2	116	264	0.984314	0.454902	15	45	-53
49	2	115	264	0.984314	0.45098	14	46	-53
48	2	114	264	0.984314	0.447059	14	45	-53
50	3	111	266	0.972549	0.435294	14	43	-50
51	4	107	268	0.960784	0.419608	14	42	-48
55	5	106	270	0.952941	0.415686	15	42	-46
63	8	108	274	0.92549	0.423529	16	43	-45
70	9	108	276	0.917647	0.423529	18	44	-43
75	9	109	280	0.917647	0.427451	19	45	-42
79	9	110	282	0.917647	0.431373	20	46	-41
83	10	112	284	0.909804	0.439216	21	46	-41
87	11	109	286	0.898039	0.427451	21	46	-38
90	11	106	290	0.898039	0.415686	21	46	-35
91	11	106	290	0.898039	0.415686	21	46	-35
91	11	108	290	0.898039	0.423529	21	47	-37
91	11	110	288	0.898039	0.431373	22	47	-38
92	10	112	288	0.909804	0.439216	22	48	-38
92	10	113	288	0.909804	0.443137	22	48	-39
92	10	114	288	0.913725	0.447059	22	49	-40
92	10	111	288	0.909804	0.435294	22	48	-38
91	10	106	290	0.905882	0.415686	21	47	-35
90	10	107	290	0.905882	0.419608	21	47	-36
89	10	109	288	0.909804	0.427451	21	47	-38
89	10	108	288	0.905882	0.423529	21	47	-37
89	10	106	290	0.905882	0.415686	21	46	-36
89	10	106	290	0.905882	0.415686	21	46	-36
89	10	106	290	0.905882	0.415686	21	46	-36
88	10	110	286	0.909804	0.431373	21	47	-38
88	11	115	284	0.905882	0.45098	22	47	-41
87	11	116	284	0.905882	0.454902	21	47	-42
86	12	116	282	0.898039	0.454902	21	47	-42
83	10	111	284	0.909804	0.435294	20	46	-41
83	11	108	284	0.898039	0.423529	20	45	-39
82	10	106	286	0.905882	0.415686	20	45	-38
79	8	105	284	0.92549	0.411765	19	45	-39
76	9	108	280	0.917647	0.423529	19	44	-41
72	9	111	278	0.917647	0.435294	18	44	-44
69	9	110	276	0.917647	0.431373	18	44	-44
68	12	111	274	0.890196	0.435294	18	43	-44
69	17	114	272	0.85098	0.447059	19	43	-45
70	22	116	270	0.811765	0.454902	20	41	-44
70	25	115	270	0.784314	0.45098	21	39	-43
73	31	117	270	0.733333	0.458824	22	37	-42
75	36	119	268	0.698039	0.466667	23	35	-40
75	38	119	268	0.682353	0.466667	24	35	-40
79	42	118	270	0.643137	0.462745	25	33	-37
81	44	117	270	0.623529	0.458824	26	33	-36
81	45	119	270	0.623529	0.466667	26	32	-36
80	45	122	268	0.631373	0.478431	26	33	-38
41	1	108	262	0.992157	0.423529	12	43	-52
40	1	108	262	0.992157	0.423529	12	43	-52
40	2	109	262	0.980392	0.427451	12	43	-52
40	2	110	262	0.980392	0.431373	13	43	-52
40	2	111	260	0.980392	0.435294	13	44	-53
42	2	111	262	0.980392	0.435294	13	44	-53
43	1	111	262	0.992157	0.435294	14	43	-52
44	1	112	264	0.992157	0.439216	14	44	-53
43	1	113	262	0.992157	0.443137	14	45	-53
43	1	113	262	0.992157	0.443137	14	45	-53
44	2	114	262	0.984314	0.447059	14	45	-53
44	2	114	262	0.984314	0.447059	14	45	-53
44	2	114	262	0.984314	0.447059	14	45	-53
45	2	113	264	0.980392	0.443137	14	44	-52
44	1	111	264	0.992157	0.435294	14	44	-52
44	1	111	264	0.992157	0.435294	14	44	-52
44	1	111	264	0.992157	0.435294	14	44	-52
44	1	111	264	0.992157	0.435294	14	44	-52
43	1	111	262	0.992157	0.435294	14	43	-52
43	1	111	262	0.992157	0.435294	14	43	-52
43	1	111	262	0.992157	0.435294	14	43	-52
43	1	110	264	0.992157	0.431373	13	44	-52
42	2	109	262	0.980392	0.427451	13	43	-52
42	2	109	262	0.980392	0.427451	13	43	-52
41	1	108	262	0.992157	0.423529	12	43	-52
41	1	108	262	0.992157	0.423529	12	43	-52
41	1	108	262	0.992157	0.423529	12	43	-52
40	0	107	262	1	0.419608	12	43	-52
40	0	107	262	1	0.419608	12	43	-52
41	1	109	262	0.992157	0.427451	13	43	-52
41	1	110	262	0.992157	0.431373	13	43	-52
41	1	110	262	0.992157	0.431373	13	43	-52
42	2	111	262	0.980392	0.435294	13	44	-53
42	2	111	262	0.980392	0.435294	13	44	-53
42	2	111	262	0.980392	0.435294	13	44	-53
41	2	111	262	0.980392	0.435294	13	43	-53
42	2	111	262	0.980392	0.435294	13	44	-53
42	1	113	262	0.992157	0.443137	14	44	-53
43	1	115	262	0.992157	0.45098	14	45	-54
43	1	115	262	0.992157	0.45098	14	45	-54
43	1	115	262	0.992157	0.45098	14	45	-54
42	0	114	262	1	0.447059	14	45	-54
42	0	113	262	1	0.443137	13	45	-54
40	0	112	262	1	0.439216	13	45	-54
40	0	112	262	1	0.439216	13	45	-54
41	0	113	262	1	0.443137	13	45	-54
42	0	112	262	1	0.439216	13	44	-53
43	1	113	262	0.992157	0.443137	14	45	-53
43	1	113	262	0.992157	0.443137	14	45	-53
44	1	113	264	0.992157	0.443137	14	45	-53
47	1	114	264	0.992157	0.447059	14	45	-53
47	1	114	264	0.992157	0.447059	14	45	-53
47	1	113	264	0.992157	0.443137	14	45	-52
48	1	109	266	0.992157	0.427451	14	44	-50
51	2	107	268	0.980392	0.419608	14	43	-48
55	4	106	270	0.960784	0.415686	14	43	-47
60	6	107	272	0.945098	0.419608	16	43	-45
66	7	108	276	0.933333	0.423529	17	43	-44
73	8	108	280	0.92549	0.423529	18	44	-42
75	7	108	280	0.933333	0.423529	18	45	-42
79	9	110	282	0.917647	0.431373	20	46	-41
83	9	108	284	0.917647	0.423529	20	46	-39
87	10	106	288	0.905882	0.415686	21	46	-37
89	9	106	290	0.913725	0.415686	21	46	-36
89	9	108	288	0.917647	0.423529	21	47	-37
89	9	108	288	0.917647	0.423529	21	47	-37
89	9	109	288	0.917647	0.427451	21	47	-38
89	8	110	288	0.92549	0.431373	21	47	-38
89	8	111	288	0.929412	0.435294	21	48	-39
89	9	109	288	0.917647	0.427451	21	47	-38
88	8	105	290	0.92549	0.411765	21	46	-36
87	8	107	288	0.92549	0.419608	21	46	-37
87	8	109	288	0.92549	0.427451	21	47	-39
87	8	107	288	0.92549	0.419608	21	46	-37
87	8	105	288	0.92549	0.411765	21	46	-36
86	9	105	288	0.913725	0.411765	21	45	-36
85	9	105	288	0.913725	0.411765	20	46	-37
85	9	108	286	0.917647	0.423529	21	46	-38
87	10	114	284	0.913725	0.447059	21	48	-41
86	10	114	284	0.913725	0.447059	21	48	-41
85	11	114	284	0.901961	0.447059	21	47	-41
82	9	111	284	0.917647	0.435294	20	46	-41
81	10	110	282	0.909804	0.431373	20	46	-41
79	9	108	282	0.917647	0.423529	20	45	-40
76	7	107	282	0.933333	0.419608	18	45	-41
74	8	110	278	0.92549	0.431373	18	45	-43
71	8	113	276	0.929412	0.443137	18	46	-45
65	6	110	274	0.945098	0.431373	17	44	-45
66	11	112	272	0.901961	0.439216	18	43	-45
66	16	114	270	0.858824	0.447059	18	42	-46
66	21	114	268	0.815686	0.447059	19	40	-45
67	24	115	268	0.792157	0.45098	20	40	-44
72	31	118	268	0.737255	0.462745	22	37	-42
74	36	118	268	0.694118	0.462745	23	36	-40
77	40	117	268	0.658824	0.458824	24	34	-38
79	42	116	270	0.639216	0.454902	25	33	-36
81	44	116	270	0.619608	0.454902	26	32	-35
82	45	119	270	0.623529	0.466667	26	32	-36
81	45	122	268	0.631373	0.478431	27	33	-38
41	2	109	262	0.980392	0.427451	13	43	-52
41	2	109	262	0.980392	0.427451	13	43	-52
40	2	109	262	0.980392	0.427451	12	43	-52
40	2	110	262	0.980392	0.431373	13	43	-52
40	2	111	260	0.980392	0.435294	13	44	-53
42	2	111	262	0.980392	0.435294	13	44	-53
43	1	111	262	0.992157	0.435294	14	43	-52
43	1	112	262	0.992157	0.439216	14	44	-53
43	1	113	262	0.992157	0.443137	14	45	-53
43	1	113	262	0.992157	0.443137	14	45	-53
44	2	114	262	0.984314	0.447059	14	45	-53
44	2	114	262	0.984314	0.447059	14	45	-53
44	2	114	262	0.984314	0.447059	14	45	-53
44	2	113	262	0.980392	0.443137	14	45	-53
43	1	111	262	0.992157	0.435294	14	43	-52
43	1	111	262	0.992157	0.435294	14	43	-52
43	1	111	262	0.992157	0.435294	14	43	-52
43	1	111	262	0.992157	0.435294	14	43	-52
43	1	111	262	0.992157	0.435294	14	43	-52
43	1	111	262	0.992157	0.435294	14	43	-52
43	1	111	262	0.992157	0.435294	14	43	-52
42	2	110	262	0.980392	0.431373	13	43	-52
41	2	109	262	0.980392	0.427451	13	43	-52
41	2	109	262	0.980392	0.427451	13	43	-52
40	1	108	262	0.992157	0.423529	12	43	-52
40	1	108	262	0.992157	0.423529	12	43	-52
41	1	108	262	0.992157	0.423529	12	43	-52
41	1	108	262	0.992157	0.423529	12	43	-52
41	1	108	262	0.992157	0.423529	12	43	-52
41	1	109	262	0.992157	0.427451	13	43	-52
42	2	111	262	0.980392	0.435294	13	44	-53
42	2	111	262	0.980392	0.435294	13	44	-53
42	2	111	262	0.980392	0.435294	13	44	-53
42	2	111	262	0.980392	0.435294	13	44	-53
42	2	111	262	0.980392	0.435294	13	44	-53
42	2	111	262	0.980392	0.435294	13	44	-53
42	2	111	262	0.980392	0.435294	13	44	-53
42	1	113	262	0.992157	0.443137	14	44	-53
43	1	115	262	0.992157	0.45098	14	45	-54
43	1	115	262	0.992157	0.45098	14	45	-54
43	1	115	262	0.992157	0.45098	14	45	-54
42	0	114	262	1	0.447059	14	45	-54
42	0	114	262	1	0.447059	14	45	-54
42	0	114	262	1	0.447059	14	45	-54
41	0	114	262	1	0.447059	13	46	-54
40	1	112	262	0.992157	0.439216	13	44	-53
39	1	111	260	0.992157	0.435294	13	43	-53
40	2	112	260	0.980392	0.439216	13	44	-53
41	2	112	262	0.980392	0.439216	13	44	-53
42	1	113	262	0.992157	0.443137	14	44	-53
44	1	113	264	0.992157	0.443137	14	45	-53
45	1	112	264	0.992157	0.439216	14	45	-52
47	1	112	264	0.992157	0.439216	14	44	-52
48	1	110	266	0.992157	0.431373	14	45	-51
51	2	109	268	0.980392	0.427451	14	43	-49
53	3	108	268	0.972549	0.423529	14	44	-48
58	5	109	270	0.952941	0.427451	16	44	-47
63	7	109	274	0.937255	0.427451	16	44	-46
67	6	107	276	0.945098	0.419608	17	43	-43
70	7	109	278	0.937255	0.427451	18	45	-44
74	9	111	278	0.917647	0.435294	19	45	-43
80	9	109	282	0.917647	0.427451	20	45	-40
86	9	107	288	0.917647	0.419608	21	46	-38
87	8	108	288	0.92549	0.423529	21	47	-38
87	8	109	288	0.92549	0.427451	21	47	-39
87	8	109	288	0.92549	0.427451	21	47	-39
87	8	108	288	0.92549	0.423529	21	47	-38
87	8	110	286	0.92549	0.431373	21	47	-39
87	8	110	286	0.92549	0.431373	21	47	-39
87	8	108	288	0.92549	0.423529	21	47	-38
86	7	106	288	0.933333	0.415686	20	46	-37
85	7	108	286	0.933333	0.423529	20	47	-39
84	7	110	284	0.937255	0.431373	20	47	-40
84	8	108	286	0.92549	0.423529	20	47	-39
84	8	106	286	0.92549	0.415686	20	46	-38
83	8	105	286	0.92549	0.411765	20	45	-38
82	8	106	286	0.92549	0.415686	20	46	-39
82	8	108	284	0.92549	0.423529	20	46	-40
82	8	111	284	0.929412	0.435294	20	46	-41
82	8	112	282	0.929412	0.439216	20	47	-42
80	7	110	282	0.937255	0.431373	20	46	-41
78	8	111	280	0.929412	0.435294	20	46	-42
76	8	111	280	0.929412	0.435294	19	46	-43
74	6	109	280	0.945098	0.427451	18	46	-43
73	7	109	278	0.937255	0.427451	18	45	-43
71	7	112	276	0.937255	0.439216	18	45	-45
67	6	113	274	0.945098	0.443137	18	45	-46
64	7	113	272	0.937255	0.443137	17	44	-47
63	11	113	270	0.901961	0.443137	18	43	-47
62	15	113	268	0.866667	0.443137	18	42	-46
64	20	114	268	0.823529	0.447059	19	41	-45
66	25	116	266	0.784314	0.454902	20	38	-44
70	30	118	268	0.745098	0.462745	21	38	-43
73	35	117	268	0.701961	0.458824	23	36	-41
76	39	115	270	0.662745	0.45098	24	34	-37
78	41	114	270	0.639216	0.447059	25	32	-36
80	43	116	270	0.627451	0.454902	25	32	-36
81	44	118	270	0.627451	0.462745	26	33	-36
82	45	121	270	0.627451	0.47451	27	33	-37
41	1	108	262	0.992157	0.423529	12	43	-52
40	1	108	262	0.992157	0.423529	12	43	-52
40	1	108	262	0.992157	0.423529	12	43	-52
40	1	109	262	0.992157	0.427451	12	43	-52
40	1	110	262	0.992157	0.431373	13	43	-52
42	1	111	262	0.992157	0.435294	13	44	-53
42	0	110	262	1	0.431373	13	44	-52
42	0	111	262	1	0.435294	13	45	-53
42	0	112	262	1	0.439216	13	44	-53
43	1	113	262	0.992157	0.443137	14	45	-53
43	1	113	262	0.992157	0.443137	14	45	-53
43	1	113	262	0.992157	0.443137	14	45	-53
43	1	113	262	0.992157	0.443137	14	45	-53
43	1	112	262	0.992157	0.439216	14	44	-53
43	1	111	262	0.992157	0.435294	14	43	-52
43	1	111	262	0.992157	0.435294	14	43	-52
43	1	111	262	0.992157	0.435294	14	43	-52
43	1	111	262	0.992157	0.435294	14	43	-52
43	1	111	262	0.992157	0.435294	14	43	-52
43	1	111	262	0.992157	0.435294	14	43	-52
43	1	111	262	0.992157	0.435294	14	43	-52
42	2	110	262	0.980392	0.431373	13	43	-52
41	2	109	262	0.980392	0.427451	13	43	-52
41	2	109	262	0.980392	0.427451	13	43	-52
41	2	109	262	0.980392	0.427451	13	43	-52
41	2	109	262	0.980392	0.427451	13	43	-52
41	2	109	262	0.980392	0.427451	13	43	-52
40	1	108	262	0.992157	0.423529	12	43	-52
40	1	108	262	0.992157	0.423529	12	43	-52
41	1	109	262	0.992157	0.427451	13	43	-52
42	2	111	262	0.980392	0.435294	13	44	-53
42	2	111	262	0.980392	0.435294	13	44	-53
42	2	111	262	0.980392	0.435294	13	44	-53
42	2	111	262	0.980392	0.435294	13	44	-53
42	2	111	262	0.980392	0.435294	13	44	-53
42	2	111	262	0.980392	0.435294	13	44	-53
42	2	111	262	0.980392	0.435294	13	44	-53
42	1	113	262	0.992157	0.443137	14	44	-53
43	1	115	262	0.992157	0.45098	14	45	-54
43	1	115	262	0.992157	0.45098	14	45	-54
43	1	115	262	0.992157	0.45098	14	45	-54
43	1	115	262	0.992157	0.45098	14	45	-54
43	1	115	262	0.992157	0.45098	14	45	-54
42	0	114	262	1	0.447059	14	45	-54
42	0	114	262	1	0.447059	14	45	-54
39	1	112	260	0.992157	0.439216	13	44	-54
37	2	111	260	0.980392	0.435294	12	43	-54
37	2	111	260	0.980392	0.435294	12	43	-54
38	1	112	260	0.992157	0.439216	13	44	-54
39	1	112	260	0.992157	0.439216	13	44	-54
41	0	112	262	1	0.439216	13	45	-54
43	0	111	264	1	0.435294	13	44	-53
45	1	111	264	0.992157	0.435294	14	43	-52
47	1	111	266	0.992157	0.435294	14	45	-52
48	1	111	266	0.992157	0.435294	14	44	-51
51	3	111	266	0.972549	0.435294	14	44	-50
54	4	110	268	0.964706	0.431373	15	44	-49
59	5	109	272	0.952941	0.427451	16	43	-47
63	5	109	274	0.952941	0.427451	16	44	-46
65	7	111	274	0.937255	0.435294	17	45	-46
69	9	113	274	0.921569	0.443137	18	45	-46
75	7	109	280	0.937255	0.427451	18	45	-42
83	7	107	286	0.933333	0.419608	20	46	-39
83	6	108	286	0.945098	0.423529	20	47	-40
83	6	109	284	0.945098	0.427451	20	46	-40
83	6	109	284	0.945098	0.427451	20	46	-40
84	6	108	286	0.945098	0.423529	20	47	-39
83	6	109	284	0.945098	0.427451	20	46	-40
82	6	110	284	0.945098	0.431373	20	47	-41
83	7	108	286	0.933333	0.423529	20	47	-40
83	7	107	286	0.933333	0.419608	20	46	-39
82	7	109	284	0.937255	0.427451	20	46	-40
81	7	111	282	0.937255	0.435294	20	47	-41
81	7	109	284	0.937255	0.427451	20	47	-41
81	7	107	284	0.933333	0.419608	20	46	-40
80	7	106	284	0.933333	0.415686	19	45	-39
80	7	107	284	0.933333	0.419608	19	46	-40
79	7	109	282	0.937255	0.427451	19	46	-41
79	7	112	282	0.937255	0.439216	20	47	-43
78	7	113	280	0.937255	0.443137	20	47	-43
77	8	112	280	0.929412	0.439216	20	45	-43
75	7	112	278	0.937255	0.439216	19	46	-44
73	8	112	278	0.929412	0.439216	18	46	-44
72	8	112	278	0.929412	0.439216	18	45	-44
71	7	112	276	0.937255	0.439216	18	45	-45
66	6	111	274	0.945098	0.435294	17	44	-46
63	6	113	272	0.945098	0.443137	17	44	-47
61	8	113	270	0.929412	0.443137	17	44	-48
61	12	115	268	0.894118	0.45098	18	43	-48
60	14	113	268	0.87451	0.443137	17	42	-47
62	19	114	268	0.831373	0.447059	18	41	-46
65	24	116	266	0.792157	0.454902	20	39	-45
70	30	119	268	0.74902	0.466667	21	38	-44
73	35	118	268	0.701961	0.462745	23	36	-41
75	38	115	268	0.670588	0.45098	24	33	-38
78	41	116	270	0.647059	0.454902	25	33	-37
80	43	117	270	0.631373	0.458824	25	33	-36
80	43	117	270	0.631373	0.458824	25	33	-36
81	44	118	270	0.627451	0.462745	26	33	-36
41	1	108	262	0.992157	0.423529	12	43	-52
41	1	108	262	0.992157	0.423529	12	43	-52
41	1	108	262	0.992157	0.423529	12	43	-52
41	1	109	262	0.992157	0.427451	13	43	-52
41	1	110	262	0.992157	0.431373	13	43	-52
43	1	111	262	0.992157	0.435294	14	43	-52
42	0	110	262	1	0.431373	13	44	-52
42	0	111	262	1	0.435294	13	45	-53
42	0	112	262	1	0.439216	13	44	-53
43	1	113	262	0.992157	0.443137	14	45	-53
43	1	113	262	0.992157	0.443137	14	45	-53
43	1	113	262	0.992157	0.443137	14	45	-53
43	1	113	262	0.992157	0.443137	14	45	-53
43	1	112	262	0.992157	0.439216	14	44	-53
44	1	111	264	0.992157	0.435294	14	44	-52
44	1	111	264	0.992157	0.435294	14	44	-52
44	1	111	264	0.992157	0.435294	14	44	-52
44	1	111	264	0.992157	0.435294	14	44	-52
44	1	111	264	0.992157	0.435294	14	44	-52
44	1	111	264	0.992157	0.435294	14	44	-52
44	1	111	264	0.992157	0.435294	14	44	-52
43	1	110	264	0.992157	0.431373	13	44	-52
42	2	109	262	0.980392	0.427451	13	43	-52
42	2	109	262	0.980392	0.427451	13	43	-52
42	2	109	262	0.980392	0.427451	13	43	-52
42	2	109	262	0.980392	0.427451	13	43	-52
42	2	109	262	0.980392	0.427451	13	43	-52
41	1	108	262	0.992157	0.423529	12	43	-52
41	1	108	262	0.992157	0.423529	12	43	-52
41	1	109	262	0.992157	0.427451	13	43	-52
42	2	111	262	0.980392	0.435294	13	44	-53
42	2	111	262	0.980392	0.435294	13	44	-53
42	2	110	262	0.980392	0.431373	13	43	-52
42	2	111	262	0.980392	0.435294	13	44	-53
42	2	111	262	0.980392	0.435294	13	44	-53
42	2	111	262	0.980392	0.435294	13	44	-53
42	2	111	262	0.980392	0.435294	13	44	-53
42	1	113	262	0.992157	0.443137	14	44	-53
43	1	115	262	0.992157	0.45098	14	45	-54
43	1	115	262	0.992157	0.45098	14	45	-54
43	1	115	262	0.992157	0.45098	14	45	-54
43	1	115	262	0.992157	0.45098	14	45	-54
43	1	115	262	0.992157	0.45098	14	45	-54
44	1	115	262	0.992157	0.45098	14	45	-54
43	1	115	262	0.992157	0.45098	14	45	-54
39	1	113	260	0.992157	0.443137	13	44	-54
35	2	112	258	0.980392	0.439216	12	43	-54
35	2	112	258	0.980392	0.439216	12	43	-54
37	2	112	260	0.980392	0.439216	13	43	-54
38	1	111	260	0.992157	0.435294	13	43	-53
40	1	111	262	0.992157	0.435294	13	44	-53
42	0	110	262	1	0.431373	13	44	-52
44	1	111	264	0.992157	0.435294	14	44	-52
45	0	111	264	1	0.435294	14	44	-52
47	1	113	264	0.992157	0.443137	14	45	-52
50	2	112	266	0.980392	0.439216	14	45	-51
52	3	111	268	0.972549	0.435294	15	44	-50
54	2	110	268	0.980392	0.431373	15	44	-49
57	3	109	270	0.972549	0.427451	15	43	-48
60	6	112	270	0.945098	0.439216	16	44	-48
64	7	114	272	0.937255	0.447059	17	45	-48
71	7	110	278	0.937255	0.431373	18	45	-44
77	7	108	282	0.933333	0.423529	19	45	-41
78	6	108	282	0.945098	0.423529	19	46	-41
78	6	110	282	0.945098	0.431373	19	46	-42
79	6	110	282	0.945098	0.431373	20	46	-42
80	6	110	282	0.945098	0.431373	20	46	-41
79	6	111	282	0.945098	0.435294	20	46	-42
78	6	112	280	0.945098	0.439216	20	46	-43
78	6	110	282	0.945098	0.431373	19	46	-42
77	6	107	282	0.945098	0.419608	19	45	-41
76	6	109	280	0.945098	0.427451	19	45	-42
75	6	111	280	0.945098	0.435294	19	46	-43
75	6	109	280	0.945098	0.427451	18	45	-42
76	6	107	282	0.945098	0.419608	18	45	-41
76	6	106	282	0.945098	0.415686	18	45	-41
76	6	106	282	0.945098	0.415686	18	45	-41
76	6	110	280	0.945098	0.431373	19	46	-43
76	6	114	278	0.94902	0.447059	19	46	-44
75	7	114	278	0.937255	0.447059	19	47	-45
74	6	112	278	0.945098	0.439216	19	45	-44
72	7	112	278	0.937255	0.439216	18	46	-45
69	7	112	276	0.937255	0.439216	18	45	-45
68	6	113	274	0.945098	0.443137	18	46	-46
66	7	114	272	0.937255	0.447059	18	46	-47
63	8	115	270	0.929412	0.45098	17	45	-48
57	7	113	268	0.937255	0.443137	16	44	-49
56	8	114	268	0.929412	0.447059	16	43	-49
58	12	116	266	0.898039	0.454902	17	43	-49
57	13	114	266	0.886275	0.447059	17	42	-48
61	18	115	266	0.843137	0.45098	18	41	-47
64	22	116	266	0.811765	0.454902	19	40	-46
68	28	118	266	0.764706	0.462745	21	39	-44
71	33	117	268	0.717647	0.458824	22	36	-41
75	37	116	268	0.682353	0.454902	23	34	-38
77	41	117	268	0.65098	0.458824	25	33	-37
79	43	117	270	0.631373	0.458824	25	33	-36
79	43	117	270	0.631373	0.458824	25	33	-36
79	43	117	270	0.631373	0.458824	25	33	-36
41	1	108	262	0.992157	0.423529	12	43	-52
41	1	108	262	0.992157	0.423529	12	43	-52
40	0	107	262	1	0.419608	12	43	-52
40	0	108	262	1	0.423529	12	44	-52
40	0	109	262	1	0.427451	12	43	-52
42	0	110	262	1	0.431373	13	44	-52
42	0	110	262	1	0.431373	13	44	-52
43	0	111	264	1	0.435294	13	44	-53
42	0	112	262	1	0.439216	13	44	-53
43	1	113	262	0.992157	0.443137	14	45	-53
43	1	113	262	0.992157	0.443137	14	45	-53
43	1	113	262	0.992157	0.443137	14	45	-53
43	1	113	262	0.992157	0.443137	14	45	-53
44	1	112	264	0.992157	0.439216	14	44	-53
44	1	111	264	0.992157	0.435294	14	44	-52
44	1	110	264	0.992157	0.431373	14	43	-51
44	1	111	264	0.992157	0.435294	14	44	-52
44	1	111	264	0.992157	0.435294	14	44	-52
44	1	111	264	0.992157	0.435294	14	44	-52
44	1	111	264	0.992157	0.435294	14	44	-52
44	1	111	264	0.992157	0.435294	14	44	-52
44	1	110	264	0.992157	0.431373	14	43	-51
43	1	109	264	0.992157	0.427451	13	43	-51
43	1	109	264	0.992157	0.427451	13	43	-51
43	1	109	264	0.992157	0.427451	13	43	-51
43	1	109	264	0.992157	0.427451	13	43	-51
43	1	109	264	0.992157	0.427451	13	43	-51
43	1	109	264	0.992157	0.427451	13	43	-51
43	1	109	264	0.992157	0.427451	13	43	-51
43	1	110	264	0.992157	0.431373	13	44	-52
42	2	111	262	0.980392	0.435294	13	44	-53
42	2	110	262	0.980392	0.431373	13	43	-52
42	2	109	262	0.980392	0.427451	13	43	-52
42	2	110	262	0.980392	0.431373	13	43	-52
42	2	111	262	0.980392	0.435294	13	44	-53
42	2	111	262	0.980392	0.435294	13	44	-53
42	2	111	262	0.980392	0.435294	13	44	-53
42	1	113	262	0.992157	0.443137	14	44	-53
43	1	115	262	0.992157	0.45098	14	45	-54
43	1	115	262	0.992157	0.45098	14	45	-54
43	1	115	262	0.992157	0.45098	14	45	-54
43	1	115	262	0.992157	0.45098	14	45	-54
43	1	115	262	0.992157	0.45098	14	45	-54
44	1	115	262	0.992157	0.45098	14	45	-54
43	1	115	262	0.992157	0.45098	14	45	-54
38	1	114	260	0.992157	0.447059	13	44	-54
35	2	113	258	0.980392	0.443137	12	44	-55
35	2	113	258	0.980392	0.443137	12	44	-55
37	2	112	260	0.980392	0.439216	13	43	-54
39	1	111	260	0.992157	0.435294	13	43	-53
40	1	110	262	0.992157	0.431373	13	43	-52
42	0	109	264	1	0.427451	13	43	-52
44	1	111	264	0.992157	0.435294	14	44	-52
45	1	112	264	0.992157	0.439216	14	45	-52
47	0	112	266	1	0.439216	14	45	-52
49	1	113	266	0.992157	0.443137	14	45	-52
50	1	111	266	0.992157	0.435294	14	44	-51
51	0	110	268	1	0.431373	14	45	-51
53	1	110	268	0.992157	0.431373	14	44	-50
56	3	112	270	0.972549	0.439216	16	44	-49
61	5	113	272	0.956863	0.443137	16	44	-48
65	6	110	274	0.945098	0.431373	17	44	-45
69	5	106	278	0.952941	0.415686	17	44	-43
70	5	107	278	0.952941	0.419608	17	45	-43
71	4	108	278	0.964706	0.423529	18	46	-43
72	4	109	278	0.964706	0.427451	18	46	-44
72	4	110	278	0.964706	0.431373	18	46	-44
72	4	111	278	0.964706	0.435294	18	46	-45
71	4	112	278	0.964706	0.439216	18	46	-45
71	4	110	278	0.964706	0.431373	18	46	-44
69	4	107	278	0.960784	0.419608	17	45	-43
69	4	108	278	0.964706	0.423529	17	45	-44
69	4	109	278	0.964706	0.427451	17	45	-44
69	3	108	278	0.972549	0.423529	17	45	-44
70	3	107	278	0.972549	0.419608	17	45	-43
70	4	105	280	0.960784	0.411765	17	45	-42
71	5	106	280	0.952941	0.415686	18	44	-42
72	4	110	278	0.964706	0.431373	18	46	-44
72	3	114	278	0.972549	0.447059	18	47	-46
73	5	114	278	0.956863	0.447059	18	46	-45
72	5	111	278	0.956863	0.435294	18	45	-44
68	5	110	276	0.952941	0.431373	17	45	-45
65	6	110	274	0.945098	0.431373	17	44	-45
63	5	112	272	0.956863	0.439216	17	44	-47
61	5	115	270	0.956863	0.45098	17	45	-49
56	5	115	268	0.956863	0.45098	16	45	-50
50	6	113	264	0.945098	0.443137	15	43	-51
51	7	114	264	0.937255	0.447059	15	43	-51
54	10	116	264	0.913725	0.454902	16	43	-51
55	11	114	266	0.901961	0.447059	16	43	-49
61	18	117	266	0.847059	0.458824	18	42	-48
63	21	117	266	0.819608	0.458824	19	41	-47
68	28	119	266	0.764706	0.466667	21	39	-45
72	34	119	266	0.713725	0.466667	23	36	-42
75	37	117	268	0.682353	0.458824	23	35	-39
78	42	118	268	0.643137	0.462745	25	33	-38
78	43	117	268	0.631373	0.458824	25	33	-37
78	43	117	268	0.631373	0.458824	25	33	-37
77	42	118	268	0.643137	0.462745	25	33	-38
40	1	108	262	0.992157	0.423529	12	43	-52
40	1	108	262	0.992157	0.423529	12	43	-52
39	0	107	262	1	0.419608	12	44	-52
39	0	108	262	1	0.423529	12	43	-52
39	0	109	262	1	0.427451	12	44	-53
41	0	110	262	1	0.431373	13	43	-52
42	0	110	262	1	0.431373	13	44	-52
42	0	111	262	1	0.435294	13	45	-53
42	0	111	262	1	0.435294	13	45	-53
43	1	112	262	0.992157	0.439216	14	44	-53
43	1	112	262	0.992157	0.439216	14	44	-53
43	1	112	262	0.992157	0.439216	14	44	-53
43	1	112	262	0.992157	0.439216	14	44	-53
43	1	112	262	0.992157	0.439216	14	44	-53
43	1	111	262	0.992157	0.435294	14	43	-52
43	1	111	262	0.992157	0.435294	14	43	-52
43	1	111	262	0.992157	0.435294	14	43	-52
43	1	111	262	0.992157	0.435294	14	43	-52
43	1	111	262	0.992157	0.435294	14	43	-52
[truncated: 6,614 more rows]

## Sheet: Average Colours
red	green	blue	hue	saturation	value	lightness	a*	b*
46.8522	4.45547	109.171	1	0.960303	0.428123	14.169	42.7435	-49.7779
