# Supplementary material for: Parallel and High Throughput Reaction Monitoring with Computer Vision
Source: Angew Chem Int Ed Engl. 2024 Oct 31;64(1):e202413395. doi: 10.1002/anie.202413395 (PMC11701362; doi:10.1002/anie.202413395)
Supplement: Supplementary file 2 — Supporting Information [file ANIE-64-e202413395-s002.zip › Supporting Info - Machine readable data part 1/Figure 4 - glare analysis/24_below_SIanal__5/24_below_SIanal.xlsx]

## Sheet: Raw Colour Distributions
red	green	blue	hue	saturation	value	lightness	a*	b*
107	70	-102	266	0.545098	0.603922	37	34	-40
105	66	-97	266	0.584314	0.623529	36	37	-45
100	60	-95	264	0.627451	0.631373	34	39	-48
94	57	-96	262	0.643137	0.627451	33	40	-50
88	53	-98	260	0.662745	0.619608	32	40	-52
87	50	-102	262	0.67451	0.603922	30	41	-51
87	47	-104	262	0.690196	0.596078	30	42	-51
87	45	-102	264	0.705882	0.603922	30	43	-53
86	44	-100	262	0.717647	0.611765	29	44	-54
85	42	-102	264	0.72549	0.603922	29	44	-54
85	41	-103	264	0.733333	0.6	29	45	-54
82	39	-106	264	0.741176	0.588235	27	44	-53
81	39	-107	262	0.737255	0.584314	27	44	-53
80	40	-107	262	0.733333	0.584314	27	43	-53
78	39	-108	262	0.737255	0.580392	27	43	-53
77	38	-109	262	0.741176	0.576471	27	43	-53
76	37	-110	262	0.745098	0.572549	26	43	-53
77	37	-110	262	0.745098	0.572549	26	43	-53
78	38	-109	262	0.741176	0.576471	27	43	-53
80	40	-108	262	0.729412	0.580392	27	43	-53
80	40	-109	262	0.729412	0.576471	27	42	-52
79	40	-111	262	0.72549	0.568627	27	41	-51
78	41	-112	262	0.713725	0.564706	27	41	-51
76	41	-112	260	0.713725	0.564706	27	40	-51
76	42	-111	260	0.709804	0.568627	27	40	-51
72	40	-115	260	0.717647	0.552941	26	40	-51
71	38	-117	260	0.72549	0.545098	25	40	-51
70	35	-118	260	0.745098	0.541176	24	41	-51
68	29	-120	262	0.788235	0.533333	23	43	-53
66	25	-121	262	0.815686	0.529412	22	44	-53
63	21	-122	262	0.843137	0.52549	21	46	-55
61	18	-123	262	0.862745	0.521569	20	46	-55
58	13	-126	264	0.898039	0.509804	19	46	-56
55	10	-125	262	0.92549	0.513725	18	48	-57
54	8	-123	262	0.941176	0.521569	18	48	-58
53	7	-121	262	0.94902	0.529412	18	49	-60
53	7	-120	262	0.94902	0.533333	18	49	-60
53	7	-119	262	0.94902	0.537255	18	50	-61
55	9	-117	262	0.933333	0.545098	19	49	-61
55	9	-117	262	0.933333	0.545098	19	49	-61
55	9	-116	262	0.937255	0.54902	20	49	-61
56	10	-116	262	0.929412	0.54902	20	50	-61
58	12	-114	262	0.913725	0.556863	20	49	-61
60	14	-114	262	0.901961	0.556863	21	49	-60
60	14	-115	262	0.901961	0.552941	20	49	-60
61	15	-114	262	0.894118	0.556863	21	49	-60
63	17	-112	262	0.882353	0.564706	21	50	-60
64	18	-114	262	0.87451	0.556863	21	49	-59
65	20	-116	262	0.858824	0.54902	21	47	-57
65	20	-115	262	0.858824	0.552941	21	48	-58
65	19	-114	262	0.866667	0.556863	21	49	-58
67	20	-112	262	0.862745	0.564706	22	48	-58
67	20	-112	262	0.862745	0.564706	22	48	-58
67	20	-112	262	0.862745	0.564706	22	48	-58
67	19	-112	264	0.866667	0.564706	22	49	-59
67	19	-112	264	0.866667	0.564706	22	49	-59
65	18	-113	262	0.87451	0.560784	21	49	-59
65	18	-114	262	0.87451	0.556863	21	49	-59
65	18	-114	262	0.87451	0.556863	21	49	-59
66	19	-113	262	0.866667	0.560784	22	49	-59
66	19	-112	262	0.866667	0.564706	22	49	-59
68	20	-111	264	0.862745	0.568627	22	49	-59
69	22	-109	262	0.85098	0.576471	23	49	-59
70	23	-108	262	0.843137	0.580392	23	49	-59
68	22	-109	262	0.85098	0.576471	23	49	-59
69	25	-107	262	0.831373	0.584314	23	48	-59
69	26	-106	260	0.827451	0.588235	24	48	-59
69	26	-106	260	0.827451	0.588235	24	48	-59
76	33	-100	260	0.788235	0.611765	26	48	-59
74	31	-101	260	0.8	0.607843	26	48	-59
75	32	-99	260	0.796078	0.615686	26	48	-60
77	32	-98	262	0.796078	0.619608	27	49	-60
79	32	-98	262	0.796078	0.619608	27	49	-60
79	32	-98	262	0.796078	0.619608	27	49	-60
78	31	-99	262	0.803922	0.615686	27	49	-60
78	30	-99	262	0.807843	0.615686	26	50	-60
78	28	-98	264	0.823529	0.619608	26	50	-61
79	26	-98	264	0.835294	0.619608	26	52	-61
78	24	-99	264	0.847059	0.615686	25	52	-61
75	21	-100	264	0.866667	0.611765	25	53	-62
72	19	-100	264	0.878431	0.611765	24	53	-63
71	18	-100	262	0.886275	0.611765	24	53	-63
72	17	-100	264	0.890196	0.611765	24	53	-63
73	17	-102	264	0.890196	0.603922	23	53	-62
73	17	-104	264	0.886275	0.596078	23	53	-61
75	20	-103	264	0.870588	0.6	24	52	-61
74	20	-103	264	0.870588	0.6	24	52	-61
73	20	-101	264	0.870588	0.607843	24	52	-62
73	21	-99	264	0.866667	0.615686	24	53	-63
73	21	-99	264	0.866667	0.615686	24	53	-63
74	22	-98	264	0.862745	0.619608	25	52	-63
75	22	-99	264	0.858824	0.615686	25	52	-62
76	23	-99	264	0.854902	0.615686	25	52	-62
75	22	-100	264	0.858824	0.611765	25	52	-62
76	23	-97	264	0.854902	0.623529	25	52	-63
77	24	-95	264	0.85098	0.631373	26	53	-63
77	24	-94	262	0.85098	0.635294	26	53	-64
78	25	-94	264	0.847059	0.635294	26	53	-63
79	27	-93	264	0.835294	0.639216	27	53	-63
80	28	-91	262	0.831373	0.647059	27	52	-63
79	28	-90	262	0.831373	0.65098	27	53	-64
80	29	-87	262	0.827451	0.662745	27	53	-65
81	30	-86	262	0.823529	0.666667	28	53	-65
84	34	-91	262	0.792157	0.647059	29	51	-61
88	38	-96	264	0.760784	0.627451	29	48	-57
88	37	-89	264	0.776471	0.654902	29	51	-61
88	37	-79	262	0.792157	0.694118	30	53	-65
88	39	-80	262	0.780392	0.690196	30	52	-64
88	42	-83	262	0.756863	0.678431	31	50	-62
97	66	-103	262	0.568627	0.6	35	33	-43
96	62	-103	262	0.596078	0.6	34	35	-45
95	58	-101	262	0.627451	0.607843	33	38	-47
94	54	-99	264	0.654902	0.615686	32	41	-50
92	50	-97	264	0.686275	0.623529	32	43	-52
91	46	-96	264	0.713725	0.627451	31	45	-54
90	43	-98	264	0.729412	0.619608	30	46	-54
86	42	-99	264	0.733333	0.615686	29	45	-55
84	43	-100	262	0.72549	0.611765	29	44	-55
83	41	-103	262	0.733333	0.6	28	44	-54
84	41	-103	264	0.733333	0.6	29	44	-54
81	39	-106	262	0.741176	0.588235	27	44	-54
80	39	-106	262	0.741176	0.588235	27	44	-54
79	40	-105	262	0.733333	0.592157	27	44	-54
77	39	-106	260	0.741176	0.588235	27	44	-55
76	38	-108	260	0.745098	0.580392	27	43	-54
75	37	-110	260	0.745098	0.572549	26	43	-53
76	37	-110	262	0.745098	0.572549	26	43	-53
77	38	-109	262	0.741176	0.576471	27	43	-53
78	39	-109	262	0.733333	0.576471	27	43	-53
79	40	-109	262	0.729412	0.576471	27	42	-52
78	40	-110	262	0.72549	0.572549	27	42	-52
77	41	-111	260	0.717647	0.568627	27	41	-52
75	40	-114	260	0.717647	0.556863	26	40	-51
74	41	-115	260	0.709804	0.552941	26	39	-50
72	40	-118	260	0.709804	0.541176	25	39	-49
70	38	-120	260	0.721569	0.533333	25	39	-49
67	35	-121	260	0.741176	0.529412	23	40	-51
64	29	-123	260	0.780392	0.521569	22	41	-52
64	26	-122	262	0.807843	0.52549	21	44	-53
64	23	-122	262	0.827451	0.52549	21	44	-54
63	21	-120	262	0.847059	0.533333	21	46	-56
57	13	-122	262	0.901961	0.52549	19	48	-58
54	10	-122	262	0.92549	0.52549	18	48	-59
53	7	-122	262	0.94902	0.52549	18	48	-59
53	7	-120	262	0.94902	0.533333	18	49	-60
54	6	-118	262	0.956863	0.541176	18	50	-61
55	7	-116	262	0.94902	0.54902	19	51	-61
56	8	-114	262	0.945098	0.556863	20	50	-62
57	9	-114	262	0.937255	0.556863	20	50	-61
57	9	-114	262	0.937255	0.556863	20	50	-61
58	10	-113	262	0.929412	0.560784	20	51	-62
60	12	-110	262	0.917647	0.572549	21	50	-62
61	13	-112	262	0.909804	0.564706	21	50	-61
62	15	-113	262	0.894118	0.560784	21	50	-60
63	16	-114	262	0.886275	0.556863	21	49	-59
63	16	-115	262	0.886275	0.552941	21	48	-59
66	19	-113	262	0.866667	0.560784	22	49	-59
65	18	-115	262	0.870588	0.552941	21	49	-58
65	18	-114	262	0.87451	0.556863	21	49	-59
65	18	-114	262	0.87451	0.556863	21	49	-59
66	20	-111	262	0.862745	0.568627	22	49	-59
65	19	-112	262	0.866667	0.564706	22	49	-59
66	19	-111	262	0.870588	0.568627	22	49	-59
66	19	-111	262	0.870588	0.568627	22	49	-59
65	18	-112	262	0.87451	0.564706	22	49	-59
65	18	-112	262	0.87451	0.564706	22	49	-59
65	18	-112	262	0.87451	0.564706	22	49	-59
65	18	-113	262	0.87451	0.560784	21	49	-59
65	18	-112	262	0.87451	0.564706	22	49	-59
65	18	-112	262	0.87451	0.564706	22	49	-59
67	20	-110	262	0.862745	0.572549	22	49	-59
68	21	-109	262	0.858824	0.576471	23	49	-59
70	23	-107	262	0.847059	0.584314	23	49	-60
69	22	-108	262	0.85098	0.580392	23	49	-59
68	22	-108	262	0.85098	0.580392	23	49	-60
68	23	-107	262	0.847059	0.584314	23	49	-60
70	26	-107	262	0.827451	0.584314	24	48	-59
71	27	-107	262	0.819608	0.584314	24	48	-59
73	29	-104	262	0.807843	0.596078	25	48	-59
74	31	-101	260	0.8	0.607843	26	48	-59
78	35	-97	260	0.780392	0.623529	27	48	-60
77	33	-100	262	0.788235	0.611765	27	48	-59
77	33	-100	262	0.788235	0.611765	27	48	-59
76	32	-101	262	0.792157	0.607843	26	48	-59
76	30	-100	262	0.807843	0.611765	26	49	-60
77	28	-99	262	0.823529	0.615686	26	50	-60
78	26	-98	264	0.835294	0.619608	26	52	-61
78	24	-97	264	0.85098	0.623529	26	52	-62
75	21	-99	264	0.866667	0.615686	25	53	-62
72	19	-101	264	0.878431	0.607843	24	52	-63
72	18	-101	264	0.882353	0.607843	24	53	-63
73	17	-100	264	0.890196	0.611765	24	53	-63
73	17	-103	264	0.890196	0.6	23	53	-62
72	18	-105	264	0.882353	0.592157	23	52	-61
73	19	-103	264	0.87451	0.6	24	52	-61
74	20	-101	264	0.870588	0.607843	24	52	-62
73	20	-100	264	0.870588	0.611765	24	52	-63
71	21	-100	262	0.866667	0.611765	24	52	-63
71	22	-99	262	0.858824	0.615686	24	52	-63
72	23	-98	262	0.854902	0.619608	25	52	-63
73	23	-99	262	0.854902	0.615686	25	52	-62
73	23	-100	262	0.85098	0.611765	25	52	-62
73	24	-99	262	0.847059	0.615686	25	51	-62
73	24	-99	262	0.847059	0.615686	25	51	-62
76	24	-97	264	0.85098	0.623529	25	52	-62
78	24	-97	264	0.85098	0.623529	26	52	-62
77	24	-96	264	0.85098	0.627451	26	52	-63
78	27	-93	262	0.835294	0.639216	27	52	-63
79	27	-93	264	0.835294	0.639216	27	53	-63
79	27	-93	264	0.835294	0.639216	27	53	-63
80	28	-89	262	0.831373	0.654902	27	53	-64
81	30	-86	262	0.823529	0.666667	28	53	-65
82	33	-90	262	0.8	0.65098	28	51	-62
83	35	-94	262	0.784314	0.635294	28	49	-60
85	36	-87	262	0.788235	0.662745	29	51	-62
88	37	-79	262	0.792157	0.694118	30	53	-65
89	39	-78	262	0.780392	0.698039	31	53	-65
89	41	-81	262	0.764706	0.686275	31	51	-63
94	63	-102	260	0.592157	0.603922	34	35	-45
92	59	-104	262	0.611765	0.596078	33	36	-46
91	54	-104	262	0.643137	0.596078	32	39	-48
93	51	-101	264	0.670588	0.607843	32	41	-50
92	46	-99	264	0.705882	0.615686	30	44	-53
92	42	-96	266	0.737255	0.627451	30	47	-55
90	40	-95	264	0.752941	0.631373	30	48	-57
86	41	-97	262	0.741176	0.623529	29	46	-56
83	42	-101	262	0.729412	0.607843	29	44	-55
82	41	-103	262	0.733333	0.6	28	44	-54
81	39	-105	262	0.741176	0.592157	27	44	-54
80	39	-105	262	0.741176	0.592157	27	44	-54
79	40	-105	262	0.733333	0.592157	27	44	-54
77	39	-106	260	0.741176	0.588235	27	44	-55
76	38	-108	260	0.745098	0.580392	27	43	-54
76	38	-108	260	0.745098	0.580392	27	43	-54
75	37	-110	260	0.745098	0.572549	26	43	-53
75	37	-110	260	0.745098	0.572549	26	43	-53
76	38	-109	260	0.741176	0.576471	27	43	-53
75	37	-111	262	0.745098	0.568627	26	42	-53
77	39	-109	262	0.733333	0.576471	27	43	-53
76	40	-110	260	0.72549	0.572549	27	42	-53
75	40	-111	260	0.72549	0.568627	27	41	-52
72	39	-115	260	0.721569	0.552941	25	40	-51
72	40	-117	260	0.713725	0.545098	25	39	-50
69	38	-120	260	0.721569	0.533333	25	38	-49
66	37	-123	258	0.721569	0.521569	24	38	-49
65	34	-123	258	0.745098	0.521569	23	39	-50
63	31	-122	258	0.768627	0.52549	22	40	-52
63	27	-122	260	0.8	0.52549	21	43	-53
61	21	-123	262	0.843137	0.521569	20	45	-55
59	18	-121	260	0.866667	0.529412	20	46	-57
56	13	-120	260	0.905882	0.533333	19	48	-59
54	10	-120	260	0.92549	0.533333	19	48	-59
53	7	-119	262	0.94902	0.537255	18	50	-61
54	6	-117	262	0.956863	0.545098	19	50	-61
53	5	-117	262	0.964706	0.545098	18	50	-62
55	6	-114	262	0.956863	0.556863	19	51	-62
55	7	-113	262	0.952941	0.560784	20	51	-63
58	9	-112	262	0.937255	0.564706	20	51	-62
58	9	-113	262	0.937255	0.560784	20	51	-62
59	10	-111	262	0.929412	0.568627	20	51	-62
61	12	-108	262	0.917647	0.580392	21	51	-63
62	13	-110	262	0.909804	0.572549	21	51	-62
63	14	-112	262	0.901961	0.564706	21	50	-60
64	16	-113	262	0.886275	0.560784	21	49	-59
65	17	-114	264	0.878431	0.556863	21	49	-59
67	19	-111	262	0.870588	0.568627	22	49	-59
67	19	-111	262	0.870588	0.568627	22	49	-59
67	19	-111	262	0.870588	0.568627	22	49	-59
67	19	-112	264	0.866667	0.564706	22	49	-59
67	20	-109	262	0.862745	0.576471	22	50	-60
66	20	-108	262	0.866667	0.580392	22	50	-61
66	20	-108	262	0.866667	0.580392	22	50	-61
66	19	-109	262	0.870588	0.576471	22	50	-60
65	18	-110	262	0.878431	0.572549	22	50	-60
66	18	-111	262	0.87451	0.568627	22	49	-60
65	17	-112	262	0.882353	0.564706	21	50	-60
65	16	-112	262	0.890196	0.564706	21	50	-60
66	18	-111	262	0.87451	0.568627	22	49	-60
66	18	-111	262	0.87451	0.568627	22	49	-60
68	20	-109	262	0.862745	0.576471	23	50	-60
69	21	-108	262	0.858824	0.580392	23	50	-60
69	21	-108	262	0.858824	0.580392	23	50	-60
69	21	-107	262	0.858824	0.584314	23	50	-60
68	21	-107	262	0.858824	0.584314	23	50	-60
68	22	-107	262	0.85098	0.584314	23	50	-60
70	24	-107	262	0.839216	0.584314	23	49	-59
72	27	-108	262	0.815686	0.580392	24	48	-58
72	28	-106	262	0.811765	0.588235	25	48	-58
73	30	-103	260	0.803922	0.6	25	48	-59
75	32	-102	262	0.792157	0.603922	26	48	-59
75	32	-104	262	0.788235	0.596078	26	47	-58
75	34	-103	260	0.776471	0.6	26	46	-58
74	32	-104	262	0.788235	0.596078	25	47	-58
76	32	-102	262	0.792157	0.603922	26	48	-58
78	31	-100	262	0.8	0.611765	26	49	-59
80	29	-98	264	0.815686	0.619608	27	51	-60
80	26	-97	264	0.835294	0.623529	26	52	-61
76	23	-98	264	0.854902	0.619608	25	52	-62
73	20	-100	264	0.870588	0.611765	24	52	-63
73	18	-99	264	0.886275	0.615686	24	54	-63
75	18	-98	264	0.886275	0.619608	25	54	-63
75	18	-100	264	0.886275	0.611765	24	54	-63
73	18	-103	264	0.882353	0.6	23	53	-62
73	17	-102	264	0.890196	0.603922	23	53	-62
73	18	-101	264	0.882353	0.607843	24	53	-63
73	20	-100	264	0.870588	0.611765	24	52	-63
71	21	-100	262	0.866667	0.611765	24	52	-63
70	21	-100	262	0.866667	0.611765	24	52	-63
70	22	-99	262	0.858824	0.615686	24	52	-63
72	23	-99	262	0.854902	0.615686	25	52	-63
73	23	-100	262	0.85098	0.611765	25	52	-62
72	23	-100	262	0.85098	0.611765	24	51	-62
71	23	-100	262	0.85098	0.611765	24	51	-62
75	23	-99	264	0.854902	0.615686	25	53	-62
78	24	-98	264	0.847059	0.619608	25	52	-62
77	24	-97	264	0.85098	0.623529	25	52	-62
76	25	-95	262	0.843137	0.631373	26	52	-63
78	26	-94	264	0.839216	0.635294	26	53	-63
80	27	-93	264	0.835294	0.639216	27	52	-63
79	27	-91	262	0.835294	0.647059	27	53	-64
79	28	-88	262	0.831373	0.658824	27	53	-65
80	31	-89	262	0.815686	0.654902	28	52	-64
82	33	-90	262	0.8	0.65098	28	51	-62
84	34	-87	262	0.8	0.662745	29	52	-63
87	36	-81	262	0.796078	0.686275	30	53	-65
89	38	-79	262	0.784314	0.694118	31	53	-65
89	40	-79	262	0.772549	0.694118	31	52	-64
94	59	-103	262	0.615686	0.6	33	37	-46
93	56	-102	262	0.635294	0.603922	32	38	-48
91	51	-102	264	0.670588	0.603922	31	40	-50
92	48	-101	264	0.690196	0.607843	31	43	-51
94	46	-100	266	0.705882	0.611765	31	44	-52
92	42	-98	266	0.733333	0.619608	30	47	-54
88	39	-97	264	0.752941	0.623529	29	48	-56
86	41	-98	264	0.741176	0.619608	29	46	-56
82	41	-103	262	0.733333	0.6	28	44	-54
83	41	-103	262	0.733333	0.6	28	44	-54
81	39	-105	262	0.741176	0.592157	27	44	-54
80	39	-106	262	0.741176	0.588235	27	44	-54
78	40	-106	260	0.733333	0.588235	27	43	-54
78	40	-107	260	0.733333	0.584314	27	43	-53
77	39	-109	262	0.733333	0.576471	27	43	-53
77	39	-109	262	0.733333	0.576471	27	43	-53
75	37	-110	260	0.745098	0.572549	26	43	-53
74	37	-110	260	0.745098	0.572549	26	43	-54
74	37	-110	260	0.745098	0.572549	26	43	-54
74	37	-110	260	0.745098	0.572549	26	43	-54
74	38	-110	260	0.741176	0.572549	26	42	-53
73	38	-111	260	0.737255	0.568627	26	42	-53
72	38	-113	260	0.733333	0.560784	25	41	-52
70	38	-115	258	0.729412	0.552941	25	40	-52
70	39	-115	258	0.721569	0.552941	25	40	-52
68	39	-119	258	0.713725	0.537255	25	38	-50
65	37	-122	258	0.72549	0.52549	24	38	-50
65	34	-122	258	0.745098	0.52549	23	39	-51
65	30	-121	260	0.776471	0.529412	22	42	-52
63	25	-121	260	0.815686	0.529412	21	44	-54
60	20	-121	260	0.85098	0.529412	20	46	-56
58	17	-120	260	0.87451	0.533333	20	47	-58
56	13	-120	260	0.905882	0.533333	19	48	-59
54	9	-118	262	0.933333	0.541176	19	49	-60
52	7	-116	260	0.94902	0.54902	18	50	-62
52	5	-116	260	0.964706	0.54902	18	50	-62
54	6	-114	262	0.956863	0.556863	19	51	-62
55	7	-113	262	0.952941	0.560784	20	51	-63
56	8	-112	262	0.945098	0.564706	20	51	-63
58	9	-111	262	0.937255	0.568627	20	51	-63
60	10	-110	262	0.933333	0.572549	21	52	-63
61	11	-109	262	0.92549	0.576471	21	52	-63
63	13	-107	262	0.913725	0.584314	21	52	-63
64	14	-107	262	0.905882	0.584314	22	51	-62
65	15	-108	262	0.898039	0.580392	22	51	-61
66	16	-109	262	0.890196	0.576471	22	51	-61
68	18	-109	264	0.878431	0.576471	22	50	-60
69	19	-107	264	0.870588	0.584314	23	51	-61
69	19	-107	264	0.870588	0.584314	23	51	-61
69	19	-108	264	0.870588	0.580392	23	50	-60
69	19	-109	264	0.870588	0.576471	23	50	-60
68	19	-108	262	0.870588	0.580392	23	50	-60
69	20	-106	262	0.866667	0.588235	23	50	-61
68	20	-105	262	0.866667	0.592157	23	50	-61
67	19	-105	262	0.87451	0.592157	23	51	-62
67	18	-107	262	0.878431	0.584314	22	51	-61
67	18	-108	262	0.878431	0.580392	22	50	-61
67	17	-109	264	0.886275	0.576471	22	51	-61
68	17	-109	264	0.886275	0.576471	22	51	-60
67	17	-108	262	0.886275	0.580392	22	51	-61
66	17	-108	262	0.886275	0.580392	22	51	-61
67	18	-107	262	0.878431	0.584314	22	51	-61
68	19	-106	262	0.87451	0.588235	23	51	-61
69	19	-106	262	0.87451	0.588235	23	51	-61
68	19	-106	262	0.87451	0.588235	23	51	-61
67	19	-106	262	0.87451	0.588235	23	51	-61
67	21	-106	262	0.858824	0.588235	23	50	-61
71	24	-106	262	0.839216	0.588235	24	49	-59
70	24	-109	262	0.835294	0.576471	23	48	-58
70	26	-108	262	0.823529	0.580392	24	48	-58
70	28	-107	260	0.811765	0.584314	24	47	-58
73	32	-105	260	0.788235	0.592157	25	47	-58
74	32	-107	262	0.784314	0.584314	25	46	-57
75	34	-106	262	0.772549	0.588235	26	45	-56
74	33	-107	262	0.780392	0.584314	25	46	-56
75	32	-105	262	0.788235	0.592157	25	47	-57
76	31	-104	262	0.796078	0.596078	26	47	-58
78	28	-102	264	0.819608	0.603922	26	49	-59
78	24	-102	264	0.843137	0.603922	25	51	-60
74	21	-101	264	0.862745	0.607843	24	52	-62
73	20	-98	262	0.87451	0.619608	24	53	-64
74	18	-97	264	0.886275	0.623529	24	55	-64
76	17	-96	264	0.894118	0.627451	25	55	-64
76	17	-97	264	0.894118	0.623529	25	55	-64
74	17	-99	264	0.890196	0.615686	24	54	-63
74	17	-101	264	0.890196	0.607843	24	53	-63
73	17	-102	264	0.890196	0.603922	23	53	-62
73	19	-100	264	0.878431	0.611765	24	53	-63
72	20	-99	262	0.87451	0.615686	24	52	-63
71	22	-98	262	0.862745	0.619608	24	53	-64
71	22	-99	262	0.858824	0.615686	24	52	-63
73	22	-99	262	0.858824	0.615686	25	52	-63
75	22	-99	264	0.858824	0.615686	25	52	-62
75	22	-99	264	0.858824	0.615686	25	52	-62
74	22	-99	264	0.858824	0.615686	25	52	-62
76	23	-98	264	0.854902	0.619608	25	52	-62
77	23	-98	264	0.854902	0.619608	25	52	-62
76	23	-97	264	0.854902	0.623529	25	52	-63
76	24	-96	264	0.85098	0.627451	25	52	-63
77	25	-95	264	0.843137	0.631373	26	52	-63
78	25	-95	264	0.843137	0.631373	26	52	-63
79	26	-93	264	0.839216	0.639216	27	53	-63
80	28	-89	262	0.831373	0.654902	27	53	-64
81	29	-90	262	0.823529	0.65098	27	53	-63
82	30	-90	264	0.819608	0.65098	27	53	-63
83	31	-89	264	0.815686	0.654902	28	53	-63
87	35	-83	262	0.796078	0.678431	30	53	-64
87	36	-80	262	0.796078	0.690196	30	53	-65
85	36	-79	260	0.796078	0.694118	30	53	-66
97	56	-100	264	0.639216	0.611765	33	40	-48
94	53	-100	264	0.658824	0.611765	32	41	-50
92	49	-99	264	0.686275	0.615686	31	43	-52
92	46	-99	264	0.705882	0.615686	30	44	-53
93	44	-99	266	0.721569	0.615686	30	46	-53
91	41	-100	266	0.737255	0.611765	29	47	-54
89	39	-101	266	0.74902	0.607843	29	47	-54
87	40	-102	264	0.741176	0.603922	29	46	-54
82	39	-105	264	0.741176	0.592157	27	45	-54
82	39	-106	264	0.741176	0.588235	27	44	-53
80	38	-107	262	0.745098	0.584314	27	44	-53
79	40	-106	262	0.733333	0.588235	27	43	-54
78	40	-108	262	0.729412	0.580392	27	43	-53
78	40	-109	262	0.729412	0.576471	27	42	-53
77	39	-111	262	0.729412	0.568627	27	42	-52
77	39	-110	262	0.733333	0.572549	27	42	-53
76	38	-109	260	0.741176	0.576471	27	43	-53
73	36	-111	260	0.752941	0.568627	25	43	-54
71	36	-113	260	0.74902	0.560784	25	42	-53
72	37	-111	260	0.745098	0.568627	25	42	-54
71	36	-113	260	0.74902	0.560784	25	42	-53
70	35	-114	260	0.752941	0.556863	25	42	-53
70	36	-114	260	0.745098	0.556863	25	42	-53
69	36	-114	258	0.745098	0.556863	25	42	-53
71	39	-113	258	0.72549	0.560784	25	41	-52
70	39	-115	258	0.721569	0.552941	25	40	-52
66	37	-120	258	0.729412	0.533333	24	38	-50
67	35	-119	258	0.745098	0.537255	24	40	-51
66	30	-119	260	0.780392	0.537255	23	43	-53
63	25	-118	260	0.819608	0.541176	22	45	-55
61	20	-117	260	0.854902	0.545098	21	47	-58
59	16	-118	262	0.882353	0.541176	20	48	-58
57	13	-118	262	0.905882	0.541176	20	48	-59
54	9	-116	260	0.937255	0.54902	19	49	-61
53	6	-114	260	0.956863	0.556863	19	51	-63
53	5	-113	260	0.964706	0.560784	19	52	-63
54	6	-112	260	0.956863	0.564706	20	51	-63
55	7	-111	260	0.952941	0.568627	20	52	-64
58	10	-108	260	0.933333	0.580392	21	52	-64
60	10	-107	262	0.933333	0.584314	21	53	-64
61	10	-107	262	0.933333	0.584314	21	52	-64
62	11	-106	262	0.92549	0.588235	21	52	-64
64	13	-104	262	0.913725	0.596078	22	53	-64
64	13	-104	262	0.913725	0.596078	22	53	-64
66	15	-103	262	0.901961	0.6	23	52	-63
67	16	-104	262	0.894118	0.596078	23	52	-63
69	19	-104	262	0.87451	0.596078	23	52	-62
69	19	-105	262	0.87451	0.592157	23	51	-61
70	20	-104	262	0.866667	0.596078	23	51	-61
70	20	-105	262	0.866667	0.592157	23	51	-61
70	20	-105	262	0.866667	0.592157	23	51	-61
70	20	-105	262	0.866667	0.592157	23	51	-61
71	21	-102	262	0.862745	0.603922	24	51	-62
71	21	-101	262	0.862745	0.607843	24	52	-62
70	21	-100	262	0.866667	0.611765	24	52	-63
68	19	-103	262	0.87451	0.6	23	52	-63
70	20	-103	262	0.870588	0.6	23	51	-62
70	18	-104	264	0.882353	0.596078	23	52	-62
70	17	-105	264	0.886275	0.592157	23	52	-62
69	17	-104	264	0.886275	0.596078	23	52	-62
67	16	-104	262	0.894118	0.596078	23	52	-63
68	17	-102	262	0.890196	0.603922	23	52	-63
68	17	-102	262	0.890196	0.603922	23	52	-63
69	17	-103	264	0.890196	0.6	23	52	-63
69	17	-103	264	0.890196	0.6	23	52	-63
69	19	-103	262	0.87451	0.6	23	52	-62
68	19	-104	262	0.87451	0.596078	23	51	-62
70	21	-105	262	0.862745	0.592157	23	51	-61
72	24	-106	262	0.839216	0.588235	24	49	-59
72	25	-106	262	0.831373	0.588235	24	49	-59
72	28	-106	262	0.811765	0.588235	25	48	-58
75	31	-105	262	0.796078	0.592157	25	47	-57
75	31	-107	262	0.792157	0.584314	25	46	-57
74	33	-108	262	0.776471	0.580392	25	45	-56
74	34	-108	262	0.768627	0.580392	25	45	-55
74	33	-107	262	0.780392	0.584314	25	46	-56
76	31	-106	262	0.792157	0.588235	25	47	-57
77	28	-106	264	0.811765	0.588235	25	49	-57
77	23	-106	266	0.847059	0.588235	24	51	-59
73	20	-103	264	0.870588	0.6	24	52	-61
73	20	-98	262	0.87451	0.619608	24	53	-64
74	18	-96	264	0.886275	0.627451	25	54	-65
77	17	-95	264	0.894118	0.631373	25	55	-64
76	16	-96	264	0.901961	0.627451	25	55	-64
77	17	-96	266	0.894118	0.627451	25	55	-64
75	16	-99	264	0.898039	0.615686	24	54	-63
75	18	-100	264	0.886275	0.611765	24	54	-63
74	18	-99	264	0.886275	0.615686	24	54	-63
74	20	-97	264	0.87451	0.623529	25	53	-64
73	21	-97	262	0.866667	0.623529	25	53	-64
73	21	-98	262	0.866667	0.619608	25	53	-63
74	21	-98	264	0.866667	0.619608	25	53	-63
77	21	-97	264	0.866667	0.623529	25	53	-63
78	21	-97	264	0.866667	0.623529	25	53	-63
77	21	-97	264	0.866667	0.623529	25	53	-63
78	22	-96	264	0.862745	0.627451	25	53	-63
77	23	-96	264	0.854902	0.627451	25	53	-63
76	23	-96	264	0.854902	0.627451	25	53	-63
76	23	-97	264	0.854902	0.623529	25	52	-63
77	24	-96	264	0.85098	0.627451	26	52	-63
76	23	-97	264	0.854902	0.623529	25	52	-63
79	26	-93	264	0.839216	0.639216	27	53	-63
80	27	-92	264	0.835294	0.643137	27	53	-63
82	29	-90	264	0.823529	0.65098	27	53	-63
82	29	-90	264	0.823529	0.65098	27	53	-63
83	30	-88	262	0.819608	0.658824	28	53	-64
85	32	-85	262	0.811765	0.670588	29	54	-64
84	33	-82	262	0.811765	0.682353	29	54	-65
83	34	-80	260	0.807843	0.690196	29	54	-66
99	56	-95	264	0.65098	0.631373	34	41	-50
97	53	-97	264	0.666667	0.623529	33	42	-50
95	50	-98	266	0.682353	0.619608	32	43	-51
94	47	-96	264	0.705882	0.627451	31	45	-53
94	44	-95	266	0.72549	0.631373	31	47	-55
93	41	-101	268	0.737255	0.607843	30	47	-53
91	39	-106	268	0.741176	0.588235	29	46	-52
87	37	-107	266	0.752941	0.584314	28	46	-52
84	38	-105	264	0.74902	0.592157	28	45	-54
83	39	-106	264	0.741176	0.588235	28	44	-53
80	38	-108	262	0.745098	0.580392	27	44	-53
78	39	-109	262	0.733333	0.576471	27	43	-53
78	40	-109	262	0.729412	0.576471	27	42	-53
80	41	-109	262	0.721569	0.576471	27	42	-52
79	40	-111	262	0.72549	0.568627	27	41	-51
77	39	-111	262	0.729412	0.568627	27	42	-52
75	39	-110	260	0.733333	0.572549	26	42	-53
72	37	-112	260	0.741176	0.564706	25	42	-53
70	35	-115	260	0.752941	0.552941	25	42	-53
69	34	-116	260	0.756863	0.54902	24	42	-53
69	34	-116	260	0.756863	0.54902	24	42	-53
70	35	-114	260	0.752941	0.556863	25	42	-53
70	36	-113	258	0.74902	0.560784	25	41	-53
72	37	-113	260	0.741176	0.560784	25	41	-53
73	37	-114	260	0.741176	0.556863	25	41	-52
72	37	-115	260	0.737255	0.552941	25	41	-52
70	36	-116	260	0.741176	0.54902	25	41	-52
69	34	-116	260	0.756863	0.54902	24	42	-53
65	28	-118	260	0.796078	0.541176	23	43	-54
64	24	-117	260	0.827451	0.545098	22	45	-56
61	19	-116	260	0.862745	0.54902	21	48	-58
60	16	-115	262	0.886275	0.552941	21	48	-59
56	10	-117	262	0.929412	0.545098	20	49	-60
55	7	-115	262	0.94902	0.552941	19	50	-62
57	8	-110	262	0.945098	0.572549	20	51	-63
57	7	-109	262	0.952941	0.576471	20	52	-64
56	6	-109	262	0.960784	0.576471	20	53	-64
57	7	-108	262	0.952941	0.580392	20	53	-64
59	9	-107	262	0.941176	0.584314	21	52	-64
61	10	-105	262	0.933333	0.592157	21	53	-64
62	10	-104	262	0.933333	0.596078	21	54	-65
63	11	-103	262	0.929412	0.6	22	54	-65
64	12	-102	262	0.921569	0.603922	22	53	-65
66	14	-101	262	0.909804	0.607843	23	54	-65
67	15	-101	262	0.901961	0.607843	23	53	-64
69	17	-100	262	0.890196	0.611765	23	53	-64
70	18	-102	264	0.882353	0.603922	23	52	-63
71	19	-102	264	0.878431	0.603922	23	52	-62
71	19	-103	264	0.87451	0.6	23	52	-62
71	20	-104	264	0.866667	0.596078	23	51	-61
72	21	-103	264	0.862745	0.6	24	51	-61
72	20	-102	264	0.870588	0.603922	24	52	-62
72	20	-101	264	0.870588	0.607843	24	53	-63
72	20	-99	262	0.87451	0.615686	24	52	-63
71	20	-99	262	0.87451	0.615686	24	53	-63
72	20	-99	262	0.87451	0.615686	24	52	-63
71	19	-101	264	0.878431	0.607843	24	53	-63
70	18	-101	262	0.882353	0.607843	23	52	-63
71	18	-100	262	0.886275	0.611765	24	53	-63
70	18	-99	262	0.886275	0.615686	24	53	-64
69	17	-99	262	0.890196	0.615686	23	53	-65
69	17	-98	262	0.894118	0.619608	23	54	-65
69	17	-97	262	0.894118	0.623529	24	54	-65
70	17	-99	262	0.890196	0.615686	23	54	-64
69	16	-101	262	0.898039	0.607843	23	53	-64
68	15	-103	262	0.901961	0.6	23	53	-63
70	17	-103	264	0.890196	0.6	23	53	-63
72	19	-103	264	0.87451	0.6	23	52	-62
75	22	-102	264	0.858824	0.603922	25	52	-61
75	24	-103	264	0.843137	0.6	25	51	-60
76	26	-103	264	0.831373	0.6	25	50	-59
78	30	-102	264	0.803922	0.603922	26	49	-59
75	30	-106	262	0.8	0.588235	25	47	-57
75	33	-107	262	0.780392	0.584314	25	46	-56
73	33	-109	262	0.776471	0.576471	25	45	-56
73	32	-109	262	0.780392	0.576471	25	45	-56
75	30	-107	262	0.8	0.584314	25	47	-57
75	26	-108	264	0.823529	0.580392	24	49	-57
75	21	-108	266	0.858824	0.580392	24	50	-58
71	18	-105	264	0.882353	0.592157	23	51	-61
72	19	-99	262	0.878431	0.615686	24	53	-63
73	17	-97	264	0.894118	0.623529	24	54	-64
76	16	-96	264	0.901961	0.627451	25	55	-64
76	16	-96	264	0.901961	0.627451	25	55	-64
75	15	-99	266	0.905882	0.615686	24	55	-63
75	16	-98	264	0.898039	0.619608	24	54	-64
75	18	-98	264	0.886275	0.619608	25	54	-63
78	21	-95	264	0.870588	0.631373	25	54	-64
75	19	-96	264	0.882353	0.627451	25	54	-64
74	19	-97	264	0.882353	0.623529	25	54	-64
74	19	-97	264	0.882353	0.623529	25	54	-64
75	19	-97	264	0.882353	0.623529	25	54	-64
78	19	-96	264	0.882353	0.627451	25	54	-63
79	20	-96	266	0.87451	0.627451	25	54	-63
79	21	-96	266	0.870588	0.627451	25	54	-63
78	21	-96	264	0.870588	0.627451	25	53	-63
76	21	-96	264	0.870588	0.627451	25	54	-63
75	22	-97	264	0.862745	0.623529	25	53	-63
76	23	-97	264	0.854902	0.623529	25	52	-63
76	23	-97	264	0.854902	0.623529	25	52	-63
78	25	-95	264	0.843137	0.631373	26	52	-63
79	26	-94	264	0.839216	0.635294	26	53	-63
80	27	-93	264	0.835294	0.639216	27	52	-63
81	28	-91	264	0.831373	0.647059	27	53	-63
82	29	-89	262	0.827451	0.654902	27	53	-64
83	30	-86	262	0.823529	0.666667	28	54	-65
85	32	-83	262	0.815686	0.678431	29	54	-65
84	33	-82	262	0.811765	0.682353	29	54	-65
83	35	-83	260	0.796078	0.678431	29	53	-65
101	56	-96	266	0.65098	0.627451	34	42	-49
99	54	-98	266	0.658824	0.619608	33	42	-49
99	53	-99	266	0.662745	0.615686	33	42	-49
99	49	-94	266	0.698039	0.635294	32	45	-53
96	43	-94	266	0.733333	0.635294	31	48	-55
94	40	-101	268	0.741176	0.607843	30	47	-53
91	39	-107	268	0.737255	0.584314	29	46	-51
86	36	-109	268	0.756863	0.576471	27	46	-52
85	38	-106	266	0.745098	0.588235	28	45	-53
83	39	-106	264	0.741176	0.588235	28	44	-53
81	39	-107	262	0.737255	0.584314	27	44	-53
78	39	-110	262	0.733333	0.572549	27	42	-52
78	40	-110	262	0.72549	0.572549	27	42	-52
80	41	-110	262	0.717647	0.572549	27	42	-51
80	40	-111	262	0.72549	0.568627	27	42	-51
77	39	-112	262	0.729412	0.564706	27	41	-52
73	38	-113	260	0.733333	0.560784	26	41	-52
72	37	-113	260	0.741176	0.560784	25	41	-53
72	36	-114	260	0.745098	0.556863	25	42	-52
70	35	-115	260	0.752941	0.552941	25	42	-53
70	35	-115	260	0.752941	0.552941	25	42	-53
71	34	-113	260	0.760784	0.560784	25	43	-54
73	35	-111	260	0.756863	0.568627	25	44	-54
74	36	-111	260	0.752941	0.568627	25	43	-54
75	36	-112	262	0.74902	0.564706	25	43	-53
74	36	-112	262	0.74902	0.564706	25	42	-53
72	34	-113	260	0.760784	0.560784	25	43	-54
70	32	-115	260	0.772549	0.552941	24	43	-54
67	28	-117	262	0.8	0.545098	23	44	-54
64	23	-117	262	0.835294	0.545098	22	46	-56
61	17	-117	262	0.878431	0.545098	21	48	-58
60	13	-116	262	0.905882	0.54902	20	49	-59
59	9	-115	262	0.937255	0.552941	20	51	-61
58	6	-112	262	0.956863	0.564706	20	52	-63
59	7	-108	262	0.952941	0.580392	20	53	-64
59	6	-106	262	0.960784	0.588235	21	53	-65
58	5	-107	262	0.964706	0.584314	20	53	-65
59	6	-106	262	0.960784	0.588235	21	53	-65
61	8	-104	262	0.94902	0.596078	21	54	-65
63	9	-102	262	0.941176	0.603922	22	54	-65
64	10	-99	262	0.937255	0.615686	22	55	-66
64	10	-99	262	0.937255	0.615686	22	55	-66
66	12	-97	262	0.92549	0.623529	23	55	-67
67	13	-97	262	0.917647	0.623529	23	55	-66
68	14	-98	262	0.909804	0.619608	23	54	-65
70	16	-97	262	0.898039	0.623529	24	54	-65
71	17	-98	262	0.894118	0.619608	24	54	-64
72	19	-100	264	0.878431	0.611765	24	53	-63
72	19	-102	264	0.878431	0.603922	24	52	-62
72	19	-102	264	0.878431	0.603922	24	52	-62
72	19	-102	264	0.878431	0.603922	24	52	-62
73	20	-100	264	0.870588	0.611765	24	52	-63
73	20	-99	264	0.87451	0.615686	24	53	-63
74	20	-98	264	0.87451	0.619608	25	53	-63
74	19	-97	264	0.882353	0.623529	25	54	-64
74	19	-97	264	0.882353	0.623529	25	54	-64
72	18	-97	262	0.886275	0.623529	24	54	-64
72	18	-96	262	0.886275	0.627451	24	54	-65
71	17	-96	262	0.894118	0.627451	24	54	-65
70	16	-96	262	0.901961	0.627451	24	55	-66
69	15	-96	262	0.905882	0.627451	24	54	-66
69	15	-95	262	0.905882	0.631373	24	55	-66
68	14	-95	262	0.913725	0.631373	23	55	-67
69	14	-97	262	0.913725	0.623529	23	55	-66
70	14	-100	264	0.909804	0.611765	23	54	-64
70	14	-100	264	0.909804	0.611765	23	54	-64
72	15	-100	264	0.901961	0.611765	23	54	-64
74	17	-100	264	0.890196	0.611765	24	54	-63
76	20	-99	264	0.87451	0.615686	25	53	-62
77	22	-100	264	0.858824	0.611765	25	52	-61
78	24	-100	264	0.847059	0.611765	25	51	-61
80	29	-99	264	0.815686	0.615686	26	51	-60
77	29	-103	264	0.811765	0.6	25	49	-59
76	32	-104	262	0.788235	0.596078	26	47	-58
78	37	-103	262	0.756863	0.6	27	45	-56
74	32	-107	262	0.784314	0.584314	25	46	-57
75	30	-105	262	0.8	0.592157	25	48	-58
75	25	-105	264	0.835294	0.592157	25	49	-59
74	20	-106	264	0.866667	0.588235	24	51	-60
70	17	-105	264	0.886275	0.592157	23	52	-62
70	18	-100	262	0.886275	0.611765	23	53	-64
72	16	-99	264	0.898039	0.615686	24	53	-64
73	14	-99	264	0.909804	0.615686	24	54	-64
73	14	-100	264	0.909804	0.611765	23	54	-64
74	15	-100	264	0.901961	0.611765	24	54	-63
74	17	-99	264	0.890196	0.615686	24	54	-63
76	19	-96	264	0.882353	0.627451	25	54	-64
77	20	-95	264	0.87451	0.631373	25	54	-64
76	19	-96	264	0.882353	0.627451	25	54	-64
75	19	-96	264	0.882353	0.627451	25	54	-64
75	19	-96	264	0.882353	0.627451	25	54	-64
77	20	-95	264	0.87451	0.631373	25	54	-64
79	19	-94	266	0.882353	0.635294	25	55	-64
80	20	-94	266	0.878431	0.635294	26	55	-64
80	20	-95	266	0.87451	0.631373	25	55	-63
78	21	-96	264	0.870588	0.627451	25	53	-63
76	21	-96	264	0.870588	0.627451	25	54	-63
75	22	-97	264	0.862745	0.623529	25	53	-63
75	23	-97	264	0.854902	0.623529	25	52	-63
76	24	-96	264	0.85098	0.627451	25	52	-63
77	25	-95	264	0.843137	0.631373	26	52	-63
77	25	-95	264	0.843137	0.631373	26	52	-63
79	27	-93	264	0.835294	0.639216	27	53	-63
80	28	-91	262	0.831373	0.647059	27	52	-63
80	28	-90	262	0.831373	0.65098	27	53	-64
83	30	-85	262	0.823529	0.670588	28	54	-65
83	30	-82	262	0.827451	0.682353	29	55	-66
83	32	-83	262	0.815686	0.678431	29	54	-65
83	34	-84	262	0.803922	0.67451	29	52	-65
103	57	-100	268	0.635294	0.611765	34	41	-47
101	55	-103	268	0.639216	0.6	33	41	-46
102	55	-102	268	0.643137	0.603922	33	41	-46
103	51	-97	268	0.678431	0.623529	33	44	-50
101	45	-95	268	0.721569	0.631373	32	47	-53
96	42	-99	268	0.733333	0.615686	30	47	-53
91	40	-104	268	0.737255	0.596078	29	46	-52
86	39	-106	266	0.741176	0.588235	28	45	-53
84	38	-106	264	0.745098	0.588235	28	45	-53
80	37	-109	264	0.74902	0.576471	27	44	-53
79	37	-109	262	0.74902	0.576471	27	44	-53
79	40	-109	262	0.729412	0.576471	27	42	-52
78	40	-111	262	0.72549	0.568627	27	42	-52
78	39	-112	262	0.729412	0.564706	27	42	-52
78	38	-113	262	0.733333	0.560784	26	42	-51
77	39	-112	262	0.729412	0.564706	27	41	-52
73	38	-114	260	0.733333	0.556863	25	41	-52
71	36	-115	260	0.745098	0.552941	25	42	-52
71	35	-115	260	0.752941	0.552941	25	42	-53
70	35	-114	260	0.752941	0.556863	25	42	-53
70	35	-112	260	0.756863	0.564706	25	43	-54
72	34	-111	260	0.764706	0.568627	25	44	-55
74	33	-111	262	0.772549	0.568627	25	44	-54
75	34	-110	262	0.768627	0.572549	25	44	-54
74	35	-111	262	0.756863	0.568627	25	43	-54
73	33	-111	262	0.772549	0.568627	25	44	-55
72	31	-112	262	0.784314	0.564706	24	45	-55
70	29	-115	262	0.796078	0.552941	23	44	-54
67	25	-118	262	0.819608	0.541176	22	45	-55
65	20	-118	262	0.854902	0.541176	21	47	-56
63	15	-116	264	0.894118	0.54902	21	49	-59
62	11	-116	264	0.921569	0.54902	20	50	-59
62	9	-113	264	0.937255	0.560784	21	51	-61
62	7	-108	264	0.952941	0.580392	21	53	-63
62	7	-104	262	0.952941	0.596078	21	54	-65
61	6	-104	262	0.960784	0.596078	21	54	-65
62	5	-104	264	0.968627	0.596078	21	55	-65
63	6	-104	264	0.960784	0.596078	21	54	-65
65	8	-101	264	0.94902	0.607843	22	55	-65
65	9	-98	262	0.941176	0.619608	23	55	-67
65	9	-96	262	0.945098	0.627451	23	55	-67
66	10	-95	262	0.937255	0.631373	23	56	-68
68	11	-94	262	0.933333	0.635294	23	56	-68
69	12	-95	264	0.92549	0.631373	23	56	-67
69	12	-97	264	0.92549	0.623529	23	55	-66
71	14	-96	264	0.913725	0.627451	24	55	-66
72	16	-96	264	0.901961	0.627451	24	54	-65
74	18	-97	264	0.886275	0.623529	24	55	-64
73	17	-101	264	0.890196	0.607843	24	53	-63
74	18	-100	264	0.886275	0.611765	24	54	-63
74	18	-100	264	0.886275	0.611765	24	54	-63
75	19	-99	264	0.878431	0.615686	25	53	-63
75	19	-98	264	0.878431	0.619608	25	54	-63
75	19	-98	264	0.878431	0.619608	25	54	-63
75	19	-96	264	0.882353	0.627451	25	54	-64
75	19	-95	264	0.882353	0.631373	25	54	-65
74	18	-94	264	0.890196	0.635294	25	54	-65
73	18	-94	262	0.890196	0.635294	25	55	-65
72	17	-94	262	0.894118	0.635294	24	55	-66
71	16	-95	262	0.901961	0.631373	24	54	-66
69	14	-96	262	0.913725	0.627451	23	55	-66
69	13	-94	262	0.921569	0.635294	24	55	-67
69	12	-95	264	0.92549	0.631373	23	56	-67
69	12	-97	264	0.92549	0.623529	23	55	-66
70	12	-99	264	0.92549	0.615686	23	55	-65
70	12	-99	264	0.92549	0.615686	23	55	-65
72	13	-98	264	0.917647	0.619608	23	55	-65
74	15	-97	264	0.905882	0.623529	24	55	-64
77	18	-96	264	0.886275	0.627451	25	54	-64
77	20	-98	264	0.87451	0.619608	25	53	-63
77	23	-99	264	0.854902	0.615686	25	52	-62
78	25	-99	264	0.839216	0.615686	25	51	-61
78	28	-100	264	0.819608	0.611765	26	50	-60
78	32	-100	262	0.796078	0.611765	27	48	-59
75	31	-105	262	0.796078	0.592157	25	47	-57
74	30	-104	262	0.803922	0.596078	25	48	-58
77	30	-101	262	0.807843	0.607843	26	49	-59
77	26	-101	264	0.831373	0.607843	25	51	-60
76	22	-101	264	0.858824	0.607843	25	52	-61
71	18	-102	264	0.882353	0.603922	23	52	-62
69	17	-101	262	0.890196	0.607843	23	53	-64
70	15	-101	264	0.901961	0.607843	23	53	-64
71	14	-101	264	0.909804	0.607843	23	54	-64
71	14	-102	264	0.909804	0.603922	23	54	-63
71	14	-103	264	0.909804	0.6	23	53	-63
73	16	-101	264	0.898039	0.607843	24	53	-63
75	18	-99	264	0.886275	0.615686	24	54	-63
75	19	-97	264	0.882353	0.623529	25	54	-64
75	19	-96	264	0.882353	0.627451	25	54	-64
74	19	-97	264	0.882353	0.623529	25	54	-64
74	19	-97	264	0.882353	0.623529	25	54	-64
77	20	-95	264	0.87451	0.631373	25	54	-64
80	20	-93	266	0.878431	0.639216	26	55	-64
80	20	-94	266	0.878431	0.635294	26	55	-64
80	20	-95	266	0.87451	0.631373	25	55	-63
77	20	-97	264	0.87451	0.623529	25	54	-63
76	22	-97	264	0.862745	0.623529	25	53	-63
75	22	-98	264	0.862745	0.619608	25	52	-63
75	23	-97	264	0.854902	0.623529	25	52	-63
76	24	-97	264	0.85098	0.623529	25	52	-62
77	25	-96	264	0.843137	0.627451	26	52	-63
77	25	-96	264	0.843137	0.627451	26	52	-63
79	27	-93	264	0.835294	0.639216	27	53	-63
80	28	-91	262	0.831373	0.647059	27	52	-63
80	28	-91	262	0.831373	0.647059	27	52	-63
81	29	-87	262	0.827451	0.662745	28	54	-65
81	29	-85	262	0.831373	0.670588	28	54	-66
80	29	-85	262	0.831373	0.670588	28	54	-66
80	30	-86	262	0.823529	0.666667	28	53	-65
103	59	-103	268	0.615686	0.6	34	39	-44
103	58	-104	268	0.619608	0.596078	34	39	-44
103	56	-104	270	0.631373	0.596078	34	40	-45
103	53	-100	270	0.658824	0.611765	33	43	-48
100	48	-98	268	0.698039	0.619608	32	45	-51
95	45	-100	268	0.709804	0.611765	31	45	-52
90	43	-103	266	0.717647	0.6	29	45	-52
85	41	-106	264	0.72549	0.588235	28	44	-52
82	39	-108	264	0.737255	0.580392	27	44	-52
80	37	-109	264	0.74902	0.576471	27	44	-53
79	37	-109	262	0.74902	0.576471	27	44	-53
78	38	-111	262	0.737255	0.568627	27	43	-52
76	38	-113	262	0.733333	0.560784	26	42	-52
78	39	-112	262	0.729412	0.564706	27	42	-52
77	38	-113	262	0.733333	0.560784	26	42	-51
76	39	-113	262	0.72549	0.560784	26	41	-51
75	39	-113	260	0.72549	0.560784	26	41	-52
71	36	-115	260	0.745098	0.552941	25	42	-52
71	36	-114	260	0.745098	0.556863	25	41	-53
70	35	-113	260	0.756863	0.560784	25	42	-54
71	34	-111	260	0.764706	0.568627	25	43	-55
73	33	-109	262	0.776471	0.576471	25	45	-56
76	33	-108	262	0.776471	0.580392	25	46	-55
76	34	-109	262	0.768627	0.576471	26	44	-55
74	33	-112	262	0.772549	0.564706	25	44	-54
74	32	-112	262	0.776471	0.564706	25	45	-54
74	29	-112	264	0.8	0.564706	24	46	-55
73	28	-112	264	0.803922	0.564706	24	46	-55
68	21	-115	264	0.85098	0.552941	22	48	-57
66	18	-114	264	0.87451	0.556863	21	49	-58
64	13	-113	264	0.909804	0.560784	21	50	-60
64	10	-111	264	0.929412	0.568627	21	52	-61
64	8	-108	264	0.945098	0.580392	21	52	-63
64	8	-104	264	0.94902	0.596078	21	54	-65
62	6	-102	262	0.960784	0.603922	21	55	-66
62	5	-102	264	0.968627	0.603922	21	55	-66
64	6	-102	264	0.960784	0.603922	22	54	-65
65	7	-101	264	0.952941	0.607843	22	55	-66
66	8	-100	264	0.94902	0.611765	22	55	-66
66	9	-97	262	0.945098	0.623529	23	55	-67
65	9	-96	262	0.945098	0.627451	23	55	-67
67	10	-95	262	0.937255	0.631373	23	56	-67
69	11	-94	264	0.933333	0.635294	23	56	-67
70	12	-95	264	0.92549	0.631373	24	55	-66
70	12	-96	264	0.92549	0.627451	23	55	-66
72	14	-95	264	0.913725	0.631373	24	55	-66
73	15	-95	264	0.905882	0.631373	24	55	-65
74	16	-96	264	0.901961	0.627451	24	55	-65
74	17	-99	264	0.890196	0.615686	24	54	-63
75	18	-99	264	0.886275	0.615686	24	54	-63
76	19	-97	264	0.882353	0.623529	25	54	-63
77	20	-97	264	0.87451	0.623529	25	54	-63
76	19	-98	264	0.878431	0.619608	25	54	-63
76	19	-97	264	0.882353	0.623529	25	54	-63
76	19	-96	264	0.882353	0.627451	25	54	-64
76	18	-94	264	0.890196	0.635294	25	55	-65
75	17	-93	264	0.894118	0.639216	25	56	-66
74	17	-93	264	0.894118	0.639216	25	55	-66
73	17	-95	264	0.894118	0.631373	24	55	-65
70	15	-96	262	0.905882	0.627451	24	54	-66
70	13	-96	264	0.917647	0.627451	23	55	-66
69	12	-95	264	0.92549	0.631373	23	56	-67
70	12	-94	264	0.92549	0.635294	24	55	-67
70	12	-96	264	0.92549	0.627451	23	55	-66
69	11	-99	264	0.929412	0.615686	23	55	-65
70	11	-99	264	0.929412	0.615686	23	55	-65
71	12	-98	264	0.92549	0.619608	23	55	-65
74	14	-96	264	0.913725	0.627451	24	55	-65
76	16	-94	264	0.901961	0.635294	25	56	-65
75	17	-95	264	0.894118	0.631373	25	55	-65
75	20	-96	264	0.87451	0.627451	25	54	-64
77	24	-97	264	0.85098	0.623529	25	52	-62
77	27	-98	262	0.827451	0.619608	26	51	-61
78	31	-99	262	0.803922	0.615686	27	49	-60
75	29	-103	262	0.811765	0.6	25	49	-59
75	29	-102	262	0.811765	0.603922	25	49	-59
78	30	-99	262	0.807843	0.615686	26	50	-60
78	27	-98	264	0.827451	0.619608	26	51	-61
77	23	-98	264	0.854902	0.619608	25	52	-62
71	18	-102	264	0.882353	0.603922	23	52	-62
70	17	-102	264	0.890196	0.603922	23	53	-63
70	15	-101	264	0.901961	0.607843	23	53	-64
70	14	-101	264	0.909804	0.607843	23	54	-64
71	14	-101	264	0.909804	0.607843	23	54	-64
69	13	-103	264	0.913725	0.6	23	54	-63
71	14	-103	264	0.909804	0.6	23	53	-63
73	16	-101	264	0.898039	0.607843	24	53	-63
75	19	-97	264	0.882353	0.623529	25	54	-64
74	19	-96	264	0.882353	0.627451	25	54	-64
75	20	-96	264	0.87451	0.627451	25	54	-64
76	21	-96	264	0.870588	0.627451	25	54	-63
77	21	-95	264	0.870588	0.631373	25	54	-64
80	21	-94	264	0.870588	0.635294	26	55	-64
79	20	-96	266	0.87451	0.627451	25	54	-63
79	21	-97	266	0.866667	0.623529	25	53	-62
76	20	-98	264	0.87451	0.619608	25	53	-63
75	21	-99	264	0.866667	0.615686	25	53	-62
74	21	-99	264	0.866667	0.615686	25	53	-63
76	23	-97	264	0.854902	0.623529	25	52	-63
78	25	-96	264	0.843137	0.627451	26	52	-62
78	25	-97	264	0.843137	0.623529	26	52	-62
78	25	-96	264	0.843137	0.627451	26	52	-62
79	26	-94	264	0.839216	0.635294	26	53	-63
82	29	-92	264	0.823529	0.643137	27	53	-62
81	28	-93	264	0.827451	0.639216	27	52	-62
82	29	-91	264	0.823529	0.647059	27	53	-63
81	28	-91	264	0.831373	0.647059	27	53	-63
81	29	-89	262	0.827451	0.654902	27	53	-64
80	29	-90	262	0.823529	0.65098	27	53	-64
102	59	-104	268	0.611765	0.596078	34	38	-44
102	58	-104	268	0.619608	0.596078	34	39	-45
101	57	-104	268	0.623529	0.596078	33	39	-45
98	55	-103	266	0.639216	0.6	33	40	-47
96	54	-100	264	0.654902	0.611765	32	41	-49
92	49	-102	264	0.682353	0.603922	31	42	-50
87	44	-106	264	0.705882	0.588235	29	42	-51
84	41	-108	264	0.721569	0.580392	28	43	-52
82	40	-108	264	0.729412	0.580392	27	43	-52
81	38	-109	264	0.741176	0.576471	27	44	-53
77	35	-111	262	0.756863	0.568627	26	44	-53
76	36	-113	262	0.74902	0.560784	25	43	-52
74	36	-114	262	0.745098	0.556863	25	42	-52
76	38	-112	262	0.737255	0.564706	26	42	-52
76	38	-112	262	0.737255	0.564706	26	42	-52
75	39	-112	260	0.729412	0.564706	26	41	-52
75	39	-113	260	0.72549	0.560784	26	41	-52
71	36	-115	260	0.745098	0.552941	25	42	-52
70	35	-115	260	0.752941	0.552941	25	42	-53
70	34	-115	260	0.760784	0.552941	24	42	-53
71	33	-113	260	0.768627	0.560784	25	43	-54
73	32	-109	262	0.780392	0.576471	25	45	-56
74	31	-107	262	0.792157	0.584314	25	47	-57
75	32	-111	262	0.780392	0.568627	25	45	-55
75	32	-115	264	0.772549	0.552941	25	44	-53
75	31	-115	264	0.780392	0.552941	25	44	-53
75	28	-114	264	0.803922	0.556863	24	46	-54
74	25	-110	264	0.827451	0.572549	24	49	-57
69	18	-110	264	0.878431	0.572549	22	50	-59
66	15	-109	264	0.898039	0.576471	22	51	-61
64	12	-107	262	0.917647	0.584314	21	52	-63
64	9	-104	262	0.941176	0.596078	22	54	-64
65	8	-101	264	0.94902	0.607843	22	55	-65
64	7	-100	264	0.956863	0.611765	22	55	-66
63	8	-100	262	0.94902	0.611765	22	55	-66
63	7	-100	262	0.956863	0.611765	22	55	-67
62	6	-101	262	0.960784	0.607843	21	55	-66
63	6	-101	264	0.960784	0.607843	22	54	-66
65	7	-100	264	0.956863	0.611765	22	55	-66
67	9	-98	264	0.941176	0.619608	23	55	-66
66	9	-97	262	0.945098	0.623529	23	55	-67
66	9	-98	264	0.941176	0.619608	23	55	-67
67	10	-98	264	0.937255	0.619608	23	55	-66
68	11	-97	264	0.929412	0.623529	23	55	-66
69	12	-97	264	0.92549	0.623529	23	55	-66
70	13	-96	264	0.917647	0.627451	23	55	-66
71	14	-96	264	0.913725	0.627451	24	55	-66
72	15	-98	264	0.905882	0.619608	24	54	-64
74	17	-97	264	0.894118	0.623529	24	54	-64
74	17	-98	264	0.894118	0.619608	24	54	-64
75	18	-98	264	0.886275	0.619608	25	54	-63
75	18	-98	264	0.886275	0.619608	25	54	-63
76	19	-97	264	0.882353	0.623529	25	54	-63
76	19	-97	264	0.882353	0.623529	25	54	-63
76	19	-96	264	0.882353	0.627451	25	54	-64
75	18	-96	264	0.886275	0.627451	25	54	-64
74	16	-96	264	0.901961	0.627451	24	55	-65
73	17	-96	264	0.894118	0.627451	24	54	-65
73	17	-96	264	0.894118	0.627451	24	54	-65
72	16	-96	264	0.901961	0.627451	24	54	-65
71	14	-96	264	0.913725	0.627451	24	55	-66
71	13	-95	264	0.917647	0.631373	24	55	-66
69	11	-96	264	0.929412	0.627451	23	55	-66
69	11	-97	264	0.929412	0.623529	23	55	-66
69	11	-100	264	0.929412	0.611765	23	54	-65
69	11	-100	264	0.929412	0.611765	23	54	-65
70	12	-98	264	0.92549	0.619608	23	55	-65
71	12	-97	264	0.92549	0.623529	23	55	-65
74	13	-94	264	0.921569	0.635294	24	56	-66
73	15	-93	264	0.909804	0.639216	25	56	-66
73	18	-93	262	0.890196	0.639216	25	55	-66
72	19	-98	262	0.878431	0.619608	24	53	-64
76	24	-99	264	0.847059	0.615686	25	51	-61
77	28	-99	262	0.823529	0.615686	26	50	-60
76	29	-101	262	0.811765	0.607843	25	49	-60
75	28	-103	262	0.815686	0.6	25	49	-59
76	27	-101	262	0.827451	0.607843	25	50	-60
78	27	-99	264	0.827451	0.615686	26	51	-61
77	24	-98	264	0.847059	0.619608	25	52	-62
75	22	-99	264	0.858824	0.615686	25	52	-62
72	18	-102	264	0.882353	0.603922	23	53	-62
71	15	-101	264	0.901961	0.607843	23	53	-63
71	13	-98	264	0.917647	0.619608	23	55	-65
70	12	-99	264	0.92549	0.615686	23	55	-65
71	14	-99	264	0.909804	0.615686	23	54	-64
71	14	-100	264	0.909804	0.611765	23	54	-64
73	16	-99	264	0.898039	0.615686	24	54	-63
74	18	-97	264	0.886275	0.623529	24	55	-64
74	19	-96	264	0.882353	0.627451	25	54	-64
76	21	-95	264	0.870588	0.631373	25	54	-64
76	21	-96	264	0.870588	0.627451	25	54	-63
78	22	-95	264	0.862745	0.631373	25	54	-63
78	22	-96	264	0.862745	0.627451	25	53	-63
77	21	-98	264	0.866667	0.619608	25	53	-63
76	20	-100	264	0.870588	0.611765	25	53	-62
76	20	-99	264	0.87451	0.615686	25	53	-62
75	21	-99	264	0.866667	0.615686	25	53	-62
75	21	-99	264	0.866667	0.615686	25	53	-62
77	23	-98	264	0.854902	0.619608	25	52	-62
78	24	-97	264	0.85098	0.623529	26	52	-62
79	25	-97	264	0.843137	0.623529	26	52	-62
80	26	-96	264	0.839216	0.627451	26	52	-62
81	27	-95	264	0.831373	0.631373	27	52	-62
81	27	-96	264	0.831373	0.627451	27	52	-61
82	28	-97	264	0.823529	0.623529	27	51	-60
82	28	-97	264	0.823529	0.623529	27	51	-60
82	28	-97	264	0.823529	0.623529	27	51	-60
79	26	-99	264	0.835294	0.615686	26	51	-60
78	27	-99	264	0.827451	0.615686	26	51	-61
102	59	-103	268	0.615686	0.6	34	39	-45
101	58	-104	268	0.619608	0.596078	34	39	-45
99	57	-104	266	0.623529	0.596078	33	39	-45
97	58	-103	264	0.619608	0.6	33	38	-46
94	57	-103	264	0.627451	0.6	33	38	-47
91	53	-105	264	0.647059	0.592157	31	39	-48
87	47	-107	264	0.686275	0.584314	30	41	-50
85	44	-107	264	0.705882	0.584314	29	42	-51
84	42	-106	264	0.721569	0.588235	28	43	-52
80	38	-108	262	0.745098	0.580392	27	44	-53
77	35	-111	262	0.756863	0.568627	26	44	-53
76	36	-111	262	0.752941	0.568627	26	43	-53
74	36	-112	262	0.74902	0.564706	25	42	-53
74	36	-112	262	0.74902	0.564706	25	42	-53
74	36	-112	262	0.74902	0.564706	25	42	-53
74	38	-113	260	0.733333	0.560784	26	41	-52
73	38	-114	260	0.733333	0.556863	25	41	-52
71	36	-115	260	0.745098	0.552941	25	42	-52
71	35	-115	260	0.752941	0.552941	25	42	-53
70	33	-114	260	0.768627	0.556863	24	43	-54
71	33	-112	260	0.772549	0.564706	25	44	-54
73	32	-108	262	0.784314	0.580392	25	46	-56
73	30	-107	262	0.8	0.584314	25	47	-57
75	30	-110	264	0.796078	0.572549	25	46	-55
74	28	-115	264	0.8	0.552941	24	46	-54
76	27	-113	266	0.811765	0.560784	24	47	-55
75	25	-111	266	0.827451	0.568627	24	48	-56
75	23	-105	264	0.847059	0.592157	24	51	-59
71	17	-103	264	0.890196	0.6	23	53	-62
67	13	-102	262	0.913725	0.603922	23	53	-64
65	11	-102	262	0.929412	0.603922	22	54	-65
65	8	-100	264	0.94902	0.611765	22	55	-66
66	8	-98	264	0.94902	0.619608	23	55	-67
65	7	-98	264	0.956863	0.619608	22	56	-67
64	7	-99	262	0.956863	0.615686	22	56	-67
64	7	-99	262	0.956863	0.615686	22	56	-67
63	6	-100	262	0.960784	0.611765	22	55	-67
64	7	-99	262	0.956863	0.615686	22	56	-67
66	8	-98	264	0.94902	0.619608	23	55	-67
66	8	-98	264	0.94902	0.619608	23	55	-67
68	9	-98	264	0.941176	0.619608	23	55	-66
68	9	-98	264	0.941176	0.619608	23	55	-66
68	10	-98	264	0.937255	0.619608	23	55	-66
69	11	-97	264	0.929412	0.623529	23	55	-66
69	11	-97	264	0.929412	0.623529	23	55	-66
71	13	-96	264	0.917647	0.627451	24	55	-66
72	14	-96	264	0.913725	0.627451	24	55	-66
72	14	-97	264	0.913725	0.623529	24	55	-65
73	15	-96	264	0.905882	0.627451	24	55	-65
73	15	-97	264	0.905882	0.623529	24	55	-65
74	16	-97	264	0.898039	0.623529	24	54	-64
75	18	-97	264	0.886275	0.623529	25	54	-64
75	18	-97	264	0.886275	0.623529	25	54	-64
75	18	-97	264	0.886275	0.623529	25	54	-64
75	18	-97	264	0.886275	0.623529	25	54	-64
75	18	-96	264	0.886275	0.627451	25	54	-64
74	16	-97	264	0.898039	0.623529	24	54	-64
74	16	-96	264	0.901961	0.627451	24	55	-65
74	16	-96	264	0.901961	0.627451	24	55	-65
73	15	-97	264	0.905882	0.623529	24	55	-65
72	14	-96	264	0.913725	0.627451	24	55	-66
71	13	-95	264	0.917647	0.631373	24	55	-66
69	11	-95	264	0.933333	0.631373	23	56	-67
69	11	-97	264	0.929412	0.623529	23	55	-66
68	10	-100	264	0.937255	0.611765	23	55	-65
69	11	-100	264	0.929412	0.611765	23	54	-65
70	12	-98	264	0.92549	0.619608	23	55	-65
70	12	-96	264	0.92549	0.627451	23	55	-66
72	12	-93	264	0.92549	0.639216	24	56	-67
71	13	-92	264	0.921569	0.643137	24	56	-67
70	14	-93	262	0.913725	0.639216	24	56	-67
70	15	-99	264	0.905882	0.615686	23	54	-65
74	21	-100	264	0.866667	0.611765	24	53	-62
76	25	-101	264	0.839216	0.607843	25	51	-60
75	26	-102	262	0.831373	0.603922	25	50	-60
77	27	-102	264	0.823529	0.603922	25	50	-60
77	26	-102	264	0.831373	0.603922	25	50	-60
77	26	-100	264	0.831373	0.611765	25	51	-61
75	23	-99	264	0.854902	0.615686	25	53	-62
74	21	-100	264	0.866667	0.611765	24	53	-62
73	17	-102	264	0.890196	0.603922	23	53	-62
71	15	-100	264	0.901961	0.611765	23	54	-64
71	13	-97	264	0.917647	0.623529	23	55	-65
71	13	-96	264	0.917647	0.627451	24	55	-66
71	13	-97	264	0.917647	0.623529	23	55	-65
71	14	-99	264	0.909804	0.615686	23	54	-64
72	15	-100	264	0.901961	0.611765	23	54	-64
74	18	-97	264	0.886275	0.623529	24	55	-64
74	19	-96	264	0.882353	0.627451	25	54	-64
77	22	-94	264	0.862745	0.635294	25	54	-64
77	23	-96	264	0.854902	0.627451	25	53	-63
77	23	-97	264	0.854902	0.623529	25	53	-63
75	22	-99	264	0.858824	0.615686	25	52	-62
74	21	-101	264	0.862745	0.607843	24	52	-62
74	21	-101	264	0.862745	0.607843	24	52	-62
75	21	-100	264	0.866667	0.611765	25	53	-62
74	20	-100	264	0.870588	0.611765	24	53	-62
75	21	-100	264	0.866667	0.611765	25	53	-62
76	22	-100	264	0.858824	0.611765	25	52	-62
78	24	-98	264	0.847059	0.619608	25	52	-62
78	24	-98	264	0.847059	0.619608	25	52	-62
79	25	-96	264	0.843137	0.627451	26	52	-62
81	27	-94	264	0.831373	0.635294	27	52	-62
82	28	-96	264	0.823529	0.627451	27	51	-61
81	27	-99	264	0.827451	0.615686	26	51	-60
81	27	-99	264	0.827451	0.615686	26	51	-60
80	26	-99	264	0.835294	0.615686	26	51	-60
79	25	-100	264	0.839216	0.611765	25	52	-60
77	24	-101	264	0.847059	0.607843	25	51	-60
100	57	-103	266	0.627451	0.6	33	39	-46
100	57	-104	268	0.623529	0.596078	33	39	-45
100	57	-105	268	0.623529	0.592157	33	39	-45
98	58	-106	266	0.611765	0.588235	33	38	-44
94	56	-107	264	0.623529	0.584314	32	37	-45
90	52	-109	264	0.647059	0.576471	31	38	-46
86	47	-110	264	0.678431	0.572549	29	40	-48
83	43	-109	264	0.705882	0.576471	28	42	-51
84	42	-106	264	0.721569	0.588235	28	43	-52
82	39	-106	264	0.741176	0.588235	27	44	-53
78	36	-108	262	0.756863	0.580392	26	45	-54
76	36	-110	262	0.752941	0.572549	26	44	-54
74	36	-111	260	0.752941	0.568627	25	43	-54
74	36	-111	260	0.752941	0.568627	25	43	-54
75	37	-110	260	0.745098	0.572549	26	43	-53
75	39	-112	260	0.729412	0.564706	26	41	-52
73	38	-114	260	0.733333	0.556863	25	41	-52
72	36	-115	260	0.745098	0.552941	25	41	-52
72	34	-114	262	0.760784	0.556863	25	43	-53
72	34	-112	260	0.764706	0.564706	25	43	-54
72	32	-110	262	0.780392	0.572549	25	45	-56
73	31	-108	262	0.792157	0.580392	25	46	-56
73	29	-107	262	0.803922	0.584314	25	47	-57
74	28	-108	264	0.811765	0.580392	25	47	-57
75	27	-108	264	0.815686	0.580392	25	48	-57
76	25	-106	264	0.831373	0.588235	25	49	-58
76	22	-103	264	0.854902	0.6	25	51	-60
75	19	-101	264	0.878431	0.607843	24	53	-62
72	16	-100	264	0.898039	0.611765	24	53	-63
69	13	-99	264	0.917647	0.615686	23	54	-65
68	11	-98	264	0.929412	0.619608	23	54	-66
67	9	-99	264	0.941176	0.615686	23	55	-66
67	8	-99	264	0.94902	0.615686	23	55	-66
67	7	-98	264	0.956863	0.619608	23	56	-67
66	6	-98	264	0.960784	0.619608	22	56	-67
65	7	-98	264	0.956863	0.619608	22	56	-67
65	7	-99	264	0.956863	0.615686	22	55	-66
67	8	-98	264	0.94902	0.619608	23	56	-67
67	7	-97	264	0.956863	0.623529	23	57	-67
68	7	-97	264	0.956863	0.623529	23	56	-67
69	8	-96	264	0.94902	0.627451	23	56	-67
69	8	-96	264	0.94902	0.627451	23	56	-67
70	9	-96	264	0.945098	0.627451	23	56	-66
70	9	-96	264	0.945098	0.627451	23	56	-66
71	10	-96	264	0.937255	0.627451	23	56	-66
73	11	-96	266	0.929412	0.627451	24	56	-66
73	12	-96	264	0.92549	0.627451	24	56	-66
73	13	-96	264	0.917647	0.627451	24	56	-66
73	14	-95	264	0.913725	0.631373	24	55	-66
73	14	-96	264	0.913725	0.627451	24	55	-65
75	16	-95	264	0.901961	0.631373	25	55	-65
76	17	-95	264	0.894118	0.631373	25	55	-65
75	16	-97	264	0.898039	0.623529	25	54	-64
74	16	-97	264	0.898039	0.623529	24	54	-64
74	17	-96	264	0.894118	0.627451	24	55	-65
74	16	-97	264	0.898039	0.623529	24	54	-64
75	16	-96	264	0.901961	0.627451	25	55	-65
75	15	-97	264	0.905882	0.623529	24	55	-64
76	16	-95	264	0.901961	0.631373	25	55	-65
75	16	-94	264	0.901961	0.635294	25	55	-65
73	15	-94	264	0.905882	0.635294	24	56	-66
71	13	-94	264	0.921569	0.635294	24	56	-67
70	12	-93	264	0.92549	0.639216	24	56	-67
69	11	-96	264	0.929412	0.627451	23	55	-66
68	10	-99	264	0.937255	0.615686	23	55	-66
69	11	-98	264	0.929412	0.619608	23	55	-66
70	12	-97	264	0.92549	0.623529	23	55	-66
70	12	-95	264	0.92549	0.631373	24	55	-66
70	12	-93	264	0.92549	0.639216	24	56	-67
70	12	-93	264	0.92549	0.639216	24	56	-67
69	12	-94	262	0.92549	0.635294	24	55	-67
72	16	-97	264	0.898039	0.623529	24	54	-65
73	17	-101	264	0.890196	0.607843	24	53	-63
75	21	-102	264	0.862745	0.603922	24	52	-61
75	22	-103	264	0.854902	0.6	24	51	-60
76	24	-103	264	0.843137	0.6	25	50	-60
77	24	-101	264	0.847059	0.607843	25	51	-60
76	23	-101	264	0.85098	0.607843	25	51	-61
74	21	-100	264	0.866667	0.611765	24	53	-62
74	20	-100	264	0.870588	0.611765	24	53	-62
74	18	-99	264	0.886275	0.615686	24	54	-63
72	16	-98	264	0.898039	0.619608	24	54	-64
71	14	-97	264	0.913725	0.623529	24	55	-65
70	13	-97	264	0.917647	0.623529	23	55	-66
70	13	-97	264	0.917647	0.623529	23	55	-66
71	14	-100	264	0.909804	0.611765	23	54	-64
72	15	-102	264	0.901961	0.603922	23	53	-63
74	18	-98	264	0.886275	0.619608	24	54	-64
74	19	-96	264	0.882353	0.627451	25	54	-64
76	23	-95	262	0.858824	0.631373	25	53	-64
76	23	-98	264	0.854902	0.619608	25	52	-62
76	23	-99	264	0.854902	0.615686	25	52	-62
75	22	-100	264	0.858824	0.611765	25	52	-62
74	21	-101	264	0.862745	0.607843	24	52	-62
74	21	-101	264	0.862745	0.607843	24	52	-62
74	21	-101	264	0.862745	0.607843	24	52	-62
74	20	-101	264	0.870588	0.607843	24	52	-62
75	21	-101	264	0.862745	0.607843	25	52	-61
76	22	-101	264	0.858824	0.607843	25	52	-61
78	24	-100	264	0.847059	0.611765	25	51	-61
78	24	-99	264	0.847059	0.615686	25	52	-61
79	25	-96	264	0.843137	0.627451	26	52	-62
79	25	-95	264	0.843137	0.631373	26	53	-62
80	26	-96	264	0.839216	0.627451	26	52	-62
79	25	-99	264	0.839216	0.615686	26	52	-61
79	25	-99	264	0.839216	0.615686	26	52	-61
78	24	-98	264	0.847059	0.619608	25	52	-62
77	23	-97	264	0.854902	0.623529	25	53	-63
76	22	-97	264	0.862745	0.623529	25	53	-63
97	54	-104	266	0.643137	0.596078	32	40	-47
98	55	-105	266	0.635294	0.592157	32	39	-46
99	56	-106	268	0.627451	0.588235	33	39	-45
98	58	-106	266	0.611765	0.588235	33	38	-44
94	55	-108	266	0.627451	0.580392	32	37	-45
89	51	-110	264	0.65098	0.572549	30	38	-46
85	47	-111	264	0.67451	0.568627	29	39	-48
83	43	-110	264	0.705882	0.572549	28	41	-50
85	43	-106	264	0.713725	0.588235	29	43	-52
83	40	-106	264	0.733333	0.588235	28	44	-53
78	36	-108	262	0.756863	0.580392	26	45	-54
76	35	-110	262	0.760784	0.572549	26	44	-54
74	36	-111	260	0.752941	0.568627	25	43	-54
73	35	-112	260	0.756863	0.564706	25	43	-54
75	37	-110	260	0.745098	0.572549	26	43	-53
75	39	-111	260	0.729412	0.568627	26	42	-52
73	37	-114	260	0.741176	0.556863	25	41	-52
73	37	-113	260	0.741176	0.560784	25	41	-52
73	35	-111	260	0.756863	0.568627	25	44	-54
73	33	-110	262	0.772549	0.572549	25	45	-55
73	32	-108	262	0.784314	0.580392	25	46	-56
73	30	-107	262	0.8	0.584314	25	47	-57
73	28	-107	262	0.811765	0.584314	25	48	-58
75	27	-104	264	0.823529	0.596078	25	49	-59
75	25	-102	264	0.839216	0.603922	25	50	-60
77	24	-98	264	0.847059	0.619608	25	52	-62
76	21	-96	264	0.870588	0.627451	25	54	-63
75	19	-97	264	0.882353	0.623529	25	54	-64
73	16	-98	264	0.898039	0.619608	24	54	-64
71	13	-97	264	0.917647	0.623529	23	55	-65
70	11	-97	264	0.929412	0.623529	23	55	-66
69	10	-98	264	0.937255	0.619608	23	56	-66
68	9	-100	264	0.941176	0.611765	23	55	-65
69	8	-98	264	0.94902	0.619608	23	56	-66
68	7	-97	264	0.956863	0.623529	23	56	-67
67	6	-99	264	0.960784	0.615686	22	56	-66
68	7	-99	264	0.956863	0.615686	23	55	-66
67	8	-98	264	0.94902	0.619608	23	56	-67
67	7	-97	264	0.956863	0.623529	23	57	-67
68	7	-97	264	0.956863	0.623529	23	56	-67
70	8	-96	264	0.94902	0.627451	23	56	-67
70	8	-96	264	0.94902	0.627451	23	56	-67
70	8	-96	264	0.94902	0.627451	23	56	-67
71	9	-96	264	0.945098	0.627451	23	56	-66
72	10	-96	264	0.937255	0.627451	23	56	-66
73	11	-96	266	0.929412	0.627451	24	56	-66
73	11	-96	266	0.929412	0.627451	24	56	-66
73	12	-95	264	0.92549	0.631373	24	56	-66
73	14	-94	264	0.913725	0.635294	24	55	-66
73	14	-95	264	0.913725	0.631373	24	55	-66
74	15	-95	264	0.905882	0.631373	24	56	-65
75	16	-95	264	0.901961	0.631373	25	55	-65
75	16	-96	264	0.901961	0.627451	25	55	-65
74	16	-97	264	0.898039	0.623529	24	54	-64
74	17	-97	264	0.894118	0.623529	24	54	-64
74	16	-97	264	0.898039	0.623529	24	54	-64
75	16	-96	264	0.901961	0.627451	25	55	-65
75	16	-95	264	0.901961	0.631373	25	55	-65
74	15	-95	264	0.905882	0.631373	24	56	-65
73	15	-94	264	0.905882	0.635294	24	56	-66
72	15	-93	264	0.909804	0.639216	24	56	-67
70	13	-93	262	0.921569	0.639216	24	56	-67
69	12	-92	262	0.92549	0.643137	24	56	-68
68	11	-95	262	0.933333	0.631373	23	55	-67
67	10	-98	264	0.937255	0.619608	23	55	-66
68	11	-98	264	0.929412	0.619608	23	54	-66
68	11	-97	264	0.929412	0.623529	23	55	-66
68	11	-96	264	0.929412	0.627451	23	55	-67
68	11	-94	262	0.933333	0.635294	23	56	-68
68	11	-94	262	0.933333	0.635294	23	56	-68
70	12	-95	264	0.92549	0.631373	24	55	-66
71	13	-97	264	0.917647	0.623529	23	55	-65
73	16	-100	264	0.898039	0.611765	24	53	-63
75	18	-101	264	0.882353	0.607843	24	53	-62
74	18	-103	264	0.882353	0.6	24	53	-61
76	21	-102	264	0.862745	0.603922	25	52	-61
77	21	-100	264	0.866667	0.611765	25	53	-62
77	21	-98	264	0.866667	0.619608	25	53	-63
75	19	-98	264	0.878431	0.619608	25	54	-63
75	18	-98	264	0.886275	0.619608	25	54	-63
75	17	-96	264	0.894118	0.627451	25	55	-65
73	15	-97	264	0.905882	0.623529	24	55	-65
72	14	-96	264	0.913725	0.627451	24	55	-66
72	14	-96	264	0.913725	0.627451	24	55	-66
71	13	-97	264	0.917647	0.623529	23	55	-65
72	15	-99	264	0.905882	0.615686	24	54	-64
73	16	-101	264	0.898039	0.607843	24	53	-63
74	18	-98	264	0.886275	0.619608	24	54	-64
75	20	-95	264	0.87451	0.631373	25	54	-64
75	22	-97	264	0.862745	0.623529	25	53	-63
74	22	-101	264	0.858824	0.607843	25	52	-61
75	23	-100	264	0.85098	0.611765	25	52	-62
74	22	-100	264	0.858824	0.611765	25	52	-62
73	21	-101	264	0.862745	0.607843	24	52	-62
73	21	-100	264	0.866667	0.611765	24	52	-62
74	21	-101	264	0.862745	0.607843	24	52	-62
74	20	-102	264	0.870588	0.603922	24	52	-62
75	21	-102	264	0.862745	0.603922	24	52	-61
77	23	-101	264	0.85098	0.607843	25	52	-61
78	24	-100	264	0.847059	0.611765	25	51	-61
79	25	-99	264	0.839216	0.615686	26	52	-61
79	25	-97	264	0.843137	0.623529	26	52	-62
79	25	-96	264	0.843137	0.627451	26	52	-62
79	25	-97	264	0.843137	0.623529	26	52	-62
79	25	-99	264	0.839216	0.615686	26	52	-61
77	23	-99	264	0.854902	0.615686	25	52	-62
76	22	-97	264	0.862745	0.623529	25	53	-63
75	20	-96	264	0.87451	0.627451	25	54	-64
74	19	-96	264	0.882353	0.627451	25	54	-64
92	49	-107	266	0.670588	0.584314	30	41	-48
93	50	-108	266	0.662745	0.580392	31	40	-47
95	52	-108	266	0.647059	0.580392	31	40	-46
94	54	-107	266	0.639216	0.584314	32	39	-46
90	52	-109	264	0.647059	0.576471	31	38	-46
87	49	-111	264	0.662745	0.568627	30	39	-47
84	46	-112	264	0.682353	0.564706	29	39	-48
83	43	-112	264	0.701961	0.564706	28	41	-49
85	44	-108	264	0.701961	0.580392	29	42	-51
83	40	-108	264	0.729412	0.580392	28	43	-52
79	37	-108	262	0.74902	0.580392	27	44	-54
76	35	-110	262	0.760784	0.572549	26	44	-54
75	36	-111	262	0.752941	0.568627	26	43	-53
74	35	-113	262	0.756863	0.560784	25	43	-53
75	36	-113	262	0.74902	0.560784	25	42	-52
75	37	-112	262	0.741176	0.564706	26	42	-52
73	36	-112	260	0.74902	0.564706	25	42	-53
74	36	-111	260	0.752941	0.568627	25	43	-54
73	33	-111	262	0.772549	0.568627	25	44	-55
74	33	-108	262	0.776471	0.580392	25	45	-56
73	31	-107	262	0.792157	0.584314	25	46	-57
74	30	-106	262	0.8	0.588235	25	48	-58
75	28	-105	262	0.815686	0.592157	25	48	-58
76	27	-101	262	0.827451	0.607843	25	50	-60
77	25	-97	264	0.843137	0.623529	26	51	-62
77	24	-95	264	0.85098	0.631373	26	53	-63
76	21	-94	264	0.870588	0.635294	25	54	-65
74	18	-97	264	0.886275	0.623529	24	55	-64
74	17	-98	264	0.894118	0.619608	24	54	-64
72	13	-98	264	0.917647	0.619608	23	55	-65
72	11	-96	264	0.929412	0.627451	24	56	-66
71	10	-97	264	0.937255	0.623529	23	56	-66
68	9	-100	264	0.941176	0.611765	23	55	-65
68	9	-99	264	0.941176	0.615686	23	55	-66
67	8	-100	264	0.94902	0.611765	22	55	-65
67	8	-100	264	0.94902	0.611765	22	55	-65
67	8	-100	264	0.94902	0.611765	22	55	-65
66	8	-100	264	0.94902	0.611765	22	55	-66
67	9	-99	264	0.941176	0.615686	23	55	-66
69	8	-98	264	0.94902	0.619608	23	56	-66
69	7	-98	264	0.956863	0.619608	23	56	-66
69	7	-98	264	0.956863	0.619608	23	56	-66
69	8	-97	264	0.94902	0.623529	23	56	-67
70	9	-97	264	0.945098	0.623529	23	56	-66
70	10	-98	264	0.937255	0.619608	23	56	-66
72	12	-96	264	0.92549	0.627451	24	55	-66
72	12	-96	264	0.92549	0.627451	24	55	-66
72	13	-95	264	0.917647	0.631373	24	56	-66
71	13	-95	264	0.917647	0.631373	24	55	-66
72	14	-95	264	0.913725	0.631373	24	55	-66
73	15	-95	264	0.905882	0.631373	24	55	-65
74	16	-95	264	0.901961	0.631373	25	55	-65
73	15	-97	264	0.905882	0.623529	24	55	-65
73	16	-99	264	0.898039	0.615686	24	54	-63
72	16	-99	264	0.898039	0.615686	24	53	-64
73	16	-99	264	0.898039	0.615686	24	54	-63
73	16	-98	264	0.898039	0.619608	24	54	-64
71	15	-98	264	0.905882	0.619608	24	54	-65
71	16	-95	262	0.901961	0.631373	24	54	-66
70	15	-96	262	0.905882	0.627451	24	54	-66
69	14	-96	262	0.913725	0.627451	23	55	-66
69	13	-93	262	0.921569	0.639216	24	56	-68
69	13	-91	262	0.921569	0.647059	24	56	-68
67	11	-95	262	0.933333	0.631373	23	56	-67
67	12	-97	262	0.92549	0.623529	23	55	-66
66	11	-99	262	0.929412	0.615686	23	55	-66
66	11	-99	262	0.929412	0.615686	23	55	-66
67	12	-96	262	0.92549	0.627451	23	55	-67
68	12	-95	262	0.92549	0.631373	23	55	-67
69	12	-94	262	0.92549	0.635294	24	55	-67
69	11	-96	264	0.929412	0.627451	23	55	-66
70	12	-97	264	0.92549	0.623529	23	55	-66
70	12	-100	264	0.921569	0.611765	23	54	-64
72	15	-100	264	0.901961	0.611765	23	54	-64
74	16	-101	266	0.898039	0.607843	24	53	-63
77	19	-99	266	0.878431	0.615686	25	54	-62
77	19	-98	266	0.878431	0.619608	25	54	-63
78	19	-95	264	0.882353	0.631373	25	54	-64
77	18	-94	264	0.890196	0.635294	25	55	-65
75	16	-96	264	0.901961	0.627451	25	55	-65
75	16	-95	264	0.901961	0.631373	25	55	-65
72	13	-97	264	0.917647	0.623529	24	55	-65
72	13	-96	264	0.917647	0.627451	24	55	-66
72	13	-96	264	0.917647	0.627451	24	55	-66
71	12	-98	264	0.92549	0.619608	23	55	-65
72	14	-98	264	0.909804	0.619608	24	54	-65
72	16	-100	264	0.898039	0.611765	24	53	-63
74	18	-98	264	0.886275	0.619608	24	54	-64
74	19	-97	264	0.882353	0.623529	25	54	-64
75	22	-98	264	0.862745	0.619608	25	52	-63
74	22	-101	264	0.858824	0.607843	25	52	-61
74	22	-101	264	0.858824	0.607843	25	52	-61
73	21	-101	264	0.862745	0.607843	24	52	-62
73	21	-100	264	0.866667	0.611765	24	52	-62
72	20	-101	264	0.870588	0.607843	24	53	-63
73	20	-101	264	0.870588	0.607843	24	52	-62
75	21	-101	264	0.862745	0.607843	25	52	-61
76	22	-101	264	0.858824	0.607843	25	52	-61
77	23	-101	264	0.85098	0.607843	25	52	-61
78	24	-100	264	0.847059	0.611765	25	51	-61
78	24	-100	264	0.847059	0.611765	25	51	-61
79	25	-98	264	0.843137	0.619608	26	52	-61
79	25	-98	264	0.843137	0.619608	26	52	-61
78	24	-100	264	0.847059	0.611765	25	51	-61
78	24	-100	264	0.847059	0.611765	25	51	-61
76	22	-101	264	0.858824	0.607843	25	52	-61
74	20	-101	264	0.870588	0.607843	24	52	-62
72	18	-101	264	0.882353	0.607843	24	53	-63
73	18	-98	264	0.886275	0.619608	24	54	-64
89	45	-108	266	0.694118	0.580392	29	42	-49
90	47	-109	266	0.678431	0.576471	30	41	-48
90	48	-109	266	0.67451	0.576471	30	40	-48
89	48	-110	266	0.670588	0.572549	30	40	-47
88	49	-109	264	0.666667	0.576471	30	39	-48
86	47	-110	264	0.678431	0.572549	29	40	-48
85	45	-111	264	0.690196	0.568627	29	40	-49
83	43	-112	264	0.701961	0.564706	28	41	-49
84	43	-111	264	0.701961	0.568627	28	42	-50
81	40	-111	264	0.72549	0.568627	27	42	-51
79	37	-110	264	0.745098	0.572549	27	43	-52
77	35	-111	262	0.756863	0.568627	26	44	-53
76	36	-111	262	0.752941	0.568627	26	43	-53
76	36	-112	262	0.74902	0.564706	26	43	-53
77	37	-112	262	0.741176	0.564706	26	43	-52
76	37	-111	262	0.745098	0.568627	26	43	-53
77	38	-108	262	0.745098	0.580392	27	43	-54
75	35	-109	262	0.760784	0.576471	26	44	-55
75	34	-107	262	0.772549	0.584314	26	45	-56
75	32	-105	262	0.788235	0.592157	25	47	-57
75	31	-103	262	0.796078	0.6	26	47	-58
76	30	-102	262	0.803922	0.603922	25	49	-59
76	28	-102	262	0.819608	0.603922	25	49	-59
78	27	-98	264	0.827451	0.619608	26	51	-61
78	25	-96	264	0.843137	0.627451	26	52	-62
78	23	-94	264	0.858824	0.635294	26	54	-64
77	21	-94	264	0.870588	0.635294	25	54	-64
75	19	-96	264	0.882353	0.627451	25	54	-64
74	17	-98	264	0.894118	0.619608	24	54	-64
73	13	-98	264	0.917647	0.619608	24	55	-65
73	11	-96	266	0.929412	0.627451	24	56	-66
71	10	-97	264	0.937255	0.623529	23	56	-66
69	10	-99	264	0.937255	0.615686	23	55	-65
68	9	-100	264	0.941176	0.611765	23	55	-65
68	8	-101	264	0.94902	0.607843	22	55	-65
68	8	-101	264	0.94902	0.607843	22	55	-65
69	9	-100	264	0.941176	0.611765	23	55	-65
67	9	-100	264	0.941176	0.611765	23	55	-65
67	9	-100	264	0.941176	0.611765	23	55	-65
68	9	-99	264	0.941176	0.615686	23	55	-66
70	8	-99	266	0.94902	0.615686	23	56	-65
69	8	-99	264	0.94902	0.615686	23	55	-66
68	9	-99	264	0.941176	0.615686	23	55	-66
69	10	-98	264	0.937255	0.619608	23	56	-66
70	11	-98	264	0.929412	0.619608	23	55	-65
71	12	-97	264	0.92549	0.623529	23	55	-65
70	11	-98	264	0.929412	0.619608	23	55	-65
71	13	-96	264	0.917647	0.627451	24	55	-66
71	13	-96	264	0.917647	0.627451	24	55	-66
72	14	-96	264	0.913725	0.627451	24	55	-66
72	14	-97	264	0.913725	0.623529	24	55	-65
73	15	-97	264	0.905882	0.623529	24	55	-65
73	16	-97	264	0.898039	0.623529	24	54	-64
73	16	-98	264	0.898039	0.619608	24	54	-64
73	16	-99	264	0.898039	0.615686	24	54	-63
73	16	-98	264	0.898039	0.619608	24	54	-64
73	15	-97	264	0.905882	0.623529	24	55	-65
72	16	-96	264	0.901961	0.627451	24	54	-65
70	15	-97	262	0.905882	0.623529	24	54	-65
71	15	-95	264	0.905882	0.631373	24	55	-66
71	14	-94	264	0.913725	0.635294	24	55	-67
70	13	-93	262	0.921569	0.639216	24	56	-67
69	12	-93	262	0.92549	0.639216	24	56	-68
68	11	-96	264	0.929412	0.627451	23	55	-67
68	12	-98	264	0.92549	0.619608	23	55	-66
68	12	-98	264	0.92549	0.619608	23	55	-66
68	12	-98	264	0.92549	0.619608	23	55	-66
67	11	-97	262	0.929412	0.623529	23	55	-66
67	10	-97	264	0.937255	0.623529	23	55	-67
68	11	-95	262	0.933333	0.631373	23	55	-67
69	11	-95	264	0.933333	0.631373	23	56	-67
69	11	-97	264	0.929412	0.623529	23	55	-66
70	12	-98	264	0.92549	0.619608	23	55	-65
72	13	-99	264	0.917647	0.615686	23	54	-64
73	13	-100	266	0.917647	0.611765	23	54	-64
75	15	-98	266	0.905882	0.619608	24	55	-64
76	16	-96	264	0.901961	0.627451	25	55	-64
76	16	-95	264	0.901961	0.631373	25	55	-65
76	16	-93	264	0.901961	0.639216	25	56	-66
75	15	-94	264	0.905882	0.635294	25	56	-65
73	14	-95	264	0.913725	0.631373	24	55	-66
70	11	-98	264	0.929412	0.619608	23	55	-65
71	11	-97	264	0.929412	0.623529	23	55	-65
72	11	-95	264	0.933333	0.631373	24	56	-66
72	11	-95	264	0.933333	0.631373	24	56	-66
73	14	-96	264	0.913725	0.627451	24	55	-65
73	16	-98	264	0.898039	0.619608	24	54	-64
74	18	-96	264	0.886275	0.627451	25	54	-65
74	19	-95	264	0.882353	0.631373	25	54	-65
74	21	-97	262	0.866667	0.623529	25	53	-63
74	21	-100	264	0.866667	0.611765	24	53	-62
74	22	-100	264	0.858824	0.611765	25	52	-62
73	21	-101	264	0.862745	0.607843	24	52	-62
73	21	-101	264	0.862745	0.607843	24	52	-62
73	20	-103	264	0.870588	0.6	24	52	-61
73	20	-102	264	0.870588	0.603922	24	52	-62
75	21	-101	264	0.862745	0.607843	25	52	-61
76	22	-101	264	0.858824	0.607843	25	52	-61
77	23	-101	264	0.85098	0.607843	25	52	-61
78	24	-100	264	0.847059	0.611765	25	51	-61
78	24	-99	264	0.847059	0.615686	25	52	-61
78	24	-100	264	0.847059	0.611765	25	51	-61
79	25	-99	264	0.839216	0.615686	26	52	-61
78	24	-100	264	0.847059	0.611765	25	51	-61
76	22	-102	264	0.858824	0.603922	25	52	-61
74	20	-103	264	0.870588	0.6	24	52	-61
72	18	-104	264	0.882353	0.596078	23	52	-61
71	17	-103	264	0.890196	0.6	23	53	-62
72	17	-99	264	0.890196	0.615686	24	53	-64
86	42	-108	264	0.717647	0.580392	29	43	-51
85	43	-110	264	0.705882	0.572549	28	42	-50
85	44	-111	264	0.698039	0.568627	29	41	-49
87	46	-109	264	0.686275	0.576471	29	41	-49
86	45	-110	264	0.690196	0.572549	29	41	-49
85	44	-110	264	0.698039	0.572549	29	41	-49
84	43	-110	264	0.705882	0.572549	28	41	-50
82	41	-113	264	0.713725	0.560784	27	41	-50
82	41	-113	264	0.713725	0.560784	27	41	-50
80	39	-113	264	0.72549	0.560784	27	42	-50
77	35	-113	264	0.756863	0.560784	25	44	-52
76	34	-113	264	0.760784	0.560784	25	44	-53
77	35	-111	262	0.756863	0.568627	26	44	-53
76	36	-111	262	0.752941	0.568627	26	43	-53
76	37	-110	262	0.745098	0.572549	26	43	-53
79	39	-108	262	0.737255	0.580392	27	43	-53
79	37	-108	262	0.74902	0.580392	27	44	-54
79	37	-105	262	0.756863	0.592157	27	45	-55
78	36	-103	262	0.764706	0.6	27	46	-56
78	34	-101	262	0.780392	0.607843	27	47	-58
79	32	-98	262	0.796078	0.619608	27	49	-60
78	29	-98	262	0.815686	0.619608	26	50	-61
79	28	-97	264	0.823529	0.623529	26	51	-61
77	24	-99	264	0.847059	0.615686	25	52	-61
81	25	-95	264	0.843137	0.631373	27	52	-62
79	22	-96	264	0.862745	0.627451	25	54	-63
78	19	-96	264	0.882353	0.627451	25	54	-63
76	17	-98	264	0.894118	0.619608	25	54	-63
75	16	-98	264	0.898039	0.619608	24	54	-64
74	14	-97	264	0.913725	0.623529	24	55	-65
74	12	-96	266	0.92549	0.627451	24	56	-65
72	11	-96	264	0.929412	0.627451	24	56	-66
70	11	-97	264	0.929412	0.623529	23	55	-66
70	10	-98	264	0.937255	0.619608	23	56	-66
70	8	-99	266	0.94902	0.615686	23	56	-65
70	8	-100	266	0.94902	0.611765	23	55	-65
70	8	-100	266	0.94902	0.611765	23	55	-65
68	9	-99	264	0.941176	0.615686	23	55	-66
68	9	-99	264	0.941176	0.615686	23	55	-66
69	9	-100	264	0.941176	0.611765	23	55	-65
72	10	-98	266	0.937255	0.619608	23	55	-65
72	10	-98	266	0.937255	0.619608	23	55	-65
71	10	-98	264	0.937255	0.619608	23	56	-65
71	10	-98	264	0.937255	0.619608	23	56	-65
72	11	-97	264	0.929412	0.623529	23	56	-65
73	11	-98	266	0.929412	0.619608	23	56	-65
72	12	-98	264	0.92549	0.619608	23	55	-65
72	13	-97	264	0.917647	0.623529	24	55	-65
72	13	-97	264	0.917647	0.623529	24	55	-65
73	14	-97	264	0.913725	0.623529	24	55	-65
73	14	-98	264	0.909804	0.619608	24	55	-64
74	15	-97	264	0.905882	0.623529	24	55	-64
74	15	-97	264	0.905882	0.623529	24	55	-64
74	15	-97	264	0.905882	0.623529	24	55	-64
74	15	-96	264	0.905882	0.627451	24	55	-65
74	15	-96	264	0.905882	0.627451	24	55	-65
74	15	-96	264	0.905882	0.627451	24	55	-65
74	15	-96	264	0.905882	0.627451	24	55	-65
73	14	-97	264	0.913725	0.623529	24	55	-65
73	14	-95	264	0.913725	0.631373	24	55	-66
73	14	-94	264	0.913725	0.635294	24	55	-66
72	13	-93	264	0.921569	0.639216	24	56	-67
71	12	-94	264	0.92549	0.635294	24	56	-67
71	12	-96	264	0.92549	0.627451	24	55	-66
70	12	-99	264	0.92549	0.615686	23	55	-65
69	11	-99	264	0.929412	0.615686	23	55	-65
69	11	-98	264	0.929412	0.619608	23	55	-66
69	11	-96	264	0.929412	0.627451	23	55	-66
68	10	-95	264	0.937255	0.631373	23	56	-67
70	10	-94	264	0.937255	0.635294	23	56	-67
70	10	-94	264	0.937255	0.635294	23	56	-67
70	11	-96	264	0.929412	0.627451	23	56	-66
70	11	-99	264	0.929412	0.615686	23	55	-65
70	11	-100	264	0.929412	0.611765	23	54	-64
72	12	-100	264	0.921569	0.611765	23	54	-64
74	14	-96	264	0.913725	0.627451	24	55	-65
75	14	-93	264	0.913725	0.639216	25	56	-66
75	14	-93	264	0.913725	0.639216	25	56	-66
75	15	-94	264	0.905882	0.635294	25	56	-65
73	14	-94	264	0.913725	0.635294	24	55	-66
70	12	-95	264	0.92549	0.631373	24	55	-66
69	10	-97	264	0.937255	0.623529	23	56	-66
70	9	-97	264	0.945098	0.623529	23	56	-66
71	10	-95	264	0.937255	0.631373	23	56	-67
72	10	-94	264	0.937255	0.635294	24	57	-67
73	12	-95	264	0.92549	0.631373	24	56	-66
73	14	-97	264	0.913725	0.623529	24	55	-65
75	17	-94	264	0.894118	0.635294	25	55	-65
75	19	-93	264	0.882353	0.639216	25	55	-65
75	20	-95	264	0.87451	0.631373	25	54	-64
75	22	-97	264	0.862745	0.623529	25	53	-63
76	23	-98	264	0.854902	0.619608	25	52	-62
74	22	-100	264	0.858824	0.611765	25	52	-62
74	23	-102	264	0.85098	0.603922	25	51	-61
74	22	-104	264	0.854902	0.596078	24	51	-60
74	21	-103	264	0.862745	0.6	24	52	-61
76	22	-101	264	0.858824	0.607843	25	52	-61
77	22	-102	266	0.858824	0.603922	25	52	-61
77	23	-102	264	0.85098	0.603922	25	51	-60
78	24	-100	264	0.847059	0.611765	25	51	-61
77	24	-99	264	0.847059	0.615686	25	52	-61
76	24	-99	264	0.847059	0.615686	25	51	-61
77	24	-98	264	0.847059	0.619608	25	52	-62
75	22	-101	264	0.858824	0.607843	25	52	-61
75	21	-102	264	0.862745	0.603922	24	52	-61
74	20	-103	264	0.870588	0.6	24	52	-61
73	19	-104	264	0.87451	0.596078	24	52	-61
73	17	-101	264	0.890196	0.607843	24	53	-63
72	16	-98	264	0.898039	0.619608	24	54	-64
82	38	-107	264	0.745098	0.584314	27	45	-53
82	39	-108	264	0.737255	0.580392	27	44	-52
83	40	-109	264	0.729412	0.576471	27	43	-52
85	43	-109	264	0.705882	0.576471	28	42	-50
83	42	-112	264	0.709804	0.564706	28	41	-50
82	41	-112	264	0.713725	0.564706	27	42	-50
82	40	-113	264	0.721569	0.560784	27	42	-50
82	40	-112	264	0.721569	0.564706	27	42	-50
81	39	-113	264	0.72549	0.560784	27	42	-50
79	36	-113	264	0.74902	0.560784	26	43	-52
77	34	-114	264	0.760784	0.556863	25	43	-52
76	33	-114	264	0.768627	0.556863	25	44	-53
76	33	-114	264	0.768627	0.556863	25	44	-53
77	35	-112	264	0.756863	0.564706	26	43	-53
77	36	-111	262	0.752941	0.568627	26	43	-53
80	38	-107	262	0.745098	0.584314	27	44	-53
82	39	-105	264	0.741176	0.592157	27	45	-54
80	38	-103	262	0.752941	0.6	27	45	-56
80	36	-101	262	0.768627	0.607843	27	47	-57
79	33	-99	262	0.788235	0.615686	27	48	-59
80	31	-97	262	0.803922	0.623529	27	50	-60
79	28	-97	264	0.823529	0.623529	26	51	-61
78	24	-99	264	0.847059	0.615686	25	52	-61
78	23	-100	264	0.85098	0.611765	25	52	-61
79	22	-100	266	0.858824	0.611765	25	53	-61
79	21	-99	266	0.866667	0.615686	25	54	-62
78	18	-99	266	0.886275	0.615686	25	54	-62
77	17	-99	266	0.890196	0.615686	25	54	-63
75	16	-98	264	0.898039	0.619608	24	54	-64
75	15	-99	266	0.905882	0.615686	24	55	-63
74	13	-100	266	0.917647	0.611765	23	55	-64
72	12	-99	264	0.92549	0.615686	23	54	-64
72	12	-97	264	0.92549	0.623529	24	55	-65
71	10	-98	264	0.937255	0.619608	23	56	-65
72	10	-99	266	0.937255	0.615686	23	55	-65
72	10	-98	266	0.937255	0.619608	23	55	-65
71	9	-99	266	0.941176	0.615686	23	56	-65
70	9	-99	264	0.941176	0.615686	23	55	-65
69	9	-101	264	0.941176	0.607843	23	55	-65
70	9	-99	264	0.941176	0.615686	23	55	-65
72	10	-97	266	0.937255	0.623529	23	56	-66
73	11	-96	266	0.929412	0.627451	24	56	-66
72	10	-97	266	0.937255	0.623529	23	56	-66
73	11	-96	266	0.929412	0.627451	24	56	-66
74	12	-95	266	0.92549	0.631373	24	56	-66
74	12	-96	266	0.92549	0.627451	24	56	-65
73	11	-99	266	0.929412	0.615686	23	55	-64
74	13	-98	266	0.917647	0.619608	24	55	-64
73	13	-98	264	0.917647	0.619608	24	55	-65
74	14	-98	264	0.909804	0.619608	24	55	-64
73	14	-98	264	0.909804	0.619608	24	55	-64
74	15	-98	264	0.905882	0.619608	24	55	-64
74	15	-97	264	0.905882	0.623529	24	55	-64
74	15	-96	264	0.905882	0.627451	24	55	-65
74	15	-95	264	0.905882	0.631373	24	56	-65
76	16	-94	264	0.901961	0.635294	25	56	-65
76	16	-95	264	0.901961	0.631373	25	55	-65
75	16	-95	264	0.901961	0.631373	25	55	-65
74	15	-96	264	0.905882	0.627451	24	55	-65
73	14	-97	264	0.913725	0.623529	24	55	-65
73	14	-97	264	0.913725	0.623529	24	55	-65
73	14	-95	264	0.913725	0.631373	24	55	-66
72	13	-95	264	0.917647	0.631373	24	56	-66
71	12	-97	264	0.92549	0.623529	23	55	-65
72	12	-98	264	0.92549	0.619608	23	55	-65
71	11	-98	264	0.929412	0.619608	23	55	-65
71	11	-97	264	0.929412	0.623529	23	55	-65
71	10	-95	264	0.937255	0.631373	23	56	-67
70	9	-95	264	0.945098	0.631373	23	57	-67
70	10	-94	264	0.937255	0.635294	23	56	-67
70	10	-94	264	0.937255	0.635294	23	56	-67
70	10	-95	264	0.937255	0.631373	23	57	-67
70	10	-96	264	0.937255	0.627451	23	56	-66
70	11	-97	264	0.929412	0.623529	23	55	-66
71	12	-97	264	0.92549	0.623529	23	55	-65
72	13	-94	264	0.921569	0.635294	24	56	-66
72	12	-93	264	0.92549	0.639216	24	56	-67
72	13	-94	264	0.921569	0.635294	24	56	-66
71	13	-95	264	0.917647	0.631373	24	55	-66
71	13	-94	264	0.921569	0.635294	24	56	-67
70	12	-95	264	0.92549	0.631373	24	55	-66
69	11	-95	264	0.933333	0.631373	23	56	-67
70	11	-95	264	0.933333	0.631373	23	56	-67
71	10	-94	264	0.937255	0.635294	24	56	-67
72	10	-94	264	0.937255	0.635294	24	57	-67
72	11	-95	264	0.933333	0.631373	24	56	-66
72	13	-97	264	0.917647	0.623529	24	55	-65
75	16	-94	264	0.901961	0.635294	25	55	-65
77	18	-92	264	0.890196	0.643137	25	56	-66
77	19	-93	264	0.882353	0.639216	25	55	-65
78	22	-94	264	0.862745	0.635294	26	54	-64
77	23	-96	264	0.854902	0.627451	25	53	-63
76	23	-98	264	0.854902	0.619608	25	52	-62
74	22	-102	264	0.858824	0.603922	24	51	-61
75	23	-103	264	0.85098	0.6	25	51	-60
75	22	-103	264	0.854902	0.6	24	51	-60
76	22	-102	264	0.858824	0.603922	25	52	-61
76	22	-102	264	0.858824	0.603922	25	52	-61
77	23	-102	264	0.85098	0.603922	25	51	-60
77	24	-101	264	0.847059	0.607843	25	51	-60
77	24	-100	264	0.847059	0.611765	25	51	-61
77	24	-99	264	0.847059	0.615686	25	52	-61
76	23	-98	264	0.854902	0.619608	25	52	-62
74	21	-99	264	0.866667	0.615686	25	53	-63
75	21	-99	264	0.866667	0.615686	25	53	-62
74	20	-100	264	0.870588	0.611765	24	53	-62
73	19	-102	264	0.878431	0.603922	24	52	-62
74	18	-99	264	0.886275	0.615686	24	54	-63
74	16	-96	264	0.901961	0.627451	24	55	-65
78	32	-108	264	0.784314	0.580392	25	47	-55
82	36	-105	264	0.760784	0.592157	27	46	-55
84	38	-106	264	0.745098	0.588235	28	45	-53
83	40	-109	264	0.729412	0.576471	27	43	-52
82	41	-112	264	0.713725	0.564706	27	42	-50
82	40	-114	264	0.717647	0.556863	27	42	-49
82	39	-113	264	0.72549	0.560784	27	42	-50
82	38	-112	264	0.737255	0.564706	27	43	-51
80	36	-111	264	0.752941	0.568627	26	44	-52
78	34	-113	264	0.760784	0.560784	25	44	-52
77	33	-114	264	0.768627	0.556863	25	44	-52
76	32	-116	264	0.772549	0.54902	25	44	-52
76	32	-116	264	0.772549	0.54902	25	44	-52
79	35	-114	264	0.752941	0.556863	26	44	-51
80	37	-111	264	0.745098	0.568627	27	43	-52
81	38	-108	264	0.745098	0.580392	27	44	-53
81	39	-104	262	0.745098	0.596078	27	45	-55
81	38	-103	262	0.752941	0.6	27	45	-55
80	36	-102	262	0.764706	0.603922	27	47	-57
79	32	-101	262	0.792157	0.607843	27	48	-58
79	29	-99	264	0.815686	0.615686	26	50	-60
78	25	-100	264	0.839216	0.611765	25	52	-61
75	20	-104	266	0.866667	0.596078	24	52	-60
76	20	-104	266	0.866667	0.596078	24	52	-60
77	21	-103	266	0.862745	0.6	25	52	-60
78	20	-102	266	0.870588	0.603922	25	52	-61
77	18	-103	266	0.882353	0.6	24	52	-61
76	16	-101	266	0.898039	0.607843	24	54	-62
74	15	-99	264	0.905882	0.615686	24	54	-63
74	16	-102	266	0.894118	0.603922	24	53	-62
74	15	-105	266	0.901961	0.592157	23	52	-61
72	12	-103	266	0.921569	0.6	23	54	-63
73	11	-98	266	0.929412	0.619608	23	56	-65
72	10	-100	266	0.937255	0.611765	23	55	-64
71	10	-102	266	0.933333	0.603922	23	55	-64
71	9	-101	266	0.941176	0.607843	23	55	-64
71	9	-100	266	0.941176	0.611765	23	55	-64
70	9	-103	266	0.941176	0.6	23	54	-63
70	9	-103	266	0.941176	0.6	23	54	-63
71	9	-99	266	0.941176	0.615686	23	56	-65
71	9	-96	264	0.945098	0.627451	23	56	-66
72	10	-94	264	0.937255	0.635294	24	57	-67
73	11	-94	264	0.933333	0.635294	24	57	-66
74	12	-93	264	0.92549	0.639216	24	57	-67
75	13	-93	264	0.921569	0.639216	25	57	-66
74	12	-95	266	0.92549	0.631373	24	56	-66
74	12	-96	266	0.92549	0.627451	24	56	-65
75	13	-96	266	0.917647	0.627451	24	56	-65
75	13	-96	266	0.917647	0.627451	24	56	-65
74	14	-97	264	0.913725	0.623529	24	55	-65
73	14	-98	264	0.909804	0.619608	24	55	-64
74	15	-97	264	0.905882	0.623529	24	55	-64
74	15	-97	264	0.905882	0.623529	24	55	-64
74	15	-97	264	0.905882	0.623529	24	55	-64
74	15	-97	264	0.905882	0.623529	24	55	-64
76	16	-96	264	0.901961	0.627451	25	55	-64
76	15	-97	266	0.905882	0.623529	25	55	-64
74	15	-96	264	0.905882	0.627451	24	55	-65
73	15	-96	264	0.905882	0.627451	24	55	-65
72	16	-98	264	0.898039	0.619608	24	54	-64
72	15	-102	264	0.901961	0.603922	23	53	-63
70	14	-100	264	0.909804	0.611765	23	54	-64
71	13	-96	264	0.917647	0.627451	24	55	-66
71	13	-94	264	0.921569	0.635294	24	56	-67
70	11	-96	264	0.929412	0.627451	23	56	-66
70	11	-96	264	0.929412	0.627451	23	56	-66
70	11	-96	264	0.929412	0.627451	23	56	-66
70	10	-96	264	0.937255	0.627451	23	56	-66
69	9	-96	264	0.945098	0.627451	23	56	-67
69	10	-96	264	0.937255	0.627451	23	56	-67
69	9	-96	264	0.945098	0.627451	23	56	-67
69	9	-94	264	0.945098	0.635294	23	57	-68
69	9	-93	264	0.945098	0.639216	23	57	-68
69	9	-93	264	0.945098	0.639216	23	57	-68
69	11	-94	264	0.933333	0.635294	23	56	-67
69	11	-94	264	0.933333	0.635294	23	56	-67
70	12	-93	264	0.92549	0.639216	24	56	-67
69	12	-94	262	0.92549	0.635294	24	55	-67
69	12	-94	262	0.92549	0.635294	24	55	-67
69	12	-95	264	0.92549	0.631373	23	56	-67
69	11	-96	264	0.929412	0.627451	23	55	-66
69	11	-95	264	0.933333	0.631373	23	56	-67
69	11	-94	264	0.933333	0.635294	23	56	-67
69	10	-96	264	0.937255	0.627451	23	56	-67
69	9	-96	264	0.945098	0.627451	23	56	-67
70	11	-97	264	0.929412	0.623529	23	55	-66
71	13	-96	264	0.917647	0.627451	24	55	-66
75	16	-94	264	0.901961	0.635294	25	55	-65
77	17	-94	264	0.894118	0.635294	25	56	-65
79	19	-93	264	0.882353	0.639216	25	55	-65
79	20	-95	264	0.87451	0.631373	25	54	-63
78	22	-95	264	0.862745	0.631373	25	54	-63
77	23	-97	264	0.854902	0.623529	25	53	-63
76	23	-99	264	0.854902	0.615686	25	52	-62
75	22	-102	264	0.858824	0.603922	25	52	-61
75	22	-102	264	0.858824	0.603922	25	52	-61
76	23	-101	264	0.85098	0.607843	25	51	-61
76	23	-100	264	0.85098	0.611765	25	52	-62
77	24	-100	264	0.847059	0.611765	25	51	-61
77	24	-101	264	0.847059	0.607843	25	51	-60
78	24	-103	266	0.843137	0.6	25	51	-59
77	23	-101	264	0.85098	0.607843	25	52	-61
76	22	-99	264	0.858824	0.615686	25	53	-62
76	21	-96	264	0.870588	0.627451	25	54	-63
74	19	-96	264	0.882353	0.627451	25	54	-64
74	19	-96	264	0.882353	0.627451	25	54	-64
74	19	-97	264	0.882353	0.623529	25	54	-64
75	19	-96	264	0.882353	0.627451	25	54	-64
76	19	-96	264	0.882353	0.627451	25	54	-64
79	31	-104	264	0.796078	0.596078	26	48	-57
80	32	-105	264	0.788235	0.592157	26	48	-56
81	35	-107	264	0.764706	0.584314	27	46	-54
81	37	-110	264	0.745098	0.572549	27	44	-52
81	39	-113	264	0.72549	0.560784	27	42	-50
80	37	-115	264	0.737255	0.552941	26	43	-50
81	37	-114	266	0.741176	0.556863	27	43	-50
81	37	-111	264	0.745098	0.568627	27	43	-52
80	36	-110	264	0.752941	0.572549	27	44	-53
78	34	-111	264	0.764706	0.568627	26	44	-53
77	33	-112	264	0.772549	0.564706	25	45	-53
76	32	-114	264	0.776471	0.556863	25	45	-53
77	33	-114	264	0.768627	0.556863	25	44	-52
79	35	-113	264	0.756863	0.560784	26	44	-52
81	37	-110	264	0.745098	0.572549	27	44	-52
81	38	-107	264	0.745098	0.584314	27	44	-53
80	38	-105	262	0.74902	0.592157	27	45	-54
81	37	-103	262	0.756863	0.6	27	46	-55
80	35	-102	262	0.772549	0.603922	27	47	-57
79	31	-102	264	0.8	0.603922	26	48	-58
77	27	-101	264	0.827451	0.607843	25	50	-60
78	24	-101	264	0.847059	0.607843	25	51	-60
75	18	-104	266	0.882353	0.596078	24	52	-61
75	18	-104	266	0.882353	0.596078	24	52	-61
75	18	-104	266	0.882353	0.596078	24	52	-61
76	18	-104	266	0.882353	0.596078	24	53	-61
75	17	-103	266	0.890196	0.6	24	53	-61
74	15	-102	266	0.901961	0.603922	24	53	-62
74	15	-100	264	0.901961	0.611765	24	54	-63
74	16	-103	266	0.894118	0.6	24	53	-61
73	15	-106	266	0.898039	0.588235	23	52	-61
72	12	-104	266	0.921569	0.596078	23	54	-62
73	11	-99	266	0.929412	0.615686	23	55	-64
72	10	-100	266	0.937255	0.611765	23	55	-64
71	10	-102	266	0.933333	0.603922	23	55	-64
71	10	-101	266	0.937255	0.607843	23	55	-64
71	9	-101	266	0.941176	0.607843	23	55	-64
[truncated: 7,375 more rows]

## Sheet: Average Colours
red	green	blue	hue	saturation	value	lightness	a*	b*
75.0242	16.1459	157.848	1	0.896425	0.619012	24.4594	53.9138	-63.2233
