# Supplementary material for: Parallel and High Throughput Reaction Monitoring with Computer Vision
Source: Angew Chem Int Ed Engl. 2024 Oct 31;64(1):e202413395. doi: 10.1002/anie.202413395 (PMC11701362; doi:10.1002/anie.202413395)
Supplement: Supplementary file 2 — Supporting Information [file ANIE-64-e202413395-s002.zip › Supporting Info - Machine readable data part 1/Figure 4 - glare analysis/6_below_SIanal/6_below_SIanal.xlsx]

## Sheet: Raw Colour Distributions
red	green	blue	hue	saturation	value	lightness	a*	b*
50	45	83	248	0.458824	0.32549	20	13	-22
43	36	91	248	0.603922	0.356863	18	19	-32
42	33	102	248	0.678431	0.4	18	25	-39
46	36	113	248	0.682353	0.443137	20	28	-43
49	37	118	248	0.686275	0.462745	21	30	-45
48	35	114	250	0.694118	0.447059	20	29	-44
47	34	110	250	0.690196	0.431373	19	28	-42
48	36	108	250	0.666667	0.423529	20	27	-40
48	35	106	252	0.670588	0.415686	19	27	-40
51	39	110	250	0.647059	0.431373	21	26	-39
53	40	111	252	0.639216	0.435294	21	26	-39
50	37	109	250	0.658824	0.427451	20	27	-40
48	36	108	250	0.666667	0.423529	20	27	-40
48	37	107	250	0.654902	0.419608	20	25	-39
48	38	105	248	0.639216	0.411765	20	24	-38
50	40	104	250	0.615686	0.407843	20	23	-36
50	41	102	248	0.6	0.4	21	22	-35
52	43	103	250	0.584314	0.403922	21	21	-34
53	44	102	250	0.568627	0.4	21	20	-33
53	44	98	250	0.552941	0.384314	21	19	-31
54	45	98	250	0.541176	0.384314	22	18	-30
54	45	98	250	0.541176	0.384314	22	18	-30
54	45	97	250	0.537255	0.380392	21	18	-30
54	45	96	250	0.529412	0.376471	21	18	-29
55	46	97	250	0.52549	0.380392	22	18	-29
57	48	100	250	0.521569	0.392157	23	19	-30
56	47	102	250	0.541176	0.4	23	19	-31
56	47	105	250	0.552941	0.411765	23	20	-33
60	50	112	250	0.552941	0.439216	25	21	-35
57	48	111	248	0.568627	0.435294	23	22	-35
54	45	106	248	0.576471	0.415686	22	21	-34
54	45	101	250	0.552941	0.396078	22	19	-32
54	46	98	250	0.529412	0.384314	22	18	-30
55	46	96	250	0.521569	0.376471	22	17	-28
55	47	95	250	0.505882	0.372549	22	17	-27
55	47	95	250	0.505882	0.372549	22	17	-27
56	47	96	252	0.509804	0.376471	22	17	-28
56	47	99	250	0.52549	0.388235	22	18	-30
55	47	99	250	0.52549	0.388235	22	18	-30
56	48	99	250	0.513725	0.388235	23	17	-29
58	49	100	250	0.509804	0.392157	23	18	-29
57	49	99	250	0.505882	0.388235	23	17	-29
58	50	99	250	0.494118	0.388235	23	17	-28
59	50	98	252	0.490196	0.384314	23	17	-27
59	51	98	250	0.478431	0.384314	24	15	-26
60	52	99	250	0.47451	0.388235	24	16	-27
60	52	98	250	0.470588	0.384314	24	16	-26
61	53	98	250	0.458824	0.384314	25	16	-26
62	54	98	250	0.447059	0.384314	25	15	-25
61	53	97	250	0.454902	0.380392	25	15	-25
62	54	98	250	0.447059	0.384314	25	15	-25
61	53	99	250	0.462745	0.388235	25	16	-26
60	52	98	250	0.470588	0.384314	24	16	-26
61	53	99	250	0.462745	0.388235	25	16	-26
62	54	100	250	0.458824	0.392157	25	16	-26
64	55	102	252	0.462745	0.4	26	16	-26
64	56	103	250	0.454902	0.403922	26	16	-26
64	56	103	250	0.454902	0.403922	26	16	-26
64	56	102	250	0.45098	0.4	26	16	-26
64	56	101	250	0.447059	0.396078	26	15	-25
64	56	100	250	0.439216	0.392157	26	15	-25
64	56	100	250	0.439216	0.392157	26	15	-25
64	56	101	250	0.447059	0.396078	26	15	-25
64	56	102	250	0.45098	0.4	26	16	-26
64	56	103	250	0.454902	0.403922	26	16	-26
64	56	103	250	0.454902	0.403922	26	16	-26
64	56	102	250	0.45098	0.4	26	16	-26
63	55	100	250	0.45098	0.392157	25	16	-25
63	55	99	250	0.443137	0.388235	25	15	-25
63	55	99	250	0.443137	0.388235	25	15	-25
63	55	99	250	0.443137	0.388235	25	15	-25
64	56	100	250	0.439216	0.392157	26	15	-25
64	56	101	250	0.447059	0.396078	26	15	-25
64	56	100	250	0.439216	0.392157	26	15	-25
64	56	100	250	0.439216	0.392157	26	15	-25
64	56	100	250	0.439216	0.392157	26	15	-25
64	56	100	250	0.439216	0.392157	26	15	-25
64	56	100	250	0.439216	0.392157	26	15	-25
64	56	99	252	0.435294	0.388235	26	14	-24
64	56	99	252	0.435294	0.388235	26	14	-24
64	56	99	252	0.435294	0.388235	26	14	-24
63	56	98	250	0.427451	0.384314	25	14	-24
63	55	98	252	0.439216	0.384314	25	15	-24
64	56	98	252	0.427451	0.384314	26	14	-24
63	55	98	252	0.439216	0.384314	25	15	-24
63	55	98	252	0.439216	0.384314	25	15	-24
64	55	98	252	0.439216	0.384314	25	15	-24
64	55	98	252	0.439216	0.384314	25	15	-24
64	55	99	252	0.443137	0.388235	25	15	-25
65	55	100	254	0.45098	0.392157	26	16	-25
65	54	101	254	0.466667	0.396078	25	17	-26
64	54	100	254	0.458824	0.392157	25	16	-26
64	53	99	254	0.462745	0.388235	25	16	-25
64	54	100	254	0.458824	0.392157	25	16	-26
64	54	101	252	0.466667	0.396078	25	17	-26
66	55	103	254	0.466667	0.403922	26	17	-27
66	55	103	254	0.466667	0.403922	26	17	-27
66	55	102	254	0.462745	0.4	26	17	-26
66	56	102	254	0.45098	0.4	26	16	-26
64	55	100	252	0.45098	0.392157	25	15	-25
63	55	100	250	0.45098	0.392157	25	16	-25
63	55	101	250	0.454902	0.396078	25	16	-26
63	55	101	250	0.454902	0.396078	25	16	-26
64	56	102	250	0.45098	0.4	26	16	-26
64	56	102	250	0.45098	0.4	26	16	-26
63	55	100	250	0.45098	0.392157	25	16	-25
63	55	100	250	0.45098	0.392157	25	16	-25
62	54	98	250	0.447059	0.384314	25	15	-25
62	54	98	250	0.447059	0.384314	25	15	-25
63	55	100	250	0.45098	0.392157	25	16	-25
61	53	99	250	0.462745	0.388235	25	16	-26
61	53	100	250	0.470588	0.392157	25	16	-27
60	52	99	250	0.47451	0.388235	24	16	-27
61	52	100	252	0.478431	0.392157	24	17	-27
62	53	102	252	0.482353	0.4	25	16	-27
61	53	103	250	0.486275	0.403922	25	17	-28
60	52	102	250	0.490196	0.4	24	17	-28
60	51	101	250	0.494118	0.396078	24	18	-28
60	52	99	250	0.47451	0.388235	24	16	-27
60	52	98	250	0.470588	0.384314	24	16	-26
61	53	97	250	0.454902	0.380392	25	15	-25
62	54	97	252	0.443137	0.380392	25	15	-24
61	53	96	252	0.447059	0.376471	25	14	-24
61	53	95	252	0.443137	0.372549	24	15	-24
62	53	96	252	0.447059	0.376471	25	15	-24
62	53	98	252	0.458824	0.384314	25	16	-25
63	52	99	254	0.47451	0.388235	25	17	-26
62	53	98	252	0.458824	0.384314	25	16	-25
62	53	96	252	0.447059	0.376471	25	15	-24
61	53	95	252	0.443137	0.372549	24	15	-24
61	53	95	252	0.443137	0.372549	24	15	-24
61	53	96	252	0.447059	0.376471	25	14	-24
61	53	96	252	0.447059	0.376471	25	14	-24
61	53	97	250	0.454902	0.380392	25	15	-25
61	53	97	250	0.454902	0.380392	25	15	-25
62	54	98	250	0.447059	0.384314	25	15	-25
64	56	101	250	0.447059	0.396078	26	15	-25
62	54	100	250	0.458824	0.392157	25	16	-26
60	52	98	250	0.470588	0.384314	24	16	-26
59	51	95	250	0.462745	0.372549	23	15	-25
58	50	94	250	0.466667	0.368627	23	15	-25
59	51	97	250	0.47451	0.380392	24	16	-26
60	51	98	252	0.478431	0.384314	24	17	-26
60	51	98	252	0.478431	0.384314	24	17	-26
61	52	99	252	0.47451	0.388235	24	16	-26
61	52	99	252	0.47451	0.388235	24	16	-26
60	51	100	252	0.490196	0.392157	24	17	-28
60	50	101	252	0.505882	0.396078	24	18	-29
60	50	100	252	0.501961	0.392157	24	18	-28
59	49	97	252	0.494118	0.380392	23	17	-27
60	50	96	254	0.478431	0.376471	23	17	-26
59	50	96	252	0.478431	0.376471	23	16	-26
59	50	96	252	0.478431	0.376471	23	16	-26
59	50	95	252	0.47451	0.372549	23	16	-26
60	50	95	254	0.47451	0.372549	23	16	-25
60	51	95	252	0.462745	0.372549	24	16	-25
59	51	94	252	0.458824	0.368627	23	15	-24
60	51	94	252	0.458824	0.368627	24	15	-24
59	51	94	252	0.458824	0.368627	23	15	-24
59	52	94	250	0.447059	0.368627	24	14	-24
59	52	95	250	0.45098	0.372549	24	14	-25
59	51	96	250	0.470588	0.376471	24	16	-26
60	52	97	250	0.462745	0.380392	24	16	-26
61	53	98	250	0.458824	0.384314	25	16	-26
61	52	98	252	0.470588	0.384314	24	16	-26
63	53	99	254	0.462745	0.388235	25	16	-26
64	53	100	254	0.470588	0.392157	25	17	-26
64	53	100	254	0.470588	0.392157	25	17	-26
64	53	99	254	0.462745	0.388235	25	16	-25
64	52	97	256	0.462745	0.380392	25	17	-25
64	52	97	256	0.462745	0.380392	25	17	-25
63	52	98	254	0.470588	0.384314	25	16	-26
63	53	99	254	0.462745	0.388235	25	16	-26
64	53	101	254	0.47451	0.396078	25	17	-26
64	53	101	254	0.47451	0.396078	25	17	-26
65	55	102	252	0.462745	0.4	26	17	-26
67	57	102	254	0.443137	0.4	27	16	-25
67	57	101	254	0.435294	0.396078	27	15	-24
67	57	99	254	0.423529	0.388235	26	16	-23
67	56	98	256	0.427451	0.384314	26	16	-23
68	57	100	256	0.431373	0.392157	27	16	-24
67	57	101	254	0.435294	0.396078	27	15	-24
67	57	101	254	0.435294	0.396078	27	15	-24
66	57	101	252	0.435294	0.396078	26	16	-25
66	57	101	252	0.435294	0.396078	26	16	-25
66	57	102	252	0.443137	0.4	27	15	-25
66	57	103	252	0.447059	0.403922	27	16	-26
67	57	104	252	0.45098	0.407843	27	17	-26
67	58	104	252	0.443137	0.407843	27	16	-26
66	58	102	250	0.431373	0.4	27	15	-25
65	57	100	252	0.431373	0.392157	26	15	-24
66	57	99	252	0.423529	0.388235	26	15	-24
67	59	100	252	0.411765	0.392157	27	14	-23
66	58	100	252	0.419608	0.392157	27	14	-24
67	59	101	252	0.415686	0.396078	27	15	-24
68	60	101	252	0.407843	0.396078	27	14	-23
67	59	101	252	0.415686	0.396078	27	15	-24
66	60	100	250	0.4	0.392157	27	13	-23
67	61	100	250	0.388235	0.392157	27	13	-22
68	61	98	252	0.376471	0.384314	27	12	-21
69	61	99	252	0.384314	0.388235	28	13	-21
69	61	101	252	0.396078	0.396078	28	14	-22
68	60	101	252	0.407843	0.396078	27	14	-23
69	61	100	252	0.388235	0.392157	28	14	-22
70	62	102	252	0.392157	0.4	28	14	-22
70	63	104	250	0.396078	0.407843	29	14	-23
72	66	107	248	0.384314	0.419608	30	13	-23
71	64	104	250	0.384314	0.407843	29	13	-22
71	63	101	252	0.376471	0.396078	29	13	-21
76	66	103	256	0.360784	0.403922	30	13	-20
76	66	100	258	0.341176	0.392157	30	13	-19
43	36	90	248	0.6	0.352941	18	19	-32
45	35	104	248	0.662745	0.407843	18	26	-39
44	33	110	248	0.698039	0.431373	18	28	-43
46	35	113	248	0.690196	0.443137	20	28	-43
47	35	112	250	0.686275	0.439216	20	28	-43
48	36	110	250	0.67451	0.431373	20	28	-41
49	36	110	250	0.67451	0.431373	20	28	-41
49	36	110	250	0.67451	0.431373	20	28	-41
47	35	109	250	0.678431	0.427451	19	28	-41
49	36	109	250	0.670588	0.427451	20	27	-40
53	40	112	250	0.643137	0.439216	21	27	-40
51	39	110	250	0.647059	0.431373	21	26	-39
49	37	108	250	0.658824	0.423529	20	26	-39
49	38	109	250	0.65098	0.427451	20	26	-40
47	37	105	248	0.647059	0.411765	20	25	-39
50	40	103	250	0.611765	0.403922	20	23	-36
50	40	101	250	0.603922	0.396078	20	22	-35
51	42	103	248	0.592157	0.403922	21	22	-35
52	43	102	250	0.580392	0.4	21	21	-33
52	43	99	250	0.564706	0.388235	21	20	-32
53	44	99	250	0.556863	0.388235	21	20	-31
53	44	98	250	0.552941	0.384314	21	19	-31
53	45	98	250	0.541176	0.384314	21	18	-30
55	46	99	250	0.537255	0.388235	22	19	-30
55	46	100	250	0.541176	0.392157	22	19	-31
54	45	100	250	0.54902	0.392157	22	19	-31
55	45	103	250	0.564706	0.403922	22	21	-33
54	45	104	250	0.568627	0.407843	22	20	-33
53	44	105	248	0.580392	0.411765	22	22	-34
54	44	105	250	0.580392	0.411765	22	22	-34
53	44	103	250	0.572549	0.403922	21	21	-34
53	44	100	250	0.560784	0.392157	21	20	-32
54	45	98	250	0.541176	0.384314	22	18	-30
54	45	96	250	0.529412	0.376471	21	18	-29
55	47	95	250	0.505882	0.372549	22	17	-27
55	47	95	250	0.505882	0.372549	22	17	-27
55	47	95	250	0.505882	0.372549	22	17	-27
55	46	98	250	0.529412	0.384314	22	18	-29
55	46	99	250	0.537255	0.388235	22	19	-30
55	46	99	250	0.537255	0.388235	22	19	-30
56	47	99	250	0.52549	0.388235	22	18	-30
56	47	97	250	0.513725	0.380392	22	18	-29
58	49	98	252	0.501961	0.384314	23	17	-28
58	50	98	250	0.490196	0.384314	23	16	-27
59	50	98	252	0.490196	0.384314	23	17	-27
59	51	99	250	0.486275	0.388235	24	17	-27
59	51	98	250	0.478431	0.384314	24	15	-26
60	52	99	250	0.47451	0.388235	24	16	-27
61	53	98	250	0.458824	0.384314	25	16	-26
61	53	97	250	0.454902	0.380392	25	15	-25
62	54	98	250	0.447059	0.384314	25	15	-25
62	54	98	250	0.447059	0.384314	25	15	-25
62	54	98	250	0.447059	0.384314	25	15	-25
61	53	97	250	0.454902	0.380392	25	15	-25
63	55	99	250	0.443137	0.388235	25	15	-25
64	56	102	250	0.45098	0.4	26	16	-26
65	56	103	252	0.454902	0.403922	26	16	-26
65	56	103	252	0.454902	0.403922	26	16	-26
64	56	101	250	0.447059	0.396078	26	15	-25
64	56	100	250	0.439216	0.392157	26	15	-25
64	56	100	250	0.439216	0.392157	26	15	-25
64	56	100	250	0.439216	0.392157	26	15	-25
64	56	101	250	0.447059	0.396078	26	15	-25
64	56	103	250	0.454902	0.403922	26	16	-26
64	56	104	250	0.462745	0.407843	26	16	-27
64	56	104	250	0.462745	0.407843	26	16	-27
64	56	103	250	0.454902	0.403922	26	16	-26
64	56	102	250	0.45098	0.4	26	16	-26
63	55	100	250	0.45098	0.392157	25	16	-25
64	56	99	252	0.435294	0.388235	26	14	-24
63	55	99	250	0.443137	0.388235	25	15	-25
64	56	102	250	0.45098	0.4	26	16	-26
65	57	102	250	0.443137	0.4	26	16	-25
64	56	101	250	0.447059	0.396078	26	15	-25
65	57	100	252	0.431373	0.392157	26	15	-24
65	57	100	252	0.431373	0.392157	26	15	-24
65	57	100	252	0.431373	0.392157	26	15	-24
64	56	100	250	0.439216	0.392157	26	15	-25
64	56	100	250	0.439216	0.392157	26	15	-25
64	56	100	250	0.439216	0.392157	26	15	-25
64	56	99	252	0.435294	0.388235	26	14	-24
63	56	98	250	0.427451	0.384314	25	14	-24
63	55	97	252	0.431373	0.380392	25	15	-24
64	56	98	252	0.427451	0.384314	26	14	-24
64	56	98	252	0.427451	0.384314	26	14	-24
63	55	97	252	0.431373	0.380392	25	15	-24
63	55	97	252	0.431373	0.380392	25	15	-24
64	55	98	252	0.439216	0.384314	25	15	-24
65	55	99	254	0.443137	0.388235	25	16	-25
65	54	99	254	0.454902	0.388235	25	17	-25
65	55	100	254	0.45098	0.392157	26	16	-25
65	55	99	254	0.443137	0.388235	25	16	-25
64	54	98	254	0.447059	0.384314	25	16	-24
65	55	100	254	0.45098	0.392157	26	16	-25
65	55	100	254	0.45098	0.392157	26	16	-25
66	55	100	254	0.45098	0.392157	26	16	-25
66	56	101	254	0.447059	0.396078	26	16	-25
66	56	100	254	0.439216	0.392157	26	16	-25
66	56	100	254	0.439216	0.392157	26	16	-25
64	55	99	252	0.443137	0.388235	25	15	-25
63	55	99	250	0.443137	0.388235	25	15	-25
63	55	101	250	0.454902	0.396078	25	16	-26
63	55	101	250	0.454902	0.396078	25	16	-26
64	56	102	250	0.45098	0.4	26	16	-26
65	57	103	250	0.447059	0.403922	26	16	-26
64	55	102	252	0.462745	0.4	26	16	-26
63	55	100	250	0.45098	0.392157	25	16	-25
63	55	99	250	0.443137	0.388235	25	15	-25
63	55	99	250	0.443137	0.388235	25	15	-25
63	55	100	250	0.45098	0.392157	25	16	-25
61	53	99	250	0.462745	0.388235	25	16	-26
61	53	99	250	0.462745	0.388235	25	16	-26
60	52	98	250	0.470588	0.384314	24	16	-26
60	52	98	250	0.470588	0.384314	24	16	-26
61	52	99	252	0.47451	0.388235	24	16	-26
61	53	102	250	0.482353	0.4	25	16	-28
61	52	102	250	0.490196	0.4	25	17	-28
60	52	100	250	0.478431	0.392157	24	17	-27
60	52	100	250	0.478431	0.392157	24	17	-27
60	52	98	250	0.470588	0.384314	24	16	-26
60	52	98	250	0.470588	0.384314	24	16	-26
61	53	97	250	0.454902	0.380392	25	15	-25
61	53	96	252	0.447059	0.376471	25	14	-24
61	53	97	250	0.454902	0.380392	25	15	-25
62	53	97	252	0.454902	0.380392	25	15	-25
63	53	99	254	0.462745	0.388235	25	16	-26
63	53	99	254	0.462745	0.388235	25	16	-26
62	53	98	252	0.458824	0.384314	25	16	-25
61	53	97	250	0.454902	0.380392	25	15	-25
61	53	95	252	0.443137	0.372549	24	15	-24
61	53	95	252	0.443137	0.372549	24	15	-24
61	53	96	252	0.447059	0.376471	25	14	-24
61	53	97	250	0.454902	0.380392	25	15	-25
62	54	98	250	0.447059	0.384314	25	15	-25
62	54	97	252	0.443137	0.380392	25	15	-24
63	55	98	252	0.439216	0.384314	25	15	-24
63	55	99	250	0.443137	0.388235	25	15	-25
61	53	99	250	0.462745	0.388235	25	16	-26
61	52	98	252	0.470588	0.384314	24	16	-26
60	52	96	250	0.458824	0.376471	24	15	-25
59	51	95	250	0.462745	0.372549	23	15	-25
60	52	97	250	0.462745	0.380392	24	16	-26
61	52	98	252	0.470588	0.384314	24	16	-26
62	52	98	254	0.470588	0.384314	24	16	-26
62	52	99	252	0.47451	0.388235	24	17	-26
62	52	99	252	0.47451	0.388235	24	17	-26
61	51	100	252	0.490196	0.392157	24	17	-27
61	50	100	254	0.501961	0.392157	24	18	-28
60	50	100	252	0.501961	0.392157	24	18	-28
59	49	98	252	0.501961	0.384314	23	18	-28
59	49	97	252	0.494118	0.380392	23	17	-27
58	50	96	250	0.478431	0.376471	23	16	-26
58	50	96	250	0.478431	0.376471	23	16	-26
58	50	96	250	0.478431	0.376471	23	16	-26
59	51	96	250	0.470588	0.376471	24	16	-26
59	52	96	250	0.458824	0.376471	24	15	-25
58	52	95	248	0.45098	0.372549	24	14	-25
58	52	95	248	0.45098	0.372549	24	14	-25
58	52	95	248	0.45098	0.372549	24	14	-25
58	51	96	250	0.470588	0.376471	23	15	-26
57	51	97	248	0.47451	0.380392	23	15	-26
58	51	98	248	0.478431	0.384314	24	16	-27
59	52	99	248	0.47451	0.388235	24	16	-27
59	52	98	250	0.470588	0.384314	24	15	-26
61	52	98	252	0.470588	0.384314	24	16	-26
63	53	99	254	0.462745	0.388235	25	16	-26
63	53	99	254	0.462745	0.388235	25	16	-26
64	54	100	254	0.458824	0.392157	25	16	-26
63	53	99	254	0.462745	0.388235	25	16	-26
63	53	97	254	0.454902	0.380392	25	16	-25
63	52	97	254	0.462745	0.380392	24	16	-25
63	52	98	254	0.470588	0.384314	25	16	-26
63	53	100	252	0.470588	0.392157	25	17	-26
64	54	100	254	0.458824	0.392157	25	16	-26
65	54	101	254	0.466667	0.396078	25	17	-26
66	56	103	252	0.454902	0.403922	26	16	-26
67	56	102	254	0.45098	0.4	26	17	-25
66	56	101	254	0.447059	0.396078	26	16	-25
67	56	100	256	0.439216	0.392157	26	16	-24
66	55	99	256	0.443137	0.388235	26	16	-24
68	56	100	256	0.439216	0.392157	26	16	-24
67	56	101	254	0.447059	0.396078	26	16	-25
67	57	101	254	0.435294	0.396078	27	15	-24
67	57	101	254	0.435294	0.396078	27	15	-24
67	57	101	254	0.435294	0.396078	27	15	-24
67	57	103	254	0.447059	0.403922	27	16	-26
67	56	103	254	0.454902	0.403922	26	17	-26
67	57	103	254	0.447059	0.403922	27	16	-26
67	57	103	254	0.447059	0.403922	27	16	-26
66	57	102	252	0.443137	0.4	27	15	-25
65	57	101	250	0.435294	0.396078	26	15	-25
66	58	100	252	0.419608	0.392157	27	14	-24
66	58	100	252	0.419608	0.392157	27	14	-24
66	58	100	252	0.419608	0.392157	27	14	-24
66	59	100	250	0.411765	0.392157	27	14	-23
67	59	101	252	0.415686	0.396078	27	15	-24
66	59	100	250	0.411765	0.392157	27	14	-23
66	60	100	250	0.4	0.392157	27	13	-23
67	61	100	250	0.388235	0.392157	27	13	-22
67	60	100	250	0.4	0.392157	27	13	-23
69	61	101	252	0.396078	0.396078	28	14	-22
69	61	101	252	0.396078	0.396078	28	14	-22
68	60	100	252	0.4	0.392157	27	13	-22
69	61	100	252	0.388235	0.392157	28	14	-22
70	62	102	252	0.392157	0.4	28	14	-22
70	64	103	250	0.380392	0.403922	29	12	-22
69	63	103	250	0.388235	0.403922	29	13	-23
70	63	102	250	0.384314	0.4	29	13	-22
72	64	103	252	0.380392	0.403922	29	13	-22
75	65	105	256	0.380392	0.411765	30	14	-22
77	68	107	254	0.364706	0.419608	31	13	-21
45	36	103	248	0.65098	0.403922	19	25	-38
46	35	112	248	0.686275	0.439216	20	29	-43
46	34	117	248	0.709804	0.458824	20	31	-46
43	31	112	248	0.721569	0.439216	18	31	-45
42	29	107	250	0.729412	0.419608	17	29	-43
46	33	107	250	0.690196	0.419608	18	28	-41
47	34	107	250	0.682353	0.419608	19	27	-40
47	34	109	250	0.686275	0.427451	19	29	-42
47	34	109	250	0.686275	0.427451	19	29	-42
47	34	109	250	0.686275	0.427451	19	29	-42
51	38	112	250	0.658824	0.439216	21	27	-41
50	37	110	250	0.662745	0.431373	20	27	-40
48	36	107	250	0.662745	0.419608	20	27	-40
47	36	107	250	0.662745	0.419608	20	26	-40
47	37	105	248	0.647059	0.411765	20	25	-39
50	40	104	250	0.615686	0.407843	20	23	-36
50	40	102	250	0.607843	0.4	20	23	-35
52	42	101	250	0.584314	0.396078	21	21	-33
51	42	99	250	0.576471	0.388235	21	21	-33
51	42	98	250	0.572549	0.384314	21	20	-32
53	44	99	250	0.556863	0.388235	21	20	-31
53	44	99	250	0.556863	0.388235	21	20	-31
52	43	99	250	0.564706	0.388235	21	20	-32
55	46	103	250	0.552941	0.403922	22	20	-32
57	48	105	250	0.541176	0.411765	23	20	-32
57	48	105	250	0.541176	0.411765	23	20	-32
57	48	106	250	0.54902	0.415686	23	20	-33
55	46	104	250	0.556863	0.407843	22	20	-33
54	44	102	250	0.568627	0.4	21	21	-33
53	44	100	250	0.560784	0.392157	21	20	-32
53	44	97	250	0.545098	0.380392	21	19	-30
53	44	96	250	0.541176	0.376471	21	19	-30
53	44	95	250	0.537255	0.372549	21	18	-29
54	45	95	250	0.52549	0.372549	21	18	-29
55	46	96	250	0.521569	0.376471	22	17	-28
55	46	96	250	0.521569	0.376471	22	17	-28
55	47	97	250	0.513725	0.380392	22	17	-29
55	47	98	250	0.521569	0.384314	22	18	-29
55	47	98	250	0.521569	0.384314	22	18	-29
55	46	98	250	0.529412	0.384314	22	18	-29
56	47	98	250	0.521569	0.384314	22	18	-29
56	47	98	250	0.521569	0.384314	22	18	-29
57	48	98	250	0.509804	0.384314	23	17	-28
58	50	98	250	0.490196	0.384314	23	16	-27
59	50	98	252	0.490196	0.384314	23	17	-27
59	51	97	250	0.47451	0.380392	24	16	-26
59	51	97	250	0.47451	0.380392	24	16	-26
60	52	98	250	0.470588	0.384314	24	16	-26
60	52	98	250	0.470588	0.384314	24	16	-26
61	53	97	250	0.454902	0.380392	25	15	-25
62	54	97	252	0.443137	0.380392	25	15	-24
63	55	98	252	0.439216	0.384314	25	15	-24
63	55	98	252	0.439216	0.384314	25	15	-24
62	54	97	252	0.443137	0.380392	25	15	-24
62	54	98	250	0.447059	0.384314	25	15	-25
64	56	101	250	0.447059	0.396078	26	15	-25
64	56	101	250	0.447059	0.396078	26	15	-25
64	56	101	250	0.447059	0.396078	26	15	-25
63	55	100	250	0.45098	0.392157	25	16	-25
63	55	100	250	0.45098	0.392157	25	16	-25
64	56	100	250	0.439216	0.392157	26	15	-25
64	56	99	252	0.435294	0.388235	26	14	-24
64	56	101	250	0.447059	0.396078	26	15	-25
64	56	103	250	0.454902	0.403922	26	16	-26
64	56	104	250	0.462745	0.407843	26	16	-27
64	56	104	250	0.462745	0.407843	26	16	-27
64	56	103	250	0.454902	0.403922	26	16	-26
64	56	103	250	0.454902	0.403922	26	16	-26
64	56	102	250	0.45098	0.4	26	16	-26
64	56	100	250	0.439216	0.392157	26	15	-25
64	56	100	250	0.439216	0.392157	26	15	-25
65	57	103	250	0.447059	0.403922	26	16	-26
65	57	103	250	0.447059	0.403922	26	16	-26
65	57	102	250	0.443137	0.4	26	16	-25
65	57	102	250	0.443137	0.4	26	16	-25
65	57	102	250	0.443137	0.4	26	16	-25
66	58	102	250	0.431373	0.4	27	15	-25
65	57	101	250	0.435294	0.396078	26	15	-25
64	56	101	250	0.447059	0.396078	26	15	-25
63	55	100	250	0.45098	0.392157	25	16	-25
63	55	99	250	0.443137	0.388235	25	15	-25
63	55	98	252	0.439216	0.384314	25	15	-24
64	56	98	252	0.427451	0.384314	26	14	-24
63	56	98	250	0.427451	0.384314	25	14	-24
63	56	98	250	0.427451	0.384314	25	14	-24
64	56	99	252	0.435294	0.388235	26	14	-24
64	55	99	252	0.443137	0.388235	25	15	-25
65	55	100	254	0.45098	0.392157	26	16	-25
66	55	100	254	0.45098	0.392157	26	16	-25
64	55	99	252	0.443137	0.388235	25	15	-25
64	55	99	252	0.443137	0.388235	25	15	-25
65	56	98	252	0.427451	0.384314	26	15	-23
64	55	97	252	0.431373	0.380392	25	14	-23
65	56	98	252	0.427451	0.384314	26	15	-23
66	57	99	252	0.423529	0.388235	26	15	-24
65	56	98	252	0.427451	0.384314	26	15	-23
65	56	98	252	0.427451	0.384314	26	15	-23
65	56	99	252	0.435294	0.388235	26	15	-24
65	56	99	252	0.435294	0.388235	26	15	-24
64	56	99	252	0.435294	0.388235	26	14	-24
63	55	99	250	0.443137	0.388235	25	15	-25
63	55	99	250	0.443137	0.388235	25	15	-25
63	55	99	250	0.443137	0.388235	25	15	-25
63	55	99	250	0.443137	0.388235	25	15	-25
64	56	100	250	0.439216	0.392157	26	15	-25
63	55	100	250	0.45098	0.392157	25	16	-25
63	55	100	250	0.45098	0.392157	25	16	-25
63	55	100	250	0.45098	0.392157	25	16	-25
63	55	100	250	0.45098	0.392157	25	16	-25
63	55	100	250	0.45098	0.392157	25	16	-25
61	53	99	250	0.462745	0.388235	25	16	-26
61	53	100	250	0.470588	0.392157	25	16	-27
61	52	99	252	0.47451	0.388235	24	16	-26
60	52	97	250	0.462745	0.380392	24	16	-26
61	52	98	252	0.470588	0.384314	24	16	-26
61	52	100	252	0.478431	0.392157	24	17	-27
61	52	100	252	0.478431	0.392157	24	17	-27
60	51	98	252	0.478431	0.384314	24	17	-26
60	52	98	250	0.470588	0.384314	24	16	-26
60	52	98	250	0.470588	0.384314	24	16	-26
60	52	97	250	0.462745	0.380392	24	16	-26
60	52	96	250	0.458824	0.376471	24	15	-25
61	53	97	250	0.454902	0.380392	25	15	-25
61	54	97	250	0.443137	0.380392	25	15	-25
62	53	97	252	0.454902	0.380392	25	15	-25
63	53	98	254	0.458824	0.384314	25	16	-25
62	53	98	252	0.458824	0.384314	25	16	-25
61	53	96	252	0.447059	0.376471	25	14	-24
61	53	96	252	0.447059	0.376471	25	14	-24
61	53	96	252	0.447059	0.376471	25	14	-24
61	53	96	252	0.447059	0.376471	25	14	-24
62	54	97	252	0.443137	0.380392	25	15	-24
62	54	98	250	0.447059	0.384314	25	15	-25
62	54	98	250	0.447059	0.384314	25	15	-25
62	54	98	250	0.447059	0.384314	25	15	-25
62	54	97	252	0.443137	0.380392	25	15	-24
62	54	97	252	0.443137	0.380392	25	15	-24
60	52	97	250	0.462745	0.380392	24	16	-26
60	52	97	250	0.462745	0.380392	24	16	-26
60	52	96	250	0.458824	0.376471	24	15	-25
60	52	95	252	0.45098	0.372549	24	15	-25
60	52	96	250	0.458824	0.376471	24	15	-25
60	52	96	250	0.458824	0.376471	24	15	-25
62	52	97	254	0.462745	0.380392	24	16	-25
62	51	98	254	0.478431	0.384314	24	17	-26
62	51	99	254	0.486275	0.388235	24	17	-27
61	50	100	254	0.501961	0.392157	24	18	-28
61	50	100	254	0.501961	0.392157	24	18	-28
60	49	100	252	0.509804	0.392157	23	19	-29
60	49	99	254	0.505882	0.388235	23	18	-28
59	49	98	252	0.501961	0.384314	23	18	-28
58	50	97	250	0.486275	0.380392	23	16	-27
58	50	97	250	0.486275	0.380392	23	16	-27
58	50	97	250	0.486275	0.380392	23	16	-27
58	50	97	250	0.486275	0.380392	23	16	-27
57	51	97	248	0.47451	0.380392	23	15	-26
57	52	97	246	0.462745	0.380392	24	15	-26
57	52	97	246	0.462745	0.380392	24	15	-26
57	51	97	248	0.47451	0.380392	23	15	-26
57	51	99	248	0.486275	0.388235	24	16	-27
57	51	99	248	0.486275	0.388235	24	16	-27
58	51	100	248	0.490196	0.392157	24	16	-28
59	52	101	248	0.486275	0.396078	24	16	-28
59	52	100	248	0.478431	0.392157	24	16	-27
60	52	100	250	0.478431	0.392157	24	17	-27
62	52	100	252	0.478431	0.392157	25	17	-27
63	53	100	252	0.470588	0.392157	25	17	-26
63	54	100	252	0.458824	0.392157	25	16	-26
63	54	100	252	0.458824	0.392157	25	16	-26
64	54	99	254	0.454902	0.388235	25	16	-25
63	53	98	254	0.458824	0.384314	25	16	-25
63	53	99	254	0.462745	0.388235	25	16	-26
63	54	100	252	0.458824	0.392157	25	16	-26
64	54	100	254	0.458824	0.392157	25	16	-26
65	55	101	254	0.454902	0.396078	26	16	-26
65	56	102	252	0.45098	0.4	26	16	-26
64	55	100	252	0.45098	0.392157	25	15	-25
64	55	100	252	0.45098	0.392157	25	15	-25
64	55	99	252	0.443137	0.388235	25	15	-25
65	55	100	254	0.45098	0.392157	26	16	-25
66	55	101	254	0.454902	0.396078	26	16	-25
65	55	100	254	0.45098	0.392157	26	16	-25
65	56	100	252	0.439216	0.392157	26	15	-25
66	57	101	252	0.435294	0.396078	26	16	-25
66	56	102	254	0.45098	0.4	26	16	-26
65	57	102	250	0.443137	0.4	26	16	-25
65	57	103	250	0.447059	0.403922	26	16	-26
66	57	103	252	0.447059	0.403922	27	16	-26
66	57	103	252	0.447059	0.403922	27	16	-26
65	57	102	250	0.443137	0.4	26	16	-25
64	57	102	250	0.443137	0.4	26	15	-26
65	58	102	250	0.431373	0.4	27	15	-25
65	58	101	250	0.427451	0.396078	27	14	-24
66	59	101	250	0.415686	0.396078	27	14	-24
67	59	101	252	0.415686	0.396078	27	15	-24
68	60	101	252	0.407843	0.396078	27	14	-23
68	60	102	252	0.411765	0.4	27	14	-24
66	60	101	248	0.407843	0.396078	27	13	-23
66	61	101	248	0.396078	0.396078	27	12	-23
67	61	101	250	0.396078	0.396078	28	13	-23
68	61	101	250	0.396078	0.396078	28	13	-23
68	61	101	250	0.396078	0.396078	28	13	-23
68	61	100	250	0.388235	0.392157	28	13	-22
68	61	101	250	0.396078	0.396078	28	13	-23
68	61	102	250	0.403922	0.4	28	13	-23
69	63	103	250	0.388235	0.403922	29	13	-23
69	64	103	248	0.380392	0.403922	29	12	-22
69	62	102	250	0.392157	0.4	28	13	-23
71	64	105	250	0.392157	0.411765	29	13	-23
71	62	104	252	0.403922	0.407843	29	14	-23
74	65	107	252	0.392157	0.419608	30	14	-23
44	34	106	248	0.678431	0.415686	18	26	-40
46	35	111	248	0.686275	0.435294	20	28	-42
46	34	113	250	0.698039	0.443137	20	29	-44
45	32	111	250	0.709804	0.435294	18	30	-44
44	30	109	250	0.72549	0.427451	18	30	-44
45	32	107	250	0.701961	0.419608	18	28	-42
46	33	107	250	0.690196	0.419608	18	28	-41
46	34	107	250	0.682353	0.419608	19	28	-41
45	32	105	250	0.694118	0.411765	18	28	-41
47	34	109	250	0.686275	0.427451	19	29	-42
47	34	109	250	0.686275	0.427451	19	29	-42
47	34	109	250	0.686275	0.427451	19	29	-42
47	35	108	250	0.67451	0.423529	19	27	-41
46	36	105	248	0.658824	0.411765	19	26	-39
46	36	103	248	0.65098	0.403922	19	24	-38
48	39	104	248	0.623529	0.407843	20	24	-37
49	40	101	248	0.603922	0.396078	20	22	-35
51	42	99	250	0.576471	0.388235	21	21	-33
50	40	96	250	0.584314	0.376471	20	21	-32
51	41	97	250	0.576471	0.380392	20	21	-32
52	43	99	250	0.564706	0.388235	21	20	-32
51	42	99	250	0.576471	0.388235	21	21	-33
52	43	101	250	0.572549	0.396078	21	21	-33
55	46	105	250	0.560784	0.411765	22	21	-33
62	53	113	250	0.529412	0.443137	25	21	-34
66	57	117	250	0.513725	0.458824	27	20	-33
61	51	110	250	0.537255	0.431373	25	20	-33
55	46	102	250	0.54902	0.4	22	20	-32
53	45	97	250	0.537255	0.380392	21	18	-30
53	45	94	250	0.521569	0.368627	21	17	-28
52	43	91	252	0.529412	0.356863	20	18	-28
52	44	92	250	0.521569	0.360784	21	17	-28
53	44	93	252	0.52549	0.364706	21	18	-28
53	45	94	250	0.521569	0.368627	21	17	-28
54	46	96	250	0.521569	0.376471	22	18	-29
54	45	97	250	0.537255	0.380392	21	18	-30
55	46	97	250	0.52549	0.380392	22	18	-29
55	46	97	250	0.52549	0.380392	22	18	-29
55	47	97	250	0.513725	0.380392	22	17	-29
55	47	97	250	0.513725	0.380392	22	17	-29
55	47	97	250	0.513725	0.380392	22	17	-29
55	46	97	250	0.52549	0.380392	22	18	-29
57	48	98	250	0.509804	0.384314	23	17	-28
58	50	98	250	0.490196	0.384314	23	16	-27
58	50	96	250	0.478431	0.376471	23	16	-26
58	50	94	250	0.466667	0.368627	23	15	-25
58	50	95	250	0.47451	0.372549	23	15	-26
59	51	97	250	0.47451	0.380392	24	16	-26
59	51	97	250	0.47451	0.380392	24	16	-26
60	52	97	250	0.462745	0.380392	24	16	-26
63	55	98	252	0.439216	0.384314	25	15	-24
64	56	98	252	0.427451	0.384314	26	14	-24
64	56	98	252	0.427451	0.384314	26	14	-24
63	55	99	250	0.443137	0.388235	25	15	-25
62	54	98	250	0.447059	0.384314	25	15	-25
63	55	99	250	0.443137	0.388235	25	15	-25
63	55	99	250	0.443137	0.388235	25	15	-25
63	55	99	250	0.443137	0.388235	25	15	-25
62	54	98	250	0.447059	0.384314	25	15	-25
62	54	98	250	0.447059	0.384314	25	15	-25
63	55	99	250	0.443137	0.388235	25	15	-25
63	55	98	252	0.439216	0.384314	25	15	-24
64	55	100	252	0.45098	0.392157	25	15	-25
64	56	103	250	0.454902	0.403922	26	16	-26
64	56	104	250	0.462745	0.407843	26	16	-27
64	56	104	250	0.462745	0.407843	26	16	-27
64	56	103	250	0.454902	0.403922	26	16	-26
64	56	102	250	0.45098	0.4	26	16	-26
64	56	101	250	0.447059	0.396078	26	15	-25
64	56	100	250	0.439216	0.392157	26	15	-25
64	56	100	250	0.439216	0.392157	26	15	-25
65	57	102	250	0.443137	0.4	26	16	-25
65	57	103	250	0.447059	0.403922	26	16	-26
65	57	103	250	0.447059	0.403922	26	16	-26
65	57	103	250	0.447059	0.403922	26	16	-26
65	57	103	250	0.447059	0.403922	26	16	-26
65	57	103	250	0.447059	0.403922	26	16	-26
64	56	102	250	0.45098	0.4	26	16	-26
64	56	102	250	0.45098	0.4	26	16	-26
64	55	101	252	0.454902	0.396078	25	16	-26
63	55	100	250	0.45098	0.392157	25	16	-25
63	55	99	250	0.443137	0.388235	25	15	-25
64	56	99	252	0.435294	0.388235	26	14	-24
64	56	99	252	0.435294	0.388235	26	14	-24
63	55	99	250	0.443137	0.388235	25	15	-25
64	56	101	250	0.447059	0.396078	26	15	-25
65	56	102	252	0.45098	0.4	26	16	-26
66	56	102	254	0.45098	0.4	26	16	-26
66	56	102	254	0.45098	0.4	26	16	-26
64	55	100	252	0.45098	0.392157	25	15	-25
63	55	98	252	0.439216	0.384314	25	15	-24
63	55	98	252	0.439216	0.384314	25	15	-24
64	56	97	252	0.423529	0.380392	26	14	-23
64	56	97	252	0.423529	0.380392	26	14	-23
65	58	97	250	0.403922	0.380392	26	13	-22
65	57	97	252	0.411765	0.380392	26	14	-23
64	57	97	250	0.411765	0.380392	26	14	-23
64	56	98	252	0.427451	0.384314	26	14	-24
64	56	99	252	0.435294	0.388235	26	14	-24
64	56	100	250	0.439216	0.392157	26	15	-25
65	57	100	252	0.431373	0.392157	26	15	-24
64	56	98	252	0.427451	0.384314	26	14	-24
64	56	98	252	0.427451	0.384314	26	14	-24
64	56	98	252	0.427451	0.384314	26	14	-24
63	56	98	250	0.427451	0.384314	25	14	-24
63	55	99	250	0.443137	0.388235	25	15	-25
63	55	100	250	0.45098	0.392157	25	16	-25
63	54	100	252	0.458824	0.392157	25	16	-26
62	53	99	252	0.462745	0.388235	25	16	-26
62	54	100	250	0.458824	0.392157	25	16	-26
62	53	100	252	0.470588	0.392157	25	16	-26
61	53	100	250	0.470588	0.392157	25	16	-27
61	52	100	252	0.478431	0.392157	24	17	-27
61	51	98	252	0.478431	0.384314	24	16	-26
61	51	97	254	0.47451	0.380392	24	17	-26
62	51	98	254	0.478431	0.384314	24	17	-26
61	51	97	254	0.47451	0.380392	24	17	-26
59	50	95	252	0.47451	0.372549	23	16	-26
60	52	96	250	0.458824	0.376471	24	15	-25
60	52	96	250	0.458824	0.376471	24	15	-25
60	52	96	250	0.458824	0.376471	24	15	-25
60	52	95	252	0.45098	0.372549	24	15	-25
60	52	96	250	0.458824	0.376471	24	15	-25
61	53	97	250	0.454902	0.380392	25	15	-25
61	53	97	250	0.454902	0.380392	25	15	-25
63	53	98	254	0.458824	0.384314	25	16	-25
62	52	96	254	0.458824	0.376471	24	16	-25
60	52	94	252	0.447059	0.368627	24	15	-24
61	53	95	252	0.443137	0.372549	24	15	-24
61	53	97	250	0.454902	0.380392	25	15	-25
62	54	97	252	0.443137	0.380392	25	15	-24
63	55	99	250	0.443137	0.388235	25	15	-25
62	54	97	252	0.443137	0.380392	25	15	-24
61	53	97	250	0.454902	0.380392	25	15	-25
61	53	96	252	0.447059	0.376471	25	14	-24
61	53	95	252	0.443137	0.372549	24	15	-24
61	53	96	252	0.447059	0.376471	25	14	-24
60	52	97	250	0.462745	0.380392	24	16	-26
60	52	97	250	0.462745	0.380392	24	16	-26
60	52	97	250	0.462745	0.380392	24	16	-26
60	52	96	250	0.458824	0.376471	24	15	-25
60	52	94	252	0.447059	0.368627	24	15	-24
61	52	95	252	0.45098	0.372549	24	15	-24
61	51	96	254	0.470588	0.376471	24	16	-25
61	50	97	254	0.486275	0.380392	23	17	-26
61	50	99	254	0.494118	0.388235	24	18	-27
61	50	101	252	0.505882	0.396078	24	18	-28
60	50	100	252	0.501961	0.392157	24	18	-28
59	49	99	252	0.505882	0.388235	23	18	-28
60	49	100	252	0.509804	0.392157	23	19	-29
59	49	99	252	0.505882	0.388235	23	18	-28
59	50	98	252	0.490196	0.384314	23	17	-27
58	50	98	250	0.490196	0.384314	23	16	-27
58	50	99	250	0.494118	0.388235	23	17	-28
58	50	100	250	0.501961	0.392157	23	17	-28
57	50	99	248	0.494118	0.388235	23	16	-28
57	51	100	248	0.490196	0.392157	24	16	-28
58	51	101	248	0.494118	0.396078	24	17	-28
58	51	100	248	0.490196	0.392157	24	16	-28
58	51	100	248	0.490196	0.392157	24	16	-28
58	51	100	248	0.490196	0.392157	24	16	-28
57	51	100	248	0.490196	0.392157	24	16	-28
58	52	101	248	0.486275	0.396078	24	16	-28
59	52	102	248	0.490196	0.4	24	16	-28
59	52	101	248	0.486275	0.396078	24	16	-28
60	52	101	250	0.486275	0.396078	24	17	-28
62	53	101	252	0.47451	0.396078	25	16	-27
62	54	100	250	0.458824	0.392157	25	16	-26
63	54	100	252	0.458824	0.392157	25	16	-26
64	54	100	254	0.458824	0.392157	25	16	-26
64	54	100	254	0.458824	0.392157	25	16	-26
63	54	100	252	0.458824	0.392157	25	16	-26
63	55	101	250	0.454902	0.396078	25	16	-26
64	55	101	252	0.454902	0.396078	25	16	-26
63	55	101	250	0.454902	0.396078	25	16	-26
63	55	101	250	0.454902	0.396078	25	16	-26
63	55	101	250	0.454902	0.396078	25	16	-26
64	55	100	252	0.45098	0.392157	25	15	-25
64	55	99	252	0.443137	0.388235	25	15	-25
63	55	100	250	0.45098	0.392157	25	16	-25
63	55	100	250	0.45098	0.392157	25	16	-25
64	55	100	252	0.45098	0.392157	25	15	-25
64	56	100	250	0.439216	0.392157	26	15	-25
64	56	101	250	0.447059	0.396078	26	15	-25
64	56	102	250	0.45098	0.4	26	16	-26
63	56	102	250	0.45098	0.4	26	15	-26
63	57	102	248	0.443137	0.4	26	15	-26
65	57	103	250	0.447059	0.403922	26	16	-26
65	57	103	250	0.447059	0.403922	26	16	-26
63	56	102	250	0.45098	0.4	26	15	-26
62	57	102	246	0.443137	0.4	26	14	-26
63	57	103	248	0.447059	0.403922	26	15	-26
64	57	102	250	0.443137	0.4	26	15	-26
66	59	102	250	0.423529	0.4	27	14	-24
68	59	101	252	0.415686	0.396078	27	14	-23
68	60	101	252	0.407843	0.396078	27	14	-23
69	61	103	252	0.407843	0.403922	28	14	-23
67	60	101	250	0.407843	0.396078	27	14	-23
66	60	101	248	0.407843	0.396078	27	13	-23
67	61	103	248	0.407843	0.403922	28	14	-24
66	61	102	248	0.403922	0.4	27	13	-23
67	61	101	250	0.396078	0.396078	28	13	-23
68	62	102	250	0.392157	0.4	28	13	-23
68	62	103	248	0.4	0.403922	28	13	-23
68	62	103	248	0.4	0.403922	28	13	-23
68	62	102	250	0.392157	0.4	28	13	-23
69	64	103	248	0.380392	0.403922	29	12	-22
69	63	103	250	0.388235	0.403922	29	13	-23
69	63	103	250	0.388235	0.403922	29	13	-23
70	63	103	250	0.388235	0.403922	29	13	-22
73	64	105	254	0.392157	0.411765	29	14	-22
51	39	116	250	0.662745	0.454902	21	28	-42
43	31	108	250	0.713725	0.423529	18	29	-43
45	32	109	250	0.705882	0.427451	18	29	-43
47	34	110	250	0.690196	0.431373	19	28	-42
44	31	106	250	0.705882	0.415686	18	29	-42
44	31	105	250	0.705882	0.411765	18	28	-41
44	31	104	250	0.701961	0.407843	18	28	-41
43	30	102	250	0.705882	0.4	17	28	-40
43	30	103	250	0.709804	0.403922	17	28	-41
46	33	108	250	0.694118	0.423529	18	28	-42
47	34	110	250	0.690196	0.431373	19	28	-42
46	33	109	250	0.698039	0.427451	19	28	-42
46	34	107	250	0.682353	0.419608	19	28	-41
46	35	105	250	0.666667	0.411765	19	26	-39
47	37	104	248	0.643137	0.407843	20	24	-38
49	39	104	250	0.623529	0.407843	20	24	-37
49	40	101	248	0.603922	0.396078	20	22	-35
50	41	99	250	0.584314	0.388235	20	22	-33
48	39	96	250	0.592157	0.376471	19	21	-33
49	40	97	250	0.588235	0.380392	20	21	-33
51	41	99	250	0.584314	0.388235	20	21	-33
49	40	99	250	0.596078	0.388235	20	21	-34
51	41	102	250	0.6	0.4	21	22	-35
53	44	106	248	0.584314	0.415686	22	22	-35
59	49	113	250	0.564706	0.443137	24	22	-36
64	54	120	250	0.54902	0.470588	27	23	-36
62	52	114	250	0.545098	0.447059	25	21	-34
58	49	103	250	0.52549	0.403922	23	19	-31
54	45	94	252	0.521569	0.368627	21	17	-28
52	44	90	250	0.509804	0.352941	21	17	-27
52	44	89	250	0.505882	0.34902	21	16	-26
52	43	90	252	0.521569	0.352941	20	18	-27
52	44	91	250	0.517647	0.356863	21	17	-27
53	44	94	250	0.533333	0.368627	21	18	-29
54	45	97	250	0.537255	0.380392	21	18	-30
54	46	98	250	0.529412	0.384314	22	18	-30
54	45	97	250	0.537255	0.380392	21	18	-30
54	45	95	250	0.52549	0.372549	21	18	-29
55	46	95	252	0.517647	0.372549	22	18	-28
55	46	96	250	0.521569	0.376471	22	17	-28
56	48	97	250	0.505882	0.380392	23	17	-28
56	48	97	250	0.505882	0.380392	23	17	-28
58	49	98	252	0.501961	0.384314	23	17	-28
59	50	98	252	0.490196	0.384314	23	17	-27
58	50	97	250	0.486275	0.380392	23	16	-27
58	50	95	250	0.47451	0.372549	23	15	-26
58	50	94	250	0.466667	0.368627	23	15	-25
58	50	95	250	0.47451	0.372549	23	15	-26
57	49	95	250	0.482353	0.372549	23	16	-26
60	52	97	250	0.462745	0.380392	24	16	-26
61	53	97	250	0.454902	0.380392	25	15	-25
64	56	98	252	0.427451	0.384314	26	14	-24
64	57	99	250	0.423529	0.388235	26	14	-24
62	54	98	250	0.447059	0.384314	25	15	-25
62	54	98	250	0.447059	0.384314	25	15	-25
63	55	98	252	0.439216	0.384314	25	15	-24
62	54	98	250	0.447059	0.384314	25	15	-25
63	55	99	250	0.443137	0.388235	25	15	-25
63	55	98	252	0.439216	0.384314	25	15	-24
63	55	98	252	0.439216	0.384314	25	15	-24
63	55	99	250	0.443137	0.388235	25	15	-25
63	55	98	252	0.439216	0.384314	25	15	-24
64	56	101	250	0.447059	0.396078	26	15	-25
64	56	104	250	0.462745	0.407843	26	16	-27
64	55	104	252	0.470588	0.407843	26	17	-28
64	56	104	250	0.462745	0.407843	26	16	-27
64	55	103	252	0.466667	0.403922	26	17	-27
64	56	103	250	0.454902	0.403922	26	16	-26
65	57	102	250	0.443137	0.4	26	16	-25
65	57	101	250	0.435294	0.396078	26	15	-25
65	57	101	250	0.435294	0.396078	26	15	-25
65	56	102	252	0.45098	0.4	26	16	-26
65	57	103	250	0.447059	0.403922	26	16	-26
65	57	103	250	0.447059	0.403922	26	16	-26
65	57	103	250	0.447059	0.403922	26	16	-26
65	57	103	250	0.447059	0.403922	26	16	-26
65	57	103	250	0.447059	0.403922	26	16	-26
65	57	103	250	0.447059	0.403922	26	16	-26
64	56	102	250	0.45098	0.4	26	16	-26
63	55	101	250	0.454902	0.396078	25	16	-26
63	55	101	250	0.454902	0.396078	25	16	-26
63	55	99	250	0.443137	0.388235	25	15	-25
64	56	100	250	0.439216	0.392157	26	15	-25
64	56	99	252	0.435294	0.388235	26	14	-24
64	56	101	250	0.447059	0.396078	26	15	-25
65	57	102	250	0.443137	0.4	26	16	-25
65	57	103	250	0.447059	0.403922	26	16	-26
67	57	103	254	0.447059	0.403922	27	16	-26
65	56	102	252	0.45098	0.4	26	16	-26
64	56	100	250	0.439216	0.392157	26	15	-25
63	55	98	252	0.439216	0.384314	25	15	-24
63	56	99	250	0.435294	0.388235	26	14	-24
65	57	99	252	0.423529	0.388235	26	15	-24
65	58	98	250	0.407843	0.384314	26	14	-23
65	58	96	252	0.396078	0.376471	26	13	-22
65	58	97	250	0.403922	0.380392	26	13	-22
64	57	96	250	0.407843	0.376471	26	13	-22
64	56	97	252	0.423529	0.380392	26	14	-23
64	56	98	252	0.427451	0.384314	26	14	-24
64	56	99	252	0.435294	0.388235	26	14	-24
64	56	99	252	0.435294	0.388235	26	14	-24
64	56	98	252	0.427451	0.384314	26	14	-24
64	56	98	252	0.427451	0.384314	26	14	-24
64	56	97	252	0.423529	0.380392	26	14	-23
65	57	99	252	0.423529	0.388235	26	15	-24
64	56	99	252	0.435294	0.388235	26	14	-24
63	55	99	250	0.443137	0.388235	25	15	-25
63	55	100	250	0.45098	0.392157	25	16	-25
62	54	100	250	0.458824	0.392157	25	16	-26
63	54	100	252	0.458824	0.392157	25	16	-26
61	53	100	250	0.470588	0.392157	25	16	-27
61	53	100	250	0.470588	0.392157	25	16	-27
61	52	100	252	0.478431	0.392157	24	17	-27
61	51	97	254	0.47451	0.380392	24	17	-26
61	50	96	254	0.478431	0.376471	23	17	-26
62	51	97	254	0.47451	0.380392	24	16	-26
61	51	96	254	0.470588	0.376471	24	16	-25
60	51	95	252	0.462745	0.372549	24	16	-25
60	52	95	252	0.45098	0.372549	24	15	-25
60	52	95	252	0.45098	0.372549	24	15	-25
59	51	95	250	0.462745	0.372549	23	15	-25
58	50	95	250	0.47451	0.372549	23	15	-26
60	52	96	250	0.458824	0.376471	24	15	-25
60	52	97	250	0.462745	0.380392	24	16	-26
61	52	97	252	0.462745	0.380392	24	16	-25
63	53	97	254	0.454902	0.380392	25	16	-25
62	52	96	254	0.458824	0.376471	24	16	-25
60	52	94	252	0.447059	0.368627	24	15	-24
61	53	95	252	0.443137	0.372549	24	15	-24
61	53	97	250	0.454902	0.380392	25	15	-25
62	54	98	250	0.447059	0.384314	25	15	-25
63	55	100	250	0.45098	0.392157	25	16	-25
62	54	98	250	0.447059	0.384314	25	15	-25
61	53	97	250	0.454902	0.380392	25	15	-25
61	53	97	250	0.454902	0.380392	25	15	-25
61	53	96	252	0.447059	0.376471	25	14	-24
61	53	96	252	0.447059	0.376471	25	14	-24
60	52	98	250	0.470588	0.384314	24	16	-26
61	52	99	252	0.47451	0.388235	24	16	-26
60	52	97	250	0.462745	0.380392	24	16	-26
60	52	96	250	0.458824	0.376471	24	15	-25
60	52	95	252	0.45098	0.372549	24	15	-25
61	52	96	252	0.458824	0.376471	24	15	-25
61	51	98	252	0.478431	0.384314	24	16	-26
61	50	99	254	0.494118	0.388235	24	18	-27
61	50	101	252	0.505882	0.396078	24	18	-28
61	50	101	252	0.505882	0.396078	24	18	-28
61	50	100	254	0.501961	0.392157	24	18	-28
60	50	100	252	0.501961	0.392157	24	18	-28
60	49	99	254	0.505882	0.388235	23	18	-28
59	49	99	252	0.505882	0.388235	23	18	-28
59	50	99	252	0.494118	0.388235	23	17	-28
58	50	99	250	0.494118	0.388235	23	17	-28
58	49	100	250	0.509804	0.392157	23	18	-29
57	49	101	250	0.513725	0.396078	23	18	-29
57	50	101	248	0.505882	0.396078	23	18	-29
57	51	102	248	0.501961	0.4	24	17	-29
57	51	102	248	0.501961	0.4	24	17	-29
57	51	102	248	0.501961	0.4	24	17	-29
58	51	102	248	0.501961	0.4	24	17	-29
57	51	101	248	0.494118	0.396078	24	17	-29
58	52	102	248	0.490196	0.4	24	16	-29
59	52	103	248	0.494118	0.403922	24	17	-29
58	52	103	248	0.494118	0.403922	24	17	-29
58	52	102	248	0.490196	0.4	24	16	-29
59	52	101	248	0.486275	0.396078	24	16	-28
61	54	101	248	0.466667	0.396078	25	16	-27
62	54	101	250	0.466667	0.396078	25	16	-26
62	54	100	250	0.458824	0.392157	25	16	-26
63	54	100	252	0.458824	0.392157	25	16	-26
63	53	100	252	0.470588	0.392157	25	17	-26
63	54	100	252	0.458824	0.392157	25	16	-26
63	55	101	250	0.454902	0.396078	25	16	-26
63	55	101	250	0.454902	0.396078	25	16	-26
63	55	101	250	0.454902	0.396078	25	16	-26
63	55	101	250	0.454902	0.396078	25	16	-26
63	55	101	250	0.454902	0.396078	25	16	-26
63	55	101	250	0.454902	0.396078	25	16	-26
63	56	101	250	0.447059	0.396078	26	15	-25
63	55	101	250	0.454902	0.396078	25	16	-26
63	55	101	250	0.454902	0.396078	25	16	-26
64	56	100	250	0.439216	0.392157	26	15	-25
65	56	100	252	0.439216	0.392157	26	15	-25
64	56	102	250	0.45098	0.4	26	16	-26
64	56	102	250	0.45098	0.4	26	16	-26
63	56	102	250	0.45098	0.4	26	15	-26
63	56	102	250	0.45098	0.4	26	15	-26
63	56	102	250	0.45098	0.4	26	15	-26
64	56	102	250	0.45098	0.4	26	16	-26
63	56	102	250	0.45098	0.4	26	15	-26
63	57	103	248	0.447059	0.403922	26	15	-26
64	58	104	248	0.443137	0.407843	27	15	-26
64	57	103	250	0.447059	0.403922	26	15	-26
66	58	101	252	0.427451	0.396078	27	15	-24
68	60	101	252	0.407843	0.396078	27	14	-23
67	60	101	250	0.407843	0.396078	27	14	-23
68	61	103	250	0.407843	0.403922	28	14	-24
66	60	102	248	0.411765	0.4	27	13	-24
66	60	102	248	0.411765	0.4	27	13	-24
66	61	103	248	0.407843	0.403922	28	13	-24
66	60	102	248	0.411765	0.4	27	13	-24
67	61	102	248	0.403922	0.4	28	13	-23
68	62	102	250	0.392157	0.4	28	13	-23
67	62	103	248	0.4	0.403922	28	13	-23
67	62	103	248	0.4	0.403922	28	13	-23
67	62	102	248	0.392157	0.4	28	13	-23
67	61	101	250	0.396078	0.396078	28	13	-23
67	61	100	250	0.388235	0.392157	27	13	-22
67	62	101	248	0.384314	0.396078	28	12	-22
69	63	102	250	0.384314	0.4	29	12	-22
71	64	104	250	0.384314	0.407843	29	13	-22
45	32	107	250	0.701961	0.419608	18	28	-42
42	29	105	250	0.72549	0.411765	17	28	-42
47	34	109	250	0.686275	0.427451	19	29	-42
46	34	107	250	0.682353	0.419608	19	28	-41
46	33	106	250	0.690196	0.415686	18	28	-41
46	33	106	250	0.690196	0.415686	18	28	-41
43	30	103	250	0.709804	0.403922	17	28	-41
44	31	104	250	0.701961	0.407843	18	28	-41
45	33	107	250	0.690196	0.419608	18	28	-41
46	33	109	250	0.698039	0.427451	19	28	-42
46	32	109	250	0.705882	0.427451	18	29	-43
46	33	107	250	0.690196	0.419608	18	28	-41
46	34	106	250	0.678431	0.415686	19	27	-40
46	36	105	248	0.658824	0.411765	19	26	-39
48	38	104	250	0.635294	0.407843	20	24	-37
48	39	102	248	0.619608	0.4	20	23	-36
48	39	100	248	0.611765	0.392157	20	22	-35
50	41	101	250	0.592157	0.396078	20	21	-34
49	39	99	250	0.607843	0.388235	20	22	-34
47	38	98	250	0.611765	0.384314	19	22	-34
49	39	100	250	0.611765	0.392157	20	22	-35
50	40	101	250	0.603922	0.396078	20	22	-35
52	43	105	248	0.592157	0.411765	21	22	-35
53	43	107	250	0.6	0.419608	21	23	-36
53	42	109	250	0.615686	0.427451	21	24	-37
56	45	114	250	0.603922	0.447059	23	24	-38
57	48	111	248	0.568627	0.435294	23	22	-35
55	46	100	250	0.541176	0.392157	22	19	-31
55	46	95	252	0.517647	0.372549	22	18	-28
53	45	91	250	0.505882	0.356863	21	16	-26
52	44	89	250	0.505882	0.34902	21	16	-26
52	44	91	250	0.517647	0.356863	21	17	-27
52	43	92	252	0.533333	0.360784	21	17	-28
52	44	95	250	0.537255	0.372549	21	18	-29
54	45	97	250	0.537255	0.380392	21	18	-30
54	45	98	250	0.541176	0.384314	22	18	-30
55	46	97	250	0.52549	0.380392	22	18	-29
54	46	96	250	0.521569	0.376471	22	18	-29
55	47	97	250	0.513725	0.380392	22	17	-29
55	47	97	250	0.513725	0.380392	22	17	-29
56	47	97	250	0.513725	0.380392	22	18	-29
56	48	96	250	0.501961	0.376471	22	17	-28
58	50	98	250	0.490196	0.384314	23	16	-27
59	50	98	252	0.490196	0.384314	23	17	-27
58	50	97	250	0.486275	0.380392	23	16	-27
58	50	96	250	0.478431	0.376471	23	16	-26
58	50	96	250	0.478431	0.376471	23	16	-26
58	50	96	250	0.478431	0.376471	23	16	-26
58	50	96	250	0.478431	0.376471	23	16	-26
59	51	97	250	0.47451	0.380392	24	16	-26
60	52	97	250	0.462745	0.380392	24	16	-26
62	54	98	250	0.447059	0.384314	25	15	-25
62	54	98	250	0.447059	0.384314	25	15	-25
61	53	96	252	0.447059	0.376471	25	14	-24
60	52	96	250	0.458824	0.376471	24	15	-25
60	52	96	250	0.458824	0.376471	24	15	-25
61	53	97	250	0.454902	0.380392	25	15	-25
61	53	97	250	0.454902	0.380392	25	15	-25
63	55	98	252	0.439216	0.384314	25	15	-24
63	56	98	250	0.427451	0.384314	25	14	-24
63	55	97	252	0.431373	0.380392	25	15	-24
64	57	100	250	0.431373	0.392157	26	15	-25
65	57	102	250	0.443137	0.4	26	16	-25
65	57	104	250	0.45098	0.407843	27	16	-26
65	56	105	252	0.466667	0.411765	26	17	-27
65	56	104	252	0.462745	0.407843	26	17	-27
64	56	104	250	0.462745	0.407843	26	16	-27
65	57	103	250	0.447059	0.403922	26	16	-26
65	57	102	250	0.443137	0.4	26	16	-25
65	57	101	250	0.435294	0.396078	26	15	-25
65	57	101	250	0.435294	0.396078	26	15	-25
65	56	102	252	0.45098	0.4	26	16	-26
65	56	103	252	0.454902	0.403922	26	16	-26
65	57	103	250	0.447059	0.403922	26	16	-26
64	56	102	250	0.45098	0.4	26	16	-26
65	57	103	250	0.447059	0.403922	26	16	-26
65	57	103	250	0.447059	0.403922	26	16	-26
65	57	103	250	0.447059	0.403922	26	16	-26
65	57	103	250	0.447059	0.403922	26	16	-26
65	56	102	252	0.45098	0.4	26	16	-26
65	57	102	250	0.443137	0.4	26	16	-25
65	57	101	250	0.435294	0.396078	26	15	-25
64	56	100	250	0.439216	0.392157	26	15	-25
64	56	100	250	0.439216	0.392157	26	15	-25
65	57	101	250	0.435294	0.396078	26	15	-25
65	57	101	250	0.435294	0.396078	26	15	-25
66	57	102	252	0.443137	0.4	27	15	-25
67	57	103	254	0.447059	0.403922	27	16	-26
66	56	102	254	0.45098	0.4	26	16	-26
65	56	100	252	0.439216	0.392157	26	15	-25
64	56	99	252	0.435294	0.388235	26	14	-24
63	55	99	250	0.443137	0.388235	25	15	-25
65	57	100	252	0.431373	0.392157	26	15	-24
65	58	98	250	0.407843	0.384314	26	14	-23
65	57	97	252	0.411765	0.380392	26	14	-23
65	58	97	250	0.403922	0.380392	26	13	-22
65	57	97	252	0.411765	0.380392	26	14	-23
64	56	98	252	0.427451	0.384314	26	14	-24
64	56	98	252	0.427451	0.384314	26	14	-24
64	56	98	252	0.427451	0.384314	26	14	-24
64	56	98	252	0.427451	0.384314	26	14	-24
64	57	98	250	0.419608	0.384314	26	14	-23
65	57	99	252	0.423529	0.388235	26	15	-24
65	57	98	252	0.419608	0.384314	26	14	-23
64	56	99	252	0.435294	0.388235	26	14	-24
64	56	99	252	0.435294	0.388235	26	14	-24
63	55	100	250	0.45098	0.392157	25	16	-25
62	54	100	250	0.458824	0.392157	25	16	-26
62	54	100	250	0.458824	0.392157	25	16	-26
62	54	100	250	0.458824	0.392157	25	16	-26
62	54	100	250	0.458824	0.392157	25	16	-26
61	53	99	250	0.462745	0.388235	25	16	-26
61	52	99	252	0.47451	0.388235	24	16	-26
62	52	98	254	0.470588	0.384314	24	16	-26
63	52	99	254	0.47451	0.388235	25	17	-26
62	52	98	254	0.470588	0.384314	24	16	-26
62	52	98	254	0.470588	0.384314	24	16	-26
62	53	98	252	0.458824	0.384314	25	16	-25
60	52	96	250	0.458824	0.376471	24	15	-25
60	53	95	250	0.443137	0.372549	24	14	-24
60	52	95	252	0.45098	0.372549	24	15	-25
59	51	96	250	0.470588	0.376471	24	16	-26
60	52	98	250	0.470588	0.384314	24	16	-26
60	52	98	250	0.470588	0.384314	24	16	-26
61	52	98	252	0.470588	0.384314	24	16	-26
63	53	98	254	0.458824	0.384314	25	16	-25
62	52	96	254	0.458824	0.376471	24	16	-25
60	52	95	252	0.45098	0.372549	24	15	-25
61	53	96	252	0.447059	0.376471	25	14	-24
61	53	97	250	0.454902	0.380392	25	15	-25
61	53	98	250	0.458824	0.384314	25	16	-26
62	54	100	250	0.458824	0.392157	25	16	-26
61	53	99	250	0.462745	0.388235	25	16	-26
61	53	97	250	0.454902	0.380392	25	15	-25
61	53	97	250	0.454902	0.380392	25	15	-25
61	53	96	252	0.447059	0.376471	25	14	-24
61	53	98	250	0.458824	0.384314	25	16	-26
61	53	100	250	0.470588	0.392157	25	16	-27
62	53	101	252	0.47451	0.396078	25	16	-27
61	53	97	250	0.454902	0.380392	25	15	-25
60	52	96	250	0.458824	0.376471	24	15	-25
60	52	97	250	0.462745	0.380392	24	16	-26
61	52	99	252	0.47451	0.388235	24	16	-26
61	51	100	252	0.490196	0.392157	24	17	-27
60	50	100	252	0.501961	0.392157	24	18	-28
61	50	101	252	0.505882	0.396078	24	18	-28
61	50	101	252	0.505882	0.396078	24	18	-28
61	50	101	252	0.505882	0.396078	24	18	-28
61	51	101	252	0.494118	0.396078	24	17	-28
61	50	99	254	0.494118	0.388235	24	18	-27
59	49	98	252	0.501961	0.384314	23	18	-28
58	49	99	250	0.505882	0.388235	23	17	-28
58	49	100	250	0.509804	0.392157	23	18	-29
58	49	100	250	0.509804	0.392157	23	18	-29
57	48	100	250	0.521569	0.392157	23	19	-30
56	49	101	248	0.513725	0.396078	23	18	-30
56	49	101	248	0.513725	0.396078	23	18	-30
56	49	101	248	0.513725	0.396078	23	18	-30
57	50	101	248	0.505882	0.396078	23	18	-29
58	51	101	248	0.494118	0.396078	24	17	-28
58	52	101	248	0.486275	0.396078	24	16	-28
59	52	102	248	0.490196	0.4	24	16	-28
58	52	101	248	0.486275	0.396078	24	16	-28
58	52	102	248	0.490196	0.4	24	16	-29
58	51	101	248	0.494118	0.396078	24	17	-28
57	51	99	248	0.486275	0.388235	24	16	-27
60	53	100	248	0.470588	0.392157	25	16	-27
62	54	100	250	0.458824	0.392157	25	16	-26
62	54	100	250	0.458824	0.392157	25	16	-26
63	54	100	252	0.458824	0.392157	25	16	-26
62	53	99	252	0.462745	0.388235	25	16	-26
61	53	99	250	0.462745	0.388235	25	16	-26
62	54	100	250	0.458824	0.392157	25	16	-26
62	54	100	250	0.458824	0.392157	25	16	-26
64	55	101	252	0.454902	0.396078	25	16	-26
63	55	101	250	0.454902	0.396078	25	16	-26
64	55	101	252	0.454902	0.396078	25	16	-26
63	55	101	250	0.454902	0.396078	25	16	-26
63	55	101	250	0.454902	0.396078	25	16	-26
63	55	101	250	0.454902	0.396078	25	16	-26
63	54	100	252	0.458824	0.392157	25	16	-26
64	55	99	252	0.443137	0.388235	25	15	-25
66	56	100	254	0.439216	0.392157	26	16	-25
65	56	101	252	0.447059	0.396078	26	16	-25
64	56	102	250	0.45098	0.4	26	16	-26
64	56	102	250	0.45098	0.4	26	16	-26
64	56	102	250	0.45098	0.4	26	16	-26
64	56	102	250	0.45098	0.4	26	16	-26
64	56	102	250	0.45098	0.4	26	16	-26
64	56	102	250	0.45098	0.4	26	16	-26
64	56	102	250	0.45098	0.4	26	16	-26
65	57	103	250	0.447059	0.403922	26	16	-26
65	57	102	250	0.443137	0.4	26	16	-25
66	58	101	252	0.427451	0.396078	27	15	-24
67	59	101	252	0.415686	0.396078	27	15	-24
66	60	101	248	0.407843	0.396078	27	13	-23
67	61	102	248	0.403922	0.4	28	13	-23
66	60	102	248	0.411765	0.4	27	13	-24
66	61	102	248	0.403922	0.4	27	13	-23
68	62	103	248	0.4	0.403922	28	13	-23
67	61	103	248	0.407843	0.403922	28	14	-24
67	62	103	248	0.4	0.403922	28	13	-23
68	62	103	248	0.4	0.403922	28	13	-23
68	62	103	248	0.4	0.403922	28	13	-23
68	62	103	248	0.4	0.403922	28	13	-23
67	62	102	248	0.392157	0.4	28	13	-23
68	62	101	250	0.384314	0.396078	28	13	-22
68	62	101	250	0.384314	0.396078	28	13	-22
68	62	101	250	0.384314	0.396078	28	13	-22
69	63	103	250	0.388235	0.403922	29	13	-23
70	64	103	250	0.380392	0.403922	29	12	-22
43	29	104	252	0.721569	0.407843	17	28	-42
47	34	108	250	0.686275	0.423529	19	28	-41
49	36	109	250	0.670588	0.427451	20	27	-40
47	35	107	250	0.67451	0.419608	19	27	-41
50	37	110	250	0.662745	0.431373	20	27	-40
51	39	112	250	0.65098	0.439216	21	27	-41
47	34	107	250	0.682353	0.419608	19	27	-40
45	32	107	250	0.701961	0.419608	18	28	-42
46	33	109	250	0.698039	0.427451	19	28	-42
45	32	110	250	0.709804	0.431373	18	30	-43
45	32	109	250	0.705882	0.427451	18	29	-43
47	34	107	250	0.682353	0.419608	19	27	-40
46	34	105	250	0.67451	0.411765	18	26	-40
47	36	105	250	0.658824	0.411765	19	25	-39
47	37	103	250	0.639216	0.403922	20	24	-37
47	37	100	250	0.631373	0.392157	19	23	-36
48	38	99	250	0.615686	0.388235	20	22	-35
50	40	101	250	0.603922	0.396078	20	22	-35
48	39	100	248	0.611765	0.392157	20	22	-35
49	40	102	248	0.607843	0.4	20	22	-35
51	41	104	250	0.603922	0.407843	21	23	-36
53	44	108	248	0.592157	0.423529	22	23	-36
55	45	110	250	0.592157	0.431373	23	23	-36
55	45	110	250	0.592157	0.431373	23	23	-36
53	43	110	248	0.607843	0.431373	22	24	-37
51	41	109	248	0.623529	0.427451	21	25	-38
54	45	108	248	0.584314	0.423529	22	22	-35
55	46	101	250	0.545098	0.396078	22	19	-31
54	46	95	250	0.517647	0.372549	22	17	-28
54	46	91	250	0.494118	0.356863	21	16	-26
52	44	89	250	0.505882	0.34902	21	16	-26
52	43	91	252	0.529412	0.356863	20	18	-28
51	42	93	250	0.54902	0.364706	20	19	-29
51	42	95	250	0.556863	0.372549	20	19	-30
52	44	96	250	0.541176	0.376471	21	18	-30
54	45	97	250	0.537255	0.380392	21	18	-30
54	45	97	250	0.537255	0.380392	21	18	-30
53	45	95	250	0.52549	0.372549	21	17	-29
55	47	98	250	0.521569	0.384314	22	18	-29
56	47	98	250	0.521569	0.384314	22	18	-29
56	47	97	250	0.513725	0.380392	22	18	-29
57	48	97	252	0.505882	0.380392	23	18	-28
59	50	98	252	0.490196	0.384314	23	17	-27
59	50	98	252	0.490196	0.384314	23	17	-27
58	50	97	250	0.486275	0.380392	23	16	-27
59	50	97	252	0.486275	0.380392	23	16	-27
58	50	95	250	0.47451	0.372549	23	15	-26
58	50	95	250	0.47451	0.372549	23	15	-26
58	50	96	250	0.478431	0.376471	23	16	-26
59	50	96	252	0.478431	0.376471	23	16	-26
60	52	97	250	0.462745	0.380392	24	16	-26
60	51	97	252	0.47451	0.380392	24	16	-26
60	52	96	250	0.458824	0.376471	24	15	-25
59	51	96	250	0.470588	0.376471	24	16	-26
59	51	95	250	0.462745	0.372549	23	15	-25
59	51	96	250	0.470588	0.376471	24	16	-26
61	53	97	250	0.454902	0.380392	25	15	-25
61	53	97	250	0.454902	0.380392	25	15	-25
62	54	97	252	0.443137	0.380392	25	15	-24
63	55	97	252	0.431373	0.380392	25	15	-24
64	56	98	252	0.427451	0.384314	26	14	-24
65	57	100	252	0.431373	0.392157	26	15	-24
66	58	103	250	0.435294	0.403922	27	15	-25
66	57	104	252	0.45098	0.407843	27	16	-26
65	57	105	250	0.458824	0.411765	27	16	-27
65	57	104	250	0.45098	0.407843	27	16	-26
66	57	104	252	0.45098	0.407843	27	16	-26
65	56	102	252	0.45098	0.4	26	16	-26
64	56	100	250	0.439216	0.392157	26	15	-25
64	56	100	250	0.439216	0.392157	26	15	-25
64	56	99	252	0.435294	0.388235	26	14	-24
65	57	101	250	0.435294	0.396078	26	15	-25
66	57	103	252	0.447059	0.403922	27	16	-26
65	57	103	250	0.447059	0.403922	26	16	-26
66	57	103	252	0.447059	0.403922	27	16	-26
65	57	104	250	0.45098	0.407843	27	16	-26
65	57	104	250	0.45098	0.407843	27	16	-26
65	57	104	250	0.45098	0.407843	27	16	-26
65	57	104	250	0.45098	0.407843	27	16	-26
65	57	104	250	0.45098	0.407843	27	16	-26
65	57	103	250	0.447059	0.403922	26	16	-26
65	57	102	250	0.443137	0.4	26	16	-25
65	57	101	250	0.435294	0.396078	26	15	-25
64	56	101	250	0.447059	0.396078	26	15	-25
64	56	101	250	0.447059	0.396078	26	15	-25
64	56	100	250	0.439216	0.392157	26	15	-25
65	57	101	250	0.435294	0.396078	26	15	-25
66	56	102	254	0.45098	0.4	26	16	-26
65	55	101	254	0.454902	0.396078	26	16	-26
64	56	101	250	0.447059	0.396078	26	15	-25
64	56	101	250	0.447059	0.396078	26	15	-25
64	56	101	250	0.447059	0.396078	26	15	-25
64	56	100	250	0.439216	0.392157	26	15	-25
65	57	99	252	0.423529	0.388235	26	15	-24
66	58	98	252	0.407843	0.384314	27	14	-23
65	57	98	252	0.419608	0.384314	26	14	-23
66	58	99	252	0.415686	0.388235	27	14	-23
65	57	99	252	0.423529	0.388235	26	15	-24
64	56	98	252	0.427451	0.384314	26	14	-24
64	57	98	250	0.419608	0.384314	26	14	-23
64	56	98	252	0.427451	0.384314	26	14	-24
65	57	99	252	0.423529	0.388235	26	15	-24
65	57	99	252	0.423529	0.388235	26	15	-24
65	57	99	252	0.423529	0.388235	26	15	-24
65	57	99	252	0.423529	0.388235	26	15	-24
64	56	100	250	0.439216	0.392157	26	15	-25
64	56	101	250	0.447059	0.396078	26	15	-25
63	55	100	250	0.45098	0.392157	25	16	-25
63	54	100	252	0.458824	0.392157	25	16	-26
62	54	100	250	0.458824	0.392157	25	16	-26
62	54	100	250	0.458824	0.392157	25	16	-26
62	54	99	250	0.454902	0.388235	25	15	-26
62	53	99	252	0.462745	0.388235	25	16	-26
62	53	99	252	0.462745	0.388235	25	16	-26
63	52	99	254	0.47451	0.388235	25	17	-26
63	53	99	254	0.462745	0.388235	25	16	-26
62	52	98	254	0.470588	0.384314	24	16	-26
61	53	98	250	0.458824	0.384314	25	16	-26
60	53	95	250	0.443137	0.372549	24	14	-24
61	53	94	252	0.435294	0.368627	24	14	-23
61	53	95	252	0.443137	0.372549	24	15	-24
60	52	97	250	0.462745	0.380392	24	16	-26
61	52	99	252	0.47451	0.388235	24	16	-26
60	52	99	250	0.47451	0.388235	24	16	-27
61	52	98	252	0.470588	0.384314	24	16	-26
62	52	97	254	0.462745	0.380392	24	16	-25
62	52	96	254	0.458824	0.376471	24	16	-25
61	51	97	254	0.47451	0.380392	24	17	-26
61	52	98	252	0.470588	0.384314	24	16	-26
61	53	98	250	0.458824	0.384314	25	16	-26
61	53	98	250	0.458824	0.384314	25	16	-26
61	53	98	250	0.458824	0.384314	25	16	-26
61	53	98	250	0.458824	0.384314	25	16	-26
61	53	98	250	0.458824	0.384314	25	16	-26
61	53	97	250	0.454902	0.380392	25	15	-25
61	53	97	250	0.454902	0.380392	25	15	-25
61	53	98	250	0.458824	0.384314	25	16	-26
61	53	100	250	0.470588	0.392157	25	16	-27
61	53	100	250	0.470588	0.392157	25	16	-27
61	53	97	250	0.454902	0.380392	25	15	-25
60	53	97	250	0.454902	0.380392	24	15	-25
60	53	98	250	0.458824	0.384314	25	15	-26
61	52	100	252	0.478431	0.392157	24	17	-27
61	51	102	252	0.501961	0.4	24	18	-29
61	50	102	252	0.509804	0.4	24	19	-29
61	50	101	252	0.505882	0.396078	24	18	-28
61	50	101	252	0.505882	0.396078	24	18	-28
61	50	101	252	0.505882	0.396078	24	18	-28
61	50	100	254	0.501961	0.392157	24	18	-28
60	50	98	252	0.490196	0.384314	23	17	-27
60	50	98	252	0.490196	0.384314	23	17	-27
58	49	99	250	0.505882	0.388235	23	17	-28
57	48	100	250	0.521569	0.392157	23	19	-30
57	48	101	250	0.52549	0.396078	23	18	-30
58	49	102	250	0.521569	0.4	23	18	-30
57	49	102	250	0.521569	0.4	23	18	-30
56	48	101	250	0.52549	0.396078	23	19	-30
56	48	101	250	0.52549	0.396078	23	19	-30
56	49	101	248	0.513725	0.396078	23	18	-30
58	50	99	250	0.494118	0.388235	23	17	-28
59	51	99	250	0.486275	0.388235	24	17	-27
60	53	101	248	0.47451	0.396078	25	16	-27
59	51	100	250	0.490196	0.392157	24	17	-28
58	51	98	248	0.478431	0.384314	24	16	-27
58	51	98	248	0.478431	0.384314	24	16	-27
58	52	98	248	0.470588	0.384314	24	15	-27
59	53	99	248	0.462745	0.388235	25	15	-26
61	54	100	250	0.458824	0.392157	25	15	-26
61	54	100	250	0.458824	0.392157	25	15	-26
61	54	100	250	0.458824	0.392157	25	15	-26
61	54	99	250	0.454902	0.388235	25	15	-26
61	54	99	250	0.454902	0.388235	25	15	-26
61	54	100	250	0.458824	0.392157	25	15	-26
62	55	101	250	0.454902	0.396078	25	15	-26
62	55	101	250	0.454902	0.396078	25	15	-26
62	55	100	250	0.45098	0.392157	25	15	-26
62	55	100	250	0.45098	0.392157	25	15	-26
63	55	100	250	0.45098	0.392157	25	16	-25
62	54	100	250	0.458824	0.392157	25	16	-26
62	54	100	250	0.458824	0.392157	25	16	-26
62	54	100	250	0.458824	0.392157	25	16	-26
63	54	99	252	0.454902	0.388235	25	15	-25
65	55	101	254	0.454902	0.396078	26	16	-26
64	56	102	250	0.45098	0.4	26	16	-26
64	56	102	250	0.45098	0.4	26	16	-26
65	56	102	252	0.45098	0.4	26	16	-26
64	56	101	250	0.447059	0.396078	26	15	-25
64	56	101	250	0.447059	0.396078	26	15	-25
64	56	102	250	0.45098	0.4	26	16	-26
64	56	101	250	0.447059	0.396078	26	15	-25
65	56	101	252	0.447059	0.396078	26	16	-25
65	57	102	250	0.443137	0.4	26	16	-25
66	57	102	252	0.443137	0.4	27	15	-25
66	58	100	252	0.419608	0.392157	27	14	-24
66	59	99	250	0.403922	0.388235	27	13	-23
66	60	100	250	0.4	0.392157	27	13	-23
65	60	100	248	0.4	0.392157	27	12	-23
66	60	101	248	0.407843	0.396078	27	13	-23
67	62	103	248	0.4	0.403922	28	13	-23
67	62	103	248	0.4	0.403922	28	13	-23
67	62	103	248	0.4	0.403922	28	13	-23
68	62	103	248	0.4	0.403922	28	13	-23
68	62	104	248	0.403922	0.407843	28	13	-24
67	62	103	248	0.4	0.403922	28	13	-23
68	62	103	248	0.4	0.403922	28	13	-23
68	62	102	250	0.392157	0.4	28	13	-23
67	62	101	248	0.384314	0.396078	28	12	-22
68	62	101	250	0.384314	0.396078	28	13	-22
68	62	102	250	0.392157	0.4	28	13	-23
69	64	102	248	0.372549	0.4	29	12	-22
70	64	103	250	0.380392	0.403922	29	12	-22
45	32	106	250	0.698039	0.415686	18	29	-42
47	34	105	252	0.67451	0.411765	19	26	-39
44	31	103	250	0.698039	0.403922	18	27	-40
46	33	107	250	0.690196	0.419608	18	28	-41
51	38	113	250	0.662745	0.443137	21	28	-42
50	37	113	250	0.67451	0.443137	20	29	-42
46	33	111	250	0.701961	0.435294	19	29	-43
45	32	110	250	0.709804	0.431373	18	30	-43
44	31	110	250	0.717647	0.431373	18	30	-44
44	31	109	250	0.713725	0.427451	18	30	-43
45	32	107	250	0.701961	0.419608	18	28	-42
45	32	104	250	0.694118	0.407843	18	27	-40
46	34	104	250	0.67451	0.407843	18	26	-39
46	35	103	250	0.658824	0.403922	18	26	-38
46	36	101	250	0.643137	0.396078	19	24	-37
47	37	100	250	0.631373	0.392157	19	23	-36
47	38	99	248	0.615686	0.388235	19	23	-35
47	37	97	250	0.619608	0.380392	19	22	-34
47	38	99	248	0.615686	0.388235	19	23	-35
47	37	101	250	0.635294	0.396078	19	23	-36
52	42	107	250	0.607843	0.419608	21	24	-37
56	46	112	250	0.588235	0.439216	23	23	-37
58	48	114	250	0.580392	0.447059	24	23	-37
55	45	110	250	0.592157	0.431373	23	23	-36
51	41	105	250	0.607843	0.411765	21	23	-36
51	41	105	250	0.607843	0.411765	21	23	-36
54	44	105	250	0.580392	0.411765	22	22	-34
55	46	102	250	0.54902	0.4	22	20	-32
55	46	97	250	0.52549	0.380392	22	18	-29
53	44	91	252	0.517647	0.356863	21	17	-27
51	43	89	250	0.517647	0.34902	20	17	-27
51	43	92	250	0.533333	0.360784	20	18	-28
51	42	94	250	0.552941	0.368627	20	18	-30
51	42	95	250	0.556863	0.372549	20	19	-30
51	42	96	250	0.560784	0.376471	20	20	-31
53	44	96	250	0.541176	0.376471	21	19	-30
53	44	96	250	0.541176	0.376471	21	19	-30
53	44	96	250	0.541176	0.376471	21	19	-30
55	46	98	250	0.529412	0.384314	22	18	-29
55	47	99	250	0.52549	0.388235	22	18	-30
56	47	99	250	0.52549	0.388235	22	18	-30
58	49	99	250	0.505882	0.388235	23	17	-28
58	50	99	250	0.494118	0.388235	23	17	-28
58	50	98	250	0.490196	0.384314	23	16	-27
58	49	97	252	0.494118	0.380392	23	17	-27
58	50	96	250	0.478431	0.376471	23	16	-26
57	49	95	250	0.482353	0.372549	23	16	-26
58	50	95	250	0.47451	0.372549	23	15	-26
58	50	96	250	0.478431	0.376471	23	16	-26
58	50	96	250	0.478431	0.376471	23	16	-26
59	51	97	250	0.47451	0.380392	24	16	-26
59	50	96	252	0.478431	0.376471	23	16	-26
59	50	96	252	0.478431	0.376471	23	16	-26
59	50	96	252	0.478431	0.376471	23	16	-26
59	51	96	250	0.470588	0.376471	24	16	-26
60	52	98	250	0.470588	0.384314	24	16	-26
60	52	97	250	0.462745	0.380392	24	16	-26
60	52	97	250	0.462745	0.380392	24	16	-26
62	54	97	252	0.443137	0.380392	25	15	-24
63	55	97	252	0.431373	0.380392	25	15	-24
62	55	97	250	0.431373	0.380392	25	14	-24
63	55	99	250	0.443137	0.388235	25	15	-25
65	57	102	250	0.443137	0.4	26	16	-25
65	57	103	250	0.447059	0.403922	26	16	-26
65	57	104	250	0.45098	0.407843	27	16	-26
65	57	103	250	0.447059	0.403922	26	16	-26
65	57	102	250	0.443137	0.4	26	16	-25
64	56	100	250	0.439216	0.392157	26	15	-25
64	56	100	250	0.439216	0.392157	26	15	-25
64	56	100	250	0.439216	0.392157	26	15	-25
64	56	100	250	0.439216	0.392157	26	15	-25
65	57	101	250	0.435294	0.396078	26	15	-25
65	57	102	250	0.443137	0.4	26	16	-25
65	57	102	250	0.443137	0.4	26	16	-25
65	57	103	250	0.447059	0.403922	26	16	-26
65	57	104	250	0.45098	0.407843	27	16	-26
65	57	105	250	0.458824	0.411765	27	16	-27
65	57	105	250	0.458824	0.411765	27	16	-27
65	57	105	250	0.458824	0.411765	27	16	-27
65	57	105	250	0.458824	0.411765	27	16	-27
65	57	104	250	0.45098	0.407843	27	16	-26
65	57	103	250	0.447059	0.403922	26	16	-26
65	56	102	252	0.45098	0.4	26	16	-26
64	56	102	250	0.45098	0.4	26	16	-26
64	56	102	250	0.45098	0.4	26	16	-26
64	56	102	250	0.45098	0.4	26	16	-26
65	56	102	252	0.45098	0.4	26	16	-26
66	56	102	254	0.45098	0.4	26	16	-26
66	56	102	254	0.45098	0.4	26	16	-26
64	56	102	250	0.45098	0.4	26	16	-26
64	56	101	250	0.447059	0.396078	26	15	-25
64	56	100	250	0.439216	0.392157	26	15	-25
64	56	100	250	0.439216	0.392157	26	15	-25
65	57	99	252	0.423529	0.388235	26	15	-24
65	57	98	252	0.419608	0.384314	26	14	-23
65	57	99	252	0.423529	0.388235	26	15	-24
65	57	100	252	0.431373	0.392157	26	15	-24
65	57	100	252	0.431373	0.392157	26	15	-24
64	56	100	250	0.439216	0.392157	26	15	-25
64	56	98	252	0.427451	0.384314	26	14	-24
64	56	98	252	0.427451	0.384314	26	14	-24
64	56	98	252	0.427451	0.384314	26	14	-24
64	56	98	252	0.427451	0.384314	26	14	-24
64	56	97	252	0.423529	0.380392	26	14	-23
64	56	98	252	0.427451	0.384314	26	14	-24
64	56	99	252	0.435294	0.388235	26	14	-24
64	56	101	250	0.447059	0.396078	26	15	-25
64	56	101	250	0.447059	0.396078	26	15	-25
63	55	101	250	0.454902	0.396078	25	16	-26
63	55	100	250	0.45098	0.392157	25	16	-25
62	54	99	250	0.454902	0.388235	25	15	-26
62	54	100	250	0.458824	0.392157	25	16	-26
62	54	99	250	0.454902	0.388235	25	15	-26
63	53	99	254	0.462745	0.388235	25	16	-26
63	53	99	254	0.462745	0.388235	25	16	-26
63	53	99	254	0.462745	0.388235	25	16	-26
62	52	98	254	0.470588	0.384314	24	16	-26
60	52	96	250	0.458824	0.376471	24	15	-25
60	52	95	252	0.45098	0.372549	24	15	-25
61	53	95	252	0.443137	0.372549	24	15	-24
61	54	96	250	0.439216	0.376471	25	14	-24
61	53	98	250	0.458824	0.384314	25	16	-26
61	53	99	250	0.462745	0.388235	25	16	-26
62	53	100	252	0.470588	0.392157	25	16	-26
61	52	98	252	0.470588	0.384314	24	16	-26
61	51	96	254	0.470588	0.376471	24	16	-25
62	52	96	254	0.458824	0.376471	24	16	-25
62	51	97	254	0.47451	0.380392	24	16	-26
61	52	98	252	0.470588	0.384314	24	16	-26
60	52	98	250	0.470588	0.384314	24	16	-26
60	52	98	250	0.470588	0.384314	24	16	-26
61	53	97	250	0.454902	0.380392	25	15	-25
61	53	97	250	0.454902	0.380392	25	15	-25
61	53	97	250	0.454902	0.380392	25	15	-25
61	53	97	250	0.454902	0.380392	25	15	-25
61	53	97	250	0.454902	0.380392	25	15	-25
61	53	98	250	0.458824	0.384314	25	16	-26
61	53	100	250	0.470588	0.392157	25	16	-27
61	53	100	250	0.470588	0.392157	25	16	-27
61	53	98	250	0.458824	0.384314	25	16	-26
61	53	97	250	0.454902	0.380392	25	15	-25
61	53	98	250	0.458824	0.384314	25	16	-26
61	52	99	252	0.47451	0.388235	24	16	-26
61	51	101	252	0.494118	0.396078	24	17	-28
62	51	102	252	0.501961	0.4	24	18	-28
61	50	101	252	0.505882	0.396078	24	18	-28
61	50	101	252	0.505882	0.396078	24	18	-28
60	49	100	252	0.509804	0.392157	23	19	-29
59	48	99	252	0.513725	0.388235	23	19	-29
60	49	98	254	0.501961	0.384314	23	18	-27
59	49	98	252	0.501961	0.384314	23	18	-28
58	49	98	252	0.501961	0.384314	23	17	-28
57	49	99	250	0.505882	0.388235	23	17	-29
57	48	100	250	0.521569	0.392157	23	19	-30
57	48	101	250	0.52549	0.396078	23	18	-30
57	48	101	250	0.52549	0.396078	23	18	-30
57	49	101	250	0.513725	0.396078	23	18	-29
57	48	101	250	0.52549	0.396078	23	18	-30
58	49	101	250	0.513725	0.396078	23	18	-29
58	50	99	250	0.494118	0.388235	23	17	-28
59	51	98	250	0.478431	0.384314	24	15	-26
60	52	100	250	0.478431	0.392157	24	17	-27
59	51	98	250	0.478431	0.384314	24	15	-26
59	51	96	250	0.470588	0.376471	24	16	-26
59	51	95	250	0.462745	0.372549	23	15	-25
59	51	97	250	0.47451	0.380392	24	16	-26
60	53	98	250	0.458824	0.384314	25	15	-26
61	54	100	250	0.458824	0.392157	25	15	-26
61	55	100	248	0.45098	0.392157	25	15	-26
61	55	100	248	0.45098	0.392157	25	15	-26
60	54	99	248	0.454902	0.388235	25	15	-26
60	54	99	248	0.454902	0.388235	25	15	-26
61	55	100	248	0.45098	0.392157	25	15	-26
61	55	100	248	0.45098	0.392157	25	15	-26
61	55	100	248	0.45098	0.392157	25	15	-26
60	54	98	248	0.447059	0.384314	25	14	-25
61	55	98	248	0.439216	0.384314	25	14	-25
62	54	98	250	0.447059	0.384314	25	15	-25
62	54	98	250	0.447059	0.384314	25	15	-25
62	54	99	250	0.454902	0.388235	25	15	-26
62	54	100	250	0.458824	0.392157	25	16	-26
63	54	100	252	0.458824	0.392157	25	16	-26
63	55	101	250	0.454902	0.396078	25	16	-26
63	55	101	250	0.454902	0.396078	25	16	-26
64	56	102	250	0.45098	0.4	26	16	-26
64	56	102	250	0.45098	0.4	26	16	-26
64	55	101	252	0.454902	0.396078	25	16	-26
63	55	101	250	0.454902	0.396078	25	16	-26
64	56	102	250	0.45098	0.4	26	16	-26
64	56	101	250	0.447059	0.396078	26	15	-25
64	56	100	250	0.439216	0.392157	26	15	-25
64	56	101	250	0.447059	0.396078	26	15	-25
65	57	101	250	0.435294	0.396078	26	15	-25
65	57	99	252	0.423529	0.388235	26	15	-24
66	59	98	250	0.396078	0.384314	27	13	-22
65	59	98	250	0.396078	0.384314	27	13	-22
66	60	100	250	0.4	0.392157	27	13	-23
66	60	101	248	0.407843	0.396078	27	13	-23
66	61	102	248	0.403922	0.4	27	13	-23
67	61	102	248	0.403922	0.4	28	13	-23
66	61	102	248	0.403922	0.4	27	13	-23
67	61	102	248	0.403922	0.4	28	13	-23
68	62	104	248	0.403922	0.407843	28	13	-24
67	62	103	248	0.4	0.403922	28	13	-23
68	62	103	248	0.4	0.403922	28	13	-23
69	63	103	250	0.388235	0.403922	29	13	-23
67	62	101	248	0.384314	0.396078	28	12	-22
68	63	102	248	0.384314	0.4	28	12	-22
69	63	102	250	0.384314	0.4	29	12	-22
69	63	103	250	0.388235	0.403922	29	13	-23
70	64	103	250	0.380392	0.403922	29	12	-22
42	30	101	250	0.701961	0.396078	17	27	-40
43	31	101	250	0.694118	0.396078	17	26	-39
46	33	104	252	0.682353	0.407843	18	28	-40
45	32	107	250	0.701961	0.419608	18	28	-42
46	33	111	250	0.701961	0.435294	19	29	-43
46	32	113	250	0.717647	0.443137	19	31	-45
44	31	114	250	0.729412	0.447059	18	31	-46
44	31	114	250	0.729412	0.447059	18	31	-46
44	30	112	250	0.733333	0.439216	18	32	-46
45	32	109	250	0.705882	0.427451	18	29	-43
45	32	106	250	0.698039	0.415686	18	29	-42
46	33	104	252	0.682353	0.407843	18	28	-40
46	34	101	250	0.662745	0.396078	18	25	-37
46	35	100	250	0.65098	0.392157	18	24	-37
47	37	100	250	0.631373	0.392157	19	23	-36
49	39	102	250	0.619608	0.4	20	23	-36
48	38	99	250	0.615686	0.388235	20	22	-35
47	37	98	250	0.623529	0.384314	19	22	-35
46	36	99	250	0.635294	0.388235	18	23	-36
46	36	101	250	0.643137	0.396078	19	24	-37
51	40	107	250	0.627451	0.419608	21	25	-38
56	46	113	248	0.592157	0.443137	23	23	-37
56	46	112	250	0.588235	0.439216	23	23	-37
55	45	108	250	0.584314	0.423529	22	22	-35
53	43	104	250	0.588235	0.407843	21	22	-34
50	41	100	250	0.588235	0.392157	20	21	-34
53	44	102	250	0.568627	0.4	21	20	-33
56	47	102	250	0.541176	0.4	23	19	-31
55	46	98	250	0.529412	0.384314	22	18	-29
53	45	92	250	0.509804	0.360784	21	16	-27
52	44	90	250	0.509804	0.352941	21	17	-27
53	44	94	250	0.533333	0.368627	21	18	-29
52	43	96	250	0.552941	0.376471	21	19	-30
52	42	98	250	0.572549	0.384314	21	21	-32
53	44	99	250	0.556863	0.388235	21	20	-31
53	45	98	250	0.541176	0.384314	21	18	-30
53	45	97	250	0.537255	0.380392	21	18	-30
53	44	97	250	0.545098	0.380392	21	19	-30
54	46	99	250	0.537255	0.388235	22	19	-30
55	46	99	250	0.537255	0.388235	22	19	-30
55	46	98	250	0.529412	0.384314	22	18	-29
56	47	98	250	0.521569	0.384314	22	18	-29
58	49	100	250	0.509804	0.392157	23	18	-29
57	49	98	250	0.501961	0.384314	23	17	-28
57	49	97	250	0.494118	0.380392	23	17	-27
57	49	96	250	0.490196	0.376471	23	16	-27
57	49	95	250	0.482353	0.372549	23	16	-26
58	50	96	250	0.478431	0.376471	23	16	-26
59	50	97	252	0.486275	0.380392	23	16	-27
58	50	97	250	0.486275	0.380392	23	16	-27
58	50	97	250	0.486275	0.380392	23	16	-27
58	50	96	250	0.478431	0.376471	23	16	-26
58	50	96	250	0.478431	0.376471	23	16	-26
58	50	96	250	0.478431	0.376471	23	16	-26
59	50	97	252	0.486275	0.380392	23	16	-27
60	51	99	252	0.486275	0.388235	24	16	-27
60	52	99	250	0.47451	0.388235	24	16	-27
61	53	98	250	0.458824	0.384314	25	16	-26
63	55	98	252	0.439216	0.384314	25	15	-24
63	55	98	252	0.439216	0.384314	25	15	-24
62	54	97	252	0.443137	0.380392	25	15	-24
64	56	99	252	0.435294	0.388235	26	14	-24
64	56	100	250	0.439216	0.392157	26	15	-25
65	57	101	250	0.435294	0.396078	26	15	-25
65	57	102	250	0.443137	0.4	26	16	-25
65	57	103	250	0.447059	0.403922	26	16	-26
66	57	103	252	0.447059	0.403922	27	16	-26
65	57	102	250	0.443137	0.4	26	16	-25
64	56	101	250	0.447059	0.396078	26	15	-25
65	57	101	250	0.435294	0.396078	26	15	-25
64	56	100	250	0.439216	0.392157	26	15	-25
65	57	101	250	0.435294	0.396078	26	15	-25
65	57	102	250	0.443137	0.4	26	16	-25
65	57	102	250	0.443137	0.4	26	16	-25
65	57	104	250	0.45098	0.407843	27	16	-26
65	57	105	250	0.458824	0.411765	27	16	-27
65	57	105	250	0.458824	0.411765	27	16	-27
65	57	105	250	0.458824	0.411765	27	16	-27
65	57	105	250	0.458824	0.411765	27	16	-27
65	57	105	250	0.458824	0.411765	27	16	-27
65	57	105	250	0.458824	0.411765	27	16	-27
65	57	104	250	0.45098	0.407843	27	16	-26
65	56	103	252	0.454902	0.403922	26	16	-26
64	56	102	250	0.45098	0.4	26	16	-26
64	56	102	250	0.45098	0.4	26	16	-26
64	56	102	250	0.45098	0.4	26	16	-26
65	56	102	252	0.45098	0.4	26	16	-26
65	55	102	252	0.462745	0.4	26	17	-26
65	55	102	252	0.462745	0.4	26	17	-26
64	56	103	250	0.454902	0.403922	26	16	-26
64	56	102	250	0.45098	0.4	26	16	-26
64	56	101	250	0.447059	0.396078	26	15	-25
65	57	100	252	0.431373	0.392157	26	15	-24
65	57	100	252	0.431373	0.392157	26	15	-24
64	56	99	252	0.435294	0.388235	26	14	-24
65	57	99	252	0.423529	0.388235	26	15	-24
66	58	101	252	0.427451	0.396078	27	15	-24
65	56	102	252	0.45098	0.4	26	16	-26
64	56	100	250	0.439216	0.392157	26	15	-25
65	57	99	252	0.423529	0.388235	26	15	-24
64	57	98	250	0.419608	0.384314	26	14	-23
65	57	99	252	0.423529	0.388235	26	15	-24
65	57	100	252	0.431373	0.392157	26	15	-24
65	57	100	252	0.431373	0.392157	26	15	-24
65	57	100	252	0.431373	0.392157	26	15	-24
64	56	100	250	0.439216	0.392157	26	15	-25
64	56	101	250	0.447059	0.396078	26	15	-25
64	55	101	252	0.454902	0.396078	25	16	-26
63	55	101	250	0.454902	0.396078	25	16	-26
63	54	100	252	0.458824	0.392157	25	16	-26
62	54	100	250	0.458824	0.392157	25	16	-26
62	54	101	250	0.466667	0.396078	25	16	-26
63	54	101	252	0.466667	0.396078	25	16	-26
63	53	99	254	0.462745	0.388235	25	16	-26
62	52	98	254	0.470588	0.384314	24	16	-26
63	53	99	254	0.462745	0.388235	25	16	-26
61	51	97	254	0.47451	0.380392	24	17	-26
61	52	96	252	0.458824	0.376471	24	15	-25
61	52	95	252	0.45098	0.372549	24	15	-24
62	52	95	254	0.45098	0.372549	24	15	-24
62	53	97	252	0.454902	0.380392	25	15	-25
62	53	99	252	0.462745	0.388235	25	16	-26
61	53	100	250	0.470588	0.392157	25	16	-27
61	53	99	250	0.462745	0.388235	25	16	-26
61	52	98	252	0.470588	0.384314	24	16	-26
61	52	96	252	0.458824	0.376471	24	15	-25
62	52	96	254	0.458824	0.376471	24	16	-25
61	51	97	254	0.47451	0.380392	24	17	-26
61	52	97	252	0.462745	0.380392	24	16	-25
60	52	97	250	0.462745	0.380392	24	16	-26
60	52	97	250	0.462745	0.380392	24	16	-26
60	52	95	252	0.45098	0.372549	24	15	-25
61	53	96	252	0.447059	0.376471	25	14	-24
62	54	96	252	0.439216	0.376471	25	14	-24
61	53	96	252	0.447059	0.376471	25	14	-24
61	54	97	250	0.443137	0.380392	25	15	-25
60	53	98	250	0.458824	0.384314	25	15	-26
61	53	101	250	0.47451	0.396078	25	16	-27
61	53	101	250	0.47451	0.396078	25	16	-27
61	53	98	250	0.458824	0.384314	25	16	-26
62	54	97	252	0.443137	0.380392	25	15	-24
62	54	98	250	0.447059	0.384314	25	15	-25
62	53	98	252	0.458824	0.384314	25	16	-25
62	52	99	252	0.47451	0.388235	24	17	-26
62	51	99	254	0.486275	0.388235	24	17	-27
60	50	98	252	0.490196	0.384314	23	17	-27
59	50	98	252	0.490196	0.384314	23	17	-27
58	49	97	252	0.494118	0.380392	23	17	-27
58	48	96	252	0.501961	0.376471	23	18	-27
58	48	96	252	0.501961	0.376471	23	18	-27
58	48	96	252	0.501961	0.376471	23	18	-27
58	48	96	252	0.501961	0.376471	23	18	-27
58	49	97	252	0.494118	0.380392	23	17	-27
57	49	98	250	0.501961	0.384314	23	17	-28
57	49	98	250	0.501961	0.384314	23	17	-28
57	49	98	250	0.501961	0.384314	23	17	-28
57	49	98	250	0.501961	0.384314	23	17	-28
57	48	99	250	0.513725	0.388235	23	18	-29
58	49	99	250	0.505882	0.388235	23	17	-28
58	49	99	250	0.505882	0.388235	23	17	-28
58	50	99	250	0.494118	0.388235	23	17	-28
59	51	99	250	0.486275	0.388235	24	17	-27
59	51	98	250	0.478431	0.384314	24	15	-26
59	51	97	250	0.47451	0.380392	24	16	-26
60	51	97	252	0.47451	0.380392	24	16	-26
60	51	98	252	0.478431	0.384314	24	17	-26
61	52	99	252	0.47451	0.388235	24	16	-26
61	53	99	250	0.462745	0.388235	25	16	-26
61	54	99	250	0.454902	0.388235	25	15	-26
61	54	100	250	0.458824	0.392157	25	15	-26
60	54	99	248	0.454902	0.388235	25	15	-26
60	53	99	250	0.462745	0.388235	25	16	-26
61	54	100	250	0.458824	0.392157	25	15	-26
61	55	100	248	0.45098	0.392157	25	15	-26
61	54	99	250	0.454902	0.388235	25	15	-26
60	54	97	248	0.443137	0.380392	25	14	-25
61	54	97	250	0.443137	0.380392	25	15	-25
62	54	97	252	0.443137	0.380392	25	15	-24
63	54	97	252	0.443137	0.380392	25	15	-24
63	55	99	250	0.443137	0.388235	25	15	-25
62	54	99	250	0.454902	0.388235	25	15	-26
63	55	100	250	0.45098	0.392157	25	16	-25
64	56	101	250	0.447059	0.396078	26	15	-25
64	56	101	250	0.447059	0.396078	26	15	-25
64	56	102	250	0.45098	0.4	26	16	-26
64	56	103	250	0.454902	0.403922	26	16	-26
64	56	102	250	0.45098	0.4	26	16	-26
63	55	101	250	0.454902	0.396078	25	16	-26
64	56	102	250	0.45098	0.4	26	16	-26
64	56	101	250	0.447059	0.396078	26	15	-25
64	56	100	250	0.439216	0.392157	26	15	-25
64	56	101	250	0.447059	0.396078	26	15	-25
66	58	101	252	0.427451	0.396078	27	15	-24
65	57	98	252	0.419608	0.384314	26	14	-23
65	58	96	252	0.396078	0.376471	26	13	-22
65	59	97	250	0.392157	0.380392	27	13	-22
64	59	97	248	0.392157	0.380392	27	12	-22
66	60	100	250	0.4	0.392157	27	13	-23
66	59	101	250	0.415686	0.396078	27	14	-24
67	60	102	250	0.411765	0.4	27	14	-24
66	60	102	248	0.411765	0.4	27	13	-24
67	61	102	248	0.403922	0.4	28	13	-23
67	62	103	248	0.4	0.403922	28	13	-23
68	62	103	248	0.4	0.403922	28	13	-23
69	62	103	250	0.4	0.403922	28	13	-23
69	63	103	250	0.388235	0.403922	29	13	-23
68	61	100	250	0.388235	0.392157	28	13	-22
68	63	102	248	0.384314	0.4	28	12	-22
68	63	102	248	0.384314	0.4	28	12	-22
69	63	103	250	0.388235	0.403922	29	13	-23
70	64	104	250	0.384314	0.407843	29	13	-22
45	32	104	250	0.694118	0.407843	18	27	-40
41	29	99	250	0.705882	0.388235	16	26	-40
43	30	103	250	0.709804	0.403922	17	28	-41
44	31	106	250	0.705882	0.415686	18	29	-42
42	28	108	250	0.741176	0.423529	17	31	-44
41	28	112	250	0.74902	0.439216	18	31	-46
42	28	114	250	0.752941	0.447059	18	33	-47
42	28	114	250	0.752941	0.447059	18	33	-47
43	29	112	250	0.741176	0.439216	18	32	-46
44	31	108	250	0.713725	0.423529	18	29	-43
44	31	103	250	0.698039	0.403922	18	27	-40
45	32	101	252	0.682353	0.396078	18	27	-39
45	33	98	252	0.662745	0.384314	18	24	-37
46	36	97	250	0.627451	0.380392	18	23	-35
47	37	98	250	0.623529	0.384314	19	22	-35
52	42	104	250	0.596078	0.407843	21	23	-35
53	43	105	250	0.592157	0.411765	21	23	-35
53	43	105	250	0.592157	0.411765	21	23	-35
50	40	103	250	0.611765	0.403922	20	23	-36
46	36	102	250	0.647059	0.4	19	24	-37
48	38	105	248	0.639216	0.411765	20	24	-38
51	40	107	250	0.627451	0.419608	21	25	-38
49	40	104	248	0.615686	0.407843	20	23	-36
50	41	102	248	0.6	0.4	21	22	-35
50	41	100	250	0.588235	0.392157	20	21	-34
51	41	98	250	0.580392	0.384314	20	21	-32
54	45	100	250	0.54902	0.392157	22	19	-31
55	46	101	250	0.545098	0.396078	22	19	-31
54	45	97	250	0.537255	0.380392	21	18	-30
53	44	92	252	0.521569	0.360784	21	17	-27
52	43	92	252	0.533333	0.360784	21	17	-28
53	44	95	250	0.537255	0.372549	21	18	-29
54	45	98	250	0.541176	0.384314	22	18	-30
53	44	100	250	0.560784	0.392157	21	20	-32
54	45	101	250	0.552941	0.396078	22	19	-32
53	44	98	250	0.552941	0.384314	21	19	-31
53	44	98	250	0.552941	0.384314	21	19	-31
54	45	99	250	0.545098	0.388235	22	19	-31
54	45	98	250	0.541176	0.384314	22	18	-30
54	45	98	250	0.541176	0.384314	22	18	-30
53	44	96	250	0.541176	0.376471	21	19	-30
53	45	97	250	0.537255	0.380392	21	18	-30
55	47	98	250	0.521569	0.384314	22	18	-29
55	47	97	250	0.513725	0.380392	22	17	-29
56	48	97	250	0.505882	0.380392	23	17	-28
58	49	97	252	0.494118	0.380392	23	17	-27
57	49	97	250	0.494118	0.380392	23	17	-27
58	49	97	252	0.494118	0.380392	23	17	-27
58	50	98	250	0.490196	0.384314	23	16	-27
58	49	97	252	0.494118	0.380392	23	17	-27
58	50	97	250	0.486275	0.380392	23	16	-27
58	50	96	250	0.478431	0.376471	23	16	-26
58	50	95	250	0.47451	0.372549	23	15	-26
59	51	97	250	0.47451	0.380392	24	16	-26
59	51	97	250	0.47451	0.380392	24	16	-26
60	51	99	252	0.486275	0.388235	24	16	-27
60	52	100	250	0.478431	0.392157	24	17	-27
60	52	98	250	0.470588	0.384314	24	16	-26
62	53	98	252	0.458824	0.384314	25	16	-25
63	55	99	250	0.443137	0.388235	25	15	-25
64	56	99	252	0.435294	0.388235	26	14	-24
63	55	99	250	0.443137	0.388235	25	15	-25
64	56	99	252	0.435294	0.388235	26	14	-24
64	56	100	250	0.439216	0.392157	26	15	-25
64	56	100	250	0.439216	0.392157	26	15	-25
65	57	102	250	0.443137	0.4	26	16	-25
65	57	103	250	0.447059	0.403922	26	16	-26
65	57	103	250	0.447059	0.403922	26	16	-26
65	57	103	250	0.447059	0.403922	26	16	-26
65	57	103	250	0.447059	0.403922	26	16	-26
65	57	102	250	0.443137	0.4	26	16	-25
65	57	103	250	0.447059	0.403922	26	16	-26
65	57	103	250	0.447059	0.403922	26	16	-26
65	56	102	252	0.45098	0.4	26	16	-26
65	57	103	250	0.447059	0.403922	26	16	-26
65	56	104	252	0.462745	0.407843	26	17	-27
65	56	104	252	0.462745	0.407843	26	17	-27
65	57	105	250	0.458824	0.411765	27	16	-27
65	57	105	250	0.458824	0.411765	27	16	-27
65	57	105	250	0.458824	0.411765	27	16	-27
65	57	104	250	0.45098	0.407843	27	16	-26
65	57	104	250	0.45098	0.407843	27	16	-26
65	56	102	252	0.45098	0.4	26	16	-26
64	56	102	250	0.45098	0.4	26	16	-26
64	56	102	250	0.45098	0.4	26	16	-26
64	56	102	250	0.45098	0.4	26	16	-26
65	56	102	252	0.45098	0.4	26	16	-26
66	56	102	254	0.45098	0.4	26	16	-26
66	56	102	254	0.45098	0.4	26	16	-26
65	56	102	252	0.45098	0.4	26	16	-26
64	56	102	250	0.45098	0.4	26	16	-26
64	56	100	250	0.439216	0.392157	26	15	-25
64	56	100	250	0.439216	0.392157	26	15	-25
65	57	101	250	0.435294	0.396078	26	15	-25
66	58	102	250	0.431373	0.4	27	15	-25
66	58	102	250	0.431373	0.4	27	15	-25
65	57	102	250	0.443137	0.4	26	16	-25
65	57	103	250	0.447059	0.403922	26	16	-26
64	56	101	250	0.447059	0.396078	26	15	-25
65	57	99	252	0.423529	0.388235	26	15	-24
[truncated: 39,146 more rows]

## Sheet: Average Colours
red	green	blue	hue	saturation	value	lightness	a*	b*
47.8804	38.4141	94.4371	1	0.594214	0.370342	19.0355	20.6884	-32.0163
