# Supplementary material for: Parallel and High Throughput Reaction Monitoring with Computer Vision
Source: Angew Chem Int Ed Engl. 2024 Oct 31;64(1):e202413395. doi: 10.1002/anie.202413395 (PMC11701362; doi:10.1002/anie.202413395)
Supplement: Supplementary file 2 — Supporting Information [file ANIE-64-e202413395-s002.zip › Supporting Info - Machine readable data part 1/Figure 4 - glare analysis/24_below_SIanal__4/24_below_SIanal.xlsx]

## Sheet: Raw Colour Distributions
red	green	blue	hue	saturation	value	lightness	a*	b*
69	47	119	258	0.603922	0.466667	25	28	-38
64	41	115	258	0.643137	0.45098	23	29	-39
66	43	114	260	0.623529	0.447059	23	29	-38
62	42	109	258	0.615686	0.427451	22	26	-36
60	40	112	256	0.643137	0.439216	22	28	-39
60	40	118	256	0.662745	0.462745	22	30	-42
59	39	117	256	0.666667	0.458824	22	31	-42
56	38	115	254	0.670588	0.45098	21	30	-42
54	36	113	254	0.682353	0.443137	21	30	-42
54	36	113	254	0.682353	0.443137	21	30	-42
53	33	112	256	0.705882	0.439216	20	31	-42
53	31	110	256	0.717647	0.431373	19	31	-42
52	30	109	256	0.72549	0.427451	18	32	-42
49	28	107	256	0.737255	0.419608	18	31	-43
49	26	107	258	0.756863	0.419608	17	33	-43
49	25	107	258	0.764706	0.419608	17	34	-44
48	24	106	258	0.772549	0.415686	17	33	-43
48	24	106	258	0.772549	0.415686	17	33	-43
48	24	107	258	0.776471	0.419608	17	33	-44
47	23	108	258	0.788235	0.423529	16	34	-45
46	23	108	256	0.788235	0.423529	16	35	-45
46	23	107	256	0.784314	0.419608	16	34	-45
45	22	107	256	0.796078	0.419608	16	34	-45
45	22	108	256	0.796078	0.423529	16	35	-46
44	20	106	256	0.811765	0.415686	15	35	-46
43	20	106	256	0.811765	0.415686	15	34	-46
42	19	105	256	0.819608	0.411765	15	35	-46
40	17	103	256	0.835294	0.403922	14	35	-46
41	18	104	256	0.827451	0.407843	14	35	-46
41	18	104	256	0.827451	0.407843	14	35	-46
40	18	104	256	0.827451	0.407843	14	35	-46
39	18	104	254	0.827451	0.407843	14	34	-46
38	18	103	254	0.823529	0.403922	14	34	-46
37	18	103	254	0.823529	0.403922	14	34	-46
37	17	102	254	0.835294	0.4	14	34	-46
37	17	102	254	0.835294	0.4	14	34	-46
35	16	101	254	0.843137	0.396078	13	34	-46
35	16	101	254	0.843137	0.396078	13	34	-46
35	15	100	254	0.85098	0.392157	13	34	-46
35	13	99	256	0.870588	0.388235	12	35	-46
36	13	99	256	0.870588	0.388235	12	35	-46
37	11	99	258	0.890196	0.388235	12	36	-46
38	11	100	258	0.890196	0.392157	12	37	-46
37	10	100	258	0.901961	0.392157	12	37	-47
37	8	99	260	0.917647	0.388235	12	38	-47
37	7	98	260	0.929412	0.384314	12	37	-46
36	6	98	260	0.937255	0.384314	12	37	-46
34	5	96	260	0.94902	0.376471	10	38	-47
34	6	95	258	0.937255	0.372549	11	36	-46
33	5	93	260	0.945098	0.364706	10	36	-45
32	4	93	258	0.956863	0.364706	10	37	-46
32	3	94	260	0.968627	0.368627	10	38	-47
30	3	93	258	0.968627	0.364706	10	37	-47
29	3	94	258	0.968627	0.368627	10	38	-47
29	3	95	258	0.968627	0.372549	10	37	-47
29	3	96	256	0.968627	0.376471	10	38	-48
29	3	96	256	0.968627	0.376471	10	38	-48
30	4	96	258	0.956863	0.376471	10	38	-48
30	4	96	258	0.956863	0.376471	10	38	-48
30	4	96	258	0.956863	0.376471	10	38	-48
32	3	95	258	0.968627	0.372549	10	39	-47
36	4	95	262	0.956863	0.372549	10	38	-46
37	5	96	262	0.94902	0.376471	11	39	-46
37	7	99	260	0.929412	0.388235	12	38	-47
36	7	99	258	0.929412	0.388235	12	38	-47
34	8	99	258	0.917647	0.388235	12	37	-47
32	7	98	256	0.929412	0.384314	11	37	-48
31	6	98	256	0.937255	0.384314	11	37	-48
32	5	96	258	0.94902	0.376471	10	37	-47
35	4	96	260	0.956863	0.376471	10	38	-47
35	4	95	260	0.956863	0.372549	10	39	-47
34	4	95	260	0.956863	0.372549	10	38	-47
34	4	95	260	0.956863	0.372549	10	38	-47
34	4	95	260	0.956863	0.372549	10	38	-47
34	4	96	260	0.956863	0.376471	10	38	-47
34	4	96	260	0.956863	0.376471	10	38	-47
35	5	96	260	0.94902	0.376471	11	37	-46
35	5	95	260	0.94902	0.372549	10	38	-46
35	5	94	260	0.945098	0.368627	10	37	-46
35	5	95	260	0.94902	0.372549	10	38	-46
35	5	95	260	0.94902	0.372549	10	38	-46
36	6	97	260	0.937255	0.380392	11	37	-46
35	5	97	260	0.94902	0.380392	11	38	-47
35	5	98	260	0.94902	0.384314	11	39	-48
36	5	98	260	0.94902	0.384314	11	38	-47
37	4	97	262	0.956863	0.380392	11	39	-47
38	5	97	262	0.94902	0.380392	11	39	-46
38	6	96	262	0.937255	0.376471	12	37	-45
36	6	99	260	0.941176	0.388235	12	38	-47
35	6	102	258	0.941176	0.4	12	38	-49
36	6	101	258	0.941176	0.396078	12	38	-48
38	5	99	262	0.94902	0.388235	12	39	-47
38	7	99	260	0.929412	0.388235	12	38	-47
36	6	98	260	0.937255	0.384314	12	37	-46
36	6	97	260	0.937255	0.380392	11	37	-46
35	6	97	260	0.937255	0.380392	11	37	-46
36	7	99	258	0.929412	0.388235	12	38	-47
37	8	102	258	0.921569	0.4	12	39	-48
39	6	101	260	0.941176	0.396078	12	39	-47
40	6	101	262	0.941176	0.396078	12	39	-47
38	7	99	260	0.929412	0.388235	12	38	-47
34	7	97	258	0.929412	0.380392	11	36	-46
34	7	97	258	0.929412	0.380392	11	36	-46
35	6	97	260	0.937255	0.380392	11	37	-46
34	7	94	258	0.92549	0.368627	10	37	-46
32	6	90	258	0.933333	0.352941	10	35	-44
34	7	91	260	0.921569	0.356863	10	36	-44
34	7	93	258	0.92549	0.364706	10	36	-45
36	8	97	258	0.917647	0.380392	12	37	-46
37	7	101	260	0.929412	0.396078	12	38	-48
41	8	108	260	0.92549	0.423529	14	41	-50
42	7	109	260	0.937255	0.427451	14	42	-51
40	11	101	260	0.890196	0.396078	13	38	-46
67	44	116	260	0.619608	0.454902	24	29	-38
65	41	114	260	0.639216	0.447059	23	29	-38
63	40	113	258	0.647059	0.443137	22	29	-39
60	38	111	258	0.658824	0.435294	21	29	-39
57	36	112	256	0.678431	0.439216	21	30	-41
55	36	115	254	0.686275	0.45098	21	30	-42
54	37	115	254	0.678431	0.45098	21	30	-42
54	37	115	254	0.678431	0.45098	21	30	-42
52	36	113	252	0.682353	0.443137	20	29	-42
51	34	111	254	0.694118	0.435294	20	30	-42
50	33	112	252	0.705882	0.439216	20	30	-43
49	30	111	254	0.729412	0.435294	18	32	-44
50	29	108	256	0.733333	0.423529	18	31	-42
50	27	107	258	0.74902	0.419608	18	32	-43
50	26	107	258	0.756863	0.419608	18	32	-43
49	25	107	258	0.764706	0.419608	17	34	-44
49	25	107	258	0.764706	0.419608	17	34	-44
49	25	107	258	0.764706	0.419608	17	34	-44
49	25	107	258	0.764706	0.419608	17	34	-44
47	23	106	258	0.784314	0.415686	16	33	-44
46	23	107	256	0.784314	0.419608	16	34	-45
45	23	108	256	0.788235	0.423529	16	34	-45
44	22	107	256	0.796078	0.419608	16	34	-45
44	20	105	258	0.807843	0.411765	15	34	-45
44	20	105	258	0.807843	0.411765	15	34	-45
44	20	105	258	0.807843	0.411765	15	34	-45
42	19	104	256	0.815686	0.407843	15	34	-45
39	17	102	256	0.835294	0.4	14	35	-46
39	17	102	256	0.835294	0.4	14	35	-46
38	16	102	256	0.843137	0.4	14	35	-46
38	17	103	254	0.835294	0.403922	14	35	-46
37	18	103	254	0.823529	0.403922	14	34	-46
37	17	102	254	0.835294	0.4	14	34	-46
37	16	103	254	0.843137	0.403922	14	35	-46
36	14	101	256	0.862745	0.396078	13	35	-46
36	14	101	256	0.862745	0.396078	13	35	-46
35	14	101	254	0.862745	0.396078	13	34	-46
35	14	101	254	0.862745	0.396078	13	34	-46
35	14	101	254	0.862745	0.396078	13	34	-46
34	13	100	254	0.870588	0.392157	12	35	-46
36	12	99	256	0.878431	0.388235	12	35	-46
37	10	98	258	0.898039	0.384314	12	37	-46
36	7	97	260	0.929412	0.380392	11	37	-46
38	8	99	260	0.917647	0.388235	12	37	-46
39	8	100	260	0.921569	0.392157	12	38	-47
38	7	99	260	0.929412	0.388235	12	38	-47
36	6	99	260	0.941176	0.388235	12	38	-47
34	5	97	258	0.94902	0.380392	11	38	-47
33	5	94	258	0.945098	0.368627	10	37	-46
33	5	93	260	0.945098	0.364706	10	36	-45
32	4	92	260	0.956863	0.360784	10	38	-46
31	3	93	258	0.968627	0.364706	10	38	-47
30	3	94	258	0.968627	0.368627	10	38	-47
29	3	95	258	0.968627	0.372549	10	37	-47
29	3	96	256	0.968627	0.376471	10	38	-48
29	3	96	256	0.968627	0.376471	10	38	-48
29	3	97	256	0.968627	0.380392	10	39	-49
30	4	97	256	0.956863	0.380392	10	37	-48
30	4	96	258	0.956863	0.376471	10	38	-48
30	4	96	258	0.956863	0.376471	10	38	-48
32	3	95	258	0.968627	0.372549	10	39	-47
36	3	97	262	0.968627	0.380392	11	39	-47
36	5	98	260	0.94902	0.384314	11	38	-47
37	7	100	260	0.929412	0.392157	12	38	-47
36	7	100	258	0.929412	0.392157	12	39	-48
34	8	100	258	0.921569	0.392157	12	38	-48
32	7	99	256	0.929412	0.388235	11	39	-48
31	7	99	256	0.929412	0.388235	11	38	-48
33	6	98	258	0.937255	0.384314	11	38	-48
34	4	97	260	0.956863	0.380392	10	38	-48
35	4	96	260	0.956863	0.376471	10	38	-47
34	4	96	260	0.956863	0.376471	10	38	-47
34	4	96	260	0.956863	0.376471	10	38	-47
33	4	96	258	0.956863	0.376471	10	39	-47
33	4	97	258	0.956863	0.380392	10	38	-48
33	4	97	258	0.956863	0.380392	10	38	-48
33	4	96	258	0.956863	0.376471	10	39	-47
33	4	96	258	0.956863	0.376471	10	39	-47
34	5	97	258	0.94902	0.380392	11	38	-47
34	5	97	258	0.94902	0.380392	11	38	-47
34	5	97	258	0.94902	0.380392	11	38	-47
33	4	96	258	0.956863	0.376471	10	39	-47
34	5	98	258	0.94902	0.384314	11	39	-48
34	5	98	258	0.94902	0.384314	11	39	-48
36	6	98	260	0.937255	0.384314	12	37	-46
36	5	96	260	0.94902	0.376471	11	38	-46
36	5	96	260	0.94902	0.376471	11	38	-46
36	5	95	260	0.94902	0.372549	11	37	-46
36	6	99	260	0.941176	0.388235	12	38	-47
34	5	100	258	0.94902	0.392157	11	39	-48
35	6	101	258	0.941176	0.396078	12	39	-48
36	6	99	260	0.941176	0.388235	12	38	-47
35	5	96	260	0.94902	0.376471	11	37	-46
36	6	96	260	0.937255	0.376471	11	37	-46
36	6	96	260	0.937255	0.376471	11	37	-46
36	6	97	260	0.937255	0.380392	11	37	-46
37	7	98	260	0.929412	0.384314	12	37	-46
36	6	97	260	0.937255	0.380392	11	37	-46
38	7	100	260	0.929412	0.392157	12	38	-47
38	7	100	260	0.929412	0.392157	12	38	-47
37	7	97	260	0.929412	0.380392	12	37	-46
35	7	93	260	0.92549	0.364706	10	37	-45
36	8	96	260	0.917647	0.376471	12	36	-45
36	7	99	258	0.929412	0.388235	12	38	-47
35	8	98	258	0.917647	0.384314	12	37	-46
33	7	95	258	0.92549	0.372549	10	37	-46
34	9	91	258	0.901961	0.356863	11	33	-43
33	9	88	258	0.898039	0.345098	10	34	-42
34	9	93	258	0.901961	0.364706	11	35	-44
35	8	99	258	0.917647	0.388235	12	37	-47
38	9	106	258	0.913725	0.415686	13	39	-49
37	6	106	258	0.945098	0.415686	12	40	-50
41	12	109	258	0.890196	0.427451	14	39	-49
65	40	114	260	0.65098	0.447059	23	30	-39
64	38	112	262	0.658824	0.439216	22	30	-38
62	37	115	260	0.678431	0.45098	22	31	-41
60	36	117	258	0.694118	0.458824	21	32	-42
57	35	115	256	0.694118	0.45098	21	32	-43
53	33	112	256	0.705882	0.439216	20	31	-42
52	33	112	254	0.705882	0.439216	20	31	-43
52	34	112	254	0.698039	0.439216	20	31	-42
51	34	112	254	0.698039	0.439216	20	30	-42
52	34	112	254	0.698039	0.439216	20	31	-42
50	31	111	254	0.721569	0.435294	19	31	-43
49	29	109	256	0.733333	0.427451	18	31	-43
50	27	108	258	0.74902	0.423529	18	33	-43
50	26	106	258	0.752941	0.415686	17	33	-43
49	25	106	258	0.764706	0.415686	17	33	-43
49	25	106	258	0.764706	0.415686	17	33	-43
48	25	106	258	0.764706	0.415686	17	33	-43
48	25	106	258	0.764706	0.415686	17	33	-43
46	25	105	256	0.760784	0.411765	16	32	-43
46	25	105	256	0.760784	0.411765	16	32	-43
45	23	107	256	0.784314	0.419608	16	34	-45
44	21	107	256	0.803922	0.419608	16	35	-46
44	21	107	256	0.803922	0.419608	16	35	-46
45	21	107	256	0.803922	0.419608	16	35	-45
44	20	106	256	0.811765	0.415686	15	35	-46
44	20	106	256	0.811765	0.415686	15	35	-46
41	18	104	256	0.827451	0.407843	14	35	-46
40	18	104	256	0.827451	0.407843	14	35	-46
39	17	102	256	0.835294	0.4	14	35	-46
37	15	100	256	0.85098	0.392157	13	35	-45
36	16	100	254	0.839216	0.392157	13	34	-45
35	16	100	254	0.839216	0.392157	13	33	-45
35	14	101	254	0.862745	0.396078	13	34	-46
36	14	102	254	0.862745	0.4	13	35	-47
37	14	102	256	0.862745	0.4	13	36	-47
36	13	101	256	0.870588	0.396078	13	35	-46
36	13	101	256	0.870588	0.396078	13	35	-46
36	13	101	256	0.870588	0.396078	13	35	-46
35	13	101	254	0.870588	0.396078	12	36	-47
35	12	100	256	0.878431	0.392157	12	35	-46
36	10	98	258	0.898039	0.384314	12	36	-46
36	8	96	260	0.917647	0.376471	12	36	-45
36	6	96	260	0.937255	0.376471	11	37	-46
38	7	98	260	0.929412	0.384314	12	38	-46
37	6	99	260	0.941176	0.388235	12	38	-47
35	5	99	260	0.94902	0.388235	11	38	-48
33	4	98	258	0.960784	0.384314	10	38	-48
32	3	97	258	0.968627	0.380392	10	39	-48
32	3	95	258	0.968627	0.372549	10	39	-47
32	3	92	260	0.968627	0.360784	10	38	-46
32	3	93	260	0.968627	0.364706	10	37	-46
32	3	94	260	0.968627	0.368627	10	38	-47
31	3	95	258	0.968627	0.372549	10	38	-47
30	3	95	258	0.968627	0.372549	10	37	-47
29	3	96	256	0.968627	0.376471	10	38	-48
30	2	97	258	0.980392	0.380392	10	39	-49
30	2	97	258	0.980392	0.380392	10	39	-49
31	3	98	258	0.968627	0.384314	10	39	-49
30	4	97	256	0.956863	0.380392	10	37	-48
31	4	96	258	0.956863	0.376471	10	37	-47
33	3	96	260	0.968627	0.376471	10	39	-47
37	3	96	262	0.968627	0.376471	11	39	-46
36	3	96	262	0.968627	0.376471	10	39	-47
37	6	98	260	0.937255	0.384314	12	37	-46
35	6	98	258	0.937255	0.384314	11	38	-47
33	7	98	258	0.929412	0.384314	11	38	-48
32	7	98	256	0.929412	0.384314	11	37	-48
33	8	99	256	0.917647	0.388235	12	37	-47
33	6	98	258	0.937255	0.384314	11	38	-48
34	4	97	260	0.956863	0.380392	10	38	-48
35	4	97	260	0.956863	0.380392	10	39	-48
34	4	97	260	0.956863	0.380392	10	38	-48
33	4	97	258	0.956863	0.380392	10	38	-48
32	4	97	258	0.956863	0.380392	10	39	-48
32	4	97	258	0.956863	0.380392	10	39	-48
32	4	97	258	0.956863	0.380392	10	39	-48
32	4	98	258	0.960784	0.384314	10	38	-48
32	4	98	258	0.960784	0.384314	10	38	-48
32	4	98	258	0.960784	0.384314	10	38	-48
32	4	98	258	0.960784	0.384314	10	38	-48
32	4	98	258	0.960784	0.384314	10	38	-48
32	4	98	258	0.960784	0.384314	10	38	-48
32	4	98	258	0.960784	0.384314	10	38	-48
32	4	98	258	0.960784	0.384314	10	38	-48
34	5	97	258	0.94902	0.380392	11	38	-47
35	5	95	260	0.94902	0.372549	10	38	-46
35	5	95	260	0.94902	0.372549	10	38	-46
35	5	96	260	0.94902	0.376471	11	37	-46
34	5	98	258	0.94902	0.384314	11	39	-48
34	5	100	258	0.94902	0.392157	11	39	-48
34	6	100	258	0.941176	0.392157	12	37	-48
34	6	99	258	0.941176	0.388235	11	38	-48
35	6	97	260	0.937255	0.380392	11	37	-46
36	6	95	260	0.937255	0.372549	11	37	-46
36	6	96	260	0.937255	0.376471	11	37	-46
36	6	98	260	0.937255	0.384314	12	37	-46
36	6	97	260	0.937255	0.380392	11	37	-46
36	6	97	260	0.937255	0.380392	11	37	-46
36	6	99	260	0.941176	0.388235	12	38	-47
36	6	99	260	0.941176	0.388235	12	38	-47
37	6	96	260	0.937255	0.376471	11	37	-46
39	7	95	262	0.92549	0.372549	11	38	-45
38	7	98	260	0.929412	0.384314	12	38	-46
36	7	101	258	0.929412	0.396078	12	38	-48
35	8	101	258	0.921569	0.396078	12	38	-48
33	7	98	258	0.929412	0.384314	11	38	-48
33	9	92	258	0.901961	0.360784	11	33	-44
32	10	86	258	0.882353	0.337255	10	32	-41
33	9	90	258	0.898039	0.352941	10	33	-43
34	8	96	258	0.917647	0.376471	11	36	-46
36	9	102	258	0.913725	0.4	12	37	-48
35	7	105	258	0.933333	0.411765	12	39	-50
41	10	112	258	0.909804	0.439216	14	41	-51
64	38	113	260	0.662745	0.443137	22	31	-39
63	36	112	262	0.678431	0.439216	21	31	-40
62	36	117	260	0.694118	0.458824	22	32	-42
58	32	119	258	0.729412	0.466667	21	35	-46
57	33	117	258	0.717647	0.458824	21	34	-44
56	32	112	258	0.713725	0.439216	20	32	-42
53	30	110	258	0.72549	0.431373	19	32	-43
53	30	110	258	0.72549	0.431373	19	32	-43
52	30	109	256	0.72549	0.427451	18	32	-42
52	30	109	256	0.72549	0.427451	18	32	-42
52	28	108	258	0.741176	0.423529	18	33	-42
52	27	107	258	0.74902	0.419608	18	33	-42
52	27	108	258	0.74902	0.423529	18	33	-43
51	26	107	258	0.756863	0.419608	18	33	-43
49	25	106	258	0.764706	0.415686	17	33	-43
49	25	105	258	0.760784	0.411765	17	32	-42
48	26	105	256	0.752941	0.411765	17	32	-42
46	25	104	256	0.760784	0.407843	16	31	-42
44	25	104	254	0.760784	0.407843	16	31	-43
42	25	104	252	0.760784	0.407843	16	30	-43
43	21	105	256	0.8	0.411765	15	34	-45
46	20	108	258	0.815686	0.423529	16	36	-46
44	18	107	258	0.831373	0.419608	15	37	-47
43	19	106	256	0.819608	0.415686	15	35	-46
43	19	106	256	0.819608	0.415686	15	35	-46
41	17	104	256	0.835294	0.407843	14	35	-46
40	17	104	256	0.835294	0.407843	14	36	-47
38	16	103	256	0.843137	0.403922	14	35	-46
36	14	100	256	0.858824	0.392157	13	34	-46
36	14	99	256	0.858824	0.388235	13	34	-45
36	14	99	256	0.858824	0.388235	13	34	-45
33	12	97	254	0.87451	0.380392	12	34	-45
34	12	99	256	0.878431	0.388235	12	35	-46
35	11	101	256	0.890196	0.396078	12	37	-48
35	11	102	256	0.894118	0.4	12	37	-48
34	10	100	256	0.901961	0.392157	12	37	-47
35	10	100	256	0.901961	0.392157	12	37	-47
36	10	100	258	0.901961	0.392157	12	36	-47
35	10	100	256	0.901961	0.392157	12	37	-47
34	9	99	256	0.909804	0.388235	12	36	-47
35	8	97	258	0.917647	0.380392	11	37	-46
34	6	94	260	0.937255	0.368627	10	37	-46
34	4	93	260	0.956863	0.364706	10	36	-45
35	5	96	260	0.94902	0.376471	11	37	-46
33	4	97	258	0.956863	0.380392	10	38	-48
32	4	99	258	0.960784	0.388235	10	39	-49
31	3	99	258	0.968627	0.388235	10	38	-49
31	2	97	258	0.980392	0.380392	10	40	-49
32	2	95	260	0.980392	0.372549	10	38	-47
32	2	93	260	0.980392	0.364706	10	38	-47
33	2	93	260	0.980392	0.364706	10	39	-47
32	2	94	260	0.980392	0.368627	10	39	-47
31	2	95	258	0.980392	0.372549	10	38	-47
30	2	95	258	0.980392	0.372549	10	39	-48
30	2	96	258	0.980392	0.376471	10	38	-48
30	2	97	258	0.980392	0.380392	10	39	-49
29	1	96	258	0.988235	0.376471	10	40	-49
30	2	97	258	0.980392	0.380392	10	39	-49
30	2	97	258	0.980392	0.380392	10	39	-49
30	2	97	258	0.980392	0.380392	10	39	-49
33	2	95	260	0.980392	0.372549	10	39	-47
37	2	94	262	0.980392	0.368627	10	39	-46
37	3	94	262	0.968627	0.368627	10	38	-46
36	4	93	262	0.956863	0.364706	10	38	-45
36	6	95	260	0.937255	0.372549	11	37	-46
34	7	95	258	0.92549	0.372549	11	36	-46
33	7	96	258	0.92549	0.376471	11	36	-46
32	7	97	256	0.929412	0.380392	11	36	-47
33	6	97	258	0.937255	0.380392	11	37	-47
35	5	98	260	0.94902	0.384314	11	39	-48
36	5	98	260	0.94902	0.384314	11	38	-47
36	5	98	260	0.94902	0.384314	11	38	-47
35	5	98	260	0.94902	0.384314	11	39	-48
32	4	97	258	0.956863	0.380392	10	39	-48
32	4	97	258	0.956863	0.380392	10	39	-48
32	4	97	258	0.956863	0.380392	10	39	-48
32	4	98	258	0.960784	0.384314	10	38	-48
32	4	99	258	0.960784	0.388235	10	39	-49
33	5	100	258	0.94902	0.392157	11	38	-48
33	5	100	258	0.94902	0.392157	11	38	-48
33	5	100	258	0.94902	0.392157	11	38	-48
32	4	99	258	0.960784	0.388235	10	39	-49
32	4	99	258	0.960784	0.388235	10	39	-49
32	4	99	258	0.960784	0.388235	10	39	-49
34	5	97	258	0.94902	0.380392	11	38	-47
35	5	94	260	0.945098	0.368627	10	37	-46
35	5	94	260	0.945098	0.368627	10	37	-46
35	5	96	260	0.94902	0.376471	11	37	-46
34	5	98	258	0.94902	0.384314	11	39	-48
34	5	100	258	0.94902	0.392157	11	39	-48
34	6	100	258	0.941176	0.392157	12	37	-48
34	6	99	258	0.941176	0.388235	11	38	-48
35	6	97	260	0.937255	0.380392	11	37	-46
37	6	97	260	0.937255	0.380392	12	37	-46
36	6	98	260	0.937255	0.384314	12	37	-46
35	6	99	258	0.941176	0.388235	12	37	-47
35	6	99	258	0.941176	0.388235	12	37	-47
35	6	99	258	0.941176	0.388235	12	37	-47
36	6	100	260	0.941176	0.392157	12	39	-48
36	6	101	258	0.941176	0.396078	12	38	-48
40	6	101	262	0.941176	0.396078	12	39	-47
42	5	99	264	0.94902	0.388235	12	39	-46
39	6	102	260	0.941176	0.4	12	39	-48
35	7	104	258	0.933333	0.407843	12	40	-50
34	8	103	256	0.921569	0.403922	12	38	-49
33	8	100	256	0.921569	0.392157	12	37	-48
32	9	95	256	0.905882	0.372549	11	35	-46
32	9	90	258	0.898039	0.352941	10	33	-43
34	9	90	258	0.898039	0.352941	10	34	-43
36	8	91	260	0.913725	0.356863	11	34	-43
37	9	98	258	0.909804	0.384314	12	37	-46
36	7	103	258	0.933333	0.403922	12	39	-49
40	9	108	258	0.917647	0.423529	14	39	-50
63	36	113	262	0.682353	0.443137	21	31	-40
61	33	115	260	0.713725	0.45098	21	33	-42
60	33	119	258	0.721569	0.466667	21	34	-45
57	30	119	258	0.74902	0.466667	20	36	-46
56	29	114	260	0.745098	0.447059	20	35	-44
56	30	110	260	0.72549	0.431373	19	33	-42
56	29	108	260	0.733333	0.423529	19	33	-41
56	28	108	262	0.741176	0.423529	18	33	-42
56	28	109	260	0.741176	0.427451	19	33	-42
55	27	108	260	0.74902	0.423529	18	34	-42
56	27	108	262	0.74902	0.423529	18	34	-42
55	26	107	262	0.756863	0.419608	18	34	-42
54	26	108	260	0.760784	0.423529	18	34	-43
51	26	107	258	0.756863	0.419608	18	33	-43
49	25	105	258	0.760784	0.411765	17	32	-42
49	25	104	258	0.760784	0.407843	17	32	-42
48	25	104	258	0.760784	0.407843	16	32	-42
47	25	103	256	0.756863	0.403922	16	31	-42
45	25	104	256	0.760784	0.407843	16	32	-43
43	24	104	254	0.768627	0.407843	16	32	-44
44	21	105	256	0.8	0.411765	15	34	-45
46	19	107	258	0.823529	0.419608	16	36	-46
43	17	105	258	0.839216	0.411765	14	36	-46
41	17	104	256	0.835294	0.407843	14	35	-46
40	17	104	256	0.835294	0.407843	14	36	-47
40	17	104	256	0.835294	0.407843	14	36	-47
37	15	102	256	0.854902	0.4	14	35	-46
37	15	102	256	0.854902	0.4	14	35	-46
35	13	99	256	0.870588	0.388235	12	35	-46
35	13	99	256	0.870588	0.388235	12	35	-46
35	13	98	256	0.866667	0.384314	12	35	-46
35	12	98	256	0.878431	0.384314	12	35	-46
36	12	99	256	0.878431	0.388235	12	35	-46
35	10	99	256	0.898039	0.388235	12	36	-47
35	10	100	256	0.901961	0.392157	12	37	-47
35	10	99	256	0.898039	0.388235	12	36	-47
36	10	99	258	0.898039	0.388235	12	37	-47
37	10	99	258	0.898039	0.388235	12	36	-46
35	8	97	258	0.917647	0.380392	11	37	-46
35	8	97	258	0.917647	0.380392	11	37	-46
33	6	95	258	0.937255	0.372549	10	37	-46
32	5	93	258	0.945098	0.364706	10	37	-46
31	4	93	258	0.956863	0.364706	10	38	-47
31	4	94	258	0.956863	0.368627	10	37	-47
30	4	95	258	0.956863	0.372549	10	37	-47
29	4	97	256	0.956863	0.380392	10	39	-49
29	3	96	256	0.968627	0.376471	10	38	-48
30	2	96	258	0.980392	0.376471	10	38	-48
31	2	94	258	0.980392	0.368627	10	39	-47
32	2	93	260	0.980392	0.364706	10	38	-47
32	2	94	260	0.980392	0.368627	10	39	-47
32	2	95	260	0.980392	0.372549	10	38	-47
32	2	95	260	0.980392	0.372549	10	38	-47
31	2	95	258	0.980392	0.372549	10	38	-47
31	2	96	258	0.980392	0.376471	10	39	-48
31	2	96	258	0.980392	0.376471	10	39	-48
30	1	95	258	0.988235	0.372549	10	39	-48
31	2	96	258	0.980392	0.376471	10	39	-48
31	2	97	258	0.980392	0.380392	10	40	-49
31	2	97	258	0.980392	0.380392	10	40	-49
33	2	95	260	0.980392	0.372549	10	39	-47
36	2	94	262	0.980392	0.368627	10	38	-46
36	2	93	262	0.980392	0.364706	10	39	-46
35	3	93	262	0.968627	0.364706	10	37	-45
35	4	93	260	0.956863	0.364706	10	37	-45
34	5	95	260	0.94902	0.372549	10	38	-46
34	7	96	258	0.92549	0.376471	11	37	-46
34	7	97	258	0.929412	0.380392	11	36	-46
34	5	97	258	0.94902	0.380392	11	38	-47
35	5	98	260	0.94902	0.384314	11	39	-48
34	4	97	260	0.956863	0.380392	10	38	-48
34	4	97	260	0.956863	0.380392	10	38	-48
33	4	97	258	0.956863	0.380392	10	38	-48
33	4	97	258	0.956863	0.380392	10	38	-48
33	4	97	258	0.956863	0.380392	10	38	-48
33	4	97	258	0.956863	0.380392	10	38	-48
34	5	99	258	0.94902	0.388235	11	38	-48
34	5	99	258	0.94902	0.388235	11	38	-48
34	5	99	258	0.94902	0.388235	11	38	-48
34	5	99	258	0.94902	0.388235	11	38	-48
34	5	99	258	0.94902	0.388235	11	38	-48
34	5	99	258	0.94902	0.388235	11	38	-48
34	5	99	258	0.94902	0.388235	11	38	-48
34	5	99	258	0.94902	0.388235	11	38	-48
36	6	98	260	0.937255	0.384314	12	37	-46
36	5	95	260	0.94902	0.372549	11	37	-46
36	5	95	260	0.94902	0.372549	11	37	-46
36	5	96	260	0.94902	0.376471	11	38	-46
35	5	98	260	0.94902	0.384314	11	39	-48
34	5	99	258	0.94902	0.388235	11	38	-48
34	5	99	258	0.94902	0.388235	11	38	-48
34	5	98	258	0.94902	0.384314	11	39	-48
36	6	98	260	0.937255	0.384314	12	37	-46
36	6	97	260	0.937255	0.380392	11	37	-46
35	6	97	260	0.937255	0.380392	11	37	-46
34	6	98	258	0.937255	0.384314	11	37	-47
35	8	99	258	0.917647	0.388235	12	37	-47
35	7	99	258	0.929412	0.388235	12	37	-47
36	7	100	258	0.929412	0.392157	12	39	-48
37	7	101	260	0.929412	0.396078	12	38	-48
40	6	100	262	0.941176	0.392157	12	39	-47
42	6	99	264	0.941176	0.388235	12	39	-46
40	6	101	262	0.941176	0.396078	12	39	-47
37	7	103	258	0.933333	0.403922	12	39	-49
35	7	102	258	0.933333	0.4	12	38	-49
33	8	100	256	0.921569	0.392157	12	37	-48
33	9	97	256	0.905882	0.380392	12	35	-46
33	9	94	258	0.905882	0.368627	11	35	-45
34	9	90	258	0.898039	0.352941	10	34	-43
35	9	89	260	0.898039	0.34902	10	34	-42
37	10	96	258	0.894118	0.376471	12	35	-45
35	7	101	258	0.929412	0.396078	12	39	-48
40	10	106	258	0.905882	0.415686	14	39	-49
63	34	114	262	0.701961	0.447059	21	33	-41
60	33	120	258	0.72549	0.470588	21	35	-45
58	31	119	258	0.741176	0.466667	20	35	-46
55	28	116	258	0.756863	0.454902	19	35	-46
55	28	112	260	0.74902	0.439216	19	34	-44
56	29	108	260	0.733333	0.423529	19	33	-41
56	27	106	262	0.745098	0.415686	18	33	-41
57	27	107	262	0.74902	0.419608	18	34	-41
58	27	108	262	0.74902	0.423529	18	35	-42
56	25	108	262	0.768627	0.423529	18	35	-42
56	25	109	262	0.772549	0.427451	18	35	-43
56	26	108	262	0.760784	0.423529	18	35	-42
52	24	106	260	0.772549	0.415686	17	33	-43
50	25	105	258	0.760784	0.411765	17	32	-42
49	25	105	258	0.760784	0.411765	17	32	-42
49	25	105	258	0.760784	0.411765	17	32	-42
49	25	104	258	0.760784	0.407843	17	32	-42
50	25	105	258	0.760784	0.411765	17	32	-42
49	23	103	260	0.776471	0.403922	16	33	-42
49	23	104	260	0.780392	0.407843	16	33	-43
46	21	104	258	0.8	0.407843	16	35	-44
43	19	103	258	0.815686	0.403922	15	34	-45
42	18	103	258	0.823529	0.403922	14	35	-45
39	16	101	256	0.843137	0.396078	14	34	-45
38	15	100	256	0.85098	0.392157	13	36	-45
37	15	100	256	0.85098	0.392157	13	35	-45
36	14	100	256	0.858824	0.392157	13	34	-46
34	12	99	256	0.878431	0.388235	12	35	-46
34	12	99	256	0.878431	0.388235	12	35	-46
33	11	98	256	0.886275	0.384314	12	34	-46
35	12	99	256	0.878431	0.388235	12	35	-46
36	12	99	256	0.878431	0.388235	12	35	-46
36	10	97	258	0.898039	0.380392	12	35	-45
37	10	97	258	0.898039	0.380392	12	36	-45
36	10	97	258	0.898039	0.380392	12	35	-45
33	9	95	256	0.905882	0.372549	11	35	-45
33	9	95	256	0.905882	0.372549	11	35	-45
34	8	95	258	0.917647	0.372549	11	36	-46
34	7	94	258	0.92549	0.368627	10	37	-46
34	6	93	260	0.937255	0.364706	10	36	-45
32	5	93	258	0.945098	0.364706	10	37	-46
31	5	95	258	0.94902	0.372549	10	37	-47
29	3	93	258	0.968627	0.364706	10	37	-47
29	3	93	258	0.968627	0.364706	10	37	-47
28	3	93	256	0.968627	0.364706	10	37	-47
27	2	91	256	0.976471	0.356863	9	36	-47
28	2	91	258	0.976471	0.356863	9	37	-47
30	3	92	258	0.968627	0.360784	10	36	-46
30	3	92	258	0.968627	0.360784	10	36	-46
30	3	93	258	0.968627	0.364706	10	37	-47
31	2	94	258	0.980392	0.368627	10	39	-47
31	2	95	258	0.980392	0.372549	10	38	-47
31	2	96	258	0.980392	0.376471	10	39	-48
30	1	95	258	0.988235	0.372549	10	39	-48
31	2	96	258	0.980392	0.376471	10	39	-48
31	2	95	258	0.980392	0.372549	10	38	-47
30	1	94	258	0.988235	0.368627	10	38	-47
31	2	95	258	0.980392	0.372549	10	38	-47
31	2	95	258	0.980392	0.372549	10	38	-47
31	2	95	258	0.980392	0.372549	10	38	-47
32	2	96	260	0.980392	0.376471	10	39	-48
34	2	97	260	0.980392	0.380392	10	40	-48
34	3	97	260	0.968627	0.380392	10	38	-48
34	3	96	260	0.968627	0.376471	10	38	-47
35	4	97	260	0.956863	0.380392	10	39	-48
34	4	97	260	0.956863	0.380392	10	38	-48
35	5	99	260	0.94902	0.388235	11	38	-48
35	5	99	260	0.94902	0.388235	11	38	-48
35	5	98	260	0.94902	0.384314	11	39	-48
36	5	98	260	0.94902	0.384314	11	38	-47
34	4	97	260	0.956863	0.380392	10	38	-48
33	4	97	258	0.956863	0.380392	10	38	-48
33	4	97	258	0.956863	0.380392	10	38	-48
34	4	97	260	0.956863	0.380392	10	38	-48
34	4	97	260	0.956863	0.380392	10	38	-48
34	4	97	260	0.956863	0.380392	10	38	-48
34	4	96	260	0.956863	0.376471	10	38	-47
34	4	96	260	0.956863	0.376471	10	38	-47
35	5	97	260	0.94902	0.380392	11	38	-47
35	5	97	260	0.94902	0.380392	11	38	-47
35	5	97	260	0.94902	0.380392	11	38	-47
35	5	97	260	0.94902	0.380392	11	38	-47
35	5	97	260	0.94902	0.380392	11	38	-47
35	5	97	260	0.94902	0.380392	11	38	-47
37	6	98	260	0.937255	0.384314	12	37	-46
37	5	97	260	0.94902	0.380392	11	38	-46
37	4	97	262	0.956863	0.380392	11	39	-47
36	3	96	262	0.968627	0.376471	10	39	-47
35	4	97	260	0.956863	0.380392	10	39	-48
35	5	98	260	0.94902	0.384314	11	39	-48
36	6	100	260	0.941176	0.392157	12	39	-48
36	6	101	258	0.941176	0.396078	12	38	-48
36	6	98	260	0.937255	0.384314	12	37	-46
36	8	96	260	0.917647	0.376471	12	36	-45
35	8	96	258	0.917647	0.376471	11	36	-46
35	8	97	258	0.917647	0.380392	11	37	-46
35	8	97	258	0.917647	0.380392	11	37	-46
35	8	97	258	0.917647	0.380392	11	37	-46
35	8	97	258	0.917647	0.380392	11	37	-46
36	7	97	260	0.929412	0.380392	11	37	-46
37	7	95	260	0.92549	0.372549	11	36	-45
38	6	93	262	0.937255	0.364706	11	37	-44
38	6	96	262	0.937255	0.376471	12	37	-45
38	5	99	262	0.94902	0.388235	12	39	-47
37	7	100	260	0.929412	0.392157	12	38	-47
35	8	99	258	0.917647	0.388235	12	37	-47
34	8	97	258	0.917647	0.380392	11	37	-46
35	9	95	258	0.905882	0.372549	11	35	-45
34	10	92	258	0.890196	0.360784	11	34	-44
33	10	91	258	0.890196	0.356863	10	34	-43
35	11	97	256	0.886275	0.380392	12	35	-45
36	9	101	258	0.909804	0.396078	12	37	-48
39	10	105	258	0.905882	0.411765	13	39	-49
63	34	115	262	0.705882	0.45098	21	34	-42
59	31	117	260	0.733333	0.458824	20	35	-45
57	28	115	260	0.756863	0.45098	20	36	-45
56	27	113	260	0.760784	0.443137	19	35	-45
55	27	109	260	0.752941	0.427451	18	34	-43
55	28	105	262	0.733333	0.411765	18	32	-40
57	27	104	264	0.741176	0.407843	18	33	-40
58	25	104	264	0.760784	0.407843	18	34	-40
58	25	106	264	0.764706	0.415686	18	35	-41
58	25	108	264	0.768627	0.423529	18	35	-42
57	25	109	262	0.772549	0.427451	18	36	-43
54	25	108	260	0.768627	0.423529	18	35	-43
52	24	105	260	0.772549	0.411765	17	34	-42
50	25	104	258	0.760784	0.407843	17	32	-42
48	24	103	258	0.768627	0.403922	16	33	-42
47	24	103	258	0.768627	0.403922	16	32	-42
47	23	102	258	0.776471	0.4	16	33	-42
48	23	102	258	0.776471	0.4	16	33	-42
48	21	103	260	0.796078	0.403922	16	33	-43
48	20	103	260	0.803922	0.403922	16	35	-43
44	19	102	258	0.815686	0.4	15	34	-44
40	17	100	256	0.831373	0.392157	14	34	-44
38	15	99	256	0.847059	0.388235	13	35	-45
38	14	99	258	0.858824	0.388235	13	35	-45
37	14	99	256	0.858824	0.388235	13	34	-45
35	13	98	256	0.866667	0.384314	12	35	-46
33	11	98	256	0.886275	0.384314	12	34	-46
34	11	99	256	0.890196	0.388235	12	36	-47
33	11	99	254	0.890196	0.388235	12	36	-47
32	10	97	256	0.898039	0.380392	11	35	-46
33	10	97	256	0.898039	0.380392	12	35	-46
34	10	97	256	0.898039	0.380392	12	36	-46
34	9	96	258	0.905882	0.376471	12	35	-45
34	8	94	258	0.913725	0.368627	11	36	-45
33	9	94	258	0.905882	0.368627	11	35	-45
33	9	94	258	0.905882	0.368627	11	35	-45
32	8	93	258	0.913725	0.364706	10	35	-45
34	7	93	258	0.92549	0.364706	10	36	-45
33	6	92	258	0.933333	0.360784	10	36	-45
33	5	91	260	0.945098	0.356863	10	36	-45
32	5	93	258	0.945098	0.364706	10	37	-46
30	4	94	258	0.956863	0.368627	10	38	-47
29	3	94	258	0.968627	0.368627	10	38	-47
29	3	93	258	0.968627	0.364706	10	37	-47
27	2	91	256	0.976471	0.356863	9	36	-47
27	4	91	256	0.956863	0.356863	9	36	-46
28	4	90	256	0.956863	0.352941	9	36	-45
29	3	91	258	0.968627	0.356863	9	37	-46
29	3	92	258	0.968627	0.360784	10	36	-46
28	2	92	258	0.976471	0.360784	9	37	-47
29	2	93	258	0.980392	0.364706	9	39	-47
30	1	94	258	0.988235	0.368627	10	38	-47
30	1	95	258	0.988235	0.372549	10	39	-48
31	2	97	258	0.980392	0.380392	10	40	-49
31	2	96	258	0.980392	0.376471	10	39	-48
31	2	95	258	0.980392	0.372549	10	38	-47
30	1	93	258	0.988235	0.364706	9	39	-47
31	2	95	258	0.980392	0.372549	10	38	-47
31	2	94	258	0.980392	0.368627	10	39	-47
31	2	95	258	0.980392	0.372549	10	38	-47
31	2	96	258	0.980392	0.376471	10	39	-48
33	3	98	258	0.968627	0.384314	10	38	-48
33	3	98	258	0.968627	0.384314	10	38	-48
33	3	98	258	0.968627	0.384314	10	38	-48
34	4	99	258	0.960784	0.388235	11	39	-48
34	2	98	260	0.980392	0.384314	10	39	-48
35	3	99	260	0.968627	0.388235	11	39	-48
35	3	99	260	0.968627	0.388235	11	39	-48
35	5	99	260	0.94902	0.388235	11	38	-48
34	4	97	260	0.956863	0.380392	10	38	-48
33	4	97	258	0.956863	0.380392	10	38	-48
33	4	97	258	0.956863	0.380392	10	38	-48
34	4	97	260	0.956863	0.380392	10	38	-48
35	4	97	260	0.956863	0.380392	10	39	-48
35	4	97	260	0.956863	0.380392	10	39	-48
35	4	97	260	0.956863	0.380392	10	39	-48
35	4	96	260	0.956863	0.376471	10	38	-47
35	4	95	260	0.956863	0.372549	10	39	-47
35	4	95	260	0.956863	0.372549	10	39	-47
36	5	96	260	0.94902	0.376471	11	38	-46
36	5	96	260	0.94902	0.376471	11	38	-46
36	5	96	260	0.94902	0.376471	11	38	-46
34	4	95	260	0.956863	0.372549	10	38	-47
36	5	96	260	0.94902	0.376471	11	38	-46
37	6	98	260	0.937255	0.384314	12	37	-46
37	4	98	262	0.960784	0.384314	11	39	-47
37	4	98	262	0.960784	0.384314	11	39	-47
36	3	97	262	0.968627	0.380392	11	39	-47
36	3	97	262	0.968627	0.380392	11	39	-47
36	5	98	260	0.94902	0.384314	11	38	-47
37	6	100	260	0.941176	0.392157	12	38	-47
37	6	101	260	0.941176	0.396078	12	38	-48
36	6	98	260	0.937255	0.384314	12	37	-46
36	8	97	258	0.917647	0.380392	12	37	-46
36	8	96	260	0.917647	0.376471	12	36	-45
37	7	96	260	0.92549	0.376471	11	37	-46
36	7	96	260	0.92549	0.376471	11	37	-46
36	8	96	260	0.917647	0.376471	12	36	-45
36	8	96	260	0.917647	0.376471	12	36	-45
35	8	96	258	0.917647	0.376471	11	36	-46
36	8	93	260	0.913725	0.364706	11	36	-44
36	7	91	260	0.921569	0.356863	10	36	-43
37	6	93	262	0.937255	0.364706	11	36	-44
38	6	96	262	0.937255	0.376471	12	37	-45
37	6	97	260	0.937255	0.380392	12	37	-46
36	7	97	260	0.929412	0.380392	11	37	-46
36	8	96	260	0.917647	0.376471	12	36	-45
35	8	94	258	0.913725	0.368627	11	36	-45
33	9	94	258	0.905882	0.368627	11	35	-45
32	10	96	256	0.894118	0.376471	11	35	-46
33	10	98	256	0.898039	0.384314	12	36	-47
34	8	100	258	0.921569	0.392157	12	38	-48
37	8	102	258	0.921569	0.4	12	39	-48
62	32	112	262	0.713725	0.439216	20	34	-41
60	30	109	262	0.72549	0.427451	20	33	-41
59	27	111	262	0.756863	0.435294	19	35	-43
59	27	113	262	0.760784	0.443137	19	36	-44
58	28	109	262	0.741176	0.427451	19	34	-42
56	27	103	262	0.737255	0.403922	18	32	-40
57	27	103	264	0.737255	0.403922	18	33	-40
59	27	104	264	0.741176	0.407843	18	33	-39
58	25	105	264	0.760784	0.411765	18	35	-41
58	25	107	264	0.764706	0.419608	18	35	-42
56	26	108	262	0.760784	0.423529	18	35	-42
52	24	107	260	0.776471	0.419608	17	34	-43
50	23	104	260	0.780392	0.407843	16	34	-43
49	24	103	258	0.768627	0.403922	16	32	-42
46	22	101	258	0.780392	0.396078	16	32	-42
44	23	101	256	0.772549	0.396078	15	32	-42
43	22	100	256	0.780392	0.392157	15	32	-42
43	22	100	256	0.780392	0.392157	15	32	-42
43	20	102	256	0.803922	0.4	15	34	-44
42	18	102	258	0.823529	0.4	14	34	-45
38	15	99	256	0.847059	0.388235	13	35	-45
35	13	97	256	0.866667	0.380392	12	34	-45
35	12	97	256	0.87451	0.380392	12	34	-45
37	11	99	258	0.890196	0.388235	12	36	-46
37	11	99	258	0.890196	0.388235	12	36	-46
34	9	97	256	0.905882	0.380392	12	36	-46
34	9	98	256	0.909804	0.384314	12	37	-47
34	9	99	256	0.909804	0.388235	12	36	-47
33	8	97	256	0.917647	0.380392	11	36	-46
32	9	96	256	0.905882	0.376471	11	35	-46
32	9	96	256	0.905882	0.376471	11	35	-46
31	8	95	256	0.917647	0.372549	10	36	-46
31	8	95	256	0.917647	0.372549	10	36	-46
31	8	94	256	0.913725	0.368627	10	35	-46
30	7	93	256	0.92549	0.364706	10	35	-45
31	7	93	256	0.92549	0.364706	10	36	-45
31	5	92	258	0.945098	0.360784	10	36	-45
32	5	92	258	0.945098	0.360784	10	36	-45
33	5	92	260	0.945098	0.360784	10	37	-45
32	4	91	260	0.956863	0.356863	10	37	-45
32	4	93	258	0.956863	0.364706	10	37	-46
30	3	93	258	0.968627	0.364706	10	37	-47
31	3	93	258	0.968627	0.364706	10	38	-47
30	3	93	258	0.968627	0.364706	10	37	-47
28	2	91	258	0.976471	0.356863	9	37	-47
27	4	92	256	0.956863	0.360784	9	37	-47
28	3	92	256	0.968627	0.360784	9	38	-47
29	3	92	258	0.968627	0.360784	10	36	-46
30	3	93	258	0.968627	0.364706	10	37	-47
29	2	93	258	0.980392	0.364706	9	39	-47
29	1	93	258	0.988235	0.364706	9	39	-47
30	1	93	258	0.988235	0.364706	9	39	-47
30	1	95	258	0.988235	0.372549	10	39	-48
31	2	97	258	0.980392	0.380392	10	40	-49
31	2	96	258	0.980392	0.376471	10	39	-48
31	2	95	258	0.980392	0.372549	10	38	-47
31	2	95	258	0.980392	0.372549	10	38	-47
31	2	95	258	0.980392	0.372549	10	38	-47
31	2	95	258	0.980392	0.372549	10	38	-47
31	2	95	258	0.980392	0.372549	10	38	-47
31	2	96	258	0.980392	0.376471	10	39	-48
32	2	97	258	0.980392	0.380392	10	38	-48
32	2	97	258	0.980392	0.380392	10	38	-48
32	2	97	258	0.980392	0.380392	10	38	-48
32	2	97	258	0.980392	0.380392	10	38	-48
32	2	97	258	0.980392	0.380392	10	38	-48
34	2	98	260	0.980392	0.384314	10	39	-48
34	3	98	260	0.968627	0.384314	10	39	-48
33	3	97	260	0.968627	0.380392	10	38	-48
33	4	97	258	0.956863	0.380392	10	38	-48
33	4	97	258	0.956863	0.380392	10	38	-48
34	4	97	260	0.956863	0.380392	10	38	-48
34	4	97	260	0.956863	0.380392	10	38	-48
34	4	97	260	0.956863	0.380392	10	38	-48
34	4	97	260	0.956863	0.380392	10	38	-48
34	4	97	260	0.956863	0.380392	10	38	-48
34	4	96	260	0.956863	0.376471	10	38	-47
34	4	96	260	0.956863	0.376471	10	38	-47
34	4	96	260	0.956863	0.376471	10	38	-47
34	4	96	260	0.956863	0.376471	10	38	-47
34	4	96	260	0.956863	0.376471	10	38	-47
34	4	96	260	0.956863	0.376471	10	38	-47
34	4	96	260	0.956863	0.376471	10	38	-47
34	4	96	260	0.956863	0.376471	10	38	-47
36	5	98	260	0.94902	0.384314	11	38	-47
37	4	98	262	0.960784	0.384314	11	39	-47
37	4	98	262	0.960784	0.384314	11	39	-47
36	3	97	262	0.968627	0.380392	11	39	-47
36	3	97	262	0.968627	0.380392	11	39	-47
36	3	97	262	0.968627	0.380392	11	39	-47
36	5	98	260	0.94902	0.384314	11	38	-47
35	5	98	260	0.94902	0.384314	11	39	-48
36	6	99	260	0.941176	0.388235	12	38	-47
36	6	98	260	0.937255	0.384314	12	37	-46
37	6	97	260	0.937255	0.380392	12	37	-46
38	6	96	262	0.937255	0.376471	12	37	-45
38	6	96	262	0.937255	0.376471	12	37	-45
37	6	97	260	0.937255	0.380392	12	37	-46
36	6	97	260	0.937255	0.380392	11	37	-46
34	7	96	258	0.92549	0.376471	11	37	-46
35	7	94	260	0.92549	0.368627	11	36	-45
36	7	92	260	0.92549	0.360784	10	37	-44
36	6	93	260	0.937255	0.364706	11	35	-44
36	6	95	260	0.937255	0.372549	11	37	-46
35	6	96	260	0.937255	0.376471	11	38	-46
36	8	96	260	0.917647	0.376471	12	36	-45
36	8	95	260	0.917647	0.372549	11	36	-45
36	8	94	260	0.913725	0.368627	11	35	-44
34	8	97	258	0.917647	0.380392	11	37	-46
33	9	101	256	0.909804	0.396078	12	37	-48
33	8	100	256	0.921569	0.392157	12	37	-48
34	8	100	258	0.921569	0.392157	12	38	-48
36	7	100	258	0.929412	0.392157	12	39	-48
61	31	110	262	0.717647	0.431373	20	33	-41
61	30	102	266	0.705882	0.4	19	32	-37
60	29	106	264	0.72549	0.415686	19	33	-39
60	28	112	262	0.74902	0.439216	20	35	-43
59	29	108	262	0.733333	0.423529	19	33	-41
58	29	102	264	0.717647	0.4	18	31	-38
58	28	102	264	0.72549	0.4	18	32	-38
57	27	103	264	0.737255	0.403922	18	33	-40
57	26	104	264	0.74902	0.407843	18	33	-40
56	26	106	262	0.752941	0.415686	18	34	-41
55	26	108	262	0.760784	0.423529	18	34	-42
51	24	107	260	0.776471	0.419608	17	34	-43
51	25	106	260	0.764706	0.415686	17	33	-43
48	23	103	258	0.776471	0.403922	16	33	-43
44	21	101	258	0.792157	0.396078	15	33	-43
43	22	101	256	0.780392	0.396078	15	33	-43
40	21	100	254	0.788235	0.392157	14	32	-43
37	20	98	254	0.796078	0.384314	14	32	-43
37	18	100	254	0.819608	0.392157	14	34	-45
36	15	101	254	0.85098	0.396078	13	35	-46
35	13	99	256	0.870588	0.388235	12	35	-46
34	11	97	256	0.886275	0.380392	12	34	-45
33	9	95	256	0.905882	0.372549	11	35	-45
35	8	96	258	0.917647	0.376471	11	36	-46
35	8	96	258	0.917647	0.376471	11	36	-46
35	8	96	258	0.917647	0.376471	11	36	-46
35	8	97	258	0.917647	0.380392	11	37	-46
35	8	98	258	0.917647	0.384314	12	37	-46
33	7	96	258	0.92549	0.376471	11	36	-46
32	8	95	256	0.917647	0.372549	11	35	-46
31	8	95	256	0.917647	0.372549	10	36	-46
30	8	95	256	0.917647	0.372549	10	35	-46
29	8	95	254	0.917647	0.372549	10	35	-46
28	7	95	254	0.92549	0.372549	10	36	-47
29	7	95	254	0.92549	0.372549	10	36	-47
31	7	95	256	0.92549	0.372549	10	36	-46
32	5	94	258	0.945098	0.368627	10	36	-46
33	5	94	258	0.945098	0.368627	10	37	-46
33	4	93	260	0.956863	0.364706	10	38	-46
32	4	93	258	0.956863	0.364706	10	37	-46
31	3	92	258	0.968627	0.360784	10	37	-46
31	2	93	260	0.980392	0.364706	10	38	-47
31	2	93	260	0.980392	0.364706	10	38	-47
31	2	93	260	0.980392	0.364706	10	38	-47
28	2	92	258	0.976471	0.360784	9	37	-47
28	3	94	256	0.968627	0.368627	10	37	-47
28	3	94	256	0.968627	0.368627	10	37	-47
29	3	94	258	0.968627	0.368627	10	38	-47
30	3	94	258	0.968627	0.368627	10	38	-47
30	1	94	258	0.988235	0.368627	10	38	-47
30	1	94	258	0.988235	0.368627	10	38	-47
30	1	95	258	0.988235	0.372549	10	39	-48
30	1	95	258	0.988235	0.372549	10	39	-48
31	2	96	258	0.980392	0.376471	10	39	-48
31	2	96	258	0.980392	0.376471	10	39	-48
31	2	95	258	0.980392	0.372549	10	38	-47
31	2	95	258	0.980392	0.372549	10	38	-47
31	2	95	258	0.980392	0.372549	10	38	-47
31	2	95	258	0.980392	0.372549	10	38	-47
31	2	95	258	0.980392	0.372549	10	38	-47
32	2	96	260	0.980392	0.376471	10	39	-48
32	2	97	258	0.980392	0.380392	10	38	-48
32	2	97	258	0.980392	0.380392	10	38	-48
32	2	97	258	0.980392	0.380392	10	38	-48
32	2	97	258	0.980392	0.380392	10	38	-48
32	2	97	258	0.980392	0.380392	10	38	-48
32	2	97	258	0.980392	0.380392	10	38	-48
32	2	97	258	0.980392	0.380392	10	38	-48
31	2	96	258	0.980392	0.376471	10	39	-48
33	4	97	258	0.956863	0.380392	10	38	-48
34	4	97	260	0.956863	0.380392	10	38	-48
35	4	97	260	0.956863	0.380392	10	39	-48
35	4	97	260	0.956863	0.380392	10	39	-48
34	4	97	260	0.956863	0.380392	10	38	-48
34	4	97	260	0.956863	0.380392	10	38	-48
34	4	97	260	0.956863	0.380392	10	38	-48
34	4	97	260	0.956863	0.380392	10	38	-48
34	4	97	260	0.956863	0.380392	10	38	-48
34	4	97	260	0.956863	0.380392	10	38	-48
34	4	97	260	0.956863	0.380392	10	38	-48
34	4	97	260	0.956863	0.380392	10	38	-48
34	4	97	260	0.956863	0.380392	10	38	-48
34	4	97	260	0.956863	0.380392	10	38	-48
34	4	97	260	0.956863	0.380392	10	38	-48
36	5	98	260	0.94902	0.384314	11	38	-47
37	4	98	262	0.960784	0.384314	11	39	-47
37	4	98	262	0.960784	0.384314	11	39	-47
36	3	97	262	0.968627	0.380392	11	39	-47
36	3	97	262	0.968627	0.380392	11	39	-47
36	3	97	262	0.968627	0.380392	11	39	-47
36	5	98	260	0.94902	0.384314	11	38	-47
35	5	98	260	0.94902	0.384314	11	39	-48
35	5	98	260	0.94902	0.384314	11	39	-48
36	5	98	260	0.94902	0.384314	11	38	-47
36	5	97	260	0.94902	0.380392	11	39	-47
37	4	96	262	0.956863	0.376471	11	39	-46
39	5	97	262	0.94902	0.380392	11	39	-46
39	5	97	262	0.94902	0.380392	11	39	-46
37	6	97	260	0.937255	0.380392	12	37	-46
35	6	97	260	0.937255	0.380392	11	37	-46
36	6	95	260	0.937255	0.372549	11	37	-46
36	6	94	260	0.937255	0.368627	11	36	-45
35	7	94	260	0.92549	0.368627	11	36	-45
34	7	95	258	0.92549	0.372549	11	36	-46
34	7	95	258	0.92549	0.372549	11	36	-46
35	7	95	260	0.92549	0.372549	11	37	-46
35	7	94	260	0.92549	0.368627	11	36	-45
36	8	95	260	0.917647	0.372549	11	36	-45
34	8	99	258	0.917647	0.388235	12	37	-47
33	8	103	256	0.921569	0.403922	12	38	-49
33	8	102	256	0.921569	0.4	12	38	-49
34	8	100	258	0.921569	0.392157	12	38	-48
36	7	100	258	0.929412	0.392157	12	39	-48
62	31	108	264	0.713725	0.423529	20	33	-39
61	31	98	266	0.682353	0.384314	19	30	-34
60	31	103	264	0.698039	0.403922	20	30	-37
57	29	109	262	0.733333	0.427451	19	33	-42
58	30	106	262	0.717647	0.415686	19	32	-40
58	30	102	264	0.705882	0.4	18	32	-38
57	29	102	262	0.717647	0.4	18	31	-38
57	29	104	262	0.721569	0.407843	18	32	-39
55	26	104	262	0.74902	0.407843	18	33	-40
53	25	106	260	0.764706	0.415686	18	34	-42
52	25	107	260	0.764706	0.419608	18	34	-43
50	25	107	258	0.764706	0.419608	17	33	-43
49	24	106	258	0.772549	0.415686	17	33	-43
46	22	104	258	0.788235	0.407843	16	33	-44
44	21	103	256	0.796078	0.403922	15	33	-44
40	20	101	254	0.8	0.396078	14	33	-44
37	18	99	254	0.819608	0.388235	14	33	-44
36	18	99	254	0.819608	0.388235	14	33	-44
35	16	100	254	0.839216	0.392157	13	33	-45
34	13	100	254	0.870588	0.392157	12	35	-46
33	10	97	256	0.898039	0.380392	12	35	-46
33	7	95	258	0.92549	0.372549	10	37	-46
33	6	94	258	0.937255	0.368627	10	36	-46
33	6	94	258	0.937255	0.368627	10	36	-46
34	6	94	260	0.937255	0.368627	10	37	-46
35	7	95	260	0.92549	0.372549	11	37	-46
35	7	95	260	0.92549	0.372549	11	37	-46
34	6	94	260	0.937255	0.368627	10	37	-46
32	6	94	258	0.937255	0.368627	10	35	-46
31	7	94	256	0.92549	0.368627	10	36	-46
29	7	94	256	0.92549	0.368627	10	36	-46
28	6	93	256	0.937255	0.364706	10	35	-46
28	7	95	254	0.92549	0.372549	10	36	-47
29	7	95	254	0.92549	0.372549	10	36	-47
27	5	94	254	0.945098	0.368627	10	37	-47
28	3	92	256	0.968627	0.360784	9	38	-47
30	3	92	258	0.968627	0.360784	10	36	-46
31	2	92	260	0.976471	0.360784	9	39	-47
31	2	92	260	0.976471	0.360784	9	39	-47
31	2	92	260	0.976471	0.360784	9	39	-47
31	3	93	258	0.968627	0.364706	10	38	-47
31	3	93	258	0.968627	0.364706	10	38	-47
30	1	92	260	0.988235	0.360784	9	38	-47
30	2	92	258	0.976471	0.360784	9	38	-47
30	3	94	258	0.968627	0.368627	10	38	-47
29	3	95	258	0.968627	0.372549	10	37	-47
29	3	95	258	0.968627	0.372549	10	37	-47
29	3	95	258	0.968627	0.372549	10	37	-47
30	3	95	258	0.968627	0.372549	10	37	-47
31	2	95	258	0.980392	0.372549	10	38	-47
31	2	97	258	0.980392	0.380392	10	40	-49
31	2	98	258	0.980392	0.384314	10	39	-49
30	1	96	258	0.988235	0.376471	10	38	-48
31	2	95	258	0.980392	0.372549	10	38	-47
31	2	95	258	0.980392	0.372549	10	38	-47
31	2	95	258	0.980392	0.372549	10	38	-47
31	2	95	258	0.980392	0.372549	10	38	-47
31	2	95	258	0.980392	0.372549	10	38	-47
31	2	95	258	0.980392	0.372549	10	38	-47
31	2	95	258	0.980392	0.372549	10	38	-47
32	2	96	260	0.980392	0.376471	10	39	-48
32	2	97	258	0.980392	0.380392	10	38	-48
32	2	97	258	0.980392	0.380392	10	38	-48
32	2	97	258	0.980392	0.380392	10	38	-48
32	2	97	258	0.980392	0.380392	10	38	-48
32	2	97	258	0.980392	0.380392	10	38	-48
32	2	97	258	0.980392	0.380392	10	38	-48
32	2	97	258	0.980392	0.380392	10	38	-48
32	2	96	260	0.980392	0.376471	10	39	-48
33	3	96	260	0.968627	0.376471	10	39	-47
33	3	96	260	0.968627	0.376471	10	39	-47
34	4	97	260	0.956863	0.380392	10	38	-48
34	4	97	260	0.956863	0.380392	10	38	-48
34	4	97	260	0.956863	0.380392	10	38	-48
33	3	96	260	0.968627	0.376471	10	39	-47
33	3	96	260	0.968627	0.376471	10	39	-47
34	4	97	260	0.956863	0.380392	10	38	-48
33	3	96	260	0.968627	0.376471	10	39	-47
33	3	96	260	0.968627	0.376471	10	39	-47
33	3	96	260	0.968627	0.376471	10	39	-47
33	3	96	260	0.968627	0.376471	10	39	-47
34	4	97	260	0.956863	0.380392	10	38	-48
34	4	97	260	0.956863	0.380392	10	38	-48
34	4	97	260	0.956863	0.380392	10	38	-48
35	4	97	260	0.956863	0.380392	10	39	-48
36	3	97	262	0.968627	0.380392	11	39	-47
36	3	97	262	0.968627	0.380392	11	39	-47
35	2	96	262	0.980392	0.376471	10	40	-47
35	4	97	260	0.956863	0.380392	10	39	-48
35	4	97	260	0.956863	0.380392	10	39	-48
35	4	97	260	0.956863	0.380392	10	39	-48
34	4	97	260	0.956863	0.380392	10	38	-48
35	5	98	260	0.94902	0.384314	11	39	-48
35	5	98	260	0.94902	0.384314	11	39	-48
36	5	98	260	0.94902	0.384314	11	38	-47
36	5	97	260	0.94902	0.380392	11	39	-47
38	4	96	262	0.956863	0.376471	11	39	-46
39	4	94	264	0.956863	0.368627	11	38	-45
37	5	94	262	0.945098	0.368627	11	37	-45
35	5	95	260	0.94902	0.372549	10	38	-46
35	5	94	260	0.945098	0.368627	10	37	-46
35	5	94	260	0.945098	0.368627	10	37	-46
34	6	94	260	0.937255	0.368627	10	37	-46
33	6	94	258	0.937255	0.368627	10	36	-46
34	7	95	258	0.92549	0.372549	11	36	-46
35	7	95	260	0.92549	0.372549	11	37	-46
35	7	95	260	0.92549	0.372549	11	37	-46
35	7	95	260	0.92549	0.372549	11	37	-46
34	8	99	258	0.917647	0.388235	12	37	-47
32	7	100	256	0.929412	0.392157	11	37	-48
32	7	100	256	0.929412	0.392157	11	37	-48
33	7	100	256	0.929412	0.392157	11	38	-48
36	7	101	258	0.929412	0.396078	12	38	-48
63	32	104	266	0.694118	0.407843	20	31	-37
61	31	96	268	0.678431	0.376471	19	29	-33
60	31	102	264	0.698039	0.4	19	31	-37
57	30	108	260	0.721569	0.423529	19	33	-41
57	30	106	262	0.717647	0.415686	19	32	-40
57	29	102	262	0.717647	0.4	18	31	-38
56	29	104	262	0.721569	0.407843	18	32	-39
55	29	106	260	0.72549	0.415686	18	32	-40
52	26	104	260	0.74902	0.407843	17	33	-41
52	24	105	260	0.772549	0.411765	17	34	-42
51	25	105	260	0.760784	0.411765	17	33	-42
48	23	104	258	0.780392	0.407843	16	34	-43
46	21	104	258	0.8	0.407843	16	35	-44
44	20	104	258	0.807843	0.407843	15	35	-45
41	18	102	256	0.823529	0.4	14	34	-45
39	16	100	256	0.839216	0.392157	14	34	-45
36	14	98	256	0.858824	0.384314	12	34	-45
35	15	98	254	0.847059	0.384314	12	34	-45
33	12	98	254	0.878431	0.384314	12	35	-46
32	10	97	256	0.898039	0.380392	11	35	-46
33	7	96	258	0.92549	0.376471	11	36	-46
34	4	94	260	0.956863	0.368627	10	37	-46
33	3	92	260	0.968627	0.360784	10	37	-45
32	3	92	260	0.968627	0.360784	10	38	-46
33	4	93	260	0.956863	0.364706	10	38	-46
33	4	93	260	0.956863	0.364706	10	38	-46
33	4	93	260	0.956863	0.364706	10	38	-46
33	5	93	260	0.945098	0.364706	10	36	-45
32	5	93	258	0.945098	0.364706	10	37	-46
30	5	93	256	0.945098	0.364706	10	36	-46
28	5	92	256	0.945098	0.360784	10	36	-46
28	5	92	256	0.945098	0.360784	10	36	-46
27	5	93	254	0.945098	0.364706	10	36	-47
28	5	95	256	0.94902	0.372549	10	37	-47
28	4	95	256	0.956863	0.372549	10	38	-48
28	3	94	256	0.968627	0.368627	10	37	-47
29	3	94	258	0.968627	0.368627	10	38	-47
30	2	94	258	0.980392	0.368627	10	38	-47
31	2	94	258	0.980392	0.368627	10	39	-47
30	2	94	258	0.980392	0.368627	10	38	-47
31	2	93	260	0.980392	0.364706	10	38	-47
31	2	93	260	0.980392	0.364706	10	38	-47
31	2	93	260	0.980392	0.364706	10	38	-47
31	2	93	260	0.980392	0.364706	10	38	-47
30	3	94	258	0.968627	0.368627	10	38	-47
30	3	95	258	0.968627	0.372549	10	37	-47
29	3	95	258	0.968627	0.372549	10	37	-47
29	3	95	258	0.968627	0.372549	10	37	-47
30	3	95	258	0.968627	0.372549	10	37	-47
31	2	95	258	0.980392	0.372549	10	38	-47
31	2	97	258	0.980392	0.380392	10	40	-49
31	2	99	258	0.980392	0.388235	10	40	-50
30	1	96	258	0.988235	0.376471	10	38	-48
31	2	94	258	0.980392	0.368627	10	39	-47
31	2	94	258	0.980392	0.368627	10	39	-47
31	2	95	258	0.980392	0.372549	10	38	-47
31	2	95	258	0.980392	0.372549	10	38	-47
31	2	95	258	0.980392	0.372549	10	38	-47
31	2	95	258	0.980392	0.372549	10	38	-47
31	2	95	258	0.980392	0.372549	10	38	-47
31	2	96	258	0.980392	0.376471	10	39	-48
32	2	97	258	0.980392	0.380392	10	38	-48
32	2	97	258	0.980392	0.380392	10	38	-48
32	2	97	258	0.980392	0.380392	10	38	-48
32	2	97	258	0.980392	0.380392	10	38	-48
32	2	97	258	0.980392	0.380392	10	38	-48
31	1	96	258	0.988235	0.376471	10	39	-48
33	2	97	260	0.980392	0.380392	10	39	-48
33	2	96	260	0.980392	0.376471	10	38	-47
34	3	96	260	0.968627	0.376471	10	38	-47
33	3	96	260	0.968627	0.376471	10	39	-47
34	4	97	260	0.956863	0.380392	10	38	-48
34	4	97	260	0.956863	0.380392	10	38	-48
34	4	97	260	0.956863	0.380392	10	38	-48
34	4	97	260	0.956863	0.380392	10	38	-48
34	4	97	260	0.956863	0.380392	10	38	-48
34	4	97	260	0.956863	0.380392	10	38	-48
34	4	97	260	0.956863	0.380392	10	38	-48
34	4	97	260	0.956863	0.380392	10	38	-48
34	4	97	260	0.956863	0.380392	10	38	-48
34	4	97	260	0.956863	0.380392	10	38	-48
34	4	97	260	0.956863	0.380392	10	38	-48
34	4	97	260	0.956863	0.380392	10	38	-48
34	4	97	260	0.956863	0.380392	10	38	-48
35	4	97	260	0.956863	0.380392	10	39	-48
36	3	97	262	0.968627	0.380392	11	39	-47
36	3	97	262	0.968627	0.380392	11	39	-47
36	3	97	262	0.968627	0.380392	11	39	-47
35	4	97	260	0.956863	0.380392	10	39	-48
34	4	97	260	0.956863	0.380392	10	38	-48
34	4	97	260	0.956863	0.380392	10	38	-48
34	4	97	260	0.956863	0.380392	10	38	-48
34	4	97	260	0.956863	0.380392	10	38	-48
34	4	97	260	0.956863	0.380392	10	38	-48
34	4	98	260	0.960784	0.384314	10	39	-48
34	4	98	260	0.960784	0.384314	10	39	-48
37	4	96	262	0.956863	0.376471	11	39	-46
39	4	94	264	0.956863	0.368627	11	38	-45
37	5	93	262	0.945098	0.364706	10	38	-45
36	5	93	262	0.945098	0.364706	10	37	-45
35	5	94	260	0.945098	0.368627	10	37	-46
35	5	94	260	0.945098	0.368627	10	37	-46
35	5	94	260	0.945098	0.368627	10	37	-46
34	6	94	260	0.937255	0.368627	10	37	-46
34	6	94	260	0.937255	0.368627	10	37	-46
35	7	95	260	0.92549	0.372549	11	37	-46
35	7	95	260	0.92549	0.372549	11	37	-46
35	7	95	260	0.92549	0.372549	11	37	-46
33	7	96	258	0.92549	0.376471	11	36	-46
31	8	97	256	0.917647	0.380392	11	36	-47
32	7	98	256	0.929412	0.384314	11	37	-48
33	7	97	258	0.929412	0.380392	11	37	-47
35	6	98	258	0.937255	0.384314	11	38	-47
63	33	101	266	0.67451	0.396078	20	30	-35
62	30	98	268	0.694118	0.384314	19	31	-35
59	28	102	266	0.72549	0.4	18	32	-38
57	28	109	262	0.741176	0.427451	19	34	-42
57	28	108	262	0.741176	0.423529	19	33	-41
55	26	104	262	0.74902	0.407843	18	33	-40
53	27	105	260	0.741176	0.411765	18	33	-41
51	26	105	258	0.752941	0.411765	17	33	-42
50	24	103	260	0.768627	0.403922	16	33	-42
51	23	103	262	0.776471	0.403922	16	34	-42
48	21	102	260	0.796078	0.4	16	34	-43
46	20	101	260	0.8	0.396078	15	34	-43
43	17	101	258	0.831373	0.396078	14	36	-44
43	17	103	258	0.835294	0.403922	14	36	-46
40	14	100	258	0.858824	0.392157	13	36	-45
38	13	98	258	0.866667	0.384314	12	36	-45
35	11	96	258	0.886275	0.376471	12	34	-45
35	11	96	258	0.886275	0.376471	12	34	-45
31	8	94	256	0.913725	0.368627	10	35	-46
31	7	94	256	0.92549	0.368627	10	36	-46
33	5	94	258	0.945098	0.368627	10	37	-46
34	2	92	262	0.976471	0.360784	10	39	-46
33	1	91	262	0.988235	0.356863	10	37	-45
32	2	92	260	0.976471	0.360784	10	37	-46
33	3	93	260	0.968627	0.364706	10	38	-46
32	3	94	260	0.968627	0.368627	10	38	-47
32	3	93	260	0.968627	0.364706	10	37	-46
32	3	93	260	0.968627	0.364706	10	37	-46
31	4	93	258	0.956863	0.364706	10	38	-47
29	3	93	258	0.968627	0.364706	10	37	-47
28	3	92	256	0.968627	0.360784	9	38	-47
28	4	92	256	0.956863	0.360784	9	38	-47
28	3	93	256	0.968627	0.364706	10	37	-47
28	3	95	256	0.968627	0.372549	10	38	-48
27	2	94	256	0.980392	0.368627	9	38	-48
28	3	95	256	0.968627	0.372549	10	38	-48
29	3	95	258	0.968627	0.372549	10	37	-47
30	3	95	258	0.968627	0.372549	10	37	-47
29	3	95	258	0.968627	0.372549	10	37	-47
30	3	95	258	0.968627	0.372549	10	37	-47
31	2	94	258	0.980392	0.368627	10	39	-47
32	2	93	260	0.980392	0.364706	10	38	-47
33	2	92	260	0.976471	0.360784	10	38	-46
32	2	93	260	0.980392	0.364706	10	38	-47
31	2	94	258	0.980392	0.368627	10	39	-47
30	2	95	258	0.980392	0.372549	10	39	-48
30	2	95	258	0.980392	0.372549	10	39	-48
30	2	95	258	0.980392	0.372549	10	39	-48
30	2	95	258	0.980392	0.372549	10	39	-48
31	2	95	258	0.980392	0.372549	10	38	-47
31	2	97	258	0.980392	0.380392	10	40	-49
31	2	99	258	0.980392	0.388235	10	40	-50
31	2	97	258	0.980392	0.380392	10	40	-49
31	2	94	258	0.980392	0.368627	10	39	-47
31	2	94	258	0.980392	0.368627	10	39	-47
31	2	95	258	0.980392	0.372549	10	38	-47
31	2	95	258	0.980392	0.372549	10	38	-47
31	2	95	258	0.980392	0.372549	10	38	-47
30	2	95	258	0.980392	0.372549	10	39	-48
31	2	95	258	0.980392	0.372549	10	38	-47
31	2	96	258	0.980392	0.376471	10	39	-48
32	2	97	258	0.980392	0.380392	10	38	-48
32	2	97	258	0.980392	0.380392	10	38	-48
32	2	97	258	0.980392	0.380392	10	38	-48
32	2	97	258	0.980392	0.380392	10	38	-48
32	2	97	258	0.980392	0.380392	10	38	-48
32	0	96	260	1	0.376471	10	40	-49
34	1	97	260	0.988235	0.380392	10	40	-48
33	1	96	260	0.988235	0.376471	10	38	-47
33	3	96	260	0.968627	0.376471	10	39	-47
33	3	96	260	0.968627	0.376471	10	39	-47
34	4	97	260	0.956863	0.380392	10	38	-48
34	4	97	260	0.956863	0.380392	10	38	-48
34	4	97	260	0.956863	0.380392	10	38	-48
34	4	97	260	0.956863	0.380392	10	38	-48
34	4	97	260	0.956863	0.380392	10	38	-48
34	4	97	260	0.956863	0.380392	10	38	-48
34	4	97	260	0.956863	0.380392	10	38	-48
34	4	97	260	0.956863	0.380392	10	38	-48
34	4	97	260	0.956863	0.380392	10	38	-48
34	4	97	260	0.956863	0.380392	10	38	-48
34	4	97	260	0.956863	0.380392	10	38	-48
34	4	97	260	0.956863	0.380392	10	38	-48
34	4	97	260	0.956863	0.380392	10	38	-48
35	4	97	260	0.956863	0.380392	10	39	-48
36	3	97	262	0.968627	0.380392	11	39	-47
36	3	97	262	0.968627	0.380392	11	39	-47
36	3	97	262	0.968627	0.380392	11	39	-47
35	4	96	260	0.956863	0.376471	10	38	-47
34	4	96	260	0.956863	0.376471	10	38	-47
34	4	96	260	0.956863	0.376471	10	38	-47
34	4	96	260	0.956863	0.376471	10	38	-47
34	4	97	260	0.956863	0.380392	10	38	-48
34	4	99	258	0.960784	0.388235	11	39	-48
34	4	99	258	0.960784	0.388235	11	39	-48
34	4	99	258	0.960784	0.388235	11	39	-48
37	5	97	260	0.94902	0.380392	11	38	-46
37	3	94	262	0.968627	0.368627	10	38	-46
36	4	93	262	0.956863	0.364706	10	38	-45
34	4	92	260	0.956863	0.360784	10	37	-45
34	4	93	260	0.956863	0.364706	10	36	-45
35	5	95	260	0.94902	0.372549	10	38	-46
35	5	95	260	0.94902	0.372549	10	38	-46
35	5	94	260	0.945098	0.368627	10	37	-46
35	5	94	260	0.945098	0.368627	10	37	-46
35	5	94	260	0.945098	0.368627	10	37	-46
35	5	94	260	0.945098	0.368627	10	37	-46
35	5	94	260	0.945098	0.368627	10	37	-46
32	6	94	258	0.937255	0.368627	10	35	-46
31	8	95	256	0.917647	0.372549	10	36	-46
31	8	94	256	0.913725	0.368627	10	35	-46
33	7	94	258	0.92549	0.368627	10	36	-46
34	7	93	258	0.92549	0.364706	10	36	-45
62	32	105	264	0.694118	0.411765	20	32	-38
62	30	105	266	0.713725	0.411765	20	33	-38
58	27	105	264	0.741176	0.411765	18	33	-40
55	26	106	262	0.752941	0.415686	18	34	-41
56	26	106	262	0.752941	0.415686	18	34	-41
56	26	105	262	0.752941	0.411765	18	34	-41
53	25	105	262	0.760784	0.411765	18	33	-42
50	24	104	260	0.768627	0.407843	17	33	-42
48	22	102	260	0.784314	0.4	16	33	-42
48	22	102	260	0.784314	0.4	16	33	-42
46	21	102	258	0.796078	0.4	15	34	-43
43	19	101	258	0.811765	0.396078	14	33	-44
40	16	100	258	0.839216	0.392157	14	34	-44
39	13	100	258	0.870588	0.392157	13	36	-46
39	13	100	258	0.870588	0.392157	13	36	-46
38	11	98	258	0.886275	0.384314	12	35	-45
36	9	96	258	0.905882	0.376471	12	36	-45
36	8	95	260	0.917647	0.372549	11	36	-45
34	6	93	260	0.937255	0.364706	10	36	-45
32	4	92	260	0.956863	0.360784	10	38	-46
34	3	94	260	0.968627	0.368627	10	37	-46
35	2	95	262	0.980392	0.372549	10	38	-47
33	1	93	260	0.988235	0.364706	10	39	-47
32	2	93	260	0.980392	0.364706	10	38	-47
31	2	93	260	0.980392	0.364706	10	38	-47
30	3	93	258	0.968627	0.364706	10	37	-47
30	3	94	258	0.968627	0.368627	10	38	-47
30	3	94	258	0.968627	0.368627	10	38	-47
30	3	94	258	0.968627	0.368627	10	38	-47
29	3	93	258	0.968627	0.364706	10	37	-47
28	3	93	256	0.968627	0.364706	10	37	-47
28	3	94	256	0.968627	0.368627	10	37	-47
27	3	94	256	0.968627	0.368627	10	37	-47
26	2	94	256	0.980392	0.368627	9	38	-48
26	2	94	256	0.980392	0.368627	9	38	-48
26	2	94	256	0.980392	0.368627	9	38	-48
27	2	94	256	0.980392	0.368627	9	38	-48
29	3	95	258	0.968627	0.372549	10	37	-47
29	3	95	258	0.968627	0.372549	10	37	-47
29	3	95	258	0.968627	0.372549	10	37	-47
30	2	94	258	0.980392	0.368627	10	38	-47
32	2	93	260	0.980392	0.364706	10	38	-47
33	2	93	260	0.980392	0.364706	10	39	-47
33	2	93	260	0.980392	0.364706	10	39	-47
32	2	94	260	0.980392	0.368627	10	39	-47
31	2	95	258	0.980392	0.372549	10	38	-47
31	2	95	258	0.980392	0.372549	10	38	-47
31	2	95	258	0.980392	0.372549	10	38	-47
31	2	95	258	0.980392	0.372549	10	38	-47
31	2	95	258	0.980392	0.372549	10	38	-47
31	2	96	258	0.980392	0.376471	10	39	-48
31	2	98	258	0.980392	0.384314	10	39	-49
31	2	97	258	0.980392	0.380392	10	40	-49
31	2	95	258	0.980392	0.372549	10	38	-47
31	2	95	258	0.980392	0.372549	10	38	-47
31	2	95	258	0.980392	0.372549	10	38	-47
31	2	95	258	0.980392	0.372549	10	38	-47
31	2	95	258	0.980392	0.372549	10	38	-47
31	2	95	258	0.980392	0.372549	10	38	-47
31	2	95	258	0.980392	0.372549	10	38	-47
32	2	96	260	0.980392	0.376471	10	39	-48
33	2	97	260	0.980392	0.380392	10	39	-48
33	2	97	260	0.980392	0.380392	10	39	-48
33	2	97	260	0.980392	0.380392	10	39	-48
33	2	97	260	0.980392	0.380392	10	39	-48
33	2	97	260	0.980392	0.380392	10	39	-48
34	1	97	260	0.988235	0.380392	10	40	-48
35	2	98	260	0.980392	0.384314	10	39	-48
34	2	97	260	0.980392	0.380392	10	40	-48
33	3	96	260	0.968627	0.376471	10	39	-47
33	3	96	260	0.968627	0.376471	10	39	-47
34	4	97	260	0.956863	0.380392	10	38	-48
34	4	97	260	0.956863	0.380392	10	38	-48
34	4	97	260	0.956863	0.380392	10	38	-48
34	4	97	260	0.956863	0.380392	10	38	-48
34	4	97	260	0.956863	0.380392	10	38	-48
34	4	97	260	0.956863	0.380392	10	38	-48
34	4	97	260	0.956863	0.380392	10	38	-48
34	4	97	260	0.956863	0.380392	10	38	-48
34	4	97	260	0.956863	0.380392	10	38	-48
34	4	97	260	0.956863	0.380392	10	38	-48
34	4	97	260	0.956863	0.380392	10	38	-48
34	4	97	260	0.956863	0.380392	10	38	-48
34	4	97	260	0.956863	0.380392	10	38	-48
35	4	97	260	0.956863	0.380392	10	39	-48
36	3	97	262	0.968627	0.380392	11	39	-47
36	3	97	262	0.968627	0.380392	11	39	-47
36	3	97	262	0.968627	0.380392	11	39	-47
35	3	98	260	0.968627	0.384314	11	39	-48
35	4	98	260	0.960784	0.384314	11	39	-48
35	4	98	260	0.960784	0.384314	11	39	-48
35	4	98	260	0.960784	0.384314	11	39	-48
35	4	98	260	0.960784	0.384314	11	39	-48
34	4	98	260	0.960784	0.384314	10	39	-48
34	4	99	258	0.960784	0.388235	11	39	-48
35	5	99	260	0.94902	0.388235	11	38	-48
36	5	98	260	0.94902	0.384314	11	38	-47
35	4	96	260	0.956863	0.376471	10	38	-47
35	4	95	260	0.956863	0.372549	10	39	-47
34	4	94	260	0.956863	0.368627	10	37	-46
34	4	95	260	0.956863	0.372549	10	38	-47
35	5	97	260	0.94902	0.380392	11	38	-47
35	5	96	260	0.94902	0.376471	11	37	-46
35	5	95	260	0.94902	0.372549	10	38	-46
35	5	94	260	0.945098	0.368627	10	37	-46
35	5	95	260	0.94902	0.372549	10	38	-46
36	5	95	260	0.94902	0.372549	11	37	-46
35	5	95	260	0.94902	0.372549	10	38	-46
34	6	95	258	0.937255	0.372549	11	36	-46
33	7	96	258	0.92549	0.376471	11	36	-46
33	7	94	258	0.92549	0.368627	10	36	-46
34	7	93	258	0.92549	0.364706	10	36	-45
35	7	93	260	0.92549	0.364706	10	37	-45
61	30	115	262	0.737255	0.45098	20	35	-44
59	27	112	262	0.760784	0.439216	19	35	-43
57	27	107	262	0.74902	0.419608	18	34	-41
55	26	102	262	0.745098	0.4	18	32	-40
57	26	103	264	0.74902	0.403922	18	33	-40
57	24	104	264	0.768627	0.407843	18	34	-40
55	24	103	264	0.768627	0.403922	17	34	-41
51	22	101	262	0.780392	0.396078	16	34	-41
47	21	100	260	0.788235	0.392157	15	33	-42
44	20	101	258	0.8	0.396078	15	34	-43
41	18	100	256	0.819608	0.392157	14	33	-44
38	16	99	256	0.839216	0.388235	14	34	-44
37	15	100	256	0.85098	0.392157	13	35	-45
36	13	100	256	0.870588	0.392157	12	36	-46
35	11	98	256	0.886275	0.384314	12	36	-46
34	8	96	258	0.917647	0.376471	11	36	-46
34	6	94	260	0.937255	0.368627	10	37	-46
37	5	94	262	0.945098	0.368627	11	37	-45
38	5	94	262	0.945098	0.368627	11	38	-45
36	2	93	262	0.980392	0.364706	10	39	-46
36	3	96	262	0.968627	0.376471	10	39	-47
33	2	95	260	0.980392	0.372549	10	39	-47
32	2	95	260	0.980392	0.372549	10	38	-47
31	2	94	258	0.980392	0.368627	10	39	-47
30	3	94	258	0.968627	0.368627	10	38	-47
29	3	93	258	0.968627	0.364706	10	37	-47
28	3	94	256	0.968627	0.368627	10	37	-47
29	3	95	258	0.968627	0.372549	10	37	-47
28	3	94	256	0.968627	0.368627	10	37	-47
27	4	93	256	0.956863	0.364706	9	38	-47
26	3	93	256	0.968627	0.364706	9	37	-47
26	3	94	256	0.968627	0.368627	9	38	-48
24	3	94	254	0.968627	0.368627	9	37	-48
23	3	94	254	0.968627	0.368627	9	36	-48
23	3	94	254	0.968627	0.368627	9	36	-48
24	3	94	254	0.968627	0.368627	9	37	-48
26	2	94	256	0.980392	0.368627	9	38	-48
29	3	95	258	0.968627	0.372549	10	37	-47
29	3	95	258	0.968627	0.372549	10	37	-47
29	3	95	258	0.968627	0.372549	10	37	-47
29	3	95	258	0.968627	0.372549	10	37	-47
30	3	94	258	0.968627	0.368627	10	38	-47
32	2	94	260	0.980392	0.368627	10	39	-47
33	2	94	260	0.980392	0.368627	10	38	-47
33	2	95	260	0.980392	0.372549	10	39	-47
32	2	95	260	0.980392	0.372549	10	38	-47
32	2	95	260	0.980392	0.372549	10	38	-47
32	2	95	260	0.980392	0.372549	10	38	-47
32	2	95	260	0.980392	0.372549	10	38	-47
32	2	95	260	0.980392	0.372549	10	38	-47
32	2	95	260	0.980392	0.372549	10	38	-47
32	2	96	260	0.980392	0.376471	10	39	-48
32	2	96	260	0.980392	0.376471	10	39	-48
32	2	96	260	0.980392	0.376471	10	39	-48
32	2	96	260	0.980392	0.376471	10	39	-48
32	2	95	260	0.980392	0.372549	10	38	-47
32	2	94	260	0.980392	0.368627	10	39	-47
32	2	95	260	0.980392	0.372549	10	38	-47
32	2	94	260	0.980392	0.368627	10	39	-47
32	2	95	260	0.980392	0.372549	10	38	-47
33	2	96	260	0.980392	0.376471	10	38	-47
34	1	97	260	0.988235	0.380392	10	40	-48
34	1	97	260	0.988235	0.380392	10	40	-48
34	1	97	260	0.988235	0.380392	10	40	-48
34	1	97	260	0.988235	0.380392	10	40	-48
34	1	97	260	0.988235	0.380392	10	40	-48
34	1	97	260	0.988235	0.380392	10	40	-48
34	1	97	260	0.988235	0.380392	10	40	-48
33	2	96	260	0.980392	0.376471	10	38	-47
33	3	96	260	0.968627	0.376471	10	39	-47
33	3	95	260	0.968627	0.372549	10	37	-47
34	4	97	260	0.956863	0.380392	10	38	-48
34	4	97	260	0.956863	0.380392	10	38	-48
34	4	97	260	0.956863	0.380392	10	38	-48
34	4	97	260	0.956863	0.380392	10	38	-48
34	4	97	260	0.956863	0.380392	10	38	-48
34	4	97	260	0.956863	0.380392	10	38	-48
34	4	97	260	0.956863	0.380392	10	38	-48
34	4	97	260	0.956863	0.380392	10	38	-48
34	4	97	260	0.956863	0.380392	10	38	-48
34	4	97	260	0.956863	0.380392	10	38	-48
34	4	97	260	0.956863	0.380392	10	38	-48
34	4	96	260	0.956863	0.376471	10	38	-47
34	4	97	260	0.956863	0.380392	10	38	-48
35	4	98	260	0.960784	0.384314	11	39	-48
35	2	97	260	0.980392	0.380392	10	38	-48
35	2	97	260	0.980392	0.380392	10	38	-48
35	2	97	260	0.980392	0.380392	10	38	-48
36	3	99	260	0.968627	0.388235	11	39	-48
36	3	100	260	0.968627	0.392157	11	40	-48
36	3	100	260	0.968627	0.392157	11	40	-48
36	3	100	260	0.968627	0.392157	11	40	-48
36	4	100	260	0.960784	0.392157	11	40	-48
35	5	98	260	0.94902	0.384314	11	39	-48
35	5	98	260	0.94902	0.384314	11	39	-48
34	4	97	260	0.956863	0.380392	10	38	-48
34	4	98	260	0.960784	0.384314	10	39	-48
35	4	98	260	0.960784	0.384314	11	39	-48
34	4	98	260	0.960784	0.384314	10	39	-48
34	4	98	260	0.960784	0.384314	10	39	-48
34	4	98	260	0.960784	0.384314	10	39	-48
35	5	99	260	0.94902	0.388235	11	38	-48
35	5	98	260	0.94902	0.384314	11	39	-48
35	5	97	260	0.94902	0.380392	11	38	-47
35	5	97	260	0.94902	0.380392	11	38	-47
35	5	97	260	0.94902	0.380392	11	38	-47
35	5	97	260	0.94902	0.380392	11	38	-47
35	5	97	260	0.94902	0.380392	11	38	-47
35	5	98	260	0.94902	0.384314	11	39	-48
37	6	99	260	0.941176	0.388235	12	38	-47
37	6	98	260	0.937255	0.384314	12	37	-46
37	6	97	260	0.937255	0.380392	12	37	-46
36	5	95	260	0.94902	0.372549	11	37	-46
59	28	119	260	0.764706	0.466667	20	37	-46
59	27	116	262	0.768627	0.454902	20	37	-46
58	27	108	262	0.74902	0.423529	18	35	-42
55	25	100	264	0.74902	0.392157	17	32	-39
55	23	99	266	0.768627	0.388235	16	34	-39
54	20	101	266	0.8	0.396078	16	35	-41
53	20	100	264	0.8	0.392157	16	35	-41
48	19	98	262	0.807843	0.384314	15	34	-41
44	18	98	260	0.815686	0.384314	14	34	-43
41	18	100	256	0.819608	0.392157	14	33	-44
39	17	99	256	0.827451	0.388235	14	34	-44
37	15	98	256	0.847059	0.384314	13	34	-44
34	13	98	254	0.866667	0.384314	12	35	-46
33	11	98	256	0.886275	0.384314	12	34	-46
33	10	98	256	0.898039	0.384314	12	36	-47
33	7	96	258	0.92549	0.376471	11	36	-46
34	4	94	260	0.956863	0.368627	10	37	-46
35	3	93	262	0.968627	0.364706	10	37	-45
37	2	94	262	0.980392	0.368627	10	39	-46
37	2	95	262	0.980392	0.372549	10	38	-46
35	2	95	262	0.980392	0.372549	10	38	-47
32	2	95	260	0.980392	0.372549	10	38	-47
32	3	97	258	0.968627	0.380392	10	39	-48
30	2	96	258	0.980392	0.376471	10	38	-48
29	3	94	258	0.968627	0.368627	10	38	-47
26	3	92	256	0.968627	0.360784	9	36	-47
26	3	93	256	0.968627	0.364706	9	37	-47
26	2	94	256	0.980392	0.368627	9	38	-48
25	3	93	254	0.968627	0.364706	9	37	-47
25	3	92	254	0.968627	0.360784	9	37	-47
25	3	93	254	0.968627	0.364706	9	37	-47
25	3	94	254	0.968627	0.368627	9	38	-48
23	3	94	254	0.968627	0.368627	9	36	-48
21	4	94	252	0.956863	0.368627	9	37	-49
21	4	94	252	0.956863	0.368627	9	37	-49
23	3	94	254	0.968627	0.368627	9	36	-48
26	3	94	256	0.968627	0.368627	9	38	-48
29	3	95	258	0.968627	0.372549	10	37	-47
29	3	95	258	0.968627	0.372549	10	37	-47
29	3	95	258	0.968627	0.372549	10	37	-47
29	3	95	258	0.968627	0.372549	10	37	-47
29	3	95	258	0.968627	0.372549	10	37	-47
30	3	95	258	0.968627	0.372549	10	37	-47
31	2	95	258	0.980392	0.372549	10	38	-47
32	2	95	260	0.980392	0.372549	10	38	-47
33	2	95	260	0.980392	0.372549	10	39	-47
33	2	95	260	0.980392	0.372549	10	39	-47
33	2	95	260	0.980392	0.372549	10	39	-47
33	2	95	260	0.980392	0.372549	10	39	-47
33	2	95	260	0.980392	0.372549	10	39	-47
33	2	94	260	0.980392	0.368627	10	38	-47
33	2	94	260	0.980392	0.368627	10	38	-47
33	2	96	260	0.980392	0.376471	10	38	-47
33	2	97	260	0.980392	0.380392	10	39	-48
33	2	96	260	0.980392	0.376471	10	38	-47
33	2	95	260	0.980392	0.372549	10	39	-47
33	2	95	260	0.980392	0.372549	10	39	-47
33	2	95	260	0.980392	0.372549	10	39	-47
32	2	95	260	0.980392	0.372549	10	38	-47
33	2	95	260	0.980392	0.372549	10	39	-47
33	1	96	260	0.988235	0.376471	10	38	-47
34	1	97	260	0.988235	0.380392	10	40	-48
34	1	97	260	0.988235	0.380392	10	40	-48
34	1	97	260	0.988235	0.380392	10	40	-48
34	1	97	260	0.988235	0.380392	10	40	-48
34	1	97	260	0.988235	0.380392	10	40	-48
34	1	97	260	0.988235	0.380392	10	40	-48
34	1	97	260	0.988235	0.380392	10	40	-48
33	1	96	260	0.988235	0.376471	10	38	-47
34	3	96	260	0.968627	0.376471	10	38	-47
34	3	96	260	0.968627	0.376471	10	38	-47
35	4	97	260	0.956863	0.380392	10	39	-48
35	4	97	260	0.956863	0.380392	10	39	-48
35	4	97	260	0.956863	0.380392	10	39	-48
35	4	97	260	0.956863	0.380392	10	39	-48
35	4	97	260	0.956863	0.380392	10	39	-48
35	4	97	260	0.956863	0.380392	10	39	-48
35	4	97	260	0.956863	0.380392	10	39	-48
35	4	97	260	0.956863	0.380392	10	39	-48
35	4	97	260	0.956863	0.380392	10	39	-48
35	4	97	260	0.956863	0.380392	10	39	-48
35	4	97	260	0.956863	0.380392	10	39	-48
35	4	97	260	0.956863	0.380392	10	39	-48
35	4	97	260	0.956863	0.380392	10	39	-48
35	3	98	260	0.968627	0.384314	11	39	-48
35	2	98	260	0.980392	0.384314	10	39	-48
35	2	98	260	0.980392	0.384314	10	39	-48
35	2	98	260	0.980392	0.384314	10	39	-48
35	2	99	260	0.980392	0.388235	10	41	-49
36	3	101	260	0.968627	0.396078	11	40	-49
36	3	101	260	0.968627	0.396078	11	40	-49
36	3	101	260	0.968627	0.396078	11	40	-49
35	3	99	260	0.968627	0.388235	11	39	-48
35	5	98	260	0.94902	0.384314	11	39	-48
35	5	98	260	0.94902	0.384314	11	39	-48
34	4	97	260	0.956863	0.380392	10	38	-48
34	4	98	260	0.960784	0.384314	10	39	-48
34	4	99	258	0.960784	0.388235	11	39	-48
33	3	98	258	0.968627	0.384314	10	38	-48
34	2	98	260	0.980392	0.384314	10	39	-48
34	4	99	258	0.960784	0.388235	11	39	-48
35	5	100	258	0.94902	0.392157	11	39	-48
36	5	99	260	0.94902	0.388235	11	39	-48
36	5	99	260	0.94902	0.388235	11	39	-48
36	4	99	260	0.960784	0.388235	11	39	-48
36	4	99	260	0.960784	0.388235	11	39	-48
36	5	99	260	0.94902	0.388235	11	39	-48
36	5	99	260	0.94902	0.388235	11	39	-48
37	4	100	260	0.960784	0.392157	11	40	-48
39	5	102	262	0.952941	0.4	12	40	-49
39	5	102	262	0.952941	0.4	12	40	-49
39	5	101	262	0.94902	0.396078	12	39	-48
37	4	100	260	0.960784	0.392157	11	40	-48
58	27	116	260	0.768627	0.454902	20	36	-46
60	25	113	264	0.780392	0.443137	19	37	-44
57	24	106	264	0.772549	0.415686	18	35	-42
53	22	99	264	0.776471	0.388235	16	34	-40
52	19	99	264	0.807843	0.388235	16	35	-41
51	18	101	264	0.823529	0.396078	15	36	-42
49	19	101	262	0.811765	0.396078	15	35	-42
45	17	98	260	0.827451	0.384314	14	35	-43
41	16	96	258	0.835294	0.376471	14	33	-42
39	16	97	258	0.835294	0.380392	13	33	-43
38	15	97	256	0.847059	0.380392	13	34	-44
36	13	96	256	0.862745	0.376471	12	34	-44
34	12	97	256	0.87451	0.380392	12	35	-45
32	10	97	256	0.898039	0.380392	11	35	-46
33	8	97	256	0.917647	0.380392	11	36	-46
33	6	96	258	0.937255	0.376471	11	36	-46
34	4	95	260	0.956863	0.372549	10	38	-47
34	3	94	260	0.968627	0.368627	10	37	-46
36	2	95	262	0.980392	0.372549	10	39	-47
36	2	96	262	0.980392	0.376471	10	38	-47
34	3	96	260	0.968627	0.376471	10	38	-47
31	2	95	258	0.980392	0.372549	10	38	-47
31	3	97	258	0.968627	0.380392	10	38	-48
29	3	96	256	0.968627	0.376471	10	38	-48
28	3	95	256	0.968627	0.372549	10	38	-48
25	3	92	254	0.968627	0.360784	9	37	-47
25	3	92	254	0.968627	0.360784	9	37	-47
25	3	93	254	0.968627	0.364706	9	37	-47
25	3	92	254	0.968627	0.360784	9	37	-47
25	3	92	254	0.968627	0.360784	9	37	-47
25	3	93	254	0.968627	0.364706	9	37	-47
25	3	94	254	0.968627	0.368627	9	38	-48
23	3	94	254	0.968627	0.368627	9	36	-48
21	4	94	252	0.956863	0.368627	9	37	-49
22	4	94	252	0.956863	0.368627	9	37	-49
24	3	94	254	0.968627	0.368627	9	37	-48
25	3	94	254	0.968627	0.368627	9	38	-48
28	3	95	256	0.968627	0.372549	10	38	-48
29	3	95	258	0.968627	0.372549	10	37	-47
29	3	95	258	0.968627	0.372549	10	37	-47
29	3	95	258	0.968627	0.372549	10	37	-47
29	3	95	258	0.968627	0.372549	10	37	-47
29	3	95	258	0.968627	0.372549	10	37	-47
29	3	95	258	0.968627	0.372549	10	37	-47
31	2	95	258	0.980392	0.372549	10	38	-47
34	1	95	262	0.988235	0.372549	10	38	-47
33	2	95	260	0.980392	0.372549	10	39	-47
32	2	95	260	0.980392	0.372549	10	38	-47
32	2	95	260	0.980392	0.372549	10	38	-47
32	2	95	260	0.980392	0.372549	10	38	-47
32	2	95	260	0.980392	0.372549	10	38	-47
32	2	95	260	0.980392	0.372549	10	38	-47
32	2	96	260	0.980392	0.376471	10	39	-48
32	2	97	258	0.980392	0.380392	10	38	-48
32	2	97	258	0.980392	0.380392	10	38	-48
32	2	96	260	0.980392	0.376471	10	39	-48
32	2	96	260	0.980392	0.376471	10	39	-48
32	2	96	260	0.980392	0.376471	10	39	-48
32	2	96	260	0.980392	0.376471	10	39	-48
32	2	96	260	0.980392	0.376471	10	39	-48
33	1	97	260	0.988235	0.380392	10	39	-48
34	1	97	260	0.988235	0.380392	10	40	-48
34	1	97	260	0.988235	0.380392	10	40	-48
34	1	97	260	0.988235	0.380392	10	40	-48
34	1	97	260	0.988235	0.380392	10	40	-48
34	1	97	260	0.988235	0.380392	10	40	-48
34	1	97	260	0.988235	0.380392	10	40	-48
34	1	97	260	0.988235	0.380392	10	40	-48
34	1	97	260	0.988235	0.380392	10	40	-48
35	2	97	260	0.980392	0.380392	10	38	-48
35	2	97	260	0.980392	0.380392	10	38	-48
36	3	98	260	0.968627	0.384314	11	39	-48
36	3	98	260	0.968627	0.384314	11	39	-48
36	3	98	260	0.968627	0.384314	11	39	-48
36	3	98	260	0.968627	0.384314	11	39	-48
36	3	98	260	0.968627	0.384314	11	39	-48
36	3	98	260	0.968627	0.384314	11	39	-48
36	3	98	260	0.968627	0.384314	11	39	-48
36	3	98	260	0.968627	0.384314	11	39	-48
36	3	98	260	0.968627	0.384314	11	39	-48
36	3	98	260	0.968627	0.384314	11	39	-48
36	3	98	260	0.968627	0.384314	11	39	-48
36	3	98	260	0.968627	0.384314	11	39	-48
36	3	98	260	0.968627	0.384314	11	39	-48
36	3	99	260	0.968627	0.388235	11	39	-48
35	2	98	260	0.980392	0.384314	10	39	-48
35	2	98	260	0.980392	0.384314	10	39	-48
35	2	98	260	0.980392	0.384314	10	39	-48
36	3	99	260	0.968627	0.388235	11	39	-48
36	3	99	260	0.968627	0.388235	11	39	-48
36	3	99	260	0.968627	0.388235	11	39	-48
36	3	99	260	0.968627	0.388235	11	39	-48
36	4	100	260	0.960784	0.392157	11	40	-48
34	4	98	260	0.960784	0.384314	10	39	-48
34	4	98	260	0.960784	0.384314	10	39	-48
34	4	98	260	0.960784	0.384314	10	39	-48
34	4	99	258	0.960784	0.388235	11	39	-48
34	4	99	258	0.960784	0.388235	11	39	-48
34	2	98	260	0.980392	0.384314	10	39	-48
35	2	98	260	0.980392	0.384314	10	39	-48
35	3	99	260	0.968627	0.388235	11	39	-48
35	5	100	258	0.94902	0.392157	11	39	-48
36	4	100	260	0.960784	0.392157	11	40	-48
38	4	100	262	0.960784	0.392157	12	39	-48
38	4	100	262	0.960784	0.392157	12	39	-48
37	3	100	262	0.968627	0.392157	11	40	-48
37	3	99	262	0.968627	0.388235	11	40	-48
37	3	99	262	0.968627	0.388235	11	40	-48
38	4	101	262	0.960784	0.396078	12	40	-48
37	4	102	260	0.960784	0.4	12	41	-49
37	4	102	260	0.960784	0.4	12	41	-49
37	4	102	260	0.960784	0.4	12	41	-49
37	4	102	260	0.960784	0.4	12	41	-49
57	26	113	262	0.768627	0.443137	19	36	-45
57	24	109	264	0.780392	0.427451	18	35	-43
55	22	104	264	0.788235	0.407843	17	35	-42
50	19	99	264	0.807843	0.388235	15	34	-41
49	18	99	262	0.819608	0.388235	15	35	-42
48	17	101	262	0.831373	0.396078	15	36	-43
45	16	99	260	0.839216	0.388235	14	34	-43
42	14	98	260	0.858824	0.384314	13	36	-44
40	15	97	258	0.847059	0.380392	13	34	-43
37	13	95	258	0.862745	0.372549	12	34	-43
37	13	96	258	0.862745	0.376471	12	35	-44
35	11	95	258	0.882353	0.372549	12	35	-45
34	10	96	256	0.894118	0.376471	12	35	-45
34	8	96	258	0.917647	0.376471	11	36	-46
34	7	96	258	0.92549	0.376471	11	37	-46
34	5	96	260	0.94902	0.376471	10	38	-47
34	4	95	260	0.956863	0.372549	10	38	-47
33	3	94	260	0.968627	0.368627	10	39	-47
34	3	95	260	0.968627	0.372549	10	38	-47
34	3	96	260	0.968627	0.376471	10	38	-47
33	3	96	260	0.968627	0.376471	10	39	-47
30	2	95	258	0.980392	0.372549	10	39	-48
31	3	97	258	0.968627	0.380392	10	38	-48
29	3	97	256	0.968627	0.380392	10	39	-49
27	3	95	256	0.968627	0.372549	10	38	-48
25	3	92	254	0.968627	0.360784	9	37	-47
24	3	91	254	0.968627	0.356863	9	35	-47
24	3	92	254	0.968627	0.360784	9	36	-47
25	3	92	254	0.968627	0.360784	9	37	-47
25	3	92	254	0.968627	0.360784	9	37	-47
25	3	93	254	0.968627	0.364706	9	37	-47
25	3	94	254	0.968627	0.368627	9	38	-48
24	3	94	254	0.968627	0.368627	9	37	-48
23	3	94	254	0.968627	0.368627	9	36	-48
25	3	94	254	0.968627	0.368627	9	38	-48
27	3	95	256	0.968627	0.372549	10	38	-48
28	3	95	256	0.968627	0.372549	10	38	-48
28	3	95	256	0.968627	0.372549	10	38	-48
28	3	95	256	0.968627	0.372549	10	38	-48
29	3	95	258	0.968627	0.372549	10	37	-47
30	3	95	258	0.968627	0.372549	10	37	-47
29	3	95	258	0.968627	0.372549	10	37	-47
27	3	95	256	0.968627	0.372549	10	38	-48
27	4	95	256	0.956863	0.372549	10	38	-48
30	2	95	258	0.980392	0.372549	10	39	-48
34	1	95	262	0.988235	0.372549	10	38	-47
34	1	95	262	0.988235	0.372549	10	38	-47
32	2	95	260	0.980392	0.372549	10	38	-47
32	2	95	260	0.980392	0.372549	10	38	-47
32	2	95	260	0.980392	0.372549	10	38	-47
32	2	95	260	0.980392	0.372549	10	38	-47
32	2	95	260	0.980392	0.372549	10	38	-47
32	2	96	260	0.980392	0.376471	10	39	-48
32	2	97	258	0.980392	0.380392	10	38	-48
32	2	97	258	0.980392	0.380392	10	38	-48
32	2	97	258	0.980392	0.380392	10	38	-48
32	2	97	258	0.980392	0.380392	10	38	-48
32	2	97	258	0.980392	0.380392	10	38	-48
32	2	97	258	0.980392	0.380392	10	38	-48
32	2	97	258	0.980392	0.380392	10	38	-48
33	1	97	260	0.988235	0.380392	10	39	-48
34	1	97	260	0.988235	0.380392	10	40	-48
34	1	97	260	0.988235	0.380392	10	40	-48
34	1	97	260	0.988235	0.380392	10	40	-48
34	1	97	260	0.988235	0.380392	10	40	-48
34	1	97	260	0.988235	0.380392	10	40	-48
34	1	97	260	0.988235	0.380392	10	40	-48
34	1	97	260	0.988235	0.380392	10	40	-48
34	1	97	260	0.988235	0.380392	10	40	-48
35	2	98	260	0.980392	0.384314	10	39	-48
35	2	98	260	0.980392	0.384314	10	39	-48
35	2	98	260	0.980392	0.384314	10	39	-48
35	2	98	260	0.980392	0.384314	10	39	-48
35	2	98	260	0.980392	0.384314	10	39	-48
35	2	98	260	0.980392	0.384314	10	39	-48
35	2	98	260	0.980392	0.384314	10	39	-48
35	2	98	260	0.980392	0.384314	10	39	-48
35	2	98	260	0.980392	0.384314	10	39	-48
35	2	98	260	0.980392	0.384314	10	39	-48
35	2	98	260	0.980392	0.384314	10	39	-48
35	2	98	260	0.980392	0.384314	10	39	-48
35	2	98	260	0.980392	0.384314	10	39	-48
35	2	98	260	0.980392	0.384314	10	39	-48
35	2	98	260	0.980392	0.384314	10	39	-48
35	2	98	260	0.980392	0.384314	10	39	-48
35	2	98	260	0.980392	0.384314	10	39	-48
35	2	98	260	0.980392	0.384314	10	39	-48
35	2	98	260	0.980392	0.384314	10	39	-48
36	3	99	260	0.968627	0.388235	11	39	-48
36	3	99	260	0.968627	0.388235	11	39	-48
36	3	99	260	0.968627	0.388235	11	39	-48
36	3	99	260	0.968627	0.388235	11	39	-48
36	4	100	260	0.960784	0.392157	11	40	-48
35	4	99	260	0.960784	0.388235	11	39	-48
35	4	99	260	0.960784	0.388235	11	39	-48
35	4	99	260	0.960784	0.388235	11	39	-48
35	4	99	260	0.960784	0.388235	11	39	-48
35	4	99	260	0.960784	0.388235	11	39	-48
34	2	98	260	0.980392	0.384314	10	39	-48
35	2	98	260	0.980392	0.384314	10	39	-48
35	2	98	260	0.980392	0.384314	10	39	-48
34	2	98	260	0.980392	0.384314	10	39	-48
37	3	98	262	0.968627	0.384314	11	39	-47
38	3	99	262	0.968627	0.388235	11	40	-48
38	2	100	262	0.980392	0.392157	11	40	-48
38	2	101	262	0.980392	0.396078	11	41	-49
38	2	100	262	0.980392	0.392157	11	40	-48
38	3	99	262	0.968627	0.388235	11	40	-48
38	4	100	262	0.960784	0.392157	12	39	-48
37	4	100	260	0.960784	0.392157	11	40	-48
37	4	100	260	0.960784	0.392157	11	40	-48
37	4	100	260	0.960784	0.392157	11	40	-48
37	4	100	260	0.960784	0.392157	11	40	-48
55	24	111	262	0.784314	0.435294	18	36	-44
51	22	105	260	0.792157	0.411765	16	34	-43
49	20	102	262	0.803922	0.4	16	35	-43
46	17	99	262	0.827451	0.388235	14	35	-43
45	16	98	262	0.835294	0.384314	14	35	-43
45	16	98	262	0.835294	0.384314	14	35	-43
43	15	99	260	0.847059	0.388235	14	35	-44
41	13	99	260	0.870588	0.388235	13	36	-45
38	12	97	258	0.87451	0.380392	12	35	-44
37	13	97	258	0.866667	0.380392	12	35	-45
35	12	97	256	0.87451	0.380392	12	34	-45
34	10	96	256	0.894118	0.376471	12	35	-45
36	9	97	258	0.905882	0.380392	12	35	-45
37	7	96	260	0.92549	0.376471	11	37	-46
36	6	96	260	0.937255	0.376471	11	37	-46
35	5	96	260	0.94902	0.376471	11	37	-46
33	3	94	260	0.968627	0.368627	10	39	-47
32	3	94	260	0.968627	0.368627	10	38	-47
32	3	95	258	0.968627	0.372549	10	39	-47
31	3	96	258	0.968627	0.376471	10	37	-47
31	3	96	258	0.968627	0.376471	10	37	-47
30	2	95	258	0.980392	0.372549	10	39	-48
30	2	96	258	0.980392	0.376471	10	38	-48
28	2	96	256	0.980392	0.376471	10	39	-49
26	2	94	256	0.980392	0.368627	9	38	-48
24	3	92	254	0.968627	0.360784	9	36	-47
24	3	91	254	0.968627	0.356863	9	35	-47
24	3	92	254	0.968627	0.360784	9	36	-47
25	3	92	254	0.968627	0.360784	9	37	-47
25	3	92	254	0.968627	0.360784	9	37	-47
25	3	93	254	0.968627	0.364706	9	37	-47
25	3	94	254	0.968627	0.368627	9	38	-48
26	3	94	256	0.968627	0.368627	9	38	-48
28	3	95	256	0.968627	0.372549	10	38	-48
29	3	95	258	0.968627	0.372549	10	37	-47
30	2	95	258	0.980392	0.372549	10	39	-48
30	3	95	258	0.968627	0.372549	10	37	-47
29	3	95	258	0.968627	0.372549	10	37	-47
29	3	95	258	0.968627	0.372549	10	37	-47
29	3	95	258	0.968627	0.372549	10	37	-47
29	3	95	258	0.968627	0.372549	10	37	-47
29	3	95	258	0.968627	0.372549	10	37	-47
27	3	95	256	0.968627	0.372549	10	38	-48
27	4	95	256	0.956863	0.372549	10	38	-48
31	2	95	258	0.980392	0.372549	10	38	-47
35	1	95	262	0.988235	0.372549	10	38	-47
34	1	95	262	0.988235	0.372549	10	38	-47
32	2	95	260	0.980392	0.372549	10	38	-47
32	2	95	260	0.980392	0.372549	10	38	-47
32	2	95	260	0.980392	0.372549	10	38	-47
32	2	95	260	0.980392	0.372549	10	38	-47
32	2	95	260	0.980392	0.372549	10	38	-47
32	2	96	260	0.980392	0.376471	10	39	-48
32	2	97	258	0.980392	0.380392	10	38	-48
32	2	97	258	0.980392	0.380392	10	38	-48
32	2	97	258	0.980392	0.380392	10	38	-48
32	2	97	258	0.980392	0.380392	10	38	-48
32	2	97	258	0.980392	0.380392	10	38	-48
32	2	97	258	0.980392	0.380392	10	38	-48
32	2	97	258	0.980392	0.380392	10	38	-48
33	1	97	260	0.988235	0.380392	10	39	-48
34	1	97	260	0.988235	0.380392	10	40	-48
34	1	97	260	0.988235	0.380392	10	40	-48
34	1	97	260	0.988235	0.380392	10	40	-48
34	1	97	260	0.988235	0.380392	10	40	-48
34	1	97	260	0.988235	0.380392	10	40	-48
34	1	97	260	0.988235	0.380392	10	40	-48
34	1	97	260	0.988235	0.380392	10	40	-48
34	1	97	260	0.988235	0.380392	10	40	-48
35	2	98	260	0.980392	0.384314	10	39	-48
35	2	98	260	0.980392	0.384314	10	39	-48
35	2	98	260	0.980392	0.384314	10	39	-48
35	2	98	260	0.980392	0.384314	10	39	-48
35	2	98	260	0.980392	0.384314	10	39	-48
35	2	98	260	0.980392	0.384314	10	39	-48
35	2	98	260	0.980392	0.384314	10	39	-48
35	2	98	260	0.980392	0.384314	10	39	-48
35	2	98	260	0.980392	0.384314	10	39	-48
[truncated: 7,041 more rows]

## Sheet: Average Colours
red	green	blue	hue	saturation	value	lightness	a*	b*
32.3593	3.22522	94.3614	1	0.967075	0.370045	10.0697	37.7364	-46.6897
