# Supplementary material for: Parallel and High Throughput Reaction Monitoring with Computer Vision
Source: Angew Chem Int Ed Engl. 2024 Oct 31;64(1):e202413395. doi: 10.1002/anie.202413395 (PMC11701362; doi:10.1002/anie.202413395)
Supplement: Supplementary file 2 — Supporting Information [file ANIE-64-e202413395-s002.zip › Supporting Info - Machine readable data part 1/Figure 4 - glare analysis/24_below_SIanal__3/24_below_SIanal.xlsx]

## Sheet: Raw Colour Distributions
red	green	blue	hue	saturation	value	lightness	a*	b*
54	50	77	248	0.34902	0.301961	22	9	-16
53	49	82	248	0.403922	0.321569	22	11	-19
53	47	86	250	0.454902	0.337255	21	13	-23
52	46	86	250	0.466667	0.337255	21	14	-23
52	46	86	250	0.466667	0.337255	21	14	-23
51	45	86	248	0.478431	0.337255	21	14	-24
52	46	87	248	0.470588	0.341176	21	14	-24
51	45	85	250	0.470588	0.333333	21	14	-23
51	45	84	250	0.462745	0.329412	21	13	-23
51	45	84	250	0.462745	0.329412	21	13	-23
51	45	85	250	0.470588	0.333333	21	14	-23
51	45	85	250	0.470588	0.333333	21	14	-23
50	44	84	250	0.47451	0.329412	20	14	-24
48	43	80	248	0.462745	0.313725	20	13	-22
47	44	78	246	0.435294	0.305882	20	11	-21
48	44	77	248	0.427451	0.301961	20	11	-20
49	43	78	250	0.447059	0.305882	20	12	-21
48	42	77	250	0.454902	0.301961	19	12	-21
48	42	78	250	0.462745	0.305882	19	12	-21
48	42	78	250	0.462745	0.305882	19	12	-21
46	40	76	250	0.47451	0.298039	18	13	-21
44	38	74	250	0.486275	0.290196	17	12	-21
42	36	71	250	0.494118	0.278431	16	12	-21
40	34	69	250	0.505882	0.270588	15	13	-21
39	33	69	250	0.521569	0.270588	15	12	-22
38	32	68	250	0.529412	0.266667	14	14	-22
37	31	67	250	0.537255	0.262745	14	14	-22
35	29	66	250	0.560784	0.258824	13	14	-23
34	28	65	250	0.568627	0.254902	12	14	-22
30	24	61	250	0.607843	0.239216	10	13	-23
29	23	59	250	0.611765	0.231373	10	14	-22
27	21	57	250	0.631373	0.223529	9	15	-23
26	20	56	250	0.643137	0.219608	9	15	-23
23	17	53	250	0.678431	0.207843	7	14	-23
22	16	52	250	0.694118	0.203922	7	14	-23
21	15	51	250	0.705882	0.2	6	15	-23
19	13	49	250	0.733333	0.192157	5	15	-23
18	12	48	250	0.74902	0.188235	5	13	-22
17	11	47	250	0.764706	0.184314	5	11	-22
17	11	46	250	0.760784	0.180392	4	13	-22
15	9	44	250	0.796078	0.172549	4	11	-21
14	8	43	250	0.815686	0.168627	3	11	-21
13	7	42	250	0.835294	0.164706	3	11	-21
13	8	41	250	0.803922	0.160784	3	10	-19
12	7	39	250	0.819608	0.152941	3	10	-18
11	6	39	250	0.847059	0.152941	3	10	-19
11	5	40	250	0.87451	0.156863	3	10	-20
10	4	39	250	0.898039	0.152941	2	10	-20
11	6	39	250	0.847059	0.152941	3	10	-19
11	6	39	250	0.847059	0.152941	3	10	-19
11	6	39	250	0.847059	0.152941	3	10	-19
11	6	38	250	0.843137	0.14902	3	10	-19
11	6	38	250	0.843137	0.14902	3	10	-19
11	6	36	250	0.831373	0.141176	3	8	-17
10	5	34	250	0.854902	0.133333	2	8	-16
10	5	34	250	0.854902	0.133333	2	8	-16
10	5	34	250	0.854902	0.133333	2	8	-16
10	5	35	250	0.858824	0.137255	2	8	-17
10	5	35	250	0.858824	0.137255	2	8	-17
10	5	35	250	0.858824	0.137255	2	8	-17
10	5	35	250	0.858824	0.137255	2	8	-17
10	5	35	250	0.858824	0.137255	2	8	-17
10	5	35	250	0.858824	0.137255	2	8	-17
9	4	34	250	0.882353	0.133333	2	10	-17
9	4	33	250	0.878431	0.129412	2	8	-16
9	4	32	250	0.87451	0.12549	2	8	-15
10	5	32	252	0.843137	0.12549	2	6	-15
10	5	31	252	0.839216	0.121569	2	8	-15
10	5	31	252	0.839216	0.121569	2	8	-15
10	5	31	252	0.839216	0.121569	2	8	-15
10	5	31	252	0.839216	0.121569	2	8	-15
10	5	31	252	0.839216	0.121569	2	8	-15
10	5	32	252	0.843137	0.12549	2	6	-15
10	5	31	252	0.839216	0.121569	2	8	-15
10	5	32	252	0.843137	0.12549	2	6	-15
10	5	33	250	0.847059	0.129412	2	8	-15
10	5	34	250	0.854902	0.133333	2	8	-16
10	5	33	250	0.847059	0.129412	2	8	-15
10	5	31	252	0.839216	0.121569	2	8	-15
10	5	32	252	0.843137	0.12549	2	6	-15
10	5	33	250	0.847059	0.129412	2	8	-15
10	5	33	250	0.847059	0.129412	2	8	-15
9	4	32	250	0.87451	0.12549	2	8	-15
9	4	32	250	0.87451	0.12549	2	8	-15
10	5	33	250	0.847059	0.129412	2	8	-15
10	5	33	250	0.847059	0.129412	2	8	-15
10	5	33	250	0.847059	0.129412	2	8	-15
10	5	34	250	0.854902	0.133333	2	8	-16
11	6	35	250	0.827451	0.137255	3	8	-16
12	7	37	250	0.811765	0.145098	3	10	-18
12	7	37	250	0.811765	0.145098	3	10	-18
14	9	39	250	0.768627	0.152941	3	10	-18
15	10	39	250	0.745098	0.152941	3	10	-18
13	8	39	250	0.796078	0.152941	3	10	-18
12	7	39	250	0.819608	0.152941	3	10	-18
12	7	38	250	0.815686	0.14902	3	11	-19
12	7	37	250	0.811765	0.145098	3	10	-18
13	8	38	250	0.788235	0.14902	3	10	-18
12	7	38	250	0.815686	0.14902	3	11	-19
11	6	39	250	0.847059	0.152941	3	10	-19
12	7	40	250	0.823529	0.156863	3	10	-19
11	7	28	252	0.74902	0.109804	2	6	-12
10	7	16	260	0.560784	0.0627451	2	2	-4
54	49	80	250	0.388235	0.313725	22	10	-18
54	48	84	250	0.427451	0.329412	21	12	-21
52	46	85	250	0.458824	0.333333	21	14	-23
51	45	85	250	0.470588	0.333333	21	14	-23
52	46	85	250	0.458824	0.333333	21	14	-23
53	47	87	250	0.458824	0.341176	21	13	-23
52	46	86	250	0.466667	0.337255	21	14	-23
52	46	86	250	0.466667	0.337255	21	14	-23
51	45	85	250	0.470588	0.333333	21	14	-23
50	44	83	250	0.470588	0.32549	20	14	-23
51	45	84	250	0.462745	0.329412	21	13	-23
51	45	84	250	0.462745	0.329412	21	13	-23
50	44	83	250	0.470588	0.32549	20	14	-23
48	43	81	248	0.470588	0.317647	20	13	-23
47	44	79	246	0.443137	0.309804	20	12	-21
48	44	77	248	0.427451	0.301961	20	11	-20
48	43	75	250	0.427451	0.294118	19	11	-19
48	42	76	250	0.447059	0.298039	19	12	-20
48	42	77	250	0.454902	0.301961	19	12	-21
46	40	76	250	0.47451	0.298039	18	13	-21
44	38	73	250	0.478431	0.286275	17	13	-21
41	35	71	250	0.505882	0.278431	16	14	-22
40	34	70	250	0.513725	0.27451	15	13	-21
38	32	68	250	0.529412	0.266667	14	14	-22
36	30	66	250	0.545098	0.258824	13	14	-22
35	29	64	250	0.545098	0.25098	13	13	-21
33	27	63	250	0.572549	0.247059	12	13	-22
31	25	62	250	0.596078	0.243137	11	14	-23
29	23	60	250	0.615686	0.235294	10	15	-23
27	21	57	250	0.631373	0.223529	9	15	-23
26	20	55	250	0.635294	0.215686	9	14	-22
24	18	53	250	0.658824	0.207843	7	15	-22
22	16	51	250	0.686275	0.2	7	14	-22
20	14	49	250	0.713725	0.192157	6	13	-22
18	12	47	250	0.745098	0.184314	5	13	-22
17	11	46	250	0.760784	0.180392	4	13	-22
15	9	44	250	0.796078	0.172549	4	11	-21
15	9	44	250	0.796078	0.172549	4	11	-21
14	8	44	250	0.819608	0.172549	3	11	-22
14	8	44	250	0.819608	0.172549	3	11	-22
14	8	44	250	0.819608	0.172549	3	11	-22
13	7	43	250	0.835294	0.168627	3	11	-22
13	7	43	250	0.835294	0.168627	3	11	-22
13	7	42	250	0.835294	0.164706	3	11	-21
12	7	40	250	0.823529	0.156863	3	10	-19
12	6	41	250	0.854902	0.160784	3	11	-20
10	4	40	250	0.901961	0.156863	2	11	-21
11	5	40	250	0.87451	0.156863	3	10	-20
10	5	38	250	0.866667	0.14902	2	10	-19
10	5	38	250	0.866667	0.14902	2	10	-19
10	5	38	250	0.866667	0.14902	2	10	-19
10	5	37	250	0.866667	0.145098	2	10	-19
10	5	35	250	0.858824	0.137255	2	8	-17
10	5	34	250	0.854902	0.133333	2	8	-16
10	5	34	250	0.854902	0.133333	2	8	-16
10	5	34	250	0.854902	0.133333	2	8	-16
10	5	33	250	0.847059	0.129412	2	8	-15
10	5	33	250	0.847059	0.129412	2	8	-15
10	5	33	250	0.847059	0.129412	2	8	-15
10	5	33	250	0.847059	0.129412	2	8	-15
10	5	33	250	0.847059	0.129412	2	8	-15
10	5	33	250	0.847059	0.129412	2	8	-15
10	5	33	250	0.847059	0.129412	2	8	-15
10	5	33	250	0.847059	0.129412	2	8	-15
10	5	33	250	0.847059	0.129412	2	8	-15
10	5	31	252	0.839216	0.121569	2	8	-15
9	4	28	252	0.858824	0.109804	1	8	-13
10	5	29	252	0.827451	0.113725	2	6	-13
10	5	29	252	0.827451	0.113725	2	6	-13
10	5	29	252	0.827451	0.113725	2	6	-13
9	4	28	252	0.858824	0.109804	1	8	-13
10	5	29	252	0.827451	0.113725	2	6	-13
10	5	29	252	0.827451	0.113725	2	6	-13
10	5	29	252	0.827451	0.113725	2	6	-13
10	5	29	252	0.827451	0.113725	2	6	-13
10	5	30	252	0.835294	0.117647	2	8	-13
10	5	31	252	0.839216	0.121569	2	8	-15
10	5	30	252	0.835294	0.117647	2	8	-13
10	5	30	252	0.835294	0.117647	2	8	-13
10	5	30	252	0.835294	0.117647	2	8	-13
9	4	30	252	0.866667	0.117647	2	6	-13
9	4	31	252	0.870588	0.121569	2	8	-15
9	4	31	252	0.870588	0.121569	2	8	-15
9	4	31	252	0.870588	0.121569	2	8	-15
9	4	31	252	0.870588	0.121569	2	8	-15
9	4	31	252	0.870588	0.121569	2	8	-15
10	5	32	252	0.843137	0.12549	2	6	-15
10	5	33	250	0.847059	0.129412	2	8	-15
11	6	35	250	0.827451	0.137255	3	8	-16
12	7	36	250	0.803922	0.141176	3	10	-17
12	7	35	250	0.8	0.137255	3	8	-16
13	8	36	250	0.776471	0.141176	3	8	-16
14	9	38	250	0.764706	0.14902	3	10	-18
13	8	37	250	0.784314	0.145098	3	10	-17
9	4	34	250	0.882353	0.133333	2	10	-17
13	8	39	250	0.796078	0.152941	3	10	-18
12	7	38	250	0.815686	0.14902	3	11	-19
12	7	38	250	0.815686	0.14902	3	11	-19
8	3	34	250	0.913725	0.133333	2	8	-17
14	9	41	250	0.780392	0.160784	3	11	-19
15	10	40	250	0.74902	0.156863	4	10	-18
11	6	30	252	0.8	0.117647	2	6	-13
10	6	23	254	0.737255	0.0901961	2	4	-8
53	47	82	250	0.427451	0.321569	21	12	-21
53	47	84	250	0.439216	0.329412	21	13	-22
51	45	83	250	0.458824	0.32549	21	13	-22
52	46	85	250	0.458824	0.333333	21	14	-23
51	45	84	250	0.462745	0.329412	21	13	-23
52	46	85	250	0.458824	0.333333	21	14	-23
53	47	85	250	0.447059	0.333333	21	14	-22
52	46	85	250	0.458824	0.333333	21	14	-23
52	46	85	250	0.458824	0.333333	21	14	-23
51	45	85	250	0.470588	0.333333	21	14	-23
51	45	84	250	0.462745	0.329412	21	13	-23
50	44	83	250	0.470588	0.32549	20	14	-23
49	43	81	250	0.470588	0.317647	20	13	-22
48	43	81	248	0.470588	0.317647	20	13	-23
46	43	79	244	0.454902	0.309804	19	11	-22
47	43	77	248	0.443137	0.301961	19	11	-20
47	42	74	250	0.431373	0.290196	18	11	-19
45	40	73	250	0.45098	0.286275	18	11	-20
44	38	73	250	0.478431	0.286275	17	13	-21
42	36	71	250	0.494118	0.278431	16	12	-21
41	35	70	250	0.498039	0.27451	16	13	-21
39	33	69	250	0.521569	0.270588	15	12	-22
38	32	68	250	0.529412	0.266667	14	14	-22
35	29	65	250	0.552941	0.254902	13	14	-22
33	27	63	250	0.572549	0.247059	12	13	-22
31	25	61	250	0.588235	0.239216	11	14	-22
29	23	59	250	0.611765	0.231373	10	14	-22
29	23	59	250	0.611765	0.231373	10	14	-22
26	20	56	250	0.643137	0.219608	9	15	-23
24	18	53	250	0.658824	0.207843	7	15	-22
25	20	53	250	0.623529	0.207843	9	13	-21
22	17	49	250	0.654902	0.192157	7	13	-21
20	15	47	250	0.682353	0.184314	6	13	-21
19	14	46	250	0.694118	0.180392	5	13	-21
17	12	44	250	0.72549	0.172549	5	10	-20
17	12	43	250	0.721569	0.168627	5	10	-19
16	11	43	250	0.745098	0.168627	4	11	-20
15	10	43	250	0.768627	0.168627	4	11	-20
14	8	44	250	0.819608	0.172549	3	11	-22
14	8	44	250	0.819608	0.172549	3	11	-22
13	7	43	250	0.835294	0.168627	3	11	-22
13	7	43	250	0.835294	0.168627	3	11	-22
12	6	42	250	0.858824	0.164706	3	11	-21
11	5	41	250	0.878431	0.160784	3	11	-21
11	5	40	250	0.87451	0.156863	3	10	-20
11	5	40	250	0.87451	0.156863	3	10	-20
11	5	40	250	0.87451	0.156863	3	10	-20
11	6	39	250	0.847059	0.152941	3	10	-19
10	5	38	250	0.866667	0.14902	2	10	-19
10	5	38	250	0.866667	0.14902	2	10	-19
10	5	38	250	0.866667	0.14902	2	10	-19
9	4	35	250	0.886275	0.137255	2	10	-18
9	4	33	250	0.878431	0.129412	2	8	-16
10	5	34	250	0.854902	0.133333	2	8	-16
10	5	34	250	0.854902	0.133333	2	8	-16
10	5	33	250	0.847059	0.129412	2	8	-15
10	5	32	252	0.843137	0.12549	2	6	-15
10	5	32	252	0.843137	0.12549	2	6	-15
10	5	32	252	0.843137	0.12549	2	6	-15
10	5	32	252	0.843137	0.12549	2	6	-15
10	5	32	252	0.843137	0.12549	2	6	-15
10	5	32	252	0.843137	0.12549	2	6	-15
10	5	32	252	0.843137	0.12549	2	6	-15
10	5	33	250	0.847059	0.129412	2	8	-15
10	5	32	252	0.843137	0.12549	2	6	-15
10	5	31	252	0.839216	0.121569	2	8	-15
10	5	29	252	0.827451	0.113725	2	6	-13
10	6	28	250	0.784314	0.109804	2	6	-11
10	6	28	250	0.784314	0.109804	2	6	-11
10	5	29	252	0.827451	0.113725	2	6	-13
10	5	29	252	0.827451	0.113725	2	6	-13
10	6	28	250	0.784314	0.109804	2	6	-11
10	6	28	250	0.784314	0.109804	2	6	-11
10	6	28	250	0.784314	0.109804	2	6	-11
10	6	28	250	0.784314	0.109804	2	6	-11
10	6	28	250	0.784314	0.109804	2	6	-11
10	5	29	252	0.827451	0.113725	2	6	-13
11	6	30	252	0.8	0.117647	2	6	-13
11	6	30	252	0.8	0.117647	2	6	-13
10	5	29	252	0.827451	0.113725	2	6	-13
10	5	30	252	0.835294	0.117647	2	8	-13
10	5	30	252	0.835294	0.117647	2	8	-13
10	5	31	252	0.839216	0.121569	2	8	-15
9	4	30	252	0.866667	0.117647	2	6	-13
9	4	30	252	0.866667	0.117647	2	6	-13
9	4	30	252	0.866667	0.117647	2	6	-13
10	5	31	252	0.839216	0.121569	2	8	-15
10	5	32	252	0.843137	0.12549	2	6	-15
11	6	34	250	0.823529	0.133333	3	8	-16
11	6	33	252	0.819608	0.129412	3	6	-15
11	6	32	252	0.811765	0.12549	2	8	-15
12	7	34	252	0.796078	0.133333	3	8	-16
12	7	35	250	0.8	0.137255	3	8	-16
12	7	36	250	0.803922	0.141176	3	10	-17
11	6	35	250	0.827451	0.137255	3	8	-16
12	7	37	250	0.811765	0.145098	3	10	-18
11	6	37	250	0.839216	0.145098	3	10	-18
10	5	36	250	0.862745	0.141176	2	10	-18
10	5	36	250	0.862745	0.141176	2	10	-18
11	6	36	250	0.831373	0.141176	3	8	-17
13	8	36	250	0.776471	0.141176	3	8	-16
11	6	33	252	0.819608	0.129412	3	6	-15
15	10	36	252	0.721569	0.141176	3	8	-16
52	46	83	250	0.447059	0.32549	21	12	-21
52	46	84	250	0.45098	0.329412	21	13	-22
51	45	83	250	0.458824	0.32549	21	13	-22
51	45	84	250	0.462745	0.329412	21	13	-23
51	45	85	250	0.470588	0.333333	21	14	-23
52	46	84	250	0.45098	0.329412	21	13	-22
52	46	83	250	0.447059	0.32549	21	12	-21
52	46	84	250	0.45098	0.329412	21	13	-22
51	45	84	250	0.462745	0.329412	21	13	-23
50	44	84	250	0.47451	0.329412	20	14	-24
50	44	83	250	0.470588	0.32549	20	14	-23
49	43	81	250	0.470588	0.317647	20	13	-22
48	42	79	250	0.466667	0.309804	19	13	-22
46	41	79	248	0.482353	0.309804	18	13	-23
43	40	77	244	0.482353	0.301961	18	12	-22
44	40	75	246	0.466667	0.294118	18	12	-21
44	39	72	250	0.458824	0.282353	17	12	-20
42	36	71	250	0.494118	0.278431	16	12	-21
40	34	70	250	0.513725	0.27451	15	13	-21
39	33	69	250	0.521569	0.270588	15	12	-22
38	32	68	250	0.529412	0.266667	14	14	-22
36	30	66	250	0.545098	0.258824	13	14	-22
36	30	65	250	0.537255	0.254902	13	14	-22
33	27	62	250	0.564706	0.243137	12	14	-22
31	25	60	250	0.584314	0.235294	11	13	-21
28	22	57	250	0.615686	0.223529	10	13	-22
27	21	56	250	0.623529	0.219608	9	15	-22
26	20	56	250	0.643137	0.219608	9	15	-23
25	19	54	250	0.647059	0.211765	8	15	-22
22	16	51	250	0.686275	0.2	7	14	-22
21	16	48	250	0.666667	0.188235	6	13	-21
19	14	45	250	0.690196	0.176471	5	11	-20
17	12	42	250	0.713725	0.164706	4	11	-19
16	11	41	250	0.733333	0.160784	4	10	-18
14	9	39	250	0.768627	0.152941	3	10	-18
14	9	39	250	0.768627	0.152941	3	10	-18
13	8	39	250	0.796078	0.152941	3	10	-18
13	8	41	250	0.803922	0.160784	3	10	-19
12	6	42	250	0.858824	0.164706	3	11	-21
13	7	43	250	0.835294	0.168627	3	11	-22
13	7	43	250	0.835294	0.168627	3	11	-22
12	6	42	250	0.858824	0.164706	3	11	-21
11	5	40	250	0.87451	0.156863	3	10	-20
11	5	41	250	0.878431	0.160784	3	11	-21
11	5	41	250	0.878431	0.160784	3	11	-21
11	5	40	250	0.87451	0.156863	3	10	-20
11	6	38	250	0.843137	0.14902	3	10	-19
11	6	38	250	0.843137	0.14902	3	10	-19
11	6	38	250	0.843137	0.14902	3	10	-19
11	6	39	250	0.847059	0.152941	3	10	-19
10	5	38	250	0.866667	0.14902	2	10	-19
10	5	36	250	0.862745	0.141176	2	10	-18
10	5	34	250	0.854902	0.133333	2	8	-16
10	5	34	250	0.854902	0.133333	2	8	-16
10	5	34	250	0.854902	0.133333	2	8	-16
10	5	33	250	0.847059	0.129412	2	8	-15
10	5	32	252	0.843137	0.12549	2	6	-15
10	5	32	252	0.843137	0.12549	2	6	-15
10	5	32	252	0.843137	0.12549	2	6	-15
10	5	32	252	0.843137	0.12549	2	6	-15
10	5	32	252	0.843137	0.12549	2	6	-15
10	5	32	252	0.843137	0.12549	2	6	-15
10	5	32	252	0.843137	0.12549	2	6	-15
10	5	33	250	0.847059	0.129412	2	8	-15
10	5	33	250	0.847059	0.129412	2	8	-15
10	5	30	252	0.835294	0.117647	2	8	-13
11	7	29	250	0.756863	0.113725	2	6	-12
11	7	29	250	0.756863	0.113725	2	6	-12
11	7	29	250	0.756863	0.113725	2	6	-12
11	7	29	250	0.756863	0.113725	2	6	-12
11	7	29	250	0.756863	0.113725	2	6	-12
11	7	29	250	0.756863	0.113725	2	6	-12
11	6	30	252	0.8	0.117647	2	6	-13
11	6	30	252	0.8	0.117647	2	6	-13
10	5	29	252	0.827451	0.113725	2	6	-13
10	6	28	250	0.784314	0.109804	2	6	-11
10	6	28	250	0.784314	0.109804	2	6	-11
11	7	29	250	0.756863	0.113725	2	6	-12
10	6	28	250	0.784314	0.109804	2	6	-11
10	6	27	252	0.776471	0.105882	2	4	-11
10	6	27	252	0.776471	0.105882	2	4	-11
10	6	28	250	0.784314	0.109804	2	6	-11
11	6	30	252	0.8	0.117647	2	6	-13
10	5	29	252	0.827451	0.113725	2	6	-13
10	5	29	252	0.827451	0.113725	2	6	-13
10	5	29	252	0.827451	0.113725	2	6	-13
10	5	29	252	0.827451	0.113725	2	6	-13
10	5	30	252	0.835294	0.117647	2	8	-13
10	5	31	252	0.839216	0.121569	2	8	-15
10	5	30	252	0.835294	0.117647	2	8	-13
11	6	30	252	0.8	0.117647	2	6	-13
11	6	31	252	0.807843	0.121569	2	8	-14
11	6	33	252	0.819608	0.129412	3	6	-15
10	5	33	250	0.847059	0.129412	2	8	-15
11	6	35	250	0.827451	0.137255	3	8	-16
12	7	37	250	0.811765	0.145098	3	10	-18
11	6	37	250	0.839216	0.145098	3	10	-18
10	5	36	250	0.862745	0.141176	2	10	-18
10	5	36	250	0.862745	0.141176	2	10	-18
11	6	35	250	0.827451	0.137255	3	8	-16
12	7	34	252	0.796078	0.133333	3	8	-16
11	6	36	250	0.831373	0.141176	3	8	-17
11	6	38	250	0.843137	0.14902	3	10	-19
51	46	83	248	0.447059	0.32549	21	13	-22
51	46	85	248	0.458824	0.333333	21	13	-23
50	45	86	248	0.478431	0.337255	21	14	-24
50	45	86	248	0.478431	0.337255	21	14	-24
50	45	86	248	0.478431	0.337255	21	14	-24
51	45	84	250	0.462745	0.329412	21	13	-23
50	44	81	250	0.454902	0.317647	20	13	-22
50	44	82	250	0.462745	0.321569	20	13	-22
49	43	83	250	0.482353	0.32549	20	14	-24
48	42	82	250	0.486275	0.321569	19	14	-24
49	43	83	250	0.482353	0.32549	20	14	-24
48	42	81	250	0.482353	0.317647	19	14	-23
47	41	79	250	0.482353	0.309804	18	13	-23
44	39	76	248	0.486275	0.298039	18	12	-22
41	38	74	244	0.486275	0.290196	17	12	-22
42	38	73	246	0.478431	0.286275	17	12	-21
42	36	71	250	0.494118	0.278431	16	12	-21
40	34	70	250	0.513725	0.27451	15	13	-21
38	32	69	250	0.537255	0.270588	14	14	-22
37	31	68	250	0.545098	0.266667	14	13	-22
35	29	66	250	0.560784	0.258824	13	14	-23
33	27	63	250	0.572549	0.247059	12	13	-22
33	27	62	250	0.564706	0.243137	12	14	-22
30	24	59	250	0.592157	0.231373	10	12	-21
28	22	57	250	0.615686	0.223529	10	13	-22
26	20	55	250	0.635294	0.215686	9	14	-22
24	18	53	250	0.658824	0.207843	7	15	-22
22	16	52	250	0.694118	0.203922	7	14	-23
20	14	49	250	0.713725	0.192157	6	13	-22
18	12	47	250	0.745098	0.184314	5	13	-22
18	13	45	250	0.709804	0.176471	5	11	-21
17	12	43	250	0.721569	0.168627	5	10	-19
16	11	41	250	0.733333	0.160784	4	10	-18
16	11	41	250	0.733333	0.160784	4	10	-18
13	8	38	250	0.788235	0.14902	3	10	-18
13	8	39	250	0.796078	0.152941	3	10	-18
12	7	39	250	0.819608	0.152941	3	10	-18
11	5	40	250	0.87451	0.156863	3	10	-20
11	5	41	250	0.878431	0.160784	3	11	-21
11	5	42	250	0.882353	0.164706	3	11	-21
12	6	43	250	0.858824	0.168627	3	11	-22
12	6	42	250	0.858824	0.164706	3	11	-21
11	5	40	250	0.87451	0.156863	3	10	-20
11	5	40	250	0.87451	0.156863	3	10	-20
11	5	40	250	0.87451	0.156863	3	10	-20
11	6	39	250	0.847059	0.152941	3	10	-19
10	5	37	250	0.866667	0.145098	2	10	-19
10	5	36	250	0.862745	0.141176	2	10	-18
10	5	35	250	0.858824	0.137255	2	8	-17
10	5	36	250	0.862745	0.141176	2	10	-18
10	5	37	250	0.866667	0.145098	2	10	-19
10	5	36	250	0.862745	0.141176	2	10	-18
10	5	35	250	0.858824	0.137255	2	8	-17
10	5	34	250	0.854902	0.133333	2	8	-16
10	5	33	250	0.847059	0.129412	2	8	-15
10	5	33	250	0.847059	0.129412	2	8	-15
10	5	32	252	0.843137	0.12549	2	6	-15
10	5	32	252	0.843137	0.12549	2	6	-15
10	5	32	252	0.843137	0.12549	2	6	-15
10	5	32	252	0.843137	0.12549	2	6	-15
10	5	32	252	0.843137	0.12549	2	6	-15
10	5	33	250	0.847059	0.129412	2	8	-15
11	6	34	250	0.823529	0.133333	3	8	-16
11	6	34	250	0.823529	0.133333	3	8	-16
11	6	34	250	0.823529	0.133333	3	8	-16
11	6	31	252	0.807843	0.121569	2	8	-14
10	6	27	252	0.776471	0.105882	2	4	-11
10	6	28	250	0.784314	0.109804	2	6	-11
10	5	29	252	0.827451	0.113725	2	6	-13
10	5	29	252	0.827451	0.113725	2	6	-13
10	6	28	250	0.784314	0.109804	2	6	-11
10	5	29	252	0.827451	0.113725	2	6	-13
10	5	30	252	0.835294	0.117647	2	8	-13
10	5	30	252	0.835294	0.117647	2	8	-13
10	5	30	252	0.835294	0.117647	2	8	-13
10	5	29	252	0.827451	0.113725	2	6	-13
10	6	28	250	0.784314	0.109804	2	6	-11
10	6	27	252	0.776471	0.105882	2	4	-11
10	6	26	252	0.768627	0.101961	2	4	-10
10	6	25	252	0.760784	0.0980392	2	4	-9
10	6	25	252	0.760784	0.0980392	2	4	-9
11	7	27	252	0.741176	0.105882	2	6	-11
10	6	27	252	0.776471	0.105882	2	4	-11
10	6	27	252	0.776471	0.105882	2	4	-11
10	6	27	252	0.776471	0.105882	2	4	-11
10	6	27	252	0.776471	0.105882	2	4	-11
10	6	26	252	0.768627	0.101961	2	4	-10
10	6	28	250	0.784314	0.109804	2	6	-11
10	5	29	252	0.827451	0.113725	2	6	-13
10	5	29	252	0.827451	0.113725	2	6	-13
11	7	29	250	0.756863	0.113725	2	6	-12
11	6	30	252	0.8	0.117647	2	6	-13
11	6	32	252	0.811765	0.12549	2	8	-15
11	6	32	252	0.811765	0.12549	2	8	-15
11	6	34	250	0.823529	0.133333	3	8	-16
11	6	36	250	0.831373	0.141176	3	8	-17
10	5	37	250	0.866667	0.145098	2	10	-19
11	6	37	250	0.839216	0.145098	3	10	-18
11	6	36	250	0.831373	0.141176	3	8	-17
12	7	36	250	0.803922	0.141176	3	10	-17
12	7	36	250	0.803922	0.141176	3	10	-17
12	7	39	250	0.819608	0.152941	3	10	-18
11	5	40	250	0.87451	0.156863	3	10	-20
53	47	85	250	0.447059	0.333333	21	14	-22
52	46	86	250	0.466667	0.337255	21	14	-23
51	45	86	248	0.478431	0.337255	21	14	-24
51	45	86	248	0.478431	0.337255	21	14	-24
51	45	86	248	0.478431	0.337255	21	14	-24
51	45	84	250	0.462745	0.329412	21	13	-23
48	42	80	250	0.47451	0.313725	19	14	-23
49	43	81	250	0.470588	0.317647	20	13	-22
48	42	81	250	0.482353	0.317647	19	14	-23
48	42	81	250	0.482353	0.317647	19	14	-23
49	43	82	250	0.47451	0.321569	20	13	-23
47	41	79	250	0.482353	0.309804	18	13	-23
45	39	76	250	0.486275	0.298039	18	14	-22
44	39	76	248	0.486275	0.298039	18	12	-22
40	37	74	244	0.501961	0.290196	16	13	-23
39	35	71	246	0.505882	0.278431	15	13	-22
39	33	69	250	0.521569	0.270588	15	12	-22
37	31	68	250	0.545098	0.266667	14	13	-22
35	29	67	250	0.568627	0.262745	13	15	-24
33	27	65	250	0.584314	0.254902	12	15	-23
32	26	64	250	0.592157	0.25098	12	14	-23
30	24	61	250	0.607843	0.239216	10	13	-23
30	24	60	250	0.6	0.235294	10	13	-22
29	23	59	250	0.611765	0.231373	10	14	-22
25	19	55	250	0.654902	0.215686	8	15	-23
22	16	52	250	0.694118	0.203922	7	14	-23
21	15	51	250	0.705882	0.2	6	15	-23
18	12	48	250	0.74902	0.188235	5	13	-22
16	10	45	250	0.776471	0.176471	4	11	-21
16	10	45	250	0.776471	0.176471	4	11	-21
16	11	44	250	0.74902	0.172549	4	11	-20
15	10	42	250	0.760784	0.164706	4	11	-20
15	10	41	250	0.756863	0.160784	4	10	-19
14	9	40	250	0.776471	0.156863	3	10	-19
12	7	38	250	0.815686	0.14902	3	11	-19
12	7	39	250	0.819608	0.152941	3	10	-18
11	5	39	250	0.870588	0.152941	3	10	-19
11	5	40	250	0.87451	0.156863	3	10	-20
10	4	39	250	0.898039	0.152941	2	10	-20
11	5	39	250	0.870588	0.152941	3	10	-19
12	7	40	250	0.823529	0.156863	3	10	-19
11	6	38	250	0.843137	0.14902	3	10	-19
11	6	38	250	0.843137	0.14902	3	10	-19
11	6	38	250	0.843137	0.14902	3	10	-19
11	6	38	250	0.843137	0.14902	3	10	-19
11	6	37	250	0.839216	0.145098	3	10	-18
10	5	35	250	0.858824	0.137255	2	8	-17
10	5	34	250	0.854902	0.133333	2	8	-16
10	5	34	250	0.854902	0.133333	2	8	-16
10	5	34	250	0.854902	0.133333	2	8	-16
10	5	35	250	0.858824	0.137255	2	8	-17
10	5	34	250	0.854902	0.133333	2	8	-16
10	5	33	250	0.847059	0.129412	2	8	-15
10	5	32	252	0.843137	0.12549	2	6	-15
11	6	33	252	0.819608	0.129412	3	6	-15
11	6	33	252	0.819608	0.129412	3	6	-15
11	6	33	252	0.819608	0.129412	3	6	-15
11	6	33	252	0.819608	0.129412	3	6	-15
10	5	32	252	0.843137	0.12549	2	6	-15
10	5	32	252	0.843137	0.12549	2	6	-15
10	5	32	252	0.843137	0.12549	2	6	-15
10	5	32	252	0.843137	0.12549	2	6	-15
10	5	31	252	0.839216	0.121569	2	8	-15
10	5	31	252	0.839216	0.121569	2	8	-15
10	5	31	252	0.839216	0.121569	2	8	-15
10	6	28	250	0.784314	0.109804	2	6	-11
10	6	26	252	0.768627	0.101961	2	4	-10
10	6	26	252	0.768627	0.101961	2	4	-10
10	6	28	250	0.784314	0.109804	2	6	-11
10	6	28	250	0.784314	0.109804	2	6	-11
10	5	29	252	0.827451	0.113725	2	6	-13
10	5	29	252	0.827451	0.113725	2	6	-13
10	5	30	252	0.835294	0.117647	2	8	-13
10	5	30	252	0.835294	0.117647	2	8	-13
10	5	30	252	0.835294	0.117647	2	8	-13
10	5	29	252	0.827451	0.113725	2	6	-13
10	6	28	250	0.784314	0.109804	2	6	-11
10	6	28	250	0.784314	0.109804	2	6	-11
10	6	27	252	0.776471	0.105882	2	4	-11
10	6	26	252	0.768627	0.101961	2	4	-10
10	6	25	252	0.760784	0.0980392	2	4	-9
10	6	26	252	0.768627	0.101961	2	4	-10
10	6	26	252	0.768627	0.101961	2	4	-10
10	6	26	252	0.768627	0.101961	2	4	-10
10	6	26	252	0.768627	0.101961	2	4	-10
10	6	27	252	0.776471	0.105882	2	4	-11
10	6	27	252	0.776471	0.105882	2	4	-11
10	6	28	250	0.784314	0.109804	2	6	-11
11	7	29	250	0.756863	0.113725	2	6	-12
11	7	29	250	0.756863	0.113725	2	6	-12
11	6	30	252	0.8	0.117647	2	6	-13
11	6	30	252	0.8	0.117647	2	6	-13
11	6	31	252	0.807843	0.121569	2	8	-14
11	6	32	252	0.811765	0.12549	2	8	-15
11	6	33	252	0.819608	0.129412	3	6	-15
11	6	34	250	0.823529	0.133333	3	8	-16
11	6	36	250	0.831373	0.141176	3	8	-17
11	6	35	250	0.827451	0.137255	3	8	-16
12	7	35	250	0.8	0.137255	3	8	-16
12	7	35	250	0.8	0.137255	3	8	-16
12	7	36	250	0.803922	0.141176	3	10	-17
12	6	40	250	0.85098	0.156863	3	10	-19
12	6	44	250	0.862745	0.172549	3	13	-22
53	46	85	250	0.458824	0.333333	21	14	-23
53	46	86	250	0.466667	0.337255	21	14	-23
53	46	86	250	0.466667	0.337255	21	14	-23
52	45	85	250	0.470588	0.333333	21	14	-23
50	43	83	250	0.482353	0.32549	20	14	-23
49	43	82	250	0.47451	0.321569	20	13	-23
48	42	81	250	0.482353	0.317647	19	14	-23
48	42	80	250	0.47451	0.313725	19	14	-23
47	41	79	250	0.482353	0.309804	18	13	-23
46	40	78	250	0.486275	0.305882	18	13	-22
45	39	77	250	0.494118	0.301961	18	14	-22
45	39	76	250	0.486275	0.298039	18	14	-22
45	39	75	250	0.478431	0.294118	18	13	-22
41	36	74	248	0.513725	0.290196	16	14	-23
39	36	74	244	0.513725	0.290196	16	12	-23
38	33	70	248	0.529412	0.27451	15	13	-22
37	31	66	250	0.529412	0.258824	14	13	-21
34	28	64	250	0.560784	0.25098	12	13	-22
32	26	63	250	0.588235	0.247059	11	15	-23
31	25	62	250	0.596078	0.243137	11	14	-23
29	23	60	250	0.615686	0.235294	10	15	-23
27	21	58	250	0.639216	0.227451	9	15	-23
25	19	56	250	0.658824	0.219608	8	16	-24
24	18	55	250	0.67451	0.215686	7	16	-24
22	16	53	250	0.698039	0.207843	7	14	-23
19	13	50	250	0.741176	0.196078	5	15	-24
18	12	49	250	0.756863	0.192157	5	13	-23
16	10	46	250	0.784314	0.180392	4	13	-22
16	10	45	250	0.776471	0.176471	4	11	-21
15	9	44	250	0.796078	0.172549	4	11	-21
14	8	43	250	0.815686	0.168627	3	11	-21
14	9	42	250	0.784314	0.164706	4	10	-20
13	8	40	250	0.8	0.156863	3	11	-19
13	8	40	250	0.8	0.156863	3	11	-19
11	6	38	250	0.843137	0.14902	3	10	-19
12	6	41	250	0.854902	0.160784	3	11	-20
12	6	41	250	0.854902	0.160784	3	11	-20
11	6	39	250	0.847059	0.152941	3	10	-19
11	6	37	250	0.839216	0.145098	3	10	-18
11	6	36	250	0.831373	0.141176	3	8	-17
11	6	35	250	0.827451	0.137255	3	8	-16
11	6	35	250	0.827451	0.137255	3	8	-16
11	6	36	250	0.831373	0.141176	3	8	-17
10	5	35	250	0.858824	0.137255	2	8	-17
10	5	35	250	0.858824	0.137255	2	8	-17
10	5	34	250	0.854902	0.133333	2	8	-16
10	5	33	250	0.847059	0.129412	2	8	-15
10	5	34	250	0.854902	0.133333	2	8	-16
9	4	33	250	0.878431	0.129412	2	8	-16
10	5	33	250	0.847059	0.129412	2	8	-15
10	5	32	252	0.843137	0.12549	2	6	-15
9	4	29	252	0.862745	0.113725	2	6	-13
10	5	30	252	0.835294	0.117647	2	8	-13
10	5	30	252	0.835294	0.117647	2	8	-13
10	5	31	252	0.839216	0.121569	2	8	-15
10	5	31	252	0.839216	0.121569	2	8	-15
10	5	31	252	0.839216	0.121569	2	8	-15
10	5	32	252	0.843137	0.12549	2	6	-15
10	5	32	252	0.843137	0.12549	2	6	-15
10	5	32	252	0.843137	0.12549	2	6	-15
10	5	31	252	0.839216	0.121569	2	8	-15
10	5	30	252	0.835294	0.117647	2	8	-13
10	6	28	250	0.784314	0.109804	2	6	-11
10	6	27	252	0.776471	0.105882	2	4	-11
10	6	26	252	0.768627	0.101961	2	4	-10
10	6	25	252	0.760784	0.0980392	2	4	-9
10	6	25	252	0.760784	0.0980392	2	4	-9
10	6	25	252	0.760784	0.0980392	2	4	-9
10	6	25	252	0.760784	0.0980392	2	4	-9
10	6	27	252	0.776471	0.105882	2	4	-11
10	5	29	252	0.827451	0.113725	2	6	-13
10	5	29	252	0.827451	0.113725	2	6	-13
10	5	29	252	0.827451	0.113725	2	6	-13
10	5	29	252	0.827451	0.113725	2	6	-13
10	5	29	252	0.827451	0.113725	2	6	-13
10	5	29	252	0.827451	0.113725	2	6	-13
10	6	28	250	0.784314	0.109804	2	6	-11
10	5	29	252	0.827451	0.113725	2	6	-13
10	5	29	252	0.827451	0.113725	2	6	-13
10	6	28	250	0.784314	0.109804	2	6	-11
10	6	27	252	0.776471	0.105882	2	4	-11
10	6	27	252	0.776471	0.105882	2	4	-11
10	6	28	250	0.784314	0.109804	2	6	-11
10	6	28	250	0.784314	0.109804	2	6	-11
10	6	28	250	0.784314	0.109804	2	6	-11
10	5	29	252	0.827451	0.113725	2	6	-13
10	5	31	252	0.839216	0.121569	2	8	-15
10	5	30	252	0.835294	0.117647	2	8	-13
11	6	31	252	0.807843	0.121569	2	8	-14
11	6	31	252	0.807843	0.121569	2	8	-14
11	6	31	252	0.807843	0.121569	2	8	-14
11	6	31	252	0.807843	0.121569	2	8	-14
10	5	30	252	0.835294	0.117647	2	8	-13
10	5	30	252	0.835294	0.117647	2	8	-13
11	6	32	252	0.811765	0.12549	2	8	-15
11	6	32	252	0.811765	0.12549	2	8	-15
11	6	32	252	0.811765	0.12549	2	8	-15
11	6	33	252	0.819608	0.129412	3	6	-15
11	6	33	252	0.819608	0.129412	3	6	-15
11	6	33	252	0.819608	0.129412	3	6	-15
11	6	34	250	0.823529	0.133333	3	8	-16
11	5	41	250	0.878431	0.160784	3	11	-21
12	6	47	248	0.870588	0.184314	3	13	-24
53	45	85	252	0.470588	0.333333	21	14	-23
53	45	86	252	0.478431	0.337255	21	14	-23
52	44	84	252	0.47451	0.329412	20	15	-23
51	43	83	252	0.482353	0.32549	20	15	-23
50	42	82	252	0.486275	0.321569	20	15	-23
48	42	82	250	0.486275	0.321569	19	14	-24
48	42	82	250	0.486275	0.321569	19	14	-24
48	42	81	250	0.482353	0.317647	19	14	-23
46	40	77	250	0.482353	0.301961	18	13	-22
45	39	76	250	0.486275	0.298039	18	14	-22
44	38	75	250	0.494118	0.294118	17	13	-22
44	38	74	250	0.486275	0.290196	17	12	-21
41	35	70	250	0.498039	0.27451	16	13	-21
37	32	70	248	0.541176	0.27451	14	14	-23
37	33	73	246	0.54902	0.286275	15	14	-24
36	31	69	248	0.54902	0.270588	14	14	-23
34	28	64	250	0.560784	0.25098	12	13	-22
32	26	63	250	0.588235	0.247059	11	15	-23
30	24	62	250	0.611765	0.243137	10	15	-23
28	22	60	250	0.635294	0.235294	10	16	-24
26	20	58	250	0.654902	0.227451	9	15	-24
25	19	57	250	0.666667	0.223529	9	14	-23
23	17	55	250	0.690196	0.215686	7	15	-24
21	15	53	250	0.717647	0.207843	7	14	-24
19	13	51	250	0.745098	0.2	5	17	-24
17	11	49	250	0.776471	0.192157	5	13	-24
16	10	48	250	0.792157	0.188235	4	13	-23
15	9	46	250	0.803922	0.180392	4	13	-23
15	9	45	250	0.8	0.176471	4	13	-22
14	8	44	250	0.819608	0.172549	3	11	-22
13	7	43	250	0.835294	0.168627	3	11	-22
12	6	41	250	0.854902	0.160784	3	11	-20
12	6	40	250	0.85098	0.156863	3	10	-19
12	7	40	250	0.823529	0.156863	3	10	-19
11	6	39	250	0.847059	0.152941	3	10	-19
11	5	40	250	0.87451	0.156863	3	10	-20
11	5	41	250	0.878431	0.160784	3	11	-21
11	6	39	250	0.847059	0.152941	3	10	-19
11	6	37	250	0.839216	0.145098	3	10	-18
11	6	34	250	0.823529	0.133333	3	8	-16
11	6	32	252	0.811765	0.12549	2	8	-15
11	6	33	252	0.819608	0.129412	3	6	-15
11	6	34	250	0.823529	0.133333	3	8	-16
11	6	34	250	0.823529	0.133333	3	8	-16
10	5	33	250	0.847059	0.129412	2	8	-15
10	5	32	252	0.843137	0.12549	2	6	-15
10	5	31	252	0.839216	0.121569	2	8	-15
9	4	31	252	0.870588	0.121569	2	8	-15
9	4	32	250	0.87451	0.12549	2	8	-15
9	4	30	252	0.866667	0.117647	2	6	-13
10	5	29	252	0.827451	0.113725	2	6	-13
10	6	28	250	0.784314	0.109804	2	6	-11
10	6	28	250	0.784314	0.109804	2	6	-11
10	5	29	252	0.827451	0.113725	2	6	-13
10	5	30	252	0.835294	0.117647	2	8	-13
10	5	30	252	0.835294	0.117647	2	8	-13
10	5	30	252	0.835294	0.117647	2	8	-13
10	5	31	252	0.839216	0.121569	2	8	-15
10	5	32	252	0.843137	0.12549	2	6	-15
10	5	31	252	0.839216	0.121569	2	8	-15
10	5	29	252	0.827451	0.113725	2	6	-13
10	6	27	252	0.776471	0.105882	2	4	-11
10	6	25	252	0.760784	0.0980392	2	4	-9
10	6	24	254	0.74902	0.0941176	2	4	-8
10	6	24	254	0.74902	0.0941176	2	4	-8
10	6	24	254	0.74902	0.0941176	2	4	-8
10	6	24	254	0.74902	0.0941176	2	4	-8
10	6	24	254	0.74902	0.0941176	2	4	-8
10	6	24	254	0.74902	0.0941176	2	4	-8
10	6	26	252	0.768627	0.101961	2	4	-10
10	6	28	250	0.784314	0.109804	2	6	-11
10	6	28	250	0.784314	0.109804	2	6	-11
10	6	28	250	0.784314	0.109804	2	6	-11
10	6	28	250	0.784314	0.109804	2	6	-11
10	6	28	250	0.784314	0.109804	2	6	-11
10	6	28	250	0.784314	0.109804	2	6	-11
10	6	28	250	0.784314	0.109804	2	6	-11
10	5	30	252	0.835294	0.117647	2	8	-13
10	5	31	252	0.839216	0.121569	2	8	-15
10	5	30	252	0.835294	0.117647	2	8	-13
10	5	29	252	0.827451	0.113725	2	6	-13
10	5	29	252	0.827451	0.113725	2	6	-13
10	5	29	252	0.827451	0.113725	2	6	-13
10	5	29	252	0.827451	0.113725	2	6	-13
10	5	29	252	0.827451	0.113725	2	6	-13
10	5	31	252	0.839216	0.121569	2	8	-15
10	5	33	250	0.847059	0.129412	2	8	-15
10	5	32	252	0.843137	0.12549	2	6	-15
10	5	31	252	0.839216	0.121569	2	8	-15
10	5	30	252	0.835294	0.117647	2	8	-13
10	5	31	252	0.839216	0.121569	2	8	-15
10	5	31	252	0.839216	0.121569	2	8	-15
10	5	30	252	0.835294	0.117647	2	8	-13
10	5	30	252	0.835294	0.117647	2	8	-13
10	5	30	252	0.835294	0.117647	2	8	-13
10	5	30	252	0.835294	0.117647	2	8	-13
10	5	30	252	0.835294	0.117647	2	8	-13
10	5	31	252	0.839216	0.121569	2	8	-15
11	6	33	252	0.819608	0.129412	3	6	-15
11	6	32	252	0.811765	0.12549	2	8	-15
11	6	33	252	0.819608	0.129412	3	6	-15
11	5	40	250	0.87451	0.156863	3	10	-20
11	5	46	248	0.890196	0.180392	3	13	-24
53	46	84	252	0.45098	0.329412	21	13	-22
53	45	85	252	0.470588	0.333333	21	14	-23
52	44	86	252	0.490196	0.337255	20	16	-24
51	43	85	252	0.494118	0.333333	20	15	-24
50	42	84	252	0.498039	0.329412	20	15	-24
48	42	83	248	0.494118	0.32549	19	14	-24
48	42	83	248	0.494118	0.32549	19	14	-24
47	41	80	250	0.486275	0.313725	18	14	-23
45	39	76	250	0.486275	0.298039	18	14	-22
44	38	75	250	0.494118	0.294118	17	13	-22
43	37	74	250	0.501961	0.290196	17	13	-22
41	35	71	250	0.505882	0.278431	16	14	-22
39	33	68	250	0.513725	0.266667	14	13	-21
37	32	70	248	0.541176	0.27451	14	14	-23
34	30	70	246	0.572549	0.27451	14	14	-25
34	29	68	248	0.572549	0.266667	13	15	-24
32	26	63	250	0.588235	0.247059	11	15	-23
30	24	62	250	0.611765	0.243137	10	15	-23
28	22	61	250	0.639216	0.239216	10	16	-24
25	19	58	250	0.670588	0.227451	9	15	-24
23	17	56	250	0.698039	0.219608	7	17	-25
20	14	52	250	0.729412	0.203922	6	16	-24
21	15	52	250	0.709804	0.203922	6	16	-23
20	14	51	250	0.72549	0.2	6	15	-24
18	12	50	250	0.760784	0.196078	5	15	-24
16	10	48	250	0.792157	0.188235	4	13	-23
15	9	47	250	0.807843	0.184314	4	13	-22
14	8	45	250	0.823529	0.176471	3	13	-23
13	7	44	250	0.839216	0.172549	3	13	-22
12	6	42	250	0.858824	0.164706	3	11	-21
11	5	41	250	0.878431	0.160784	3	11	-21
11	5	41	250	0.878431	0.160784	3	11	-21
11	5	40	250	0.87451	0.156863	3	10	-20
11	5	39	250	0.870588	0.152941	3	10	-19
11	6	39	250	0.847059	0.152941	3	10	-19
11	5	40	250	0.87451	0.156863	3	10	-20
11	5	41	250	0.878431	0.160784	3	11	-21
11	5	40	250	0.87451	0.156863	3	10	-20
11	6	38	250	0.843137	0.14902	3	10	-19
11	6	35	250	0.827451	0.137255	3	8	-16
11	6	33	252	0.819608	0.129412	3	6	-15
11	6	33	252	0.819608	0.129412	3	6	-15
11	6	33	252	0.819608	0.129412	3	6	-15
11	6	34	250	0.823529	0.133333	3	8	-16
10	5	33	250	0.847059	0.129412	2	8	-15
10	5	32	252	0.843137	0.12549	2	6	-15
10	5	30	252	0.835294	0.117647	2	8	-13
9	4	29	252	0.862745	0.113725	2	6	-13
9	4	29	252	0.862745	0.113725	2	6	-13
9	4	28	252	0.858824	0.109804	1	8	-13
10	6	28	250	0.784314	0.109804	2	6	-11
10	6	28	250	0.784314	0.109804	2	6	-11
10	6	28	250	0.784314	0.109804	2	6	-11
10	6	28	250	0.784314	0.109804	2	6	-11
10	5	29	252	0.827451	0.113725	2	6	-13
10	5	30	252	0.835294	0.117647	2	8	-13
10	5	31	252	0.839216	0.121569	2	8	-15
10	5	31	252	0.839216	0.121569	2	8	-15
10	5	31	252	0.839216	0.121569	2	8	-15
10	5	29	252	0.827451	0.113725	2	6	-13
10	6	28	250	0.784314	0.109804	2	6	-11
10	6	26	252	0.768627	0.101961	2	4	-10
10	6	24	254	0.74902	0.0941176	2	4	-8
10	6	25	252	0.760784	0.0980392	2	4	-9
10	6	25	252	0.760784	0.0980392	2	4	-9
10	6	25	252	0.760784	0.0980392	2	4	-9
10	6	24	254	0.74902	0.0941176	2	4	-8
10	6	25	252	0.760784	0.0980392	2	4	-9
10	6	26	252	0.768627	0.101961	2	4	-10
10	6	26	252	0.768627	0.101961	2	4	-10
10	6	26	252	0.768627	0.101961	2	4	-10
10	6	27	252	0.776471	0.105882	2	4	-11
10	6	28	250	0.784314	0.109804	2	6	-11
10	6	28	250	0.784314	0.109804	2	6	-11
10	6	28	250	0.784314	0.109804	2	6	-11
10	6	28	250	0.784314	0.109804	2	6	-11
10	6	28	250	0.784314	0.109804	2	6	-11
10	5	30	252	0.835294	0.117647	2	8	-13
10	5	31	252	0.839216	0.121569	2	8	-15
10	5	30	252	0.835294	0.117647	2	8	-13
10	5	29	252	0.827451	0.113725	2	6	-13
10	5	29	252	0.827451	0.113725	2	6	-13
10	5	29	252	0.827451	0.113725	2	6	-13
10	5	29	252	0.827451	0.113725	2	6	-13
10	5	29	252	0.827451	0.113725	2	6	-13
10	5	31	252	0.839216	0.121569	2	8	-15
10	5	33	250	0.847059	0.129412	2	8	-15
10	5	32	252	0.843137	0.12549	2	6	-15
10	5	30	252	0.835294	0.117647	2	8	-13
10	5	30	252	0.835294	0.117647	2	8	-13
10	5	30	252	0.835294	0.117647	2	8	-13
10	5	31	252	0.839216	0.121569	2	8	-15
10	5	31	252	0.839216	0.121569	2	8	-15
10	5	30	252	0.835294	0.117647	2	8	-13
10	5	30	252	0.835294	0.117647	2	8	-13
10	5	31	252	0.839216	0.121569	2	8	-15
10	5	32	252	0.843137	0.12549	2	6	-15
10	5	32	252	0.843137	0.12549	2	6	-15
11	6	34	250	0.823529	0.133333	3	8	-16
11	6	33	252	0.819608	0.129412	3	6	-15
11	6	34	250	0.823529	0.133333	3	8	-16
11	6	38	250	0.843137	0.14902	3	10	-19
10	4	42	250	0.905882	0.164706	2	11	-22
53	46	83	252	0.447059	0.32549	21	13	-21
52	45	84	250	0.462745	0.329412	21	13	-22
52	44	86	252	0.490196	0.337255	20	16	-24
50	42	85	252	0.505882	0.333333	20	15	-25
49	41	83	252	0.505882	0.32549	19	16	-25
48	42	84	248	0.498039	0.329412	19	15	-25
49	43	84	248	0.486275	0.329412	20	14	-24
46	40	79	250	0.494118	0.309804	18	14	-23
45	39	76	250	0.486275	0.298039	18	14	-22
42	36	73	250	0.505882	0.286275	16	13	-22
40	34	71	250	0.521569	0.278431	15	14	-22
40	34	70	250	0.513725	0.27451	15	13	-21
36	30	66	250	0.545098	0.258824	13	14	-22
34	30	66	246	0.545098	0.258824	13	13	-22
32	29	67	244	0.568627	0.262745	12	14	-24
31	26	64	248	0.592157	0.25098	12	14	-23
30	24	61	250	0.607843	0.239216	10	13	-23
27	21	59	250	0.643137	0.231373	9	15	-24
25	19	58	250	0.670588	0.227451	9	15	-24
22	16	56	250	0.713725	0.219608	7	15	-25
20	14	54	250	0.741176	0.211765	6	16	-25
18	12	51	250	0.764706	0.2	5	15	-24
18	12	50	250	0.760784	0.196078	5	15	-24
18	12	50	250	0.760784	0.196078	5	15	-24
17	11	48	250	0.772549	0.188235	5	13	-22
14	8	45	250	0.823529	0.176471	3	13	-23
14	8	45	250	0.823529	0.176471	3	13	-23
13	7	45	250	0.843137	0.176471	3	13	-24
13	7	45	250	0.843137	0.176471	3	13	-24
12	6	43	250	0.858824	0.168627	3	11	-22
11	5	41	250	0.878431	0.160784	3	11	-21
11	5	41	250	0.878431	0.160784	3	11	-21
11	5	41	250	0.878431	0.160784	3	11	-21
11	5	40	250	0.87451	0.156863	3	10	-20
11	6	39	250	0.847059	0.152941	3	10	-19
11	5	40	250	0.87451	0.156863	3	10	-20
11	5	41	250	0.878431	0.160784	3	11	-21
11	5	41	250	0.878431	0.160784	3	11	-21
11	5	39	250	0.870588	0.152941	3	10	-19
11	6	36	250	0.831373	0.141176	3	8	-17
11	6	34	250	0.823529	0.133333	3	8	-16
11	6	33	252	0.819608	0.129412	3	6	-15
10	5	32	252	0.843137	0.12549	2	6	-15
10	5	32	252	0.843137	0.12549	2	6	-15
10	5	32	252	0.843137	0.12549	2	6	-15
10	5	31	252	0.839216	0.121569	2	8	-15
10	5	31	252	0.839216	0.121569	2	8	-15
10	5	29	252	0.827451	0.113725	2	6	-13
10	6	28	250	0.784314	0.109804	2	6	-11
10	6	28	250	0.784314	0.109804	2	6	-11
10	6	28	250	0.784314	0.109804	2	6	-11
10	6	28	250	0.784314	0.109804	2	6	-11
10	5	29	252	0.827451	0.113725	2	6	-13
10	6	28	250	0.784314	0.109804	2	6	-11
9	5	27	250	0.815686	0.105882	2	6	-11
9	4	28	252	0.858824	0.109804	1	8	-13
9	4	29	252	0.862745	0.113725	2	6	-13
10	5	30	252	0.835294	0.117647	2	8	-13
10	5	30	252	0.835294	0.117647	2	8	-13
10	6	28	250	0.784314	0.109804	2	6	-11
11	7	27	252	0.741176	0.105882	2	6	-11
11	7	26	252	0.729412	0.101961	2	6	-10
10	6	25	252	0.760784	0.0980392	2	4	-9
10	6	26	252	0.768627	0.101961	2	4	-10
10	6	27	252	0.776471	0.105882	2	4	-11
10	6	27	252	0.776471	0.105882	2	4	-11
10	6	26	252	0.768627	0.101961	2	4	-10
10	6	26	252	0.768627	0.101961	2	4	-10
10	6	27	252	0.776471	0.105882	2	4	-11
10	6	27	252	0.776471	0.105882	2	4	-11
10	6	27	252	0.776471	0.105882	2	4	-11
10	6	28	250	0.784314	0.109804	2	6	-11
10	5	29	252	0.827451	0.113725	2	6	-13
10	5	29	252	0.827451	0.113725	2	6	-13
10	5	29	252	0.827451	0.113725	2	6	-13
10	5	29	252	0.827451	0.113725	2	6	-13
10	5	29	252	0.827451	0.113725	2	6	-13
10	5	30	252	0.835294	0.117647	2	8	-13
10	5	31	252	0.839216	0.121569	2	8	-15
10	5	30	252	0.835294	0.117647	2	8	-13
10	5	29	252	0.827451	0.113725	2	6	-13
10	5	29	252	0.827451	0.113725	2	6	-13
10	5	29	252	0.827451	0.113725	2	6	-13
10	6	28	250	0.784314	0.109804	2	6	-11
10	5	29	252	0.827451	0.113725	2	6	-13
10	5	31	252	0.839216	0.121569	2	8	-15
10	5	32	252	0.843137	0.12549	2	6	-15
10	5	32	252	0.843137	0.12549	2	6	-15
10	5	31	252	0.839216	0.121569	2	8	-15
10	5	31	252	0.839216	0.121569	2	8	-15
10	5	31	252	0.839216	0.121569	2	8	-15
10	5	30	252	0.835294	0.117647	2	8	-13
9	4	29	252	0.862745	0.113725	2	6	-13
9	4	29	252	0.862745	0.113725	2	6	-13
10	5	30	252	0.835294	0.117647	2	8	-13
10	5	31	252	0.839216	0.121569	2	8	-15
10	5	32	252	0.843137	0.12549	2	6	-15
10	5	32	252	0.843137	0.12549	2	6	-15
10	5	32	252	0.843137	0.12549	2	6	-15
10	5	31	252	0.839216	0.121569	2	8	-15
11	6	32	252	0.811765	0.12549	2	8	-15
11	6	36	250	0.831373	0.141176	3	8	-17
9	4	37	250	0.890196	0.145098	2	11	-19
53	46	83	252	0.447059	0.32549	21	13	-21
52	45	84	250	0.462745	0.329412	21	13	-22
51	43	85	252	0.494118	0.333333	20	15	-24
50	42	84	252	0.498039	0.329412	20	15	-24
50	42	84	252	0.498039	0.329412	20	15	-24
47	41	82	248	0.501961	0.321569	19	15	-24
46	40	81	248	0.505882	0.317647	18	14	-24
43	37	76	250	0.513725	0.298039	17	14	-23
41	35	72	250	0.513725	0.282353	16	14	-23
38	32	69	250	0.537255	0.270588	14	14	-22
36	30	67	250	0.552941	0.262745	14	13	-23
35	29	66	250	0.560784	0.258824	13	14	-23
32	26	63	250	0.588235	0.247059	11	15	-23
28	24	60	246	0.6	0.235294	10	14	-23
29	26	62	244	0.580392	0.243137	11	13	-23
27	23	59	246	0.611765	0.231373	10	14	-23
26	20	57	250	0.65098	0.223529	9	15	-23
24	18	56	250	0.678431	0.219608	7	16	-24
22	16	55	250	0.709804	0.215686	7	15	-24
20	14	53	250	0.737255	0.207843	6	15	-24
18	12	51	250	0.764706	0.2	5	15	-24
17	11	50	250	0.780392	0.196078	5	15	-24
17	11	50	250	0.780392	0.196078	5	15	-24
16	10	48	250	0.792157	0.188235	4	13	-23
15	9	46	250	0.803922	0.180392	4	13	-23
14	8	45	250	0.823529	0.176471	3	13	-23
14	8	45	250	0.823529	0.176471	3	13	-23
12	6	44	250	0.862745	0.172549	3	13	-22
11	5	43	250	0.882353	0.168627	3	11	-22
11	5	42	250	0.882353	0.164706	3	11	-21
11	5	41	250	0.878431	0.160784	3	11	-21
11	5	41	250	0.878431	0.160784	3	11	-21
10	4	40	250	0.901961	0.156863	2	11	-21
11	5	40	250	0.87451	0.156863	3	10	-20
11	6	39	250	0.847059	0.152941	3	10	-19
11	5	40	250	0.87451	0.156863	3	10	-20
11	5	41	250	0.878431	0.160784	3	11	-21
11	5	41	250	0.878431	0.160784	3	11	-21
11	5	40	250	0.87451	0.156863	3	10	-20
11	6	37	250	0.839216	0.145098	3	10	-18
11	6	34	250	0.823529	0.133333	3	8	-16
11	6	34	250	0.823529	0.133333	3	8	-16
10	5	33	250	0.847059	0.129412	2	8	-15
10	5	32	252	0.843137	0.12549	2	6	-15
10	5	31	252	0.839216	0.121569	2	8	-15
10	5	31	252	0.839216	0.121569	2	8	-15
10	5	31	252	0.839216	0.121569	2	8	-15
10	5	30	252	0.835294	0.117647	2	8	-13
10	5	29	252	0.827451	0.113725	2	6	-13
10	6	28	250	0.784314	0.109804	2	6	-11
11	7	29	250	0.756863	0.113725	2	6	-12
11	6	30	252	0.8	0.117647	2	6	-13
11	6	30	252	0.8	0.117647	2	6	-13
10	6	28	250	0.784314	0.109804	2	6	-11
10	6	27	252	0.776471	0.105882	2	4	-11
9	5	26	252	0.807843	0.101961	2	6	-11
9	5	27	250	0.815686	0.105882	2	6	-11
10	5	29	252	0.827451	0.113725	2	6	-13
10	5	29	252	0.827451	0.113725	2	6	-13
10	6	27	252	0.776471	0.105882	2	4	-11
11	7	26	252	0.729412	0.101961	2	6	-10
11	7	26	252	0.729412	0.101961	2	6	-10
10	6	26	252	0.768627	0.101961	2	4	-10
10	6	27	252	0.776471	0.105882	2	4	-11
10	6	28	250	0.784314	0.109804	2	6	-11
10	6	28	250	0.784314	0.109804	2	6	-11
10	6	28	250	0.784314	0.109804	2	6	-11
10	6	28	250	0.784314	0.109804	2	6	-11
10	6	28	250	0.784314	0.109804	2	6	-11
10	5	29	252	0.827451	0.113725	2	6	-13
10	5	30	252	0.835294	0.117647	2	8	-13
10	5	30	252	0.835294	0.117647	2	8	-13
10	5	30	252	0.835294	0.117647	2	8	-13
10	5	30	252	0.835294	0.117647	2	8	-13
10	5	30	252	0.835294	0.117647	2	8	-13
10	5	31	252	0.839216	0.121569	2	8	-15
10	5	31	252	0.839216	0.121569	2	8	-15
10	5	31	252	0.839216	0.121569	2	8	-15
10	5	31	252	0.839216	0.121569	2	8	-15
10	5	30	252	0.835294	0.117647	2	8	-13
10	5	29	252	0.827451	0.113725	2	6	-13
10	6	28	250	0.784314	0.109804	2	6	-11
10	6	28	250	0.784314	0.109804	2	6	-11
10	6	27	252	0.776471	0.105882	2	4	-11
10	6	28	250	0.784314	0.109804	2	6	-11
10	5	30	252	0.835294	0.117647	2	8	-13
10	5	31	252	0.839216	0.121569	2	8	-15
10	5	31	252	0.839216	0.121569	2	8	-15
11	6	32	252	0.811765	0.12549	2	8	-15
11	6	32	252	0.811765	0.12549	2	8	-15
11	6	32	252	0.811765	0.12549	2	8	-15
11	6	31	252	0.807843	0.121569	2	8	-14
10	5	29	252	0.827451	0.113725	2	6	-13
10	5	29	252	0.827451	0.113725	2	6	-13
10	5	29	252	0.827451	0.113725	2	6	-13
10	5	30	252	0.835294	0.117647	2	8	-13
10	5	30	252	0.835294	0.117647	2	8	-13
11	6	31	252	0.807843	0.121569	2	8	-14
11	6	30	252	0.8	0.117647	2	6	-13
11	6	30	252	0.8	0.117647	2	6	-13
10	5	29	252	0.827451	0.113725	2	6	-13
10	5	33	250	0.847059	0.129412	2	8	-15
9	4	35	250	0.886275	0.137255	2	10	-18
52	45	83	252	0.458824	0.32549	21	13	-22
51	43	84	252	0.486275	0.329412	20	14	-24
51	43	86	252	0.498039	0.337255	20	16	-25
49	41	84	252	0.513725	0.329412	19	16	-25
48	40	82	252	0.513725	0.321569	18	15	-25
45	39	80	248	0.513725	0.313725	18	14	-24
43	37	78	248	0.52549	0.305882	17	14	-24
39	34	73	248	0.533333	0.286275	15	14	-24
38	32	70	250	0.541176	0.27451	14	15	-23
35	29	66	250	0.560784	0.258824	13	14	-23
34	28	66	250	0.576471	0.258824	12	14	-23
32	26	64	250	0.592157	0.25098	12	14	-23
30	24	62	250	0.611765	0.243137	10	15	-23
25	20	58	248	0.654902	0.227451	9	15	-24
24	21	58	244	0.639216	0.227451	9	14	-24
23	18	56	248	0.678431	0.219608	7	15	-24
23	17	55	250	0.690196	0.215686	7	15	-24
21	15	54	250	0.721569	0.211765	7	16	-24
19	13	53	250	0.752941	0.207843	6	16	-25
17	11	51	250	0.784314	0.2	5	15	-25
16	10	50	250	0.8	0.196078	4	15	-25
16	10	50	250	0.8	0.196078	4	15	-25
16	10	50	250	0.8	0.196078	4	15	-25
14	8	47	250	0.831373	0.184314	4	13	-23
13	7	45	250	0.843137	0.176471	3	13	-24
13	7	45	250	0.843137	0.176471	3	13	-24
12	6	44	250	0.862745	0.172549	3	13	-22
11	5	43	250	0.882353	0.168627	3	11	-22
11	5	42	250	0.882353	0.164706	3	11	-21
11	5	41	250	0.878431	0.160784	3	11	-21
11	5	40	250	0.87451	0.156863	3	10	-20
11	5	41	250	0.878431	0.160784	3	11	-21
11	5	41	250	0.878431	0.160784	3	11	-21
11	5	40	250	0.87451	0.156863	3	10	-20
11	6	39	250	0.847059	0.152941	3	10	-19
11	6	39	250	0.847059	0.152941	3	10	-19
11	5	40	250	0.87451	0.156863	3	10	-20
11	6	39	250	0.847059	0.152941	3	10	-19
11	6	38	250	0.843137	0.14902	3	10	-19
11	6	35	250	0.827451	0.137255	3	8	-16
11	6	32	252	0.811765	0.12549	2	8	-15
11	6	32	252	0.811765	0.12549	2	8	-15
10	5	31	252	0.839216	0.121569	2	8	-15
10	5	30	252	0.835294	0.117647	2	8	-13
10	5	29	252	0.827451	0.113725	2	6	-13
10	5	29	252	0.827451	0.113725	2	6	-13
10	5	29	252	0.827451	0.113725	2	6	-13
10	6	28	250	0.784314	0.109804	2	6	-11
10	6	28	250	0.784314	0.109804	2	6	-11
10	6	28	250	0.784314	0.109804	2	6	-11
11	6	30	252	0.8	0.117647	2	6	-13
11	6	30	252	0.8	0.117647	2	6	-13
11	6	30	252	0.8	0.117647	2	6	-13
11	7	28	252	0.74902	0.109804	2	6	-12
10	6	26	252	0.768627	0.101961	2	4	-10
10	6	25	252	0.760784	0.0980392	2	4	-9
10	6	25	252	0.760784	0.0980392	2	4	-9
11	7	27	252	0.741176	0.105882	2	6	-11
10	6	27	252	0.776471	0.105882	2	4	-11
10	6	26	252	0.768627	0.101961	2	4	-10
11	7	26	252	0.729412	0.101961	2	6	-10
11	7	27	252	0.741176	0.105882	2	6	-11
10	6	27	252	0.776471	0.105882	2	4	-11
10	6	28	250	0.784314	0.109804	2	6	-11
10	5	29	252	0.827451	0.113725	2	6	-13
10	5	29	252	0.827451	0.113725	2	6	-13
10	5	29	252	0.827451	0.113725	2	6	-13
10	5	29	252	0.827451	0.113725	2	6	-13
10	5	29	252	0.827451	0.113725	2	6	-13
10	5	30	252	0.835294	0.117647	2	8	-13
10	5	31	252	0.839216	0.121569	2	8	-15
10	5	31	252	0.839216	0.121569	2	8	-15
10	5	30	252	0.835294	0.117647	2	8	-13
10	5	30	252	0.835294	0.117647	2	8	-13
10	5	30	252	0.835294	0.117647	2	8	-13
10	5	30	252	0.835294	0.117647	2	8	-13
10	5	30	252	0.835294	0.117647	2	8	-13
10	5	30	252	0.835294	0.117647	2	8	-13
10	5	30	252	0.835294	0.117647	2	8	-13
10	5	29	252	0.827451	0.113725	2	6	-13
10	6	28	250	0.784314	0.109804	2	6	-11
10	6	26	252	0.768627	0.101961	2	4	-10
10	6	25	252	0.760784	0.0980392	2	4	-9
10	6	25	252	0.760784	0.0980392	2	4	-9
10	6	25	252	0.760784	0.0980392	2	4	-9
10	6	27	252	0.776471	0.105882	2	4	-11
10	5	29	252	0.827451	0.113725	2	6	-13
10	5	29	252	0.827451	0.113725	2	6	-13
11	6	31	252	0.807843	0.121569	2	8	-14
11	6	31	252	0.807843	0.121569	2	8	-14
11	6	31	252	0.807843	0.121569	2	8	-14
11	6	30	252	0.8	0.117647	2	6	-13
10	6	28	250	0.784314	0.109804	2	6	-11
10	6	27	252	0.776471	0.105882	2	4	-11
10	6	27	252	0.776471	0.105882	2	4	-11
10	6	27	252	0.776471	0.105882	2	4	-11
10	6	27	252	0.776471	0.105882	2	4	-11
11	7	28	252	0.74902	0.109804	2	6	-12
11	7	29	250	0.756863	0.113725	2	6	-12
11	7	28	252	0.74902	0.109804	2	6	-12
10	6	28	250	0.784314	0.109804	2	6	-11
9	4	31	252	0.870588	0.121569	2	8	-15
9	4	35	250	0.886275	0.137255	2	10	-18
52	44	86	252	0.490196	0.337255	20	16	-24
50	42	85	252	0.505882	0.333333	20	15	-25
50	42	86	250	0.509804	0.337255	20	16	-26
48	40	83	252	0.517647	0.32549	18	16	-25
47	39	81	252	0.517647	0.317647	18	15	-25
43	37	78	248	0.52549	0.305882	17	14	-24
38	33	74	248	0.552941	0.290196	15	15	-25
35	30	70	248	0.572549	0.27451	14	14	-25
33	28	67	248	0.580392	0.262745	12	14	-24
31	26	65	248	0.6	0.254902	12	15	-24
30	25	64	248	0.607843	0.25098	11	15	-24
30	25	64	248	0.607843	0.25098	11	15	-24
27	22	61	248	0.639216	0.239216	10	16	-24
23	18	57	248	0.682353	0.223529	7	16	-25
21	16	56	248	0.713725	0.219608	7	15	-25
19	14	54	248	0.741176	0.211765	6	15	-25
18	13	53	248	0.752941	0.207843	6	15	-25
17	12	54	248	0.776471	0.211765	5	17	-27
15	10	53	248	0.811765	0.207843	5	15	-27
13	8	50	248	0.839216	0.196078	4	15	-25
13	8	48	248	0.835294	0.188235	4	13	-24
14	8	48	250	0.835294	0.188235	4	13	-24
13	7	47	250	0.85098	0.184314	3	13	-24
13	7	46	250	0.847059	0.180392	3	13	-23
12	6	44	250	0.862745	0.172549	3	13	-22
12	6	44	250	0.862745	0.172549	3	13	-22
11	5	43	250	0.882353	0.168627	3	11	-22
11	5	42	250	0.882353	0.164706	3	11	-21
10	4	41	250	0.901961	0.160784	2	11	-22
11	5	40	250	0.87451	0.156863	3	10	-20
11	5	40	250	0.87451	0.156863	3	10	-20
11	5	40	250	0.87451	0.156863	3	10	-20
11	5	40	250	0.87451	0.156863	3	10	-20
11	6	39	250	0.847059	0.152941	3	10	-19
11	6	38	250	0.843137	0.14902	3	10	-19
11	6	37	250	0.839216	0.145098	3	10	-18
10	5	36	250	0.862745	0.141176	2	10	-18
10	5	35	250	0.858824	0.137255	2	8	-17
10	5	33	250	0.847059	0.129412	2	8	-15
10	5	31	252	0.839216	0.121569	2	8	-15
10	5	29	252	0.827451	0.113725	2	6	-13
10	6	28	250	0.784314	0.109804	2	6	-11
10	6	28	250	0.784314	0.109804	2	6	-11
10	6	27	252	0.776471	0.105882	2	4	-11
10	6	27	252	0.776471	0.105882	2	4	-11
10	6	26	252	0.768627	0.101961	2	4	-10
11	7	27	252	0.741176	0.105882	2	6	-11
11	7	27	252	0.741176	0.105882	2	6	-11
11	7	27	252	0.741176	0.105882	2	6	-11
11	7	29	250	0.756863	0.113725	2	6	-12
11	6	30	252	0.8	0.117647	2	6	-13
11	6	30	252	0.8	0.117647	2	6	-13
11	7	29	250	0.756863	0.113725	2	6	-12
11	7	27	252	0.741176	0.105882	2	6	-11
10	6	25	252	0.760784	0.0980392	2	4	-9
10	6	24	254	0.74902	0.0941176	2	4	-8
10	6	23	254	0.737255	0.0901961	2	4	-8
10	6	24	254	0.74902	0.0941176	2	4	-8
11	7	26	252	0.729412	0.101961	2	6	-10
11	7	26	252	0.729412	0.101961	2	6	-10
11	7	26	252	0.729412	0.101961	2	6	-10
11	7	27	252	0.741176	0.105882	2	6	-11
10	6	27	252	0.776471	0.105882	2	4	-11
10	6	28	250	0.784314	0.109804	2	6	-11
10	6	28	250	0.784314	0.109804	2	6	-11
10	6	28	250	0.784314	0.109804	2	6	-11
10	6	28	250	0.784314	0.109804	2	6	-11
10	6	28	250	0.784314	0.109804	2	6	-11
10	6	28	250	0.784314	0.109804	2	6	-11
10	5	28	254	0.819608	0.109804	2	6	-12
10	5	28	254	0.819608	0.109804	2	6	-12
10	5	28	254	0.819608	0.109804	2	6	-12
10	5	28	254	0.819608	0.109804	2	6	-12
10	5	28	254	0.819608	0.109804	2	6	-12
10	5	28	254	0.819608	0.109804	2	6	-12
10	6	28	250	0.784314	0.109804	2	6	-11
10	6	27	252	0.776471	0.105882	2	4	-11
10	6	28	250	0.784314	0.109804	2	6	-11
10	5	28	254	0.819608	0.109804	2	6	-12
10	6	27	252	0.776471	0.105882	2	4	-11
10	6	25	252	0.760784	0.0980392	2	4	-9
10	6	23	254	0.737255	0.0901961	2	4	-8
10	6	22	256	0.72549	0.0862745	2	4	-8
10	6	22	256	0.72549	0.0862745	2	4	-8
10	6	22	256	0.72549	0.0862745	2	4	-8
10	6	24	254	0.74902	0.0941176	2	4	-8
10	6	25	252	0.760784	0.0980392	2	4	-9
10	6	27	252	0.776471	0.105882	2	4	-11
11	7	28	252	0.74902	0.109804	2	6	-12
11	7	29	250	0.756863	0.113725	2	6	-12
11	7	29	250	0.756863	0.113725	2	6	-12
11	7	28	252	0.74902	0.109804	2	6	-12
10	6	26	252	0.768627	0.101961	2	4	-10
10	6	25	252	0.760784	0.0980392	2	4	-9
10	6	25	252	0.760784	0.0980392	2	4	-9
10	6	24	254	0.74902	0.0941176	2	4	-8
10	6	24	254	0.74902	0.0941176	2	4	-8
11	7	26	252	0.729412	0.101961	2	6	-10
11	7	28	252	0.74902	0.109804	2	6	-12
11	7	28	252	0.74902	0.109804	2	6	-12
11	7	29	250	0.756863	0.113725	2	6	-12
11	6	33	252	0.819608	0.129412	3	6	-15
10	5	36	250	0.862745	0.141176	2	10	-18
52	44	86	252	0.490196	0.337255	20	16	-24
49	41	84	252	0.513725	0.329412	19	16	-25
48	40	84	250	0.52549	0.329412	19	16	-26
45	37	80	252	0.537255	0.313725	18	16	-25
43	35	77	252	0.545098	0.301961	16	16	-25
41	34	75	250	0.545098	0.294118	16	14	-24
37	31	72	248	0.568627	0.282353	14	15	-25
34	28	69	248	0.596078	0.270588	13	15	-25
33	27	67	250	0.596078	0.262745	12	15	-24
31	25	65	250	0.615686	0.254902	11	15	-25
32	26	66	250	0.607843	0.258824	12	16	-25
29	23	63	250	0.635294	0.247059	10	15	-25
27	21	61	250	0.654902	0.239216	9	16	-25
24	18	59	248	0.694118	0.231373	8	17	-26
20	14	56	248	0.74902	0.219608	6	18	-27
18	12	54	248	0.776471	0.211765	6	15	-26
16	10	52	248	0.807843	0.203922	5	15	-26
16	10	52	248	0.807843	0.203922	5	15	-26
14	8	50	248	0.839216	0.196078	4	15	-25
13	7	47	250	0.85098	0.184314	3	13	-24
13	7	46	250	0.847059	0.180392	3	13	-23
13	7	45	250	0.843137	0.176471	3	13	-24
13	7	46	250	0.847059	0.180392	3	13	-23
12	6	44	250	0.862745	0.172549	3	13	-22
11	5	42	250	0.882353	0.164706	3	11	-21
11	5	42	250	0.882353	0.164706	3	11	-21
11	5	42	250	0.882353	0.164706	3	11	-21
11	5	41	250	0.878431	0.160784	3	11	-21
10	4	39	250	0.898039	0.152941	2	10	-20
11	6	39	250	0.847059	0.152941	3	10	-19
11	6	38	250	0.843137	0.14902	3	10	-19
11	6	38	250	0.843137	0.14902	3	10	-19
11	6	37	250	0.839216	0.145098	3	10	-18
11	6	37	250	0.839216	0.145098	3	10	-18
11	6	36	250	0.831373	0.141176	3	8	-17
11	6	35	250	0.827451	0.137255	3	8	-16
10	5	33	250	0.847059	0.129412	2	8	-15
10	5	32	252	0.843137	0.12549	2	6	-15
10	5	32	252	0.843137	0.12549	2	6	-15
10	5	30	252	0.835294	0.117647	2	8	-13
10	6	28	250	0.784314	0.109804	2	6	-11
10	6	27	252	0.776471	0.105882	2	4	-11
10	6	26	252	0.768627	0.101961	2	4	-10
10	6	26	252	0.768627	0.101961	2	4	-10
10	6	27	252	0.776471	0.105882	2	4	-11
10	6	25	252	0.760784	0.0980392	2	4	-9
10	6	24	254	0.74902	0.0941176	2	4	-8
10	6	24	254	0.74902	0.0941176	2	4	-8
10	6	24	254	0.74902	0.0941176	2	4	-8
10	6	26	252	0.768627	0.101961	2	4	-10
10	6	27	252	0.776471	0.105882	2	4	-11
10	6	26	252	0.768627	0.101961	2	4	-10
10	6	25	252	0.760784	0.0980392	2	4	-9
10	6	25	252	0.760784	0.0980392	2	4	-9
9	6	24	250	0.74902	0.0941176	2	4	-8
9	6	23	250	0.737255	0.0901961	2	4	-8
9	6	22	252	0.72549	0.0862745	2	4	-8
9	6	23	250	0.737255	0.0901961	2	4	-8
9	6	24	250	0.74902	0.0941176	2	4	-8
9	6	24	250	0.74902	0.0941176	2	4	-8
9	6	24	250	0.74902	0.0941176	2	4	-8
9	6	25	250	0.760784	0.0980392	2	4	-9
9	6	26	250	0.768627	0.101961	2	4	-10
9	6	26	250	0.768627	0.101961	2	4	-10
9	6	26	250	0.768627	0.101961	2	4	-10
9	6	26	250	0.768627	0.101961	2	4	-10
9	6	26	250	0.768627	0.101961	2	4	-10
9	6	26	250	0.768627	0.101961	2	4	-10
9	6	26	250	0.768627	0.101961	2	4	-10
9	6	26	250	0.768627	0.101961	2	4	-10
9	6	25	250	0.760784	0.0980392	2	4	-9
9	6	25	250	0.760784	0.0980392	2	4	-9
9	6	25	250	0.760784	0.0980392	2	4	-9
9	6	26	250	0.768627	0.101961	2	4	-10
9	6	25	250	0.760784	0.0980392	2	4	-9
9	6	24	250	0.74902	0.0941176	2	4	-8
9	6	23	250	0.737255	0.0901961	2	4	-8
9	6	24	250	0.74902	0.0941176	2	4	-8
9	6	25	250	0.760784	0.0980392	2	4	-9
9	6	23	250	0.737255	0.0901961	2	4	-8
9	6	21	252	0.713725	0.0823529	2	4	-7
9	6	20	252	0.701961	0.0784314	2	4	-6
9	6	20	252	0.701961	0.0784314	2	4	-6
9	7	20	250	0.65098	0.0784314	2	4	-6
9	6	20	252	0.701961	0.0784314	2	4	-6
9	6	22	252	0.72549	0.0862745	2	4	-8
10	6	24	254	0.74902	0.0941176	2	4	-8
10	6	26	252	0.768627	0.101961	2	4	-10
11	7	27	252	0.741176	0.105882	2	6	-11
11	7	27	252	0.741176	0.105882	2	6	-11
11	7	27	252	0.741176	0.105882	2	6	-11
11	7	26	252	0.729412	0.101961	2	6	-10
10	6	24	254	0.74902	0.0941176	2	4	-8
10	6	24	254	0.74902	0.0941176	2	4	-8
10	6	25	252	0.760784	0.0980392	2	4	-9
10	6	26	252	0.768627	0.101961	2	4	-10
10	6	26	252	0.768627	0.101961	2	4	-10
11	7	27	252	0.741176	0.105882	2	6	-11
11	7	27	252	0.741176	0.105882	2	6	-11
11	7	28	252	0.74902	0.109804	2	6	-12
11	7	29	250	0.756863	0.113725	2	6	-12
11	6	30	252	0.8	0.117647	2	6	-13
11	6	32	252	0.811765	0.12549	2	8	-15
49	42	81	250	0.482353	0.317647	19	14	-23
47	39	80	252	0.513725	0.313725	18	15	-24
44	36	78	252	0.537255	0.305882	17	15	-25
41	33	75	252	0.560784	0.294118	15	16	-25
38	30	72	252	0.584314	0.282353	14	16	-25
35	27	70	252	0.615686	0.27451	12	17	-26
35	27	70	252	0.615686	0.27451	12	17	-26
33	25	68	252	0.631373	0.266667	12	17	-26
30	22	64	252	0.654902	0.25098	10	16	-26
27	19	61	252	0.690196	0.239216	9	16	-26
26	18	60	252	0.701961	0.235294	9	17	-26
25	18	58	250	0.690196	0.227451	8	17	-25
22	14	56	252	0.74902	0.219608	7	17	-26
20	12	56	250	0.784314	0.219608	6	16	-27
19	11	56	250	0.803922	0.219608	6	18	-27
17	9	54	250	0.831373	0.211765	5	17	-27
16	8	52	250	0.847059	0.203922	4	17	-26
15	7	49	252	0.858824	0.192157	4	15	-25
14	7	46	250	0.847059	0.180392	3	13	-23
13	6	43	252	0.858824	0.168627	3	11	-22
13	6	42	252	0.858824	0.164706	3	11	-21
11	5	41	250	0.878431	0.160784	3	11	-21
12	6	42	250	0.858824	0.164706	3	11	-21
12	6	41	250	0.854902	0.160784	3	11	-20
11	5	40	250	0.87451	0.156863	3	10	-20
11	5	40	250	0.87451	0.156863	3	10	-20
10	4	39	250	0.898039	0.152941	2	10	-20
10	5	38	250	0.866667	0.14902	2	10	-19
10	5	37	250	0.866667	0.145098	2	10	-19
10	5	36	250	0.862745	0.141176	2	10	-18
10	5	35	250	0.858824	0.137255	2	8	-17
10	5	34	250	0.854902	0.133333	2	8	-16
10	5	33	250	0.847059	0.129412	2	8	-15
10	5	33	250	0.847059	0.129412	2	8	-15
10	5	33	250	0.847059	0.129412	2	8	-15
10	5	32	252	0.843137	0.12549	2	6	-15
10	5	31	252	0.839216	0.121569	2	8	-15
10	5	31	252	0.839216	0.121569	2	8	-15
10	5	32	252	0.843137	0.12549	2	6	-15
10	5	31	252	0.839216	0.121569	2	8	-15
10	5	30	252	0.835294	0.117647	2	8	-13
10	5	29	252	0.827451	0.113725	2	6	-13
10	6	28	250	0.784314	0.109804	2	6	-11
10	6	28	250	0.784314	0.109804	2	6	-11
10	6	28	250	0.784314	0.109804	2	6	-11
10	6	27	252	0.776471	0.105882	2	4	-11
10	6	25	252	0.760784	0.0980392	2	4	-9
10	6	24	254	0.74902	0.0941176	2	4	-8
10	6	23	254	0.737255	0.0901961	2	4	-8
10	6	23	254	0.737255	0.0901961	2	4	-8
10	6	23	254	0.737255	0.0901961	2	4	-8
10	6	22	256	0.72549	0.0862745	2	4	-8
10	6	22	256	0.72549	0.0862745	2	4	-8
9	6	23	250	0.737255	0.0901961	2	4	-8
8	6	23	248	0.737255	0.0901961	2	4	-8
8	6	23	248	0.737255	0.0901961	2	4	-8
8	6	23	248	0.737255	0.0901961	2	4	-8
8	6	24	246	0.74902	0.0941176	2	4	-9
8	6	25	246	0.760784	0.0980392	2	4	-10
8	6	24	246	0.74902	0.0941176	2	4	-9
8	6	23	248	0.737255	0.0901961	2	4	-8
8	6	23	248	0.737255	0.0901961	2	4	-8
8	6	24	246	0.74902	0.0941176	2	4	-9
8	6	24	246	0.74902	0.0941176	2	4	-9
8	6	24	246	0.74902	0.0941176	2	4	-9
8	6	24	246	0.74902	0.0941176	2	4	-9
8	6	24	246	0.74902	0.0941176	2	4	-9
8	6	24	246	0.74902	0.0941176	2	4	-9
8	6	24	246	0.74902	0.0941176	2	4	-9
8	6	23	248	0.737255	0.0901961	2	4	-8
8	7	23	244	0.694118	0.0901961	2	4	-8
8	7	23	244	0.694118	0.0901961	2	4	-8
8	7	23	244	0.694118	0.0901961	2	4	-8
8	7	23	244	0.694118	0.0901961	2	4	-8
8	7	23	244	0.694118	0.0901961	2	4	-8
8	7	22	244	0.682353	0.0862745	2	4	-7
8	7	21	244	0.666667	0.0823529	2	4	-7
8	7	21	244	0.666667	0.0823529	2	4	-7
8	7	20	244	0.65098	0.0784314	2	2	-6
8	7	19	246	0.631373	0.0745098	2	2	-5
8	7	18	246	0.611765	0.0705882	2	2	-5
8	7	19	246	0.631373	0.0745098	2	2	-5
8	7	19	246	0.631373	0.0745098	2	2	-5
8	7	19	246	0.631373	0.0745098	2	2	-5
8	7	19	246	0.631373	0.0745098	2	2	-5
9	6	23	250	0.737255	0.0901961	2	4	-8
10	6	26	252	0.768627	0.101961	2	4	-10
10	6	27	252	0.776471	0.105882	2	4	-11
10	6	27	252	0.776471	0.105882	2	4	-11
10	6	26	252	0.768627	0.101961	2	4	-10
10	6	25	252	0.760784	0.0980392	2	4	-9
10	6	24	254	0.74902	0.0941176	2	4	-8
10	6	23	254	0.737255	0.0901961	2	4	-8
10	6	25	252	0.760784	0.0980392	2	4	-9
10	6	28	250	0.784314	0.109804	2	6	-11
10	5	29	252	0.827451	0.113725	2	6	-13
10	5	29	252	0.827451	0.113725	2	6	-13
10	6	28	250	0.784314	0.109804	2	6	-11
10	6	26	252	0.768627	0.101961	2	4	-10
10	6	27	252	0.776471	0.105882	2	4	-11
10	6	27	252	0.776471	0.105882	2	4	-11
10	6	25	252	0.760784	0.0980392	2	4	-9
11	7	26	252	0.729412	0.101961	2	6	-10
45	37	78	252	0.52549	0.305882	17	15	-24
44	36	78	252	0.537255	0.305882	17	15	-25
41	33	75	252	0.560784	0.294118	15	16	-25
38	30	72	252	0.584314	0.282353	14	16	-25
36	28	70	252	0.6	0.27451	13	16	-25
33	25	69	250	0.639216	0.270588	12	17	-26
32	24	69	250	0.65098	0.270588	11	18	-27
29	21	65	250	0.678431	0.254902	10	18	-27
26	18	61	252	0.705882	0.239216	9	18	-27
24	16	59	252	0.729412	0.231373	7	18	-26
22	14	57	252	0.752941	0.223529	7	17	-26
22	14	57	252	0.752941	0.223529	7	17	-26
19	11	54	252	0.796078	0.211765	5	18	-26
17	9	54	250	0.831373	0.211765	5	17	-27
16	8	55	250	0.854902	0.215686	5	17	-28
16	8	55	250	0.854902	0.215686	5	17	-28
15	7	52	250	0.866667	0.203922	4	17	-27
14	6	47	252	0.870588	0.184314	3	13	-24
13	6	43	252	0.858824	0.168627	3	11	-22
13	6	42	252	0.858824	0.164706	3	11	-21
13	6	41	252	0.854902	0.160784	3	11	-20
11	5	40	250	0.87451	0.156863	3	10	-20
11	5	40	250	0.87451	0.156863	3	10	-20
11	6	39	250	0.847059	0.152941	3	10	-19
10	5	37	250	0.866667	0.145098	2	10	-19
10	5	37	250	0.866667	0.145098	2	10	-19
10	5	37	250	0.866667	0.145098	2	10	-19
10	5	36	250	0.862745	0.141176	2	10	-18
10	5	35	250	0.858824	0.137255	2	8	-17
10	5	34	250	0.854902	0.133333	2	8	-16
10	5	34	250	0.854902	0.133333	2	8	-16
10	5	32	252	0.843137	0.12549	2	6	-15
10	5	31	252	0.839216	0.121569	2	8	-15
10	5	31	252	0.839216	0.121569	2	8	-15
10	5	31	252	0.839216	0.121569	2	8	-15
10	5	30	252	0.835294	0.117647	2	8	-13
10	5	29	252	0.827451	0.113725	2	6	-13
10	5	31	252	0.839216	0.121569	2	8	-15
10	5	32	252	0.843137	0.12549	2	6	-15
10	5	31	252	0.839216	0.121569	2	8	-15
10	5	30	252	0.835294	0.117647	2	8	-13
10	5	29	252	0.827451	0.113725	2	6	-13
10	6	28	250	0.784314	0.109804	2	6	-11
10	5	29	252	0.827451	0.113725	2	6	-13
10	6	28	250	0.784314	0.109804	2	6	-11
10	6	26	252	0.768627	0.101961	2	4	-10
10	6	24	254	0.74902	0.0941176	2	4	-8
10	6	23	254	0.737255	0.0901961	2	4	-8
10	6	22	256	0.72549	0.0862745	2	4	-8
10	6	21	256	0.713725	0.0823529	2	4	-7
10	6	20	258	0.701961	0.0784314	2	4	-6
10	6	19	258	0.682353	0.0745098	2	4	-5
10	6	20	258	0.701961	0.0784314	2	4	-6
9	6	21	252	0.713725	0.0823529	2	4	-7
8	7	23	244	0.694118	0.0901961	2	4	-8
8	7	23	244	0.694118	0.0901961	2	4	-8
8	7	23	244	0.694118	0.0901961	2	4	-8
8	6	24	246	0.74902	0.0941176	2	4	-9
8	6	25	246	0.760784	0.0980392	2	4	-10
8	6	24	246	0.74902	0.0941176	2	4	-9
8	7	23	244	0.694118	0.0901961	2	4	-8
8	7	23	244	0.694118	0.0901961	2	4	-8
8	7	22	244	0.682353	0.0862745	2	4	-7
8	7	22	244	0.682353	0.0862745	2	4	-7
8	7	22	244	0.682353	0.0862745	2	4	-7
8	7	22	244	0.682353	0.0862745	2	4	-7
8	7	22	244	0.682353	0.0862745	2	4	-7
8	7	22	244	0.682353	0.0862745	2	4	-7
8	7	22	244	0.682353	0.0862745	2	4	-7
8	7	20	244	0.65098	0.0784314	2	2	-6
8	7	19	246	0.631373	0.0745098	2	2	-5
8	7	18	246	0.611765	0.0705882	2	2	-5
8	7	19	246	0.631373	0.0745098	2	2	-5
8	7	19	246	0.631373	0.0745098	2	2	-5
8	7	19	246	0.631373	0.0745098	2	2	-5
8	7	18	246	0.611765	0.0705882	2	2	-5
8	7	17	246	0.588235	0.0666667	2	2	-4
8	7	17	246	0.588235	0.0666667	2	2	-4
8	7	18	246	0.611765	0.0705882	2	2	-5
8	7	17	246	0.588235	0.0666667	2	2	-4
8	7	16	246	0.560784	0.0627451	2	2	-4
8	7	17	246	0.588235	0.0666667	2	2	-4
8	7	19	246	0.631373	0.0745098	2	2	-5
8	7	18	246	0.611765	0.0705882	2	2	-5
8	7	19	246	0.631373	0.0745098	2	2	-5
9	6	23	250	0.737255	0.0901961	2	4	-8
10	6	26	252	0.768627	0.101961	2	4	-10
10	6	27	252	0.776471	0.105882	2	4	-11
10	6	26	252	0.768627	0.101961	2	4	-10
10	6	25	252	0.760784	0.0980392	2	4	-9
10	6	24	254	0.74902	0.0941176	2	4	-8
10	6	23	254	0.737255	0.0901961	2	4	-8
10	6	22	256	0.72549	0.0862745	2	4	-8
10	6	25	252	0.760784	0.0980392	2	4	-9
10	6	28	250	0.784314	0.109804	2	6	-11
10	5	30	252	0.835294	0.117647	2	8	-13
10	5	31	252	0.839216	0.121569	2	8	-15
10	5	29	252	0.827451	0.113725	2	6	-13
10	6	27	252	0.776471	0.105882	2	4	-11
10	6	27	252	0.776471	0.105882	2	4	-11
10	6	27	252	0.776471	0.105882	2	4	-11
10	6	24	254	0.74902	0.0941176	2	4	-8
10	6	22	256	0.72549	0.0862745	2	4	-8
42	34	77	252	0.556863	0.301961	16	15	-25
40	32	75	252	0.572549	0.294118	15	17	-26
37	29	73	250	0.603922	0.286275	14	17	-26
34	26	69	252	0.623529	0.270588	12	16	-26
32	24	66	252	0.635294	0.258824	11	16	-25
29	21	65	250	0.678431	0.254902	10	18	-27
29	21	67	250	0.686275	0.262745	10	19	-28
26	18	63	250	0.713725	0.247059	9	19	-28
23	15	59	250	0.745098	0.231373	7	18	-27
20	12	56	250	0.784314	0.219608	6	16	-27
19	11	55	250	0.8	0.215686	5	18	-27
18	10	54	250	0.815686	0.211765	5	19	-27
17	9	53	250	0.831373	0.207843	5	17	-27
14	6	52	250	0.886275	0.203922	4	17	-27
15	7	55	250	0.87451	0.215686	4	19	-29
14	6	54	250	0.890196	0.211765	4	19	-29
14	6	52	250	0.886275	0.203922	4	17	-27
13	5	48	252	0.894118	0.188235	3	15	-26
12	5	44	250	0.886275	0.172549	3	11	-22
12	5	42	252	0.882353	0.164706	3	13	-21
12	5	41	252	0.878431	0.160784	3	11	-21
11	5	40	250	0.87451	0.156863	3	10	-20
10	4	39	250	0.898039	0.152941	2	10	-20
10	5	39	248	0.870588	0.152941	2	11	-20
10	5	37	250	0.866667	0.145098	2	10	-19
10	5	37	250	0.866667	0.145098	2	10	-19
10	5	36	250	0.862745	0.141176	2	10	-18
10	5	35	250	0.858824	0.137255	2	8	-17
10	5	34	250	0.854902	0.133333	2	8	-16
10	5	34	250	0.854902	0.133333	2	8	-16
10	5	34	250	0.854902	0.133333	2	8	-16
10	5	32	252	0.843137	0.12549	2	6	-15
10	5	30	252	0.835294	0.117647	2	8	-13
10	5	30	252	0.835294	0.117647	2	8	-13
10	5	31	252	0.839216	0.121569	2	8	-15
10	5	29	252	0.827451	0.113725	2	6	-13
10	5	29	252	0.827451	0.113725	2	6	-13
10	5	30	252	0.835294	0.117647	2	8	-13
10	5	31	252	0.839216	0.121569	2	8	-15
10	5	30	252	0.835294	0.117647	2	8	-13
10	5	29	252	0.827451	0.113725	2	6	-13
10	6	28	250	0.784314	0.109804	2	6	-11
10	6	27	252	0.776471	0.105882	2	4	-11
10	6	28	250	0.784314	0.109804	2	6	-11
10	6	27	252	0.776471	0.105882	2	4	-11
10	6	25	252	0.760784	0.0980392	2	4	-9
10	6	22	256	0.72549	0.0862745	2	4	-8
10	6	20	258	0.701961	0.0784314	2	4	-6
10	6	20	258	0.701961	0.0784314	2	4	-6
10	6	19	258	0.682353	0.0745098	2	4	-5
10	6	19	258	0.682353	0.0745098	2	4	-5
10	6	19	258	0.682353	0.0745098	2	4	-5
10	6	19	258	0.682353	0.0745098	2	4	-5
9	6	21	252	0.713725	0.0823529	2	4	-7
8	7	23	244	0.694118	0.0901961	2	4	-8
8	7	24	244	0.709804	0.0941176	2	4	-9
8	7	23	244	0.694118	0.0901961	2	4	-8
8	6	24	246	0.74902	0.0941176	2	4	-9
8	6	24	246	0.74902	0.0941176	2	4	-9
8	6	24	246	0.74902	0.0941176	2	4	-9
8	6	24	246	0.74902	0.0941176	2	4	-9
8	7	22	244	0.682353	0.0862745	2	4	-7
8	7	21	244	0.666667	0.0823529	2	4	-7
8	7	21	244	0.666667	0.0823529	2	4	-7
8	7	22	244	0.682353	0.0862745	2	4	-7
8	7	22	244	0.682353	0.0862745	2	4	-7
8	7	22	244	0.682353	0.0862745	2	4	-7
8	7	22	244	0.682353	0.0862745	2	4	-7
8	7	21	244	0.666667	0.0823529	2	4	-7
9	7	18	250	0.611765	0.0705882	2	2	-5
9	7	15	256	0.533333	0.0588235	2	2	-3
9	7	15	256	0.533333	0.0588235	2	2	-3
9	7	15	256	0.533333	0.0588235	2	2	-3
9	7	15	256	0.533333	0.0588235	2	2	-3
9	7	15	256	0.533333	0.0588235	2	2	-3
9	7	14	258	0.501961	0.054902	2	2	-2
9	7	13	260	0.462745	0.0509804	2	2	-2
9	7	16	254	0.560784	0.0627451	2	2	-4
9	7	18	250	0.611765	0.0705882	2	2	-5
9	7	17	252	0.588235	0.0666667	2	2	-4
9	7	15	256	0.533333	0.0588235	2	2	-3
9	7	16	254	0.560784	0.0627451	2	2	-4
9	7	18	250	0.611765	0.0705882	2	2	-5
9	7	18	250	0.611765	0.0705882	2	2	-5
9	7	19	250	0.631373	0.0745098	2	4	-5
9	6	22	252	0.72549	0.0862745	2	4	-8
10	6	25	252	0.760784	0.0980392	2	4	-9
10	6	26	252	0.768627	0.101961	2	4	-10
10	6	25	252	0.760784	0.0980392	2	4	-9
10	6	23	254	0.737255	0.0901961	2	4	-8
10	6	22	256	0.72549	0.0862745	2	4	-8
10	6	21	256	0.713725	0.0823529	2	4	-7
10	6	21	256	0.713725	0.0823529	2	4	-7
10	6	24	254	0.74902	0.0941176	2	4	-8
10	6	26	252	0.768627	0.101961	2	4	-10
10	6	28	250	0.784314	0.109804	2	6	-11
10	6	28	250	0.784314	0.109804	2	6	-11
10	6	28	250	0.784314	0.109804	2	6	-11
10	6	27	252	0.776471	0.105882	2	4	-11
10	6	27	252	0.776471	0.105882	2	4	-11
10	6	27	252	0.776471	0.105882	2	4	-11
10	6	25	252	0.760784	0.0980392	2	4	-9
10	6	23	254	0.737255	0.0901961	2	4	-8
40	32	76	250	0.580392	0.298039	15	16	-26
36	28	72	250	0.611765	0.282353	13	18	-26
32	24	68	250	0.647059	0.266667	11	17	-27
31	23	66	252	0.65098	0.258824	10	18	-26
28	20	62	252	0.678431	0.243137	9	17	-26
26	18	62	250	0.709804	0.243137	9	18	-27
25	17	63	250	0.729412	0.247059	8	20	-29
23	15	60	250	0.74902	0.235294	7	20	-28
20	12	56	250	0.784314	0.219608	6	16	-27
17	9	53	250	0.831373	0.207843	5	17	-27
16	8	52	250	0.847059	0.203922	4	17	-26
16	8	52	250	0.847059	0.203922	4	17	-26
15	7	51	250	0.862745	0.2	4	17	-27
14	6	52	250	0.886275	0.203922	4	17	-27
13	5	53	250	0.905882	0.207843	3	17	-29
14	6	53	250	0.886275	0.207843	4	17	-28
14	6	52	250	0.886275	0.203922	4	17	-27
13	5	48	252	0.894118	0.188235	3	15	-26
12	5	44	250	0.886275	0.172549	3	11	-22
12	5	42	252	0.882353	0.164706	3	13	-21
12	5	40	252	0.87451	0.156863	3	11	-20
11	5	40	250	0.87451	0.156863	3	10	-20
10	4	40	250	0.901961	0.156863	2	11	-21
10	4	39	250	0.898039	0.152941	2	10	-20
10	5	38	250	0.866667	0.14902	2	10	-19
10	5	37	250	0.866667	0.145098	2	10	-19
10	5	36	250	0.862745	0.141176	2	10	-18
10	5	35	250	0.858824	0.137255	2	8	-17
10	5	34	250	0.854902	0.133333	2	8	-16
10	5	34	250	0.854902	0.133333	2	8	-16
10	5	34	250	0.854902	0.133333	2	8	-16
10	5	32	252	0.843137	0.12549	2	6	-15
10	5	30	252	0.835294	0.117647	2	8	-13
10	5	30	252	0.835294	0.117647	2	8	-13
10	5	30	252	0.835294	0.117647	2	8	-13
10	5	29	252	0.827451	0.113725	2	6	-13
10	6	28	250	0.784314	0.109804	2	6	-11
10	5	29	252	0.827451	0.113725	2	6	-13
10	5	30	252	0.835294	0.117647	2	8	-13
11	6	30	252	0.8	0.117647	2	6	-13
11	7	29	250	0.756863	0.113725	2	6	-12
10	6	27	252	0.776471	0.105882	2	4	-11
10	6	26	252	0.768627	0.101961	2	4	-10
10	6	27	252	0.776471	0.105882	2	4	-11
10	6	26	252	0.768627	0.101961	2	4	-10
10	6	23	254	0.737255	0.0901961	2	4	-8
10	6	21	256	0.713725	0.0823529	2	4	-7
10	6	20	258	0.701961	0.0784314	2	4	-6
10	6	19	258	0.682353	0.0745098	2	4	-5
10	6	19	258	0.682353	0.0745098	2	4	-5
10	6	19	258	0.682353	0.0745098	2	4	-5
10	6	19	258	0.682353	0.0745098	2	4	-5
10	6	19	258	0.682353	0.0745098	2	4	-5
9	7	21	248	0.666667	0.0823529	2	4	-7
8	7	22	244	0.682353	0.0862745	2	4	-7
8	7	23	244	0.694118	0.0901961	2	4	-8
8	7	22	244	0.682353	0.0862745	2	4	-7
8	7	22	244	0.682353	0.0862745	2	4	-7
8	7	22	244	0.682353	0.0862745	2	4	-7
8	7	22	244	0.682353	0.0862745	2	4	-7
8	7	22	244	0.682353	0.0862745	2	4	-7
8	7	21	244	0.666667	0.0823529	2	4	-7
8	7	20	244	0.65098	0.0784314	2	2	-6
8	7	20	244	0.65098	0.0784314	2	2	-6
8	7	20	244	0.65098	0.0784314	2	2	-6
8	7	20	244	0.65098	0.0784314	2	2	-6
8	7	20	244	0.65098	0.0784314	2	2	-6
8	7	20	244	0.65098	0.0784314	2	2	-6
8	7	20	244	0.65098	0.0784314	2	2	-6
9	7	18	250	0.611765	0.0705882	2	2	-5
10	7	16	260	0.560784	0.0627451	2	2	-4
10	7	16	260	0.560784	0.0627451	2	2	-4
10	7	17	258	0.588235	0.0666667	2	2	-4
10	7	17	258	0.588235	0.0666667	2	2	-4
10	7	17	258	0.588235	0.0666667	2	2	-4
10	7	15	262	0.533333	0.0588235	2	2	-3
10	7	15	262	0.533333	0.0588235	2	2	-3
10	7	17	258	0.588235	0.0666667	2	2	-4
10	6	20	258	0.701961	0.0784314	2	4	-6
10	6	18	260	0.666667	0.0705882	2	2	-5
10	7	16	260	0.560784	0.0627451	2	2	-4
10	7	16	260	0.560784	0.0627451	2	2	-4
10	7	17	258	0.588235	0.0666667	2	2	-4
10	6	18	260	0.666667	0.0705882	2	2	-5
10	6	20	258	0.701961	0.0784314	2	4	-6
10	6	22	256	0.72549	0.0862745	2	4	-8
10	6	25	252	0.760784	0.0980392	2	4	-9
10	6	25	252	0.760784	0.0980392	2	4	-9
10	6	24	254	0.74902	0.0941176	2	4	-8
10	6	23	254	0.737255	0.0901961	2	4	-8
10	6	21	256	0.713725	0.0823529	2	4	-7
10	6	20	258	0.701961	0.0784314	2	4	-6
10	6	20	258	0.701961	0.0784314	2	4	-6
10	6	22	256	0.72549	0.0862745	2	4	-8
10	6	24	254	0.74902	0.0941176	2	4	-8
10	6	25	252	0.760784	0.0980392	2	4	-9
10	6	25	252	0.760784	0.0980392	2	4	-9
10	6	26	252	0.768627	0.101961	2	4	-10
10	6	26	252	0.768627	0.101961	2	4	-10
10	6	26	252	0.768627	0.101961	2	4	-10
10	6	26	252	0.768627	0.101961	2	4	-10
10	6	25	252	0.760784	0.0980392	2	4	-9
10	6	25	252	0.760784	0.0980392	2	4	-9
38	30	74	250	0.596078	0.290196	14	18	-27
35	27	71	250	0.619608	0.278431	12	18	-27
30	22	66	250	0.666667	0.258824	10	17	-27
29	21	63	252	0.666667	0.247059	10	18	-26
27	19	61	252	0.690196	0.239216	9	16	-26
24	16	60	250	0.733333	0.235294	8	17	-26
24	16	62	250	0.741176	0.243137	8	19	-28
20	12	57	250	0.788235	0.223529	6	18	-27
17	9	53	250	0.831373	0.207843	5	17	-27
17	9	53	250	0.831373	0.207843	5	17	-27
16	8	52	250	0.847059	0.203922	4	17	-26
16	8	52	250	0.847059	0.203922	4	17	-26
15	7	51	250	0.862745	0.2	4	17	-27
14	6	52	250	0.886275	0.203922	4	17	-27
13	5	51	250	0.901961	0.2	3	17	-27
13	5	51	250	0.901961	0.2	3	17	-27
12	4	49	250	0.917647	0.192157	3	15	-26
12	4	46	252	0.913725	0.180392	3	15	-25
13	6	44	252	0.862745	0.172549	3	13	-22
13	6	42	252	0.858824	0.164706	3	11	-21
12	5	39	252	0.870588	0.152941	3	10	-19
11	5	40	250	0.87451	0.156863	3	10	-20
10	4	40	250	0.901961	0.156863	2	11	-21
10	4	39	250	0.898039	0.152941	2	10	-20
10	5	38	250	0.866667	0.14902	2	10	-19
10	5	37	250	0.866667	0.145098	2	10	-19
10	5	36	250	0.862745	0.141176	2	10	-18
10	5	35	250	0.858824	0.137255	2	8	-17
10	5	34	250	0.854902	0.133333	2	8	-16
10	5	34	250	0.854902	0.133333	2	8	-16
10	5	33	250	0.847059	0.129412	2	8	-15
10	5	32	252	0.843137	0.12549	2	6	-15
10	5	30	252	0.835294	0.117647	2	8	-13
10	5	29	252	0.827451	0.113725	2	6	-13
10	5	29	252	0.827451	0.113725	2	6	-13
10	5	29	252	0.827451	0.113725	2	6	-13
10	5	29	252	0.827451	0.113725	2	6	-13
10	5	29	252	0.827451	0.113725	2	6	-13
10	5	29	252	0.827451	0.113725	2	6	-13
10	6	28	250	0.784314	0.109804	2	6	-11
10	6	27	252	0.776471	0.105882	2	4	-11
10	6	27	252	0.776471	0.105882	2	4	-11
10	6	27	252	0.776471	0.105882	2	4	-11
10	6	26	252	0.768627	0.101961	2	4	-10
10	6	25	252	0.760784	0.0980392	2	4	-9
10	6	23	254	0.737255	0.0901961	2	4	-8
10	6	21	256	0.713725	0.0823529	2	4	-7
10	6	21	256	0.713725	0.0823529	2	4	-7
10	6	21	256	0.713725	0.0823529	2	4	-7
10	6	20	258	0.701961	0.0784314	2	4	-6
10	6	19	258	0.682353	0.0745098	2	4	-5
10	6	19	258	0.682353	0.0745098	2	4	-5
10	6	19	258	0.682353	0.0745098	2	4	-5
9	7	20	250	0.65098	0.0784314	2	4	-6
8	7	20	244	0.65098	0.0784314	2	2	-6
8	7	21	244	0.666667	0.0823529	2	4	-7
8	7	20	244	0.65098	0.0784314	2	2	-6
8	7	20	244	0.65098	0.0784314	2	2	-6
8	7	20	244	0.65098	0.0784314	2	2	-6
8	7	20	244	0.65098	0.0784314	2	2	-6
8	7	19	246	0.631373	0.0745098	2	2	-5
8	7	19	246	0.631373	0.0745098	2	2	-5
8	7	19	246	0.631373	0.0745098	2	2	-5
8	7	19	246	0.631373	0.0745098	2	2	-5
8	7	18	246	0.611765	0.0705882	2	2	-5
8	7	18	246	0.611765	0.0705882	2	2	-5
8	7	18	246	0.611765	0.0705882	2	2	-5
7	6	17	246	0.647059	0.0666667	2	0	-4
7	6	18	246	0.666667	0.0705882	2	2	-5
9	7	20	250	0.65098	0.0784314	2	4	-6
10	6	20	258	0.701961	0.0784314	2	4	-6
10	6	21	256	0.713725	0.0823529	2	4	-7
10	6	22	256	0.72549	0.0862745	2	4	-8
10	6	22	256	0.72549	0.0862745	2	4	-8
10	6	22	256	0.72549	0.0862745	2	4	-8
10	6	21	256	0.713725	0.0823529	2	4	-7
10	6	20	258	0.701961	0.0784314	2	4	-6
10	6	21	256	0.713725	0.0823529	2	4	-7
10	6	21	256	0.713725	0.0823529	2	4	-7
10	6	20	258	0.701961	0.0784314	2	4	-6
10	6	19	258	0.682353	0.0745098	2	4	-5
10	7	18	256	0.611765	0.0705882	2	2	-5
10	7	17	258	0.588235	0.0666667	2	2	-4
10	6	19	258	0.682353	0.0745098	2	4	-5
10	6	21	256	0.713725	0.0823529	2	4	-7
10	6	23	254	0.737255	0.0901961	2	4	-8
10	6	25	252	0.760784	0.0980392	2	4	-9
10	6	25	252	0.760784	0.0980392	2	4	-9
10	6	25	252	0.760784	0.0980392	2	4	-9
10	6	23	254	0.737255	0.0901961	2	4	-8
10	6	21	256	0.713725	0.0823529	2	4	-7
10	6	20	258	0.701961	0.0784314	2	4	-6
10	6	19	258	0.682353	0.0745098	2	4	-5
10	6	21	256	0.713725	0.0823529	2	4	-7
10	6	23	254	0.737255	0.0901961	2	4	-8
10	6	23	254	0.737255	0.0901961	2	4	-8
10	6	23	254	0.737255	0.0901961	2	4	-8
10	6	24	254	0.74902	0.0941176	2	4	-8
10	6	24	254	0.74902	0.0941176	2	4	-8
10	6	23	254	0.737255	0.0901961	2	4	-8
10	6	23	254	0.737255	0.0901961	2	4	-8
10	6	24	254	0.74902	0.0941176	2	4	-8
11	7	25	254	0.721569	0.0980392	2	4	-9
34	26	71	250	0.635294	0.278431	12	18	-27
31	23	68	250	0.662745	0.266667	11	18	-27
29	21	66	250	0.682353	0.258824	10	19	-27
27	19	62	252	0.694118	0.243137	9	18	-26
24	15	57	252	0.737255	0.223529	7	18	-26
21	12	56	252	0.784314	0.219608	6	18	-27
20	11	57	252	0.807843	0.223529	6	18	-28
18	10	56	250	0.819608	0.219608	5	18	-28
15	7	52	250	0.866667	0.203922	4	17	-27
15	7	52	250	0.866667	0.203922	4	17	-27
14	6	51	250	0.882353	0.2	4	15	-27
14	6	50	250	0.878431	0.196078	3	17	-26
14	6	50	250	0.878431	0.196078	3	17	-26
13	5	50	250	0.901961	0.196078	3	15	-26
13	5	51	250	0.901961	0.2	3	17	-27
12	4	49	250	0.917647	0.192157	3	15	-26
13	5	48	252	0.894118	0.188235	3	15	-26
13	6	46	250	0.870588	0.180392	3	13	-23
13	6	43	252	0.858824	0.168627	3	11	-22
13	6	40	252	0.85098	0.156863	3	10	-19
12	5	38	252	0.866667	0.14902	3	10	-19
11	5	39	250	0.870588	0.152941	3	10	-19
10	4	39	250	0.898039	0.152941	2	10	-20
10	5	39	248	0.870588	0.152941	2	11	-20
10	5	37	250	0.866667	0.145098	2	10	-19
10	5	36	250	0.862745	0.141176	2	10	-18
10	5	36	250	0.862745	0.141176	2	10	-18
10	5	35	250	0.858824	0.137255	2	8	-17
10	5	34	250	0.854902	0.133333	2	8	-16
10	5	33	250	0.847059	0.129412	2	8	-15
10	5	32	252	0.843137	0.12549	2	6	-15
10	5	31	252	0.839216	0.121569	2	8	-15
10	5	30	252	0.835294	0.117647	2	8	-13
10	5	29	252	0.827451	0.113725	2	6	-13
10	6	28	250	0.784314	0.109804	2	6	-11
10	6	28	250	0.784314	0.109804	2	6	-11
10	6	28	250	0.784314	0.109804	2	6	-11
10	6	28	250	0.784314	0.109804	2	6	-11
10	6	28	250	0.784314	0.109804	2	6	-11
10	6	28	250	0.784314	0.109804	2	6	-11
10	6	27	252	0.776471	0.105882	2	4	-11
10	6	26	252	0.768627	0.101961	2	4	-10
[truncated: 7,477 more rows]

## Sheet: Average Colours
red	green	blue	hue	saturation	value	lightness	a*	b*
10.9144	8.01034	25.4212	1	0.545728	0.0997587	2.83675	5.21824	-9.58928
