# Supplementary material for: Parallel and High Throughput Reaction Monitoring with Computer Vision
Source: Angew Chem Int Ed Engl. 2024 Oct 31;64(1):e202413395. doi: 10.1002/anie.202413395 (PMC11701362; doi:10.1002/anie.202413395)
Supplement: Supplementary file 2 — Supporting Information [file ANIE-64-e202413395-s002.zip › Supporting Info - Machine readable data part 1/Figure 4 - glare analysis/6_below_SIanal__2/6_below_SIanal.xlsx]

## Sheet: Raw Colour Distributions
red	green	blue	hue	saturation	value	lightness	a*	b*
108	60	-98	270	0.619608	0.619608	35	41	-46
107	59	-97	268	0.627451	0.623529	35	41	-46
105	57	-98	268	0.639216	0.619608	34	42	-47
106	57	-98	270	0.639216	0.619608	34	42	-47
106	57	-99	270	0.635294	0.615686	34	41	-46
108	58	-99	270	0.631373	0.615686	35	42	-46
108	58	-99	270	0.631373	0.615686	35	42	-46
107	58	-100	270	0.627451	0.611765	34	41	-45
105	59	-99	268	0.623529	0.615686	35	40	-46
103	60	-98	266	0.619608	0.619608	35	40	-47
104	60	-99	268	0.619608	0.615686	35	40	-46
104	60	-100	268	0.615686	0.611765	35	39	-45
104	60	-100	268	0.615686	0.611765	35	39	-45
104	60	-99	268	0.619608	0.615686	35	40	-46
104	59	-99	268	0.623529	0.615686	34	40	-46
104	59	-98	268	0.627451	0.619608	34	40	-47
104	59	-98	268	0.627451	0.619608	34	40	-47
104	58	-99	268	0.631373	0.615686	34	41	-47
105	59	-99	268	0.623529	0.615686	35	40	-46
106	59	-98	268	0.627451	0.619608	35	41	-46
105	59	-99	268	0.623529	0.615686	35	40	-46
105	58	-100	268	0.627451	0.611765	34	40	-46
104	58	-99	268	0.631373	0.615686	34	41	-47
105	58	-99	268	0.631373	0.615686	34	41	-46
105	58	-98	268	0.631373	0.619608	34	41	-47
105	57	-98	268	0.639216	0.619608	34	42	-47
105	57	-98	268	0.639216	0.619608	34	42	-47
103	55	-99	268	0.65098	0.615686	34	42	-48
103	56	-99	268	0.643137	0.615686	34	41	-47
104	56	-98	268	0.647059	0.619608	34	42	-48
103	55	-98	268	0.65098	0.619608	34	42	-48
103	55	-98	268	0.65098	0.619608	34	42	-48
102	54	-100	268	0.654902	0.611765	33	42	-48
101	53	-102	268	0.654902	0.603922	33	42	-47
101	53	-102	268	0.654902	0.603922	33	42	-47
101	53	-102	268	0.654902	0.603922	33	42	-47
100	52	-102	268	0.662745	0.603922	32	42	-48
100	52	-101	268	0.662745	0.607843	32	42	-48
100	51	-101	268	0.670588	0.607843	32	43	-49
100	52	-101	268	0.662745	0.607843	32	42	-48
101	52	-100	268	0.666667	0.611765	33	43	-49
100	52	-101	268	0.662745	0.607843	32	42	-48
99	51	-102	268	0.670588	0.603922	32	42	-48
100	51	-102	268	0.670588	0.603922	32	43	-48
100	51	-102	268	0.670588	0.603922	32	43	-48
101	52	-101	268	0.662745	0.607843	33	42	-48
101	52	-101	268	0.662745	0.607843	33	42	-48
101	52	-101	268	0.662745	0.607843	33	42	-48
101	52	-101	268	0.662745	0.607843	33	42	-48
102	52	-102	270	0.662745	0.603922	33	43	-47
102	52	-102	270	0.662745	0.603922	33	43	-47
102	52	-102	270	0.662745	0.603922	33	43	-47
101	51	-101	268	0.670588	0.607843	32	43	-48
101	51	-100	268	0.67451	0.611765	32	43	-49
101	51	-100	268	0.67451	0.611765	32	43	-49
101	52	-100	268	0.666667	0.611765	33	43	-49
101	52	-99	268	0.670588	0.615686	33	43	-49
101	52	-99	268	0.670588	0.615686	33	43	-49
100	52	-99	268	0.670588	0.615686	33	43	-49
100	52	-99	268	0.670588	0.615686	33	43	-49
101	52	-99	268	0.670588	0.615686	33	43	-49
102	52	-99	268	0.670588	0.615686	33	44	-49
102	52	-97	268	0.67451	0.623529	33	44	-50
101	51	-97	268	0.678431	0.623529	33	44	-50
102	51	-100	270	0.67451	0.611765	33	44	-49
102	50	-104	270	0.670588	0.596078	32	43	-47
100	47	-107	272	0.686275	0.584314	31	43	-47
94	41	-112	270	0.713725	0.564706	29	44	-47
90	36	-112	270	0.74902	0.564706	27	46	-50
84	28	-113	270	0.803922	0.560784	25	48	-53
80	21	-108	268	0.858824	0.580392	24	51	-57
75	13	-105	266	0.913725	0.592157	23	53	-61
74	9	-103	266	0.941176	0.6	23	54	-63
69	1	-107	268	0.992157	0.584314	21	55	-63
72	3	-103	268	0.980392	0.6	22	56	-64
72	2	-103	268	0.988235	0.6	22	56	-64
71	1	-105	268	0.992157	0.592157	22	55	-63
71	1	-107	268	0.992157	0.584314	21	56	-63
71	1	-105	268	0.992157	0.592157	22	55	-63
72	1	-103	268	0.992157	0.6	22	56	-64
72	1	-103	268	0.992157	0.6	22	56	-64
72	1	-105	268	0.992157	0.592157	22	56	-63
72	1	-105	268	0.992157	0.592157	22	56	-63
72	1	-105	268	0.992157	0.592157	22	56	-63
71	2	-105	268	0.988235	0.592157	22	55	-63
70	2	-105	268	0.988235	0.592157	22	55	-64
69	1	-107	268	0.992157	0.584314	21	55	-63
70	0	-108	268	1	0.580392	21	55	-63
69	1	-108	268	0.992157	0.580392	21	55	-63
68	1	-108	268	0.992157	0.580392	21	55	-63
68	1	-108	268	0.992157	0.580392	21	55	-63
68	1	-108	268	0.992157	0.580392	21	55	-63
68	1	-107	268	0.992157	0.584314	21	55	-63
68	1	-105	266	0.992157	0.592157	21	56	-64
69	2	-105	268	0.988235	0.592157	21	56	-64
69	2	-105	268	0.988235	0.592157	21	56	-64
69	2	-105	268	0.988235	0.592157	21	56	-64
69	2	-105	268	0.988235	0.592157	21	56	-64
69	2	-105	268	0.988235	0.592157	21	56	-64
70	2	-105	268	0.988235	0.592157	22	55	-64
70	2	-106	268	0.988235	0.588235	21	56	-63
71	2	-107	268	0.988235	0.584314	21	56	-63
71	1	-107	268	0.992157	0.584314	21	56	-63
71	2	-107	268	0.988235	0.584314	21	56	-63
71	2	-107	268	0.988235	0.584314	21	56	-63
71	2	-107	268	0.988235	0.584314	21	56	-63
71	1	-106	268	0.992157	0.588235	22	55	-63
71	1	-104	268	0.992157	0.596078	22	56	-64
70	2	-104	268	0.988235	0.596078	22	55	-64
69	2	-104	266	0.988235	0.596078	22	56	-64
69	2	-104	266	0.988235	0.596078	22	56	-64
69	1	-106	268	0.992157	0.588235	21	56	-64
69	1	-106	268	0.992157	0.588235	21	56	-64
68	1	-105	266	0.992157	0.592157	21	56	-64
68	1	-105	266	0.992157	0.592157	21	56	-64
68	1	-105	266	0.992157	0.592157	21	56	-64
68	1	-106	268	0.992157	0.588235	21	55	-64
69	2	-105	268	0.988235	0.592157	21	56	-64
69	2	-106	268	0.988235	0.588235	21	56	-64
69	2	-105	268	0.988235	0.592157	21	56	-64
69	2	-105	268	0.988235	0.592157	21	56	-64
68	1	-106	268	0.992157	0.588235	21	55	-64
69	1	-106	268	0.992157	0.588235	21	56	-64
69	1	-106	268	0.992157	0.588235	21	56	-64
68	1	-106	268	0.992157	0.588235	21	55	-64
68	2	-105	266	0.988235	0.592157	21	56	-64
68	2	-105	266	0.988235	0.592157	21	56	-64
68	2	-105	266	0.988235	0.592157	21	56	-64
68	2	-105	266	0.988235	0.592157	21	56	-64
67	2	-105	266	0.988235	0.592157	21	55	-64
68	2	-106	266	0.988235	0.588235	21	55	-64
69	1	-106	268	0.992157	0.588235	21	56	-64
69	1	-104	268	0.992157	0.596078	22	56	-64
70	1	-103	268	0.992157	0.6	22	56	-65
70	1	-103	268	0.992157	0.6	22	56	-65
71	1	-103	268	0.992157	0.6	22	56	-64
71	1	-103	268	0.992157	0.6	22	56	-64
71	1	-103	268	0.992157	0.6	22	56	-64
71	1	-104	268	0.992157	0.596078	22	56	-64
71	1	-106	268	0.992157	0.588235	22	55	-63
70	0	-105	268	1	0.592157	21	56	-64
68	0	-104	266	1	0.596078	21	56	-65
68	0	-105	268	1	0.592157	21	56	-64
69	1	-106	268	0.992157	0.588235	21	56	-64
68	1	-106	268	0.992157	0.588235	21	55	-64
68	1	-106	268	0.992157	0.588235	21	55	-64
69	1	-105	268	0.992157	0.592157	21	56	-64
71	2	-104	268	0.988235	0.596078	22	56	-64
69	1	-106	268	0.992157	0.588235	21	56	-64
69	1	-106	268	0.992157	0.588235	21	56	-64
68	1	-106	268	0.992157	0.588235	21	55	-64
69	2	-105	268	0.988235	0.592157	21	56	-64
69	2	-105	268	0.988235	0.592157	21	56	-64
69	2	-105	268	0.988235	0.592157	21	56	-64
69	2	-104	266	0.988235	0.596078	22	56	-64
70	2	-103	268	0.988235	0.6	22	56	-65
70	2	-102	266	0.988235	0.603922	22	56	-65
70	2	-102	266	0.988235	0.603922	22	56	-65
69	2	-102	266	0.988235	0.603922	22	56	-65
69	2	-102	266	0.988235	0.603922	22	56	-65
70	1	-103	268	0.992157	0.6	22	56	-65
71	1	-103	268	0.992157	0.6	22	56	-64
71	1	-103	268	0.992157	0.6	22	56	-64
69	1	-103	266	0.992157	0.6	22	56	-65
69	1	-103	266	0.992157	0.6	22	56	-65
69	1	-103	266	0.992157	0.6	22	56	-65
68	2	-103	266	0.988235	0.6	22	56	-65
67	2	-103	266	0.988235	0.6	21	56	-65
67	2	-103	266	0.988235	0.6	21	56	-65
67	2	-103	266	0.988235	0.6	21	56	-65
67	2	-104	266	0.988235	0.596078	21	56	-65
67	2	-104	266	0.988235	0.596078	21	56	-65
67	2	-104	266	0.988235	0.596078	21	56	-65
67	2	-104	266	0.988235	0.596078	21	56	-65
67	2	-103	266	0.988235	0.6	21	56	-65
67	1	-104	266	0.992157	0.596078	21	56	-65
67	1	-104	266	0.992157	0.596078	21	56	-65
67	1	-104	266	0.992157	0.596078	21	56	-65
67	1	-103	266	0.992157	0.6	21	56	-65
67	1	-102	266	0.992157	0.603922	22	56	-65
67	1	-102	266	0.992157	0.603922	22	56	-65
67	1	-104	266	0.992157	0.596078	21	56	-65
68	2	-104	266	0.988235	0.596078	21	56	-65
67	1	-106	266	0.992157	0.588235	21	55	-64
70	5	-104	266	0.968627	0.596078	22	55	-64
71	8	-105	266	0.945098	0.592157	22	54	-62
72	14	-110	266	0.905882	0.572549	22	52	-59
77	25	-111	266	0.827451	0.568627	24	48	-56
81	31	-111	266	0.784314	0.568627	26	46	-53
88	37	-105	266	0.756863	0.592157	28	46	-53
91	40	-105	268	0.733333	0.592157	29	45	-52
93	43	-105	268	0.713725	0.592157	30	45	-51
96	46	-105	268	0.694118	0.592157	30	44	-49
97	47	-105	268	0.690196	0.592157	31	43	-48
97	48	-103	268	0.686275	0.6	31	43	-49
97	49	-101	268	0.682353	0.607843	32	44	-50
97	47	-102	268	0.694118	0.603922	31	44	-50
98	47	-103	268	0.694118	0.6	31	44	-49
98	48	-102	268	0.690196	0.603922	31	44	-49
98	48	-102	268	0.690196	0.603922	31	44	-49
96	48	-103	268	0.686275	0.6	31	43	-49
94	48	-105	266	0.682353	0.592157	31	42	-49
93	47	-105	266	0.690196	0.592157	30	43	-49
93	47	-104	266	0.690196	0.596078	30	43	-50
95	46	-100	266	0.705882	0.611765	31	44	-51
97	45	-97	268	0.717647	0.623529	31	46	-53
108	59	-96	270	0.631373	0.627451	35	41	-47
105	55	-97	268	0.654902	0.623529	34	43	-48
106	58	-95	268	0.639216	0.631373	35	42	-48
105	58	-96	268	0.639216	0.627451	35	41	-48
106	58	-96	268	0.639216	0.627451	35	42	-48
106	57	-98	270	0.639216	0.619608	34	42	-47
107	57	-99	270	0.635294	0.615686	34	42	-46
106	57	-100	270	0.635294	0.611765	34	42	-46
104	58	-99	268	0.631373	0.615686	34	41	-47
103	60	-98	266	0.619608	0.619608	35	40	-47
103	60	-100	266	0.615686	0.611765	34	39	-45
104	60	-102	268	0.611765	0.603922	34	39	-44
105	60	-102	268	0.611765	0.603922	35	39	-44
104	60	-102	268	0.611765	0.603922	34	39	-44
104	60	-100	268	0.615686	0.611765	35	39	-45
104	59	-98	268	0.627451	0.619608	34	40	-47
104	59	-98	268	0.627451	0.619608	34	40	-47
105	60	-98	268	0.619608	0.619608	35	40	-46
105	59	-98	268	0.627451	0.619608	35	41	-47
106	59	-98	268	0.627451	0.619608	35	41	-46
106	59	-99	268	0.623529	0.615686	35	41	-46
105	58	-99	268	0.631373	0.615686	34	41	-46
105	58	-98	268	0.631373	0.619608	34	41	-47
105	58	-98	268	0.631373	0.619608	34	41	-47
105	57	-98	268	0.639216	0.619608	34	42	-47
105	56	-99	270	0.643137	0.615686	34	42	-47
105	56	-98	268	0.647059	0.619608	34	42	-47
105	55	-98	270	0.65098	0.619608	34	43	-48
105	55	-97	268	0.654902	0.623529	34	43	-48
105	55	-98	270	0.65098	0.619608	34	43	-48
105	55	-97	268	0.654902	0.623529	34	43	-48
103	54	-99	268	0.654902	0.615686	33	43	-48
103	54	-100	268	0.654902	0.611765	33	42	-47
101	54	-102	268	0.65098	0.603922	33	41	-47
100	52	-103	268	0.658824	0.6	32	42	-47
99	52	-103	268	0.658824	0.6	32	42	-48
99	51	-103	268	0.666667	0.6	32	42	-48
98	51	-102	268	0.670588	0.603922	32	42	-48
99	51	-102	268	0.670588	0.603922	32	42	-48
100	52	-101	268	0.662745	0.607843	32	42	-48
100	53	-101	268	0.658824	0.607843	33	42	-48
100	53	-101	268	0.658824	0.607843	33	42	-48
99	52	-101	268	0.662745	0.607843	32	42	-48
99	52	-101	268	0.662745	0.607843	32	42	-48
100	51	-102	268	0.670588	0.603922	32	43	-48
100	51	-102	268	0.670588	0.603922	32	43	-48
100	51	-102	268	0.670588	0.603922	32	43	-48
100	51	-102	268	0.670588	0.603922	32	43	-48
102	52	-101	270	0.662745	0.607843	33	43	-48
102	52	-102	270	0.662745	0.603922	33	43	-47
102	52	-103	270	0.658824	0.6	33	42	-47
102	52	-102	270	0.662745	0.603922	33	43	-47
102	52	-101	270	0.662745	0.607843	33	43	-48
102	52	-100	268	0.666667	0.611765	33	43	-48
102	52	-100	268	0.666667	0.611765	33	43	-48
101	52	-101	268	0.662745	0.607843	33	42	-48
101	52	-100	268	0.666667	0.611765	33	43	-49
100	52	-99	268	0.670588	0.615686	33	43	-49
100	52	-99	268	0.670588	0.615686	33	43	-49
100	52	-99	268	0.670588	0.615686	33	43	-49
101	52	-99	268	0.670588	0.615686	33	43	-49
102	52	-99	268	0.670588	0.615686	33	44	-49
102	52	-97	268	0.67451	0.623529	33	44	-50
101	51	-98	268	0.678431	0.619608	33	44	-50
101	51	-101	268	0.670588	0.607843	32	43	-48
101	49	-105	270	0.67451	0.592157	32	43	-47
100	47	-107	272	0.686275	0.584314	31	43	-47
94	41	-111	270	0.717647	0.568627	29	45	-48
91	36	-112	270	0.74902	0.564706	28	46	-49
84	28	-113	270	0.803922	0.560784	25	48	-53
80	21	-108	268	0.858824	0.580392	24	51	-57
75	12	-105	268	0.921569	0.592157	23	53	-61
73	8	-104	266	0.94902	0.596078	23	55	-62
69	2	-107	268	0.988235	0.584314	21	55	-63
71	2	-103	268	0.988235	0.6	22	56	-64
72	2	-102	268	0.988235	0.603922	22	57	-65
71	1	-105	268	0.992157	0.592157	22	55	-63
70	1	-107	268	0.992157	0.584314	21	55	-63
71	1	-105	268	0.992157	0.592157	22	55	-63
71	1	-103	268	0.992157	0.6	22	56	-64
71	1	-103	268	0.992157	0.6	22	56	-64
71	1	-105	268	0.992157	0.592157	22	55	-63
71	1	-105	268	0.992157	0.592157	22	55	-63
71	1	-105	268	0.992157	0.592157	22	55	-63
70	2	-105	268	0.988235	0.592157	22	55	-64
70	2	-105	268	0.988235	0.592157	22	55	-64
70	1	-106	268	0.992157	0.588235	21	56	-63
70	1	-107	268	0.992157	0.584314	21	55	-63
70	1	-107	268	0.992157	0.584314	21	55	-63
69	1	-107	268	0.992157	0.584314	21	55	-63
69	1	-107	268	0.992157	0.584314	21	55	-63
69	1	-107	268	0.992157	0.584314	21	55	-63
69	1	-106	268	0.992157	0.588235	21	56	-64
69	1	-105	268	0.992157	0.592157	21	56	-64
68	1	-106	268	0.992157	0.588235	21	55	-64
68	1	-106	268	0.992157	0.588235	21	55	-64
68	1	-106	268	0.992157	0.588235	21	55	-64
68	1	-106	268	0.992157	0.588235	21	55	-64
70	2	-104	268	0.988235	0.596078	22	55	-64
70	2	-105	268	0.988235	0.592157	22	55	-64
71	2	-106	268	0.988235	0.588235	22	55	-63
71	2	-106	268	0.988235	0.588235	22	55	-63
71	2	-107	268	0.988235	0.584314	21	56	-63
71	2	-106	268	0.988235	0.588235	22	55	-63
71	2	-107	268	0.988235	0.584314	21	56	-63
71	1	-107	268	0.992157	0.584314	21	56	-63
71	1	-106	268	0.992157	0.588235	22	55	-63
71	1	-105	268	0.992157	0.592157	22	55	-63
70	1	-104	268	0.992157	0.596078	22	55	-64
69	2	-103	266	0.988235	0.6	22	56	-65
69	2	-104	266	0.988235	0.596078	22	56	-64
70	2	-105	268	0.988235	0.592157	22	55	-64
70	2	-105	268	0.988235	0.592157	22	55	-64
69	1	-106	268	0.992157	0.588235	21	56	-64
68	1	-106	268	0.992157	0.588235	21	55	-64
69	1	-106	268	0.992157	0.588235	21	56	-64
69	1	-106	268	0.992157	0.588235	21	56	-64
68	1	-106	268	0.992157	0.588235	21	55	-64
68	1	-106	268	0.992157	0.588235	21	55	-64
68	1	-106	268	0.992157	0.588235	21	55	-64
68	1	-106	268	0.992157	0.588235	21	55	-64
69	1	-106	268	0.992157	0.588235	21	56	-64
69	1	-106	268	0.992157	0.588235	21	56	-64
69	1	-106	268	0.992157	0.588235	21	56	-64
68	1	-106	268	0.992157	0.588235	21	55	-64
68	2	-105	266	0.988235	0.592157	21	56	-64
68	2	-105	266	0.988235	0.592157	21	56	-64
68	2	-105	266	0.988235	0.592157	21	56	-64
68	2	-105	266	0.988235	0.592157	21	56	-64
68	3	-104	266	0.980392	0.596078	22	55	-64
68	3	-105	266	0.980392	0.592157	21	55	-64
68	3	-105	266	0.980392	0.592157	21	55	-64
70	2	-104	268	0.988235	0.596078	22	55	-64
71	1	-102	268	0.992157	0.603922	22	56	-65
71	1	-102	268	0.992157	0.603922	22	56	-65
71	1	-102	268	0.992157	0.603922	22	56	-65
71	1	-103	268	0.992157	0.6	22	56	-64
71	1	-103	268	0.992157	0.6	22	56	-64
71	1	-104	268	0.992157	0.596078	22	56	-64
71	2	-105	268	0.988235	0.592157	22	55	-63
70	0	-105	268	1	0.592157	21	56	-64
69	1	-104	268	0.992157	0.596078	22	56	-64
69	1	-104	268	0.992157	0.596078	22	56	-64
69	1	-105	268	0.992157	0.592157	21	56	-64
69	1	-105	268	0.992157	0.592157	21	56	-64
69	1	-105	268	0.992157	0.592157	21	56	-64
70	2	-105	268	0.988235	0.592157	22	55	-64
71	2	-104	268	0.988235	0.596078	22	56	-64
70	1	-106	268	0.992157	0.588235	21	56	-63
70	2	-105	268	0.988235	0.592157	22	55	-64
69	2	-104	266	0.988235	0.596078	22	56	-64
68	3	-105	266	0.980392	0.592157	21	55	-64
68	2	-105	266	0.988235	0.592157	21	56	-64
68	2	-105	266	0.988235	0.592157	21	56	-64
69	2	-104	266	0.988235	0.596078	22	56	-64
69	2	-103	266	0.988235	0.6	22	56	-65
70	2	-103	268	0.988235	0.6	22	56	-65
70	2	-103	268	0.988235	0.6	22	56	-65
69	2	-103	266	0.988235	0.6	22	56	-65
70	2	-103	268	0.988235	0.6	22	56	-65
70	2	-103	268	0.988235	0.6	22	56	-65
71	1	-103	268	0.992157	0.6	22	56	-64
71	2	-103	268	0.988235	0.6	22	56	-64
68	1	-104	266	0.992157	0.596078	21	56	-65
68	0	-104	266	1	0.596078	21	56	-65
69	1	-104	268	0.992157	0.596078	22	56	-64
68	1	-104	266	0.992157	0.596078	21	56	-65
68	2	-103	266	0.988235	0.6	22	56	-65
68	2	-103	266	0.988235	0.6	22	56	-65
68	2	-103	266	0.988235	0.6	22	56	-65
68	2	-103	266	0.988235	0.6	22	56	-65
68	2	-103	266	0.988235	0.6	22	56	-65
68	2	-103	266	0.988235	0.6	22	56	-65
68	2	-103	266	0.988235	0.6	22	56	-65
68	2	-103	266	0.988235	0.6	22	56	-65
67	1	-104	266	0.992157	0.596078	21	56	-65
67	1	-104	266	0.992157	0.596078	21	56	-65
67	1	-104	266	0.992157	0.596078	21	56	-65
67	1	-103	266	0.992157	0.6	21	56	-65
67	1	-102	266	0.992157	0.603922	22	56	-65
67	1	-102	266	0.992157	0.603922	22	56	-65
67	1	-104	266	0.992157	0.596078	21	56	-65
68	2	-103	266	0.988235	0.6	22	56	-65
67	2	-105	266	0.988235	0.592157	21	55	-64
68	4	-105	266	0.972549	0.592157	21	55	-64
68	6	-106	266	0.960784	0.588235	22	54	-63
72	13	-110	266	0.909804	0.572549	22	52	-60
79	24	-112	268	0.831373	0.564706	24	49	-55
83	30	-111	268	0.792157	0.568627	26	47	-53
89	36	-105	268	0.760784	0.592157	28	47	-53
91	40	-105	268	0.733333	0.592157	29	45	-52
93	43	-105	268	0.713725	0.592157	30	45	-51
95	46	-105	268	0.694118	0.592157	30	43	-49
98	48	-104	268	0.682353	0.596078	31	43	-48
98	48	-104	268	0.682353	0.596078	31	43	-48
98	48	-102	268	0.690196	0.603922	31	44	-49
98	47	-103	268	0.694118	0.6	31	44	-49
98	46	-104	270	0.698039	0.596078	31	44	-49
99	47	-103	270	0.694118	0.6	31	44	-49
98	48	-103	268	0.686275	0.6	31	44	-49
97	48	-104	268	0.682353	0.596078	31	43	-49
95	48	-105	268	0.682353	0.592157	31	43	-49
94	47	-106	268	0.686275	0.588235	30	42	-49
95	47	-104	268	0.690196	0.596078	31	43	-49
96	47	-101	268	0.698039	0.607843	31	44	-51
96	46	-99	268	0.705882	0.615686	31	45	-52
108	57	-96	270	0.643137	0.627451	35	43	-48
107	56	-96	270	0.65098	0.627451	34	43	-48
106	57	-95	268	0.647059	0.631373	34	43	-48
105	57	-96	268	0.643137	0.627451	34	42	-48
106	57	-96	268	0.643137	0.627451	34	42	-48
107	57	-96	270	0.643137	0.627451	35	43	-48
107	57	-97	270	0.643137	0.623529	34	43	-47
106	57	-98	270	0.639216	0.619608	34	42	-47
104	58	-99	268	0.631373	0.615686	34	41	-47
103	60	-98	266	0.619608	0.619608	35	40	-47
104	60	-100	268	0.615686	0.611765	35	39	-45
106	60	-101	268	0.611765	0.607843	35	39	-44
106	60	-102	270	0.611765	0.603922	35	39	-44
105	59	-103	270	0.615686	0.6	34	39	-44
106	59	-100	270	0.623529	0.611765	35	40	-45
106	59	-98	268	0.627451	0.619608	35	41	-46
105	59	-99	268	0.623529	0.615686	35	40	-46
105	59	-99	268	0.623529	0.615686	35	40	-46
106	59	-98	268	0.627451	0.619608	35	41	-46
107	59	-97	268	0.627451	0.623529	35	41	-46
107	59	-97	268	0.627451	0.623529	35	41	-46
106	58	-98	268	0.631373	0.619608	34	41	-47
106	58	-98	268	0.631373	0.619608	34	41	-47
106	58	-97	268	0.635294	0.623529	35	42	-47
105	57	-98	268	0.639216	0.619608	34	42	-47
106	56	-97	270	0.647059	0.623529	34	42	-48
105	55	-98	270	0.65098	0.619608	34	43	-48
105	55	-97	268	0.654902	0.623529	34	43	-48
104	55	-97	268	0.654902	0.623529	34	43	-48
104	55	-98	268	0.65098	0.619608	34	42	-48
104	55	-98	268	0.65098	0.619608	34	42	-48
103	54	-99	268	0.654902	0.615686	33	43	-48
102	53	-100	268	0.658824	0.611765	33	42	-48
101	54	-100	268	0.654902	0.611765	33	42	-48
100	53	-102	268	0.654902	0.603922	33	41	-47
99	52	-103	268	0.658824	0.6	32	42	-48
99	51	-103	268	0.666667	0.6	32	42	-48
98	50	-103	268	0.67451	0.6	32	43	-48
98	50	-103	268	0.67451	0.6	32	43	-48
100	51	-102	268	0.670588	0.603922	32	43	-48
101	52	-100	268	0.666667	0.611765	33	43	-49
101	52	-100	268	0.666667	0.611765	33	43	-49
100	52	-101	268	0.662745	0.607843	32	42	-48
100	52	-101	268	0.662745	0.607843	32	42	-48
100	51	-102	268	0.670588	0.603922	32	43	-48
101	51	-102	270	0.670588	0.603922	32	43	-48
101	51	-102	270	0.670588	0.603922	32	43	-48
101	51	-102	270	0.670588	0.603922	32	43	-48
102	52	-102	270	0.662745	0.603922	33	43	-47
101	52	-103	270	0.658824	0.6	32	42	-47
101	53	-103	268	0.654902	0.6	33	41	-47
101	52	-103	270	0.658824	0.6	32	42	-47
101	52	-102	268	0.662745	0.603922	32	42	-48
101	52	-101	268	0.662745	0.607843	33	42	-48
102	52	-101	270	0.662745	0.607843	33	43	-48
102	52	-101	270	0.662745	0.607843	33	43	-48
101	52	-99	268	0.670588	0.615686	33	43	-49
100	52	-99	268	0.670588	0.615686	33	43	-49
99	52	-98	266	0.670588	0.619608	33	43	-50
100	52	-99	268	0.670588	0.615686	33	43	-49
101	52	-99	268	0.670588	0.615686	33	43	-49
101	52	-99	268	0.670588	0.615686	33	43	-49
101	52	-97	268	0.67451	0.623529	33	44	-50
100	51	-98	268	0.678431	0.619608	32	44	-50
101	51	-100	268	0.67451	0.611765	32	43	-49
100	50	-104	270	0.670588	0.596078	32	43	-47
99	47	-106	270	0.686275	0.588235	31	43	-47
95	41	-110	270	0.717647	0.572549	29	45	-48
91	37	-111	270	0.745098	0.568627	28	45	-50
85	29	-113	270	0.796078	0.560784	26	47	-52
80	21	-109	268	0.858824	0.576471	24	51	-57
75	13	-106	268	0.913725	0.588235	23	54	-61
72	7	-105	266	0.952941	0.592157	22	54	-62
68	2	-107	266	0.988235	0.584314	21	55	-63
69	2	-104	266	0.988235	0.596078	22	56	-64
70	1	-102	268	0.992157	0.603922	22	56	-65
71	1	-104	268	0.992157	0.596078	22	56	-64
71	2	-106	268	0.988235	0.588235	22	55	-63
71	1	-104	268	0.992157	0.596078	22	56	-64
70	1	-102	268	0.992157	0.603922	22	56	-65
70	1	-103	268	0.992157	0.6	22	56	-65
70	2	-104	268	0.988235	0.596078	22	55	-64
71	2	-105	268	0.988235	0.592157	22	55	-63
70	2	-104	268	0.988235	0.596078	22	55	-64
70	2	-104	268	0.988235	0.596078	22	55	-64
70	2	-104	268	0.988235	0.596078	22	55	-64
71	2	-105	268	0.988235	0.592157	22	55	-63
71	2	-106	268	0.988235	0.588235	22	55	-63
71	2	-106	268	0.988235	0.588235	22	55	-63
70	2	-106	268	0.988235	0.588235	21	56	-63
70	2	-106	268	0.988235	0.588235	21	56	-63
70	2	-106	268	0.988235	0.588235	21	56	-63
70	2	-106	268	0.988235	0.588235	21	56	-63
70	2	-105	268	0.988235	0.592157	22	55	-64
69	1	-106	268	0.992157	0.588235	21	56	-64
69	1	-105	268	0.992157	0.592157	21	56	-64
69	1	-105	268	0.992157	0.592157	21	56	-64
69	1	-105	268	0.992157	0.592157	21	56	-64
70	2	-104	268	0.988235	0.596078	22	55	-64
70	2	-104	268	0.988235	0.596078	22	55	-64
70	2	-105	268	0.988235	0.592157	22	55	-64
71	2	-107	268	0.988235	0.584314	21	56	-63
70	2	-107	268	0.988235	0.584314	21	55	-63
70	2	-106	268	0.988235	0.588235	21	56	-63
71	2	-106	268	0.988235	0.588235	22	55	-63
71	2	-106	268	0.988235	0.588235	22	55	-63
72	1	-106	268	0.992157	0.588235	22	55	-63
72	1	-104	268	0.992157	0.596078	22	56	-64
71	1	-103	268	0.992157	0.6	22	56	-64
70	2	-102	266	0.988235	0.603922	22	56	-65
69	2	-103	266	0.988235	0.6	22	56	-65
69	2	-104	266	0.988235	0.596078	22	56	-64
69	2	-105	268	0.988235	0.592157	21	56	-64
69	1	-106	268	0.992157	0.588235	21	56	-64
69	1	-106	268	0.992157	0.588235	21	56	-64
69	1	-106	268	0.992157	0.588235	21	56	-64
68	1	-105	266	0.992157	0.592157	21	56	-64
68	1	-105	266	0.992157	0.592157	21	56	-64
67	1	-104	266	0.992157	0.596078	21	56	-65
68	1	-105	266	0.992157	0.592157	21	56	-64
68	1	-105	266	0.992157	0.592157	21	56	-64
67	1	-105	266	0.992157	0.592157	21	55	-64
67	1	-104	266	0.992157	0.596078	21	56	-65
67	1	-105	266	0.992157	0.592157	21	55	-64
67	1	-105	266	0.992157	0.592157	21	55	-64
68	2	-105	266	0.988235	0.592157	21	56	-64
68	2	-105	266	0.988235	0.592157	21	56	-64
68	2	-105	266	0.988235	0.592157	21	56	-64
68	2	-105	266	0.988235	0.592157	21	56	-64
68	2	-105	266	0.988235	0.592157	21	56	-64
68	2	-104	266	0.988235	0.596078	21	56	-65
68	2	-104	266	0.988235	0.596078	21	56	-65
69	2	-104	266	0.988235	0.596078	22	56	-64
71	1	-104	268	0.992157	0.596078	22	56	-64
72	1	-104	268	0.992157	0.596078	22	56	-64
71	1	-104	268	0.992157	0.596078	22	56	-64
72	1	-103	268	0.992157	0.6	22	56	-64
72	1	-103	268	0.992157	0.6	22	56	-64
71	1	-103	268	0.992157	0.6	22	56	-64
71	1	-103	268	0.992157	0.6	22	56	-64
69	1	-104	268	0.992157	0.596078	22	56	-64
68	1	-104	266	0.992157	0.596078	21	56	-65
69	2	-104	266	0.988235	0.596078	22	56	-64
69	2	-105	268	0.988235	0.592157	21	56	-64
69	2	-104	266	0.988235	0.596078	22	56	-64
70	2	-104	268	0.988235	0.596078	22	55	-64
70	1	-104	268	0.992157	0.596078	22	55	-64
71	1	-104	268	0.992157	0.596078	22	56	-64
70	0	-105	268	1	0.592157	21	56	-64
70	2	-104	268	0.988235	0.596078	22	55	-64
69	2	-104	266	0.988235	0.596078	22	56	-64
70	3	-103	266	0.980392	0.6	22	56	-64
68	2	-104	266	0.988235	0.596078	21	56	-65
68	2	-104	266	0.988235	0.596078	21	56	-65
69	2	-103	266	0.988235	0.6	22	56	-65
70	2	-103	268	0.988235	0.6	22	56	-65
70	2	-103	268	0.988235	0.6	22	56	-65
70	2	-103	268	0.988235	0.6	22	56	-65
70	2	-103	268	0.988235	0.6	22	56	-65
70	2	-103	268	0.988235	0.6	22	56	-65
71	1	-103	268	0.992157	0.6	22	56	-64
71	1	-103	268	0.992157	0.6	22	56	-64
71	1	-103	268	0.992157	0.6	22	56	-64
70	1	-103	268	0.992157	0.6	22	56	-65
69	0	-103	268	1	0.6	22	56	-65
69	0	-103	268	1	0.6	22	56	-65
68	0	-103	266	1	0.6	21	57	-65
69	2	-103	266	0.988235	0.6	22	56	-65
69	2	-103	266	0.988235	0.6	22	56	-65
69	2	-103	266	0.988235	0.6	22	56	-65
68	2	-102	266	0.988235	0.603922	22	57	-65
68	2	-102	266	0.988235	0.603922	22	57	-65
68	2	-102	266	0.988235	0.603922	22	57	-65
68	2	-102	266	0.988235	0.603922	22	57	-65
68	2	-102	266	0.988235	0.603922	22	57	-65
67	1	-104	266	0.992157	0.596078	21	56	-65
67	1	-104	266	0.992157	0.596078	21	56	-65
67	1	-104	266	0.992157	0.596078	21	56	-65
67	1	-103	266	0.992157	0.6	21	56	-65
67	1	-101	266	0.992157	0.607843	22	56	-66
67	1	-102	266	0.992157	0.603922	22	56	-65
67	1	-103	266	0.992157	0.6	21	56	-65
68	2	-103	266	0.988235	0.6	22	56	-65
68	2	-104	266	0.988235	0.596078	21	56	-65
67	3	-105	266	0.980392	0.592157	21	55	-64
67	6	-106	266	0.960784	0.588235	21	54	-63
71	12	-110	266	0.917647	0.572549	22	52	-60
80	23	-112	268	0.839216	0.564706	24	50	-55
83	29	-111	268	0.8	0.568627	25	48	-54
88	36	-105	268	0.760784	0.592157	28	47	-53
91	40	-104	268	0.737255	0.596078	29	46	-52
93	43	-104	268	0.717647	0.596078	30	45	-51
95	46	-104	268	0.698039	0.596078	30	44	-50
97	48	-104	268	0.682353	0.596078	31	43	-49
97	48	-104	268	0.682353	0.596078	31	43	-49
98	49	-101	268	0.682353	0.607843	32	44	-50
98	48	-101	268	0.690196	0.607843	32	44	-50
99	48	-102	268	0.690196	0.603922	32	44	-49
98	48	-101	268	0.690196	0.607843	32	44	-50
97	48	-101	268	0.690196	0.607843	31	44	-50
97	48	-102	268	0.690196	0.603922	31	44	-50
97	48	-104	268	0.682353	0.596078	31	43	-49
96	48	-105	268	0.682353	0.592157	31	43	-48
95	47	-106	268	0.686275	0.588235	30	43	-48
95	47	-104	268	0.690196	0.596078	31	43	-49
96	47	-101	268	0.698039	0.607843	31	44	-51
106	53	-100	270	0.658824	0.611765	34	43	-47
107	56	-98	270	0.647059	0.619608	34	43	-47
106	56	-99	270	0.643137	0.615686	34	42	-47
105	56	-98	268	0.647059	0.619608	34	42	-47
105	56	-97	268	0.647059	0.623529	34	43	-48
107	57	-95	268	0.647059	0.631373	35	43	-48
107	57	-96	270	0.643137	0.627451	35	43	-48
106	57	-98	270	0.639216	0.619608	34	42	-47
105	58	-99	268	0.631373	0.615686	34	41	-46
104	60	-98	266	0.619608	0.619608	35	40	-46
105	59	-98	268	0.627451	0.619608	35	41	-47
106	59	-99	268	0.623529	0.615686	35	41	-46
106	59	-101	270	0.619608	0.607843	35	40	-45
105	58	-103	270	0.619608	0.6	34	40	-44
107	59	-100	270	0.623529	0.611765	35	41	-45
107	59	-98	270	0.627451	0.619608	35	41	-46
107	59	-99	270	0.623529	0.615686	35	41	-46
106	59	-100	270	0.623529	0.611765	35	40	-45
107	59	-98	270	0.627451	0.619608	35	41	-46
107	58	-97	270	0.635294	0.623529	35	42	-47
107	58	-97	270	0.635294	0.623529	35	42	-47
106	57	-98	270	0.639216	0.619608	34	42	-47
107	57	-97	270	0.643137	0.623529	34	43	-47
106	57	-98	270	0.639216	0.619608	34	42	-47
107	57	-96	270	0.643137	0.627451	35	43	-48
105	56	-97	268	0.647059	0.623529	34	43	-48
104	55	-98	268	0.65098	0.619608	34	42	-48
105	56	-97	268	0.647059	0.623529	34	43	-48
105	55	-97	268	0.654902	0.623529	34	43	-48
103	54	-99	268	0.654902	0.615686	33	43	-48
103	54	-99	268	0.654902	0.615686	33	43	-48
102	53	-100	268	0.658824	0.611765	33	42	-48
103	53	-99	268	0.662745	0.615686	33	43	-48
102	53	-100	268	0.658824	0.611765	33	42	-48
103	53	-101	270	0.658824	0.607843	33	43	-47
102	52	-102	270	0.662745	0.603922	33	43	-47
101	52	-102	268	0.662745	0.603922	32	42	-48
100	50	-102	268	0.67451	0.603922	32	43	-48
101	50	-102	270	0.67451	0.603922	32	44	-48
103	51	-101	270	0.670588	0.607843	33	44	-48
103	51	-101	270	0.670588	0.607843	33	44	-48
103	51	-101	270	0.670588	0.607843	33	44	-48
101	51	-102	270	0.670588	0.603922	32	43	-48
100	51	-102	268	0.670588	0.603922	32	43	-48
100	51	-102	268	0.670588	0.603922	32	43	-48
101	51	-102	270	0.670588	0.603922	32	43	-48
102	51	-102	270	0.670588	0.603922	32	43	-48
102	51	-102	270	0.670588	0.603922	32	43	-48
101	51	-103	270	0.666667	0.6	32	43	-47
102	52	-102	270	0.662745	0.603922	33	43	-47
101	52	-103	270	0.658824	0.6	32	42	-47
101	52	-103	270	0.658824	0.6	32	42	-47
101	52	-101	268	0.662745	0.607843	33	42	-48
102	52	-100	268	0.666667	0.611765	33	43	-48
103	52	-100	270	0.666667	0.611765	33	43	-48
103	52	-100	270	0.666667	0.611765	33	43	-48
101	52	-99	268	0.670588	0.615686	33	43	-49
100	52	-99	268	0.670588	0.615686	33	43	-49
100	52	-98	268	0.670588	0.619608	33	43	-50
100	52	-99	268	0.670588	0.615686	33	43	-49
101	52	-99	268	0.670588	0.615686	33	43	-49
101	52	-99	268	0.670588	0.615686	33	43	-49
102	52	-97	268	0.67451	0.623529	33	44	-50
100	51	-98	268	0.678431	0.619608	32	44	-50
100	51	-100	268	0.67451	0.611765	32	43	-49
99	50	-103	268	0.67451	0.6	32	43	-48
98	48	-105	270	0.682353	0.592157	31	43	-48
94	42	-108	270	0.717647	0.580392	29	44	-49
90	37	-111	270	0.745098	0.568627	28	46	-50
84	30	-114	268	0.788235	0.556863	25	47	-52
80	23	-110	268	0.843137	0.572549	24	50	-56
75	14	-107	268	0.905882	0.584314	23	53	-60
71	8	-107	266	0.945098	0.584314	22	54	-62
68	3	-108	266	0.980392	0.580392	21	55	-63
69	2	-105	268	0.988235	0.592157	21	56	-64
69	2	-103	266	0.988235	0.6	22	56	-65
70	2	-105	268	0.988235	0.592157	22	55	-64
71	1	-107	268	0.992157	0.584314	21	56	-63
70	2	-105	268	0.988235	0.592157	22	55	-64
70	2	-103	268	0.988235	0.6	22	56	-65
70	2	-103	268	0.988235	0.6	22	56	-65
70	2	-105	268	0.988235	0.592157	22	55	-64
70	2	-105	268	0.988235	0.592157	22	55	-64
70	2	-105	268	0.988235	0.592157	22	55	-64
70	2	-104	268	0.988235	0.596078	22	55	-64
70	2	-105	268	0.988235	0.592157	22	55	-64
70	2	-106	268	0.988235	0.588235	21	56	-63
71	1	-107	268	0.992157	0.584314	21	56	-63
70	2	-107	268	0.988235	0.584314	21	55	-63
69	2	-107	268	0.988235	0.584314	21	55	-63
69	2	-107	268	0.988235	0.584314	21	55	-63
70	2	-107	268	0.988235	0.584314	21	55	-63
70	2	-107	268	0.988235	0.584314	21	55	-63
70	2	-106	268	0.988235	0.588235	21	56	-63
68	1	-107	268	0.992157	0.584314	21	55	-63
68	1	-106	268	0.992157	0.588235	21	55	-64
69	1	-105	268	0.992157	0.592157	21	56	-64
69	1	-106	268	0.992157	0.588235	21	56	-64
70	2	-104	268	0.988235	0.596078	22	55	-64
70	2	-104	268	0.988235	0.596078	22	55	-64
70	2	-105	268	0.988235	0.592157	22	55	-64
70	2	-106	268	0.988235	0.588235	21	56	-63
70	2	-106	268	0.988235	0.588235	21	56	-63
70	2	-106	268	0.988235	0.588235	21	56	-63
70	2	-106	268	0.988235	0.588235	21	56	-63
71	1	-107	268	0.992157	0.584314	21	56	-63
72	1	-106	268	0.992157	0.588235	22	55	-63
73	1	-105	268	0.992157	0.592157	22	56	-63
71	1	-103	268	0.992157	0.6	22	56	-64
70	2	-103	268	0.988235	0.6	22	56	-65
69	2	-103	266	0.988235	0.6	22	56	-65
70	2	-105	268	0.988235	0.592157	22	55	-64
70	2	-105	268	0.988235	0.592157	22	55	-64
69	1	-106	268	0.992157	0.588235	21	56	-64
69	1	-106	268	0.992157	0.588235	21	56	-64
69	1	-106	268	0.992157	0.588235	21	56	-64
68	1	-105	266	0.992157	0.592157	21	56	-64
67	1	-104	266	0.992157	0.596078	21	56	-65
67	1	-104	266	0.992157	0.596078	21	56	-65
67	1	-104	266	0.992157	0.596078	21	56	-65
67	1	-104	266	0.992157	0.596078	21	56	-65
67	1	-104	266	0.992157	0.596078	21	56	-65
67	1	-104	266	0.992157	0.596078	21	56	-65
67	1	-104	266	0.992157	0.596078	21	56	-65
67	1	-105	266	0.992157	0.592157	21	55	-64
68	2	-105	266	0.988235	0.592157	21	56	-64
68	3	-105	266	0.980392	0.592157	21	55	-64
68	2	-105	266	0.988235	0.592157	21	56	-64
68	2	-105	266	0.988235	0.592157	21	56	-64
68	3	-105	266	0.980392	0.592157	21	55	-64
68	2	-104	266	0.988235	0.596078	21	56	-65
68	2	-103	266	0.988235	0.6	22	56	-65
70	2	-103	268	0.988235	0.6	22	56	-65
71	2	-104	268	0.988235	0.596078	22	56	-64
72	1	-105	268	0.992157	0.592157	22	56	-63
72	2	-104	268	0.988235	0.596078	22	56	-64
72	1	-104	268	0.992157	0.596078	22	56	-64
71	1	-103	268	0.992157	0.6	22	56	-64
71	1	-102	268	0.992157	0.603922	22	56	-65
70	2	-102	266	0.988235	0.603922	22	56	-65
69	2	-103	266	0.988235	0.6	22	56	-65
68	3	-104	266	0.980392	0.596078	22	55	-64
68	3	-105	266	0.980392	0.592157	21	55	-64
68	2	-105	266	0.988235	0.592157	21	56	-64
69	2	-104	266	0.988235	0.596078	22	56	-64
70	2	-103	268	0.988235	0.6	22	56	-65
70	2	-103	268	0.988235	0.6	22	56	-65
70	2	-103	268	0.988235	0.6	22	56	-65
69	1	-104	268	0.992157	0.596078	22	56	-64
70	2	-103	268	0.988235	0.6	22	56	-65
70	2	-103	268	0.988235	0.6	22	56	-65
70	2	-102	266	0.988235	0.603922	22	56	-65
69	2	-103	266	0.988235	0.6	22	56	-65
68	2	-103	266	0.988235	0.6	22	56	-65
69	2	-103	266	0.988235	0.6	22	56	-65
70	2	-103	268	0.988235	0.6	22	56	-65
70	2	-103	268	0.988235	0.6	22	56	-65
70	2	-103	268	0.988235	0.6	22	56	-65
70	2	-103	268	0.988235	0.6	22	56	-65
70	2	-103	268	0.988235	0.6	22	56	-65
70	2	-103	268	0.988235	0.6	22	56	-65
71	1	-103	268	0.992157	0.6	22	56	-64
72	1	-103	268	0.992157	0.6	22	56	-64
72	1	-102	268	0.992157	0.603922	22	57	-65
70	1	-102	268	0.992157	0.603922	22	56	-65
69	1	-101	266	0.992157	0.607843	22	56	-65
69	1	-102	266	0.992157	0.603922	22	56	-65
70	2	-103	268	0.988235	0.6	22	56	-65
70	2	-103	268	0.988235	0.6	22	56	-65
70	2	-103	268	0.988235	0.6	22	56	-65
69	2	-102	266	0.988235	0.603922	22	56	-65
68	2	-101	266	0.988235	0.607843	22	57	-66
68	2	-101	266	0.988235	0.607843	22	57	-66
68	2	-101	266	0.988235	0.607843	22	57	-66
68	2	-102	266	0.988235	0.603922	22	57	-65
67	1	-104	266	0.992157	0.596078	21	56	-65
67	1	-104	266	0.992157	0.596078	21	56	-65
67	1	-104	266	0.992157	0.596078	21	56	-65
67	1	-103	266	0.992157	0.6	21	56	-65
67	1	-102	266	0.992157	0.603922	22	56	-65
67	1	-102	266	0.992157	0.603922	22	56	-65
67	1	-104	266	0.992157	0.596078	21	56	-65
68	2	-103	266	0.988235	0.6	22	56	-65
68	2	-104	266	0.988235	0.596078	21	56	-65
67	3	-104	266	0.980392	0.596078	21	55	-65
68	6	-104	266	0.960784	0.596078	22	55	-64
72	13	-109	266	0.909804	0.576471	22	52	-60
78	22	-113	268	0.847059	0.560784	24	49	-55
81	28	-113	268	0.803922	0.560784	25	47	-53
86	35	-107	266	0.764706	0.584314	27	47	-53
90	40	-104	266	0.737255	0.596078	29	46	-52
93	43	-103	268	0.717647	0.6	30	45	-52
95	45	-103	268	0.705882	0.6	30	44	-50
96	47	-104	268	0.690196	0.596078	31	43	-49
97	48	-102	268	0.690196	0.603922	31	44	-50
96	48	-101	266	0.690196	0.607843	31	44	-50
96	48	-101	266	0.690196	0.607843	31	44	-50
97	48	-101	268	0.690196	0.607843	31	44	-50
98	48	-100	268	0.694118	0.611765	32	44	-50
97	48	-99	266	0.694118	0.615686	32	44	-51
98	48	-100	268	0.694118	0.611765	32	44	-50
98	48	-102	268	0.690196	0.603922	31	44	-49
96	47	-106	268	0.686275	0.588235	31	43	-48
95	48	-107	268	0.678431	0.584314	31	42	-48
95	48	-106	268	0.678431	0.588235	31	42	-48
95	47	-104	268	0.690196	0.596078	31	43	-49
107	54	-99	270	0.654902	0.615686	34	44	-47
106	56	-99	270	0.643137	0.615686	34	42	-47
106	56	-99	270	0.643137	0.615686	34	42	-47
106	56	-100	270	0.639216	0.611765	34	42	-46
105	56	-98	268	0.647059	0.619608	34	42	-47
105	57	-96	268	0.643137	0.627451	34	42	-48
106	57	-96	268	0.643137	0.627451	34	42	-48
106	57	-97	268	0.643137	0.623529	34	42	-47
105	58	-98	268	0.631373	0.619608	34	41	-47
105	59	-98	268	0.627451	0.619608	35	41	-47
105	59	-98	268	0.627451	0.619608	35	41	-47
105	59	-98	268	0.627451	0.619608	35	41	-47
106	59	-99	268	0.623529	0.615686	35	41	-46
106	58	-101	270	0.627451	0.607843	34	41	-45
107	58	-99	270	0.631373	0.615686	35	41	-46
108	58	-98	270	0.631373	0.619608	35	42	-46
107	58	-100	270	0.627451	0.611765	34	41	-45
106	59	-101	270	0.619608	0.607843	35	40	-45
107	58	-99	270	0.631373	0.615686	35	41	-46
107	57	-98	270	0.639216	0.619608	34	42	-47
107	57	-98	270	0.639216	0.619608	34	42	-47
106	56	-99	270	0.643137	0.615686	34	42	-47
107	57	-98	270	0.639216	0.619608	34	42	-47
106	56	-99	270	0.643137	0.615686	34	42	-47
105	55	-98	270	0.65098	0.619608	34	43	-48
106	56	-98	270	0.647059	0.619608	34	42	-47
105	55	-98	270	0.65098	0.619608	34	43	-48
106	55	-97	270	0.654902	0.623529	34	43	-48
106	55	-97	270	0.654902	0.623529	34	43	-48
104	53	-99	270	0.662745	0.615686	33	43	-48
104	54	-99	270	0.654902	0.615686	34	43	-48
103	53	-100	270	0.658824	0.611765	33	43	-48
102	53	-100	268	0.658824	0.611765	33	42	-48
103	53	-100	270	0.658824	0.611765	33	43	-48
103	53	-101	270	0.658824	0.607843	33	43	-47
102	52	-103	270	0.658824	0.6	33	42	-47
102	52	-102	270	0.662745	0.603922	33	43	-47
102	51	-102	270	0.670588	0.603922	32	43	-48
102	51	-102	270	0.670588	0.603922	32	43	-48
103	51	-102	270	0.670588	0.603922	33	43	-47
102	50	-103	270	0.67451	0.6	32	43	-47
102	51	-102	270	0.670588	0.603922	32	43	-48
102	51	-103	270	0.666667	0.6	32	43	-47
101	51	-103	270	0.666667	0.6	32	43	-47
99	49	-104	270	0.678431	0.596078	32	43	-48
100	51	-102	268	0.670588	0.603922	32	43	-48
101	51	-101	268	0.670588	0.607843	32	43	-48
101	50	-101	270	0.678431	0.607843	32	44	-49
101	50	-102	270	0.67451	0.603922	32	44	-48
102	52	-102	270	0.662745	0.603922	33	43	-47
101	51	-103	270	0.666667	0.6	32	43	-47
101	51	-103	270	0.666667	0.6	32	43	-47
102	52	-101	270	0.662745	0.607843	33	43	-48
102	52	-102	270	0.662745	0.603922	33	43	-47
103	52	-102	270	0.662745	0.603922	33	43	-47
103	52	-102	270	0.662745	0.603922	33	43	-47
102	52	-101	270	0.662745	0.607843	33	43	-48
101	52	-100	268	0.666667	0.611765	33	43	-49
100	52	-99	268	0.670588	0.615686	33	43	-49
101	52	-100	268	0.666667	0.611765	33	43	-49
101	52	-99	268	0.670588	0.615686	33	43	-49
102	52	-99	268	0.670588	0.615686	33	44	-49
102	52	-98	268	0.670588	0.619608	33	44	-49
101	51	-99	268	0.67451	0.615686	33	43	-49
101	51	-100	268	0.67451	0.611765	32	43	-49
99	49	-102	268	0.682353	0.603922	32	44	-49
97	48	-104	268	0.682353	0.596078	31	43	-49
91	41	-109	268	0.721569	0.576471	29	44	-50
88	37	-111	268	0.745098	0.568627	27	45	-50
84	30	-114	268	0.788235	0.556863	25	47	-52
80	24	-112	268	0.831373	0.564706	25	48	-55
73	15	-112	268	0.894118	0.564706	22	51	-58
71	9	-110	268	0.937255	0.572549	22	53	-60
69	4	-110	268	0.972549	0.572549	21	54	-61
70	2	-106	268	0.988235	0.588235	21	56	-63
70	1	-104	268	0.992157	0.596078	22	55	-64
71	1	-105	268	0.992157	0.592157	22	55	-63
71	2	-106	268	0.988235	0.588235	22	55	-63
71	2	-106	268	0.988235	0.588235	22	55	-63
70	2	-105	268	0.988235	0.592157	22	55	-64
70	2	-105	268	0.988235	0.592157	22	55	-64
69	2	-105	268	0.988235	0.592157	21	56	-64
69	2	-105	268	0.988235	0.592157	21	56	-64
69	2	-105	268	0.988235	0.592157	21	56	-64
69	2	-105	268	0.988235	0.592157	21	56	-64
70	2	-105	268	0.988235	0.592157	22	55	-64
71	2	-106	268	0.988235	0.588235	22	55	-63
71	2	-106	268	0.988235	0.588235	22	55	-63
71	2	-107	268	0.988235	0.584314	21	56	-63
70	2	-106	268	0.988235	0.588235	21	56	-63
70	2	-106	268	0.988235	0.588235	21	56	-63
70	2	-106	268	0.988235	0.588235	21	56	-63
70	2	-107	268	0.988235	0.584314	21	55	-63
69	2	-107	268	0.988235	0.584314	21	55	-63
69	1	-107	268	0.992157	0.584314	21	55	-63
69	1	-106	268	0.992157	0.588235	21	56	-64
68	1	-106	268	0.992157	0.588235	21	55	-64
68	1	-106	268	0.992157	0.588235	21	55	-64
68	2	-106	266	0.988235	0.588235	21	55	-64
69	2	-106	268	0.988235	0.588235	21	56	-64
68	2	-106	266	0.988235	0.588235	21	55	-64
68	2	-107	266	0.988235	0.584314	21	55	-63
69	2	-107	268	0.988235	0.584314	21	55	-63
70	2	-108	268	0.988235	0.580392	21	55	-62
70	2	-108	268	0.988235	0.580392	21	55	-62
72	2	-107	268	0.988235	0.584314	22	55	-62
72	2	-106	268	0.988235	0.588235	22	55	-63
73	2	-105	268	0.988235	0.592157	22	56	-63
72	2	-105	268	0.988235	0.592157	22	56	-63
70	2	-104	268	0.988235	0.596078	22	55	-64
70	2	-104	268	0.988235	0.596078	22	55	-64
70	2	-105	268	0.988235	0.592157	22	55	-64
70	2	-105	268	0.988235	0.592157	22	55	-64
69	1	-106	268	0.992157	0.588235	21	56	-64
69	1	-106	268	0.992157	0.588235	21	56	-64
69	1	-106	268	0.992157	0.588235	21	56	-64
68	1	-105	266	0.992157	0.592157	21	56	-64
68	1	-104	266	0.992157	0.596078	21	56	-65
68	1	-104	266	0.992157	0.596078	21	56	-65
68	1	-104	266	0.992157	0.596078	21	56	-65
68	1	-104	266	0.992157	0.596078	21	56	-65
68	1	-104	266	0.992157	0.596078	21	56	-65
69	1	-104	268	0.992157	0.596078	22	56	-64
69	1	-104	268	0.992157	0.596078	22	56	-64
68	1	-105	266	0.992157	0.592157	21	56	-64
68	2	-104	266	0.988235	0.596078	21	56	-65
68	2	-104	266	0.988235	0.596078	21	56	-65
69	2	-104	266	0.988235	0.596078	22	56	-64
69	2	-104	266	0.988235	0.596078	22	56	-64
69	2	-104	266	0.988235	0.596078	22	56	-64
68	2	-104	266	0.988235	0.596078	21	56	-65
68	2	-104	266	0.988235	0.596078	21	56	-65
69	2	-104	266	0.988235	0.596078	22	56	-64
70	1	-105	268	0.992157	0.592157	22	55	-64
70	1	-105	268	0.992157	0.592157	22	55	-64
70	1	-105	268	0.992157	0.592157	22	55	-64
70	1	-104	268	0.992157	0.596078	22	55	-64
70	1	-104	268	0.992157	0.596078	22	55	-64
69	2	-104	266	0.988235	0.596078	22	56	-64
68	2	-105	266	0.988235	0.592157	21	56	-64
68	2	-105	266	0.988235	0.592157	21	56	-64
68	2	-106	266	0.988235	0.588235	21	55	-64
68	2	-106	266	0.988235	0.588235	21	55	-64
68	2	-105	266	0.988235	0.592157	21	56	-64
69	2	-104	266	0.988235	0.596078	22	56	-64
70	1	-103	268	0.992157	0.6	22	56	-65
69	1	-103	266	0.992157	0.6	22	56	-65
68	2	-102	266	0.988235	0.603922	22	57	-65
68	1	-103	266	0.992157	0.6	22	56	-65
68	1	-103	266	0.992157	0.6	22	56	-65
69	1	-102	266	0.992157	0.603922	22	56	-65
70	1	-102	268	0.992157	0.603922	22	56	-65
69	2	-102	266	0.988235	0.603922	22	56	-65
69	2	-102	266	0.988235	0.603922	22	56	-65
69	2	-102	266	0.988235	0.603922	22	56	-65
69	2	-103	266	0.988235	0.6	22	56	-65
69	2	-103	266	0.988235	0.6	22	56	-65
69	2	-104	266	0.988235	0.596078	22	56	-64
69	2	-104	266	0.988235	0.596078	22	56	-64
69	2	-104	266	0.988235	0.596078	22	56	-64
69	2	-104	266	0.988235	0.596078	22	56	-64
69	1	-103	266	0.992157	0.6	22	56	-65
70	1	-103	268	0.992157	0.6	22	56	-65
70	1	-104	268	0.992157	0.596078	22	55	-64
69	1	-103	266	0.992157	0.6	22	56	-65
69	2	-103	266	0.988235	0.6	22	56	-65
69	2	-103	266	0.988235	0.6	22	56	-65
69	2	-103	266	0.988235	0.6	22	56	-65
69	2	-103	266	0.988235	0.6	22	56	-65
69	2	-103	266	0.988235	0.6	22	56	-65
69	2	-102	266	0.988235	0.603922	22	56	-65
68	2	-102	266	0.988235	0.603922	22	57	-65
68	2	-101	266	0.988235	0.607843	22	57	-66
68	2	-101	266	0.988235	0.607843	22	57	-66
68	2	-101	266	0.988235	0.607843	22	57	-66
67	1	-103	266	0.992157	0.6	21	56	-65
67	1	-103	266	0.992157	0.6	21	56	-65
67	1	-104	266	0.992157	0.596078	21	56	-65
67	1	-104	266	0.992157	0.596078	21	56	-65
68	1	-103	266	0.992157	0.6	22	56	-65
68	1	-104	266	0.992157	0.596078	21	56	-65
67	1	-104	266	0.992157	0.596078	21	56	-65
68	2	-105	266	0.988235	0.592157	21	56	-64
68	1	-106	268	0.992157	0.588235	21	55	-64
68	3	-106	266	0.980392	0.588235	21	55	-64
70	7	-104	266	0.952941	0.596078	22	54	-63
71	12	-110	266	0.917647	0.572549	22	52	-60
75	20	-116	268	0.858824	0.54902	23	49	-55
79	28	-115	266	0.8	0.552941	25	47	-53
84	34	-109	266	0.768627	0.576471	27	46	-53
88	38	-106	266	0.745098	0.588235	28	46	-52
93	42	-103	268	0.72549	0.6	30	46	-52
95	44	-103	268	0.713725	0.6	30	45	-51
98	47	-103	268	0.694118	0.6	31	44	-49
97	48	-103	268	0.686275	0.6	31	43	-49
96	48	-103	268	0.686275	0.6	31	43	-49
97	48	-102	268	0.690196	0.603922	31	44	-50
98	48	-101	268	0.690196	0.607843	32	44	-50
98	48	-101	268	0.690196	0.607843	32	44	-50
98	47	-100	268	0.698039	0.611765	31	45	-51
99	47	-101	268	0.698039	0.607843	32	45	-50
99	48	-102	268	0.690196	0.603922	32	44	-49
97	47	-105	268	0.690196	0.592157	31	43	-48
95	48	-107	268	0.678431	0.584314	31	42	-48
95	48	-106	268	0.678431	0.588235	31	42	-48
95	47	-104	268	0.690196	0.596078	31	43	-49
106	56	-98	270	0.647059	0.619608	34	42	-47
104	55	-100	270	0.647059	0.611765	34	42	-47
106	56	-100	270	0.639216	0.611765	34	42	-46
105	56	-100	270	0.639216	0.611765	34	42	-46
104	57	-99	268	0.635294	0.615686	34	41	-47
104	57	-98	268	0.639216	0.619608	34	41	-47
106	58	-97	268	0.635294	0.623529	35	42	-47
107	57	-98	270	0.639216	0.619608	34	42	-47
106	58	-98	268	0.631373	0.619608	34	41	-47
105	58	-99	268	0.631373	0.615686	34	41	-46
104	58	-100	268	0.627451	0.611765	34	40	-46
103	58	-99	268	0.631373	0.615686	34	40	-47
105	58	-100	268	0.627451	0.611765	34	40	-46
107	57	-100	270	0.635294	0.611765	34	42	-46
107	57	-99	270	0.635294	0.615686	34	42	-46
106	57	-100	270	0.635294	0.611765	34	42	-46
106	57	-101	270	0.631373	0.607843	34	41	-45
106	57	-102	270	0.631373	0.603922	34	41	-45
106	57	-101	270	0.631373	0.607843	34	41	-45
106	57	-100	270	0.635294	0.611765	34	42	-46
106	57	-100	270	0.635294	0.611765	34	42	-46
105	56	-100	270	0.639216	0.611765	34	42	-46
105	56	-100	270	0.639216	0.611765	34	42	-46
105	56	-99	270	0.643137	0.615686	34	42	-47
105	55	-100	270	0.647059	0.611765	34	42	-47
106	55	-100	270	0.647059	0.611765	34	43	-47
106	54	-99	270	0.654902	0.615686	34	43	-47
105	53	-99	270	0.662745	0.615686	34	43	-48
105	53	-99	270	0.662745	0.615686	34	43	-48
104	52	-100	270	0.666667	0.611765	33	43	-48
104	53	-100	270	0.658824	0.611765	33	43	-48
104	52	-100	270	0.666667	0.611765	33	43	-48
102	52	-102	270	0.662745	0.603922	33	43	-47
102	53	-102	270	0.654902	0.603922	33	42	-47
102	52	-103	270	0.658824	0.6	33	42	-47
104	52	-102	270	0.662745	0.603922	33	43	-47
103	52	-102	270	0.662745	0.603922	33	43	-47
103	52	-102	270	0.662745	0.603922	33	43	-47
102	51	-103	270	0.666667	0.6	32	43	-47
102	51	-103	270	0.666667	0.6	32	43	-47
102	51	-104	270	0.662745	0.596078	32	42	-47
102	50	-104	270	0.670588	0.596078	32	43	-47
101	49	-105	270	0.67451	0.592157	32	43	-47
101	49	-105	270	0.67451	0.592157	32	43	-47
99	49	-104	270	0.678431	0.596078	32	43	-48
99	50	-103	268	0.67451	0.6	32	43	-48
99	50	-102	268	0.67451	0.603922	32	43	-49
99	50	-101	268	0.678431	0.607843	32	43	-49
100	50	-102	268	0.67451	0.603922	32	43	-48
102	50	-102	270	0.67451	0.603922	32	43	-48
102	50	-102	270	0.67451	0.603922	32	43	-48
102	51	-102	270	0.670588	0.603922	32	43	-48
103	52	-102	270	0.662745	0.603922	33	43	-47
103	52	-102	270	0.662745	0.603922	33	43	-47
102	52	-103	270	0.658824	0.6	33	42	-47
102	52	-102	270	0.662745	0.603922	33	43	-47
102	52	-101	270	0.662745	0.607843	33	43	-48
102	52	-100	268	0.666667	0.611765	33	43	-48
101	52	-100	268	0.666667	0.611765	33	43	-49
102	52	-100	268	0.666667	0.611765	33	43	-48
102	52	-100	268	0.666667	0.611765	33	43	-48
103	51	-99	270	0.67451	0.615686	33	44	-49
103	51	-98	270	0.678431	0.619608	33	44	-49
102	51	-100	270	0.67451	0.611765	33	44	-49
102	50	-100	270	0.678431	0.611765	32	44	-49
100	48	-102	270	0.690196	0.603922	32	44	-49
98	47	-102	268	0.694118	0.603922	31	44	-50
91	41	-108	268	0.721569	0.580392	29	44	-50
88	37	-110	268	0.745098	0.572549	28	45	-51
85	31	-113	268	0.784314	0.560784	26	46	-52
80	25	-113	268	0.823529	0.560784	25	48	-54
73	15	-116	268	0.894118	0.54902	22	50	-56
72	10	-112	268	0.929412	0.564706	22	53	-59
70	3	-112	268	0.980392	0.564706	21	54	-60
71	1	-108	268	0.992157	0.580392	21	55	-62
72	1	-105	268	0.992157	0.592157	22	56	-63
72	1	-105	268	0.992157	0.592157	22	56	-63
71	2	-107	268	0.988235	0.584314	21	56	-63
71	2	-108	268	0.988235	0.580392	21	55	-62
71	2	-108	268	0.988235	0.580392	21	55	-62
70	2	-107	268	0.988235	0.584314	21	55	-63
70	2	-106	268	0.988235	0.588235	21	56	-63
70	2	-106	268	0.988235	0.588235	21	56	-63
70	2	-106	268	0.988235	0.588235	21	56	-63
70	2	-106	268	0.988235	0.588235	21	56	-63
70	2	-106	268	0.988235	0.588235	21	56	-63
71	2	-106	268	0.988235	0.588235	22	55	-63
71	2	-107	268	0.988235	0.584314	21	56	-63
71	2	-107	268	0.988235	0.584314	21	56	-63
70	2	-107	268	0.988235	0.584314	21	55	-63
70	2	-106	268	0.988235	0.588235	21	56	-63
70	2	-106	268	0.988235	0.588235	21	56	-63
70	2	-106	268	0.988235	0.588235	21	56	-63
68	1	-108	268	0.992157	0.580392	21	55	-63
69	1	-107	268	0.992157	0.584314	21	55	-63
69	1	-107	268	0.992157	0.584314	21	55	-63
68	1	-107	268	0.992157	0.584314	21	55	-63
67	1	-107	266	0.992157	0.584314	21	55	-64
67	1	-108	266	0.992157	0.580392	21	55	-63
67	1	-108	266	0.992157	0.580392	21	55	-63
67	1	-108	266	0.992157	0.580392	21	55	-63
67	1	-108	266	0.992157	0.580392	21	55	-63
68	1	-109	268	0.992157	0.576471	21	55	-62
70	0	-110	268	1	0.572549	21	55	-62
70	0	-110	268	1	0.572549	21	55	-62
72	3	-107	268	0.980392	0.584314	22	55	-62
73	3	-106	268	0.980392	0.588235	22	56	-62
72	3	-105	268	0.980392	0.592157	22	56	-63
72	3	-105	268	0.980392	0.592157	22	56	-63
71	3	-105	268	0.980392	0.592157	22	56	-63
71	3	-104	268	0.980392	0.596078	22	56	-64
70	2	-105	268	0.988235	0.592157	22	55	-64
70	2	-104	268	0.988235	0.596078	22	55	-64
69	1	-106	268	0.992157	0.588235	21	56	-64
68	1	-106	268	0.992157	0.588235	21	55	-64
69	1	-106	268	0.992157	0.588235	21	56	-64
69	1	-106	268	0.992157	0.588235	21	56	-64
70	0	-106	268	1	0.588235	21	55	-63
70	0	-106	268	1	0.588235	21	55	-63
70	0	-106	268	1	0.588235	21	55	-63
70	0	-106	268	1	0.588235	21	55	-63
70	0	-106	268	1	0.588235	21	55	-63
71	0	-106	268	1	0.588235	21	56	-63
72	0	-106	268	1	0.588235	22	56	-63
70	0	-105	268	1	0.592157	21	56	-64
67	1	-104	266	0.992157	0.596078	21	56	-65
67	1	-104	266	0.992157	0.596078	21	56	-65
68	0	-104	266	1	0.596078	21	56	-65
69	0	-104	268	1	0.596078	21	56	-65
68	0	-104	266	1	0.596078	21	56	-65
68	1	-105	266	0.992157	0.592157	21	56	-64
67	1	-106	266	0.992157	0.588235	21	55	-64
68	1	-105	266	0.992157	0.592157	21	56	-64
69	0	-104	268	1	0.596078	21	56	-65
68	1	-104	266	0.992157	0.596078	21	56	-65
67	1	-104	266	0.992157	0.596078	21	56	-65
67	1	-105	266	0.992157	0.592157	21	55	-64
67	1	-106	266	0.992157	0.588235	21	55	-64
67	1	-107	266	0.992157	0.584314	21	55	-64
67	1	-108	266	0.992157	0.580392	21	55	-63
68	1	-108	268	0.992157	0.580392	21	55	-63
68	1	-108	268	0.992157	0.580392	21	55	-63
68	1	-107	268	0.992157	0.584314	21	55	-63
68	1	-106	268	0.992157	0.588235	21	55	-64
68	1	-105	266	0.992157	0.592157	21	56	-64
68	0	-104	266	1	0.596078	21	56	-65
68	1	-104	266	0.992157	0.596078	21	56	-65
67	1	-104	266	0.992157	0.596078	21	56	-65
67	1	-104	266	0.992157	0.596078	21	56	-65
67	1	-104	266	0.992157	0.596078	21	56	-65
68	1	-103	266	0.992157	0.6	22	56	-65
69	1	-101	266	0.992157	0.607843	22	56	-65
70	1	-101	266	0.992157	0.607843	22	56	-65
70	2	-101	266	0.988235	0.607843	22	56	-65
69	2	-102	266	0.988235	0.603922	22	56	-65
68	2	-103	266	0.988235	0.6	22	56	-65
68	2	-104	266	0.988235	0.596078	21	56	-65
68	2	-104	266	0.988235	0.596078	21	56	-65
68	2	-105	266	0.988235	0.592157	21	56	-64
68	2	-104	266	0.988235	0.596078	21	56	-65
67	1	-105	266	0.992157	0.592157	21	55	-64
67	1	-104	266	0.992157	0.596078	21	56	-65
67	1	-105	266	0.992157	0.592157	21	55	-64
67	1	-106	266	0.992157	0.588235	21	55	-64
67	1	-106	266	0.992157	0.588235	21	55	-64
67	1	-106	266	0.992157	0.588235	21	55	-64
67	1	-105	266	0.992157	0.592157	21	55	-64
68	2	-103	266	0.988235	0.6	22	56	-65
68	2	-103	266	0.988235	0.6	22	56	-65
68	2	-103	266	0.988235	0.6	22	56	-65
68	2	-103	266	0.988235	0.6	22	56	-65
68	2	-103	266	0.988235	0.6	22	56	-65
68	2	-103	266	0.988235	0.6	22	56	-65
68	2	-103	266	0.988235	0.6	22	56	-65
68	2	-102	266	0.988235	0.603922	22	57	-65
67	1	-102	266	0.992157	0.603922	22	56	-65
67	1	-103	266	0.992157	0.6	21	56	-65
67	1	-104	266	0.992157	0.596078	21	56	-65
68	1	-105	266	0.992157	0.592157	21	56	-64
68	1	-105	266	0.992157	0.592157	21	56	-64
69	1	-105	268	0.992157	0.592157	21	56	-64
68	1	-105	266	0.992157	0.592157	21	56	-64
69	1	-106	268	0.992157	0.588235	21	56	-64
68	0	-108	268	1	0.580392	21	55	-63
69	3	-107	268	0.980392	0.584314	21	55	-63
71	8	-104	266	0.94902	0.596078	22	55	-63
72	13	-111	266	0.909804	0.568627	22	51	-59
75	22	-116	266	0.843137	0.54902	23	48	-54
79	28	-116	268	0.8	0.54902	25	46	-52
84	34	-110	266	0.768627	0.572549	27	46	-52
89	38	-107	268	0.745098	0.584314	28	46	-52
94	42	-104	268	0.72549	0.596078	30	46	-51
96	44	-103	268	0.713725	0.6	30	45	-51
98	46	-104	270	0.698039	0.596078	31	44	-49
97	47	-105	268	0.690196	0.592157	31	43	-48
96	47	-106	268	0.686275	0.588235	31	43	-48
97	48	-104	268	0.682353	0.596078	31	43	-49
98	48	-103	268	0.686275	0.6	31	44	-49
98	48	-102	268	0.690196	0.603922	31	44	-49
99	47	-102	270	0.694118	0.603922	31	45	-49
99	47	-103	270	0.694118	0.6	31	44	-49
99	47	-103	270	0.694118	0.6	31	44	-49
97	47	-104	268	0.690196	0.596078	31	43	-49
95	47	-106	268	0.686275	0.588235	30	43	-48
95	47	-104	268	0.690196	0.596078	31	43	-49
95	46	-103	268	0.698039	0.6	31	44	-50
104	55	-99	268	0.65098	0.615686	34	42	-48
105	55	-99	270	0.65098	0.615686	34	42	-47
106	57	-99	270	0.635294	0.615686	34	41	-46
106	56	-100	270	0.639216	0.611765	34	42	-46
105	56	-99	270	0.643137	0.615686	34	42	-47
104	57	-99	268	0.635294	0.615686	34	41	-47
106	58	-97	268	0.635294	0.623529	35	42	-47
107	57	-98	270	0.639216	0.619608	34	42	-47
106	58	-99	270	0.631373	0.615686	34	41	-46
105	58	-100	268	0.627451	0.611765	34	40	-46
104	58	-100	268	0.627451	0.611765	34	40	-46
103	59	-100	268	0.623529	0.611765	34	39	-46
105	58	-100	268	0.627451	0.611765	34	40	-46
106	58	-100	270	0.627451	0.611765	34	41	-46
106	58	-100	270	0.627451	0.611765	34	41	-46
107	58	-100	270	0.627451	0.611765	34	41	-45
107	57	-100	270	0.635294	0.611765	34	42	-46
106	56	-101	270	0.639216	0.607843	34	41	-46
106	56	-101	270	0.639216	0.607843	34	41	-46
105	56	-100	270	0.639216	0.611765	34	42	-46
105	56	-100	270	0.639216	0.611765	34	42	-46
105	56	-100	270	0.639216	0.611765	34	42	-46
104	55	-101	270	0.647059	0.607843	34	42	-46
104	55	-100	270	0.647059	0.611765	34	42	-47
106	55	-99	270	0.65098	0.615686	34	43	-47
106	55	-99	270	0.65098	0.615686	34	43	-47
106	54	-99	270	0.654902	0.615686	34	43	-47
106	54	-98	270	0.658824	0.619608	34	43	-48
106	54	-98	270	0.658824	0.619608	34	43	-48
104	53	-99	270	0.662745	0.615686	33	43	-48
105	53	-99	270	0.662745	0.615686	34	43	-48
104	52	-100	270	0.666667	0.611765	33	43	-48
103	52	-102	270	0.662745	0.603922	33	43	-47
102	52	-103	270	0.658824	0.6	33	42	-47
103	52	-103	270	0.658824	0.6	33	43	-47
104	53	-102	270	0.654902	0.603922	33	42	-47
103	51	-103	270	0.666667	0.6	33	43	-47
104	51	-103	272	0.666667	0.6	33	43	-47
102	50	-104	270	0.670588	0.596078	32	43	-47
102	50	-105	270	0.670588	0.592157	32	43	-46
101	49	-106	270	0.67451	0.588235	32	43	-46
101	49	-105	270	0.67451	0.592157	32	43	-47
102	50	-105	270	0.670588	0.592157	32	43	-46
101	50	-104	270	0.670588	0.596078	32	43	-47
101	50	-103	270	0.67451	0.6	32	43	-48
100	50	-102	268	0.67451	0.603922	32	43	-48
100	50	-101	268	0.678431	0.607843	32	43	-49
99	50	-100	268	0.678431	0.611765	32	43	-49
100	50	-102	268	0.67451	0.603922	32	43	-48
101	49	-103	270	0.678431	0.6	32	44	-48
101	49	-103	270	0.678431	0.6	32	44	-48
102	50	-101	270	0.678431	0.607843	32	44	-49
102	50	-102	270	0.67451	0.603922	32	43	-48
103	51	-102	270	0.670588	0.603922	33	43	-47
102	52	-103	270	0.658824	0.6	33	42	-47
101	52	-102	268	0.662745	0.603922	32	42	-48
101	52	-102	268	0.662745	0.603922	32	42	-48
102	52	-101	270	0.662745	0.607843	33	43	-48
101	52	-101	268	0.662745	0.607843	33	42	-48
102	52	-101	270	0.662745	0.607843	33	43	-48
103	52	-100	270	0.666667	0.611765	33	43	-48
104	51	-99	270	0.67451	0.615686	33	44	-49
104	51	-99	270	0.67451	0.615686	33	44	-49
103	50	-100	270	0.678431	0.611765	32	44	-49
102	49	-100	270	0.686275	0.611765	32	44	-49
101	48	-101	270	0.690196	0.607843	32	45	-49
99	47	-102	270	0.694118	0.603922	31	45	-49
91	39	-108	268	0.737255	0.580392	29	46	-51
88	35	-110	268	0.760784	0.572549	27	46	-51
86	31	-111	268	0.784314	0.568627	26	48	-52
81	25	-112	268	0.827451	0.564706	25	49	-54
73	16	-115	268	0.886275	0.552941	22	50	-57
72	10	-113	268	0.929412	0.560784	22	52	-59
71	4	-111	268	0.972549	0.568627	21	54	-60
73	1	-107	270	0.992157	0.584314	22	55	-62
74	0	-104	270	1	0.596078	22	56	-63
73	1	-105	268	0.992157	0.592157	22	56	-63
72	1	-107	268	0.992157	0.584314	22	55	-62
72	2	-108	268	0.988235	0.580392	21	55	-62
71	2	-108	268	0.988235	0.580392	21	55	-62
70	2	-108	268	0.988235	0.580392	21	55	-62
70	2	-107	268	0.988235	0.584314	21	55	-63
69	2	-107	268	0.988235	0.584314	21	55	-63
70	2	-107	268	0.988235	0.584314	21	55	-63
69	2	-107	268	0.988235	0.584314	21	55	-63
70	2	-107	268	0.988235	0.584314	21	55	-63
70	2	-107	268	0.988235	0.584314	21	55	-63
70	2	-107	268	0.988235	0.584314	21	55	-63
70	2	-107	268	0.988235	0.584314	21	55	-63
70	2	-107	268	0.988235	0.584314	21	55	-63
69	2	-107	268	0.988235	0.584314	21	55	-63
69	2	-107	268	0.988235	0.584314	21	55	-63
69	2	-107	268	0.988235	0.584314	21	55	-63
69	1	-107	268	0.992157	0.584314	21	55	-63
69	1	-108	268	0.992157	0.580392	21	55	-63
69	1	-108	268	0.992157	0.580392	21	55	-63
68	1	-108	268	0.992157	0.580392	21	55	-63
67	1	-108	266	0.992157	0.580392	21	55	-63
67	2	-108	266	0.988235	0.580392	21	55	-63
67	2	-108	266	0.988235	0.580392	21	55	-63
66	2	-108	266	0.988235	0.580392	21	54	-63
66	2	-108	266	0.988235	0.580392	21	54	-63
68	1	-108	268	0.992157	0.580392	21	55	-63
70	1	-109	268	0.992157	0.576471	21	55	-62
70	1	-110	268	0.992157	0.572549	21	54	-61
71	1	-109	268	0.992157	0.576471	21	55	-62
72	2	-107	268	0.988235	0.584314	22	55	-62
72	2	-106	268	0.988235	0.588235	22	55	-63
71	3	-106	268	0.980392	0.588235	22	55	-63
70	3	-107	268	0.980392	0.584314	21	55	-63
70	3	-106	268	0.980392	0.588235	22	55	-63
70	2	-105	268	0.988235	0.592157	22	55	-64
70	2	-104	268	0.988235	0.596078	22	55	-64
69	1	-106	268	0.992157	0.588235	21	56	-64
68	1	-106	268	0.992157	0.588235	21	55	-64
69	1	-106	268	0.992157	0.588235	21	56	-64
69	1	-106	268	0.992157	0.588235	21	56	-64
70	0	-106	268	1	0.588235	21	55	-63
70	0	-106	268	1	0.588235	21	55	-63
70	0	-106	268	1	0.588235	21	55	-63
70	0	-106	268	1	0.588235	21	55	-63
70	0	-106	268	1	0.588235	21	55	-63
71	0	-106	268	1	0.588235	21	56	-63
72	0	-106	268	1	0.588235	22	56	-63
69	0	-105	268	1	0.592157	21	56	-64
66	1	-103	266	0.992157	0.6	21	56	-65
67	1	-103	266	0.992157	0.6	21	56	-65
68	1	-103	266	0.992157	0.6	22	56	-65
68	1	-103	266	0.992157	0.6	22	56	-65
68	1	-103	266	0.992157	0.6	22	56	-65
68	1	-104	266	0.992157	0.596078	21	56	-65
67	1	-105	266	0.992157	0.592157	21	55	-64
67	1	-104	266	0.992157	0.596078	21	56	-65
68	1	-103	266	0.992157	0.6	22	56	-65
67	1	-103	266	0.992157	0.6	21	56	-65
67	1	-104	266	0.992157	0.596078	21	56	-65
66	1	-105	266	0.992157	0.592157	21	55	-64
67	2	-106	266	0.988235	0.588235	21	55	-64
67	2	-107	266	0.988235	0.584314	21	55	-64
67	2	-107	266	0.988235	0.584314	21	55	-64
68	1	-108	268	0.992157	0.580392	21	55	-63
68	1	-108	268	0.992157	0.580392	21	55	-63
68	1	-107	268	0.992157	0.584314	21	55	-63
68	1	-107	268	0.992157	0.584314	21	55	-63
68	1	-105	266	0.992157	0.592157	21	56	-64
68	1	-104	266	0.992157	0.596078	21	56	-65
67	1	-104	266	0.992157	0.596078	21	56	-65
67	1	-104	266	0.992157	0.596078	21	56	-65
67	1	-105	266	0.992157	0.592157	21	55	-64
67	1	-105	266	0.992157	0.592157	21	55	-64
68	1	-103	266	0.992157	0.6	22	56	-65
68	0	-103	266	1	0.6	21	57	-65
70	1	-100	266	0.992157	0.611765	22	57	-66
70	1	-100	266	0.992157	0.611765	22	57	-66
69	2	-101	266	0.988235	0.607843	22	56	-65
68	2	-102	266	0.988235	0.603922	22	57	-65
67	2	-104	266	0.988235	0.596078	21	56	-65
68	2	-105	266	0.988235	0.592157	21	56	-64
68	2	-105	266	0.988235	0.592157	21	56	-64
68	2	-105	266	0.988235	0.592157	21	56	-64
67	1	-105	266	0.992157	0.592157	21	55	-64
67	1	-104	266	0.992157	0.596078	21	56	-65
67	1	-105	266	0.992157	0.592157	21	55	-64
67	2	-106	266	0.988235	0.588235	21	55	-64
67	1	-106	266	0.992157	0.588235	21	55	-64
67	1	-105	266	0.992157	0.592157	21	55	-64
67	1	-104	266	0.992157	0.596078	21	56	-65
68	2	-103	266	0.988235	0.6	22	56	-65
68	2	-102	266	0.988235	0.603922	22	57	-65
68	2	-103	266	0.988235	0.6	22	56	-65
68	2	-103	266	0.988235	0.6	22	56	-65
68	2	-103	266	0.988235	0.6	22	56	-65
68	2	-103	266	0.988235	0.6	22	56	-65
68	2	-103	266	0.988235	0.6	22	56	-65
68	2	-102	266	0.988235	0.603922	22	57	-65
67	1	-102	266	0.992157	0.603922	22	56	-65
67	1	-103	266	0.992157	0.6	21	56	-65
67	1	-105	266	0.992157	0.592157	21	55	-64
68	1	-106	268	0.992157	0.588235	21	55	-64
69	1	-106	268	0.992157	0.588235	21	56	-64
69	1	-107	268	0.992157	0.584314	21	55	-63
70	1	-107	268	0.992157	0.584314	21	55	-63
70	1	-107	268	0.992157	0.584314	21	55	-63
69	0	-107	268	1	0.584314	21	55	-63
69	3	-106	266	0.980392	0.588235	21	55	-63
72	7	-105	266	0.952941	0.592157	22	54	-62
73	14	-110	266	0.905882	0.572549	23	52	-59
77	22	-115	268	0.843137	0.552941	23	49	-55
80	28	-115	268	0.8	0.552941	25	47	-52
86	35	-110	268	0.760784	0.572549	27	46	-52
91	39	-107	268	0.737255	0.584314	29	46	-51
94	42	-105	268	0.721569	0.592157	30	45	-51
96	44	-104	268	0.709804	0.596078	30	45	-50
97	46	-104	268	0.698039	0.596078	31	44	-49
97	47	-105	268	0.690196	0.592157	31	43	-48
97	47	-105	268	0.690196	0.592157	31	43	-48
97	48	-104	268	0.682353	0.596078	31	43	-49
97	48	-103	268	0.686275	0.6	31	43	-49
98	48	-103	268	0.686275	0.6	31	44	-49
99	48	-103	270	0.686275	0.6	32	44	-49
99	47	-103	270	0.694118	0.6	31	44	-49
99	48	-102	268	0.690196	0.603922	32	44	-49
98	48	-102	268	0.690196	0.603922	31	44	-49
96	48	-104	268	0.682353	0.596078	31	43	-49
96	47	-103	268	0.694118	0.6	31	44	-50
96	46	-103	268	0.698039	0.6	31	44	-50
105	55	-99	270	0.65098	0.615686	34	42	-47
105	55	-99	270	0.65098	0.615686	34	42	-47
105	56	-99	270	0.643137	0.615686	34	42	-47
106	56	-98	270	0.647059	0.619608	34	42	-47
106	56	-98	270	0.647059	0.619608	34	42	-47
106	56	-98	270	0.647059	0.619608	34	42	-47
106	57	-97	268	0.643137	0.623529	34	42	-47
107	57	-97	270	0.643137	0.623529	34	43	-47
106	58	-99	270	0.631373	0.615686	34	41	-46
105	58	-101	270	0.627451	0.607843	34	40	-45
104	58	-101	268	0.627451	0.607843	34	40	-45
103	58	-101	268	0.627451	0.607843	34	40	-46
104	58	-101	268	0.627451	0.607843	34	40	-45
105	58	-101	270	0.627451	0.607843	34	40	-45
106	58	-101	270	0.627451	0.607843	34	41	-45
107	57	-101	270	0.631373	0.607843	34	42	-45
107	57	-100	270	0.635294	0.611765	34	42	-46
108	56	-100	272	0.639216	0.611765	34	42	-46
107	57	-99	270	0.635294	0.615686	34	42	-46
105	56	-99	270	0.643137	0.615686	34	42	-47
105	56	-98	268	0.647059	0.619608	34	42	-47
105	56	-99	270	0.643137	0.615686	34	42	-47
105	56	-99	270	0.643137	0.615686	34	42	-47
105	56	-99	270	0.643137	0.615686	34	42	-47
105	55	-99	270	0.65098	0.615686	34	42	-47
106	55	-98	270	0.65098	0.619608	34	43	-47
106	54	-97	270	0.658824	0.623529	34	44	-48
105	54	-99	270	0.654902	0.615686	34	43	-48
105	53	-99	270	0.662745	0.615686	34	43	-48
104	52	-100	270	0.666667	0.611765	33	43	-48
104	53	-99	270	0.662745	0.615686	33	43	-48
104	53	-100	270	0.658824	0.611765	33	43	-48
103	52	-102	270	0.662745	0.603922	33	43	-47
103	52	-102	270	0.662745	0.603922	33	43	-47
103	52	-103	270	0.658824	0.6	33	43	-47
103	51	-103	270	0.666667	0.6	33	43	-47
103	51	-103	270	0.666667	0.6	33	43	-47
103	50	-104	272	0.670588	0.596078	32	43	-47
103	49	-105	272	0.67451	0.592157	32	43	-46
103	50	-105	272	0.670588	0.592157	32	43	-46
103	50	-104	272	0.670588	0.596078	32	43	-47
103	50	-104	272	0.670588	0.596078	32	43	-47
102	49	-104	270	0.678431	0.596078	32	44	-47
101	49	-103	270	0.678431	0.6	32	44	-48
101	49	-102	270	0.682353	0.603922	32	44	-48
101	49	-101	270	0.682353	0.607843	32	44	-49
100	50	-101	268	0.678431	0.607843	32	43	-49
99	50	-101	268	0.678431	0.607843	32	43	-49
101	50	-101	270	0.678431	0.607843	32	44	-49
102	50	-102	270	0.67451	0.603922	32	43	-48
101	50	-103	270	0.67451	0.6	32	43	-48
102	51	-101	270	0.670588	0.607843	33	43	-48
102	51	-102	270	0.670588	0.603922	32	43	-48
102	51	-102	270	0.670588	0.603922	32	43	-48
101	51	-102	270	0.670588	0.603922	32	43	-48
101	51	-102	270	0.670588	0.603922	32	43	-48
100	51	-102	268	0.670588	0.603922	32	43	-48
100	51	-102	268	0.670588	0.603922	32	43	-48
100	51	-102	268	0.670588	0.603922	32	43	-48
101	51	-102	270	0.670588	0.603922	32	43	-48
103	52	-99	270	0.670588	0.615686	33	43	-49
105	51	-99	270	0.67451	0.615686	33	44	-48
104	50	-100	270	0.678431	0.611765	33	45	-49
104	50	-100	270	0.678431	0.611765	33	45	-49
102	49	-100	270	0.686275	0.611765	32	44	-49
101	47	-100	270	0.698039	0.611765	32	45	-50
99	45	-102	270	0.705882	0.603922	31	46	-50
92	38	-108	270	0.745098	0.580392	29	46	-50
90	35	-108	270	0.764706	0.580392	28	47	-52
86	30	-110	268	0.796078	0.572549	26	48	-53
80	24	-111	268	0.835294	0.568627	25	49	-55
74	16	-113	268	0.886275	0.560784	23	50	-57
73	11	-110	268	0.92549	0.572549	22	53	-60
71	4	-109	268	0.972549	0.576471	21	54	-61
74	2	-104	268	0.988235	0.596078	22	56	-63
74	0	-103	268	1	0.6	22	57	-64
74	1	-104	270	0.992157	0.596078	22	56	-63
73	1	-107	270	0.992157	0.584314	22	55	-62
72	1	-107	268	0.992157	0.584314	22	55	-62
71	2	-107	268	0.988235	0.584314	21	56	-63
70	2	-107	268	0.988235	0.584314	21	55	-63
70	2	-107	268	0.988235	0.584314	21	55	-63
70	2	-106	268	0.988235	0.588235	21	56	-63
70	2	-106	268	0.988235	0.588235	21	56	-63
70	2	-106	268	0.988235	0.588235	21	56	-63
70	2	-106	268	0.988235	0.588235	21	56	-63
70	2	-107	268	0.988235	0.584314	21	55	-63
70	2	-107	268	0.988235	0.584314	21	55	-63
70	2	-107	268	0.988235	0.584314	21	55	-63
70	2	-107	268	0.988235	0.584314	21	55	-63
68	1	-108	268	0.992157	0.580392	21	55	-63
68	1	-108	268	0.992157	0.580392	21	55	-63
68	1	-108	268	0.992157	0.580392	21	55	-63
68	1	-108	268	0.992157	0.580392	21	55	-63
69	1	-108	268	0.992157	0.580392	21	55	-63
69	1	-108	268	0.992157	0.580392	21	55	-63
69	1	-108	268	0.992157	0.580392	21	55	-63
68	1	-108	268	0.992157	0.580392	21	55	-63
67	1	-108	266	0.992157	0.580392	21	55	-63
67	1	-108	266	0.992157	0.580392	21	55	-63
66	1	-108	266	0.992157	0.580392	21	54	-63
67	1	-108	266	0.992157	0.580392	21	55	-63
67	1	-108	266	0.992157	0.580392	21	55	-63
68	1	-108	268	0.992157	0.580392	21	55	-63
69	1	-108	268	0.992157	0.580392	21	55	-63
70	0	-108	268	1	0.580392	21	55	-63
71	1	-106	268	0.992157	0.588235	22	55	-63
71	1	-105	268	0.992157	0.592157	22	55	-63
70	1	-106	268	0.992157	0.588235	21	56	-63
69	2	-107	268	0.988235	0.584314	21	55	-63
70	2	-106	268	0.988235	0.588235	21	56	-63
70	2	-105	268	0.988235	0.592157	22	55	-64
70	2	-104	268	0.988235	0.596078	22	55	-64
69	1	-106	268	0.992157	0.588235	21	56	-64
69	1	-106	268	0.992157	0.588235	21	56	-64
69	1	-106	268	0.992157	0.588235	21	56	-64
69	1	-106	268	0.992157	0.588235	21	56	-64
69	1	-106	268	0.992157	0.588235	21	56	-64
69	1	-106	268	0.992157	0.588235	21	56	-64
69	1	-106	268	0.992157	0.588235	21	56	-64
69	1	-106	268	0.992157	0.588235	21	56	-64
69	1	-106	268	0.992157	0.588235	21	56	-64
70	0	-106	268	1	0.588235	21	55	-63
70	0	-106	268	1	0.588235	21	55	-63
68	1	-105	266	0.992157	0.592157	21	56	-64
65	1	-104	266	0.992157	0.596078	21	55	-65
66	1	-104	266	0.992157	0.596078	21	55	-65
67	1	-104	266	0.992157	0.596078	21	56	-65
67	1	-104	266	0.992157	0.596078	21	56	-65
67	1	-104	266	0.992157	0.596078	21	56	-65
67	1	-104	266	0.992157	0.596078	21	56	-65
67	1	-104	266	0.992157	0.596078	21	56	-65
67	1	-103	266	0.992157	0.6	21	56	-65
67	1	-102	266	0.992157	0.603922	22	56	-65
67	1	-103	266	0.992157	0.6	21	56	-65
67	1	-104	266	0.992157	0.596078	21	56	-65
67	1	-104	266	0.992157	0.596078	21	56	-65
67	1	-104	266	0.992157	0.596078	21	56	-65
67	1	-105	266	0.992157	0.592157	21	55	-64
67	1	-106	266	0.992157	0.588235	21	55	-64
67	1	-107	266	0.992157	0.584314	21	55	-64
67	1	-108	266	0.992157	0.580392	21	55	-63
67	1	-108	266	0.992157	0.580392	21	55	-63
67	1	-108	266	0.992157	0.580392	21	55	-63
67	1	-106	266	0.992157	0.588235	21	55	-64
67	1	-104	266	0.992157	0.596078	21	56	-65
67	1	-104	266	0.992157	0.596078	21	56	-65
67	1	-105	266	0.992157	0.592157	21	55	-64
67	1	-106	266	0.992157	0.588235	21	55	-64
67	1	-106	266	0.992157	0.588235	21	55	-64
68	1	-105	266	0.992157	0.592157	21	56	-64
68	1	-104	266	0.992157	0.596078	21	56	-65
70	2	-101	266	0.988235	0.607843	22	56	-65
70	2	-101	266	0.988235	0.607843	22	56	-65
69	2	-101	266	0.988235	0.607843	22	56	-65
68	2	-102	266	0.988235	0.603922	22	57	-65
68	2	-104	266	0.988235	0.596078	21	56	-65
68	2	-105	266	0.988235	0.592157	21	56	-64
68	2	-105	266	0.988235	0.592157	21	56	-64
68	2	-105	266	0.988235	0.592157	21	56	-64
68	1	-105	266	0.992157	0.592157	21	56	-64
68	0	-104	266	1	0.596078	21	56	-65
68	1	-105	266	0.992157	0.592157	21	56	-64
67	1	-106	266	0.992157	0.588235	21	55	-64
67	1	-105	266	0.992157	0.592157	21	55	-64
67	1	-104	266	0.992157	0.596078	21	56	-65
67	1	-104	266	0.992157	0.596078	21	56	-65
68	2	-103	266	0.988235	0.6	22	56	-65
68	2	-103	266	0.988235	0.6	22	56	-65
68	2	-103	266	0.988235	0.6	22	56	-65
68	2	-103	266	0.988235	0.6	22	56	-65
68	2	-103	266	0.988235	0.6	22	56	-65
68	2	-103	266	0.988235	0.6	22	56	-65
68	2	-103	266	0.988235	0.6	22	56	-65
68	2	-102	266	0.988235	0.603922	22	57	-65
67	1	-103	266	0.992157	0.6	21	56	-65
67	1	-105	266	0.992157	0.592157	21	55	-64
67	1	-106	266	0.992157	0.588235	21	55	-64
68	1	-106	268	0.992157	0.588235	21	55	-64
68	1	-106	268	0.992157	0.588235	21	55	-64
69	1	-106	268	0.992157	0.588235	21	56	-64
70	0	-108	268	1	0.580392	21	55	-63
70	1	-107	268	0.992157	0.584314	21	55	-63
68	0	-107	268	1	0.584314	21	56	-64
69	2	-105	268	0.988235	0.592157	21	56	-64
72	8	-103	266	0.94902	0.6	23	55	-63
72	12	-110	266	0.917647	0.572549	22	52	-60
77	22	-115	268	0.843137	0.552941	23	49	-55
81	28	-115	268	0.8	0.552941	25	47	-52
86	34	-110	268	0.768627	0.572549	27	46	-52
91	39	-107	268	0.737255	0.584314	29	46	-51
94	42	-105	268	0.721569	0.592157	30	45	-51
95	44	-105	268	0.709804	0.592157	30	44	-50
97	47	-104	268	0.690196	0.596078	31	43	-49
97	47	-104	268	0.690196	0.596078	31	43	-49
96	47	-104	268	0.690196	0.596078	31	43	-49
97	48	-103	268	0.686275	0.6	31	43	-49
96	48	-103	268	0.686275	0.6	31	43	-49
97	48	-103	268	0.686275	0.6	31	43	-49
98	48	-103	268	0.686275	0.6	31	44	-49
98	48	-102	268	0.690196	0.603922	31	44	-49
99	49	-100	268	0.686275	0.611765	32	44	-50
98	48	-101	268	0.690196	0.607843	32	44	-50
97	48	-103	268	0.686275	0.6	31	43	-49
98	48	-103	268	0.686275	0.6	31	44	-49
97	47	-105	268	0.690196	0.592157	31	43	-48
104	55	-101	270	0.647059	0.607843	34	42	-46
104	55	-100	270	0.647059	0.611765	34	42	-47
104	55	-100	270	0.647059	0.611765	34	42	-47
105	56	-99	270	0.643137	0.615686	34	42	-47
105	56	-99	270	0.643137	0.615686	34	42	-47
106	56	-99	270	0.643137	0.615686	34	42	-47
106	56	-99	270	0.643137	0.615686	34	42	-47
106	57	-98	270	0.639216	0.619608	34	42	-47
105	57	-100	270	0.635294	0.611765	34	41	-46
105	58	-101	270	0.627451	0.607843	34	40	-45
104	58	-102	268	0.623529	0.603922	34	40	-45
103	59	-102	268	0.615686	0.603922	34	39	-45
104	58	-102	268	0.623529	0.603922	34	40	-45
105	58	-102	270	0.623529	0.603922	34	40	-45
106	58	-103	270	0.619608	0.6	34	40	-44
107	58	-103	270	0.619608	0.6	34	40	-44
108	57	-101	272	0.631373	0.607843	34	42	-45
108	57	-100	270	0.635294	0.611765	34	42	-46
107	57	-99	270	0.635294	0.615686	34	42	-46
105	56	-99	270	0.643137	0.615686	34	42	-47
106	56	-98	270	0.647059	0.619608	34	42	-47
106	56	-98	270	0.647059	0.619608	34	42	-47
106	56	-98	270	0.647059	0.619608	34	42	-47
105	56	-98	268	0.647059	0.619608	34	42	-47
106	55	-98	270	0.65098	0.619608	34	43	-47
106	54	-98	270	0.658824	0.619608	34	43	-48
105	53	-100	270	0.658824	0.611765	33	43	-47
105	53	-100	270	0.658824	0.611765	33	43	-47
104	52	-101	270	0.662745	0.607843	33	44	-48
104	53	-100	270	0.658824	0.611765	33	43	-48
104	52	-100	270	0.666667	0.611765	33	43	-48
104	52	-100	270	0.666667	0.611765	33	43	-48
103	52	-102	270	0.662745	0.603922	33	43	-47
103	52	-103	270	0.658824	0.6	33	43	-47
103	51	-103	270	0.666667	0.6	33	43	-47
105	52	-101	270	0.662745	0.607843	33	43	-47
105	52	-101	270	0.662745	0.607843	33	43	-47
105	51	-102	272	0.670588	0.603922	33	44	-47
105	51	-102	272	0.670588	0.603922	33	44	-47
104	50	-102	272	0.67451	0.603922	32	44	-48
104	50	-102	272	0.67451	0.603922	32	44	-48
104	50	-102	272	0.67451	0.603922	32	44	-48
103	49	-101	270	0.682353	0.607843	32	45	-49
102	49	-100	270	0.686275	0.611765	32	44	-49
102	49	-100	270	0.686275	0.611765	32	44	-49
101	49	-100	270	0.686275	0.611765	32	44	-49
100	50	-101	268	0.678431	0.607843	32	43	-49
100	50	-101	268	0.678431	0.607843	32	43	-49
101	51	-100	268	0.67451	0.611765	32	43	-49
101	50	-101	270	0.678431	0.607843	32	44	-49
101	50	-103	270	0.67451	0.6	32	43	-48
102	50	-102	270	0.67451	0.603922	32	43	-48
102	50	-102	270	0.67451	0.603922	32	43	-48
102	50	-102	270	0.67451	0.603922	32	43	-48
101	50	-102	270	0.67451	0.603922	32	44	-48
100	51	-102	268	0.670588	0.603922	32	43	-48
100	51	-102	268	0.670588	0.603922	32	43	-48
101	51	-101	268	0.670588	0.607843	32	43	-48
100	51	-101	268	0.670588	0.607843	32	43	-49
101	51	-101	268	0.670588	0.607843	32	43	-48
104	52	-99	270	0.670588	0.615686	33	44	-48
106	51	-98	270	0.678431	0.619608	33	45	-49
105	50	-100	272	0.678431	0.611765	33	45	-48
104	50	-100	270	0.678431	0.611765	33	45	-49
103	48	-100	270	0.694118	0.611765	32	46	-49
101	46	-101	270	0.701961	0.607843	32	45	-50
100	46	-100	270	0.705882	0.611765	32	46	-51
93	40	-104	268	0.737255	0.596078	29	47	-52
90	36	-105	268	0.760784	0.592157	28	47	-53
85	29	-108	268	0.803922	0.580392	26	48	-54
80	23	-110	268	0.843137	0.572549	24	50	-56
75	16	-111	268	0.890196	0.568627	23	51	-58
73	10	-109	268	0.933333	0.576471	22	53	-60
72	4	-107	268	0.972549	0.584314	22	55	-62
73	2	-104	268	0.988235	0.596078	22	56	-63
74	1	-103	268	0.992157	0.6	22	57	-64
73	1	-104	268	0.992157	0.596078	22	56	-63
72	1	-106	268	0.992157	0.588235	22	55	-63
72	1	-107	268	0.992157	0.584314	22	55	-62
71	2	-107	268	0.988235	0.584314	21	56	-63
70	2	-107	268	0.988235	0.584314	21	55	-63
70	2	-107	268	0.988235	0.584314	21	55	-63
69	2	-107	268	0.988235	0.584314	21	55	-63
69	2	-107	268	0.988235	0.584314	21	55	-63
69	2	-107	268	0.988235	0.584314	21	55	-63
69	2	-107	268	0.988235	0.584314	21	55	-63
69	2	-107	268	0.988235	0.584314	21	55	-63
69	2	-107	268	0.988235	0.584314	21	55	-63
69	2	-107	268	0.988235	0.584314	21	55	-63
70	2	-107	268	0.988235	0.584314	21	55	-63
69	1	-108	268	0.992157	0.580392	21	55	-63
69	1	-108	268	0.992157	0.580392	21	55	-63
69	1	-108	268	0.992157	0.580392	21	55	-63
68	1	-108	268	0.992157	0.580392	21	55	-63
68	1	-108	268	0.992157	0.580392	21	55	-63
68	1	-108	268	0.992157	0.580392	21	55	-63
68	1	-108	268	0.992157	0.580392	21	55	-63
69	1	-108	268	0.992157	0.580392	21	55	-63
69	1	-107	268	0.992157	0.584314	21	55	-63
68	2	-106	266	0.988235	0.588235	21	55	-64
68	1	-106	268	0.992157	0.588235	21	55	-64
69	1	-106	268	0.992157	0.588235	21	56	-64
69	1	-106	268	0.992157	0.588235	21	56	-64
70	1	-105	268	0.992157	0.592157	22	55	-64
70	1	-105	268	0.992157	0.592157	22	55	-64
70	1	-105	268	0.992157	0.592157	22	55	-64
69	0	-105	268	1	0.592157	21	56	-64
69	0	-105	268	1	0.592157	21	56	-64
69	1	-106	268	0.992157	0.588235	21	56	-64
68	1	-107	268	0.992157	0.584314	21	55	-63
69	2	-106	268	0.988235	0.588235	21	56	-64
69	2	-105	268	0.988235	0.592157	21	56	-64
69	2	-105	268	0.988235	0.592157	21	56	-64
69	1	-106	268	0.992157	0.588235	21	56	-64
69	1	-106	268	0.992157	0.588235	21	56	-64
69	1	-106	268	0.992157	0.588235	21	56	-64
68	1	-106	268	0.992157	0.588235	21	55	-64
68	1	-107	268	0.992157	0.584314	21	55	-63
68	1	-107	268	0.992157	0.584314	21	55	-63
68	1	-107	268	0.992157	0.584314	21	55	-63
68	1	-107	268	0.992157	0.584314	21	55	-63
68	1	-107	268	0.992157	0.584314	21	55	-63
69	1	-107	268	0.992157	0.584314	21	55	-63
69	1	-107	268	0.992157	0.584314	21	55	-63
68	1	-105	266	0.992157	0.592157	21	56	-64
66	1	-104	266	0.992157	0.596078	21	55	-65
66	1	-104	266	0.992157	0.596078	21	55	-65
67	1	-104	266	0.992157	0.596078	21	56	-65
67	1	-104	266	0.992157	0.596078	21	56	-65
67	1	-104	266	0.992157	0.596078	21	56	-65
67	1	-104	266	0.992157	0.596078	21	56	-65
67	1	-103	266	0.992157	0.6	21	56	-65
67	1	-102	266	0.992157	0.603922	22	56	-65
67	1	-100	266	0.992157	0.611765	22	57	-66
67	1	-101	266	0.992157	0.607843	22	56	-66
67	1	-102	266	0.992157	0.603922	22	56	-65
67	1	-101	266	0.992157	0.607843	22	56	-66
67	1	-101	266	0.992157	0.607843	22	56	-66
67	1	-102	266	0.992157	0.603922	22	56	-65
67	2	-104	266	0.988235	0.596078	21	56	-65
67	2	-106	266	0.988235	0.588235	21	55	-64
67	2	-107	266	0.988235	0.584314	21	55	-64
67	2	-107	266	0.988235	0.584314	21	55	-64
67	2	-107	266	0.988235	0.584314	21	55	-64
67	1	-106	266	0.992157	0.588235	21	55	-64
67	1	-105	266	0.992157	0.592157	21	55	-64
67	1	-106	266	0.992157	0.588235	21	55	-64
67	1	-107	266	0.992157	0.584314	21	55	-64
67	1	-107	266	0.992157	0.584314	21	55	-64
67	1	-106	266	0.992157	0.588235	21	55	-64
68	1	-106	268	0.992157	0.588235	21	55	-64
68	1	-105	266	0.992157	0.592157	21	56	-64
69	1	-104	268	0.992157	0.596078	22	56	-64
69	1	-103	266	0.992157	0.6	22	56	-65
69	1	-103	266	0.992157	0.6	22	56	-65
68	2	-104	266	0.988235	0.596078	21	56	-65
68	2	-104	266	0.988235	0.596078	21	56	-65
68	2	-105	266	0.988235	0.592157	21	56	-64
68	2	-105	266	0.988235	0.592157	21	56	-64
68	2	-105	266	0.988235	0.592157	21	56	-64
68	2	-104	266	0.988235	0.596078	21	56	-65
68	1	-103	266	0.992157	0.6	22	56	-65
68	1	-104	266	0.992157	0.596078	21	56	-65
67	2	-105	266	0.988235	0.592157	21	55	-64
67	2	-105	266	0.988235	0.592157	21	55	-64
67	2	-104	266	0.988235	0.596078	21	56	-65
67	2	-104	266	0.988235	0.596078	21	56	-65
68	2	-104	266	0.988235	0.596078	21	56	-65
68	2	-103	266	0.988235	0.6	22	56	-65
68	2	-103	266	0.988235	0.6	22	56	-65
68	2	-103	266	0.988235	0.6	22	56	-65
67	2	-103	266	0.988235	0.6	21	56	-65
68	2	-103	266	0.988235	0.6	22	56	-65
68	2	-103	266	0.988235	0.6	22	56	-65
68	2	-103	266	0.988235	0.6	22	56	-65
67	1	-104	266	0.992157	0.596078	21	56	-65
67	1	-104	266	0.992157	0.596078	21	56	-65
67	1	-104	266	0.992157	0.596078	21	56	-65
68	1	-105	266	0.992157	0.592157	21	56	-64
68	1	-106	268	0.992157	0.588235	21	55	-64
69	1	-106	268	0.992157	0.588235	21	56	-64
70	1	-106	268	0.992157	0.588235	21	56	-63
69	0	-106	268	1	0.588235	21	56	-64
68	1	-104	266	0.992157	0.596078	21	56	-65
68	3	-103	266	0.980392	0.6	22	56	-65
71	7	-101	266	0.952941	0.607843	23	55	-64
72	13	-108	266	0.913725	0.580392	22	53	-61
77	22	-115	268	0.843137	0.552941	23	49	-55
81	28	-115	268	0.8	0.552941	25	47	-52
87	34	-108	268	0.768627	0.580392	27	47	-53
91	38	-107	268	0.745098	0.584314	29	46	-51
94	42	-106	268	0.721569	0.588235	30	45	-50
94	43	-106	268	0.713725	0.588235	30	45	-50
94	45	-106	268	0.698039	0.588235	30	43	-49
96	47	-104	268	0.690196	0.596078	31	43	-49
97	47	-103	268	0.694118	0.6	31	44	-49
97	48	-103	268	0.686275	0.6	31	43	-49
96	48	-103	268	0.686275	0.6	31	43	-49
96	48	-103	268	0.686275	0.6	31	43	-49
97	48	-103	268	0.686275	0.6	31	43	-49
97	48	-102	268	0.690196	0.603922	31	44	-50
98	48	-100	268	0.694118	0.611765	32	44	-50
98	48	-101	268	0.690196	0.607843	32	44	-50
98	48	-103	268	0.686275	0.6	31	44	-49
98	48	-105	270	0.682353	0.592157	31	43	-48
97	48	-108	270	0.67451	0.580392	31	42	-47
105	56	-102	270	0.635294	0.603922	34	41	-45
105	55	-101	270	0.647059	0.607843	34	42	-46
105	55	-100	270	0.647059	0.611765	34	42	-47
104	55	-100	270	0.647059	0.611765	34	42	-47
104	55	-100	270	0.647059	0.611765	34	42	-47
104	55	-100	270	0.647059	0.611765	34	42	-47
106	56	-98	270	0.647059	0.619608	34	42	-47
105	56	-99	270	0.643137	0.615686	34	42	-47
105	56	-100	270	0.639216	0.611765	34	42	-46
104	57	-101	268	0.631373	0.607843	34	41	-46
104	59	-101	268	0.619608	0.607843	34	40	-45
103	59	-101	268	0.619608	0.607843	34	39	-45
104	58	-101	268	0.627451	0.607843	34	40	-45
105	58	-102	270	0.623529	0.603922	34	40	-45
106	58	-103	270	0.619608	0.6	34	40	-44
107	58	-103	270	0.619608	0.6	34	40	-44
108	57	-102	272	0.631373	0.603922	34	41	-45
107	56	-103	272	0.635294	0.6	34	41	-44
106	56	-101	270	0.639216	0.607843	34	41	-46
105	56	-100	270	0.639216	0.611765	34	42	-46
105	56	-100	270	0.639216	0.611765	34	42	-46
106	56	-98	270	0.647059	0.619608	34	42	-47
105	56	-97	268	0.647059	0.623529	34	43	-48
105	55	-98	270	0.65098	0.619608	34	43	-48
105	55	-99	270	0.65098	0.615686	34	42	-47
104	53	-101	270	0.658824	0.607843	33	43	-47
104	53	-102	270	0.654902	0.603922	33	42	-47
104	53	-102	270	0.654902	0.603922	33	42	-47
104	53	-101	270	0.658824	0.607843	33	43	-47
103	52	-102	270	0.662745	0.603922	33	43	-47
103	52	-101	270	0.662745	0.607843	33	43	-48
103	51	-101	270	0.670588	0.607843	33	44	-48
103	52	-102	270	0.662745	0.603922	33	43	-47
103	52	-103	270	0.658824	0.6	33	43	-47
103	51	-102	270	0.670588	0.603922	33	43	-47
106	52	-100	272	0.666667	0.611765	33	44	-47
106	52	-99	270	0.670588	0.615686	33	45	-48
106	53	-99	270	0.662745	0.615686	34	44	-48
105	51	-100	270	0.67451	0.611765	33	44	-48
104	50	-100	270	0.678431	0.611765	33	45	-49
104	50	-100	270	0.678431	0.611765	33	45	-49
104	50	-100	270	0.678431	0.611765	33	45	-49
104	50	-98	270	0.682353	0.619608	33	45	-49
104	50	-98	270	0.682353	0.619608	33	45	-49
102	49	-100	270	0.686275	0.611765	32	44	-49
101	49	-101	270	0.682353	0.607843	32	44	-49
100	50	-101	268	0.678431	0.607843	32	43	-49
100	50	-101	268	0.678431	0.607843	32	43	-49
99	50	-101	268	0.678431	0.607843	32	43	-49
99	50	-101	268	0.678431	0.607843	32	43	-49
101	50	-102	270	0.67451	0.603922	32	44	-48
101	49	-103	270	0.678431	0.6	32	44	-48
101	49	-103	270	0.678431	0.6	32	44	-48
101	49	-103	270	0.678431	0.6	32	44	-48
100	50	-103	270	0.67451	0.6	32	43	-48
99	50	-103	268	0.67451	0.6	32	43	-48
99	50	-103	268	0.67451	0.6	32	43	-48
100	51	-102	268	0.670588	0.603922	32	43	-48
100	51	-102	268	0.670588	0.603922	32	43	-48
101	51	-102	270	0.670588	0.603922	32	43	-48
103	51	-100	270	0.67451	0.611765	33	44	-48
105	50	-99	270	0.682353	0.615686	33	45	-49
104	50	-99	270	0.682353	0.615686	33	45	-49
104	50	-99	270	0.682353	0.615686	33	45	-49
104	49	-100	270	0.686275	0.611765	32	45	-49
101	47	-100	270	0.698039	0.611765	32	45	-50
99	47	-99	268	0.701961	0.615686	32	45	-51
93	42	-102	268	0.72549	0.603922	30	46	-52
88	37	-105	266	0.756863	0.592157	28	46	-53
83	30	-108	266	0.796078	0.580392	26	48	-55
79	23	-111	268	0.843137	0.568627	24	50	-56
77	18	-110	268	0.878431	0.572549	23	51	-58
73	10	-110	268	0.933333	0.572549	22	53	-60
72	5	-107	268	0.964706	0.584314	22	54	-62
72	3	-105	268	0.980392	0.592157	22	56	-63
72	2	-103	268	0.988235	0.6	22	56	-64
72	2	-105	268	0.988235	0.592157	22	56	-63
71	2	-106	268	0.988235	0.588235	22	55	-63
71	2	-108	268	0.988235	0.580392	21	55	-62
71	2	-108	268	0.988235	0.580392	21	55	-62
70	2	-108	268	0.988235	0.580392	21	55	-62
70	2	-107	268	0.988235	0.584314	21	55	-63
69	1	-107	268	0.992157	0.584314	21	55	-63
68	1	-108	268	0.992157	0.580392	21	55	-63
68	1	-108	268	0.992157	0.580392	21	55	-63
68	1	-108	268	0.992157	0.580392	21	55	-63
70	2	-107	268	0.988235	0.584314	21	55	-63
70	2	-107	268	0.988235	0.584314	21	55	-63
70	2	-107	268	0.988235	0.584314	21	55	-63
70	2	-107	268	0.988235	0.584314	21	55	-63
69	1	-108	268	0.992157	0.580392	21	55	-63
69	1	-108	268	0.992157	0.580392	21	55	-63
69	1	-108	268	0.992157	0.580392	21	55	-63
69	1	-108	268	0.992157	0.580392	21	55	-63
68	1	-107	268	0.992157	0.584314	21	55	-63
67	2	-107	266	0.988235	0.584314	21	55	-64
68	1	-108	268	0.992157	0.580392	21	55	-63
69	1	-107	268	0.992157	0.584314	21	55	-63
70	2	-105	268	0.988235	0.592157	22	55	-64
70	2	-105	268	0.988235	0.592157	22	55	-64
71	2	-105	268	0.988235	0.592157	22	55	-63
71	2	-105	268	0.988235	0.592157	22	55	-63
71	2	-104	268	0.988235	0.596078	22	56	-64
71	1	-103	268	0.992157	0.6	22	56	-64
71	2	-103	268	0.988235	0.6	22	56	-64
70	2	-103	268	0.988235	0.6	22	56	-65
69	1	-104	268	0.992157	0.596078	22	56	-64
69	1	-104	268	0.992157	0.596078	22	56	-64
69	1	-105	268	0.992157	0.592157	21	56	-64
69	1	-106	268	0.992157	0.588235	21	56	-64
68	1	-106	268	0.992157	0.588235	21	55	-64
68	1	-106	268	0.992157	0.588235	21	55	-64
68	1	-106	268	0.992157	0.588235	21	55	-64
69	1	-106	268	0.992157	0.588235	21	56	-64
69	1	-106	268	0.992157	0.588235	21	56	-64
69	1	-106	268	0.992157	0.588235	21	56	-64
69	1	-107	268	0.992157	0.584314	21	55	-63
69	1	-108	268	0.992157	0.580392	21	55	-63
69	1	-108	268	0.992157	0.580392	21	55	-63
69	1	-108	268	0.992157	0.580392	21	55	-63
69	1	-108	268	0.992157	0.580392	21	55	-63
69	1	-108	268	0.992157	0.580392	21	55	-63
69	1	-108	268	0.992157	0.580392	21	55	-63
69	1	-108	268	0.992157	0.580392	21	55	-63
68	1	-106	268	0.992157	0.588235	21	55	-64
67	1	-104	266	0.992157	0.596078	21	56	-65
67	1	-104	266	0.992157	0.596078	21	56	-65
67	1	-104	266	0.992157	0.596078	21	56	-65
67	1	-104	266	0.992157	0.596078	21	56	-65
67	1	-104	266	0.992157	0.596078	21	56	-65
67	1	-104	266	0.992157	0.596078	21	56	-65
67	1	-104	266	0.992157	0.596078	21	56	-65
68	2	-101	266	0.988235	0.607843	22	57	-66
68	2	-99	266	0.988235	0.615686	22	56	-66
68	2	-99	266	0.988235	0.615686	22	56	-66
68	2	-99	266	0.988235	0.615686	22	56	-66
68	2	-99	266	0.988235	0.615686	22	56	-66
68	2	-99	266	0.988235	0.615686	22	56	-66
68	2	-100	266	0.988235	0.611765	22	56	-66
68	2	-102	266	0.988235	0.603922	22	57	-65
68	3	-105	266	0.980392	0.592157	21	55	-64
68	3	-106	266	0.980392	0.588235	21	55	-64
68	3	-106	266	0.980392	0.588235	21	55	-64
68	3	-105	266	0.980392	0.592157	21	55	-64
67	1	-105	266	0.992157	0.592157	21	55	-64
[truncated: 31,579 more rows]

## Sheet: Average Colours
red	green	blue	hue	saturation	value	lightness	a*	b*
78.0378	26.4836	147.952	1	0.822562	0.580204	25.5024	47.4417	-55.5161
