# Supplementary material for: Parallel and High Throughput Reaction Monitoring with Computer Vision
Source: Angew Chem Int Ed Engl. 2024 Oct 31;64(1):e202413395. doi: 10.1002/anie.202413395 (PMC11701362; doi:10.1002/anie.202413395)
Supplement: Supplementary file 2 — Supporting Information [file ANIE-64-e202413395-s002.zip › Supporting Info - Machine readable data part 1/Figure 4 - glare analysis/6_above_SIanal__2/6_above_SIanal.xlsx]

## Sheet: Raw Colour Distributions
red	green	blue	hue	saturation	value	lightness	a*	b*
-62	-72	-76	18	0.0705882	0.760784	75	3	3
-59	-69	-73	18	0.0705882	0.772549	76	3	3
-47	-61	-64	10	0.0823529	0.819608	80	4	3
-35	-54	-56	6	0.0941176	0.866667	82	6	3
-36	-55	-56	4	0.0901961	0.862745	82	6	3
-52	-68	-70	6	0.0901961	0.8	77	5	3
-57	-72	-74	8	0.0862745	0.780392	76	5	3
-61	-76	-79	10	0.0941176	0.764706	74	5	3
-59	-76	-82	16	0.117647	0.772549	74	5	5
-55	-75	-84	18	0.145098	0.788235	75	6	7
-51	-70	-82	24	0.152941	0.803922	76	5	9
-48	-66	-79	26	0.14902	0.815686	78	4	9
-48	-64	-78	28	0.145098	0.815686	78	3	9
-49	-64	-78	28	0.141176	0.811765	78	3	9
-49	-62	-76	32	0.129412	0.811765	79	2	9
-48	-58	-72	36	0.113725	0.815686	80	1	8
-42	-55	-68	30	0.121569	0.839216	81	2	8
-40	-55	-68	28	0.129412	0.847059	81	3	8
-38	-52	-63	26	0.113725	0.854902	83	3	7
-42	-55	-63	22	0.0980392	0.839216	81	3	6
-41	-54	-62	22	0.0980392	0.843137	82	3	6
-47	-59	-67	24	0.0941176	0.819608	80	3	5
-46	-55	-64	30	0.0862745	0.823529	81	1	6
-50	-58	-67	32	0.0823529	0.807843	80	1	6
-40	-47	-54	30	0.0666667	0.847059	84	1	4
-27	-34	-39	26	0.0509804	0.898039	89	1	3
-17	-24	-29	26	0.0509804	0.937255	92	1	3
-16	-22	-28	30	0.0509804	0.941176	92	1	4
-17	-24	-31	30	0.0588235	0.937255	92	1	4
-13	-20	-28	32	0.0627451	0.952941	93	1	5
-22	-28	-40	40	0.0784314	0.917647	90	0	7
-20	-26	-41	42	0.0901961	0.92549	91	0	8
-19	-24	-39	46	0.0862745	0.929412	92	-1	8
-20	-25	-39	44	0.0823529	0.92549	91	-1	7
-20	-25	-39	44	0.0823529	0.92549	91	-1	7
-20	-25	-39	44	0.0823529	0.92549	91	-1	7
-23	-27	-41	46	0.0784314	0.913725	90	-1	7
-24	-28	-41	46	0.0745098	0.909804	90	-1	7
-26	-29	-42	48	0.0705882	0.901961	90	-1	7
-26	-29	-42	48	0.0705882	0.901961	90	-1	7
-26	-29	-42	48	0.0705882	0.901961	90	-1	7
-26	-29	-42	48	0.0705882	0.901961	90	-1	7
-26	-29	-42	48	0.0705882	0.901961	90	-1	7
-27	-30	-43	48	0.0705882	0.898039	89	-1	7
-26	-30	-43	46	0.0745098	0.901961	89	-1	7
-25	-30	-43	44	0.0784314	0.905882	90	-1	7
-26	-31	-44	44	0.0784314	0.901961	89	-1	7
-27	-32	-45	44	0.0784314	0.898039	89	0	7
-28	-32	-45	46	0.0745098	0.894118	89	-1	7
-27	-32	-45	44	0.0784314	0.898039	89	0	7
-27	-32	-45	44	0.0784314	0.898039	89	0	7
-26	-33	-45	38	0.0823529	0.901961	89	0	7
-24	-32	-43	34	0.0823529	0.909804	89	1	6
-24	-32	-42	34	0.0784314	0.909804	89	1	6
-23	-31	-41	34	0.0784314	0.913725	89	1	6
-22	-30	-40	34	0.0784314	0.917647	90	1	6
-22	-30	-40	34	0.0784314	0.917647	90	1	6
-21	-30	-40	32	0.0823529	0.921569	90	1	6
-22	-30	-40	34	0.0784314	0.917647	90	1	6
-22	-29	-39	36	0.0745098	0.917647	90	1	6
-22	-29	-37	32	0.0627451	0.917647	90	1	5
-22	-29	-35	28	0.054902	0.917647	90	1	4
-22	-29	-35	28	0.054902	0.917647	90	1	4
-22	-29	-35	28	0.054902	0.917647	90	1	4
-22	-29	-35	28	0.054902	0.917647	90	1	4
-22	-29	-35	28	0.054902	0.917647	90	1	4
-22	-29	-35	28	0.054902	0.917647	90	1	4
-22	-29	-36	30	0.0588235	0.917647	90	1	4
-23	-29	-37	34	0.0588235	0.913725	90	1	5
-22	-27	-36	38	0.0588235	0.917647	90	0	5
-22	-27	-36	38	0.0588235	0.917647	90	0	5
-22	-27	-36	38	0.0588235	0.917647	90	0	5
-22	-27	-37	40	0.0627451	0.917647	90	0	5
-22	-27	-38	42	0.0666667	0.917647	90	0	6
-22	-27	-38	42	0.0666667	0.917647	90	0	6
-22	-29	-39	36	0.0745098	0.917647	90	1	6
-22	-29	-39	36	0.0745098	0.917647	90	1	6
-21	-29	-39	34	0.0784314	0.921569	90	1	6
-21	-29	-39	34	0.0784314	0.921569	90	1	6
-20	-29	-39	32	0.0823529	0.92549	90	1	6
-21	-30	-40	32	0.0823529	0.921569	90	1	6
-21	-30	-40	32	0.0823529	0.921569	90	1	6
-21	-30	-39	30	0.0784314	0.921569	90	2	5
-20	-31	-39	26	0.0823529	0.92549	90	2	5
-19	-31	-38	22	0.0784314	0.929412	90	3	5
-19	-32	-38	18	0.0784314	0.929412	90	3	5
-19	-32	-38	18	0.0784314	0.929412	90	3	5
-20	-33	-39	18	0.0823529	0.92549	89	3	5
-20	-33	-39	18	0.0823529	0.92549	89	3	5
-20	-33	-39	18	0.0823529	0.92549	89	3	5
-20	-33	-39	18	0.0823529	0.92549	89	3	5
-21	-34	-40	18	0.0823529	0.921569	89	3	5
-21	-34	-41	22	0.0862745	0.921569	89	3	5
-21	-34	-42	22	0.0901961	0.921569	89	3	5
-23	-36	-44	22	0.0901961	0.913725	88	3	6
-25	-38	-46	22	0.0901961	0.905882	87	3	6
-26	-39	-47	22	0.0901961	0.901961	87	3	6
-27	-40	-48	22	0.0901961	0.898039	87	3	6
-27	-41	-48	20	0.0901961	0.898039	87	4	5
-27	-43	-49	16	0.0941176	0.898039	86	5	5
-26	-43	-49	16	0.0980392	0.901961	86	5	5
-26	-43	-49	16	0.0980392	0.901961	86	5	5
-26	-43	-48	14	0.0941176	0.901961	86	5	5
-26	-43	-47	12	0.0901961	0.901961	86	5	4
-26	-43	-47	12	0.0901961	0.901961	86	5	4
-27	-44	-48	12	0.0901961	0.898039	86	5	4
-27	-44	-49	14	0.0941176	0.898039	86	5	5
-26	-43	-49	16	0.0980392	0.901961	86	5	5
-26	-43	-49	16	0.0980392	0.901961	86	5	5
-26	-42	-48	16	0.0941176	0.901961	86	5	5
-26	-42	-49	18	0.0980392	0.901961	86	4	5
-25	-41	-49	20	0.101961	0.905882	87	4	6
-25	-41	-49	20	0.101961	0.905882	87	4	6
-24	-40	-48	20	0.101961	0.909804	87	4	6
-23	-37	-46	24	0.0980392	0.913725	88	3	6
-22	-36	-45	24	0.0980392	0.917647	88	3	6
-23	-36	-44	22	0.0901961	0.913725	88	3	6
-23	-36	-43	22	0.0862745	0.913725	88	3	5
-23	-35	-42	22	0.0823529	0.913725	89	3	5
-23	-35	-42	22	0.0823529	0.913725	89	3	5
-23	-35	-40	18	0.0745098	0.913725	89	3	4
-23	-35	-39	16	0.0705882	0.913725	89	3	3
-22	-35	-40	16	0.0784314	0.917647	89	4	4
-22	-36	-41	16	0.0823529	0.917647	88	4	4
-21	-35	-39	14	0.0784314	0.921569	89	4	4
-21	-35	-39	14	0.0784314	0.921569	89	4	4
-19	-35	-40	14	0.0901961	0.929412	89	5	4
-19	-36	-42	16	0.0980392	0.929412	89	5	5
-19	-36	-42	16	0.0980392	0.929412	89	5	5
-19	-36	-42	16	0.0980392	0.929412	89	5	5
-20	-37	-43	16	0.0980392	0.92549	88	5	5
-20	-37	-43	16	0.0980392	0.92549	88	5	5
-21	-37	-44	18	0.0980392	0.921569	88	4	5
-22	-38	-46	20	0.101961	0.917647	88	4	6
-23	-39	-47	20	0.101961	0.913725	87	4	6
-24	-40	-48	20	0.101961	0.909804	87	4	6
-23	-39	-47	20	0.101961	0.913725	87	4	6
-23	-39	-47	20	0.101961	0.913725	87	4	6
-25	-41	-49	20	0.101961	0.905882	87	4	6
-28	-44	-52	20	0.105882	0.894118	85	4	6
-28	-45	-52	18	0.105882	0.894118	85	5	6
-27	-44	-51	18	0.105882	0.898039	86	5	6
-27	-44	-50	16	0.101961	0.898039	86	5	5
-25	-43	-50	16	0.109804	0.905882	86	5	6
-27	-44	-51	18	0.105882	0.898039	86	5	6
-25	-43	-50	16	0.109804	0.905882	86	5	6
-26	-44	-51	16	0.109804	0.901961	86	5	6
-25	-45	-51	14	0.113725	0.905882	85	6	5
-25	-45	-50	12	0.109804	0.905882	86	6	5
-24	-44	-49	12	0.105882	0.909804	86	6	5
-22	-43	-48	12	0.109804	0.917647	87	6	5
-22	-44	-49	12	0.113725	0.917647	86	7	5
-23	-44	-49	12	0.109804	0.913725	86	6	5
-24	-44	-50	14	0.113725	0.909804	86	6	5
-25	-45	-50	12	0.109804	0.905882	86	6	5
-26	-46	-51	12	0.109804	0.901961	85	6	5
-26	-46	-52	14	0.113725	0.901961	85	6	5
-26	-46	-53	16	0.117647	0.901961	85	6	6
-26	-48	-54	12	0.121569	0.901961	85	7	6
-26	-50	-54	8	0.121569	0.901961	84	8	5
-26	-50	-54	8	0.121569	0.901961	84	8	5
-26	-50	-54	8	0.121569	0.901961	84	8	5
-27	-51	-55	8	0.121569	0.898039	84	8	5
-27	-51	-55	8	0.121569	0.898039	84	8	5
-28	-50	-56	12	0.121569	0.894118	84	7	6
-29	-50	-57	16	0.121569	0.890196	84	6	6
-29	-50	-57	16	0.121569	0.890196	84	6	6
-28	-49	-56	16	0.121569	0.894118	84	6	6
-27	-48	-54	14	0.117647	0.898039	85	6	6
-28	-49	-54	12	0.113725	0.894118	84	7	5
-27	-50	-53	6	0.113725	0.898039	84	7	4
-25	-49	-52	6	0.117647	0.905882	85	8	5
-24	-49	-52	6	0.121569	0.909804	85	8	5
-25	-49	-52	6	0.117647	0.905882	85	8	5
-53	-63	-65	10	0.0588235	0.796078	78	3	2
-50	-60	-62	10	0.0588235	0.807843	80	3	2
-32	-47	-49	8	0.0745098	0.878431	85	5	3
-21	-41	-42	2	0.0901961	0.921569	87	7	3
-28	-48	-50	6	0.0980392	0.894118	85	7	4
-56	-74	-76	6	0.0980392	0.784314	75	6	3
-56	-73	-77	12	0.105882	0.784314	75	5	4
-57	-73	-78	14	0.105882	0.780392	75	5	5
-57	-74	-82	20	0.12549	0.780392	75	5	6
-55	-73	-83	22	0.141176	0.788235	75	5	7
-52	-70	-81	22	0.141176	0.8	76	5	8
-51	-68	-79	24	0.137255	0.803922	77	4	8
-52	-67	-79	26	0.133333	0.8	77	3	8
-48	-63	-75	26	0.129412	0.815686	79	3	8
-46	-59	-70	28	0.113725	0.823529	80	3	7
-43	-55	-65	28	0.101961	0.835294	81	2	7
-39	-52	-63	28	0.109804	0.85098	82	3	7
-45	-59	-71	28	0.121569	0.827451	80	3	8
-40	-53	-62	24	0.101961	0.847059	82	3	6
-41	-51	-58	24	0.0784314	0.843137	83	2	5
-45	-56	-62	22	0.0823529	0.827451	81	3	4
-45	-56	-62	22	0.0823529	0.827451	81	3	4
-43	-52	-60	28	0.0784314	0.835294	82	2	5
-42	-49	-56	30	0.0666667	0.839216	83	1	4
-27	-32	-38	32	0.0470588	0.898039	89	1	4
-3	-8	-12	26	0.0352941	0.992157	98	1	3
-1	-3	-9	46	0.0313725	1	99	0	3
-1	-4	-12	44	0.0431373	1	99	0	4
-6	-10	-19	42	0.0509804	0.980392	96	0	5
-18	-22	-32	42	0.0588235	0.933333	92	0	5
-22	-26	-38	46	0.0666667	0.917647	91	-1	6
-22	-26	-41	48	0.0823529	0.917647	91	-1	8
-21	-25	-41	48	0.0862745	0.921569	91	-1	8
-21	-25	-41	48	0.0862745	0.921569	91	-1	8
-20	-25	-41	46	0.0901961	0.92549	91	-1	8
-21	-25	-40	48	0.0823529	0.921569	91	-1	8
-23	-27	-41	46	0.0784314	0.913725	90	-1	7
-26	-28	-41	52	0.0666667	0.901961	90	-2	7
-26	-28	-42	52	0.0705882	0.901961	90	-2	7
-26	-29	-42	48	0.0705882	0.901961	90	-1	7
-26	-29	-42	48	0.0705882	0.901961	90	-1	7
-26	-29	-42	48	0.0705882	0.901961	90	-1	7
-26	-29	-42	48	0.0705882	0.901961	90	-1	7
-27	-30	-43	48	0.0705882	0.898039	89	-1	7
-26	-30	-43	46	0.0745098	0.901961	89	-1	7
-25	-30	-43	44	0.0784314	0.905882	90	-1	7
-26	-31	-44	44	0.0784314	0.901961	89	-1	7
-26	-31	-44	44	0.0784314	0.901961	89	-1	7
-26	-31	-44	44	0.0784314	0.901961	89	-1	7
-26	-31	-44	44	0.0784314	0.901961	89	-1	7
-26	-32	-45	42	0.0823529	0.901961	89	0	7
-26	-33	-45	38	0.0823529	0.901961	89	0	7
-25	-32	-43	36	0.0784314	0.905882	89	0	6
-24	-31	-41	36	0.0745098	0.909804	89	1	6
-24	-31	-41	36	0.0745098	0.909804	89	1	6
-24	-31	-41	36	0.0745098	0.909804	89	1	6
-22	-30	-40	34	0.0784314	0.917647	90	1	6
-21	-30	-40	32	0.0823529	0.921569	90	1	6
-22	-30	-40	34	0.0784314	0.917647	90	1	6
-22	-29	-39	36	0.0745098	0.917647	90	1	6
-22	-29	-37	32	0.0627451	0.917647	90	1	5
-22	-29	-35	28	0.054902	0.917647	90	1	4
-22	-29	-35	28	0.054902	0.917647	90	1	4
-22	-29	-35	28	0.054902	0.917647	90	1	4
-22	-29	-35	28	0.054902	0.917647	90	1	4
-22	-29	-35	28	0.054902	0.917647	90	1	4
-21	-29	-35	26	0.0588235	0.921569	90	2	4
-21	-29	-35	26	0.0588235	0.921569	90	2	4
-22	-29	-36	30	0.0588235	0.917647	90	1	4
-22	-27	-36	38	0.0588235	0.917647	90	0	5
-22	-27	-36	38	0.0588235	0.917647	90	0	5
-22	-27	-36	38	0.0588235	0.917647	90	0	5
-22	-27	-37	40	0.0627451	0.917647	90	0	5
-22	-27	-38	42	0.0666667	0.917647	90	0	6
-21	-27	-38	38	0.0705882	0.921569	91	0	6
-21	-29	-39	34	0.0784314	0.921569	90	1	6
-22	-29	-39	36	0.0745098	0.917647	90	1	6
-22	-29	-39	36	0.0745098	0.917647	90	1	6
-22	-30	-40	34	0.0784314	0.917647	90	1	6
-21	-30	-40	32	0.0823529	0.921569	90	1	6
-21	-30	-40	32	0.0823529	0.921569	90	1	6
-21	-30	-40	32	0.0823529	0.921569	90	1	6
-20	-31	-39	26	0.0823529	0.92549	90	2	5
-19	-31	-38	22	0.0784314	0.929412	90	3	5
-18	-31	-37	18	0.0784314	0.933333	90	3	5
-19	-33	-37	14	0.0745098	0.929412	89	4	4
-19	-33	-37	14	0.0745098	0.929412	89	4	4
-20	-34	-38	14	0.0745098	0.92549	89	4	4
-20	-34	-38	14	0.0745098	0.92549	89	4	4
-21	-35	-39	14	0.0784314	0.921569	89	4	4
-21	-35	-39	14	0.0784314	0.921569	89	4	4
-21	-35	-39	14	0.0784314	0.921569	89	4	4
-21	-35	-40	16	0.0823529	0.921569	89	4	4
-21	-34	-41	22	0.0862745	0.921569	89	3	5
-23	-36	-43	22	0.0862745	0.913725	88	3	5
-25	-38	-45	22	0.0862745	0.905882	87	3	5
-27	-40	-47	22	0.0862745	0.898039	87	3	5
-28	-41	-48	22	0.0862745	0.894118	87	3	5
-27	-42	-48	18	0.0901961	0.898039	86	4	5
-27	-43	-49	16	0.0941176	0.898039	86	5	5
-26	-43	-49	16	0.0980392	0.901961	86	5	5
-26	-43	-49	16	0.0980392	0.901961	86	5	5
-26	-43	-49	16	0.0980392	0.901961	86	5	5
-26	-43	-48	14	0.0941176	0.901961	86	5	5
-26	-43	-48	14	0.0941176	0.901961	86	5	5
-27	-44	-49	14	0.0941176	0.898039	86	5	5
-27	-44	-50	16	0.101961	0.898039	86	5	5
-26	-43	-50	18	0.105882	0.901961	86	5	6
-26	-42	-48	16	0.0941176	0.901961	86	5	5
-26	-41	-47	18	0.0901961	0.901961	87	4	5
-26	-41	-48	20	0.0941176	0.901961	87	4	5
-25	-40	-48	20	0.0980392	0.905882	87	4	6
-23	-39	-47	20	0.101961	0.913725	87	4	6
-23	-38	-46	20	0.0980392	0.913725	88	4	6
-21	-35	-44	24	0.0980392	0.921569	89	3	6
-21	-34	-43	24	0.0941176	0.921569	89	3	6
-20	-33	-41	22	0.0901961	0.92549	89	3	5
-20	-33	-41	22	0.0901961	0.92549	89	3	5
-21	-33	-41	24	0.0862745	0.921569	89	3	5
-22	-33	-41	26	0.0823529	0.917647	89	2	5
-22	-33	-38	18	0.0666667	0.917647	89	3	4
-22	-33	-36	12	0.0588235	0.917647	89	3	3
-21	-33	-37	16	0.0666667	0.921569	89	3	3
-20	-33	-38	16	0.0745098	0.92549	89	4	4
-19	-32	-37	16	0.0745098	0.929412	90	3	4
-19	-32	-37	16	0.0745098	0.929412	90	3	4
-17	-33	-38	14	0.0862745	0.937255	90	5	4
-17	-34	-40	16	0.0980392	0.937255	89	5	5
-16	-34	-40	16	0.101961	0.941176	89	5	5
-17	-34	-40	16	0.0980392	0.937255	89	5	5
-17	-35	-41	16	0.101961	0.937255	89	5	5
-19	-36	-42	16	0.0980392	0.929412	89	5	5
-19	-36	-43	18	0.101961	0.929412	89	5	6
-20	-36	-44	20	0.101961	0.92549	89	4	6
-20	-36	-44	20	0.101961	0.92549	89	4	6
-20	-36	-44	20	0.101961	0.92549	89	4	6
-20	-36	-44	20	0.101961	0.92549	89	4	6
-20	-36	-44	20	0.101961	0.92549	89	4	6
-23	-38	-46	20	0.0980392	0.913725	88	4	6
-24	-39	-47	20	0.0980392	0.909804	87	4	6
-25	-41	-48	18	0.0980392	0.905882	87	4	5
-26	-43	-49	16	0.0980392	0.901961	86	5	5
-27	-44	-50	16	0.101961	0.898039	86	5	5
-27	-44	-50	16	0.101961	0.898039	86	5	5
-27	-44	-50	16	0.101961	0.898039	86	5	5
-27	-44	-50	16	0.101961	0.898039	86	5	5
-27	-45	-51	16	0.105882	0.898039	85	5	5
-27	-46	-51	12	0.105882	0.898039	85	6	5
-26	-46	-51	12	0.109804	0.901961	85	6	5
-25	-45	-50	12	0.109804	0.905882	86	6	5
-25	-45	-50	12	0.109804	0.905882	86	6	5
-25	-46	-51	12	0.113725	0.905882	85	6	5
-24	-45	-50	12	0.113725	0.909804	86	6	5
-25	-45	-50	12	0.109804	0.905882	86	6	5
-26	-46	-51	12	0.109804	0.901961	85	6	5
-26	-46	-51	12	0.109804	0.901961	85	6	5
-27	-45	-52	16	0.109804	0.898039	85	5	6
-28	-46	-54	18	0.113725	0.894118	85	5	6
-27	-48	-55	16	0.121569	0.898039	85	6	6
-26	-50	-55	10	0.12549	0.901961	84	7	6
-26	-50	-55	10	0.12549	0.901961	84	7	6
-26	-50	-55	10	0.12549	0.901961	84	7	6
-27	-51	-55	8	0.121569	0.898039	84	8	5
-27	-51	-55	8	0.121569	0.898039	84	8	5
-28	-50	-56	12	0.121569	0.894118	84	7	6
-29	-50	-57	16	0.121569	0.890196	84	6	6
-29	-50	-57	16	0.121569	0.890196	84	6	6
-28	-49	-56	16	0.121569	0.894118	84	6	6
-27	-48	-55	16	0.121569	0.898039	85	6	6
-28	-49	-55	14	0.117647	0.894118	84	6	6
-27	-49	-55	12	0.121569	0.898039	84	7	6
-26	-49	-55	12	0.12549	0.901961	85	7	6
-25	-48	-54	12	0.12549	0.905882	85	7	6
-25	-48	-54	12	0.12549	0.905882	85	7	6
-21	-31	-33	10	0.0509804	0.921569	90	3	2
-30	-41	-44	12	0.0627451	0.886275	86	3	3
-30	-43	-45	8	0.0666667	0.886275	86	4	3
-39	-54	-57	10	0.0823529	0.85098	82	5	3
-50	-66	-71	14	0.101961	0.807843	78	5	5
-57	-73	-79	16	0.109804	0.780392	75	5	5
-55	-72	-80	20	0.12549	0.788235	76	5	6
-53	-70	-78	20	0.121569	0.796078	76	5	6
-52	-69	-79	22	0.133333	0.8	77	4	7
-51	-69	-80	22	0.141176	0.803922	77	5	8
-52	-69	-80	24	0.137255	0.8	76	4	8
-48	-65	-75	22	0.129412	0.815686	78	4	7
-49	-65	-75	24	0.12549	0.811765	78	4	7
-44	-59	-70	26	0.121569	0.831373	80	3	7
-42	-56	-66	26	0.113725	0.839216	81	3	7
-42	-56	-65	24	0.105882	0.839216	81	3	6
-40	-54	-63	24	0.105882	0.847059	82	3	6
-48	-61	-71	26	0.109804	0.815686	79	3	7
-45	-57	-66	26	0.0980392	0.827451	81	3	6
-43	-54	-61	24	0.0862745	0.835294	81	3	5
-46	-57	-63	22	0.0823529	0.823529	81	3	4
-44	-54	-60	22	0.0745098	0.831373	81	2	4
-40	-48	-54	26	0.0666667	0.847059	83	2	4
-34	-40	-45	28	0.0509804	0.870588	86	1	3
-20	-23	-29	40	0.0392157	0.92549	92	0	3
-1	-1	-6	60	0.0196078	1	100	-1	2
-1	-1	-8	60	0.027451	1	100	-1	3
-1	-2	-11	54	0.0392157	1	99	-1	4
-9	-11	-21	50	0.0470588	0.968627	96	-1	5
-21	-22	-34	56	0.054902	0.921569	92	-2	6
-22	-24	-38	52	0.0666667	0.917647	91	-2	7
-22	-24	-40	54	0.0784314	0.917647	91	-2	8
-22	-24	-41	54	0.0823529	0.917647	91	-2	8
-23	-25	-43	54	0.0862745	0.913725	91	-2	9
-22	-25	-42	52	0.0862745	0.917647	91	-2	9
-23	-25	-41	54	0.0784314	0.913725	91	-2	8
-25	-27	-42	52	0.0745098	0.905882	90	-2	8
-27	-28	-41	56	0.0627451	0.898039	90	-2	6
-27	-28	-42	56	0.0666667	0.898039	90	-2	7
-26	-28	-43	52	0.0745098	0.901961	90	-2	8
-26	-28	-44	54	0.0784314	0.901961	90	-2	8
-26	-28	-43	52	0.0745098	0.901961	90	-2	8
-25	-29	-44	48	0.0823529	0.905882	90	-1	8
-26	-30	-44	46	0.0784314	0.901961	89	-1	7
-25	-30	-44	44	0.0823529	0.905882	89	-1	7
-25	-30	-43	44	0.0784314	0.905882	90	-1	7
-26	-31	-44	44	0.0784314	0.901961	89	-1	7
-25	-31	-44	42	0.0823529	0.905882	89	0	7
-25	-31	-44	42	0.0823529	0.905882	89	0	7
-25	-31	-44	42	0.0823529	0.905882	89	0	7
-25	-32	-44	38	0.0823529	0.905882	89	0	7
-25	-32	-44	38	0.0823529	0.905882	89	0	7
-25	-32	-44	38	0.0823529	0.905882	89	0	7
-24	-31	-43	38	0.0823529	0.909804	89	0	7
-24	-31	-43	38	0.0823529	0.909804	89	0	7
-23	-30	-42	38	0.0823529	0.913725	90	0	7
-22	-30	-42	36	0.0862745	0.917647	90	1	7
-21	-30	-42	34	0.0901961	0.921569	90	1	7
-22	-30	-41	34	0.0823529	0.917647	90	1	6
-22	-29	-39	36	0.0745098	0.917647	90	1	6
-22	-29	-37	32	0.0627451	0.917647	90	1	5
-22	-29	-35	28	0.054902	0.917647	90	1	4
-22	-29	-35	28	0.054902	0.917647	90	1	4
-22	-29	-35	28	0.054902	0.917647	90	1	4
-22	-29	-35	28	0.054902	0.917647	90	1	4
-22	-29	-35	28	0.054902	0.917647	90	1	4
-21	-29	-35	26	0.0588235	0.921569	90	2	4
-22	-29	-35	28	0.054902	0.917647	90	1	4
-22	-29	-36	30	0.0588235	0.917647	90	1	4
-22	-27	-36	38	0.0588235	0.917647	90	0	5
-23	-27	-36	42	0.054902	0.913725	90	0	5
-22	-27	-36	38	0.0588235	0.917647	90	0	5
-22	-27	-37	40	0.0627451	0.917647	90	0	5
-22	-27	-38	42	0.0666667	0.917647	90	0	6
-21	-27	-38	38	0.0705882	0.921569	91	0	6
-22	-29	-39	36	0.0745098	0.917647	90	1	6
-22	-29	-39	36	0.0745098	0.917647	90	1	6
-22	-29	-39	36	0.0745098	0.917647	90	1	6
-22	-30	-40	34	0.0784314	0.917647	90	1	6
-21	-30	-40	32	0.0823529	0.921569	90	1	6
-21	-30	-40	32	0.0823529	0.921569	90	1	6
-21	-30	-40	32	0.0823529	0.921569	90	1	6
-20	-31	-39	26	0.0823529	0.92549	90	2	5
-19	-31	-38	22	0.0784314	0.929412	90	3	5
-19	-31	-37	20	0.0745098	0.929412	90	3	4
-19	-33	-37	14	0.0745098	0.929412	89	4	4
-18	-33	-37	12	0.0784314	0.933333	89	4	4
-19	-34	-38	12	0.0784314	0.929412	89	4	4
-19	-34	-38	12	0.0784314	0.929412	89	4	4
-20	-35	-39	12	0.0823529	0.92549	89	4	4
-20	-35	-39	12	0.0823529	0.92549	89	4	4
-20	-35	-39	12	0.0823529	0.92549	89	4	4
-20	-35	-40	16	0.0862745	0.92549	89	4	4
-20	-35	-41	18	0.0901961	0.92549	89	4	5
-22	-37	-43	18	0.0901961	0.917647	88	4	5
-24	-39	-45	18	0.0901961	0.909804	87	4	5
-26	-41	-47	18	0.0901961	0.901961	87	4	5
-27	-42	-48	18	0.0901961	0.898039	86	4	5
-27	-42	-48	18	0.0901961	0.898039	86	4	5
-27	-43	-49	16	0.0941176	0.898039	86	5	5
-27	-43	-49	16	0.0941176	0.898039	86	5	5
-26	-43	-49	16	0.0980392	0.901961	86	5	5
-26	-43	-49	16	0.0980392	0.901961	86	5	5
-26	-43	-49	16	0.0980392	0.901961	86	5	5
-26	-43	-49	16	0.0980392	0.901961	86	5	5
-26	-43	-49	16	0.0980392	0.901961	86	5	5
-26	-43	-49	16	0.0980392	0.901961	86	5	5
-25	-42	-49	18	0.101961	0.905882	87	5	6
-24	-40	-46	16	0.0941176	0.909804	87	4	5
-24	-40	-46	16	0.0941176	0.909804	87	4	5
-24	-39	-46	20	0.0941176	0.909804	87	4	5
-22	-38	-45	18	0.0980392	0.917647	88	4	5
-21	-37	-44	18	0.0980392	0.921569	88	4	5
-20	-36	-43	18	0.0980392	0.92549	89	4	5
-20	-34	-42	22	0.0941176	0.92549	89	3	6
-20	-33	-41	22	0.0901961	0.92549	89	3	5
-21	-33	-41	24	0.0862745	0.921569	89	3	5
-20	-32	-41	26	0.0901961	0.92549	89	3	6
-21	-31	-41	30	0.0862745	0.921569	90	2	6
-22	-31	-41	32	0.0823529	0.917647	90	1	6
-22	-31	-38	26	0.0666667	0.917647	90	2	5
-22	-32	-35	14	0.054902	0.917647	89	3	3
-21	-33	-36	12	0.0627451	0.921569	89	4	3
-20	-34	-37	10	0.0705882	0.92549	89	4	3
-19	-33	-36	10	0.0705882	0.929412	89	4	3
-19	-32	-37	16	0.0745098	0.929412	90	3	4
-17	-33	-38	14	0.0862745	0.937255	90	5	4
-17	-34	-40	16	0.0980392	0.937255	89	5	5
-16	-34	-40	16	0.101961	0.941176	89	5	5
-17	-34	-40	16	0.0980392	0.937255	89	5	5
-18	-35	-41	16	0.0980392	0.933333	89	5	5
-18	-35	-41	16	0.0980392	0.933333	89	5	5
-18	-35	-42	18	0.101961	0.933333	89	5	6
-18	-34	-42	20	0.101961	0.933333	89	4	6
-18	-34	-42	20	0.101961	0.933333	89	4	6
-18	-34	-42	20	0.101961	0.933333	89	4	6
-18	-34	-42	20	0.101961	0.933333	89	4	6
-19	-35	-43	20	0.101961	0.929412	89	4	6
-20	-35	-43	20	0.0980392	0.92549	89	4	6
-20	-36	-44	20	0.101961	0.92549	89	4	6
-22	-38	-45	18	0.0980392	0.917647	88	4	5
-22	-39	-45	16	0.0980392	0.917647	87	5	5
-24	-41	-47	16	0.0980392	0.909804	87	5	5
-26	-43	-49	16	0.0980392	0.901961	86	5	5
-28	-45	-51	16	0.101961	0.894118	85	5	5
-28	-45	-51	16	0.101961	0.894118	85	5	5
-29	-46	-52	16	0.101961	0.890196	85	5	5
-28	-46	-52	16	0.105882	0.894118	85	5	5
-28	-47	-52	12	0.105882	0.894118	85	6	5
-27	-47	-52	12	0.109804	0.898039	85	6	5
-27	-47	-52	12	0.109804	0.898039	85	6	5
-27	-47	-52	12	0.109804	0.898039	85	6	5
-26	-46	-51	12	0.109804	0.901961	85	6	5
-26	-46	-51	12	0.109804	0.901961	85	6	5
-26	-46	-51	12	0.109804	0.901961	85	6	5
-27	-47	-52	12	0.109804	0.898039	85	6	5
-28	-46	-53	16	0.109804	0.894118	85	5	6
-29	-47	-55	18	0.113725	0.890196	85	5	6
-27	-48	-56	16	0.12549	0.898039	85	6	7
-26	-49	-57	16	0.133333	0.901961	84	7	7
-26	-49	-57	16	0.133333	0.901961	84	7	7
-26	-49	-56	14	0.129412	0.901961	84	7	6
-27	-51	-57	12	0.129412	0.898039	84	7	6
-27	-51	-57	12	0.129412	0.898039	84	7	6
-28	-50	-57	14	0.12549	0.894118	84	7	6
-29	-50	-57	16	0.121569	0.890196	84	6	6
-29	-50	-57	16	0.121569	0.890196	84	6	6
-28	-49	-56	16	0.121569	0.894118	84	6	6
-28	-49	-56	16	0.121569	0.894118	84	6	6
-28	-49	-56	16	0.121569	0.894118	84	6	6
-28	-49	-56	16	0.121569	0.894118	84	6	6
-28	-49	-56	16	0.121569	0.894118	84	6	6
-27	-48	-56	16	0.12549	0.898039	85	6	7
-28	-49	-58	18	0.133333	0.894118	84	6	7
-27	-39	-43	16	0.0705882	0.898039	87	3	3
-36	-48	-52	16	0.0745098	0.862745	84	3	3
-46	-59	-64	16	0.0862745	0.823529	80	4	4
-60	-73	-79	18	0.0980392	0.768627	75	4	5
-58	-72	-80	22	0.109804	0.776471	75	4	6
-57	-72	-83	26	0.129412	0.780392	75	3	8
-54	-71	-82	24	0.137255	0.792157	76	4	8
-50	-68	-79	22	0.141176	0.807843	77	5	8
-49	-67	-79	24	0.145098	0.811765	78	4	8
-50	-67	-79	24	0.141176	0.807843	77	4	8
-49	-66	-77	24	0.133333	0.811765	78	4	8
-47	-64	-74	22	0.129412	0.819608	78	4	7
-51	-67	-77	24	0.12549	0.803922	77	4	7
-43	-58	-69	26	0.121569	0.835294	80	3	7
-38	-54	-63	22	0.113725	0.854902	82	4	6
-40	-56	-64	20	0.109804	0.847059	81	4	6
-43	-58	-66	20	0.109804	0.835294	80	4	6
-44	-57	-66	24	0.101961	0.831373	81	3	6
-46	-58	-66	24	0.0941176	0.823529	80	3	6
-47	-59	-66	22	0.0901961	0.819608	80	3	5
-43	-54	-60	22	0.0784314	0.835294	81	3	4
-43	-53	-58	20	0.0705882	0.835294	82	3	4
-40	-47	-52	26	0.054902	0.847059	84	2	3
-32	-37	-41	26	0.0392157	0.878431	87	1	3
-19	-21	-26	42	0.0313725	0.929412	93	0	3
-1	-1	-7	60	0.0235294	1	100	-1	3
-1	-1	-8	60	0.027451	1	100	-1	3
-9	-9	-19	60	0.0392157	0.968627	97	-2	5
-19	-19	-30	60	0.0470588	0.929412	93	-2	5
-23	-23	-35	60	0.0509804	0.913725	92	-2	6
-23	-24	-38	56	0.0627451	0.913725	91	-2	7
-22	-24	-40	54	0.0784314	0.917647	91	-2	8
-22	-24	-41	54	0.0823529	0.917647	91	-2	8
-23	-25	-43	54	0.0862745	0.913725	91	-2	9
-23	-25	-42	54	0.0823529	0.913725	91	-2	9
-24	-26	-41	52	0.0745098	0.909804	90	-2	8
-27	-28	-43	56	0.0705882	0.898039	90	-2	7
-28	-28	-42	60	0.0627451	0.894118	90	-2	7
-27	-28	-43	56	0.0705882	0.898039	90	-2	7
-26	-28	-44	54	0.0784314	0.901961	90	-2	8
-26	-28	-44	54	0.0784314	0.901961	90	-2	8
-26	-28	-44	54	0.0784314	0.901961	90	-2	8
-25	-29	-44	48	0.0823529	0.905882	90	-1	8
-25	-30	-45	46	0.0862745	0.905882	89	-1	8
-25	-30	-44	44	0.0823529	0.905882	89	-1	7
-25	-30	-43	44	0.0784314	0.905882	90	-1	7
-25	-31	-44	42	0.0823529	0.905882	89	0	7
-24	-32	-44	36	0.0862745	0.909804	89	1	7
-24	-32	-44	36	0.0862745	0.909804	89	1	7
-24	-32	-44	36	0.0862745	0.909804	89	1	7
-25	-32	-44	38	0.0823529	0.905882	89	0	7
-25	-31	-44	42	0.0823529	0.905882	89	0	7
-24	-30	-43	42	0.0823529	0.909804	90	0	7
-24	-30	-43	42	0.0823529	0.909804	90	0	7
-23	-29	-42	42	0.0823529	0.913725	90	0	7
-23	-29	-42	42	0.0823529	0.913725	90	0	7
-21	-29	-41	36	0.0862745	0.921569	90	1	7
-21	-30	-42	34	0.0901961	0.921569	90	1	7
-21	-29	-41	36	0.0862745	0.921569	90	1	7
-21	-28	-39	36	0.0784314	0.921569	90	0	6
-21	-28	-37	34	0.0666667	0.921569	90	1	5
-21	-28	-35	30	0.0588235	0.921569	90	1	4
-21	-28	-35	30	0.0588235	0.921569	90	1	4
-21	-28	-35	30	0.0588235	0.921569	90	1	4
-21	-28	-35	30	0.0588235	0.921569	90	1	4
-21	-28	-35	30	0.0588235	0.921569	90	1	4
-21	-28	-35	30	0.0588235	0.921569	90	1	4
-22	-29	-36	30	0.0588235	0.917647	90	1	4
-22	-29	-36	30	0.0588235	0.917647	90	1	4
-22	-28	-36	34	0.0588235	0.917647	90	1	5
-22	-27	-36	38	0.0588235	0.917647	90	0	5
-22	-28	-36	34	0.0588235	0.917647	90	1	5
-22	-27	-37	40	0.0627451	0.917647	90	0	5
-22	-27	-38	42	0.0666667	0.917647	90	0	6
-21	-27	-38	38	0.0705882	0.921569	91	0	6
-22	-29	-39	36	0.0745098	0.917647	90	1	6
-22	-29	-39	36	0.0745098	0.917647	90	1	6
-22	-29	-39	36	0.0745098	0.917647	90	1	6
-22	-30	-40	34	0.0784314	0.917647	90	1	6
-21	-30	-40	32	0.0823529	0.921569	90	1	6
-21	-30	-40	32	0.0823529	0.921569	90	1	6
-21	-30	-40	32	0.0823529	0.921569	90	1	6
-20	-30	-39	28	0.0823529	0.92549	90	2	6
-20	-31	-38	24	0.0745098	0.92549	90	3	5
-19	-31	-37	20	0.0745098	0.929412	90	3	4
-19	-32	-37	16	0.0745098	0.929412	90	3	4
-18	-33	-37	12	0.0784314	0.933333	89	4	4
-18	-34	-38	12	0.0823529	0.933333	89	5	4
-18	-34	-38	12	0.0823529	0.933333	89	5	4
-19	-35	-39	12	0.0862745	0.929412	89	5	4
-19	-35	-39	12	0.0862745	0.929412	89	5	4
-19	-35	-39	12	0.0862745	0.929412	89	5	4
-19	-35	-40	14	0.0901961	0.929412	89	5	4
-19	-35	-41	16	0.0941176	0.929412	89	5	5
-21	-37	-43	16	0.0941176	0.921569	88	4	5
-23	-39	-45	16	0.0941176	0.913725	87	5	5
-25	-41	-47	16	0.0941176	0.905882	87	5	5
-26	-42	-48	16	0.0941176	0.901961	86	5	5
-26	-42	-48	16	0.0941176	0.901961	86	5	5
-27	-43	-49	16	0.0941176	0.898039	86	5	5
-27	-43	-49	16	0.0941176	0.898039	86	5	5
-26	-43	-49	16	0.0980392	0.901961	86	5	5
-26	-43	-49	16	0.0980392	0.901961	86	5	5
-26	-43	-49	16	0.0980392	0.901961	86	5	5
-26	-43	-49	16	0.0980392	0.901961	86	5	5
-25	-42	-48	16	0.0980392	0.905882	87	5	5
-25	-42	-48	16	0.0980392	0.905882	87	5	5
-23	-40	-46	16	0.0980392	0.913725	87	5	5
-22	-39	-45	16	0.0980392	0.917647	87	5	5
-21	-37	-43	16	0.0941176	0.921569	88	4	5
-21	-37	-43	16	0.0941176	0.921569	88	4	5
-20	-36	-41	14	0.0901961	0.92549	89	5	4
-18	-34	-39	14	0.0901961	0.933333	89	5	4
-18	-34	-39	14	0.0901961	0.933333	89	5	4
-19	-34	-39	16	0.0862745	0.929412	89	4	4
-19	-32	-39	22	0.0862745	0.929412	90	3	5
-20	-32	-40	24	0.0862745	0.92549	89	3	5
-21	-32	-41	28	0.0862745	0.921569	89	2	6
-21	-30	-41	34	0.0862745	0.921569	90	1	6
-22	-31	-41	32	0.0823529	0.917647	90	1	6
-23	-31	-39	30	0.0705882	0.913725	90	1	5
-22	-32	-36	18	0.0588235	0.917647	89	3	3
-21	-32	-35	12	0.0588235	0.921569	90	3	3
-19	-33	-36	10	0.0705882	0.929412	89	4	3
-19	-33	-36	10	0.0705882	0.929412	89	4	3
-19	-32	-37	16	0.0745098	0.929412	90	3	4
-17	-33	-38	14	0.0862745	0.937255	90	5	4
-17	-34	-40	16	0.0980392	0.937255	89	5	5
-16	-34	-40	16	0.101961	0.941176	89	5	5
-17	-34	-40	16	0.0980392	0.937255	89	5	5
-17	-34	-40	16	0.0980392	0.937255	89	5	5
-16	-33	-39	16	0.0941176	0.941176	90	5	5
-17	-33	-40	18	0.0980392	0.937255	89	4	5
-17	-33	-41	20	0.101961	0.937255	89	4	6
-17	-33	-41	20	0.101961	0.937255	89	4	6
-17	-33	-41	20	0.101961	0.937255	89	4	6
-17	-33	-41	20	0.101961	0.937255	89	4	6
-18	-34	-42	20	0.101961	0.933333	89	4	6
-18	-34	-42	20	0.101961	0.933333	89	4	6
-19	-35	-43	20	0.101961	0.929412	89	4	6
-19	-35	-42	18	0.0980392	0.929412	89	4	5
-19	-36	-42	16	0.0980392	0.929412	89	5	5
-21	-38	-44	16	0.0980392	0.921569	88	5	5
-22	-39	-45	16	0.0980392	0.917647	87	5	5
-26	-43	-49	16	0.0980392	0.901961	86	5	5
-27	-44	-50	16	0.101961	0.898039	86	5	5
-28	-45	-51	16	0.101961	0.894118	85	5	5
-28	-45	-51	16	0.101961	0.894118	85	5	5
-27	-45	-51	16	0.105882	0.898039	85	5	5
-26	-46	-51	12	0.109804	0.901961	85	6	5
-26	-46	-51	12	0.109804	0.901961	85	6	5
-26	-46	-51	12	0.109804	0.901961	85	6	5
-26	-46	-51	12	0.109804	0.901961	85	6	5
-26	-46	-51	12	0.109804	0.901961	85	6	5
-26	-46	-51	12	0.109804	0.901961	85	6	5
-27	-47	-52	12	0.109804	0.898039	85	6	5
-27	-47	-53	14	0.113725	0.898039	85	6	5
-28	-48	-55	16	0.117647	0.894118	85	6	6
-26	-47	-55	16	0.12549	0.901961	85	6	7
-25	-48	-57	16	0.137255	0.905882	85	7	7
-25	-48	-56	16	0.133333	0.905882	85	7	7
-26	-49	-56	14	0.129412	0.901961	84	7	6
-26	-49	-56	14	0.129412	0.901961	84	7	6
-27	-50	-57	14	0.129412	0.898039	84	7	6
-28	-50	-57	14	0.12549	0.894118	84	7	6
-28	-50	-57	14	0.12549	0.894118	84	7	6
-29	-50	-57	16	0.121569	0.890196	84	6	6
-28	-49	-56	16	0.121569	0.894118	84	6	6
-29	-50	-57	16	0.121569	0.890196	84	6	6
-29	-50	-57	16	0.121569	0.890196	84	6	6
-28	-49	-56	16	0.121569	0.894118	84	6	6
-28	-49	-56	16	0.121569	0.894118	84	6	6
-28	-49	-57	16	0.12549	0.894118	84	6	7
-28	-49	-58	18	0.133333	0.894118	84	6	7
-57	-72	-77	16	0.101961	0.780392	76	4	4
-57	-72	-77	16	0.101961	0.780392	76	4	4
-60	-75	-81	18	0.105882	0.768627	74	4	5
-57	-73	-80	18	0.113725	0.780392	75	4	6
-51	-67	-76	22	0.121569	0.803922	77	4	7
-55	-72	-83	24	0.141176	0.788235	76	4	8
-55	-72	-85	26	0.14902	0.788235	76	4	9
-51	-69	-82	26	0.152941	0.803922	77	4	9
-49	-67	-81	26	0.152941	0.811765	77	4	9
-50	-67	-80	26	0.145098	0.807843	77	4	9
-49	-66	-78	24	0.141176	0.811765	78	4	8
-47	-64	-74	22	0.129412	0.819608	78	4	7
-47	-63	-73	24	0.12549	0.819608	79	4	7
-45	-60	-71	26	0.121569	0.827451	80	3	7
-44	-60	-69	22	0.117647	0.831373	80	4	7
-41	-58	-66	20	0.117647	0.843137	81	5	6
-46	-62	-70	20	0.113725	0.823529	79	4	6
-44	-58	-67	24	0.109804	0.831373	80	3	6
-44	-58	-65	20	0.0980392	0.831373	80	4	5
-44	-57	-63	18	0.0901961	0.831373	81	4	5
-45	-56	-61	18	0.0745098	0.827451	81	3	4
-43	-53	-58	20	0.0705882	0.835294	82	3	4
-41	-48	-53	26	0.054902	0.843137	83	2	3
-28	-33	-37	26	0.0392157	0.894118	89	1	3
-12	-15	-20	38	0.0313725	0.956863	95	0	3
-1	-2	-8	52	0.027451	1	99	-1	3
-9	-9	-17	60	0.0313725	0.968627	97	-1	4
-18	-18	-28	60	0.0431373	0.933333	93	-2	5
-21	-21	-32	60	0.0470588	0.921569	92	-2	5
-22	-22	-34	60	0.0509804	0.917647	92	-2	6
-21	-22	-36	56	0.0627451	0.921569	92	-2	7
-22	-24	-40	54	0.0784314	0.917647	91	-2	8
-23	-25	-41	54	0.0784314	0.913725	91	-2	8
-24	-26	-42	54	0.0784314	0.909804	90	-2	8
-24	-26	-41	52	0.0745098	0.909804	90	-2	8
-25	-27	-41	52	0.0705882	0.905882	90	-2	7
-27	-28	-43	56	0.0705882	0.898039	90	-2	7
-28	-28	-43	60	0.0666667	0.894118	90	-3	7
-27	-28	-44	56	0.0745098	0.898039	90	-2	8
-26	-28	-44	54	0.0784314	0.901961	90	-2	8
-26	-28	-44	54	0.0784314	0.901961	90	-2	8
-26	-28	-44	54	0.0784314	0.901961	90	-2	8
-25	-29	-44	48	0.0823529	0.905882	90	-1	8
-25	-30	-45	46	0.0862745	0.905882	89	-1	8
-25	-30	-45	46	0.0862745	0.905882	89	-1	8
-25	-30	-44	44	0.0823529	0.905882	89	-1	7
-26	-31	-45	44	0.0823529	0.901961	89	-1	7
-25	-31	-45	42	0.0862745	0.905882	89	0	8
-23	-30	-44	40	0.0901961	0.913725	90	0	8
-24	-30	-44	42	0.0862745	0.909804	90	0	8
-24	-30	-45	42	0.0901961	0.909804	90	0	8
-24	-30	-45	42	0.0901961	0.909804	90	0	8
-23	-29	-43	42	0.0862745	0.913725	90	0	8
-23	-29	-42	42	0.0823529	0.913725	90	0	7
-23	-30	-42	38	0.0823529	0.913725	90	0	7
-22	-28	-41	42	0.0823529	0.917647	90	0	7
-21	-29	-41	36	0.0862745	0.921569	90	1	7
-20	-28	-40	36	0.0862745	0.92549	90	1	7
-20	-28	-40	36	0.0862745	0.92549	90	1	7
-21	-28	-40	38	0.0823529	0.921569	90	0	7
-21	-28	-38	36	0.0705882	0.921569	90	1	6
-21	-28	-36	32	0.0627451	0.921569	90	1	5
-21	-28	-36	32	0.0627451	0.921569	90	1	5
-21	-28	-36	32	0.0627451	0.921569	90	1	5
-21	-28	-36	32	0.0627451	0.921569	90	1	5
-21	-28	-36	32	0.0627451	0.921569	90	1	5
-21	-28	-36	32	0.0627451	0.921569	90	1	5
-22	-29	-37	32	0.0627451	0.917647	90	1	5
-22	-29	-37	32	0.0627451	0.917647	90	1	5
-21	-28	-36	32	0.0627451	0.921569	90	1	5
-21	-28	-36	32	0.0627451	0.921569	90	1	5
-21	-28	-36	32	0.0627451	0.921569	90	1	5
-22	-28	-37	36	0.0627451	0.917647	90	0	5
-22	-27	-38	42	0.0666667	0.917647	90	0	6
-22	-27	-38	42	0.0666667	0.917647	90	0	6
-22	-29	-39	36	0.0745098	0.917647	90	1	6
-22	-29	-39	36	0.0745098	0.917647	90	1	6
-22	-29	-39	36	0.0745098	0.917647	90	1	6
-22	-30	-40	34	0.0784314	0.917647	90	1	6
-21	-30	-40	32	0.0823529	0.921569	90	1	6
-21	-30	-40	32	0.0823529	0.921569	90	1	6
-21	-30	-40	32	0.0823529	0.921569	90	1	6
-20	-30	-39	28	0.0823529	0.92549	90	2	6
-19	-30	-37	24	0.0745098	0.929412	90	3	5
-18	-30	-36	20	0.0745098	0.933333	90	3	4
-18	-31	-36	16	0.0745098	0.933333	90	4	4
-17	-32	-36	12	0.0784314	0.937255	90	4	4
-17	-33	-37	12	0.0823529	0.937255	90	5	4
-17	-33	-37	12	0.0823529	0.937255	90	5	4
-18	-34	-38	12	0.0823529	0.933333	89	5	4
-18	-34	-38	12	0.0823529	0.933333	89	5	4
-19	-35	-39	12	0.0862745	0.929412	89	5	4
-19	-35	-40	14	0.0901961	0.929412	89	5	4
-20	-36	-42	16	0.0941176	0.92549	89	4	5
-22	-38	-44	16	0.0941176	0.917647	88	5	5
-23	-39	-45	16	0.0941176	0.913725	87	5	5
-25	-41	-47	16	0.0941176	0.905882	87	5	5
-27	-43	-49	16	0.0941176	0.898039	86	5	5
-27	-43	-49	16	0.0941176	0.898039	86	5	5
-27	-43	-49	16	0.0941176	0.898039	86	5	5
-27	-43	-49	16	0.0941176	0.898039	86	5	5
-26	-43	-49	16	0.0980392	0.901961	86	5	5
-26	-43	-49	16	0.0980392	0.901961	86	5	5
-26	-43	-49	16	0.0980392	0.901961	86	5	5
-26	-43	-49	16	0.0980392	0.901961	86	5	5
-25	-42	-48	16	0.0980392	0.905882	87	5	5
-24	-41	-47	16	0.0980392	0.909804	87	5	5
-23	-40	-45	14	0.0941176	0.913725	87	5	5
-21	-38	-43	14	0.0941176	0.921569	88	5	5
-21	-37	-42	14	0.0901961	0.921569	88	5	4
-20	-36	-40	12	0.0862745	0.92549	89	5	4
-19	-35	-38	10	0.0784314	0.929412	89	5	3
-18	-34	-37	10	0.0784314	0.933333	89	5	3
-18	-34	-37	10	0.0784314	0.933333	89	5	3
-18	-33	-37	12	0.0784314	0.933333	89	4	4
-19	-32	-38	18	0.0784314	0.929412	90	3	5
-19	-31	-39	24	0.0862745	0.929412	90	3	5
-20	-31	-40	28	0.0862745	0.92549	90	2	6
-21	-30	-41	34	0.0862745	0.921569	90	1	6
-21	-30	-40	32	0.0823529	0.921569	90	1	6
-21	-30	-38	28	0.0705882	0.921569	90	2	5
-21	-31	-36	20	0.0627451	0.921569	90	3	4
-21	-32	-37	18	0.0666667	0.921569	89	3	4
-19	-33	-37	14	0.0745098	0.929412	89	4	4
-19	-33	-37	14	0.0745098	0.929412	89	4	4
-19	-32	-37	16	0.0745098	0.929412	90	3	4
-17	-33	-38	14	0.0862745	0.937255	90	5	4
-16	-33	-39	16	0.0941176	0.941176	90	5	5
-15	-33	-40	16	0.101961	0.945098	90	5	6
-16	-33	-39	16	0.0941176	0.941176	90	5	5
-17	-34	-40	16	0.0980392	0.937255	89	5	5
-17	-34	-40	16	0.0980392	0.937255	89	5	5
-18	-34	-41	18	0.0980392	0.933333	89	4	5
-18	-34	-42	20	0.101961	0.933333	89	4	6
-17	-33	-41	20	0.101961	0.937255	89	4	6
-17	-33	-41	20	0.101961	0.937255	89	4	6
-17	-33	-41	20	0.101961	0.937255	89	4	6
-17	-33	-41	20	0.101961	0.937255	89	4	6
-18	-34	-42	20	0.101961	0.933333	89	4	6
-18	-34	-42	20	0.101961	0.933333	89	4	6
-19	-35	-42	18	0.0980392	0.929412	89	4	5
-18	-35	-41	16	0.0980392	0.933333	89	5	5
-17	-34	-40	16	0.0980392	0.937255	89	5	5
-17	-34	-40	16	0.0980392	0.937255	89	5	5
-17	-34	-40	16	0.0980392	0.937255	89	5	5
-20	-37	-43	16	0.0980392	0.92549	88	5	5
-23	-40	-46	16	0.0980392	0.913725	87	5	5
-28	-45	-51	16	0.101961	0.894118	85	5	5
-28	-47	-51	10	0.101961	0.894118	85	6	4
-23	-43	-47	10	0.101961	0.913725	86	6	4
-27	-47	-51	10	0.105882	0.898039	85	6	5
-27	-47	-51	10	0.105882	0.898039	85	6	5
-27	-47	-51	10	0.105882	0.898039	85	6	5
-27	-47	-51	10	0.105882	0.898039	85	6	5
-27	-47	-51	10	0.105882	0.898039	85	6	5
-27	-47	-52	12	0.109804	0.898039	85	6	5
-27	-47	-53	14	0.113725	0.898039	85	6	5
-27	-48	-55	16	0.121569	0.898039	85	6	6
-27	-48	-56	16	0.12549	0.898039	85	6	7
-27	-49	-57	16	0.129412	0.898039	84	6	7
-27	-49	-57	16	0.129412	0.898039	84	6	7
-26	-49	-56	14	0.129412	0.901961	84	7	6
-27	-51	-56	10	0.12549	0.898039	84	8	6
-27	-51	-56	10	0.12549	0.898039	84	8	6
-27	-50	-56	12	0.12549	0.898039	84	7	6
-28	-50	-57	14	0.12549	0.894118	84	7	6
-27	-49	-57	16	0.129412	0.898039	84	6	7
-29	-50	-57	16	0.121569	0.890196	84	6	6
-29	-50	-56	14	0.117647	0.890196	84	6	6
-29	-50	-54	10	0.109804	0.890196	84	7	5
-28	-50	-55	12	0.117647	0.894118	84	7	5
-27	-50	-56	12	0.12549	0.898039	84	7	6
-27	-50	-57	14	0.129412	0.898039	84	7	6
-26	-49	-57	16	0.133333	0.901961	84	7	7
-61	-78	-85	18	0.121569	0.764706	73	5	6
-60	-76	-83	18	0.117647	0.768627	74	5	6
-57	-72	-80	20	0.113725	0.780392	75	4	6
-56	-70	-80	26	0.121569	0.784314	76	3	7
-55	-70	-82	26	0.133333	0.788235	76	3	8
-54	-71	-83	24	0.145098	0.792157	76	4	8
-54	-71	-85	28	0.152941	0.792157	76	4	9
-52	-68	-83	30	0.152941	0.8	77	3	10
-51	-67	-83	30	0.156863	0.803922	77	3	10
-49	-65	-80	30	0.14902	0.811765	78	3	10
-48	-65	-77	24	0.141176	0.815686	78	4	8
-46	-63	-73	22	0.129412	0.823529	79	4	7
-44	-60	-70	24	0.121569	0.831373	80	4	7
-43	-58	-69	26	0.121569	0.835294	80	3	7
-42	-59	-68	20	0.121569	0.839216	80	5	7
-41	-59	-67	18	0.121569	0.843137	80	5	6
-44	-61	-69	20	0.117647	0.831373	80	5	6
-43	-59	-67	20	0.113725	0.835294	80	4	6
-44	-59	-65	18	0.0980392	0.831373	80	4	5
-46	-60	-64	14	0.0862745	0.823529	80	4	4
-42	-54	-59	18	0.0784314	0.839216	82	3	4
-44	-54	-59	20	0.0705882	0.831373	81	3	4
-41	-48	-53	26	0.054902	0.843137	83	2	3
-28	-34	-38	24	0.0431373	0.894118	89	1	3
-17	-20	-25	38	0.0352941	0.937255	93	0	3
-8	-10	-15	42	0.027451	0.972549	96	0	3
-16	-17	-24	52	0.0352941	0.941176	94	-1	3
-22	-24	-33	50	0.0470588	0.917647	92	-1	5
-25	-26	-37	56	0.0509804	0.905882	90	-2	5
-22	-23	-35	56	0.054902	0.917647	92	-2	6
-23	-24	-38	56	0.0627451	0.913725	91	-2	7
-23	-25	-41	54	0.0784314	0.913725	91	-2	8
-24	-26	-42	54	0.0784314	0.909804	90	-2	8
-25	-27	-43	54	0.0784314	0.905882	90	-2	8
-25	-28	-41	48	0.0705882	0.905882	90	-1	7
-26	-29	-41	48	0.0666667	0.901961	90	-1	6
-26	-28	-43	52	0.0745098	0.901961	90	-2	8
-28	-29	-45	56	0.0745098	0.894118	89	-2	8
-26	-28	-44	54	0.0784314	0.901961	90	-2	8
-26	-28	-44	54	0.0784314	0.901961	90	-2	8
-26	-28	-44	54	0.0784314	0.901961	90	-2	8
-26	-28	-44	54	0.0784314	0.901961	90	-2	8
-25	-29	-44	48	0.0823529	0.905882	90	-1	8
-25	-30	-45	46	0.0862745	0.905882	89	-1	8
-25	-30	-45	46	0.0862745	0.905882	89	-1	8
-25	-30	-45	46	0.0862745	0.905882	89	-1	8
-25	-31	-46	42	0.0901961	0.905882	89	0	8
-25	-31	-46	42	0.0901961	0.905882	89	0	8
-24	-30	-45	42	0.0901961	0.909804	90	0	8
-24	-30	-45	42	0.0901961	0.909804	90	0	8
-24	-30	-45	42	0.0901961	0.909804	90	0	8
-23	-29	-44	42	0.0901961	0.913725	90	0	8
-23	-29	-43	42	0.0862745	0.913725	90	0	8
-23	-30	-42	38	0.0823529	0.913725	90	0	7
-23	-30	-41	36	0.0784314	0.913725	90	0	6
-22	-29	-41	38	0.0823529	0.917647	90	0	7
-22	-29	-41	38	0.0823529	0.917647	90	0	7
-21	-28	-40	38	0.0823529	0.921569	90	0	7
-21	-27	-40	42	0.0823529	0.921569	90	0	7
-21	-28	-40	38	0.0823529	0.921569	90	0	7
-21	-28	-38	36	0.0705882	0.921569	90	1	6
-21	-28	-36	32	0.0627451	0.921569	90	1	5
-21	-28	-36	32	0.0627451	0.921569	90	1	5
-21	-28	-36	32	0.0627451	0.921569	90	1	5
-21	-28	-36	32	0.0627451	0.921569	90	1	5
-21	-28	-36	32	0.0627451	0.921569	90	1	5
-21	-28	-36	32	0.0627451	0.921569	90	1	5
-22	-29	-37	32	0.0627451	0.917647	90	1	5
-21	-29	-37	30	0.0666667	0.921569	90	1	5
-20	-28	-36	30	0.0666667	0.92549	90	1	5
-20	-28	-36	30	0.0666667	0.92549	90	1	5
-20	-28	-36	30	0.0666667	0.92549	90	1	5
-21	-28	-37	34	0.0666667	0.921569	90	1	5
-22	-27	-38	42	0.0666667	0.917647	90	0	6
-22	-27	-38	42	0.0666667	0.917647	90	0	6
-22	-29	-39	36	0.0745098	0.917647	90	1	6
-22	-29	-39	36	0.0745098	0.917647	90	1	6
-22	-29	-39	36	0.0745098	0.917647	90	1	6
-22	-30	-40	34	0.0784314	0.917647	90	1	6
-21	-30	-40	32	0.0823529	0.921569	90	1	6
-21	-30	-40	32	0.0823529	0.921569	90	1	6
-21	-30	-40	32	0.0823529	0.921569	90	1	6
-20	-30	-39	28	0.0823529	0.92549	90	2	6
-19	-30	-37	24	0.0745098	0.929412	90	3	5
-18	-30	-36	20	0.0745098	0.933333	90	3	4
-18	-32	-36	14	0.0745098	0.933333	90	4	4
-17	-32	-36	12	0.0784314	0.937255	90	4	4
-17	-33	-37	12	0.0823529	0.937255	90	5	4
-17	-33	-37	12	0.0823529	0.937255	90	5	4
-18	-34	-39	14	0.0901961	0.933333	89	5	4
-18	-34	-39	14	0.0901961	0.933333	89	5	4
-20	-36	-41	14	0.0901961	0.92549	89	5	4
-20	-36	-41	14	0.0901961	0.92549	89	5	4
-21	-37	-43	16	0.0941176	0.921569	88	4	5
-23	-39	-45	16	0.0941176	0.913725	87	5	5
-24	-40	-46	16	0.0941176	0.909804	87	4	5
-26	-42	-48	16	0.0941176	0.901961	86	5	5
-27	-43	-49	16	0.0941176	0.898039	86	5	5
-27	-43	-49	16	0.0941176	0.898039	86	5	5
-27	-43	-49	16	0.0941176	0.898039	86	5	5
-26	-43	-49	16	0.0980392	0.901961	86	5	5
-26	-43	-49	16	0.0980392	0.901961	86	5	5
-26	-43	-49	16	0.0980392	0.901961	86	5	5
-26	-43	-49	16	0.0980392	0.901961	86	5	5
-26	-43	-49	16	0.0980392	0.901961	86	5	5
-25	-42	-48	16	0.0980392	0.905882	87	5	5
-24	-41	-46	14	0.0941176	0.909804	87	5	5
-23	-40	-44	12	0.0901961	0.913725	87	5	4
-22	-38	-42	12	0.0862745	0.917647	88	5	4
-20	-36	-40	12	0.0862745	0.92549	89	5	4
-20	-36	-39	10	0.0823529	0.92549	89	5	3
-20	-35	-37	8	0.0705882	0.92549	89	5	3
-18	-34	-36	6	0.0745098	0.933333	89	5	3
-19	-34	-36	8	0.0705882	0.929412	89	5	3
-17	-32	-34	8	0.0705882	0.937255	90	5	3
-18	-32	-36	14	0.0745098	0.933333	90	4	4
-19	-31	-38	22	0.0784314	0.929412	90	3	5
-20	-31	-40	28	0.0862745	0.92549	90	2	6
-20	-30	-40	30	0.0862745	0.92549	90	2	6
-21	-30	-40	32	0.0823529	0.921569	90	1	6
-21	-30	-38	28	0.0705882	0.921569	90	2	5
-21	-31	-37	22	0.0666667	0.921569	90	2	4
-20	-32	-37	18	0.0705882	0.92549	90	3	4
-19	-33	-38	16	0.0784314	0.929412	89	4	4
-19	-33	-37	14	0.0745098	0.929412	89	4	4
-19	-32	-37	16	0.0745098	0.929412	90	3	4
-17	-33	-38	14	0.0862745	0.937255	90	5	4
-16	-33	-39	16	0.0941176	0.941176	90	5	5
-16	-33	-39	16	0.0941176	0.941176	90	5	5
-16	-33	-39	16	0.0941176	0.941176	90	5	5
-17	-34	-40	16	0.0980392	0.937255	89	5	5
-17	-34	-40	16	0.0980392	0.937255	89	5	5
-17	-34	-41	18	0.101961	0.937255	89	5	6
-18	-34	-42	20	0.101961	0.933333	89	4	6
-18	-34	-42	20	0.101961	0.933333	89	4	6
-18	-34	-42	20	0.101961	0.933333	89	4	6
-18	-34	-42	20	0.101961	0.933333	89	4	6
-18	-34	-42	20	0.101961	0.933333	89	4	6
-18	-34	-42	20	0.101961	0.933333	89	4	6
-18	-34	-42	20	0.101961	0.933333	89	4	6
-19	-35	-42	18	0.0980392	0.929412	89	4	5
-18	-35	-41	16	0.0980392	0.933333	89	5	5
-17	-34	-40	16	0.0980392	0.937255	89	5	5
-17	-34	-40	16	0.0980392	0.937255	89	5	5
-17	-34	-40	16	0.0980392	0.937255	89	5	5
-18	-35	-41	16	0.0980392	0.933333	89	5	5
-19	-36	-42	16	0.0980392	0.929412	89	5	5
-21	-38	-44	16	0.0980392	0.921569	88	5	5
-22	-41	-45	10	0.0980392	0.917647	87	6	4
-22	-42	-45	8	0.0980392	0.917647	87	6	4
-25	-45	-48	8	0.0980392	0.905882	86	6	4
-26	-46	-49	8	0.0980392	0.901961	85	6	4
-27	-47	-50	8	0.101961	0.898039	85	6	4
-27	-47	-50	8	0.101961	0.898039	85	6	4
-27	-47	-51	10	0.105882	0.898039	85	6	5
-28	-48	-53	12	0.109804	0.894118	85	6	5
-27	-48	-54	14	0.117647	0.898039	85	6	6
-26	-48	-55	14	0.12549	0.901961	85	6	6
-26	-48	-55	14	0.12549	0.901961	85	6	6
-28	-49	-56	16	0.121569	0.894118	84	6	6
-28	-50	-57	14	0.12549	0.894118	84	7	6
-27	-50	-57	14	0.129412	0.898039	84	7	6
-27	-51	-56	10	0.12549	0.898039	84	8	6
-27	-51	-55	8	0.121569	0.898039	84	8	5
-28	-52	-57	10	0.12549	0.894118	83	8	6
-26	-51	-57	12	0.133333	0.901961	84	8	6
-27	-50	-57	14	0.129412	0.898039	84	7	6
-28	-50	-57	14	0.12549	0.894118	84	7	6
-30	-51	-56	12	0.113725	0.886275	83	7	5
-28	-50	-53	8	0.109804	0.894118	84	7	4
-29	-52	-54	4	0.109804	0.890196	83	8	4
-28	-52	-56	8	0.121569	0.894118	83	8	5
-28	-52	-56	8	0.121569	0.894118	83	8	5
-27	-51	-56	10	0.12549	0.898039	84	8	6
-56	-73	-81	20	0.12549	0.784314	75	5	6
-60	-76	-84	20	0.121569	0.768627	74	4	6
-59	-71	-81	28	0.109804	0.772549	76	3	7
-58	-68	-80	32	0.109804	0.776471	76	1	7
-56	-69	-81	28	0.12549	0.784314	76	3	8
-55	-70	-83	28	0.141176	0.788235	76	3	9
-53	-69	-83	28	0.14902	0.796078	76	3	9
-52	-67	-82	30	0.14902	0.8	77	3	10
-51	-66	-81	30	0.145098	0.803922	78	3	9
-50	-65	-80	30	0.145098	0.807843	78	3	9
-47	-62	-75	28	0.133333	0.819608	79	3	8
-44	-60	-70	24	0.121569	0.831373	80	4	7
-43	-58	-69	26	0.121569	0.835294	80	3	7
-42	-57	-68	26	0.121569	0.839216	81	3	7
-42	-59	-68	20	0.121569	0.839216	80	5	7
-41	-59	-67	18	0.121569	0.843137	80	5	6
-42	-59	-67	20	0.117647	0.839216	80	5	6
-43	-59	-66	18	0.109804	0.835294	80	4	6
-44	-59	-64	16	0.0941176	0.831373	80	4	4
-50	-64	-68	14	0.0862745	0.807843	78	4	4
-41	-52	-57	18	0.0745098	0.843137	82	3	4
-46	-56	-61	20	0.0705882	0.823529	81	3	4
-40	-48	-53	24	0.0588235	0.847059	83	2	3
-32	-39	-43	22	0.0509804	0.878431	87	2	3
-27	-32	-36	26	0.0392157	0.898039	89	1	3
-21	-23	-28	42	0.0313725	0.921569	92	0	3
-23	-25	-32	46	0.0392157	0.913725	91	-1	4
-24	-26	-35	50	0.0470588	0.909804	91	-1	5
-25	-27	-37	50	0.0509804	0.905882	90	-1	5
-23	-26	-37	48	0.0588235	0.913725	91	-1	6
-23	-25	-39	52	0.0705882	0.913725	91	-2	7
-24	-26	-42	54	0.0784314	0.909804	90	-2	8
-23	-27	-42	48	0.0823529	0.913725	90	-1	8
-24	-28	-43	48	0.0823529	0.909804	90	-1	8
-24	-28	-41	46	0.0745098	0.909804	90	-1	7
-25	-29	-41	46	0.0705882	0.905882	90	-1	6
-26	-30	-44	46	0.0784314	0.901961	89	-1	7
-26	-30	-45	48	0.0823529	0.901961	89	-1	8
-25	-29	-44	48	0.0823529	0.905882	90	-1	8
-25	-29	-44	48	0.0823529	0.905882	90	-1	8
-25	-29	-44	48	0.0823529	0.905882	90	-1	8
-25	-29	-44	48	0.0823529	0.905882	90	-1	8
-24	-29	-44	46	0.0862745	0.909804	90	-1	8
-24	-30	-45	42	0.0901961	0.909804	90	0	8
-24	-30	-45	42	0.0901961	0.909804	90	0	8
-24	-30	-45	42	0.0901961	0.909804	90	0	8
-25	-31	-46	42	0.0901961	0.905882	89	0	8
-25	-31	-46	42	0.0901961	0.905882	89	0	8
-24	-30	-45	42	0.0901961	0.909804	90	0	8
-22	-29	-44	40	0.0941176	0.917647	90	0	8
-22	-29	-43	40	0.0901961	0.917647	90	0	8
-21	-29	-41	36	0.0862745	0.921569	90	1	7
-22	-29	-40	36	0.0784314	0.917647	90	0	6
-22	-29	-39	36	0.0745098	0.917647	90	1	6
-22	-29	-39	36	0.0745098	0.917647	90	1	6
-21	-28	-38	36	0.0705882	0.921569	90	1	6
-21	-28	-38	36	0.0705882	0.921569	90	1	6
-21	-28	-38	36	0.0705882	0.921569	90	1	6
-21	-28	-39	36	0.0784314	0.921569	90	0	6
-21	-28	-39	36	0.0784314	0.921569	90	0	6
-21	-28	-38	36	0.0705882	0.921569	90	1	6
-20	-28	-36	30	0.0666667	0.92549	90	1	5
-20	-28	-36	30	0.0666667	0.92549	90	1	5
-20	-28	-36	30	0.0666667	0.92549	90	1	5
-20	-28	-36	30	0.0666667	0.92549	90	1	5
-20	-28	-36	30	0.0666667	0.92549	90	1	5
-20	-28	-36	30	0.0666667	0.92549	90	1	5
-21	-29	-37	30	0.0666667	0.921569	90	1	5
-21	-29	-37	30	0.0666667	0.921569	90	1	5
-22	-29	-37	32	0.0627451	0.917647	90	1	5
-21	-29	-37	30	0.0666667	0.921569	90	1	5
-22	-29	-37	32	0.0627451	0.917647	90	1	5
-23	-29	-38	36	0.0627451	0.913725	90	0	5
-22	-27	-38	42	0.0666667	0.917647	90	0	6
-22	-27	-38	42	0.0666667	0.917647	90	0	6
-22	-29	-39	36	0.0745098	0.917647	90	1	6
-22	-29	-39	36	0.0745098	0.917647	90	1	6
-22	-29	-39	36	0.0745098	0.917647	90	1	6
-22	-30	-40	34	0.0784314	0.917647	90	1	6
-21	-30	-40	32	0.0823529	0.921569	90	1	6
-21	-30	-40	32	0.0823529	0.921569	90	1	6
-21	-30	-40	32	0.0823529	0.921569	90	1	6
-20	-30	-39	28	0.0823529	0.92549	90	2	6
-19	-30	-37	24	0.0745098	0.929412	90	3	5
-18	-30	-36	20	0.0745098	0.933333	90	3	4
-18	-32	-36	14	0.0745098	0.933333	90	4	4
-17	-32	-36	12	0.0784314	0.937255	90	4	4
-17	-33	-37	12	0.0823529	0.937255	90	5	4
-17	-33	-38	14	0.0862745	0.937255	90	5	4
-18	-34	-40	16	0.0941176	0.933333	89	4	5
-19	-35	-41	16	0.0941176	0.929412	89	5	5
-20	-36	-42	16	0.0941176	0.92549	89	4	5
-20	-36	-42	16	0.0941176	0.92549	89	4	5
-22	-38	-44	16	0.0941176	0.917647	88	5	5
-24	-40	-46	16	0.0941176	0.909804	87	4	5
-25	-41	-47	16	0.0941176	0.905882	87	5	5
-27	-43	-49	16	0.0941176	0.898039	86	5	5
-27	-43	-49	16	0.0941176	0.898039	86	5	5
-27	-43	-49	16	0.0941176	0.898039	86	5	5
-27	-43	-49	16	0.0941176	0.898039	86	5	5
-26	-43	-49	16	0.0980392	0.901961	86	5	5
-26	-43	-49	16	0.0980392	0.901961	86	5	5
-25	-43	-49	16	0.101961	0.905882	86	5	5
-26	-43	-49	16	0.0980392	0.901961	86	5	5
-24	-42	-48	16	0.101961	0.909804	87	5	5
-24	-41	-47	16	0.0980392	0.909804	87	5	5
-23	-40	-45	14	0.0941176	0.913725	87	5	5
-23	-39	-43	12	0.0862745	0.913725	87	5	4
-21	-37	-41	12	0.0862745	0.921569	88	5	4
-19	-35	-39	12	0.0862745	0.929412	89	5	4
-20	-35	-38	10	0.0745098	0.92549	89	5	3
-19	-34	-36	8	0.0705882	0.929412	89	5	3
-18	-33	-35	8	0.0705882	0.933333	90	5	3
-18	-33	-35	8	0.0705882	0.933333	90	5	3
-17	-32	-34	8	0.0705882	0.937255	90	5	3
-18	-32	-35	10	0.0705882	0.933333	90	4	3
-19	-31	-37	20	0.0745098	0.929412	90	3	4
-19	-30	-38	26	0.0784314	0.929412	90	2	5
-19	-29	-39	30	0.0862745	0.929412	90	2	6
-21	-30	-40	32	0.0823529	0.921569	90	1	6
-21	-30	-38	28	0.0705882	0.921569	90	2	5
-21	-31	-36	20	0.0627451	0.921569	90	3	4
-20	-32	-37	18	0.0705882	0.92549	90	3	4
-19	-33	-37	14	0.0745098	0.929412	89	4	4
-19	-33	-37	14	0.0745098	0.929412	89	4	4
-19	-32	-37	16	0.0745098	0.929412	90	3	4
-18	-33	-38	16	0.0823529	0.933333	89	4	4
-17	-33	-38	14	0.0862745	0.937255	90	5	4
-17	-33	-38	14	0.0862745	0.937255	90	5	4
-17	-33	-38	14	0.0862745	0.937255	90	5	4
-17	-34	-39	14	0.0901961	0.937255	89	5	5
-16	-33	-38	14	0.0901961	0.941176	90	5	5
-17	-34	-40	16	0.0980392	0.937255	89	5	5
-18	-34	-41	18	0.0980392	0.933333	89	4	5
-18	-34	-41	18	0.0980392	0.933333	89	4	5
-18	-34	-42	20	0.101961	0.933333	89	4	6
-18	-34	-42	20	0.101961	0.933333	89	4	6
-18	-34	-42	20	0.101961	0.933333	89	4	6
-18	-34	-42	20	0.101961	0.933333	89	4	6
-18	-34	-42	20	0.101961	0.933333	89	4	6
-19	-35	-42	18	0.0980392	0.929412	89	4	5
-17	-34	-40	16	0.0980392	0.937255	89	5	5
-17	-34	-40	16	0.0980392	0.937255	89	5	5
-17	-34	-40	16	0.0980392	0.937255	89	5	5
-17	-34	-40	16	0.0980392	0.937255	89	5	5
-17	-34	-40	16	0.0980392	0.937255	89	5	5
-17	-34	-40	16	0.0980392	0.937255	89	5	5
-18	-35	-41	16	0.0980392	0.933333	89	5	5
-18	-37	-41	10	0.0980392	0.933333	89	6	4
-19	-39	-42	8	0.0980392	0.929412	88	6	4
-22	-42	-45	8	0.0980392	0.917647	87	6	4
-26	-46	-49	8	0.0980392	0.901961	85	6	4
-27	-47	-50	8	0.101961	0.898039	85	6	4
-27	-47	-50	8	0.101961	0.898039	85	6	4
-28	-48	-52	10	0.105882	0.894118	85	6	5
-28	-48	-53	12	0.109804	0.894118	85	6	5
-27	-48	-54	14	0.117647	0.898039	85	6	6
-25	-47	-54	14	0.12549	0.905882	85	6	6
-26	-48	-55	14	0.12549	0.901961	85	6	6
-28	-49	-56	16	0.121569	0.894118	84	6	6
-28	-50	-57	14	0.12549	0.894118	84	7	6
-27	-51	-57	12	0.129412	0.898039	84	7	6
-28	-52	-57	10	0.12549	0.894118	83	8	6
-27	-51	-55	8	0.121569	0.898039	84	8	5
-27	-52	-56	8	0.12549	0.898039	83	8	5
-25	-51	-56	10	0.133333	0.905882	84	8	6
-26	-51	-56	10	0.129412	0.901961	84	8	6
-29	-51	-57	12	0.121569	0.890196	83	7	6
-29	-52	-55	6	0.113725	0.890196	83	8	4
-29	-52	-54	4	0.109804	0.890196	83	8	4
-28	-52	-54	4	0.113725	0.894118	83	8	4
-28	-52	-55	6	0.117647	0.894118	83	8	5
-28	-52	-56	8	0.121569	0.894118	83	8	5
-28	-52	-56	8	0.121569	0.894118	83	8	5
-64	-81	-90	20	0.137255	0.752941	72	4	7
-57	-71	-81	26	0.121569	0.780392	76	3	7
-62	-74	-84	28	0.113725	0.760784	74	3	7
-62	-71	-83	34	0.109804	0.760784	75	1	7
-54	-65	-78	32	0.117647	0.792157	78	2	8
-56	-70	-83	28	0.133333	0.784314	76	3	8
-54	-69	-83	28	0.145098	0.792157	76	3	9
-53	-67	-81	30	0.137255	0.796078	77	3	9
-52	-66	-81	32	0.141176	0.8	77	3	9
-50	-64	-78	30	0.137255	0.807843	78	3	9
-47	-61	-73	28	0.12549	0.819608	79	3	8
-44	-58	-69	26	0.117647	0.831373	80	3	7
-35	-49	-59	26	0.109804	0.866667	83	3	7
-43	-57	-68	26	0.117647	0.835294	81	3	7
-43	-59	-68	22	0.117647	0.835294	80	4	7
-42	-59	-67	20	0.117647	0.839216	80	5	6
-43	-59	-66	18	0.109804	0.835294	80	4	6
-44	-59	-65	18	0.0980392	0.831373	80	4	5
-44	-59	-64	16	0.0941176	0.831373	80	4	4
-46	-60	-64	14	0.0862745	0.823529	80	4	4
-42	-54	-60	20	0.0823529	0.839216	82	3	5
-46	-56	-62	22	0.0745098	0.823529	81	2	4
-38	-48	-53	20	0.0705882	0.854902	84	3	4
-33	-41	-46	24	0.0588235	0.87451	86	2	3
-29	-36	-40	22	0.0470588	0.890196	88	2	3
-29	-34	-39	30	0.0431373	0.890196	88	1	3
-27	-31	-39	40	0.0509804	0.898039	89	0	4
-23	-27	-37	42	0.0588235	0.913725	90	0	5
-20	-24	-35	44	0.0627451	0.92549	92	0	6
-22	-26	-37	44	0.0627451	0.917647	91	0	6
-23	-26	-39	48	0.0705882	0.913725	91	-1	7
-24	-26	-42	54	0.0784314	0.909804	90	-2	8
-24	-28	-43	48	0.0823529	0.909804	90	-1	8
-24	-29	-44	46	0.0862745	0.909804	90	-1	8
-23	-29	-43	42	0.0862745	0.913725	90	0	8
-24	-30	-43	42	0.0823529	0.909804	90	0	7
-25	-30	-44	44	0.0823529	0.905882	89	-1	7
-24	-29	-43	44	0.0823529	0.909804	90	-1	7
-24	-29	-44	46	0.0862745	0.909804	90	-1	8
-24	-29	-43	44	0.0823529	0.909804	90	-1	7
-24	-29	-43	44	0.0823529	0.909804	90	-1	7
-24	-29	-43	44	0.0823529	0.909804	90	-1	7
-23	-29	-43	42	0.0862745	0.913725	90	0	8
-23	-29	-43	42	0.0862745	0.913725	90	0	8
-22	-29	-43	40	0.0901961	0.917647	90	0	8
-22	-29	-43	40	0.0901961	0.917647	90	0	8
-23	-30	-44	40	0.0901961	0.913725	90	0	8
-23	-30	-44	40	0.0901961	0.913725	90	0	8
-23	-29	-44	42	0.0901961	0.913725	90	0	8
-23	-29	-43	42	0.0862745	0.913725	90	0	8
-23	-29	-43	42	0.0862745	0.913725	90	0	8
-22	-28	-41	42	0.0823529	0.917647	90	0	7
-22	-29	-40	36	0.0784314	0.917647	90	0	6
-22	-29	-39	36	0.0745098	0.917647	90	1	6
-22	-29	-39	36	0.0745098	0.917647	90	1	6
-21	-28	-38	36	0.0705882	0.921569	90	1	6
-21	-28	-38	36	0.0705882	0.921569	90	1	6
-21	-28	-38	36	0.0705882	0.921569	90	1	6
-21	-28	-38	36	0.0705882	0.921569	90	1	6
-21	-28	-38	36	0.0705882	0.921569	90	1	6
-21	-28	-37	34	0.0666667	0.921569	90	1	5
-21	-28	-36	32	0.0627451	0.921569	90	1	5
-21	-28	-36	32	0.0627451	0.921569	90	1	5
-21	-28	-36	32	0.0627451	0.921569	90	1	5
-21	-28	-36	32	0.0627451	0.921569	90	1	5
-21	-28	-36	32	0.0627451	0.921569	90	1	5
-21	-28	-36	32	0.0627451	0.921569	90	1	5
-22	-29	-37	32	0.0627451	0.917647	90	1	5
-22	-29	-37	32	0.0627451	0.917647	90	1	5
-22	-29	-37	32	0.0627451	0.917647	90	1	5
-22	-29	-37	32	0.0627451	0.917647	90	1	5
-22	-29	-37	32	0.0627451	0.917647	90	1	5
-22	-29	-38	34	0.0666667	0.917647	90	1	5
-23	-28	-39	42	0.0705882	0.913725	90	0	6
-22	-29	-39	36	0.0745098	0.917647	90	1	6
-21	-29	-39	34	0.0784314	0.921569	90	1	6
-21	-29	-39	34	0.0784314	0.921569	90	1	6
-21	-29	-39	34	0.0784314	0.921569	90	1	6
-22	-30	-40	34	0.0784314	0.917647	90	1	6
-21	-30	-40	32	0.0823529	0.921569	90	1	6
-21	-30	-40	32	0.0823529	0.921569	90	1	6
-21	-30	-40	32	0.0823529	0.921569	90	1	6
-20	-30	-40	30	0.0862745	0.92549	90	2	6
-20	-31	-39	26	0.0823529	0.92549	90	2	5
-19	-31	-38	22	0.0784314	0.929412	90	3	5
-18	-31	-37	18	0.0784314	0.933333	90	3	5
-17	-32	-36	12	0.0784314	0.937255	90	4	4
-18	-33	-38	16	0.0823529	0.933333	89	4	4
-17	-33	-39	16	0.0901961	0.937255	89	4	5
-19	-34	-41	20	0.0941176	0.929412	89	4	5
-20	-35	-42	20	0.0941176	0.92549	89	4	5
-22	-37	-44	20	0.0941176	0.917647	88	4	5
-22	-37	-44	20	0.0941176	0.917647	88	4	5
-24	-39	-45	18	0.0901961	0.909804	87	4	5
-25	-40	-46	18	0.0901961	0.905882	87	4	5
-26	-42	-49	18	0.0980392	0.901961	86	4	5
-27	-43	-50	18	0.101961	0.898039	86	4	5
-27	-43	-50	18	0.101961	0.898039	86	4	5
-27	-43	-50	18	0.101961	0.898039	86	4	5
-27	-43	-50	18	0.101961	0.898039	86	4	5
-27	-43	-49	16	0.0941176	0.898039	86	5	5
-26	-43	-49	16	0.0980392	0.901961	86	5	5
-26	-43	-49	16	0.0980392	0.901961	86	5	5
-26	-43	-49	16	0.0980392	0.901961	86	5	5
-25	-42	-48	16	0.0980392	0.905882	87	5	5
-24	-41	-47	16	0.0980392	0.909804	87	5	5
-24	-40	-45	14	0.0901961	0.909804	87	5	4
-23	-38	-42	12	0.0823529	0.913725	88	5	4
-20	-35	-40	16	0.0862745	0.92549	89	4	4
-19	-34	-39	16	0.0862745	0.929412	89	4	4
-19	-34	-38	12	0.0784314	0.929412	89	4	4
-19	-33	-36	10	0.0705882	0.929412	89	4	3
-18	-32	-35	10	0.0705882	0.933333	90	4	3
-18	-32	-35	10	0.0705882	0.933333	90	4	3
-17	-31	-34	10	0.0705882	0.937255	90	4	3
-18	-32	-35	10	0.0705882	0.933333	90	4	3
-19	-31	-36	18	0.0705882	0.929412	90	3	4
-18	-30	-37	22	0.0784314	0.933333	90	3	5
-19	-29	-38	28	0.0784314	0.929412	90	2	6
-21	-30	-40	32	0.0823529	0.921569	90	1	6
-21	-30	-38	28	0.0705882	0.921569	90	2	5
-21	-31	-37	22	0.0666667	0.921569	90	2	4
-21	-32	-38	22	0.0705882	0.921569	89	3	4
-19	-32	-38	18	0.0784314	0.929412	90	3	5
-19	-32	-38	18	0.0784314	0.929412	90	3	5
-19	-33	-37	14	0.0745098	0.929412	89	4	4
-18	-33	-37	12	0.0784314	0.933333	89	4	4
-18	-33	-37	12	0.0784314	0.933333	89	4	4
-18	-33	-37	12	0.0784314	0.933333	89	4	4
-19	-34	-38	12	0.0784314	0.929412	89	4	4
-18	-34	-38	12	0.0823529	0.933333	89	5	4
-16	-33	-37	12	0.0862745	0.941176	90	5	4
-18	-34	-39	14	0.0901961	0.933333	89	5	4
-18	-34	-40	16	0.0941176	0.933333	89	4	5
-18	-34	-41	18	0.0980392	0.933333	89	4	5
-18	-34	-42	20	0.101961	0.933333	89	4	6
-18	-34	-42	20	0.101961	0.933333	89	4	6
-18	-34	-42	20	0.101961	0.933333	89	4	6
-19	-35	-43	20	0.101961	0.929412	89	4	6
-19	-35	-43	20	0.101961	0.929412	89	4	6
-19	-35	-42	18	0.0980392	0.929412	89	4	5
-17	-34	-41	18	0.101961	0.937255	89	5	6
-17	-34	-40	16	0.0980392	0.937255	89	5	5
-17	-34	-41	18	0.101961	0.937255	89	5	6
-17	-34	-41	18	0.101961	0.937255	89	5	6
-17	-34	-41	18	0.101961	0.937255	89	5	6
-17	-34	-41	18	0.101961	0.937255	89	5	6
-18	-35	-42	18	0.101961	0.933333	89	5	6
-17	-36	-41	12	0.101961	0.937255	89	6	5
-18	-38	-42	10	0.101961	0.933333	88	6	4
-20	-40	-44	10	0.101961	0.92549	87	6	4
-23	-43	-47	10	0.101961	0.913725	86	6	4
-26	-46	-50	10	0.105882	0.901961	85	6	5
-27	-47	-51	10	0.105882	0.898039	85	6	5
-28	-47	-51	10	0.101961	0.894118	85	6	4
-28	-47	-52	12	0.105882	0.894118	85	6	5
-28	-48	-54	14	0.113725	0.894118	85	6	5
-26	-47	-54	16	0.121569	0.901961	85	6	6
-28	-49	-56	16	0.121569	0.894118	84	6	6
-28	-49	-56	16	0.121569	0.894118	84	6	6
-29	-51	-58	14	0.129412	0.890196	83	7	6
-28	-51	-58	14	0.133333	0.894118	84	7	6
-28	-52	-57	10	0.12549	0.894118	83	8	6
-28	-52	-56	8	0.121569	0.894118	83	8	5
-27	-52	-56	8	0.12549	0.898039	83	8	5
-26	-51	-55	8	0.12549	0.901961	84	8	5
-26	-51	-55	8	0.12549	0.901961	84	8	5
-27	-52	-56	8	0.12549	0.898039	83	8	5
-27	-52	-56	8	0.12549	0.898039	83	8	5
-27	-52	-55	6	0.121569	0.898039	83	8	5
-29	-53	-55	4	0.113725	0.890196	83	8	4
-29	-53	-55	4	0.113725	0.890196	83	8	4
-28	-52	-55	6	0.117647	0.894118	83	8	5
-28	-52	-56	8	0.121569	0.894118	83	8	5
-59	-73	-84	26	0.12549	0.772549	75	3	7
-59	-72	-82	26	0.117647	0.772549	75	3	7
-58	-71	-81	26	0.117647	0.776471	76	3	7
-59	-71	-82	28	0.117647	0.772549	76	2	7
-58	-71	-83	28	0.12549	0.776471	76	3	8
-57	-70	-83	30	0.129412	0.780392	76	2	8
-55	-69	-82	28	0.133333	0.788235	76	3	8
-53	-66	-79	30	0.129412	0.796078	77	2	8
-51	-64	-77	30	0.12549	0.803922	78	2	8
-50	-63	-76	30	0.12549	0.807843	78	2	8
-47	-60	-71	28	0.113725	0.819608	80	3	7
-42	-55	-64	24	0.101961	0.839216	81	3	6
-41	-55	-64	24	0.105882	0.843137	81	3	6
-44	-58	-67	24	0.109804	0.831373	80	3	6
-44	-58	-67	24	0.109804	0.831373	80	3	6
-44	-59	-66	20	0.101961	0.831373	80	4	5
-44	-59	-65	18	0.0980392	0.831373	80	4	5
-44	-59	-64	16	0.0941176	0.831373	80	4	4
-44	-59	-63	12	0.0901961	0.831373	80	5	4
-45	-59	-63	14	0.0862745	0.827451	80	4	4
-44	-56	-62	20	0.0862745	0.831373	81	3	4
-42	-53	-60	24	0.0823529	0.839216	82	3	5
-38	-48	-54	22	0.0745098	0.854902	84	2	4
-37	-47	-52	20	0.0666667	0.858824	84	2	4
-35	-44	-48	18	0.0588235	0.866667	85	2	3
-32	-40	-46	26	0.0627451	0.878431	87	2	4
-26	-34	-42	30	0.0705882	0.901961	89	1	5
-21	-28	-38	36	0.0705882	0.921569	90	1	6
-26	-31	-43	42	0.0745098	0.901961	89	0	6
-22	-27	-40	44	0.0784314	0.917647	90	-1	7
-23	-27	-41	46	0.0784314	0.913725	90	-1	7
-24	-28	-43	48	0.0823529	0.909804	90	-1	8
-23	-28	-43	46	0.0862745	0.913725	90	-1	8
-24	-30	-45	42	0.0901961	0.909804	90	0	8
-23	-31	-45	38	0.0941176	0.913725	89	0	8
-23	-31	-44	38	0.0901961	0.913725	89	1	7
-24	-30	-44	42	0.0862745	0.909804	90	0	8
-25	-30	-43	44	0.0784314	0.905882	90	-1	7
-25	-30	-43	44	0.0784314	0.905882	90	-1	7
-24	-29	-42	44	0.0784314	0.909804	90	-1	7
-24	-29	-42	44	0.0784314	0.909804	90	-1	7
-24	-29	-42	44	0.0784314	0.909804	90	-1	7
-24	-29	-42	44	0.0784314	0.909804	90	-1	7
-24	-30	-43	42	0.0823529	0.909804	90	0	7
-23	-31	-43	36	0.0862745	0.913725	89	1	7
-22	-31	-43	34	0.0901961	0.917647	89	1	7
-22	-31	-43	34	0.0901961	0.917647	89	1	7
-22	-31	-43	34	0.0901961	0.917647	89	1	7
-23	-29	-42	42	0.0823529	0.913725	90	0	7
-24	-29	-42	44	0.0784314	0.909804	90	-1	7
-24	-29	-42	44	0.0784314	0.909804	90	-1	7
-23	-28	-41	44	0.0784314	0.913725	90	-1	7
-22	-28	-40	40	0.0784314	0.917647	90	0	7
-22	-29	-39	36	0.0745098	0.917647	90	1	6
-22	-29	-39	36	0.0745098	0.917647	90	1	6
-22	-29	-39	36	0.0745098	0.917647	90	1	6
-22	-29	-39	36	0.0745098	0.917647	90	1	6
-22	-29	-39	36	0.0745098	0.917647	90	1	6
-22	-29	-39	36	0.0745098	0.917647	90	1	6
-22	-29	-39	36	0.0745098	0.917647	90	1	6
-22	-29	-38	34	0.0666667	0.917647	90	1	5
-22	-28	-36	34	0.0588235	0.917647	90	1	5
-22	-28	-36	34	0.0588235	0.917647	90	1	5
-22	-28	-36	34	0.0588235	0.917647	90	1	5
-22	-28	-36	34	0.0588235	0.917647	90	1	5
-22	-28	-36	34	0.0588235	0.917647	90	1	5
-22	-27	-36	38	0.0588235	0.917647	90	0	5
-22	-28	-36	34	0.0588235	0.917647	90	1	5
-21	-28	-35	30	0.0588235	0.921569	90	1	4
-21	-28	-35	30	0.0588235	0.921569	90	1	4
-21	-28	-35	30	0.0588235	0.921569	90	1	4
-21	-28	-35	30	0.0588235	0.921569	90	1	4
-22	-29	-37	32	0.0627451	0.917647	90	1	5
-22	-29	-38	34	0.0666667	0.917647	90	1	5
-21	-29	-38	32	0.0705882	0.921569	90	1	5
-20	-29	-38	30	0.0745098	0.92549	90	1	5
-20	-29	-38	30	0.0745098	0.92549	90	1	5
-20	-29	-39	32	0.0823529	0.92549	90	1	6
-20	-29	-39	32	0.0823529	0.92549	90	1	6
-21	-30	-40	32	0.0823529	0.921569	90	1	6
-21	-30	-40	32	0.0823529	0.921569	90	1	6
-21	-30	-40	32	0.0823529	0.921569	90	1	6
-20	-30	-40	30	0.0862745	0.92549	90	2	6
-20	-31	-40	28	0.0862745	0.92549	90	2	6
-19	-31	-39	24	0.0862745	0.929412	90	3	5
-20	-32	-39	22	0.0823529	0.92549	90	3	5
-18	-31	-37	18	0.0784314	0.933333	90	3	5
-18	-33	-39	18	0.0901961	0.933333	89	4	5
-19	-33	-41	22	0.0941176	0.929412	89	3	6
-20	-34	-43	24	0.0980392	0.92549	89	3	6
-21	-35	-44	24	0.0980392	0.921569	89	3	6
-23	-37	-46	24	0.0980392	0.913725	88	3	6
-25	-38	-47	24	0.0941176	0.905882	87	3	6
-26	-39	-47	22	0.0901961	0.901961	87	3	6
-26	-40	-49	24	0.0980392	0.901961	87	3	6
-26	-42	-50	20	0.105882	0.901961	86	4	6
-27	-43	-51	20	0.105882	0.898039	86	4	6
-27	-43	-51	20	0.105882	0.898039	86	4	6
-28	-44	-52	20	0.105882	0.894118	85	4	6
-28	-44	-52	20	0.105882	0.894118	85	4	6
-28	-44	-51	18	0.101961	0.894118	85	4	5
-27	-43	-49	16	0.0941176	0.898039	86	5	5
-27	-43	-49	16	0.0941176	0.898039	86	5	5
-26	-42	-48	16	0.0941176	0.901961	86	5	5
-26	-42	-48	16	0.0941176	0.901961	86	5	5
-25	-41	-46	14	0.0901961	0.905882	87	5	4
-24	-39	-43	12	0.0823529	0.909804	87	4	4
-21	-35	-39	14	0.0784314	0.921569	89	4	4
-18	-33	-38	16	0.0823529	0.933333	89	4	4
-17	-32	-38	18	0.0862745	0.937255	90	4	5
-18	-31	-37	18	0.0784314	0.933333	90	3	5
-18	-30	-35	18	0.0705882	0.933333	90	3	4
-17	-29	-34	18	0.0705882	0.937255	90	3	4
-17	-29	-34	18	0.0705882	0.937255	90	3	4
-18	-30	-35	18	0.0705882	0.933333	90	3	4
-18	-30	-35	18	0.0705882	0.933333	90	3	4
-18	-30	-36	20	0.0745098	0.933333	90	3	4
-19	-31	-38	22	0.0784314	0.929412	90	3	5
-20	-31	-39	26	0.0823529	0.92549	90	2	5
-21	-30	-39	30	0.0784314	0.921569	90	2	5
-21	-30	-38	28	0.0705882	0.921569	90	2	5
-21	-30	-38	28	0.0705882	0.921569	90	2	5
-21	-32	-39	24	0.0784314	0.921569	89	3	5
-20	-32	-39	22	0.0823529	0.92549	90	3	5
-19	-32	-38	18	0.0784314	0.929412	90	3	5
-20	-34	-38	14	0.0745098	0.92549	89	4	4
-20	-34	-38	14	0.0745098	0.92549	89	4	4
-20	-34	-38	14	0.0745098	0.92549	89	4	4
-20	-34	-38	14	0.0745098	0.92549	89	4	4
-20	-34	-38	14	0.0745098	0.92549	89	4	4
-19	-34	-38	12	0.0784314	0.929412	89	4	4
-18	-34	-38	12	0.0823529	0.933333	89	5	4
-18	-34	-39	14	0.0901961	0.933333	89	5	4
-18	-34	-40	16	0.0941176	0.933333	89	4	5
-18	-34	-41	18	0.0980392	0.933333	89	4	5
-19	-35	-43	20	0.101961	0.929412	89	4	6
-19	-35	-43	20	0.101961	0.929412	89	4	6
-19	-35	-43	20	0.101961	0.929412	89	4	6
-19	-35	-43	20	0.101961	0.929412	89	4	6
-19	-35	-43	20	0.101961	0.929412	89	4	6
-19	-35	-43	20	0.101961	0.929412	89	4	6
-18	-35	-43	20	0.105882	0.933333	89	4	6
-18	-35	-43	20	0.105882	0.933333	89	4	6
-18	-35	-43	20	0.105882	0.933333	89	4	6
-18	-35	-43	20	0.105882	0.933333	89	4	6
-17	-34	-42	20	0.105882	0.937255	89	4	6
-17	-34	-42	20	0.105882	0.937255	89	4	6
-17	-34	-42	20	0.105882	0.937255	89	4	6
-16	-34	-41	16	0.105882	0.941176	89	5	6
-18	-36	-42	16	0.101961	0.933333	89	5	5
-18	-36	-42	16	0.101961	0.933333	89	5	5
-17	-35	-41	16	0.101961	0.937255	89	5	5
-17	-35	-41	16	0.101961	0.937255	89	5	5
-22	-40	-46	16	0.101961	0.917647	87	5	5
-25	-43	-49	16	0.101961	0.905882	86	5	5
-28	-46	-52	16	0.105882	0.894118	85	5	5
-29	-48	-54	14	0.109804	0.890196	85	6	5
-28	-48	-55	16	0.117647	0.894118	85	6	6
-29	-49	-56	16	0.117647	0.890196	84	6	6
-31	-51	-58	16	0.121569	0.882353	83	6	6
-30	-51	-58	16	0.12549	0.886275	83	6	6
-29	-51	-58	14	0.129412	0.890196	83	7	6
-28	-51	-57	12	0.12549	0.894118	84	7	6
-28	-52	-56	8	0.121569	0.894118	83	8	5
-28	-52	-55	6	0.117647	0.894118	83	8	5
-28	-52	-55	6	0.117647	0.894118	83	8	5
-27	-52	-55	6	0.121569	0.898039	83	8	5
-27	-52	-56	8	0.12549	0.898039	83	8	5
-27	-52	-56	8	0.12549	0.898039	83	8	5
-28	-53	-57	8	0.12549	0.894118	83	8	5
-27	-52	-55	6	0.121569	0.898039	83	8	5
-27	-52	-54	4	0.117647	0.898039	83	8	4
-27	-52	-55	6	0.121569	0.898039	83	8	5
-28	-52	-56	8	0.121569	0.894118	83	8	5
-59	-73	-85	28	0.133333	0.772549	75	3	8
-59	-72	-84	28	0.12549	0.772549	75	3	8
-59	-72	-84	28	0.12549	0.772549	75	3	8
-57	-71	-82	26	0.12549	0.780392	76	3	7
-58	-71	-83	28	0.12549	0.776471	76	3	8
-57	-70	-83	30	0.129412	0.780392	76	2	8
-56	-69	-82	30	0.129412	0.784314	76	2	8
-53	-66	-79	30	0.129412	0.796078	77	2	8
-51	-63	-76	32	0.121569	0.803922	78	2	8
-49	-61	-74	32	0.121569	0.811765	79	2	8
-45	-57	-68	28	0.109804	0.827451	81	2	7
-41	-54	-63	24	0.101961	0.843137	82	3	6
-43	-56	-65	24	0.101961	0.835294	81	3	6
-45	-58	-67	24	0.105882	0.827451	80	3	6
-46	-58	-66	24	0.0941176	0.823529	80	3	6
-46	-58	-65	22	0.0901961	0.823529	80	3	5
-46	-58	-64	20	0.0862745	0.823529	80	3	4
-45	-58	-63	16	0.0862745	0.827451	80	4	4
-45	-58	-63	16	0.0862745	0.827451	80	4	4
-45	-58	-63	16	0.0862745	0.827451	80	4	4
-46	-58	-65	22	0.0901961	0.823529	80	3	5
-45	-56	-63	24	0.0862745	0.827451	81	3	5
-40	-51	-58	24	0.0823529	0.847059	83	3	5
-40	-50	-56	22	0.0745098	0.847059	83	2	4
-36	-47	-53	22	0.0784314	0.862745	84	3	4
-30	-41	-47	22	0.0745098	0.886275	86	3	4
-25	-34	-42	28	0.0745098	0.905882	89	2	5
-20	-28	-38	34	0.0745098	0.92549	90	1	6
-25	-31	-43	40	0.0784314	0.905882	89	0	7
-23	-28	-41	44	0.0784314	0.913725	90	-1	7
-22	-27	-41	44	0.0823529	0.917647	90	-1	7
-23	-28	-43	46	0.0862745	0.913725	90	-1	8
-23	-29	-44	42	0.0901961	0.913725	90	0	8
-23	-31	-45	38	0.0941176	0.913725	89	0	8
-22	-31	-45	36	0.0980392	0.917647	89	1	8
-22	-31	-45	36	0.0980392	0.917647	89	1	8
-23	-31	-44	38	0.0901961	0.913725	89	1	7
-25	-30	-43	44	0.0784314	0.905882	90	-1	7
-25	-30	-43	44	0.0784314	0.905882	90	-1	7
-25	-30	-43	44	0.0784314	0.905882	90	-1	7
-25	-30	-43	44	0.0784314	0.905882	90	-1	7
-25	-30	-43	44	0.0784314	0.905882	90	-1	7
-24	-30	-43	42	0.0823529	0.909804	90	0	7
-23	-31	-43	36	0.0862745	0.913725	89	1	7
-22	-31	-43	34	0.0901961	0.917647	89	1	7
-22	-31	-43	34	0.0901961	0.917647	89	1	7
-21	-31	-43	32	0.0941176	0.921569	90	1	7
-22	-31	-43	34	0.0901961	0.917647	89	1	7
-23	-30	-42	38	0.0823529	0.913725	90	0	7
-24	-29	-42	44	0.0784314	0.909804	90	-1	7
-25	-29	-42	46	0.0745098	0.905882	90	-1	7
-23	-28	-41	44	0.0784314	0.913725	90	-1	7
-23	-28	-40	42	0.0745098	0.913725	90	0	6
-22	-29	-39	36	0.0745098	0.917647	90	1	6
-22	-29	-39	36	0.0745098	0.917647	90	1	6
-22	-29	-39	36	0.0745098	0.917647	90	1	6
-22	-29	-39	36	0.0745098	0.917647	90	1	6
-22	-29	-39	36	0.0745098	0.917647	90	1	6
-22	-29	-39	36	0.0745098	0.917647	90	1	6
-22	-29	-39	36	0.0745098	0.917647	90	1	6
-23	-29	-38	36	0.0627451	0.913725	90	0	5
-22	-27	-36	38	0.0588235	0.917647	90	0	5
-23	-27	-36	42	0.054902	0.913725	90	0	5
-22	-27	-36	38	0.0588235	0.917647	90	0	5
-22	-27	-36	38	0.0588235	0.917647	90	0	5
-22	-27	-36	38	0.0588235	0.917647	90	0	5
-23	-27	-36	42	0.054902	0.913725	90	0	5
-22	-27	-36	38	0.0588235	0.917647	90	0	5
-22	-28	-35	32	0.054902	0.917647	90	1	4
-21	-28	-34	28	0.054902	0.921569	90	1	4
-21	-28	-34	28	0.054902	0.921569	90	1	4
-21	-28	-34	28	0.054902	0.921569	90	1	4
-21	-28	-35	30	0.0588235	0.921569	90	1	4
-21	-29	-37	30	0.0666667	0.921569	90	1	5
-21	-29	-37	30	0.0666667	0.921569	90	1	5
-20	-29	-37	28	0.0705882	0.92549	90	2	5
-20	-29	-38	30	0.0745098	0.92549	90	1	5
-20	-29	-39	32	0.0823529	0.92549	90	1	6
-20	-29	-39	32	0.0823529	0.92549	90	1	6
-21	-30	-40	32	0.0823529	0.921569	90	1	6
-21	-30	-40	32	0.0823529	0.921569	90	1	6
-21	-30	-40	32	0.0823529	0.921569	90	1	6
-20	-30	-40	30	0.0862745	0.92549	90	2	6
-21	-32	-41	28	0.0862745	0.921569	89	2	6
-21	-32	-41	28	0.0862745	0.921569	89	2	6
-22	-33	-41	26	0.0823529	0.917647	89	2	5
-20	-32	-40	24	0.0862745	0.92549	89	3	5
-20	-33	-41	22	0.0901961	0.92549	89	3	5
-20	-33	-42	24	0.0941176	0.92549	89	3	6
-21	-34	-44	26	0.0980392	0.921569	89	3	7
-22	-35	-45	26	0.0980392	0.917647	89	3	7
-24	-37	-47	26	0.0980392	0.909804	88	3	6
-26	-39	-49	26	0.0980392	0.901961	87	3	6
-26	-39	-49	26	0.0980392	0.901961	87	3	6
-26	-40	-49	24	0.0980392	0.901961	87	3	6
-26	-42	-50	20	0.105882	0.901961	86	4	6
-27	-43	-51	20	0.105882	0.898039	86	4	6
-27	-43	-51	20	0.105882	0.898039	86	4	6
-28	-44	-52	20	0.105882	0.894118	85	4	6
-28	-44	-52	20	0.105882	0.894118	85	4	6
-29	-44	-51	20	0.0980392	0.890196	85	4	5
-28	-43	-49	18	0.0901961	0.894118	86	4	5
-28	-43	-49	18	0.0901961	0.894118	86	4	5
-27	-42	-48	18	0.0901961	0.898039	86	4	5
-26	-41	-46	16	0.0862745	0.901961	87	4	4
-25	-40	-44	12	0.0823529	0.905882	87	4	4
-25	-39	-43	14	0.0784314	0.905882	87	4	4
-20	-33	-38	16	0.0745098	0.92549	89	4	4
-18	-31	-38	22	0.0823529	0.933333	90	3	5
-17	-30	-37	22	0.0823529	0.937255	90	3	5
-18	-30	-37	22	0.0784314	0.933333	90	3	5
-18	-29	-35	22	0.0705882	0.933333	90	3	4
-17	-28	-34	22	0.0705882	0.937255	91	3	4
-17	-28	-34	22	0.0705882	0.937255	91	3	4
-18	-29	-35	22	0.0705882	0.933333	90	3	4
-19	-30	-36	22	0.0705882	0.929412	90	3	4
-19	-30	-36	22	0.0705882	0.929412	90	3	4
-20	-31	-38	24	0.0745098	0.92549	90	3	5
-21	-31	-38	24	0.0705882	0.921569	90	2	5
-21	-30	-38	28	0.0705882	0.921569	90	2	5
-21	-30	-38	28	0.0705882	0.921569	90	2	5
-21	-30	-38	28	0.0705882	0.921569	90	2	5
-22	-31	-40	30	0.0784314	0.917647	90	2	5
-21	-32	-39	24	0.0784314	0.921569	89	3	5
-20	-32	-38	20	0.0745098	0.92549	90	3	4
-20	-33	-38	16	0.0745098	0.92549	89	4	4
-20	-33	-38	16	0.0745098	0.92549	89	4	4
-20	-33	-38	16	0.0745098	0.92549	89	4	4
-21	-33	-38	18	0.0705882	0.921569	89	3	4
-20	-33	-38	16	0.0745098	0.92549	89	4	4
-20	-34	-38	14	0.0745098	0.92549	89	4	4
-19	-34	-38	12	0.0784314	0.929412	89	4	4
-18	-34	-39	14	0.0901961	0.933333	89	5	4
-18	-34	-40	16	0.0941176	0.933333	89	4	5
-18	-34	-41	18	0.0980392	0.933333	89	4	5
-19	-35	-43	20	0.101961	0.929412	89	4	6
-19	-35	-43	20	0.101961	0.929412	89	4	6
-19	-35	-43	20	0.101961	0.929412	89	4	6
-19	-35	-43	20	0.101961	0.929412	89	4	6
-19	-35	-43	20	0.101961	0.929412	89	4	6
-19	-35	-43	20	0.101961	0.929412	89	4	6
-18	-35	-43	20	0.105882	0.933333	89	4	6
-18	-35	-43	20	0.105882	0.933333	89	4	6
-18	-35	-43	20	0.105882	0.933333	89	4	6
-18	-35	-43	20	0.105882	0.933333	89	4	6
-17	-34	-42	20	0.105882	0.937255	89	4	6
-17	-34	-42	20	0.105882	0.937255	89	4	6
-17	-34	-42	20	0.105882	0.937255	89	4	6
-17	-34	-41	18	0.101961	0.937255	89	5	6
-18	-35	-41	16	0.0980392	0.933333	89	5	5
-18	-35	-41	16	0.0980392	0.933333	89	5	5
-18	-35	-41	16	0.0980392	0.933333	89	5	5
-18	-35	-41	16	0.0980392	0.933333	89	5	5
-18	-35	-41	16	0.0980392	0.933333	89	5	5
-20	-37	-43	16	0.0980392	0.92549	88	5	5
-23	-40	-46	16	0.0980392	0.913725	87	5	5
-25	-43	-50	16	0.109804	0.905882	86	5	6
-29	-47	-55	18	0.113725	0.890196	85	5	6
-30	-48	-56	18	0.113725	0.886275	84	5	6
-31	-50	-58	18	0.121569	0.882353	84	5	6
-32	-52	-59	16	0.121569	0.878431	83	6	6
-30	-51	-58	16	0.12549	0.886275	83	6	6
-29	-51	-57	12	0.121569	0.890196	83	7	6
-28	-52	-56	8	0.121569	0.894118	83	8	5
-28	-52	-55	6	0.117647	0.894118	83	8	5
-28	-52	-54	4	0.113725	0.894118	83	8	4
-27	-52	-55	6	0.121569	0.898039	83	8	5
-27	-53	-57	8	0.129412	0.898039	83	8	5
-27	-53	-57	8	0.129412	0.898039	83	8	5
-27	-53	-57	8	0.129412	0.898039	83	8	5
-27	-53	-56	6	0.12549	0.898039	83	9	5
-26	-52	-55	6	0.12549	0.901961	84	9	5
-27	-52	-55	6	0.121569	0.898039	83	8	5
-27	-51	-55	8	0.121569	0.898039	84	8	5
-59	-73	-86	28	0.137255	0.772549	75	3	8
-59	-72	-85	30	0.133333	0.772549	75	2	8
-59	-72	-85	30	0.133333	0.772549	75	2	8
-58	-71	-84	30	0.129412	0.776471	76	2	8
-58	-71	-84	30	0.129412	0.776471	76	2	8
-57	-68	-82	34	0.12549	0.780392	76	1	9
-56	-67	-81	34	0.12549	0.784314	77	2	8
-53	-64	-78	34	0.121569	0.796078	78	1	8
-50	-61	-75	34	0.121569	0.807843	79	1	8
-49	-59	-73	36	0.117647	0.811765	80	1	8
-42	-53	-65	32	0.105882	0.839216	82	2	7
-42	-54	-63	26	0.0980392	0.839216	81	3	6
-45	-57	-66	26	0.0980392	0.827451	81	3	6
-47	-59	-68	26	0.101961	0.819608	80	3	6
-47	-59	-67	24	0.0941176	0.819608	80	3	5
-47	-59	-66	22	0.0901961	0.819608	80	3	5
-47	-59	-65	20	0.0862745	0.819608	80	3	4
-45	-57	-62	18	0.0823529	0.827451	81	3	4
-46	-58	-63	18	0.0823529	0.823529	80	3	4
-46	-58	-63	18	0.0823529	0.823529	80	3	4
-47	-58	-64	22	0.0823529	0.819608	80	3	4
-43	-54	-61	24	0.0862745	0.835294	81	3	5
-38	-48	-55	24	0.0784314	0.854902	84	2	5
-37	-47	-54	24	0.0784314	0.858824	84	2	5
-34	-45	-52	24	0.0823529	0.870588	85	3	5
-30	-41	-48	24	0.0784314	0.886275	86	3	5
-24	-33	-42	30	0.0784314	0.909804	89	2	5
-21	-29	-39	34	0.0784314	0.921569	90	1	6
-25	-31	-43	40	0.0784314	0.905882	89	0	7
-23	-28	-41	44	0.0784314	0.913725	90	-1	7
-23	-28	-42	44	0.0823529	0.913725	90	-1	7
-23	-28	-43	46	0.0862745	0.913725	90	-1	8
-23	-29	-44	42	0.0901961	0.913725	90	0	8
-22	-31	-45	36	0.0980392	0.917647	89	1	8
-22	-31	-45	36	0.0980392	0.917647	89	1	8
-22	-31	-45	36	0.0980392	0.917647	89	1	8
-23	-31	-44	38	0.0901961	0.913725	89	1	7
-25	-31	-44	42	0.0823529	0.905882	89	0	7
-25	-31	-44	42	0.0823529	0.905882	89	0	7
-25	-31	-44	42	0.0823529	0.905882	89	0	7
-24	-30	-43	42	0.0823529	0.909804	90	0	7
-24	-30	-43	42	0.0823529	0.909804	90	0	7
-23	-31	-43	36	0.0862745	0.913725	89	1	7
-22	-31	-43	34	0.0901961	0.917647	89	1	7
-21	-31	-43	32	0.0941176	0.921569	90	1	7
-21	-31	-43	32	0.0941176	0.921569	90	1	7
-21	-31	-43	32	0.0941176	0.921569	90	1	7
-22	-31	-43	34	0.0901961	0.917647	89	1	7
-23	-30	-42	38	0.0823529	0.913725	90	0	7
-24	-29	-42	44	0.0784314	0.909804	90	-1	7
-25	-29	-42	46	0.0745098	0.905882	90	-1	7
-23	-28	-41	44	0.0784314	0.913725	90	-1	7
-22	-28	-40	40	0.0784314	0.917647	90	0	7
-22	-29	-39	36	0.0745098	0.917647	90	1	6
-22	-29	-39	36	0.0745098	0.917647	90	1	6
-22	-29	-39	36	0.0745098	0.917647	90	1	6
-22	-29	-39	36	0.0745098	0.917647	90	1	6
-22	-29	-39	36	0.0745098	0.917647	90	1	6
-22	-29	-39	36	0.0745098	0.917647	90	1	6
-22	-29	-39	36	0.0745098	0.917647	90	1	6
-22	-29	-38	34	0.0666667	0.917647	90	1	5
-22	-27	-36	38	0.0588235	0.917647	90	0	5
-22	-27	-36	38	0.0588235	0.917647	90	0	5
-22	-27	-36	38	0.0588235	0.917647	90	0	5
-22	-27	-36	38	0.0588235	0.917647	90	0	5
-22	-27	-36	38	0.0588235	0.917647	90	0	5
-22	-27	-36	38	0.0588235	0.917647	90	0	5
-22	-27	-36	38	0.0588235	0.917647	90	0	5
-21	-28	-35	30	0.0588235	0.921569	90	1	4
-21	-28	-34	28	0.054902	0.921569	90	1	4
-21	-28	-34	28	0.054902	0.921569	90	1	4
-21	-28	-34	28	0.054902	0.921569	90	1	4
-21	-28	-35	30	0.0588235	0.921569	90	1	4
-22	-29	-37	32	0.0627451	0.917647	90	1	5
-21	-29	-37	30	0.0666667	0.921569	90	1	5
-20	-29	-37	28	0.0705882	0.92549	90	2	5
-20	-29	-38	30	0.0745098	0.92549	90	1	5
-20	-29	-39	32	0.0823529	0.92549	90	1	6
-20	-29	-39	32	0.0823529	0.92549	90	1	6
-20	-29	-39	32	0.0823529	0.92549	90	1	6
-21	-30	-40	32	0.0823529	0.921569	90	1	6
-21	-30	-40	32	0.0823529	0.921569	90	1	6
-20	-30	-40	30	0.0862745	0.92549	90	2	6
-21	-32	-41	28	0.0862745	0.921569	89	2	6
-22	-33	-42	28	0.0862745	0.917647	89	2	6
-22	-33	-42	28	0.0862745	0.917647	89	2	6
-22	-33	-42	28	0.0862745	0.917647	89	2	6
-22	-34	-43	26	0.0901961	0.917647	89	3	6
-22	-34	-44	28	0.0941176	0.917647	89	2	6
-23	-35	-46	28	0.0980392	0.913725	89	2	7
-24	-36	-47	28	0.0980392	0.909804	88	2	7
-25	-37	-48	28	0.0980392	0.905882	88	2	7
-26	-38	-49	28	0.0980392	0.901961	87	2	7
-26	-39	-50	28	0.105882	0.901961	87	3	7
-26	-40	-50	26	0.105882	0.901961	87	3	7
-26	-42	-50	20	0.105882	0.901961	86	4	6
-27	-43	-51	20	0.105882	0.898039	86	4	6
-27	-43	-51	20	0.105882	0.898039	86	4	6
-28	-44	-52	20	0.105882	0.894118	85	4	6
-28	-44	-52	20	0.105882	0.894118	85	4	6
-29	-43	-51	22	0.0980392	0.890196	86	3	6
-29	-42	-49	22	0.0862745	0.890196	86	3	5
-29	-42	-49	22	0.0862745	0.890196	86	3	5
-28	-41	-48	22	0.0862745	0.894118	87	3	5
-27	-40	-46	18	0.0823529	0.898039	87	3	5
-26	-40	-44	14	0.0784314	0.901961	87	4	4
-26	-38	-43	18	0.0745098	0.901961	87	3	4
-22	-34	-39	18	0.0745098	0.917647	89	3	4
-20	-32	-39	22	0.0823529	0.92549	90	3	5
-19	-31	-38	22	0.0784314	0.929412	90	3	5
-20	-31	-38	24	0.0745098	0.92549	90	3	5
-19	-29	-35	22	0.0666667	0.929412	90	2	4
-18	-28	-33	20	0.0627451	0.933333	91	2	4
-18	-28	-34	22	0.0666667	0.933333	91	2	4
-19	-29	-34	20	0.0627451	0.929412	90	2	4
-20	-30	-36	22	0.0666667	0.92549	90	2	4
-21	-30	-37	26	0.0666667	0.921569	90	2	4
-21	-30	-38	28	0.0705882	0.921569	90	2	5
-21	-30	-38	28	0.0705882	0.921569	90	2	5
-21	-30	-38	28	0.0705882	0.921569	90	2	5
-21	-30	-38	28	0.0705882	0.921569	90	2	5
-21	-30	-38	28	0.0705882	0.921569	90	2	5
-22	-31	-39	28	0.0745098	0.917647	90	2	5
-22	-31	-39	28	0.0745098	0.917647	90	2	5
-21	-32	-38	22	0.0705882	0.921569	89	3	4
-21	-33	-38	18	0.0705882	0.921569	89	3	4
-21	-33	-38	18	0.0705882	0.921569	89	3	4
-21	-33	-38	18	0.0705882	0.921569	89	3	4
-21	-33	-38	18	0.0705882	0.921569	89	3	4
-22	-34	-39	18	0.0745098	0.917647	89	3	4
-21	-33	-38	18	0.0705882	0.921569	89	3	4
-20	-34	-38	14	0.0745098	0.92549	89	4	4
-19	-34	-39	16	0.0862745	0.929412	89	4	4
-18	-34	-40	16	0.0941176	0.933333	89	4	5
-18	-34	-41	18	0.0980392	0.933333	89	4	5
-19	-35	-43	20	0.101961	0.929412	89	4	6
-19	-35	-43	20	0.101961	0.929412	89	4	6
-19	-35	-43	20	0.101961	0.929412	89	4	6
-20	-36	-44	20	0.101961	0.92549	89	4	6
-20	-36	-44	20	0.101961	0.92549	89	4	6
-20	-36	-44	20	0.101961	0.92549	89	4	6
-19	-36	-44	20	0.105882	0.929412	89	4	6
-19	-36	-44	20	0.105882	0.929412	89	4	6
-19	-36	-44	20	0.105882	0.929412	89	4	6
-19	-36	-44	20	0.105882	0.929412	89	4	6
-18	-35	-43	20	0.105882	0.933333	89	4	6
-18	-35	-43	20	0.105882	0.933333	89	4	6
-18	-35	-43	20	0.105882	0.933333	89	4	6
-18	-35	-42	18	0.101961	0.933333	89	5	6
-19	-35	-41	16	0.0941176	0.929412	89	5	5
-19	-35	-41	16	0.0941176	0.929412	89	5	5
-19	-35	-41	16	0.0941176	0.929412	89	5	5
-19	-35	-41	16	0.0941176	0.929412	89	5	5
-19	-35	-41	16	0.0941176	0.929412	89	5	5
-20	-36	-42	16	0.0941176	0.92549	89	4	5
-19	-36	-42	16	0.0980392	0.929412	89	5	5
-22	-39	-46	18	0.101961	0.917647	87	5	6
-25	-42	-50	20	0.109804	0.905882	86	4	6
-27	-45	-53	18	0.113725	0.898039	85	5	6
-29	-48	-56	18	0.117647	0.890196	84	5	6
-30	-50	-57	16	0.117647	0.886275	84	6	6
-30	-50	-57	16	0.117647	0.886275	84	6	6
-30	-51	-57	14	0.117647	0.886275	83	6	6
-29	-51	-56	12	0.117647	0.890196	84	7	5
-29	-52	-55	6	0.113725	0.890196	83	8	4
-29	-53	-55	4	0.113725	0.890196	83	8	4
-28	-53	-55	4	0.117647	0.894118	83	8	4
-28	-54	-57	6	0.12549	0.894118	83	9	5
-28	-54	-57	6	0.12549	0.894118	83	9	5
-28	-54	-57	6	0.12549	0.894118	83	9	5
-28	-54	-57	6	0.12549	0.894118	83	9	5
-27	-53	-57	8	0.129412	0.898039	83	8	5
-27	-52	-56	8	0.12549	0.898039	83	8	5
-27	-51	-55	8	0.121569	0.898039	84	8	5
-58	-72	-85	28	0.137255	0.776471	75	3	8
-59	-72	-85	30	0.133333	0.772549	75	2	8
-58	-71	-84	30	0.129412	0.776471	76	2	8
-58	-71	-84	30	0.129412	0.776471	76	2	8
-58	-69	-83	34	0.12549	0.776471	76	1	9
-58	-68	-82	36	0.121569	0.776471	76	1	8
-57	-67	-81	36	0.121569	0.780392	77	1	8
-52	-62	-76	36	0.117647	0.8	78	1	8
-50	-60	-74	36	0.117647	0.807843	79	1	8
-45	-56	-69	32	0.113725	0.827451	81	2	8
-43	-53	-65	32	0.101961	0.835294	82	1	7
-45	-56	-65	28	0.0941176	0.827451	81	2	6
-47	-58	-67	28	0.0941176	0.819608	80	2	6
-48	-59	-68	28	0.0980392	0.815686	80	2	6
-48	-59	-67	26	0.0901961	0.815686	80	2	5
-48	-59	-66	24	0.0862745	0.815686	80	3	5
-48	-59	-65	22	0.0823529	0.815686	80	3	4
-45	-56	-61	18	0.0745098	0.827451	81	3	4
-47	-58	-63	18	0.0784314	0.819608	80	3	4
-47	-58	-63	18	0.0784314	0.819608	80	3	4
-48	-58	-64	22	0.0784314	0.815686	80	2	4
-39	-47	-55	30	0.0745098	0.85098	84	1	5
-34	-42	-51	32	0.0784314	0.870588	86	1	5
-33	-41	-49	30	0.0705882	0.87451	86	1	5
-30	-38	-46	30	0.0705882	0.886275	87	1	5
-32	-40	-48	30	0.0705882	0.878431	86	1	5
-25	-33	-42	32	0.0745098	0.905882	89	1	5
-23	-30	-40	36	0.0745098	0.913725	90	1	6
-25	-30	-42	42	0.0745098	0.905882	90	0	6
-24	-28	-41	46	0.0745098	0.909804	90	-1	7
-24	-28	-42	46	0.0784314	0.909804	90	-1	7
-24	-29	-44	46	0.0862745	0.909804	90	-1	8
-23	-29	-44	42	0.0901961	0.913725	90	0	8
-23	-32	-46	36	0.0980392	0.913725	89	1	8
-23	-32	-46	36	0.0980392	0.913725	89	1	8
-23	-32	-46	36	0.0980392	0.913725	89	1	8
-24	-32	-45	38	0.0901961	0.909804	89	0	7
-24	-32	-44	36	0.0862745	0.909804	89	1	7
-25	-32	-44	38	0.0823529	0.905882	89	0	7
-24	-32	-44	36	0.0862745	0.909804	89	1	7
-24	-31	-43	38	0.0823529	0.909804	89	0	7
-23	-31	-43	36	0.0862745	0.913725	89	1	7
-23	-31	-43	36	0.0862745	0.913725	89	1	7
-22	-31	-43	34	0.0901961	0.917647	89	1	7
-21	-31	-43	32	0.0941176	0.921569	90	1	7
-20	-32	-43	28	0.0980392	0.92549	89	2	7
-21	-31	-43	32	0.0941176	0.921569	90	1	7
-22	-31	-43	34	0.0901961	0.917647	89	1	7
-23	-29	-42	42	0.0823529	0.913725	90	0	7
-24	-29	-42	44	0.0784314	0.909804	90	-1	7
-25	-29	-42	46	0.0745098	0.905882	90	-1	7
-23	-28	-41	44	0.0784314	0.913725	90	-1	7
-22	-28	-40	40	0.0784314	0.917647	90	0	7
-22	-29	-39	36	0.0745098	0.917647	90	1	6
-22	-29	-39	36	0.0745098	0.917647	90	1	6
-22	-29	-39	36	0.0745098	0.917647	90	1	6
-22	-29	-39	36	0.0745098	0.917647	90	1	6
-22	-29	-39	36	0.0745098	0.917647	90	1	6
-22	-29	-39	36	0.0745098	0.917647	90	1	6
-22	-29	-39	36	0.0745098	0.917647	90	1	6
-22	-29	-38	34	0.0666667	0.917647	90	1	5
-22	-27	-36	38	0.0588235	0.917647	90	0	5
-22	-27	-36	38	0.0588235	0.917647	90	0	5
-22	-27	-36	38	0.0588235	0.917647	90	0	5
-22	-27	-36	38	0.0588235	0.917647	90	0	5
-22	-27	-36	38	0.0588235	0.917647	90	0	5
-22	-27	-36	38	0.0588235	0.917647	90	0	5
-22	-27	-36	38	0.0588235	0.917647	90	0	5
-21	-28	-35	30	0.0588235	0.921569	90	1	4
-21	-28	-34	28	0.054902	0.921569	90	1	4
-21	-28	-34	28	0.054902	0.921569	90	1	4
-21	-28	-34	28	0.054902	0.921569	90	1	4
-21	-28	-35	30	0.0588235	0.921569	90	1	4
-21	-28	-36	32	0.0627451	0.921569	90	1	5
-20	-28	-36	30	0.0666667	0.92549	90	1	5
-20	-29	-37	28	0.0705882	0.92549	90	2	5
-20	-29	-38	30	0.0745098	0.92549	90	1	5
-20	-29	-39	32	0.0823529	0.92549	90	1	6
-20	-29	-39	32	0.0823529	0.92549	90	1	6
-20	-29	-39	32	0.0823529	0.92549	90	1	6
-21	-30	-40	32	0.0823529	0.921569	90	1	6
-21	-30	-40	32	0.0823529	0.921569	90	1	6
-20	-30	-40	30	0.0862745	0.92549	90	2	6
-21	-32	-41	28	0.0862745	0.921569	89	2	6
-21	-33	-42	26	0.0901961	0.921569	89	3	6
[truncated: 24,101 more rows]

## Sheet: Average Colours
red	green	blue	hue	saturation	value	lightness	a*	b*
225.025	212.115	204.035	0	0.0939327	0.882449	85.3103	3.07142	5.59667
