# Supplementary material for: Parallel and High Throughput Reaction Monitoring with Computer Vision
Source: Angew Chem Int Ed Engl. 2024 Oct 31;64(1):e202413395. doi: 10.1002/anie.202413395 (PMC11701362; doi:10.1002/anie.202413395)
Supplement: Supplementary file 2 — Supporting Information [file ANIE-64-e202413395-s002.zip › Supporting Info - Machine readable data part 1/Figure 4 - glare analysis/24_above_SIanal__4/24_above_SIanal.xlsx]

## Sheet: Raw Colour Distributions
red	green	blue	hue	saturation	value	lightness	a*	b*
25	11	95	250	0.882353	0.372549	10	34	-46
27	13	93	250	0.858824	0.364706	11	32	-44
28	15	92	250	0.835294	0.360784	11	31	-43
27	14	91	250	0.847059	0.356863	11	30	-43
25	12	89	250	0.866667	0.34902	10	30	-43
16	4	80	250	0.94902	0.313725	7	32	-43
14	3	77	248	0.960784	0.301961	6	31	-42
21	12	83	248	0.854902	0.32549	9	28	-41
28	20	88	248	0.772549	0.345098	12	27	-40
30	24	87	246	0.72549	0.341176	13	23	-37
31	27	86	244	0.686275	0.337255	14	23	-36
31	27	84	244	0.678431	0.329412	14	21	-34
31	26	83	246	0.686275	0.32549	13	20	-34
30	26	83	244	0.686275	0.32549	13	22	-34
28	25	83	244	0.698039	0.32549	12	21	-35
28	25	83	244	0.698039	0.32549	12	21	-35
29	26	84	244	0.690196	0.329412	13	22	-35
31	27	85	244	0.682353	0.333333	14	22	-35
32	27	85	246	0.682353	0.333333	14	22	-35
32	26	87	246	0.701961	0.341176	14	23	-36
34	28	90	246	0.690196	0.352941	14	23	-37
34	30	91	244	0.670588	0.356863	15	23	-36
34	30	91	244	0.670588	0.356863	15	23	-36
34	31	91	244	0.658824	0.356863	15	21	-36
33	30	89	244	0.662745	0.34902	15	21	-35
27	24	84	244	0.713725	0.329412	12	22	-36
16	13	75	242	0.827451	0.294118	7	26	-38
14	7	74	246	0.905882	0.290196	6	28	-39
13	2	75	248	0.972549	0.294118	5	30	-42
13	1	74	250	0.988235	0.290196	5	29	-41
14	1	73	250	0.988235	0.286275	5	31	-41
13	0	72	250	1	0.282353	4	31	-41
12	0	71	250	1	0.278431	4	30	-40
14	2	70	250	0.972549	0.27451	5	28	-39
18	6	71	252	0.913725	0.278431	6	26	-37
22	10	75	252	0.866667	0.294118	7	28	-38
18	6	72	250	0.917647	0.282353	6	28	-38
16	5	72	250	0.929412	0.282353	6	28	-39
14	4	72	248	0.945098	0.282353	5	29	-39
18	8	75	248	0.894118	0.294118	7	26	-38
27	17	83	250	0.796078	0.32549	10	27	-39
28	21	84	246	0.74902	0.329412	12	24	-37
33	27	88	246	0.694118	0.345098	14	23	-36
34	29	86	246	0.662745	0.337255	14	21	-34
37	32	87	246	0.631373	0.341176	16	20	-33
37	33	87	244	0.619608	0.341176	16	19	-32
36	34	87	242	0.607843	0.341176	16	18	-32
35	33	87	242	0.619608	0.341176	16	19	-33
35	33	88	242	0.623529	0.345098	16	19	-33
35	34	87	242	0.607843	0.341176	16	17	-32
37	36	87	242	0.584314	0.341176	17	17	-31
36	35	84	242	0.584314	0.329412	16	17	-30
32	30	79	242	0.619608	0.309804	14	18	-30
36	34	85	242	0.6	0.333333	16	17	-31
34	30	85	244	0.647059	0.333333	14	20	-33
29	27	81	242	0.666667	0.317647	13	20	-33
27	26	81	242	0.678431	0.317647	12	19	-34
29	25	81	244	0.690196	0.317647	12	20	-34
32	27	83	246	0.67451	0.32549	14	20	-33
33	28	84	246	0.666667	0.329412	14	20	-33
34	29	84	246	0.654902	0.329412	14	20	-33
33	28	83	246	0.662745	0.32549	14	21	-33
35	30	84	246	0.643137	0.329412	14	20	-32
39	34	88	246	0.611765	0.345098	16	19	-32
38	33	87	246	0.619608	0.341176	16	19	-32
40	35	90	246	0.611765	0.352941	17	19	-32
41	36	92	246	0.607843	0.360784	18	19	-33
42	37	94	246	0.607843	0.368627	18	19	-33
43	38	95	246	0.6	0.372549	18	20	-33
45	40	96	246	0.584314	0.376471	20	19	-33
45	40	95	246	0.580392	0.372549	19	19	-32
43	39	94	244	0.584314	0.368627	18	19	-33
44	41	97	244	0.576471	0.380392	20	18	-33
46	45	101	242	0.552941	0.396078	21	17	-33
45	45	101	240	0.552941	0.396078	21	18	-33
45	44	100	242	0.560784	0.392157	21	18	-33
47	46	102	242	0.54902	0.4	21	18	-33
47	46	102	242	0.54902	0.4	21	18	-33
46	45	102	242	0.560784	0.4	21	18	-33
46	46	101	240	0.545098	0.396078	21	17	-32
44	46	98	238	0.552941	0.384314	21	15	-31
46	48	96	238	0.521569	0.376471	21	14	-29
44	45	91	238	0.517647	0.356863	20	13	-28
29	27	75	242	0.639216	0.294118	12	17	-30
12	6	58	246	0.898039	0.227451	4	19	-31
13	4	65	248	0.937255	0.254902	4	25	-36
14	1	71	252	0.984314	0.278431	5	29	-39
13	0	71	252	1	0.278431	4	30	-40
12	0	68	250	1	0.266667	4	29	-39
12	0	69	250	1	0.270588	4	29	-39
11	0	69	250	1	0.270588	4	29	-39
12	1	68	250	0.984314	0.266667	4	27	-38
17	7	72	250	0.901961	0.282353	6	26	-38
29	21	80	248	0.737255	0.313725	11	24	-35
30	24	79	246	0.698039	0.309804	12	20	-33
25	18	76	248	0.764706	0.298039	10	24	-35
24	16	77	248	0.792157	0.301961	10	24	-36
19	10	76	248	0.866667	0.298039	7	27	-38
18	8	79	248	0.898039	0.309804	7	28	-41
17	5	82	250	0.937255	0.321569	7	32	-43
16	2	83	250	0.976471	0.32549	7	34	-45
16	1	84	250	0.988235	0.329412	7	35	-45
15	0	81	252	1	0.317647	6	34	-45
27	13	95	250	0.862745	0.372549	11	33	-46
27	13	93	250	0.858824	0.364706	11	32	-44
28	15	93	250	0.839216	0.364706	11	32	-44
28	15	92	250	0.835294	0.360784	11	31	-43
26	13	89	250	0.854902	0.34902	10	31	-43
21	9	83	250	0.890196	0.32549	9	30	-42
21	11	82	248	0.866667	0.321569	9	28	-40
27	18	87	248	0.792157	0.341176	11	28	-40
32	24	90	248	0.733333	0.352941	14	25	-38
32	26	89	246	0.709804	0.34902	14	23	-37
33	28	88	246	0.682353	0.345098	14	22	-36
32	27	85	246	0.682353	0.333333	14	22	-35
30	25	82	246	0.694118	0.321569	12	21	-34
28	24	81	244	0.701961	0.317647	12	20	-34
27	24	81	244	0.701961	0.317647	12	22	-35
29	26	83	244	0.686275	0.32549	13	21	-34
29	26	83	244	0.686275	0.32549	13	21	-34
31	27	85	244	0.682353	0.333333	14	22	-35
33	28	86	246	0.67451	0.337255	14	22	-35
33	27	87	246	0.690196	0.341176	14	23	-36
34	28	89	246	0.686275	0.34902	14	22	-36
33	29	91	244	0.682353	0.356863	15	22	-37
32	29	91	242	0.682353	0.356863	14	22	-37
32	30	91	242	0.670588	0.356863	15	22	-37
31	29	89	242	0.67451	0.34902	14	21	-36
26	24	84	242	0.713725	0.329412	12	22	-36
18	15	76	242	0.803922	0.298039	9	24	-37
14	7	73	246	0.905882	0.286275	6	26	-39
14	4	75	248	0.945098	0.294118	6	29	-41
13	1	72	250	0.984314	0.282353	5	29	-40
14	1	71	252	0.984314	0.278431	5	29	-39
12	1	69	250	0.984314	0.270588	4	28	-39
11	1	69	248	0.984314	0.270588	4	27	-39
15	4	70	250	0.941176	0.27451	5	27	-38
20	8	72	252	0.890196	0.282353	7	27	-37
22	10	74	252	0.866667	0.290196	7	27	-37
17	5	70	252	0.929412	0.27451	6	27	-37
15	4	71	250	0.945098	0.278431	5	29	-39
14	4	73	248	0.945098	0.286275	5	29	-40
17	6	76	250	0.921569	0.298039	7	28	-40
20	9	78	250	0.886275	0.305882	7	29	-40
22	11	78	250	0.858824	0.305882	9	27	-38
28	17	81	250	0.788235	0.317647	10	26	-37
32	21	81	252	0.741176	0.317647	12	24	-35
33	23	79	250	0.709804	0.309804	12	23	-33
37	28	84	250	0.666667	0.329412	14	22	-33
34	26	82	248	0.682353	0.321569	13	22	-33
32	26	82	246	0.682353	0.321569	13	20	-33
31	25	82	246	0.694118	0.321569	13	21	-34
31	25	80	246	0.686275	0.313725	12	21	-33
31	25	78	246	0.678431	0.305882	12	20	-32
31	25	75	248	0.666667	0.294118	12	18	-30
28	22	70	248	0.686275	0.27451	10	18	-29
30	24	74	248	0.67451	0.290196	12	19	-30
28	22	75	246	0.705882	0.294118	11	21	-32
23	17	73	246	0.768627	0.286275	9	23	-34
23	16	76	248	0.788235	0.298039	9	23	-36
24	16	77	248	0.792157	0.301961	10	24	-36
22	14	75	248	0.811765	0.294118	9	26	-36
27	19	77	248	0.752941	0.301961	10	23	-35
29	20	76	250	0.737255	0.298039	10	22	-33
29	21	78	248	0.729412	0.305882	11	23	-34
29	22	80	248	0.72549	0.313725	12	22	-34
32	24	84	248	0.713725	0.329412	13	23	-35
33	24	85	248	0.717647	0.333333	13	23	-35
33	24	85	248	0.717647	0.333333	13	23	-35
34	25	85	250	0.705882	0.333333	14	23	-35
35	26	86	250	0.698039	0.337255	14	23	-35
38	29	88	250	0.670588	0.345098	15	23	-34
38	29	88	250	0.670588	0.345098	15	23	-34
40	31	90	250	0.654902	0.352941	16	23	-34
42	34	93	248	0.635294	0.364706	17	21	-34
41	36	94	246	0.615686	0.368627	18	20	-34
43	38	95	246	0.6	0.372549	18	20	-33
44	39	96	246	0.592157	0.376471	19	20	-34
44	40	96	244	0.584314	0.376471	19	19	-33
47	43	99	244	0.564706	0.388235	21	19	-33
46	43	100	244	0.568627	0.392157	21	19	-33
45	42	101	244	0.584314	0.396078	20	20	-35
44	44	101	240	0.564706	0.396078	21	19	-34
43	44	99	238	0.564706	0.388235	20	18	-33
44	47	97	236	0.545098	0.380392	21	14	-30
43	46	93	236	0.537255	0.364706	21	13	-28
37	38	84	238	0.560784	0.329412	17	14	-28
18	15	64	244	0.764706	0.25098	7	20	-31
12	4	64	248	0.937255	0.25098	4	24	-35
13	0	70	252	1	0.27451	4	28	-39
12	0	70	250	1	0.27451	4	28	-39
12	0	68	250	1	0.266667	4	29	-39
11	0	69	250	1	0.270588	4	29	-39
10	0	70	248	1	0.27451	4	29	-40
11	1	69	248	0.984314	0.270588	4	27	-39
14	4	68	250	0.941176	0.266667	5	26	-37
27	19	77	248	0.752941	0.301961	10	23	-35
32	25	78	248	0.678431	0.305882	12	20	-31
27	21	76	246	0.72549	0.298039	10	21	-33
25	17	77	248	0.780392	0.301961	10	24	-36
21	13	77	248	0.831373	0.301961	9	26	-38
17	7	76	248	0.909804	0.298039	7	28	-40
17	5	79	250	0.937255	0.309804	7	31	-42
15	2	80	250	0.976471	0.313725	6	33	-43
15	1	84	250	0.988235	0.329412	7	34	-45
15	1	86	250	0.988235	0.337255	7	35	-46
27	13	93	250	0.858824	0.364706	11	32	-44
29	15	95	250	0.843137	0.372549	12	32	-45
29	16	94	250	0.831373	0.368627	12	30	-43
29	16	92	250	0.827451	0.360784	12	30	-43
28	15	89	250	0.831373	0.34902	11	30	-42
27	15	87	250	0.827451	0.341176	10	28	-41
29	19	88	248	0.784314	0.345098	12	28	-40
31	22	90	248	0.756863	0.352941	12	27	-40
32	24	89	248	0.729412	0.34902	13	25	-38
33	26	90	246	0.709804	0.352941	14	24	-37
32	26	88	246	0.705882	0.345098	14	22	-36
32	27	86	246	0.686275	0.337255	14	22	-35
31	26	83	246	0.686275	0.32549	13	20	-34
28	24	81	244	0.701961	0.317647	12	20	-34
29	25	82	244	0.694118	0.321569	12	21	-34
29	26	82	244	0.682353	0.321569	13	20	-34
31	27	83	244	0.67451	0.32549	13	21	-34
32	28	86	244	0.67451	0.337255	14	21	-35
33	28	87	246	0.678431	0.341176	14	21	-35
33	27	88	246	0.694118	0.345098	14	23	-36
34	28	90	246	0.690196	0.352941	14	23	-37
33	28	91	244	0.694118	0.356863	14	23	-37
33	29	92	244	0.686275	0.360784	15	23	-37
32	29	91	242	0.682353	0.356863	14	22	-37
31	29	90	242	0.678431	0.352941	14	21	-37
26	24	85	242	0.717647	0.333333	12	22	-37
19	16	77	242	0.792157	0.301961	9	22	-36
15	8	73	246	0.890196	0.286275	7	26	-38
14	4	74	248	0.945098	0.290196	5	30	-41
14	2	72	250	0.972549	0.282353	5	29	-40
14	2	69	250	0.972549	0.270588	4	28	-39
11	0	66	250	1	0.258824	4	26	-37
12	2	67	250	0.968627	0.262745	4	27	-37
15	4	68	250	0.941176	0.266667	5	28	-37
20	8	72	252	0.890196	0.282353	7	27	-37
22	10	74	252	0.866667	0.290196	7	27	-37
17	5	69	252	0.929412	0.270588	5	27	-37
14	3	70	250	0.956863	0.27451	5	28	-39
13	3	74	248	0.960784	0.290196	5	30	-41
15	3	76	250	0.960784	0.298039	6	31	-41
15	2	75	250	0.972549	0.294118	5	31	-42
18	4	74	252	0.945098	0.290196	6	31	-40
20	6	72	252	0.917647	0.282353	6	29	-38
23	10	72	252	0.862745	0.282353	7	28	-36
27	14	75	252	0.811765	0.294118	9	24	-35
31	19	79	252	0.760784	0.309804	11	24	-35
30	18	78	252	0.768627	0.305882	10	25	-35
26	17	76	250	0.776471	0.298039	10	24	-35
23	15	73	248	0.796078	0.286275	9	23	-34
21	13	68	248	0.807843	0.266667	7	24	-34
20	13	62	248	0.792157	0.243137	7	20	-30
17	11	53	248	0.792157	0.207843	5	15	-26
11	5	42	250	0.882353	0.164706	3	11	-21
16	10	47	250	0.788235	0.184314	4	13	-22
9	3	42	250	0.929412	0.164706	2	11	-22
9	2	49	248	0.960784	0.192157	3	15	-27
18	11	65	248	0.831373	0.254902	6	22	-33
19	12	67	248	0.819608	0.262745	7	21	-33
16	10	62	246	0.839216	0.243137	6	21	-31
18	10	57	250	0.823529	0.223529	5	18	-28
20	11	53	252	0.792157	0.207843	5	18	-26
27	19	65	250	0.705882	0.254902	9	18	-28
24	17	69	248	0.752941	0.270588	9	20	-31
23	14	70	250	0.8	0.27451	8	24	-33
22	13	72	250	0.819608	0.282353	8	24	-35
23	13	71	250	0.815686	0.278431	8	24	-34
25	15	71	250	0.788235	0.278431	9	23	-33
28	18	73	250	0.752941	0.286275	10	22	-32
28	18	72	252	0.74902	0.282353	10	23	-32
30	20	78	250	0.745098	0.305882	11	23	-34
33	22	84	250	0.737255	0.329412	12	25	-36
36	26	90	250	0.709804	0.352941	14	24	-37
38	28	92	250	0.694118	0.360784	15	25	-37
41	30	94	250	0.682353	0.368627	16	25	-37
41	30	93	250	0.678431	0.364706	16	25	-36
43	34	95	248	0.643137	0.372549	18	22	-35
45	38	98	248	0.611765	0.384314	19	21	-35
44	38	98	246	0.611765	0.384314	19	21	-35
46	42	101	244	0.584314	0.396078	20	19	-34
46	44	103	242	0.572549	0.403922	21	20	-35
45	45	102	240	0.560784	0.4	21	17	-33
42	45	97	236	0.568627	0.380392	21	15	-31
41	45	93	236	0.560784	0.364706	20	14	-29
40	42	88	238	0.545098	0.345098	19	14	-28
26	24	72	242	0.666667	0.282353	11	16	-29
16	8	66	248	0.878431	0.258824	6	24	-34
13	0	69	252	1	0.270588	4	29	-39
12	0	68	250	1	0.266667	4	29	-39
12	0	68	250	1	0.266667	4	29	-39
11	0	70	250	1	0.27451	4	28	-39
11	1	71	248	0.984314	0.278431	5	28	-39
11	1	69	248	0.984314	0.270588	4	27	-39
12	2	67	250	0.968627	0.262745	4	27	-37
26	18	76	248	0.764706	0.298039	10	23	-34
34	27	80	248	0.662745	0.313725	14	20	-31
29	23	77	246	0.701961	0.301961	11	22	-33
24	17	76	248	0.776471	0.298039	10	23	-35
20	12	75	248	0.839216	0.294118	8	25	-37
17	7	75	248	0.905882	0.294118	7	28	-39
16	4	77	250	0.94902	0.301961	6	30	-41
16	3	79	250	0.960784	0.309804	6	33	-43
15	1	83	250	0.988235	0.32549	7	33	-45
15	1	87	250	0.988235	0.341176	7	36	-47
28	14	94	250	0.85098	0.368627	11	32	-44
29	16	94	250	0.831373	0.368627	12	30	-43
30	17	94	250	0.819608	0.368627	12	31	-43
29	16	91	250	0.823529	0.356863	12	29	-42
29	16	89	250	0.819608	0.34902	11	29	-41
30	18	89	250	0.796078	0.34902	12	29	-41
31	21	89	248	0.764706	0.34902	12	28	-40
31	22	89	248	0.752941	0.34902	12	27	-39
32	24	90	248	0.733333	0.352941	14	25	-38
32	25	89	246	0.717647	0.34902	14	25	-38
32	26	88	246	0.705882	0.345098	14	22	-36
33	26	86	248	0.698039	0.337255	14	23	-36
31	24	83	248	0.709804	0.32549	12	23	-35
29	24	81	246	0.701961	0.317647	12	21	-34
29	25	82	244	0.694118	0.321569	12	21	-34
30	26	82	244	0.682353	0.321569	13	21	-34
32	27	83	246	0.67451	0.32549	14	20	-33
33	28	86	246	0.67451	0.337255	14	22	-35
32	27	87	246	0.690196	0.341176	14	22	-36
32	26	88	246	0.705882	0.345098	14	22	-36
33	27	90	246	0.698039	0.352941	14	24	-37
33	27	90	246	0.698039	0.352941	14	24	-37
33	27	91	246	0.701961	0.356863	14	23	-37
32	28	91	244	0.694118	0.356863	14	22	-37
30	27	89	242	0.698039	0.34902	14	22	-37
25	23	85	242	0.729412	0.333333	12	23	-37
19	16	78	242	0.796078	0.305882	9	23	-37
17	10	76	246	0.866667	0.298039	7	28	-39
15	5	74	248	0.933333	0.290196	6	29	-40
14	2	70	250	0.972549	0.27451	5	28	-39
13	1	67	250	0.984314	0.262745	4	27	-37
12	1	66	250	0.984314	0.258824	4	27	-37
13	3	67	250	0.956863	0.262745	4	27	-37
16	5	69	250	0.929412	0.270588	5	27	-37
21	9	74	252	0.878431	0.290196	7	26	-37
20	8	73	252	0.890196	0.286275	7	28	-38
16	4	69	252	0.941176	0.270588	5	27	-37
14	1	70	252	0.984314	0.27451	5	28	-39
13	1	74	250	0.988235	0.290196	5	29	-41
14	1	75	250	0.988235	0.294118	5	31	-42
13	0	74	250	1	0.290196	5	31	-41
14	1	72	252	0.984314	0.282353	5	29	-40
13	0	67	252	1	0.262745	4	27	-38
15	3	68	252	0.956863	0.266667	5	28	-37
18	6	71	252	0.913725	0.278431	6	26	-37
21	8	72	252	0.890196	0.282353	7	27	-37
22	10	73	252	0.862745	0.286275	7	26	-36
24	13	75	250	0.827451	0.294118	9	27	-36
23	15	73	248	0.796078	0.286275	9	23	-34
21	15	66	248	0.772549	0.258824	7	21	-31
15	10	52	248	0.807843	0.203922	4	17	-26
25	21	52	248	0.596078	0.203922	9	13	-20
53	50	71	248	0.294118	0.278431	21	7	-13
73	71	89	246	0.203922	0.34902	30	5	-10
72	70	89	246	0.211765	0.34902	30	5	-11
23	20	51	246	0.607843	0.2	8	12	-20
31	27	69	246	0.607843	0.270588	12	16	-26
26	23	65	244	0.647059	0.254902	10	16	-27
13	11	47	244	0.764706	0.184314	4	11	-23
40	36	63	248	0.427451	0.247059	15	9	-17
55	51	71	252	0.282353	0.278431	22	6	-11
34	29	57	250	0.490196	0.223529	12	10	-17
23	17	55	250	0.690196	0.215686	7	15	-24
28	22	67	248	0.670588	0.262745	10	17	-28
26	20	69	248	0.709804	0.270588	10	19	-30
19	12	59	248	0.796078	0.231373	6	19	-29
25	17	61	250	0.721569	0.239216	8	19	-27
26	18	61	252	0.705882	0.239216	9	18	-27
24	17	61	250	0.721569	0.239216	8	17	-27
15	8	58	248	0.862745	0.227451	5	20	-30
22	13	72	250	0.819608	0.282353	8	24	-35
28	17	81	250	0.788235	0.317647	10	26	-37
30	17	85	252	0.8	0.333333	11	28	-39
33	19	87	252	0.780392	0.341176	12	27	-39
34	20	88	252	0.772549	0.345098	12	28	-39
36	23	91	252	0.74902	0.356863	14	27	-39
39	28	95	250	0.705882	0.372549	16	25	-38
41	32	94	248	0.658824	0.368627	16	23	-36
43	36	95	248	0.619608	0.372549	18	21	-34
44	40	98	244	0.592157	0.384314	20	20	-34
43	41	99	242	0.584314	0.388235	20	19	-34
42	43	97	238	0.568627	0.380392	20	16	-32
42	45	94	236	0.552941	0.368627	20	14	-30
45	47	93	238	0.517647	0.364706	21	14	-28
32	32	78	240	0.588235	0.305882	14	16	-29
16	10	66	246	0.847059	0.258824	6	22	-34
14	1	68	252	0.984314	0.266667	4	28	-38
15	1	70	252	0.984314	0.27451	5	28	-39
13	0	69	252	1	0.270588	4	29	-39
12	0	71	250	1	0.278431	4	30	-40
11	1	71	248	0.984314	0.278431	5	28	-39
11	1	70	248	0.984314	0.27451	4	28	-39
13	3	68	250	0.956863	0.266667	5	26	-37
20	12	71	248	0.831373	0.278431	7	24	-35
31	25	79	246	0.682353	0.309804	12	20	-32
30	24	78	246	0.694118	0.305882	12	21	-32
25	20	77	246	0.741176	0.301961	10	23	-35
22	14	77	248	0.819608	0.301961	9	25	-37
17	7	77	248	0.909804	0.301961	7	29	-40
15	3	77	250	0.960784	0.301961	6	32	-42
15	2	78	250	0.972549	0.305882	6	32	-43
14	0	81	250	1	0.317647	6	34	-45
14	0	85	250	1	0.333333	6	36	-47
26	14	92	250	0.847059	0.360784	11	31	-44
28	15	92	250	0.835294	0.360784	11	31	-43
29	16	92	250	0.827451	0.360784	12	30	-43
29	16	91	250	0.823529	0.356863	12	29	-42
30	17	90	250	0.811765	0.352941	11	30	-42
30	18	89	250	0.796078	0.34902	12	29	-41
30	20	88	248	0.772549	0.345098	12	27	-39
31	22	89	248	0.752941	0.34902	12	27	-39
31	23	88	248	0.737255	0.345098	12	26	-38
32	25	88	246	0.717647	0.345098	14	24	-37
31	25	87	246	0.713725	0.341176	13	24	-37
32	25	86	246	0.709804	0.337255	13	23	-36
32	24	85	248	0.717647	0.333333	13	23	-36
30	23	82	248	0.717647	0.321569	12	23	-35
31	25	82	246	0.694118	0.321569	13	21	-34
32	26	83	246	0.686275	0.32549	13	21	-34
30	25	83	246	0.698039	0.32549	13	21	-34
31	25	85	246	0.705882	0.333333	13	22	-35
31	25	87	246	0.713725	0.341176	13	24	-37
31	25	89	246	0.717647	0.34902	14	24	-38
32	26	90	246	0.709804	0.352941	14	24	-38
33	26	90	246	0.709804	0.352941	14	24	-37
33	26	90	246	0.709804	0.352941	14	24	-37
32	26	90	246	0.709804	0.352941	14	24	-38
31	26	90	244	0.709804	0.352941	14	24	-38
27	23	86	244	0.733333	0.337255	12	23	-37
22	17	81	244	0.788235	0.317647	10	26	-39
18	11	76	246	0.854902	0.298039	7	27	-38
15	5	73	248	0.933333	0.286275	6	28	-39
13	2	69	250	0.972549	0.270588	4	28	-39
11	0	66	250	1	0.258824	4	26	-37
12	1	66	250	0.984314	0.258824	4	27	-37
14	4	69	250	0.941176	0.270588	5	28	-38
17	6	72	250	0.917647	0.282353	6	26	-38
20	7	76	252	0.909804	0.298039	7	31	-40
19	6	74	252	0.917647	0.290196	7	28	-39
15	3	71	250	0.956863	0.278431	5	29	-39
14	1	72	252	0.984314	0.282353	5	29	-40
14	1	74	250	0.988235	0.290196	5	30	-41
14	1	76	250	0.988235	0.298039	5	31	-42
12	0	76	250	1	0.298039	5	32	-43
11	0	71	250	1	0.278431	4	30	-40
11	0	67	250	1	0.262745	4	27	-38
12	1	68	250	0.984314	0.266667	4	27	-38
15	4	72	250	0.945098	0.282353	5	29	-39
17	5	72	250	0.929412	0.282353	6	28	-39
21	9	75	250	0.878431	0.294118	7	27	-38
23	13	77	250	0.831373	0.301961	9	27	-38
30	22	80	248	0.72549	0.313725	12	22	-34
35	31	78	246	0.603922	0.305882	14	17	-29
33	30	66	244	0.545098	0.258824	13	13	-23
117	115	-119	246	0.160784	0.537255	49	6	-12
-50	-51	-40	246	0.0509804	0.847059	82	2	-5
-81	-80	-76	228	0.027451	0.705882	71	0	-2
122	124	-127	222	0.054902	0.505882	52	0	-3
41	42	63	238	0.34902	0.247059	17	6	-14
45	44	80	242	0.45098	0.313725	20	11	-22
41	41	74	240	0.447059	0.290196	18	10	-21
50	50	76	240	0.341176	0.298039	21	7	-16
-98	-99	-84	244	0.0862745	0.67451	65	3	-8
-49	-52	-43	260	0.0431373	0.835294	82	3	-4
119	114	-125	258	0.129412	0.513725	49	5	-9
46	41	69	250	0.403922	0.270588	18	10	-17
45	41	75	248	0.454902	0.294118	18	12	-21
41	39	76	244	0.486275	0.298039	17	12	-23
39	36	68	246	0.470588	0.266667	16	11	-20
52	48	74	250	0.352941	0.290196	21	9	-16
67	64	87	248	0.262745	0.341176	28	6	-13
61	57	83	250	0.313725	0.32549	25	9	-15
27	22	59	248	0.627451	0.231373	10	13	-23
20	14	62	248	0.772549	0.243137	7	20	-30
22	14	68	248	0.796078	0.266667	7	23	-33
20	10	67	250	0.85098	0.262745	7	23	-34
23	10	67	254	0.85098	0.262745	7	24	-34
29	15	71	254	0.788235	0.278431	9	23	-32
35	21	83	254	0.745098	0.32549	12	25	-35
33	19	87	252	0.780392	0.341176	12	27	-39
34	23	89	250	0.741176	0.34902	13	26	-38
38	30	93	248	0.678431	0.364706	16	24	-37
38	31	95	246	0.67451	0.372549	16	24	-37
39	34	98	244	0.654902	0.384314	17	22	-37
43	40	98	244	0.592157	0.384314	19	20	-34
45	45	96	240	0.529412	0.376471	21	16	-30
51	52	97	238	0.47451	0.380392	23	13	-27
39	39	83	240	0.529412	0.32549	18	14	-27
17	11	64	246	0.827451	0.25098	6	21	-32
14	3	66	250	0.952941	0.258824	4	27	-36
16	4	71	250	0.945098	0.278431	5	29	-39
13	1	71	250	0.984314	0.278431	5	28	-39
13	1	73	250	0.988235	0.286275	5	31	-41
12	2	73	248	0.972549	0.286275	5	31	-41
13	2	72	250	0.972549	0.282353	5	29	-40
13	2	69	250	0.972549	0.270588	4	28	-39
12	3	64	248	0.952941	0.25098	4	24	-35
30	22	79	248	0.721569	0.309804	12	22	-34
35	30	85	246	0.647059	0.333333	14	21	-33
29	24	81	246	0.701961	0.317647	12	21	-34
24	17	80	246	0.788235	0.313725	10	25	-37
18	8	78	248	0.898039	0.305882	7	30	-41
15	3	77	250	0.960784	0.301961	6	32	-42
14	1	78	250	0.988235	0.305882	6	32	-43
14	0	80	250	1	0.313725	6	33	-44
14	0	82	250	1	0.321569	6	36	-46
25	14	92	248	0.847059	0.360784	10	31	-44
27	15	93	250	0.839216	0.364706	11	31	-44
29	16	93	250	0.827451	0.364706	12	31	-43
29	16	92	250	0.827451	0.360784	12	30	-43
30	17	92	250	0.815686	0.360784	12	31	-43
30	18	90	250	0.8	0.352941	12	29	-41
30	20	88	248	0.772549	0.345098	12	27	-39
30	21	87	248	0.756863	0.341176	12	27	-39
31	23	87	248	0.737255	0.341176	12	25	-38
31	24	87	246	0.72549	0.341176	13	23	-37
32	25	87	246	0.713725	0.341176	13	24	-37
31	24	86	246	0.721569	0.337255	13	23	-36
31	23	85	248	0.729412	0.333333	12	25	-37
30	22	82	248	0.733333	0.321569	12	24	-36
31	22	81	250	0.729412	0.317647	12	23	-35
30	22	81	248	0.729412	0.317647	12	23	-35
30	23	84	246	0.72549	0.329412	12	23	-36
31	24	86	246	0.721569	0.337255	13	23	-36
31	24	87	246	0.72549	0.341176	13	23	-37
31	24	89	246	0.729412	0.34902	13	25	-38
32	25	90	246	0.721569	0.352941	14	24	-38
34	26	91	248	0.713725	0.356863	14	26	-38
32	25	89	246	0.717647	0.34902	14	25	-38
32	25	89	246	0.717647	0.34902	14	25	-38
31	25	89	246	0.717647	0.34902	14	24	-38
28	22	85	246	0.741176	0.333333	12	25	-37
24	17	80	246	0.788235	0.313725	10	25	-37
19	11	75	248	0.854902	0.294118	7	27	-38
15	5	72	248	0.929412	0.282353	6	28	-39
12	2	69	248	0.972549	0.270588	4	28	-39
11	1	68	248	0.984314	0.266667	4	27	-38
11	0	67	250	1	0.262745	4	27	-38
13	2	69	250	0.972549	0.270588	4	28	-39
18	5	75	252	0.933333	0.294118	6	30	-40
20	7	79	250	0.909804	0.309804	7	31	-41
18	5	77	250	0.933333	0.301961	7	29	-40
15	2	73	252	0.972549	0.286275	5	30	-40
13	0	73	250	1	0.286275	5	29	-41
14	1	75	250	0.988235	0.294118	5	31	-42
13	1	77	250	0.988235	0.301961	5	33	-43
11	0	76	248	1	0.298039	5	32	-43
11	0	74	248	1	0.290196	5	31	-41
10	0	69	248	1	0.270588	4	29	-39
11	1	70	248	0.984314	0.27451	4	28	-39
13	3	71	248	0.956863	0.278431	5	29	-39
16	5	74	250	0.933333	0.290196	6	28	-39
20	9	77	250	0.882353	0.301961	7	28	-39
22	12	77	250	0.843137	0.301961	9	27	-38
30	23	82	248	0.717647	0.321569	12	23	-35
38	34	81	246	0.580392	0.317647	16	17	-28
46	44	78	244	0.435294	0.305882	20	10	-21
-96	-97	-75	242	0.121569	0.709804	66	5	-11
-2	-2	-1	240	0.00392157	1	99	0	0
-30	-28	-23	222	0.0313725	0.913725	90	0	-3
95	98	105	222	0.0941176	0.411765	41	0	-4
29	31	54	236	0.462745	0.211765	12	6	-15
47	47	86	240	0.454902	0.337255	21	11	-23
45	44	81	242	0.454902	0.317647	20	12	-23
69	68	96	242	0.290196	0.376471	30	8	-17
-65	-68	-49	250	0.0901961	0.811765	77	5	-9
-1	-3	-1	300	0.00784314	1	99	1	-1
-54	-60	-40	258	0.0941176	0.847059	80	6	-9
58	52	80	252	0.34902	0.313725	23	10	-16
46	42	73	248	0.423529	0.286275	18	11	-19
53	52	83	242	0.372549	0.32549	23	9	-19
74	74	97	240	0.235294	0.380392	32	5	-13
-111	-111	-98	240	0.0823529	0.619608	60	3	-7
-101	-102	-94	248	0.0509804	0.635294	63	2	-4
121	120	-127	246	0.0705882	0.505882	50	2	-5
48	46	67	246	0.313725	0.262745	20	7	-13
30	28	62	244	0.54902	0.243137	12	11	-21
33	29	68	246	0.572549	0.266667	13	14	-24
25	19	58	250	0.670588	0.227451	9	15	-24
23	16	49	252	0.67451	0.192157	7	13	-21
22	13	44	258	0.705882	0.172549	5	13	-19
17	5	50	256	0.901961	0.196078	3	17	-26
19	6	67	252	0.909804	0.262745	6	25	-35
22	10	76	250	0.866667	0.298039	7	28	-38
33	23	92	248	0.74902	0.360784	14	26	-40
30	21	92	248	0.772549	0.360784	12	27	-41
38	30	101	246	0.701961	0.396078	16	26	-41
37	31	93	246	0.666667	0.364706	16	23	-36
41	38	89	244	0.572549	0.34902	18	17	-30
50	48	94	242	0.490196	0.368627	22	14	-27
45	44	87	242	0.494118	0.341176	20	13	-26
27	23	72	244	0.682353	0.282353	10	19	-30
13	5	63	248	0.921569	0.247059	4	24	-34
13	3	68	250	0.956863	0.266667	5	26	-37
11	2	71	248	0.972549	0.278431	5	28	-39
11	1	72	248	0.984314	0.282353	5	28	-40
11	0	73	248	1	0.286275	4	31	-42
13	1	73	250	0.988235	0.286275	5	31	-41
13	0	71	252	1	0.278431	4	30	-40
11	0	64	250	1	0.25098	3	26	-37
25	16	74	250	0.784314	0.290196	9	23	-34
34	28	84	246	0.666667	0.329412	14	21	-33
32	27	84	246	0.678431	0.329412	14	21	-34
24	18	80	246	0.776471	0.313725	10	25	-37
19	10	78	248	0.870588	0.305882	7	28	-40
15	4	77	248	0.94902	0.301961	6	32	-42
15	2	79	250	0.976471	0.309804	6	33	-44
15	1	81	250	0.988235	0.317647	6	34	-44
14	0	80	250	1	0.313725	6	33	-44
25	14	93	248	0.85098	0.364706	11	31	-44
27	15	93	250	0.839216	0.364706	11	31	-44
29	16	93	250	0.827451	0.364706	12	31	-43
29	16	92	250	0.827451	0.360784	12	30	-43
30	17	92	250	0.815686	0.360784	12	31	-43
29	17	89	250	0.807843	0.34902	11	29	-41
30	20	88	248	0.772549	0.345098	12	27	-39
29	20	86	248	0.768627	0.337255	12	26	-39
30	22	85	248	0.741176	0.333333	12	25	-37
31	23	85	248	0.729412	0.333333	12	25	-37
31	23	84	248	0.72549	0.329412	12	24	-36
30	22	83	248	0.733333	0.32549	12	24	-36
29	21	83	248	0.745098	0.32549	12	24	-36
30	21	82	248	0.745098	0.321569	12	24	-36
30	19	81	250	0.764706	0.317647	11	25	-36
31	21	84	250	0.74902	0.329412	12	25	-37
29	21	84	248	0.74902	0.329412	12	25	-37
29	21	85	248	0.752941	0.333333	12	26	-38
29	21	85	248	0.752941	0.333333	12	26	-38
30	21	88	248	0.760784	0.345098	12	26	-39
32	23	90	248	0.745098	0.352941	13	27	-39
34	25	92	248	0.729412	0.360784	14	26	-39
33	24	90	248	0.733333	0.352941	14	25	-38
31	24	88	246	0.72549	0.345098	13	24	-37
30	24	88	246	0.72549	0.345098	13	24	-38
28	21	83	246	0.745098	0.32549	12	23	-36
23	15	76	248	0.803922	0.298039	9	25	-36
18	8	72	250	0.890196	0.282353	7	26	-37
14	4	69	250	0.941176	0.270588	5	28	-38
11	1	68	248	0.984314	0.266667	4	27	-38
11	1	70	248	0.984314	0.27451	4	28	-39
11	0	69	250	1	0.270588	4	29	-39
14	1	72	252	0.984314	0.282353	5	29	-40
17	4	76	250	0.94902	0.298039	6	31	-41
19	6	80	250	0.92549	0.313725	7	31	-42
17	4	78	250	0.94902	0.305882	6	31	-42
15	2	76	250	0.972549	0.298039	5	33	-42
13	0	75	250	1	0.294118	5	32	-42
14	1	77	250	0.988235	0.301961	6	31	-42
13	1	78	250	0.988235	0.305882	6	31	-43
12	1	78	248	0.988235	0.305882	6	31	-43
12	1	76	248	0.988235	0.298039	5	31	-42
11	1	72	248	0.984314	0.282353	5	28	-40
10	0	69	248	1	0.270588	4	29	-39
11	1	69	248	0.984314	0.270588	4	27	-39
12	2	71	248	0.972549	0.278431	5	28	-39
15	5	74	248	0.933333	0.290196	6	29	-40
19	9	75	250	0.878431	0.294118	7	28	-39
24	16	76	248	0.788235	0.298039	10	23	-35
26	21	71	246	0.705882	0.278431	10	18	-31
9	8	46	242	0.827451	0.180392	3	11	-24
73	73	101	240	0.278431	0.396078	32	7	-16
-126	-124	-104	234	0.145098	0.596078	55	3	-11
81	84	101	232	0.196078	0.396078	36	3	-10
39	42	61	232	0.360784	0.239216	17	5	-13
33	35	67	236	0.505882	0.262745	14	10	-21
47	48	92	238	0.490196	0.360784	21	13	-27
40	40	82	240	0.513725	0.321569	18	14	-26
28	29	64	238	0.560784	0.25098	12	11	-22
90	90	119	240	0.243137	0.466667	39	7	-16
-121	-122	-97	242	0.156863	0.623529	56	6	-13
79	76	105	246	0.27451	0.411765	33	8	-16
36	33	66	246	0.498039	0.258824	14	11	-20
43	41	76	244	0.458824	0.298039	18	11	-21
48	48	81	240	0.407843	0.317647	21	10	-20
66	66	89	240	0.258824	0.34902	29	6	-14
-60	-60	-49	240	0.054902	0.811765	79	2	-5
-9	-8	-4	228	0.0196078	0.988235	97	0	-2
-78	-78	-76	240	0.0117647	0.705882	72	0	-1
60	60	74	240	0.188235	0.290196	25	4	-9
44	44	70	240	0.372549	0.27451	18	8	-17
37	37	64	240	0.423529	0.25098	16	8	-17
66	65	88	242	0.262745	0.345098	28	6	-13
101	99	112	250	0.117647	0.439216	42	3	-7
66	63	71	262	0.113725	0.278431	27	3	-5
25	19	45	254	0.576471	0.176471	7	12	-17
15	6	54	252	0.890196	0.211765	4	19	-29
25	15	73	250	0.796078	0.286275	9	24	-34
24	13	77	250	0.831373	0.301961	9	26	-37
19	9	76	248	0.882353	0.298039	7	27	-38
25	15	81	250	0.815686	0.317647	10	25	-38
33	25	84	248	0.701961	0.329412	13	22	-35
38	32	84	246	0.619608	0.329412	15	20	-31
41	37	85	246	0.564706	0.333333	17	16	-29
46	43	90	244	0.521569	0.352941	20	15	-28
40	36	85	244	0.576471	0.333333	17	17	-29
24	18	71	246	0.745098	0.278431	9	21	-32
15	9	66	246	0.862745	0.258824	6	24	-34
11	4	66	246	0.941176	0.258824	4	25	-36
12	3	69	248	0.956863	0.270588	5	26	-38
11	1	70	248	0.984314	0.27451	4	28	-39
12	0	72	250	1	0.282353	4	31	-41
15	2	74	250	0.972549	0.290196	5	30	-41
13	1	69	250	0.984314	0.270588	4	28	-39
19	8	71	250	0.886275	0.278431	7	26	-36
31	23	82	248	0.717647	0.321569	12	22	-35
31	26	83	246	0.686275	0.32549	13	20	-34
24	17	77	248	0.780392	0.301961	10	24	-36
21	13	77	248	0.831373	0.301961	9	26	-38
17	7	77	248	0.909804	0.301961	7	29	-40
15	2	78	250	0.972549	0.305882	6	32	-43
15	2	80	250	0.976471	0.313725	6	33	-43
14	1	79	250	0.988235	0.309804	6	33	-44
27	15	94	250	0.839216	0.368627	11	32	-44
28	14	93	250	0.85098	0.364706	11	31	-44
30	15	93	252	0.839216	0.364706	12	31	-43
30	15	92	252	0.835294	0.360784	11	31	-43
31	17	91	252	0.811765	0.356863	12	31	-42
31	18	90	250	0.8	0.352941	12	28	-41
30	20	88	248	0.772549	0.345098	12	27	-39
30	21	87	248	0.756863	0.341176	12	27	-39
29	22	85	246	0.741176	0.333333	12	25	-37
29	22	84	246	0.737255	0.329412	12	24	-37
30	22	83	248	0.733333	0.32549	12	24	-36
29	21	81	248	0.741176	0.317647	11	24	-36
29	20	80	250	0.74902	0.313725	11	24	-36
28	18	81	250	0.776471	0.317647	10	25	-37
28	18	82	250	0.780392	0.321569	10	26	-37
28	18	82	250	0.780392	0.321569	10	26	-37
27	17	82	250	0.792157	0.321569	10	26	-38
28	19	84	248	0.772549	0.329412	11	27	-38
30	22	87	248	0.74902	0.341176	12	25	-38
29	20	87	248	0.768627	0.341176	12	27	-39
28	19	86	248	0.780392	0.337255	11	26	-39
30	21	88	248	0.760784	0.345098	12	26	-39
28	19	86	248	0.780392	0.337255	11	26	-39
27	20	84	246	0.760784	0.329412	11	25	-38
26	20	82	246	0.756863	0.321569	11	24	-37
23	16	77	246	0.792157	0.301961	9	24	-36
19	11	71	248	0.843137	0.278431	7	25	-36
15	6	67	248	0.909804	0.262745	5	26	-36
11	1	65	250	0.984314	0.254902	4	26	-36
10	0	67	248	1	0.262745	4	26	-38
10	0	70	248	1	0.27451	4	29	-40
12	0	72	250	1	0.282353	4	31	-41
15	2	75	250	0.972549	0.294118	5	31	-42
17	4	78	250	0.94902	0.305882	6	31	-42
17	4	79	250	0.94902	0.309804	6	33	-43
17	4	80	250	0.94902	0.313725	7	32	-43
15	2	78	250	0.972549	0.305882	6	32	-43
13	0	76	250	1	0.298039	5	32	-43
14	1	77	250	0.988235	0.301961	6	31	-42
13	1	79	250	0.988235	0.309804	6	32	-44
12	1	79	248	0.988235	0.309804	6	32	-44
12	1	77	248	0.988235	0.301961	5	33	-43
12	2	74	248	0.972549	0.290196	5	29	-41
11	1	71	248	0.984314	0.278431	5	28	-39
10	0	68	248	1	0.266667	4	27	-39
10	0	69	248	1	0.270588	4	29	-39
11	1	70	248	0.984314	0.27451	4	28	-39
13	3	69	250	0.956863	0.270588	5	26	-38
18	9	70	248	0.870588	0.27451	7	24	-36
25	19	73	246	0.741176	0.286275	10	22	-33
31	29	75	242	0.611765	0.294118	13	17	-29
37	39	76	236	0.513725	0.298039	17	11	-23
42	45	78	234	0.462745	0.305882	20	8	-21
47	52	83	232	0.435294	0.32549	22	7	-19
44	49	82	232	0.462745	0.321569	21	8	-21
54	57	97	236	0.443137	0.380392	25	10	-24
56	57	104	238	0.462745	0.407843	25	13	-28
46	48	94	238	0.509804	0.368627	21	13	-28
51	54	96	236	0.470588	0.376471	24	11	-26
48	52	91	234	0.470588	0.356863	23	10	-24
49	54	91	232	0.462745	0.356863	23	9	-23
50	54	93	234	0.462745	0.364706	23	10	-24
46	49	90	236	0.490196	0.352941	21	11	-25
53	54	97	238	0.454902	0.380392	24	12	-26
46	46	88	240	0.478431	0.345098	21	13	-25
34	32	64	244	0.501961	0.25098	14	11	-20
103	101	122	246	0.172549	0.478431	43	5	-11
-92	-93	-80	244	0.0745098	0.690196	67	3	-7
127	127	-119	240	0.0745098	0.537255	53	2	-5
45	46	64	236	0.298039	0.25098	19	4	-12
45	46	73	238	0.384314	0.286275	20	7	-17
34	35	61	238	0.443137	0.239216	14	8	-17
-120	-119	-100	238	0.129412	0.611765	57	4	-10
-14	-14	-8	240	0.0235294	0.972549	95	1	-3
-53	-54	-55	30	0.0117647	0.796078	81	0	1
80	77	93	252	0.172549	0.364706	33	5	-9
22	17	53	248	0.678431	0.207843	7	14	-23
44	36	81	250	0.556863	0.317647	17	17	-26
27	17	67	252	0.745098	0.262745	9	21	-30
23	13	64	252	0.796078	0.25098	7	21	-31
26	16	67	252	0.760784	0.262745	9	20	-30
19	11	61	250	0.819608	0.239216	6	19	-30
28	21	72	248	0.709804	0.282353	10	21	-31
32	25	78	248	0.678431	0.305882	12	20	-31
42	36	91	246	0.603922	0.356863	18	19	-32
43	38	91	246	0.584314	0.356863	18	19	-31
36	32	82	244	0.607843	0.321569	15	18	-30
25	21	70	244	0.698039	0.27451	10	19	-30
14	9	61	246	0.85098	0.239216	5	20	-32
11	5	61	246	0.917647	0.239216	4	22	-34
11	3	65	248	0.952941	0.254902	4	24	-36
13	3	71	248	0.956863	0.278431	5	29	-39
13	1	74	250	0.988235	0.290196	5	29	-41
13	0	72	250	1	0.282353	4	31	-41
16	4	72	250	0.945098	0.282353	5	30	-39
25	16	78	248	0.796078	0.305882	10	25	-36
29	22	80	248	0.72549	0.313725	12	22	-34
26	18	77	248	0.764706	0.301961	10	23	-35
21	11	75	250	0.854902	0.294118	8	25	-37
18	7	76	250	0.909804	0.298039	7	29	-40
16	3	78	250	0.960784	0.305882	6	31	-42
16	3	80	250	0.960784	0.313725	7	32	-43
15	2	80	250	0.976471	0.313725	6	33	-43
28	14	93	250	0.85098	0.364706	11	31	-44
29	14	93	252	0.85098	0.364706	11	32	-44
30	14	91	252	0.847059	0.356863	11	32	-43
31	15	90	252	0.831373	0.352941	11	31	-42
31	17	90	252	0.811765	0.352941	12	30	-41
31	18	89	252	0.796078	0.34902	12	29	-41
30	20	88	248	0.772549	0.345098	12	27	-39
29	20	86	248	0.768627	0.337255	12	26	-39
29	21	84	248	0.74902	0.329412	12	25	-37
29	21	82	248	0.745098	0.321569	11	25	-36
28	20	79	248	0.745098	0.309804	11	23	-35
28	19	77	250	0.752941	0.301961	10	24	-35
26	17	76	250	0.776471	0.298039	10	24	-35
26	16	79	250	0.796078	0.309804	10	25	-37
26	16	82	250	0.803922	0.321569	10	26	-38
27	16	82	250	0.803922	0.321569	10	26	-38
27	16	82	250	0.803922	0.321569	10	26	-38
26	16	82	250	0.803922	0.321569	10	26	-38
27	19	83	248	0.772549	0.32549	11	25	-37
27	20	84	246	0.760784	0.329412	11	25	-38
25	18	81	246	0.776471	0.317647	10	25	-37
26	19	80	246	0.760784	0.313725	10	23	-36
25	18	77	248	0.764706	0.301961	10	23	-35
19	14	71	246	0.803922	0.278431	8	23	-34
17	12	68	246	0.823529	0.266667	7	21	-34
15	10	67	246	0.85098	0.262745	6	22	-34
14	7	66	248	0.894118	0.258824	5	23	-35
12	4	65	248	0.937255	0.254902	4	25	-36
10	0	65	250	1	0.254902	3	26	-37
10	0	68	248	1	0.266667	4	27	-39
11	1	72	248	0.984314	0.282353	5	28	-40
13	1	74	250	0.988235	0.290196	5	29	-41
15	2	76	250	0.972549	0.298039	5	33	-42
17	4	78	250	0.94902	0.305882	6	31	-42
18	5	80	250	0.937255	0.313725	7	30	-42
17	4	80	250	0.94902	0.313725	7	32	-43
14	1	78	250	0.988235	0.305882	6	32	-43
12	0	76	250	1	0.298039	5	32	-43
13	0	77	250	1	0.301961	5	31	-43
14	2	80	250	0.976471	0.313725	6	33	-44
12	1	80	248	0.988235	0.313725	6	33	-44
13	2	78	248	0.972549	0.305882	6	31	-43
12	2	74	248	0.972549	0.290196	5	29	-41
12	2	72	248	0.972549	0.282353	5	29	-40
11	1	69	248	0.984314	0.270588	4	27	-39
10	0	68	248	1	0.266667	4	27	-39
12	2	70	248	0.972549	0.27451	4	30	-39
14	3	69	250	0.956863	0.270588	5	28	-38
17	7	70	250	0.898039	0.27451	6	27	-37
23	15	72	248	0.792157	0.282353	9	23	-34
38	35	85	244	0.588235	0.333333	16	17	-30
50	50	94	240	0.466667	0.368627	22	13	-26
63	66	107	236	0.411765	0.419608	29	10	-24
61	65	106	234	0.423529	0.415686	29	10	-24
57	61	104	234	0.45098	0.407843	27	11	-26
54	57	103	236	0.47451	0.403922	25	12	-28
57	59	107	238	0.466667	0.419608	27	13	-28
59	62	110	236	0.462745	0.431373	28	13	-28
55	58	106	236	0.482353	0.415686	26	13	-29
65	70	116	234	0.439216	0.454902	31	11	-27
62	68	112	232	0.447059	0.439216	30	10	-26
61	67	113	234	0.458824	0.443137	30	10	-27
53	57	106	236	0.501961	0.415686	25	13	-29
53	55	105	238	0.494118	0.411765	25	14	-30
53	53	103	240	0.486275	0.403922	24	15	-29
50	49	91	242	0.462745	0.356863	22	12	-25
46	44	79	244	0.443137	0.309804	20	11	-21
51	50	78	242	0.360784	0.305882	21	8	-17
45	46	71	238	0.364706	0.278431	20	7	-16
39	40	71	238	0.45098	0.278431	17	8	-20
52	53	89	238	0.415686	0.34902	23	10	-22
26	27	59	238	0.560784	0.231373	11	9	-21
103	103	127	240	0.188235	0.498039	44	6	-13
-15	-15	-4	240	0.0431373	0.988235	95	2	-5
-30	-29	-27	220	0.0117647	0.898039	90	0	-1
85	85	99	240	0.141176	0.388235	36	3	-8
24	23	52	242	0.556863	0.203922	9	11	-19
52	48	79	248	0.392157	0.309804	21	10	-19
50	44	73	252	0.396078	0.286275	20	10	-17
66	60	88	252	0.317647	0.345098	27	10	-16
43	38	67	250	0.431373	0.262745	16	10	-18
8	2	40	250	0.94902	0.156863	2	11	-22
20	14	62	248	0.772549	0.243137	7	20	-30
24	16	71	248	0.776471	0.278431	9	23	-33
28	19	77	250	0.752941	0.301961	10	24	-35
36	29	83	248	0.65098	0.32549	14	20	-32
44	38	87	248	0.564706	0.341176	18	17	-29
41	37	82	246	0.54902	0.321569	17	15	-27
39	35	78	246	0.552941	0.305882	16	15	-26
18	14	61	246	0.768627	0.239216	7	19	-29
4	0	52	244	1	0.203922	2	17	-31
11	3	65	248	0.952941	0.254902	4	24	-36
11	1	70	248	0.984314	0.27451	4	28	-39
12	0	72	250	1	0.282353	4	31	-41
13	0	71	252	1	0.278431	4	30	-40
19	8	72	250	0.890196	0.282353	7	27	-37
25	17	76	248	0.776471	0.298039	10	24	-35
24	15	75	250	0.8	0.294118	9	23	-35
21	11	76	250	0.854902	0.298039	8	26	-38
19	7	78	250	0.909804	0.305882	7	30	-41
17	4	79	250	0.94902	0.309804	6	33	-43
15	2	79	250	0.976471	0.309804	6	33	-44
15	1	81	250	0.988235	0.317647	6	34	-44
30	17	94	250	0.819608	0.368627	12	31	-43
30	15	92	252	0.835294	0.360784	11	31	-43
30	14	90	252	0.843137	0.352941	11	31	-42
29	15	89	252	0.831373	0.34902	11	30	-42
29	16	88	250	0.819608	0.345098	11	28	-40
29	18	87	250	0.792157	0.341176	11	27	-40
29	19	86	248	0.780392	0.337255	11	27	-39
29	19	85	250	0.776471	0.333333	11	26	-38
28	18	82	250	0.780392	0.321569	10	26	-37
28	19	79	250	0.760784	0.309804	10	24	-35
28	19	76	250	0.74902	0.298039	10	23	-34
26	17	75	250	0.772549	0.294118	10	24	-34
23	14	73	250	0.807843	0.286275	9	24	-35
26	16	79	250	0.796078	0.309804	10	25	-37
25	14	80	250	0.823529	0.313725	10	26	-38
25	14	80	250	0.823529	0.313725	10	26	-38
25	14	80	250	0.823529	0.313725	10	26	-38
25	15	79	250	0.811765	0.309804	10	26	-37
26	18	80	248	0.776471	0.313725	10	25	-37
22	15	74	248	0.796078	0.290196	9	23	-35
16	11	66	246	0.831373	0.258824	6	22	-34
11	7	55	246	0.87451	0.215686	4	17	-29
12	8	52	246	0.847059	0.203922	4	17	-27
16	13	58	244	0.776471	0.227451	6	18	-29
18	15	64	244	0.764706	0.25098	7	20	-31
21	18	70	244	0.741176	0.27451	9	20	-32
16	12	68	244	0.823529	0.266667	7	21	-34
9	2	64	246	0.968627	0.25098	4	24	-36
10	0	67	248	1	0.262745	4	26	-38
10	0	70	248	1	0.27451	4	29	-40
11	1	73	248	0.988235	0.286275	5	29	-41
14	2	76	250	0.972549	0.298039	5	31	-42
17	4	78	250	0.94902	0.305882	6	31	-42
18	5	79	250	0.937255	0.309804	7	32	-42
19	6	81	250	0.92549	0.317647	7	30	-42
17	4	80	250	0.94902	0.313725	7	32	-43
14	1	78	250	0.988235	0.305882	6	32	-43
13	0	77	250	1	0.301961	5	31	-43
14	1	78	250	0.988235	0.305882	6	32	-43
14	2	80	250	0.976471	0.313725	6	33	-44
13	2	81	248	0.976471	0.317647	6	33	-44
13	2	78	248	0.972549	0.305882	6	31	-43
13	3	75	248	0.960784	0.294118	6	29	-41
13	3	74	248	0.960784	0.290196	5	30	-41
11	1	71	248	0.984314	0.278431	5	28	-39
9	0	67	248	1	0.262745	4	26	-38
11	1	68	248	0.984314	0.266667	4	27	-38
12	2	68	250	0.972549	0.266667	4	27	-38
14	4	68	250	0.941176	0.266667	5	26	-37
18	10	68	248	0.854902	0.266667	6	25	-35
29	23	74	248	0.690196	0.290196	11	19	-31
41	38	83	244	0.541176	0.32549	18	15	-27
54	54	96	240	0.439216	0.376471	24	12	-25
56	57	100	238	0.439216	0.392157	25	12	-26
54	55	100	238	0.458824	0.392157	25	12	-27
57	59	104	238	0.45098	0.407843	26	12	-27
54	58	102	236	0.470588	0.4	25	11	-26
53	56	103	236	0.486275	0.403922	25	13	-28
59	61	109	238	0.458824	0.427451	27	13	-28
54	56	103	238	0.47451	0.403922	25	13	-28
59	61	107	238	0.447059	0.419608	27	12	-27
61	62	110	238	0.447059	0.431373	28	13	-28
58	59	109	238	0.466667	0.427451	27	14	-29
58	58	110	240	0.47451	0.431373	27	15	-30
58	58	110	240	0.47451	0.431373	27	15	-30
61	62	111	238	0.45098	0.435294	28	14	-29
62	63	108	238	0.427451	0.423529	28	13	-26
62	63	104	238	0.403922	0.407843	28	11	-24
57	59	98	238	0.419608	0.384314	26	10	-24
59	60	103	238	0.427451	0.403922	27	12	-25
59	59	105	240	0.439216	0.411765	27	13	-27
46	45	87	242	0.482353	0.341176	20	12	-25
27	25	59	244	0.576471	0.231373	10	12	-22
84	83	106	242	0.215686	0.415686	36	6	-13
106	106	121	240	0.12549	0.47451	45	3	-8
46	45	68	242	0.337255	0.266667	19	7	-14
39	38	68	242	0.443137	0.266667	16	9	-19
67	65	90	244	0.278431	0.352941	28	7	-14
-105	-106	-90	244	0.0980392	0.65098	62	4	-8
-28	-29	-17	246	0.0509804	0.937255	90	3	-6
-123	-123	-110	240	0.0901961	0.572549	56	3	-7
18	17	44	242	0.611765	0.172549	6	10	-18
21	17	60	246	0.717647	0.235294	7	16	-27
23	16	66	248	0.756863	0.258824	9	19	-30
19	9	61	252	0.85098	0.239216	6	21	-31
29	19	70	252	0.729412	0.27451	10	20	-30
39	31	79	250	0.607843	0.309804	15	19	-29
50	45	89	246	0.494118	0.34902	21	15	-26
64	60	102	246	0.411765	0.4	27	13	-24
44	41	85	244	0.517647	0.333333	18	15	-27
8	5	53	244	0.905882	0.207843	3	17	-29
6	1	57	246	0.984314	0.223529	3	19	-32
10	2	66	248	0.968627	0.258824	4	26	-37
11	1	69	248	0.984314	0.270588	4	27	-39
12	1	69	250	0.984314	0.270588	4	28	-39
18	7	70	250	0.898039	0.27451	6	27	-37
22	13	71	250	0.815686	0.278431	7	24	-35
21	12	73	248	0.835294	0.286275	8	24	-36
21	11	79	248	0.858824	0.309804	9	28	-39
19	7	80	250	0.913725	0.313725	7	31	-42
17	4	80	250	0.94902	0.313725	7	32	-43
15	1	81	250	0.988235	0.317647	6	34	-44
14	0	81	250	1	0.317647	6	34	-45
29	17	93	250	0.815686	0.364706	12	31	-43
29	16	92	250	0.827451	0.360784	12	30	-43
29	15	90	252	0.831373	0.352941	11	29	-42
28	15	88	250	0.831373	0.345098	11	29	-41
29	16	87	252	0.815686	0.341176	11	29	-40
29	18	86	250	0.792157	0.337255	11	26	-39
28	18	84	250	0.784314	0.329412	11	26	-38
29	18	84	250	0.784314	0.329412	11	27	-38
29	18	83	250	0.784314	0.32549	11	26	-37
27	16	78	250	0.796078	0.305882	10	24	-36
26	15	75	252	0.8	0.294118	9	24	-35
26	15	77	250	0.803922	0.301961	10	25	-36
25	15	78	250	0.807843	0.305882	10	25	-36
24	14	79	250	0.823529	0.309804	9	27	-38
22	12	78	250	0.847059	0.305882	9	27	-38
21	11	75	250	0.854902	0.294118	8	25	-37
21	12	72	250	0.835294	0.282353	7	26	-36
12	4	59	248	0.933333	0.231373	4	21	-32
12	6	55	248	0.890196	0.215686	4	19	-29
7	2	45	248	0.956863	0.176471	2	13	-26
1	0	35	242	1	0.137255	1	8	-19
23	19	48	248	0.603922	0.188235	7	12	-19
45	42	65	248	0.352941	0.254902	18	8	-14
40	37	66	246	0.439216	0.258824	16	10	-18
30	29	68	242	0.572549	0.266667	12	13	-25
29	27	76	242	0.643137	0.298039	12	17	-30
15	12	70	244	0.827451	0.27451	7	22	-35
8	2	67	246	0.968627	0.262745	4	26	-38
11	1	71	248	0.984314	0.278431	5	28	-39
11	0	72	250	1	0.282353	4	30	-41
12	1	74	248	0.988235	0.290196	5	29	-41
15	3	76	250	0.960784	0.298039	6	31	-41
16	4	77	250	0.94902	0.301961	6	30	-41
19	6	80	250	0.92549	0.313725	7	31	-42
20	7	82	250	0.913725	0.321569	7	32	-43
17	4	80	250	0.94902	0.313725	7	32	-43
14	1	78	250	0.988235	0.305882	6	32	-43
14	1	78	250	0.988235	0.305882	6	32	-43
14	1	78	250	0.988235	0.305882	6	32	-43
14	2	80	250	0.976471	0.313725	6	33	-44
13	2	80	248	0.976471	0.313725	6	33	-44
15	4	80	248	0.94902	0.313725	6	33	-44
15	5	77	248	0.933333	0.301961	6	30	-41
14	4	75	248	0.945098	0.294118	6	29	-41
12	2	73	248	0.972549	0.286275	5	31	-41
11	1	70	248	0.984314	0.27451	4	28	-39
11	1	67	250	0.984314	0.262745	4	25	-37
11	1	67	250	0.984314	0.262745	4	25	-37
12	2	67	250	0.968627	0.262745	4	27	-37
15	6	66	250	0.909804	0.258824	5	24	-35
23	16	69	248	0.768627	0.270588	9	21	-32
33	29	76	246	0.619608	0.298039	14	17	-29
44	41	85	244	0.517647	0.333333	18	15	-27
52	51	94	242	0.458824	0.368627	23	12	-25
55	55	99	240	0.443137	0.388235	25	13	-26
55	57	100	238	0.45098	0.392157	25	11	-26
56	60	102	234	0.45098	0.4	27	10	-25
53	57	101	236	0.47451	0.396078	25	11	-27
59	61	108	238	0.454902	0.423529	27	12	-28
61	62	109	238	0.439216	0.427451	28	13	-28
59	58	106	242	0.45098	0.415686	26	14	-28
59	57	106	242	0.462745	0.415686	26	15	-28
59	58	109	242	0.466667	0.427451	27	15	-30
59	59	111	240	0.466667	0.435294	27	15	-30
57	59	111	238	0.486275	0.435294	27	14	-30
58	60	111	238	0.478431	0.435294	27	14	-30
60	62	112	238	0.462745	0.439216	28	14	-29
62	64	112	238	0.447059	0.439216	29	13	-28
61	63	110	238	0.447059	0.431373	28	13	-28
58	58	109	240	0.466667	0.427451	26	15	-30
58	57	109	242	0.478431	0.427451	26	16	-30
63	61	110	242	0.447059	0.431373	28	15	-28
56	55	97	242	0.431373	0.380392	25	12	-25
47	46	82	242	0.439216	0.321569	20	11	-22
50	50	81	240	0.384314	0.317647	21	9	-19
47	46	82	242	0.439216	0.321569	20	11	-22
53	52	89	242	0.415686	0.34902	23	11	-22
42	43	70	238	0.4	0.27451	18	8	-17
127	-127	-111	234	0.12549	0.568627	54	3	-9
-5	-1	-1	180	0.0156863	1	99	-1	0
-81	-75	-67	214	0.0745098	0.741176	73	0	-5
32	35	58	234	0.447059	0.227451	14	6	-15
27	27	65	240	0.584314	0.254902	11	13	-25
50	47	84	244	0.439216	0.329412	21	12	-22
46	39	74	252	0.47451	0.290196	18	13	-21
18	9	49	254	0.815686	0.192157	4	15	-24
22	14	58	250	0.756863	0.227451	7	19	-27
35	28	74	250	0.623529	0.290196	14	16	-27
49	45	90	246	0.498039	0.352941	21	15	-26
60	57	102	244	0.443137	0.4	26	14	-26
32	30	76	242	0.603922	0.298039	14	16	-29
13	8	61	246	0.870588	0.239216	5	20	-32
8	1	61	248	0.984314	0.239216	3	23	-34
11	3	65	248	0.952941	0.254902	4	24	-36
13	4	65	248	0.937255	0.254902	4	25	-36
13	4	61	250	0.933333	0.239216	4	22	-34
21	12	66	250	0.819608	0.258824	7	22	-32
23	14	74	250	0.811765	0.290196	9	24	-36
20	10	79	248	0.87451	0.309804	8	29	-40
17	5	79	250	0.937255	0.309804	7	31	-42
15	3	80	250	0.960784	0.313725	6	33	-44
15	1	82	250	0.988235	0.321569	6	34	-45
13	0	82	250	1	0.321569	6	34	-46
27	16	92	248	0.827451	0.360784	11	30	-43
27	15	91	250	0.835294	0.356863	11	31	-43
27	14	89	250	0.843137	0.34902	10	30	-42
27	14	86	250	0.835294	0.337255	10	29	-41
27	14	83	252	0.831373	0.32549	10	28	-39
28	16	83	250	0.807843	0.32549	10	26	-38
28	17	83	250	0.796078	0.32549	10	26	-38
27	16	82	250	0.803922	0.321569	10	26	-38
28	16	82	250	0.803922	0.321569	10	27	-38
27	15	80	252	0.811765	0.313725	10	25	-37
26	14	78	252	0.819608	0.305882	9	27	-37
23	11	77	250	0.858824	0.301961	9	27	-38
23	12	79	250	0.847059	0.309804	9	27	-39
21	12	78	248	0.847059	0.305882	9	27	-38
19	12	75	246	0.839216	0.294118	8	25	-37
18	11	69	248	0.839216	0.270588	7	24	-35
7	1	52	248	0.980392	0.203922	3	15	-29
6	1	42	248	0.976471	0.164706	2	11	-23
24	21	52	246	0.596078	0.203922	9	11	-20
17	14	39	248	0.639216	0.152941	5	8	-16
49	46	66	250	0.301961	0.258824	20	7	-12
-64	-68	-57	262	0.054902	0.780392	76	4	-5
-44	-48	-42	280	0.027451	0.839216	83	2	-2
79	76	93	250	0.184314	0.364706	33	5	-10
28	26	60	244	0.568627	0.235294	11	12	-21
28	26	74	242	0.647059	0.290196	12	18	-30
12	9	70	242	0.870588	0.27451	6	24	-37
9	3	72	246	0.956863	0.282353	5	28	-40
11	0	74	248	1	0.290196	5	31	-41
11	0	73	248	1	0.286275	4	31	-42
13	1	73	250	0.988235	0.286275	5	31	-41
16	4	76	250	0.94902	0.298039	6	31	-41
16	6	77	248	0.921569	0.301961	7	29	-40
20	8	82	250	0.901961	0.321569	8	31	-42
21	8	83	250	0.901961	0.32549	8	32	-42
16	3	79	250	0.960784	0.309804	6	33	-43
14	1	78	250	0.988235	0.305882	6	32	-43
14	1	78	250	0.988235	0.305882	6	32	-43
14	1	78	250	0.988235	0.305882	6	32	-43
14	2	79	250	0.976471	0.309804	6	33	-44
13	2	79	248	0.976471	0.309804	6	32	-44
14	3	78	248	0.960784	0.305882	6	30	-42
15	5	77	248	0.933333	0.301961	6	30	-41
15	5	77	248	0.933333	0.301961	6	30	-41
14	4	76	248	0.94902	0.298039	6	31	-41
13	3	73	248	0.960784	0.286275	5	29	-40
12	2	69	248	0.972549	0.270588	4	28	-39
10	0	67	248	1	0.262745	4	26	-38
12	2	69	248	0.972549	0.270588	4	28	-39
11	3	66	248	0.952941	0.258824	4	25	-36
16	8	67	248	0.882353	0.262745	6	24	-35
28	22	75	246	0.705882	0.294118	11	21	-32
40	36	82	246	0.560784	0.321569	16	16	-28
50	47	91	244	0.482353	0.356863	21	13	-26
54	53	95	242	0.443137	0.372549	24	12	-25
56	57	98	238	0.427451	0.384314	25	11	-24
54	58	99	234	0.454902	0.388235	25	10	-25
56	60	103	234	0.454902	0.403922	27	11	-26
57	60	106	236	0.462745	0.415686	27	12	-27
59	61	108	238	0.454902	0.423529	27	12	-28
58	59	106	238	0.45098	0.415686	27	13	-28
58	58	108	240	0.462745	0.423529	26	14	-29
58	58	109	240	0.466667	0.427451	26	15	-30
59	59	110	240	0.462745	0.431373	27	14	-30
59	60	110	238	0.462745	0.431373	27	14	-29
61	62	112	238	0.454902	0.439216	28	14	-29
60	60	110	240	0.454902	0.431373	27	14	-29
60	61	109	238	0.45098	0.427451	27	13	-28
60	61	108	238	0.443137	0.423529	27	13	-27
59	58	107	242	0.458824	0.419608	26	14	-29
60	59	109	242	0.458824	0.427451	27	15	-29
61	62	110	238	0.447059	0.431373	28	13	-28
63	64	110	238	0.427451	0.431373	29	12	-27
64	64	108	240	0.407843	0.423529	29	12	-25
60	60	103	240	0.415686	0.403922	27	12	-25
61	61	105	240	0.419608	0.411765	27	12	-26
57	58	102	238	0.443137	0.4	26	12	-26
41	44	80	236	0.486275	0.313725	19	10	-23
49	54	80	230	0.388235	0.313725	23	6	-16
122	-127	-108	224	0.176471	0.580392	54	2	-11
103	111	127	220	0.188235	0.498039	46	1	-10
31	36	62	230	0.498039	0.243137	14	5	-17
47	49	83	236	0.435294	0.32549	21	9	-21
112	112	-119	240	0.184314	0.537255	48	6	-14
-109	-112	-97	252	0.0941176	0.623529	60	4	-7
65	60	85	252	0.294118	0.333333	26	9	-14
17	11	49	250	0.776471	0.192157	5	13	-24
19	12	58	250	0.792157	0.227451	6	18	-28
23	17	66	248	0.741176	0.258824	9	19	-30
46	42	88	246	0.521569	0.345098	20	16	-27
44	41	86	244	0.521569	0.337255	19	15	-27
27	22	73	246	0.698039	0.286275	10	19	-31
10	2	60	248	0.968627	0.235294	3	21	-34
8	0	57	248	1	0.223529	3	21	-33
24	17	70	248	0.756863	0.27451	9	21	-32
22	15	63	248	0.760784	0.247059	7	19	-29
22	15	61	250	0.752941	0.239216	7	20	-28
25	16	72	250	0.776471	0.282353	9	22	-33
19	9	76	248	0.882353	0.298039	7	27	-38
14	3	77	248	0.960784	0.301961	6	31	-42
13	2	80	248	0.976471	0.313725	6	33	-44
12	1	82	248	0.988235	0.321569	6	34	-45
12	1	82	248	0.988235	0.321569	6	34	-45
26	15	92	248	0.835294	0.360784	11	31	-44
26	14	90	250	0.843137	0.352941	10	30	-43
26	13	88	250	0.85098	0.345098	10	30	-42
25	12	84	250	0.858824	0.329412	10	29	-41
26	13	82	252	0.843137	0.321569	10	28	-39
27	15	82	250	0.815686	0.321569	10	28	-39
28	15	83	252	0.819608	0.32549	10	28	-39
28	15	84	252	0.819608	0.329412	10	29	-39
24	11	80	252	0.862745	0.313725	9	28	-39
25	12	81	252	0.85098	0.317647	9	29	-39
22	11	77	250	0.858824	0.301961	8	27	-38
19	8	73	250	0.890196	0.286275	7	27	-38
19	10	72	248	0.862745	0.282353	7	25	-36
15	9	63	246	0.858824	0.247059	6	21	-32
8	5	51	244	0.901961	0.2	3	15	-28
13	11	50	244	0.780392	0.196078	4	13	-25
5	3	36	244	0.917647	0.141176	2	8	-19
74	73	97	242	0.247059	0.380392	32	6	-14
113	111	-127	246	0.141176	0.505882	47	5	-10
44	41	56	252	0.266667	0.219608	17	5	-9
77	73	87	258	0.160784	0.341176	31	5	-8
-93	-98	-88	270	0.0588235	0.658824	65	4	-5
-110	-115	-105	270	0.0666667	0.592157	59	4	-5
39	34	55	254	0.380392	0.215686	14	8	-13
24	19	56	248	0.658824	0.219608	8	16	-24
20	15	67	246	0.776471	0.262745	7	22	-32
9	4	69	244	0.941176	0.270588	4	27	-39
9	1	73	246	0.988235	0.286275	5	29	-41
11	0	76	248	1	0.298039	5	32	-43
14	1	75	250	0.988235	0.294118	5	31	-42
15	2	72	252	0.972549	0.282353	5	31	-40
18	7	75	250	0.905882	0.294118	7	28	-39
19	9	78	248	0.886275	0.305882	7	28	-40
23	12	83	250	0.854902	0.32549	9	29	-41
21	8	82	250	0.901961	0.321569	8	31	-42
15	2	78	250	0.972549	0.305882	6	32	-43
14	1	78	250	0.988235	0.305882	6	32	-43
14	1	78	250	0.988235	0.305882	6	32	-43
14	1	77	250	0.988235	0.301961	6	31	-42
14	2	78	250	0.972549	0.305882	6	32	-43
13	2	78	248	0.972549	0.305882	6	31	-43
14	3	78	248	0.960784	0.305882	6	30	-42
14	4	76	248	0.94902	0.298039	6	31	-41
15	5	77	248	0.933333	0.301961	6	30	-41
15	5	77	248	0.933333	0.301961	6	30	-41
14	4	74	248	0.945098	0.290196	5	30	-41
14	4	73	248	0.945098	0.286275	5	29	-40
11	1	71	248	0.984314	0.278431	5	28	-39
11	1	71	248	0.984314	0.278431	5	28	-39
11	2	70	248	0.972549	0.27451	4	28	-39
13	5	69	248	0.929412	0.270588	5	26	-37
21	14	73	248	0.807843	0.286275	8	25	-36
33	27	79	246	0.658824	0.309804	13	19	-31
43	39	85	246	0.541176	0.333333	18	16	-28
53	50	93	244	0.462745	0.364706	23	13	-25
58	57	98	242	0.419608	0.384314	25	12	-24
55	56	98	238	0.439216	0.384314	25	11	-25
54	58	100	234	0.458824	0.392157	25	11	-26
55	60	104	234	0.470588	0.407843	27	11	-26
55	58	105	236	0.47451	0.411765	26	13	-28
56	58	106	238	0.470588	0.415686	26	13	-28
56	58	107	238	0.478431	0.419608	26	14	-29
56	59	108	236	0.482353	0.423529	27	13	-29
57	60	109	236	0.478431	0.427451	27	13	-29
57	59	108	238	0.470588	0.423529	27	14	-29
58	59	107	238	0.458824	0.419608	27	13	-28
60	59	108	242	0.454902	0.423529	27	15	-29
60	59	107	242	0.447059	0.419608	27	14	-28
59	58	105	242	0.447059	0.411765	26	14	-27
60	59	107	242	0.447059	0.419608	27	14	-28
60	59	107	242	0.447059	0.419608	27	14	-28
60	61	108	238	0.443137	0.423529	27	13	-27
57	60	106	236	0.462745	0.415686	27	12	-27
59	61	108	238	0.454902	0.423529	27	12	-28
62	63	111	238	0.443137	0.435294	28	13	-28
62	63	111	238	0.443137	0.435294	28	13	-28
62	64	111	238	0.443137	0.435294	29	13	-28
61	65	107	234	0.431373	0.419608	29	10	-25
45	51	88	232	0.490196	0.345098	22	9	-23
44	51	84	230	0.47451	0.329412	22	7	-21
46	55	85	226	0.458824	0.333333	23	5	-19
35	41	73	230	0.521569	0.286275	17	8	-21
57	60	92	234	0.380392	0.360784	26	8	-20
-112	-111	-93	236	0.117647	0.639216	60	3	-10
-27	-27	-22	240	0.0196078	0.917647	90	1	-2
119	117	-126	250	0.0980392	0.509804	49	4	-7
27	23	50	248	0.541176	0.196078	9	9	-17
33	27	62	250	0.564706	0.243137	12	14	-22
27	21	60	250	0.65098	0.235294	9	16	-24
29	24	64	248	0.623529	0.25098	10	16	-25
34	29	69	248	0.580392	0.270588	13	15	-24
26	20	68	248	0.705882	0.266667	10	19	-30
11	4	57	248	0.929412	0.223529	3	21	-31
16	10	59	248	0.831373	0.231373	5	20	-30
58	53	94	248	0.435294	0.368627	24	13	-24
61	57	92	246	0.380392	0.360784	25	11	-20
38	33	69	248	0.521569	0.270588	14	13	-22
32	25	74	248	0.662745	0.290196	12	18	-29
21	11	77	250	0.858824	0.301961	8	27	-38
14	3	78	248	0.960784	0.305882	6	30	-42
13	2	82	248	0.976471	0.321569	6	34	-45
11	0	81	248	1	0.317647	6	33	-45
12	1	81	248	0.988235	0.317647	6	33	-44
26	14	92	250	0.847059	0.360784	11	31	-44
25	13	90	250	0.854902	0.352941	10	31	-44
25	12	87	250	0.862745	0.341176	10	31	-42
25	12	83	252	0.854902	0.32549	10	28	-40
26	14	82	250	0.827451	0.321569	10	28	-39
26	14	81	250	0.827451	0.317647	10	27	-39
26	13	81	252	0.839216	0.317647	9	29	-39
25	12	82	252	0.854902	0.321569	9	29	-40
21	8	79	252	0.898039	0.309804	7	30	-41
19	8	76	250	0.894118	0.298039	7	28	-39
19	10	73	248	0.862745	0.286275	7	26	-37
22	14	72	248	0.803922	0.282353	8	24	-35
14	8	57	248	0.858824	0.223529	4	21	-30
0	0	33	240	1	0.129412	0	8	-18
27	29	50	234	0.458824	0.196078	11	6	-14
62	64	80	234	0.223529	0.313725	27	3	-10
53	56	69	228	0.231373	0.270588	23	2	-8
-118	-118	-105	240	0.0862745	0.592157	58	3	-7
-80	-81	-67	244	0.0745098	0.741176	72	3	-7
57	54	72	250	0.25098	0.282353	23	5	-11
44	41	63	248	0.34902	0.247059	17	7	-14
46	42	68	250	0.384314	0.266667	18	9	-16
40	36	66	248	0.454902	0.258824	16	10	-18
43	37	74	250	0.501961	0.290196	17	13	-22
30	22	67	250	0.670588	0.262745	10	18	-28
14	6	62	248	0.901961	0.243137	5	22	-33
12	4	69	248	0.941176	0.270588	5	26	-38
11	1	73	248	0.988235	0.286275	5	29	-41
12	0	76	250	1	0.298039	5	32	-43
15	2	75	250	0.972549	0.294118	5	31	-42
16	3	72	252	0.956863	0.282353	5	30	-39
19	8	75	250	0.894118	0.294118	7	28	-38
20	10	77	248	0.870588	0.301961	7	28	-39
23	12	80	250	0.85098	0.313725	9	28	-39
22	9	81	250	0.890196	0.317647	9	29	-41
16	3	78	250	0.960784	0.305882	6	31	-42
14	1	78	250	0.988235	0.305882	6	32	-43
15	2	78	250	0.972549	0.305882	6	32	-43
15	2	77	250	0.972549	0.301961	6	31	-42
14	2	78	250	0.972549	0.305882	6	32	-43
13	2	79	248	0.976471	0.309804	6	32	-44
13	2	78	248	0.972549	0.305882	6	31	-43
14	3	77	248	0.960784	0.301961	6	31	-42
15	5	77	248	0.933333	0.301961	6	30	-41
15	5	76	248	0.933333	0.298039	6	29	-41
15	5	75	248	0.933333	0.294118	6	29	-40
14	4	74	248	0.945098	0.290196	5	30	-41
13	3	74	248	0.960784	0.290196	5	30	-41
13	3	75	248	0.960784	0.294118	6	29	-41
13	3	74	248	0.960784	0.290196	5	30	-41
12	2	70	248	0.972549	0.27451	4	30	-39
16	7	70	248	0.898039	0.27451	6	27	-37
24	16	74	248	0.784314	0.290196	9	23	-34
35	28	79	248	0.647059	0.309804	14	19	-30
46	41	86	246	0.521569	0.337255	19	15	-27
51	48	92	244	0.478431	0.360784	22	14	-26
54	54	97	240	0.443137	0.380392	24	12	-26
55	57	101	238	0.454902	0.396078	25	12	-26
53	58	103	234	0.486275	0.403922	25	12	-27
53	58	104	234	0.490196	0.407843	25	12	-28
54	57	105	236	0.486275	0.411765	25	13	-29
54	59	106	234	0.490196	0.415686	26	12	-28
55	60	107	234	0.486275	0.419608	27	12	-28
56	62	110	234	0.490196	0.431373	27	12	-29
57	61	110	236	0.482353	0.431373	27	12	-29
56	59	107	236	0.478431	0.419608	27	13	-28
58	59	107	238	0.458824	0.419608	27	13	-28
59	58	106	242	0.45098	0.415686	26	14	-28
59	58	106	242	0.45098	0.415686	26	14	-28
59	58	107	242	0.458824	0.419608	26	14	-29
60	59	107	242	0.447059	0.419608	27	14	-28
59	61	107	238	0.447059	0.419608	27	12	-27
57	62	106	234	0.462745	0.415686	27	11	-26
59	63	107	236	0.447059	0.419608	28	11	-26
60	62	108	238	0.443137	0.423529	28	12	-27
60	62	108	238	0.443137	0.423529	28	12	-27
61	63	108	238	0.435294	0.423529	28	12	-26
60	64	107	234	0.439216	0.419608	28	10	-26
62	67	109	234	0.431373	0.427451	29	9	-25
57	63	106	232	0.462745	0.415686	27	10	-26
57	64	105	232	0.458824	0.411765	28	9	-25
55	59	97	234	0.431373	0.380392	26	9	-23
50	51	83	238	0.396078	0.32549	22	8	-19
107	106	-128	242	0.172549	0.501961	45	5	-12
-58	-59	-47	246	0.0588235	0.819608	80	3	-6
118	117	-127	246	0.0941176	0.505882	49	3	-6
35	33	50	248	0.341176	0.196078	13	6	-11
55	52	70	250	0.258824	0.27451	22	6	-11
75	71	91	252	0.219608	0.356863	31	6	-11
43	38	64	252	0.407843	0.25098	16	9	-16
14	9	42	250	0.784314	0.164706	4	10	-20
28	22	66	248	0.666667	0.258824	10	17	-27
10	3	53	248	0.945098	0.207843	3	17	-29
32	27	69	248	0.607843	0.270588	12	15	-26
92	89	120	246	0.258824	0.470588	39	8	-17
94	92	117	244	0.211765	0.458824	40	6	-14
60	58	84	244	0.309804	0.329412	25	8	-15
40	35	79	246	0.556863	0.309804	16	16	-27
21	13	77	248	0.831373	0.301961	9	26	-38
15	4	79	248	0.94902	0.309804	6	31	-43
12	1	81	248	0.988235	0.317647	6	33	-44
11	0	80	248	1	0.313725	5	34	-45
12	1	78	248	0.988235	0.305882	6	31	-43
25	11	92	250	0.882353	0.360784	10	33	-45
24	11	89	250	0.87451	0.34902	10	32	-43
23	10	85	250	0.882353	0.333333	9	31	-42
24	11	83	250	0.866667	0.32549	9	29	-41
24	11	81	252	0.862745	0.317647	9	29	-40
25	12	81	252	0.85098	0.317647	9	29	-39
24	13	81	250	0.839216	0.317647	9	28	-39
22	11	78	250	0.858824	0.305882	9	27	-38
21	10	74	250	0.866667	0.290196	7	26	-37
22	13	70	250	0.815686	0.27451	7	24	-34
9	4	50	246	0.921569	0.196078	3	17	-28
11	8	45	244	0.823529	0.176471	3	11	-23
17	16	43	242	0.627451	0.168627	6	8	-17
54	55	70	236	0.227451	0.27451	23	3	-9
-104	-100	-96	210	0.0509804	0.627451	64	-1	-3
126	-125	-121	206	0.0666667	0.529412	54	-1	-3
53	56	66	226	0.196078	0.258824	23	1	-7
66	67	83	236	0.203922	0.32549	29	3	-9
82	80	102	246	0.215686	0.4	34	6	-13
49	47	74	244	0.364706	0.290196	20	8	-16
48	46	79	244	0.419608	0.309804	20	10	-20
61	59	97	244	0.392157	0.380392	26	11	-22
65	62	105	244	0.407843	0.411765	28	13	-25
51	45	93	248	0.517647	0.364706	21	16	-28
21	12	65	250	0.815686	0.254902	7	21	-31
15	4	64	252	0.937255	0.25098	4	25	-35
15	3	70	250	0.956863	0.27451	5	27	-38
13	0	72	250	1	0.282353	4	31	-41
13	0	74	250	1	0.290196	5	31	-41
15	2	74	250	0.972549	0.290196	5	30	-41
17	4	73	252	0.945098	0.286275	6	28	-39
22	11	78	250	0.858824	0.305882	9	27	-38
21	11	77	250	0.858824	0.301961	8	27	-38
22	11	78	250	0.858824	0.305882	9	27	-38
20	7	78	252	0.909804	0.305882	7	30	-41
16	3	77	250	0.960784	0.301961	6	30	-41
17	4	80	250	0.94902	0.313725	7	32	-43
19	6	82	250	0.92549	0.321569	7	32	-43
16	3	78	250	0.960784	0.305882	6	31	-42
13	1	77	250	0.988235	0.301961	5	33	-43
12	1	78	248	0.988235	0.305882	6	31	-43
14	3	79	248	0.960784	0.309804	6	31	-43
14	3	78	248	0.960784	0.305882	6	30	-42
14	3	76	248	0.960784	0.298039	6	31	-41
15	5	75	248	0.933333	0.294118	6	29	-40
15	5	75	248	0.933333	0.294118	6	29	-40
15	5	75	248	0.933333	0.294118	6	29	-40
15	5	76	248	0.933333	0.298039	6	29	-41
15	4	77	248	0.94902	0.301961	6	32	-42
15	4	75	250	0.945098	0.294118	6	29	-41
15	4	73	250	0.945098	0.286275	5	30	-40
15	4	71	250	0.945098	0.278431	5	29	-39
19	8	71	250	0.886275	0.278431	7	26	-36
26	17	75	250	0.772549	0.294118	10	24	-34
34	27	80	248	0.662745	0.313725	14	20	-31
43	37	86	248	0.568627	0.337255	18	18	-29
52	49	95	244	0.482353	0.372549	22	14	-27
55	55	100	240	0.45098	0.392157	25	13	-27
54	57	102	236	0.470588	0.4	25	12	-27
53	56	102	236	0.482353	0.4	25	13	-27
54	57	104	236	0.482353	0.407843	25	12	-28
54	59	105	234	0.486275	0.411765	26	12	-28
54	60	107	234	0.494118	0.419608	27	12	-28
54	61	109	232	0.505882	0.427451	27	12	-29
55	61	110	234	0.498039	0.431373	27	12	-29
55	59	108	236	0.490196	0.423529	26	13	-29
57	59	107	238	0.466667	0.419608	27	13	-28
57	58	106	238	0.462745	0.415686	26	14	-28
58	57	106	242	0.462745	0.415686	26	14	-29
59	58	107	242	0.458824	0.419608	26	14	-29
59	59	107	240	0.447059	0.419608	27	14	-28
58	60	105	238	0.447059	0.411765	27	12	-27
57	61	103	234	0.447059	0.403922	27	10	-25
59	62	104	236	0.431373	0.407843	27	11	-25
59	61	105	238	0.439216	0.411765	27	11	-26
60	61	104	238	0.423529	0.407843	27	11	-25
61	62	105	238	0.419608	0.411765	27	12	-25
61	63	107	238	0.431373	0.419608	28	12	-26
60	64	108	236	0.443137	0.423529	28	11	-26
59	64	111	234	0.466667	0.435294	28	12	-28
58	64	112	234	0.482353	0.439216	28	12	-29
63	67	109	234	0.423529	0.427451	29	10	-25
54	55	89	238	0.392157	0.34902	24	10	-21
63	63	91	240	0.305882	0.356863	27	7	-17
88	86	109	246	0.211765	0.427451	37	6	-13
60	58	78	246	0.254902	0.305882	25	6	-12
44	43	59	244	0.270588	0.231373	18	5	-10
123	121	-126	254	0.0705882	0.509804	51	2	-5
-41	-44	-38	270	0.027451	0.854902	85	2	-3
119	115	-126	256	0.113725	0.509804	49	5	-8
15	11	39	248	0.717647	0.152941	4	10	-17
28	22	63	248	0.65098	0.247059	10	16	-25
6	0	47	248	1	0.184314	2	15	-27
24	19	58	248	0.670588	0.227451	9	14	-24
88	86	113	244	0.239216	0.443137	37	7	-15
102	100	123	246	0.188235	0.482353	43	6	-13
68	66	93	244	0.290196	0.364706	29	7	-16
40	35	79	246	0.556863	0.309804	16	16	-27
20	12	76	248	0.843137	0.298039	8	26	-38
13	4	77	248	0.94902	0.301961	6	31	-42
13	2	79	248	0.976471	0.309804	6	32	-44
13	2	78	248	0.972549	0.305882	6	31	-43
14	4	76	248	0.94902	0.298039	6	31	-41
24	10	93	250	0.894118	0.364706	10	34	-46
23	9	89	250	0.898039	0.34902	10	31	-44
23	10	86	250	0.882353	0.337255	9	31	-43
24	11	85	250	0.870588	0.333333	9	31	-42
23	10	83	250	0.878431	0.32549	9	29	-41
24	12	83	250	0.854902	0.32549	9	30	-41
21	11	78	248	0.858824	0.305882	8	29	-39
19	10	70	250	0.858824	0.27451	7	26	-36
13	6	56	248	0.894118	0.219608	4	19	-30
10	5	43	248	0.882353	0.168627	3	11	-22
11	9	34	244	0.737255	0.133333	3	8	-15
75	75	91	240	0.176471	0.356863	32	4	-9
77	77	87	240	0.113725	0.341176	32	2	-6
80	82	87	222	0.0823529	0.341176	34	0	-3
-62	-59	-55	214	0.0352941	0.788235	79	0	-2
107	110	122	228	0.121569	0.478431	46	1	-7
30	32	54	236	0.443137	0.211765	12	5	-15
54	55	86	238	0.372549	0.337255	24	8	-19
56	55	92	242	0.403922	0.360784	24	11	-22
50	50	89	240	0.439216	0.34902	22	11	-24
49	50	90	238	0.454902	0.352941	22	11	-24
52	53	92	238	0.435294	0.360784	23	10	-23
54	54	94	240	0.427451	0.368627	24	11	-24
33	30	76	244	0.603922	0.298039	14	16	-28
13	5	60	248	0.917647	0.235294	4	22	-33
15	3	65	252	0.952941	0.254902	4	27	-36
14	0	69	252	1	0.270588	4	28	-39
14	0	72	252	1	0.282353	4	31	-41
14	1	74	250	0.988235	0.290196	5	30	-41
16	3	75	250	0.960784	0.294118	6	31	-41
20	7	77	252	0.909804	0.301961	7	29	-40
23	11	79	250	0.858824	0.309804	9	28	-39
22	11	78	250	0.858824	0.305882	9	27	-38
21	8	78	252	0.898039	0.305882	7	29	-40
18	5	77	250	0.933333	0.301961	7	29	-40
16	3	77	250	0.960784	0.301961	6	30	-41
21	8	83	250	0.901961	0.32549	8	32	-42
23	10	86	250	0.882353	0.337255	9	31	-43
17	4	80	250	0.94902	0.313725	7	32	-43
15	2	79	250	0.976471	0.309804	6	33	-44
13	1	77	250	0.988235	0.301961	5	33	-43
15	3	79	250	0.960784	0.309804	6	31	-43
15	3	78	250	0.960784	0.305882	6	31	-42
15	3	76	250	0.960784	0.298039	6	31	-41
16	4	75	250	0.945098	0.294118	6	31	-41
16	4	74	250	0.945098	0.290196	6	29	-40
16	5	73	250	0.933333	0.286275	6	29	-39
17	5	75	250	0.933333	0.294118	6	29	-40
18	6	76	250	0.921569	0.298039	7	29	-40
18	6	76	250	0.921569	0.298039	7	29	-40
18	5	75	252	0.933333	0.294118	6	30	-40
17	5	72	250	0.929412	0.282353	6	28	-39
17	5	71	250	0.929412	0.278431	6	27	-38
21	10	74	250	0.866667	0.290196	7	26	-37
28	19	80	248	0.760784	0.313725	10	24	-36
35	27	83	248	0.67451	0.32549	14	21	-33
47	41	90	248	0.545098	0.352941	20	17	-29
52	49	96	244	0.490196	0.376471	22	15	-28
56	56	101	240	0.447059	0.396078	25	13	-27
55	56	102	238	0.462745	0.4	25	13	-27
55	57	103	238	0.466667	0.403922	25	13	-27
54	59	105	234	0.486275	0.411765	26	12	-28
54	60	107	234	0.494118	0.419608	27	12	-28
54	61	109	232	0.505882	0.427451	27	12	-29
55	61	110	234	0.498039	0.431373	27	12	-29
55	60	108	234	0.490196	0.423529	27	13	-29
56	59	107	236	0.478431	0.419608	27	13	-28
57	59	107	238	0.466667	0.419608	27	13	-28
58	59	107	238	0.458824	0.419608	27	13	-28
58	59	107	238	0.458824	0.419608	27	13	-28
59	60	108	238	0.454902	0.423529	27	13	-28
59	60	105	238	0.439216	0.411765	27	12	-26
59	60	103	238	0.427451	0.403922	27	12	-25
59	60	103	238	0.427451	0.403922	27	12	-25
59	60	104	238	0.431373	0.407843	27	12	-26
60	60	103	240	0.415686	0.403922	27	12	-25
64	63	105	242	0.4	0.411765	28	12	-24
65	65	108	240	0.4	0.423529	29	12	-25
59	61	106	238	0.443137	0.415686	27	12	-27
60	64	110	236	0.454902	0.431373	29	11	-27
60	65	112	234	0.462745	0.439216	29	11	-28
61	65	108	234	0.435294	0.423529	29	10	-26
63	65	103	238	0.388235	0.403922	29	9	-22
62	63	97	238	0.360784	0.380392	27	9	-20
59	59	91	240	0.352941	0.356863	26	9	-19
58	57	87	242	0.345098	0.341176	25	8	-18
46	44	70	244	0.372549	0.27451	19	8	-16
96	95	109	244	0.129412	0.427451	40	4	-8
-5	-7	-2	264	0.0196078	0.996078	98	2	-2
-94	-96	-83	250	0.0745098	0.678431	66	3	-6
34	31	59	246	0.47451	0.231373	13	11	-18
44	39	79	248	0.505882	0.309804	18	14	-24
10	3	51	248	0.941176	0.2	3	15	-28
2	0	38	244	1	0.14902	1	10	-22
47	44	76	246	0.419608	0.298039	19	11	-20
80	77	108	246	0.286275	0.423529	34	9	-18
56	53	88	246	0.396078	0.345098	23	10	-20
29	23	73	248	0.686275	0.286275	11	20	-31
18	10	74	248	0.866667	0.290196	7	26	-38
12	3	73	248	0.960784	0.286275	5	29	-40
11	2	74	248	0.972549	0.290196	5	31	-41
16	7	77	248	0.909804	0.301961	7	29	-40
18	9	76	248	0.882353	0.298039	7	28	-39
24	10	93	250	0.894118	0.364706	10	34	-46
22	8	90	250	0.909804	0.352941	9	34	-45
20	7	85	250	0.917647	0.333333	8	33	-44
23	10	86	250	0.882353	0.337255	9	31	-43
22	9	82	250	0.890196	0.321569	9	30	-41
21	10	76	250	0.866667	0.298039	7	28	-38
19	10	66	250	0.847059	0.258824	6	24	-34
3	0	40	244	1	0.156863	1	10	-22
21	17	48	248	0.647059	0.188235	6	13	-21
98	95	115	250	0.172549	0.45098	41	6	-11
86	85	96	246	0.113725	0.376471	36	3	-6
-76	-75	-69	232	0.0392157	0.733333	73	1	-3
-118	-116	-110	226	0.054902	0.572549	58	0	-3
40	43	53	226	0.247059	0.207843	17	2	-7
78	82	99	228	0.211765	0.388235	34	3	-11
40	43	70	234	0.427451	0.27451	18	7	-17
39	40	79	238	0.505882	0.309804	18	12	-24
59	60	104	238	0.431373	0.407843	27	12	-26
54	55	100	238	0.458824	0.392157	25	12	-27
51	54	96	236	0.470588	0.376471	24	11	-26
49	53	92	234	0.466667	0.360784	23	10	-24
52	55	92	236	0.435294	0.360784	24	10	-23
37	39	76	236	0.513725	0.298039	17	11	-23
15	12	59	244	0.796078	0.231373	6	18	-29
10	2	60	248	0.968627	0.235294	3	21	-34
12	1	66	250	0.984314	0.258824	4	27	-37
14	0	70	252	1	0.27451	4	30	-39
13	0	71	252	1	0.278431	4	30	-40
14	1	74	250	0.988235	0.290196	5	30	-41
17	4	77	250	0.94902	0.301961	6	30	-41
19	6	78	250	0.921569	0.305882	7	30	-41
20	7	78	252	0.909804	0.305882	7	30	-41
21	8	78	252	0.898039	0.305882	7	29	-40
16	3	75	250	0.960784	0.294118	6	31	-41
16	3	77	250	0.960784	0.301961	6	30	-41
15	2	76	250	0.972549	0.298039	5	33	-42
19	6	81	250	0.92549	0.317647	7	30	-42
25	12	88	250	0.862745	0.345098	10	31	-43
17	4	81	250	0.94902	0.317647	7	32	-43
16	3	80	250	0.960784	0.313725	7	32	-43
16	3	80	250	0.960784	0.313725	7	32	-43
15	2	78	250	0.972549	0.305882	6	32	-43
15	2	77	250	0.972549	0.301961	6	31	-42
16	3	76	250	0.960784	0.298039	6	31	-41
17	4	75	252	0.945098	0.294118	6	31	-41
17	4	74	252	0.945098	0.290196	6	29	-40
17	4	73	252	0.945098	0.286275	6	28	-39
18	5	74	252	0.933333	0.290196	6	29	-39
18	5	74	252	0.933333	0.290196	6	29	-39
18	5	74	252	0.933333	0.290196	6	29	-39
17	4	73	252	0.945098	0.286275	6	28	-39
17	4	73	252	0.945098	0.286275	6	28	-39
18	5	74	252	0.933333	0.290196	6	29	-39
16	5	73	250	0.933333	0.286275	6	29	-39
20	9	76	250	0.882353	0.298039	7	27	-38
25	16	77	248	0.792157	0.301961	10	24	-36
40	32	86	248	0.627451	0.337255	16	20	-32
48	42	92	248	0.545098	0.360784	20	17	-29
54	50	97	246	0.486275	0.380392	23	15	-27
57	55	101	242	0.454902	0.396078	25	14	-27
56	57	102	238	0.45098	0.4	25	13	-27
54	58	103	236	0.47451	0.403922	25	12	-27
53	59	105	234	0.494118	0.411765	26	11	-28
54	60	107	234	0.494118	0.419608	27	12	-28
54	60	108	234	0.498039	0.423529	27	12	-29
56	61	108	234	0.482353	0.423529	27	12	-28
57	60	107	236	0.466667	0.419608	27	13	-28
56	59	106	236	0.470588	0.415686	26	12	-28
57	59	106	238	0.462745	0.415686	27	12	-28
58	60	108	238	0.462745	0.423529	27	13	-28
58	60	108	238	0.462745	0.423529	27	13	-28
59	60	106	238	0.443137	0.415686	27	13	-27
60	60	105	240	0.427451	0.411765	27	13	-26
59	59	103	240	0.427451	0.403922	27	12	-26
59	59	103	240	0.427451	0.403922	27	12	-26
61	60	103	242	0.415686	0.403922	27	12	-25
62	59	102	244	0.423529	0.4	27	13	-25
64	63	106	242	0.403922	0.415686	28	12	-25
61	62	106	238	0.423529	0.415686	28	12	-26
60	62	107	238	0.439216	0.419608	27	12	-27
61	63	108	238	0.435294	0.423529	28	12	-26
61	64	106	236	0.423529	0.415686	28	10	-25
63	66	107	236	0.411765	0.419608	29	10	-24
65	67	107	238	0.392157	0.419608	30	10	-23
68	70	109	238	0.376471	0.427451	31	9	-23
65	66	106	238	0.388235	0.415686	29	10	-23
54	55	91	238	0.407843	0.356863	24	10	-22
47	47	71	240	0.337255	0.278431	20	6	-15
119	119	-123	240	0.105882	0.521569	50	3	-8
108	106	-128	246	0.172549	0.501961	45	6	-12
45	42	76	246	0.447059	0.298039	18	11	-20
72	67	110	248	0.392157	0.431373	30	13	-24
52	45	93	248	0.517647	0.364706	21	16	-28
4	0	42	246	1	0.164706	1	11	-24
6	3	40	244	0.92549	0.156863	2	11	-22
37	34	71	244	0.521569	0.278431	15	12	-23
33	29	72	246	0.596078	0.282353	13	16	-26
18	12	66	246	0.819608	0.258824	7	22	-33
16	9	73	246	0.878431	0.286275	7	27	-38
11	4	70	246	0.941176	0.27451	5	28	-39
10	3	68	246	0.956863	0.266667	4	27	-38
17	10	73	246	0.862745	0.286275	7	27	-38
27	20	81	246	0.752941	0.317647	11	24	-36
22	8	90	250	0.909804	0.352941	9	34	-45
21	7	89	250	0.921569	0.34902	9	34	-45
20	6	87	250	0.929412	0.341176	9	32	-45
22	9	87	250	0.898039	0.341176	9	31	-43
22	9	81	250	0.890196	0.317647	9	29	-41
14	4	60	250	0.933333	0.235294	4	22	-33
22	15	53	252	0.717647	0.207843	7	16	-24
33	28	53	252	0.470588	0.207843	12	9	-16
90	87	102	252	0.14902	0.4	37	4	-8
-100	-102	-91	250	0.0666667	0.647059	64	3	-5
81	80	91	246	0.121569	0.356863	34	3	-6
119	119	-124	240	0.0980392	0.517647	50	3	-7
84	86	103	234	0.184314	0.403922	36	3	-10
22	26	52	232	0.576471	0.203922	10	8	-18
42	46	82	234	0.486275	0.321569	20	9	-23
47	50	93	236	0.494118	0.364706	22	12	-26
53	55	102	238	0.482353	0.4	25	13	-28
49	51	98	238	0.501961	0.384314	23	13	-28
49	53	96	234	0.490196	0.376471	23	11	-26
47	52	91	234	0.482353	0.356863	23	10	-24
47	53	87	232	0.458824	0.341176	23	7	-21
47	50	85	236	0.447059	0.333333	21	9	-22
27	27	67	240	0.596078	0.262745	12	14	-25
10	5	55	246	0.909804	0.215686	3	19	-30
10	2	63	248	0.968627	0.247059	3	24	-36
12	1	68	250	0.984314	0.266667	4	27	-38
13	0	72	250	1	0.282353	4	31	-41
14	1	75	250	0.988235	0.294118	5	31	-42
16	3	77	250	0.960784	0.301961	6	30	-41
17	4	78	250	0.94902	0.305882	6	31	-42
19	6	79	250	0.92549	0.309804	7	31	-41
19	6	78	250	0.921569	0.305882	7	30	-41
19	6	78	250	0.921569	0.305882	7	30	-41
17	4	77	250	0.94902	0.301961	6	30	-41
17	4	79	250	0.94902	0.309804	6	33	-43
15	2	78	250	0.972549	0.305882	6	32	-43
16	3	79	250	0.960784	0.309804	6	33	-43
20	7	84	250	0.917647	0.329412	8	32	-43
14	1	78	250	0.988235	0.305882	6	32	-43
14	1	79	250	0.988235	0.309804	6	33	-44
14	1	79	250	0.988235	0.309804	6	33	-44
15	2	79	250	0.976471	0.309804	6	33	-44
15	2	77	250	0.972549	0.301961	6	31	-42
16	3	76	250	0.960784	0.298039	6	31	-41
17	4	75	252	0.945098	0.294118	6	31	-41
16	3	74	252	0.960784	0.290196	6	29	-40
16	3	73	252	0.960784	0.286275	6	28	-39
17	4	74	252	0.945098	0.290196	6	29	-40
18	5	75	252	0.933333	0.294118	6	30	-40
18	5	75	252	0.933333	0.294118	6	30	-40
19	6	75	252	0.921569	0.294118	7	28	-39
19	6	75	252	0.921569	0.294118	7	28	-39
19	6	75	252	0.921569	0.294118	7	28	-39
18	5	75	252	0.933333	0.294118	6	30	-40
20	7	76	252	0.909804	0.298039	7	31	-40
21	10	74	250	0.866667	0.290196	7	26	-37
30	21	79	250	0.733333	0.309804	11	23	-34
40	33	86	248	0.615686	0.337255	16	19	-31
50	44	94	248	0.533333	0.368627	21	17	-29
55	52	98	244	0.470588	0.384314	24	14	-27
54	55	99	238	0.454902	0.388235	25	12	-26
54	58	101	234	0.466667	0.396078	25	11	-26
53	58	102	234	0.482353	0.4	25	11	-26
55	60	105	234	0.47451	0.411765	27	11	-27
55	60	106	234	0.482353	0.415686	27	11	-28
56	60	106	236	0.470588	0.415686	27	12	-28
57	61	106	236	0.462745	0.415686	27	12	-27
57	61	106	236	0.462745	0.415686	27	12	-27
57	60	106	236	0.462745	0.415686	27	12	-27
57	60	107	236	0.466667	0.419608	27	13	-28
57	60	108	236	0.470588	0.423529	27	13	-28
59	60	107	238	0.447059	0.419608	27	13	-28
60	59	107	242	0.447059	0.419608	27	14	-28
59	59	105	240	0.439216	0.411765	27	13	-27
59	59	104	240	0.431373	0.407843	27	13	-26
61	59	104	242	0.431373	0.407843	27	13	-26
63	60	104	244	0.423529	0.407843	27	13	-25
62	61	104	242	0.411765	0.407843	27	12	-25
62	62	106	240	0.415686	0.415686	28	12	-26
61	62	105	238	0.419608	0.411765	27	12	-25
61	62	104	238	0.411765	0.407843	27	11	-25
62	63	106	238	0.415686	0.415686	28	12	-25
64	65	109	238	0.411765	0.427451	29	12	-26
62	64	108	238	0.427451	0.423529	29	11	-26
61	65	108	234	0.435294	0.423529	29	10	-26
64	69	111	234	0.423529	0.435294	30	10	-25
57	62	102	234	0.443137	0.4	27	9	-24
61	64	97	234	0.372549	0.380392	28	8	-20
69	70	98	238	0.294118	0.384314	30	7	-17
69	66	100	246	0.341176	0.392157	29	10	-20
64	58	100	248	0.419608	0.392157	27	13	-24
77	70	117	248	0.4	0.458824	32	14	-26
73	66	115	248	0.427451	0.45098	30	15	-27
22	16	59	248	0.729412	0.231373	7	16	-26
21	16	54	248	0.701961	0.211765	7	16	-24
32	29	68	244	0.572549	0.266667	13	13	-24
17	14	58	244	0.756863	0.227451	6	16	-28
8	3	56	246	0.945098	0.219608	3	19	-32
13	7	68	246	0.898039	0.266667	5	24	-37
11	4	66	246	0.941176	0.258824	4	25	-36
17	9	69	248	0.870588	0.270588	6	25	-36
28	20	80	248	0.74902	0.313725	11	24	-36
34	26	86	248	0.698039	0.337255	14	22	-35
21	7	88	250	0.921569	0.345098	9	34	-45
21	7	90	250	0.921569	0.352941	9	35	-46
20	6	88	250	0.933333	0.345098	9	33	-45
23	10	86	250	0.882353	0.337255	9	31	-43
20	8	74	250	0.890196	0.290196	7	28	-38
6	0	42	248	1	0.164706	1	13	-24
79	73	97	256	0.247059	0.380392	32	8	-13
-113	-117	-104	258	0.0862745	0.596078	58	4	-6
-114	-117	-108	260	0.0627451	0.580392	58	3	-4
119	117	-126	250	0.0980392	0.509804	49	4	-7
33	31	52	246	0.403922	0.203922	12	6	-13
38	38	64	240	0.407843	0.25098	16	7	-16
44	45	77	238	0.427451	0.301961	20	9	-20
47	50	90	236	0.478431	0.352941	22	11	-25
53	56	105	236	0.494118	0.411765	25	14	-29
52	54	106	238	0.509804	0.415686	25	14	-31
47	48	101	238	0.533333	0.396078	22	16	-32
50	52	100	238	0.501961	0.392157	23	13	-29
48	52	93	234	0.482353	0.364706	23	11	-25
47	52	86	232	0.454902	0.337255	22	8	-21
46	51	82	232	0.439216	0.321569	22	7	-20
39	41	77	236	0.494118	0.301961	18	10	-22
16	13	58	244	0.776471	0.227451	6	18	-29
10	3	57	248	0.94902	0.223529	3	19	-31
14	3	67	250	0.956863	0.262745	5	26	-37
13	1	71	250	0.984314	0.278431	5	28	-39
14	1	75	250	0.988235	0.294118	5	31	-42
15	2	77	250	0.972549	0.301961	6	31	-42
18	5	81	250	0.937255	0.317647	7	31	-43
19	6	80	250	0.92549	0.313725	7	31	-42
20	7	80	250	0.913725	0.313725	7	30	-41
21	8	81	250	0.901961	0.317647	8	30	-41
20	7	80	250	0.913725	0.313725	7	30	-41
18	5	79	250	0.937255	0.309804	7	32	-42
17	4	79	250	0.94902	0.309804	6	33	-43
16	3	79	250	0.960784	0.309804	6	33	-43
15	2	79	250	0.976471	0.309804	6	33	-44
15	2	79	250	0.976471	0.309804	6	33	-44
13	0	77	250	1	0.301961	5	31	-43
14	1	79	250	0.988235	0.309804	6	33	-44
14	0	80	250	1	0.313725	6	33	-44
14	1	78	250	0.988235	0.305882	6	32	-43
15	2	77	250	0.972549	0.301961	6	31	-42
15	2	75	250	0.972549	0.294118	5	31	-42
16	3	74	252	0.960784	0.290196	6	29	-40
15	2	73	252	0.972549	0.286275	5	30	-40
16	3	75	250	0.960784	0.294118	6	31	-41
17	4	76	250	0.94902	0.298039	6	31	-41
17	4	76	250	0.94902	0.298039	6	31	-41
18	5	76	252	0.933333	0.298039	6	30	-41
20	7	77	252	0.909804	0.301961	7	29	-40
19	6	75	252	0.921569	0.294118	7	28	-39
19	6	75	252	0.921569	0.294118	7	28	-39
19	6	76	252	0.921569	0.298039	7	29	-40
19	6	76	252	0.921569	0.298039	7	29	-40
19	8	74	250	0.890196	0.290196	7	28	-39
25	14	77	250	0.819608	0.301961	9	25	-36
33	24	82	250	0.705882	0.321569	13	22	-34
43	36	88	248	0.592157	0.345098	18	19	-30
51	47	95	246	0.505882	0.372549	22	16	-28
55	55	99	240	0.443137	0.388235	25	13	-26
57	58	101	238	0.435294	0.396078	26	12	-26
56	60	102	234	0.45098	0.4	27	10	-25
56	60	103	234	0.454902	0.403922	27	11	-26
56	60	104	236	0.462745	0.407843	27	11	-26
57	61	105	236	0.458824	0.411765	27	11	-26
58	62	106	236	0.45098	0.415686	27	11	-26
57	61	105	236	0.458824	0.411765	27	11	-26
57	61	105	236	0.458824	0.411765	27	11	-26
56	61	106	234	0.470588	0.415686	27	12	-27
56	61	107	234	0.478431	0.419608	27	12	-28
58	60	108	238	0.462745	0.423529	27	13	-28
60	59	108	242	0.454902	0.423529	27	15	-29
61	60	108	242	0.443137	0.423529	27	14	-28
61	61	107	240	0.431373	0.419608	27	13	-27
62	60	106	242	0.435294	0.415686	27	13	-27
63	60	105	244	0.427451	0.411765	27	13	-26
62	60	105	242	0.427451	0.411765	27	14	-26
61	61	105	240	0.419608	0.411765	27	12	-26
62	62	105	240	0.407843	0.411765	28	12	-25
64	63	105	242	0.4	0.411765	28	12	-24
63	62	105	242	0.407843	0.411765	28	12	-25
64	63	107	242	0.411765	0.419608	28	13	-26
62	63	108	238	0.427451	0.423529	28	13	-26
61	65	109	236	0.439216	0.427451	29	11	-26
62	68	111	232	0.443137	0.435294	30	9	-26
60	66	108	232	0.443137	0.423529	29	10	-25
62	66	106	234	0.415686	0.415686	29	10	-24
70	71	110	238	0.364706	0.431373	31	10	-23
67	64	107	244	0.4	0.419608	29	13	-25
64	58	106	248	0.45098	0.415686	27	16	-27
68	61	109	248	0.439216	0.427451	28	15	-27
64	59	104	246	0.431373	0.407843	27	15	-26
21	18	55	244	0.67451	0.215686	7	15	-24
22	21	51	242	0.588235	0.2	8	12	-20
41	41	72	240	0.431373	0.282353	18	10	-20
23	22	59	242	0.627451	0.231373	9	14	-24
9	6	51	244	0.882353	0.2	3	15	-27
6	1	54	246	0.980392	0.211765	3	17	-31
14	8	62	246	0.870588	0.243137	5	20	-32
29	22	75	248	0.705882	0.294118	11	21	-32
36	29	84	248	0.654902	0.329412	14	20	-32
27	19	78	248	0.756863	0.305882	10	24	-35
20	6	88	250	0.933333	0.345098	9	33	-45
22	7	90	250	0.921569	0.352941	9	35	-46
19	4	85	252	0.952941	0.333333	7	34	-45
23	10	83	250	0.878431	0.32549	9	29	-41
20	10	69	250	0.854902	0.270588	7	24	-35
39	32	70	252	0.541176	0.27451	14	15	-23
-117	-121	-103	254	0.117647	0.6	57	5	-9
118	114	127	258	0.101961	0.498039	48	4	-7
55	51	66	256	0.227451	0.258824	22	6	-9
59	56	80	248	0.301961	0.313725	24	7	-14
41	39	74	244	0.47451	0.290196	17	12	-22
54	53	92	242	0.423529	0.360784	23	11	-23
52	51	93	242	0.45098	0.364706	23	12	-25
55	55	101	240	0.454902	0.396078	25	13	-27
46	45	95	242	0.52549	0.372549	21	16	-30
50	49	101	242	0.513725	0.396078	23	16	-30
51	51	103	240	0.505882	0.403922	23	16	-31
51	52	98	238	0.478431	0.384314	23	13	-27
53	54	94	238	0.435294	0.368627	24	11	-24
53	55	90	236	0.411765	0.352941	24	10	-21
47	48	81	238	0.419608	0.317647	21	10	-20
27	25	66	242	0.619608	0.258824	11	14	-26
10	4	56	246	0.929412	0.219608	3	19	-31
10	1	60	250	0.984314	0.235294	3	21	-34
14	2	67	252	0.968627	0.262745	4	27	-37
15	2	73	252	0.972549	0.286275	5	30	-40
15	2	77	250	0.972549	0.301961	6	31	-42
16	3	79	250	0.960784	0.309804	6	33	-43
19	6	82	250	0.92549	0.321569	7	32	-43
20	7	82	250	0.913725	0.321569	7	32	-43
20	7	80	250	0.913725	0.313725	7	30	-41
21	8	81	250	0.901961	0.317647	8	30	-41
20	7	80	250	0.913725	0.313725	7	30	-41
18	5	79	250	0.937255	0.309804	7	32	-42
16	3	78	250	0.960784	0.305882	6	31	-42
16	3	79	250	0.960784	0.309804	6	33	-43
14	1	78	250	0.988235	0.305882	6	32	-43
13	0	77	250	1	0.301961	5	31	-43
13	0	77	250	1	0.301961	5	31	-43
14	1	79	250	0.988235	0.309804	6	33	-44
14	0	80	250	1	0.313725	6	33	-44
14	1	78	250	0.988235	0.305882	6	32	-43
[truncated: 6,859 more rows]

## Sheet: Average Colours
red	green	blue	hue	saturation	value	lightness	a*	b*
33.0146	26.4448	90.4358	1	0.743259	0.354651	14.5907	23.8588	-36.536
