# Supplementary material for: Parallel and High Throughput Reaction Monitoring with Computer Vision
Source: Angew Chem Int Ed Engl. 2024 Oct 31;64(1):e202413395. doi: 10.1002/anie.202413395 (PMC11701362; doi:10.1002/anie.202413395)
Supplement: Supplementary file 2 — Supporting Information [file ANIE-64-e202413395-s002.zip › Supporting Info - Machine readable data part 1/Figure 4 - glare analysis/24_above_SIanal__3/24_above_SIanal.xlsx]

## Sheet: Raw Colour Distributions
red	green	blue	hue	saturation	value	lightness	a*	b*
20	19	31	246	0.388235	0.121569	6	4	-8
21	20	29	246	0.309804	0.113725	6	4	-6
22	21	29	248	0.27451	0.113725	7	2	-6
20	19	26	248	0.270588	0.101961	6	2	-5
20	20	25	240	0.2	0.0980392	6	2	-4
18	18	22	240	0.180392	0.0862745	5	2	-2
16	16	21	240	0.239216	0.0823529	4	2	-2
16	15	22	248	0.317647	0.0862745	4	2	-3
19	18	27	246	0.333333	0.105882	5	2	-6
23	22	32	246	0.313725	0.12549	7	4	-7
25	26	35	234	0.286275	0.137255	9	2	-6
27	30	38	224	0.290196	0.14902	10	1	-6
28	31	39	224	0.282353	0.152941	11	1	-6
28	30	37	226	0.243137	0.145098	10	1	-5
27	29	35	226	0.227451	0.137255	10	0	-4
26	27	33	232	0.211765	0.129412	9	2	-5
23	24	30	232	0.235294	0.117647	8	0	-4
19	20	26	232	0.270588	0.101961	6	2	-5
13	15	22	226	0.407843	0.0862745	4	0	-4
8	10	18	228	0.556863	0.0705882	2	2	-4
9	10	17	232	0.470588	0.0666667	2	2	-3
10	9	16	248	0.439216	0.0627451	2	2	-3
10	9	16	248	0.439216	0.0627451	2	2	-3
10	9	17	248	0.470588	0.0666667	2	2	-3
11	9	18	254	0.501961	0.0705882	3	2	-3
14	11	22	256	0.498039	0.0862745	3	4	-5
19	16	34	250	0.529412	0.133333	5	6	-11
24	24	46	240	0.478431	0.180392	9	6	-14
26	33	53	224	0.509804	0.207843	12	4	-14
35	49	64	212	0.454902	0.25098	20	-2	-11
33	52	63	202	0.47451	0.247059	20	-4	-9
32	53	61	196	0.47451	0.239216	20	-6	-8
34	54	62	198	0.45098	0.243137	21	-6	-7
35	53	62	200	0.435294	0.243137	21	-5	-8
35	52	61	200	0.427451	0.239216	20	-4	-8
34	52	60	198	0.435294	0.235294	20	-5	-7
36	53	62	200	0.419608	0.243137	21	-4	-8
35	53	62	200	0.435294	0.243137	21	-5	-8
33	54	61	196	0.458824	0.239216	21	-6	-7
32	54	61	194	0.47451	0.239216	21	-7	-7
32	54	61	194	0.47451	0.239216	21	-7	-7
31	53	60	194	0.482353	0.235294	20	-7	-7
32	53	60	196	0.466667	0.235294	20	-6	-7
32	52	58	194	0.447059	0.227451	20	-6	-6
34	52	59	196	0.423529	0.231373	20	-5	-7
35	52	59	198	0.407843	0.231373	20	-5	-7
36	53	60	198	0.4	0.235294	21	-5	-6
36	53	61	200	0.411765	0.239216	21	-5	-7
36	54	62	198	0.419608	0.243137	21	-5	-7
37	56	63	196	0.411765	0.247059	22	-5	-7
38	56	64	198	0.407843	0.25098	22	-5	-7
40	57	65	200	0.384314	0.254902	22	-5	-7
40	57	66	200	0.392157	0.258824	22	-4	-8
43	60	69	200	0.376471	0.270588	24	-4	-8
48	65	75	202	0.360784	0.294118	26	-4	-8
51	68	79	204	0.352941	0.309804	27	-4	-9
54	71	82	204	0.341176	0.321569	29	-4	-9
57	74	85	204	0.329412	0.333333	30	-4	-9
62	80	92	204	0.32549	0.360784	32	-4	-9
69	88	100	204	0.309804	0.392157	36	-4	-9
73	94	104	200	0.298039	0.407843	38	-5	-8
81	103	112	198	0.278431	0.439216	42	-6	-8
84	110	119	196	0.294118	0.466667	44	-7	-8
88	117	125	192	0.294118	0.490196	47	-8	-8
92	122	-127	192	0.286275	0.505882	49	-9	-7
95	126	-124	190	0.278431	0.517647	50	-9	-7
90	121	126	188	0.286275	0.494118	48	-10	-6
86	116	120	188	0.282353	0.470588	46	-10	-6
83	113	115	184	0.278431	0.45098	45	-10	-5
79	108	108	180	0.266667	0.423529	43	-10	-3
76	104	103	178	0.270588	0.407843	41	-11	-3
67	93	90	174	0.278431	0.364706	37	-10	-2
59	82	79	172	0.282353	0.321569	32	-9	-1
53	72	69	170	0.262745	0.282353	29	-9	0
46	63	61	172	0.270588	0.247059	25	-7	-1
41	54	53	176	0.239216	0.211765	21	-5	-2
35	48	47	176	0.270588	0.188235	18	-6	-1
22	34	33	176	0.352941	0.133333	12	-6	-1
19	25	26	188	0.270588	0.101961	8	-4	-1
16	18	20	210	0.2	0.0784314	5	0	-2
15	15	17	240	0.117647	0.0666667	4	0	-1
15	13	16	280	0.188235	0.0627451	3	0	-2
15	12	16	286	0.25098	0.0627451	3	0	-2
14	11	16	276	0.313725	0.0627451	3	2	-2
14	11	16	276	0.313725	0.0627451	3	2	-2
13	10	16	270	0.376471	0.0627451	3	2	-2
14	10	21	262	0.52549	0.0823529	3	4	-5
15	11	28	254	0.607843	0.109804	3	6	-10
17	12	31	256	0.611765	0.121569	4	6	-11
39	35	55	252	0.364706	0.215686	14	7	-12
20	19	29	246	0.345098	0.113725	6	4	-7
20	19	27	248	0.298039	0.105882	6	2	-5
21	21	26	240	0.192157	0.101961	6	2	-4
18	18	23	240	0.215686	0.0901961	5	2	-3
16	15	21	250	0.286275	0.0823529	4	0	-2
17	16	23	248	0.305882	0.0901961	4	2	-4
16	15	22	248	0.317647	0.0862745	4	2	-3
19	18	24	250	0.25098	0.0941176	5	2	-4
24	23	30	248	0.235294	0.117647	7	4	-5
27	26	33	248	0.211765	0.129412	9	2	-5
26	28	35	226	0.258824	0.137255	10	2	-5
25	29	36	218	0.305882	0.141176	10	0	-5
26	30	38	220	0.317647	0.14902	10	0	-6
27	31	39	220	0.305882	0.152941	11	0	-6
27	30	37	222	0.270588	0.145098	10	1	-5
25	27	33	226	0.243137	0.129412	9	2	-5
23	25	30	222	0.235294	0.117647	9	0	-3
19	20	25	230	0.239216	0.0980392	6	2	-4
12	14	20	226	0.4	0.0784314	3	2	-3
8	10	17	226	0.529412	0.0666667	2	2	-3
10	11	17	232	0.411765	0.0666667	3	0	-2
10	9	16	248	0.439216	0.0627451	2	2	-3
10	9	17	248	0.470588	0.0666667	2	2	-3
10	9	18	246	0.501961	0.0705882	2	2	-4
11	9	20	250	0.54902	0.0784314	3	2	-5
15	11	25	258	0.560784	0.0980392	3	4	-7
19	16	35	250	0.541176	0.137255	5	6	-12
24	24	47	240	0.490196	0.184314	9	6	-15
26	33	53	224	0.509804	0.207843	12	4	-14
33	48	62	208	0.466667	0.243137	19	-2	-11
32	51	62	202	0.482353	0.243137	20	-4	-9
32	53	60	196	0.466667	0.235294	20	-6	-7
32	52	58	194	0.447059	0.227451	20	-6	-6
34	51	58	198	0.415686	0.227451	20	-5	-6
34	50	58	200	0.415686	0.227451	20	-4	-7
33	50	58	200	0.431373	0.227451	19	-4	-7
33	50	58	200	0.431373	0.227451	19	-4	-7
34	51	59	200	0.423529	0.231373	20	-4	-7
33	51	59	198	0.439216	0.231373	20	-5	-7
31	52	59	196	0.47451	0.231373	20	-6	-7
32	53	60	196	0.466667	0.235294	20	-6	-7
32	53	60	196	0.466667	0.235294	20	-6	-7
31	52	60	196	0.482353	0.235294	20	-6	-7
32	52	60	198	0.466667	0.235294	20	-6	-7
34	52	61	200	0.443137	0.239216	20	-4	-8
35	52	61	200	0.427451	0.239216	20	-4	-8
36	53	62	200	0.419608	0.243137	21	-4	-8
36	54	62	198	0.419608	0.243137	21	-5	-7
35	55	62	196	0.435294	0.243137	21	-6	-7
36	56	63	196	0.427451	0.247059	22	-6	-7
37	57	64	196	0.423529	0.25098	22	-5	-7
39	57	65	198	0.4	0.254902	22	-5	-7
39	57	66	200	0.407843	0.258824	22	-5	-8
43	61	72	202	0.403922	0.282353	24	-4	-9
46	64	76	204	0.396078	0.298039	26	-4	-9
51	69	81	204	0.368627	0.317647	28	-3	-10
58	75	88	206	0.341176	0.345098	30	-4	-10
62	80	93	206	0.333333	0.364706	32	-3	-10
67	85	98	206	0.317647	0.384314	35	-3	-10
70	89	101	204	0.305882	0.396078	36	-4	-9
76	98	108	198	0.298039	0.423529	40	-5	-8
81	106	114	194	0.290196	0.447059	43	-7	-7
85	113	122	194	0.301961	0.478431	45	-8	-8
90	121	-125	194	0.313725	0.513725	49	-9	-9
91	123	-124	194	0.309804	0.517647	49	-9	-9
91	123	-125	192	0.305882	0.513725	49	-10	-8
91	125	-125	190	0.305882	0.513725	50	-10	-7
88	122	127	188	0.305882	0.498039	49	-11	-7
84	118	122	186	0.309804	0.478431	47	-11	-6
81	114	116	184	0.301961	0.454902	45	-11	-5
73	103	103	180	0.290196	0.403922	41	-11	-3
66	93	91	176	0.290196	0.364706	37	-10	-2
63	87	85	176	0.27451	0.341176	34	-10	-2
58	79	76	172	0.266667	0.309804	31	-9	-1
52	70	67	170	0.258824	0.27451	28	-8	0
45	60	58	172	0.25098	0.235294	23	-6	-1
38	52	51	176	0.270588	0.203922	20	-5	-2
27	40	39	176	0.32549	0.156863	14	-5	-1
23	31	31	180	0.258824	0.121569	10	-5	-1
16	18	20	210	0.2	0.0784314	5	0	-2
13	12	14	270	0.141176	0.054902	3	0	-1
14	11	14	300	0.215686	0.054902	3	0	-1
14	11	15	286	0.266667	0.0588235	3	0	-2
12	10	15	264	0.333333	0.0588235	3	2	-2
12	10	14	270	0.286275	0.054902	3	0	-2
11	9	13	270	0.305882	0.0509804	2	2	-2
12	10	18	256	0.443137	0.0705882	3	2	-3
15	13	26	250	0.498039	0.101961	3	4	-8
17	14	30	252	0.533333	0.117647	4	4	-10
28	25	43	250	0.419608	0.168627	10	6	-11
19	18	28	246	0.356863	0.109804	5	4	-7
18	17	26	246	0.345098	0.101961	5	2	-6
16	15	23	248	0.34902	0.0901961	4	2	-4
15	14	21	248	0.333333	0.0823529	4	2	-3
15	14	22	248	0.364706	0.0862745	4	2	-4
14	13	23	246	0.435294	0.0901961	3	2	-5
17	16	25	246	0.360784	0.0980392	5	2	-5
22	21	28	248	0.25098	0.109804	7	2	-5
27	27	32	240	0.156863	0.12549	10	0	-3
29	30	34	228	0.14902	0.133333	10	1	-3
27	31	35	210	0.227451	0.137255	11	0	-3
25	31	36	208	0.305882	0.141176	11	-1	-4
26	33	39	208	0.333333	0.152941	12	-1	-5
26	32	39	212	0.333333	0.152941	11	0	-6
26	32	38	210	0.317647	0.14902	11	0	-5
25	30	35	210	0.286275	0.137255	10	0	-4
23	25	30	222	0.235294	0.117647	9	0	-3
19	20	25	230	0.239216	0.0980392	6	2	-4
13	14	19	230	0.317647	0.0745098	3	0	-2
8	10	15	222	0.466667	0.0588235	2	0	-2
9	10	14	228	0.356863	0.054902	2	2	-2
10	10	15	240	0.333333	0.0588235	2	2	-2
10	9	17	248	0.470588	0.0666667	2	2	-3
10	9	19	246	0.52549	0.0745098	3	0	-4
12	10	23	250	0.564706	0.0901961	3	4	-7
16	12	28	256	0.572549	0.109804	4	4	-9
20	17	37	250	0.541176	0.145098	6	6	-13
24	24	47	240	0.490196	0.184314	9	6	-15
28	35	55	224	0.490196	0.215686	14	4	-14
35	49	64	212	0.454902	0.25098	20	-2	-11
34	52	63	202	0.458824	0.247059	20	-3	-9
31	52	60	196	0.482353	0.235294	20	-6	-7
33	51	59	198	0.439216	0.231373	20	-5	-7
33	49	55	196	0.4	0.215686	19	-5	-6
34	49	56	200	0.392157	0.219608	19	-5	-6
33	49	56	198	0.411765	0.219608	19	-4	-7
33	49	56	198	0.411765	0.219608	19	-4	-7
31	48	55	198	0.435294	0.215686	18	-4	-7
31	49	56	196	0.447059	0.219608	19	-6	-7
31	49	57	198	0.454902	0.223529	19	-5	-7
34	52	60	198	0.435294	0.235294	20	-5	-7
33	51	59	198	0.439216	0.231373	20	-5	-7
32	50	58	198	0.447059	0.227451	19	-5	-7
33	51	60	200	0.45098	0.235294	20	-4	-8
35	53	63	202	0.443137	0.247059	21	-5	-8
35	53	63	202	0.443137	0.247059	21	-5	-8
35	53	62	200	0.435294	0.243137	21	-5	-8
36	54	61	196	0.411765	0.239216	21	-5	-7
35	55	61	194	0.427451	0.239216	21	-6	-6
35	56	63	196	0.443137	0.247059	21	-6	-7
36	57	64	196	0.439216	0.25098	22	-6	-7
38	58	65	196	0.415686	0.254902	23	-6	-7
40	59	68	200	0.411765	0.266667	23	-4	-8
46	64	75	202	0.388235	0.294118	25	-4	-9
48	66	77	202	0.376471	0.301961	27	-4	-9
53	71	82	202	0.352941	0.321569	29	-4	-9
61	79	90	202	0.321569	0.352941	32	-4	-9
66	84	95	202	0.305882	0.372549	34	-4	-9
75	93	105	204	0.286275	0.411765	38	-4	-9
78	99	110	200	0.290196	0.431373	40	-5	-9
84	107	116	196	0.27451	0.454902	43	-6	-8
92	118	125	192	0.262745	0.490196	47	-8	-7
94	121	-127	194	0.270588	0.505882	49	-8	-8
102	-125	-117	192	0.266667	0.545098	52	-8	-8
105	-121	-112	194	0.270588	0.564706	54	-8	-8
103	-122	-114	192	0.27451	0.556863	54	-9	-8
102	-122	-115	190	0.278431	0.552941	53	-9	-7
97	-125	-120	188	0.286275	0.533333	52	-11	-7
89	123	127	186	0.298039	0.498039	49	-11	-6
85	118	121	184	0.298039	0.47451	47	-11	-5
81	110	111	182	0.270588	0.435294	44	-10	-4
72	98	96	176	0.266667	0.384314	39	-10	-2
65	87	84	172	0.25098	0.341176	35	-9	-1
57	76	74	174	0.25098	0.298039	30	-8	-1
51	68	65	170	0.25098	0.266667	27	-8	0
40	54	52	172	0.258824	0.211765	21	-7	-1
29	43	42	176	0.32549	0.168627	16	-7	-1
23	35	35	180	0.341176	0.137255	12	-4	-2
16	23	26	198	0.384314	0.101961	7	-2	-3
11	13	17	220	0.352941	0.0666667	3	0	-2
13	11	16	264	0.313725	0.0627451	3	0	-2
13	10	15	276	0.333333	0.0588235	3	2	-2
13	10	16	270	0.376471	0.0627451	3	2	-2
13	11	17	260	0.352941	0.0666667	3	0	-2
11	11	15	240	0.266667	0.0588235	3	2	-2
9	10	13	226	0.305882	0.0509804	2	0	-2
12	13	19	232	0.368627	0.0745098	3	2	-3
18	18	28	240	0.356863	0.109804	5	2	-7
24	24	35	240	0.313725	0.137255	9	3	-7
28	28	40	240	0.301961	0.156863	10	4	-8
18	17	28	246	0.392157	0.109804	5	4	-7
16	15	26	246	0.423529	0.101961	4	4	-7
13	12	23	246	0.478431	0.0901961	3	2	-5
14	13	24	246	0.458824	0.0941176	3	4	-7
13	12	25	244	0.521569	0.0980392	3	2	-7
14	13	27	244	0.517647	0.105882	3	4	-8
18	17	29	246	0.415686	0.113725	5	4	-8
23	22	31	246	0.290196	0.121569	7	4	-6
27	28	33	230	0.180392	0.129412	10	0	-4
29	31	34	216	0.14902	0.133333	11	0	-2
27	32	35	202	0.227451	0.137255	11	-1	-3
25	34	37	196	0.32549	0.145098	12	-4	-3
25	34	38	198	0.341176	0.14902	12	-3	-4
25	33	39	206	0.360784	0.152941	12	-1	-5
25	32	38	208	0.341176	0.14902	11	-1	-5
24	30	35	208	0.313725	0.137255	10	-2	-4
21	26	31	210	0.321569	0.121569	9	0	-5
17	19	24	222	0.290196	0.0941176	5	0	-4
12	13	17	228	0.294118	0.0666667	3	2	-2
9	10	13	226	0.305882	0.0509804	2	0	-2
10	10	13	240	0.231373	0.0509804	2	0	-2
10	10	13	240	0.231373	0.0509804	2	0	-2
10	9	16	248	0.439216	0.0627451	2	2	-3
11	10	20	246	0.501961	0.0784314	3	2	-5
12	10	23	250	0.564706	0.0901961	3	4	-7
17	14	32	250	0.560784	0.12549	4	6	-11
22	19	39	250	0.513725	0.152941	7	8	-13
27	26	48	242	0.458824	0.188235	10	7	-14
33	38	57	228	0.419608	0.223529	15	3	-13
35	46	62	216	0.435294	0.243137	18	0	-12
34	49	62	208	0.45098	0.243137	19	-2	-10
33	51	62	202	0.466667	0.243137	20	-3	-9
33	50	58	200	0.431373	0.227451	19	-4	-7
34	49	55	198	0.380392	0.215686	19	-5	-6
35	50	55	196	0.364706	0.215686	19	-4	-5
33	49	54	194	0.388235	0.211765	19	-6	-5
32	49	54	194	0.407843	0.211765	19	-6	-5
32	49	55	196	0.419608	0.215686	19	-6	-6
32	49	56	198	0.427451	0.219608	19	-5	-7
33	50	58	200	0.431373	0.227451	19	-4	-7
35	52	60	200	0.415686	0.235294	20	-4	-7
35	52	60	200	0.415686	0.235294	20	-4	-7
34	51	59	200	0.423529	0.231373	20	-4	-7
35	52	60	200	0.415686	0.235294	20	-4	-7
36	53	62	200	0.419608	0.243137	21	-4	-8
36	53	63	202	0.427451	0.247059	21	-4	-8
36	53	61	200	0.411765	0.239216	21	-5	-7
35	52	58	196	0.396078	0.227451	20	-6	-6
36	53	60	198	0.4	0.235294	21	-5	-6
37	55	63	198	0.411765	0.247059	21	-5	-7
37	55	63	198	0.411765	0.247059	21	-5	-7
41	59	67	198	0.388235	0.262745	23	-5	-7
45	62	71	200	0.364706	0.278431	25	-4	-8
51	67	77	204	0.337255	0.301961	27	-4	-8
56	72	82	204	0.317647	0.321569	29	-4	-8
63	80	89	200	0.290196	0.34902	32	-4	-8
69	86	95	200	0.27451	0.372549	35	-4	-7
76	93	102	200	0.254902	0.4	38	-4	-7
83	101	110	200	0.247059	0.431373	41	-5	-7
97	115	124	200	0.219608	0.486275	47	-4	-7
105	125	-124	196	0.203922	0.517647	50	-5	-6
113	-122	-116	194	0.192157	0.54902	54	-6	-6
118	-117	-110	196	0.192157	0.572549	56	-6	-6
125	-110	-102	196	0.188235	0.603922	59	-6	-7
126	-108	-100	196	0.192157	0.611765	60	-6	-7
121	-112	-104	196	0.203922	0.596078	58	-6	-7
114	-117	-111	192	0.215686	0.568627	56	-8	-6
107	-124	-119	190	0.219608	0.537255	53	-8	-6
100	126	-125	190	0.235294	0.513725	50	-8	-6
96	121	125	188	0.231373	0.490196	49	-8	-5
89	112	113	182	0.211765	0.443137	45	-8	-3
81	100	100	180	0.188235	0.392157	40	-7	-2
71	86	85	176	0.172549	0.337255	35	-6	-1
57	71	70	176	0.196078	0.278431	29	-6	-1
46	58	57	176	0.207843	0.227451	23	-5	-1
31	41	41	180	0.243137	0.160784	15	-3	-2
20	29	30	186	0.333333	0.117647	10	-5	-2
13	21	23	192	0.435294	0.0901961	6	-4	-2
10	15	20	210	0.501961	0.0784314	3	0	-3
10	11	18	232	0.443137	0.0705882	3	2	-3
12	10	18	256	0.443137	0.0705882	3	2	-3
12	9	17	262	0.470588	0.0666667	3	2	-2
11	9	17	256	0.470588	0.0666667	3	0	-2
11	10	17	248	0.411765	0.0666667	3	0	-2
13	14	19	230	0.317647	0.0745098	3	0	-2
13	15	19	220	0.317647	0.0745098	4	0	-2
18	21	26	218	0.305882	0.101961	6	0	-4
25	27	33	226	0.243137	0.129412	9	2	-5
32	35	41	220	0.219608	0.160784	13	0	-5
36	38	45	226	0.2	0.176471	15	1	-5
16	15	28	244	0.462745	0.109804	4	4	-8
14	13	27	244	0.517647	0.105882	3	4	-8
12	11	25	244	0.560784	0.0980392	3	4	-8
13	12	27	244	0.556863	0.105882	3	4	-8
14	12	30	246	0.6	0.117647	4	4	-10
18	16	34	246	0.529412	0.133333	5	6	-11
20	19	34	244	0.443137	0.133333	6	4	-10
24	24	35	240	0.313725	0.137255	9	3	-7
27	29	36	226	0.25098	0.141176	10	2	-5
27	32	36	206	0.25098	0.141176	11	-1	-4
29	35	39	204	0.254902	0.152941	13	-3	-3
27	36	39	196	0.305882	0.152941	13	-3	-3
27	36	40	198	0.32549	0.156863	13	-4	-4
26	35	39	198	0.333333	0.152941	12	-3	-4
24	32	37	204	0.352941	0.145098	11	-3	-5
22	29	34	206	0.352941	0.133333	10	-2	-5
18	24	29	208	0.380392	0.113725	7	-2	-4
13	16	21	218	0.380392	0.0823529	4	-2	-2
10	12	17	222	0.411765	0.0666667	3	0	-2
10	10	14	240	0.286275	0.054902	2	2	-2
11	10	12	270	0.168627	0.0470588	2	2	-2
11	9	12	280	0.25098	0.0470588	2	2	-2
11	9	14	264	0.356863	0.054902	2	2	-2
12	11	20	246	0.45098	0.0784314	3	2	-4
12	11	24	244	0.541176	0.0941176	3	4	-7
17	15	33	246	0.545098	0.129412	5	4	-11
23	20	40	250	0.501961	0.156863	7	7	-13
29	27	47	246	0.427451	0.184314	10	7	-13
35	39	57	230	0.384314	0.223529	16	3	-12
33	43	59	216	0.439216	0.231373	17	1	-12
30	45	59	208	0.490196	0.231373	18	-2	-11
32	49	60	204	0.466667	0.235294	19	-4	-9
32	49	57	200	0.439216	0.223529	19	-5	-7
33	49	55	196	0.4	0.215686	19	-5	-6
34	50	54	192	0.368627	0.211765	19	-5	-5
34	50	54	192	0.368627	0.211765	19	-5	-5
35	52	57	194	0.384314	0.223529	20	-5	-5
34	51	57	196	0.403922	0.223529	20	-5	-6
33	50	57	198	0.419608	0.223529	19	-4	-7
33	50	58	200	0.431373	0.227451	19	-4	-7
34	50	58	200	0.415686	0.227451	20	-4	-7
35	50	58	200	0.396078	0.227451	20	-4	-7
33	49	57	200	0.419608	0.223529	19	-5	-7
33	49	57	200	0.419608	0.223529	19	-5	-7
34	50	58	200	0.415686	0.227451	20	-4	-7
33	49	57	200	0.419608	0.223529	19	-5	-7
35	50	58	200	0.396078	0.227451	20	-4	-7
35	48	57	204	0.384314	0.223529	18	-3	-8
35	48	57	204	0.384314	0.223529	18	-3	-8
37	51	60	204	0.384314	0.235294	20	-3	-7
38	52	61	204	0.376471	0.239216	20	-2	-8
42	56	65	204	0.352941	0.254902	22	-4	-7
46	59	69	206	0.333333	0.270588	23	-2	-8
54	66	76	208	0.290196	0.298039	27	-2	-8
56	69	79	206	0.290196	0.309804	28	-2	-8
64	77	86	204	0.254902	0.337255	32	-3	-7
69	84	91	200	0.243137	0.356863	34	-4	-6
74	90	97	198	0.235294	0.380392	37	-4	-6
85	100	106	198	0.2	0.415686	41	-4	-5
96	111	117	198	0.180392	0.458824	45	-4	-5
99	113	118	196	0.160784	0.462745	46	-4	-5
106	119	125	198	0.152941	0.490196	49	-4	-5
114	126	-123	202	0.141176	0.521569	52	-3	-5
122	-122	-114	204	0.141176	0.556863	55	-3	-6
118	-126	-119	202	0.137255	0.537255	53	-3	-5
109	121	127	200	0.141176	0.498039	50	-3	-5
106	118	124	200	0.145098	0.486275	49	-3	-5
100	113	119	198	0.160784	0.466667	46	-3	-5
91	104	109	196	0.164706	0.427451	43	-4	-5
84	96	100	196	0.160784	0.392157	40	-4	-4
79	90	93	192	0.14902	0.364706	37	-4	-3
73	82	83	186	0.121569	0.32549	34	-4	-2
57	66	67	186	0.14902	0.262745	27	-3	-2
42	50	51	186	0.176471	0.2	20	-3	-2
26	33	36	198	0.278431	0.141176	12	-1	-3
15	21	24	200	0.376471	0.0941176	6	0	-3
11	16	20	206	0.45098	0.0784314	4	0	-3
9	12	17	218	0.470588	0.0666667	3	0	-2
10	11	18	232	0.443137	0.0705882	3	2	-3
11	10	19	246	0.47451	0.0745098	3	2	-4
12	10	19	254	0.47451	0.0745098	3	2	-4
14	12	21	254	0.427451	0.0823529	3	2	-4
15	14	22	248	0.364706	0.0862745	4	2	-4
15	16	22	232	0.317647	0.0862745	4	2	-3
17	19	24	222	0.290196	0.0941176	5	0	-4
21	25	28	206	0.25098	0.109804	8	0	-3
26	30	33	206	0.211765	0.129412	10	0	-3
31	35	38	206	0.184314	0.14902	13	0	-3
37	40	44	214	0.160784	0.172549	16	-1	-3
32	34	39	222	0.180392	0.152941	13	0	-3
15	14	28	244	0.501961	0.109804	4	4	-9
12	11	26	244	0.576471	0.101961	3	4	-8
11	10	26	244	0.615686	0.101961	3	4	-9
13	11	29	246	0.619608	0.113725	3	4	-10
16	14	33	246	0.576471	0.129412	4	6	-12
17	16	35	244	0.541176	0.137255	5	4	-12
21	21	37	240	0.431373	0.145098	7	4	-11
24	27	39	228	0.384314	0.152941	10	2	-9
28	32	43	224	0.34902	0.168627	12	3	-8
27	34	42	212	0.356863	0.164706	12	-1	-6
28	38	44	202	0.364706	0.172549	14	-2	-5
27	38	42	196	0.356863	0.164706	14	-4	-4
26	37	40	192	0.34902	0.156863	14	-4	-3
25	36	39	192	0.360784	0.152941	13	-4	-3
24	34	37	194	0.352941	0.145098	12	-3	-4
21	29	33	200	0.364706	0.129412	10	-2	-4
18	24	29	208	0.380392	0.113725	7	-2	-4
11	14	20	220	0.45098	0.0784314	3	0	-3
9	10	15	230	0.4	0.0588235	2	2	-2
10	10	14	240	0.286275	0.054902	2	2	-2
11	9	12	280	0.25098	0.0470588	2	2	-2
12	9	12	300	0.25098	0.0470588	3	0	-1
10	8	13	264	0.384314	0.0509804	2	2	-2
11	10	18	248	0.443137	0.0705882	3	2	-3
12	11	25	244	0.560784	0.0980392	3	4	-8
18	16	36	246	0.556863	0.141176	5	6	-13
25	22	41	250	0.462745	0.160784	8	7	-12
33	31	49	246	0.368627	0.192157	12	6	-12
37	41	57	228	0.34902	0.223529	16	3	-11
34	45	60	214	0.435294	0.235294	18	0	-11
32	47	59	206	0.458824	0.231373	18	-3	-10
34	51	60	200	0.435294	0.235294	20	-4	-8
33	50	58	200	0.431373	0.227451	19	-4	-7
34	50	57	198	0.403922	0.223529	19	-4	-7
36	51	57	198	0.368627	0.223529	20	-4	-6
37	51	57	198	0.34902	0.223529	20	-4	-5
38	51	58	202	0.345098	0.227451	20	-3	-6
36	49	57	202	0.368627	0.223529	19	-4	-7
36	49	58	204	0.380392	0.227451	19	-3	-7
34	47	57	206	0.403922	0.223529	18	-2	-8
33	45	55	208	0.4	0.215686	18	-2	-8
33	44	54	208	0.388235	0.211765	17	-1	-8
32	42	53	212	0.396078	0.207843	16	-1	-9
32	42	53	212	0.396078	0.207843	16	-1	-9
33	43	54	212	0.388235	0.211765	16	-1	-8
33	43	54	212	0.388235	0.211765	16	-1	-8
33	42	53	214	0.376471	0.207843	16	0	-9
33	41	52	214	0.364706	0.203922	16	0	-8
34	42	52	214	0.345098	0.203922	16	-1	-8
37	45	55	214	0.32549	0.215686	18	0	-8
37	45	55	214	0.32549	0.215686	18	0	-8
36	44	54	214	0.333333	0.211765	17	-1	-8
39	46	56	216	0.301961	0.219608	18	-1	-7
44	51	61	216	0.278431	0.239216	21	0	-7
47	54	65	216	0.278431	0.254902	22	0	-8
48	56	67	214	0.282353	0.262745	23	-1	-8
53	62	72	212	0.262745	0.282353	25	-1	-7
59	70	78	206	0.243137	0.305882	29	-3	-6
66	76	82	202	0.196078	0.321569	31	-2	-5
69	78	82	198	0.156863	0.321569	32	-3	-4
73	80	85	206	0.141176	0.333333	33	-2	-4
77	83	89	210	0.133333	0.34902	34	-1	-4
76	80	88	220	0.137255	0.345098	34	0	-5
83	86	95	226	0.12549	0.372549	36	1	-6
76	79	87	224	0.12549	0.341176	33	0	-5
69	72	79	222	0.12549	0.309804	30	1	-5
71	73	80	226	0.113725	0.313725	31	1	-4
66	68	75	226	0.121569	0.294118	29	1	-5
58	61	67	220	0.133333	0.262745	25	0	-4
52	55	60	218	0.133333	0.235294	22	0	-4
46	48	53	222	0.133333	0.207843	20	1	-4
37	39	44	222	0.160784	0.172549	15	1	-4
29	31	36	222	0.196078	0.141176	11	0	-4
19	22	27	218	0.298039	0.105882	7	0	-4
12	14	20	226	0.4	0.0784314	3	2	-3
12	13	20	232	0.4	0.0784314	3	2	-4
14	15	22	232	0.364706	0.0862745	4	2	-4
14	13	20	248	0.34902	0.0784314	3	2	-3
14	13	21	248	0.380392	0.0823529	3	2	-4
13	12	20	248	0.4	0.0784314	3	2	-4
16	15	23	248	0.34902	0.0901961	4	2	-4
16	17	24	232	0.333333	0.0941176	5	2	-5
16	18	24	226	0.333333	0.0941176	5	2	-5
21	24	29	218	0.27451	0.113725	8	-2	-3
29	33	36	206	0.196078	0.141176	12	-1	-3
34	38	40	200	0.14902	0.156863	14	-1	-1
33	37	39	200	0.152941	0.152941	14	-1	-1
30	34	37	206	0.188235	0.145098	12	-1	-2
24	26	31	222	0.227451	0.121569	9	0	-4
17	18	24	232	0.290196	0.0941176	5	2	-5
14	13	26	244	0.498039	0.101961	3	4	-8
12	11	25	244	0.560784	0.0980392	3	4	-8
11	10	24	244	0.584314	0.0941176	3	4	-8
13	12	26	244	0.537255	0.101961	3	2	-8
15	15	31	240	0.517647	0.121569	4	4	-11
17	18	35	236	0.513725	0.137255	5	6	-12
19	21	37	234	0.486275	0.145098	7	6	-12
24	28	42	226	0.427451	0.164706	10	2	-10
25	33	46	218	0.454902	0.180392	12	1	-10
25	35	47	212	0.466667	0.184314	13	-1	-9
26	39	48	204	0.458824	0.188235	14	-2	-8
24	39	44	196	0.454902	0.172549	14	-5	-5
24	39	41	188	0.415686	0.160784	14	-6	-3
24	38	39	184	0.384314	0.152941	14	-6	-2
23	34	36	190	0.360784	0.141176	12	-4	-3
21	30	32	190	0.345098	0.12549	10	-3	-2
18	23	28	210	0.356863	0.109804	7	0	-5
10	12	20	228	0.501961	0.0784314	3	0	-4
8	9	15	232	0.466667	0.0588235	2	0	-2
9	9	13	240	0.305882	0.0509804	2	0	-2
11	10	12	270	0.168627	0.0470588	2	2	-2
12	9	12	300	0.25098	0.0470588	3	0	-1
12	9	14	276	0.356863	0.054902	3	0	-2
14	12	21	254	0.427451	0.0823529	3	2	-4
15	12	28	252	0.572549	0.109804	4	4	-9
19	17	38	246	0.552941	0.14902	6	6	-14
26	24	44	246	0.454902	0.172549	9	6	-13
34	34	50	240	0.321569	0.196078	14	5	-10
37	43	58	222	0.360784	0.227451	17	2	-11
35	48	60	208	0.415686	0.235294	19	-2	-9
32	49	58	200	0.447059	0.227451	19	-4	-8
32	50	57	196	0.439216	0.223529	19	-5	-7
34	51	58	198	0.415686	0.227451	20	-5	-6
35	49	58	204	0.396078	0.227451	19	-3	-8
37	49	59	208	0.372549	0.231373	20	-3	-8
38	47	59	214	0.356863	0.231373	18	0	-9
36	45	56	214	0.356863	0.219608	18	-1	-8
32	41	51	212	0.372549	0.2	16	-1	-8
33	41	52	214	0.364706	0.203922	16	0	-8
32	40	53	218	0.396078	0.207843	15	1	-10
32	38	53	222	0.396078	0.207843	15	1	-11
30	35	50	226	0.4	0.196078	14	1	-10
32	36	50	226	0.360784	0.196078	14	1	-10
32	35	49	230	0.345098	0.192157	14	2	-10
32	35	49	230	0.345098	0.192157	14	2	-10
30	33	47	230	0.360784	0.184314	12	3	-10
28	31	44	228	0.364706	0.172549	12	3	-9
30	33	45	228	0.333333	0.176471	12	1	-8
29	32	43	228	0.32549	0.168627	12	1	-8
29	31	41	230	0.294118	0.160784	12	1	-7
28	30	40	230	0.301961	0.156863	11	1	-7
28	30	40	230	0.301961	0.156863	11	1	-7
31	33	43	230	0.278431	0.168627	12	1	-7
29	31	41	230	0.294118	0.160784	12	1	-7
30	32	44	232	0.317647	0.172549	12	3	-8
31	33	48	232	0.352941	0.188235	12	4	-10
32	35	48	228	0.333333	0.188235	14	2	-9
33	36	48	228	0.313725	0.188235	14	1	-8
36	39	47	224	0.235294	0.184314	15	1	-6
38	41	47	220	0.192157	0.184314	16	0	-4
38	41	47	220	0.192157	0.184314	16	0	-4
33	35	42	226	0.215686	0.164706	13	1	-5
29	31	41	230	0.294118	0.160784	12	1	-7
33	33	45	240	0.266667	0.176471	13	3	-8
26	26	37	240	0.298039	0.145098	9	3	-8
25	24	33	246	0.27451	0.129412	9	3	-6
28	27	36	246	0.25098	0.141176	10	5	-6
25	24	32	248	0.25098	0.12549	9	2	-5
22	21	29	248	0.27451	0.113725	7	2	-6
22	23	30	232	0.266667	0.117647	7	2	-6
17	18	25	232	0.321569	0.0980392	5	2	-5
11	12	19	232	0.419608	0.0745098	3	2	-3
11	12	19	232	0.419608	0.0745098	3	2	-3
10	11	18	232	0.443137	0.0705882	3	2	-3
11	10	19	246	0.47451	0.0745098	3	2	-4
12	11	21	246	0.47451	0.0823529	3	2	-5
13	11	20	254	0.45098	0.0784314	3	2	-4
13	12	20	248	0.4	0.0784314	3	2	-4
16	15	22	248	0.317647	0.0862745	4	2	-3
17	18	23	230	0.262745	0.0901961	5	2	-3
19	21	25	220	0.239216	0.0980392	6	0	-3
25	29	31	200	0.192157	0.121569	10	-2	-2
27	32	34	198	0.207843	0.133333	11	-1	-2
29	34	35	190	0.172549	0.137255	12	-1	-2
32	37	38	190	0.156863	0.14902	14	-2	-2
34	38	39	192	0.129412	0.152941	14	-2	-1
27	31	33	200	0.180392	0.129412	11	-1	-2
13	15	20	222	0.34902	0.0784314	4	0	-2
9	10	17	232	0.470588	0.0666667	2	2	-3
8	7	17	246	0.588235	0.0666667	2	2	-4
13	12	23	246	0.478431	0.0901961	3	2	-5
13	12	22	246	0.454902	0.0862745	3	2	-5
13	12	22	246	0.454902	0.0862745	3	2	-5
15	14	24	246	0.415686	0.0941176	4	2	-6
16	15	27	246	0.443137	0.105882	4	4	-7
19	19	34	240	0.443137	0.133333	6	6	-11
21	23	39	234	0.462745	0.152941	7	5	-12
25	30	46	226	0.454902	0.180392	11	3	-12
25	33	49	220	0.490196	0.192157	12	1	-12
25	36	51	214	0.509804	0.2	14	0	-11
26	40	52	208	0.498039	0.203922	15	-1	-10
24	40	48	200	0.501961	0.188235	14	-4	-7
24	40	44	192	0.454902	0.172549	14	-5	-5
25	39	40	184	0.376471	0.156863	14	-6	-2
23	34	35	186	0.341176	0.137255	12	-6	-2
22	30	31	186	0.290196	0.121569	10	-3	-2
19	23	27	210	0.298039	0.105882	7	-2	-3
11	12	19	232	0.419608	0.0745098	3	2	-3
9	9	15	240	0.4	0.0588235	2	2	-2
9	9	13	240	0.305882	0.0509804	2	0	-2
11	10	12	270	0.168627	0.0470588	2	2	-2
12	9	12	300	0.25098	0.0470588	3	0	-1
11	8	14	270	0.427451	0.054902	2	2	-2
13	10	21	256	0.52549	0.0823529	3	4	-5
16	13	30	250	0.568627	0.117647	4	6	-10
21	19	39	246	0.513725	0.152941	6	8	-14
27	27	45	240	0.4	0.176471	10	6	-13
35	37	52	232	0.32549	0.203922	14	3	-10
39	47	59	216	0.337255	0.231373	19	0	-9
36	49	60	208	0.4	0.235294	19	-2	-9
35	51	58	198	0.396078	0.227451	20	-4	-6
33	50	56	196	0.411765	0.219608	19	-5	-6
32	47	54	200	0.407843	0.211765	18	-4	-6
32	44	53	206	0.396078	0.207843	17	-2	-8
34	42	53	214	0.356863	0.207843	16	0	-8
35	40	53	224	0.341176	0.207843	16	2	-9
32	37	49	222	0.345098	0.192157	14	1	-9
31	36	48	222	0.352941	0.188235	14	1	-9
30	34	48	226	0.376471	0.188235	13	3	-10
29	31	47	234	0.384314	0.184314	12	3	-11
30	31	48	236	0.376471	0.188235	12	4	-11
27	27	43	240	0.372549	0.168627	10	5	-11
29	28	42	244	0.333333	0.164706	10	4	-9
26	25	38	244	0.341176	0.14902	9	3	-8
24	23	36	244	0.360784	0.141176	8	4	-9
22	21	34	244	0.384314	0.133333	7	4	-9
21	20	32	246	0.376471	0.12549	6	4	-8
23	22	33	246	0.333333	0.129412	7	4	-8
20	19	29	246	0.345098	0.113725	6	4	-7
17	17	26	240	0.345098	0.101961	5	2	-6
21	21	30	240	0.301961	0.117647	7	2	-6
24	24	33	240	0.27451	0.129412	9	2	-6
19	19	28	240	0.321569	0.109804	6	2	-7
20	20	29	240	0.309804	0.113725	6	2	-6
20	20	31	240	0.352941	0.121569	6	4	-8
17	16	29	244	0.447059	0.113725	5	4	-8
14	13	26	244	0.498039	0.101961	3	4	-8
21	20	31	246	0.352941	0.121569	6	4	-8
28	27	35	248	0.227451	0.137255	10	3	-6
17	16	22	250	0.27451	0.0862745	4	2	-3
5	4	11	248	0.635294	0.0431373	1	0	-2
8	7	15	248	0.533333	0.0588235	2	2	-3
15	14	24	246	0.415686	0.0941176	4	2	-6
13	13	25	240	0.478431	0.0980392	3	2	-7
14	13	25	246	0.478431	0.0980392	3	4	-7
19	17	28	250	0.392157	0.109804	5	4	-7
22	20	30	252	0.333333	0.117647	6	4	-7
18	16	25	254	0.360784	0.0980392	5	2	-5
5	4	13	246	0.694118	0.0509804	1	2	-3
10	9	18	246	0.501961	0.0705882	2	2	-4
16	16	25	240	0.360784	0.0980392	5	2	-5
15	16	24	234	0.376471	0.0941176	4	2	-5
12	13	21	234	0.427451	0.0823529	3	0	-4
12	13	21	234	0.427451	0.0823529	3	0	-4
10	10	20	240	0.501961	0.0784314	3	2	-5
11	10	21	246	0.52549	0.0823529	3	2	-5
14	13	23	246	0.435294	0.0901961	3	2	-5
17	16	24	248	0.333333	0.0941176	5	2	-5
20	21	26	230	0.231373	0.101961	6	2	-4
27	29	32	216	0.156863	0.12549	10	-2	-2
32	36	36	180	0.109804	0.141176	14	-3	0
34	39	39	180	0.129412	0.152941	14	-1	-1
44	50	50	180	0.121569	0.196078	20	-3	-1
40	46	47	188	0.14902	0.184314	18	-2	-2
27	32	33	190	0.180392	0.129412	11	-3	-2
17	21	23	200	0.262745	0.0901961	6	0	-2
11	13	17	220	0.352941	0.0666667	3	0	-2
8	9	15	232	0.466667	0.0588235	2	0	-2
10	9	18	246	0.501961	0.0705882	2	2	-4
10	8	19	250	0.580392	0.0745098	2	2	-5
16	15	22	248	0.317647	0.0862745	4	2	-3
18	17	23	250	0.262745	0.0901961	5	2	-3
18	17	23	250	0.262745	0.0901961	5	2	-3
16	15	22	248	0.317647	0.0862745	4	2	-3
17	15	25	252	0.4	0.0980392	4	2	-6
21	19	32	250	0.407843	0.12549	6	4	-8
23	23	38	240	0.396078	0.14902	8	4	-10
26	30	47	228	0.447059	0.184314	11	4	-12
28	34	52	226	0.462745	0.203922	13	2	-12
29	38	54	218	0.462745	0.211765	14	1	-12
29	40	54	214	0.462745	0.211765	15	0	-11
27	40	51	208	0.470588	0.2	15	-1	-9
27	40	47	202	0.427451	0.184314	15	-3	-6
26	39	41	188	0.364706	0.160784	14	-5	-3
24	34	35	186	0.313725	0.137255	12	-4	-2
23	29	30	188	0.235294	0.117647	10	-2	-2
19	23	25	200	0.239216	0.0980392	7	0	-3
12	12	16	240	0.25098	0.0627451	3	2	-2
11	9	14	264	0.356863	0.054902	2	2	-2
10	8	13	264	0.384314	0.0509804	2	2	-2
12	9	12	300	0.25098	0.0470588	3	0	-1
12	9	13	286	0.305882	0.0509804	3	0	-1
11	8	15	266	0.466667	0.0588235	2	2	-2
13	9	21	260	0.572549	0.0823529	3	4	-5
16	14	31	248	0.54902	0.121569	4	4	-11
21	21	39	240	0.462745	0.152941	7	6	-12
27	29	46	234	0.411765	0.180392	11	4	-12
36	40	53	226	0.321569	0.207843	16	2	-9
40	48	60	216	0.333333	0.235294	19	0	-9
36	46	58	212	0.380392	0.227451	18	-1	-9
33	46	55	204	0.4	0.215686	18	-3	-8
29	43	49	198	0.407843	0.192157	16	-4	-6
28	40	48	204	0.415686	0.188235	15	-2	-7
24	33	42	210	0.427451	0.164706	12	-1	-7
28	34	43	216	0.34902	0.168627	12	0	-7
28	32	41	222	0.317647	0.160784	12	1	-7
28	32	42	222	0.333333	0.164706	12	1	-8
25	29	41	226	0.392157	0.160784	10	3	-9
22	25	38	228	0.419608	0.14902	9	2	-9
24	25	41	236	0.415686	0.160784	9	3	-11
22	22	37	240	0.403922	0.145098	7	4	-10
19	18	32	244	0.439216	0.12549	5	6	-10
20	18	29	250	0.380392	0.113725	5	4	-7
20	18	27	254	0.333333	0.105882	5	4	-6
20	18	26	256	0.305882	0.101961	5	4	-5
17	15	23	256	0.34902	0.0901961	4	2	-4
11	10	18	248	0.443137	0.0705882	3	2	-3
16	16	22	240	0.27451	0.0862745	4	2	-3
18	19	25	232	0.278431	0.0980392	5	2	-5
27	29	35	226	0.227451	0.137255	10	0	-4
44	46	51	222	0.137255	0.2	18	0	-3
44	46	51	222	0.137255	0.2	18	0	-3
34	35	40	230	0.14902	0.156863	13	1	-4
24	25	30	230	0.2	0.117647	9	2	-3
17	18	24	232	0.290196	0.0941176	5	2	-5
30	31	39	234	0.231373	0.152941	12	1	-5
51	50	58	248	0.137255	0.227451	21	2	-5
79	77	83	260	0.0705882	0.32549	33	2	-3
106	104	110	260	0.054902	0.431373	44	2	-3
98	96	102	260	0.0588235	0.4	41	2	-3
81	79	86	258	0.0823529	0.337255	34	2	-4
46	44	51	258	0.137255	0.2	18	3	-4
26	25	33	248	0.243137	0.129412	9	3	-5
33	33	43	240	0.231373	0.168627	12	3	-7
52	52	63	240	0.176471	0.247059	21	3	-7
83	82	93	246	0.117647	0.364706	35	2	-6
105	104	114	246	0.0862745	0.447059	44	2	-5
90	89	98	246	0.0901961	0.384314	38	3	-5
65	64	73	246	0.121569	0.286275	27	2	-5
33	32	41	246	0.219608	0.160784	12	3	-6
28	29	36	232	0.223529	0.141176	10	1	-5
26	28	35	226	0.258824	0.137255	10	2	-5
21	23	29	226	0.27451	0.113725	7	2	-5
18	21	28	222	0.356863	0.109804	6	0	-6
18	20	28	228	0.356863	0.109804	6	2	-7
19	21	30	230	0.368627	0.117647	6	2	-7
23	24	32	234	0.282353	0.12549	8	2	-6
24	25	31	232	0.227451	0.121569	9	2	-5
30	31	35	228	0.141176	0.137255	11	0	-3
41	43	44	200	0.0666667	0.172549	17	0	-1
52	56	56	180	0.0705882	0.219608	23	-2	-1
48	53	53	180	0.0941176	0.207843	21	-2	-1
32	37	38	190	0.156863	0.14902	14	-2	-2
19	24	26	198	0.270588	0.101961	7	-2	-2
14	18	21	206	0.333333	0.0823529	5	-2	-2
9	11	16	222	0.439216	0.0627451	3	0	-2
10	11	17	232	0.411765	0.0666667	3	0	-2
11	10	17	248	0.411765	0.0666667	3	0	-2
11	9	17	256	0.470588	0.0666667	3	0	-2
12	9	17	262	0.470588	0.0666667	3	2	-2
23	23	28	240	0.180392	0.109804	7	0	-4
24	24	27	240	0.109804	0.105882	8	2	-2
22	22	25	240	0.121569	0.0980392	7	2	-2
17	17	22	240	0.227451	0.0862745	4	2	-3
16	14	23	254	0.392157	0.0901961	4	2	-5
20	16	29	258	0.447059	0.113725	5	4	-7
23	20	36	252	0.443137	0.141176	7	6	-11
27	28	46	236	0.411765	0.180392	10	4	-12
30	33	51	232	0.411765	0.2	13	4	-12
31	36	52	226	0.403922	0.203922	14	2	-11
31	39	53	218	0.415686	0.207843	15	0	-10
30	39	51	214	0.411765	0.2	15	0	-9
29	40	47	204	0.384314	0.184314	15	-2	-6
26	37	41	196	0.364706	0.160784	14	-4	-4
24	32	33	186	0.27451	0.129412	11	-3	-2
23	28	28	180	0.180392	0.109804	10	-3	-1
20	21	23	220	0.129412	0.0901961	6	0	-2
13	12	16	256	0.25098	0.0627451	3	2	-2
12	9	14	276	0.356863	0.054902	3	0	-2
11	8	13	276	0.384314	0.0509804	2	0	-2
12	9	14	276	0.356863	0.054902	3	0	-2
12	9	15	270	0.4	0.0588235	3	2	-2
13	10	20	258	0.501961	0.0784314	3	2	-5
16	12	27	256	0.556863	0.105882	4	4	-8
17	15	33	246	0.545098	0.129412	5	4	-11
21	22	40	236	0.47451	0.156863	7	5	-13
25	27	44	234	0.431373	0.172549	10	5	-11
29	34	48	224	0.396078	0.188235	13	3	-10
31	37	50	222	0.380392	0.196078	14	1	-9
31	38	50	218	0.380392	0.196078	14	1	-9
25	33	44	214	0.431373	0.172549	12	0	-8
24	32	40	210	0.4	0.156863	11	-1	-6
24	31	39	212	0.384314	0.152941	11	0	-6
26	32	39	212	0.333333	0.152941	11	0	-6
26	29	36	222	0.278431	0.141176	10	0	-5
20	22	28	226	0.286275	0.109804	7	2	-5
16	18	26	228	0.384314	0.101961	5	2	-6
16	18	28	230	0.427451	0.109804	5	2	-7
16	16	29	240	0.447059	0.113725	5	4	-8
12	11	24	244	0.541176	0.0941176	3	4	-7
7	6	18	246	0.666667	0.0705882	2	2	-5
8	6	17	250	0.647059	0.0666667	2	2	-4
26	24	32	256	0.25098	0.12549	9	3	-5
46	46	50	240	0.0784314	0.196078	19	1	-2
70	70	74	240	0.054902	0.290196	29	1	-2
70	70	75	240	0.0666667	0.294118	29	2	-3
29	30	35	230	0.172549	0.137255	10	1	-4
21	23	29	226	0.27451	0.113725	7	2	-5
54	57	63	220	0.141176	0.247059	23	0	-4
79	83	87	210	0.0901961	0.341176	34	-1	-3
95	100	103	202	0.0784314	0.403922	41	-1	-2
110	114	116	200	0.0509804	0.454902	47	-1	-2
125	-128	-127	196	0.0313725	0.505882	53	-1	-1
67	68	70	220	0.0431373	0.27451	29	0	-1
35	36	39	226	0.101961	0.152941	14	0	-2
73	74	78	228	0.0627451	0.305882	31	0	-2
91	91	94	240	0.0313725	0.368627	38	1	-2
107	107	109	240	0.0196078	0.427451	45	0	-1
-88	-90	-85	264	0.027451	0.670588	68	2	-2
-52	-54	-48	260	0.027451	0.815686	81	2	-3
-103	-104	-97	248	0.0431373	0.623529	63	2	-3
60	59	65	250	0.0941176	0.254902	25	2	-4
45	46	52	232	0.133333	0.203922	19	1	-4
73	74	81	232	0.0980392	0.317647	31	1	-4
89	91	98	226	0.0901961	0.384314	38	1	-4
112	114	122	228	0.0823529	0.478431	48	1	-5
-101	-99	-91	228	0.0588235	0.647059	64	1	-4
-65	-63	-56	226	0.0431373	0.784314	78	1	-4
-100	-98	-91	226	0.054902	0.647059	65	1	-4
64	66	73	226	0.121569	0.286275	28	1	-4
35	38	44	220	0.203922	0.172549	15	-1	-4
35	40	44	206	0.203922	0.172549	15	-1	-3
31	37	41	204	0.243137	0.160784	14	-1	-4
25	32	36	202	0.305882	0.141176	11	-3	-4
24	30	35	208	0.313725	0.137255	10	-2	-4
26	31	37	212	0.298039	0.145098	11	0	-5
30	33	40	222	0.25098	0.156863	12	0	-5
31	33	38	222	0.184314	0.14902	12	0	-4
30	31	35	228	0.141176	0.137255	11	0	-3
44	45	47	220	0.0627451	0.184314	18	-1	-1
54	56	58	210	0.0705882	0.227451	23	-1	-1
33	36	37	196	0.109804	0.145098	14	-1	-1
14	18	20	200	0.301961	0.0784314	5	-2	-2
5	8	13	218	0.615686	0.0509804	2	0	-2
6	8	13	222	0.537255	0.0509804	2	0	-2
8	9	15	232	0.466667	0.0588235	2	0	-2
10	11	17	232	0.411765	0.0666667	3	0	-2
10	9	15	250	0.4	0.0588235	2	2	-2
11	9	14	264	0.356863	0.054902	2	2	-2
12	9	14	276	0.356863	0.054902	3	0	-2
25	26	32	232	0.219608	0.12549	9	2	-4
23	24	29	230	0.207843	0.113725	8	0	-3
21	23	28	222	0.25098	0.109804	7	0	-4
18	19	25	232	0.278431	0.0980392	5	2	-5
16	14	24	252	0.415686	0.0941176	4	4	-6
20	15	29	262	0.482353	0.113725	5	6	-8
22	18	35	254	0.486275	0.137255	6	8	-11
27	25	44	246	0.431373	0.172549	10	6	-12
31	32	49	236	0.368627	0.192157	12	5	-12
31	35	50	228	0.380392	0.196078	14	2	-10
32	37	50	224	0.360784	0.196078	14	1	-9
31	39	50	214	0.380392	0.196078	15	0	-8
31	39	47	210	0.341176	0.184314	14	0	-7
27	35	39	200	0.305882	0.152941	12	-3	-4
24	30	32	196	0.25098	0.12549	10	-2	-2
23	26	26	180	0.113725	0.101961	9	-2	-1
18	18	21	240	0.141176	0.0823529	5	2	-2
13	11	17	260	0.352941	0.0666667	3	0	-2
12	9	15	270	0.4	0.0588235	3	2	-2
11	8	14	270	0.427451	0.054902	2	2	-2
12	9	17	262	0.470588	0.0666667	3	2	-2
13	10	20	258	0.501961	0.0784314	3	2	-5
15	11	25	258	0.560784	0.0980392	3	4	-7
18	14	31	254	0.54902	0.121569	4	6	-11
21	18	37	250	0.513725	0.145098	6	6	-13
26	26	45	240	0.423529	0.176471	10	6	-13
24	26	44	234	0.454902	0.172549	10	5	-12
29	33	48	228	0.396078	0.188235	12	3	-10
30	34	48	226	0.376471	0.188235	13	3	-10
27	31	45	226	0.4	0.176471	12	1	-10
24	27	39	228	0.384314	0.152941	10	2	-9
17	20	30	226	0.435294	0.117647	6	2	-7
20	22	30	228	0.333333	0.117647	7	2	-6
28	30	36	226	0.223529	0.141176	10	1	-5
21	23	28	222	0.25098	0.109804	7	0	-4
8	9	14	230	0.427451	0.054902	2	0	-2
23	24	31	232	0.258824	0.121569	8	2	-5
44	43	52	246	0.172549	0.203922	18	3	-6
69	68	78	246	0.129412	0.305882	29	3	-6
82	80	90	252	0.109804	0.352941	34	3	-5
44	42	51	254	0.176471	0.2	17	4	-6
29	27	34	258	0.207843	0.133333	10	3	-5
73	73	78	240	0.0627451	0.305882	31	1	-3
87	88	91	226	0.0431373	0.356863	37	0	-2
-109	-108	-104	228	0.0313725	0.596078	61	0	-2
-88	-87	-82	230	0.0352941	0.682353	69	1	-3
80	82	89	226	0.101961	0.34902	34	1	-4
68	72	80	220	0.14902	0.313725	30	1	-6
102	107	113	212	0.0980392	0.443137	45	-1	-4
97	102	106	206	0.0862745	0.415686	42	-1	-3
126	-125	-122	202	0.0588235	0.52549	54	-1	-2
-53	-48	-46	198	0.0352941	0.823529	83	-1	-2
-60	-56	-55	192	0.0235294	0.788235	80	-1	-1
87	90	90	180	0.0313725	0.352941	38	-2	0
82	83	85	220	0.0352941	0.333333	35	0	-1
-113	-112	-110	220	0.0196078	0.572549	59	0	-1
-111	-111	-109	240	0.0117647	0.576471	60	0	-1
-111	-111	-109	240	0.0117647	0.576471	60	0	-1
-65	-65	-61	240	0.0196078	0.764706	77	1	-2
-76	-77	-71	250	0.0313725	0.72549	73	2	-3
75	76	82	232	0.0862745	0.321569	32	1	-4
46	48	53	222	0.133333	0.207843	20	1	-4
94	96	102	226	0.0784314	0.4	40	0	-4
-113	-111	-105	226	0.054902	0.592157	60	0	-3
-114	-112	-107	222	0.0470588	0.584314	60	0	-3
-118	-116	-111	222	0.0470588	0.568627	58	0	-3
-73	-70	-65	218	0.0431373	0.74902	75	0	-3
-66	-61	-57	206	0.0470588	0.780392	78	-1	-3
123	-128	-124	206	0.0666667	0.517647	53	-1	-3
51	56	61	210	0.164706	0.239216	23	-1	-4
40	47	51	202	0.215686	0.2	18	-3	-3
36	46	48	190	0.25098	0.188235	18	-4	-3
32	43	44	186	0.27451	0.172549	16	-4	-2
26	39	39	180	0.333333	0.152941	14	-6	-2
29	39	41	190	0.294118	0.160784	14	-4	-3
28	37	40	196	0.301961	0.156863	14	-3	-3
29	35	40	208	0.27451	0.156863	13	-1	-4
32	37	42	210	0.239216	0.164706	14	-1	-4
31	33	38	222	0.184314	0.14902	12	0	-4
31	31	35	240	0.113725	0.137255	11	1	-3
26	26	30	240	0.133333	0.117647	9	2	-3
11	12	17	230	0.352941	0.0666667	3	0	-2
9	10	15	230	0.4	0.0588235	2	2	-2
9	11	17	226	0.470588	0.0666667	3	0	-2
8	10	15	222	0.466667	0.0588235	2	0	-2
8	9	14	230	0.427451	0.054902	2	0	-2
8	9	13	228	0.384314	0.0509804	2	0	-2
9	9	12	240	0.25098	0.0470588	2	0	-2
10	10	12	240	0.168627	0.0470588	2	0	-2
11	10	11	300	0.0901961	0.0431373	2	2	-1
24	25	32	232	0.25098	0.12549	9	2	-5
22	24	30	226	0.266667	0.117647	8	0	-4
22	24	30	226	0.266667	0.117647	8	0	-4
17	19	27	228	0.368627	0.105882	5	2	-6
17	15	27	250	0.443137	0.105882	4	4	-7
20	15	31	258	0.517647	0.121569	5	6	-10
22	18	36	254	0.498039	0.141176	6	6	-12
26	23	42	250	0.45098	0.164706	9	7	-12
31	31	49	240	0.368627	0.192157	12	5	-12
32	34	51	234	0.372549	0.2	14	4	-11
32	36	50	226	0.360784	0.196078	14	1	-10
31	38	48	216	0.352941	0.188235	14	0	-7
30	37	45	212	0.333333	0.176471	14	-1	-6
28	35	40	206	0.301961	0.156863	13	-3	-4
26	30	33	206	0.211765	0.129412	10	0	-3
22	23	25	220	0.121569	0.0980392	7	0	-2
16	14	19	264	0.262745	0.0745098	4	2	-2
13	10	17	266	0.411765	0.0666667	3	2	-2
13	10	17	266	0.411765	0.0666667	3	2	-2
12	9	16	266	0.439216	0.0627451	3	2	-2
12	10	19	254	0.47451	0.0745098	3	2	-4
14	12	23	250	0.478431	0.0901961	3	2	-5
16	13	27	252	0.517647	0.105882	4	4	-8
21	18	34	252	0.470588	0.133333	6	6	-11
23	22	38	244	0.419608	0.14902	7	5	-11
23	24	41	236	0.439216	0.160784	9	5	-12
24	25	41	236	0.415686	0.160784	9	3	-11
21	22	37	236	0.431373	0.145098	7	6	-11
22	23	38	236	0.419608	0.14902	7	5	-11
22	23	37	236	0.403922	0.145098	7	5	-10
8	8	20	240	0.6	0.0784314	2	2	-5
23	22	32	246	0.313725	0.12549	7	4	-7
45	44	52	248	0.152941	0.203922	18	3	-5
53	53	58	240	0.0862745	0.227451	22	1	-3
48	49	54	230	0.109804	0.211765	20	1	-3
42	43	49	232	0.141176	0.192157	17	1	-4
65	65	71	240	0.0862745	0.278431	27	1	-3
83	82	90	248	0.0901961	0.352941	35	2	-4
-120	-121	-113	248	0.054902	0.560784	56	2	-4
-98	-99	-92	248	0.0431373	0.643137	65	2	-3
103	103	108	240	0.0470588	0.423529	43	1	-3
98	98	103	240	0.0470588	0.403922	41	1	-3
-126	-125	-121	228	0.0352941	0.529412	54	0	-2
-125	-124	-120	228	0.0352941	0.533333	55	0	-2
-85	-84	-80	228	0.027451	0.690196	70	0	-2
-114	-113	-108	230	0.0392157	0.580392	59	1	-3
83	86	94	224	0.117647	0.368627	36	0	-5
113	117	126	222	0.101961	0.494118	49	1	-6
-119	-113	-106	212	0.0862745	0.588235	59	-1	-4
-125	-119	-115	204	0.0705882	0.552941	56	-1	-3
-123	-117	-113	204	0.0705882	0.560784	57	-1	-3
-121	-115	-112	200	0.0627451	0.564706	58	-1	-2
77	82	84	198	0.0823529	0.329412	34	-1	-2
34	39	41	198	0.172549	0.160784	15	-2	-2
87	91	94	206	0.0745098	0.368627	38	-1	-2
-127	-125	-120	222	0.0509804	0.533333	54	0	-3
-120	-118	-113	222	0.0470588	0.560784	57	0	-3
-116	-114	-109	222	0.0470588	0.576471	59	0	-3
-125	-122	-116	220	0.0627451	0.54902	56	0	-4
74	77	83	220	0.109804	0.32549	32	0	-4
42	45	51	220	0.176471	0.2	18	0	-4
65	70	75	210	0.133333	0.294118	29	-1	-4
96	101	106	210	0.0941176	0.415686	42	-1	-3
-121	-116	-111	210	0.0705882	0.568627	58	-1	-3
-112	-107	-104	202	0.0509804	0.596078	61	-1	-2
-104	-99	-97	198	0.0431373	0.623529	64	-1	-2
-99	-94	-92	198	0.0431373	0.643137	66	-1	-2
97	104	106	194	0.0862745	0.415686	43	-2	-2
54	63	65	190	0.168627	0.254902	25	-3	-3
41	51	54	194	0.239216	0.211765	20	-4	-3
41	53	55	188	0.254902	0.215686	21	-4	-3
37	51	51	180	0.27451	0.2	20	-6	-2
36	51	50	176	0.294118	0.2	20	-6	-1
32	48	44	166	0.333333	0.188235	18	-8	0
28	42	40	172	0.333333	0.164706	15	-7	0
25	36	36	180	0.305882	0.141176	13	-5	-1
22	31	33	190	0.333333	0.129412	10	-5	-2
19	25	29	204	0.345098	0.113725	8	-2	-3
25	27	33	226	0.243137	0.129412	9	2	-5
24	23	31	248	0.258824	0.121569	7	4	-6
18	16	24	256	0.333333	0.0941176	5	2	-5
12	10	18	256	0.443137	0.0705882	3	2	-3
9	8	15	248	0.466667	0.0588235	2	0	-2
9	10	16	232	0.439216	0.0627451	2	2	-3
9	10	14	228	0.356863	0.054902	2	2	-2
7	9	12	216	0.415686	0.0470588	2	0	-2
8	9	11	220	0.27451	0.0431373	2	0	-1
10	10	11	240	0.0901961	0.0431373	2	0	-1
10	10	10	0	0	0.0392157	2	0	0
10	10	9	60	0.101961	0.0392157	2	0	0
25	26	33	232	0.243137	0.129412	9	0	-5
23	24	29	230	0.207843	0.113725	8	0	-3
21	23	30	226	0.301961	0.117647	7	2	-6
16	18	27	230	0.407843	0.105882	5	0	-6
15	14	27	244	0.482353	0.105882	4	4	-8
18	14	30	256	0.533333	0.117647	4	6	-10
20	16	34	254	0.529412	0.133333	5	6	-11
23	21	40	246	0.47451	0.156863	7	7	-13
28	28	47	240	0.403922	0.184314	10	6	-13
29	31	50	234	0.419608	0.196078	12	5	-13
29	34	50	226	0.419608	0.196078	13	2	-11
28	35	47	218	0.403922	0.184314	13	0	-9
29	36	45	214	0.356863	0.176471	14	0	-7
26	33	39	208	0.333333	0.152941	12	-1	-5
25	30	34	206	0.266667	0.133333	10	0	-4
22	23	28	230	0.215686	0.109804	7	2	-4
15	13	20	258	0.34902	0.0784314	3	2	-3
12	9	17	262	0.470588	0.0666667	3	2	-2
15	12	20	262	0.4	0.0784314	3	2	-3
13	11	18	258	0.388235	0.0705882	3	0	-2
14	12	20	256	0.4	0.0784314	3	2	-3
16	14	22	256	0.364706	0.0862745	4	2	-4
18	17	26	246	0.345098	0.101961	5	2	-6
20	20	31	240	0.352941	0.121569	6	4	-8
20	21	33	236	0.392157	0.129412	7	4	-9
18	20	32	232	0.439216	0.12549	6	2	-8
16	18	30	232	0.466667	0.117647	5	2	-8
20	22	33	230	0.392157	0.129412	7	2	-8
48	50	61	230	0.211765	0.239216	21	2	-7
50	52	63	230	0.207843	0.247059	21	2	-7
31	31	42	240	0.262745	0.164706	12	4	-8
57	56	65	246	0.137255	0.254902	23	3	-6
79	78	85	248	0.0823529	0.333333	33	2	-4
111	111	116	240	0.0431373	0.454902	47	1	-3
-128	-127	-121	232	0.0509804	0.529412	54	1	-3
116	118	125	226	0.0705882	0.490196	49	1	-4
105	107	114	226	0.0784314	0.447059	45	1	-4
127	-128	-121	232	0.0588235	0.529412	53	1	-4
-95	-93	-87	226	0.0470588	0.662745	67	0	-3
-124	-121	-116	218	0.0588235	0.54902	56	0	-3
109	111	116	222	0.0588235	0.454902	46	0	-3
126	-128	-123	222	0.0509804	0.521569	53	0	-3
-122	-120	-115	222	0.0509804	0.552941	56	0	-3
-108	-107	-102	230	0.0392157	0.603922	61	1	-3
125	126	-125	230	0.0470588	0.513725	52	1	-3
61	63	68	222	0.101961	0.266667	26	1	-3
59	61	68	226	0.133333	0.266667	25	1	-5
70	74	82	220	0.145098	0.321569	31	0	-5
78	84	90	210	0.133333	0.352941	35	-1	-4
81	88	92	202	0.117647	0.360784	36	-2	-3
72	79	83	202	0.133333	0.32549	33	-2	-3
53	60	64	202	0.172549	0.25098	24	-2	-4
39	46	51	206	0.235294	0.2	18	-2	-4
48	55	60	206	0.2	0.235294	22	-1	-4
58	65	72	210	0.196078	0.282353	27	-1	-5
49	56	65	214	0.247059	0.254902	23	-1	-6
49	55	64	216	0.235294	0.25098	22	0	-6
49	56	64	212	0.235294	0.25098	23	-1	-6
49	56	63	210	0.223529	0.247059	23	-1	-5
49	57	64	208	0.235294	0.25098	23	-1	-6
57	65	71	206	0.196078	0.278431	27	-2	-5
63	70	75	206	0.160784	0.294118	29	-2	-4
58	65	70	206	0.172549	0.27451	27	-2	-4
59	66	71	206	0.168627	0.278431	27	-2	-4
60	67	71	202	0.156863	0.278431	27	-2	-3
67	74	76	194	0.117647	0.298039	30	-3	-2
60	69	70	186	0.141176	0.27451	28	-3	-2
46	56	58	190	0.207843	0.227451	22	-4	-3
48	60	62	188	0.227451	0.243137	24	-5	-3
49	63	64	184	0.235294	0.25098	25	-5	-3
51	66	66	180	0.227451	0.258824	26	-6	-2
45	62	60	172	0.27451	0.243137	24	-7	-1
41	59	55	166	0.305882	0.231373	23	-8	0
37	55	49	160	0.32549	0.215686	21	-8	1
31	47	41	158	0.341176	0.184314	18	-8	2
25	38	34	162	0.341176	0.14902	14	-6	0
19	29	29	180	0.345098	0.113725	9	-3	-2
13	20	24	202	0.458824	0.0941176	5	-2	-4
16	19	26	222	0.384314	0.101961	5	2	-5
16	16	25	240	0.360784	0.0980392	5	2	-5
14	13	22	246	0.407843	0.0862745	3	2	-5
10	9	18	246	0.501961	0.0705882	2	2	-4
9	8	15	248	0.466667	0.0588235	2	0	-2
10	10	15	240	0.333333	0.0588235	2	2	-2
8	9	11	220	0.27451	0.0431373	2	0	-1
7	9	10	200	0.301961	0.0392157	2	-2	0
9	10	10	180	0.101961	0.0392157	2	0	0
10	10	10	0	0	0.0392157	2	0	0
10	10	9	60	0.101961	0.0392157	2	0	0
10	10	8	60	0.2	0.0392157	2	0	1
25	27	35	228	0.286275	0.137255	9	2	-6
22	24	30	226	0.266667	0.117647	8	0	-4
20	22	29	226	0.309804	0.113725	7	2	-6
17	17	27	240	0.368627	0.105882	5	2	-7
15	14	26	246	0.462745	0.101961	4	4	-7
18	15	29	252	0.482353	0.113725	5	4	-8
20	17	33	252	0.486275	0.129412	5	6	-11
22	20	38	246	0.47451	0.14902	7	8	-13
24	24	43	240	0.443137	0.168627	9	7	-13
26	28	48	234	0.458824	0.188235	10	6	-13
28	32	48	228	0.415686	0.188235	12	4	-11
27	34	46	218	0.411765	0.180392	12	1	-9
25	33	42	212	0.403922	0.164706	12	-1	-7
23	31	38	208	0.396078	0.14902	11	-1	-6
24	29	35	212	0.313725	0.137255	10	0	-5
19	21	27	226	0.298039	0.105882	6	0	-4
12	11	19	248	0.419608	0.0745098	3	2	-3
10	8	17	254	0.529412	0.0666667	2	2	-3
14	13	20	248	0.34902	0.0784314	3	2	-3
12	13	18	230	0.333333	0.0705882	3	2	-2
14	15	19	228	0.262745	0.0745098	4	0	-2
14	14	18	240	0.223529	0.0705882	3	2	-2
16	17	21	228	0.239216	0.0823529	4	2	-2
19	21	26	222	0.270588	0.101961	6	0	-4
30	33	39	220	0.231373	0.152941	12	0	-4
60	64	71	218	0.156863	0.278431	27	0	-5
53	58	64	212	0.172549	0.25098	24	-1	-4
51	56	62	212	0.176471	0.243137	23	0	-5
83	87	95	220	0.12549	0.372549	36	0	-5
-121	-117	-109	220	0.0823529	0.576471	57	0	-5
-107	-104	-96	224	0.0705882	0.627451	62	0	-5
102	104	111	226	0.0823529	0.435294	43	1	-4
112	114	120	226	0.0666667	0.470588	48	1	-4
-113	-111	-105	226	0.054902	0.592157	60	0	-3
-127	-124	-117	222	0.0705882	0.545098	55	0	-4
109	113	121	220	0.0980392	0.47451	47	0	-5
111	116	123	216	0.0980392	0.482353	48	-1	-4
124	-126	-120	210	0.0901961	0.533333	54	-1	-4
101	108	114	208	0.113725	0.447059	45	-1	-4
66	74	79	204	0.164706	0.309804	30	-2	-4
46	55	59	198	0.219608	0.231373	22	-2	-4
50	59	63	198	0.207843	0.247059	24	-3	-4
53	61	66	204	0.196078	0.258824	25	-2	-4
59	65	70	208	0.156863	0.27451	27	-1	-4
44	50	55	208	0.2	0.215686	20	-2	-4
43	49	54	208	0.203922	0.211765	20	-2	-4
53	59	65	210	0.184314	0.254902	24	-1	-5
51	58	64	208	0.203922	0.25098	23	-1	-5
48	58	63	200	0.239216	0.247059	23	-3	-4
45	57	61	196	0.262745	0.239216	23	-4	-4
48	60	64	196	0.25098	0.25098	24	-3	-4
59	71	75	196	0.211765	0.294118	29	-4	-4
62	74	79	198	0.215686	0.309804	30	-4	-5
57	69	75	200	0.239216	0.294118	28	-3	-5
59	71	79	204	0.254902	0.309804	29	-3	-6
55	67	77	208	0.286275	0.301961	27	-2	-7
58	70	79	206	0.266667	0.309804	29	-2	-7
57	69	77	204	0.258824	0.301961	28	-3	-7
60	74	79	196	0.239216	0.309804	30	-4	-5
64	79	83	192	0.227451	0.32549	32	-5	-4
63	77	80	190	0.211765	0.313725	31	-4	-4
65	78	80	188	0.188235	0.313725	32	-5	-3
64	77	79	188	0.188235	0.309804	31	-4	-3
64	77	79	188	0.188235	0.309804	31	-4	-3
66	79	80	184	0.176471	0.313725	32	-5	-2
58	71	72	184	0.196078	0.282353	29	-5	-2
63	77	78	184	0.192157	0.305882	31	-5	-2
60	74	75	184	0.2	0.294118	30	-5	-3
57	73	74	184	0.231373	0.290196	29	-6	-3
54	72	71	176	0.25098	0.282353	29	-7	-2
49	68	67	176	0.278431	0.266667	27	-7	-2
49	68	66	174	0.278431	0.266667	27	-8	-1
44	64	59	166	0.313725	0.25098	25	-9	1
40	60	53	160	0.333333	0.235294	23	-10	1
37	55	48	156	0.32549	0.215686	21	-9	2
31	47	40	154	0.341176	0.184314	18	-9	3
24	37	34	166	0.352941	0.145098	13	-7	1
20	29	30	186	0.333333	0.117647	10	-5	-2
17	22	26	206	0.345098	0.101961	6	0	-4
14	16	23	226	0.392157	0.0901961	4	0	-4
10	10	19	240	0.47451	0.0745098	3	0	-4
8	7	15	248	0.533333	0.0588235	2	2	-3
9	8	15	248	0.466667	0.0588235	2	0	-2
10	10	13	240	0.231373	0.0509804	2	0	-2
9	10	11	210	0.180392	0.0431373	2	0	-1
9	10	10	180	0.101961	0.0392157	2	0	0
10	11	10	120	0.0901961	0.0431373	3	-2	1
10	10	9	60	0.101961	0.0392157	2	0	0
10	10	8	60	0.2	0.0392157	2	0	1
10	10	8	60	0.2	0.0392157	2	0	1
24	27	36	226	0.333333	0.141176	9	2	-7
21	24	31	222	0.321569	0.121569	8	0	-5
20	22	29	226	0.309804	0.113725	7	2	-6
18	17	26	246	0.345098	0.101961	5	2	-6
15	14	24	246	0.415686	0.0941176	4	2	-6
17	16	27	246	0.407843	0.105882	5	2	-7
19	18	32	244	0.439216	0.12549	5	6	-10
22	20	38	246	0.47451	0.14902	7	8	-13
22	21	40	244	0.47451	0.156863	7	7	-13
26	27	46	238	0.435294	0.180392	10	6	-13
27	31	46	228	0.411765	0.180392	12	3	-10
26	33	44	216	0.407843	0.172549	12	0	-8
26	34	43	212	0.396078	0.168627	12	-1	-7
25	34	42	208	0.403922	0.164706	12	-1	-7
24	31	38	210	0.368627	0.14902	11	-1	-6
20	24	31	218	0.352941	0.121569	8	0	-5
14	16	23	226	0.392157	0.0901961	4	0	-4
9	10	17	232	0.470588	0.0666667	2	2	-3
15	17	23	226	0.34902	0.0901961	4	2	-4
8	12	15	206	0.466667	0.0588235	3	-2	-2
17	19	21	210	0.192157	0.0823529	5	0	-2
41	42	43	210	0.0470588	0.168627	16	0	-1
49	51	53	210	0.0745098	0.207843	21	0	-2
45	49	51	200	0.117647	0.2	20	-1	-2
70	75	78	202	0.101961	0.305882	31	-1	-2
-90	-84	-81	200	0.0509804	0.686275	70	-1	-2
-99	-90	-89	186	0.0588235	0.654902	67	-3	-2
91	101	103	190	0.117647	0.403922	41	-3	-3
114	123	126	196	0.0941176	0.494118	50	-3	-3
-88	-81	-76	206	0.0666667	0.705882	70	-1	-3
-114	-108	-103	208	0.0705882	0.6	61	-1	-3
96	101	106	210	0.0941176	0.415686	42	-1	-3
119	124	-126	212	0.0862745	0.509804	51	-1	-4
101	106	112	212	0.0980392	0.439216	44	-1	-4
57	63	70	212	0.184314	0.27451	26	-1	-5
48	55	62	210	0.227451	0.243137	22	-1	-5
55	65	71	202	0.223529	0.278431	27	-2	-5
59	70	75	198	0.211765	0.294118	29	-3	-5
45	57	62	198	0.27451	0.243137	23	-4	-5
41	55	59	194	0.305882	0.231373	21	-5	-4
43	58	62	192	0.305882	0.243137	23	-5	-5
44	61	65	192	0.321569	0.254902	24	-6	-5
47	63	67	192	0.298039	0.262745	25	-5	-5
50	65	69	192	0.27451	0.270588	26	-5	-4
55	69	73	194	0.247059	0.286275	28	-5	-4
56	68	73	198	0.231373	0.286275	27	-3	-5
56	69	74	196	0.243137	0.290196	28	-4	-5
57	72	76	192	0.25098	0.298039	29	-5	-4
57	73	77	192	0.258824	0.301961	29	-5	-4
57	74	78	192	0.270588	0.305882	30	-6	-4
59	77	79	186	0.254902	0.309804	31	-6	-4
60	78	80	186	0.25098	0.313725	31	-6	-4
57	74	77	190	0.258824	0.301961	30	-6	-4
60	76	80	192	0.25098	0.313725	31	-6	-4
62	78	83	194	0.254902	0.32549	32	-5	-5
63	79	85	196	0.258824	0.333333	32	-5	-6
60	77	82	194	0.266667	0.321569	31	-6	-5
58	77	80	188	0.27451	0.313725	31	-7	-4
59	78	80	186	0.262745	0.313725	31	-7	-4
56	75	76	184	0.262745	0.298039	30	-7	-3
57	76	76	180	0.25098	0.298039	30	-7	-3
59	78	78	180	0.243137	0.305882	31	-8	-2
63	82	81	176	0.231373	0.321569	33	-8	-2
66	84	82	174	0.215686	0.329412	34	-7	-1
66	84	83	176	0.215686	0.329412	34	-7	-2
63	81	81	180	0.223529	0.317647	32	-7	-2
63	82	82	180	0.231373	0.321569	33	-7	-2
58	77	77	180	0.247059	0.301961	31	-7	-2
56	75	75	180	0.254902	0.294118	30	-7	-2
54	74	73	178	0.270588	0.290196	29	-8	-2
52	72	71	178	0.278431	0.282353	29	-8	-2
51	72	69	172	0.290196	0.282353	29	-9	-1
47	68	63	166	0.309804	0.266667	27	-9	0
41	62	56	162	0.337255	0.243137	24	-10	1
40	60	53	160	0.333333	0.235294	23	-10	1
35	53	46	156	0.341176	0.207843	20	-9	2
30	45	40	160	0.333333	0.176471	16	-7	1
26	38	36	170	0.317647	0.14902	14	-6	0
24	30	32	196	0.25098	0.12549	10	-2	-2
17	20	25	218	0.321569	0.0980392	6	0	-4
15	16	22	232	0.317647	0.0862745	4	2	-3
13	12	19	248	0.368627	0.0745098	3	2	-3
12	11	17	250	0.352941	0.0666667	3	0	-2
11	11	13	240	0.152941	0.0509804	3	0	-1
11	11	12	240	0.0823529	0.0470588	3	0	-1
11	11	11	0	0	0.0431373	3	0	0
11	11	10	60	0.0901961	0.0431373	3	0	1
11	11	9	60	0.180392	0.0431373	3	0	1
10	10	8	60	0.2	0.0392157	2	0	1
10	10	8	60	0.2	0.0392157	2	0	1
22	25	34	226	0.352941	0.133333	9	2	-7
20	23	30	222	0.333333	0.117647	7	0	-6
19	20	27	232	0.298039	0.105882	6	2	-5
18	17	25	248	0.321569	0.0980392	5	2	-5
17	16	25	246	0.360784	0.0980392	5	2	-5
17	16	26	246	0.384314	0.101961	5	2	-6
19	18	31	244	0.419608	0.121569	5	4	-9
18	17	33	244	0.486275	0.129412	5	4	-10
20	20	37	240	0.458824	0.145098	7	6	-12
25	26	43	236	0.419608	0.168627	10	5	-11
25	30	43	224	0.419608	0.168627	10	3	-10
25	33	42	212	0.403922	0.164706	12	-1	-7
27	37	45	206	0.4	0.176471	14	-2	-7
25	35	42	204	0.403922	0.164706	12	-3	-6
26	34	42	210	0.380392	0.164706	12	-1	-7
29	35	42	212	0.309804	0.164706	13	0	-6
19	22	30	224	0.368627	0.117647	7	2	-6
17	19	26	226	0.345098	0.101961	5	2	-5
36	38	43	222	0.164706	0.168627	15	0	-3
44	48	51	206	0.137255	0.2	19	-1	-3
46	48	51	216	0.0980392	0.2	20	0	-2
104	106	108	210	0.0352941	0.423529	44	0	-1
-115	-113	-110	216	0.0352941	0.572549	59	0	-2
109	113	116	206	0.0588235	0.454902	47	-1	-2
102	108	111	200	0.0823529	0.435294	45	-2	-2
-118	-109	-107	190	0.0745098	0.584314	60	-3	-2
127	-118	-116	190	0.0941176	0.54902	56	-4	-2
83	97	98	184	0.152941	0.384314	40	-5	-2
91	104	106	188	0.141176	0.415686	43	-5	-3
73	84	87	192	0.160784	0.341176	34	-3	-3
23	34	37	192	0.376471	0.145098	12	-4	-4
39	49	52	194	0.25098	0.203922	19	-4	-3
57	67	71	198	0.196078	0.278431	27	-3	-4
43	53	58	200	0.258824	0.227451	21	-3	-4
44	55	61	202	0.278431	0.239216	22	-2	-5
47	58	63	198	0.254902	0.247059	23	-3	-5
48	62	66	194	0.27451	0.258824	25	-5	-4
51	67	71	192	0.282353	0.278431	27	-5	-4
53	70	74	192	0.282353	0.290196	28	-6	-5
53	72	76	190	0.301961	0.298039	29	-7	-5
53	73	77	190	0.309804	0.301961	29	-7	-5
53	75	79	190	0.329412	0.309804	30	-7	-5
53	74	78	190	0.321569	0.305882	30	-7	-5
55	75	79	190	0.301961	0.309804	30	-7	-5
55	74	78	190	0.294118	0.305882	30	-6	-5
54	72	75	188	0.278431	0.294118	29	-6	-4
54	73	76	188	0.290196	0.298039	29	-7	-4
52	73	76	188	0.317647	0.298039	29	-8	-4
52	73	77	190	0.32549	0.301961	29	-7	-5
52	74	78	190	0.333333	0.305882	29	-8	-5
54	76	78	186	0.305882	0.305882	30	-8	-4
54	75	77	186	0.298039	0.301961	30	-8	-4
56	76	77	182	0.27451	0.301961	30	-7	-3
57	76	77	184	0.258824	0.301961	30	-7	-3
58	77	79	186	0.266667	0.309804	31	-7	-4
58	77	79	186	0.266667	0.309804	31	-7	-4
57	77	79	186	0.278431	0.309804	31	-7	-4
56	78	78	180	0.282353	0.305882	31	-8	-3
55	77	76	178	0.286275	0.301961	30	-8	-2
56	78	76	174	0.282353	0.305882	31	-9	-2
57	79	77	174	0.278431	0.309804	31	-9	-2
57	79	78	178	0.278431	0.309804	31	-9	-2
58	80	78	174	0.27451	0.313725	32	-9	-1
58	80	77	172	0.27451	0.313725	32	-9	-1
58	80	78	174	0.27451	0.313725	32	-9	-1
59	81	80	178	0.270588	0.317647	32	-9	-2
58	80	79	178	0.27451	0.313725	32	-9	-2
57	79	78	178	0.278431	0.309804	31	-9	-2
56	78	77	178	0.282353	0.305882	31	-9	-2
56	76	76	180	0.262745	0.298039	30	-8	-3
56	76	75	178	0.262745	0.298039	30	-8	-2
53	73	71	174	0.27451	0.286275	29	-8	-1
48	69	65	168	0.305882	0.270588	27	-9	0
45	66	61	166	0.317647	0.258824	26	-10	1
43	63	57	162	0.317647	0.247059	24	-10	1
36	56	49	160	0.356863	0.219608	21	-10	2
34	51	46	162	0.333333	0.2	20	-8	1
32	45	42	166	0.290196	0.176471	17	-6	0
26	35	34	174	0.258824	0.137255	12	-4	-1
20	25	27	198	0.258824	0.105882	8	-2	-2
18	19	24	230	0.25098	0.0941176	5	2	-4
15	15	20	240	0.25098	0.0784314	4	2	-2
13	13	17	240	0.235294	0.0666667	3	2	-2
13	13	15	240	0.133333	0.0588235	3	0	-2
13	13	14	240	0.0705882	0.054902	3	0	-1
12	12	12	0	0	0.0470588	3	0	0
12	12	11	60	0.0823529	0.0470588	3	0	1
11	11	9	60	0.180392	0.0431373	3	0	1
11	11	9	60	0.180392	0.0431373	3	0	1
11	11	10	60	0.0901961	0.0431373	3	0	1
21	24	32	224	0.345098	0.12549	8	0	-6
20	22	28	226	0.286275	0.109804	7	2	-5
18	19	25	232	0.278431	0.0980392	5	2	-5
17	16	24	248	0.333333	0.0941176	5	2	-5
17	16	25	246	0.360784	0.0980392	5	2	-5
18	17	27	246	0.368627	0.105882	5	4	-7
18	17	30	244	0.435294	0.117647	5	4	-9
18	17	32	244	0.470588	0.12549	5	4	-10
20	20	36	240	0.443137	0.141176	7	4	-11
26	29	43	230	0.396078	0.168627	10	3	-10
27	34	45	216	0.4	0.176471	12	0	-8
26	36	43	204	0.396078	0.168627	13	-3	-6
29	40	47	204	0.384314	0.184314	15	-2	-6
32	43	50	204	0.360784	0.196078	16	-3	-6
35	44	52	208	0.32549	0.203922	17	-2	-6
45	52	60	212	0.25098	0.235294	21	-1	-6
50	54	63	222	0.207843	0.247059	22	1	-6
53	54	62	234	0.145098	0.243137	22	2	-5
83	84	91	232	0.0862745	0.356863	35	1	-4
109	111	116	222	0.0588235	0.454902	46	0	-3
96	98	104	226	0.0784314	0.407843	41	1	-4
-128	-127	-120	232	0.0588235	0.533333	54	1	-4
-103	-101	-95	226	0.0509804	0.631373	63	1	-3
111	116	121	210	0.0823529	0.47451	48	-1	-3
85	91	97	210	0.12549	0.380392	38	-1	-4
68	76	83	208	0.180392	0.32549	31	-1	-5
45	56	62	202	0.27451	0.243137	22	-2	-5
38	52	56	194	0.321569	0.219608	20	-4	-5
47	62	66	192	0.286275	0.258824	25	-5	-5
41	56	60	192	0.317647	0.235294	22	-5	-4
39	54	56	188	0.301961	0.219608	21	-6	-4
50	65	66	184	0.243137	0.258824	26	-6	-3
49	64	66	188	0.258824	0.258824	25	-6	-3
53	68	71	190	0.254902	0.278431	27	-5	-4
54	69	73	192	0.258824	0.286275	28	-5	-4
53	68	72	192	0.262745	0.282353	27	-5	-4
52	68	72	192	0.278431	0.282353	27	-5	-4
48	66	69	188	0.305882	0.270588	26	-6	-4
48	68	71	188	0.32549	0.278431	27	-7	-5
50	71	75	190	0.333333	0.294118	28	-7	-5
51	74	77	186	0.337255	0.301961	29	-8	-5
50	73	76	186	0.341176	0.298039	29	-8	-4
50	71	75	190	0.333333	0.294118	28	-7	-5
52	72	76	190	0.317647	0.298039	29	-7	-5
52	72	75	188	0.305882	0.294118	29	-7	-4
53	73	75	186	0.294118	0.294118	29	-7	-4
53	74	77	188	0.309804	0.301961	30	-8	-4
52	76	78	184	0.333333	0.305882	30	-9	-4
51	75	78	186	0.345098	0.305882	30	-9	-4
52	76	79	186	0.341176	0.309804	30	-8	-5
55	78	80	184	0.313725	0.313725	31	-8	-4
56	76	78	186	0.282353	0.305882	30	-7	-4
55	75	76	182	0.27451	0.298039	30	-7	-3
56	76	76	180	0.262745	0.298039	30	-8	-3
56	76	76	180	0.262745	0.298039	30	-8	-3
57	77	77	180	0.258824	0.301961	31	-8	-2
57	77	77	180	0.258824	0.301961	31	-8	-2
57	77	77	180	0.258824	0.301961	31	-8	-2
56	78	76	174	0.282353	0.305882	31	-9	-2
58	79	77	174	0.266667	0.309804	32	-9	-1
58	78	78	180	0.254902	0.305882	31	-8	-3
60	79	80	184	0.25098	0.313725	32	-7	-3
60	80	80	180	0.25098	0.313725	32	-8	-3
60	82	80	174	0.266667	0.321569	32	-9	-2
60	82	80	174	0.266667	0.321569	32	-9	-2
60	82	81	178	0.266667	0.321569	33	-9	-2
60	82	80	174	0.266667	0.321569	32	-9	-2
59	80	79	178	0.262745	0.313725	32	-8	-2
57	77	77	180	0.258824	0.301961	31	-8	-2
57	77	78	182	0.270588	0.305882	31	-8	-3
57	76	76	180	0.25098	0.298039	30	-7	-3
54	73	72	176	0.258824	0.286275	29	-8	-2
54	72	70	174	0.25098	0.282353	29	-7	-1
49	68	65	170	0.278431	0.266667	27	-9	0
46	65	61	168	0.294118	0.254902	25	-9	0
43	61	56	164	0.294118	0.239216	23	-9	1
39	56	51	162	0.301961	0.219608	21	-9	1
37	51	48	168	0.27451	0.2	20	-7	0
32	42	42	180	0.239216	0.164706	16	-4	-2
24	29	32	202	0.25098	0.12549	10	-2	-2
18	20	24	220	0.25098	0.0941176	6	0	-3
16	16	20	240	0.2	0.0784314	4	2	-2
15	15	18	240	0.168627	0.0705882	4	0	-2
14	14	16	240	0.12549	0.0627451	3	0	-2
14	14	15	240	0.0666667	0.0588235	3	0	-1
14	14	14	0	0	0.054902	3	0	0
13	13	12	60	0.0784314	0.0509804	3	0	0
12	12	11	60	0.0823529	0.0470588	3	0	1
12	12	11	60	0.0823529	0.0470588	3	0	1
12	12	12	0	0	0.0470588	3	0	0
22	24	31	226	0.290196	0.121569	8	0	-5
21	22	27	230	0.223529	0.105882	7	2	-4
16	17	24	232	0.333333	0.0941176	5	2	-5
15	14	23	246	0.392157	0.0901961	4	2	-5
17	16	26	246	0.384314	0.101961	5	2	-6
17	16	26	246	0.384314	0.101961	5	2	-6
17	16	28	246	0.427451	0.109804	5	2	-7
19	18	31	244	0.419608	0.121569	5	4	-9
18	18	32	240	0.439216	0.12549	5	4	-10
17	18	31	236	0.45098	0.121569	5	4	-9
23	27	38	224	0.396078	0.14902	9	2	-9
26	34	43	212	0.396078	0.168627	12	-1	-7
30	38	47	212	0.360784	0.184314	14	-1	-7
50	58	67	212	0.254902	0.262745	23	-1	-7
61	69	78	212	0.219608	0.305882	29	-1	-6
80	87	96	214	0.168627	0.376471	36	0	-6
97	101	112	224	0.133333	0.439216	42	1	-7
91	92	104	236	0.12549	0.407843	39	2	-7
102	102	113	240	0.0980392	0.443137	43	2	-6
93	93	104	240	0.105882	0.407843	40	2	-6
68	68	80	240	0.14902	0.313725	29	3	-7
75	76	89	236	0.156863	0.34902	32	3	-8
56	60	71	224	0.211765	0.278431	25	1	-7
35	42	50	212	0.301961	0.196078	16	-1	-6
47	56	64	208	0.266667	0.25098	23	-1	-6
51	62	70	206	0.270588	0.27451	25	-3	-6
47	59	67	204	0.298039	0.262745	23	-3	-7
46	60	68	202	0.32549	0.266667	24	-3	-7
49	65	72	198	0.317647	0.282353	26	-4	-6
53	69	74	194	0.282353	0.290196	28	-5	-5
55	71	74	190	0.254902	0.290196	29	-6	-4
50	67	67	180	0.254902	0.262745	27	-7	-2
54	71	71	180	0.239216	0.278431	29	-7	-2
54	70	72	186	0.25098	0.282353	28	-6	-3
48	64	67	190	0.282353	0.262745	25	-6	-4
52	68	72	192	0.278431	0.282353	27	-5	-4
50	67	72	194	0.305882	0.282353	27	-5	-5
50	69	73	190	0.313725	0.286275	27	-6	-5
52	72	76	190	0.317647	0.298039	29	-7	-5
49	72	74	184	0.337255	0.290196	29	-8	-4
49	72	74	184	0.337255	0.290196	29	-8	-4
49	72	74	184	0.337255	0.290196	29	-8	-4
50	71	74	188	0.32549	0.290196	28	-7	-4
52	72	75	188	0.305882	0.294118	29	-7	-4
52	72	74	186	0.298039	0.290196	29	-7	-4
52	73	74	182	0.298039	0.290196	29	-8	-3
52	75	76	182	0.317647	0.298039	30	-9	-3
51	75	77	184	0.337255	0.301961	30	-9	-4
51	75	78	186	0.345098	0.305882	30	-9	-4
52	76	78	184	0.333333	0.305882	30	-9	-4
54	76	77	182	0.298039	0.301961	30	-8	-3
55	75	76	182	0.27451	0.298039	30	-7	-3
55	75	75	180	0.266667	0.294118	30	-8	-3
56	76	75	178	0.262745	0.298039	30	-8	-2
57	78	76	174	0.270588	0.305882	31	-9	-2
57	77	76	178	0.258824	0.301961	30	-8	-2
56	76	75	178	0.262745	0.298039	30	-8	-2
57	77	77	180	0.258824	0.301961	31	-8	-2
58	78	78	180	0.254902	0.305882	31	-8	-3
59	78	78	180	0.243137	0.305882	31	-8	-2
59	78	79	184	0.254902	0.309804	31	-7	-3
61	79	81	186	0.247059	0.317647	32	-7	-3
61	80	81	184	0.247059	0.317647	32	-7	-3
62	81	81	180	0.235294	0.317647	32	-7	-2
62	81	81	180	0.235294	0.317647	32	-7	-2
61	80	80	180	0.239216	0.313725	32	-7	-3
61	80	80	180	0.239216	0.313725	32	-7	-3
60	79	79	180	0.239216	0.309804	32	-8	-2
57	77	79	186	0.278431	0.309804	31	-7	-4
58	77	80	188	0.27451	0.313725	31	-7	-4
58	77	79	186	0.266667	0.309804	31	-7	-4
58	76	77	184	0.247059	0.301961	30	-7	-3
55	73	73	180	0.247059	0.286275	29	-7	-2
53	71	70	176	0.254902	0.278431	28	-7	-2
49	67	65	174	0.270588	0.262745	27	-7	-1
45	63	60	170	0.286275	0.247059	25	-8	-1
41	58	54	166	0.294118	0.227451	22	-8	0
38	52	49	168	0.270588	0.203922	20	-6	0
34	45	45	180	0.243137	0.176471	17	-5	-2
27	33	35	196	0.227451	0.137255	12	-1	-2
21	23	27	220	0.223529	0.105882	7	0	-3
17	17	20	240	0.14902	0.0784314	4	2	-2
16	16	19	240	0.156863	0.0745098	4	0	-2
15	15	17	240	0.117647	0.0666667	4	0	-1
15	15	16	240	0.0627451	0.0627451	4	0	-1
14	14	14	0	0	0.054902	3	0	0
13	13	13	0	0	0.0509804	3	0	0
13	13	13	0	0	0.0509804	3	0	0
13	13	13	0	0	0.0509804	3	0	0
13	13	13	0	0	0.0509804	3	0	0
19	21	27	226	0.298039	0.105882	6	0	-4
18	19	25	232	0.278431	0.0980392	5	2	-5
15	16	23	232	0.34902	0.0901961	4	2	-4
14	14	24	240	0.415686	0.0941176	4	2	-6
16	16	27	240	0.407843	0.105882	5	2	-7
17	17	28	240	0.392157	0.109804	5	2	-7
16	15	26	246	0.423529	0.101961	4	4	-7
14	13	24	246	0.458824	0.0941176	3	4	-7
18	16	27	250	0.407843	0.105882	5	4	-7
24	22	33	250	0.333333	0.129412	7	4	-7
42	42	54	240	0.223529	0.211765	17	3	-8
80	83	94	228	0.14902	0.368627	35	2	-7
87	90	101	228	0.137255	0.396078	38	1	-7
111	115	126	224	0.117647	0.494118	48	1	-7
109	114	125	222	0.129412	0.490196	47	1	-7
98	104	114	218	0.141176	0.447059	43	0	-6
102	106	119	226	0.141176	0.466667	45	1	-8
75	77	92	232	0.184314	0.360784	32	3	-9
52	53	69	236	0.247059	0.270588	22	4	-10
22	22	38	240	0.419608	0.14902	7	5	-11
22	23	39	236	0.435294	0.152941	8	4	-11
49	53	67	226	0.270588	0.262745	22	2	-9
48	56	69	218	0.305882	0.270588	23	0	-9
46	57	68	210	0.32549	0.266667	23	-1	-8
51	64	72	202	0.290196	0.282353	26	-3	-7
54	68	73	196	0.258824	0.286275	27	-4	-5
50	65	72	200	0.305882	0.282353	26	-4	-6
49	65	73	200	0.329412	0.286275	26	-4	-7
49	65	72	198	0.317647	0.282353	26	-4	-6
51	67	73	196	0.301961	0.286275	27	-5	-5
49	65	69	192	0.290196	0.270588	26	-5	-5
50	66	68	186	0.266667	0.266667	26	-6	-3
51	66	68	188	0.25098	0.266667	26	-5	-3
53	68	70	188	0.243137	0.27451	27	-5	-3
52	67	70	190	0.258824	0.27451	27	-5	-4
53	69	73	192	0.27451	0.286275	28	-5	-4
52	68	73	194	0.286275	0.286275	27	-5	-5
51	68	74	196	0.309804	0.290196	27	-5	-6
50	70	74	190	0.32549	0.290196	28	-6	-5
50	71	74	188	0.32549	0.290196	28	-7	-4
50	72	74	186	0.32549	0.290196	29	-8	-4
49	72	73	182	0.329412	0.286275	29	-9	-3
50	71	72	182	0.305882	0.282353	28	-8	-3
51	71	72	182	0.290196	0.282353	28	-7	-3
52	72	73	182	0.286275	0.286275	29	-7	-3
52	74	75	182	0.305882	0.294118	29	-8	-3
52	75	77	184	0.32549	0.301961	30	-9	-4
52	75	77	184	0.32549	0.301961	30	-9	-4
51	74	77	186	0.337255	0.301961	29	-8	-5
51	74	76	184	0.329412	0.298039	29	-8	-4
54	76	76	180	0.290196	0.298039	30	-8	-3
55	75	74	178	0.266667	0.294118	30	-8	-2
55	75	73	174	0.266667	0.294118	30	-8	-1
57	78	75	172	0.270588	0.305882	31	-9	-1
57	77	76	178	0.258824	0.301961	30	-8	-2
57	77	77	180	0.258824	0.301961	31	-8	-2
57	77	77	180	0.258824	0.301961	31	-8	-2
58	78	78	180	0.254902	0.305882	31	-8	-3
59	78	78	180	0.243137	0.305882	31	-8	-2
61	79	80	184	0.239216	0.313725	32	-6	-3
61	79	82	188	0.254902	0.321569	32	-6	-4
61	78	82	192	0.254902	0.321569	31	-5	-5
62	80	82	186	0.243137	0.321569	32	-7	-3
63	81	81	180	0.223529	0.317647	32	-7	-2
64	82	82	180	0.219608	0.321569	33	-7	-2
63	81	82	184	0.231373	0.321569	32	-7	-3
63	81	82	184	0.231373	0.321569	32	-7	-3
62	80	81	184	0.235294	0.317647	32	-7	-3
60	79	82	188	0.266667	0.321569	32	-6	-4
60	78	82	190	0.266667	0.321569	31	-6	-5
59	77	80	188	0.262745	0.313725	31	-6	-4
59	77	79	186	0.254902	0.309804	31	-6	-4
57	75	76	184	0.25098	0.298039	30	-7	-3
55	73	73	180	0.247059	0.286275	29	-7	-2
50	68	67	176	0.266667	0.266667	27	-8	-2
46	64	62	174	0.282353	0.25098	25	-8	-1
44	62	59	170	0.290196	0.243137	24	-8	-1
41	57	53	166	0.282353	0.223529	22	-7	0
36	49	47	170	0.266667	0.192157	19	-6	0
30	38	38	180	0.211765	0.14902	14	-4	-1
23	26	29	210	0.207843	0.113725	9	0	-3
20	20	23	240	0.129412	0.0901961	6	2	-2
19	18	22	256	0.180392	0.0862745	5	0	-2
17	17	20	240	0.14902	0.0784314	4	2	-2
16	16	18	240	0.109804	0.0705882	4	0	-1
15	15	16	240	0.0627451	0.0627451	4	0	-1
15	15	16	240	0.0627451	0.0627451	4	0	-1
15	15	16	240	0.0627451	0.0627451	4	0	-1
14	14	15	240	0.0666667	0.0588235	3	0	-1
14	14	14	0	0	0.054902	3	0	0
17	20	26	220	0.345098	0.101961	6	0	-5
14	16	21	222	0.333333	0.0823529	4	0	-2
15	17	24	226	0.376471	0.0941176	4	2	-5
12	14	23	230	0.478431	0.0901961	3	2	-5
13	15	24	230	0.458824	0.0941176	4	2	-6
18	20	29	230	0.380392	0.113725	6	2	-7
13	14	22	234	0.407843	0.0862745	3	2	-5
14	13	22	246	0.407843	0.0862745	3	2	-5
35	33	41	256	0.196078	0.160784	13	3	-5
49	46	54	262	0.14902	0.211765	19	3	-5
88	86	96	252	0.105882	0.376471	37	3	-6
-116	-116	-104	240	0.0784314	0.596078	58	2	-6
124	124	-120	240	0.0901961	0.533333	52	2	-6
101	104	115	228	0.121569	0.45098	43	2	-7
87	92	103	222	0.156863	0.403922	38	1	-7
61	69	79	214	0.227451	0.309804	29	-1	-7
44	53	65	214	0.321569	0.254902	21	-1	-9
30	38	52	218	0.423529	0.203922	14	1	-10
30	34	51	228	0.411765	0.2	13	4	-12
24	25	45	238	0.466667	0.176471	9	6	-14
36	38	57	234	0.368627	0.223529	15	4	-12
53	59	75	224	0.294118	0.294118	25	2	-11
55	65	79	216	0.301961	0.309804	27	0	-10
52	66	77	206	0.32549	0.301961	27	-2	-8
49	66	73	198	0.329412	0.286275	27	-5	-6
48	65	69	192	0.305882	0.270588	26	-6	-4
49	65	71	196	0.309804	0.278431	26	-5	-6
48	63	71	200	0.32549	0.278431	25	-3	-7
51	66	74	200	0.309804	0.290196	27	-4	-7
52	67	74	200	0.298039	0.290196	27	-4	-6
51	67	72	194	0.290196	0.282353	27	-5	-5
52	68	71	190	0.266667	0.278431	27	-6	-4
52	67	70	190	0.258824	0.27451	27	-5	-4
52	66	69	190	0.247059	0.270588	27	-5	-4
52	67	71	192	0.266667	0.278431	27	-5	-4
52	68	73	194	0.286275	0.286275	27	-5	-5
51	68	74	196	0.309804	0.290196	27	-5	-6
50	67	74	198	0.32549	0.290196	27	-5	-6
51	69	75	196	0.321569	0.294118	27	-5	-6
52	71	75	190	0.305882	0.294118	29	-7	-5
51	71	74	188	0.309804	0.290196	28	-7	-4
49	71	71	180	0.309804	0.278431	28	-9	-3
50	72	71	178	0.305882	0.282353	29	-9	-2
51	72	70	174	0.290196	0.282353	29	-9	-1
51	73	72	178	0.301961	0.286275	29	-8	-2
52	74	74	180	0.298039	0.290196	29	-8	-3
52	74	75	182	0.305882	0.294118	29	-8	-3
53	74	77	188	0.309804	0.301961	30	-8	-4
52	73	77	190	0.32549	0.301961	29	-7	-5
52	73	76	188	0.317647	0.298039	29	-8	-4
54	75	74	178	0.278431	0.294118	30	-9	-2
56	77	73	168	0.27451	0.301961	30	-9	0
56	77	73	168	0.27451	0.301961	30	-9	0
56	77	74	172	0.27451	0.301961	30	-8	-1
57	77	76	178	0.258824	0.301961	30	-8	-2
58	77	77	180	0.247059	0.301961	31	-7	-2
58	78	78	180	0.254902	0.305882	31	-8	-3
60	79	79	180	0.239216	0.309804	32	-8	-2
60	79	80	184	0.25098	0.313725	32	-7	-3
62	80	82	186	0.243137	0.321569	32	-7	-3
62	79	83	192	0.254902	0.32549	32	-6	-4
63	80	85	194	0.258824	0.333333	32	-5	-5
63	81	83	186	0.239216	0.32549	32	-7	-4
64	82	82	180	0.219608	0.321569	33	-7	-2
64	82	83	184	0.227451	0.32549	33	-7	-3
64	82	84	186	0.239216	0.329412	33	-6	-4
64	82	84	186	0.239216	0.329412	33	-6	-4
63	81	83	186	0.239216	0.32549	32	-7	-4
62	79	83	192	0.254902	0.32549	32	-6	-4
61	78	82	192	0.254902	0.321569	31	-5	-5
60	78	80	186	0.25098	0.313725	31	-6	-4
58	76	78	186	0.254902	0.305882	30	-7	-3
56	74	75	184	0.254902	0.294118	30	-7	-3
54	72	72	180	0.25098	0.282353	29	-7	-2
51	69	68	176	0.262745	0.270588	27	-8	-2
48	66	64	174	0.27451	0.258824	26	-8	-1
46	64	61	170	0.282353	0.25098	25	-8	0
41	58	54	166	0.294118	0.227451	22	-8	0
38	51	49	170	0.254902	0.2	20	-6	0
32	40	40	180	0.2	0.156863	15	-3	-1
25	29	31	200	0.192157	0.121569	10	-2	-2
21	21	25	240	0.160784	0.0980392	6	2	-3
19	18	24	250	0.25098	0.0941176	5	2	-4
17	17	21	240	0.192157	0.0823529	4	2	-2
16	16	19	240	0.156863	0.0745098	4	0	-2
16	16	18	240	0.109804	0.0705882	4	0	-1
16	16	18	240	0.109804	0.0705882	4	0	-1
16	16	19	240	0.156863	0.0745098	4	0	-2
15	15	17	240	0.117647	0.0666667	4	0	-1
15	15	15	0	0	0.0588235	4	0	0
16	19	24	218	0.333333	0.0941176	5	0	-4
14	17	21	214	0.333333	0.0823529	4	0	-2
15	18	23	218	0.34902	0.0901961	5	0	-3
12	15	22	222	0.454902	0.0862745	4	0	-4
18	21	29	224	0.380392	0.113725	6	2	-6
24	27	35	224	0.313725	0.137255	9	2	-6
17	19	26	226	0.345098	0.101961	5	2	-5
28	29	34	230	0.176471	0.133333	10	2	-4
52	53	58	230	0.101961	0.227451	22	1	-3
64	65	70	230	0.0862745	0.27451	27	1	-3
84	85	92	232	0.0862745	0.360784	36	1	-4
91	93	103	230	0.117647	0.403922	39	1	-6
66	69	79	226	0.164706	0.309804	29	1	-7
50	54	64	222	0.219608	0.25098	22	1	-7
46	55	64	210	0.282353	0.25098	22	-1	-7
43	56	64	202	0.329412	0.25098	22	-3	-7
34	49	58	202	0.415686	0.227451	19	-4	-8
34	48	60	208	0.435294	0.235294	19	-3	-9
33	40	57	222	0.419608	0.223529	16	2	-12
26	28	49	234	0.470588	0.192157	10	6	-14
38	41	60	232	0.368627	0.235294	16	5	-13
48	56	71	220	0.32549	0.278431	23	1	-10
49	62	73	208	0.329412	0.286275	25	-2	-9
47	64	71	198	0.337255	0.278431	25	-5	-6
45	63	69	196	0.34902	0.270588	25	-5	-6
48	65	70	194	0.313725	0.27451	26	-6	-5
48	64	71	198	0.32549	0.278431	25	-4	-6
50	63	72	204	0.305882	0.282353	25	-3	-7
51	64	73	204	0.301961	0.286275	26	-2	-7
51	66	74	200	0.309804	0.290196	27	-4	-7
50	66	72	196	0.305882	0.282353	27	-5	-6
50	67	71	192	0.294118	0.278431	27	-5	-5
50	66	70	192	0.286275	0.27451	26	-5	-5
52	67	71	192	0.266667	0.278431	27	-5	-4
51	67	71	192	0.282353	0.278431	27	-5	-4
51	68	73	194	0.301961	0.286275	27	-5	-5
51	68	74	196	0.309804	0.290196	27	-5	-6
51	68	75	198	0.321569	0.294118	27	-5	-7
52	69	76	198	0.317647	0.298039	28	-5	-6
53	70	77	198	0.309804	0.301961	28	-5	-6
51	70	74	190	0.309804	0.290196	28	-6	-5
51	71	73	186	0.301961	0.286275	28	-7	-4
50	72	70	174	0.305882	0.282353	28	-9	-2
51	73	69	170	0.301961	0.286275	29	-9	0
51	73	70	172	0.301961	0.286275	29	-10	-1
52	74	73	178	0.298039	0.290196	29	-9	-2
52	74	75	182	0.305882	0.294118	29	-8	-3
52	73	76	188	0.317647	0.298039	29	-8	-4
52	73	77	190	0.32549	0.301961	29	-7	-5
52	73	76	188	0.317647	0.298039	29	-8	-4
54	75	74	178	0.278431	0.294118	30	-9	-2
55	76	72	168	0.27451	0.298039	30	-9	0
56	77	73	168	0.27451	0.301961	30	-9	0
56	76	75	178	0.262745	0.298039	30	-8	-2
59	78	77	176	0.243137	0.305882	31	-8	-2
60	78	78	180	0.231373	0.305882	31	-7	-2
60	78	77	176	0.231373	0.305882	31	-7	-2
61	79	79	180	0.227451	0.309804	32	-7	-2
61	79	80	184	0.239216	0.313725	32	-6	-3
62	80	82	186	0.243137	0.321569	32	-7	-3
62	79	83	192	0.254902	0.32549	32	-6	-4
63	80	84	192	0.25098	0.329412	32	-6	-5
62	81	83	186	0.254902	0.32549	32	-7	-4
63	82	83	184	0.239216	0.32549	33	-7	-3
64	83	84	184	0.239216	0.329412	33	-7	-3
64	83	84	184	0.239216	0.329412	33	-7	-3
64	83	84	184	0.239216	0.329412	33	-7	-3
63	81	82	184	0.231373	0.321569	32	-7	-3
63	81	82	184	0.231373	0.321569	32	-7	-3
62	80	81	184	0.235294	0.317647	32	-7	-3
59	78	79	184	0.254902	0.309804	31	-7	-3
57	76	77	184	0.258824	0.301961	30	-7	-3
54	73	74	184	0.270588	0.290196	29	-7	-3
54	72	72	180	0.25098	0.282353	29	-7	-2
52	70	69	176	0.258824	0.27451	28	-8	-2
49	67	65	174	0.270588	0.262745	27	-7	-1
47	65	62	170	0.278431	0.254902	25	-8	0
42	59	55	166	0.286275	0.231373	23	-7	0
39	52	50	170	0.25098	0.203922	20	-6	-1
35	43	43	180	0.184314	0.168627	16	-4	-1
28	32	35	206	0.2	0.137255	11	0	-3
22	23	28	230	0.215686	0.109804	7	2	-4
19	18	25	248	0.278431	0.0980392	5	2	-5
17	16	22	250	0.27451	0.0862745	4	2	-3
16	16	20	240	0.2	0.0784314	4	2	-2
16	16	19	240	0.156863	0.0745098	4	0	-2
16	16	19	240	0.156863	0.0745098	4	0	-2
16	16	20	240	0.2	0.0784314	4	2	-2
15	15	18	240	0.168627	0.0705882	4	0	-2
15	15	17	240	0.117647	0.0666667	4	0	-1
15	18	23	218	0.34902	0.0901961	5	0	-3
12	16	19	206	0.368627	0.0745098	4	-2	-2
13	17	19	200	0.317647	0.0745098	4	-2	-2
19	23	26	206	0.270588	0.101961	7	0	-3
22	25	30	218	0.266667	0.117647	9	-2	-3
48	51	57	220	0.156863	0.223529	21	0	-4
54	56	62	226	0.129412	0.243137	23	1	-4
27	29	35	226	0.227451	0.137255	10	0	-4
32	34	40	226	0.2	0.156863	13	0	-4
45	47	54	226	0.164706	0.211765	19	1	-5
42	45	53	224	0.207843	0.207843	18	1	-5
47	51	60	222	0.215686	0.235294	21	0	-6
50	57	65	212	0.231373	0.254902	23	-1	-6
48	58	65	204	0.262745	0.254902	23	-2	-6
45	58	65	202	0.305882	0.254902	23	-4	-6
41	58	64	196	0.360784	0.25098	23	-5	-6
36	54	62	198	0.419608	0.243137	21	-5	-7
30	46	56	204	0.462745	0.219608	18	-3	-9
28	37	52	218	0.462745	0.203922	14	1	-11
25	27	46	234	0.454902	0.180392	10	6	-13
38	43	60	226	0.368627	0.235294	17	3	-12
49	59	73	216	0.329412	0.286275	24	0	-10
47	61	70	204	0.329412	0.27451	24	-3	-8
47	64	70	196	0.329412	0.27451	25	-5	-6
46	65	70	192	0.341176	0.27451	26	-6	-6
47	64	71	198	0.337255	0.278431	25	-5	-6
48	64	72	200	0.333333	0.282353	25	-4	-7
50	63	72	204	0.305882	0.282353	25	-3	-7
50	64	74	206	0.32549	0.290196	26	-3	-8
50	66	75	202	0.333333	0.294118	27	-4	-8
49	66	73	198	0.329412	0.286275	27	-5	-6
49	68	72	190	0.317647	0.282353	27	-6	-5
50	67	72	194	0.305882	0.282353	27	-5	-5
51	67	72	194	0.290196	0.282353	27	-5	-5
51	68	72	192	0.290196	0.282353	27	-5	-5
51	69	72	188	0.290196	0.282353	27	-6	-4
51	68	73	194	0.301961	0.286275	27	-5	-5
52	69	75	196	0.305882	0.294118	28	-5	-6
53	70	76	196	0.301961	0.298039	28	-5	-6
53	70	75	194	0.294118	0.294118	28	-5	-5
52	70	73	188	0.286275	0.286275	28	-6	-4
52	71	72	184	0.278431	0.282353	28	-7	-3
51	72	71	178	0.290196	0.282353	29	-8	-2
50	73	70	172	0.313725	0.286275	29	-10	-1
50	73	70	172	0.313725	0.286275	29	-10	-1
52	74	73	178	0.298039	0.290196	29	-9	-2
52	74	75	182	0.305882	0.294118	29	-8	-3
52	73	76	188	0.317647	0.298039	29	-8	-4
52	73	77	190	0.32549	0.301961	29	-7	-5
53	74	78	190	0.321569	0.305882	30	-7	-5
54	75	76	182	0.290196	0.298039	30	-8	-3
55	75	74	178	0.266667	0.294118	30	-8	-2
56	76	76	180	0.262745	0.298039	30	-8	-3
57	76	76	180	0.25098	0.298039	30	-7	-3
58	77	77	180	0.247059	0.301961	31	-7	-2
59	77	77	180	0.235294	0.301961	31	-7	-2
62	80	80	180	0.223529	0.313725	32	-7	-2
63	81	81	180	0.223529	0.317647	32	-7	-2
63	81	82	184	0.231373	0.321569	32	-7	-3
63	81	82	184	0.231373	0.321569	32	-7	-3
63	81	82	184	0.231373	0.321569	32	-7	-3
64	82	82	180	0.219608	0.321569	33	-7	-2
63	82	81	176	0.231373	0.321569	33	-8	-2
63	84	81	172	0.25098	0.329412	34	-9	-1
63	84	81	172	0.25098	0.329412	34	-9	-1
64	85	82	172	0.247059	0.333333	34	-9	-1
65	84	82	174	0.227451	0.329412	34	-8	-1
64	82	80	174	0.219608	0.321569	33	-7	-1
63	81	80	176	0.223529	0.317647	32	-7	-2
62	80	79	176	0.223529	0.313725	32	-7	-2
59	78	77	176	0.243137	0.305882	31	-8	-2
57	77	76	178	0.258824	0.301961	30	-8	-2
55	74	73	176	0.254902	0.290196	30	-8	-2
55	73	72	176	0.247059	0.286275	29	-7	-2
52	70	69	176	0.258824	0.27451	28	-8	-2
49	67	65	174	0.270588	0.262745	27	-7	-1
47	65	62	170	0.278431	0.254902	25	-8	0
44	60	56	166	0.266667	0.235294	23	-7	0
40	53	51	170	0.247059	0.207843	21	-6	-1
36	45	45	180	0.2	0.176471	17	-4	-2
29	34	37	202	0.215686	0.145098	12	-3	-2
22	24	30	226	0.266667	0.117647	8	0	-4
19	20	26	232	0.270588	0.101961	6	2	-5
18	18	24	240	0.25098	0.0941176	5	0	-4
17	16	22	250	0.27451	0.0862745	4	2	-3
18	16	22	260	0.27451	0.0862745	5	0	-2
18	16	21	264	0.239216	0.0823529	5	0	-2
17	17	21	240	0.192157	0.0823529	4	2	-2
16	16	19	240	0.156863	0.0745098	4	0	-2
15	15	17	240	0.117647	0.0666667	4	0	-1
18	20	25	222	0.278431	0.0980392	6	0	-4
18	22	25	206	0.278431	0.0980392	6	0	-3
24	28	29	192	0.172549	0.113725	10	-2	-1
31	35	36	192	0.137255	0.141176	13	-1	-1
37	41	42	192	0.117647	0.164706	16	-2	-1
65	67	71	220	0.0862745	0.278431	28	0	-3
54	56	63	226	0.141176	0.247059	23	1	-4
11	13	23	230	0.521569	0.0901961	3	2	-6
17	18	30	236	0.435294	0.117647	5	2	-8
24	26	37	230	0.352941	0.145098	9	2	-8
27	31	42	224	0.356863	0.164706	11	1	-8
46	54	64	214	0.282353	0.25098	22	-1	-8
47	58	65	204	0.278431	0.254902	23	-3	-6
43	57	62	196	0.305882	0.243137	22	-4	-5
40	57	62	194	0.352941	0.243137	22	-6	-5
38	57	61	190	0.376471	0.239216	22	-6	-5
35	51	59	200	0.407843	0.231373	20	-4	-7
30	43	54	208	0.443137	0.211765	16	-2	-9
28	35	50	220	0.439216	0.196078	13	2	-11
[truncated: 5,021 more rows]

## Sheet: Average Colours
red	green	blue	hue	saturation	value	lightness	a*	b*
41.5185	53.0605	60.3547	0	0.328555	0.237512	20.7171	-2.58818	-5.91581
