# Supplementary material for: Parallel and High Throughput Reaction Monitoring with Computer Vision
Source: Angew Chem Int Ed Engl. 2024 Oct 31;64(1):e202413395. doi: 10.1002/anie.202413395 (PMC11701362; doi:10.1002/anie.202413395)
Supplement: Supplementary file 2 — Supporting Information [file ANIE-64-e202413395-s002.zip › Supporting Info - Machine readable data part 1/Figure 4 - glare analysis/6_above_SIanal__3/6_above_SIanal.xlsx]

## Sheet: Raw Colour Distributions
red	green	blue	hue	saturation	value	lightness	a*	b*
64	13	-120	264	0.905882	0.533333	20	49	-57
61	14	-122	264	0.894118	0.52549	20	47	-56
62	16	-121	264	0.882353	0.529412	20	47	-56
63	16	-121	264	0.882353	0.529412	20	47	-56
63	18	-122	264	0.866667	0.52549	20	47	-55
62	19	-125	264	0.854902	0.513725	20	45	-54
64	18	-124	264	0.862745	0.517647	20	46	-54
64	15	-124	266	0.886275	0.517647	20	47	-54
63	15	-128	266	0.882353	0.501961	20	46	-53
63	15	126	266	0.882353	0.494118	19	45	-52
62	14	125	266	0.886275	0.490196	19	45	-52
62	12	125	266	0.905882	0.490196	19	45	-52
62	12	-128	266	0.905882	0.501961	19	47	-54
62	12	-125	266	0.909804	0.513725	20	47	-55
61	11	-125	266	0.917647	0.513725	19	47	-55
61	10	-124	266	0.92549	0.517647	19	48	-56
61	10	-123	264	0.92549	0.521569	19	48	-57
60	9	-122	264	0.933333	0.52549	19	48	-57
59	7	-124	264	0.945098	0.517647	18	49	-57
58	6	-125	264	0.952941	0.513725	18	48	-57
56	5	-124	264	0.960784	0.517647	18	50	-58
54	4	-123	264	0.968627	0.521569	18	49	-59
55	4	-122	264	0.968627	0.52549	18	50	-59
55	3	-123	264	0.976471	0.521569	18	49	-59
54	3	-123	264	0.976471	0.521569	18	49	-59
53	3	-123	264	0.976471	0.521569	18	50	-60
53	3	-121	262	0.976471	0.529412	18	50	-60
53	3	-118	262	0.976471	0.541176	18	51	-62
51	2	-119	262	0.984314	0.537255	18	51	-62
50	2	-119	262	0.984314	0.537255	18	51	-62
50	2	-120	262	0.984314	0.533333	18	50	-61
50	2	-121	262	0.984314	0.529412	17	50	-61
51	2	-124	262	0.984314	0.517647	17	50	-60
52	2	-127	264	0.984314	0.505882	17	49	-58
53	2	-127	264	0.984314	0.505882	17	49	-58
55	3	-126	264	0.976471	0.509804	18	49	-58
57	5	-124	264	0.960784	0.517647	18	49	-58
57	5	-124	264	0.960784	0.517647	18	49	-58
57	5	-124	264	0.960784	0.517647	18	49	-58
58	6	-122	264	0.956863	0.52549	18	49	-58
58	7	-121	264	0.94902	0.529412	19	50	-59
57	7	-121	264	0.94902	0.529412	18	49	-59
58	8	-121	264	0.941176	0.529412	19	49	-58
58	8	-121	264	0.941176	0.529412	19	49	-58
58	8	-121	264	0.941176	0.529412	19	49	-58
58	8	-120	264	0.941176	0.533333	19	50	-59
57	7	-121	264	0.94902	0.529412	18	49	-59
57	7	-121	264	0.94902	0.529412	18	49	-59
57	7	-120	264	0.94902	0.533333	19	50	-59
56	6	-120	264	0.956863	0.533333	18	50	-60
57	6	-120	264	0.956863	0.533333	19	50	-59
58	5	-120	264	0.964706	0.533333	19	50	-59
58	5	-120	264	0.964706	0.533333	19	50	-59
57	5	-121	264	0.964706	0.529412	18	50	-59
58	5	-118	264	0.964706	0.541176	19	51	-60
59	5	-117	264	0.964706	0.545098	19	51	-61
59	5	-117	264	0.964706	0.545098	19	51	-61
60	5	-118	264	0.964706	0.541176	19	51	-60
60	4	-116	264	0.972549	0.54902	20	51	-61
61	4	-114	264	0.972549	0.556863	20	52	-61
61	5	-113	264	0.964706	0.560784	20	52	-62
60	6	-113	264	0.956863	0.560784	20	52	-62
60	6	-115	264	0.956863	0.552941	20	51	-61
60	6	-115	264	0.956863	0.552941	20	51	-61
60	7	-114	264	0.94902	0.556863	20	52	-61
59	7	-114	264	0.94902	0.556863	20	51	-61
58	6	-116	264	0.956863	0.54902	20	50	-61
58	7	-118	264	0.94902	0.541176	19	50	-60
58	6	-118	264	0.956863	0.541176	19	50	-60
58	6	-117	264	0.956863	0.545098	19	51	-61
59	6	-116	264	0.956863	0.54902	20	51	-61
61	7	-116	264	0.94902	0.54902	20	51	-60
61	7	-116	264	0.94902	0.54902	20	51	-60
62	8	-116	264	0.941176	0.54902	20	51	-60
62	8	-117	264	0.941176	0.545098	20	51	-59
62	8	-118	264	0.941176	0.541176	20	50	-59
63	9	-117	264	0.933333	0.545098	20	50	-59
63	9	-117	264	0.933333	0.545098	20	50	-59
63	9	-117	264	0.933333	0.545098	20	50	-59
63	9	-117	264	0.933333	0.545098	20	50	-59
63	9	-117	264	0.933333	0.545098	20	50	-59
62	8	-118	264	0.941176	0.541176	20	50	-59
62	8	-119	266	0.941176	0.537255	20	50	-58
62	8	-119	266	0.941176	0.537255	20	50	-58
62	8	-119	266	0.941176	0.537255	20	50	-58
62	8	-119	266	0.941176	0.537255	20	50	-58
62	8	-119	266	0.941176	0.537255	20	50	-58
62	8	-119	266	0.941176	0.537255	20	50	-58
61	7	-120	266	0.94902	0.533333	19	50	-59
61	7	-121	266	0.94902	0.529412	19	50	-58
60	8	-121	264	0.941176	0.529412	19	49	-58
60	8	-121	264	0.941176	0.529412	19	49	-58
60	8	-120	264	0.941176	0.533333	19	50	-59
59	7	-120	264	0.94902	0.533333	19	50	-59
58	7	-119	264	0.94902	0.537255	19	50	-60
57	7	-118	262	0.94902	0.541176	19	50	-60
57	7	-117	262	0.94902	0.545098	19	50	-61
56	6	-117	262	0.956863	0.545098	19	51	-61
56	6	-116	262	0.956863	0.54902	19	50	-61
55	4	-116	262	0.972549	0.54902	19	51	-62
56	4	-115	262	0.972549	0.552941	19	52	-62
56	3	-115	262	0.980392	0.552941	19	52	-62
56	3	-114	262	0.980392	0.556863	19	52	-62
56	3	-113	262	0.980392	0.560784	19	52	-63
54	2	-113	262	0.984314	0.560784	19	53	-64
54	3	-111	262	0.980392	0.568627	19	53	-64
54	3	-112	262	0.980392	0.564706	19	53	-64
54	3	-113	262	0.980392	0.560784	19	52	-63
54	3	-114	262	0.980392	0.556863	19	52	-63
54	3	-115	262	0.980392	0.552941	19	51	-62
56	4	-114	262	0.972549	0.556863	19	52	-62
58	6	-113	262	0.956863	0.560784	20	51	-62
60	7	-115	264	0.94902	0.552941	20	51	-61
60	9	-117	264	0.933333	0.545098	20	50	-59
61	10	-115	264	0.929412	0.552941	20	50	-60
62	10	-113	264	0.929412	0.560784	21	51	-61
62	10	-113	264	0.929412	0.560784	21	51	-61
62	11	-114	264	0.921569	0.556863	21	50	-60
64	12	-115	264	0.913725	0.552941	21	50	-59
64	12	-117	264	0.913725	0.545098	21	50	-58
63	12	-117	264	0.913725	0.545098	20	50	-59
62	11	-118	264	0.921569	0.541176	20	50	-59
63	11	-119	264	0.921569	0.537255	20	49	-58
65	12	-119	266	0.913725	0.537255	21	49	-57
65	13	-117	264	0.905882	0.545098	21	49	-58
63	12	-118	264	0.913725	0.541176	20	49	-58
63	12	-119	264	0.913725	0.537255	20	49	-58
63	12	-120	264	0.913725	0.533333	20	49	-57
63	12	-121	264	0.909804	0.529412	20	48	-57
63	12	-121	264	0.909804	0.529412	20	48	-57
63	12	-121	264	0.909804	0.529412	20	48	-57
64	13	-119	264	0.905882	0.537255	20	49	-57
65	13	-120	266	0.905882	0.533333	20	49	-57
64	13	-121	266	0.901961	0.529412	20	48	-56
64	14	-122	266	0.894118	0.52549	20	48	-56
64	15	-122	264	0.886275	0.52549	20	47	-55
64	15	-122	264	0.886275	0.52549	20	47	-55
63	14	-123	264	0.894118	0.521569	20	48	-56
63	15	-123	264	0.886275	0.521569	20	47	-55
62	16	-124	264	0.878431	0.517647	20	46	-55
62	16	-124	264	0.878431	0.517647	20	46	-55
63	17	-123	264	0.870588	0.521569	20	47	-55
64	15	-125	266	0.886275	0.513725	20	46	-54
66	15	-126	266	0.886275	0.509804	20	46	-53
67	14	-122	266	0.894118	0.52549	21	48	-55
66	13	-119	266	0.905882	0.537255	21	49	-57
66	12	-116	266	0.913725	0.54902	21	50	-58
66	12	-115	266	0.913725	0.552941	21	50	-59
65	11	-115	264	0.921569	0.552941	21	51	-59
62	8	-118	264	0.941176	0.541176	20	50	-59
60	6	-120	264	0.956863	0.533333	19	50	-59
59	5	-120	264	0.964706	0.533333	19	51	-59
59	5	-117	264	0.964706	0.545098	19	51	-61
59	5	-116	264	0.964706	0.54902	20	51	-61
57	5	-123	264	0.960784	0.521569	18	50	-58
53	3	122	266	0.976471	0.478431	16	46	-54
50	3	111	266	0.972549	0.435294	14	43	-50
46	3	100	266	0.968627	0.392157	12	40	-46
45	4	92	268	0.956863	0.360784	12	38	-42
63	12	-119	264	0.913725	0.537255	20	49	-58
62	14	-120	264	0.898039	0.533333	20	48	-57
62	14	-121	264	0.898039	0.529412	20	48	-57
62	14	-123	264	0.894118	0.521569	20	47	-56
61	15	-126	264	0.886275	0.509804	20	46	-54
61	16	-128	264	0.87451	0.501961	20	45	-53
62	15	-127	264	0.882353	0.505882	20	46	-54
62	13	-127	266	0.898039	0.505882	19	47	-54
62	13	127	266	0.898039	0.498039	19	46	-53
62	14	124	266	0.886275	0.486275	19	45	-52
62	14	125	266	0.886275	0.490196	19	45	-52
61	13	126	266	0.898039	0.494118	19	45	-53
62	12	-128	266	0.905882	0.501961	19	47	-54
62	12	-126	266	0.905882	0.509804	19	47	-55
61	9	-127	266	0.929412	0.505882	19	47	-55
59	7	-128	266	0.945098	0.501961	18	48	-55
59	7	-125	266	0.945098	0.513725	18	49	-57
59	8	-122	264	0.941176	0.52549	19	49	-58
57	6	-124	264	0.952941	0.517647	18	48	-57
56	5	-124	264	0.960784	0.517647	18	50	-58
55	4	-123	264	0.968627	0.521569	18	49	-59
54	4	-121	262	0.968627	0.529412	18	50	-60
55	4	-120	264	0.972549	0.533333	18	51	-60
55	2	-120	264	0.984314	0.533333	18	51	-60
54	3	-121	264	0.976471	0.529412	18	50	-60
53	3	-121	262	0.976471	0.529412	18	50	-60
53	3	-119	262	0.976471	0.537255	18	50	-61
53	3	-118	262	0.976471	0.541176	18	51	-62
51	2	-118	262	0.984314	0.541176	18	51	-62
50	2	-119	262	0.984314	0.537255	18	51	-62
50	2	-120	262	0.984314	0.533333	18	50	-61
51	3	-120	262	0.976471	0.533333	18	50	-61
52	3	-122	262	0.976471	0.52549	18	50	-60
53	3	-125	264	0.976471	0.513725	17	49	-59
54	3	-125	264	0.976471	0.513725	18	49	-58
55	4	-124	264	0.968627	0.517647	18	49	-59
57	5	-122	264	0.960784	0.52549	18	49	-59
58	6	-121	264	0.956863	0.529412	19	50	-59
58	6	-122	264	0.956863	0.52549	18	49	-58
59	7	-121	264	0.94902	0.529412	19	50	-59
58	7	-121	264	0.94902	0.529412	19	50	-59
58	8	-121	264	0.941176	0.529412	19	49	-58
58	8	-122	264	0.941176	0.52549	19	49	-58
58	8	-123	264	0.941176	0.521569	18	49	-58
58	8	-122	264	0.941176	0.52549	19	49	-58
58	8	-120	264	0.941176	0.533333	19	50	-59
57	7	-121	264	0.94902	0.529412	18	49	-59
56	6	-122	264	0.956863	0.52549	18	49	-59
56	6	-122	264	0.956863	0.52549	18	49	-59
55	5	-122	264	0.960784	0.52549	18	49	-59
55	5	-122	264	0.960784	0.52549	18	49	-59
56	5	-122	264	0.960784	0.52549	18	50	-59
57	6	-121	264	0.956863	0.529412	18	49	-59
56	5	-122	264	0.960784	0.52549	18	50	-59
57	4	-120	264	0.972549	0.533333	18	51	-60
58	4	-118	264	0.972549	0.541176	19	51	-61
59	5	-118	264	0.964706	0.541176	19	50	-60
59	5	-119	264	0.964706	0.537255	19	51	-60
60	5	-117	264	0.964706	0.545098	20	51	-60
62	5	-114	264	0.964706	0.556863	20	52	-61
61	5	-114	264	0.964706	0.556863	20	52	-61
61	7	-113	264	0.952941	0.560784	20	51	-61
61	7	-114	264	0.94902	0.556863	20	52	-61
61	7	-115	264	0.94902	0.552941	20	52	-61
61	8	-114	264	0.945098	0.556863	20	51	-61
61	8	-115	264	0.945098	0.552941	20	51	-60
59	8	-118	264	0.941176	0.541176	20	50	-59
60	8	-120	264	0.941176	0.533333	19	50	-59
59	8	-119	264	0.941176	0.537255	19	50	-59
60	8	-118	264	0.941176	0.541176	20	50	-59
61	8	-117	264	0.941176	0.545098	20	50	-59
63	9	-116	264	0.937255	0.54902	20	51	-59
63	9	-117	264	0.933333	0.545098	20	50	-59
63	9	-118	266	0.933333	0.541176	20	50	-59
63	9	-119	266	0.933333	0.537255	20	49	-58
63	9	-120	266	0.933333	0.533333	20	49	-58
64	10	-119	266	0.92549	0.537255	20	50	-58
64	10	-119	266	0.92549	0.537255	20	50	-58
64	10	-119	266	0.92549	0.537255	20	50	-58
64	10	-118	266	0.929412	0.541176	20	50	-58
64	10	-118	266	0.929412	0.541176	20	50	-58
63	9	-119	266	0.933333	0.537255	20	49	-58
63	9	-119	266	0.933333	0.537255	20	49	-58
63	9	-118	266	0.933333	0.541176	20	50	-59
63	9	-118	266	0.933333	0.541176	20	50	-59
63	9	-118	266	0.933333	0.541176	20	50	-59
63	9	-118	266	0.933333	0.541176	20	50	-59
62	8	-119	266	0.941176	0.537255	20	50	-58
62	8	-119	266	0.941176	0.537255	20	50	-58
61	7	-120	266	0.94902	0.533333	19	50	-59
60	8	-120	264	0.941176	0.533333	19	50	-59
59	7	-121	264	0.94902	0.529412	19	50	-59
58	7	-120	264	0.94902	0.533333	19	50	-59
57	6	-120	264	0.956863	0.533333	19	50	-59
58	7	-118	264	0.94902	0.541176	19	50	-60
57	7	-117	262	0.94902	0.545098	19	50	-61
57	7	-116	262	0.94902	0.54902	19	51	-61
56	6	-117	262	0.956863	0.545098	19	51	-61
56	6	-116	262	0.956863	0.54902	19	50	-61
56	6	-115	262	0.956863	0.552941	19	51	-62
57	5	-114	262	0.964706	0.556863	20	51	-62
57	4	-114	262	0.972549	0.556863	19	52	-62
56	3	-114	262	0.980392	0.556863	19	52	-62
54	2	-115	262	0.984314	0.552941	18	52	-63
53	2	-114	262	0.984314	0.556863	18	52	-63
53	2	-113	262	0.984314	0.560784	19	52	-64
52	2	-114	262	0.984314	0.556863	18	53	-64
53	3	-114	262	0.980392	0.556863	19	52	-63
52	2	-115	262	0.984314	0.552941	18	52	-63
53	2	-116	262	0.984314	0.54902	18	52	-62
54	2	-116	262	0.984314	0.54902	18	52	-62
57	4	-114	262	0.972549	0.556863	19	52	-62
57	4	-116	264	0.972549	0.54902	19	51	-61
58	5	-117	264	0.964706	0.545098	19	51	-61
59	6	-116	264	0.956863	0.54902	20	51	-61
60	7	-114	264	0.94902	0.556863	20	52	-61
61	8	-114	264	0.945098	0.556863	20	51	-61
61	8	-115	264	0.945098	0.552941	20	51	-60
62	10	-116	264	0.929412	0.54902	20	50	-59
62	10	-117	264	0.929412	0.545098	20	50	-59
61	10	-118	264	0.929412	0.541176	20	50	-59
62	11	-117	264	0.921569	0.545098	20	49	-59
63	11	-118	264	0.921569	0.541176	20	49	-58
65	12	-118	266	0.913725	0.541176	21	49	-58
65	13	-118	264	0.905882	0.541176	21	49	-58
63	12	-119	264	0.913725	0.537255	20	49	-58
63	12	-120	264	0.913725	0.533333	20	49	-57
63	12	-120	264	0.913725	0.533333	20	49	-57
63	12	-120	264	0.913725	0.533333	20	49	-57
63	12	-119	264	0.913725	0.537255	20	49	-58
63	12	-119	264	0.913725	0.537255	20	49	-58
64	13	-119	264	0.905882	0.537255	20	49	-57
65	13	-120	266	0.905882	0.533333	20	49	-57
63	12	-123	266	0.909804	0.521569	20	48	-56
64	14	-123	266	0.894118	0.521569	20	48	-55
63	14	-124	264	0.894118	0.517647	20	47	-55
64	15	-123	264	0.886275	0.521569	20	47	-55
63	14	-123	264	0.894118	0.521569	20	48	-56
63	14	-124	264	0.894118	0.517647	20	47	-55
63	15	-123	264	0.886275	0.521569	20	47	-55
63	16	-123	264	0.878431	0.521569	20	47	-55
63	16	-123	264	0.878431	0.521569	20	47	-55
64	15	-124	266	0.886275	0.517647	20	47	-54
65	15	-125	266	0.886275	0.513725	20	47	-54
66	14	-122	266	0.894118	0.52549	20	48	-55
66	13	-119	266	0.905882	0.537255	21	49	-57
66	13	-118	266	0.905882	0.541176	21	49	-57
66	12	-116	266	0.913725	0.54902	21	50	-58
65	11	-117	266	0.921569	0.545098	21	50	-58
65	11	-117	266	0.921569	0.545098	21	50	-58
62	8	-119	266	0.941176	0.537255	20	50	-58
61	7	-119	264	0.94902	0.537255	20	50	-59
61	6	-116	264	0.956863	0.54902	20	51	-60
61	5	-113	264	0.964706	0.560784	20	52	-62
59	5	-115	264	0.964706	0.552941	20	52	-61
56	3	-120	264	0.976471	0.533333	18	50	-60
53	2	-128	264	0.984314	0.501961	17	49	-57
50	2	119	264	0.984314	0.466667	15	46	-54
48	3	111	266	0.972549	0.435294	14	43	-51
65	13	-117	264	0.905882	0.545098	21	49	-58
64	12	-118	264	0.913725	0.541176	20	50	-58
64	12	-120	266	0.913725	0.533333	20	49	-57
63	13	-122	264	0.901961	0.52549	20	48	-56
62	13	-126	266	0.898039	0.509804	19	47	-55
60	13	126	264	0.898039	0.494118	18	46	-53
61	13	126	266	0.898039	0.494118	19	45	-53
61	13	126	266	0.898039	0.494118	19	45	-53
61	13	123	266	0.894118	0.482353	18	45	-52
61	13	122	266	0.894118	0.478431	18	45	-51
61	13	124	266	0.894118	0.486275	18	45	-52
60	11	126	266	0.913725	0.494118	18	46	-54
61	12	127	266	0.905882	0.498039	19	46	-54
60	11	125	266	0.913725	0.490196	18	46	-53
60	10	126	266	0.921569	0.494118	18	46	-54
62	11	-127	266	0.913725	0.505882	19	47	-55
61	10	-124	266	0.92549	0.517647	19	48	-56
57	7	-123	264	0.94902	0.521569	18	49	-58
54	4	-126	264	0.968627	0.509804	17	49	-58
55	4	-125	264	0.968627	0.513725	18	50	-58
54	4	-122	264	0.968627	0.52549	18	50	-60
54	4	-119	262	0.972549	0.537255	18	51	-61
54	2	-119	264	0.984314	0.537255	18	51	-61
55	2	-118	264	0.984314	0.541176	18	51	-61
54	2	-119	264	0.984314	0.537255	18	51	-61
52	2	-121	262	0.984314	0.529412	18	51	-61
52	2	-121	262	0.984314	0.529412	18	51	-61
53	3	-119	262	0.976471	0.537255	18	50	-61
52	2	-120	262	0.984314	0.533333	18	50	-61
52	2	-120	262	0.984314	0.533333	18	50	-61
52	2	-121	262	0.984314	0.529412	18	51	-61
53	3	-121	262	0.976471	0.529412	18	50	-60
53	3	-122	262	0.976471	0.52549	18	50	-60
53	3	-123	264	0.976471	0.521569	18	50	-60
53	3	-123	264	0.976471	0.521569	18	50	-60
54	4	-121	262	0.968627	0.529412	18	50	-60
57	6	-119	264	0.956863	0.537255	19	50	-60
58	5	-119	264	0.964706	0.537255	19	51	-60
59	6	-119	264	0.956863	0.537255	19	50	-59
59	7	-121	264	0.94902	0.529412	19	50	-59
59	8	-121	264	0.941176	0.529412	19	49	-58
58	8	-122	264	0.941176	0.52549	19	49	-58
58	8	-122	264	0.941176	0.52549	19	49	-58
58	8	-122	264	0.941176	0.52549	19	49	-58
57	7	-122	264	0.94902	0.52549	18	49	-58
56	6	-122	264	0.956863	0.52549	18	49	-59
55	5	-123	264	0.960784	0.521569	18	50	-59
55	5	-123	264	0.960784	0.521569	18	50	-59
55	5	-123	264	0.960784	0.521569	18	50	-59
55	5	-123	264	0.960784	0.521569	18	50	-59
55	5	-123	264	0.960784	0.521569	18	50	-59
55	5	-123	264	0.960784	0.521569	18	50	-59
56	5	-123	264	0.960784	0.521569	18	49	-58
58	6	-122	264	0.956863	0.52549	18	49	-58
59	5	-121	264	0.964706	0.529412	19	50	-59
60	6	-119	264	0.956863	0.537255	19	50	-59
60	6	-118	264	0.956863	0.541176	20	50	-59
59	5	-119	264	0.964706	0.537255	19	51	-60
60	4	-117	264	0.972549	0.545098	19	52	-61
62	5	-115	266	0.964706	0.552941	20	52	-61
62	6	-114	264	0.956863	0.556863	20	51	-61
61	7	-114	264	0.94902	0.556863	20	52	-61
62	8	-113	264	0.945098	0.560784	20	51	-61
62	8	-114	264	0.945098	0.556863	20	51	-61
60	7	-116	264	0.94902	0.54902	20	51	-60
60	7	-117	264	0.94902	0.545098	20	50	-60
59	8	-118	264	0.941176	0.541176	20	50	-59
60	8	-119	264	0.941176	0.537255	20	50	-59
59	8	-118	264	0.941176	0.541176	20	50	-59
60	7	-117	264	0.94902	0.545098	20	50	-60
60	7	-118	264	0.94902	0.541176	20	50	-59
61	7	-118	264	0.94902	0.541176	20	51	-59
61	7	-119	264	0.94902	0.537255	20	50	-59
63	9	-117	264	0.933333	0.545098	20	50	-59
63	9	-119	266	0.933333	0.537255	20	49	-58
63	9	-120	266	0.933333	0.533333	20	49	-58
63	9	-120	266	0.933333	0.533333	20	49	-58
63	9	-120	266	0.933333	0.533333	20	49	-58
63	9	-119	266	0.933333	0.537255	20	49	-58
63	9	-118	266	0.933333	0.541176	20	50	-59
63	9	-117	264	0.933333	0.545098	20	50	-59
62	8	-117	264	0.941176	0.545098	20	51	-59
62	8	-117	264	0.941176	0.545098	20	51	-59
62	8	-116	264	0.941176	0.54902	20	51	-60
62	8	-116	264	0.941176	0.54902	20	51	-60
62	8	-116	264	0.941176	0.54902	20	51	-60
62	8	-116	264	0.941176	0.54902	20	51	-60
62	8	-116	264	0.941176	0.54902	20	51	-60
61	7	-117	264	0.94902	0.545098	20	51	-60
60	7	-118	264	0.94902	0.541176	20	50	-59
60	7	-118	264	0.94902	0.541176	20	50	-59
59	6	-118	264	0.956863	0.541176	19	51	-60
58	7	-117	264	0.94902	0.545098	19	51	-61
56	6	-117	262	0.956863	0.545098	19	51	-61
57	7	-116	262	0.94902	0.54902	19	51	-61
56	6	-117	262	0.956863	0.545098	19	51	-61
56	6	-117	262	0.956863	0.545098	19	51	-61
56	6	-117	262	0.956863	0.545098	19	51	-61
56	6	-117	262	0.956863	0.545098	19	51	-61
56	6	-116	262	0.956863	0.54902	19	50	-61
56	4	-116	264	0.972549	0.54902	19	52	-62
57	4	-114	262	0.972549	0.556863	19	52	-62
55	3	-115	262	0.980392	0.552941	19	52	-62
54	3	-116	262	0.980392	0.54902	18	51	-62
54	3	-115	262	0.980392	0.552941	19	51	-62
54	3	-115	262	0.980392	0.552941	19	51	-62
53	4	-116	262	0.972549	0.54902	18	51	-62
53	4	-117	262	0.972549	0.545098	18	51	-62
52	3	-119	262	0.976471	0.537255	18	51	-61
53	3	-119	262	0.976471	0.537255	18	50	-61
54	2	-118	264	0.984314	0.541176	18	51	-62
55	2	-117	264	0.984314	0.545098	18	52	-62
55	2	-117	264	0.984314	0.545098	18	52	-62
56	3	-116	264	0.980392	0.54902	19	52	-62
56	3	-116	264	0.980392	0.54902	19	52	-62
57	4	-116	264	0.972549	0.54902	19	51	-61
58	5	-116	264	0.964706	0.54902	19	51	-61
59	6	-116	264	0.956863	0.54902	20	51	-61
60	7	-116	264	0.94902	0.54902	20	51	-60
61	9	-116	264	0.937255	0.54902	20	50	-60
61	10	-117	264	0.929412	0.545098	20	50	-59
61	11	-118	264	0.921569	0.541176	20	49	-59
62	11	-118	264	0.921569	0.541176	20	50	-59
63	11	-118	264	0.921569	0.541176	20	49	-58
63	12	-120	264	0.913725	0.533333	20	49	-57
61	12	-124	264	0.909804	0.517647	20	47	-56
62	13	-122	264	0.901961	0.52549	20	48	-56
62	12	-120	264	0.913725	0.533333	20	48	-57
62	12	-119	264	0.913725	0.537255	20	49	-58
62	12	-119	264	0.913725	0.537255	20	49	-58
62	12	-119	264	0.913725	0.537255	20	49	-58
62	12	-120	264	0.913725	0.533333	20	48	-57
62	13	-122	264	0.901961	0.52549	20	48	-56
63	14	-123	264	0.894118	0.521569	20	48	-56
63	14	-124	264	0.894118	0.517647	20	47	-55
63	14	-125	266	0.894118	0.513725	20	47	-55
63	14	-125	266	0.894118	0.513725	20	47	-55
62	13	-126	266	0.898039	0.509804	19	47	-55
63	14	-124	264	0.894118	0.517647	20	47	-55
63	14	-123	264	0.894118	0.521569	20	48	-56
63	14	-123	264	0.894118	0.521569	20	48	-56
64	15	-122	264	0.886275	0.52549	20	47	-55
64	15	-122	264	0.886275	0.52549	20	47	-55
64	15	-122	264	0.886275	0.52549	20	47	-55
66	16	-121	266	0.882353	0.529412	21	47	-55
66	14	-121	266	0.898039	0.529412	21	48	-56
66	14	-120	266	0.898039	0.533333	21	49	-56
66	14	-120	266	0.898039	0.533333	21	49	-56
66	14	-118	266	0.898039	0.541176	21	49	-57
65	13	-118	264	0.905882	0.541176	21	49	-58
66	13	-117	266	0.905882	0.545098	21	50	-58
62	8	-120	266	0.941176	0.533333	20	50	-58
62	7	-120	266	0.94902	0.533333	20	50	-58
60	6	-119	264	0.956863	0.537255	19	50	-59
60	5	-113	264	0.964706	0.560784	20	52	-62
57	2	-112	264	0.984314	0.564706	19	53	-64
55	2	-115	262	0.984314	0.552941	19	52	-62
53	2	-122	264	0.984314	0.52549	18	50	-60
49	1	124	264	0.992157	0.486275	16	47	-57
65	13	-118	264	0.905882	0.541176	21	49	-58
66	11	-119	266	0.921569	0.537255	20	50	-57
65	12	-120	266	0.913725	0.533333	20	49	-57
63	11	-123	266	0.917647	0.521569	20	48	-56
62	12	-125	266	0.909804	0.513725	20	47	-55
61	12	-127	266	0.905882	0.505882	19	47	-55
61	12	-128	266	0.905882	0.501961	19	46	-54
60	11	126	266	0.913725	0.494118	18	46	-54
60	12	123	266	0.901961	0.482353	18	45	-52
61	13	122	266	0.894118	0.478431	18	45	-51
61	13	124	266	0.894118	0.486275	18	45	-52
60	12	126	266	0.905882	0.494118	18	46	-53
60	12	125	266	0.905882	0.490196	18	46	-53
60	12	125	266	0.905882	0.490196	18	46	-53
60	10	125	266	0.921569	0.490196	18	47	-53
61	11	-128	266	0.913725	0.501961	19	46	-54
58	9	-126	264	0.929412	0.509804	18	48	-56
55	7	-124	264	0.945098	0.517647	18	49	-58
52	4	-125	262	0.968627	0.513725	17	49	-59
52	3	-124	262	0.976471	0.517647	17	50	-59
52	3	-121	262	0.976471	0.529412	18	50	-60
53	3	-119	262	0.976471	0.537255	18	50	-61
54	2	-117	262	0.984314	0.545098	18	51	-62
55	2	-117	264	0.984314	0.545098	18	52	-62
54	2	-118	264	0.984314	0.541176	18	51	-62
52	2	-120	262	0.984314	0.533333	18	50	-61
52	2	-120	262	0.984314	0.533333	18	50	-61
52	2	-121	262	0.984314	0.529412	18	51	-61
52	2	-121	262	0.984314	0.529412	18	51	-61
52	2	-121	262	0.984314	0.529412	18	51	-61
52	2	-122	262	0.984314	0.52549	18	50	-60
52	2	-122	262	0.984314	0.52549	18	50	-60
52	2	-122	262	0.984314	0.52549	18	50	-60
52	2	-122	262	0.984314	0.52549	18	50	-60
53	3	-121	262	0.976471	0.529412	18	50	-60
54	4	-120	262	0.972549	0.533333	18	50	-60
56	6	-118	262	0.956863	0.541176	19	50	-60
58	6	-117	264	0.956863	0.545098	19	51	-61
58	7	-119	264	0.94902	0.537255	19	50	-60
58	7	-122	264	0.94902	0.52549	18	49	-58
57	7	-123	264	0.94902	0.521569	18	49	-58
57	8	-123	264	0.941176	0.521569	18	48	-58
56	7	-125	264	0.945098	0.513725	18	48	-57
55	6	-125	264	0.952941	0.513725	18	48	-58
55	5	-124	264	0.960784	0.517647	18	49	-58
54	4	-125	264	0.968627	0.513725	18	49	-58
54	4	-125	264	0.968627	0.513725	18	49	-58
54	4	-125	264	0.968627	0.513725	18	49	-58
55	5	-124	264	0.960784	0.517647	18	49	-58
54	4	-125	264	0.968627	0.513725	18	49	-58
54	4	-125	264	0.968627	0.513725	18	49	-58
55	5	-124	264	0.960784	0.517647	18	49	-58
56	6	-123	264	0.952941	0.521569	18	48	-58
57	6	-123	264	0.952941	0.521569	18	49	-58
58	6	-122	264	0.956863	0.52549	18	49	-58
60	6	-120	264	0.956863	0.533333	19	50	-59
59	5	-120	264	0.964706	0.533333	19	51	-59
59	5	-119	264	0.964706	0.537255	19	51	-60
60	5	-118	264	0.964706	0.541176	19	51	-60
61	5	-116	264	0.964706	0.54902	20	51	-60
61	6	-116	264	0.956863	0.54902	20	51	-60
60	6	-116	264	0.956863	0.54902	20	51	-60
61	7	-115	264	0.94902	0.552941	20	52	-61
61	7	-115	264	0.94902	0.552941	20	52	-61
60	7	-116	264	0.94902	0.54902	20	51	-60
60	7	-117	264	0.94902	0.545098	20	50	-60
59	7	-119	264	0.94902	0.537255	19	50	-59
59	7	-119	264	0.94902	0.537255	19	50	-59
58	7	-119	264	0.94902	0.537255	19	50	-60
59	6	-118	264	0.956863	0.541176	19	51	-60
59	6	-117	264	0.956863	0.545098	20	50	-60
60	6	-116	264	0.956863	0.54902	20	51	-60
60	6	-118	264	0.956863	0.541176	20	50	-59
61	7	-118	264	0.94902	0.541176	20	51	-59
61	7	-119	264	0.94902	0.537255	20	50	-59
61	7	-120	266	0.94902	0.533333	19	50	-59
62	8	-119	266	0.941176	0.537255	20	50	-58
62	8	-119	266	0.941176	0.537255	20	50	-58
62	8	-118	264	0.941176	0.541176	20	50	-59
62	8	-117	264	0.941176	0.545098	20	51	-59
62	8	-116	264	0.941176	0.54902	20	51	-60
61	7	-115	264	0.94902	0.552941	20	52	-61
61	7	-114	264	0.94902	0.556863	20	52	-61
61	7	-114	264	0.94902	0.556863	20	52	-61
61	7	-114	264	0.94902	0.556863	20	52	-61
61	7	-114	264	0.94902	0.556863	20	52	-61
61	7	-114	264	0.94902	0.556863	20	52	-61
61	7	-114	264	0.94902	0.556863	20	52	-61
59	6	-116	264	0.956863	0.54902	20	51	-61
58	6	-117	264	0.956863	0.545098	19	51	-61
58	6	-117	264	0.956863	0.545098	19	51	-61
58	6	-117	264	0.956863	0.545098	19	51	-61
58	7	-116	264	0.94902	0.54902	20	50	-61
56	6	-117	262	0.956863	0.545098	19	51	-61
56	6	-117	262	0.956863	0.545098	19	51	-61
56	6	-117	262	0.956863	0.545098	19	51	-61
56	6	-116	262	0.956863	0.54902	19	50	-61
55	5	-117	262	0.964706	0.545098	19	51	-61
55	5	-118	262	0.964706	0.541176	18	50	-61
55	5	-118	262	0.964706	0.541176	18	50	-61
56	4	-116	264	0.972549	0.54902	19	52	-62
55	3	-115	262	0.980392	0.552941	19	52	-62
55	3	-116	262	0.980392	0.54902	19	51	-62
54	4	-118	262	0.972549	0.541176	18	51	-61
54	4	-118	262	0.972549	0.541176	18	51	-61
54	4	-118	262	0.972549	0.541176	18	51	-61
53	4	-119	262	0.972549	0.537255	18	50	-61
52	4	-120	262	0.972549	0.533333	18	50	-61
52	3	-120	262	0.976471	0.533333	18	50	-61
53	3	-120	262	0.976471	0.533333	18	51	-61
54	2	-119	264	0.984314	0.537255	18	51	-61
54	1	-119	264	0.992157	0.537255	18	51	-61
54	1	-117	262	0.992157	0.545098	18	51	-62
55	2	-115	262	0.984314	0.552941	19	52	-62
54	1	-117	262	0.992157	0.545098	18	51	-62
55	2	-117	264	0.984314	0.545098	18	52	-62
56	3	-118	264	0.976471	0.541176	18	51	-61
57	4	-118	264	0.972549	0.541176	19	51	-61
59	6	-116	264	0.956863	0.54902	20	51	-61
60	7	-116	264	0.94902	0.54902	20	51	-60
60	9	-117	264	0.933333	0.545098	20	50	-59
60	10	-118	264	0.929412	0.541176	20	50	-59
61	10	-118	264	0.929412	0.541176	20	50	-59
62	11	-117	264	0.921569	0.545098	20	49	-59
62	11	-121	264	0.917647	0.529412	20	48	-57
61	12	-125	264	0.909804	0.513725	19	47	-55
61	12	-124	264	0.909804	0.517647	20	47	-56
61	12	-122	264	0.909804	0.52549	20	48	-57
62	13	-120	264	0.905882	0.533333	20	48	-57
62	13	-121	264	0.901961	0.529412	20	48	-57
62	13	-120	264	0.905882	0.533333	20	48	-57
62	13	-120	264	0.905882	0.533333	20	48	-57
62	13	-122	264	0.901961	0.52549	20	48	-56
63	14	-122	264	0.894118	0.52549	20	48	-56
63	14	-123	264	0.894118	0.521569	20	48	-56
63	14	-124	264	0.894118	0.517647	20	47	-55
63	14	-124	264	0.894118	0.517647	20	47	-55
62	13	-125	264	0.901961	0.513725	20	47	-55
63	14	-123	264	0.894118	0.521569	20	48	-56
63	14	-123	264	0.894118	0.521569	20	48	-56
63	14	-122	264	0.894118	0.52549	20	48	-56
64	15	-122	264	0.886275	0.52549	20	47	-55
64	15	-122	264	0.886275	0.52549	20	47	-55
64	15	-122	264	0.886275	0.52549	20	47	-55
65	16	-121	264	0.882353	0.529412	21	47	-55
65	15	-123	266	0.886275	0.521569	20	47	-55
65	15	-123	266	0.886275	0.521569	20	47	-55
65	15	-123	266	0.886275	0.521569	20	47	-55
65	15	-122	266	0.886275	0.52549	20	48	-55
64	13	-121	266	0.901961	0.529412	20	48	-56
65	13	-120	266	0.905882	0.533333	20	49	-57
64	11	-121	266	0.917647	0.529412	20	49	-57
63	10	-122	266	0.92549	0.52549	20	49	-57
61	7	-122	266	0.94902	0.52549	19	50	-58
61	5	-114	264	0.964706	0.556863	20	52	-61
59	3	-108	264	0.980392	0.580392	20	54	-64
57	2	-109	262	0.988235	0.576471	20	54	-65
56	1	-115	264	0.992157	0.552941	19	53	-62
53	1	-125	264	0.992157	0.513725	17	49	-59
64	12	-122	266	0.909804	0.52549	20	48	-56
63	11	-123	266	0.917647	0.521569	20	48	-56
63	11	-123	266	0.917647	0.521569	20	48	-56
61	11	-124	264	0.917647	0.517647	19	48	-56
60	12	-123	264	0.909804	0.521569	20	47	-56
60	12	-124	264	0.909804	0.517647	19	47	-56
60	12	-123	264	0.909804	0.521569	20	47	-56
60	11	-125	264	0.917647	0.513725	19	47	-56
59	12	126	264	0.905882	0.494118	18	46	-54
58	12	123	264	0.901961	0.482353	18	45	-52
58	12	124	264	0.901961	0.486275	18	44	-53
57	11	125	264	0.913725	0.490196	18	45	-54
58	11	126	264	0.913725	0.494118	18	46	-54
60	11	-128	266	0.913725	0.501961	18	47	-54
58	9	127	264	0.929412	0.498039	18	47	-55
57	8	-127	264	0.937255	0.505882	18	47	-56
57	8	-124	264	0.941176	0.517647	18	48	-57
49	0	-128	262	1	0.501961	16	49	-59
52	4	-124	262	0.968627	0.517647	17	50	-59
51	4	-122	262	0.968627	0.52549	18	50	-60
52	3	-120	262	0.976471	0.533333	18	50	-61
53	2	-117	262	0.984314	0.545098	18	52	-62
54	2	-117	262	0.984314	0.545098	18	51	-62
55	2	-117	264	0.984314	0.545098	18	52	-62
54	2	-117	262	0.984314	0.545098	18	51	-62
52	1	-118	262	0.992157	0.541176	18	51	-62
51	1	-121	262	0.992157	0.529412	18	50	-61
51	1	-122	262	0.992157	0.52549	17	50	-61
51	1	-122	262	0.992157	0.52549	17	50	-61
52	2	-121	262	0.984314	0.529412	18	51	-61
52	2	-121	262	0.984314	0.529412	18	51	-61
52	2	-121	262	0.984314	0.529412	18	51	-61
52	2	-121	262	0.984314	0.529412	18	51	-61
52	2	-121	262	0.984314	0.529412	18	51	-61
53	3	-120	262	0.976471	0.533333	18	51	-61
53	3	-121	262	0.976471	0.529412	18	50	-60
56	6	-119	262	0.956863	0.537255	19	50	-60
56	6	-120	264	0.956863	0.533333	18	50	-60
57	7	-121	264	0.94902	0.529412	18	49	-59
56	6	-124	264	0.952941	0.517647	18	49	-58
55	7	-124	264	0.945098	0.517647	18	49	-58
55	7	-124	264	0.945098	0.517647	18	49	-58
54	6	-125	264	0.952941	0.513725	18	48	-58
53	5	-126	264	0.960784	0.509804	18	48	-58
53	5	-126	264	0.960784	0.509804	18	48	-58
53	5	-126	264	0.960784	0.509804	18	48	-58
53	5	-126	264	0.960784	0.509804	18	48	-58
53	5	-126	264	0.960784	0.509804	18	48	-58
54	6	-125	264	0.952941	0.513725	18	48	-58
53	5	-126	264	0.960784	0.509804	18	48	-58
53	5	-125	262	0.960784	0.513725	18	49	-58
55	5	-123	264	0.960784	0.521569	18	50	-59
56	6	-122	264	0.956863	0.52549	18	49	-59
56	6	-122	264	0.956863	0.52549	18	49	-59
57	6	-122	264	0.956863	0.52549	18	49	-58
59	7	-119	264	0.94902	0.537255	19	50	-59
58	6	-120	264	0.956863	0.533333	19	50	-59
58	5	-120	264	0.964706	0.533333	19	50	-59
59	5	-119	264	0.964706	0.537255	19	51	-60
60	6	-117	264	0.956863	0.545098	20	50	-60
61	6	-117	264	0.956863	0.545098	20	51	-60
60	6	-117	264	0.956863	0.545098	20	50	-60
60	6	-116	264	0.956863	0.54902	20	51	-60
59	6	-116	264	0.956863	0.54902	20	51	-61
59	6	-117	264	0.956863	0.545098	20	50	-60
59	6	-118	264	0.956863	0.541176	19	51	-60
59	6	-119	264	0.956863	0.537255	19	50	-59
58	5	-120	264	0.964706	0.533333	19	50	-59
58	5	-119	264	0.964706	0.537255	19	51	-60
58	5	-118	264	0.964706	0.541176	19	51	-60
58	5	-115	264	0.964706	0.552941	20	51	-61
59	4	-113	264	0.972549	0.560784	20	52	-62
59	5	-115	264	0.964706	0.552941	20	52	-61
60	6	-117	264	0.956863	0.545098	20	50	-60
60	6	-118	264	0.956863	0.541176	20	50	-59
60	6	-117	264	0.956863	0.545098	20	50	-60
60	6	-117	264	0.956863	0.545098	20	50	-60
60	6	-117	264	0.956863	0.545098	20	50	-60
60	6	-117	264	0.956863	0.545098	20	50	-60
60	6	-117	264	0.956863	0.545098	20	50	-60
60	6	-116	264	0.956863	0.54902	20	51	-60
59	5	-115	264	0.964706	0.552941	20	52	-61
59	5	-115	264	0.964706	0.552941	20	52	-61
59	5	-115	264	0.964706	0.552941	20	52	-61
59	5	-115	264	0.964706	0.552941	20	52	-61
59	5	-115	264	0.964706	0.552941	20	52	-61
59	4	-115	264	0.972549	0.552941	20	52	-61
59	5	-115	264	0.964706	0.552941	20	52	-61
59	5	-117	264	0.964706	0.545098	19	51	-61
58	5	-118	264	0.964706	0.541176	19	51	-60
57	6	-119	264	0.956863	0.537255	19	50	-60
56	6	-118	262	0.956863	0.541176	19	50	-60
56	6	-118	262	0.956863	0.541176	19	50	-60
55	5	-119	262	0.964706	0.537255	18	50	-60
55	6	-117	262	0.956863	0.545098	19	50	-61
54	5	-118	262	0.964706	0.541176	18	50	-61
53	5	-117	262	0.964706	0.545098	18	50	-62
53	4	-117	262	0.972549	0.545098	18	51	-62
53	4	-118	262	0.972549	0.541176	18	51	-62
54	4	-119	262	0.972549	0.537255	18	51	-61
54	3	-117	262	0.976471	0.545098	18	51	-62
53	2	-116	262	0.984314	0.54902	18	52	-62
53	2	-117	262	0.984314	0.545098	18	52	-62
53	3	-120	262	0.976471	0.533333	18	51	-61
53	3	-120	262	0.976471	0.533333	18	51	-61
54	4	-119	262	0.972549	0.537255	18	51	-61
52	3	-120	262	0.976471	0.533333	18	50	-61
51	3	-120	262	0.976471	0.533333	18	50	-61
52	3	-120	262	0.976471	0.533333	18	50	-61
52	2	-120	262	0.984314	0.533333	18	50	-61
53	1	-118	262	0.992157	0.541176	18	51	-62
54	1	-118	264	0.992157	0.541176	18	51	-62
54	1	-117	262	0.992157	0.545098	18	51	-62
54	1	-117	262	0.992157	0.545098	18	51	-62
54	1	-117	262	0.992157	0.545098	18	51	-62
54	1	-117	262	0.992157	0.545098	18	51	-62
55	2	-118	264	0.984314	0.541176	18	51	-61
56	3	-119	264	0.976471	0.537255	18	50	-60
58	5	-117	264	0.964706	0.545098	19	51	-61
59	6	-116	264	0.956863	0.54902	20	51	-61
59	8	-117	264	0.941176	0.545098	20	50	-60
57	7	-119	264	0.94902	0.537255	19	50	-60
58	7	-119	264	0.94902	0.537255	19	50	-60
59	8	-118	264	0.941176	0.541176	20	50	-59
60	9	-120	264	0.933333	0.533333	20	49	-58
60	11	-122	264	0.917647	0.52549	20	48	-57
60	11	-124	264	0.917647	0.517647	19	47	-56
61	12	-123	264	0.909804	0.521569	20	48	-56
62	13	-122	264	0.901961	0.52549	20	48	-56
62	13	-122	264	0.901961	0.52549	20	48	-56
62	13	-122	264	0.901961	0.52549	20	48	-56
62	13	-122	264	0.901961	0.52549	20	48	-56
62	13	-121	264	0.901961	0.529412	20	48	-57
63	14	-120	264	0.898039	0.533333	20	48	-57
63	14	-120	264	0.898039	0.533333	20	48	-57
63	14	-120	264	0.898039	0.533333	20	48	-57
62	13	-122	264	0.901961	0.52549	20	48	-56
62	13	-123	264	0.901961	0.521569	20	48	-56
63	14	-122	264	0.894118	0.52549	20	48	-56
63	14	-123	264	0.894118	0.521569	20	48	-56
63	14	-123	264	0.894118	0.521569	20	48	-56
63	14	-123	264	0.894118	0.521569	20	48	-56
64	15	-122	264	0.886275	0.52549	20	47	-55
63	14	-124	264	0.894118	0.517647	20	47	-55
64	15	-123	264	0.886275	0.521569	20	47	-55
63	14	-125	266	0.894118	0.513725	20	47	-55
63	14	-125	266	0.894118	0.513725	20	47	-55
63	14	-125	266	0.894118	0.513725	20	47	-55
64	15	-123	264	0.886275	0.521569	20	47	-55
63	14	-123	264	0.894118	0.521569	20	48	-56
64	14	-123	266	0.894118	0.521569	20	48	-55
65	13	-122	266	0.901961	0.52549	20	48	-56
64	11	-122	266	0.917647	0.52549	20	49	-56
63	10	-120	266	0.92549	0.533333	20	49	-58
62	7	-115	264	0.94902	0.552941	20	51	-60
60	4	-110	264	0.972549	0.572549	20	54	-63
59	3	-111	264	0.980392	0.568627	20	53	-63
58	2	-116	264	0.984314	0.54902	19	52	-61
57	2	-125	266	0.984314	0.513725	18	49	-58
61	11	-126	266	0.913725	0.509804	19	47	-55
61	11	-127	266	0.913725	0.505882	19	47	-54
61	11	-128	266	0.913725	0.501961	19	46	-54
60	11	-128	266	0.913725	0.501961	18	47	-54
60	12	-125	264	0.909804	0.513725	19	47	-55
59	12	-123	264	0.909804	0.521569	19	47	-57
60	12	-122	264	0.909804	0.52549	20	48	-57
61	12	-123	264	0.909804	0.521569	20	48	-56
59	11	-127	264	0.913725	0.505882	18	47	-55
58	12	126	264	0.905882	0.494118	18	45	-54
58	12	127	264	0.905882	0.498039	18	46	-54
57	11	127	264	0.913725	0.498039	18	46	-55
58	10	-127	264	0.921569	0.505882	18	47	-56
59	10	-125	264	0.92549	0.513725	19	47	-56
57	8	-125	264	0.937255	0.513725	18	48	-57
56	6	-124	264	0.952941	0.517647	18	49	-58
55	4	-123	264	0.968627	0.521569	18	49	-59
55	4	-121	264	0.968627	0.529412	18	50	-60
53	3	-121	262	0.976471	0.529412	18	50	-60
51	2	-122	262	0.984314	0.52549	17	50	-61
51	2	-120	262	0.984314	0.533333	18	51	-61
53	3	-118	262	0.976471	0.541176	18	51	-62
54	2	-118	264	0.984314	0.541176	18	51	-62
55	2	-118	264	0.984314	0.541176	18	51	-61
54	2	-118	264	0.984314	0.541176	18	51	-62
52	2	-120	262	0.984314	0.533333	18	50	-61
51	1	-121	262	0.992157	0.529412	18	50	-61
51	1	-122	262	0.992157	0.52549	17	50	-61
51	1	-122	262	0.992157	0.52549	17	50	-61
52	2	-121	262	0.984314	0.529412	18	51	-61
52	2	-121	262	0.984314	0.529412	18	51	-61
52	2	-121	262	0.984314	0.529412	18	51	-61
52	2	-120	262	0.984314	0.533333	18	50	-61
52	2	-121	262	0.984314	0.529412	18	51	-61
52	2	-122	262	0.984314	0.52549	18	50	-60
53	3	-122	262	0.976471	0.52549	18	50	-60
55	5	-121	264	0.964706	0.529412	18	50	-60
55	5	-122	264	0.960784	0.52549	18	49	-59
56	6	-123	264	0.952941	0.521569	18	48	-58
55	6	-126	264	0.952941	0.509804	18	48	-57
54	6	-126	264	0.952941	0.509804	18	47	-57
53	6	-125	262	0.952941	0.513725	18	48	-58
52	5	-126	262	0.960784	0.509804	17	48	-58
52	5	-126	262	0.960784	0.509804	17	48	-58
52	5	-126	262	0.960784	0.509804	17	48	-58
52	5	-127	262	0.960784	0.505882	17	49	-58
52	5	-127	262	0.960784	0.505882	17	49	-58
52	5	-127	262	0.960784	0.505882	17	49	-58
53	6	-126	262	0.952941	0.509804	18	48	-58
53	6	-126	262	0.952941	0.509804	18	48	-58
54	6	-125	264	0.952941	0.513725	18	48	-58
55	5	-123	264	0.960784	0.521569	18	50	-59
56	6	-122	264	0.956863	0.52549	18	49	-59
56	6	-122	264	0.956863	0.52549	18	49	-59
57	6	-122	264	0.956863	0.52549	18	49	-58
58	7	-120	264	0.94902	0.533333	19	50	-59
57	6	-121	264	0.956863	0.529412	18	49	-59
57	6	-121	264	0.956863	0.529412	18	49	-59
58	5	-120	264	0.964706	0.533333	19	50	-59
60	6	-118	264	0.956863	0.541176	20	50	-59
60	6	-118	264	0.956863	0.541176	20	50	-59
60	6	-118	264	0.956863	0.541176	20	50	-59
59	6	-117	264	0.956863	0.545098	20	50	-60
58	6	-116	264	0.956863	0.54902	20	50	-61
58	6	-117	264	0.956863	0.545098	19	51	-61
58	6	-117	264	0.956863	0.545098	19	51	-61
58	6	-117	264	0.956863	0.545098	19	51	-61
57	5	-118	264	0.964706	0.541176	19	51	-61
57	5	-117	264	0.964706	0.545098	19	51	-61
58	5	-116	264	0.964706	0.54902	19	51	-61
58	5	-112	262	0.964706	0.564706	20	52	-63
59	4	-110	264	0.972549	0.572549	20	53	-63
59	4	-113	264	0.972549	0.560784	20	52	-62
59	5	-116	264	0.964706	0.54902	20	51	-61
59	5	-116	264	0.964706	0.54902	20	51	-61
59	5	-116	264	0.964706	0.54902	20	51	-61
59	5	-116	264	0.964706	0.54902	20	51	-61
59	5	-116	264	0.964706	0.54902	20	51	-61
59	5	-116	264	0.964706	0.54902	20	51	-61
59	5	-116	264	0.964706	0.54902	20	51	-61
59	5	-115	264	0.964706	0.552941	20	52	-61
58	4	-116	264	0.972549	0.54902	19	52	-61
58	4	-116	264	0.972549	0.54902	19	52	-61
58	4	-116	264	0.972549	0.54902	19	52	-61
58	4	-116	264	0.972549	0.54902	19	52	-61
58	4	-116	264	0.972549	0.54902	19	52	-61
58	4	-116	264	0.972549	0.54902	19	52	-61
58	4	-116	264	0.972549	0.54902	19	52	-61
57	4	-118	264	0.972549	0.541176	19	51	-61
57	6	-119	264	0.956863	0.537255	19	50	-60
56	6	-119	262	0.956863	0.537255	19	50	-60
56	6	-119	262	0.956863	0.537255	19	50	-60
56	6	-119	262	0.956863	0.537255	19	50	-60
55	5	-120	262	0.964706	0.533333	18	50	-60
54	5	-119	262	0.964706	0.537255	18	50	-61
52	4	-119	262	0.972549	0.537255	18	51	-61
52	4	-118	262	0.972549	0.541176	18	51	-62
51	3	-118	262	0.976471	0.541176	18	51	-62
52	3	-119	262	0.976471	0.537255	18	51	-61
53	3	-120	262	0.976471	0.533333	18	51	-61
53	3	-118	262	0.976471	0.541176	18	51	-62
53	2	-116	262	0.984314	0.54902	18	52	-62
53	2	-118	262	0.984314	0.541176	18	51	-62
53	3	-120	262	0.976471	0.533333	18	51	-61
53	3	-120	262	0.976471	0.533333	18	51	-61
54	4	-119	262	0.972549	0.537255	18	51	-61
52	3	-120	262	0.976471	0.533333	18	50	-61
52	3	-120	262	0.976471	0.533333	18	50	-61
52	3	-119	262	0.976471	0.537255	18	51	-61
53	3	-118	262	0.976471	0.541176	18	51	-62
54	2	-117	262	0.984314	0.545098	18	51	-62
54	1	-117	262	0.992157	0.545098	18	51	-62
53	0	-118	262	1	0.541176	18	52	-62
53	1	-117	262	0.992157	0.545098	18	52	-62
53	1	-116	262	0.992157	0.54902	18	52	-62
54	2	-116	262	0.984314	0.54902	18	52	-62
55	3	-117	264	0.976471	0.545098	18	51	-62
55	3	-118	264	0.976471	0.541176	18	51	-61
55	3	-118	264	0.976471	0.541176	18	51	-61
56	4	-117	264	0.972549	0.545098	19	51	-61
57	6	-117	264	0.956863	0.545098	19	50	-61
56	6	-117	262	0.956863	0.545098	19	51	-61
56	4	-118	264	0.972549	0.541176	18	51	-61
58	5	-117	264	0.964706	0.545098	19	51	-61
59	8	-118	264	0.941176	0.541176	20	50	-59
60	10	-119	264	0.92549	0.537255	20	49	-58
60	11	-122	264	0.917647	0.52549	20	48	-57
61	12	-123	264	0.909804	0.521569	20	48	-56
62	13	-122	264	0.901961	0.52549	20	48	-56
62	13	-122	264	0.901961	0.52549	20	48	-56
62	13	-123	264	0.901961	0.521569	20	48	-56
63	14	-122	264	0.894118	0.52549	20	48	-56
62	13	-121	264	0.901961	0.529412	20	48	-57
63	14	-119	264	0.898039	0.537255	20	48	-57
63	14	-118	264	0.898039	0.541176	20	49	-58
63	14	-118	264	0.898039	0.541176	20	49	-58
62	13	-120	264	0.905882	0.533333	20	48	-57
62	13	-122	264	0.901961	0.52549	20	48	-56
62	13	-123	264	0.901961	0.521569	20	48	-56
62	13	-124	264	0.901961	0.517647	20	47	-55
63	14	-123	264	0.894118	0.521569	20	48	-56
63	14	-123	264	0.894118	0.521569	20	48	-56
63	14	-124	264	0.894118	0.517647	20	47	-55
63	14	-125	266	0.894118	0.513725	20	47	-55
64	15	-124	266	0.886275	0.517647	20	47	-54
63	14	-125	266	0.894118	0.513725	20	47	-55
63	14	-125	266	0.894118	0.513725	20	47	-55
63	14	-125	266	0.894118	0.513725	20	47	-55
64	15	-125	266	0.886275	0.513725	20	46	-54
64	15	-125	266	0.886275	0.513725	20	46	-54
64	15	-124	266	0.886275	0.517647	20	47	-54
65	15	-123	266	0.886275	0.521569	20	47	-55
66	14	-120	266	0.898039	0.533333	21	49	-56
64	11	-119	266	0.921569	0.537255	20	49	-58
63	8	-116	266	0.941176	0.54902	20	50	-59
63	6	-113	264	0.956863	0.560784	20	52	-61
61	4	-115	264	0.972549	0.552941	20	52	-61
60	3	-118	266	0.976471	0.541176	19	52	-60
59	3	-124	266	0.976471	0.517647	18	50	-58
61	11	-127	266	0.913725	0.505882	19	47	-54
61	11	127	266	0.913725	0.498039	18	47	-54
60	11	125	266	0.913725	0.490196	18	46	-53
60	12	125	266	0.905882	0.490196	18	46	-53
59	11	127	264	0.913725	0.498039	18	46	-54
60	11	-126	264	0.913725	0.509804	19	47	-56
60	11	-126	264	0.913725	0.509804	19	47	-56
60	11	-126	264	0.913725	0.509804	19	47	-56
60	11	-126	264	0.913725	0.509804	19	47	-56
60	11	-126	264	0.913725	0.509804	19	47	-56
59	10	-126	264	0.921569	0.509804	18	47	-56
59	10	-125	264	0.92549	0.513725	19	47	-56
59	10	-124	264	0.92549	0.517647	19	48	-57
58	9	-123	264	0.933333	0.521569	19	48	-57
57	7	-121	264	0.94902	0.529412	18	49	-59
57	6	-119	264	0.956863	0.537255	19	50	-60
56	3	-119	264	0.976471	0.537255	18	50	-60
56	2	-119	264	0.984314	0.537255	18	51	-61
55	2	-119	264	0.984314	0.537255	18	51	-61
54	2	-120	264	0.984314	0.533333	18	51	-61
52	2	-121	262	0.984314	0.529412	18	51	-61
52	2	-121	262	0.984314	0.529412	18	51	-61
53	2	-121	264	0.984314	0.529412	18	50	-60
53	0	-122	264	1	0.52549	18	50	-60
52	1	-123	264	0.992157	0.521569	17	50	-60
51	1	-124	262	0.992157	0.517647	17	50	-60
51	1	-123	262	0.992157	0.521569	17	50	-60
51	1	-123	262	0.992157	0.521569	17	50	-60
51	1	-123	262	0.992157	0.521569	17	50	-60
50	0	-124	262	1	0.517647	17	50	-60
51	1	-123	262	0.992157	0.521569	17	50	-60
52	2	-122	262	0.984314	0.52549	18	50	-60
53	3	-120	262	0.976471	0.533333	18	51	-61
52	2	-122	262	0.984314	0.52549	18	50	-60
53	3	-122	262	0.976471	0.52549	18	50	-60
53	3	-123	264	0.976471	0.521569	18	50	-60
54	4	-123	264	0.968627	0.521569	18	49	-59
54	4	-124	264	0.968627	0.517647	18	50	-59
54	4	-125	264	0.968627	0.513725	18	49	-58
54	4	-127	264	0.968627	0.505882	17	48	-57
54	6	-126	264	0.952941	0.509804	18	47	-57
52	5	-126	262	0.960784	0.509804	17	48	-58
52	5	-126	262	0.960784	0.509804	17	48	-58
51	4	-127	262	0.968627	0.505882	17	48	-58
52	5	-127	262	0.960784	0.505882	17	49	-58
52	5	-127	262	0.960784	0.505882	17	49	-58
52	5	-127	262	0.960784	0.505882	17	49	-58
53	6	-126	262	0.952941	0.509804	18	48	-58
53	6	-126	262	0.952941	0.509804	18	48	-58
53	6	-126	262	0.952941	0.509804	18	48	-58
54	6	-125	264	0.952941	0.513725	18	48	-58
56	6	-123	264	0.952941	0.521569	18	48	-58
56	6	-122	264	0.956863	0.52549	18	49	-59
56	6	-123	264	0.952941	0.521569	18	48	-58
57	6	-123	264	0.952941	0.521569	18	49	-58
58	6	-122	264	0.956863	0.52549	18	49	-58
58	6	-122	264	0.956863	0.52549	18	49	-58
57	6	-121	264	0.956863	0.529412	18	49	-59
59	6	-120	264	0.956863	0.533333	19	50	-59
59	5	-120	264	0.964706	0.533333	19	51	-59
59	5	-120	264	0.964706	0.533333	19	51	-59
58	5	-119	264	0.964706	0.537255	19	51	-60
59	6	-118	264	0.956863	0.541176	19	51	-60
57	5	-119	264	0.964706	0.537255	19	50	-60
57	5	-117	264	0.964706	0.545098	19	51	-61
57	7	-115	262	0.94902	0.552941	20	51	-61
56	6	-116	262	0.956863	0.54902	19	50	-61
56	6	-116	262	0.956863	0.54902	19	50	-61
57	5	-115	264	0.964706	0.552941	19	51	-62
57	4	-115	264	0.972549	0.552941	19	52	-62
57	4	-112	262	0.972549	0.564706	20	53	-63
57	3	-110	262	0.980392	0.572549	20	53	-64
57	4	-112	262	0.972549	0.564706	20	53	-63
57	4	-116	264	0.972549	0.54902	19	51	-61
58	5	-115	264	0.964706	0.552941	20	51	-61
58	5	-114	264	0.964706	0.556863	20	52	-62
58	5	-114	264	0.964706	0.556863	20	52	-62
58	5	-114	264	0.964706	0.556863	20	52	-62
58	5	-114	264	0.964706	0.556863	20	52	-62
58	5	-114	264	0.964706	0.556863	20	52	-62
58	5	-115	264	0.964706	0.552941	20	51	-61
57	4	-117	264	0.972549	0.545098	19	52	-61
57	4	-117	264	0.972549	0.545098	19	52	-61
57	4	-117	264	0.972549	0.545098	19	52	-61
57	4	-117	264	0.972549	0.545098	19	52	-61
57	4	-117	264	0.972549	0.545098	19	52	-61
57	4	-116	264	0.972549	0.54902	19	51	-61
57	4	-116	264	0.972549	0.54902	19	51	-61
56	4	-118	264	0.972549	0.541176	18	51	-61
56	6	-119	262	0.956863	0.537255	19	50	-60
56	6	-119	262	0.956863	0.537255	19	50	-60
56	6	-119	262	0.956863	0.537255	19	50	-60
55	6	-119	262	0.956863	0.537255	18	50	-60
53	5	-120	262	0.964706	0.533333	18	50	-60
53	5	-119	262	0.964706	0.537255	18	50	-61
52	4	-119	262	0.972549	0.537255	18	51	-61
52	4	-118	262	0.972549	0.541176	18	51	-62
51	3	-118	262	0.976471	0.541176	18	51	-62
52	3	-119	262	0.976471	0.537255	18	51	-61
52	2	-121	262	0.984314	0.529412	18	51	-61
52	2	-119	262	0.984314	0.537255	18	52	-62
53	2	-117	262	0.984314	0.545098	18	52	-62
53	1	-119	264	0.992157	0.537255	18	51	-61
53	1	-121	264	0.992157	0.529412	18	50	-60
53	2	-122	264	0.984314	0.52549	18	50	-60
53	3	-121	262	0.976471	0.529412	18	50	-60
52	3	-121	262	0.976471	0.529412	18	50	-60
52	3	-120	262	0.976471	0.533333	18	50	-61
51	2	-120	262	0.984314	0.533333	18	51	-61
52	2	-119	262	0.984314	0.537255	18	52	-62
53	1	-118	262	0.992157	0.541176	18	51	-62
54	1	-117	262	0.992157	0.545098	18	51	-62
53	1	-116	262	0.992157	0.54902	18	52	-62
52	1	-116	262	0.992157	0.54902	18	52	-63
52	1	-116	262	0.992157	0.54902	18	52	-63
53	2	-116	262	0.984314	0.54902	18	52	-62
54	3	-116	262	0.980392	0.54902	18	51	-62
54	3	-117	262	0.976471	0.545098	18	51	-62
54	3	-117	262	0.976471	0.545098	18	51	-62
54	3	-117	262	0.976471	0.545098	18	51	-62
55	4	-115	262	0.972549	0.552941	19	52	-62
55	4	-115	262	0.972549	0.552941	19	52	-62
56	4	-114	262	0.972549	0.556863	19	52	-62
58	5	-114	264	0.964706	0.556863	20	52	-62
57	5	-117	264	0.964706	0.545098	19	51	-61
58	8	-119	264	0.941176	0.537255	19	49	-59
59	9	-121	264	0.933333	0.529412	19	49	-58
60	11	-122	264	0.917647	0.52549	20	48	-57
62	13	-121	264	0.901961	0.529412	20	48	-57
62	13	-121	264	0.901961	0.529412	20	48	-57
62	13	-122	264	0.901961	0.52549	20	48	-56
62	13	-123	264	0.901961	0.521569	20	48	-56
64	15	-120	264	0.890196	0.533333	21	48	-56
62	13	-120	264	0.905882	0.533333	20	48	-57
63	14	-119	264	0.898039	0.537255	20	48	-57
63	14	-119	264	0.898039	0.537255	20	48	-57
63	14	-120	264	0.898039	0.533333	20	48	-57
63	14	-121	264	0.898039	0.529412	20	48	-56
63	14	-122	264	0.894118	0.52549	20	48	-56
63	14	-123	264	0.894118	0.521569	20	48	-56
63	14	-123	264	0.894118	0.521569	20	48	-56
63	14	-123	264	0.894118	0.521569	20	48	-56
63	14	-124	264	0.894118	0.517647	20	47	-55
63	14	-125	266	0.894118	0.513725	20	47	-55
63	14	-125	266	0.894118	0.513725	20	47	-55
63	14	-125	266	0.894118	0.513725	20	47	-55
63	14	-125	266	0.894118	0.513725	20	47	-55
63	14	-125	266	0.894118	0.513725	20	47	-55
64	15	-125	266	0.886275	0.513725	20	46	-54
64	15	-126	266	0.886275	0.509804	20	47	-54
65	15	-125	266	0.886275	0.513725	20	47	-54
65	15	-122	266	0.886275	0.52549	20	48	-55
66	14	-119	266	0.898039	0.537255	21	48	-57
65	12	-118	266	0.913725	0.541176	21	49	-58
64	9	-117	266	0.933333	0.545098	20	50	-59
63	6	-117	266	0.956863	0.545098	20	51	-59
62	5	-116	266	0.964706	0.54902	20	51	-60
61	4	-116	266	0.972549	0.54902	20	52	-61
60	3	-120	266	0.976471	0.533333	19	51	-59
61	10	127	266	0.921569	0.498039	18	47	-54
62	11	126	266	0.913725	0.494118	19	46	-53
61	11	125	266	0.913725	0.490196	18	46	-53
60	11	125	266	0.913725	0.490196	18	46	-53
60	11	-127	264	0.913725	0.505882	19	47	-55
60	11	-124	264	0.917647	0.517647	19	47	-56
60	11	-124	264	0.917647	0.517647	19	47	-56
60	11	-124	264	0.917647	0.517647	19	47	-56
60	11	-123	264	0.917647	0.521569	19	48	-57
59	10	-123	264	0.92549	0.521569	19	48	-57
59	10	-122	264	0.92549	0.52549	19	49	-58
58	8	-123	264	0.941176	0.521569	18	49	-58
58	8	-122	264	0.941176	0.52549	19	49	-58
57	7	-123	264	0.94902	0.521569	18	49	-58
57	6	-121	264	0.956863	0.529412	18	49	-59
57	4	-119	264	0.972549	0.537255	18	51	-60
56	2	-119	264	0.984314	0.537255	18	51	-61
56	1	-117	264	0.992157	0.545098	18	52	-62
56	2	-118	264	0.984314	0.541176	18	52	-61
54	1	-121	264	0.992157	0.529412	18	51	-60
53	2	-123	264	0.984314	0.521569	18	50	-60
52	2	-125	264	0.984314	0.513725	17	50	-59
53	2	-125	264	0.984314	0.513725	17	49	-59
54	2	-124	264	0.984314	0.517647	18	49	-59
53	2	-125	264	0.984314	0.513725	17	49	-59
51	1	-127	264	0.992157	0.505882	17	48	-58
51	1	-126	264	0.992157	0.509804	17	49	-59
51	1	-124	262	0.992157	0.517647	17	50	-60
51	1	-124	262	0.992157	0.517647	17	50	-60
51	1	-124	262	0.992157	0.517647	17	50	-60
52	2	-123	262	0.984314	0.521569	17	50	-60
53	3	-122	262	0.976471	0.52549	18	50	-60
54	4	-121	262	0.968627	0.529412	18	50	-60
53	3	-122	262	0.976471	0.52549	18	50	-60
53	3	-123	264	0.976471	0.521569	18	50	-60
52	2	-125	264	0.984314	0.513725	17	50	-59
53	3	-125	264	0.976471	0.513725	17	49	-59
52	2	-127	264	0.984314	0.505882	17	49	-58
53	3	-126	264	0.976471	0.509804	17	49	-58
53	3	-127	264	0.976471	0.505882	17	49	-58
52	4	-127	264	0.968627	0.505882	17	48	-58
52	5	-126	262	0.960784	0.509804	17	48	-58
51	4	-127	262	0.968627	0.505882	17	48	-58
52	5	-126	262	0.960784	0.509804	17	48	-58
52	5	-126	262	0.960784	0.509804	17	48	-58
53	5	-126	264	0.960784	0.509804	18	48	-58
53	5	-126	264	0.960784	0.509804	18	48	-58
54	6	-125	264	0.952941	0.513725	18	48	-58
54	6	-125	264	0.952941	0.513725	18	48	-58
54	6	-125	264	0.952941	0.513725	18	48	-58
54	6	-124	262	0.952941	0.517647	18	49	-58
55	5	-123	264	0.960784	0.521569	18	50	-59
55	5	-123	264	0.960784	0.521569	18	50	-59
55	5	-123	264	0.960784	0.521569	18	50	-59
56	5	-123	264	0.960784	0.521569	18	49	-58
56	5	-123	264	0.960784	0.521569	18	49	-58
56	5	-122	264	0.960784	0.52549	18	50	-59
58	6	-120	264	0.956863	0.533333	19	50	-59
60	6	-119	264	0.956863	0.537255	19	50	-59
59	5	-120	264	0.964706	0.533333	19	51	-59
58	5	-119	264	0.964706	0.537255	19	51	-60
57	5	-118	264	0.964706	0.541176	19	51	-61
57	5	-119	264	0.964706	0.537255	19	50	-60
57	4	-120	264	0.972549	0.533333	18	51	-60
56	4	-117	264	0.972549	0.545098	19	51	-61
55	5	-115	262	0.964706	0.552941	19	51	-62
54	5	-115	262	0.964706	0.552941	19	52	-62
54	4	-116	262	0.972549	0.54902	18	51	-62
55	3	-116	262	0.980392	0.54902	19	51	-62
56	3	-114	262	0.980392	0.556863	19	52	-62
56	2	-110	262	0.988235	0.572549	20	54	-65
55	2	-107	262	0.988235	0.584314	20	54	-66
55	2	-109	262	0.988235	0.576471	20	54	-65
55	3	-113	262	0.980392	0.560784	19	53	-63
55	3	-113	262	0.980392	0.560784	19	53	-63
55	3	-113	262	0.980392	0.560784	19	53	-63
55	3	-113	262	0.980392	0.560784	19	53	-63
55	3	-113	262	0.980392	0.560784	19	53	-63
55	3	-113	262	0.980392	0.560784	19	53	-63
55	3	-113	262	0.980392	0.560784	19	53	-63
55	3	-114	262	0.980392	0.556863	19	52	-63
54	2	-116	262	0.984314	0.54902	18	52	-62
54	2	-116	262	0.984314	0.54902	18	52	-62
54	2	-117	262	0.984314	0.545098	18	51	-62
54	2	-117	262	0.984314	0.545098	18	51	-62
54	2	-117	262	0.984314	0.545098	18	51	-62
54	2	-117	262	0.984314	0.545098	18	51	-62
55	3	-117	264	0.976471	0.545098	18	51	-62
54	4	-119	262	0.972549	0.537255	18	51	-61
54	4	-121	262	0.968627	0.529412	18	50	-60
55	5	-120	262	0.964706	0.533333	18	50	-60
55	5	-120	262	0.964706	0.533333	18	50	-60
54	5	-120	262	0.964706	0.533333	18	50	-60
52	4	-120	262	0.972549	0.533333	18	50	-61
52	4	-120	262	0.972549	0.533333	18	50	-61
52	3	-120	262	0.976471	0.533333	18	50	-61
51	3	-118	262	0.976471	0.541176	18	51	-62
51	2	-119	262	0.984314	0.537255	18	51	-62
51	2	-120	262	0.984314	0.533333	18	51	-61
52	2	-121	262	0.984314	0.529412	18	51	-61
52	2	-120	262	0.984314	0.533333	18	50	-61
52	2	-120	262	0.984314	0.533333	18	50	-61
53	1	-120	264	0.992157	0.533333	18	50	-61
54	1	-121	264	0.992157	0.529412	18	51	-60
53	1	-122	264	0.992157	0.52549	18	50	-60
53	3	-122	262	0.976471	0.52549	18	50	-60
53	3	-121	262	0.976471	0.529412	18	50	-60
54	3	-120	264	0.976471	0.533333	18	50	-60
53	2	-119	262	0.984314	0.537255	18	51	-61
52	1	-119	262	0.992157	0.537255	18	52	-62
53	1	-118	262	0.992157	0.541176	18	51	-62
54	1	-117	262	0.992157	0.545098	18	51	-62
53	1	-116	262	0.992157	0.54902	18	52	-62
52	1	-115	262	0.992157	0.552941	18	52	-63
52	1	-116	262	0.992157	0.54902	18	52	-63
52	1	-117	262	0.992157	0.545098	18	51	-62
53	2	-117	262	0.984314	0.545098	18	52	-62
52	2	-119	262	0.984314	0.537255	18	52	-62
54	4	-117	262	0.972549	0.545098	18	51	-62
54	4	-117	262	0.972549	0.545098	18	51	-62
54	3	-115	262	0.980392	0.552941	19	51	-62
55	4	-113	262	0.972549	0.560784	19	53	-63
55	3	-114	262	0.980392	0.556863	19	52	-63
57	4	-113	262	0.972549	0.560784	20	52	-63
56	4	-117	264	0.972549	0.545098	19	51	-61
56	6	-120	264	0.956863	0.533333	18	50	-60
57	7	-120	264	0.94902	0.533333	19	50	-59
58	8	-121	264	0.941176	0.529412	19	49	-58
59	9	-121	264	0.933333	0.529412	19	49	-58
59	10	-122	264	0.92549	0.52549	19	49	-58
60	11	-122	264	0.917647	0.52549	20	48	-57
61	12	-122	264	0.909804	0.52549	20	48	-57
61	12	-122	264	0.909804	0.52549	20	48	-57
62	13	-120	264	0.905882	0.533333	20	48	-57
62	13	-119	264	0.905882	0.537255	20	49	-58
62	13	-120	264	0.905882	0.533333	20	48	-57
63	14	-120	264	0.898039	0.533333	20	48	-57
62	13	-122	264	0.901961	0.52549	20	48	-56
63	14	-122	264	0.894118	0.52549	20	48	-56
63	14	-123	264	0.894118	0.521569	20	48	-56
63	14	-123	264	0.894118	0.521569	20	48	-56
63	14	-123	264	0.894118	0.521569	20	48	-56
62	13	-124	264	0.901961	0.517647	20	47	-55
62	13	-125	264	0.901961	0.513725	20	47	-55
63	14	-125	266	0.894118	0.513725	20	47	-55
62	13	-125	264	0.901961	0.513725	20	47	-55
62	13	-125	264	0.901961	0.513725	20	47	-55
63	14	-124	264	0.894118	0.517647	20	47	-55
64	15	-125	266	0.886275	0.513725	20	46	-54
64	15	-125	266	0.886275	0.513725	20	46	-54
65	15	-124	266	0.886275	0.517647	20	47	-54
66	14	-121	266	0.898039	0.529412	21	48	-56
66	14	-119	266	0.898039	0.537255	21	48	-57
65	12	-118	266	0.913725	0.541176	21	49	-58
65	10	-118	266	0.929412	0.541176	20	50	-58
64	8	-119	266	0.941176	0.537255	20	50	-58
62	6	-118	266	0.956863	0.541176	20	50	-59
61	4	-117	266	0.972549	0.545098	20	51	-60
60	3	-117	266	0.976471	0.545098	19	52	-61
62	9	126	268	0.929412	0.494118	18	47	-53
63	11	126	268	0.913725	0.494118	19	46	-53
62	11	127	266	0.913725	0.498039	19	46	-54
61	11	-127	266	0.913725	0.505882	19	47	-54
61	10	-123	264	0.92549	0.521569	19	48	-57
60	10	-119	264	0.92549	0.537255	20	49	-58
60	10	-119	264	0.92549	0.537255	20	49	-58
60	10	-120	264	0.92549	0.533333	20	49	-58
59	9	-121	264	0.933333	0.529412	19	49	-58
58	8	-122	264	0.941176	0.52549	19	49	-58
58	8	-122	264	0.941176	0.52549	19	49	-58
57	7	-123	264	0.94902	0.521569	18	49	-58
57	7	-123	264	0.94902	0.521569	18	49	-58
57	7	-123	264	0.94902	0.521569	18	49	-58
56	5	-123	264	0.960784	0.521569	18	49	-58
55	2	-123	264	0.984314	0.521569	18	50	-59
55	2	-120	264	0.984314	0.533333	18	51	-60
54	1	-119	264	0.992157	0.537255	18	51	-61
54	1	-120	264	0.992157	0.533333	18	51	-61
54	1	-122	264	0.992157	0.52549	18	50	-60
54	2	-126	264	0.984314	0.509804	17	49	-58
53	2	127	264	0.984314	0.498039	17	48	-57
54	2	127	264	0.984314	0.498039	17	48	-57
54	2	-127	264	0.984314	0.505882	17	49	-58
53	2	-127	264	0.984314	0.505882	17	49	-58
51	1	-127	264	0.992157	0.505882	17	48	-58
51	1	-127	264	0.992157	0.505882	17	48	-58
51	1	-126	264	0.992157	0.509804	17	49	-59
51	1	-126	264	0.992157	0.509804	17	49	-59
51	1	-126	264	0.992157	0.509804	17	49	-59
52	2	-125	264	0.984314	0.513725	17	50	-59
53	3	-124	264	0.976471	0.517647	18	49	-59
54	4	-123	264	0.968627	0.521569	18	49	-59
53	3	-124	264	0.976471	0.517647	18	49	-59
53	3	-124	264	0.976471	0.517647	18	49	-59
52	2	-126	264	0.984314	0.509804	17	50	-59
52	2	-127	264	0.984314	0.505882	17	49	-58
52	2	-128	264	0.984314	0.501961	16	49	-58
51	3	-127	262	0.976471	0.505882	17	48	-58
52	4	-125	262	0.968627	0.513725	17	49	-59
51	4	-127	262	0.968627	0.505882	17	48	-58
52	5	-126	262	0.960784	0.509804	17	48	-58
51	4	-127	262	0.968627	0.505882	17	48	-58
52	5	-125	262	0.960784	0.513725	17	49	-59
53	5	-125	262	0.960784	0.513725	18	49	-58
55	5	-124	264	0.960784	0.517647	18	49	-58
55	5	-124	264	0.960784	0.517647	18	49	-58
55	5	-124	264	0.960784	0.517647	18	49	-58
55	5	-124	264	0.960784	0.517647	18	49	-58
55	5	-124	264	0.960784	0.517647	18	49	-58
55	5	-123	264	0.960784	0.521569	18	50	-59
55	5	-122	264	0.960784	0.52549	18	49	-59
55	5	-122	264	0.960784	0.52549	18	49	-59
55	5	-122	264	0.960784	0.52549	18	49	-59
55	5	-121	264	0.964706	0.529412	18	50	-60
55	5	-121	264	0.964706	0.529412	18	50	-60
56	5	-120	264	0.964706	0.533333	18	50	-60
57	4	-120	264	0.972549	0.533333	18	51	-60
60	6	-118	264	0.956863	0.541176	20	50	-59
58	4	-120	264	0.972549	0.533333	18	50	-60
58	4	-119	264	0.972549	0.537255	19	51	-60
56	4	-118	264	0.972549	0.541176	18	51	-61
57	4	-119	264	0.972549	0.537255	18	51	-60
57	4	-119	264	0.972549	0.537255	18	51	-60
56	4	-117	264	0.972549	0.545098	19	51	-61
54	3	-115	262	0.980392	0.552941	19	51	-62
53	4	-115	262	0.972549	0.552941	18	52	-63
53	2	-116	262	0.984314	0.54902	18	52	-62
54	2	-116	262	0.984314	0.54902	18	52	-62
55	2	-115	262	0.984314	0.552941	19	52	-62
55	1	-108	262	0.992157	0.580392	20	54	-65
54	1	-103	260	0.992157	0.6	20	55	-68
54	1	-105	262	0.992157	0.592157	20	55	-67
55	2	-108	262	0.988235	0.580392	20	54	-65
56	2	-109	262	0.988235	0.576471	20	54	-65
56	2	-108	262	0.988235	0.580392	20	53	-65
56	2	-108	262	0.988235	0.580392	20	53	-65
56	2	-109	262	0.988235	0.576471	20	54	-65
56	2	-110	262	0.988235	0.572549	20	54	-65
55	1	-111	262	0.992157	0.568627	19	53	-64
55	1	-111	262	0.992157	0.568627	19	53	-64
53	0	-112	262	1	0.564706	19	53	-64
53	1	-113	262	0.992157	0.560784	19	52	-64
53	1	-114	262	0.992157	0.556863	18	52	-63
53	1	-114	262	0.992157	0.556863	18	52	-63
54	2	-113	262	0.984314	0.560784	19	53	-64
54	2	-115	262	0.984314	0.552941	18	52	-63
54	2	-117	262	0.984314	0.545098	18	51	-62
54	3	-118	262	0.976471	0.541176	18	51	-61
54	4	-120	262	0.972549	0.533333	18	50	-60
54	4	-120	262	0.972549	0.533333	18	50	-60
54	4	-120	262	0.972549	0.533333	18	50	-60
54	5	-118	262	0.964706	0.541176	18	50	-61
53	4	-118	262	0.972549	0.541176	18	51	-62
52	3	-119	262	0.976471	0.537255	18	51	-61
52	3	-119	262	0.976471	0.537255	18	51	-61
52	3	-117	262	0.976471	0.545098	18	51	-62
51	2	-118	262	0.984314	0.541176	18	51	-62
52	2	-119	262	0.984314	0.537255	18	52	-62
52	2	-121	262	0.984314	0.529412	18	51	-61
52	2	-121	262	0.984314	0.529412	18	51	-61
52	2	-121	262	0.984314	0.529412	18	51	-61
53	1	-121	264	0.992157	0.529412	18	50	-60
54	1	-121	264	0.992157	0.529412	18	51	-60
55	2	-121	264	0.984314	0.529412	18	51	-60
54	3	-122	264	0.976471	0.52549	18	50	-60
54	2	-121	264	0.984314	0.529412	18	51	-60
54	2	-120	264	0.984314	0.533333	18	51	-61
54	2	-119	264	0.984314	0.537255	18	51	-61
54	2	-118	264	0.984314	0.541176	18	51	-62
55	2	-117	264	0.984314	0.545098	18	52	-62
55	2	-116	262	0.984314	0.54902	18	52	-62
54	2	-115	262	0.984314	0.552941	18	52	-63
52	1	-115	262	0.992157	0.552941	18	52	-63
52	1	-116	262	0.992157	0.54902	18	52	-63
52	1	-117	262	0.992157	0.545098	18	51	-62
52	1	-118	262	0.992157	0.541176	18	51	-62
52	2	-119	262	0.984314	0.537255	18	52	-62
53	3	-118	262	0.976471	0.541176	18	51	-62
53	3	-118	262	0.976471	0.541176	18	51	-62
54	3	-116	262	0.980392	0.54902	18	51	-62
54	3	-115	262	0.980392	0.552941	19	51	-62
55	3	-114	262	0.980392	0.556863	19	52	-63
56	3	-115	262	0.980392	0.552941	19	52	-62
55	3	-118	264	0.976471	0.541176	18	51	-61
55	5	-120	262	0.964706	0.533333	18	50	-60
54	5	-120	262	0.964706	0.533333	18	50	-60
55	6	-119	262	0.956863	0.537255	18	50	-60
56	7	-119	262	0.94902	0.537255	19	50	-60
56	8	-121	262	0.941176	0.529412	18	49	-59
57	9	-121	262	0.933333	0.529412	19	48	-58
58	10	-121	264	0.92549	0.529412	19	49	-58
58	10	-121	264	0.92549	0.529412	19	49	-58
60	10	-121	264	0.92549	0.529412	20	48	-58
61	11	-119	264	0.921569	0.537255	20	49	-58
61	11	-120	264	0.917647	0.533333	20	49	-58
62	13	-119	264	0.905882	0.537255	20	49	-58
62	13	-120	264	0.905882	0.533333	20	48	-57
62	13	-122	264	0.901961	0.52549	20	48	-56
62	13	-122	264	0.901961	0.52549	20	48	-56
62	13	-122	264	0.901961	0.52549	20	48	-56
62	13	-122	264	0.901961	0.52549	20	48	-56
62	13	-123	264	0.901961	0.521569	20	48	-56
62	13	-124	264	0.901961	0.517647	20	47	-55
62	13	-124	264	0.901961	0.517647	20	47	-55
62	13	-124	264	0.901961	0.517647	20	47	-55
62	13	-124	264	0.901961	0.517647	20	47	-55
63	14	-123	264	0.894118	0.521569	20	48	-56
64	15	-124	266	0.886275	0.517647	20	47	-54
64	15	-124	266	0.886275	0.517647	20	47	-54
65	15	-123	266	0.886275	0.521569	20	47	-55
66	14	-120	266	0.898039	0.533333	21	49	-56
67	14	-118	266	0.898039	0.541176	21	49	-57
66	13	-118	266	0.905882	0.541176	21	49	-57
66	11	-118	266	0.921569	0.541176	21	50	-58
65	9	-119	266	0.933333	0.537255	20	50	-58
63	7	-119	266	0.94902	0.537255	20	50	-58
61	4	-119	266	0.972549	0.537255	19	52	-60
61	4	-115	264	0.972549	0.552941	20	52	-61
63	10	127	268	0.921569	0.498039	19	47	-54
63	10	127	268	0.921569	0.498039	19	47	-54
63	10	-128	266	0.921569	0.501961	19	47	-54
63	11	-124	266	0.917647	0.517647	20	48	-55
62	11	-121	264	0.917647	0.529412	20	48	-57
61	11	-118	264	0.921569	0.541176	20	49	-59
59	9	-119	264	0.933333	0.537255	20	49	-59
59	9	-119	264	0.933333	0.537255	20	49	-59
59	9	-120	264	0.933333	0.533333	19	49	-59
58	8	-122	264	0.941176	0.52549	19	49	-58
57	7	-123	264	0.94902	0.521569	18	49	-58
55	5	-125	264	0.960784	0.513725	18	49	-58
54	4	-126	264	0.968627	0.509804	17	49	-58
54	4	-126	264	0.968627	0.509804	17	49	-58
54	3	-125	264	0.976471	0.513725	18	49	-58
54	3	-124	264	0.976471	0.517647	18	50	-59
53	2	-123	264	0.984314	0.521569	18	50	-60
53	1	-122	264	0.992157	0.52549	18	50	-60
53	1	-122	264	0.992157	0.52549	18	50	-60
52	1	-124	264	0.992157	0.517647	17	49	-59
52	1	-128	264	0.992157	0.501961	16	49	-58
53	2	126	264	0.984314	0.494118	16	48	-57
53	2	126	264	0.984314	0.494118	16	48	-57
53	2	127	264	0.984314	0.498039	17	48	-57
52	2	-128	264	0.984314	0.501961	16	49	-58
51	1	-128	264	0.992157	0.501961	16	48	-58
51	1	-128	264	0.992157	0.501961	16	48	-58
51	1	-128	264	0.992157	0.501961	16	48	-58
51	1	-128	264	0.992157	0.501961	16	48	-58
51	1	-128	264	0.992157	0.501961	16	48	-58
52	2	-127	264	0.984314	0.505882	17	49	-58
53	3	-126	264	0.976471	0.509804	17	49	-58
53	3	-126	264	0.976471	0.509804	17	49	-58
53	3	-126	264	0.976471	0.509804	17	49	-58
54	4	-125	264	0.968627	0.513725	18	49	-58
53	3	-126	264	0.976471	0.509804	17	49	-58
53	3	-127	264	0.976471	0.505882	17	49	-58
53	4	-127	264	0.968627	0.505882	17	49	-58
52	4	-126	262	0.968627	0.509804	17	49	-58
51	4	-125	262	0.968627	0.513725	17	49	-59
51	4	-126	262	0.968627	0.509804	17	49	-58
53	5	-126	264	0.960784	0.509804	18	48	-58
53	5	-125	262	0.960784	0.513725	18	49	-58
53	5	-124	262	0.960784	0.517647	18	48	-59
54	5	-123	262	0.960784	0.521569	18	49	-59
55	5	-123	264	0.960784	0.521569	18	50	-59
55	5	-123	264	0.960784	0.521569	18	50	-59
56	6	-122	264	0.956863	0.52549	18	49	-59
56	6	-122	264	0.956863	0.52549	18	49	-59
55	5	-123	264	0.960784	0.521569	18	50	-59
55	5	-122	264	0.960784	0.52549	18	49	-59
55	5	-121	264	0.964706	0.529412	18	50	-60
55	5	-121	264	0.964706	0.529412	18	50	-60
54	4	-122	264	0.968627	0.52549	18	50	-60
54	4	-121	262	0.968627	0.529412	18	50	-60
54	4	-120	262	0.972549	0.533333	18	50	-60
55	4	-120	264	0.972549	0.533333	18	51	-60
57	4	-119	264	0.972549	0.537255	18	51	-60
58	5	-118	264	0.964706	0.541176	19	51	-60
58	4	-119	264	0.972549	0.537255	19	51	-60
57	4	-118	264	0.972549	0.541176	19	51	-61
57	4	-117	264	0.972549	0.545098	19	52	-61
57	4	-117	264	0.972549	0.545098	19	52	-61
56	3	-118	264	0.976471	0.541176	18	51	-61
55	3	-116	262	0.980392	0.54902	19	51	-62
54	3	-114	262	0.980392	0.556863	19	52	-63
54	3	-114	262	0.980392	0.556863	19	52	-63
53	2	-116	262	0.984314	0.54902	18	52	-62
54	2	-115	262	0.984314	0.552941	18	52	-63
55	2	-114	262	0.984314	0.556863	19	53	-63
55	1	-108	262	0.992157	0.580392	20	54	-65
55	1	-104	262	0.992157	0.596078	20	55	-67
55	1	-106	262	0.992157	0.588235	20	54	-66
56	2	-107	262	0.988235	0.584314	20	54	-66
55	2	-108	262	0.988235	0.580392	20	54	-65
55	2	-107	262	0.988235	0.584314	20	54	-66
54	1	-108	262	0.992157	0.580392	20	54	-66
54	1	-108	262	0.992157	0.580392	20	54	-66
54	1	-109	262	0.992157	0.576471	20	53	-65
54	1	-110	262	0.992157	0.572549	19	53	-65
54	1	-110	262	0.992157	0.572549	19	53	-65
54	0	-111	262	1	0.568627	19	53	-65
54	0	-112	262	1	0.564706	19	53	-64
54	0	-113	262	1	0.560784	18	53	-64
54	0	-113	262	1	0.560784	18	53	-64
55	1	-112	262	0.992157	0.564706	19	53	-64
55	1	-113	262	0.992157	0.560784	19	53	-63
55	2	-115	262	0.984314	0.552941	19	52	-62
55	3	-116	262	0.980392	0.54902	19	51	-62
54	4	-118	262	0.972549	0.541176	18	51	-61
54	4	-118	262	0.972549	0.541176	18	51	-61
54	4	-118	262	0.972549	0.541176	18	51	-61
54	3	-117	262	0.976471	0.545098	18	51	-62
54	2	-116	262	0.984314	0.54902	18	52	-62
54	2	-117	262	0.984314	0.545098	18	51	-62
54	2	-117	262	0.984314	0.545098	18	51	-62
54	2	-116	262	0.984314	0.54902	18	52	-62
53	1	-116	262	0.992157	0.54902	18	52	-62
52	1	-118	262	0.992157	0.541176	18	51	-62
52	2	-120	262	0.984314	0.533333	18	50	-61
52	2	-121	262	0.984314	0.529412	18	51	-61
52	2	-121	262	0.984314	0.529412	18	51	-61
53	1	-121	264	0.992157	0.529412	18	50	-60
54	1	-121	264	0.992157	0.529412	18	51	-60
55	2	-121	264	0.984314	0.529412	18	51	-60
55	2	-121	264	0.984314	0.529412	18	51	-60
55	2	-121	264	0.984314	0.529412	18	51	-60
55	2	-120	264	0.984314	0.533333	18	51	-60
55	2	-119	264	0.984314	0.537255	18	51	-61
55	2	-118	264	0.984314	0.541176	18	51	-61
55	2	-117	264	0.984314	0.545098	18	52	-62
55	2	-116	262	0.984314	0.54902	18	52	-62
54	2	-115	262	0.984314	0.552941	18	52	-63
52	1	-116	262	0.992157	0.54902	18	52	-63
52	1	-116	262	0.992157	0.54902	18	52	-63
52	1	-117	262	0.992157	0.545098	18	51	-62
52	1	-118	262	0.992157	0.541176	18	51	-62
52	2	-119	262	0.984314	0.537255	18	52	-62
53	3	-118	262	0.976471	0.541176	18	51	-62
53	3	-118	262	0.976471	0.541176	18	51	-62
54	3	-116	262	0.980392	0.54902	18	51	-62
54	3	-115	262	0.980392	0.552941	19	51	-62
55	3	-114	262	0.980392	0.556863	19	52	-63
55	3	-115	262	0.980392	0.552941	19	52	-62
55	3	-118	264	0.976471	0.541176	18	51	-61
54	4	-120	262	0.972549	0.533333	18	50	-60
53	4	-120	262	0.972549	0.533333	18	51	-61
53	5	-119	262	0.964706	0.537255	18	50	-61
53	5	-120	262	0.964706	0.533333	18	50	-60
53	5	-120	262	0.964706	0.533333	18	50	-60
54	7	-120	262	0.94902	0.533333	18	49	-60
55	8	-120	262	0.941176	0.533333	18	49	-60
58	10	-119	262	0.92549	0.537255	19	49	-59
59	10	-121	264	0.92549	0.529412	19	49	-58
60	11	-120	264	0.917647	0.533333	20	49	-58
62	13	-118	264	0.905882	0.541176	20	49	-58
62	13	-119	264	0.905882	0.537255	20	49	-58
61	12	-121	264	0.909804	0.529412	20	48	-57
62	13	-121	264	0.901961	0.529412	20	48	-57
62	13	-121	264	0.901961	0.529412	20	48	-57
62	13	-121	264	0.901961	0.529412	20	48	-57
62	13	-121	264	0.901961	0.529412	20	48	-57
62	13	-122	264	0.901961	0.52549	20	48	-56
62	13	-123	264	0.901961	0.521569	20	48	-56
62	13	-123	264	0.901961	0.521569	20	48	-56
62	13	-123	264	0.901961	0.521569	20	48	-56
62	13	-123	264	0.901961	0.521569	20	48	-56
63	14	-122	264	0.894118	0.52549	20	48	-56
63	14	-123	264	0.894118	0.521569	20	48	-56
63	14	-124	264	0.894118	0.517647	20	47	-55
64	14	-123	266	0.894118	0.521569	20	48	-55
65	14	-120	266	0.898039	0.533333	21	48	-56
65	13	-120	266	0.905882	0.533333	20	49	-57
66	13	-120	266	0.905882	0.533333	21	49	-56
66	12	-120	266	0.913725	0.533333	21	49	-56
64	9	-122	266	0.933333	0.52549	20	49	-56
63	7	-122	266	0.94902	0.52549	19	50	-57
62	7	-120	266	0.94902	0.533333	20	50	-58
61	4	-118	266	0.972549	0.541176	19	51	-60
61	10	126	266	0.921569	0.494118	18	47	-54
62	11	127	266	0.913725	0.498039	19	46	-54
62	11	-128	266	0.913725	0.501961	19	47	-54
62	11	-127	266	0.913725	0.505882	19	47	-55
60	11	-126	264	0.913725	0.509804	19	47	-56
58	11	-124	264	0.917647	0.517647	19	47	-57
59	11	-122	264	0.917647	0.52549	19	48	-57
59	10	-122	264	0.92549	0.52549	19	49	-58
58	8	-123	264	0.941176	0.521569	18	49	-58
57	7	-123	264	0.94902	0.521569	18	49	-58
55	5	-124	264	0.960784	0.517647	18	49	-58
54	4	-125	264	0.968627	0.513725	18	49	-58
53	3	-126	264	0.976471	0.509804	17	49	-58
52	2	-127	264	0.984314	0.505882	17	49	-58
53	3	-125	264	0.976471	0.513725	17	49	-59
52	2	-124	264	0.984314	0.517647	17	49	-59
52	2	-124	264	0.984314	0.517647	17	49	-59
52	2	-124	264	0.984314	0.517647	17	49	-59
52	2	-124	264	0.984314	0.517647	17	49	-59
51	1	-125	264	0.992157	0.513725	17	49	-59
51	1	-127	264	0.992157	0.505882	17	48	-58
51	1	127	264	0.992157	0.498039	16	49	-58
52	2	-128	264	0.984314	0.501961	16	49	-58
52	2	127	264	0.984314	0.498039	16	48	-57
51	3	-128	264	0.976471	0.501961	17	48	-57
51	3	-128	264	0.976471	0.501961	17	48	-57
51	3	-128	264	0.976471	0.501961	17	48	-57
51	3	-128	264	0.976471	0.501961	17	48	-57
50	2	127	264	0.984314	0.498039	16	48	-58
50	2	127	264	0.984314	0.498039	16	48	-58
50	2	127	264	0.984314	0.498039	16	48	-58
51	3	-128	264	0.976471	0.501961	17	48	-57
52	4	-127	264	0.968627	0.505882	17	48	-58
52	4	-127	264	0.968627	0.505882	17	48	-58
52	4	-128	264	0.968627	0.501961	17	48	-57
52	4	-128	264	0.968627	0.501961	17	48	-57
52	4	-128	264	0.968627	0.501961	17	48	-57
53	5	-126	264	0.960784	0.509804	18	48	-58
51	4	-127	262	0.968627	0.505882	17	48	-58
52	5	-126	262	0.960784	0.509804	17	48	-58
54	6	-124	262	0.952941	0.517647	18	49	-58
54	4	-125	264	0.968627	0.513725	18	49	-58
54	4	-124	264	0.968627	0.517647	18	50	-59
55	5	-123	264	0.960784	0.521569	18	50	-59
55	5	-124	264	0.960784	0.517647	18	49	-58
55	5	-124	264	0.960784	0.517647	18	49	-58
55	5	-124	264	0.960784	0.517647	18	49	-58
55	5	-124	264	0.960784	0.517647	18	49	-58
55	5	-123	264	0.960784	0.521569	18	50	-59
55	5	-122	264	0.960784	0.52549	18	49	-59
56	5	-121	264	0.964706	0.529412	18	50	-59
56	5	-120	264	0.964706	0.533333	18	50	-60
55	4	-121	264	0.968627	0.529412	18	50	-60
54	4	-121	262	0.968627	0.529412	18	50	-60
54	4	-120	262	0.972549	0.533333	18	50	-60
54	4	-119	262	0.972549	0.537255	18	51	-61
54	3	-120	264	0.976471	0.533333	18	50	-60
56	3	-119	264	0.976471	0.537255	18	50	-60
56	3	-119	264	0.976471	0.537255	18	50	-60
56	3	-119	264	0.976471	0.537255	18	50	-60
56	3	-118	264	0.976471	0.541176	18	51	-61
56	3	-117	264	0.976471	0.545098	19	51	-61
56	3	-117	264	0.976471	0.545098	19	51	-61
56	3	-117	264	0.976471	0.545098	19	51	-61
55	3	-115	262	0.980392	0.552941	19	52	-62
54	2	-114	262	0.984314	0.556863	19	52	-63
54	2	-114	262	0.984314	0.556863	19	52	-63
54	2	-115	262	0.984314	0.552941	18	52	-63
54	2	-114	262	0.984314	0.556863	19	52	-63
55	2	-113	262	0.984314	0.560784	19	53	-63
55	1	-111	262	0.992157	0.568627	19	53	-64
56	2	-109	262	0.988235	0.576471	20	54	-65
56	2	-109	262	0.988235	0.576471	20	54	-65
56	2	-110	262	0.988235	0.572549	20	54	-65
55	3	-110	262	0.980392	0.572549	20	53	-65
54	3	-110	262	0.980392	0.572549	20	53	-65
53	2	-110	262	0.988235	0.572549	19	53	-65
53	2	-109	260	0.988235	0.576471	19	54	-66
53	2	-109	260	0.988235	0.576471	19	54	-66
53	2	-110	262	0.988235	0.572549	19	53	-65
54	2	-111	262	0.984314	0.568627	19	54	-65
54	1	-114	262	0.992157	0.556863	19	52	-63
54	0	-114	262	1	0.556863	18	52	-63
55	0	-114	264	1	0.556863	18	53	-63
55	0	-114	264	1	0.556863	18	53	-63
56	1	-113	264	0.992157	0.560784	19	53	-63
56	1	-114	264	0.992157	0.556863	19	52	-63
57	2	-113	264	0.984314	0.560784	19	53	-63
56	3	-115	262	0.980392	0.552941	19	52	-62
55	3	-116	262	0.980392	0.54902	19	51	-62
55	3	-116	262	0.980392	0.54902	19	51	-62
54	2	-117	262	0.984314	0.545098	18	51	-62
55	3	-114	262	0.980392	0.556863	19	52	-63
54	2	-113	262	0.984314	0.560784	19	53	-64
54	2	-114	262	0.984314	0.556863	19	52	-63
53	1	-116	262	0.992157	0.54902	18	52	-62
53	1	-116	262	0.992157	0.54902	18	52	-62
54	2	-114	262	0.984314	0.556863	19	52	-63
54	2	-116	262	0.984314	0.54902	18	52	-62
54	2	-118	264	0.984314	0.541176	18	51	-62
54	2	-119	264	0.984314	0.537255	18	51	-61
54	2	-120	264	0.984314	0.533333	18	51	-61
54	2	-120	264	0.984314	0.533333	18	51	-61
55	2	-120	264	0.984314	0.533333	18	51	-60
55	2	-120	264	0.984314	0.533333	18	51	-60
55	2	-120	264	0.984314	0.533333	18	51	-60
55	2	-120	264	0.984314	0.533333	18	51	-60
55	2	-120	264	0.984314	0.533333	18	51	-60
55	2	-120	264	0.984314	0.533333	18	51	-60
55	2	-119	264	0.984314	0.537255	18	51	-61
55	2	-119	264	0.984314	0.537255	18	51	-61
55	2	-118	264	0.984314	0.541176	18	51	-61
53	1	-118	262	0.992157	0.541176	18	51	-62
52	1	-117	262	0.992157	0.545098	18	51	-62
52	1	-117	262	0.992157	0.545098	18	51	-62
52	1	-117	262	0.992157	0.545098	18	51	-62
52	1	-118	262	0.992157	0.541176	18	51	-62
51	1	-120	262	0.992157	0.533333	18	51	-61
52	2	-119	262	0.984314	0.537255	18	52	-62
53	3	-118	262	0.976471	0.541176	18	51	-62
53	2	-117	262	0.984314	0.545098	18	52	-62
53	2	-116	262	0.984314	0.54902	18	52	-62
53	2	-115	262	0.984314	0.552941	18	52	-63
53	2	-116	262	0.984314	0.54902	18	52	-62
52	3	-118	262	0.976471	0.541176	18	51	-62
53	4	-119	262	0.972549	0.537255	18	50	-61
52	4	-120	262	0.972549	0.533333	18	50	-61
52	4	-120	262	0.972549	0.533333	18	50	-61
53	5	-119	262	0.964706	0.537255	18	50	-61
52	4	-120	262	0.972549	0.533333	18	50	-61
52	4	-120	262	0.972549	0.533333	18	50	-61
53	5	-120	262	0.964706	0.533333	18	50	-60
56	8	-121	262	0.941176	0.529412	18	49	-59
57	9	-122	264	0.933333	0.52549	19	49	-58
58	10	-122	264	0.92549	0.52549	19	48	-58
59	11	-120	264	0.917647	0.533333	20	49	-58
59	11	-121	264	0.917647	0.529412	20	48	-58
60	11	-122	264	0.917647	0.52549	20	48	-57
61	12	-121	264	0.909804	0.529412	20	48	-57
61	12	-121	264	0.909804	0.529412	20	48	-57
61	12	-121	264	0.909804	0.529412	20	48	-57
61	12	-121	264	0.909804	0.529412	20	48	-57
61	12	-122	264	0.909804	0.52549	20	48	-57
61	12	-123	264	0.909804	0.521569	20	48	-56
61	12	-123	264	0.909804	0.521569	20	48	-56
62	13	-122	264	0.901961	0.52549	20	48	-56
62	13	-122	264	0.901961	0.52549	20	48	-56
62	13	-122	264	0.901961	0.52549	20	48	-56
63	14	-122	264	0.894118	0.52549	20	48	-56
63	14	-123	264	0.894118	0.521569	20	48	-56
63	14	-123	264	0.894118	0.521569	20	48	-56
63	14	-122	264	0.894118	0.52549	20	48	-56
64	14	-122	266	0.894118	0.52549	20	48	-56
65	13	-122	266	0.901961	0.52549	20	48	-56
65	12	-123	266	0.909804	0.521569	20	48	-55
65	11	-123	266	0.917647	0.521569	20	48	-55
64	10	-123	266	0.92549	0.521569	20	49	-56
64	9	-120	266	0.933333	0.533333	20	49	-57
62	7	-120	266	0.94902	0.533333	20	50	-58
59	9	125	266	0.929412	0.490196	18	46	-54
60	10	125	266	0.921569	0.490196	18	47	-53
60	10	126	266	0.921569	0.494118	18	46	-54
61	11	-128	266	0.913725	0.501961	19	46	-54
60	11	-128	266	0.913725	0.501961	18	47	-54
58	12	-127	264	0.905882	0.505882	18	46	-55
58	10	-126	264	0.921569	0.509804	18	48	-56
58	9	-125	264	0.929412	0.513725	18	48	-56
58	8	-123	264	0.941176	0.521569	18	49	-58
57	7	-123	264	0.94902	0.521569	18	49	-58
55	5	-124	264	0.960784	0.517647	18	49	-58
54	4	-124	264	0.968627	0.517647	18	50	-59
53	3	-125	264	0.976471	0.513725	17	49	-59
52	2	-126	264	0.984314	0.509804	17	50	-59
52	2	-125	264	0.984314	0.513725	17	50	-59
52	2	-125	264	0.984314	0.513725	17	50	-59
52	2	-125	264	0.984314	0.513725	17	50	-59
52	2	-125	264	0.984314	0.513725	17	50	-59
52	2	-125	264	0.984314	0.513725	17	50	-59
51	1	-126	264	0.992157	0.509804	17	49	-59
51	1	-126	264	0.992157	0.509804	17	49	-59
51	1	-127	264	0.992157	0.505882	17	48	-58
52	2	-127	264	0.984314	0.505882	17	49	-58
52	2	-128	264	0.984314	0.501961	16	49	-58
51	3	-128	264	0.976471	0.501961	17	48	-57
50	3	-128	262	0.976471	0.501961	16	48	-58
50	3	127	262	0.976471	0.498039	16	47	-57
50	3	127	262	0.976471	0.498039	16	47	-57
49	2	126	262	0.984314	0.494118	16	48	-57
49	2	126	262	0.984314	0.494118	16	48	-57
49	2	126	262	0.984314	0.494118	16	48	-57
50	3	127	262	0.976471	0.498039	16	47	-57
50	3	127	262	0.976471	0.498039	16	47	-57
50	3	127	262	0.976471	0.498039	16	47	-57
51	4	127	262	0.968627	0.498039	16	48	-57
51	4	126	264	0.968627	0.494118	16	47	-57
52	5	-128	262	0.960784	0.501961	17	47	-57
53	6	-126	262	0.952941	0.509804	18	48	-58
52	5	-127	262	0.960784	0.505882	17	49	-58
52	5	-127	262	0.960784	0.505882	17	49	-58
54	6	-125	264	0.952941	0.513725	18	48	-58
54	4	-124	264	0.968627	0.517647	18	50	-59
54	4	-124	264	0.968627	0.517647	18	50	-59
55	5	-123	264	0.960784	0.521569	18	50	-59
55	5	-123	264	0.960784	0.521569	18	50	-59
55	5	-123	264	0.960784	0.521569	18	50	-59
55	5	-123	264	0.960784	0.521569	18	50	-59
55	5	-123	264	0.960784	0.521569	18	50	-59
55	5	-122	264	0.960784	0.52549	18	49	-59
54	4	-122	264	0.968627	0.52549	18	50	-60
55	4	-121	264	0.968627	0.529412	18	50	-60
56	3	-121	264	0.976471	0.529412	18	51	-60
56	5	-119	264	0.964706	0.537255	18	50	-60
54	4	-120	262	0.972549	0.533333	18	50	-60
54	4	-119	262	0.972549	0.537255	18	51	-61
53	3	-120	262	0.976471	0.533333	18	51	-61
54	2	-119	264	0.984314	0.537255	18	51	-61
56	3	-118	264	0.976471	0.541176	18	51	-61
55	2	-119	264	0.984314	0.537255	18	51	-61
55	3	-118	264	0.976471	0.541176	18	51	-61
55	3	-117	264	0.976471	0.545098	18	51	-62
56	3	-117	264	0.976471	0.545098	19	51	-61
56	3	-117	264	0.976471	0.545098	19	51	-61
56	3	-116	264	0.980392	0.54902	19	52	-62
56	3	-115	262	0.980392	0.552941	19	52	-62
55	2	-114	262	0.984314	0.556863	19	53	-63
55	2	-114	262	0.984314	0.556863	19	53	-63
55	2	-114	262	0.984314	0.556863	19	53	-63
55	1	-113	262	0.992157	0.560784	19	53	-63
55	1	-112	262	0.992157	0.564706	19	53	-64
55	2	-113	262	0.984314	0.560784	19	53	-63
56	3	-113	262	0.980392	0.560784	19	52	-63
56	3	-112	262	0.980392	0.564706	20	52	-63
56	3	-112	262	0.980392	0.564706	20	52	-63
55	3	-112	262	0.980392	0.564706	19	53	-64
54	3	-112	262	0.980392	0.564706	19	53	-64
53	2	-112	262	0.984314	0.564706	19	53	-64
53	2	-111	262	0.984314	0.568627	19	53	-65
53	2	-111	262	0.984314	0.568627	19	53	-65
53	2	-111	262	0.984314	0.568627	19	53	-65
54	2	-113	262	0.984314	0.560784	19	53	-64
54	1	-116	262	0.992157	0.54902	18	52	-62
55	0	-116	264	1	0.54902	18	52	-62
55	0	-116	264	1	0.54902	18	52	-62
55	0	-116	264	1	0.54902	18	52	-62
56	1	-115	264	0.992157	0.552941	19	53	-62
56	1	-115	264	0.992157	0.552941	19	53	-62
57	2	-113	264	0.984314	0.560784	19	53	-63
57	2	-114	264	0.984314	0.556863	19	53	-63
56	3	-114	262	0.980392	0.556863	19	52	-62
56	3	-114	262	0.980392	0.556863	19	52	-62
55	2	-115	262	0.984314	0.552941	19	52	-62
56	2	-112	262	0.984314	0.564706	19	53	-64
55	1	-111	262	0.992157	0.568627	19	53	-64
54	0	-113	262	1	0.560784	18	53	-64
54	1	-114	262	0.992157	0.556863	19	52	-63
54	1	-115	262	0.992157	0.552941	18	52	-63
55	2	-114	262	0.984314	0.556863	19	53	-63
55	2	-116	262	0.984314	0.54902	18	52	-62
55	2	-117	264	0.984314	0.545098	18	52	-62
55	2	-119	264	0.984314	0.537255	18	51	-61
55	2	-120	264	0.984314	0.533333	18	51	-60
55	2	-120	264	0.984314	0.533333	18	51	-60
55	2	-120	264	0.984314	0.533333	18	51	-60
55	2	-120	264	0.984314	0.533333	18	51	-60
55	2	-120	264	0.984314	0.533333	18	51	-60
55	2	-120	264	0.984314	0.533333	18	51	-60
55	2	-120	264	0.984314	0.533333	18	51	-60
55	2	-120	264	0.984314	0.533333	18	51	-60
55	2	-120	264	0.984314	0.533333	18	51	-60
55	2	-119	264	0.984314	0.537255	18	51	-61
55	2	-118	264	0.984314	0.541176	18	51	-61
53	1	-118	262	0.992157	0.541176	18	51	-62
52	1	-117	262	0.992157	0.545098	18	51	-62
52	1	-117	262	0.992157	0.545098	18	51	-62
52	1	-117	262	0.992157	0.545098	18	51	-62
52	1	-118	262	0.992157	0.541176	18	51	-62
51	1	-120	262	0.992157	0.533333	18	51	-61
52	2	-119	262	0.984314	0.537255	18	52	-62
53	3	-118	262	0.976471	0.541176	18	51	-62
53	2	-117	262	0.984314	0.545098	18	52	-62
53	2	-116	262	0.984314	0.54902	18	52	-62
53	2	-116	262	0.984314	0.54902	18	52	-62
53	2	-116	262	0.984314	0.54902	18	52	-62
52	3	-118	262	0.976471	0.541176	18	51	-62
51	3	-119	262	0.976471	0.537255	18	50	-61
51	3	-120	262	0.976471	0.533333	18	50	-61
51	3	-121	262	0.976471	0.529412	18	49	-60
51	3	-122	262	0.976471	0.52549	18	50	-60
52	4	-121	262	0.968627	0.529412	18	50	-60
52	4	-120	262	0.972549	0.533333	18	50	-61
53	5	-120	262	0.964706	0.533333	18	50	-60
54	7	-121	262	0.94902	0.529412	18	49	-59
55	8	-123	262	0.941176	0.521569	18	48	-58
56	9	-122	262	0.933333	0.52549	19	48	-58
56	9	-122	262	0.933333	0.52549	19	48	-58
58	10	-122	264	0.92549	0.52549	19	48	-58
60	11	-122	264	0.917647	0.52549	20	48	-57
61	12	-121	264	0.909804	0.529412	20	48	-57
61	12	-121	264	0.909804	0.529412	20	48	-57
61	12	-121	264	0.909804	0.529412	20	48	-57
61	12	-121	264	0.909804	0.529412	20	48	-57
61	12	-122	264	0.909804	0.52549	20	48	-57
61	12	-122	264	0.909804	0.52549	20	48	-57
61	12	-123	264	0.909804	0.521569	20	48	-56
62	13	-122	264	0.901961	0.52549	20	48	-56
62	13	-122	264	0.901961	0.52549	20	48	-56
62	13	-122	264	0.901961	0.52549	20	48	-56
63	14	-121	264	0.898039	0.529412	20	48	-56
63	14	-122	264	0.894118	0.52549	20	48	-56
63	14	-123	264	0.894118	0.521569	20	48	-56
63	14	-123	264	0.894118	0.521569	20	48	-56
63	14	-123	264	0.894118	0.521569	20	48	-56
64	14	-124	266	0.894118	0.517647	20	47	-55
65	14	-124	266	0.894118	0.517647	20	48	-55
65	12	-125	266	0.909804	0.513725	20	48	-54
63	10	-126	266	0.921569	0.509804	19	47	-55
65	12	-122	266	0.909804	0.52549	20	48	-56
62	9	-123	266	0.933333	0.521569	20	48	-56
59	9	124	266	0.92549	0.486275	18	46	-53
59	9	124	266	0.92549	0.486275	18	46	-53
59	9	124	266	0.92549	0.486275	18	46	-53
60	10	126	266	0.921569	0.494118	18	46	-54
59	10	-128	264	0.921569	0.501961	18	47	-55
58	10	-125	264	0.92549	0.513725	18	48	-56
58	9	-125	264	0.929412	0.513725	18	48	-56
59	8	-123	264	0.941176	0.521569	19	49	-57
59	8	-122	264	0.941176	0.52549	19	49	-58
56	6	-123	264	0.952941	0.521569	18	48	-58
54	4	-124	264	0.968627	0.517647	18	50	-59
53	3	-125	264	0.976471	0.513725	17	49	-59
52	2	-126	264	0.984314	0.509804	17	50	-59
52	2	-126	264	0.984314	0.509804	17	50	-59
52	2	-126	264	0.984314	0.509804	17	50	-59
52	2	-126	264	0.984314	0.509804	17	50	-59
52	2	-126	264	0.984314	0.509804	17	50	-59
52	2	-126	264	0.984314	0.509804	17	50	-59
52	2	-126	264	0.984314	0.509804	17	50	-59
51	1	-127	264	0.992157	0.505882	17	48	-58
51	1	-127	264	0.992157	0.505882	17	48	-58
51	1	-127	264	0.992157	0.505882	17	48	-58
52	2	-127	264	0.984314	0.505882	17	49	-58
52	2	-128	264	0.984314	0.501961	16	49	-58
51	3	-128	264	0.976471	0.501961	17	48	-57
50	3	-128	262	0.976471	0.501961	16	48	-58
50	3	127	262	0.976471	0.498039	16	47	-57
50	3	126	262	0.976471	0.494118	16	48	-57
49	2	125	262	0.984314	0.490196	16	48	-57
49	2	125	262	0.984314	0.490196	16	48	-57
49	2	125	262	0.984314	0.490196	16	48	-57
50	3	126	262	0.976471	0.494118	16	48	-57
50	3	126	262	0.976471	0.494118	16	48	-57
50	3	126	262	0.976471	0.494118	16	48	-57
51	4	126	264	0.968627	0.494118	16	47	-57
52	5	126	264	0.960784	0.494118	17	47	-56
53	6	127	264	0.952941	0.498039	17	46	-56
53	6	-127	262	0.952941	0.505882	18	47	-57
52	5	-127	262	0.960784	0.505882	17	49	-58
52	5	-127	262	0.960784	0.505882	17	49	-58
53	5	-126	264	0.960784	0.509804	18	48	-58
55	5	-124	264	0.960784	0.517647	18	49	-58
55	5	-123	264	0.960784	0.521569	18	50	-59
55	5	-122	264	0.960784	0.52549	18	49	-59
56	5	-121	264	0.964706	0.529412	18	50	-59
56	5	-121	264	0.964706	0.529412	18	50	-59
57	5	-121	264	0.964706	0.529412	18	50	-59
56	5	-121	264	0.964706	0.529412	18	50	-59
56	5	-120	264	0.964706	0.533333	18	50	-60
55	4	-121	264	0.968627	0.529412	18	50	-60
56	3	-121	264	0.976471	0.529412	18	51	-60
56	3	-121	264	0.976471	0.529412	18	51	-60
56	5	-119	264	0.964706	0.537255	18	50	-60
53	3	-120	262	0.976471	0.533333	18	51	-61
53	3	-120	262	0.976471	0.533333	18	51	-61
53	3	-120	262	0.976471	0.533333	18	51	-61
54	2	-119	264	0.984314	0.537255	18	51	-61
55	2	-118	264	0.984314	0.541176	18	51	-61
55	2	-118	264	0.984314	0.541176	18	51	-61
54	2	-118	264	0.984314	0.541176	18	51	-62
54	2	-118	264	0.984314	0.541176	18	51	-62
55	2	-118	264	0.984314	0.541176	18	51	-61
55	2	-117	264	0.984314	0.545098	18	52	-62
55	2	-116	262	0.984314	0.54902	18	52	-62
55	2	-115	262	0.984314	0.552941	19	52	-62
55	2	-114	262	0.984314	0.556863	19	53	-63
55	2	-113	262	0.984314	0.560784	19	53	-63
55	1	-113	262	0.992157	0.560784	19	53	-63
55	1	-112	262	0.992157	0.564706	19	53	-64
55	1	-112	262	0.992157	0.564706	19	53	-64
55	2	-113	262	0.984314	0.560784	19	53	-63
55	2	-113	262	0.984314	0.560784	19	53	-63
55	2	-113	262	0.984314	0.560784	19	53	-63
56	3	-112	262	0.980392	0.564706	20	52	-63
55	3	-112	262	0.980392	0.564706	19	53	-64
53	2	-113	262	0.984314	0.560784	19	52	-64
53	2	-112	262	0.984314	0.564706	19	53	-64
53	2	-112	262	0.984314	0.564706	19	53	-64
53	2	-112	262	0.984314	0.564706	19	53	-64
53	2	-112	262	0.984314	0.564706	19	53	-64
54	2	-114	262	0.984314	0.556863	19	52	-63
54	1	-117	262	0.992157	0.545098	18	51	-62
55	1	-117	264	0.992157	0.545098	18	52	-62
55	0	-117	264	1	0.545098	18	52	-62
55	0	-117	264	1	0.545098	18	52	-62
56	1	-116	264	0.992157	0.54902	19	52	-62
56	1	-116	264	0.992157	0.54902	19	52	-62
57	2	-114	264	0.984314	0.556863	19	53	-63
56	2	-114	264	0.984314	0.556863	19	52	-63
56	3	-113	262	0.980392	0.560784	19	52	-63
56	3	-114	262	0.980392	0.556863	19	52	-62
[truncated: 24,395 more rows]

## Sheet: Average Colours
red	green	blue	hue	saturation	value	lightness	a*	b*
56.1178	4.1772	132.179	1	0.968229	0.518348	17.9631	49.3335	-58.1868
