# Supplementary material for: Parallel and High Throughput Reaction Monitoring with Computer Vision
Source: Angew Chem Int Ed Engl. 2024 Oct 31;64(1):e202413395. doi: 10.1002/anie.202413395 (PMC11701362; doi:10.1002/anie.202413395)
Supplement: Supplementary file 2 — Supporting Information [file ANIE-64-e202413395-s002.zip › Supporting Info - Machine readable data part 1/Figure 4 - glare analysis/24_above_SIanal__2/24_above_SIanal.xlsx]

## Sheet: Raw Colour Distributions
red	green	blue	hue	saturation	value	lightness	a*	b*
59	36	-80	250	0.796078	0.690196	27	50	-70
58	35	-85	250	0.796078	0.670588	27	49	-68
57	35	-88	250	0.792157	0.658824	26	48	-67
52	30	-94	250	0.815686	0.635294	24	48	-67
50	28	-95	250	0.827451	0.631373	23	48	-67
50	27	-94	250	0.831373	0.635294	23	49	-68
49	26	-93	250	0.839216	0.639216	23	50	-68
47	24	-94	250	0.85098	0.635294	23	50	-69
42	19	-100	250	0.878431	0.611765	21	50	-68
47	25	-97	250	0.843137	0.623529	23	49	-67
55	31	-92	250	0.811765	0.643137	25	49	-67
57	33	-91	250	0.8	0.647059	25	48	-66
57	34	-92	250	0.792157	0.643137	25	47	-66
55	33	-93	250	0.796078	0.639216	25	47	-66
56	34	-91	250	0.792157	0.647059	25	47	-66
57	35	-90	250	0.788235	0.65098	26	48	-66
57	35	-92	250	0.788235	0.643137	25	47	-65
57	35	-94	250	0.784314	0.635294	25	46	-65
57	37	-93	250	0.772549	0.639216	26	45	-64
57	38	-93	250	0.768627	0.639216	26	45	-64
57	38	-95	250	0.764706	0.631373	26	44	-63
57	38	-97	250	0.760784	0.623529	25	44	-62
57	38	-99	250	0.756863	0.615686	25	43	-61
57	39	-100	250	0.74902	0.611765	25	42	-61
57	39	-101	250	0.74902	0.607843	25	42	-60
58	40	-100	250	0.745098	0.611765	26	42	-60
58	40	-101	250	0.741176	0.607843	25	42	-60
59	41	-101	250	0.737255	0.607843	26	41	-59
58	40	-101	250	0.741176	0.607843	25	42	-60
58	40	-101	250	0.741176	0.607843	25	42	-60
58	40	-100	250	0.745098	0.611765	26	42	-60
58	40	-99	250	0.745098	0.615686	26	42	-61
60	42	-96	250	0.737255	0.627451	27	42	-61
59	41	-97	250	0.741176	0.623529	26	42	-61
58	40	-98	250	0.745098	0.619608	26	43	-61
58	39	-98	250	0.752941	0.619608	26	43	-61
59	41	-98	250	0.741176	0.619608	26	42	-60
60	42	-99	250	0.733333	0.615686	27	41	-60
60	42	-99	250	0.733333	0.615686	27	41	-60
60	42	-99	250	0.733333	0.615686	27	41	-60
60	42	-99	250	0.733333	0.615686	27	41	-60
61	43	-98	250	0.729412	0.619608	27	41	-60
61	43	-97	250	0.729412	0.623529	27	42	-60
61	43	-98	250	0.729412	0.619608	27	41	-60
59	42	-101	248	0.729412	0.607843	26	40	-59
59	43	-104	248	0.717647	0.596078	26	39	-57
61	43	-104	250	0.717647	0.596078	26	39	-57
59	39	-107	250	0.737255	0.584314	25	40	-57
51	28	-114	252	0.803922	0.556863	21	42	-58
42	14	-120	254	0.898039	0.533333	18	46	-61
37	8	-116	254	0.941176	0.54902	17	49	-64
34	5	-110	252	0.964706	0.572549	18	51	-67
31	4	-107	252	0.972549	0.584314	18	52	-69
29	4	-105	250	0.972549	0.592157	18	53	-70
29	4	-104	250	0.972549	0.596078	18	53	-71
29	4	-105	250	0.972549	0.592157	18	53	-70
28	4	-106	250	0.972549	0.588235	18	53	-70
28	5	-107	250	0.964706	0.584314	18	52	-69
27	4	-108	250	0.972549	0.580392	17	52	-69
28	4	-106	250	0.972549	0.588235	18	53	-70
27	3	-106	250	0.980392	0.588235	18	52	-70
27	3	-105	250	0.980392	0.592157	18	53	-70
28	3	-103	250	0.980392	0.6	18	53	-71
28	2	-101	250	0.988235	0.607843	18	55	-72
29	2	-101	250	0.988235	0.607843	18	55	-72
29	2	-101	250	0.988235	0.607843	18	55	-72
28	2	-99	250	0.988235	0.615686	18	54	-73
28	2	-97	250	0.988235	0.623529	19	55	-74
27	1	-97	250	0.992157	0.623529	18	56	-74
28	2	-95	250	0.988235	0.631373	19	56	-74
27	2	-94	250	0.988235	0.635294	19	56	-75
28	3	-93	250	0.980392	0.639216	20	56	-75
29	4	-91	250	0.976471	0.647059	20	57	-76
30	4	-90	250	0.976471	0.65098	20	57	-76
30	3	-88	250	0.980392	0.658824	20	57	-76
31	4	-86	250	0.976471	0.666667	21	58	-77
30	3	-87	250	0.980392	0.662745	20	58	-77
31	4	-86	250	0.976471	0.666667	21	58	-77
31	4	-86	250	0.976471	0.666667	21	58	-77
30	3	-88	250	0.980392	0.658824	20	57	-76
30	3	-87	250	0.980392	0.662745	20	58	-77
29	2	-89	250	0.988235	0.654902	20	58	-76
29	3	-92	250	0.980392	0.643137	20	57	-75
29	3	-95	250	0.980392	0.631373	19	56	-74
29	3	-95	250	0.980392	0.631373	19	56	-74
30	4	-95	250	0.976471	0.631373	19	56	-74
31	6	-96	250	0.960784	0.627451	20	54	-73
29	5	-103	250	0.968627	0.6	18	53	-71
31	9	-116	250	0.937255	0.54902	17	48	-65
50	29	-112	252	0.8	0.564706	22	43	-59
64	45	-102	250	0.705882	0.603922	27	39	-56
79	61	-86	250	0.643137	0.666667	33	37	-56
58	37	-83	250	0.784314	0.678431	27	48	-68
57	35	-87	250	0.792157	0.662745	26	48	-68
55	33	-91	250	0.8	0.647059	25	48	-67
50	28	-97	250	0.823529	0.623529	23	48	-66
48	25	-96	250	0.843137	0.627451	23	49	-67
49	25	-92	250	0.847059	0.643137	23	51	-69
48	24	-91	250	0.854902	0.647059	23	51	-70
47	23	-91	250	0.858824	0.647059	23	51	-70
43	20	-96	250	0.87451	0.627451	21	51	-69
50	27	-92	250	0.835294	0.643137	23	50	-69
57	35	-88	250	0.792157	0.658824	26	48	-67
58	35	-91	250	0.788235	0.647059	26	47	-66
56	34	-93	250	0.792157	0.639216	25	46	-65
56	34	-94	250	0.788235	0.635294	25	47	-65
56	34	-94	250	0.788235	0.635294	25	47	-65
55	35	-95	250	0.784314	0.631373	25	46	-64
56	36	-95	250	0.776471	0.631373	25	45	-64
56	36	-96	250	0.776471	0.627451	25	45	-63
57	37	-96	250	0.768627	0.627451	25	44	-63
57	38	-96	250	0.760784	0.627451	26	44	-63
57	38	-97	250	0.760784	0.623529	25	44	-62
57	38	-97	250	0.760784	0.623529	25	44	-62
57	38	-99	250	0.756863	0.615686	25	43	-61
57	39	-101	250	0.74902	0.607843	25	42	-60
58	40	-100	250	0.745098	0.611765	26	42	-60
58	40	-100	250	0.745098	0.611765	26	42	-60
58	40	-102	250	0.741176	0.603922	25	41	-59
59	41	-102	250	0.733333	0.603922	26	41	-59
59	41	-102	250	0.733333	0.603922	26	41	-59
59	41	-101	250	0.737255	0.607843	26	41	-59
59	41	-100	250	0.737255	0.611765	26	41	-60
59	41	-99	250	0.737255	0.615686	26	41	-60
60	42	-97	250	0.737255	0.623529	27	42	-61
59	41	-98	250	0.741176	0.619608	26	42	-60
58	40	-99	250	0.745098	0.615686	26	42	-61
58	40	-99	250	0.745098	0.615686	26	42	-61
59	41	-99	250	0.737255	0.615686	26	41	-60
60	42	-100	250	0.729412	0.611765	26	41	-59
60	42	-100	250	0.729412	0.611765	26	41	-59
60	42	-100	250	0.729412	0.611765	26	41	-59
60	42	-100	250	0.729412	0.611765	26	41	-59
61	43	-99	250	0.72549	0.615686	27	41	-59
61	43	-99	250	0.72549	0.615686	27	41	-59
61	43	-99	250	0.72549	0.615686	27	41	-59
60	42	-101	250	0.729412	0.607843	26	40	-59
60	42	-102	250	0.72549	0.603922	26	40	-58
61	43	-103	250	0.717647	0.6	26	40	-57
59	40	-107	250	0.733333	0.584314	25	40	-57
53	31	-113	252	0.784314	0.560784	22	42	-58
43	17	-121	254	0.87451	0.529412	18	45	-60
39	11	-117	254	0.921569	0.545098	18	48	-63
35	6	-112	252	0.956863	0.564706	18	50	-67
32	4	-108	252	0.972549	0.580392	18	52	-69
29	3	-106	250	0.980392	0.588235	18	53	-70
30	4	-105	250	0.972549	0.592157	18	53	-70
29	4	-106	250	0.972549	0.588235	18	53	-70
28	5	-107	250	0.964706	0.584314	18	52	-69
28	5	-109	250	0.964706	0.576471	17	52	-69
27	4	-110	250	0.972549	0.572549	17	52	-69
28	3	-110	250	0.980392	0.572549	17	51	-68
28	3	-109	250	0.980392	0.576471	17	51	-69
28	3	-108	250	0.980392	0.580392	17	52	-69
28	3	-106	250	0.980392	0.588235	18	53	-70
28	3	-105	250	0.980392	0.592157	18	53	-70
29	3	-104	250	0.980392	0.596078	18	53	-71
29	3	-103	250	0.980392	0.6	18	53	-71
28	3	-102	250	0.980392	0.603922	18	54	-72
27	3	-100	250	0.980392	0.611765	18	54	-72
26	2	-100	250	0.988235	0.611765	18	55	-73
26	2	-99	250	0.988235	0.615686	18	55	-73
26	2	-98	250	0.988235	0.619608	18	55	-73
27	3	-96	250	0.980392	0.627451	19	55	-74
29	3	-95	250	0.980392	0.631373	19	56	-74
30	4	-93	250	0.976471	0.639216	20	56	-75
30	4	-91	250	0.976471	0.647059	20	57	-76
30	4	-89	250	0.976471	0.654902	20	57	-76
29	2	-89	250	0.988235	0.654902	20	58	-76
30	3	-88	250	0.980392	0.658824	20	57	-76
30	3	-87	250	0.980392	0.662745	20	58	-77
30	3	-87	250	0.980392	0.662745	20	58	-77
30	3	-87	250	0.980392	0.662745	20	58	-77
30	3	-88	250	0.980392	0.658824	20	57	-76
30	4	-90	250	0.976471	0.65098	20	57	-76
30	4	-92	250	0.976471	0.643137	20	56	-75
29	3	-93	250	0.980392	0.639216	20	56	-75
29	3	-92	250	0.980392	0.643137	20	57	-75
30	4	-90	250	0.976471	0.65098	20	57	-76
30	4	-93	250	0.976471	0.639216	20	56	-75
28	4	-110	250	0.972549	0.572549	17	51	-68
34	13	-119	250	0.905882	0.537255	17	46	-62
55	36	-110	250	0.752941	0.572549	24	40	-57
71	54	-99	250	0.654902	0.615686	30	36	-54
58	37	-87	250	0.780392	0.662745	27	47	-67
56	34	-91	250	0.792157	0.647059	25	47	-66
53	31	-95	250	0.807843	0.631373	24	47	-66
51	29	-97	250	0.815686	0.623529	23	48	-66
51	27	-94	250	0.831373	0.635294	23	50	-68
49	23	-92	250	0.858824	0.643137	23	52	-70
48	22	-90	250	0.866667	0.65098	23	53	-71
47	21	-90	250	0.87451	0.65098	23	53	-71
46	22	-92	250	0.866667	0.643137	23	52	-70
55	32	-86	250	0.811765	0.666667	25	50	-69
57	35	-89	250	0.792157	0.654902	26	47	-67
55	34	-94	250	0.788235	0.635294	25	46	-65
55	33	-96	250	0.792157	0.627451	25	46	-64
55	33	-97	250	0.792157	0.623529	25	46	-64
55	35	-97	250	0.780392	0.623529	25	45	-63
54	35	-98	250	0.780392	0.619608	25	44	-63
54	35	-99	250	0.776471	0.615686	25	44	-63
54	35	-100	250	0.776471	0.611765	24	44	-62
55	36	-100	250	0.768627	0.611765	25	44	-62
56	37	-100	250	0.764706	0.611765	25	43	-61
57	38	-98	250	0.760784	0.619608	25	43	-62
58	39	-97	250	0.752941	0.623529	26	43	-62
58	39	-98	250	0.752941	0.619608	26	43	-61
58	40	-100	250	0.745098	0.611765	26	42	-60
58	40	-100	250	0.745098	0.611765	26	42	-60
59	41	-99	250	0.737255	0.615686	26	41	-60
59	41	-101	250	0.737255	0.607843	26	41	-59
59	41	-103	250	0.733333	0.6	26	40	-58
59	41	-103	250	0.733333	0.6	26	40	-58
59	41	-101	250	0.737255	0.607843	26	41	-59
59	41	-100	250	0.737255	0.611765	26	41	-60
59	41	-100	250	0.737255	0.611765	26	41	-60
59	41	-99	250	0.737255	0.615686	26	41	-60
59	41	-100	250	0.737255	0.611765	26	41	-60
59	41	-100	250	0.737255	0.611765	26	41	-60
59	41	-100	250	0.737255	0.611765	26	41	-60
60	42	-100	250	0.729412	0.611765	26	41	-59
60	42	-100	250	0.729412	0.611765	26	41	-59
60	42	-100	250	0.729412	0.611765	26	41	-59
60	42	-100	250	0.729412	0.611765	26	41	-59
60	42	-100	250	0.729412	0.611765	26	41	-59
61	43	-99	250	0.72549	0.615686	27	41	-59
61	43	-99	250	0.72549	0.615686	27	41	-59
60	42	-100	250	0.729412	0.611765	26	41	-59
61	43	-100	250	0.72549	0.611765	27	40	-59
62	43	-101	250	0.721569	0.607843	27	40	-58
61	43	-103	250	0.717647	0.6	26	40	-57
59	42	-107	250	0.717647	0.584314	25	39	-56
55	35	-112	250	0.756863	0.564706	23	40	-57
48	25	-118	252	0.819608	0.541176	20	43	-58
40	13	-118	252	0.905882	0.541176	18	47	-62
34	5	-116	252	0.964706	0.54902	17	50	-65
33	4	-111	252	0.972549	0.568627	17	51	-67
31	2	-108	252	0.988235	0.580392	17	53	-69
29	2	-107	252	0.988235	0.584314	17	53	-70
28	3	-107	250	0.980392	0.584314	18	52	-70
27	4	-109	250	0.972549	0.576471	17	52	-69
27	4	-112	250	0.972549	0.564706	16	51	-68
29	5	-111	250	0.964706	0.568627	17	51	-68
29	4	-112	250	0.972549	0.564706	17	51	-68
29	3	-111	250	0.980392	0.568627	17	51	-68
29	3	-110	250	0.980392	0.572549	17	52	-68
30	4	-109	250	0.972549	0.576471	17	52	-69
30	4	-109	250	0.972549	0.576471	17	52	-69
28	3	-109	250	0.980392	0.576471	17	51	-69
28	3	-108	250	0.980392	0.580392	17	52	-69
27	3	-105	250	0.980392	0.592157	18	53	-70
27	3	-103	250	0.980392	0.6	18	54	-71
27	3	-102	250	0.980392	0.603922	18	53	-72
26	2	-102	250	0.988235	0.603922	18	54	-72
27	3	-100	250	0.980392	0.611765	18	54	-72
27	3	-99	250	0.980392	0.615686	18	54	-73
29	3	-97	250	0.980392	0.623529	19	55	-73
29	3	-96	250	0.980392	0.627451	19	55	-74
30	3	-94	250	0.980392	0.635294	20	56	-74
30	4	-91	250	0.976471	0.647059	20	57	-76
29	3	-91	250	0.980392	0.647059	20	57	-76
30	3	-89	250	0.980392	0.654902	20	57	-76
30	3	-87	250	0.980392	0.662745	20	58	-77
30	3	-87	250	0.980392	0.662745	20	58	-77
31	4	-86	250	0.976471	0.666667	21	58	-77
31	4	-88	250	0.976471	0.658824	20	58	-76
31	4	-88	250	0.976471	0.658824	20	58	-76
30	3	-89	250	0.980392	0.654902	20	57	-76
30	4	-89	250	0.976471	0.654902	20	57	-76
30	4	-90	250	0.976471	0.65098	20	57	-76
28	0	-90	250	1	0.65098	20	58	-77
28	0	-90	250	1	0.65098	20	58	-77
28	2	-99	250	0.988235	0.615686	18	54	-73
27	4	-114	250	0.972549	0.556863	16	50	-67
38	18	-119	250	0.866667	0.537255	18	45	-61
65	47	-106	250	0.686275	0.588235	27	37	-54
54	35	-95	248	0.784314	0.631373	25	45	-64
51	32	-98	248	0.796078	0.619608	24	46	-64
51	29	-100	250	0.815686	0.611765	23	47	-64
51	28	-100	250	0.819608	0.611765	23	47	-64
52	27	-96	252	0.831373	0.627451	23	49	-67
50	23	-94	252	0.858824	0.635294	23	51	-69
49	22	-91	252	0.866667	0.647059	23	52	-70
47	20	-91	252	0.878431	0.647059	23	52	-71
49	25	-90	250	0.85098	0.65098	23	51	-70
56	33	-87	250	0.803922	0.662745	26	49	-68
55	34	-92	250	0.792157	0.643137	25	47	-66
55	35	-95	250	0.784314	0.631373	25	46	-64
55	35	-97	250	0.780392	0.623529	25	45	-63
55	35	-97	250	0.780392	0.623529	25	45	-63
53	34	-100	250	0.780392	0.611765	24	44	-63
52	35	-101	248	0.772549	0.607843	24	43	-62
53	36	-101	248	0.768627	0.607843	25	43	-62
53	36	-102	248	0.764706	0.603922	24	42	-61
54	36	-103	250	0.764706	0.6	24	42	-61
55	37	-103	250	0.756863	0.6	25	42	-60
56	37	-101	250	0.760784	0.607843	25	43	-61
57	38	-99	250	0.756863	0.615686	25	43	-61
57	39	-100	250	0.74902	0.611765	25	42	-61
58	40	-100	250	0.745098	0.611765	26	42	-60
58	40	-101	250	0.741176	0.607843	25	42	-60
58	40	-101	250	0.741176	0.607843	25	42	-60
59	41	-102	250	0.733333	0.603922	26	41	-59
59	41	-103	250	0.733333	0.6	26	40	-58
59	41	-103	250	0.733333	0.6	26	40	-58
59	41	-103	250	0.733333	0.6	26	40	-58
59	41	-101	250	0.737255	0.607843	26	41	-59
59	41	-100	250	0.737255	0.611765	26	41	-60
59	41	-100	250	0.737255	0.611765	26	41	-60
59	41	-100	250	0.737255	0.611765	26	41	-60
59	41	-101	250	0.737255	0.607843	26	41	-59
59	41	-102	250	0.733333	0.603922	26	41	-59
59	41	-103	250	0.733333	0.6	26	40	-58
59	41	-103	250	0.733333	0.6	26	40	-58
60	42	-101	250	0.729412	0.607843	26	40	-59
60	42	-100	250	0.729412	0.611765	26	41	-59
60	42	-100	250	0.729412	0.611765	26	41	-59
60	42	-100	250	0.729412	0.611765	26	41	-59
61	43	-99	250	0.72549	0.615686	27	41	-59
61	43	-99	250	0.72549	0.615686	27	41	-59
61	43	-100	250	0.72549	0.611765	27	40	-59
61	43	-101	250	0.721569	0.607843	27	40	-58
60	42	-104	250	0.72549	0.596078	26	40	-57
59	41	-107	250	0.72549	0.584314	25	39	-57
57	38	-111	250	0.737255	0.568627	24	39	-56
52	31	-116	252	0.780392	0.54902	22	41	-56
43	19	-117	252	0.862745	0.545098	19	45	-61
35	8	-117	252	0.941176	0.545098	17	49	-64
34	5	-113	252	0.964706	0.560784	17	50	-66
32	2	-111	252	0.984314	0.568627	17	52	-68
31	3	-108	252	0.980392	0.580392	18	52	-69
28	3	-107	250	0.980392	0.584314	18	52	-70
27	4	-110	250	0.972549	0.572549	17	52	-69
27	4	-113	250	0.972549	0.560784	16	51	-67
27	4	-112	250	0.972549	0.564706	16	51	-68
29	4	-111	250	0.972549	0.568627	17	51	-68
29	3	-111	250	0.980392	0.568627	17	51	-68
29	3	-111	250	0.980392	0.568627	17	51	-68
30	5	-111	250	0.964706	0.568627	17	51	-68
31	6	-112	250	0.956863	0.564706	17	50	-67
29	5	-112	250	0.964706	0.564706	17	50	-67
28	5	-111	250	0.964706	0.568627	17	51	-68
27	4	-108	250	0.972549	0.580392	17	52	-69
27	3	-105	250	0.980392	0.592157	18	53	-70
26	2	-105	250	0.988235	0.592157	18	53	-71
26	2	-104	250	0.988235	0.596078	18	53	-71
27	3	-102	250	0.980392	0.603922	18	53	-72
27	3	-101	250	0.980392	0.607843	18	54	-72
28	3	-100	250	0.980392	0.611765	18	54	-72
28	2	-99	250	0.988235	0.615686	18	54	-73
29	2	-97	250	0.988235	0.623529	19	56	-74
29	3	-94	250	0.980392	0.635294	20	56	-74
28	2	-93	250	0.988235	0.639216	20	57	-75
29	2	-90	250	0.988235	0.65098	20	58	-76
29	2	-89	250	0.988235	0.654902	20	58	-76
29	2	-89	250	0.988235	0.654902	20	58	-76
31	4	-87	250	0.976471	0.662745	21	58	-77
31	4	-88	250	0.976471	0.658824	20	58	-76
31	4	-86	250	0.976471	0.666667	21	58	-77
31	4	-84	250	0.976471	0.67451	21	59	-78
30	3	-88	250	0.980392	0.658824	20	57	-76
30	4	-91	250	0.976471	0.647059	20	57	-76
30	2	-89	250	0.988235	0.654902	20	58	-76
29	1	-89	250	0.992157	0.654902	20	58	-76
30	4	-91	250	0.976471	0.647059	20	57	-76
29	4	-101	250	0.972549	0.607843	18	54	-72
29	7	-120	250	0.94902	0.533333	16	49	-64
50	30	-117	250	0.784314	0.545098	21	41	-57
52	33	-98	250	0.792157	0.619608	24	46	-64
50	31	-99	248	0.803922	0.615686	23	45	-64
51	29	-99	250	0.815686	0.615686	23	47	-65
52	27	-98	252	0.827451	0.619608	23	48	-66
52	26	-96	252	0.839216	0.627451	23	49	-67
51	24	-93	252	0.85098	0.639216	23	51	-68
50	22	-94	252	0.862745	0.635294	23	51	-69
50	23	-93	252	0.858824	0.639216	23	51	-69
55	30	-90	252	0.819608	0.65098	25	50	-68
57	35	-91	250	0.788235	0.647059	25	47	-66
55	35	-95	250	0.784314	0.631373	25	46	-64
54	35	-98	250	0.780392	0.619608	25	44	-63
54	35	-99	250	0.776471	0.615686	25	44	-63
54	35	-100	250	0.776471	0.611765	24	44	-62
52	35	-102	248	0.772549	0.603922	24	43	-62
52	35	-102	248	0.772549	0.603922	24	43	-62
52	36	-102	248	0.764706	0.603922	24	43	-61
53	36	-103	248	0.764706	0.6	24	43	-61
53	36	-104	248	0.764706	0.596078	24	42	-60
55	37	-104	250	0.756863	0.596078	25	42	-60
56	38	-102	250	0.752941	0.603922	25	42	-60
56	38	-101	250	0.752941	0.607843	25	42	-61
57	39	-100	250	0.74902	0.611765	25	42	-61
57	39	-101	250	0.74902	0.607843	25	42	-60
58	40	-101	250	0.741176	0.607843	25	42	-60
58	40	-102	250	0.741176	0.603922	25	41	-59
58	40	-103	250	0.737255	0.6	25	41	-59
58	40	-104	250	0.737255	0.596078	25	41	-58
58	40	-104	250	0.737255	0.596078	25	41	-58
58	40	-104	250	0.737255	0.596078	25	41	-58
58	40	-103	250	0.737255	0.6	25	41	-59
58	40	-103	250	0.737255	0.6	25	41	-59
59	41	-101	250	0.737255	0.607843	26	41	-59
59	41	-101	250	0.737255	0.607843	26	41	-59
59	41	-102	250	0.733333	0.603922	26	41	-59
59	41	-103	250	0.733333	0.6	26	40	-58
59	41	-103	250	0.733333	0.6	26	40	-58
59	41	-103	250	0.733333	0.6	26	40	-58
60	42	-101	250	0.729412	0.607843	26	40	-59
60	42	-100	250	0.729412	0.611765	26	41	-59
60	42	-100	250	0.729412	0.611765	26	41	-59
60	42	-100	250	0.729412	0.611765	26	41	-59
60	42	-100	250	0.729412	0.611765	26	41	-59
61	43	-99	250	0.72549	0.615686	27	41	-59
61	43	-99	250	0.72549	0.615686	27	41	-59
60	42	-101	250	0.729412	0.607843	26	40	-59
60	42	-103	250	0.72549	0.6	26	40	-58
59	41	-106	250	0.72549	0.588235	25	40	-57
59	41	-109	250	0.721569	0.576471	25	39	-56
52	33	-116	250	0.764706	0.54902	22	40	-56
46	24	-117	252	0.827451	0.545098	20	43	-59
38	14	-118	252	0.898039	0.541176	18	47	-62
34	8	-118	252	0.941176	0.541176	17	48	-64
33	5	-115	252	0.964706	0.552941	17	50	-66
31	4	-112	252	0.972549	0.564706	17	51	-67
28	3	-111	250	0.980392	0.568627	17	52	-68
28	4	-111	250	0.972549	0.568627	17	52	-68
28	4	-113	250	0.972549	0.560784	16	51	-67
28	4	-112	250	0.972549	0.564706	17	51	-68
28	3	-110	250	0.980392	0.572549	17	51	-68
28	3	-110	250	0.980392	0.572549	17	51	-68
28	4	-111	250	0.972549	0.568627	17	52	-68
28	4	-113	250	0.972549	0.560784	16	51	-67
30	6	-113	250	0.956863	0.560784	17	50	-67
30	7	-112	250	0.952941	0.564706	17	50	-67
30	7	-111	250	0.952941	0.568627	17	51	-67
28	5	-110	250	0.964706	0.572549	17	51	-68
27	4	-109	250	0.972549	0.576471	17	52	-69
27	4	-108	250	0.972549	0.580392	17	52	-69
27	4	-107	250	0.972549	0.584314	17	53	-70
27	3	-105	250	0.980392	0.592157	18	53	-70
26	2	-103	250	0.988235	0.6	18	54	-72
27	2	-102	250	0.988235	0.603922	18	54	-72
28	1	-102	250	0.992157	0.603922	18	55	-72
28	1	-100	250	0.992157	0.611765	18	55	-72
29	2	-97	250	0.988235	0.623529	19	56	-74
29	2	-95	250	0.988235	0.631373	19	56	-74
29	2	-94	250	0.988235	0.635294	19	56	-75
30	3	-91	250	0.980392	0.647059	20	57	-76
30	2	-90	250	0.988235	0.65098	20	58	-76
32	4	-87	250	0.976471	0.662745	21	58	-77
31	4	-87	250	0.976471	0.662745	21	58	-77
31	4	-84	250	0.976471	0.67451	21	59	-78
31	4	-83	250	0.976471	0.678431	21	59	-78
31	4	-85	250	0.976471	0.670588	21	59	-78
31	5	-88	250	0.968627	0.658824	21	57	-76
30	4	-89	250	0.976471	0.654902	20	57	-76
29	3	-90	250	0.980392	0.65098	20	57	-76
31	3	-88	250	0.980392	0.658824	20	58	-76
31	4	-91	250	0.976471	0.647059	20	57	-75
26	1	-111	250	0.992157	0.568627	16	52	-69
35	14	-119	250	0.898039	0.537255	18	46	-62
52	32	-97	250	0.8	0.623529	24	46	-65
51	30	-95	250	0.811765	0.631373	24	47	-66
50	28	-95	250	0.827451	0.631373	23	48	-67
51	26	-95	252	0.839216	0.631373	23	49	-67
51	24	-93	252	0.85098	0.639216	23	51	-68
49	22	-94	252	0.862745	0.635294	23	51	-69
50	22	-96	252	0.862745	0.627451	22	51	-68
53	27	-95	252	0.831373	0.631373	23	49	-67
56	32	-95	252	0.8	0.631373	25	48	-65
56	34	-97	250	0.784314	0.623529	25	45	-63
55	35	-99	250	0.776471	0.615686	25	44	-63
53	34	-101	250	0.780392	0.607843	24	44	-62
53	34	-102	250	0.780392	0.603922	24	43	-62
53	34	-103	250	0.776471	0.6	24	44	-61
53	36	-102	248	0.764706	0.603922	24	42	-61
53	36	-102	248	0.764706	0.603922	24	42	-61
53	37	-101	248	0.760784	0.607843	25	42	-61
54	37	-101	248	0.760784	0.607843	25	43	-61
55	37	-102	250	0.760784	0.603922	25	42	-61
55	37	-103	250	0.756863	0.6	25	42	-60
56	38	-102	250	0.752941	0.603922	25	42	-60
56	38	-102	250	0.752941	0.603922	25	42	-60
56	38	-103	250	0.752941	0.6	25	41	-60
57	39	-103	250	0.745098	0.6	25	41	-59
57	39	-104	250	0.745098	0.596078	25	41	-59
57	39	-105	250	0.741176	0.592157	25	40	-58
58	40	-104	250	0.737255	0.596078	25	41	-58
58	40	-104	250	0.737255	0.596078	25	41	-58
58	40	-104	250	0.737255	0.596078	25	41	-58
58	40	-104	250	0.737255	0.596078	25	41	-58
58	40	-104	250	0.737255	0.596078	25	41	-58
58	40	-104	250	0.737255	0.596078	25	41	-58
58	40	-104	250	0.737255	0.596078	25	41	-58
58	40	-104	250	0.737255	0.596078	25	41	-58
58	40	-104	250	0.737255	0.596078	25	41	-58
59	41	-103	250	0.733333	0.6	26	40	-58
59	41	-103	250	0.733333	0.6	26	40	-58
59	41	-103	250	0.733333	0.6	26	40	-58
60	42	-102	250	0.72549	0.603922	26	40	-58
60	42	-101	250	0.729412	0.607843	26	40	-59
60	42	-102	250	0.72549	0.603922	26	40	-58
60	42	-101	250	0.729412	0.607843	26	40	-59
60	42	-100	250	0.729412	0.611765	26	41	-59
60	42	-100	250	0.729412	0.611765	26	41	-59
61	43	-98	250	0.729412	0.619608	27	41	-60
60	42	-100	250	0.729412	0.611765	26	41	-59
59	41	-103	250	0.733333	0.6	26	40	-58
60	42	-104	250	0.72549	0.596078	26	40	-57
59	42	-108	250	0.717647	0.580392	25	38	-56
54	37	-114	250	0.741176	0.556863	23	38	-55
49	30	-116	250	0.784314	0.54902	21	41	-57
42	21	-119	250	0.847059	0.537255	19	43	-60
37	14	-120	252	0.898039	0.533333	18	46	-61
33	10	-119	250	0.92549	0.537255	17	47	-63
30	6	-118	250	0.956863	0.541176	16	48	-65
28	4	-117	250	0.972549	0.545098	16	49	-66
28	3	-115	250	0.980392	0.552941	16	50	-67
29	3	-112	250	0.980392	0.564706	17	51	-68
28	2	-111	250	0.984314	0.568627	17	52	-68
28	3	-109	250	0.980392	0.576471	17	51	-69
29	5	-109	250	0.964706	0.576471	17	52	-69
28	5	-110	250	0.964706	0.572549	17	51	-68
28	5	-112	250	0.964706	0.564706	17	51	-68
28	5	-113	250	0.964706	0.560784	17	50	-67
30	7	-111	250	0.952941	0.568627	17	51	-67
30	7	-110	250	0.952941	0.572549	18	50	-68
29	6	-111	250	0.956863	0.568627	17	50	-67
29	6	-111	250	0.956863	0.568627	17	50	-67
28	5	-112	250	0.964706	0.564706	17	51	-68
27	4	-111	250	0.972549	0.568627	17	51	-68
26	3	-108	250	0.980392	0.580392	17	52	-69
26	2	-103	250	0.988235	0.6	18	54	-72
28	3	-102	250	0.980392	0.603922	18	54	-72
29	3	-102	250	0.980392	0.603922	18	54	-72
29	2	-101	250	0.988235	0.607843	18	55	-72
29	2	-99	250	0.988235	0.615686	18	55	-73
29	2	-98	250	0.988235	0.619608	18	56	-73
29	2	-97	250	0.988235	0.623529	19	56	-74
30	3	-93	250	0.980392	0.639216	20	56	-75
31	3	-89	250	0.980392	0.654902	20	58	-76
31	3	-88	250	0.980392	0.658824	20	58	-76
31	4	-85	250	0.976471	0.670588	21	59	-78
31	4	-84	250	0.976471	0.67451	21	59	-78
31	4	-83	250	0.976471	0.678431	21	59	-78
31	4	-83	250	0.976471	0.678431	21	59	-78
31	4	-84	250	0.976471	0.67451	21	59	-78
30	4	-89	250	0.976471	0.654902	20	57	-76
30	4	-92	250	0.976471	0.643137	20	56	-75
31	3	-89	250	0.980392	0.654902	20	58	-76
30	2	-89	250	0.988235	0.654902	20	58	-76
28	2	-99	250	0.988235	0.615686	18	54	-73
27	4	-113	250	0.972549	0.560784	16	51	-67
50	29	-97	250	0.815686	0.623529	23	47	-66
50	27	-94	250	0.831373	0.635294	23	49	-68
49	25	-94	250	0.847059	0.635294	23	50	-68
47	23	-94	250	0.858824	0.635294	23	51	-69
48	22	-92	250	0.866667	0.643137	23	52	-70
46	19	-96	252	0.882353	0.627451	22	51	-69
48	22	-99	252	0.858824	0.615686	22	50	-67
54	28	-98	252	0.823529	0.619608	23	47	-65
55	32	-99	252	0.796078	0.615686	24	46	-64
55	34	-101	250	0.780392	0.607843	24	44	-62
54	34	-102	250	0.780392	0.603922	24	44	-62
54	34	-102	250	0.780392	0.603922	24	44	-62
54	34	-103	250	0.776471	0.6	24	43	-61
53	35	-104	250	0.768627	0.596078	24	43	-61
53	35	-104	250	0.768627	0.596078	24	43	-61
53	36	-102	248	0.764706	0.603922	24	42	-61
54	37	-101	248	0.760784	0.607843	25	43	-61
54	37	-101	248	0.760784	0.607843	25	43	-61
55	37	-102	250	0.760784	0.603922	25	42	-61
55	37	-103	250	0.756863	0.6	25	42	-60
56	38	-102	250	0.752941	0.603922	25	42	-60
56	38	-102	250	0.752941	0.603922	25	42	-60
57	39	-102	250	0.745098	0.603922	25	41	-60
57	39	-103	250	0.745098	0.6	25	41	-59
57	39	-104	250	0.745098	0.596078	25	41	-59
57	39	-105	250	0.741176	0.592157	25	40	-58
58	40	-104	250	0.737255	0.596078	25	41	-58
58	40	-104	250	0.737255	0.596078	25	41	-58
58	40	-104	250	0.737255	0.596078	25	41	-58
58	40	-104	250	0.737255	0.596078	25	41	-58
58	40	-104	250	0.737255	0.596078	25	41	-58
58	40	-104	250	0.737255	0.596078	25	41	-58
58	40	-104	250	0.737255	0.596078	25	41	-58
58	40	-104	250	0.737255	0.596078	25	41	-58
57	39	-105	250	0.741176	0.592157	25	40	-58
58	40	-104	250	0.737255	0.596078	25	41	-58
59	41	-103	250	0.733333	0.6	26	40	-58
59	41	-103	250	0.733333	0.6	26	40	-58
60	42	-102	250	0.72549	0.603922	26	40	-58
60	42	-102	250	0.72549	0.603922	26	40	-58
60	42	-102	250	0.72549	0.603922	26	40	-58
60	42	-102	250	0.72549	0.603922	26	40	-58
60	42	-101	250	0.729412	0.607843	26	40	-59
60	42	-100	250	0.729412	0.611765	26	41	-59
60	42	-100	250	0.729412	0.611765	26	41	-59
59	41	-101	250	0.737255	0.607843	26	41	-59
59	41	-102	250	0.733333	0.603922	26	41	-59
59	41	-104	250	0.729412	0.596078	25	40	-58
59	41	-106	250	0.72549	0.588235	25	40	-57
58	41	-109	250	0.721569	0.576471	25	38	-56
55	36	-112	250	0.74902	0.564706	23	40	-57
47	27	-119	250	0.803922	0.537255	20	41	-57
40	21	-122	250	0.843137	0.52549	18	43	-59
33	13	-124	250	0.901961	0.517647	16	45	-61
31	10	-123	250	0.92549	0.521569	16	46	-62
30	7	-121	250	0.94902	0.529412	16	48	-64
30	4	-118	252	0.972549	0.541176	16	50	-65
31	3	-113	252	0.980392	0.560784	17	51	-67
30	3	-110	252	0.980392	0.572549	17	52	-68
29	3	-109	250	0.980392	0.576471	17	52	-69
28	4	-109	250	0.972549	0.576471	17	51	-69
27	4	-110	250	0.972549	0.572549	17	52	-69
28	5	-110	250	0.964706	0.572549	17	51	-68
28	5	-111	250	0.964706	0.568627	17	51	-68
29	6	-110	250	0.960784	0.572549	18	50	-68
29	6	-111	250	0.956863	0.568627	17	50	-67
31	8	-111	250	0.945098	0.568627	18	50	-67
32	9	-111	250	0.937255	0.568627	18	50	-67
29	6	-114	250	0.956863	0.556863	17	50	-66
27	4	-114	250	0.972549	0.556863	16	50	-67
27	4	-109	250	0.972549	0.576471	17	52	-69
26	2	-105	250	0.988235	0.592157	18	53	-71
27	3	-103	250	0.980392	0.6	18	54	-71
28	3	-104	250	0.980392	0.596078	18	53	-71
28	3	-102	250	0.980392	0.603922	18	54	-72
28	3	-100	250	0.980392	0.611765	18	54	-72
28	2	-100	250	0.988235	0.611765	18	55	-72
28	2	-99	250	0.988235	0.615686	18	54	-73
28	2	-96	250	0.988235	0.627451	19	55	-74
29	3	-93	250	0.980392	0.639216	20	56	-75
30	4	-89	250	0.976471	0.654902	20	57	-76
30	3	-87	250	0.980392	0.662745	20	58	-77
32	4	-84	250	0.976471	0.67451	21	59	-78
32	4	-83	250	0.976471	0.678431	21	59	-78
32	4	-80	250	0.976471	0.690196	21	59	-79
32	3	-79	250	0.984314	0.694118	21	60	-80
31	3	-86	250	0.984314	0.666667	21	58	-77
31	4	-92	250	0.976471	0.643137	20	57	-75
32	5	-89	250	0.968627	0.654902	20	57	-76
30	3	-88	250	0.980392	0.658824	20	57	-76
29	3	-92	250	0.980392	0.643137	20	57	-75
25	1	-104	250	0.992157	0.596078	18	54	-72
50	28	-97	250	0.823529	0.623529	23	48	-66
48	24	-97	250	0.85098	0.623529	22	49	-67
46	22	-95	250	0.862745	0.631373	22	51	-69
44	19	-95	250	0.882353	0.631373	22	51	-70
44	18	-95	250	0.886275	0.631373	21	52	-70
42	16	-99	250	0.898039	0.615686	21	51	-69
47	22	-100	252	0.858824	0.611765	22	49	-67
55	31	-99	252	0.803922	0.615686	24	47	-64
55	32	-100	252	0.796078	0.611765	24	46	-63
55	34	-100	250	0.780392	0.611765	24	44	-62
54	33	-102	250	0.784314	0.603922	24	44	-62
54	33	-103	250	0.784314	0.6	24	44	-62
53	33	-104	250	0.784314	0.596078	23	44	-61
53	35	-104	250	0.768627	0.596078	24	43	-61
52	35	-104	248	0.768627	0.596078	24	42	-61
52	35	-103	248	0.772549	0.6	24	43	-61
53	36	-102	248	0.764706	0.603922	24	42	-61
53	36	-102	248	0.764706	0.603922	24	42	-61
54	36	-103	250	0.764706	0.6	24	42	-61
55	37	-103	250	0.756863	0.6	25	42	-60
55	37	-103	250	0.756863	0.6	25	42	-60
56	38	-102	250	0.752941	0.603922	25	42	-60
57	39	-102	250	0.745098	0.603922	25	41	-60
56	38	-104	250	0.74902	0.596078	25	41	-59
57	39	-104	250	0.745098	0.596078	25	41	-59
57	39	-105	250	0.741176	0.592157	25	40	-58
57	39	-105	250	0.741176	0.592157	25	40	-58
57	39	-105	250	0.741176	0.592157	25	40	-58
58	40	-104	250	0.737255	0.596078	25	41	-58
58	40	-104	250	0.737255	0.596078	25	41	-58
58	40	-103	250	0.737255	0.6	25	41	-59
58	40	-102	250	0.741176	0.603922	25	41	-59
58	40	-103	250	0.737255	0.6	25	41	-59
58	40	-104	250	0.737255	0.596078	25	41	-58
58	40	-104	250	0.737255	0.596078	25	41	-58
59	41	-103	250	0.733333	0.6	26	40	-58
59	41	-103	250	0.733333	0.6	26	40	-58
59	41	-103	250	0.733333	0.6	26	40	-58
59	41	-103	250	0.733333	0.6	26	40	-58
60	42	-102	250	0.72549	0.603922	26	40	-58
60	42	-102	250	0.72549	0.603922	26	40	-58
60	42	-102	250	0.72549	0.603922	26	40	-58
60	42	-102	250	0.72549	0.603922	26	40	-58
59	41	-102	250	0.733333	0.603922	26	41	-59
59	41	-102	250	0.733333	0.603922	26	41	-59
58	40	-103	250	0.737255	0.6	25	41	-59
59	41	-102	250	0.733333	0.603922	26	41	-59
59	41	-103	250	0.733333	0.6	26	40	-58
59	41	-104	250	0.729412	0.596078	25	40	-58
58	40	-107	250	0.733333	0.584314	25	40	-57
59	40	-108	250	0.729412	0.580392	25	40	-56
55	35	-113	252	0.756863	0.560784	23	40	-56
46	27	-120	250	0.8	0.533333	20	41	-57
38	20	-124	250	0.847059	0.517647	18	42	-58
35	14	-125	250	0.894118	0.513725	16	44	-60
30	7	-125	252	0.945098	0.513725	15	47	-62
31	5	-120	252	0.964706	0.533333	16	49	-64
31	4	-114	252	0.972549	0.556863	16	51	-67
30	3	-111	252	0.980392	0.568627	17	51	-68
31	4	-108	252	0.972549	0.580392	18	52	-69
29	3	-108	250	0.980392	0.580392	17	52	-69
28	4	-109	250	0.972549	0.576471	17	51	-69
29	5	-109	250	0.964706	0.576471	17	52	-69
29	5	-110	250	0.964706	0.572549	17	51	-68
30	6	-110	250	0.960784	0.572549	18	50	-68
29	5	-112	250	0.964706	0.564706	17	50	-67
31	7	-112	250	0.952941	0.564706	17	50	-67
33	9	-112	250	0.937255	0.564706	18	49	-66
32	8	-113	250	0.945098	0.560784	17	50	-66
29	6	-114	250	0.956863	0.556863	17	50	-66
27	5	-110	250	0.964706	0.572549	17	51	-68
26	4	-106	250	0.972549	0.588235	18	52	-70
26	4	-105	250	0.972549	0.592157	18	54	-71
27	3	-105	250	0.980392	0.592157	18	53	-70
27	3	-103	250	0.980392	0.6	18	54	-71
27	3	-102	250	0.980392	0.603922	18	53	-72
26	2	-101	250	0.988235	0.607843	18	54	-72
27	3	-99	250	0.980392	0.615686	18	54	-73
27	3	-98	250	0.980392	0.619608	19	54	-73
27	2	-97	250	0.988235	0.623529	18	56	-74
29	3	-93	250	0.980392	0.639216	20	56	-75
30	3	-89	250	0.980392	0.654902	20	57	-76
32	4	-85	250	0.976471	0.670588	21	58	-77
33	3	-82	250	0.984314	0.682353	21	59	-79
33	3	-78	250	0.984314	0.698039	22	60	-80
33	3	-76	250	0.984314	0.705882	22	61	-81
33	3	-81	250	0.984314	0.686275	21	59	-79
33	4	-88	250	0.976471	0.658824	21	57	-76
31	3	-89	250	0.980392	0.654902	20	58	-76
30	4	-90	250	0.976471	0.65098	20	57	-76
29	3	-93	250	0.980392	0.639216	20	56	-75
30	4	-98	250	0.976471	0.619608	19	55	-73
49	25	-98	250	0.843137	0.619608	23	49	-67
48	23	-96	250	0.854902	0.627451	22	50	-68
45	20	-96	250	0.87451	0.627451	22	51	-69
42	17	-96	250	0.894118	0.627451	21	52	-70
41	17	-97	250	0.894118	0.623529	21	51	-70
41	17	-100	250	0.890196	0.611765	21	51	-69
47	24	-101	250	0.847059	0.607843	22	48	-66
54	31	-101	252	0.8	0.607843	23	46	-63
54	33	-101	250	0.788235	0.607843	24	45	-63
53	32	-101	250	0.792157	0.607843	24	45	-63
53	32	-102	250	0.792157	0.603922	23	45	-62
53	32	-103	250	0.792157	0.6	23	45	-62
52	32	-104	250	0.788235	0.596078	23	44	-62
52	33	-104	250	0.784314	0.596078	23	44	-62
52	35	-103	248	0.772549	0.6	24	43	-61
52	35	-103	248	0.772549	0.6	24	43	-61
53	36	-102	248	0.764706	0.603922	24	42	-61
53	36	-102	248	0.764706	0.603922	24	42	-61
54	36	-103	250	0.764706	0.6	24	42	-61
55	37	-103	250	0.756863	0.6	25	42	-60
54	36	-104	250	0.764706	0.596078	24	42	-60
55	37	-104	250	0.756863	0.596078	25	42	-60
55	37	-104	250	0.756863	0.596078	25	42	-60
56	38	-104	250	0.74902	0.596078	25	41	-59
57	39	-103	250	0.745098	0.6	25	41	-59
56	38	-105	250	0.74902	0.592157	25	41	-59
56	38	-105	250	0.74902	0.592157	25	41	-59
57	39	-104	250	0.745098	0.596078	25	41	-59
57	39	-105	250	0.741176	0.592157	25	40	-58
57	39	-104	250	0.745098	0.596078	25	41	-59
58	40	-103	250	0.737255	0.6	25	41	-59
58	40	-102	250	0.741176	0.603922	25	41	-59
59	41	-102	250	0.733333	0.603922	26	41	-59
58	40	-104	250	0.737255	0.596078	25	41	-58
58	40	-104	250	0.737255	0.596078	25	41	-58
58	40	-104	250	0.737255	0.596078	25	41	-58
58	40	-104	250	0.737255	0.596078	25	41	-58
58	40	-104	250	0.737255	0.596078	25	41	-58
59	41	-103	250	0.733333	0.6	26	40	-58
59	41	-103	250	0.733333	0.6	26	40	-58
59	41	-103	250	0.733333	0.6	26	40	-58
58	40	-104	250	0.737255	0.596078	25	41	-58
58	40	-104	250	0.737255	0.596078	25	41	-58
58	40	-104	250	0.737255	0.596078	25	41	-58
58	40	-104	250	0.737255	0.596078	25	41	-58
58	40	-104	250	0.737255	0.596078	25	41	-58
58	40	-104	250	0.737255	0.596078	25	41	-58
58	40	-104	250	0.737255	0.596078	25	41	-58
59	41	-103	250	0.733333	0.6	26	40	-58
59	41	-104	250	0.729412	0.596078	25	40	-58
59	40	-106	250	0.733333	0.588235	25	40	-57
61	41	-107	252	0.72549	0.584314	25	39	-56
54	35	-114	250	0.752941	0.556863	23	40	-56
45	27	-121	250	0.8	0.529412	20	41	-57
41	21	-124	250	0.839216	0.517647	18	43	-58
36	13	-125	252	0.901961	0.513725	16	45	-60
34	9	-121	252	0.933333	0.529412	16	47	-62
32	6	-116	252	0.956863	0.54902	17	49	-65
31	4	-111	252	0.972549	0.568627	17	52	-68
30	3	-109	252	0.980392	0.576471	17	52	-69
30	3	-108	252	0.980392	0.580392	18	52	-69
29	3	-109	250	0.980392	0.576471	17	52	-69
29	3	-110	250	0.980392	0.572549	17	52	-68
30	4	-110	250	0.972549	0.572549	17	52	-68
30	4	-110	250	0.972549	0.572549	17	52	-68
29	4	-112	250	0.972549	0.564706	17	51	-68
30	5	-113	250	0.964706	0.560784	17	51	-67
32	7	-113	252	0.952941	0.560784	17	50	-67
32	8	-114	250	0.945098	0.556863	17	49	-66
31	9	-113	250	0.937255	0.560784	18	49	-66
31	10	-110	250	0.933333	0.572549	18	50	-67
27	7	-110	248	0.952941	0.572549	17	50	-68
26	4	-110	250	0.972549	0.572549	17	52	-69
27	4	-109	250	0.972549	0.576471	17	52	-69
27	4	-107	250	0.972549	0.584314	17	53	-70
27	3	-105	250	0.980392	0.592157	18	53	-70
26	2	-103	250	0.988235	0.6	18	54	-72
26	2	-102	250	0.988235	0.603922	18	54	-72
27	3	-100	250	0.980392	0.611765	18	54	-72
26	2	-100	250	0.988235	0.611765	18	55	-73
28	3	-96	250	0.980392	0.627451	19	55	-74
30	4	-92	250	0.976471	0.643137	20	56	-75
31	3	-87	250	0.980392	0.662745	21	58	-77
33	3	-82	250	0.984314	0.682353	21	59	-79
33	3	-78	250	0.984314	0.698039	22	60	-80
33	3	-76	250	0.984314	0.705882	22	61	-81
32	2	-81	250	0.988235	0.686275	21	60	-79
33	4	-84	250	0.976471	0.67451	21	58	-78
33	5	-86	250	0.972549	0.666667	21	57	-77
31	5	-89	250	0.968627	0.654902	20	57	-76
29	3	-93	250	0.980392	0.639216	20	56	-75
30	3	-97	250	0.980392	0.623529	19	55	-73
48	24	-96	250	0.85098	0.627451	23	50	-68
45	20	-97	250	0.87451	0.623529	22	51	-69
43	17	-97	250	0.894118	0.623529	21	52	-70
40	15	-98	250	0.905882	0.619608	21	52	-70
39	15	-101	250	0.901961	0.607843	20	51	-69
43	20	-99	250	0.87451	0.615686	21	50	-68
50	28	-99	250	0.823529	0.615686	23	47	-65
53	32	-102	250	0.792157	0.603922	23	45	-62
53	32	-102	250	0.792157	0.603922	23	45	-62
53	31	-100	250	0.8	0.611765	24	45	-63
53	32	-101	250	0.792157	0.607843	24	45	-63
53	32	-102	250	0.792157	0.603922	23	45	-62
52	32	-103	250	0.792157	0.6	23	44	-62
52	33	-103	250	0.784314	0.6	23	44	-62
52	35	-103	248	0.772549	0.6	24	43	-61
52	35	-103	248	0.772549	0.6	24	43	-61
52	35	-103	248	0.772549	0.6	24	43	-61
52	35	-103	248	0.772549	0.6	24	43	-61
53	35	-104	250	0.768627	0.596078	24	43	-61
54	36	-104	250	0.764706	0.596078	24	42	-60
54	36	-105	250	0.760784	0.592157	24	42	-60
54	36	-106	250	0.760784	0.588235	24	41	-59
55	37	-105	250	0.756863	0.592157	24	42	-59
56	38	-104	250	0.74902	0.596078	25	41	-59
57	39	-102	250	0.745098	0.603922	25	41	-60
56	38	-103	250	0.752941	0.6	25	41	-60
56	38	-103	250	0.752941	0.6	25	41	-60
57	39	-103	250	0.745098	0.6	25	41	-59
57	39	-103	250	0.745098	0.6	25	41	-59
57	39	-103	250	0.745098	0.6	25	41	-59
58	40	-103	250	0.737255	0.6	25	41	-59
58	40	-104	250	0.737255	0.596078	25	41	-58
58	40	-104	250	0.737255	0.596078	25	41	-58
58	40	-104	250	0.737255	0.596078	25	41	-58
58	40	-104	250	0.737255	0.596078	25	41	-58
58	40	-104	250	0.737255	0.596078	25	41	-58
58	40	-104	250	0.737255	0.596078	25	41	-58
58	40	-104	250	0.737255	0.596078	25	41	-58
58	40	-104	250	0.737255	0.596078	25	41	-58
58	40	-104	250	0.737255	0.596078	25	41	-58
58	40	-104	250	0.737255	0.596078	25	41	-58
58	40	-104	250	0.737255	0.596078	25	41	-58
58	40	-104	250	0.737255	0.596078	25	41	-58
58	40	-104	250	0.737255	0.596078	25	41	-58
58	40	-104	250	0.737255	0.596078	25	41	-58
58	40	-104	250	0.737255	0.596078	25	41	-58
58	40	-104	250	0.737255	0.596078	25	41	-58
58	40	-104	250	0.737255	0.596078	25	41	-58
59	41	-103	250	0.733333	0.6	26	40	-58
59	41	-103	250	0.733333	0.6	26	40	-58
59	40	-105	250	0.733333	0.592157	25	41	-58
61	41	-106	250	0.72549	0.588235	25	40	-57
60	40	-108	252	0.729412	0.580392	25	40	-56
54	34	-115	252	0.760784	0.552941	23	39	-56
48	28	-119	250	0.796078	0.537255	21	41	-57
43	20	-122	252	0.85098	0.52549	18	43	-58
38	13	-120	252	0.905882	0.533333	18	46	-61
32	6	-117	252	0.956863	0.545098	16	49	-65
31	4	-112	252	0.972549	0.564706	17	51	-67
31	4	-108	252	0.972549	0.580392	18	52	-69
30	3	-109	252	0.980392	0.576471	17	52	-69
30	3	-110	252	0.980392	0.572549	17	52	-68
29	3	-111	250	0.980392	0.568627	17	51	-68
30	4	-110	250	0.972549	0.572549	17	52	-68
28	3	-111	250	0.980392	0.568627	17	52	-68
29	3	-111	250	0.980392	0.568627	17	51	-68
29	4	-113	250	0.972549	0.560784	16	51	-67
30	5	-115	252	0.964706	0.552941	16	50	-66
30	6	-115	250	0.956863	0.552941	17	49	-66
32	10	-113	250	0.929412	0.560784	18	49	-66
34	13	-110	250	0.909804	0.572549	18	49	-66
30	10	-113	250	0.929412	0.560784	17	49	-66
28	7	-115	250	0.94902	0.552941	16	49	-66
29	6	-113	250	0.956863	0.560784	17	50	-67
28	5	-111	250	0.964706	0.568627	17	51	-68
27	4	-108	250	0.972549	0.580392	17	52	-69
27	3	-106	250	0.980392	0.588235	18	52	-70
26	2	-105	250	0.988235	0.592157	18	53	-71
26	2	-103	250	0.988235	0.6	18	54	-72
27	3	-99	250	0.980392	0.615686	18	54	-73
28	4	-97	250	0.976471	0.623529	19	55	-73
30	4	-95	250	0.976471	0.631373	19	56	-74
31	3	-90	250	0.980392	0.65098	20	57	-76
32	3	-85	250	0.984314	0.670588	21	58	-77
32	2	-82	250	0.988235	0.682353	21	60	-79
32	2	-81	250	0.988235	0.686275	21	60	-79
33	3	-81	250	0.984314	0.686275	21	59	-79
33	3	-82	250	0.984314	0.682353	21	59	-79
32	4	-84	250	0.976471	0.67451	21	59	-78
31	4	-87	250	0.976471	0.662745	21	58	-77
30	4	-91	250	0.976471	0.647059	20	57	-76
31	4	-95	250	0.976471	0.631373	20	56	-74
48	23	-96	250	0.854902	0.627451	22	50	-68
44	20	-96	250	0.87451	0.627451	22	51	-69
42	16	-98	250	0.898039	0.619608	21	52	-69
40	15	-99	250	0.905882	0.615686	21	52	-69
40	16	-101	250	0.898039	0.607843	20	51	-69
46	24	-98	250	0.847059	0.619608	22	49	-67
52	30	-98	250	0.811765	0.619608	23	47	-65
54	33	-100	250	0.788235	0.611765	24	45	-63
53	32	-101	250	0.792157	0.607843	24	45	-63
53	31	-100	250	0.8	0.611765	24	45	-63
53	31	-100	250	0.8	0.611765	24	45	-63
53	32	-101	250	0.792157	0.607843	24	45	-63
52	32	-102	250	0.792157	0.603922	23	45	-63
52	33	-102	250	0.784314	0.603922	24	44	-62
52	35	-102	248	0.772549	0.603922	24	43	-62
52	35	-103	248	0.772549	0.6	24	43	-61
52	35	-103	248	0.772549	0.6	24	43	-61
52	35	-103	248	0.772549	0.6	24	43	-61
53	35	-104	250	0.768627	0.596078	24	43	-61
53	35	-105	250	0.768627	0.592157	24	42	-60
53	35	-106	250	0.764706	0.588235	24	42	-60
55	37	-105	250	0.756863	0.592157	24	42	-59
56	38	-104	250	0.74902	0.596078	25	41	-59
56	38	-104	250	0.74902	0.596078	25	41	-59
57	39	-102	250	0.745098	0.603922	25	41	-60
57	39	-101	250	0.74902	0.607843	25	42	-60
56	38	-103	250	0.752941	0.6	25	41	-60
56	38	-104	250	0.74902	0.596078	25	41	-59
56	38	-104	250	0.74902	0.596078	25	41	-59
58	39	-103	250	0.745098	0.6	25	41	-59
57	39	-104	250	0.745098	0.596078	25	41	-59
57	39	-105	250	0.741176	0.592157	25	40	-58
58	40	-104	250	0.737255	0.596078	25	41	-58
58	40	-104	250	0.737255	0.596078	25	41	-58
58	40	-104	250	0.737255	0.596078	25	41	-58
58	40	-104	250	0.737255	0.596078	25	41	-58
58	40	-104	250	0.737255	0.596078	25	41	-58
58	40	-104	250	0.737255	0.596078	25	41	-58
58	40	-103	250	0.737255	0.6	25	41	-59
58	40	-103	250	0.737255	0.6	25	41	-59
58	40	-104	250	0.737255	0.596078	25	41	-58
59	41	-103	250	0.733333	0.6	26	40	-58
59	41	-103	250	0.733333	0.6	26	40	-58
59	41	-103	250	0.733333	0.6	26	40	-58
59	41	-103	250	0.733333	0.6	26	40	-58
59	41	-103	250	0.733333	0.6	26	40	-58
59	41	-103	250	0.733333	0.6	26	40	-58
59	41	-103	250	0.733333	0.6	26	40	-58
59	41	-103	250	0.733333	0.6	26	40	-58
59	41	-103	250	0.733333	0.6	26	40	-58
60	41	-103	250	0.733333	0.6	26	40	-58
62	42	-103	250	0.72549	0.6	26	41	-58
61	41	-105	250	0.729412	0.592157	26	40	-57
60	40	-107	250	0.733333	0.584314	25	40	-57
54	33	-114	252	0.768627	0.556863	23	41	-57
45	23	-121	252	0.831373	0.529412	19	43	-58
39	15	-120	252	0.890196	0.533333	18	46	-61
32	6	-119	252	0.956863	0.537255	16	48	-64
31	4	-113	252	0.972549	0.560784	17	51	-67
31	4	-109	252	0.972549	0.576471	17	52	-69
30	3	-110	252	0.980392	0.572549	17	52	-68
30	3	-111	252	0.980392	0.568627	17	51	-68
30	4	-110	250	0.972549	0.572549	17	52	-68
29	5	-110	250	0.964706	0.572549	17	51	-68
29	5	-110	250	0.964706	0.572549	17	51	-68
29	5	-110	250	0.964706	0.572549	17	51	-68
29	4	-112	250	0.972549	0.564706	17	51	-68
28	4	-114	250	0.972549	0.556863	16	51	-67
29	5	-115	250	0.964706	0.552941	16	49	-66
32	10	-114	250	0.929412	0.556863	17	49	-66
35	14	-112	250	0.901961	0.564706	18	48	-65
35	15	-114	250	0.894118	0.556863	18	47	-64
33	12	-116	250	0.913725	0.54902	18	47	-64
33	11	-115	250	0.921569	0.552941	18	48	-65
30	8	-114	250	0.945098	0.556863	17	49	-66
29	6	-111	250	0.956863	0.568627	17	50	-67
26	3	-110	250	0.980392	0.572549	17	52	-69
25	1	-108	250	0.992157	0.580392	17	52	-70
26	2	-103	250	0.988235	0.6	18	54	-72
27	3	-100	250	0.980392	0.611765	18	54	-72
29	4	-98	250	0.976471	0.619608	19	55	-73
30	3	-98	250	0.980392	0.619608	19	55	-73
31	4	-92	250	0.976471	0.643137	20	57	-75
32	3	-88	250	0.980392	0.658824	20	58	-76
32	3	-85	250	0.984314	0.670588	21	58	-77
32	2	-84	250	0.988235	0.67451	21	59	-78
33	3	-81	250	0.984314	0.686275	21	59	-79
33	3	-80	250	0.984314	0.690196	21	59	-79
32	4	-82	250	0.976471	0.682353	21	59	-79
32	4	-84	250	0.976471	0.67451	21	59	-78
30	2	-90	250	0.988235	0.65098	20	58	-76
31	5	-91	250	0.968627	0.647059	20	56	-75
47	22	-96	250	0.862745	0.627451	22	50	-68
43	19	-97	250	0.882353	0.623529	21	51	-69
42	16	-98	250	0.898039	0.619608	21	52	-69
40	16	-99	250	0.898039	0.615686	21	51	-69
44	20	-98	250	0.87451	0.619608	21	51	-69
48	26	-96	250	0.839216	0.627451	23	49	-67
53	31	-96	250	0.807843	0.627451	24	47	-65
53	32	-100	250	0.796078	0.611765	24	45	-63
54	32	-99	250	0.796078	0.615686	24	46	-64
53	31	-100	250	0.8	0.611765	24	45	-63
53	31	-100	250	0.8	0.611765	24	45	-63
53	31	-100	250	0.8	0.611765	24	45	-63
52	32	-102	250	0.792157	0.603922	23	45	-63
52	33	-103	250	0.784314	0.6	23	44	-62
52	35	-102	248	0.772549	0.603922	24	43	-62
52	35	-102	248	0.772549	0.603922	24	43	-62
52	35	-103	248	0.772549	0.6	24	43	-61
52	35	-104	248	0.768627	0.596078	24	42	-61
53	35	-104	250	0.768627	0.596078	24	43	-61
53	35	-104	250	0.768627	0.596078	24	43	-61
53	35	-105	250	0.768627	0.592157	24	42	-60
55	37	-104	250	0.756863	0.596078	25	42	-60
56	38	-104	250	0.74902	0.596078	25	41	-59
56	38	-104	250	0.74902	0.596078	25	41	-59
56	38	-104	250	0.74902	0.596078	25	41	-59
56	38	-103	250	0.752941	0.6	25	41	-60
55	37	-104	250	0.756863	0.596078	25	42	-60
56	38	-104	250	0.74902	0.596078	25	41	-59
57	38	-104	250	0.74902	0.596078	25	41	-59
59	38	-103	252	0.752941	0.6	25	41	-59
58	39	-103	250	0.745098	0.6	25	41	-59
57	39	-103	250	0.745098	0.6	25	41	-59
57	39	-104	250	0.745098	0.596078	25	41	-59
57	39	-105	250	0.741176	0.592157	25	40	-58
57	39	-105	250	0.741176	0.592157	25	40	-58
57	39	-105	250	0.741176	0.592157	25	40	-58
58	40	-103	250	0.737255	0.6	25	41	-59
58	40	-102	250	0.741176	0.603922	25	41	-59
58	40	-102	250	0.741176	0.603922	25	41	-59
58	40	-102	250	0.741176	0.603922	25	41	-59
58	40	-103	250	0.737255	0.6	25	41	-59
59	41	-103	250	0.733333	0.6	26	40	-58
59	41	-103	250	0.733333	0.6	26	40	-58
59	41	-103	250	0.733333	0.6	26	40	-58
58	40	-104	250	0.737255	0.596078	25	41	-58
58	40	-104	250	0.737255	0.596078	25	41	-58
59	41	-103	250	0.733333	0.6	26	40	-58
58	40	-104	250	0.737255	0.596078	25	41	-58
59	41	-103	250	0.733333	0.6	26	40	-58
59	41	-103	250	0.733333	0.6	26	40	-58
60	41	-103	250	0.733333	0.6	26	40	-58
61	41	-103	250	0.733333	0.6	26	41	-58
60	39	-103	252	0.745098	0.6	25	42	-59
60	39	-103	252	0.745098	0.6	25	42	-59
57	37	-107	250	0.752941	0.584314	24	41	-58
47	26	-117	252	0.811765	0.545098	20	43	-59
38	16	-120	252	0.882353	0.533333	18	45	-61
32	8	-119	252	0.941176	0.537255	16	47	-64
30	5	-115	252	0.964706	0.552941	16	50	-66
30	3	-111	252	0.980392	0.568627	17	51	-68
30	3	-110	252	0.980392	0.572549	17	52	-68
30	3	-111	252	0.980392	0.568627	17	51	-68
30	4	-111	250	0.972549	0.568627	17	51	-68
29	5	-111	250	0.964706	0.568627	17	51	-68
29	5	-111	250	0.964706	0.568627	17	51	-68
29	5	-111	250	0.964706	0.568627	17	51	-68
29	5	-111	250	0.964706	0.568627	17	51	-68
28	4	-112	250	0.972549	0.564706	17	51	-68
29	5	-114	250	0.964706	0.556863	16	51	-67
30	8	-115	250	0.945098	0.552941	17	49	-66
35	13	-114	250	0.909804	0.556863	18	48	-64
38	16	-114	250	0.886275	0.556863	18	47	-63
39	18	-114	250	0.87451	0.556863	19	46	-63
39	17	-113	250	0.882353	0.560784	19	47	-64
33	11	-116	250	0.921569	0.54902	17	48	-64
31	9	-113	250	0.937255	0.560784	18	49	-66
27	4	-112	250	0.972549	0.564706	16	51	-68
26	3	-108	250	0.980392	0.580392	17	52	-69
26	2	-104	250	0.988235	0.596078	18	53	-71
27	3	-100	250	0.980392	0.611765	18	54	-72
28	3	-100	250	0.980392	0.611765	18	54	-72
29	2	-99	250	0.988235	0.615686	18	55	-73
31	3	-95	250	0.980392	0.631373	20	56	-74
32	3	-91	250	0.980392	0.647059	20	57	-75
32	3	-88	250	0.980392	0.658824	20	58	-76
32	3	-85	250	0.984314	0.670588	21	58	-77
32	2	-82	250	0.988235	0.682353	21	60	-79
33	3	-79	250	0.984314	0.694118	22	60	-80
33	3	-80	250	0.984314	0.690196	21	59	-79
33	4	-83	250	0.976471	0.678431	21	58	-78
31	3	-86	250	0.984314	0.666667	21	58	-77
31	4	-87	250	0.976471	0.662745	21	58	-77
45	20	-98	250	0.87451	0.619608	21	50	-68
43	18	-99	250	0.886275	0.615686	21	51	-69
40	15	-102	250	0.901961	0.603922	20	51	-68
42	17	-101	250	0.890196	0.607843	21	51	-68
46	22	-98	250	0.862745	0.619608	22	50	-68
51	29	-95	250	0.819608	0.631373	24	48	-66
54	32	-96	250	0.8	0.627451	24	47	-65
53	31	-99	250	0.803922	0.615686	24	46	-64
53	31	-100	250	0.8	0.611765	24	45	-63
54	33	-98	250	0.792157	0.619608	24	45	-64
53	31	-99	250	0.803922	0.615686	24	46	-64
53	31	-99	250	0.803922	0.615686	24	46	-64
52	32	-101	250	0.792157	0.607843	23	45	-63
53	34	-101	250	0.780392	0.607843	24	44	-62
52	34	-101	250	0.780392	0.607843	24	44	-62
51	34	-102	248	0.780392	0.603922	24	43	-62
52	35	-102	248	0.772549	0.603922	24	43	-62
52	35	-102	248	0.772549	0.603922	24	43	-62
53	35	-102	250	0.772549	0.603922	24	44	-62
54	35	-101	250	0.772549	0.607843	24	43	-62
54	35	-102	250	0.772549	0.603922	24	43	-61
55	37	-102	250	0.760784	0.603922	25	42	-61
56	38	-102	250	0.752941	0.603922	25	42	-60
56	38	-104	250	0.74902	0.596078	25	41	-59
55	37	-105	250	0.756863	0.592157	24	42	-59
56	38	-104	250	0.74902	0.596078	25	41	-59
55	37	-105	250	0.756863	0.592157	24	42	-59
57	38	-104	250	0.74902	0.596078	25	41	-59
57	36	-105	252	0.760784	0.592157	24	42	-59
58	37	-104	252	0.756863	0.596078	25	42	-59
58	39	-103	250	0.745098	0.6	25	41	-59
58	39	-103	250	0.745098	0.6	25	41	-59
58	39	-103	250	0.745098	0.6	25	41	-59
58	39	-104	250	0.745098	0.596078	25	41	-59
58	39	-105	250	0.741176	0.592157	25	41	-58
57	39	-105	250	0.741176	0.592157	25	40	-58
57	39	-103	250	0.745098	0.6	25	41	-59
57	39	-102	250	0.745098	0.603922	25	41	-60
57	39	-102	250	0.745098	0.603922	25	41	-60
57	39	-103	250	0.745098	0.6	25	41	-59
57	39	-104	250	0.745098	0.596078	25	41	-59
59	41	-102	250	0.733333	0.603922	26	41	-59
58	40	-104	250	0.737255	0.596078	25	41	-58
58	40	-103	250	0.737255	0.6	25	41	-59
58	40	-103	250	0.737255	0.6	25	41	-59
58	40	-103	250	0.737255	0.6	25	41	-59
58	40	-103	250	0.737255	0.6	25	41	-59
58	40	-104	250	0.737255	0.596078	25	41	-58
59	41	-103	250	0.733333	0.6	26	40	-58
59	41	-103	250	0.733333	0.6	26	40	-58
60	41	-103	250	0.733333	0.6	26	40	-58
61	41	-103	250	0.733333	0.6	26	41	-58
61	41	-102	250	0.733333	0.603922	26	41	-58
59	38	-102	250	0.752941	0.603922	25	42	-60
57	36	-105	252	0.760784	0.592157	24	42	-59
48	27	-113	250	0.811765	0.560784	21	44	-60
37	16	-119	250	0.882353	0.537255	18	45	-61
33	10	-117	250	0.929412	0.545098	17	48	-64
32	7	-112	250	0.952941	0.564706	17	50	-67
31	4	-109	252	0.972549	0.576471	17	52	-69
31	4	-108	252	0.972549	0.580392	18	52	-69
31	4	-109	252	0.972549	0.576471	17	52	-69
30	4	-109	250	0.972549	0.576471	17	52	-69
29	4	-109	250	0.972549	0.576471	17	52	-69
30	4	-109	250	0.972549	0.576471	17	52	-69
30	4	-108	250	0.972549	0.580392	18	52	-69
30	4	-107	250	0.972549	0.584314	18	52	-70
29	4	-107	250	0.972549	0.584314	18	52	-70
29	5	-110	250	0.964706	0.572549	17	51	-68
29	6	-112	250	0.956863	0.564706	17	50	-67
31	9	-114	250	0.937255	0.556863	17	49	-66
36	14	-114	250	0.901961	0.556863	18	48	-64
41	19	-112	250	0.866667	0.564706	20	46	-63
43	22	-111	250	0.847059	0.568627	20	46	-63
39	18	-114	250	0.87451	0.556863	19	46	-63
33	11	-117	250	0.921569	0.545098	17	47	-64
28	6	-116	250	0.956863	0.54902	16	49	-66
28	5	-110	250	0.964706	0.572549	17	51	-68
27	3	-106	250	0.980392	0.588235	18	52	-70
27	3	-102	250	0.980392	0.603922	18	53	-72
27	3	-100	250	0.980392	0.611765	18	54	-72
28	2	-100	250	0.988235	0.611765	18	55	-72
30	3	-96	250	0.980392	0.627451	19	55	-74
31	2	-94	250	0.988235	0.635294	20	57	-74
32	3	-90	250	0.980392	0.65098	20	57	-76
32	3	-87	250	0.980392	0.662745	21	58	-77
32	3	-84	250	0.984314	0.67451	21	59	-78
32	2	-81	250	0.988235	0.686275	21	60	-79
33	3	-80	250	0.984314	0.690196	21	59	-79
33	3	-80	250	0.984314	0.690196	21	59	-79
32	4	-82	250	0.976471	0.682353	21	59	-79
33	5	-83	250	0.972549	0.678431	21	58	-78
45	20	-98	250	0.87451	0.619608	21	50	-68
43	18	-100	250	0.886275	0.611765	21	51	-68
41	16	-103	250	0.894118	0.6	20	50	-68
43	18	-102	252	0.882353	0.603922	21	50	-67
48	25	-99	250	0.839216	0.615686	22	48	-66
53	31	-96	250	0.807843	0.627451	24	47	-65
54	32	-97	250	0.8	0.623529	24	46	-64
53	31	-100	250	0.8	0.611765	24	45	-63
52	32	-99	250	0.796078	0.615686	24	46	-64
52	32	-98	250	0.796078	0.619608	24	46	-64
52	32	-98	250	0.796078	0.619608	24	46	-64
52	32	-98	250	0.796078	0.619608	24	46	-64
53	33	-98	250	0.792157	0.619608	24	46	-64
53	34	-99	250	0.784314	0.615686	24	44	-63
54	35	-98	250	0.780392	0.619608	25	44	-63
52	35	-100	248	0.776471	0.611765	24	44	-63
52	35	-100	248	0.776471	0.611765	24	44	-63
52	35	-100	248	0.776471	0.611765	24	44	-63
53	34	-100	250	0.780392	0.611765	24	44	-63
54	35	-99	250	0.776471	0.615686	25	44	-63
54	35	-100	250	0.776471	0.611765	24	44	-62
55	36	-100	250	0.768627	0.611765	25	44	-62
56	38	-101	250	0.752941	0.607843	25	42	-61
56	38	-103	250	0.752941	0.6	25	41	-60
56	38	-104	250	0.74902	0.596078	25	41	-59
56	38	-104	250	0.74902	0.596078	25	41	-59
57	38	-104	250	0.74902	0.596078	25	41	-59
58	37	-104	252	0.756863	0.596078	25	42	-59
59	38	-103	252	0.752941	0.6	25	41	-59
59	38	-103	252	0.752941	0.6	25	41	-59
59	38	-103	252	0.752941	0.6	25	41	-59
59	38	-103	252	0.752941	0.6	25	41	-59
59	38	-103	252	0.752941	0.6	25	41	-59
59	39	-103	250	0.745098	0.6	25	41	-59
58	39	-103	250	0.745098	0.6	25	41	-59
57	39	-103	250	0.745098	0.6	25	41	-59
57	39	-102	250	0.745098	0.603922	25	41	-60
57	39	-101	250	0.74902	0.607843	25	42	-60
57	39	-102	250	0.745098	0.603922	25	41	-60
57	39	-103	250	0.745098	0.6	25	41	-59
57	39	-103	250	0.745098	0.6	25	41	-59
58	40	-102	250	0.741176	0.603922	25	41	-59
58	40	-102	250	0.741176	0.603922	25	41	-59
57	39	-103	250	0.745098	0.6	25	41	-59
58	40	-101	250	0.741176	0.607843	25	42	-60
58	40	-101	250	0.741176	0.607843	25	42	-60
57	39	-103	250	0.745098	0.6	25	41	-59
58	40	-104	250	0.737255	0.596078	25	41	-58
59	41	-103	250	0.733333	0.6	26	40	-58
59	41	-103	250	0.733333	0.6	26	40	-58
60	41	-104	250	0.729412	0.596078	26	40	-58
60	41	-105	250	0.729412	0.592157	25	40	-57
59	40	-104	250	0.737255	0.596078	25	41	-58
57	38	-104	250	0.74902	0.596078	25	41	-59
52	32	-108	250	0.784314	0.580392	23	43	-60
45	24	-113	250	0.831373	0.560784	21	44	-61
38	15	-116	252	0.894118	0.54902	18	47	-63
34	9	-115	252	0.937255	0.552941	18	48	-65
32	5	-111	252	0.964706	0.568627	17	51	-67
32	4	-107	252	0.972549	0.584314	18	53	-69
31	4	-106	252	0.972549	0.588235	18	53	-70
30	4	-107	250	0.972549	0.584314	18	52	-70
29	4	-106	250	0.972549	0.588235	18	53	-70
29	4	-106	250	0.972549	0.588235	18	53	-70
30	4	-105	250	0.972549	0.592157	18	53	-70
31	3	-104	252	0.980392	0.596078	18	53	-70
30	4	-103	250	0.972549	0.6	18	53	-71
29	4	-103	250	0.972549	0.6	18	53	-71
29	4	-105	250	0.972549	0.592157	18	53	-70
29	4	-108	250	0.972549	0.580392	17	52	-69
28	4	-113	250	0.972549	0.560784	16	51	-67
28	6	-116	250	0.956863	0.54902	16	49	-66
35	13	-114	250	0.909804	0.556863	18	48	-64
46	25	-108	250	0.831373	0.580392	21	46	-63
45	25	-109	250	0.831373	0.576471	21	45	-62
39	19	-115	250	0.866667	0.552941	19	46	-62
30	11	-118	250	0.921569	0.541176	17	47	-64
28	7	-114	250	0.94902	0.556863	17	50	-66
28	6	-108	250	0.960784	0.580392	18	51	-69
28	4	-104	250	0.972549	0.596078	18	53	-71
27	3	-103	250	0.980392	0.6	18	54	-71
27	3	-101	250	0.980392	0.607843	18	54	-72
28	2	-98	250	0.988235	0.619608	18	55	-73
29	2	-96	250	0.988235	0.627451	19	55	-74
30	3	-93	250	0.980392	0.639216	20	56	-75
30	2	-91	250	0.988235	0.647059	20	57	-76
30	2	-88	250	0.988235	0.658824	20	58	-77
31	3	-84	250	0.984314	0.67451	21	59	-78
33	4	-80	250	0.976471	0.690196	21	59	-79
34	4	-78	250	0.976471	0.698039	22	60	-80
34	4	-79	250	0.976471	0.694118	22	60	-80
33	4	-82	250	0.976471	0.682353	21	59	-79
41	17	-100	250	0.890196	0.611765	21	51	-69
40	16	-103	250	0.894118	0.6	20	50	-68
41	17	-104	250	0.886275	0.596078	20	49	-67
44	20	-104	250	0.866667	0.596078	21	49	-66
50	28	-100	250	0.819608	0.611765	23	47	-65
53	32	-99	250	0.796078	0.615686	24	46	-64
54	33	-99	250	0.788235	0.615686	24	45	-63
53	32	-100	250	0.796078	0.611765	24	45	-63
52	32	-98	250	0.796078	0.619608	24	46	-64
51	32	-97	250	0.8	0.623529	24	47	-65
50	31	-98	250	0.803922	0.619608	23	46	-65
51	32	-97	250	0.8	0.623529	24	47	-65
52	33	-97	248	0.792157	0.623529	24	46	-64
53	34	-97	250	0.784314	0.623529	25	45	-64
53	34	-98	250	0.784314	0.619608	25	45	-63
51	34	-100	248	0.780392	0.611765	24	44	-63
51	35	-99	248	0.776471	0.615686	24	44	-63
52	35	-99	248	0.776471	0.615686	24	44	-63
53	34	-99	250	0.784314	0.615686	24	44	-63
53	34	-99	250	0.784314	0.615686	24	44	-63
53	34	-100	250	0.780392	0.611765	24	44	-63
55	36	-99	250	0.772549	0.615686	25	44	-62
55	36	-101	250	0.768627	0.607843	25	43	-61
55	37	-102	250	0.760784	0.603922	25	42	-61
55	37	-104	250	0.756863	0.596078	25	42	-60
56	38	-104	250	0.74902	0.596078	25	41	-59
57	38	-104	250	0.74902	0.596078	25	41	-59
58	37	-104	252	0.756863	0.596078	25	42	-59
59	38	-103	252	0.752941	0.6	25	41	-59
59	38	-103	252	0.752941	0.6	25	41	-59
59	38	-103	252	0.752941	0.6	25	41	-59
59	38	-103	252	0.752941	0.6	25	41	-59
59	38	-103	252	0.752941	0.6	25	41	-59
59	38	-103	252	0.752941	0.6	25	41	-59
58	39	-102	250	0.745098	0.603922	25	42	-60
57	39	-102	250	0.745098	0.603922	25	41	-60
56	38	-102	250	0.752941	0.603922	25	42	-60
56	38	-102	250	0.752941	0.603922	25	42	-60
56	38	-103	250	0.752941	0.6	25	41	-60
56	38	-104	250	0.74902	0.596078	25	41	-59
57	39	-103	250	0.745098	0.6	25	41	-59
57	39	-103	250	0.745098	0.6	25	41	-59
57	39	-103	250	0.745098	0.6	25	41	-59
57	39	-103	250	0.745098	0.6	25	41	-59
57	39	-101	250	0.74902	0.607843	25	42	-60
57	39	-100	250	0.74902	0.611765	25	42	-61
57	39	-102	250	0.745098	0.603922	25	41	-60
57	39	-105	250	0.741176	0.592157	25	40	-58
58	40	-104	250	0.737255	0.596078	25	41	-58
57	39	-105	250	0.741176	0.592157	25	40	-58
56	38	-107	250	0.745098	0.584314	25	40	-58
56	38	-108	250	0.745098	0.580392	24	40	-57
56	38	-107	250	0.745098	0.584314	25	40	-58
52	34	-108	250	0.768627	0.580392	23	42	-59
47	27	-111	250	0.815686	0.568627	21	44	-61
40	19	-115	250	0.866667	0.552941	19	46	-62
34	12	-115	250	0.913725	0.552941	18	47	-64
31	7	-114	250	0.94902	0.556863	17	50	-66
31	5	-109	250	0.964706	0.576471	18	51	-68
30	4	-105	250	0.972549	0.592157	18	53	-70
29	3	-106	250	0.980392	0.588235	18	53	-70
28	3	-107	250	0.980392	0.584314	18	52	-70
28	3	-105	250	0.980392	0.592157	18	53	-70
28	3	-104	250	0.980392	0.596078	18	53	-71
30	3	-102	250	0.980392	0.603922	18	53	-71
31	3	-101	250	0.980392	0.607843	18	54	-72
30	3	-101	250	0.980392	0.607843	18	54	-72
29	4	-102	250	0.972549	0.603922	18	54	-72
29	3	-104	250	0.980392	0.596078	18	53	-71
29	3	-106	250	0.980392	0.588235	18	53	-70
28	3	-109	250	0.980392	0.576471	17	51	-69
27	4	-113	250	0.972549	0.560784	16	51	-67
32	10	-114	250	0.929412	0.556863	17	49	-66
39	17	-113	250	0.882353	0.560784	19	47	-64
40	20	-116	250	0.858824	0.54902	19	45	-61
40	22	-117	250	0.843137	0.545098	19	44	-61
36	17	-118	250	0.878431	0.541176	18	45	-62
29	10	-120	248	0.92549	0.533333	16	46	-63
30	9	-114	250	0.937255	0.556863	17	48	-66
31	8	-108	250	0.945098	0.580392	18	51	-68
29	6	-106	250	0.960784	0.588235	18	52	-69
28	4	-104	250	0.972549	0.596078	18	53	-71
28	4	-101	250	0.972549	0.607843	18	54	-72
28	2	-99	250	0.988235	0.615686	18	54	-73
29	3	-96	250	0.980392	0.627451	19	55	-74
29	3	-94	250	0.980392	0.635294	20	56	-74
30	3	-91	250	0.980392	0.647059	20	57	-76
31	3	-86	250	0.984314	0.666667	21	58	-77
34	5	-81	250	0.972549	0.686275	21	59	-79
34	4	-78	250	0.976471	0.698039	22	60	-80
34	4	-78	250	0.976471	0.698039	22	60	-80
34	4	-79	250	0.976471	0.694118	22	60	-80
39	16	-101	250	0.898039	0.607843	20	50	-69
38	15	-105	250	0.901961	0.592157	20	50	-67
42	20	-104	250	0.866667	0.596078	21	49	-66
47	25	-103	250	0.835294	0.6	22	47	-65
52	31	-101	250	0.8	0.607843	23	46	-63
52	32	-101	250	0.792157	0.607843	23	45	-63
53	33	-100	250	0.788235	0.611765	24	45	-63
53	33	-99	250	0.788235	0.615686	24	45	-64
52	33	-97	248	0.792157	0.623529	24	46	-64
51	32	-96	248	0.8	0.627451	24	47	-65
51	32	-96	248	0.8	0.627451	24	47	-65
51	32	-96	248	0.8	0.627451	24	47	-65
52	33	-96	250	0.792157	0.627451	24	46	-65
53	34	-96	248	0.788235	0.627451	25	45	-64
52	34	-98	248	0.784314	0.619608	24	44	-64
51	34	-100	248	0.780392	0.611765	24	44	-63
50	34	-100	248	0.780392	0.611765	24	44	-63
52	35	-99	248	0.776471	0.615686	24	44	-63
52	34	-99	248	0.784314	0.615686	24	44	-63
53	34	-99	250	0.784314	0.615686	24	44	-63
53	34	-100	250	0.780392	0.611765	24	44	-63
54	35	-100	250	0.776471	0.611765	24	44	-62
55	36	-100	250	0.768627	0.611765	25	44	-62
55	36	-101	250	0.768627	0.607843	25	43	-61
55	37	-104	250	0.756863	0.596078	25	42	-60
56	38	-104	250	0.74902	0.596078	25	41	-59
58	39	-103	250	0.745098	0.6	25	41	-59
59	38	-103	252	0.752941	0.6	25	41	-59
59	38	-103	252	0.752941	0.6	25	41	-59
59	38	-103	252	0.752941	0.6	25	41	-59
59	38	-103	252	0.752941	0.6	25	41	-59
59	38	-103	252	0.752941	0.6	25	41	-59
59	38	-103	252	0.752941	0.6	25	41	-59
59	38	-103	252	0.752941	0.6	25	41	-59
58	38	-102	250	0.752941	0.603922	25	42	-60
57	39	-101	250	0.74902	0.607843	25	42	-60
56	38	-102	250	0.752941	0.603922	25	42	-60
56	38	-102	250	0.752941	0.603922	25	42	-60
56	38	-102	250	0.752941	0.603922	25	42	-60
57	39	-101	250	0.74902	0.607843	25	42	-60
57	39	-102	250	0.745098	0.603922	25	41	-60
58	40	-102	250	0.741176	0.603922	25	41	-59
58	40	-102	250	0.741176	0.603922	25	41	-59
57	39	-103	250	0.745098	0.6	25	41	-59
57	39	-102	250	0.745098	0.603922	25	41	-60
57	39	-101	250	0.74902	0.607843	25	42	-60
57	39	-102	250	0.745098	0.603922	25	41	-60
57	39	-103	250	0.745098	0.6	25	41	-59
58	40	-104	250	0.737255	0.596078	25	41	-58
56	38	-107	250	0.745098	0.584314	25	40	-58
53	35	-110	250	0.760784	0.572549	23	41	-58
51	33	-111	250	0.772549	0.568627	23	41	-59
51	33	-110	250	0.772549	0.572549	23	41	-59
46	28	-113	250	0.803922	0.560784	21	42	-60
39	20	-116	250	0.858824	0.54902	19	45	-62
34	14	-117	250	0.898039	0.545098	18	46	-63
31	10	-115	250	0.929412	0.552941	17	49	-65
31	8	-110	250	0.945098	0.572549	18	50	-67
29	6	-108	250	0.960784	0.580392	18	51	-69
29	4	-106	250	0.972549	0.588235	18	53	-70
28	3	-107	250	0.980392	0.584314	18	52	-70
28	3	-108	250	0.980392	0.580392	17	52	-69
29	4	-105	250	0.972549	0.592157	18	53	-70
29	4	-102	250	0.972549	0.603922	18	54	-72
30	3	-102	250	0.980392	0.603922	18	53	-71
31	3	-102	252	0.980392	0.603922	18	54	-71
30	4	-103	250	0.972549	0.6	18	53	-71
29	4	-105	250	0.972549	0.592157	18	53	-70
29	3	-107	250	0.980392	0.584314	18	52	-70
29	3	-108	250	0.980392	0.580392	17	52	-69
28	4	-109	250	0.972549	0.576471	17	51	-69
28	5	-110	250	0.964706	0.572549	17	51	-68
31	9	-113	250	0.937255	0.560784	18	49	-66
32	10	-119	250	0.92549	0.537255	16	48	-64
37	17	-119	250	0.87451	0.537255	18	45	-61
41	23	-118	250	0.835294	0.541176	19	43	-60
41	23	-118	250	0.835294	0.541176	19	43	-60
37	19	-120	250	0.858824	0.533333	18	44	-60
36	16	-116	250	0.886275	0.54902	18	46	-63
34	12	-113	250	0.917647	0.560784	18	49	-65
31	8	-112	250	0.945098	0.564706	18	49	-67
29	6	-110	250	0.960784	0.572549	18	50	-68
29	4	-107	250	0.972549	0.584314	18	52	-70
29	3	-103	250	0.980392	0.6	18	53	-71
30	3	-100	250	0.980392	0.611765	18	54	-72
30	3	-98	250	0.980392	0.619608	19	55	-73
30	3	-93	250	0.980392	0.639216	20	56	-75
32	3	-87	250	0.980392	0.662745	21	58	-77
34	4	-82	250	0.976471	0.682353	21	59	-78
34	4	-80	250	0.976471	0.690196	21	60	-79
35	4	-78	250	0.976471	0.698039	22	60	-80
35	4	-77	250	0.976471	0.701961	22	60	-80
39	16	-101	250	0.898039	0.607843	20	50	-69
38	16	-106	250	0.894118	0.588235	20	50	-67
42	20	-106	250	0.866667	0.588235	20	48	-65
46	25	-105	250	0.835294	0.592157	21	46	-64
51	31	-102	250	0.8	0.603922	23	45	-63
51	32	-102	250	0.792157	0.603922	23	45	-63
51	32	-101	250	0.792157	0.607843	23	44	-63
51	32	-99	250	0.796078	0.615686	24	45	-64
51	32	-97	250	0.8	0.623529	24	47	-65
51	32	-96	248	0.8	0.627451	24	47	-65
51	31	-95	250	0.807843	0.631373	24	47	-66
52	33	-95	248	0.796078	0.631373	25	46	-65
52	33	-96	250	0.792157	0.627451	24	46	-65
52	33	-97	248	0.792157	0.623529	24	46	-64
52	33	-99	250	0.788235	0.615686	24	45	-64
51	33	-100	248	0.788235	0.611765	24	44	-63
51	34	-101	248	0.780392	0.607843	24	44	-63
51	33	-101	248	0.788235	0.607843	24	44	-63
53	34	-99	250	0.784314	0.615686	24	44	-63
54	35	-99	250	0.776471	0.615686	25	44	-63
54	35	-100	250	0.776471	0.611765	24	44	-62
54	35	-101	250	0.772549	0.607843	24	43	-62
55	36	-100	250	0.768627	0.611765	25	44	-62
55	36	-101	250	0.768627	0.607843	25	43	-61
55	37	-103	250	0.756863	0.6	25	42	-60
56	38	-103	250	0.752941	0.6	25	41	-60
57	38	-104	250	0.74902	0.596078	25	41	-59
58	37	-104	252	0.756863	0.596078	25	42	-59
58	37	-104	252	0.756863	0.596078	25	42	-59
58	37	-104	252	0.756863	0.596078	25	42	-59
59	38	-103	252	0.752941	0.6	25	41	-59
59	38	-103	252	0.752941	0.6	25	41	-59
59	38	-103	252	0.752941	0.6	25	41	-59
59	38	-103	252	0.752941	0.6	25	41	-59
58	39	-102	250	0.745098	0.603922	25	42	-60
57	39	-101	250	0.74902	0.607843	25	42	-60
56	38	-102	250	0.752941	0.603922	25	42	-60
56	38	-102	250	0.752941	0.603922	25	42	-60
57	39	-101	250	0.74902	0.607843	25	42	-60
57	39	-101	250	0.74902	0.607843	25	42	-60
57	39	-102	250	0.745098	0.603922	25	41	-60
57	39	-103	250	0.745098	0.6	25	41	-59
57	39	-103	250	0.745098	0.6	25	41	-59
57	39	-103	250	0.745098	0.6	25	41	-59
57	39	-102	250	0.745098	0.603922	25	41	-60
56	38	-102	250	0.752941	0.603922	25	42	-60
56	38	-103	250	0.752941	0.6	25	41	-60
57	38	-104	250	0.74902	0.596078	25	41	-59
56	37	-106	250	0.752941	0.588235	24	42	-59
55	36	-108	250	0.756863	0.580392	24	41	-58
54	35	-107	250	0.764706	0.584314	24	42	-59
47	28	-112	250	0.803922	0.564706	21	42	-60
42	23	-114	250	0.839216	0.556863	20	45	-61
37	18	-117	250	0.870588	0.545098	18	45	-62
32	13	-118	250	0.905882	0.541176	17	47	-64
30	11	-117	248	0.921569	0.545098	17	47	-64
32	11	-112	250	0.92549	0.564706	18	49	-66
32	9	-109	250	0.937255	0.576471	18	51	-68
29	6	-110	250	0.960784	0.572549	18	50	-68
29	6	-108	250	0.960784	0.580392	18	51	-69
29	6	-109	250	0.960784	0.576471	18	51	-68
30	4	-109	250	0.972549	0.576471	17	52	-69
30	4	-106	250	0.972549	0.588235	18	53	-70
30	4	-102	250	0.972549	0.603922	18	53	-71
31	3	-102	252	0.980392	0.603922	18	54	-71
31	3	-102	252	0.980392	0.603922	18	54	-71
30	4	-105	250	0.972549	0.592157	18	53	-70
29	4	-107	250	0.972549	0.584314	18	52	-70
29	4	-108	250	0.972549	0.580392	17	52	-69
27	2	-110	250	0.988235	0.572549	17	52	-69
29	4	-108	250	0.972549	0.580392	17	52	-69
28	5	-109	250	0.964706	0.576471	17	52	-69
29	6	-112	250	0.956863	0.564706	17	50	-67
31	9	-116	250	0.937255	0.54902	17	48	-65
32	12	-121	250	0.909804	0.529412	17	45	-62
39	20	-120	250	0.854902	0.533333	18	43	-60
45	27	-117	250	0.803922	0.545098	20	42	-59
47	28	-118	250	0.796078	0.541176	21	41	-57
44	25	-119	250	0.815686	0.537255	20	42	-58
42	21	-117	250	0.847059	0.545098	19	44	-61
38	17	-118	250	0.878431	0.541176	18	45	-62
33	11	-118	250	0.921569	0.541176	17	47	-63
31	8	-117	250	0.941176	0.545098	17	48	-65
31	7	-112	250	0.952941	0.564706	17	50	-67
31	7	-109	250	0.952941	0.576471	18	51	-68
30	5	-107	250	0.964706	0.584314	18	52	-69
30	4	-103	250	0.972549	0.6	18	53	-71
32	4	-97	250	0.976471	0.623529	19	55	-73
34	6	-92	250	0.964706	0.643137	20	56	-74
33	4	-89	250	0.976471	0.654902	20	57	-76
34	4	-85	250	0.976471	0.670588	21	58	-77
36	4	-80	252	0.976471	0.690196	22	60	-79
39	16	-102	250	0.894118	0.603922	20	50	-68
40	18	-104	250	0.882353	0.596078	20	49	-67
43	22	-104	250	0.854902	0.596078	21	48	-66
49	29	-101	250	0.811765	0.607843	23	46	-64
51	32	-100	250	0.796078	0.611765	23	45	-64
51	32	-101	250	0.792157	0.607843	23	44	-63
51	32	-100	250	0.796078	0.611765	23	45	-64
51	32	-98	248	0.796078	0.619608	24	46	-64
52	33	-96	250	0.792157	0.627451	24	46	-65
52	33	-95	248	0.796078	0.631373	25	46	-65
52	33	-95	248	0.796078	0.631373	25	46	-65
52	33	-96	250	0.792157	0.627451	24	46	-65
52	33	-97	248	0.792157	0.623529	24	46	-64
52	33	-98	250	0.792157	0.619608	24	46	-64
52	33	-99	250	0.788235	0.615686	24	45	-64
52	33	-100	250	0.788235	0.611765	24	45	-63
52	33	-101	250	0.788235	0.607843	24	45	-63
52	33	-101	250	0.788235	0.607843	24	45	-63
53	34	-100	250	0.780392	0.611765	24	44	-63
54	35	-99	250	0.776471	0.615686	25	44	-63
54	35	-100	250	0.776471	0.611765	24	44	-62
55	36	-100	250	0.768627	0.611765	25	44	-62
56	37	-100	250	0.764706	0.611765	25	43	-61
55	37	-102	250	0.760784	0.603922	25	42	-61
55	37	-102	250	0.760784	0.603922	25	42	-61
55	37	-102	250	0.760784	0.603922	25	42	-61
57	38	-102	250	0.752941	0.603922	25	42	-60
57	38	-103	250	0.752941	0.6	25	42	-60
57	38	-103	250	0.752941	0.6	25	42	-60
57	38	-103	250	0.752941	0.6	25	42	-60
58	38	-102	250	0.752941	0.603922	25	42	-60
59	38	-103	252	0.752941	0.6	25	41	-59
59	38	-103	252	0.752941	0.6	25	41	-59
59	38	-103	252	0.752941	0.6	25	41	-59
58	39	-103	250	0.745098	0.6	25	41	-59
56	38	-103	250	0.752941	0.6	25	41	-60
56	38	-103	250	0.752941	0.6	25	41	-60
57	39	-103	250	0.745098	0.6	25	41	-59
57	39	-102	250	0.745098	0.603922	25	41	-60
57	39	-101	250	0.74902	0.607843	25	42	-60
58	40	-100	250	0.745098	0.611765	26	42	-60
57	39	-101	250	0.74902	0.607843	25	42	-60
56	38	-103	250	0.752941	0.6	25	41	-60
57	39	-102	250	0.745098	0.603922	25	41	-60
56	38	-102	250	0.752941	0.603922	25	42	-60
56	38	-102	250	0.752941	0.603922	25	42	-60
56	37	-104	250	0.756863	0.596078	25	42	-59
56	35	-105	250	0.768627	0.592157	24	43	-60
53	32	-109	252	0.780392	0.576471	23	43	-59
48	29	-113	250	0.796078	0.560784	21	42	-59
47	26	-112	250	0.819608	0.564706	21	44	-61
42	21	-113	250	0.854902	0.560784	20	46	-62
32	12	-118	250	0.913725	0.541176	17	47	-64
30	11	-117	248	0.921569	0.545098	17	47	-64
29	9	-116	250	0.937255	0.54902	17	48	-65
32	12	-112	250	0.917647	0.564706	18	49	-66
34	13	-109	250	0.909804	0.576471	18	49	-67
34	11	-109	250	0.92549	0.576471	18	50	-67
32	9	-110	250	0.937255	0.572549	18	50	-67
32	9	-110	250	0.937255	0.572549	18	50	-67
32	8	-110	250	0.945098	0.572549	18	50	-67
31	6	-111	250	0.956863	0.568627	18	50	-67
31	5	-106	250	0.964706	0.588235	18	52	-69
32	4	-101	252	0.972549	0.607843	18	54	-72
31	3	-102	252	0.980392	0.603922	18	54	-71
31	3	-103	252	0.980392	0.6	18	54	-71
30	4	-105	250	0.972549	0.592157	18	53	-70
29	4	-107	250	0.972549	0.584314	18	52	-70
29	4	-107	250	0.972549	0.584314	18	52	-70
29	4	-107	250	0.972549	0.584314	18	52	-70
29	4	-107	250	0.972549	0.584314	18	52	-70
29	4	-108	250	0.972549	0.580392	17	52	-69
29	5	-111	250	0.964706	0.568627	17	51	-68
29	5	-115	250	0.964706	0.552941	16	49	-66
30	8	-120	250	0.941176	0.533333	16	48	-64
35	15	-121	250	0.890196	0.529412	17	45	-61
45	26	-119	250	0.811765	0.537255	20	42	-58
54	34	-116	252	0.756863	0.54902	23	40	-55
55	37	-116	250	0.737255	0.54902	23	38	-54
54	36	-116	250	0.741176	0.54902	23	39	-55
49	30	-118	250	0.784314	0.541176	21	41	-57
42	21	-121	252	0.843137	0.529412	18	44	-59
39	18	-121	250	0.866667	0.529412	18	44	-60
37	16	-120	250	0.882353	0.533333	18	45	-61
36	14	-117	250	0.898039	0.545098	18	47	-63
33	11	-116	250	0.921569	0.54902	17	48	-64
34	10	-112	250	0.929412	0.564706	18	50	-66
33	9	-109	250	0.937255	0.576471	18	50	-67
34	9	-104	250	0.941176	0.596078	19	51	-69
35	9	-100	250	0.941176	0.611765	20	52	-70
37	8	-94	252	0.94902	0.635294	20	55	-73
39	6	-87	252	0.964706	0.662745	21	57	-75
38	15	-105	250	0.901961	0.592157	20	50	-67
41	19	-105	250	0.87451	0.592157	20	49	-66
45	24	-103	250	0.843137	0.6	21	47	-65
49	30	-100	248	0.807843	0.611765	23	46	-64
52	33	-98	250	0.792157	0.619608	24	46	-64
51	32	-99	250	0.796078	0.615686	24	45	-64
51	32	-98	248	0.796078	0.619608	24	46	-64
51	32	-97	250	0.8	0.623529	24	47	-65
52	33	-95	248	0.796078	0.631373	25	46	-65
51	32	-96	248	0.8	0.627451	24	47	-65
51	32	-97	250	0.8	0.623529	24	47	-65
52	33	-97	248	0.792157	0.623529	24	46	-64
52	33	-98	250	0.792157	0.619608	24	46	-64
52	33	-99	250	0.788235	0.615686	24	45	-64
52	33	-100	250	0.788235	0.611765	24	45	-63
53	33	-100	250	0.788235	0.611765	24	45	-63
53	33	-100	250	0.788235	0.611765	24	45	-63
53	33	-100	250	0.788235	0.611765	24	45	-63
54	35	-98	250	0.780392	0.619608	25	44	-63
54	35	-98	250	0.780392	0.619608	25	44	-63
54	35	-99	250	0.776471	0.615686	25	44	-63
55	36	-99	250	0.772549	0.615686	25	44	-62
55	36	-100	250	0.768627	0.611765	25	44	-62
55	36	-101	250	0.768627	0.607843	25	43	-61
55	36	-100	250	0.768627	0.611765	25	44	-62
55	36	-100	250	0.768627	0.611765	25	44	-62
56	37	-100	250	0.764706	0.611765	25	43	-61
56	38	-101	250	0.752941	0.607843	25	42	-61
56	38	-101	250	0.752941	0.607843	25	42	-61
56	38	-101	250	0.752941	0.607843	25	42	-61
57	38	-103	250	0.752941	0.6	25	42	-60
58	37	-104	252	0.756863	0.596078	25	42	-59
58	37	-104	252	0.756863	0.596078	25	42	-59
58	37	-104	252	0.756863	0.596078	25	42	-59
57	38	-104	250	0.74902	0.596078	25	41	-59
56	38	-104	250	0.74902	0.596078	25	41	-59
56	38	-104	250	0.74902	0.596078	25	41	-59
56	38	-104	250	0.74902	0.596078	25	41	-59
57	39	-102	250	0.745098	0.603922	25	41	-60
57	39	-101	250	0.74902	0.607843	25	42	-60
57	39	-101	250	0.74902	0.607843	25	42	-60
56	38	-102	250	0.752941	0.603922	25	42	-60
56	38	-102	250	0.752941	0.603922	25	42	-60
56	38	-101	250	0.752941	0.607843	25	42	-61
56	38	-102	250	0.752941	0.603922	25	42	-60
57	38	-102	250	0.752941	0.603922	25	42	-60
55	35	-103	250	0.772549	0.6	24	43	-61
50	29	-109	250	0.803922	0.576471	22	44	-61
46	25	-111	250	0.827451	0.568627	21	45	-61
38	16	-116	250	0.886275	0.54902	18	46	-63
35	13	-115	250	0.909804	0.552941	18	48	-64
32	10	-114	250	0.929412	0.556863	17	49	-66
28	7	-114	250	0.94902	0.556863	17	50	-66
27	6	-114	250	0.956863	0.556863	16	50	-67
28	8	-112	248	0.945098	0.564706	17	49	-67
36	15	-107	250	0.898039	0.584314	19	49	-67
40	19	-105	250	0.87451	0.592157	20	48	-66
40	18	-107	250	0.878431	0.584314	20	49	-66
37	15	-110	250	0.898039	0.572549	19	48	-65
36	14	-109	250	0.905882	0.576471	19	49	-66
34	11	-109	250	0.92549	0.576471	18	50	-67
31	7	-109	250	0.952941	0.576471	18	51	-68
31	5	-105	250	0.968627	0.592157	18	52	-70
32	4	-101	252	0.972549	0.607843	18	54	-72
33	4	-100	252	0.972549	0.611765	19	54	-72
32	4	-101	252	0.972549	0.607843	18	54	-72
31	5	-103	250	0.968627	0.6	18	53	-71
29	4	-106	250	0.972549	0.588235	18	53	-70
30	5	-105	250	0.968627	0.592157	18	53	-70
29	4	-105	250	0.972549	0.592157	18	53	-70
29	4	-106	250	0.972549	0.588235	18	53	-70
29	3	-108	250	0.980392	0.580392	17	52	-69
30	4	-109	250	0.972549	0.576471	17	52	-69
30	5	-112	250	0.964706	0.564706	17	50	-67
30	6	-116	250	0.956863	0.54902	16	49	-66
30	8	-122	250	0.941176	0.52549	16	47	-63
37	16	-124	250	0.878431	0.517647	17	44	-59
49	29	-120	252	0.788235	0.533333	21	40	-56
59	41	-116	250	0.705882	0.54902	25	36	-52
61	45	-116	250	0.678431	0.54902	25	34	-51
60	42	-115	250	0.701961	0.552941	25	36	-52
59	39	-113	252	0.72549	0.560784	24	38	-54
55	35	-114	252	0.752941	0.556863	23	39	-56
49	30	-117	250	0.784314	0.545098	21	41	-57
47	28	-115	250	0.8	0.552941	21	42	-59
43	23	-116	250	0.835294	0.54902	20	44	-61
41	21	-116	250	0.85098	0.54902	19	45	-61
41	21	-114	250	0.85098	0.556863	20	45	-62
42	22	-111	250	0.847059	0.568627	20	46	-63
45	22	-107	250	0.85098	0.584314	21	47	-64
43	16	-103	252	0.894118	0.6	20	50	-67
42	9	-98	254	0.941176	0.619608	20	53	-70
37	15	-108	250	0.898039	0.580392	19	49	-66
43	21	-105	250	0.862745	0.592157	21	48	-65
47	26	-102	250	0.831373	0.603922	22	47	-65
50	31	-99	248	0.803922	0.615686	23	45	-64
51	32	-98	248	0.796078	0.619608	24	46	-64
51	32	-98	248	0.796078	0.619608	24	46	-64
50	31	-98	250	0.803922	0.619608	23	46	-65
50	31	-97	248	0.803922	0.623529	24	46	-65
51	32	-96	248	0.8	0.627451	24	47	-65
51	31	-95	250	0.807843	0.631373	24	47	-66
51	32	-97	250	0.8	0.623529	24	47	-65
52	33	-98	250	0.792157	0.619608	24	46	-64
52	33	-99	250	0.788235	0.615686	24	45	-64
52	33	-100	250	0.788235	0.611765	24	45	-63
52	33	-100	250	0.788235	0.611765	24	45	-63
52	33	-100	250	0.788235	0.611765	24	45	-63
52	33	-100	250	0.788235	0.611765	24	45	-63
52	33	-99	250	0.788235	0.615686	24	45	-64
54	35	-97	250	0.780392	0.623529	25	45	-64
54	35	-97	250	0.780392	0.623529	25	45	-64
54	35	-97	250	0.780392	0.623529	25	45	-64
55	36	-96	250	0.776471	0.627451	25	45	-64
55	36	-97	250	0.772549	0.623529	25	45	-63
55	36	-99	250	0.772549	0.615686	25	44	-62
55	36	-98	250	0.772549	0.619608	25	44	-63
55	36	-98	250	0.772549	0.619608	25	44	-63
56	37	-98	250	0.764706	0.619608	25	44	-62
56	37	-99	250	0.764706	0.615686	25	43	-62
56	37	-100	250	0.764706	0.611765	25	43	-61
56	38	-100	250	0.756863	0.611765	25	42	-61
57	37	-103	250	0.756863	0.6	25	42	-60
58	37	-104	252	0.756863	0.596078	25	42	-59
58	37	-103	250	0.756863	0.6	25	43	-60
58	37	-102	250	0.760784	0.603922	25	43	-60
57	38	-103	250	0.752941	0.6	25	42	-60
56	38	-104	250	0.74902	0.596078	25	41	-59
56	38	-104	250	0.74902	0.596078	25	41	-59
56	38	-104	250	0.74902	0.596078	25	41	-59
57	39	-102	250	0.745098	0.603922	25	41	-60
57	39	-102	250	0.745098	0.603922	25	41	-60
56	38	-102	250	0.752941	0.603922	25	42	-60
56	38	-102	250	0.752941	0.603922	25	42	-60
55	37	-102	250	0.760784	0.603922	25	42	-61
55	36	-101	250	0.768627	0.607843	25	43	-61
55	35	-103	250	0.772549	0.6	24	43	-61
53	32	-106	250	0.788235	0.588235	23	44	-61
50	29	-107	250	0.803922	0.584314	22	44	-62
44	23	-110	250	0.843137	0.572549	20	46	-63
39	16	-112	250	0.890196	0.564706	19	47	-64
32	8	-114	250	0.945098	0.556863	17	49	-66
28	4	-114	250	0.972549	0.556863	16	51	-67
27	4	-111	250	0.972549	0.568627	17	51	-68
28	5	-109	250	0.964706	0.576471	17	52	-69
30	7	-108	250	0.952941	0.580392	18	52	-69
33	10	-107	250	0.933333	0.584314	18	51	-68
39	17	-105	250	0.886275	0.592157	20	50	-67
42	21	-105	250	0.862745	0.592157	21	48	-66
41	21	-109	250	0.858824	0.576471	20	47	-64
40	19	-109	250	0.870588	0.576471	20	48	-65
39	17	-108	250	0.886275	0.580392	20	49	-66
34	11	-108	250	0.92549	0.580392	18	50	-67
30	7	-107	250	0.952941	0.584314	18	51	-69
31	5	-103	250	0.968627	0.6	18	53	-71
31	3	-101	250	0.980392	0.607843	18	54	-72
33	4	-99	252	0.976471	0.615686	19	55	-72
32	4	-100	250	0.972549	0.611765	19	54	-72
31	5	-102	250	0.968627	0.603922	18	53	-71
29	4	-105	250	0.972549	0.592157	18	53	-70
30	5	-104	250	0.968627	0.596078	18	53	-70
29	4	-104	250	0.972549	0.596078	18	53	-71
28	3	-106	250	0.980392	0.588235	18	53	-70
29	4	-107	250	0.972549	0.584314	18	52	-70
29	4	-108	250	0.972549	0.580392	17	52	-69
30	4	-110	250	0.972549	0.572549	17	52	-68
29	5	-114	250	0.964706	0.556863	16	51	-67
28	5	-120	250	0.964706	0.533333	16	48	-64
29	6	-126	252	0.952941	0.509804	15	46	-62
39	18	-124	252	0.862745	0.517647	18	44	-59
52	35	-118	250	0.745098	0.541176	22	38	-54
59	44	-117	250	0.682353	0.545098	25	35	-51
62	46	-114	250	0.67451	0.556863	26	34	-51
63	45	-109	250	0.694118	0.576471	27	37	-53
62	44	-108	250	0.701961	0.580392	26	37	-54
61	42	-106	250	0.721569	0.588235	26	39	-56
60	41	-105	250	0.729412	0.592157	25	40	-57
59	40	-104	250	0.737255	0.596078	25	41	-58
58	40	-104	250	0.737255	0.596078	25	41	-58
57	40	-104	250	0.737255	0.596078	25	40	-58
58	41	-106	250	0.72549	0.588235	25	39	-57
59	40	-105	250	0.733333	0.592157	25	41	-58
57	32	-103	252	0.792157	0.6	24	45	-62
48	15	-104	254	0.901961	0.596078	21	51	-66
37	15	-110	250	0.898039	0.572549	19	48	-65
45	23	-105	250	0.847059	0.592157	21	48	-65
50	30	-100	250	0.807843	0.611765	23	47	-64
52	33	-97	248	0.792157	0.623529	24	46	-64
51	32	-98	248	0.796078	0.619608	24	46	-64
51	32	-97	250	0.8	0.623529	24	47	-65
50	31	-97	248	0.803922	0.623529	24	46	-65
50	30	-96	250	0.811765	0.627451	23	47	-66
50	31	-97	248	0.803922	0.623529	24	46	-65
51	32	-97	250	0.8	0.623529	24	47	-65
52	33	-98	250	0.792157	0.619608	24	46	-64
52	33	-100	250	0.788235	0.611765	24	45	-63
53	34	-100	250	0.780392	0.611765	24	44	-63
53	34	-100	250	0.780392	0.611765	24	44	-63
53	34	-100	250	0.780392	0.611765	24	44	-63
52	33	-100	250	0.788235	0.611765	24	45	-63
52	33	-99	250	0.788235	0.615686	24	45	-64
52	33	-98	250	0.792157	0.619608	24	46	-64
54	35	-96	250	0.780392	0.627451	25	45	-64
54	35	-96	250	0.780392	0.627451	25	45	-64
54	35	-96	250	0.780392	0.627451	25	45	-64
55	36	-95	250	0.776471	0.631373	25	45	-64
55	36	-96	250	0.776471	0.627451	25	45	-64
55	36	-97	250	0.772549	0.623529	25	45	-63
55	36	-97	250	0.772549	0.623529	25	45	-63
55	36	-97	250	0.772549	0.623529	25	45	-63
56	37	-96	250	0.768627	0.627451	25	45	-63
56	37	-97	250	0.768627	0.623529	25	44	-63
56	37	-99	250	0.764706	0.615686	25	43	-62
56	37	-100	250	0.764706	0.611765	25	43	-61
57	37	-102	250	0.760784	0.603922	25	43	-60
58	37	-104	252	0.756863	0.596078	25	42	-59
58	37	-103	250	0.756863	0.6	25	43	-60
58	37	-102	250	0.760784	0.603922	25	43	-60
57	37	-103	250	0.756863	0.6	25	42	-60
56	38	-104	250	0.74902	0.596078	25	41	-59
56	38	-104	250	0.74902	0.596078	25	41	-59
56	38	-104	250	0.74902	0.596078	25	41	-59
56	38	-102	250	0.752941	0.603922	25	42	-60
56	38	-101	250	0.752941	0.607843	25	42	-61
56	38	-101	250	0.752941	0.607843	25	42	-61
56	38	-102	250	0.752941	0.603922	25	42	-60
55	37	-102	250	0.760784	0.603922	25	42	-61
55	36	-101	250	0.768627	0.607843	25	43	-61
54	34	-103	250	0.776471	0.6	24	43	-61
51	30	-106	250	0.8	0.588235	23	44	-62
45	24	-110	250	0.835294	0.572549	21	46	-62
39	17	-112	250	0.882353	0.564706	19	47	-64
37	13	-108	250	0.913725	0.580392	19	50	-67
33	7	-107	250	0.952941	0.584314	18	51	-68
29	4	-106	250	0.972549	0.588235	18	53	-70
28	4	-105	250	0.972549	0.592157	18	53	-70
29	6	-105	250	0.960784	0.592157	18	52	-70
30	7	-107	250	0.952941	0.584314	18	51	-69
35	12	-106	250	0.921569	0.588235	19	50	-68
40	18	-106	250	0.878431	0.588235	20	48	-66
39	19	-111	250	0.870588	0.568627	20	46	-64
38	19	-114	250	0.866667	0.556863	19	46	-63
39	19	-112	250	0.866667	0.564706	19	47	-64
39	17	-108	250	0.886275	0.580392	20	49	-66
33	10	-108	250	0.933333	0.580392	18	50	-67
30	7	-105	250	0.952941	0.592157	18	52	-70
30	5	-102	250	0.968627	0.603922	18	54	-71
31	3	-100	250	0.980392	0.611765	18	55	-72
32	4	-98	250	0.976471	0.619608	19	55	-73
32	4	-99	250	0.976471	0.615686	19	55	-72
31	4	-100	250	0.972549	0.611765	18	55	-72
30	5	-102	250	0.968627	0.603922	18	54	-71
30	5	-102	250	0.968627	0.603922	18	54	-71
29	4	-104	250	0.972549	0.596078	18	53	-71
29	3	-105	250	0.980392	0.592157	18	53	-70
30	4	-105	250	0.972549	0.592157	18	53	-70
29	4	-107	250	0.972549	0.584314	18	52	-70
29	4	-109	250	0.972549	0.576471	17	52	-69
29	4	-112	250	0.972549	0.564706	17	51	-68
29	4	-116	252	0.972549	0.54902	16	50	-66
28	5	-121	250	0.964706	0.529412	16	48	-64
32	11	-123	250	0.917647	0.521569	16	45	-61
44	26	-120	250	0.807843	0.533333	20	41	-58
54	39	-119	250	0.713725	0.537255	23	36	-52
59	44	-115	250	0.686275	0.552941	25	35	-52
63	46	-110	250	0.686275	0.572549	27	36	-53
66	49	-104	250	0.678431	0.596078	28	37	-54
64	47	-103	250	0.694118	0.6	27	38	-55
64	46	-100	250	0.705882	0.611765	27	39	-57
66	48	-97	250	0.698039	0.623529	29	39	-58
67	51	-96	248	0.682353	0.627451	29	38	-57
66	51	-98	248	0.678431	0.619608	29	37	-56
67	53	-102	248	0.654902	0.603922	29	35	-53
67	51	-104	250	0.662745	0.596078	29	35	-53
64	41	-103	252	0.733333	0.6	26	41	-58
52	20	-106	254	0.866667	0.588235	21	49	-64
38	16	-110	250	0.890196	0.572549	19	48	-65
44	22	-107	250	0.85098	0.584314	21	47	-64
49	29	-102	250	0.811765	0.603922	23	46	-64
51	32	-99	250	0.796078	0.615686	24	45	-64
50	31	-99	248	0.803922	0.615686	23	45	-64
50	31	-97	248	0.803922	0.623529	24	46	-65
50	30	-96	250	0.811765	0.627451	23	47	-66
50	30	-95	250	0.811765	0.631373	24	48	-66
51	32	-96	248	0.8	0.627451	24	47	-65
51	32	-99	250	0.796078	0.615686	24	45	-64
52	33	-100	250	0.788235	0.611765	24	45	-63
52	33	-102	250	0.784314	0.603922	24	44	-62
53	34	-102	250	0.780392	0.603922	24	43	-62
53	34	-101	250	0.780392	0.607843	24	44	-62
51	32	-103	250	0.792157	0.6	23	45	-62
52	33	-100	250	0.788235	0.611765	24	45	-63
53	34	-98	250	0.784314	0.619608	25	45	-63
53	34	-98	250	0.784314	0.619608	25	45	-63
54	35	-96	250	0.780392	0.627451	25	45	-64
54	35	-95	248	0.784314	0.631373	25	45	-64
54	35	-96	250	0.780392	0.627451	25	45	-64
55	36	-96	250	0.776471	0.627451	25	45	-64
55	36	-96	250	0.776471	0.627451	25	45	-64
55	36	-96	250	0.776471	0.627451	25	45	-64
55	36	-96	250	0.776471	0.627451	25	45	-64
55	36	-96	250	0.776471	0.627451	25	45	-64
56	37	-96	250	0.768627	0.627451	25	45	-63
56	37	-97	250	0.768627	0.623529	25	44	-63
56	37	-98	250	0.764706	0.619608	25	44	-62
56	38	-100	250	0.756863	0.611765	25	42	-61
57	37	-102	250	0.760784	0.603922	25	43	-60
58	37	-103	250	0.756863	0.6	25	43	-60
58	37	-103	250	0.756863	0.6	25	43	-60
58	37	-102	250	0.760784	0.603922	25	43	-60
57	37	-102	250	0.760784	0.603922	25	43	-60
56	38	-103	250	0.752941	0.6	25	41	-60
56	38	-103	250	0.752941	0.6	25	41	-60
55	37	-104	250	0.756863	0.596078	25	42	-60
56	38	-101	250	0.752941	0.607843	25	42	-61
55	36	-100	250	0.768627	0.611765	25	44	-62
56	37	-100	250	0.764706	0.611765	25	43	-61
56	38	-101	250	0.752941	0.607843	25	42	-61
55	37	-102	250	0.760784	0.603922	25	42	-61
55	36	-101	250	0.768627	0.607843	25	43	-61
54	34	-103	250	0.776471	0.6	24	43	-61
50	29	-106	250	0.807843	0.588235	22	45	-62
46	23	-108	252	0.843137	0.580392	21	46	-63
38	15	-112	250	0.894118	0.564706	19	47	-64
35	10	-109	250	0.933333	0.576471	18	50	-67
31	5	-106	250	0.964706	0.588235	18	52	-69
28	3	-106	250	0.980392	0.588235	18	53	-70
27	3	-106	250	0.980392	0.588235	18	52	-70
28	5	-107	250	0.964706	0.584314	18	52	-69
30	7	-109	250	0.952941	0.576471	18	51	-68
35	13	-109	250	0.909804	0.576471	18	49	-67
40	18	-109	250	0.878431	0.576471	20	48	-65
39	19	-113	250	0.866667	0.560784	19	47	-63
39	20	-113	250	0.858824	0.560784	19	46	-63
40	21	-110	250	0.854902	0.572549	20	47	-64
38	18	-107	250	0.878431	0.584314	20	49	-66
32	11	-108	250	0.92549	0.580392	18	50	-67
30	7	-105	250	0.952941	0.592157	18	52	-70
29	4	-102	250	0.972549	0.603922	18	54	-72
31	4	-98	250	0.976471	0.619608	19	55	-73
31	4	-97	250	0.976471	0.623529	19	55	-73
31	4	-99	250	0.976471	0.615686	19	55	-72
31	4	-100	250	0.972549	0.611765	18	55	-72
[truncated: 5,269 more rows]

## Sheet: Average Colours
red	green	blue	hue	saturation	value	lightness	a*	b*
53.0504	31.6907	160.193	1	0.80453	0.628207	24.6174	46.1291	-64.4858
