# Supplementary material for: Parallel and High Throughput Reaction Monitoring with Computer Vision
Source: Angew Chem Int Ed Engl. 2024 Oct 31;64(1):e202413395. doi: 10.1002/anie.202413395 (PMC11701362; doi:10.1002/anie.202413395)
Supplement: Supplementary file 2 — Supporting Information [file ANIE-64-e202413395-s002.zip › Supporting Info - Machine readable data part 1/Figure 4 - glare analysis/24_above_SIanal__5/24_above_SIanal.xlsx]

## Sheet: Raw Colour Distributions
red	green	blue	hue	saturation	value	lightness	a*	b*
33	13	118	252	0.890196	0.462745	14	41	-55
39	16	-114	250	0.886275	0.556863	18	47	-63
35	12	-108	250	0.917647	0.580392	19	49	-67
38	15	-103	250	0.901961	0.6	20	50	-68
37	14	-106	250	0.905882	0.588235	19	50	-67
37	15	-110	250	0.898039	0.572549	19	48	-65
36	14	-112	250	0.901961	0.564706	18	48	-65
35	13	-114	250	0.909804	0.556863	18	48	-64
35	14	-114	250	0.901961	0.556863	18	47	-64
36	17	-113	248	0.882353	0.560784	18	47	-64
36	17	-114	250	0.878431	0.556863	18	47	-64
37	18	-114	250	0.87451	0.556863	19	46	-63
37	18	-113	250	0.87451	0.560784	19	46	-64
36	17	-113	248	0.882353	0.560784	18	47	-64
35	16	-113	250	0.886275	0.560784	18	46	-64
35	16	-111	248	0.890196	0.568627	19	47	-65
35	14	-110	250	0.905882	0.572549	18	48	-66
37	15	-107	250	0.898039	0.584314	20	49	-66
37	14	-106	250	0.905882	0.588235	19	50	-67
35	12	-108	250	0.917647	0.580392	19	49	-67
35	12	-107	250	0.917647	0.584314	19	50	-67
34	11	-106	250	0.92549	0.588235	19	51	-68
35	12	-105	250	0.921569	0.592157	19	50	-68
34	11	-107	250	0.92549	0.584314	18	50	-68
34	11	-108	250	0.92549	0.580392	18	50	-67
35	12	-108	250	0.917647	0.580392	19	49	-67
35	13	-110	250	0.909804	0.572549	18	49	-66
36	14	-110	250	0.905882	0.572549	18	49	-66
35	13	-114	250	0.909804	0.556863	18	48	-64
36	14	-116	250	0.901961	0.54902	18	47	-63
36	14	-116	250	0.901961	0.54902	18	47	-63
36	14	-116	250	0.901961	0.54902	18	47	-63
34	13	-122	250	0.901961	0.52549	17	46	-61
34	14	-124	250	0.894118	0.517647	16	45	-61
34	14	-123	250	0.894118	0.521569	17	44	-61
35	15	-120	250	0.890196	0.533333	18	45	-61
35	15	-119	250	0.890196	0.537255	18	46	-62
34	15	-119	250	0.890196	0.537255	18	46	-62
30	12	-128	250	0.905882	0.501961	16	44	-59
29	11	122	250	0.909804	0.478431	14	42	-57
32	14	123	250	0.886275	0.482353	15	42	-57
36	18	-128	250	0.858824	0.501961	17	42	-58
38	20	-118	250	0.854902	0.541176	18	44	-61
34	14	-111	250	0.901961	0.568627	18	48	-66
29	7	-104	248	0.952941	0.596078	18	53	-70
28	4	-97	250	0.976471	0.623529	19	55	-73
29	5	-99	250	0.968627	0.615686	19	54	-72
30	7	-105	250	0.952941	0.592157	18	52	-70
37	15	-107	250	0.898039	0.584314	20	49	-66
48	27	-105	250	0.819608	0.592157	22	46	-63
52	32	-105	250	0.788235	0.592157	23	44	-61
51	33	-108	250	0.776471	0.580392	23	42	-60
50	32	-109	250	0.780392	0.576471	23	42	-60
48	30	-110	250	0.796078	0.572549	22	43	-60
49	31	-109	250	0.788235	0.576471	22	43	-60
46	28	-111	250	0.807843	0.568627	21	43	-61
31	12	-119	250	0.913725	0.537255	17	46	-63
26	6	-115	248	0.956863	0.552941	16	49	-66
24	3	-110	248	0.980392	0.572549	17	51	-69
24	3	-104	248	0.980392	0.596078	18	53	-71
26	3	-100	248	0.980392	0.611765	18	54	-72
28	4	-97	250	0.976471	0.623529	19	55	-73
32	8	-93	250	0.94902	0.639216	20	55	-74
30	6	-97	250	0.960784	0.623529	19	55	-73
26	4	-108	250	0.972549	0.580392	17	52	-69
35	15	-109	250	0.898039	0.576471	19	49	-66
51	32	-104	250	0.788235	0.596078	23	44	-62
55	37	-108	250	0.74902	0.580392	24	41	-58
56	38	-106	250	0.745098	0.588235	25	40	-58
58	40	-101	250	0.741176	0.607843	25	42	-60
56	38	-103	250	0.752941	0.6	25	41	-60
58	40	-102	250	0.741176	0.603922	25	41	-59
59	41	-101	250	0.737255	0.607843	26	41	-59
60	42	-100	250	0.729412	0.611765	26	41	-59
59	41	-101	250	0.737255	0.607843	26	41	-59
61	43	-99	250	0.72549	0.615686	27	41	-59
62	44	-98	250	0.721569	0.619608	27	40	-59
62	44	-98	250	0.721569	0.619608	27	40	-59
63	45	-97	250	0.717647	0.623529	27	40	-59
63	45	-98	250	0.713725	0.619608	27	40	-58
63	45	-101	250	0.709804	0.607843	27	39	-57
60	42	-106	250	0.721569	0.588235	26	39	-57
54	37	-114	250	0.741176	0.556863	23	38	-55
49	32	-120	250	0.764706	0.533333	21	39	-55
48	31	-120	250	0.772549	0.533333	21	39	-55
48	30	-116	250	0.784314	0.54902	21	41	-58
37	16	-116	250	0.886275	0.54902	18	46	-63
35	12	-107	250	0.917647	0.584314	19	50	-67
38	15	-104	250	0.901961	0.596078	20	50	-68
40	18	-106	250	0.878431	0.588235	20	48	-66
37	15	-109	250	0.898039	0.576471	19	49	-66
35	13	-111	250	0.909804	0.568627	18	49	-66
35	13	-112	250	0.909804	0.564706	18	49	-65
35	13	-113	250	0.909804	0.560784	18	49	-65
35	14	-113	250	0.901961	0.560784	18	48	-65
36	17	-112	250	0.882353	0.564706	19	47	-64
35	16	-114	248	0.886275	0.556863	18	47	-64
36	17	-113	248	0.882353	0.560784	18	47	-64
37	18	-110	248	0.878431	0.572549	19	47	-65
35	15	-110	250	0.898039	0.572549	19	48	-66
34	14	-110	250	0.905882	0.572549	18	48	-66
33	13	-108	248	0.913725	0.580392	18	49	-67
34	12	-104	250	0.921569	0.596078	19	51	-69
34	11	-102	250	0.929412	0.603922	20	51	-70
33	10	-105	250	0.933333	0.592157	18	52	-69
35	12	-106	250	0.921569	0.588235	19	50	-68
32	9	-107	250	0.941176	0.584314	18	50	-68
34	11	-102	250	0.929412	0.603922	20	51	-70
33	10	-103	250	0.933333	0.6	19	52	-70
31	8	-106	250	0.945098	0.588235	18	52	-69
33	9	-107	250	0.941176	0.584314	18	51	-68
32	8	-111	250	0.945098	0.568627	18	49	-67
33	11	-114	250	0.921569	0.556863	18	49	-65
34	14	-118	250	0.898039	0.541176	18	46	-63
32	13	-121	250	0.901961	0.529412	17	45	-62
29	10	-125	250	0.92549	0.513725	16	45	-61
28	9	-126	250	0.929412	0.509804	15	45	-61
27	8	127	250	0.937255	0.498039	15	44	-60
33	16	120	250	0.866667	0.470588	15	40	-55
29	14	105	250	0.866667	0.411765	13	35	-49
28	13	103	250	0.87451	0.403922	12	35	-49
24	9	102	250	0.913725	0.4	11	36	-50
24	10	107	248	0.905882	0.419608	12	38	-52
18	4	103	248	0.960784	0.403922	10	40	-53
26	12	100	250	0.878431	0.392157	12	35	-48
24	11	87	250	0.87451	0.341176	10	31	-43
22	9	85	250	0.894118	0.333333	9	30	-42
27	13	97	250	0.866667	0.380392	11	34	-46
31	15	118	250	0.87451	0.462745	15	39	-54
31	13	-119	248	0.905882	0.537255	17	46	-63
29	9	-108	248	0.937255	0.580392	18	51	-68
27	4	-102	250	0.972549	0.603922	18	53	-72
29	5	-99	250	0.968627	0.615686	19	54	-72
29	5	-104	250	0.968627	0.596078	18	53	-70
34	12	-113	250	0.917647	0.560784	18	49	-65
43	24	-118	250	0.827451	0.541176	20	43	-59
46	29	-123	250	0.780392	0.521569	20	39	-55
47	30	-126	250	0.768627	0.509804	20	37	-53
51	35	-117	250	0.74902	0.545098	22	38	-55
49	33	-114	248	0.768627	0.556863	22	40	-57
45	28	-115	248	0.8	0.552941	21	42	-59
44	27	-112	248	0.811765	0.564706	21	43	-61
33	15	-115	248	0.894118	0.552941	18	46	-64
26	7	-113	248	0.952941	0.560784	17	50	-67
24	5	-109	248	0.964706	0.576471	17	51	-69
25	4	-104	248	0.972549	0.596078	18	53	-71
27	4	-99	248	0.976471	0.615686	18	54	-73
26	2	-100	250	0.988235	0.611765	18	55	-73
30	5	-93	250	0.968627	0.639216	20	55	-74
31	7	-93	250	0.956863	0.639216	20	55	-74
27	3	-106	250	0.980392	0.588235	18	52	-70
31	9	-113	250	0.937255	0.560784	18	49	-66
46	26	-109	250	0.823529	0.576471	21	45	-62
55	37	-109	250	0.74902	0.576471	24	40	-57
57	39	-107	250	0.737255	0.584314	25	40	-58
56	38	-105	250	0.74902	0.592157	25	41	-59
56	38	-103	250	0.752941	0.6	25	41	-60
57	39	-101	250	0.74902	0.607843	25	42	-60
58	40	-100	250	0.745098	0.611765	26	42	-60
58	40	-100	250	0.745098	0.611765	26	42	-60
58	40	-100	250	0.745098	0.611765	26	42	-60
60	42	-98	250	0.733333	0.619608	27	41	-60
61	43	-98	250	0.729412	0.619608	27	41	-60
62	44	-98	250	0.721569	0.619608	27	40	-59
63	45	-97	250	0.717647	0.623529	27	40	-59
64	46	-96	250	0.713725	0.627451	28	41	-59
64	45	-98	250	0.713725	0.619608	27	40	-58
64	45	-100	250	0.709804	0.611765	27	40	-57
62	45	-103	250	0.705882	0.6	27	38	-57
59	43	-107	250	0.709804	0.584314	26	38	-56
50	34	-116	250	0.756863	0.54902	22	39	-56
44	28	-120	248	0.796078	0.533333	20	40	-57
33	12	-109	250	0.917647	0.576471	18	49	-67
37	14	-101	250	0.909804	0.607843	20	51	-69
37	15	-106	250	0.898039	0.588235	20	49	-67
37	15	-113	250	0.894118	0.560784	18	47	-64
36	14	-112	250	0.901961	0.564706	18	48	-65
35	13	-110	250	0.909804	0.572549	18	49	-66
34	12	-111	250	0.917647	0.568627	18	48	-66
35	13	-111	250	0.909804	0.568627	18	49	-66
34	13	-113	250	0.909804	0.560784	18	49	-65
35	14	-112	250	0.901961	0.564706	18	48	-65
36	15	-111	250	0.898039	0.568627	19	47	-65
36	15	-110	250	0.898039	0.572549	19	49	-66
37	16	-108	250	0.890196	0.580392	20	48	-66
35	14	-107	250	0.905882	0.584314	19	50	-67
34	13	-107	250	0.913725	0.584314	19	50	-67
34	12	-104	250	0.921569	0.596078	19	51	-69
32	10	-101	248	0.937255	0.607843	19	52	-71
35	11	-96	250	0.929412	0.627451	20	54	-72
38	15	-96	250	0.905882	0.627451	21	53	-71
33	10	-105	250	0.933333	0.592157	18	52	-69
34	11	-103	250	0.929412	0.6	19	51	-69
35	12	-100	250	0.921569	0.611765	20	52	-70
30	7	-108	250	0.952941	0.580392	18	52	-69
28	6	-115	250	0.956863	0.552941	16	49	-66
30	9	-117	250	0.933333	0.545098	17	48	-65
23	3	124	250	0.976471	0.486275	14	45	-60
16	0	104	250	1	0.407843	10	40	-54
21	5	98	250	0.94902	0.384314	10	38	-50
23	10	98	248	0.898039	0.384314	10	35	-48
18	6	94	248	0.937255	0.368627	9	35	-48
23	11	105	248	0.894118	0.411765	12	37	-51
11	0	95	246	1	0.372549	7	39	-51
45	36	110	248	0.67451	0.431373	20	27	-42
67	61	112	248	0.454902	0.439216	28	17	-29
56	50	101	248	0.505882	0.396078	23	17	-29
43	36	94	248	0.615686	0.368627	18	20	-34
29	21	91	246	0.768627	0.356863	12	28	-41
29	20	96	248	0.792157	0.376471	13	30	-43
107	98	-99	250	0.376471	0.615686	44	18	-31
-97	-106	-65	254	0.215686	0.74902	64	12	-20
118	109	-105	252	0.278431	0.592157	48	13	-22
57	46	101	252	0.545098	0.396078	22	19	-31
38	24	107	250	0.776471	0.419608	16	31	-46
39	23	-122	248	0.827451	0.52549	18	41	-58
33	15	-112	248	0.894118	0.564706	18	47	-65
28	8	-108	248	0.945098	0.580392	18	51	-69
28	5	-101	250	0.968627	0.607843	18	53	-72
28	4	-103	250	0.972549	0.6	18	53	-71
31	10	-118	250	0.929412	0.541176	17	47	-64
41	24	125	250	0.807843	0.490196	18	38	-54
60	46	126	250	0.635294	0.494118	25	29	-44
53	42	108	250	0.611765	0.423529	21	24	-37
36	25	95	250	0.737255	0.372549	14	26	-40
28	15	97	250	0.847059	0.380392	12	33	-45
36	22	116	248	0.811765	0.454902	16	36	-51
39	23	-124	248	0.827451	0.517647	18	41	-58
32	14	-117	248	0.898039	0.545098	18	46	-63
26	7	-111	248	0.952941	0.568627	17	50	-68
25	4	-109	248	0.972549	0.576471	17	51	-69
26	4	-107	248	0.972549	0.584314	17	52	-70
27	3	-103	250	0.980392	0.6	18	54	-71
26	2	-101	250	0.988235	0.607843	18	54	-72
28	3	-96	250	0.980392	0.627451	19	55	-74
28	4	-97	250	0.976471	0.623529	19	55	-73
29	5	-103	250	0.968627	0.6	18	53	-71
28	5	-114	250	0.964706	0.556863	16	50	-67
34	14	-118	250	0.898039	0.541176	18	46	-63
53	35	-108	250	0.764706	0.580392	23	42	-59
57	39	-107	250	0.737255	0.584314	25	40	-58
57	39	-106	250	0.741176	0.588235	25	40	-58
56	38	-105	250	0.74902	0.592157	25	41	-59
56	38	-103	250	0.752941	0.6	25	41	-60
56	38	-102	250	0.752941	0.603922	25	42	-60
57	39	-100	250	0.74902	0.611765	25	42	-61
57	39	-100	250	0.74902	0.611765	25	42	-61
59	41	-98	250	0.741176	0.619608	26	42	-60
60	42	-99	250	0.733333	0.615686	27	41	-60
60	42	-100	250	0.729412	0.611765	26	41	-59
62	44	-98	250	0.721569	0.619608	27	40	-59
63	45	-97	250	0.717647	0.623529	27	40	-59
64	46	-96	250	0.713725	0.627451	28	41	-59
65	47	-96	250	0.705882	0.627451	28	40	-59
63	46	-99	250	0.705882	0.615686	27	40	-58
62	46	-101	248	0.701961	0.607843	27	39	-57
57	42	-107	248	0.717647	0.584314	25	38	-56
48	32	-118	250	0.768627	0.541176	21	39	-56
33	12	-108	250	0.917647	0.580392	18	49	-67
37	14	-103	250	0.909804	0.6	20	51	-69
37	15	-108	250	0.898039	0.580392	19	49	-66
37	15	-113	250	0.894118	0.560784	18	47	-64
34	12	-113	250	0.917647	0.560784	18	49	-65
33	11	-111	250	0.92549	0.568627	18	50	-66
33	11	-111	250	0.92549	0.568627	18	50	-66
34	12	-111	250	0.917647	0.568627	18	48	-66
35	13	-111	250	0.909804	0.568627	18	49	-66
36	14	-111	250	0.901961	0.568627	18	48	-65
36	14	-109	250	0.905882	0.576471	19	49	-66
36	14	-107	250	0.905882	0.584314	19	50	-67
35	12	-107	250	0.917647	0.584314	19	50	-67
34	11	-107	250	0.92549	0.584314	18	50	-68
33	10	-106	250	0.933333	0.588235	18	51	-68
33	10	-104	250	0.933333	0.596078	19	52	-69
32	9	-102	250	0.941176	0.603922	19	52	-70
31	7	-101	250	0.952941	0.607843	19	53	-71
30	7	-105	250	0.952941	0.592157	18	52	-70
32	10	-105	250	0.933333	0.592157	18	51	-69
30	8	-108	250	0.945098	0.580392	18	51	-68
29	8	-111	250	0.945098	0.568627	18	50	-67
29	8	-119	250	0.941176	0.537255	16	48	-64
29	11	127	250	0.913725	0.498039	15	43	-59
24	8	114	250	0.929412	0.447059	12	41	-55
13	0	93	248	1	0.364706	7	38	-50
14	2	74	250	0.972549	0.290196	5	30	-41
68	58	110	252	0.47451	0.431373	27	18	-29
66	59	103	250	0.427451	0.403922	27	15	-25
38	33	77	246	0.572549	0.301961	15	16	-26
30	25	84	246	0.701961	0.329412	13	22	-35
25	20	90	244	0.776471	0.352941	12	28	-41
108	106	-104	242	0.301961	0.596078	46	12	-25
-54	-52	-32	234	0.0980392	0.878431	82	3	-10
-72	-71	-49	238	0.109804	0.811765	75	4	-11
84	83	118	242	0.298039	0.462745	36	9	-20
35	31	86	244	0.639216	0.337255	15	19	-33
44	38	105	246	0.639216	0.411765	20	24	-39
-114	-120	-74	248	0.25098	0.713725	58	12	-23
-1	-4	-1	300	0.0117647	1	99	2	-1
-28	-35	-11	258	0.0980392	0.960784	89	7	-11
92	82	121	256	0.321569	0.47451	37	13	-21
45	32	102	252	0.686275	0.4	18	27	-39
48	32	-122	250	0.760784	0.52549	21	38	-54
36	19	-117	248	0.862745	0.545098	18	45	-62
30	12	-112	248	0.917647	0.564706	18	48	-66
28	6	-104	250	0.960784	0.596078	18	53	-70
27	3	-104	250	0.980392	0.596078	18	54	-71
29	9	-123	250	0.933333	0.521569	16	46	-62
47	32	124	250	0.741176	0.486275	20	34	-50
93	84	-115	250	0.403922	0.552941	38	18	-30
118	114	-111	248	0.215686	0.568627	49	8	-16
-124	-128	-98	248	0.188235	0.619608	54	8	-16
65	58	102	250	0.431373	0.4	27	15	-25
24	13	81	250	0.839216	0.317647	9	28	-39
37	22	117	250	0.811765	0.458824	16	36	-51
32	13	-123	250	0.901961	0.521569	16	45	-62
26	4	-113	250	0.972549	0.560784	16	51	-68
26	4	-110	250	0.972549	0.572549	17	52	-69
26	3	-112	250	0.980392	0.564706	16	51	-68
27	2	-108	250	0.988235	0.580392	17	53	-70
27	2	-104	250	0.988235	0.596078	18	54	-71
29	4	-99	250	0.976471	0.615686	18	55	-73
28	4	-99	250	0.976471	0.615686	18	55	-73
29	5	-103	250	0.968627	0.6	18	53	-71
26	3	-113	250	0.980392	0.560784	16	51	-68
29	8	-119	250	0.941176	0.537255	16	48	-64
49	30	-107	250	0.8	0.584314	22	44	-62
57	39	-105	250	0.741176	0.592157	25	40	-58
60	42	-105	250	0.721569	0.592157	26	39	-57
58	40	-106	250	0.733333	0.588235	25	40	-57
58	40	-103	250	0.737255	0.6	25	41	-59
57	39	-102	250	0.745098	0.603922	25	41	-60
56	38	-101	250	0.752941	0.607843	25	42	-61
56	38	-101	250	0.752941	0.607843	25	42	-61
57	39	-100	250	0.74902	0.611765	25	42	-61
58	40	-101	250	0.741176	0.607843	25	42	-60
59	41	-101	250	0.737255	0.607843	26	41	-59
61	43	-99	250	0.72549	0.615686	27	41	-59
62	44	-98	250	0.721569	0.619608	27	40	-59
64	46	-97	250	0.709804	0.623529	28	40	-59
64	47	-97	250	0.705882	0.623529	28	40	-58
64	48	-97	248	0.698039	0.623529	28	39	-58
66	50	-95	248	0.690196	0.631373	29	39	-58
65	49	-100	248	0.686275	0.611765	28	37	-56
58	42	-110	250	0.713725	0.572549	25	37	-55
33	12	-112	250	0.917647	0.564706	18	49	-66
35	12	-109	250	0.917647	0.576471	18	49	-67
37	14	-110	250	0.905882	0.572549	19	49	-66
35	13	-113	250	0.909804	0.560784	18	49	-65
33	11	-113	250	0.921569	0.560784	18	48	-65
32	9	-111	250	0.937255	0.568627	18	50	-67
32	9	-110	250	0.937255	0.572549	18	50	-67
33	10	-110	250	0.933333	0.572549	18	50	-67
34	12	-109	250	0.917647	0.576471	18	49	-67
36	13	-107	250	0.913725	0.584314	19	50	-67
35	12	-106	250	0.921569	0.588235	19	50	-68
34	11	-105	250	0.92549	0.592157	19	51	-68
34	11	-103	250	0.929412	0.6	19	51	-69
32	9	-103	250	0.941176	0.6	19	52	-70
32	8	-102	250	0.94902	0.603922	19	53	-71
33	9	-100	250	0.941176	0.611765	20	52	-71
32	9	-103	250	0.941176	0.6	19	52	-70
29	6	-111	250	0.956863	0.568627	17	50	-67
32	11	-112	250	0.92549	0.564706	18	49	-66
26	7	-122	250	0.94902	0.52549	15	48	-64
25	7	126	250	0.945098	0.494118	14	45	-60
22	6	115	248	0.94902	0.45098	12	41	-56
25	10	102	250	0.901961	0.4	11	36	-50
31	19	94	250	0.796078	0.368627	12	29	-42
35	25	95	248	0.737255	0.372549	14	28	-40
17	9	72	248	0.87451	0.282353	7	26	-37
49	43	85	248	0.494118	0.333333	20	15	-25
-54	-59	-37	254	0.101961	0.858824	80	6	-10
-56	-58	-48	252	0.0470588	0.815686	80	3	-5
114	114	125	240	0.0862745	0.490196	48	2	-6
43	41	79	244	0.482353	0.309804	18	13	-23
26	23	84	242	0.72549	0.329412	12	23	-37
114	114	-101	240	0.262745	0.607843	49	9	-22
-12	-10	-1	230	0.0431373	1	96	1	-5
-34	-32	-11	234	0.0941176	0.960784	89	3	-10
82	80	116	244	0.309804	0.454902	35	9	-20
38	33	92	246	0.643137	0.360784	16	21	-35
41	34	109	246	0.686275	0.427451	18	26	-42
76	68	125	248	0.454902	0.490196	32	18	-31
-73	-80	-45	252	0.164706	0.827451	73	9	-17
-74	-82	-49	254	0.160784	0.811765	72	9	-16
67	57	101	254	0.435294	0.396078	27	15	-24
46	33	103	252	0.678431	0.403922	18	27	-39
52	38	-121	248	0.717647	0.529412	23	35	-52
39	24	-120	248	0.823529	0.533333	19	41	-59
31	13	-118	248	0.905882	0.541176	17	47	-63
27	6	-108	248	0.960784	0.580392	18	51	-69
26	2	-106	250	0.988235	0.588235	17	53	-71
29	9	-122	250	0.933333	0.52549	16	46	-62
37	23	115	250	0.8	0.45098	16	35	-50
83	76	127	248	0.4	0.498039	34	16	-28
-69	-69	-52	240	0.0823529	0.8	76	3	-9
-2	-2	-1	240	0.00392157	1	99	0	0
-95	-98	-77	248	0.117647	0.701961	65	5	-10
45	38	86	248	0.556863	0.337255	18	17	-28
40	27	110	250	0.752941	0.431373	17	31	-46
37	18	-125	250	0.862745	0.513725	17	43	-59
29	6	-114	250	0.956863	0.556863	17	50	-66
27	4	-113	250	0.972549	0.560784	16	51	-67
25	2	-116	250	0.984314	0.54902	16	50	-67
27	2	-110	250	0.988235	0.572549	17	52	-69
27	2	-105	250	0.988235	0.592157	18	54	-71
27	2	-103	250	0.988235	0.6	18	54	-72
28	4	-101	250	0.972549	0.607843	18	54	-72
28	4	-104	250	0.972549	0.596078	18	53	-71
27	4	-109	250	0.972549	0.576471	17	52	-69
28	7	-114	250	0.94902	0.556863	17	50	-66
37	18	-112	248	0.87451	0.564706	19	47	-64
50	32	-110	250	0.780392	0.572549	22	42	-59
58	41	-110	250	0.717647	0.572549	25	38	-55
59	42	-108	250	0.717647	0.580392	25	38	-56
58	40	-105	250	0.733333	0.592157	25	40	-58
56	38	-105	250	0.74902	0.592157	25	41	-59
56	38	-103	250	0.752941	0.6	25	41	-60
56	38	-103	250	0.752941	0.6	25	41	-60
56	38	-103	250	0.752941	0.6	25	41	-60
57	39	-102	250	0.745098	0.603922	25	41	-60
58	40	-102	250	0.741176	0.603922	25	41	-59
61	43	-99	250	0.72549	0.615686	27	41	-59
62	44	-98	250	0.721569	0.619608	27	40	-59
63	45	-98	250	0.713725	0.619608	27	40	-58
65	48	-96	250	0.701961	0.627451	29	39	-58
64	47	-96	248	0.705882	0.627451	28	40	-59
66	49	-94	248	0.698039	0.635294	29	40	-59
67	51	-97	248	0.678431	0.623529	29	38	-56
65	49	-103	250	0.678431	0.6	28	37	-55
33	11	-118	250	0.921569	0.541176	17	47	-63
34	10	-114	250	0.929412	0.556863	18	49	-65
36	11	-113	252	0.921569	0.560784	18	49	-65
34	10	-114	250	0.929412	0.556863	18	49	-65
33	9	-113	250	0.937255	0.560784	18	49	-66
32	9	-110	250	0.937255	0.572549	18	50	-67
32	9	-109	250	0.937255	0.576471	18	51	-68
33	10	-108	250	0.933333	0.580392	18	50	-67
34	11	-107	250	0.92549	0.584314	18	50	-68
34	11	-106	250	0.92549	0.588235	19	51	-68
34	11	-104	250	0.929412	0.596078	19	52	-69
33	10	-102	250	0.933333	0.603922	19	52	-70
30	6	-103	250	0.960784	0.6	18	53	-71
29	5	-102	250	0.968627	0.603922	18	53	-71
28	3	-103	250	0.980392	0.6	18	53	-71
29	4	-103	250	0.972549	0.6	18	53	-71
29	6	-111	250	0.956863	0.568627	17	50	-67
25	5	-126	250	0.960784	0.509804	14	47	-63
25	7	122	250	0.941176	0.478431	14	44	-59
30	14	117	250	0.878431	0.458824	14	40	-55
15	2	91	248	0.976471	0.356863	7	37	-49
27	15	88	250	0.831373	0.345098	10	29	-41
-123	125	-82	250	0.282353	0.682353	54	14	-25
126	121	-104	250	0.203922	0.596078	52	8	-16
73	68	106	248	0.356863	0.415686	30	11	-21
31	26	71	246	0.635294	0.278431	12	18	-28
68	64	97	248	0.341176	0.380392	29	10	-19
-35	-39	-21	254	0.0784314	0.921569	87	5	-8
-43	-45	-37	256	0.0352941	0.858824	85	2	-4
110	108	116	256	0.0705882	0.454902	45	3	-4
47	43	86	246	0.498039	0.337255	20	15	-26
35	28	102	246	0.72549	0.4	16	27	-42
47	42	102	246	0.588235	0.4	21	20	-35
-121	-125	-84	246	0.239216	0.67451	56	10	-21
-128	123	-88	246	0.266667	0.658824	53	12	-23
47	39	98	248	0.603922	0.384314	20	21	-34
51	40	120	248	0.666667	0.470588	22	29	-44
62	49	-111	248	0.662745	0.568627	27	33	-51
46	33	118	250	0.721569	0.462745	20	31	-47
63	52	121	250	0.568627	0.47451	26	24	-38
63	52	117	250	0.556863	0.458824	26	22	-36
50	38	106	250	0.643137	0.415686	20	25	-38
59	46	-128	250	0.639216	0.501961	25	29	-44
58	45	-112	248	0.686275	0.564706	26	35	-53
49	34	-112	248	0.764706	0.564706	23	40	-58
33	16	-119	248	0.882353	0.537255	18	45	-62
28	7	-113	250	0.952941	0.560784	17	50	-67
25	2	-110	250	0.988235	0.572549	16	52	-69
27	7	-122	250	0.94902	0.52549	16	47	-63
29	15	115	248	0.870588	0.45098	14	38	-53
46	38	102	248	0.627451	0.4	20	23	-37
105	103	-120	244	0.243137	0.533333	45	8	-18
-74	-75	-53	242	0.109804	0.796078	74	5	-11
-121	-123	-99	246	0.152941	0.615686	56	6	-13
46	40	87	248	0.541176	0.341176	19	16	-28
44	33	111	248	0.701961	0.435294	18	29	-44
41	24	-126	250	0.815686	0.509804	18	40	-56
32	10	-117	250	0.929412	0.545098	17	47	-64
28	5	-115	250	0.964706	0.552941	16	50	-67
25	2	-116	250	0.984314	0.54902	16	50	-67
24	1	-112	250	0.992157	0.564706	16	52	-68
25	1	-106	250	0.992157	0.588235	17	53	-71
26	2	-103	250	0.988235	0.6	18	54	-72
27	3	-103	250	0.980392	0.6	18	54	-71
28	4	-104	250	0.972549	0.596078	18	53	-71
28	5	-107	250	0.964706	0.584314	18	52	-69
25	3	-112	250	0.980392	0.564706	16	51	-68
24	4	-119	250	0.972549	0.537255	15	50	-66
37	19	-119	250	0.862745	0.537255	18	44	-61
50	33	-118	250	0.760784	0.541176	22	39	-56
56	39	-112	250	0.729412	0.564706	24	38	-55
56	38	-108	250	0.745098	0.580392	24	40	-57
56	38	-107	250	0.745098	0.584314	25	40	-58
56	38	-107	250	0.745098	0.584314	25	40	-58
56	38	-106	250	0.745098	0.588235	25	40	-58
56	38	-105	250	0.74902	0.592157	25	41	-59
57	39	-103	250	0.745098	0.6	25	41	-59
58	40	-102	250	0.741176	0.603922	25	41	-59
60	42	-99	250	0.733333	0.615686	27	41	-60
61	43	-97	250	0.729412	0.623529	27	42	-60
62	44	-97	250	0.721569	0.623529	27	41	-60
64	46	-96	250	0.713725	0.627451	28	41	-59
63	46	-96	248	0.713725	0.627451	28	40	-59
65	48	-95	248	0.701961	0.631373	29	40	-59
68	52	-95	248	0.678431	0.631373	30	38	-57
67	51	-101	250	0.670588	0.607843	29	37	-54
33	12	-121	250	0.909804	0.529412	17	46	-62
33	10	-119	250	0.92549	0.537255	17	47	-63
34	10	-117	252	0.929412	0.545098	17	49	-64
32	8	-116	250	0.941176	0.54902	17	49	-65
33	9	-112	250	0.937255	0.564706	18	49	-66
31	8	-110	250	0.945098	0.572549	18	50	-67
33	10	-106	250	0.933333	0.588235	18	51	-68
33	10	-104	250	0.933333	0.596078	19	52	-69
33	10	-104	250	0.933333	0.596078	19	52	-69
32	9	-105	250	0.941176	0.592157	18	51	-69
32	9	-103	250	0.941176	0.6	19	52	-70
32	8	-101	250	0.94902	0.607843	19	53	-71
31	8	-104	250	0.94902	0.596078	18	52	-70
30	7	-108	250	0.952941	0.580392	18	52	-69
32	10	-112	250	0.929412	0.564706	18	49	-66
29	9	-122	250	0.933333	0.52549	16	46	-62
18	0	112	250	1	0.439216	10	44	-58
27	12	108	250	0.890196	0.423529	13	37	-51
56	42	124	250	0.662745	0.486275	23	30	-44
46	35	103	250	0.658824	0.403922	18	26	-38
17	8	65	250	0.878431	0.254902	6	23	-34
87	79	125	250	0.368627	0.490196	36	14	-25
-13	-18	-1	258	0.0666667	1	94	5	-8
-35	-38	-24	252	0.0588235	0.909804	87	4	-6
101	97	123	250	0.211765	0.482353	42	8	-14
35	29	71	248	0.592157	0.278431	13	17	-26
44	38	82	248	0.537255	0.321569	18	15	-26
68	62	103	248	0.4	0.403922	28	13	-23
87	81	117	250	0.305882	0.458824	36	11	-20
72	66	102	250	0.352941	0.4	30	12	-20
50	40	105	250	0.619608	0.411765	20	24	-37
59	47	-118	248	0.658824	0.541176	26	32	-49
47	35	121	248	0.709804	0.47451	20	32	-47
51	40	115	248	0.65098	0.45098	21	27	-42
55	44	122	248	0.639216	0.478431	23	27	-43
55	42	-128	250	0.670588	0.501961	23	31	-47
62	46	-109	250	0.686275	0.576471	27	36	-53
67	49	-95	250	0.694118	0.631373	29	40	-58
72	55	-93	250	0.662745	0.639216	31	37	-56
64	48	-106	250	0.678431	0.588235	27	36	-54
65	50	-109	250	0.658824	0.576471	28	34	-51
69	54	-107	250	0.639216	0.584314	29	33	-50
67	53	-105	248	0.647059	0.592157	29	34	-52
68	55	-99	248	0.65098	0.615686	30	34	-54
60	45	-104	248	0.705882	0.596078	27	37	-56
40	23	-119	248	0.831373	0.537255	19	43	-60
30	9	-118	250	0.933333	0.541176	16	48	-64
27	4	-114	250	0.972549	0.556863	16	50	-67
26	5	-122	250	0.960784	0.52549	15	48	-64
38	22	-125	248	0.831373	0.513725	18	41	-58
52	42	126	248	0.666667	0.494118	23	30	-46
49	43	104	246	0.588235	0.407843	21	21	-35
66	61	113	246	0.458824	0.443137	28	16	-29
68	63	115	246	0.45098	0.45098	29	16	-29
49	42	106	246	0.603922	0.415686	21	23	-37
48	37	120	248	0.690196	0.470588	21	30	-46
43	27	-126	250	0.792157	0.509804	19	39	-55
35	14	-121	250	0.898039	0.529412	17	46	-62
28	6	-120	250	0.956863	0.533333	16	48	-64
26	3	-116	250	0.980392	0.54902	16	49	-66
24	1	-111	250	0.992157	0.568627	16	51	-69
24	0	-106	250	1	0.588235	17	53	-71
26	2	-103	250	0.988235	0.6	18	54	-72
26	2	-104	250	0.988235	0.596078	18	53	-71
28	4	-103	250	0.972549	0.6	18	53	-71
29	5	-104	250	0.968627	0.596078	18	53	-70
25	3	-108	248	0.980392	0.580392	17	52	-70
23	1	-114	250	0.992157	0.556863	16	51	-68
30	10	-118	250	0.929412	0.541176	16	48	-64
42	23	-117	250	0.835294	0.545098	20	44	-60
48	29	-113	250	0.796078	0.560784	21	42	-59
51	33	-109	250	0.776471	0.576471	23	41	-59
54	36	-109	250	0.756863	0.576471	24	40	-58
55	37	-110	250	0.745098	0.572549	24	40	-57
56	38	-108	250	0.745098	0.580392	24	40	-57
57	39	-106	250	0.741176	0.588235	25	40	-58
57	39	-104	250	0.745098	0.596078	25	41	-59
58	40	-102	250	0.741176	0.603922	25	41	-59
58	40	-100	250	0.745098	0.611765	26	42	-60
59	41	-99	250	0.737255	0.615686	26	41	-60
62	43	-97	250	0.729412	0.623529	27	41	-60
63	44	-97	250	0.721569	0.623529	27	41	-59
62	44	-99	250	0.721569	0.615686	27	40	-59
67	51	-95	248	0.682353	0.631373	29	38	-57
69	53	-96	248	0.670588	0.627451	30	37	-56
68	52	-101	250	0.662745	0.607843	29	36	-54
33	12	-123	250	0.909804	0.521569	16	45	-61
30	8	-124	250	0.941176	0.517647	16	47	-62
32	9	-120	250	0.933333	0.533333	16	47	-63
29	7	-119	250	0.94902	0.537255	16	48	-64
31	9	-114	250	0.937255	0.556863	17	49	-66
31	8	-110	250	0.945098	0.572549	18	50	-67
33	10	-103	250	0.933333	0.6	19	52	-70
33	9	-99	250	0.941176	0.615686	20	52	-71
33	8	-103	250	0.94902	0.6	19	53	-70
32	8	-107	250	0.945098	0.584314	18	51	-68
34	9	-103	250	0.941176	0.6	19	52	-70
30	6	-107	250	0.960784	0.584314	18	51	-69
28	6	-116	250	0.956863	0.54902	16	49	-66
24	3	123	250	0.976471	0.482353	14	45	-60
18	1	103	250	0.992157	0.403922	10	40	-53
32	18	102	250	0.823529	0.4	13	34	-47
19	7	81	250	0.913725	0.317647	7	30	-42
66	56	121	250	0.537255	0.47451	27	22	-36
-91	-99	-49	250	0.243137	0.811765	67	13	-24
124	117	-101	252	0.247059	0.607843	50	11	-20
45	38	78	250	0.513725	0.305882	18	15	-24
50	42	85	252	0.505882	0.333333	20	15	-25
-97	-103	-68	250	0.184314	0.737255	64	9	-17
-88	-93	-65	250	0.145098	0.74902	68	7	-14
78	72	111	250	0.352941	0.435294	32	12	-22
45	37	91	248	0.592157	0.356863	18	19	-31
61	52	119	248	0.564706	0.466667	25	23	-37
60	50	127	248	0.607843	0.498039	25	27	-42
63	52	-127	248	0.596078	0.505882	27	26	-42
65	53	-126	250	0.592157	0.509804	27	27	-42
62	47	-119	250	0.658824	0.537255	26	32	-48
64	47	-107	250	0.686275	0.584314	27	36	-54
65	49	-105	250	0.67451	0.592157	28	35	-54
64	50	-107	248	0.662745	0.584314	28	34	-52
65	51	-105	248	0.662745	0.592157	28	35	-53
65	49	-103	250	0.678431	0.6	28	37	-55
66	48	-98	250	0.698039	0.619608	28	39	-57
67	49	-92	250	0.701961	0.643137	29	40	-59
67	49	-91	250	0.701961	0.647059	29	41	-60
69	51	-90	250	0.694118	0.65098	30	40	-59
70	52	-90	250	0.686275	0.65098	30	40	-59
68	50	-93	250	0.694118	0.639216	29	40	-58
66	50	-97	248	0.686275	0.623529	29	38	-57
66	51	-99	248	0.67451	0.615686	29	37	-56
62	47	-105	248	0.690196	0.592157	27	36	-55
42	26	-125	250	0.8	0.513725	19	40	-56
29	9	-128	250	0.929412	0.501961	15	45	-60
28	6	-119	250	0.956863	0.537255	16	48	-64
28	7	-122	250	0.94902	0.52549	16	47	-63
40	22	-120	250	0.839216	0.533333	19	43	-59
58	45	-113	248	0.686275	0.560784	25	35	-52
63	54	-117	246	0.611765	0.545098	28	29	-46
57	48	-124	246	0.635294	0.517647	25	29	-46
59	50	-120	246	0.631373	0.533333	26	29	-47
60	49	-116	248	0.65098	0.54902	27	31	-49
55	42	-117	248	0.698039	0.545098	24	35	-52
46	30	-121	250	0.776471	0.529412	21	39	-56
35	16	-125	250	0.878431	0.513725	17	43	-59
29	7	-123	250	0.94902	0.521569	16	47	-63
26	4	-117	250	0.972549	0.545098	16	50	-66
24	1	-112	250	0.992157	0.564706	16	52	-68
24	0	-106	250	1	0.588235	17	53	-71
25	1	-104	250	0.992157	0.596078	18	54	-72
25	1	-105	250	0.992157	0.592157	18	53	-71
26	2	-105	250	0.988235	0.592157	18	53	-71
27	3	-105	250	0.980392	0.592157	18	53	-70
26	2	-106	250	0.988235	0.588235	17	53	-71
25	2	-108	250	0.988235	0.580392	17	52	-70
27	4	-111	250	0.972549	0.568627	17	51	-68
29	7	-115	250	0.94902	0.552941	16	49	-66
32	11	-117	250	0.921569	0.545098	17	47	-64
40	21	-114	250	0.85098	0.556863	20	45	-62
47	29	-113	250	0.796078	0.560784	21	42	-59
50	32	-114	250	0.776471	0.556863	22	41	-58
57	39	-107	250	0.737255	0.584314	25	40	-58
57	39	-106	250	0.741176	0.588235	25	40	-58
56	38	-104	250	0.74902	0.596078	25	41	-59
57	39	-101	250	0.74902	0.607843	25	42	-60
57	39	-101	250	0.74902	0.607843	25	42	-60
58	40	-100	250	0.745098	0.611765	26	42	-60
60	42	-97	250	0.737255	0.623529	27	42	-61
61	43	-97	250	0.729412	0.623529	27	42	-60
62	44	-100	250	0.717647	0.611765	27	40	-58
67	50	-99	250	0.682353	0.615686	29	37	-56
69	53	-99	250	0.662745	0.615686	30	36	-54
68	54	-103	248	0.647059	0.6	29	34	-52
32	12	-123	250	0.909804	0.521569	16	45	-62
32	11	-124	250	0.917647	0.517647	16	46	-61
29	8	-124	250	0.941176	0.517647	16	46	-62
28	6	-122	250	0.956863	0.52549	16	47	-63
29	7	-117	250	0.94902	0.545098	16	49	-65
30	7	-112	250	0.952941	0.564706	17	50	-67
30	7	-103	250	0.952941	0.6	18	53	-71
31	7	-97	250	0.956863	0.623529	20	54	-73
32	8	-106	250	0.945098	0.588235	18	51	-69
34	11	-115	250	0.921569	0.552941	18	48	-65
31	9	-119	250	0.933333	0.537255	16	47	-64
28	8	-126	250	0.937255	0.509804	15	45	-61
19	2	106	250	0.980392	0.415686	10	41	-54
28	14	96	250	0.854902	0.376471	12	32	-45
72	64	123	248	0.478431	0.482353	30	19	-33
69	64	106	248	0.396078	0.415686	29	13	-24
34	30	72	246	0.584314	0.282353	14	15	-26
101	97	-114	246	0.317647	0.556863	43	12	-24
-58	-63	-27	248	0.156863	0.898039	79	9	-17
-119	-125	-95	252	0.188235	0.631373	56	9	-15
52	44	88	250	0.498039	0.345098	21	15	-25
35	26	84	250	0.690196	0.329412	14	23	-34
62	53	112	250	0.52549	0.439216	25	20	-33
79	69	127	250	0.454902	0.498039	32	19	-31
57	46	110	250	0.580392	0.431373	23	22	-36
59	47	119	250	0.603922	0.466667	24	25	-39
65	53	-116	248	0.619608	0.54902	28	30	-47
69	55	-101	248	0.647059	0.607843	30	34	-53
69	54	-97	248	0.658824	0.623529	30	36	-55
65	49	-102	250	0.682353	0.603922	28	37	-55
64	47	-104	250	0.690196	0.596078	27	37	-55
66	47	-102	250	0.694118	0.603922	28	38	-55
64	46	-100	250	0.705882	0.611765	27	39	-57
65	47	-96	250	0.705882	0.627451	28	40	-59
64	47	-96	248	0.705882	0.627451	28	40	-59
63	46	-97	248	0.709804	0.623529	28	40	-59
65	47	-95	250	0.709804	0.631373	28	40	-59
67	48	-93	250	0.705882	0.639216	29	41	-59
67	47	-91	250	0.713725	0.647059	29	42	-61
66	46	-90	250	0.721569	0.65098	29	42	-61
66	46	-88	250	0.72549	0.658824	29	43	-62
65	45	-89	250	0.729412	0.654902	29	43	-62
64	46	-94	250	0.717647	0.635294	28	41	-60
63	47	-100	248	0.698039	0.611765	28	38	-57
63	49	-106	248	0.67451	0.588235	27	36	-54
45	30	-127	250	0.768627	0.505882	20	37	-53
30	12	125	250	0.905882	0.490196	15	43	-58
29	7	-122	250	0.94902	0.52549	16	48	-63
26	5	-128	250	0.960784	0.501961	14	47	-62
35	16	-125	250	0.878431	0.513725	17	43	-59
53	38	-112	248	0.737255	0.564706	24	38	-56
62	50	-107	248	0.662745	0.584314	28	34	-53
64	52	-102	248	0.662745	0.603922	29	35	-54
68	56	-93	246	0.654902	0.639216	31	36	-56
65	53	-98	246	0.662745	0.619608	29	36	-55
57	44	-109	248	0.701961	0.576471	25	36	-55
45	29	-121	250	0.784314	0.529412	20	40	-56
32	14	126	250	0.890196	0.494118	16	43	-58
29	9	-124	250	0.933333	0.517647	16	46	-62
27	5	-117	250	0.964706	0.545098	16	49	-66
25	2	-111	250	0.984314	0.568627	16	52	-69
24	0	-107	250	1	0.584314	17	54	-71
24	0	-106	250	1	0.588235	17	53	-71
25	1	-106	250	0.992157	0.588235	17	53	-71
25	1	-107	250	0.992157	0.584314	17	53	-70
27	3	-105	250	0.980392	0.592157	18	53	-70
28	4	-104	250	0.972549	0.596078	18	53	-71
28	4	-102	250	0.972549	0.603922	18	54	-72
28	4	-102	250	0.972549	0.603922	18	54	-72
27	3	-105	250	0.980392	0.592157	18	53	-70
26	4	-113	250	0.972549	0.560784	16	51	-68
32	13	-115	248	0.909804	0.552941	18	48	-65
38	19	-117	250	0.862745	0.545098	18	45	-62
40	22	-120	250	0.839216	0.533333	19	43	-59
47	29	-114	250	0.796078	0.556863	21	42	-59
52	34	-109	250	0.768627	0.576471	23	42	-59
53	35	-105	250	0.768627	0.592157	24	42	-60
55	36	-101	250	0.768627	0.607843	25	43	-61
58	39	-99	250	0.752941	0.615686	25	43	-61
58	40	-100	250	0.745098	0.611765	26	42	-60
59	41	-99	250	0.737255	0.615686	26	41	-60
60	42	-99	250	0.733333	0.615686	27	41	-60
62	43	-102	250	0.721569	0.603922	27	40	-58
66	48	-103	250	0.686275	0.6	28	38	-55
68	52	-102	250	0.662745	0.603922	29	36	-53
69	56	-101	248	0.639216	0.607843	30	34	-52
29	10	-123	250	0.92549	0.521569	16	46	-62
34	13	-122	250	0.901961	0.52549	17	46	-61
30	9	-124	250	0.933333	0.517647	16	46	-62
28	6	-122	250	0.956863	0.52549	16	47	-63
27	5	-120	250	0.964706	0.533333	16	48	-65
28	5	-115	250	0.964706	0.552941	16	50	-67
30	6	-103	250	0.960784	0.6	18	53	-71
31	7	-97	250	0.956863	0.623529	20	54	-73
29	6	-114	250	0.956863	0.556863	17	50	-66
26	5	120	252	0.956863	0.470588	13	44	-58
32	15	117	250	0.870588	0.458824	15	39	-54
49	36	126	248	0.713725	0.494118	21	33	-49
13	4	72	248	0.945098	0.282353	5	27	-39
67	62	107	246	0.419608	0.419608	28	14	-26
-45	-45	-17	240	0.117647	0.937255	85	5	-14
-116	-114	-94	234	0.137255	0.635294	59	3	-11
22	22	54	240	0.592157	0.211765	9	11	-21
79	76	123	244	0.380392	0.482353	34	13	-26
-127	123	-86	248	0.278431	0.666667	53	13	-24
87	79	126	250	0.372549	0.494118	36	15	-25
56	45	110	250	0.592157	0.431373	23	23	-36
62	49	-124	250	0.627451	0.517647	26	29	-45
60	47	-123	250	0.647059	0.521569	25	30	-46
63	50	-120	250	0.631373	0.533333	27	30	-46
61	48	-122	250	0.643137	0.52549	26	30	-47
65	52	-117	248	0.627451	0.545098	27	30	-47
63	49	-113	248	0.658824	0.560784	27	33	-50
63	49	-106	248	0.67451	0.588235	27	36	-54
66	50	-102	250	0.67451	0.603922	29	36	-54
64	47	-104	250	0.690196	0.596078	27	37	-55
64	47	-105	250	0.690196	0.592157	27	37	-55
65	47	-106	250	0.686275	0.588235	27	37	-54
65	46	-102	250	0.701961	0.603922	27	38	-56
64	46	-99	250	0.705882	0.615686	28	39	-58
64	47	-97	250	0.705882	0.623529	28	40	-58
63	46	-97	248	0.709804	0.623529	28	40	-59
65	47	-96	250	0.705882	0.627451	28	40	-59
66	47	-96	250	0.705882	0.627451	28	40	-58
66	47	-94	250	0.709804	0.635294	29	41	-59
64	46	-93	250	0.717647	0.639216	28	42	-60
65	45	-91	250	0.72549	0.647059	28	43	-61
64	45	-90	250	0.729412	0.65098	28	43	-62
63	45	-95	250	0.721569	0.631373	28	41	-60
64	48	-98	248	0.698039	0.619608	28	39	-57
63	48	-105	248	0.682353	0.592157	27	36	-54
49	34	-124	250	0.741176	0.517647	21	36	-52
34	16	-128	250	0.87451	0.501961	16	42	-58
30	8	-123	250	0.941176	0.521569	16	46	-62
27	6	-128	250	0.952941	0.501961	14	46	-61
34	13	-128	252	0.898039	0.501961	16	43	-59
51	35	-116	250	0.74902	0.54902	22	39	-56
63	50	-108	248	0.662745	0.580392	28	34	-52
63	51	-105	248	0.662745	0.592157	28	34	-53
66	53	-98	248	0.662745	0.619608	29	36	-55
63	50	-103	248	0.67451	0.6	28	36	-55
54	40	-114	248	0.717647	0.556863	24	37	-54
44	28	-123	250	0.788235	0.521569	20	39	-55
31	13	125	250	0.894118	0.490196	15	43	-58
26	6	-127	250	0.952941	0.505882	15	46	-61
27	4	-116	250	0.972549	0.54902	16	50	-66
26	3	-110	250	0.980392	0.572549	17	52	-69
24	0	-108	250	1	0.580392	17	53	-70
24	0	-107	250	1	0.584314	17	54	-71
25	1	-107	250	0.992157	0.584314	17	53	-70
25	1	-108	250	0.992157	0.580392	17	52	-70
27	4	-108	250	0.972549	0.580392	17	52	-69
29	5	-104	250	0.968627	0.596078	18	53	-70
29	5	-102	250	0.968627	0.603922	18	53	-71
28	4	-101	250	0.972549	0.607843	18	54	-72
27	3	-102	250	0.980392	0.603922	18	53	-72
25	3	-110	250	0.980392	0.572549	17	52	-69
25	5	-118	250	0.964706	0.541176	16	49	-65
30	11	-120	250	0.917647	0.533333	16	46	-63
35	16	-121	250	0.882353	0.529412	18	44	-61
37	19	-121	250	0.858824	0.529412	18	44	-60
47	29	-111	250	0.8	0.568627	21	43	-60
51	32	-105	250	0.788235	0.592157	23	43	-61
52	32	-104	250	0.788235	0.596078	23	44	-62
56	36	-101	250	0.768627	0.607843	25	44	-61
59	40	-100	250	0.745098	0.611765	26	42	-60
57	39	-102	250	0.745098	0.603922	25	41	-60
58	40	-103	250	0.737255	0.6	25	41	-59
60	41	-105	250	0.729412	0.592157	25	40	-57
63	46	-105	250	0.694118	0.592157	27	37	-55
66	51	-102	248	0.670588	0.603922	29	36	-54
69	57	-97	248	0.643137	0.623529	30	35	-54
26	7	-124	250	0.945098	0.517647	15	47	-63
31	10	-122	250	0.92549	0.52549	16	47	-62
32	10	-119	250	0.92549	0.537255	16	48	-64
29	7	-119	250	0.94902	0.537255	16	48	-64
27	5	-119	250	0.964706	0.537255	16	49	-65
27	5	-117	250	0.964706	0.545098	16	49	-66
28	5	-106	250	0.964706	0.588235	18	53	-70
31	7	-101	250	0.952941	0.607843	19	53	-71
33	10	-122	252	0.92549	0.52549	16	46	-62
26	7	101	252	0.929412	0.396078	10	38	-50
68	54	-128	252	0.576471	0.501961	27	26	-40
103	94	-105	250	0.376471	0.592157	43	17	-30
37	32	72	248	0.556863	0.282353	14	15	-25
84	82	108	244	0.239216	0.423529	36	7	-15
-63	-62	-43	238	0.0941176	0.835294	78	3	-10
119	121	-112	236	0.172549	0.564706	51	4	-13
37	34	80	244	0.576471	0.313725	16	15	-28
49	42	110	246	0.619608	0.431373	21	24	-39
65	56	-128	248	0.560784	0.501961	28	24	-39
57	45	119	250	0.623529	0.466667	23	27	-41
62	48	-120	250	0.647059	0.533333	26	31	-47
62	46	-109	250	0.686275	0.576471	27	36	-53
66	50	-101	250	0.678431	0.607843	29	37	-55
65	49	-103	250	0.678431	0.6	28	37	-55
66	50	-104	250	0.670588	0.596078	28	36	-54
64	48	-108	250	0.67451	0.580392	27	36	-53
64	48	-107	250	0.678431	0.584314	27	36	-53
65	49	-105	250	0.67451	0.592157	28	35	-54
65	48	-105	250	0.682353	0.592157	27	37	-54
65	47	-105	250	0.690196	0.592157	27	37	-54
65	47	-106	250	0.686275	0.588235	27	37	-54
64	46	-108	250	0.690196	0.580392	27	36	-53
65	47	-104	250	0.690196	0.596078	27	37	-55
66	47	-100	250	0.698039	0.611765	28	39	-57
65	47	-99	250	0.701961	0.615686	28	39	-57
63	47	-99	248	0.701961	0.615686	28	38	-57
65	48	-96	250	0.701961	0.627451	29	39	-58
66	48	-96	250	0.701961	0.627451	29	40	-58
65	47	-96	250	0.705882	0.627451	28	40	-59
64	46	-96	250	0.713725	0.627451	28	41	-59
65	46	-93	250	0.717647	0.639216	28	42	-60
64	45	-92	250	0.72549	0.643137	28	42	-61
64	46	-95	250	0.713725	0.631373	28	41	-59
63	47	-100	248	0.698039	0.611765	28	38	-57
65	49	-104	250	0.678431	0.596078	28	36	-54
54	39	-118	250	0.717647	0.541176	23	36	-53
36	17	-127	250	0.866667	0.505882	17	43	-58
30	8	-123	250	0.941176	0.521569	16	46	-62
27	6	-128	250	0.952941	0.501961	14	46	-61
34	13	-128	252	0.898039	0.501961	16	43	-59
52	35	-117	250	0.74902	0.545098	22	38	-55
63	49	-111	248	0.662745	0.568627	27	34	-51
64	51	-108	248	0.654902	0.580392	28	33	-51
62	49	-106	248	0.67451	0.588235	27	35	-54
58	44	-112	248	0.694118	0.564706	25	36	-53
49	33	-121	250	0.756863	0.529412	21	38	-54
40	23	-126	250	0.823529	0.509804	18	40	-57
30	11	127	250	0.913725	0.498039	15	43	-59
25	4	-123	250	0.968627	0.521569	15	48	-64
26	3	-114	250	0.980392	0.556863	16	50	-67
24	1	-111	250	0.992157	0.568627	16	51	-69
24	0	-108	250	1	0.580392	17	53	-70
24	0	-108	250	1	0.580392	17	53	-70
25	1	-108	250	0.992157	0.580392	17	52	-70
25	2	-110	250	0.988235	0.572549	16	52	-69
28	5	-109	250	0.964706	0.576471	17	52	-69
29	6	-107	250	0.960784	0.584314	18	52	-69
28	4	-105	250	0.972549	0.592157	18	53	-70
28	4	-103	250	0.972549	0.6	18	53	-71
26	2	-104	250	0.988235	0.596078	18	53	-71
25	3	-109	250	0.980392	0.576471	17	51	-69
25	4	-116	250	0.972549	0.54902	16	50	-67
28	9	-119	248	0.933333	0.537255	16	48	-64
33	14	-121	250	0.898039	0.529412	17	45	-62
33	15	-124	250	0.886275	0.517647	17	44	-60
34	16	-124	250	0.878431	0.517647	17	43	-60
39	21	-119	250	0.847059	0.537255	18	44	-60
44	26	-114	250	0.815686	0.556863	21	43	-60
48	30	-110	250	0.796078	0.572549	22	43	-60
54	36	-104	250	0.764706	0.596078	24	42	-60
56	38	-102	250	0.752941	0.603922	25	42	-60
56	38	-104	250	0.74902	0.596078	25	41	-59
60	41	-104	250	0.729412	0.596078	26	40	-58
63	46	-104	250	0.698039	0.596078	27	38	-55
66	51	-99	248	0.67451	0.615686	29	37	-56
68	57	-94	246	0.647059	0.635294	31	35	-55
23	4	-124	248	0.968627	0.517647	14	48	-64
30	8	-119	250	0.941176	0.537255	16	48	-64
31	9	-117	250	0.933333	0.545098	17	48	-65
31	9	-115	250	0.937255	0.552941	17	49	-65
30	8	-115	250	0.945098	0.552941	17	49	-66
25	3	-119	250	0.976471	0.537255	16	48	-65
27	3	-112	250	0.980392	0.564706	16	51	-68
32	8	-108	250	0.945098	0.580392	18	51	-68
36	13	126	252	0.898039	0.494118	16	44	-58
39	20	99	254	0.796078	0.388235	14	32	-43
-121	120	-79	256	0.321569	0.694118	53	18	-28
-65	-75	-34	254	0.184314	0.870588	75	12	-19
78	71	105	252	0.32549	0.411765	32	11	-19
53	47	81	250	0.419608	0.317647	21	12	-20
117	112	-106	248	0.254902	0.588235	49	10	-20
76	70	118	248	0.407843	0.462745	32	15	-27
46	37	110	248	0.662745	0.431373	20	26	-41
60	47	-113	248	0.670588	0.560784	26	33	-51
65	50	-107	250	0.662745	0.584314	28	35	-52
63	47	-112	250	0.67451	0.564706	27	35	-51
63	46	-109	250	0.686275	0.576471	27	36	-53
62	45	-106	250	0.698039	0.588235	27	38	-55
63	46	-105	250	0.694118	0.592157	27	37	-55
62	45	-106	250	0.698039	0.588235	27	38	-55
62	45	-106	250	0.698039	0.588235	27	38	-55
63	46	-105	250	0.694118	0.592157	27	37	-55
64	47	-104	250	0.690196	0.596078	27	37	-55
64	47	-104	250	0.690196	0.596078	27	37	-55
65	46	-103	250	0.698039	0.6	27	38	-56
66	46	-102	252	0.701961	0.603922	27	39	-56
66	46	-104	252	0.698039	0.596078	27	38	-55
65	46	-107	252	0.690196	0.584314	27	37	-54
64	45	-105	250	0.701961	0.592157	27	38	-55
64	46	-101	250	0.701961	0.607843	27	39	-57
64	47	-101	250	0.698039	0.607843	28	38	-56
64	48	-99	248	0.694118	0.615686	28	38	-57
65	49	-97	248	0.690196	0.623529	29	39	-57
65	48	-95	248	0.701961	0.631373	29	40	-59
65	47	-95	250	0.709804	0.631373	28	40	-59
66	47	-95	250	0.709804	0.631373	29	40	-59
66	46	-92	250	0.717647	0.643137	29	42	-61
66	46	-91	250	0.721569	0.647059	29	42	-61
64	47	-95	248	0.709804	0.631373	28	40	-59
63	47	-102	248	0.694118	0.603922	27	38	-56
64	48	-107	250	0.678431	0.584314	27	36	-53
57	40	-117	250	0.713725	0.545098	24	36	-53
40	21	-123	250	0.843137	0.521569	18	43	-58
30	8	-123	250	0.941176	0.521569	16	46	-62
26	4	-128	250	0.968627	0.501961	14	46	-62
30	9	126	250	0.929412	0.494118	15	43	-59
50	31	-118	250	0.776471	0.541176	21	40	-56
63	47	-112	250	0.67451	0.564706	27	35	-51
65	50	-108	250	0.662745	0.580392	28	34	-52
60	46	-109	248	0.686275	0.576471	27	35	-53
53	37	-117	250	0.733333	0.545098	23	37	-54
44	27	-125	250	0.792157	0.513725	20	39	-55
36	17	-126	250	0.870588	0.509804	17	43	-59
29	8	-124	250	0.941176	0.517647	16	46	-62
26	3	-117	250	0.976471	0.545098	16	50	-66
25	2	-110	250	0.988235	0.572549	16	52	-69
25	1	-108	250	0.992157	0.580392	17	52	-70
24	0	-108	250	1	0.580392	17	53	-70
24	0	-109	250	1	0.576471	16	53	-70
25	1	-109	250	0.992157	0.576471	17	52	-70
25	2	-112	250	0.984314	0.564706	16	52	-68
29	6	-110	250	0.960784	0.572549	18	50	-68
32	9	-106	250	0.941176	0.588235	18	51	-69
31	8	-106	250	0.945098	0.588235	18	52	-69
29	6	-105	250	0.960784	0.592157	18	52	-70
26	2	-107	250	0.988235	0.584314	17	53	-70
26	3	-110	250	0.980392	0.572549	17	52	-69
26	3	-116	250	0.980392	0.54902	16	49	-66
26	5	-122	250	0.960784	0.52549	15	48	-64
34	15	-119	250	0.890196	0.537255	18	46	-62
38	20	-119	250	0.854902	0.537255	18	44	-61
36	18	-125	250	0.862745	0.513725	17	43	-59
31	14	122	250	0.886275	0.478431	15	41	-57
34	18	123	250	0.854902	0.482353	16	40	-56
41	25	-123	248	0.811765	0.521569	19	41	-57
46	29	-113	248	0.796078	0.560784	21	42	-60
51	33	-106	250	0.780392	0.588235	23	42	-60
55	35	-103	250	0.772549	0.6	24	43	-61
58	39	-105	250	0.741176	0.592157	25	41	-58
61	44	-106	250	0.705882	0.588235	26	38	-56
63	48	-101	248	0.690196	0.607843	28	37	-56
66	55	-95	246	0.658824	0.631373	30	36	-56
23	3	-122	250	0.976471	0.52549	15	48	-65
26	4	-119	250	0.972549	0.537255	16	49	-65
28	6	-116	250	0.956863	0.54902	16	49	-66
30	8	-114	250	0.945098	0.556863	17	49	-66
30	8	-114	250	0.945098	0.556863	17	49	-66
29	7	-116	250	0.94902	0.54902	16	49	-66
31	7	-113	250	0.952941	0.560784	17	50	-67
36	12	-112	250	0.917647	0.564706	18	49	-65
41	19	125	252	0.847059	0.490196	17	41	-55
49	31	107	254	0.709804	0.419608	18	30	-41
-119	122	-78	256	0.313725	0.698039	54	18	-28
-100	-113	-67	256	0.243137	0.741176	61	14	-22
67	56	105	254	0.466667	0.411765	27	17	-27
42	32	90	250	0.643137	0.352941	16	22	-34
55	44	113	250	0.611765	0.443137	22	25	-39
53	40	123	250	0.67451	0.482353	22	31	-46
58	43	-114	250	0.698039	0.556863	25	36	-53
67	49	-93	250	0.698039	0.639216	29	40	-59
65	47	-95	250	0.709804	0.631373	28	40	-59
63	44	-101	250	0.717647	0.607843	27	40	-58
63	44	-103	250	0.713725	0.6	27	39	-57
63	45	-105	250	0.701961	0.592157	27	38	-55
64	46	-105	250	0.694118	0.592157	27	37	-55
64	46	-105	250	0.694118	0.592157	27	37	-55
62	43	-105	250	0.713725	0.592157	26	39	-56
63	44	-103	250	0.713725	0.6	27	39	-57
61	43	-104	250	0.717647	0.596078	26	39	-57
63	44	-104	250	0.709804	0.596078	27	39	-56
64	45	-102	250	0.705882	0.603922	27	39	-56
65	45	-101	250	0.709804	0.607843	27	39	-57
65	45	-103	252	0.705882	0.6	27	39	-56
65	45	-105	252	0.701961	0.592157	27	38	-55
64	45	-104	250	0.705882	0.596078	27	39	-56
64	46	-102	250	0.701961	0.603922	27	39	-56
63	47	-102	248	0.694118	0.603922	27	38	-56
63	47	-103	250	0.694118	0.6	27	37	-56
63	48	-100	248	0.694118	0.611765	28	38	-57
64	48	-98	248	0.698039	0.619608	28	39	-57
65	48	-95	248	0.701961	0.631373	29	40	-59
66	48	-94	250	0.701961	0.635294	29	40	-59
65	47	-94	250	0.709804	0.635294	29	41	-59
65	47	-94	250	0.709804	0.635294	29	41	-59
64	47	-99	250	0.701961	0.615686	28	39	-57
64	48	-104	250	0.682353	0.596078	28	37	-55
68	51	-105	250	0.662745	0.592157	29	35	-52
61	43	-113	250	0.698039	0.560784	25	36	-53
41	22	-122	250	0.835294	0.52549	18	43	-58
33	12	-120	250	0.913725	0.533333	17	46	-62
26	4	-127	250	0.968627	0.505882	14	47	-62
29	8	127	250	0.937255	0.498039	15	45	-60
44	24	-122	250	0.819608	0.52549	20	41	-57
62	44	-111	250	0.698039	0.568627	26	36	-53
67	50	-107	250	0.662745	0.584314	28	35	-52
58	41	-114	250	0.709804	0.556863	25	37	-53
47	30	-121	250	0.776471	0.529412	21	39	-55
34	15	126	250	0.882353	0.494118	16	42	-57
29	8	-127	250	0.937255	0.505882	15	46	-61
27	5	-119	250	0.964706	0.537255	16	49	-65
25	2	-114	250	0.984314	0.556863	16	51	-68
24	0	-109	250	1	0.576471	16	53	-70
24	0	-108	250	1	0.580392	17	53	-70
24	0	-108	250	1	0.580392	17	53	-70
25	1	-108	250	0.992157	0.580392	17	52	-70
26	3	-108	250	0.980392	0.580392	17	52	-69
26	3	-112	250	0.980392	0.564706	16	51	-68
29	6	-111	250	0.956863	0.568627	17	50	-67
32	9	-108	250	0.937255	0.580392	18	51	-68
31	8	-108	250	0.945098	0.580392	18	51	-68
29	6	-107	250	0.960784	0.584314	18	52	-69
27	4	-108	250	0.972549	0.580392	17	52	-69
26	3	-110	250	0.980392	0.572549	17	52	-69
26	3	-114	250	0.980392	0.556863	16	50	-67
25	4	-120	250	0.972549	0.533333	15	49	-65
34	14	-119	250	0.898039	0.537255	17	46	-62
45	26	-115	250	0.815686	0.552941	21	42	-59
46	29	-121	250	0.784314	0.529412	20	40	-56
40	26	113	250	0.768627	0.443137	17	33	-48
34	21	95	250	0.780392	0.372549	14	29	-42
31	19	97	250	0.803922	0.380392	13	30	-44
29	16	106	248	0.85098	0.415686	13	36	-49
38	22	125	250	0.823529	0.490196	17	40	-55
49	31	-113	250	0.784314	0.560784	22	41	-58
56	37	-107	250	0.752941	0.584314	24	41	-58
59	40	-107	250	0.733333	0.584314	25	40	-57
61	45	-104	248	0.705882	0.596078	27	38	-56
67	55	-96	246	0.654902	0.627451	30	35	-55
24	4	-120	250	0.972549	0.533333	15	48	-65
25	2	-118	250	0.984314	0.541176	15	50	-66
26	3	-116	250	0.980392	0.54902	16	49	-66
28	5	-114	250	0.964706	0.556863	16	50	-67
28	7	-115	250	0.94902	0.552941	16	49	-66
32	11	-114	250	0.921569	0.556863	18	48	-65
36	14	-112	250	0.901961	0.564706	18	48	-65
40	17	-115	252	0.878431	0.552941	18	47	-63
48	28	-122	252	0.792157	0.52549	20	40	-55
44	27	114	252	0.764706	0.447059	18	34	-47
68	52	126	254	0.588235	0.494118	27	27	-40
70	55	122	254	0.54902	0.478431	27	24	-36
55	41	115	252	0.643137	0.45098	22	27	-41
61	48	-122	250	0.643137	0.52549	26	30	-47
60	46	-113	248	0.678431	0.560784	26	34	-52
62	46	-103	248	0.698039	0.6	27	38	-56
63	45	-99	250	0.713725	0.615686	27	40	-58
63	45	-98	250	0.713725	0.619608	27	40	-58
63	44	-99	250	0.721569	0.615686	27	40	-58
62	43	-102	250	0.721569	0.603922	27	40	-58
62	43	-104	250	0.717647	0.596078	26	40	-57
61	44	-106	250	0.705882	0.588235	26	38	-56
61	44	-106	250	0.705882	0.588235	26	38	-56
62	44	-104	250	0.709804	0.596078	27	38	-56
61	43	-104	250	0.717647	0.596078	26	39	-57
62	44	-101	250	0.717647	0.607843	27	40	-58
61	43	-102	250	0.721569	0.603922	27	40	-58
62	44	-102	250	0.713725	0.603922	27	39	-57
63	44	-101	250	0.717647	0.607843	27	40	-58
64	44	-102	250	0.713725	0.603922	27	40	-57
65	45	-102	250	0.705882	0.603922	27	39	-56
64	44	-104	252	0.709804	0.596078	27	39	-56
63	44	-105	250	0.709804	0.592157	27	38	-56
61	44	-106	250	0.705882	0.588235	26	38	-56
60	44	-107	250	0.705882	0.584314	26	38	-55
61	45	-107	250	0.698039	0.584314	27	37	-55
62	46	-105	250	0.694118	0.592157	27	37	-55
62	46	-103	248	0.698039	0.6	27	38	-56
64	48	-99	248	0.694118	0.615686	28	38	-57
64	47	-97	250	0.705882	0.623529	28	40	-58
63	46	-97	248	0.709804	0.623529	28	40	-59
63	47	-99	248	0.701961	0.615686	28	38	-57
65	48	-102	250	0.690196	0.603922	28	38	-56
64	47	-108	250	0.682353	0.580392	27	36	-53
65	48	-109	250	0.67451	0.576471	27	35	-52
55	38	-117	250	0.72549	0.545098	23	37	-53
40	22	-121	250	0.835294	0.529412	18	43	-59
31	11	-120	250	0.917647	0.533333	16	47	-63
26	6	-125	250	0.952941	0.513725	15	46	-62
29	8	-127	250	0.937255	0.505882	15	46	-61
39	18	-124	252	0.862745	0.517647	18	44	-59
57	37	-113	252	0.741176	0.560784	24	39	-55
64	45	-110	252	0.690196	0.572549	27	37	-53
52	34	-120	250	0.74902	0.533333	22	37	-54
43	23	-123	250	0.827451	0.521569	19	42	-57
31	10	-126	250	0.921569	0.509804	16	45	-61
27	5	-122	250	0.960784	0.52549	15	48	-64
25	2	-118	250	0.984314	0.541176	15	50	-66
24	1	-114	250	0.992157	0.556863	16	50	-68
24	1	-111	250	0.992157	0.568627	16	51	-69
23	0	-110	250	1	0.572549	16	53	-70
24	0	-108	250	1	0.580392	17	53	-70
24	2	-107	250	0.988235	0.584314	17	53	-70
25	3	-108	248	0.980392	0.580392	17	52	-70
25	3	-111	250	0.980392	0.568627	16	52	-69
28	5	-112	250	0.964706	0.564706	17	51	-68
31	8	-109	250	0.945098	0.576471	18	50	-68
31	8	-107	250	0.945098	0.584314	18	51	-68
28	5	-108	250	0.964706	0.580392	18	51	-69
27	4	-108	250	0.972549	0.580392	17	52	-69
25	2	-109	250	0.988235	0.576471	17	52	-70
25	2	-111	250	0.984314	0.568627	16	52	-69
25	2	-117	250	0.984314	0.545098	16	50	-66
26	4	-124	250	0.968627	0.517647	15	48	-63
38	18	-121	250	0.866667	0.529412	18	44	-60
46	29	-128	250	0.772549	0.501961	20	37	-53
85	72	-120	252	0.470588	0.533333	34	21	-34
-116	-126	-89	256	0.219608	0.654902	56	12	-18
68	59	100	254	0.411765	0.392157	27	14	-23
15	6	63	250	0.905882	0.247059	5	23	-34
24	12	89	250	0.866667	0.34902	10	30	-43
45	29	125	250	0.768627	0.490196	20	36	-51
50	31	-119	250	0.772549	0.537255	21	39	-55
59	39	-108	250	0.737255	0.580392	25	40	-57
60	43	-107	250	0.709804	0.584314	26	38	-56
67	54	-103	248	0.647059	0.6	29	34	-53
27	7	-119	250	0.94902	0.537255	16	49	-65
27	5	-117	250	0.964706	0.545098	16	49	-66
26	3	-117	250	0.976471	0.545098	16	50	-66
27	5	-117	250	0.964706	0.545098	16	49	-66
28	7	-118	250	0.94902	0.541176	16	49	-65
33	14	-116	248	0.901961	0.54902	18	46	-64
40	20	-114	250	0.858824	0.556863	19	46	-62
44	24	-115	250	0.831373	0.552941	20	43	-60
51	32	-115	250	0.772549	0.552941	22	41	-57
52	35	-121	250	0.741176	0.529412	22	37	-53
53	37	-124	250	0.721569	0.517647	22	35	-51
62	46	-116	250	0.670588	0.54902	26	33	-50
62	45	-111	250	0.690196	0.568627	26	36	-53
59	43	-106	248	0.713725	0.588235	26	38	-56
60	43	-99	248	0.72549	0.615686	27	41	-59
58	41	-98	248	0.741176	0.619608	26	42	-61
61	43	-99	250	0.72549	0.615686	27	41	-59
62	43	-103	250	0.717647	0.6	27	39	-57
61	42	-105	250	0.721569	0.592157	26	40	-57
59	41	-106	250	0.72549	0.588235	25	40	-57
59	41	-107	250	0.72549	0.584314	25	39	-57
59	41	-108	250	0.721569	0.580392	25	39	-56
60	42	-105	250	0.721569	0.592157	26	39	-57
60	42	-104	250	0.72549	0.596078	26	40	-57
60	42	-103	250	0.72549	0.6	26	40	-58
61	43	-102	250	0.721569	0.603922	27	40	-58
60	42	-103	250	0.72549	0.6	26	40	-58
62	44	-101	250	0.717647	0.607843	27	40	-58
63	44	-101	250	0.717647	0.607843	27	40	-58
63	43	-102	250	0.721569	0.603922	27	40	-58
64	44	-101	250	0.717647	0.607843	27	40	-57
63	43	-103	250	0.717647	0.6	27	40	-57
61	42	-106	250	0.721569	0.588235	26	39	-56
59	42	-109	250	0.713725	0.576471	25	37	-55
57	41	-112	250	0.713725	0.564706	25	37	-54
58	43	-112	248	0.701961	0.564706	25	37	-54
58	43	-111	248	0.701961	0.568627	25	37	-54
60	44	-109	250	0.701961	0.576471	26	37	-54
63	47	-104	250	0.690196	0.596078	27	37	-55
62	47	-102	248	0.694118	0.603922	27	38	-56
62	47	-103	248	0.694118	0.6	27	38	-56
62	47	-106	248	0.686275	0.588235	27	36	-54
63	46	-110	250	0.686275	0.572549	27	36	-53
62	44	-115	252	0.686275	0.552941	25	35	-51
55	37	-119	250	0.729412	0.537255	23	37	-53
45	28	-121	250	0.792157	0.529412	20	40	-56
37	19	-119	250	0.862745	0.537255	18	44	-61
29	10	-118	248	0.929412	0.541176	16	47	-64
27	6	-119	250	0.956863	0.537255	16	49	-65
27	5	-122	250	0.960784	0.52549	15	48	-64
31	10	-124	250	0.92549	0.517647	16	46	-62
41	20	-120	250	0.854902	0.533333	18	44	-60
48	28	-117	250	0.8	0.545098	21	41	-58
44	24	-121	250	0.823529	0.529412	20	42	-58
37	16	-121	250	0.882353	0.529412	18	44	-60
30	8	-118	250	0.941176	0.541176	16	48	-64
26	3	-117	250	0.976471	0.545098	16	50	-66
24	1	-115	250	0.992157	0.552941	16	51	-67
24	1	-113	250	0.992157	0.560784	16	51	-68
24	1	-112	250	0.992157	0.564706	16	52	-68
24	1	-110	250	0.992157	0.572549	16	52	-69
24	1	-109	250	0.992157	0.576471	17	52	-70
24	2	-108	250	0.988235	0.580392	17	53	-70
23	2	-109	248	0.988235	0.576471	16	53	-70
25	3	-111	250	0.980392	0.568627	16	52	-69
27	4	-112	250	0.972549	0.564706	16	51	-68
30	7	-108	250	0.952941	0.580392	18	52	-69
30	7	-107	250	0.952941	0.584314	18	51	-69
29	6	-106	250	0.960784	0.588235	18	52	-69
28	4	-105	250	0.972549	0.592157	18	53	-70
25	1	-106	250	0.992157	0.588235	17	53	-71
26	2	-106	250	0.988235	0.588235	17	53	-71
27	4	-108	250	0.972549	0.580392	17	52	-69
26	3	-117	250	0.976471	0.545098	16	50	-66
29	9	-127	250	0.929412	0.505882	15	45	-61
38	22	118	250	0.811765	0.462745	16	37	-52
104	93	-109	252	0.368627	0.576471	42	17	-28
-45	-53	-34	266	0.0862745	0.870588	82	6	-8
-116	-123	-103	262	0.129412	0.6	56	7	-10
53	46	79	252	0.419608	0.309804	21	12	-19
27	19	68	250	0.721569	0.266667	10	19	-30
23	12	79	250	0.847059	0.309804	9	27	-39
31	16	99	250	0.839216	0.388235	12	33	-46
49	30	125	252	0.760784	0.490196	20	37	-51
62	45	-118	250	0.67451	0.541176	25	33	-49
72	59	-109	248	0.6	0.576471	30	30	-47
33	12	-116	250	0.913725	0.54902	18	47	-64
29	7	-118	250	0.94902	0.541176	16	48	-65
27	5	-120	250	0.964706	0.533333	16	48	-65
27	5	-122	250	0.960784	0.52549	15	48	-64
29	9	-122	250	0.933333	0.52549	16	46	-62
35	16	-119	250	0.882353	0.537255	18	45	-62
43	25	-115	250	0.823529	0.552941	20	43	-60
49	30	-113	250	0.792157	0.560784	21	42	-59
52	34	-112	250	0.764706	0.564706	23	40	-57
56	38	-109	250	0.741176	0.576471	24	39	-57
58	40	-106	250	0.733333	0.588235	25	40	-57
59	41	-104	250	0.729412	0.596078	25	40	-58
59	41	-103	250	0.733333	0.6	26	40	-58
60	42	-102	250	0.72549	0.603922	26	40	-58
60	42	-103	250	0.72549	0.6	26	40	-58
60	42	-104	250	0.72549	0.596078	26	40	-57
59	41	-107	250	0.72549	0.584314	25	39	-57
59	41	-108	250	0.721569	0.580392	25	39	-56
60	41	-107	250	0.72549	0.584314	25	39	-56
60	41	-106	250	0.72549	0.588235	25	39	-57
60	41	-106	250	0.72549	0.588235	25	39	-57
60	41	-107	250	0.72549	0.584314	25	39	-56
61	42	-104	250	0.72549	0.596078	26	40	-57
61	42	-103	250	0.72549	0.6	26	40	-58
61	42	-103	250	0.72549	0.6	26	40	-58
62	43	-103	250	0.717647	0.6	27	39	-57
61	43	-104	250	0.717647	0.596078	26	39	-57
62	43	-104	250	0.717647	0.596078	26	40	-57
63	43	-103	250	0.717647	0.6	27	40	-57
63	43	-102	250	0.721569	0.603922	27	40	-58
64	42	-102	252	0.72549	0.603922	27	40	-58
62	42	-103	250	0.72549	0.6	26	41	-58
59	39	-108	250	0.737255	0.580392	25	40	-57
52	35	-116	250	0.74902	0.54902	23	39	-55
47	31	-123	250	0.768627	0.521569	21	38	-54
50	36	-120	248	0.737255	0.533333	22	36	-53
53	39	-117	248	0.717647	0.545098	23	36	-53
57	43	-112	248	0.701961	0.564706	25	36	-54
59	45	-110	248	0.690196	0.572549	26	35	-54
60	46	-109	248	0.686275	0.576471	27	35	-53
61	47	-110	248	0.678431	0.572549	27	35	-53
61	47	-113	248	0.670588	0.560784	26	34	-51
60	45	-117	250	0.67451	0.545098	25	34	-50
53	37	-125	250	0.717647	0.513725	22	35	-50
44	27	-125	250	0.792157	0.513725	20	39	-55
36	18	-122	250	0.866667	0.52549	18	44	-60
31	12	-118	248	0.913725	0.541176	17	47	-63
27	7	-115	248	0.94902	0.552941	16	49	-66
27	6	-113	250	0.956863	0.560784	17	50	-67
27	4	-114	250	0.972549	0.556863	16	50	-67
27	5	-118	250	0.964706	0.541176	16	49	-65
33	11	-116	250	0.921569	0.54902	17	48	-64
37	15	-115	250	0.894118	0.552941	18	47	-64
33	11	-120	250	0.917647	0.533333	17	46	-63
30	8	-118	250	0.941176	0.541176	16	48	-64
28	5	-114	250	0.964706	0.556863	16	50	-67
25	2	-113	250	0.984314	0.560784	16	51	-68
24	1	-113	250	0.992157	0.560784	16	51	-68
25	2	-111	250	0.984314	0.568627	16	52	-69
25	2	-111	250	0.984314	0.568627	16	52	-69
24	2	-110	250	0.988235	0.572549	16	52	-69
22	1	-110	248	0.992157	0.572549	16	53	-70
23	2	-109	248	0.988235	0.576471	16	53	-70
23	2	-110	248	0.988235	0.572549	16	52	-69
25	3	-110	250	0.980392	0.572549	17	52	-69
26	3	-110	250	0.980392	0.572549	17	52	-69
28	5	-108	250	0.964706	0.580392	18	51	-69
28	5	-107	250	0.964706	0.584314	18	52	-69
28	4	-105	250	0.972549	0.592157	18	53	-70
28	4	-103	250	0.972549	0.6	18	53	-71
26	2	-103	250	0.988235	0.6	18	54	-72
26	2	-103	250	0.988235	0.6	18	54	-72
28	4	-102	250	0.972549	0.603922	18	54	-72
27	4	-109	250	0.972549	0.576471	17	52	-69
25	5	-126	250	0.960784	0.509804	14	47	-63
33	16	116	250	0.862745	0.454902	15	39	-53
73	61	124	252	0.509804	0.486275	30	21	-34
-93	-102	-71	258	0.168627	0.72549	65	9	-15
-85	-92	-66	256	0.137255	0.745098	68	8	-12
104	97	-127	254	0.247059	0.505882	42	10	-17
-127	123	-99	250	0.215686	0.615686	53	10	-17
89	83	122	250	0.321569	0.478431	37	12	-21
31	20	74	252	0.729412	0.290196	10	22	-32
22	7	76	254	0.909804	0.298039	7	29	-39
47	31	106	252	0.705882	0.415686	18	29	-41
66	53	-128	250	0.584314	0.501961	27	26	-41
36	16	-115	250	0.886275	0.552941	18	46	-63
32	10	-118	250	0.929412	0.541176	17	47	-64
28	6	-123	250	0.952941	0.521569	16	47	-63
27	5	-125	250	0.960784	0.513725	15	48	-63
31	11	-124	250	0.917647	0.517647	16	45	-61
38	20	-121	250	0.85098	0.529412	18	43	-60
46	28	-115	250	0.8	0.552941	21	42	-59
49	31	-113	250	0.784314	0.560784	22	41	-58
56	38	-107	250	0.745098	0.584314	25	40	-58
55	37	-108	250	0.74902	0.580392	24	41	-58
55	37	-104	250	0.756863	0.596078	25	42	-60
56	38	-101	250	0.752941	0.607843	25	42	-61
57	38	-103	250	0.752941	0.6	25	42	-60
59	40	-105	250	0.733333	0.592157	25	41	-58
60	41	-108	250	0.721569	0.580392	25	39	-56
61	43	-110	250	0.705882	0.572549	26	37	-54
60	42	-110	250	0.713725	0.572549	25	37	-54
59	42	-108	250	0.717647	0.580392	25	38	-56
59	42	-107	250	0.717647	0.584314	25	39	-56
60	43	-106	250	0.713725	0.588235	26	38	-56
61	44	-107	250	0.705882	0.584314	26	38	-55
61	44	-108	250	0.701961	0.580392	26	38	-55
61	44	-106	250	0.705882	0.588235	26	38	-56
61	43	-104	250	0.717647	0.596078	26	39	-57
60	43	-106	250	0.713725	0.588235	26	38	-56
60	43	-107	250	0.709804	0.584314	26	38	-56
60	43	-107	250	0.709804	0.584314	26	38	-56
60	43	-106	250	0.713725	0.588235	26	38	-56
62	43	-104	250	0.717647	0.596078	26	40	-57
61	42	-104	250	0.72549	0.596078	26	40	-57
62	42	-104	250	0.72549	0.596078	26	40	-57
58	39	-107	250	0.737255	0.584314	25	40	-57
53	34	-113	250	0.760784	0.560784	23	40	-57
43	25	-123	250	0.811765	0.521569	19	41	-57
36	18	127	250	0.858824	0.498039	17	41	-57
41	24	-124	250	0.819608	0.517647	19	41	-57
44	27	-121	250	0.8	0.529412	20	41	-57
50	33	-116	250	0.764706	0.54902	22	39	-56
53	37	-114	250	0.741176	0.556863	23	38	-55
52	36	-117	250	0.741176	0.545098	23	37	-55
57	41	-114	250	0.709804	0.556863	25	36	-53
56	41	-116	250	0.705882	0.54902	24	36	-53
53	36	-121	250	0.733333	0.529412	22	36	-52
44	27	-127	250	0.792157	0.505882	19	38	-54
37	18	-123	250	0.862745	0.521569	18	44	-60
32	11	-115	250	0.921569	0.552941	17	48	-65
29	8	-112	250	0.945098	0.564706	17	50	-67
27	5	-110	250	0.964706	0.572549	17	51	-68
26	4	-108	250	0.972549	0.580392	17	52	-69
26	3	-108	250	0.980392	0.580392	17	52	-69
26	3	-109	250	0.980392	0.576471	17	52	-69
27	4	-111	250	0.972549	0.568627	17	51	-68
28	5	-112	250	0.964706	0.564706	17	51	-68
28	5	-114	250	0.964706	0.556863	16	50	-67
28	5	-112	250	0.964706	0.564706	17	51	-68
26	3	-111	250	0.980392	0.568627	17	51	-68
24	1	-112	250	0.992157	0.564706	16	52	-68
24	1	-111	250	0.992157	0.568627	16	51	-69
25	2	-110	250	0.988235	0.572549	16	52	-69
25	2	-111	250	0.984314	0.568627	16	52	-69
25	3	-109	250	0.980392	0.576471	17	51	-69
23	2	-109	248	0.988235	0.576471	16	53	-70
23	2	-110	248	0.988235	0.572549	16	52	-69
24	2	-111	250	0.984314	0.568627	16	51	-69
25	3	-110	250	0.980392	0.572549	17	52	-69
27	4	-108	250	0.972549	0.580392	17	52	-69
28	5	-108	250	0.964706	0.580392	18	51	-69
28	5	-108	250	0.964706	0.580392	18	51	-69
27	4	-107	250	0.972549	0.584314	17	53	-70
27	3	-105	250	0.980392	0.592157	18	53	-70
26	2	-105	250	0.988235	0.592157	18	53	-71
25	1	-105	250	0.992157	0.592157	18	53	-71
28	4	-101	250	0.972549	0.607843	18	54	-72
30	6	-102	250	0.960784	0.603922	18	53	-71
26	4	-119	250	0.972549	0.537255	16	49	-65
30	11	122	250	0.909804	0.478431	14	42	-57
50	35	115	252	0.694118	0.45098	20	30	-44
96	85	-118	252	0.384314	0.541176	39	17	-28
95	86	-121	252	0.364706	0.529412	39	15	-26
54	46	96	250	0.521569	0.376471	22	18	-29
-123	127	-89	250	0.239216	0.654902	54	11	-20
-96	-100	-68	248	0.168627	0.737255	65	8	-16
78	71	109	252	0.34902	0.427451	32	12	-21
26	15	63	254	0.760784	0.247059	8	20	-29
25	13	66	254	0.803922	0.258824	7	23	-31
33	23	80	250	0.713725	0.313725	12	22	-34
41	20	-113	250	0.858824	0.560784	20	46	-63
35	13	-117	250	0.905882	0.545098	18	47	-63
29	7	-123	250	0.94902	0.521569	16	47	-63
29	8	-125	250	0.937255	0.513725	15	47	-62
34	14	-124	250	0.894118	0.517647	16	45	-61
42	24	-119	250	0.823529	0.537255	20	42	-59
51	33	-111	250	0.772549	0.568627	23	41	-59
51	33	-111	250	0.772549	0.568627	23	41	-59
55	37	-110	250	0.745098	0.572549	24	40	-57
55	38	-112	250	0.737255	0.564706	24	39	-56
55	37	-110	250	0.745098	0.572549	24	40	-57
57	39	-105	250	0.741176	0.592157	25	40	-58
58	39	-106	250	0.741176	0.588235	25	40	-58
59	39	-108	250	0.737255	0.580392	25	40	-57
60	40	-110	252	0.72549	0.572549	25	38	-55
60	40	-112	252	0.721569	0.564706	25	38	-54
59	40	-110	250	0.72549	0.572549	25	39	-55
61	42	-106	250	0.721569	0.588235	26	39	-56
60	43	-106	250	0.713725	0.588235	26	38	-56
60	44	-107	250	0.705882	0.584314	26	38	-55
61	45	-109	250	0.694118	0.576471	26	36	-54
61	46	-111	250	0.682353	0.568627	26	35	-52
60	44	-111	250	0.698039	0.568627	26	36	-53
61	45	-108	250	0.694118	0.580392	26	37	-54
56	40	-113	250	0.721569	0.560784	24	38	-55
55	39	-114	250	0.72549	0.556863	24	37	-55
55	39	-113	250	0.72549	0.560784	24	38	-55
57	41	-110	250	0.717647	0.572549	25	38	-55
60	44	-105	248	0.709804	0.592157	26	38	-56
61	44	-104	250	0.709804	0.596078	27	39	-57
61	44	-105	250	0.709804	0.592157	26	38	-56
55	38	-112	250	0.737255	0.564706	24	39	-56
45	27	-120	250	0.8	0.533333	20	41	-57
35	16	-128	250	0.87451	0.501961	16	42	-58
28	8	126	250	0.937255	0.494118	14	45	-60
32	11	-123	250	0.917647	0.521569	16	45	-61
33	12	-124	250	0.909804	0.517647	16	45	-61
38	17	-122	250	0.87451	0.52549	18	45	-60
41	22	-122	250	0.835294	0.52549	18	43	-58
43	25	-121	250	0.815686	0.529412	20	42	-58
46	28	-119	250	0.796078	0.537255	21	40	-57
46	28	-118	250	0.796078	0.541176	21	41	-57
40	22	-123	250	0.835294	0.521569	18	42	-58
32	14	-127	250	0.890196	0.505882	16	43	-59
29	8	-121	250	0.941176	0.529412	16	47	-63
28	5	-112	250	0.964706	0.564706	17	51	-68
27	4	-108	250	0.972549	0.580392	17	52	-69
27	4	-106	250	0.972549	0.588235	18	52	-70
27	3	-104	250	0.980392	0.596078	18	54	-71
26	2	-104	250	0.988235	0.596078	18	53	-71
26	2	-105	250	0.988235	0.592157	18	53	-71
26	2	-107	250	0.988235	0.584314	17	53	-70
25	2	-110	250	0.988235	0.572549	16	52	-69
26	3	-110	250	0.980392	0.572549	17	52	-69
26	3	-109	250	0.980392	0.576471	17	52	-69
25	2	-109	250	0.988235	0.576471	17	52	-70
25	2	-110	250	0.988235	0.572549	16	52	-69
24	1	-111	250	0.992157	0.568627	16	51	-69
24	1	-112	250	0.992157	0.564706	16	52	-68
25	2	-111	250	0.984314	0.568627	16	52	-69
26	3	-109	250	0.980392	0.576471	17	52	-69
26	3	-108	250	0.980392	0.580392	17	52	-69
25	2	-110	250	0.988235	0.572549	16	52	-69
25	2	-112	250	0.984314	0.564706	16	52	-68
26	3	-111	250	0.980392	0.568627	17	51	-68
27	4	-110	250	0.972549	0.572549	17	52	-69
28	6	-109	250	0.960784	0.576471	18	51	-68
28	6	-110	250	0.960784	0.572549	17	51	-68
28	6	-110	250	0.960784	0.572549	17	51	-68
28	5	-110	250	0.964706	0.572549	17	51	-68
27	4	-109	250	0.972549	0.576471	17	52	-69
26	3	-109	250	0.980392	0.576471	17	52	-69
28	3	-105	250	0.980392	0.592157	18	53	-70
31	6	-102	250	0.960784	0.603922	18	53	-71
30	6	-111	250	0.956863	0.568627	17	51	-67
27	6	-127	250	0.952941	0.505882	15	46	-61
46	30	126	250	0.760784	0.494118	20	37	-52
64	51	124	250	0.588235	0.486275	26	25	-40
66	55	-126	248	0.576471	0.509804	28	26	-41
54	44	122	248	0.639216	0.478431	23	28	-43
85	78	-114	246	0.45098	0.556863	36	19	-35
-103	-109	-60	248	0.25098	0.768627	63	13	-24
115	107	-106	252	0.286275	0.588235	47	13	-22
97	88	-128	254	0.313725	0.501961	39	13	-21
84	76	118	252	0.356863	0.462745	34	14	-23
24	17	61	250	0.721569	0.239216	8	17	-27
42	21	-113	250	0.854902	0.560784	20	46	-62
35	14	-119	250	0.898039	0.537255	18	46	-62
31	10	-123	250	0.92549	0.521569	16	46	-62
33	12	-122	250	0.909804	0.52549	16	46	-62
37	17	-122	250	0.87451	0.52549	18	44	-60
46	28	-117	250	0.8	0.545098	21	41	-58
52	34	-111	250	0.764706	0.568627	23	41	-58
52	34	-110	250	0.768627	0.572549	23	41	-58
54	36	-112	250	0.74902	0.564706	23	39	-57
56	39	-114	250	0.72549	0.556863	24	38	-55
56	39	-112	250	0.729412	0.564706	24	38	-55
57	40	-110	250	0.72549	0.572549	25	38	-56
58	39	-110	250	0.733333	0.572549	25	39	-56
59	39	-112	252	0.729412	0.564706	24	39	-55
59	39	-112	252	0.729412	0.564706	24	39	-55
60	40	-111	252	0.72549	0.568627	25	39	-55
59	40	-109	250	0.729412	0.576471	25	39	-56
60	43	-106	250	0.713725	0.588235	26	38	-56
59	43	-108	250	0.709804	0.580392	26	37	-55
59	44	-110	248	0.698039	0.572549	26	36	-54
60	46	-112	248	0.682353	0.564706	26	34	-52
59	45	-115	248	0.682353	0.552941	25	34	-51
60	46	-113	248	0.678431	0.560784	26	34	-52
59	45	-111	248	0.690196	0.568627	26	36	-53
53	39	-116	248	0.721569	0.54902	23	36	-54
48	33	-120	248	0.756863	0.533333	21	38	-55
49	33	-118	250	0.760784	0.541176	22	38	-56
54	38	-112	250	0.737255	0.564706	24	38	-56
58	43	-106	248	0.713725	0.588235	26	38	-57
59	44	-105	248	0.709804	0.592157	26	38	-56
60	46	-107	248	0.690196	0.584314	27	36	-54
54	40	-115	248	0.717647	0.552941	24	36	-54
39	23	-128	250	0.819608	0.501961	18	40	-56
25	7	119	250	0.941176	0.466667	13	44	-58
26	6	127	250	0.952941	0.498039	14	45	-61
26	4	-125	250	0.968627	0.513725	14	48	-63
24	2	127	250	0.984314	0.498039	14	47	-62
28	7	127	250	0.945098	0.498039	14	46	-61
33	13	-126	250	0.898039	0.509804	16	45	-60
39	20	-122	250	0.85098	0.52549	18	43	-59
38	20	-121	250	0.85098	0.529412	18	43	-60
39	19	-119	250	0.862745	0.537255	18	45	-61
31	12	-123	250	0.909804	0.521569	16	45	-62
24	5	-126	250	0.960784	0.509804	14	47	-63
24	3	-120	250	0.976471	0.533333	15	48	-65
25	2	-114	250	0.984314	0.556863	16	51	-68
27	4	-109	250	0.972549	0.576471	17	52	-69
27	4	-108	250	0.972549	0.580392	17	52	-69
27	3	-105	250	0.980392	0.592157	18	53	-70
26	2	-104	250	0.988235	0.596078	18	53	-71
26	2	-104	250	0.988235	0.596078	18	53	-71
26	2	-104	250	0.988235	0.596078	18	53	-71
26	2	-105	250	0.988235	0.592157	18	53	-71
26	2	-105	250	0.988235	0.592157	18	53	-71
25	1	-107	250	0.992157	0.584314	17	53	-70
25	1	-108	250	0.992157	0.580392	17	52	-70
24	1	-111	250	0.992157	0.568627	16	51	-69
23	0	-113	250	1	0.560784	16	52	-69
23	0	-114	250	1	0.556863	16	51	-68
24	1	-113	250	0.992157	0.560784	16	51	-68
26	3	-109	250	0.980392	0.576471	17	52	-69
26	3	-108	250	0.980392	0.580392	17	52	-69
25	2	-111	250	0.984314	0.568627	16	52	-69
25	2	-114	250	0.984314	0.556863	16	51	-68
25	2	-115	250	0.984314	0.552941	16	51	-67
28	5	-114	250	0.964706	0.556863	16	50	-67
29	8	-115	250	0.945098	0.552941	17	49	-66
31	11	-115	250	0.921569	0.552941	17	48	-65
34	13	-114	250	0.909804	0.556863	18	47	-64
31	9	-118	250	0.933333	0.541176	17	47	-64
27	5	-120	250	0.964706	0.533333	16	48	-65
25	2	-119	250	0.984314	0.537255	15	50	-66
27	3	-113	250	0.980392	0.560784	16	51	-67
30	4	-107	250	0.972549	0.584314	18	52	-70
28	3	-110	250	0.980392	0.572549	17	51	-68
26	4	-118	250	0.972549	0.541176	16	50	-66
40	21	-123	250	0.843137	0.521569	18	43	-58
63	48	-116	250	0.658824	0.54902	27	33	-49
73	61	-103	248	0.6	0.6	32	31	-49
66	55	-105	246	0.635294	0.592157	29	32	-51
73	64	-107	246	0.568627	0.584314	32	28	-46
88	80	-105	246	0.470588	0.592157	38	22	-38
64	56	114	248	0.509804	0.447059	27	19	-32
116	108	-102	250	0.298039	0.603922	47	14	-24
-106	-112	-72	250	0.215686	0.721569	61	11	-20
73	69	104	246	0.337255	0.407843	30	10	-20
41	20	-115	250	0.858824	0.552941	19	45	-62
35	14	-119	250	0.898039	0.537255	18	46	-62
31	11	-123	250	0.917647	0.521569	16	45	-61
35	15	-120	250	0.890196	0.533333	18	45	-61
40	22	-118	250	0.839216	0.541176	19	43	-60
48	30	-114	250	0.788235	0.556863	21	42	-59
52	34	-112	250	0.764706	0.564706	23	40	-57
52	34	-113	250	0.760784	0.560784	23	40	-57
54	37	-113	250	0.741176	0.560784	23	38	-56
56	39	-112	250	0.729412	0.564706	24	38	-55
57	40	-111	250	0.72549	0.568627	25	38	-55
57	40	-111	250	0.72549	0.568627	25	38	-55
58	40	-112	250	0.721569	0.564706	25	38	-55
57	39	-114	250	0.72549	0.556863	24	38	-54
58	40	-112	250	0.721569	0.564706	25	38	-55
58	40	-111	250	0.72549	0.568627	25	38	-55
58	41	-110	250	0.717647	0.572549	25	38	-55
58	42	-109	250	0.713725	0.576471	25	38	-55
59	43	-110	250	0.705882	0.572549	25	37	-54
59	45	-112	248	0.686275	0.564706	26	35	-53
59	45	-114	248	0.682353	0.556863	25	35	-52
56	42	-117	248	0.698039	0.545098	24	35	-52
54	40	-117	248	0.713725	0.545098	24	36	-53
50	35	-118	248	0.745098	0.541176	22	37	-55
43	28	-122	248	0.792157	0.52549	20	39	-56
38	23	-126	248	0.823529	0.509804	18	40	-57
40	24	-124	248	0.819608	0.517647	19	40	-57
48	32	-116	248	0.772549	0.54902	21	40	-57
56	41	-108	248	0.721569	0.580392	25	38	-56
58	45	-107	248	0.698039	0.584314	26	36	-55
58	45	-111	248	0.690196	0.568627	26	35	-53
52	39	-120	248	0.713725	0.533333	23	35	-52
38	24	125	248	0.807843	0.490196	18	38	-54
25	9	117	248	0.921569	0.458824	14	41	-56
31	13	-128	250	0.898039	0.501961	16	44	-59
33	13	-123	250	0.901961	0.521569	16	45	-61
33	13	-124	250	0.901961	0.517647	16	45	-61
38	19	-122	250	0.858824	0.52549	18	44	-59
41	22	-120	250	0.839216	0.533333	19	43	-59
40	22	-121	250	0.835294	0.529412	18	43	-59
41	23	-118	250	0.835294	0.541176	19	43	-60
39	20	-116	250	0.858824	0.54902	19	45	-62
30	11	-122	250	0.917647	0.52549	16	45	-62
21	2	-127	250	0.984314	0.505882	14	48	-63
23	2	-124	250	0.984314	0.517647	14	49	-64
28	6	-117	250	0.956863	0.545098	16	49	-65
30	8	-114	250	0.945098	0.556863	17	49	-66
30	7	-112	250	0.952941	0.564706	17	50	-67
28	5	-109	250	0.964706	0.576471	17	52	-69
28	4	-104	250	0.972549	0.596078	18	53	-71
27	3	-104	250	0.980392	0.596078	18	54	-71
26	2	-104	250	0.988235	0.596078	18	53	-71
26	2	-103	250	0.988235	0.6	18	54	-72
26	2	-102	250	0.988235	0.603922	18	54	-72
25	1	-105	250	0.992157	0.592157	18	53	-71
25	1	-107	250	0.992157	0.584314	17	53	-70
24	1	-110	250	0.992157	0.572549	16	52	-69
24	1	-112	250	0.992157	0.564706	16	52	-68
24	1	-113	250	0.992157	0.560784	16	51	-68
24	1	-114	250	0.992157	0.556863	16	50	-68
25	2	-112	250	0.984314	0.564706	16	52	-68
27	4	-109	250	0.972549	0.576471	17	52	-69
27	4	-110	250	0.972549	0.572549	17	52	-69
28	5	-113	250	0.964706	0.560784	17	50	-67
29	8	-114	250	0.945098	0.556863	17	49	-66
32	11	-115	250	0.921569	0.552941	17	48	-65
37	18	-114	250	0.87451	0.556863	19	46	-63
38	19	-117	250	0.862745	0.545098	18	45	-62
43	25	-115	250	0.823529	0.552941	20	43	-60
47	28	-113	250	0.803922	0.560784	21	43	-60
37	17	-121	250	0.87451	0.529412	18	44	-60
27	6	-127	250	0.952941	0.505882	15	46	-61
27	3	-121	250	0.976471	0.529412	15	48	-64
29	4	-113	250	0.972549	0.560784	16	51	-67
27	2	-112	250	0.984314	0.564706	16	51	-68
27	4	-113	250	0.972549	0.560784	16	51	-67
29	9	-127	250	0.929412	0.505882	15	45	-61
54	37	-117	250	0.733333	0.545098	23	37	-54
75	61	-98	248	0.615686	0.619608	32	33	-51
69	58	-103	246	0.619608	0.6	30	32	-51
69	58	-106	248	0.611765	0.588235	30	31	-49
70	61	-110	246	0.580392	0.572549	31	28	-46
55	46	120	248	0.615686	0.470588	23	26	-41
100	91	-103	248	0.403922	0.6	41	19	-33
-109	-116	-67	248	0.258824	0.741176	60	13	-25
118	113	-106	248	0.247059	0.588235	49	10	-19
40	19	-116	250	0.862745	0.54902	19	45	-62
34	13	-121	250	0.901961	0.529412	17	46	-62
31	11	-123	250	0.917647	0.521569	16	45	-61
37	18	-118	250	0.870588	0.541176	18	45	-62
42	24	-116	250	0.827451	0.54902	20	43	-60
48	30	-114	250	0.788235	0.556863	21	42	-59
52	34	-113	250	0.760784	0.560784	23	40	-57
53	36	-113	250	0.74902	0.560784	23	39	-56
54	37	-113	250	0.741176	0.560784	23	38	-56
56	39	-112	250	0.729412	0.564706	24	38	-55
56	39	-112	250	0.729412	0.564706	24	38	-55
57	40	-111	250	0.72549	0.568627	25	38	-55
58	41	-111	250	0.717647	0.568627	25	38	-55
58	41	-111	250	0.717647	0.568627	25	38	-55
58	41	-110	250	0.717647	0.572549	25	38	-55
58	41	-109	250	0.721569	0.576471	25	38	-56
57	41	-110	250	0.717647	0.572549	25	38	-55
57	41	-112	250	0.713725	0.564706	25	37	-54
58	43	-114	250	0.698039	0.556863	25	36	-53
57	42	-117	250	0.698039	0.545098	24	35	-52
54	39	-120	250	0.713725	0.533333	23	35	-52
49	34	-123	250	0.745098	0.521569	21	36	-53
44	28	-123	250	0.788235	0.521569	20	39	-55
38	21	-124	250	0.839216	0.517647	18	42	-58
34	17	-125	248	0.870588	0.513725	17	43	-59
30	13	-127	248	0.898039	0.505882	16	43	-60
31	14	-127	248	0.890196	0.505882	16	43	-59
43	27	-118	248	0.803922	0.541176	20	41	-58
55	40	-109	248	0.729412	0.576471	25	39	-57
58	45	-109	248	0.694118	0.576471	26	36	-54
59	46	-111	248	0.682353	0.568627	26	34	-53
52	39	-120	248	0.713725	0.533333	23	35	-52
38	24	123	248	0.803922	0.482353	18	37	-53
32	17	120	248	0.858824	0.470588	15	39	-55
40	24	-126	250	0.815686	0.509804	18	39	-56
43	25	-121	250	0.815686	0.529412	20	42	-58
45	27	-119	250	0.803922	0.537255	20	42	-58
49	31	-115	250	0.780392	0.552941	22	40	-57
52	34	-112	250	0.764706	0.564706	23	40	-57
52	34	-111	250	0.764706	0.568627	23	41	-58
52	33	-109	250	0.776471	0.576471	23	42	-59
45	27	-112	250	0.811765	0.564706	21	44	-61
37	18	-117	250	0.870588	0.545098	18	45	-62
27	8	-125	250	0.937255	0.513725	15	45	-62
31	11	-123	250	0.917647	0.521569	16	45	-61
37	16	-118	250	0.882353	0.541176	18	46	-62
41	20	-113	250	0.858824	0.560784	20	46	-63
37	15	-114	250	0.894118	0.556863	18	47	-64
31	9	-113	250	0.937255	0.560784	18	49	-66
29	6	-107	250	0.960784	0.584314	18	52	-69
27	3	-105	250	0.980392	0.592157	18	53	-70
27	3	-103	250	0.980392	0.6	18	54	-71
26	2	-103	250	0.988235	0.6	18	54	-72
25	1	-103	250	0.992157	0.6	18	54	-72
25	1	-105	250	0.992157	0.592157	18	53	-71
25	1	-107	250	0.992157	0.584314	17	53	-70
25	2	-109	250	0.988235	0.576471	17	52	-70
25	2	-111	250	0.984314	0.568627	16	52	-69
25	2	-112	250	0.984314	0.564706	16	52	-68
25	2	-112	250	0.984314	0.564706	16	52	-68
26	3	-110	250	0.980392	0.572549	17	52	-69
27	4	-109	250	0.972549	0.576471	17	52	-69
28	5	-110	250	0.964706	0.572549	17	51	-68
29	6	-112	250	0.956863	0.564706	17	50	-67
31	10	-114	250	0.929412	0.556863	17	49	-66
38	19	-112	250	0.866667	0.564706	19	46	-64
45	26	-110	250	0.823529	0.572549	21	44	-62
47	29	-113	250	0.796078	0.560784	21	42	-59
51	33	-114	250	0.768627	0.556863	22	40	-57
56	39	-112	250	0.729412	0.564706	24	38	-55
49	31	-120	250	0.772549	0.533333	21	39	-55
36	16	125	250	0.870588	0.490196	16	41	-56
28	7	-128	250	0.945098	0.501961	15	45	-61
27	3	-119	250	0.976471	0.537255	16	49	-65
25	2	-114	250	0.984314	0.556863	16	51	-68
27	4	-111	250	0.972549	0.568627	17	51	-68
26	4	-124	250	0.968627	0.517647	15	48	-63
39	20	-124	250	0.847059	0.517647	18	43	-58
58	42	-114	250	0.705882	0.556863	25	36	-53
73	60	-105	248	0.603922	0.592157	31	31	-48
71	59	-106	248	0.607843	0.588235	30	31	-48
75	64	-100	248	0.588235	0.611765	33	30	-49
69	57	-111	248	0.607843	0.568627	30	30	-47
69	58	-118	248	0.580392	0.541176	29	27	-43
84	74	-115	248	0.47451	0.552941	35	21	-36
77	70	123	248	0.431373	0.482353	32	16	-29
38	18	-117	250	0.870588	0.545098	18	46	-62
33	13	-121	250	0.901961	0.529412	17	46	-62
32	13	-121	250	0.901961	0.529412	17	45	-62
39	20	-115	250	0.858824	0.552941	19	45	-62
45	27	-113	250	0.811765	0.560784	21	43	-60
49	31	-113	250	0.784314	0.560784	22	41	-58
51	33	-114	250	0.768627	0.556863	22	40	-57
52	35	-115	250	0.752941	0.552941	23	39	-56
54	37	-114	250	0.741176	0.556863	23	38	-55
54	37	-115	250	0.737255	0.552941	23	38	-55
56	39	-112	250	0.729412	0.564706	24	38	-55
57	40	-111	250	0.72549	0.568627	25	38	-55
57	40	-110	250	0.72549	0.572549	25	38	-56
58	40	-108	250	0.729412	0.580392	25	39	-56
59	41	-107	250	0.72549	0.584314	25	39	-57
58	41	-108	250	0.721569	0.580392	25	39	-56
57	40	-112	250	0.721569	0.564706	25	37	-55
56	39	-116	250	0.721569	0.54902	24	37	-54
54	37	-120	250	0.729412	0.533333	23	37	-53
49	32	-126	250	0.752941	0.509804	21	37	-52
44	27	127	250	0.788235	0.498039	19	38	-53
38	21	126	250	0.835294	0.494118	17	40	-56
34	16	-127	250	0.87451	0.505882	16	43	-59
28	9	-126	250	0.929412	0.509804	15	45	-61
25	6	-125	250	0.952941	0.513725	15	46	-62
23	4	-126	248	0.968627	0.509804	14	47	-63
26	7	-127	250	0.945098	0.505882	15	46	-61
42	25	-116	248	0.819608	0.54902	20	43	-60
56	41	-107	248	0.72549	0.584314	25	39	-57
58	45	-110	248	0.690196	0.572549	26	36	-54
59	46	-110	248	0.686275	0.572549	26	35	-53
53	39	-117	248	0.717647	0.545098	23	36	-53
45	31	-126	248	0.760784	0.509804	20	37	-53
43	29	-128	248	0.772549	0.501961	20	37	-53
50	35	-121	250	0.741176	0.529412	22	37	-53
54	38	-116	250	0.729412	0.54902	23	37	-54
56	40	-112	250	0.721569	0.564706	24	38	-55
57	41	-108	248	0.721569	0.580392	25	39	-56
59	42	-106	250	0.721569	0.588235	25	39	-57
60	41	-105	250	0.729412	0.592157	25	40	-57
62	43	-101	250	0.721569	0.607843	27	40	-58
58	39	-103	250	0.745098	0.6	25	41	-59
48	30	-110	250	0.796078	0.572549	22	43	-60
42	23	-117	250	0.835294	0.545098	20	44	-60
44	25	-117	250	0.819608	0.545098	20	43	-59
49	28	-114	252	0.803922	0.556863	21	43	-59
52	31	-110	252	0.788235	0.572549	22	43	-59
47	26	-111	250	0.819608	0.568627	21	44	-61
39	17	-109	250	0.886275	0.576471	20	48	-65
31	8	-107	250	0.945098	0.584314	18	51	-68
26	2	-106	250	0.988235	0.588235	17	53	-71
26	2	-103	250	0.988235	0.6	18	54	-72
25	1	-104	250	0.992157	0.596078	18	54	-72
25	1	-105	250	0.992157	0.592157	18	53	-71
26	2	-105	250	0.988235	0.592157	18	53	-71
25	1	-107	250	0.992157	0.584314	17	53	-70
25	2	-109	250	0.988235	0.576471	17	52	-70
25	2	-110	250	0.988235	0.572549	16	52	-69
26	1	-110	250	0.992157	0.572549	17	52	-69
26	1	-110	250	0.992157	0.572549	17	52	-69
28	2	-109	250	0.988235	0.576471	17	52	-69
28	3	-108	250	0.980392	0.580392	17	52	-69
27	3	-111	250	0.980392	0.568627	17	51	-68
27	4	-114	250	0.972549	0.556863	16	50	-67
28	7	-118	250	0.94902	0.541176	16	49	-65
34	15	-117	250	0.890196	0.545098	18	46	-63
42	23	-113	250	0.839216	0.560784	20	44	-62
46	27	-115	250	0.807843	0.552941	21	43	-59
48	30	-118	250	0.784314	0.541176	21	40	-57
56	39	-115	250	0.721569	0.552941	24	37	-54
61	43	-115	252	0.694118	0.552941	25	36	-52
47	29	-128	250	0.772549	0.501961	20	37	-53
30	12	125	250	0.905882	0.490196	15	43	-58
24	5	-122	248	0.960784	0.52549	15	48	-64
25	3	-114	250	0.980392	0.556863	16	50	-67
26	3	-111	250	0.980392	0.568627	17	51	-68
26	3	-118	250	0.976471	0.541176	16	50	-66
30	9	-126	250	0.929412	0.509804	16	45	-61
46	29	-124	250	0.780392	0.517647	20	38	-55
68	54	-114	250	0.619608	0.556863	29	30	-47
73	60	-108	248	0.596078	0.580392	31	30	-47
73	60	-105	248	0.603922	0.592157	31	31	-48
73	59	-105	250	0.607843	0.592157	31	31	-49
72	59	-108	248	0.6	0.580392	30	30	-47
69	56	-116	250	0.6	0.54902	29	29	-45
57	46	122	248	0.623529	0.478431	24	27	-42
36	17	-117	250	0.878431	0.545098	18	45	-62
33	14	-119	250	0.898039	0.537255	17	46	-62
36	17	-117	250	0.878431	0.545098	18	45	-62
42	23	-112	250	0.839216	0.564706	20	45	-62
46	28	-112	250	0.803922	0.564706	21	43	-60
50	32	-111	250	0.780392	0.568627	22	42	-59
51	33	-112	250	0.772549	0.564706	23	41	-58
52	34	-112	250	0.764706	0.564706	23	40	-57
54	36	-111	250	0.752941	0.568627	23	40	-57
54	36	-111	250	0.752941	0.568627	23	40	-57
56	38	-108	250	0.745098	0.580392	24	40	-57
57	39	-106	250	0.741176	0.588235	25	40	-58
57	39	-105	250	0.741176	0.592157	25	40	-58
58	40	-104	250	0.737255	0.596078	25	41	-58
59	41	-104	250	0.729412	0.596078	25	40	-58
58	40	-107	250	0.733333	0.584314	25	40	-57
56	39	-112	250	0.729412	0.564706	24	38	-55
54	37	-117	250	0.733333	0.545098	23	37	-54
46	29	-124	250	0.780392	0.517647	20	38	-55
38	21	127	250	0.835294	0.498039	18	40	-56
35	17	-126	250	0.870588	0.509804	17	43	-59
29	10	-126	250	0.921569	0.509804	15	46	-61
25	6	-124	248	0.952941	0.517647	15	47	-63
24	4	-119	250	0.972549	0.537255	15	50	-66
25	4	-116	250	0.972549	0.54902	16	50	-67
25	5	-116	248	0.964706	0.54902	16	49	-66
28	9	-120	250	0.933333	0.533333	16	46	-63
41	24	-116	248	0.827451	0.54902	20	43	-60
57	42	-107	248	0.717647	0.584314	25	38	-56
59	46	-110	248	0.686275	0.572549	26	35	-53
60	46	-110	248	0.686275	0.572549	26	35	-53
58	42	-112	250	0.709804	0.564706	25	37	-54
53	37	-118	250	0.733333	0.541176	23	37	-54
52	37	-120	250	0.729412	0.533333	23	36	-53
59	44	-113	250	0.694118	0.560784	25	35	-53
61	45	-109	250	0.694118	0.576471	26	36	-54
61	45	-106	250	0.698039	0.588235	27	37	-55
60	44	-103	248	0.713725	0.6	27	39	-57
59	42	-103	250	0.72549	0.6	26	40	-58
61	43	-101	250	0.721569	0.607843	27	40	-58
61	43	-99	250	0.72549	0.615686	27	41	-59
62	44	-97	250	0.721569	0.623529	27	41	-60
57	39	-102	250	0.745098	0.603922	25	41	-60
53	35	-108	250	0.764706	0.580392	23	42	-59
53	34	-112	250	0.764706	0.564706	23	41	-57
55	35	-114	252	0.752941	0.556863	23	39	-56
55	35	-111	250	0.756863	0.568627	23	40	-57
50	29	-110	250	0.8	0.572549	22	43	-60
41	19	-108	250	0.870588	0.580392	20	47	-65
31	8	-107	250	0.945098	0.584314	18	51	-68
26	2	-105	250	0.988235	0.592157	18	53	-71
26	2	-102	250	0.988235	0.603922	18	54	-72
26	2	-103	250	0.988235	0.6	18	54	-72
25	1	-105	250	0.992157	0.592157	18	53	-71
26	2	-105	250	0.988235	0.592157	18	53	-71
26	2	-106	250	0.988235	0.588235	17	53	-71
25	1	-108	250	0.992157	0.580392	17	52	-70
25	1	-108	250	0.992157	0.580392	17	52	-70
26	1	-108	250	0.992157	0.580392	17	52	-70
26	1	-108	250	0.992157	0.580392	17	52	-70
28	2	-109	250	0.988235	0.576471	17	52	-69
27	2	-111	250	0.984314	0.568627	16	52	-69
27	3	-115	250	0.980392	0.552941	16	50	-67
28	6	-118	250	0.956863	0.541176	16	49	-65
29	9	-122	250	0.933333	0.52549	16	46	-62
32	13	-123	250	0.901961	0.521569	16	45	-62
38	20	-120	250	0.854902	0.533333	18	43	-60
39	21	-122	250	0.843137	0.52549	18	42	-59
40	23	-126	250	0.823529	0.509804	18	40	-57
53	36	-119	250	0.737255	0.537255	23	37	-53
64	48	-114	250	0.662745	0.556863	27	34	-50
57	41	-123	250	0.690196	0.521569	23	34	-49
34	19	125	248	0.847059	0.490196	16	40	-56
22	7	-127	248	0.945098	0.505882	14	46	-62
25	6	-113	248	0.956863	0.560784	17	50	-67
27	4	-107	250	0.972549	0.584314	17	53	-70
27	4	-108	250	0.972549	0.580392	17	52	-69
27	5	-117	250	0.964706	0.545098	16	49	-66
34	15	-127	250	0.882353	0.505882	16	43	-59
57	42	-120	250	0.690196	0.533333	24	34	-50
72	58	-110	250	0.603922	0.572549	30	30	-47
70	56	-112	250	0.611765	0.564706	29	30	-47
71	56	-109	250	0.619608	0.576471	30	31	-48
75	60	-102	250	0.611765	0.603922	32	32	-49
78	64	-97	248	0.596078	0.623529	33	32	-50
75	63	-100	248	0.596078	0.611765	32	31	-49
35	16	-118	250	0.882353	0.541176	18	45	-62
33	14	-119	250	0.898039	0.537255	17	46	-62
36	17	-117	250	0.878431	0.545098	18	45	-62
41	22	-113	250	0.847059	0.560784	20	46	-62
46	28	-111	250	0.807843	0.568627	21	43	-61
50	32	-109	250	0.780392	0.576471	23	42	-60
51	33	-109	250	0.776471	0.576471	23	41	-59
53	35	-108	250	0.764706	0.580392	23	42	-59
54	36	-106	250	0.760784	0.588235	24	41	-59
54	36	-105	250	0.760784	0.592157	24	42	-60
55	37	-103	250	0.756863	0.6	25	42	-60
57	39	-100	250	0.74902	0.611765	25	42	-61
58	40	-99	250	0.745098	0.615686	26	42	-61
58	40	-100	250	0.745098	0.611765	26	42	-60
59	41	-101	250	0.737255	0.607843	26	41	-59
57	39	-106	250	0.741176	0.588235	25	40	-58
55	38	-112	250	0.737255	0.564706	24	39	-56
49	32	-120	250	0.764706	0.533333	21	39	-55
36	18	-126	250	0.862745	0.509804	17	43	-58
27	8	-126	250	0.937255	0.509804	15	46	-62
25	5	-121	250	0.964706	0.529412	15	48	-64
[truncated: 3,935 more rows]

## Sheet: Average Colours
red	green	blue	hue	saturation	value	lightness	a*	b*
42.9034	23.0527	148.005	1	0.845101	0.58041	21.329	45.137	-62.4444
