# Supplementary material for: Parallel and High Throughput Reaction Monitoring with Computer Vision
Source: Angew Chem Int Ed Engl. 2024 Oct 31;64(1):e202413395. doi: 10.1002/anie.202413395 (PMC11701362; doi:10.1002/anie.202413395)
Supplement: Supplementary file 2 — Supporting Information [file ANIE-64-e202413395-s002.zip › Supporting Info - Machine readable data part 1/Figure 9 - crystal violet mixing analysis/OT-2 Liquid Handling Robot Files/generic_plastic_24_wellplate_3500ul/test_generic_plastic_24_wellplate_3500ul.py]

import json
from opentrons import protocol_api, types


TEST_LABWARE_SLOT = '5'

RATE = 0.25  # % of default speeds

PIPETTE_MOUNT = 'right'
PIPETTE_NAME = 'p1000_single_gen2'

TIPRACK_SLOT = '11'
TIPRACK_LOADNAME = 'opentrons_96_tiprack_1000ul'
LABWARE_DEF_JSON = """{"ordering":[["A1","B1","C1","D1"],["A2","B2","C2","D2"],["A3","B3","C3","D3"],["A4","B4","C4","D4"],["A5","B5","C5","D5"],["A6","B6","C6","D6"]],"brand":{"brand":"N/A","brandId":[]},"metadata":{"displayName":"Generic Plastic 24 Well Plate 3500ul","displayCategory":"wellPlate","displayVolumeUnits":"µL","tags":[]},"dimensions":{"xDimension":127,"yDimension":85,"zDimension":20},"wells":{"A1":{"depth":17,"totalLiquidVolume":3500,"shape":"circular","diameter":11,"x":16,"y":70,"z":3},"B1":{"depth":17,"totalLiquidVolume":3500,"shape":"circular","diameter":11,"x":16,"y":51,"z":3},"C1":{"depth":17,"totalLiquidVolume":3500,"shape":"circular","diameter":11,"x":16,"y":32,"z":3},"D1":{"depth":17,"totalLiquidVolume":3500,"shape":"circular","diameter":11,"x":16,"y":13,"z":3},"A2":{"depth":17,"totalLiquidVolume":3500,"shape":"circular","diameter":11,"x":35,"y":70,"z":3},"B2":{"depth":17,"totalLiquidVolume":3500,"shape":"circular","diameter":11,"x":35,"y":51,"z":3},"C2":{"depth":17,"totalLiquidVolume":3500,"shape":"circular","diameter":11,"x":35,"y":32,"z":3},"D2":{"depth":17,"totalLiquidVolume":3500,"shape":"circular","diameter":11,"x":35,"y":13,"z":3},"A3":{"depth":17,"totalLiquidVolume":3500,"shape":"circular","diameter":11,"x":54,"y":70,"z":3},"B3":{"depth":17,"totalLiquidVolume":3500,"shape":"circular","diameter":11,"x":54,"y":51,"z":3},"C3":{"depth":17,"totalLiquidVolume":3500,"shape":"circular","diameter":11,"x":54,"y":32,"z":3},"D3":{"depth":17,"totalLiquidVolume":3500,"shape":"circular","diameter":11,"x":54,"y":13,"z":3},"A4":{"depth":17,"totalLiquidVolume":3500,"shape":"circular","diameter":11,"x":73,"y":70,"z":3},"B4":{"depth":17,"totalLiquidVolume":3500,"shape":"circular","diameter":11,"x":73,"y":51,"z":3},"C4":{"depth":17,"totalLiquidVolume":3500,"shape":"circular","diameter":11,"x":73,"y":32,"z":3},"D4":{"depth":17,"totalLiquidVolume":3500,"shape":"circular","diameter":11,"x":73,"y":13,"z":3},"A5":{"depth":17,"totalLiquidVolume":3500,"shape":"circular","diameter":11,"x":92,"y":70,"z":3},"B5":{"depth":17,"totalLiquidVolume":3500,"shape":"circular","diameter":11,"x":92,"y":51,"z":3},"C5":{"depth":17,"totalLiquidVolume":3500,"shape":"circular","diameter":11,"x":92,"y":32,"z":3},"D5":{"depth":17,"totalLiquidVolume":3500,"shape":"circular","diameter":11,"x":92,"y":13,"z":3},"A6":{"depth":17,"totalLiquidVolume":3500,"shape":"circular","diameter":11,"x":111,"y":70,"z":3},"B6":{"depth":17,"totalLiquidVolume":3500,"shape":"circular","diameter":11,"x":111,"y":51,"z":3},"C6":{"depth":17,"totalLiquidVolume":3500,"shape":"circular","diameter":11,"x":111,"y":32,"z":3},"D6":{"depth":17,"totalLiquidVolume":3500,"shape":"circular","diameter":11,"x":111,"y":13,"z":3}},"groups":[{"metadata":{"wellBottomShape":"flat"},"wells":["A1","B1","C1","D1","A2","B2","C2","D2","A3","B3","C3","D3","A4","B4","C4","D4","A5","B5","C5","D5","A6","B6","C6","D6"]}],"parameters":{"format":"irregular","quirks":[],"isTiprack":false,"isMagneticModuleCompatible":false,"loadName":"generic_plastic_24_wellplate_3500ul"},"namespace":"custom_beta","version":1,"schemaVersion":2,"cornerOffsetFromSlot":{"x":0,"y":0,"z":0}}"""
LABWARE_DEF = json.loads(LABWARE_DEF_JSON)
LABWARE_LABEL = LABWARE_DEF.get('metadata', {}).get(
    'displayName', 'test labware')
LABWARE_DIMENSIONS = LABWARE_DEF.get('wells', {}).get('A1', {}).get('yDimension')

metadata = {'apiLevel': '2.0'}


def run(protocol: protocol_api.ProtocolContext):
    tiprack = protocol.load_labware(TIPRACK_LOADNAME, TIPRACK_SLOT)
    pipette = protocol.load_instrument(
        PIPETTE_NAME, PIPETTE_MOUNT, tip_racks=[tiprack])

    test_labware = protocol.load_labware_from_definition(
        LABWARE_DEF,
        TEST_LABWARE_SLOT,
        LABWARE_LABEL,
    )

    num_cols = len(LABWARE_DEF.get('ordering', [[]]))
    num_rows = len(LABWARE_DEF.get('ordering', [[]])[0])
    total = num_cols * num_rows
    pipette.pick_up_tip()

    def set_speeds(rate):
        protocol.max_speeds.update({
            'X': (600 * rate),
            'Y': (400 * rate),
            'Z': (125 * rate),
            'A': (125 * rate),
        })

        speed_max = max(protocol.max_speeds.values())

        for instr in protocol.loaded_instruments.values():
            instr.default_speed = speed_max

    set_speeds(RATE)

    pipette.home()
    if(PIPETTE_NAME == 'p20_single_gen2' or PIPETTE_NAME == 'p300_single_gen2' or PIPETTE_NAME == 'p1000_single_gen2' or PIPETTE_NAME == 'p50_single' or PIPETTE_NAME == 'p10_single' or PIPETTE_NAME == 'p300_single' or PIPETTE_NAME == 'p1000_single'):
        if(total > 1):
            #testing with single channel
            well = test_labware.well('A1')
            all_4_edges = [
                [well._from_center_cartesian(x=-1, y=0, z=1), 'left'],
                [well._from_center_cartesian(x=1, y=0, z=1), 'right'],
                [well._from_center_cartesian(x=0, y=-1, z=1), 'front'],
                [well._from_center_cartesian(x=0, y=1, z=1), 'back']
            ]

            set_speeds(RATE)
            pipette.move_to(well.top())
            protocol.pause("If the position is accurate click 'resume.'")

            for edge_pos, edge_name in all_4_edges:
                set_speeds(RATE)
                edge_location = types.Location(point=edge_pos, labware=None)
                pipette.move_to(edge_location)
                protocol.pause("If the position is accurate click 'resume.'")
            
            #last well testing
            last_well = (num_cols) * (num_rows)
            well = test_labware.well(last_well-1)
            all_4_edges = [
                [well._from_center_cartesian(x=-1, y=0, z=1), 'left'],
                [well._from_center_cartesian(x=1, y=0, z=1), 'right'],
                [well._from_center_cartesian(x=0, y=-1, z=1), 'front'],
                [well._from_center_cartesian(x=0, y=1, z=1), 'back']
            ]
            for edge_pos, edge_name in all_4_edges:
                set_speeds(RATE)
                edge_location = types.Location(point=edge_pos, labware=None)
                pipette.move_to(edge_location)
                protocol.pause("If the position is accurate click 'resume.'")
            set_speeds(RATE)
            #test bottom of last well
            pipette.move_to(well.bottom())
            protocol.pause("If the position is accurate click 'resume.'")
            pipette.blow_out(well)
        else:
            #testing with single channel + 1 well labware
            well = test_labware.well('A1')
            all_4_edges = [
                [well._from_center_cartesian(x=-1, y=0, z=1), 'left'],
                [well._from_center_cartesian(x=1, y=0, z=1), 'right'],
                [well._from_center_cartesian(x=0, y=-1, z=1), 'front'],
                [well._from_center_cartesian(x=0, y=1, z=1), 'back']
            ]

            set_speeds(RATE)
            pipette.move_to(well.top())
            protocol.pause("If the position is accurate click 'resume.'")

            for edge_pos, edge_name in all_4_edges:
                set_speeds(RATE)
                edge_location = types.Location(point=edge_pos, labware=None)
                pipette.move_to(edge_location)
                protocol.pause("If the position is accurate click 'resume.'")
            
            #test bottom of first well
            well = test_labware.well('A1')
            pipette.move_to(well.bottom())
            protocol.pause("If the position is accurate click 'resume.'")
            pipette.blow_out(well)
    else:
        #testing for multichannel
        if(total == 96 or total == 384): #testing for 96 well plates and 384 first column
            #test first column
            well = test_labware.well('A1')
            all_4_edges = [
                [well._from_center_cartesian(x=-1, y=0, z=1), 'left'],
                [well._from_center_cartesian(x=1, y=0, z=1), 'right'],
                [well._from_center_cartesian(x=0, y=-1, z=1), 'front'],
                [well._from_center_cartesian(x=0, y=1, z=1), 'back']
            ]
            set_speeds(RATE)
            pipette.move_to(well.top())
            protocol.pause("If the position is accurate click 'resume.'")

            for edge_pos, edge_name in all_4_edges:
                set_speeds(RATE)
                edge_location = types.Location(point=edge_pos, labware=None)
                pipette.move_to(edge_location)
                protocol.pause("If the position is accurate click 'resume.'")
            
            #test last column
            if(total == 96):
                last_col = (num_cols * num_rows) - num_rows
                well = test_labware.well(last_col)
                all_4_edges = [
                    [well._from_center_cartesian(x=-1, y=0, z=1), 'left'],
                    [well._from_center_cartesian(x=1, y=0, z=1), 'right'],
                    [well._from_center_cartesian(x=0, y=-1, z=1), 'front'],
                    [well._from_center_cartesian(x=0, y=1, z=1), 'back']
                ]
                for edge_pos, edge_name in all_4_edges:
                    set_speeds(RATE)
                    edge_location = types.Location(point=edge_pos, labware=None)
                    pipette.move_to(edge_location)
                    protocol.pause("If the position is accurate click 'resume.'")
                set_speeds(RATE)
                #test bottom of last column
                pipette.move_to(well.bottom())
                protocol.pause("If the position is accurate click 'resume.'")
                pipette.blow_out(well)
            elif(total == 384):
                #testing for 384 well plates - need to hit well 369, last column
                well369 = (total) - (num_rows) + 1
                well = test_labware.well(well369)
                pipette.move_to(well.top())
                protocol.pause("If the position is accurate click 'resume.'")
                all_4_edges = [
                    [well._from_center_cartesian(x=-1, y=0, z=1), 'left'],
                    [well._from_center_cartesian(x=1, y=0, z=1), 'right'],
                    [well._from_center_cartesian(x=0, y=-1, z=1), 'front'],
                    [well._from_center_cartesian(x=0, y=1, z=1), 'back']
                ]
                for edge_pos, edge_name in all_4_edges:
                    set_speeds(RATE)
                    edge_location = types.Location(point=edge_pos, labware=None)
                    pipette.move_to(edge_location)
                    protocol.pause("If the position is accurate click 'resume.'")
                set_speeds(RATE)
                #test bottom of last column
                pipette.move_to(well.bottom())
                protocol.pause("If the position is accurate click 'resume.'")
                pipette.blow_out(well)
        elif(num_rows == 1 and total > 1 and LABWARE_DIMENSIONS >= 71.2):
            #for 1 row reservoirs - ex: 12 well reservoirs
            well = test_labware.well('A1')
            all_4_edges = [
                [well._from_center_cartesian(x=-1, y=1, z=1), 'left'],
                [well._from_center_cartesian(x=1, y=1, z=1), 'right'],
                [well._from_center_cartesian(x=0, y=0.75, z=1), 'front'],
                [well._from_center_cartesian(x=0, y=1, z=1), 'back']
            ]
            set_speeds(RATE)
            pipette.move_to(well.top())
            protocol.pause("If the position is accurate click 'resume.'")

            for edge_pos, edge_name in all_4_edges:
                set_speeds(RATE)
                edge_location = types.Location(point=edge_pos, labware=None)
                pipette.move_to(edge_location)
                protocol.pause("If the position is accurate click 'resume.'")
            #test last well
            well = test_labware.well(-1)
            all_4_edges = [
                [well._from_center_cartesian(x=-1, y=1, z=1), 'left'],
                [well._from_center_cartesian(x=1, y=1, z=1), 'right'],
                [well._from_center_cartesian(x=0, y=0.75, z=1), 'front'],
                [well._from_center_cartesian(x=0, y=1, z=1), 'back']
            ]
            set_speeds(RATE)

            for edge_pos, edge_name in all_4_edges:
                set_speeds(RATE)
                edge_location = types.Location(point=edge_pos, labware=None)
                pipette.move_to(edge_location)
                protocol.pause("If the position is accurate click 'resume.'")
                #test bottom of first well
            pipette.move_to(well.bottom())
            protocol.pause("If the position is accurate click 'resume.'")
            pipette.blow_out(well)

        
        elif(total == 1 and LABWARE_DIMENSIONS >= 71.2 ):
            #for 1 well reservoirs
            well = test_labware.well('A1')
            all_4_edges = [
                [well._from_center_cartesian(x=-1, y=1, z=1), 'left'],
                [well._from_center_cartesian(x=1, y=1, z=1), 'right'],
                [well._from_center_cartesian(x=0, y=0.75, z=1), 'front'],
                [well._from_center_cartesian(x=0, y=1, z=1), 'back']
            ]
            set_speeds(RATE)
            pipette.move_to(well.top())
            protocol.pause("If the position is accurate click 'resume.'")

            for edge_pos, edge_name in all_4_edges:
                set_speeds(RATE)
                edge_location = types.Location(point=edge_pos, labware=None)
                pipette.move_to(edge_location)
                protocol.pause("If the position is accurate click 'resume.'")
                #test bottom of first well
            pipette.move_to(well.bottom())
            protocol.pause("If the position is accurate click 'resume.'")
            pipette.blow_out(well)
        
        else:
            #for incompatible labwares
            protocol.pause("labware is incompatible to calibrate with a multichannel pipette")


    set_speeds(1.0)
    pipette.return_tip()
