# Supplementary material for: Parallel and High Throughput Reaction Monitoring with Computer Vision
Source: Angew Chem Int Ed Engl. 2024 Oct 31;64(1):e202413395. doi: 10.1002/anie.202413395 (PMC11701362; doi:10.1002/anie.202413395)
Supplement: Supplementary file 2 — Supporting Information [file ANIE-64-e202413395-s002.zip › Supporting Info - Machine readable data part 1/Figure 9 - crystal violet mixing analysis/OT-2 Liquid Handling Robot Files/generic_plastic_24_wellplate_3500ul/generic_plastic_24_wellplate_3500ul_modification.json]

{
    "ordering": [
        [
            "A1",
            "B1",
            "C1",
            "D1"
        ],
        [
            "A2",
            "B2",
            "C2",
            "D2"
        ],
        [
            "A3",
            "B3",
            "C3",
            "D3"
        ],
        [
            "A4",
            "B4",
            "C4",
            "D4"
        ],
        [
            "A5",
            "B5",
            "C5",
            "D5"
        ],
        [
            "A6",
            "B6",
            "C6",
            "D6"
        ]
    ],
    "brand": {
        "brand": "N/A",
        "brandId": []
    },
    "metadata": {
        "displayName": "Generic Plastic 24 Well Plate 3500ul",
        "displayCategory": "wellPlate",
        "displayVolumeUnits": "µL",
        "tags": []
    },
    "dimensions": {
        "xDimension": 127,
        "yDimension": 85,
        "zDimension": 20
    },
    "wells": {
        "A1": {
            "depth": 17,
            "totalLiquidVolume": 3500,
            "shape": "circular",
            "diameter": 11,
            "x": 16,
            "y": 70,
            "z": 3
        },
        "B1": {
            "depth": 17,
            "totalLiquidVolume": 3500,
            "shape": "circular",
            "diameter": 11,
            "x": 16,
            "y": 51,
            "z": 3
        },
        "C1": {
            "depth": 17,
            "totalLiquidVolume": 3500,
            "shape": "circular",
            "diameter": 11,
            "x": 16,
            "y": 32,
            "z": 3
        },
        "D1": {
            "depth": 17,
            "totalLiquidVolume": 3500,
            "shape": "circular",
            "diameter": 11,
            "x": 16,
            "y": 13,
            "z": 3
        },
        "A2": {
            "depth": 17,
            "totalLiquidVolume": 3500,
            "shape": "circular",
            "diameter": 11,
            "x": 35,
            "y": 70,
            "z": 3
        },
        "B2": {
            "depth": 17,
            "totalLiquidVolume": 3500,
            "shape": "circular",
            "diameter": 11,
            "x": 35,
            "y": 51,
            "z": 3
        },
        "C2": {
            "depth": 17,
            "totalLiquidVolume": 3500,
            "shape": "circular",
            "diameter": 11,
            "x": 35,
            "y": 32,
            "z": 3
        },
        "D2": {
            "depth": 17,
            "totalLiquidVolume": 3500,
            "shape": "circular",
            "diameter": 11,
            "x": 35,
            "y": 13,
            "z": 3
        },
        "A3": {
            "depth": 17,
            "totalLiquidVolume": 3500,
            "shape": "circular",
            "diameter": 11,
            "x": 54,
            "y": 70,
            "z": 3
        },
        "B3": {
            "depth": 17,
            "totalLiquidVolume": 3500,
            "shape": "circular",
            "diameter": 11,
            "x": 54,
            "y": 51,
            "z": 3
        },
        "C3": {
            "depth": 17,
            "totalLiquidVolume": 3500,
            "shape": "circular",
            "diameter": 11,
            "x": 54,
            "y": 32,
            "z": 3
        },
        "D3": {
            "depth": 17,
            "totalLiquidVolume": 3500,
            "shape": "circular",
            "diameter": 11,
            "x": 54,
            "y": 13,
            "z": 3
        },
        "A4": {
            "depth": 17,
            "totalLiquidVolume": 3500,
            "shape": "circular",
            "diameter": 11,
            "x": 73,
            "y": 70,
            "z": 3
        },
        "B4": {
            "depth": 17,
            "totalLiquidVolume": 3500,
            "shape": "circular",
            "diameter": 11,
            "x": 73,
            "y": 51,
            "z": 3
        },
        "C4": {
            "depth": 17,
            "totalLiquidVolume": 3500,
            "shape": "circular",
            "diameter": 11,
            "x": 73,
            "y": 32,
            "z": 3
        },
        "D4": {
            "depth": 17,
            "totalLiquidVolume": 3500,
            "shape": "circular",
            "diameter": 11,
            "x": 73,
            "y": 13,
            "z": 3
        },
        "A5": {
            "depth": 17,
            "totalLiquidVolume": 3500,
            "shape": "circular",
            "diameter": 11,
            "x": 92,
            "y": 70,
            "z": 3
        },
        "B5": {
            "depth": 17,
            "totalLiquidVolume": 3500,
            "shape": "circular",
            "diameter": 11,
            "x": 92,
            "y": 51,
            "z": 3
        },
        "C5": {
            "depth": 17,
            "totalLiquidVolume": 3500,
            "shape": "circular",
            "diameter": 11,
            "x": 92,
            "y": 32,
            "z": 3
        },
        "D5": {
            "depth": 17,
            "totalLiquidVolume": 3500,
            "shape": "circular",
            "diameter": 11,
            "x": 92,
            "y": 13,
            "z": 3
        },
        "A6": {
            "depth": 17,
            "totalLiquidVolume": 3500,
            "shape": "circular",
            "diameter": 11,
            "x": 111,
            "y": 70,
            "z": 3
        },
        "B6": {
            "depth": 17,
            "totalLiquidVolume": 3500,
            "shape": "circular",
            "diameter": 11,
            "x": 111,
            "y": 51,
            "z": 3
        },
        "C6": {
            "depth": 17,
            "totalLiquidVolume": 3500,
            "shape": "circular",
            "diameter": 11,
            "x": 111,
            "y": 32,
            "z": 3
        },
        "D6": {
            "depth": 17,
            "totalLiquidVolume": 3500,
            "shape": "circular",
            "diameter": 11,
            "x": 111,
            "y": 13,
            "z": 3
        }
    },
    "groups": [
        {
            "metadata": {
                "wellBottomShape": "flat"
            },
            "wells": [
                "A1",
                "B1",
                "C1",
                "D1",
                "A2",
                "B2",
                "C2",
                "D2",
                "A3",
                "B3",
                "C3",
                "D3",
                "A4",
                "B4",
                "C4",
                "D4",
                "A5",
                "B5",
                "C5",
                "D5",
                "A6",
                "B6",
                "C6",
                "D6"
            ]
        }
    ],
    "parameters": {
        "format": "irregular",
        "quirks": [],
        "isTiprack": false,
        "isMagneticModuleCompatible": false,
        "loadName": "generic_plastic_24_wellplate_3500ul"
    },
    "namespace": "custom_beta",
    "version": 1,
    "schemaVersion": 2,
    "cornerOffsetFromSlot": {
        "x": 0,
        "y": 0,
        "z": 0
    },
    "stackingOffsetWithLabware": {
        "opentrons_universal_flat_adapter": {
            "x": 0,
            "y": 0,
            "z": 15.41
        }
    },
    
    "stackingOffsetWithLabware": {
        "opentrons_universal_flat_adapter": {
            "x": 0,
            "y": 0,
            "z": 15.41
        }
    }
    }
