# Supplementary material for: Parallel and High Throughput Reaction Monitoring with Computer Vision
Source: Angew Chem Int Ed Engl. 2024 Oct 31;64(1):e202413395. doi: 10.1002/anie.202413395 (PMC11701362; doi:10.1002/anie.202413395)
Supplement: Supplementary file 2 — Supporting Information [file ANIE-64-e202413395-s002.zip › Supporting Info - Machine readable data part 1/Figure 9 - crystal violet mixing analysis/OT-2 Liquid Handling Robot Files/custom_beaker_holder_1/custom_beaker_holder_1.json]

{
    "ordering": [
        [
            "A1"
        ],
        [
            "A2"
        ],
        [
            "A3"
        ],
        [
            "A4"
        ]
    ],
    "brand": {
        "brand": "Kineticolor",
        "brandId": []
    },
    "metadata": {
        "displayName": "Custom Beaker Holder 1",
        "displayCategory": "reservoir",
        "displayVolumeUnits": "µL",
        "tags": []
    },
    "dimensions": {
        "xDimension": 127,
        "yDimension": 85,
        "zDimension": 85
    },
    "wells": {
        "A1": {
            "depth": 70,
            "totalLiquidVolume": 100000,
            "shape": "circular",
            "diameter": 51,
            "x": 29,
            "y": 32,
            "z": 15
        },
        "A2": {
            "depth": 70,
            "totalLiquidVolume": 25000,
            "shape": "circular",
            "diameter": 35,
            "x": 66,
            "y": 63,
            "z": 15
        },
        "A3": {
            "depth": 70,
            "totalLiquidVolume": 25000,
            "shape": "circular",
            "diameter": 35,
            "x": 104,
            "y": 54,
            "z": 15
        },
        "A4": {
            "depth": 70,
            "totalLiquidVolume": 25000,
            "shape": "circular",
            "diameter": 35,
            "x": 81,
            "y": 24,
            "z": 15
        }
    },
    "groups": [
        {
            "metadata": {
                "wellBottomShape": "flat"
            },
            "wells": [
                "A1",
                "A2",
                "A3",
                "A4"
            ]
        }
    ],
    "parameters": {
        "format": "irregular",
        "quirks": [],
        "isTiprack": false,
        "isMagneticModuleCompatible": false,
        "loadName": "custom_beaker_holder_1"
    },
    "namespace": "custom_beta",
    "version": 1,
    "schemaVersion": 2,
    "cornerOffsetFromSlot": {
        "x": 0,
        "y": 0,
        "z": 0
    }
}
