# Supplementary material for: Parallel and High Throughput Reaction Monitoring with Computer Vision
Source: Angew Chem Int Ed Engl. 2024 Oct 31;64(1):e202413395. doi: 10.1002/anie.202413395 (PMC11701362; doi:10.1002/anie.202413395)
Supplement: Supplementary file 2 — Supporting Information [file ANIE-64-e202413395-s002.zip › Supporting Info - Machine readable data part 1/Figure 7 - investigating camera lenses for well plate filming/Supplement - band-pass filters/AMcf_CV26/AMcf_CV26.xlsx]

## Sheet: Delta_e vs time
	0	0	1	1	2	2	3	3	4	4	5	5	6	6	7	7	8	8	9	9	10	10	11	11	12	12	13	13	14	14	15	15	16	16	17	17	18	18	19	19	20	20	21	21	22	22	23	23
Time	delta e	norm	delta e	norm	delta e	norm	delta e	norm	delta e	norm	delta e	norm	delta e	norm	delta e	norm	delta e	norm	delta e	norm	delta e	norm	delta e	norm	delta e	norm	delta e	norm	delta e	norm	delta e	norm	delta e	norm	delta e	norm	delta e	norm	delta e	norm	delta e	norm	delta e	norm	delta e	norm	delta e	norm
0	0	0	0	0	0	0	0	0	0	0	0	0	0	0	0	0	0	0	0	0	0	0	0	0	0	0	0	0	0	0	0	0	0	0	0	0	0	0	0	0	0	0	0	0	0	0	0	0
33.3333	0	0	0.879308	0.0332128	1.65046	0.0203116	0.662027	0.00497634	0.360772	0.00261109	2.77764	0.0204419	0	0	0.876654	0.028349	2.84492	0.03538	0.733494	0.00584289	0.35319	0.00258919	0.595017	0.00439507	0	0	0.526279	0.0183954	1.24543	0.0173631	0.981403	0.00816043	0	0	0	0	0.564482	0.207749	0.556473	0.140326	0.733888	0.144303	0	0	0.365285	0.0726968	0	0
66.6667	0	0	0.482358	0.0182194	3.47717	0.0427923	2.32194	0.0174536	0	0	6.09386	0.0448475	1.41326	0.124313	0.522436	0.0168944	4.6735	0.0581205	1.46358	0.0116587	0	0	0.821388	0.00606715	0	0	1.80072	0.0629419	1.85924	0.0259204	1.52131	0.0126498	0	0	0	0	0.957019	0.352216	0	0	0.44769	0.0880288	0	0	0.365285	0.0726968	0.999774	1
100	0	0	0.438892	0.0165776	1.89528	0.0233245	2.51991	0.0189417	0	0	9.02849	0.0664448	0	0	0	0	2.84492	0.03538	2.19031	0.0174476	0.35319	0.00258919	1.29042	0.00953161	0.62566	0.0570371	1.80072	0.0629419	4.64905	0.0648143	1.8993	0.0157928	0	0	0	0	0.564482	0.207749	0	0	1.46463	0.287989	0.382544	0.0440979	1.5502	0.308511	0.999774	1
133.333	0.456001	0.0688123	0.879308	0.0332128	0.385861	0.00474864	2.86902	0.0215659	0.593261	0.00429374	13.6996	0.100822	0.922828	0.0811734	0.876654	0.028349	1.84134	0.0228992	2.43334	0.0193836	0.35319	0.00258919	2.56521	0.0189478	1.13903	0.103837	2.74267	0.0958664	4.7843	0.0666999	1.19232	0.00991422	0	0	0	0	1.45992	0.537302	0.556473	0.140326	2.52879	0.497232	1.95913	0.225839	0.365285	0.0726968	0.999774	1
166.667	0	0	0.438892	0.0165776	0.423086	0.00520676	3.21843	0.0241923	0.360772	0.00261109	19.8081	0.145777	0.561699	0.049408	0.522747	0.0169045	1.4174	0.017627	2.91371	0.0232101	0	0	7.31448	0.0540281	0.546044	0.0497791	1.80072	0.0629419	5.60106	0.0780867	1.30349	0.0108386	0	0	0	0	0.564482	0.207749	0.556473	0.140326	1.90392	0.374365	2.19334	0.252839	0.399027	0.079412	0.999774	1
200	1.37609	0.207657	0.798631	0.0301654	0.689275	0.00848265	3.21843	0.0241923	1.54529	0.0111841	25.5897	0.188326	0	0	0.522747	0.0169045	0.839279	0.0104374	3.27418	0.0260816	0	0	10.5532	0.0779511	0.567941	0.0517753	1.80072	0.0629419	5.85462	0.0816217	1.19436	0.0099312	0.35319	0.0026046	0	0	0.564482	0.207749	0.551784	0.139143	2.30071	0.452385	3.78809	0.436674	0.365285	0.0726968	0.999774	1
233.333	0.663759	0.100164	1.32127	0.0499061	0.385861	0.00474864	3.36427	0.0252886	1.24762	0.00902967	32.4512	0.238823	0	0	0.522747	0.0169045	2.22689	0.0276941	3.99268	0.031805	0.363521	0.00266492	14.5349	0.107361	1.13903	0.103837	2.28163	0.0797516	5.60106	0.0780867	2.38902	0.0198649	0	0	1.63733	0.0120588	0.564482	0.207749	0.556473	0.140326	2.30071	0.452385	3.93092	0.453139	0.365285	0.0726968	0	0
266.667	2.0312	0.306515	0.39519	0.0149269	0.77072	0.00948497	3.21843	0.0241923	1.54529	0.0111841	38.077	0.280226	0.561699	0.049408	0.522747	0.0169045	2.84492	0.03538	3.99268	0.031805	0.35319	0.00258919	17.8791	0.132063	0.567941	0.0517753	2.28163	0.0797516	5.45078	0.0759916	2.75571	0.0229139	0	0	2.18264	0.016075	0.564482	0.207749	0.556473	0.140326	2.53566	0.498583	4.29929	0.495603	0.365285	0.0726968	0.999774	1
300	0	0	0.879308	0.0332128	2.64851	0.0325942	3.21843	0.0241923	0	0	43.5007	0.320141	0.561699	0.049408	0.876654	0.028349	3.89472	0.0484355	4.70795	0.0375027	1.32295	0.00969835	22.1826	0.163851	1.13903	0.103837	1.80072	0.0629419	3.98785	0.0555962	3.49009	0.0290204	1.54529	0.0113957	1.63733	0.0120588	0.564482	0.207749	0.556473	0.140326	3.96535	0.779701	4.29929	0.495603	0.35542	0.0707335	0	0
333.333	0.663759	0.100164	0.879308	0.0332128	3.92339	0.0482837	3.21843	0.0241923	0.352003	0.00254763	49.1243	0.361528	0	0	0.525655	0.0169985	3.89472	0.0484355	4.58049	0.0364874	0.35319	0.00258919	25.7769	0.1904	0.567941	0.0517753	0.879531	0.0307429	3.98785	0.0555962	2.36075	0.0196298	0	0	3.13573	0.0230944	0.747599	0.275142	1.11011	0.279936	3.56605	0.701188	5.60933	0.646618	0.399027	0.079412	0.335934	0.33601
366.667	0	0	0.879308	0.0332128	5.57802	0.0686465	3.21843	0.0241923	0	0	54.282	0.399486	0	0	0	0	4.6735	0.0581205	5.06439	0.040342	0.35319	0.00258919	29.9934	0.221545	0	0	1.80072	0.0629419	5.45078	0.0759916	2.6979	0.0224332	0	0	3.13573	0.0230944	0.564482	0.207749	0.556473	0.140326	5.08573	1	7.21713	0.831958	0.365285	0.0726968	0.871501	0.871698
400	0.753309	0.113677	0.671695	0.0253709	6.50675	0.0800761	4.49648	0.0337992	0	0	57.0958	0.420194	0.54501	0.04794	0	0	5.06589	0.0630004	5.06439	0.040342	0.35319	0.00258919	32.0173	0.236494	1.13903	0.103837	1.80072	0.0629419	5.19213	0.0723856	4.22371	0.0351205	0	0	2.92492	0.0215418	0.747599	0.275142	1.54454	0.389486	3.56605	0.701188	5.77821	0.666086	0.365285	0.0726968	0.999774	1
433.333	0	0	0.39519	0.0149269	7.12558	0.0876919	3.21843	0.0241923	1.54529	0.0111841	62.9143	0.463015	0.922828	0.0811734	0.525655	0.0169985	6.51161	0.0809796	5.56812	0.0443547	0.35319	0.00258919	36.9574	0.272985	1.13903	0.103837	2.22416	0.0777427	5.19213	0.0723856	4.22371	0.0351205	0	0	4.40834	0.0324671	0.747599	0.275142	0.61504	0.155095	4.44788	0.87458	7.58156	0.873968	0	0	0.871501	0.871698
466.667	0.338109	0.051022	0.791237	0.0298862	8.78929	0.108166	4.31152	0.0324089	1.54529	0.0111841	67.6979	0.49822	0	0	0.957593	0.0309664	6.90309	0.0858482	5.29192	0.0421545	0	0	42.3539	0.312845	1.13903	0.103837	1.80072	0.0629419	5.85462	0.0816217	4.58983	0.0381648	0	0	5.66744	0.0417403	0.957019	0.352216	1.54454	0.389486	3.96535	0.779701	7.38365	0.851154	0.365285	0.0726968	0.999774	1
500	1.01195	0.152707	1.08929	0.0411441	9.85586	0.121292	3.36427	0.0252886	1.54529	0.0111841	72.2189	0.531492	0	0	0.957593	0.0309664	8.35859	0.103949	5.77489	0.0460018	0	0	44.957	0.332073	0.567941	0.0517753	1.80072	0.0629419	5.85462	0.0816217	4.95537	0.0412043	0	0	7.23948	0.0533183	0.564482	0.207749	0.556473	0.140326	3.96535	0.779701	8.31054	0.958002	0.598911	0.119192	0.999774	1
533.333	0.663759	0.100164	1.08929	0.0411441	11.9046	0.146505	4.49648	0.0337992	3.15943	0.0228664	76.2001	0.560791	0.616131	0.0541959	1.43928	0.046543	9.59698	0.11935	5.77489	0.0460018	0.35319	0.00258919	47.5009	0.350864	1.13903	0.103837	1.82352	0.0637388	7.73247	0.107801	4.92219	0.0409284	0	0	8.14326	0.0599746	0.564482	0.207749	1.03312	0.260521	4.84406	0.952481	8.31054	0.958002	0.365285	0.0726968	0.871501	0.871698
566.667	0.663759	0.100164	1.08929	0.0411441	12.268	0.150978	3.21843	0.0241923	5.71768	0.0413819	81.2263	0.597782	0	0	1.93912	0.0627069	10.6032	0.131863	6.12897	0.0488223	0	0	50.2526	0.371189	1.13903	0.103837	0	0	7.73247	0.107801	6.04808	0.0502903	0.352419	0.00259891	9.68628	0.0713388	0.564482	0.207749	1.11011	0.279936	4.84406	0.952481	8.67487	1	0.365285	0.0726968	0.340296	0.340373
600	0.663759	0.100164	3.03662	0.114698	13.8281	0.170178	3.36427	0.0252886	12.9538	0.0937536	85.8363	0.631708	0	0	1.22526	0.0396223	12.0794	0.150221	6.00063	0.0477999	0.597446	0.0043798	53.4006	0.394442	0.567941	0.0517753	0.526279	0.0183954	8.81576	0.122904	6.04808	0.0502903	0	0	10.5634	0.077799	0.564482	0.207749	1.54454	0.389486	4.84406	0.952481	8.67487	1	0.365285	0.0726968	0	0
633.333	1.33159	0.200942	3.32754	0.125686	14.1884	0.174611	3.01621	0.0226723	19.9171	0.14415	89.4527	0.658323	0.558705	0.0491446	1.43928	0.046543	12.4666	0.155037	6.35392	0.0506142	1.32295	0.00969835	58.2128	0.429986	0.919238	0.0838006	1.05585	0.036906	7.32908	0.102178	6.04808	0.0502903	0.35319	0.0026046	14.6445	0.107856	1.50267	0.553033	1.32053	0.332997	4.69346	0.92287	8.31054	0.958002	0.399027	0.079412	0.871501	0.871698
666.667	0.663759	0.100164	3.73267	0.140988	16.9982	0.20919	3.21843	0.0241923	26.2846	0.190235	93.743	0.689898	0.558705	0.0491446	3.38221	0.109373	14.3393	0.178326	7.92696	0.0631448	0.363521	0.00266492	60.6178	0.447751	0.919238	0.0838006	0.526279	0.0183954	9.21777	0.128509	6.77301	0.0563181	0.352419	0.00259891	15.2454	0.112282	0.564482	0.207749	0.556473	0.140326	4.84406	0.952481	8.67487	1	0.598911	0.119192	0.999774	1
700	1.73128	0.261257	4.14257	0.156471	16.9982	0.20919	2.86902	0.0215659	33.6822	0.243776	96.5579	0.710613	1.41995	0.124901	3.38221	0.109373	14.3393	0.178326	8.06532	0.0642469	0	0	64.3399	0.475244	0.567941	0.0517753	0.526279	0.0183954	9.21777	0.128509	6.77301	0.0563181	0.352419	0.00259891	16.9362	0.124734	0.959801	0.35324	0.556473	0.140326	4.69346	0.92287	7.94607	0.915987	0.365285	0.0726968	0.871501	0.871698
733.333	1.50935	0.227766	4.55555	0.17207	18.7106	0.230264	3.21843	0.0241923	39.4051	0.285196	100.069	0.736454	0.558705	0.0491446	3.38221	0.109373	15.6173	0.19422	8.06532	0.0642469	0.35319	0.00258919	67.4369	0.49812	1.13903	0.103837	0.526279	0.0183954	10.7153	0.149387	6.77301	0.0563181	0	0	19.1801	0.14126	0.402421	0.148105	0.809053	0.204019	3.80367	0.74791	7.58156	0.873968	0.365285	0.0726968	0.871501	0.871698
766.667	1.73128	0.261257	4.28949	0.16202	19.2907	0.237404	3.71244	0.0279057	46.6012	0.337277	103.003	0.758046	0.616131	0.0541959	5.62106	0.181773	16.3883	0.203808	6.48226	0.0516366	1.54529	0.0113283	70.3526	0.519657	1.13903	0.103837	0.526279	0.0183954	9.3761	0.130716	6.77301	0.0563181	0	0	20.8242	0.153369	0.747599	0.275142	1.54454	0.389486	3.16903	0.623122	7.21713	0.831958	0.365285	0.0726968	0.999774	1
800	2.40048	0.362241	5.44576	0.205694	20.7874	0.255823	3.36427	0.0252886	51.149	0.370192	106.345	0.782642	0	0	5.82601	0.1884	19.8556	0.246928	7.71322	0.0614422	0.363521	0.00266492	72.9329	0.538716	0.504191	0.0459636	0.580214	0.0202807	11.1162	0.154976	6.77301	0.0563181	0.352419	0.00259891	22.1385	0.163048	0.402421	0.148105	1.54454	0.389486	2.7758	0.545802	7.21713	0.831958	0.598911	0.119192	0.999774	1
833.333	2.69697	0.406982	6.8709	0.259524	20.7874	0.255823	1.63579	0.0122959	57.8658	0.418805	108.625	0.79942	1.41995	0.124901	5.82601	0.1884	17.8976	0.222578	8.06532	0.0642469	0.597446	0.0043798	76.5407	0.565365	0.919238	0.0838006	1.23441	0.0431473	12.6249	0.176008	7.13437	0.0593228	0	0	26.6848	0.196532	0.957019	0.352216	0	0	1.90392	0.374365	5.60933	0.646618	0.399027	0.079412	0.871501	0.871698
866.667	2.57173	0.388084	6.53858	0.246972	20.1406	0.247863	1.55536	0.0116914	62.7375	0.454064	111.3	0.819109	2.28889	0.201335	6.322	0.204439	20.2349	0.251645	7.57412	0.0603341	1.85297	0.0135839	79.2082	0.585068	0.504191	0.0459636	0.972054	0.0339769	11.6801	0.162837	7.13437	0.0593228	0	0	27.7157	0.204124	0.564482	0.207749	1.54454	0.389486	1.7542	0.344926	6.4892	0.748046	0.365285	0.0726968	0.999774	1
900	2.69697	0.406982	6.70167	0.253132	21.8552	0.268963	6.07886	0.0456936	67.3155	0.487198	114.241	0.840749	1.9572	0.172158	5.82601	0.1884	21.9294	0.272719	7.92696	0.0631448	4.73667	0.0347239	81.3445	0.600848	1.13903	0.103837	1.24589	0.0435484	12.7853	0.178245	7.49497	0.0623212	0	0	28.4993	0.209896	0.747599	0.275142	0.551784	0.139143	1.51561	0.298012	6.12613	0.706193	0.598911	0.119192	0.999774	1
933.333	2.8076	0.423678	7.12005	0.268935	23.5776	0.29016	7.32755	0.0550798	73.0772	0.528898	116.085	0.854319	2.50004	0.219908	8.7489	0.28292	22.0983	0.274819	8.41671	0.067046	9.68628	0.0710089	84.4257	0.623607	0.919238	0.0838006	1.23441	0.0431473	13.4237	0.187146	7.49497	0.0623212	0.352419	0.00259891	31.7438	0.233791	0.402421	0.148105	0	0	1.1458	0.225297	5.91579	0.681946	0.365285	0.0726968	0.404576	0.404667
966.667	3.09143	0.466509	8.52283	0.32192	22.2708	0.274078	12.8075	0.0962713	77.5443	0.561229	118.186	0.869785	2.50004	0.219908	8.75808	0.283217	23.8535	0.296647	7.92696	0.0631448	14.3205	0.104981	87.7243	0.647972	0.567941	0.0517753	1.75111	0.0612077	13.8228	0.192709	7.49497	0.0623212	0.352419	0.00259891	33.4625	0.246449	0.747599	0.275142	0.599934	0.151285	1.38943	0.273201	4.29929	0.495603	0.365285	0.0726968	0.999774	1
1000	3.49395	0.52725	9.84704	0.371937	22.8328	0.280995	17.4683	0.131306	82.7288	0.598751	120.238	0.884888	2.50004	0.219908	9.72716	0.314555	24.6073	0.306021	8.06532	0.0642469	18.064	0.132425	89.5302	0.661311	0.919238	0.0838006	1.75111	0.0612077	14.7068	0.205034	7.49497	0.0623212	0	0	36.6543	0.269956	0.747599	0.275142	0.599934	0.151285	0.393892	0.0774505	4.29929	0.495603	0.365285	0.0726968	0.696475	0.696633
1033.33	3.22046	0.48598	11.6684	0.440733	23.3284	0.287093	21.8004	0.16387	85.8272	0.621176	122.041	0.898154	2.50004	0.219908	8.75808	0.283217	24.4013	0.303459	7.92696	0.0631448	22.9771	0.168442	92.422	0.682671	0.66905	0.0609927	1.23441	0.0431473	14.7068	0.205034	7.35782	0.0611808	0.352419	0.00259891	39.6981	0.292374	0.530595	0.195277	0.924896	0.233231	0.750417	0.147554	3.56401	0.410843	0.365285	0.0726968	0.999774	1
1066.67	4.05449	0.611838	11.6684	0.440733	22.6917	0.279258	27.1362	0.203978	90.3271	0.653744	123.538	0.909174	3.58718	0.315534	10.9689	0.35471	25.3586	0.315365	7.92696	0.0631448	28.7368	0.210666	94.633	0.699003	0.504191	0.0459636	2.67278	0.0934237	15.3402	0.213863	7.49497	0.0623212	1.32295	0.00975605	40.9637	0.301695	0.402421	0.148105	0.599934	0.151285	0.428439	0.0842434	4.14916	0.478296	0.365285	0.0726968	0.871501	0.871698
1100	4.05449	0.611838	12.4855	0.471597	22.0666	0.271565	32.9568	0.24773	94.6647	0.685138	124.901	0.919201	2.8335	0.249239	12.1688	0.393512	26.9138	0.334705	7.92696	0.0631448	33.7034	0.247076	96.3124	0.711408	0.504191	0.0459636	1.67951	0.0587052	17.2666	0.240721	7.71799	0.0641756	0.352419	0.00259891	43.8971	0.323299	0.402421	0.148105	0.599934	0.151285	0.750417	0.147554	3.56401	0.410843	0.365285	0.0726968	0.999774	1
1133.33	4.05449	0.611838	12.8932	0.486994	20.501	0.252298	40.0217	0.300836	98.0073	0.70933	126.869	0.933685	4.73874	0.416828	13.1352	0.424764	27.0867	0.336856	8.06532	0.0642469	39.0635	0.286369	99.3185	0.733612	0.715624	0.0652385	3.00062	0.104883	17.2666	0.240721	8.2139	0.0682992	0	0	44.7787	0.329792	0.690526	0.254137	0.432311	0.109016	0.750417	0.147554	3.56401	0.410843	0.365285	0.0726968	0.581781	0.581913
1166.67	6.05841	0.914237	13.7063	0.517707	19.7175	0.242656	43.5032	0.327006	100.802	0.729554	127.449	0.937956	4.45076	0.391496	14.127	0.456837	28.0332	0.348626	8.06532	0.0642469	43.6502	0.319994	100.92	0.745444	0.504191	0.0459636	4.13888	0.144669	19.2034	0.267723	8.07741	0.0671643	0	0	47.6748	0.351122	0.402421	0.148105	0.599934	0.151285	0.821833	0.161596	4.14916	0.478296	0.598911	0.119192	0.999774	1
1200	4.97763	0.751143	13.4702	0.50879	19.3347	0.237945	49.3469	0.370931	104.235	0.754403	128.726	0.947355	4.45076	0.391496	15.0862	0.487855	26.6552	0.331489	7.92696	0.0631448	47.6748	0.349498	102.5	0.757113	0.715624	0.0652385	4.42511	0.154674	19.2034	0.267723	6.94121	0.0577167	0	0	50.2406	0.370019	0.402421	0.148105	0.599934	0.151285	0.622826	0.122465	3.78809	0.436674	0.365285	0.0726968	0.999774	1
1233.33	5.13131	0.774334	15.2717	0.576835	17.5188	0.215598	53.5139	0.402254	108.087	0.782286	129.991	0.956661	5.28993	0.465311	16.5673	0.535749	28.58	0.355426	6.7065	0.0534228	51.852	0.38012	105.107	0.776372	0.715624	0.0652385	5.14668	0.179896	20.7582	0.289399	8.79403	0.073123	0	0	51.591	0.379964	0.747599	0.275142	0.599934	0.151285	0.712398	0.140078	3.56401	0.410843	0.365285	0.0726968	0.871501	0.871698
1266.67	5.54773	0.837174	15.0932	0.570092	15.5961	0.191935	58.7101	0.441313	109.865	0.795147	131.103	0.964849	4.98728	0.438689	17.0428	0.551126	29.5165	0.367072	8.06532	0.0642469	55.8793	0.409644	106.327	0.785383	1.56142	0.142344	5.14668	0.179896	21.543	0.30034	8.79403	0.073123	0	0	53.2311	0.392044	0.402421	0.148105	0.599934	0.151285	0.822704	0.161767	3.43022	0.39542	0.365285	0.0726968	0.999774	1
1300	5.79949	0.875165	15.4967	0.585331	12.6739	0.155973	63.8363	0.479845	112.057	0.811014	131.427	0.967233	5.52296	0.485809	17.9902	0.581763	29.3226	0.364661	6.7065	0.0534228	59.46	0.435893	107.836	0.796526	0.919238	0.0838006	4.19813	0.14674	20.3832	0.284171	9.15122	0.0760931	1.54529	0.0113957	54.5363	0.401656	0.402421	0.148105	0.809053	0.204019	0.759145	0.14927	3.78809	0.436674	0.365285	0.0726968	0.999774	1
1333.33	5.54773	0.837174	16.3007	0.615702	11.503	0.141563	68.7434	0.516731	115.485	0.835828	132.989	0.97873	6.40271	0.563193	18.462	0.59702	29.8856	0.371663	6.35392	0.0506142	62.8429	0.460693	109.854	0.811432	1.07427	0.0979338	5.14668	0.179896	21.543	0.30034	8.00543	0.0665658	0	0	57.2295	0.421491	0.59288	0.2182	0.599934	0.151285	1.1389	0.22394	3.34473	0.385566	0.598911	0.119192	0.696475	0.696633
1366.67	6.21227	0.937455	16.9257	0.639309	9.46828	0.116523	73.8089	0.554808	117.856	0.852986	132.893	0.978022	6.93336	0.60987	19.4016	0.627404	29.0766	0.361602	6.7065	0.0534228	67.3266	0.493562	111.286	0.822008	2.35857	0.215014	6.62162	0.23145	21.1668	0.295094	9.15122	0.0760931	0	0	59.5621	0.438671	0.402421	0.148105	0.599934	0.151285	0.759145	0.14927	3.07701	0.354704	0.365285	0.0726968	0.871501	0.871698
1400	6.62674	1	16.5808	0.62628	7.87546	0.0969204	77.6776	0.583888	118.976	0.86109	133.482	0.982352	6.93336	0.60987	21.3471	0.690319	30.7995	0.383028	6.59476	0.0525327	70.4444	0.516419	113.499	0.838357	1.56142	0.142344	7.62286	0.266447	23.8896	0.333055	8.00543	0.0665658	1.54529	0.0113957	60.0767	0.442461	0.402421	0.148105	0.599934	0.151285	0.673499	0.132429	3.07701	0.354704	0.598911	0.119192	0.871501	0.871698
1433.33	5.74011	0.866205	15.3065	0.578149	6.73731	0.0829136	81.5384	0.612909	121.558	0.879776	133.889	0.985347	6.93336	0.60987	21.575	0.697687	28.8291	0.358524	5.19794	0.0414059	74.2382	0.54423	114.642	0.846796	1.07427	0.0979338	7.12243	0.248955	23.4999	0.327621	8.71238	0.0724441	0	0	63.6551	0.468815	0.402421	0.148105	0.432311	0.109016	0.935819	0.184009	2.83831	0.327188	0.399027	0.079412	0.335934	0.33601
1466.67	6.38083	0.962892	16.1023	0.608206	7.00078	0.086156	86.283	0.648574	123.134	0.891184	134.569	0.990354	7.46294	0.656452	22.2746	0.720311	29.384	0.365425	3.28722	0.0261854	78.0968	0.572517	115.868	0.855851	3.29159	0.300072	7.39447	0.258464	24.2788	0.33848	8.71238	0.0724441	0	0	64.5721	0.475569	1.44149	0.530516	0.599934	0.151285	0.759145	0.14927	1.59232	0.183556	0.365285	0.0726968	0	0
1500	6.38083	0.962892	15.7872	0.596307	8.09647	0.0996402	89.7698	0.674783	124.709	0.902584	134.699	0.991308	7.46294	0.656452	22.1876	0.717496	28.6048	0.355734	4.74815	0.037823	80.7615	0.592052	117.222	0.865857	2.08794	0.190343	7.39447	0.258464	24.0625	0.335465	8.71238	0.0724441	0	0	66.2852	0.488186	0.402421	0.148105	0.599934	0.151285	0.935819	0.184009	2.48277	0.286203	0.365285	0.0726968	0.335934	0.33601
1533.33	6.38083	0.962892	16.077	0.607253	10.8856	0.133964	92.8665	0.698061	125.803	0.9105	134.699	0.991308	8.10091	0.712569	22.647	0.732353	28.9699	0.360275	8.73347	0.0695693	84.8054	0.621697	118.369	0.874327	2.78418	0.253815	9.60046	0.335572	26.0303	0.362899	8.71238	0.0724441	0	0	68.8971	0.507422	1.12603	0.414419	0.599934	0.151285	0.911577	0.179242	3.07701	0.354704	0.365285	0.0726968	0.335934	0.33601
1566.67	5.72991	0.864665	16.1659	0.610611	13.1138	0.161387	95.9182	0.720999	126.402	0.914839	134.699	0.991308	7.99115	0.702914	23.5616	0.761931	28.5693	0.355294	13.3733	0.10653	86.693	0.635535	119.566	0.883167	3.29159	0.300072	9.60046	0.335572	26.2436	0.365872	10.5724	0.0879106	0	0	69.2033	0.509678	0.402421	0.148105	0.534553	0.134798	1.28752	0.253164	2.48277	0.286203	0.365285	0.0726968	0.581781	0.581913
1600	6.14789	0.927741	13.9647	0.527467	16.0037	0.196951	100.135	0.752696	127.707	0.924285	134.699	0.991308	8.51778	0.749238	24.0169	0.776652	25.8117	0.320999	19.1843	0.152819	90.499	0.663436	120.925	0.893205	2.88765	0.263248	8.89612	0.310952	27.8346	0.388053	10.5724	0.0879106	0.363521	0.00268078	71.6924	0.52801	0.402421	0.148105	0.534553	0.134798	1.20174	0.236296	2.73067	0.31478	0.365285	0.0726968	0.999774	1
1633.33	6.14789	0.927741	13.7098	0.517838	18.8176	0.231581	103.011	0.774311	130.018	0.941005	134.699	0.991308	8.2803	0.728349	24.9231	0.805957	24.3958	0.303391	26.4577	0.210758	93.4319	0.684937	121.777	0.899503	2.99755	0.273266	10.3588	0.36208	26.6303	0.371263	10.2183	0.0849656	1.85297	0.0136647	73.7453	0.543129	1.12098	0.412557	0.534553	0.134798	2.37877	0.467734	1.18549	0.136658	0.399027	0.079412	0.404576	0.404667
1666.67	6.14789	0.927741	12.4044	0.468533	22.6339	0.278547	105.52	0.793172	131.208	0.94962	134.699	0.991308	8.80762	0.774733	26.0475	0.842318	23.3471	0.290349	31.8991	0.254103	95.154	0.697561	122.877	0.907625	4.34242	0.395869	10.5902	0.370167	29.1998	0.407086	10.5724	0.0879106	3.69744	0.0272667	75.3475	0.554929	1.12603	0.414419	0.534553	0.134798	1.14404	0.224951	2.48277	0.286203	0.399027	0.079412	0.335934	0.33601
1700	5.73819	0.865914	12.1927	0.460534	24.9065	0.306515	107.788	0.810219	131.354	0.950675	134.425	0.989292	9.56579	0.841422	25.2808	0.817524	23.2166	0.288726	36.434	0.290227	97.3256	0.713481	123.994	0.915878	2.62833	0.239606	12.075	0.422067	28.9894	0.404153	10.5724	0.0879106	3.13573	0.0231244	76.427	0.56288	0.690526	0.254137	0.592032	0.149293	1.14404	0.224951	2.13604	0.246233	0.399027	0.079412	0.999774	1
1733.33	6.3467	0.957742	10.8936	0.411469	28.0073	0.344675	110.139	0.827895	132.469	0.958745	135.102	0.994275	9.22435	0.811389	24.0928	0.779107	20.0476	0.249316	42.747	0.340515	100.869	0.739459	124.636	0.920616	4.06928	0.370968	13.5725	0.47441	29.5819	0.412414	10.5724	0.0879106	7.46295	0.0550354	79.6532	0.58664	0.756474	0.278409	0.922258	0.232566	1.55541	0.305838	2.13604	0.246233	0.661612	0.13167	0.999774	1
1766.67	5.72518	0.863952	9.88699	0.373446	31.3871	0.386269	112.801	0.847903	133.027	0.962786	134.875	0.992604	10.087	0.887267	24.6813	0.798139	18.8636	0.234591	47.1818	0.375842	103.272	0.757076	125.273	0.925326	4.34242	0.395869	12.8208	0.448135	29.5509	0.411981	10.5724	0.0879106	9.36018	0.0690265	80.976	0.596383	1.06745	0.392856	1.65103	0.416339	1.55541	0.305838	2.48277	0.286203	0.399027	0.079412	0	0
1800	6.14262	0.926946	9.67654	0.365497	34.2897	0.42199	114.207	0.858474	133.717	0.967781	134.875	0.992604	9.46599	0.832643	24.6205	0.796173	17.3938	0.216313	51.6547	0.411472	104.557	0.766492	125.939	0.930242	3.5306	0.32186	14.3087	0.500142	29.7558	0.414838	10.5724	0.0879106	9.36018	0.0690265	81.6613	0.60143	0.756474	0.278409	0.534553	0.134798	1.50588	0.296099	2.13604	0.246233	0.399027	0.079412	0.871501	0.871698
1833.33	5.12015	0.772651	8.84625	0.334136	36.6899	0.451529	116.058	0.872385	133.856	0.968783	135.149	0.994622	9.74487	0.857174	23.9343	0.773982	14.8225	0.184336	55.9762	0.445896	106.596	0.781443	127.313	0.940389	5.27652	0.481024	14.7956	0.517162	31.7378	0.44247	10.9259	0.0908494	13.4801	0.099409	83.7982	0.617168	1.12603	0.414419	1.2077	0.304547	1.26737	0.2492	2.39464	0.276043	0.399027	0.079412	0.335934	0.33601
1866.67	5.53771	0.835661	8.82886	0.333479	38.9765	0.479669	117.193	0.880921	134.818	0.975749	135.604	0.997974	11.3686	1	24.0915	0.779064	12.9558	0.161121	58.9298	0.469424	108.613	0.79623	127.229	0.93977	5.80479	0.529183	15.2811	0.534133	32.1182	0.447773	11.2785	0.093782	14.4185	0.106329	84.7876	0.624455	0.756474	0.278409	1.65103	0.416339	1.26737	0.2492	3.98674	0.459574	0.399027	0.079412	0.335934	0.33601
1900	5.74006	0.866198	7.82206	0.29545	41.7794	0.514163	119.679	0.899606	135.497	0.980662	135.376	0.996294	9.98386	0.878196	21.878	0.707486	11.1912	0.139176	62.9671	0.501585	111.123	0.814625	127.804	0.944017	5.52545	0.503717	16.7779	0.58645	32.6996	0.455879	11.2785	0.093782	16.3846	0.120828	86.6242	0.637981	0.77302	0.284498	1.2077	0.304547	1.52182	0.299234	3.64447	0.420119	0.399027	0.079412	0.331925	0.332
1933.33	4.95267	0.747376	7.67226	0.289793	44.5226	0.547923	121.011	0.909614	135.904	0.983608	135.376	0.996294	10.2632	0.902768	20.1977	0.653148	9.27954	0.115402	67.3607	0.536584	112.835	0.82718	128.928	0.952324	6.06278	0.552702	16.2478	0.567923	32.4978	0.453066	11.4113	0.0948862	19.5066	0.143851	88.4327	0.651301	1.95938	0.721121	0.922258	0.232566	1.26737	0.2492	2.13604	0.246233	1.82651	0.363502	0.335934	0.33601
1966.67	4.95267	0.747376	8.03306	0.303421	46.407	0.571114	122.096	0.91777	136.584	0.988526	135.376	0.996294	9.94079	0.874408	19.0205	0.615081	8.69359	0.108115	70.8065	0.564032	114.237	0.837458	129.77	0.958539	6.45922	0.588842	17.9735	0.628239	33.2549	0.463621	11.2785	0.093782	23.8087	0.175577	90.464	0.666262	0.756474	0.278409	0.922258	0.232566	1.50588	0.296099	1.80381	0.207935	0.661612	0.13167	0	0
2000	5.1423	0.775993	8.40765	0.317569	49.3164	0.606919	122.967	0.924319	136.31	0.986544	135.149	0.994622	9.42411	0.82896	18.3378	0.593005	9.42564	0.117219	74.0361	0.589759	115.661	0.847892	130.188	0.961631	5.80479	0.529183	18.2188	0.636815	32.8768	0.458348	11.2785	0.093782	27.479	0.202643	91.9218	0.676998	1.16497	0.428749	1.07489	0.271054	1.53259	0.30135	3.31059	0.381631	0.399027	0.079412	0.871501	0.871698
2033.33	5.1423	0.775993	8.92704	0.337187	50.6059	0.622788	124.218	0.933722	136.584	0.988526	135.376	0.996294	9.94079	0.874408	16.772	0.54237	10.5089	0.130691	77.7977	0.619723	116.887	0.856884	130.837	0.966422	6.06278	0.552702	18.6962	0.653501	33.2549	0.463621	11.2785	0.093782	30.4311	0.224414	93.9474	0.691916	0.77302	0.284498	0.922258	0.232566	1.87513	0.368705	2.72606	0.314248	0.661612	0.13167	0.335934	0.33601
2066.67	4.56648	0.689099	9.89075	0.373588	52.1454	0.641733	124.923	0.939021	136.31	0.986544	135.376	0.996294	9.12585	0.802724	15.7181	0.50829	13.1337	0.163333	81.4276	0.648638	117.716	0.862962	130.792	0.966087	5.80479	0.529183	19.1721	0.670136	32.4152	0.451914	12.6201	0.104937	32.4877	0.23958	94.7908	0.698128	1.16497	0.428749	0.922258	0.232566	2.16719	0.426132	1.49653	0.172513	2.17359	0.432576	0	0
2100	4.56648	0.689099	10.5593	0.398839	54.4315	0.669868	125.97	0.946892	136.714	0.989472	135.376	0.996294	9.12585	0.802724	13.9852	0.452252	15.0962	0.187739	83.5622	0.665642	118.639	0.869728	130.93	0.967112	6.86761	0.626073	19.6465	0.686718	33.1684	0.462414	11.4113	0.0948862	36.0183	0.265617	95.9193	0.706439	0.77302	0.284498	0.922258	0.232566	2.25581	0.443557	3.31059	0.381631	2.32935	0.463574	0.871501	0.871698
2133.33	4.97953	0.75143	10.9536	0.413734	56.1613	0.691156	127.045	0.954975	136.76	0.989805	134.471	0.989636	9.36181	0.82348	13.3674	0.432271	18.6763	0.232262	86.716	0.690764	120.291	0.881837	131.804	0.973563	7.52626	0.686118	20.1194	0.703249	33.5438	0.467648	11.2785	0.093782	38.2103	0.281781	96.7743	0.712736	1.60377	0.590244	0.922258	0.232566	2.25581	0.443557	3.31059	0.381631	2.17359	0.432576	0	0
2166.67	4.39357	0.663006	11.789	0.445289	57.6351	0.709293	127.884	0.961283	136.988	0.991453	135.376	0.996294	9.87013	0.868193	13.2048	0.427014	20.6252	0.256498	88.7282	0.706793	121.881	0.893491	131.985	0.974904	6.6005	0.601722	22.7771	0.796144	34.2925	0.478085	11.2785	0.093782	40.9637	0.302086	98.4388	0.724995	1.25299	0.461143	1.07871	0.272019	1.87513	0.368705	3.31059	0.381631	0.661612	0.13167	0	0
2200	3.86959	0.583936	12.0895	0.456637	58.6081	0.721268	128.027	0.962356	137.217	0.993108	135.149	0.994622	8.6016	0.75661	12.2168	0.395064	23.0339	0.286454	91.5047	0.728911	122.731	0.899727	133.489	0.986009	6.86761	0.626073	21.5291	0.752523	33.9185	0.472872	11.2785	0.093782	44.2169	0.326077	99.2423	0.730913	1.16497	0.428749	0.922258	0.232566	2.65277	0.521611	2.41174	0.278015	0.98521	0.196071	0	0
2233.33	4.27451	0.64504	12.1397	0.458536	60.8007	0.748252	128.718	0.967549	136.988	0.991453	135.149	0.994622	9.10733	0.801095	11.8074	0.381824	26.3028	0.327106	93.9675	0.748529	123.945	0.908628	133.213	0.983976	8.0602	0.734793	21.5291	0.752523	33.9185	0.472872	11.2785	0.093782	47.134	0.347589	101.161	0.74504	1.25299	0.461143	0.993398	0.250505	1.87513	0.368705	2.41174	0.278015	2.17359	0.432576	0.335934	0.33601
2266.67	4.27451	0.64504	13.1721	0.497528	61.4533	0.756282	129.546	0.973775	136.988	0.991453	135.376	0.996294	7.87688	0.692863	11.9647	0.386912	28.004	0.348263	96.6327	0.769759	124.71	0.914233	132.985	0.982289	8.59367	0.783426	22.9253	0.801323	33.2764	0.46392	11.2785	0.093782	49.3644	0.364037	101.943	0.750802	1.16497	0.428749	1.43687	0.362335	2.25581	0.443557	1.52457	0.175746	2.32935	0.463574	0	0
2300	4.27451	0.64504	14.1878	0.535896	62.8966	0.774045	129.684	0.974813	136.988	0.991453	135.102	0.994275	8.37797	0.73694	11.9871	0.387636	31.4458	0.391066	98.1649	0.781964	125.148	0.917443	133.392	0.985295	8.59367	0.783426	22.3825	0.782352	33.8392	0.471766	11.2785	0.093782	51.0289	0.376312	102.76	0.756819	1.13941	0.419341	1.98453	0.500438	2.25581	0.443557	2.68214	0.309185	2.17359	0.432576	0	0
2333.33	3.78607	0.571332	15.316	0.578509	63.1296	0.776912	130.644	0.982024	136.988	0.991453	135.376	0.996294	8.37797	0.73694	12.5955	0.407311	33.7088	0.419209	100.024	0.796777	125.862	0.922681	133.392	0.985295	8.59367	0.783426	22.8436	0.79847	32.4675	0.452642	11.2785	0.093782	54.8476	0.404472	104.061	0.766399	1.25299	0.461143	1.43687	0.362335	2.11799	0.416458	2.68214	0.309185	2.17359	0.432576	0	0
2366.67	3.78607	0.571332	15.7996	0.596773	64.2945	0.791248	131.416	0.98783	136.988	0.991453	135.376	0.996294	8.37797	0.73694	12.8578	0.415793	35.9222	0.446735	102.298	0.814888	127.162	0.932209	133.798	0.988292	8.59367	0.783426	23.9714	0.837891	32.0472	0.446783	11.2785	0.093782	55.6309	0.410249	104.57	0.77015	1.16497	0.428749	1.43687	0.362335	2.13005	0.418829	2.12116	0.244518	1.32652	0.263996	0	0
2400	3.78607	0.571332	15.6061	0.589467	64.9841	0.799735	131.32	0.987111	137.217	0.993108	135.376	0.996294	7.68867	0.676308	12.9686	0.419375	39.2158	0.487695	103.233	0.822339	127.593	0.935364	134.073	0.990321	8.59367	0.783426	22.7733	0.79601	33.028	0.460457	11.2785	0.093782	57.4508	0.42367	105.896	0.77992	1.16497	0.428749	1.43687	0.362335	2.11799	0.416458	2.72606	0.314248	0.661612	0.13167	0	0
2433.33	3.91365	0.590585	15.8947	0.600365	65.6345	0.807739	131.093	0.9854	136.988	0.991453	135.376	0.996294	6.56702	0.577646	13.5564	0.438384	41.8586	0.520561	104.757	0.834476	128.021	0.938508	133.798	0.988292	9.12629	0.831981	22.2587	0.778025	32.4189	0.451965	11.2785	0.093782	59.7679	0.440757	107.435	0.79125	1.13941	0.419341	1.07746	0.271704	2.13005	0.418829	1.0511	0.121166	2.17359	0.432576	0	0
2466.67	3.78607	0.571332	16.5719	0.625946	66.8121	0.822231	131.726	0.990161	136.988	0.991453	135.376	0.996294	7.04813	0.619965	14.4675	0.467846	43.6735	0.543132	105.942	0.843916	128.829	0.944431	133.798	0.988292	9.9172	0.904083	22.9146	0.800952	30.1368	0.42015	10.9259	0.0908494	61.7888	0.45566	108.405	0.798399	1.25299	0.461143	1.07746	0.271704	2.13005	0.418829	2.12116	0.244518	2.32935	0.463574	0	0
2500	3.78607	0.571332	16.1817	0.611205	66.9983	0.824523	131.726	0.990161	136.988	0.991453	135.376	0.996294	7.53038	0.662384	15.0443	0.486499	44.5712	0.554295	107.391	0.855461	129.723	0.950979	133.571	0.986617	9.9172	0.904083	22.6652	0.792232	29.7621	0.414926	11.2785	0.093782	64.7472	0.477477	109.7	0.807936	1.25299	0.461143	1.41112	0.355843	2.13005	0.418829	2.39882	0.276525	2.52396	0.502304	0	0
2533.33	3.51445	0.530343	16.8559	0.636673	68.166	0.838894	131.999	0.992214	137.391	0.99437	135.149	0.994622	7.53038	0.662384	15.7473	0.509232	47.4135	0.589643	109.104	0.869101	130.06	0.953449	134.202	0.991279	9.9172	0.904083	21.9185	0.766132	28.2913	0.39442	8.13499	0.0676431	67.1675	0.495326	110.212	0.811707	1.13941	0.419341	1.07746	0.271704	1.81115	0.356125	2.39882	0.276525	2.17359	0.432576	0	0
2566.67	3.91365	0.590585	16.6585	0.629218	67.8995	0.835613	132.176	0.993544	137.391	0.99437	135.376	0.996294	7.53038	0.662384	16.9053	0.546681	49.6437	0.617378	109.491	0.872187	130.984	0.960224	134.202	0.991279	9.65776	0.880432	22.8162	0.797511	27.948	0.389634	7.21651	0.0600058	68.0367	0.501735	111.158	0.818669	1.44143	0.530495	1.59929	0.403292	2.11799	0.416458	1.86607	0.215112	0.98521	0.196071	0	0
2600	4.31442	0.651063	17.1384	0.647343	69.2925	0.852756	132.176	0.993544	137.391	0.99437	135.149	0.994622	7.53038	0.662384	16.9053	0.546681	50.4805	0.627784	111.227	0.886011	130.984	0.960224	134.202	0.991279	10.1879	0.928759	22.1533	0.774341	26.1985	0.365244	5.86988	0.0488084	70.4444	0.519491	111.937	0.824409	1.13941	0.419341	1.07746	0.271704	2.4844	0.488504	3.60762	0.415871	2.17359	0.432576	0.335934	0.33601
2633.33	3.78607	0.571332	16.9418	0.639918	69.2925	0.852756	132.131	0.993202	137.391	0.99437	135.376	0.996294	6.93386	0.609913	18.1441	0.58674	52.631	0.65453	111.454	0.887824	131.172	0.961607	134.202	0.991279	10.9693	1	21.2506	0.742787	24.6215	0.343259	4.72679	0.0393036	72.5103	0.534726	112.915	0.831615	1.13941	0.419341	1.41112	0.355843	2.13531	0.419863	3.31113	0.381692	2.87671	0.572506	0	0
2666.67	3.91365	0.590585	17.8276	0.673376	69.5058	0.855381	132.176	0.993544	137.619	0.996024	135.376	0.996294	7.40286	0.651167	18.8389	0.609207	53.7266	0.668154	112.565	0.896675	131.817	0.966337	134.88	0.996284	9.27623	0.84565	19.9446	0.697139	23.3464	0.325482	8.2638	0.0687141	75.2087	0.554625	114.611	0.8441	1.16497	0.428749	1.43687	0.362335	2.8617	0.562693	2.14792	0.247603	3.03185	0.603381	0.335934	0.33601
2700	3.51445	0.530343	17.8276	0.673376	70.3912	0.866278	132.176	0.993544	137.391	0.99437	135.376	0.996294	7.02751	0.618151	18.8389	0.609207	55.5817	0.691225	113.483	0.903988	131.817	0.966337	133.976	0.989605	10.051	0.916278	20.1383	0.703909	21.7715	0.303525	9.76232	0.0811744	76.2338	0.562185	114.805	0.845532	1.44143	0.530495	1.41112	0.355843	2.42379	0.476586	1.66356	0.191768	2.67934	0.533226	0	0
2733.33	4.31442	0.651063	18.1053	0.683864	70.6222	0.869121	132.176	0.993544	136.988	0.991453	135.102	0.994275	6.85304	0.602804	19.0533	0.616141	56.8926	0.707527	114.395	0.911247	132.004	0.967703	134.88	0.996284	9.27623	0.84565	17.9089	0.625983	20.0597	0.27966	14.2108	0.118164	79.1424	0.583634	115.805	0.852895	1.13941	0.419341	1.43177	0.361049	2.8617	0.562693	1.40063	0.161459	2.87671	0.572506	0	0
2766.67	3.3947	0.512274	18.3278	0.692267	70.5656	0.868424	132.176	0.993544	137.619	0.996024	135.149	0.994622	6.85304	0.602804	19.5648	0.632682	58.696	0.729955	114.612	0.912982	132.875	0.974092	133.976	0.989605	9.67857	0.882329	18.4215	0.6439	18.1251	0.25269	17.9597	0.149336	80.1759	0.591256	115.995	0.854294	1.33061	0.48971	1.41112	0.355843	2.42379	0.476586	1.40063	0.161459	1.32652	0.263996	0.335934	0.33601
2800	3.51445	0.530343	18.1188	0.684374	71.2706	0.8771	132.176	0.993544	137.391	0.99437	135.376	0.996294	6.85304	0.602804	20.7259	0.670231	59.2074	0.736315	116.434	0.927492	133.698	0.980123	134.605	0.994257	9.15052	0.83419	17.3398	0.606091	15.9913	0.222941	23.0862	0.191963	81.7752	0.60305	116.229	0.856018	1.5175	0.558493	1.41112	0.355843	2.13531	0.419863	1.08474	0.125044	1.67526	0.3334	0	0
2833.33	3.35642	0.506497	18.6022	0.702634	71.2706	0.8771	131.903	0.991494	137.391	0.99437	135.102	0.994275	6.85304	0.602804	20.9014	0.675905	60.2432	0.749195	117.157	0.933254	133.698	0.980123	134.605	0.994257	9.44732	0.861247	15.5202	0.542489	13.7636	0.191883	26.8634	0.223371	84.1895	0.620854	117.878	0.868162	2.16055	0.795156	1.41112	0.355843	2.74238	0.539232	1.29265	0.149011	1.67526	0.3334	0	0
2866.67	3.06746	0.462891	19.5248	0.737481	71.8781	0.884577	132.131	0.993202	137.391	0.99437	134.699	0.991308	6.85304	0.602804	21.6659	0.700627	62.0004	0.771049	117.366	0.934918	134.107	0.983124	134.605	0.994257	9.67857	0.882329	15.3636	0.537015	13.1158	0.182853	30.8815	0.256782	85.4826	0.63039	118.344	0.871597	1.33061	0.48971	1.07746	0.271704	3.25456	0.639939	1.40063	0.161459	1.32652	0.263996	0.696475	0.696633
2900	3.51445	0.530343	18.8653	0.712568	71.8781	0.884577	132.404	0.995254	137.665	0.996354	135.102	0.994275	6.85304	0.602804	21.4795	0.6946	62.7527	0.780404	118.045	0.940328	134.383	0.985143	134.88	0.996284	10.2047	0.93029	15.4497	0.540025	11.1839	0.15592	35.5284	0.295421	87.5897	0.645929	118.525	0.872932	1.5175	0.558493	1.41112	0.355843	2.44867	0.481479	1.79935	0.207421	1.67526	0.3334	0.335934	0.33601
2933.33	3.73178	0.56314	19.1377	0.722857	71.8781	0.884577	132.176	0.993544	137.665	0.996354	135.149	0.994622	6.85304	0.602804	22.3056	0.721313	63.9873	0.795759	117.741	0.937907	134.059	0.982772	134.202	0.991279	10.2047	0.93029	14.657	0.512316	10.6384	0.148314	38.0872	0.316698	88.7813	0.654716	119.733	0.881823	1.33061	0.48971	1.41112	0.355843	2.42379	0.476586	1.53539	0.176993	2.87671	0.572506	0	0
2966.67	3.51445	0.530343	19.5677	0.7391	72.3126	0.889924	132.807	0.998283	137.894	0.99801	135.376	0.996294	5.97353	0.525441	22.8392	0.73857	64.2143	0.798581	118.651	0.945152	134.694	0.987423	134.202	0.991279	10.7288	0.978068	13.1588	0.45995	9.90402	0.138076	40.8639	0.339786	91.1293	0.672031	120.192	0.885207	1.33061	0.48971	1.41112	0.355843	2.41258	0.474382	1.53539	0.176993	1.32652	0.263996	0	0
3000	3.3947	0.512274	20.0571	0.757588	72.3502	0.890386	132.404	0.995254	137.894	0.99801	135.33	0.995953	6.37627	0.560867	22.8392	0.73857	65.1925	0.810746	118.855	0.946776	135.603	0.994085	134.88	0.996284	9.11069	0.830559	12.3394	0.431307	10.4563	0.145775	44.3522	0.368792	92.0408	0.678754	121.389	0.89402	1.13941	0.419341	1.59929	0.403292	2.42379	0.476586	1.29265	0.149011	1.78501	0.355243	0.335934	0.33601
3033.33	2.9898	0.451173	19.1377	0.722857	72.5179	0.892451	132.404	0.995254	137.391	0.99437	135.376	0.996294	6.80583	0.598651	23.6782	0.765701	65.6787	0.816793	118.784	0.946213	135.1	0.990397	134.88	0.996284	9.44458	0.860998	12.3602	0.432034	10.9724	0.152971	47.7911	0.397387	94.5668	0.697381	122.013	0.898618	1.13941	0.419341	1.86778	0.470998	2.48253	0.488136	1.53539	0.176993	3.03185	0.603381	0	0
3066.67	4.31442	0.651063	19.1377	0.722857	72.7457	0.895254	132.404	0.995254	137.391	0.99437	135.376	0.996294	6.80583	0.598651	24.0126	0.776513	66.1631	0.822817	120.004	0.955927	134.694	0.987423	134.605	0.994257	10.7288	0.978068	12.1258	0.423843	11.6955	0.163051	50.0946	0.41654	94.8855	0.699731	121.776	0.896873	1.13941	0.419341	1.41112	0.355843	2.576	0.506516	1.66356	0.191768	3.23133	0.643081	0	0
3100	4.18063	0.630873	19.1377	0.722857	73.6723	0.906657	132.807	0.998283	137.391	0.99437	135.376	0.996294	6.37627	0.560867	22.6895	0.733728	66.3817	0.825536	119.728	0.953733	135.1	0.990397	134.88	0.996284	10.1619	0.926391	11.934	0.417139	12.9896	0.181093	53.5405	0.445193	95.9568	0.707632	122.632	0.903178	1.61245	0.593436	1.59929	0.403292	2.75215	0.541151	1.94265	0.22394	1.32652	0.263996	0.340296	0.340373
3133.33	3.83494	0.578707	19.3577	0.731168	72.9498	0.897765	132.404	0.995254	136.76	0.989805	135.376	0.996294	6.7979	0.597954	23.2178	0.75081	66.8838	0.83178	120.163	0.957194	135.147	0.990745	134.202	0.991279	10.1619	0.926391	11.7187	0.409611	15.0032	0.209166	56.7412	0.471807	97.9084	0.722024	123.362	0.90855	1.08528	0.39942	1.95369	0.492661	3.10838	0.611197	1.94265	0.22394	3.23133	0.643081	0.335934	0.33601
3166.67	3.4484	0.520377	19.3577	0.731168	73.8365	0.908678	132.807	0.998283	137.619	0.996024	135.376	0.996294	6.80583	0.598651	24.2467	0.784085	67.5767	0.840396	120.595	0.960643	135.23	0.991354	134.202	0.991279	8.7983	0.802081	11.7198	0.409649	16.7542	0.233577	58.9919	0.490522	100.086	0.73808	123.972	0.913043	1.33061	0.48971	1.86778	0.470998	2.42379	0.476586	1.73413	0.199903	3.38636	0.673933	0	0
3200	2.9898	0.451173	20.0598	0.757689	73.6075	0.90586	132.807	0.998283	137.665	0.996354	135.376	0.996294	5.97688	0.525736	23.7485	0.767975	68.5579	0.852599	121.536	0.968134	135.504	0.993362	134.88	0.996284	8.7983	0.802081	11.9834	0.418863	17.9735	0.250575	62.7342	0.52164	100.626	0.742067	124.46	0.91664	1.96129	0.72182	1.86778	0.470998	3.10838	0.611197	1.73413	0.199903	3.38636	0.673933	0	0
3233.33	3.51445	0.530343	20.0598	0.757689	73.3802	0.903062	132.176	0.993544	137.665	0.996354	135.376	0.996294	6.80583	0.598651	24.3448	0.787256	69.0315	0.858488	121.536	0.968134	134.873	0.988733	134.833	0.995938	8.7983	0.802081	12.3098	0.430274	19.9302	0.277855	64.7564	0.538454	102.224	0.753851	125.137	0.921628	1.33061	0.48971	1.86778	0.470998	2.74559	0.539862	1.5015	0.173086	3.23133	0.643081	0	0
3266.67	3.4484	0.520377	19.627	0.741339	73.8365	0.908678	132.807	0.998283	137.619	0.996024	135.102	0.994275	5.97688	0.525736	24.5773	0.794774	68.9983	0.858075	121.732	0.969694	135.504	0.993362	134.833	0.995938	10.0457	0.915797	12.7726	0.446452	22.6764	0.316141	67.5052	0.561311	102.748	0.757712	125.062	0.921073	1.96129	0.72182	1.41112	0.355843	3.10838	0.611197	1.73413	0.199903	2.02802	0.403605	0	0
3300	3.73178	0.56314	19.627	0.741339	74.0363	0.911137	132.404	0.995254	137.665	0.996354	135.376	0.996294	6.85121	0.602643	24.3751	0.788238	68.9983	0.858075	121.691	0.969366	135.504	0.993362	134.88	0.996284	9.84466	0.89747	12.7738	0.446492	24.3795	0.339884	68.7979	0.57206	104.084	0.767563	126.016	0.928098	2.39602	0.881817	1.41112	0.355843	2.576	0.506516	1.57288	0.181315	2.02802	0.403605	0.335934	0.33601
3333.33	4.18063	0.630873	19.627	0.741339	74.5306	0.91722	132.404	0.995254	137.619	0.996024	135.376	0.996294	6.80583	0.598651	24.6749	0.797931	69.7095	0.866921	121.457	0.967505	135.003	0.989693	134.202	0.991279	10.684	0.973989	13.3186	0.465535	24.743	0.344952	72.2577	0.600828	104.833	0.773089	126.453	0.931316	1.61245	0.593436	1.59929	0.403292	2.41258	0.474382	1.5015	0.173086	1.67526	0.3334	0.335934	0.33601
3366.67	3.73178	0.56314	19.4174	0.733424	74.0363	0.911137	132.404	0.995254	137.619	0.996024	135.376	0.996294	6.80583	0.598651	24.3751	0.788238	69.4466	0.863651	121.457	0.967505	135.504	0.993362	134.202	0.991279	10.3643	0.944841	13.6117	0.47578	26.1999	0.365263	73.2138	0.608778	105.879	0.7808	126.453	0.931316	1.96129	0.72182	1.87605	0.473084	2.70293	0.531474	2.78594	0.321151	1.67526	0.3334	0.335934	0.33601
3400	4.31442	0.651063	19.627	0.741339	74.6921	0.919208	132.176	0.993544	136.988	0.991453	135.376	0.996294	6.85121	0.602643	23.8846	0.772375	69.6746	0.866486	122.16	0.973106	135.277	0.991699	134.605	0.994257	10.5649	0.963125	13.9333	0.48702	28.7207	0.400407	75.665	0.62916	106.883	0.788207	126.654	0.932795	1.41937	0.522376	1.87605	0.473084	2.48253	0.488136	1.5015	0.173086	1.64355	0.32709	0.335934	0.33601
3433.33	3.73178	0.56314	19.627	0.741339	74.4636	0.916396	132.404	0.995254	137.665	0.996354	135.376	0.996294	6.80583	0.598651	24.6108	0.795858	70.6446	0.87855	121.886	0.970919	135.504	0.993362	134.477	0.993308	9.38846	0.855881	14.2696	0.498777	30.5972	0.426569	77.2192	0.642083	107.895	0.795672	126.888	0.934523	1.94345	0.715257	1.48921	0.375534	2.77047	0.544755	1.53539	0.176993	3.23133	0.643081	0.335934	0.33601
3466.67	3.73178	0.56314	19.895	0.751461	74.7289	0.91966	132.404	0.995254	137.665	0.996354	135.102	0.994275	6.38369	0.561519	24.7041	0.798877	70.8467	0.881063	122.546	0.976178	135.277	0.991699	134.88	0.996284	10.3643	0.944841	14.976	0.523468	32.4579	0.452509	80.1588	0.666527	109.638	0.808526	127.755	0.940904	1.41937	0.522376	1.95369	0.492661	2.48253	0.488136	1.5015	0.173086	3.23133	0.643081	0.335934	0.33601
3500	3.83494	0.578707	20.108	0.759508	74.4636	0.916396	132.404	0.995254	137.665	0.996354	135.102	0.994275	6.38369	0.561519	24.6108	0.795858	71.5729	0.890093	122.313	0.974321	135.504	0.993362	134.88	0.996284	10.3643	0.944841	14.7011	0.51386	35.1609	0.490192	81.9022	0.681023	110.916	0.817949	127.906	0.942023	1.61245	0.593436	2.14312	0.540431	2.47429	0.486517	1.79935	0.207421	3.23133	0.643081	0	0
3533.33	3.73178	0.56314	20.108	0.759508	74.4636	0.916396	132.404	0.995254	137.665	0.996354	135.376	0.996294	6.81285	0.599269	24.6108	0.795858	71.3101	0.886825	122.313	0.974321	135.003	0.989693	134.88	0.996284	10.3643	0.944841	15.439	0.539651	35.8558	0.49988	83.086	0.690866	111.169	0.819812	128.186	0.944079	1.96129	0.72182	1.86778	0.470998	2.74559	0.539862	1.73413	0.199903	3.23133	0.643081	0.335934	0.33601
3566.67	3.73178	0.56314	19.895	0.751461	75.1178	0.924447	132.404	0.995254	137.391	0.99437	135.102	0.994275	6.79191	0.597427	24.4104	0.789377	71.5729	0.890093	122.313	0.974321	135.23	0.991354	134.88	0.996284	9.55085	0.870686	15.8557	0.554216	36.8247	0.513388	85.2788	0.709099	111.578	0.822833	128.81	0.948675	1.56391	0.575573	1.95369	0.492661	2.52997	0.497464	1.73413	0.199903	2.02802	0.403605	0	0
3600	3.73178	0.56314	19.895	0.751461	74.8895	0.921637	132.404	0.995254	137.665	0.996354	135.376	0.996294	6.38369	0.561519	24.7041	0.798877	72.0345	0.895834	123.013	0.979897	135.23	0.991354	134.88	0.996284	10.3643	0.944841	16.2909	0.569428	39.1859	0.546307	86.9678	0.723144	113.319	0.835666	129.47	0.953537	1.61245	0.593436	1.95369	0.492661	2.48253	0.488136	1.5015	0.173086	2.02802	0.403605	0	0
3633.33	3.73178	0.56314	20.6349	0.77941	74.8895	0.921637	132.131	0.993202	137.665	0.996354	135.149	0.994622	6.79191	0.597427	24.9381	0.806442	71.3101	0.886825	123.013	0.979897	135.504	0.993362	134.88	0.996284	9.55085	0.870686	16.2909	0.569428	40.9446	0.570826	88.0644	0.732262	114.28	0.842752	129.47	0.953537	1.96129	0.72182	1.62905	0.410796	2.52997	0.497464	1.5015	0.173086	3.58752	0.713967	0	0
3666.67	3.83494	0.578707	20.3735	0.769538	74.8895	0.921637	132.131	0.993202	137.894	0.99801	135.376	0.996294	6.81285	0.599269	24.9381	0.806442	71.9925	0.895312	123.67	0.98513	135.504	0.993362	134.605	0.994257	9.55085	0.870686	17.2091	0.601521	41.8487	0.58343	89.9821	0.748208	114.474	0.844185	129.384	0.952903	1.94345	0.715257	1.92879	0.486383	2.74559	0.539862	1.73413	0.199903	2.02802	0.403605	0	0
3700	3.73178	0.56314	20.3735	0.769538	74.6251	0.918384	132.404	0.995254	137.391	0.99437	135.376	0.996294	6.79191	0.597427	24.9381	0.806442	72.4944	0.901554	123.013	0.979897	135.504	0.993362	134.605	0.994257	10.0671	0.917744	17.6885	0.618278	42.9988	0.599464	90.7685	0.754747	115.945	0.855033	129.808	0.956027	1.96129	0.72182	1.92879	0.486383	2.80816	0.552164	1.56879	0.180844	2.02802	0.403605	0	0
3733.33	3.73178	0.56314	20.3735	0.769538	76.0022	0.93533	132.404	0.995254	136.988	0.991453	135.376	0.996294	6.38369	0.561519	25.4379	0.822606	72.4944	0.901554	123.67	0.98513	136.182	0.998329	134.88	0.996284	10.0671	0.917744	17.9893	0.628794	44.7064	0.62327	92.8797	0.772301	115.945	0.855033	130.319	0.95979	1.61245	0.593436	1.94016	0.489251	2.80816	0.552164	1.75641	0.202472	2.38339	0.474329	0	0
3766.67	3.73178	0.56314	20.3735	0.769538	75.7371	0.932069	132.404	0.995254	136.988	0.991453	135.376	0.996294	6.79191	0.597427	25.7616	0.833074	72.451	0.901015	123.163	0.981092	135.504	0.993362	134.202	0.991279	8.76782	0.799302	18.4825	0.646033	45.5748	0.635377	93.9609	0.781292	116.887	0.861982	130.463	0.960852	2.71714	1	1.94016	0.489251	2.65627	0.5223	1.5015	0.173086	2.38339	0.474329	0	0
3800	4.1131	0.620683	20.3735	0.769538	76.2302	0.938136	132.131	0.993202	136.988	0.991453	135.149	0.994622	7.20916	0.63413	24.7382	0.799978	72.2317	0.898287	123.437	0.983275	135.504	0.993362	134.88	0.996284	10.0671	0.917744	18.5408	0.648069	46.6915	0.650945	94.1987	0.783269	117.356	0.865437	130.463	0.960852	1.96129	0.72182	1.92879	0.486383	2.65627	0.5223	1.5015	0.173086	2.02802	0.403605	0.696475	0.696633
3833.33	3.73178	0.56314	20.3735	0.769538	76.0022	0.93533	132.131	0.993202	137.391	0.99437	135.149	0.994622	7.21067	0.634262	25.2321	0.815951	72.69	0.903987	123.585	0.98446	135.23	0.991354	134.88	0.996284	10.581	0.964596	18.6804	0.652949	48.6101	0.677694	96.2535	0.800355	118.287	0.872308	130.231	0.959141	1.61245	0.593436	1.88892	0.476329	2.52997	0.497464	2.13489	0.246101	3.23133	0.643081	0	0
3866.67	3.73178	0.56314	20.8985	0.789366	76.5792	0.942432	132.404	0.995254	137.665	0.996354	135.376	0.996294	7.20916	0.63413	25.6761	0.830307	72.4282	0.900731	123.585	0.98446	135.504	0.993362	134.833	0.995938	9.45243	0.861713	19.497	0.681493	49.186	0.685722	97.2682	0.808792	118.514	0.87398	131.162	0.966001	2.71714	1	1.86778	0.470998	2.52997	0.497464	2.57205	0.296494	2.02802	0.403605	0	0
3900	3.73178	0.56314	20.8985	0.789366	76.5792	0.942432	132.404	0.995254	137.391	0.99437	135.376	0.996294	6.42517	0.565169	25.7616	0.833074	73.1467	0.909666	123.585	0.98446	135.23	0.991354	134.88	0.996284	9.28158	0.846138	19.4007	0.678126	49.7275	0.693272	98.4956	0.818998	119.672	0.882519	130.652	0.962244	1.66657	0.613356	1.62905	0.410796	2.80816	0.552164	2.57205	0.296494	1.97583	0.393218	0.335934	0.33601
3933.33	3.70741	0.559463	21.1148	0.797536	76.3535	0.939653	132.404	0.995254	137.619	0.996024	135.102	0.994275	7.20916	0.63413	25.4674	0.823559	73.1704	0.909961	123.585	0.98446	135.907	0.996317	134.88	0.996284	8.53026	0.777645	20.0672	0.701424	51.3485	0.71587	99.2726	0.825459	120.351	0.887525	131.582	0.969091	1.66657	0.613356	1.62905	0.410796	2.84606	0.559616	1.5015	0.173086	2.38339	0.474329	0	0
3966.67	3.41451	0.515263	21.1148	0.797536	76.3535	0.939653	132.807	0.998283	137.665	0.996354	135.376	0.996294	6.79191	0.597427	25.4674	0.823559	73.8644	0.918591	124.281	0.989998	135.504	0.993362	134.605	0.994257	9.28158	0.846138	20.5902	0.719704	52.6725	0.734329	100.755	0.837784	120.806	0.89088	131.072	0.965337	2.12718	0.782874	1.94016	0.489251	2.80816	0.552164	2.57205	0.296494	2.38339	0.474329	0	0
4000	4.22515	0.637591	21.1148	0.797536	76.5792	0.942432	132.632	0.996972	137.665	0.996354	135.102	0.994275	7.20916	0.63413	26.2924	0.850236	73.3633	0.91236	123.859	0.986642	135.504	0.993362	134.88	0.996284	9.28158	0.846138	21.2982	0.74445	53.215	0.741892	101.455	0.843608	121.495	0.895959	132	0.972171	2.49979	0.920007	2.37991	0.600142	2.95897	0.581818	2.57205	0.296494	2.38339	0.474329	0	0
4033.33	3.35137	0.505735	21.1148	0.797536	76.3535	0.939653	132.807	0.998283	137.391	0.99437	135.376	0.996294	6.4839	0.570334	26.2924	0.850236	73.1018	0.909108	123.859	0.986642	135.504	0.993362	134.88	0.996284	9.28158	0.846138	21.2982	0.74445	53.7413	0.74923	102.461	0.851969	121.711	0.897555	132.139	0.973198	2.32682	0.856351	1.62905	0.410796	2.80816	0.552164	1.56879	0.180844	3.94507	0.785124	0	0
4066.67	3.83494	0.578707	21.1148	0.797536	76.5089	0.941567	132.807	0.998283	137.665	0.996354	135.149	0.994622	6.81053	0.599065	26.2924	0.850236	73.6018	0.915325	123.544	0.984133	135.504	0.993362	134.605	0.994257	8.53026	0.777645	20.4243	0.713906	54.5273	0.760187	103.39	0.859693	122.609	0.904182	132.139	0.973198	1.94345	0.715257	1.94016	0.489251	2.95897	0.581818	2.40332	0.277044	2.02802	0.403605	0	0
4100	3.78501	0.571172	21.1148	0.797536	76.5089	0.941567	132.404	0.995254	137.619	0.996024	135.604	0.997974	6.81053	0.599065	25.998	0.840716	73.8644	0.918591	124.007	0.987818	135.907	0.996317	134.202	0.991279	9.03793	0.823926	20.9457	0.732132	55.5649	0.774653	103.907	0.86399	123.572	0.911278	131.908	0.971493	1.96129	0.72182	1.62905	0.410796	2.65627	0.5223	1.72618	0.198987	2.38339	0.474329	0.335934	0.33601
4133.33	3.70741	0.559463	21.1608	0.799276	76.2851	0.938812	132.404	0.995254	137.665	0.996354	135.102	0.994275	6.85101	0.602626	26.2924	0.850236	73.6257	0.915623	123.818	0.986312	136.182	0.998329	134.88	0.996284	9.03793	0.823926	20.9457	0.732132	56.3345	0.785383	104.821	0.871594	123.056	0.907477	132.601	0.976595	1.94345	0.715257	1.92879	0.486383	2.87378	0.565068	1.56879	0.180844	3.58752	0.713967	0.335934	0.33601
4166.67	3.35137	0.505735	20.9008	0.789456	76.5089	0.941567	132.404	0.995254	137.665	0.996354	135.149	0.994622	6.81053	0.599065	25.79	0.833991	73.817	0.918002	124.281	0.989998	135.504	0.993362	134.88	0.996284	9.03793	0.823926	21.6055	0.755191	57.1062	0.79614	105.294	0.87553	123.736	0.912489	133.246	0.98135	1.66657	0.613356	1.92879	0.486383	3.05028	0.599773	1.86371	0.21484	2.38339	0.474329	0	0
4200	3.70741	0.559463	20.9008	0.789456	77.0372	0.948068	132.404	0.995254	137.894	0.99801	135.149	0.994622	6.42517	0.565169	26.3179	0.851062	73.817	0.918002	124.281	0.989998	136.182	0.998329	134.202	0.991279	8.32087	0.758556	22.0039	0.769117	58.1236	0.810324	106.512	0.885656	124.108	0.915234	133.151	0.980651	1.96129	0.72182	1.92879	0.486383	3.05028	0.599773	2.29028	0.264013	2.74068	0.545434	0	0
4233.33	3.78501	0.571172	21.8531	0.825424	77.1905	0.949955	132.404	0.995254	137.665	0.996354	135.604	0.997974	6.42517	0.565169	26.5295	0.857906	74.2691	0.923625	124.701	0.993343	136.182	0.998329	134.605	0.994257	7.81983	0.71288	22.7309	0.794528	58.3795	0.813893	106.98	0.889547	124.828	0.920544	133.382	0.982351	1.61245	0.593436	2.39829	0.604777	3.07023	0.603695	1.72618	0.198987	3.94507	0.785124	0	0
4266.67	3.78501	0.571172	21.3754	0.807381	77.1905	0.949955	132.404	0.995254	137.665	0.996354	135.376	0.996294	6.81053	0.599065	25.5015	0.824661	74.5071	0.926584	124.513	0.99185	135.907	0.996317	134.202	0.991279	8.45381	0.770676	22.5392	0.787828	58.1194	0.810266	107.685	0.895411	124.988	0.921725	133.659	0.98439	2.71714	1	2.14312	0.540431	3.16496	0.622321	1.56879	0.180844	3.94507	0.785124	0	0
4300	3.37906	0.509914	22.1107	0.835153	77.1905	0.949955	132.404	0.995254	137.665	0.996354	135.149	0.994622	6.80728	0.598779	26.5295	0.857906	74.0077	0.920374	124.427	0.991164	136.182	0.998329	134.88	0.996284	7.81983	0.71288	23.0779	0.806658	59.8857	0.834891	107.823	0.896556	125.705	0.927009	133.794	0.985383	1.66657	0.613356	2.14312	0.540431	3.05028	0.599773	1.72618	0.198987	3.94507	0.785124	0	0
4333.33	3.70741	0.559463	22.0702	0.833624	77.4159	0.952728	132.176	0.993544	137.665	0.996354	135.376	0.996294	6.4839	0.570334	26.824	0.867429	74.9819	0.932489	124.427	0.991164	135.907	0.996317	134.88	0.996284	8.32087	0.758556	22.9282	0.801428	59.8857	0.834891	107.823	0.896556	125.705	0.927009	133.151	0.980651	2.71714	1	1.94016	0.489251	3.38596	0.665777	2.59998	0.299714	2.74068	0.545434	0	0
4366.67	3.70741	0.559463	21.1626	0.799344	77.4159	0.952728	132.404	0.995254	137.665	0.996354	135.149	0.994622	6.42517	0.565169	26.6114	0.860552	74.2691	0.923625	124.427	0.991164	136.182	0.998329	134.605	0.994257	8.32087	0.758556	23.0779	0.806658	60.8677	0.848582	109.019	0.906497	125.584	0.92612	133.794	0.985383	2.49979	0.920007	1.94016	0.489251	3.16496	0.622321	1.56879	0.180844	2.38339	0.474329	0	0
4400	3.70741	0.559463	21.1626	0.799344	77.1905	0.949955	132.404	0.995254	137.665	0.996354	135.149	0.994622	6.81053	0.599065	26.8467	0.868163	74.9573	0.932184	124.281	0.989998	135.504	0.993362	134.833	0.995938	8.45381	0.770676	23.0779	0.806658	60.8542	0.848393	109.476	0.910304	125.862	0.92817	133.563	0.983684	1.66657	0.613356	1.62905	0.410796	2.84606	0.559616	1.72618	0.198987	2.38339	0.474329	0	0
4433.33	3.71214	0.560176	21.6355	0.817205	77.1905	0.949955	132.176	0.993544	137.391	0.99437	135.376	0.996294	6.81053	0.599065	26.3179	0.851062	74.2691	0.923625	124.196	0.989326	136.182	0.998329	134.88	0.996284	7.81983	0.71288	22.8864	0.799963	61.6063	0.858878	109.515	0.910623	127.241	0.938339	133.563	0.983684	2.71714	1	2.37991	0.600142	2.84606	0.559616	1.56879	0.180844	4.10015	0.815989	0	0
4466.67	3.37906	0.509914	21.422	0.809138	77.1905	0.949955	132.404	0.995254	137.665	0.996354	135.604	0.997974	7.20717	0.633954	26.8467	0.868163	74.4583	0.925977	124.427	0.991164	136.182	0.998329	134.833	0.995938	8.45381	0.770676	23.4227	0.818709	62.0968	0.865717	110.662	0.92016	126.73	0.934571	133.334	0.981994	1.94345	0.715257	2.14312	0.540431	3.08826	0.607241	1.86371	0.21484	2.74068	0.545434	0	0
4500	3.78501	0.571172	21.1626	0.799344	76.9269	0.94671	132.404	0.995254	137.665	0.996354	135.376	0.996294	6.49911	0.571672	27.3563	0.884643	74.4583	0.925977	124.427	0.991164	136.182	0.998329	134.605	0.994257	8.95771	0.816612	23.6195	0.825588	62.3256	0.868906	110.84	0.921641	127.162	0.937756	133.974	0.986707	1.66657	0.613356	2.39829	0.604777	2.95897	0.581818	1.72618	0.198987	2.86565	0.570305	0	0
4533.33	3.40119	0.513252	21.6349	0.817181	77.6071	0.955081	131.903	0.991494	137.665	0.996354	135.376	0.996294	6.58164	0.578932	27.3563	0.884643	74.9072	0.93156	124.427	0.991164	135.907	0.996317	134.202	0.991279	7.64976	0.697376	23.3149	0.814941	63.5574	0.886079	111.291	0.925393	127.673	0.941521	134.204	0.988405	1.92959	0.710157	1.86778	0.470998	3.38596	0.665777	1.86371	0.21484	4.10015	0.815989	0	0
4566.67	3.37906	0.509914	22.1107	0.835153	77.5685	0.954606	132.807	0.998283	137.665	0.996354	135.376	0.996294	7.20717	0.633954	26.8467	0.868163	74.9072	0.93156	124.701	0.993343	136.182	0.998329	134.88	0.996284	7.64976	0.697376	24.1634	0.844602	63.5574	0.886079	112.252	0.933382	128.531	0.947851	134.25	0.988742	2.49979	0.920007	1.94016	0.489251	3.38596	0.665777	2.59998	0.299714	2.74068	0.545434	0.340296	0.340373
4600	3.78501	0.571172	22.5483	0.851683	77.9835	0.959714	132.404	0.995254	137.665	0.996354	135.149	0.994622	6.49911	0.571672	27.8891	0.901873	75.5917	0.940072	124.427	0.991164	136.182	0.998329	134.88	0.996284	7.75703	0.707155	23.8586	0.833946	63.7805	0.88919	112.974	0.93939	128.253	0.945801	134.889	0.993452	1.94345	0.715257	2.47974	0.625316	3.16496	0.622321	1.95263	0.22509	2.74068	0.545434	0	0
4633.33	3.37906	0.509914	22.0702	0.833624	77.3435	0.951837	132.404	0.995254	136.988	0.991453	135.651	0.998318	6.42517	0.565169	27.5947	0.892351	75.1686	0.93481	124.427	0.991164	135.907	0.996317	135.383	1	7.75703	0.707155	23.8586	0.833946	64.0406	0.892816	112.871	0.938533	128.68	0.948952	134.383	0.989721	1.66657	0.613356	2.39829	0.604777	3.37221	0.663073	2.59998	0.299714	3.2275	0.642317	0.340296	0.340373
4666.67	3.71296	0.560299	21.6349	0.817181	77.7588	0.956948	132.404	0.995254	137.894	0.99801	135.149	0.994622	6.49911	0.571672	27.3048	0.882976	75.6159	0.940374	124.427	0.991164	136.182	0.998329	134.88	0.996284	7.64976	0.697376	24.503	0.85647	64.522	0.899527	113.08	0.940268	129.384	0.954139	134.383	0.989721	2.11506	0.778414	1.94016	0.489251	3.08826	0.607241	2.59998	0.299714	2.74068	0.545434	0	0
4700	3.71296	0.560299	22.3261	0.843289	78.0223	0.960191	132.807	0.998283	137.665	0.996354	135.149	0.994622	6.15399	0.541315	27.5947	0.892351	75.3547	0.937125	124.427	0.991164	136.182	0.998329	134.88	0.996284	8.25389	0.75245	24.503	0.85647	64.7577	0.902813	113.354	0.942544	129.531	0.955221	134.383	0.989721	2.43945	0.897802	2.35805	0.594628	3.38596	0.665777	1.95263	0.22509	2.74068	0.545434	0.696475	0.696633
4733.33	3.37906	0.509914	22.3671	0.844838	78.0223	0.960191	132.404	0.995254	137.894	0.99801	135.149	0.994622	7.61294	0.669646	27.9063	0.902426	75.6159	0.940374	124.427	0.991164	135.504	0.993362	135.155	0.998316	7.51175	0.684795	25.0195	0.874525	64.7414	0.902586	113.797	0.946228	130	0.95868	134.383	0.989721	2.49979	0.920007	1.95369	0.492661	3.08826	0.607241	1.72618	0.198987	3.09951	0.616847	0.335934	0.33601
4766.67	3.71296	0.560299	22.3261	0.843289	78.6608	0.968049	132.807	0.998283	137.665	0.996354	135.376	0.996294	6.49911	0.571672	28.1278	0.909591	76.2987	0.948865	125.077	0.996345	136.182	0.998329	135.108	0.997967	7.51175	0.684795	24.7421	0.86483	64.9758	0.905853	113.797	0.946228	130.231	0.960384	134.383	0.989721	2.49979	0.920007	2.35805	0.594628	3.74483	0.736341	2.5532	0.294321	3.09951	0.616847	0	0
4800	3.13146	0.47255	22.8018	0.861257	78.0223	0.960191	132.807	0.998283	137.894	0.99801	135.376	0.996294	6.49911	0.571672	28.1278	0.909591	75.8005	0.94267	124.427	0.991164	136.41	1	134.88	0.996284	7.51175	0.684795	24.9518	0.872158	65.9555	0.919512	113.965	0.947626	130.099	0.959411	134.383	0.989721	2.42423	0.892199	2.9204	0.736437	3.37777	0.664166	1.72618	0.198987	2.74068	0.545434	0	0
4833.33	3.06259	0.462157	22.8018	0.861257	78.0223	0.960191	132.807	0.998283	137.665	0.996354	135.376	0.996294	6.28509	0.552846	28.6485	0.926429	76.3238	0.949178	124.846	0.994499	136.41	1	134.88	0.996284	7.51175	0.684795	25.2569	0.882824	66.2167	0.923155	113.692	0.945359	130.144	0.959747	134.659	0.991754	1.92959	0.710157	2.9204	0.736437	3.74483	0.736341	2.5532	0.294321	3.09951	0.616847	0	0
4866.67	3.37906	0.509914	22.3261	0.843289	78.0223	0.960191	132.404	0.995254	137.894	0.99801	135.604	0.997974	6.49911	0.571672	27.3048	0.882976	76.0618	0.945918	124.846	0.994499	136.135	0.997987	134.88	0.996284	7.51175	0.684795	25.2569	0.882824	66.1866	0.922735	113.965	0.947626	130.795	0.964547	134.659	0.991754	2.42423	0.892199	2.14312	0.540431	3.74483	0.736341	2.04327	0.235539	2.74068	0.545434	0	0
4900	3.41309	0.515049	22.5808	0.85291	78.4361	0.965284	132.404	0.995254	137.894	0.99801	135.376	0.996294	6.28509	0.552846	27.9063	0.902426	75.8005	0.94267	124.427	0.991164	136.182	0.998329	134.88	0.996284	7.51175	0.684795	25.5909	0.894496	66.1866	0.922735	114.171	0.949341	130.841	0.964887	135.067	0.994757	1.92959	0.710157	2.35805	0.594628	3.37221	0.663073	2.97026	0.342399	3.01335	0.5997	0	0
4933.33	3.71296	0.560299	22.8018	0.861257	78.0223	0.960191	132.807	0.998283	137.665	0.996354	135.376	0.996294	6.28509	0.552846	28.1278	0.909591	76.0373	0.945614	124.573	0.992326	135.907	0.996317	134.88	0.996284	7.51175	0.684795	25.0462	0.875457	66.6595	0.929326	114.678	0.953559	130.565	0.962847	134.791	0.992725	1.66657	0.613356	2.9204	0.736437	4.12132	0.81037	2.59998	0.299714	3.09951	0.616847	0.335934	0.33601
4966.67	3.44356	0.519646	22.5808	0.85291	78.4361	0.965284	132.807	0.998283	137.665	0.996354	135.376	0.996294	6.28509	0.552846	27.8379	0.900216	76.4814	0.951137	124.427	0.991164	135.907	0.996317	134.88	0.996284	7.51175	0.684795	25.2867	0.883866	66.3993	0.9257	115.554	0.960838	130.984	0.965937	134.383	0.989721	1.92959	0.710157	2.47974	0.625316	3.37221	0.663073	1.95263	0.22509	3.09951	0.616847	0.30986	0.30993
5000	3.44356	0.519646	21.8931	0.826935	78.6608	0.968049	132.404	0.995254	137.665	0.996354	135.149	0.994622	6.28509	0.552846	27.9063	0.902426	76.2448	0.948195	124.427	0.991164	136.41	1	134.88	0.996284	7.03455	0.641292	25.0777	0.87656	66.8704	0.932268	114.61	0.95299	130.984	0.965937	134.791	0.992725	1.92959	0.710157	2.14312	0.540431	4.12132	0.81037	2.04327	0.235539	3.09951	0.616847	0.30986	0.30993
5033.33	3.44356	0.519646	23.2776	0.879228	78.6608	0.968049	132.404	0.995254	137.665	0.996354	135.149	0.994622	6.17586	0.543238	28.1278	0.909591	76.506	0.951443	124.573	0.992326	135.907	0.996317	135.155	0.998316	7.51175	0.684795	26.3555	0.921222	67.5999	0.942438	115.281	0.958569	131.631	0.970713	134.791	0.992725	1.92959	0.710157	2.02194	0.509873	4.12132	0.81037	2.97026	0.342399	3.09951	0.616847	0.340296	0.340373
5066.67	3.44356	0.519646	23.0541	0.870789	79.0731	0.973123	132.404	0.995254	137.665	0.996354	135.102	0.994275	6.83364	0.601098	27.6887	0.895392	76.4814	0.951137	124.573	0.992326	136.182	0.998329	134.88	0.996284	7.99069	0.728456	25.9227	0.906094	67.3398	0.938811	115.281	0.958569	131.126	0.966984	134.791	0.992725	2.49979	0.920007	2.9204	0.736437	3.71342	0.730165	2.04327	0.235539	2.86565	0.570305	0	0
5100	3.44356	0.519646	23.0541	0.870789	79.0731	0.973123	132.807	0.998283	137.665	0.996354	135.149	0.994622	6.60349	0.580854	28.4365	0.919575	76.506	0.951443	124.846	0.994499	136.182	0.998329	134.88	0.996284	7.99069	0.728456	25.9227	0.906094	67.3398	0.938811	115.716	0.962191	131.401	0.969016	134.791	0.992725	2.42423	0.892199	2.14312	0.540431	3.38596	0.665777	1.72618	0.198987	2.86565	0.570305	0.696475	0.696633
5133.33	3.43809	0.518821	23.0541	0.870789	78.4361	0.965284	132.404	0.995254	137.619	0.996024	135.376	0.996294	6.70833	0.590075	28.5086	0.921905	76.7427	0.954387	124.846	0.994499	135.907	0.996317	134.88	0.996284	7.99069	0.728456	25.9227	0.906094	67.8074	0.945331	115.211	0.95799	131.817	0.972086	134.791	0.992725	1.92959	0.710157	2.36866	0.597305	3.37221	0.663073	2.5532	0.294321	3.2275	0.642317	0.30986	0.30993
5166.67	3.44356	0.519646	22.1502	0.836645	79.0731	0.973123	132.404	0.995254	137.665	0.996354	135.149	0.994622	6.60349	0.580854	28.5086	0.921905	76.2448	0.948195	125.077	0.996345	136.41	1	134.88	0.996284	7.51175	0.684795	25.9227	0.906094	67.8074	0.945331	115.483	0.96025	131.817	0.972086	134.791	0.992725	1.92959	0.710157	2.39829	0.604777	3.37777	0.664166	2.04327	0.235539	3.2275	0.642317	0.335934	0.33601
5200	3.44356	0.519646	23.0541	0.870789	79.0731	0.973123	132.176	0.993544	137.894	0.99801	135.149	0.994622	6.60349	0.580854	28.216	0.912442	76.4814	0.951137	124.846	0.994499	136.41	1	134.605	0.994257	7.99069	0.728456	26.2523	0.917617	68.2734	0.951827	116.423	0.968067	132.047	0.973781	134.791	0.992725	1.66657	0.613356	2.35805	0.594628	3.70552	0.728612	2.59998	0.299714	3.09951	0.616847	0.335934	0.33601
5233.33	3.44356	0.519646	22.8344	0.862488	78.4361	0.965284	132.176	0.993544	137.665	0.996354	135.376	0.996294	6.60349	0.580854	27.9063	0.902426	77.005	0.957648	124.846	0.994499	135.907	0.996317	134.88	0.996284	6.94483	0.633112	25.9227	0.906094	67.8074	0.945331	115.917	0.963862	131.817	0.972086	134.791	0.992725	1.92959	0.710157	2.39829	0.604777	3.08826	0.607241	2.59998	0.299714	3.09951	0.616847	0.335934	0.33601
5266.67	3.26736	0.493056	21.8968	0.827075	78.4361	0.965284	132.131	0.993202	137.665	0.996354	135.376	0.996294	6.60349	0.580854	28.2911	0.914872	77.1852	0.95989	124.427	0.991164	136.182	0.998329	134.88	0.996284	6.94483	0.633112	25.7132	0.898773	68.0336	0.948483	116.423	0.968067	132.462	0.976839	134.791	0.992725	2.42423	0.892199	2.35805	0.594628	3.37221	0.663073	2.97026	0.342399	3.09951	0.616847	0.30986	0.30993
5300	3.52629	0.532131	22.3648	0.844753	79.0731	0.973123	132.404	0.995254	137.894	0.99801	135.376	0.996294	6.60349	0.580854	29.2603	0.946212	76.6876	0.953702	124.573	0.992326	136.182	0.998329	134.88	0.996284	7.46853	0.680854	25.6195	0.895498	68.2734	0.951827	116.583	0.969398	132.232	0.975146	134.791	0.992725	1.94345	0.715257	2.89375	0.729717	4.12132	0.81037	2.5532	0.294321	2.74068	0.545434	0.335934	0.33601
5333.33	3.37094	0.508688	23.0511	0.870675	78.5854	0.967121	132.404	0.995254	136.988	0.991453	135.376	0.996294	6.59088	0.579744	28.9669	0.936726	76.6876	0.953702	124.573	0.992326	135.907	0.996317	134.88	0.996284	7.46853	0.680854	26.4657	0.925074	68.7377	0.9583	116.856	0.971664	131.957	0.973116	134.791	0.992725	2.09757	0.771979	2.35805	0.594628	3.68881	0.725325	2.22772	0.256802	3.01335	0.5997	0.335934	0.33601
5366.67	3.50448	0.52884	23.0511	0.870675	78.5854	0.967121	132.807	0.998283	137.665	0.996354	135.604	0.997974	6.17586	0.543238	28.216	0.912442	76.9239	0.95664	124.846	0.994499	135.907	0.996317	134.88	0.996284	7.40646	0.675196	26.4657	0.925074	68.7377	0.9583	116.583	0.969398	132.371	0.976167	134.791	0.992725	1.92959	0.710157	2.18964	0.55216	3.68881	0.725325	2.90603	0.334995	2.74068	0.545434	0	0
5400	3.41093	0.514722	23.3054	0.880279	79.0731	0.973123	132.404	0.995254	137.894	0.99801	135.376	0.996294	6.60349	0.580854	29.2603	0.946212	77.3649	0.962125	124.573	0.992326	136.182	0.998329	134.88	0.996284	6.94483	0.633112	26.1625	0.914478	68.7581	0.958584	116.583	0.969398	132.232	0.975146	134.791	0.992725	2.50629	0.922401	2.83793	0.715639	4.12132	0.81037	2.22772	0.256802	3.45966	0.688522	0	0
5433.33	3.26736	0.493056	23.7765	0.898072	78.5854	0.967121	132.807	0.998283	137.665	0.996354	135.376	0.996294	6.94025	0.610476	29.036	0.93896	77.1852	0.95989	124.846	0.994499	136.182	0.998329	134.88	0.996284	7.46853	0.680854	26.1368	0.913577	68.7377	0.9583	116.856	0.971664	132.646	0.978195	134.791	0.992725	2.09757	0.771979	2.35805	0.594628	3.37221	0.663073	2.22772	0.256802	3.09951	0.616847	0.335934	0.33601
5466.67	3.41093	0.514722	24.0352	0.907843	79.2208	0.97494	132.807	0.998283	137.665	0.996354	135.149	0.994622	6.44424	0.566845	28.9669	0.936726	77.3649	0.962125	124.846	0.994499	136.182	0.998329	134.88	0.996284	7.46853	0.680854	25.9502	0.907056	68.4784	0.954686	116.583	0.969398	133.563	0.98496	134.791	0.992725	1.92959	0.710157	2.83793	0.715639	3.74483	0.736341	2.97026	0.342399	3.09951	0.616847	0	0
5500	3.26736	0.493056	24.0352	0.907843	79.2208	0.97494	132.807	0.998283	137.894	0.99801	135.376	0.996294	6.44424	0.566845	28.9669	0.936726	77.1289	0.95919	124.615	0.992663	136.41	1	135.155	0.998316	7.46853	0.680854	26.1625	0.914478	69.4415	0.968112	117.248	0.97493	133.563	0.98496	134.791	0.992725	1.92959	0.710157	2.35805	0.594628	4.12132	0.81037	2.97026	0.342399	3.59017	0.714494	0	0
5533.33	3.41093	0.514722	24.0352	0.907843	78.5854	0.967121	132.807	0.998283	137.665	0.996354	135.376	0.996294	6.44424	0.566845	29.036	0.93896	77.1289	0.95919	125.263	0.997823	135.907	0.996317	134.88	0.996284	6.45302	0.588278	26.2523	0.917617	69.4605	0.968377	117.014	0.972983	132.646	0.978195	134.562	0.99104	2.12718	0.782874	2.83793	0.715639	3.74483	0.736341	2.97026	0.342399	3.09951	0.616847	0.340296	0.340373
5566.67	3.33757	0.503652	24.0352	0.907843	78.9967	0.972183	132.404	0.995254	137.665	0.996354	135.376	0.996294	6.64649	0.584636	29.2603	0.946212	77.3649	0.962125	124.846	0.994499	136.182	0.998329	134.88	0.996284	7.46853	0.680854	25.9502	0.907056	69.9215	0.974804	117.014	0.972983	133.058	0.981235	134.791	0.992725	2.42423	0.892199	2.83793	0.715639	4.12132	0.81037	2.90603	0.334995	2.74068	0.545434	0.335934	0.33601
5600	3.41093	0.514722	24.0352	0.907843	79.2208	0.97494	132.404	0.995254	137.665	0.996354	135.149	0.994622	6.3347	0.55721	28.7435	0.929499	77.3649	0.962125	124.846	0.994499	135.907	0.996317	134.88	0.996284	7.37287	0.672134	25.9502	0.907056	69.9215	0.974804	117.014	0.972983	133.287	0.982926	134.791	0.992725	2.43945	0.897802	2.35805	0.594628	4.12132	0.81037	2.97026	0.342399	3.09951	0.616847	0	0
5633.33	3.52629	0.532131	24.0352	0.907843	78.8487	0.970361	132.807	0.998283	137.665	0.996354	135.604	0.997974	6.44424	0.566845	29.4883	0.953586	77.6262	0.965374	124.846	0.994499	136.182	0.998329	135.155	0.998316	6.91663	0.630542	26.2523	0.917617	69.2003	0.964749	116.583	0.969398	133.058	0.981235	134.838	0.99307	2.33506	0.859381	2.36866	0.597305	3.68881	0.725325	2.90603	0.334995	3.09951	0.616847	0	0
5666.67	3.31944	0.500917	24.0352	0.907843	79.2599	0.975422	132.807	0.998283	137.665	0.996354	135.149	0.994622	6.44424	0.566845	29.7904	0.963356	77.8044	0.967591	124.846	0.994499	136.182	0.998329	134.88	0.996284	7.46853	0.680854	26.4657	0.925074	69.6613	0.971176	117.248	0.97493	133.698	0.985955	135.473	0.99775	1.92959	0.710157	2.9204	0.736437	4.12132	0.81037	3.26971	0.376918	3.2275	0.642317	0.335934	0.33601
5700	3.41093	0.514722	24.0352	0.907843	79.8939	0.983224	132.807	0.998283	137.894	0.99801	135.604	0.997974	7.04795	0.619949	28.5239	0.922398	78.0657	0.970839	124.573	0.992326	136.41	1	135.155	0.998316	7.94264	0.724076	25.7425	0.899795	69.9215	0.974804	117.014	0.972983	133.974	0.987987	135.067	0.994757	2.24805	0.827359	2.35805	0.594628	4.12132	0.81037	3.34756	0.385892	3.09951	0.616847	0.335934	0.33601
5733.33	3.41093	0.514722	23.5956	0.891241	79.2208	0.97494	132.404	0.995254	137.665	0.996354	135.376	0.996294	6.97676	0.613687	28.3081	0.915423	76.8687	0.955954	124.427	0.991164	136.182	0.998329	134.202	0.991279	6.91663	0.630542	26.2523	0.917617	69.2003	0.964749	117.014	0.972983	133.974	0.987987	134.562	0.99104	1.66657	0.613356	2.39591	0.604176	3.68881	0.725325	2.97026	0.342399	3.09951	0.616847	0.30986	0.30993
5766.67	3.59798	0.542949	24.0243	0.907433	79.8939	0.983224	132.404	0.995254	137.665	0.996354	135.149	0.994622	7.04795	0.619949	29.271	0.946559	77.8044	0.967591	124.846	0.994499	135.907	0.996317	134.88	0.996284	7.40646	0.675196	26.0436	0.910319	69.9215	0.974804	117.444	0.976557	133.698	0.985955	134.562	0.99104	2.43945	0.897802	2.83793	0.715639	3.70552	0.728612	2.97026	0.342399	3.2275	0.642317	0.30986	0.30993
5800	3.4806	0.525236	24.0243	0.907433	79.9338	0.983715	132.176	0.993544	137.894	0.99801	135.376	0.996294	6.78426	0.596755	29.0486	0.939366	77.8044	0.967591	124.846	0.994499	136.41	1	134.88	0.996284	6.91663	0.630542	27.0096	0.944085	69.6613	0.971176	117.014	0.972983	133.698	0.985955	134.791	0.992725	2.11506	0.778414	2.47974	0.625316	3.70552	0.728612	2.97026	0.342399	3.2275	0.642317	0.340296	0.340373
5833.33	3.59376	0.542312	23.3382	0.881517	79.6699	0.980467	132.176	0.993544	137.619	0.996024	135.604	0.997974	6.44424	0.566845	29.0486	0.939366	77.1289	0.95919	124.573	0.992326	136.182	0.998329	134.88	0.996284	7.33423	0.668612	26.2523	0.917617	69.9022	0.974535	117.989	0.981088	134.383	0.991005	134.791	0.992725	2.09757	0.771979	2.89375	0.729717	3.68881	0.725325	2.97026	0.342399	3.45966	0.688522	0.335934	0.33601
5866.67	3.33757	0.503652	23.8046	0.899134	80.0785	0.985496	132.807	0.998283	137.894	0.99801	135.149	0.994622	7.04795	0.619949	28.8299	0.932296	77.8044	0.967591	124.846	0.994499	136.41	1	134.88	0.996284	6.91663	0.630542	26.2788	0.91854	70.1206	0.97758	117.716	0.978819	134.383	0.991005	134.791	0.992725	2.50629	0.922401	2.83793	0.715639	4.12132	0.81037	2.97026	0.342399	3.2275	0.642317	0.340296	0.340373
5900	3.4806	0.525236	23.8046	0.899134	80.3023	0.98825	132.176	0.993544	137.894	0.99801	135.149	0.994622	7.18153	0.631699	29.1208	0.941701	77.8044	0.967591	124.573	0.992326	136.182	0.998329	134.88	0.996284	7.37287	0.672134	26.5799	0.929067	69.6613	0.971176	117.95	0.980765	134.383	0.991005	134.791	0.992725	2.09757	0.771979	2.35805	0.594628	3.70552	0.728612	2.55486	0.294513	3.09951	0.616847	0.340296	0.340373
5933.33	3.59376	0.542312	24.0243	0.907433	80.3023	0.98825	132.807	0.998283	137.665	0.996354	135.149	0.994622	7.03866	0.619132	29.271	0.946559	77.5687	0.964659	124.615	0.992663	135.907	0.996317	135.155	0.998316	7.33423	0.668612	26.7925	0.936498	70.3613	0.980935	117.95	0.980765	134.383	0.991005	134.562	0.99104	1.92959	0.710157	2.39829	0.604777	4.07072	0.800421	2.55486	0.294513	3.2275	0.642317	0.30986	0.30993
5966.67	3.59376	0.542312	24.493	0.925137	80.3023	0.98825	132.807	0.998283	137.665	0.996354	135.376	0.996294	6.89431	0.606435	29.5733	0.956336	77.8044	0.967591	124.846	0.994499	136.182	0.998329	134.88	0.996284	6.91663	0.630542	26.7065	0.93349	70.1206	0.97758	118.378	0.984323	134.383	0.991005	134.969	0.994036	2.49979	0.920007	2.35805	0.594628	4.12132	0.81037	2.97026	0.342399	3.45966	0.688522	0.30986	0.30993
6000	3.57703	0.539788	23.8046	0.899134	80.3023	0.98825	132.176	0.993544	137.438	0.994707	135.149	0.994622	6.89431	0.606435	28.8299	0.932296	77.3085	0.961423	124.573	0.992326	136.182	0.998329	134.88	0.996284	6.91663	0.630542	26.7925	0.936498	70.1206	0.97758	117.95	0.980765	134.107	0.988973	134.969	0.994036	2.24805	0.827359	2.83793	0.715639	3.74483	0.736341	2.27861	0.262668	3.45966	0.688522	0	0
6033.33	3.28581	0.495841	23.8046	0.899134	80.5662	0.991498	132.807	0.998283	137.665	0.996354	135.604	0.997974	6.89431	0.606435	29.8649	0.965764	77.5687	0.964659	124.846	0.994499	136.135	0.997987	134.88	0.996284	7.37287	0.672134	26.7925	0.936498	70.1206	0.97758	117.95	0.980765	134.107	0.988973	134.287	0.989014	2.09757	0.771979	2.89375	0.729717	4.12132	0.81037	2.97026	0.342399	3.2275	0.642317	0.335934	0.33601
6066.67	3.4806	0.525236	24.0526	0.908501	80.3023	0.98825	132.807	0.998283	137.894	0.99801	135.376	0.996294	6.78426	0.596755	29.5733	0.956336	77.7468	0.966874	124.846	0.994499	136.41	1	134.88	0.996284	6.91663	0.630542	27.3335	0.955408	70.1206	0.97758	118.378	0.984323	134.516	0.991983	134.694	0.992012	2.09757	0.771979	2.89375	0.729717	3.74483	0.736341	2.97026	0.342399	3.09951	0.616847	0	0
6100	3.57703	0.539788	24.0526	0.908501	80.7094	0.993261	132.404	0.995254	137.894	0.99801	135.376	0.996294	6.83531	0.601245	29.8649	0.965764	78.007	0.970109	125.263	0.997823	136.182	0.998329	134.88	0.996284	6.45522	0.588478	26.5799	0.929067	70.1206	0.97758	118.378	0.984323	134.337	0.99067	134.694	0.992012	2.11506	0.778414	2.47974	0.625316	3.70552	0.728612	2.97026	0.342399	3.09951	0.616847	0.30986	0.30993
6133.33	3.4806	0.525236	24.3093	0.918198	80.7917	0.994273	132.807	0.998283	137.665	0.996354	135.149	0.994622	7.18153	0.631699	29.0486	0.939366	77.8044	0.967591	124.846	0.994499	136.41	1	134.88	0.996284	7.33423	0.668612	26.2788	0.91854	70.1206	0.97758	118.378	0.984323	134.613	0.992702	134.969	0.994036	2.42423	0.892199	2.36866	0.597305	4.2248	0.830717	2.97026	0.342399	3.09951	0.616847	0.30986	0.30993
6166.67	3.7088	0.559672	24.7375	0.934372	80.4464	0.990023	132.807	0.998283	137.665	0.996354	135.149	0.994622	6.83531	0.601245	29.8649	0.965764	77.9821	0.969801	124.573	0.992326	136.182	0.998329	135.155	0.998316	6.87171	0.626447	26.5799	0.929067	70.8187	0.987312	118.378	0.984323	133.879	0.987286	134.694	0.992012	2.50629	0.922401	2.89831	0.730866	4.12132	0.81037	3.26971	0.376918	3.2275	0.642317	0	0
6200	3.57703	0.539788	24.5168	0.926036	80.4859	0.99051	132.404	0.995254	137.665	0.996354	135.604	0.997974	7.18153	0.631699	29.3519	0.949175	77.9821	0.969801	124.99	0.995652	136.135	0.997987	134.88	0.996284	6.44048	0.587134	27.1173	0.94785	70.1206	0.97758	118.378	0.984323	134.516	0.991983	134.969	0.994036	2.42423	0.892199	3.41972	0.86235	4.12132	0.81037	2.97026	0.342399	3.09951	0.616847	0.30986	0.30993
6233.33	3.641	0.549441	24.0526	0.908501	80.4859	0.99051	132.807	0.998283	137.665	0.996354	135.376	0.996294	7.01692	0.61722	29.3519	0.949175	78.2425	0.973038	125.263	0.997823	135.907	0.996317	134.88	0.996284	7.31002	0.666404	26.0717	0.911302	70.1206	0.97758	118.378	0.984323	134.012	0.988273	134.969	0.994036	2.09757	0.771979	2.83793	0.715639	4.12132	0.81037	2.97026	0.342399	3.2275	0.642317	0.30986	0.30993
6266.67	3.4806	0.525236	24.5168	0.926036	80.223	0.987274	132.807	0.998283	137.665	0.996354	135.149	0.994622	7.07582	0.622401	29.8739	0.966056	78.007	0.970109	125.119	0.996677	136.182	0.998329	134.88	0.996284	6.87059	0.626344	26.0717	0.911302	70.5783	0.983961	118.106	0.98206	134.516	0.991983	134.969	0.994036	2.24805	0.827359	2.35805	0.594628	3.68881	0.725325	2.53618	0.29236	3.2275	0.642317	0	0
6300	3.57703	0.539788	24.2644	0.916501	80.223	0.987274	132.807	0.998283	137.894	0.99801	135.376	0.996294	7.18153	0.631699	29.8739	0.966056	77.7468	0.966874	125.263	0.997823	136.182	0.998329	134.88	0.996284	6.87059	0.626344	26.8161	0.937323	70.5997	0.984259	118.533	0.985607	134.241	0.989957	135.197	0.99572	2.50629	0.922401	2.83793	0.715639	3.68881	0.725325	3.34756	0.385892	3.01335	0.5997	0.30986	0.30993
6333.33	3.4806	0.525236	24.0477	0.908316	80.223	0.987274	132.807	0.998283	137.894	0.99801	135.88	1	7.23729	0.636604	30.1646	0.975456	78.007	0.970109	124.846	0.994499	136.182	0.998329	135.108	0.997967	7.31002	0.666404	27.554	0.963116	70.5783	0.983961	118.378	0.984323	134.107	0.988973	134.969	0.994036	2.09757	0.771979	2.9204	0.736437	4.12132	0.81037	2.97026	0.342399	4.66377	0.928156	0.696475	0.696633
6366.67	3.4806	0.525236	24.2995	0.917827	80.223	0.987274	132.404	0.995254	137.894	0.99801	135.149	0.994622	7.07582	0.622401	29.6535	0.958928	78.679	0.978467	124.846	0.994499	136.182	0.998329	134.88	0.996284	7.295	0.665035	26.6052	0.929952	70.319	0.980346	118.805	0.987869	134.969	0.995325	134.969	0.994036	2.33506	0.859381	3.47772	0.876976	3.74483	0.736341	2.55486	0.294513	3.01335	0.5997	0	0
6400	3.62218	0.546601	24.0477	0.908316	80.8523	0.995019	132.58	0.996576	137.894	0.99801	135.376	0.996294	7.07582	0.622401	29.6535	0.958928	77.9821	0.969801	124.846	0.994499	136.182	0.998329	134.88	0.996284	6.87171	0.626447	27.1173	0.94785	70.5783	0.983961	117.872	0.980118	134.922	0.994982	134.969	0.994036	1.92959	0.710157	2.83793	0.715639	3.41674	0.671828	3.26971	0.376918	3.45966	0.688522	0	0
6433.33	3.4806	0.525236	24.2995	0.917827	80.223	0.987274	132.807	0.998283	136.988	0.991453	135.376	0.996294	7.07582	0.622401	30.4594	0.984989	77.7468	0.966874	124.846	0.994499	136.182	0.998329	134.88	0.996284	6.87171	0.626447	27.1173	0.94785	70.1206	0.97758	117.872	0.980118	134.694	0.993298	134.969	0.994036	2.24805	0.827359	2.89012	0.728801	4.12132	0.81037	2.55486	0.294513	3.09951	0.616847	0.340296	0.340373
6466.67	3.7088	0.559672	24.5097	0.925766	80.223	0.987274	132.176	0.993544	137.665	0.996354	135.604	0.997974	7.07582	0.622401	29.4367	0.951918	78.4187	0.97523	125.263	0.997823	136.182	0.998329	134.88	0.996284	6.4932	0.59194	26.8161	0.937323	70.319	0.980346	118.533	0.985607	134.287	0.990297	134.969	0.994036	2.42423	0.892199	2.83793	0.715639	3.70552	0.728612	2.53618	0.29236	3.09951	0.616847	0.30986	0.30993
6500	3.76219	0.567729	24.0477	0.908316	80.6292	0.992273	132.807	0.998283	137.619	0.996024	135.604	0.997974	7.07582	0.622401	29.6535	0.958928	78.4437	0.975541	124.846	0.994499	135.907	0.996317	134.88	0.996284	6.87171	0.626447	26.9054	0.940445	70.0806	0.977022	118.533	0.985607	135.328	0.997973	135.603	0.998705	1.92959	0.710157	3.05413	0.77016	4.12132	0.81037	3.26971	0.376918	3.45966	0.688522	0.335934	0.33601
6533.33	3.7088	0.559672	23.8344	0.900261	80.6292	0.992273	132.404	0.995254	137.665	0.996354	135.376	0.996294	7.33885	0.645537	30.1646	0.975456	78.679	0.978467	125.536	1	136.182	0.998329	135.155	0.998316	6.87171	0.626447	26.2788	0.91854	70.8385	0.987589	118.299	0.983667	133.785	0.986597	134.969	0.994036	1.92959	0.710157	2.18964	0.55216	3.68881	0.725325	2.97026	0.342399	3.45966	0.688522	0.335934	0.33601
6566.67	3.6456	0.550135	24.5097	0.925766	80.223	0.987274	132.404	0.995254	137.894	0.99801	135.149	0.994622	7.33885	0.645537	29.9434	0.968302	78.1837	0.972307	125.263	0.997823	136.135	0.997987	134.88	0.996284	6.87171	0.626447	27.1173	0.94785	71.0344	0.990319	118.533	0.985607	134.42	0.991276	134.969	0.994036	2.42423	0.892199	2.47974	0.625316	3.74483	0.736341	2.22772	0.256802	3.09951	0.616847	0.340296	0.340373
6600	3.76219	0.567729	24.2941	0.917625	80.4464	0.990023	132.807	0.998283	137.665	0.996354	135.376	0.996294	7.07582	0.622401	29.4367	0.951918	78.4187	0.97523	124.846	0.994499	135.907	0.996317	134.88	0.996284	7.31002	0.666404	26.6052	0.929952	71.0344	0.990319	118.533	0.985607	134.694	0.993298	134.969	0.994036	2.09757	0.771979	2.83793	0.715639	4.51149	0.887088	2.55486	0.294513	3.09951	0.616847	0	0
6633.33	3.93818	0.594286	23.8344	0.900261	80.223	0.987274	132.404	0.995254	137.438	0.994707	135.651	0.998318	7.07582	0.622401	29.7258	0.961266	78.4437	0.975541	125.263	0.997823	135.633	0.994311	134.88	0.996284	7.7538	0.70686	26.8161	0.937323	70.5783	0.983961	118.805	0.987869	134.287	0.990297	134.969	0.994036	2.09757	0.771979	2.83793	0.715639	4.62627	0.909657	3.34756	0.385892	3.09951	0.616847	0.335934	0.33601
6666.67	3.7088	0.559672	24.2941	0.917625	80.6292	0.992273	132.807	0.998283	137.665	0.996354	135.376	0.996294	7.33885	0.645537	30.2423	0.97797	78.679	0.978467	125.495	0.999668	136.41	1	134.88	0.996284	7.31002	0.666404	26.6052	0.929952	70.319	0.980346	118.533	0.985607	134.694	0.993298	135.374	0.997023	2.09757	0.771979	3.35507	0.846047	3.68881	0.725325	3.34756	0.385892	3.09951	0.616847	0.30986	0.30993
6700	3.8468	0.580497	24.082	0.909613	80.6292	0.992273	132.807	0.998283	137.665	0.996354	135.604	0.997974	7.33885	0.645537	29.2237	0.945028	78.679	0.978467	125.495	0.999668	136.182	0.998329	134.88	0.996284	7.31002	0.666404	26.6052	0.929952	71.0344	0.990319	118.299	0.983667	134.694	0.993298	135.603	0.998705	2.09757	0.771979	2.83793	0.715639	4.07072	0.800421	3.26971	0.376918	3.09951	0.616847	0.335934	0.33601
6733.33	4.1452	0.625526	24.7901	0.93636	80.223	0.987274	132.404	0.995254	137.894	0.99801	135.149	0.994622	7.33885	0.645537	29.9434	0.968302	78.1837	0.972307	125.119	0.996677	136.182	0.998329	135.108	0.997967	7.27982	0.663651	26.6052	0.929952	71.2946	0.993947	118.533	0.985607	134.694	0.993298	135.374	0.997023	2.09757	0.771979	2.02194	0.509873	4.12132	0.81037	3.26971	0.376918	4.8192	0.959089	0.335934	0.33601
6766.67	3.8468	0.580497	24.5453	0.927113	80.8523	0.995019	132.404	0.995254	137.665	0.996354	135.376	0.996294	7.27811	0.640194	29.4367	0.951918	78.4437	0.975541	125.119	0.996677	135.907	0.996317	134.88	0.996284	7.7538	0.70686	26.6052	0.929952	70.319	0.980346	119.23	0.991403	134.694	0.993298	134.969	0.994036	2.50629	0.922401	2.83793	0.715639	4.03088	0.792587	2.55486	0.294513	3.09951	0.616847	0.30986	0.30993
6800	3.76219	0.567729	24.7901	0.93636	80.6292	0.992273	132.176	0.993544	137.665	0.996354	135.376	0.996294	7.27811	0.640194	29.6535	0.958928	78.8791	0.980955	124.846	0.994499	136.182	0.998329	134.88	0.996284	6.4932	0.59194	27.6554	0.96666	70.796	0.986996	119.192	0.991092	134.42	0.991276	135.374	0.997023	2.50629	0.922401	2.83793	0.715639	4.12132	0.81037	3.34756	0.385892	3.45966	0.688522	0	0
6833.33	3.76219	0.567729	25.4649	0.961847	80.8523	0.995019	132.807	0.998283	137.894	0.99801	135.376	0.996294	7.27811	0.640194	29.6535	0.958928	78.4437	0.975541	125.263	0.997823	136.135	0.997987	134.88	0.996284	7.31002	0.666404	27.6554	0.96666	70.796	0.986996	118.533	0.985607	134.562	0.992325	135.374	0.997023	2.09757	0.771979	2.83793	0.715639	4.07072	0.800421	3.34756	0.385892	3.45966	0.688522	0.335934	0.33601
6866.67	4.07711	0.615251	24.7901	0.93636	80.8523	0.995019	132.807	0.998283	137.665	0.996354	135.376	0.996294	7.27811	0.640194	30.2423	0.97797	78.4437	0.975541	125.119	0.996677	136.182	0.998329	134.88	0.996284	7.31002	0.666404	27.6554	0.96666	71.2946	0.993947	118.533	0.985607	134.922	0.994982	134.969	0.994036	1.66657	0.613356	2.83793	0.715639	4.12132	0.81037	2.55486	0.294513	4.8192	0.959089	0.30986	0.30993
6900	3.93818	0.594286	24.7901	0.93636	80.8523	0.995019	132.404	0.995254	137.894	0.99801	135.149	0.994622	7.27811	0.640194	29.7375	0.961644	78.4437	0.975541	124.846	0.994499	135.907	0.996317	134.88	0.996284	7.31002	0.666404	27.44	0.959131	71.0344	0.990319	118.958	0.989143	134.922	0.994982	135.374	0.997023	2.24805	0.827359	2.83793	0.715639	3.70552	0.728612	2.90603	0.334995	3.09951	0.616847	0.335934	0.33601
6933.33	3.6456	0.550135	24.7901	0.93636	80.6292	0.992273	132.807	0.998283	137.665	0.996354	134.699	0.991308	7.27811	0.640194	30.2423	0.97797	79.0529	0.983117	124.846	0.994499	135.907	0.996317	134.88	0.996284	6.86127	0.625495	26.9054	0.940445	71.0344	0.990319	119.653	0.994925	134.826	0.994269	135.65	0.999051	2.09757	0.771979	2.49012	0.627933	4.12132	0.81037	3.7301	0.429989	3.45966	0.688522	0.30986	0.30993
6966.67	4.07711	0.615251	24.7839	0.936124	80.8523	0.995019	132.807	0.998283	137.894	0.99801	135.376	0.996294	7.27811	0.640194	29.9533	0.968624	78.619	0.977721	124.846	0.994499	136.41	1	134.88	0.996284	6.86127	0.625495	27.44	0.959131	71.4889	0.996655	118.958	0.989143	134.694	0.993298	135.374	0.997023	2.42423	0.892199	2.83793	0.715639	4.12132	0.81037	2.86064	0.329762	3.09951	0.616847	0.30986	0.30993
7000	4.07711	0.615251	24.9972	0.944179	80.8523	0.995019	132.807	0.998283	137.665	0.996354	135.376	0.996294	7.27811	0.640194	29.2237	0.945028	78.619	0.977721	124.846	0.994499	135.732	0.995033	134.605	0.994257	7.31002	0.666404	27.44	0.959131	71.7288	1	118.958	0.989143	134.42	0.991276	135.603	0.998705	2.24805	0.827359	2.83793	0.715639	4.51149	0.887088	3.34756	0.385892	3.01335	0.5997	0	0
7033.33	4.1452	0.625526	24.7901	0.93636	80.8523	0.995019	132.404	0.995254	137.665	0.996354	135.149	0.994622	7.27811	0.640194	29.9533	0.968624	78.8791	0.980955	124.615	0.992663	135.907	0.996317	134.88	0.996284	7.27982	0.663651	26.9054	0.940445	71.0344	0.990319	118.299	0.983667	134.516	0.991983	135.374	0.997023	1.92959	0.710157	2.14312	0.540431	4.03088	0.792587	3.26971	0.376918	3.36668	0.670017	0	0
7066.67	4.07711	0.615251	24.7839	0.936124	80.8523	0.995019	132.807	0.998283	137.665	0.996354	135.376	0.996294	7.27811	0.640194	29.7375	0.961644	78.7938	0.979895	125.263	0.997823	136.182	0.998329	134.88	0.996284	7.27982	0.663651	27.1398	0.948638	71.4889	0.996655	119.653	0.994925	135.328	0.997973	135.374	0.997023	2.11506	0.778414	2.83793	0.715639	4.12132	0.81037	3.34756	0.385892	3.01335	0.5997	0	0
7100	4.07711	0.615251	24.9972	0.944179	80.6292	0.992273	132.807	0.998283	137.894	0.99801	135.149	0.994622	7.38992	0.65003	29.9533	0.968624	79.2875	0.986034	125.119	0.996677	136.182	0.998329	135.108	0.997967	6.88506	0.627663	27.44	0.959131	71.2746	0.993667	118.958	0.989143	134.42	0.991276	135.374	0.997023	1.92959	0.710157	2.83793	0.715639	4.02387	0.791208	2.55486	0.294513	3.45966	0.688522	0	0
7133.33	3.76219	0.567729	24.7839	0.936124	81.2571	1	132.404	0.995254	137.665	0.996354	135.376	0.996294	7.13213	0.627354	30.0257	0.970964	78.619	0.977721	125.119	0.996677	136.182	0.998329	134.88	0.996284	7.31002	0.666404	27.44	0.959131	70.796	0.986996	118.958	0.989143	134.694	0.993298	135.374	0.997023	2.42423	0.892199	3.05136	0.769462	4.51149	0.887088	3.34756	0.385892	4.45908	0.88742	0	0
7166.67	4.07711	0.615251	24.7839	0.936124	80.6292	0.992273	133.035	1	137.894	0.99801	135.376	0.996294	7.27811	0.640194	30.0257	0.970964	79.2875	0.986034	124.846	0.994499	135.907	0.996317	135.108	0.997967	6.86127	0.625495	27.44	0.959131	71.4889	0.996655	119.653	0.994925	134.42	0.991276	135.374	0.997023	2.50629	0.922401	2.89831	0.730866	3.70552	0.728612	2.55486	0.294513	3.01335	0.5997	0.30986	0.30993
7200	4.00491	0.604357	24.7839	0.936124	80.6292	0.992273	132.807	0.998283	137.665	0.996354	135.424	0.996645	7.38992	0.65003	30.47	0.985331	78.7938	0.979895	125.263	0.997823	136.182	0.998329	134.88	0.996284	6.45208	0.588192	27.1398	0.948638	71.4889	0.996655	119.42	0.992987	134.922	0.994982	135.374	0.997023	2.24805	0.827359	3.96558	1	4.51149	0.887088	3.26971	0.376918	3.09951	0.616847	0	0
7233.33	4.1452	0.625526	25.4894	0.962772	80.6292	0.992273	132.176	0.993544	137.665	0.996354	135.604	0.997974	7.38992	0.65003	29.9533	0.968624	78.619	0.977721	124.846	0.994499	135.907	0.996317	134.605	0.994257	6.9464	0.633255	27.2289	0.951751	71.056	0.990621	119.653	0.994925	134.969	0.995325	135.603	0.998705	2.24805	0.827359	2.83793	0.715639	4.62627	0.909657	2.55486	0.294513	3.36668	0.670017	0.340296	0.340373
7266.67	4.07711	0.615251	25.4894	0.962772	80.6292	0.992273	132.807	0.998283	137.665	0.996354	135.376	0.996294	7.5177	0.661269	29.7375	0.961644	79.0529	0.983117	124.846	0.994499	136.182	0.998329	134.88	0.996284	7.27982	0.663651	27.44	0.959131	71.2296	0.993041	118.878	0.988477	134.826	0.994269	135.374	0.997023	1.92959	0.710157	2.83793	0.715639	4.03088	0.792587	3.7301	0.429989	3.2275	0.642317	0	0
7300	4.00491	0.604357	25.2394	0.953328	80.6292	0.992273	132.807	0.998283	137.894	0.99801	135.149	0.994622	7.13213	0.627354	30.2515	0.978265	78.7938	0.979895	124.846	0.994499	136.41	1	134.88	0.996284	6.88506	0.627663	27.6554	0.96666	71.4889	0.996655	119.653	0.994925	134.42	0.991276	135.374	0.997023	1.92959	0.710157	2.83793	0.715639	3.70552	0.728612	3.64135	0.419758	3.01335	0.5997	0	0
7333.33	4.07711	0.615251	25.2394	0.953328	80.6292	0.992273	132.404	0.995254	137.665	0.996354	135.102	0.994275	7.5177	0.661269	29.9533	0.968624	79.0529	0.983117	125.119	0.996677	136.182	0.998329	134.88	0.996284	7.28828	0.664423	27.6554	0.96666	71.4889	0.996655	118.958	0.989143	135.374	0.998316	135.374	0.997023	2.09757	0.771979	2.89012	0.728801	4.03088	0.792587	3.26971	0.376918	3.45966	0.688522	0.335934	0.33601
7366.67	4.07711	0.615251	24.8184	0.937425	80.8523	0.995019	132.176	0.993544	137.894	0.99801	135.149	0.994622	7.5177	0.661269	30.0365	0.971315	79.0529	0.983117	125.263	0.997823	136.182	0.998329	135.108	0.997967	7.7007	0.70202	26.9297	0.941293	71.4889	0.996655	119.653	0.994925	134.694	0.993298	135.374	0.997023	2.50629	0.922401	2.83793	0.715639	3.74483	0.736341	3.34756	0.385892	3.36668	0.670017	0	0
7400	4.21081	0.635427	25.4894	0.962772	81.1153	0.998256	132.762	0.997948	137.665	0.996354	135.376	0.996294	7.12548	0.626769	30.0365	0.971315	79.0529	0.983117	124.846	0.994499	136.182	0.998329	134.88	0.996284	7.28828	0.664423	27.7607	0.970341	71.4889	0.996655	119.42	0.992987	135.328	0.997973	135.374	0.997023	2.42423	0.892199	2.83793	0.715639	4.51149	0.887088	3.7301	0.429989	3.36668	0.670017	0.30986	0.30993
7433.33	4.33154	0.653646	25.73	0.97186	80.6292	0.992273	132.807	0.998283	137.665	0.996354	135.604	0.997974	7.49883	0.659609	30.2515	0.978265	79.0529	0.983117	124.615	0.992663	136.41	1	135.108	0.997967	6.93245	0.631984	28.0644	0.980957	71.4889	0.996655	119.149	0.990729	134.694	0.993298	135.374	0.997023	1.92959	0.710157	3.43609	0.866478	4.51149	0.887088	3.7301	0.429989	3.45966	0.688522	0.335934	0.33601
7466.67	4.21081	0.635427	25.0671	0.94682	81.2571	1	132.807	0.998283	137.665	0.996354	135.376	0.996294	7.71593	0.678706	29.8252	0.964481	79.0529	0.983117	124.846	0.994499	136.135	0.997987	134.88	0.996284	7.70519	0.702429	27.2289	0.951751	71.4889	0.996655	119.653	0.994925	135.1	0.99629	135.374	0.997023	1.92959	0.710157	2.83793	0.715639	3.68881	0.725325	2.97026	0.342399	3.01335	0.5997	0.335934	0.33601
7500	4.21081	0.635427	25.9449	0.979975	80.6292	0.992273	132.807	0.998283	137.665	0.996354	135.149	0.994622	7.49883	0.659609	30.2515	0.978265	79.0529	0.983117	125.263	0.997823	136.182	0.998329	134.88	0.996284	7.28828	0.664423	27.4615	0.959883	71.4889	0.996655	119.42	0.992987	134.969	0.995325	135.779	1	2.42423	0.892199	2.49012	0.627933	4.03088	0.792587	3.26971	0.376918	3.09951	0.616847	0.30986	0.30993
7533.33	4.21081	0.635427	25.73	0.97186	80.8523	0.995019	132.807	0.998283	137.894	0.99801	135.376	0.996294	7.49883	0.659609	30.0365	0.971315	79.0529	0.983117	124.846	0.994499	135.504	0.993362	135.383	1	6.93245	0.631984	28.1941	0.985487	71.4889	0.996655	119.653	0.994925	134.826	0.994269	135.374	0.997023	2.24805	0.827359	2.83793	0.715639	4.03088	0.792587	3.26971	0.376918	3.01335	0.5997	0.30986	0.30993
7566.67	4.21081	0.635427	25.73	0.97186	80.8523	0.995019	132.404	0.995254	137.665	0.996354	135.376	0.996294	7.33738	0.645408	30.2515	0.978265	79.4854	0.988495	124.846	0.994499	136.182	0.998329	135.108	0.997967	6.93245	0.631984	27.9753	0.977842	71.2507	0.993336	120.075	0.998436	135.328	0.997973	135.374	0.997023	2.50629	0.922401	3.47772	0.876976	3.68881	0.725325	3.7301	0.429989	3.45966	0.688522	0.30986	0.30993
7600	4.21081	0.635427	25.5183	0.963864	81.2571	1	132.807	0.998283	137.619	0.996024	135.376	0.996294	7.33738	0.645408	30.0365	0.971315	79.4854	0.988495	125.263	0.997823	136.182	0.998329	134.88	0.996284	6.49883	0.592453	27.9753	0.977842	71.4889	0.996655	119.301	0.991993	135.328	0.997973	135.779	1	2.09757	0.771979	2.9204	0.736437	4.51149	0.887088	3.64135	0.419758	3.09951	0.616847	0	0
7633.33	4.21081	0.635427	25.73	0.97186	80.6292	0.992273	132.807	0.998283	137.665	0.996354	135.376	0.996294	7.30531	0.642587	30.5396	0.987582	79.0529	0.983117	125.263	0.997823	136.182	0.998329	135.108	0.997967	6.93245	0.631984	27.9753	0.977842	71.4889	0.996655	120.075	0.998436	134.826	0.994269	135.374	0.997023	2.50629	0.922401	2.9204	0.736437	3.68881	0.725325	3.26971	0.376918	3.45966	0.688522	0	0
7666.67	4.21081	0.635427	25.2695	0.954467	80.8523	0.995019	132.404	0.995254	137.894	0.99801	135.149	0.994622	7.49883	0.659609	30.7655	0.994886	79.7453	0.991727	124.846	0.994499	136.135	0.997987	134.88	0.996284	6.93245	0.631984	27.9753	0.977842	71.6825	0.999355	119.571	0.994243	134.694	0.993298	135.779	1	2.42423	0.892199	2.83793	0.715639	4.51149	0.887088	3.64135	0.419758	4.66377	0.928156	0	0
7700	4.21081	0.635427	25.73	0.97186	80.6292	0.992273	132.807	0.998283	137.391	0.99437	135.604	0.997974	7.49883	0.659609	30.3339	0.980931	79.4854	0.988495	125.536	1	136.41	1	134.88	0.996284	6.93245	0.631984	27.7607	0.970341	71.2296	0.993041	119.843	0.996499	135.1	0.99629	135.374	0.997023	2.09757	0.771979	2.89012	0.728801	4.51149	0.887088	3.34756	0.385892	3.01335	0.5997	0	0
7733.33	4.21081	0.635427	25.5108	0.963581	80.6292	0.992273	132.176	0.993544	137.438	0.994707	135.604	0.997974	7.68949	0.67638	30.3339	0.980931	79.3129	0.98635	125.495	0.999668	135.907	0.996317	134.88	0.996284	6.93245	0.631984	27.9753	0.977842	71.4889	0.996655	119.926	0.99719	135.374	0.998316	135.147	0.995349	2.24805	0.827359	2.83793	0.715639	4.03088	0.792587	3.7301	0.429989	5.02477	1	0	0
7766.67	4.21081	0.635427	25.9696	0.98091	80.6292	0.992273	132.807	0.998283	137.665	0.996354	135.604	0.997974	7.71593	0.678706	30.3339	0.980931	80.1762	0.997087	125.495	0.999668	135.907	0.996317	135.108	0.997967	6.93245	0.631984	27.7607	0.970341	71.6825	0.999355	119.571	0.994243	135.1	0.99629	135.374	0.997023	2.24805	0.827359	2.89012	0.728801	4.03088	0.792587	3.7301	0.429989	3.45966	0.688522	0	0
7800	4.21081	0.635427	25.7208	0.971512	81.2571	1	132.58	0.996576	137.665	0.996354	135.376	0.996294	7.56377	0.665321	30.2647	0.978693	80.1505	0.996766	125.263	0.997823	136.182	0.998329	134.88	0.996284	6.93245	0.631984	27.4615	0.959883	71.4448	0.996041	119.992	0.997745	134.694	0.993298	135.374	0.997023	2.42423	0.892199	2.89831	0.730866	4.02387	0.791208	3.7301	0.429989	3.2275	0.642317	0.340296	0.340373
7833.33	4.21081	0.635427	25.759	0.972955	80.6292	0.992273	132.807	0.998283	137.894	0.99801	135.376	0.996294	7.71593	0.678706	30.3339	0.980931	79.7453	0.991727	124.846	0.994499	135.504	0.993362	134.88	0.996284	7.31322	0.666696	27.7607	0.970341	71.4889	0.996655	119.843	0.996499	134.969	0.995325	135.374	0.997023	2.09757	0.771979	2.83793	0.715639	4.03088	0.792587	3.34756	0.385892	3.45966	0.688522	0	0
7866.67	4.18042	0.630841	25.759	0.972955	80.8523	0.995019	132.807	0.998283	137.894	0.99801	135.376	0.996294	7.71593	0.678706	30.3339	0.980931	79.7453	0.991727	125.263	0.997823	135.907	0.996317	134.88	0.996284	7.31322	0.666696	27.4615	0.959883	71.6825	0.999355	119.34	0.992319	135.1	0.99629	135.374	0.997023	2.11506	0.778414	2.83793	0.715639	4.03088	0.792587	3.7301	0.429989	3.45966	0.688522	0	0
7900	4.29796	0.648578	25.3098	0.955989	80.6292	0.992273	132.176	0.993544	137.894	0.99801	135.376	0.996294	8.0567	0.70868	30.6203	0.990194	79.0529	0.983117	124.846	0.994499	136.135	0.997987	134.88	0.996284	7.2817	0.663822	27.5504	0.962988	71.4889	0.996655	119.843	0.996499	135.1	0.99629	135.779	1	2.42423	0.892199	2.02194	0.509873	3.68881	0.725325	3.34756	0.385892	4.30385	0.856526	0.30986	0.30993
7933.33	4.74243	0.715651	25.1046	0.948237	80.6292	0.992273	132.176	0.993544	137.665	0.996354	135.149	0.994622	7.95436	0.699678	30.1234	0.974124	79.4854	0.988495	125.119	0.996677	135.907	0.996317	134.88	0.996284	7.70519	0.702429	27.4615	0.959883	71.2296	0.993041	119.843	0.996499	135.1	0.99629	135.504	0.997978	2.42423	0.892199	2.9204	0.736437	4.12132	0.81037	3.26971	0.376918	3.36668	0.670017	0	0
7966.67	4.36303	0.658398	25.9696	0.98091	81.2571	1	132.807	0.998283	137.894	0.99801	135.149	0.994622	7.33738	0.645408	30.0515	0.971798	79.4854	0.988495	125.536	1	136.182	0.998329	134.833	0.995938	7.31322	0.666696	27.4615	0.959883	71.6825	0.999355	120.225	0.999678	135.603	1	135.374	0.997023	2.42423	0.892199	2.83793	0.715639	4.12132	0.81037	2.53618	0.29236	3.09951	0.616847	0	0
8000	4.36303	0.658398	25.5515	0.965119	81.2571	1	132.807	0.998283	137.665	0.996354	135.376	0.996294	7.71593	0.678706	30.409	0.98336	80.1762	0.997087	125.495	0.999668	136.41	1	135.383	1	7.68842	0.7009	27.7607	0.970341	71.6825	0.999355	119.843	0.996499	135.603	1	135.374	0.997023	2.12718	0.782874	2.35805	0.594628	3.70552	0.728612	3.34756	0.385892	3.09951	0.616847	0	0
8033.33	4.74243	0.715651	25.5515	0.965119	80.6292	0.992273	132.176	0.993544	137.665	0.996354	135.651	0.998318	7.96233	0.70038	30.409	0.98336	80.1762	0.997087	125.536	1	136.182	0.998329	135.108	0.997967	8.10639	0.739004	28.0644	0.980957	71.4889	0.996655	119.843	0.996499	134.467	0.991622	135.374	0.997023	2.09757	0.771979	2.49012	0.627933	3.68881	0.725325	2.53618	0.29236	3.45966	0.688522	0.340296	0.340373
8066.67	4.46732	0.674135	25.304	0.95577	80.6292	0.992273	132.404	0.995254	137.665	0.996354	135.604	0.997974	7.71593	0.678706	30.3339	0.980931	80.1762	0.997087	125.263	0.997823	136.182	0.998329	135.108	0.997967	7.31322	0.666696	27.5504	0.962988	71.2296	0.993041	119.571	0.994243	135.328	0.997973	135.147	0.995349	2.42423	0.892199	2.83793	0.715639	4.03088	0.792587	3.34756	0.385892	4.66377	0.928156	0.30986	0.30993
8100	4.6956	0.708584	25.5108	0.963581	81.0341	0.997256	132.404	0.995254	138.169	1	135.376	0.996294	7.95436	0.699678	29.8419	0.965019	79.4854	0.988495	125.495	0.999668	136.135	0.997987	134.88	0.996284	7.31322	0.666696	27.7607	0.970341	71.4889	0.996655	119.571	0.994243	135.374	0.998316	135.374	0.997023	2.42423	0.892199	2.83793	0.715639	4.51149	0.887088	2.53618	0.29236	4.30385	0.856526	0	0
8133.33	4.74243	0.715651	25.5108	0.963581	80.6292	0.992273	132.404	0.995254	137.438	0.994707	135.604	0.997974	7.88856	0.69389	30.3339	0.980931	79.7453	0.991727	125.263	0.997823	136.182	0.998329	134.88	0.996284	7.70519	0.702429	27.7607	0.970341	71.4889	0.996655	119.992	0.997745	134.694	0.993298	135.374	0.997023	1.92959	0.710157	2.89375	0.729717	3.68881	0.725325	2.97026	0.342399	3.09951	0.616847	0	0
8166.67	4.46732	0.674135	25.9987	0.982007	80.6292	0.992273	132.404	0.995254	137.894	0.99801	135.376	0.996294	7.71593	0.678706	30.1234	0.974124	80.4105	1	125.536	1	136.182	0.998329	134.88	0.996284	7.31322	0.666696	27.4615	0.959883	71.4448	0.996041	119.992	0.997745	135.1	0.99629	135.779	1	2.24805	0.827359	3.43609	0.866478	4.62627	0.909657	3.34756	0.385892	3.09951	0.616847	0.30986	0.30993
8200	4.36303	0.658398	25.7511	0.972656	80.3672	0.989048	133.035	1	137.665	0.996354	135.604	0.997974	7.93147	0.697665	30.6296	0.990492	79.9164	0.993855	125.536	1	136.41	1	135.108	0.997967	7.31322	0.666696	28.2933	0.988955	71.6825	0.999355	119.992	0.997745	135.374	0.998316	135.1	0.994999	2.24805	0.827359	2.83793	0.715639	4.03088	0.792587	3.26971	0.376918	3.09951	0.616847	0	0
8233.33	4.36303	0.658398	25.96	0.980548	81.0341	0.997256	132.176	0.993544	137.438	0.994707	135.376	0.996294	7.95436	0.699678	30.6296	0.990492	79.4854	0.988495	125.536	1	135.907	0.996317	134.88	0.996284	7.01115	0.639158	27.7607	0.970341	71.4889	0.996655	119.992	0.997745	135.374	0.998316	135.779	1	2.09757	0.771979	2.89375	0.729717	4.03088	0.792587	3.7301	0.429989	3.45966	0.688522	0.30986	0.30993
8266.67	4.36303	0.658398	25.5453	0.964884	80.6292	0.992273	132.807	0.998283	137.894	0.99801	135.376	0.996294	7.77329	0.683751	30.6296	0.990492	80.1762	0.997087	125.263	0.997823	135.907	0.996317	134.88	0.996284	7.2817	0.663822	27.7607	0.970341	71.4448	0.996041	120.264	1	135.374	0.998316	135.779	1	2.50629	0.922401	2.89831	0.730866	4.51149	0.887088	3.34756	0.385892	3.45966	0.688522	0.340296	0.340373
8300	4.96681	0.749511	25.5453	0.964884	80.6292	0.992273	132.404	0.995254	137.665	0.996354	135.149	0.994622	8.21194	0.722336	30.6296	0.990492	79.4854	0.988495	124.846	0.994499	135.907	0.996317	135.108	0.997967	7.31469	0.66683	27.2521	0.952563	71.6825	0.999355	119.992	0.997745	135.1	0.99629	135.779	1	2.09757	0.771979	2.83793	0.715639	4.03088	0.792587	3.7301	0.429989	3.82101	0.760434	0	0
8333.33	4.46732	0.674135	25.5453	0.964884	80.6292	0.992273	132.176	0.993544	137.665	0.996354	135.424	0.996645	7.95436	0.699678	30.6296	0.990492	79.7453	0.991727	125.263	0.997823	135.907	0.996317	134.88	0.996284	7.31322	0.666696	28.0795	0.981483	71.4889	0.996655	119.571	0.994243	135.374	0.998316	135.552	0.998328	2.50629	0.922401	3.35507	0.846047	4.03088	0.792587	3.7301	0.429989	5.02477	1	0	0
8366.67	4.96681	0.749511	25.3428	0.957233	81.2571	1	132.404	0.995254	137.665	0.996354	135.376	0.996294	7.95436	0.699678	30.4199	0.983713	79.9164	0.993855	125.263	0.997823	135.907	0.996317	134.88	0.996284	7.36856	0.671741	27.7812	0.971058	71.6825	0.999355	119.992	0.997745	135.054	0.99595	135.1	0.994999	2.50629	0.922401	2.83793	0.715639	4.02387	0.791208	2.27861	0.262668	3.36668	0.670017	0	0
8400	4.36303	0.658398	25.5453	0.964884	81.2571	1	132.807	0.998283	137.665	0.996354	135.149	0.994622	7.93147	0.697665	30.6296	0.990492	79.9164	0.993855	125.263	0.997823	136.182	0.998329	134.833	0.995938	7.31322	0.666696	27.7812	0.971058	71.2296	0.993041	119.992	0.997745	134.694	0.993298	135.779	1	2.33506	0.859381	2.83793	0.715639	3.68881	0.725325	2.86064	0.329762	3.09951	0.616847	0	0
8433.33	4.6956	0.708584	25.5453	0.964884	80.892	0.995507	132.404	0.995254	137.438	0.994707	135.149	0.994622	8.21194	0.722336	30.6296	0.990492	79.9164	0.993855	125.119	0.996677	136.135	0.997987	134.88	0.996284	6.9399	0.632663	28.0795	0.981483	71.6825	0.999355	119.992	0.997745	135.603	1	135.374	0.997023	2.24805	0.827359	3.47772	0.876976	3.68881	0.725325	3.34756	0.385892	3.01335	0.5997	0.335934	0.33601
8466.67	4.36303	0.658398	25.3428	0.957233	80.6292	0.992273	132.807	0.998283	137.894	0.99801	135.376	0.996294	7.93147	0.697665	30.4199	0.983713	79.9164	0.993855	125.263	0.997823	136.182	0.998329	134.88	0.996284	7.70519	0.702429	28.6093	1	71.2507	0.993336	119.761	0.995823	135.374	0.998316	135.374	0.997023	2.33506	0.859381	2.89012	0.728801	4.03088	0.792587	2.55486	0.294513	3.45966	0.688522	0	0
8500	4.36303	0.658398	25.5453	0.964884	81.2571	1	132.807	0.998283	137.665	0.996354	135.604	0.997974	7.93147	0.697665	30.4199	0.983713	79.9164	0.993855	125.536	1	136.135	0.997987	134.88	0.996284	7.31469	0.66683	28.6093	1	71.2296	0.993041	119.761	0.995823	135.374	0.998316	135.504	0.997978	2.24805	0.827359	2.83793	0.715639	4.03088	0.792587	2.53618	0.29236	3.09951	0.616847	0.335934	0.33601
8533.33	4.36303	0.658398	25.7922	0.97421	80.6292	0.992273	132.807	0.998283	137.665	0.996354	135.376	0.996294	8.06544	0.709449	30.6296	0.990492	80.1762	0.997087	125.536	1	135.907	0.996317	134.88	0.996284	7.01115	0.639158	28.3111	0.989577	71.2507	0.993336	119.761	0.995823	134.922	0.994982	135.779	1	2.50629	0.922401	3.43609	0.866478	4.03088	0.792587	2.53618	0.29236	3.45966	0.688522	0	0
8566.67	4.36303	0.658398	25.3428	0.957233	81.2571	1	132.807	0.998283	137.665	0.996354	135.376	0.996294	8.1171	0.713994	30.1392	0.974634	80.1505	0.996766	125.119	0.996677	135.907	0.996317	135.108	0.997967	7.31469	0.66683	28.6093	1	71.4889	0.996655	119.992	0.997745	135.1	0.99629	135.779	1	2.24805	0.827359	2.89831	0.730866	4.03088	0.792587	2.53618	0.29236	3.45966	0.688522	0	0
8600	4.37081	0.659573	25.9904	0.981694	80.6292	0.992273	132.807	0.998283	137.665	0.996354	135.149	0.994622	8.14885	0.716786	30.6296	0.990492	79.9164	0.993855	125.536	1	135.907	0.996317	134.88	0.996284	7.7391	0.705521	28.3111	0.989577	71.4448	0.996041	120.142	0.998988	135.374	0.998316	135.779	1	2.42423	0.892199	3.37019	0.849859	4.51149	0.887088	3.34756	0.385892	3.45966	0.688522	0.696475	0.696633
8633.33	4.51132	0.680776	25.9904	0.981694	80.6292	0.992273	132.807	0.998283	137.665	0.996354	135.376	0.996294	8.14885	0.716786	30.6296	0.990492	79.9164	0.993855	125.263	0.997823	136.41	1	134.88	0.996284	7.01115	0.639158	28.6093	1	71.6825	0.999355	119.761	0.995823	134.969	0.995325	135.374	0.997023	2.09757	0.771979	3.35507	0.846047	4.9125	0.965938	3.34756	0.385892	3.36668	0.670017	0	0
8666.67	4.86898	0.734748	26.475	1	81.2571	1	132.807	0.998283	137.894	0.99801	135.149	0.994622	7.93147	0.697665	30.4199	0.983713	79.8913	0.993543	124.846	0.994499	136.41	1	134.88	0.996284	6.9399	0.632663	28.3111	0.989577	71.4448	0.996041	119.491	0.993575	134.969	0.995325	135.779	1	2.24805	0.827359	3.37019	0.849859	3.70552	0.728612	2.55486	0.294513	3.45966	0.688522	0	0
8700	4.65594	0.702599	25.7856	0.97396	81.2571	1	132.404	0.995254	137.665	0.996354	135.604	0.997974	8.21194	0.722336	30.9236	1	79.9164	0.993855	125.263	0.997823	135.907	0.996317	134.605	0.994257	7.36856	0.671741	28.6093	1	71.2507	0.993336	119.992	0.997745	135.1	0.99629	135.779	1	2.42423	0.892199	2.83793	0.715639	4.03088	0.792587	3.26971	0.376918	3.45966	0.688522	0	0
8733.33	4.86898	0.734748	26.2373	0.991022	80.6292	0.992273	132.176	0.993544	137.665	0.996354	135.149	0.994622	8.14885	0.716786	30.4199	0.983713	80.1505	0.996766	124.846	0.994499	136.182	0.998329	134.88	0.996284	7.36856	0.671741	28.0795	0.981483	71.4889	0.996655	119.992	0.997745	134.969	0.995325	135.147	0.995349	2.09757	0.771979	3.43609	0.866478	3.68881	0.725325	2.86771	0.330577	3.36668	0.670017	0.335934	0.33601
	6.62674		26.475		81.2571		133.035		138.169		135.88		11.3686		30.9236		80.4105		125.536		136.41		135.383		10.9693		28.6093		71.7288		120.264		135.603		135.779		2.71714		3.96558		5.08573		8.67487		5.02477		0.999774

## Sheet: CV15
	0	0	1	1	2	2	3	3	4	4	5	5	6	6	7	7	8	8	9	9	10	10	11	11	12	12	13	13	14	14	15	15	16	16	17	17	18	18	19	19	20	20	21	21	22	22	23	23
Time	delta e	norm	delta e	norm	delta e	norm	delta e	norm	delta e	norm	delta e	norm	delta e	norm	delta e	norm	delta e	norm	delta e	norm	delta e	norm	delta e	norm	delta e	norm	delta e	norm	delta e	norm	delta e	norm	delta e	norm	delta e	norm	delta e	norm	delta e	norm	delta e	norm	delta e	norm	delta e	norm	delta e	norm
0	0	0	0	0	0	0	0	0	0	0	0	0	0	0	0	0	0	0	0	0	0	0	0	0	0	0	0	0	0	0	0	0	0	0	0	0	0	0	0	0	0	0	0	0	0	0	0	0
33.3333	1.23509	0.28125	0	0	1.94512	0.048541	1.7869	0.025311	1.31391	0.0151022	3.04719	0.0374682	1.18802	0.184336	0	0	0.474249	0.0112798	0.42974	0.00593856	0	0	1.90379	0.0237941	0.483936	0.0904492	0	0	0.432233	0.01026	0.436741	0.00608616	0.33478	0.00403971	1.14922	0.0153135	0	0	0.646119	0.283424	0.481562	0.12909	0.654114	0.0579018	0.366264	0.0365956	0.22912	0.0971333
66.6667	0.557677	0.126992	0.413971	0.0245229	1.54356	0.03852	4.11851	0.0583377	2.45688	0.0282396	4.62369	0.0568529	0.847448	0.131493	0	0	0.419385	0.0099749	2.44168	0.0337415	1.09111	0.0123785	4.13078	0.0516278	0	0	0	0	0	0	0.619917	0.0086388	0.372786	0.00449831	1.79557	0.0239262	0.559434	0.213653	0.411886	0.180676	0.481562	0.12909	0	0	0	0	0	0
100	0.557677	0.126992	0.413971	0.0245229	1.17845	0.0294085	4.32498	0.0612623	2.12011	0.0243687	7.52749	0.0925582	0.847448	0.131493	0.492036	0.0290139	0.472239	0.011232	1.62988	0.0225232	0.696223	0.00789859	5.67812	0.0709669	0.903808	0.168925	0	0	0	0	1.4764	0.0205743	0.726427	0.00876562	3.14479	0.0419048	1.09548	0.418375	0.646119	0.283424	0	0	0	0	0.365293	0.0364985	0.22912	0.0971333
133.333	1.08299	0.246613	0.413971	0.0245229	0	0	4.32498	0.0612623	2.47039	0.0283949	9.55048	0.117433	0.847448	0.131493	0.492036	0.0290139	1.4137	0.0336243	2.46215	0.0340244	0.971715	0.011024	7.11766	0.0889587	0	0	0.977814	0.0710636	0	0	1.738	0.0242197	0.60881	0.00734636	3.86971	0.0515644	1.09548	0.418375	0.646119	0.283424	0.420388	0.112691	0.654114	0.0579018	0	0	0.22912	0.0971333
166.667	1.57234	0.358047	0.413971	0.0245229	0.497462	0.0124143	3.29802	0.0467157	2.59607	0.0298395	11.874	0.146003	0.847448	0.131493	0.492036	0.0290139	1.86096	0.0442621	2.04512	0.0282614	1.64925	0.0187106	8.88785	0.111083	0.525447	0.0982077	0.977814	0.0710636	0	0	1.89693	0.0264345	0.557128	0.00672273	3.86971	0.0515644	0.751738	0.287095	0.959954	0.42109	0.420388	0.112691	0.480511	0.0425345	0.729621	0.0729006	0.458651	0.194441
200	1.08299	0.246613	0	0	0.890697	0.0222276	3.29802	0.0467157	2.19018	0.0251742	14.3494	0.176441	1.34253	0.208311	0.577086	0.0340291	1.86096	0.0442621	3.27416	0.0452456	1.99724	0.0226585	10.1757	0.127179	0.648972	0.121295	1.50151	0.109123	0.432233	0.01026	2.59818	0.0362067	1.48512	0.0179205	4.60234	0.0613269	0.751738	0.287095	1.28762	0.564822	0.420388	0.112691	0.480511	0.0425345	0.729621	0.0729006	0	0
233.333	1.7151	0.390555	1.24219	0.0735849	0.890697	0.0222276	3.67775	0.0520945	1.96721	0.0226112	16.6504	0.204734	2.68985	0.417365	0.639814	0.0377279	1.4137	0.0336243	3.5506	0.0490657	2.44626	0.0277526	12.1225	0.151511	0.648972	0.121295	0.977814	0.0710636	0	0	3.02612	0.0421702	0.723583	0.0087313	6.09499	0.0812167	0.679713	0.259588	0.959954	0.42109	0.420388	0.112691	0.758705	0.0671601	0.555818	0.055535	0.22912	0.0971333
266.667	1.08299	0.246613	1.70841	0.101203	0.890697	0.0222276	4.0572	0.0574693	2.50303	0.0287701	19.0747	0.234543	2.68985	0.417365	0.639814	0.0377279	1.86096	0.0442621	3.69146	0.0510122	1.92659	0.021857	13.9696	0.174596	0.586825	0.109679	0.977814	0.0710636	0	0	2.52838	0.035234	1.85391	0.0223707	6.09499	0.0812167	1.09548	0.418375	1.28762	0.564822	0.384802	0.103152	0.480511	0.0425345	0.729621	0.0729006	0	0
300	1.23509	0.28125	1.70841	0.101203	2.58916	0.0646134	4.81451	0.0681964	2.54594	0.0292632	21.8866	0.269118	2.48739	0.385951	0.639814	0.0377279	2.7732	0.0659594	2.87961	0.0397933	1.75413	0.0199004	15.9934	0.19989	1.13539	0.212208	0.977814	0.0710636	0.485628	0.0115274	4.01419	0.0559394	2.22172	0.026809	7.85101	0.104616	1.09548	0.418375	1.28762	0.564822	0.728733	0.195348	0.480511	0.0425345	1.09299	0.109207	0	0
333.333	1.57234	0.358047	1.70841	0.101203	2.58916	0.0646134	5.32171	0.0753808	3.51373	0.0403871	24.7903	0.304821	3.31061	0.513684	1.31144	0.0773316	3.72527	0.088604	3.39859	0.046965	1.97696	0.0224285	17.7929	0.222382	1.13539	0.212208	0.977814	0.0710636	0.54255	0.0128786	4.01419	0.0559394	2.22172	0.026809	8.03049	0.107008	1.09548	0.418375	1.28762	0.564822	0.748092	0.200537	0.383638	0.0339594	0.729621	0.0729006	0.160668	0.0681137
366.667	2.06548	0.470342	0.945988	0.0560386	3.02286	0.0754363	4.61149	0.0653207	4.04787	0.0465266	27.3391	0.336163	2.79967	0.434406	0.639814	0.0377279	4.17508	0.0993027	3.39859	0.046965	1.97935	0.0224556	19.3871	0.242306	1.13539	0.212208	1.50151	0.109123	0.932978	0.0221462	3.36596	0.0469061	1.32723	0.0160153	8.43488	0.112396	0.751738	0.287095	1.53743	0.674405	0.420388	0.112691	0.758705	0.0671601	1.09299	0.109207	0	0
400	2.06548	0.470342	2.18212	0.129265	4.73479	0.118158	4.98866	0.0706631	5.51724	0.0634156	29.0923	0.35772	3.31061	0.513684	1.31144	0.0773316	5.36358	0.12757	4.23458	0.0585176	2.14565	0.0243423	20.7863	0.259793	1.13539	0.212208	0.977814	0.0710636	1.7695	0.0420028	4.85632	0.0676749	1.66794	0.0201266	9.12202	0.121552	1.09548	0.418375	1.28762	0.564822	0.930716	0.249492	0.383638	0.0339594	1.09299	0.109207	0	0
433.333	1.57234	0.358047	3.41529	0.202315	5.16228	0.128826	5.73983	0.0813033	6.69036	0.0768996	32.677	0.401797	2.79967	0.434406	1.87034	0.110288	5.59328	0.133034	4.54401	0.0627935	2.67523	0.0303503	24.0359	0.300408	1.13539	0.212208	0.977814	0.0710636	1.93433	0.0459153	3.36596	0.0469061	1.71795	0.0207301	11.0051	0.146644	0.751738	0.287095	1.28762	0.564822	0.748092	0.200537	0.769079	0.0680783	1.09299	0.109207	0.309322	0.131134
466.667	2.20264	0.501576	3.41529	0.202315	5.16228	0.128826	6.2204	0.0881105	10.1024	0.116118	33.9875	0.417911	3.31061	0.513684	1.72086	0.101474	6.24122	0.148445	5.06531	0.0699974	3.00566	0.0340989	25.2014	0.314974	1.13539	0.212208	0.977814	0.0710636	1.93433	0.0459153	4.85632	0.0676749	2.01677	0.0243359	11.3864	0.151725	1.09548	0.418375	1.28762	0.564822	0	0	0.769079	0.0680783	1.09299	0.109207	0.160668	0.0681137
500	1.7151	0.390555	3.41529	0.202315	5.5894	0.139485	6.04259	0.0855918	12.4053	0.142588	37.1779	0.457141	3.31061	0.513684	2.43315	0.143476	6.24122	0.148445	5.47873	0.0757104	3.24004	0.036758	27.0919	0.338602	1.13539	0.212208	1.50151	0.109123	1.7695	0.0420028	4.85632	0.0676749	1.43573	0.0173246	13.239	0.176412	1.09548	0.418375	1.28762	0.564822	0.728733	0.195348	2.01699	0.178543	0.709469	0.0708871	0.309322	0.131134
533.333	2.06548	0.470342	3.41529	0.202315	7.29871	0.182142	6.04259	0.0855918	15.11	0.173676	39.2396	0.482491	3.53553	0.548584	1.87034	0.110288	6.48573	0.15426	5.89087	0.0814057	4.06194	0.0460824	28.5538	0.356874	1.13539	0.212208	0.771834	0.0560937	1.93433	0.0459153	4.20185	0.0585545	2.43252	0.0293527	13.0568	0.173984	1.09548	0.418375	1.28762	0.564822	0.728733	0.195348	2.01699	0.178543	0.415867	0.0415516	0.309322	0.131134
566.667	2.06548	0.470342	3.88343	0.230047	7.29871	0.182142	5.91197	0.0837416	18.013	0.207043	41.5212	0.510546	3.31061	0.513684	2.43315	0.143476	7.12403	0.169442	6.30173	0.0870835	5.61124	0.063659	29.2743	0.36588	0.940703	0.17582	0.771834	0.0560937	2.40145	0.0570035	5.27572	0.0735194	1.66515	0.0200929	13.8837	0.185003	1.09548	0.418375	1.28762	0.564822	0.384802	0.103152	2.37814	0.210511	1.298	0.12969	0.160668	0.0681137
600	2.06548	0.470342	3.88343	0.230047	8.3069	0.207301	5.47351	0.077531	20.5362	0.236045	43.2089	0.531298	3.31061	0.513684	2.43315	0.143476	7.12403	0.169442	6.30173	0.0870835	6.34512	0.0719848	31.2422	0.390475	0.940703	0.17582	0.977814	0.0710636	2.40145	0.0570035	5.27572	0.0735194	2.30699	0.0278378	15.3414	0.204426	1.09548	0.418375	1.28762	0.564822	0.748092	0.200537	2.37814	0.210511	1.298	0.12969	0.309322	0.131134
633.333	2.06548	0.470342	4.35245	0.257831	8.56194	0.213666	5.49497	0.0778349	23.9955	0.275806	45.5029	0.559505	3.31061	0.513684	2.43315	0.143476	8.54517	0.203243	7.11971	0.0983871	8.252	0.0936183	33.0077	0.41254	0.940703	0.17582	0.977814	0.0710636	2.24334	0.0532503	5.69394	0.0793475	2.30699	0.0278378	15.3414	0.204426	1.09548	0.418375	1.28762	0.564822	0.748092	0.200537	1.31253	0.116184	1.298	0.12969	0.160668	0.0681137
666.667	2.55877	0.582674	4.35245	0.257831	8.9813	0.224131	5.16953	0.0732251	26.5696	0.305394	47.2144	0.58055	3.8291	0.594135	4.44378	0.262037	8.54517	0.203243	7.52683	0.104013	9.75025	0.110616	35.5832	0.44473	0.940703	0.17582	0.771834	0.0560937	2.87148	0.0681606	5.69394	0.0793475	2.30699	0.0278378	16.9555	0.225935	1.09548	0.418375	0.646119	0.283424	0.384802	0.103152	1.31253	0.116184	0.955599	0.0954794	0.521091	0.220912
700	3.26177	0.742757	6.04836	0.358294	9.55751	0.238511	4.79192	0.0678764	28.9869	0.333178	49.3072	0.606282	3.8291	0.594135	4.44378	0.262037	9.42207	0.2241	7.93273	0.109622	11.6738	0.132438	36.996	0.462387	1.34911	0.252152	0.977814	0.0710636	3.87273	0.0919274	5.03421	0.0701539	2.30699	0.0278378	17.5767	0.234213	1.09548	0.418375	1.28762	0.564822	0.384802	0.103152	2.76002	0.244315	0.639031	0.0638492	0.521091	0.220912
733.333	3.26177	0.742757	6.23477	0.369336	11.2553	0.280879	4.7544	0.067345	31.7591	0.365042	51.2065	0.629636	3.65966	0.567844	4.44378	0.262037	9.86015	0.23452	8.4622	0.116939	13.3957	0.151974	37.7244	0.471491	1.74721	0.32656	1.50151	0.109123	4.33467	0.102893	4.61853	0.0643611	2.13687	0.0257851	18.3699	0.244782	1.0885	0.415706	1.28762	0.564822	0.384802	0.103152	1.68695	0.149328	0.639031	0.0638492	0.309322	0.131134
766.667	2.55877	0.582674	6.04836	0.358294	10.3871	0.259213	4.86145	0.0688613	34.374	0.395098	53.2164	0.65435	4.18642	0.649577	4.44378	0.262037	11.4801	0.27305	8.7409	0.12079	15.9575	0.181037	39.9574	0.499399	0.940703	0.17582	1.87723	0.136429	4.33467	0.102893	5.03421	0.0701539	2.33712	0.0282015	18.8739	0.251498	1.09548	0.418375	0.646119	0.283424	0.748092	0.200537	2.37814	0.210511	0.632213	0.063168	0.521091	0.220912
800	3.74946	0.853812	6.97466	0.413166	11.7819	0.294022	5.30004	0.0750738	36.4411	0.418858	54.7744	0.673507	4.66698	0.724142	4.99819	0.294728	11.2834	0.268371	10.7892	0.149095	17.8122	0.202077	41.293	0.516093	1.74721	0.32656	1.31429	0.0955173	4.7979	0.113888	5.44884	0.0759318	2.63012	0.0317371	20.1533	0.268546	1.09548	0.418375	2.27969	1	0.384802	0.103152	3.03203	0.268393	0.639031	0.0638492	0.521091	0.220912
833.333	3.74946	0.853812	6.97466	0.413166	11.3401	0.282995	6.62029	0.0937748	38.743	0.445315	56.8303	0.698787	3.65966	0.567844	4.99819	0.294728	11.718	0.278707	9.94421	0.137419	19.4508	0.220668	43.1471	0.539266	1.13539	0.212208	2.05345	0.149236	4.7979	0.113888	5.34455	0.0744785	2.33712	0.0282015	21.0301	0.28023	1.09548	0.418375	0.646119	0.283424	0.384802	0.103152	3.41204	0.302032	0.581852	0.0581362	0.521091	0.220912
866.667	3.74946	0.853812	7.15175	0.423656	11.7488	0.293194	7.53442	0.106723	41.5182	0.477213	57.9218	0.712208	4.47388	0.69418	5.55096	0.327324	12.3425	0.293562	10.4642	0.144604	21.6003	0.245053	44.587	0.557261	1.13539	0.212208	1.31429	0.0955173	4.7979	0.113888	6.94136	0.0967308	2.63012	0.0317371	21.798	0.290462	1.09548	0.418375	1.28762	0.564822	0.384802	0.103152	3.15575	0.279345	0.581852	0.0581362	0.521091	0.220912
900	3.74946	0.853812	7.15175	0.423656	11.7341	0.292828	8.54693	0.121065	44.3829	0.510141	59.6555	0.733525	5.18172	0.804011	5.55096	0.327324	13.2029	0.314025	10.8611	0.15009	24.321	0.27592	45.661	0.570685	1.13539	0.212208	2.05345	0.149236	5.26154	0.124894	6.94136	0.0967308	2.30353	0.0277962	22.3843	0.298274	0.751738	0.287095	2.27969	1	0.384802	0.103152	4.49262	0.397683	0.581852	0.0581362	0.309322	0.131134
933.333	4.23658	0.964737	8.06719	0.477885	12.2868	0.306622	10.607	0.150245	46.7514	0.537365	60.8326	0.747999	5.51709	0.856048	7.0183	0.413848	13.4494	0.319887	12.3776	0.171046	26.0503	0.295538	47.0196	0.587665	1.52176	0.284422	2.05345	0.149236	5.26154	0.124894	6.40064	0.0891955	2.51163	0.0303073	23.7201	0.316074	1.09548	0.418375	0.646119	0.283424	0.384802	0.103152	3.41204	0.302032	0.847195	0.0846482	0.436972	0.18525
966.667	3.74946	0.853812	7.89738	0.467826	11.8762	0.296374	12.4512	0.176369	48.7956	0.560861	62.6509	0.770357	4.99476	0.775002	7.0183	0.413848	12.4743	0.296697	11.6517	0.161014	28.3219	0.32131	48.815	0.610105	1.13539	0.212208	1.31429	0.0955173	5.26154	0.124894	6.68596	0.0931716	2.51163	0.0303073	24.0122	0.319967	0.751738	0.287095	1.28762	0.564822	0.384802	0.103152	3.41204	0.302032	0.847195	0.0846482	0.160668	0.0681137
1000	4.23658	0.964737	8.06719	0.477885	12.1415	0.302994	14.8781	0.210745	50.1411	0.576326	63.5304	0.781171	4.99476	0.775002	7.56307	0.445972	12.9068	0.306983	12.0453	0.166453	29.6061	0.335879	50.1273	0.626507	1.68082	0.31415	1.31429	0.0955173	5.72504	0.135896	6.68596	0.0931716	2.54312	0.0306872	24.1852	0.322271	1.09548	0.418375	0.646119	0.283424	0.384802	0.103152	3.15575	0.279345	1.17178	0.117079	0.309322	0.131134
1033.33	4.23658	0.964737	8.97917	0.531909	12.1597	0.303448	16.735	0.237047	52.193	0.599911	64.5289	0.793448	5.18172	0.804011	7.97203	0.470087	13.5121	0.321379	12.4378	0.171877	31.8763	0.361634	50.845	0.635477	1.13539	0.212208	2.23527	0.16245	6.7318	0.159793	7.22004	0.100614	2.54312	0.0306872	25.2114	0.335945	1.09548	0.418375	1.28762	0.564822	0.384802	0.103152	3.80456	0.336777	1.17178	0.117079	0.321794	0.136421
1066.67	4.39143	1	8.97917	0.531909	12.2883	0.306658	18.5741	0.263098	54.1027	0.621861	65.6459	0.807184	5.18172	0.804011	8.50603	0.501575	13.9403	0.331564	12.8292	0.177286	33.4021	0.378945	52.3027	0.653695	1.13539	0.212208	2.23527	0.16245	7.19016	0.170674	8.31571	0.115883	2.65039	0.0319816	25.4933	0.339702	0.751738	0.287095	0.646119	0.283424	0.384802	0.103152	3.80456	0.336777	1.17178	0.117079	0.321794	0.136421
1100	4.39143	1	9.43349	0.558822	12.7104	0.317192	20.5966	0.291746	56.2314	0.646329	67.0084	0.823936	5.18172	0.804011	9.03902	0.533004	14.7936	0.351861	13.2195	0.18268	34.6109	0.392658	53.711	0.671296	1.68082	0.31415	2.78628	0.202495	7.19016	0.170674	7.5049	0.104584	2.65039	0.0319816	26.9573	0.35921	1.09548	0.418375	0.646119	0.283424	0.384802	0.103152	3.15575	0.279345	1.51881	0.151753	0.321794	0.136421
1133.33	3.90915	0.890176	8.68524	0.514497	11.2363	0.280404	22.9094	0.324506	57.9888	0.666529	67.6111	0.831347	5.18172	0.804011	8.64693	0.509884	15.2187	0.36197	12.6415	0.174693	37.732	0.428066	55.0991	0.688646	1.68082	0.31415	1.87723	0.136429	7.8391	0.186078	7.62807	0.1063	2.80254	0.0338175	27.7916	0.370328	1.09548	0.418375	0.646119	0.283424	0.705424	0.189099	4.88383	0.432313	1.87648	0.18749	0.321794	0.136421
1166.67	3.67047	0.835826	9.30422	0.551164	10.7408	0.26804	24.9762	0.353782	60.516	0.695577	69.2958	0.852063	5.69889	0.884257	9.90273	0.583935	14.6914	0.349428	13.0286	0.180042	39.5514	0.448707	56.6121	0.707555	1.13539	0.212208	1.87723	0.136429	7.8391	0.186078	8.03497	0.111971	3.00319	0.0362388	28.9467	0.385719	0.751738	0.287095	0.646119	0.283424	0.384802	0.103152	3.56127	0.315241	1.51881	0.151753	0.436972	0.18525
1200	3.67047	0.835826	8.72917	0.5171	9.93635	0.247965	27.8341	0.394263	62.1891	0.714807	69.4012	0.853358	5.69889	0.884257	9.90273	0.583935	14.6914	0.349428	12.4759	0.172403	41.8861	0.475194	57.561	0.719415	1.68082	0.31415	2.78628	0.202495	9.31994	0.221229	8.03497	0.111971	3.75675	0.0453317	29.6594	0.395216	0.751738	0.287095	0.646119	0.283424	0.450624	0.120796	3.9741	0.351784	1.87648	0.18749	0.620447	0.263033
1233.33	4.15765	0.946764	8.72917	0.5171	9.11601	0.227493	29.0497	0.411481	63.5811	0.730807	70.5868	0.867936	5.69889	0.884257	9.90273	0.583935	14.6075	0.347434	11.9515	0.165157	42.8921	0.486607	58.5011	0.731165	1.13539	0.212208	2.78628	0.202495	8.29258	0.196842	9.27803	0.129293	3.75675	0.0453317	30.4763	0.406101	0.751738	0.287095	0.646119	0.283424	0.705424	0.189099	3.9741	0.351784	2.39535	0.239333	0.620447	0.263033
1266.67	4.15765	0.946764	9.06782	0.53716	8.87223	0.221409	31.4214	0.445076	65.0942	0.748199	71.0315	0.873404	5.69889	0.884257	9.52021	0.561379	13.6973	0.325785	11.2337	0.155239	44.8815	0.509177	59.4171	0.742613	1.68082	0.31415	3.34356	0.242996	9.76973	0.231905	9.53664	0.132897	4.39065	0.052981	31.1802	0.415482	0.559434	0.213653	0.646119	0.283424	0.450624	0.120796	3.9741	0.351784	2.04106	0.203934	0.620447	0.263033
1300	4.0302	0.917741	9.51801	0.563829	8.43341	0.210458	33.4924	0.474411	66.8551	0.768438	72.1058	0.886615	5.69889	0.884257	11.4917	0.677631	14.6929	0.349465	9.80101	0.13544	46.3691	0.526054	60.6016	0.757417	2.40444	0.449398	3.34356	0.242996	9.76973	0.231905	9.94138	0.138537	5.20106	0.0627599	32.295	0.430336	1.09548	0.418375	0.646119	0.283424	0.450624	0.120796	3.9741	0.351784	2.39535	0.239333	0.93233	0.395252
1333.33	4.15765	0.946764	8.96368	0.530991	8.41126	0.209906	35.3302	0.500444	67.4727	0.775537	72.185	0.887588	5.51709	0.856048	10.5813	0.623946	14.2186	0.338183	8.66703	0.119769	48.3786	0.548852	61.1095	0.763765	1.68082	0.31415	3.34356	0.242996	10.2192	0.242573	9.94138	0.138537	5.20106	0.0627599	32.8137	0.437248	1.09548	0.418375	0.646119	0.283424	0.450624	0.120796	4.61601	0.408607	2.75598	0.275366	0.93233	0.395252
1366.67	3.96564	0.90304	9.1871	0.544226	8.21428	0.20499	37.3057	0.528427	68.7868	0.790642	72.4149	0.890415	6.21715	0.964672	10.5813	0.623946	13.7656	0.327408	7.77365	0.107424	48.842	0.554109	61.6133	0.770061	1.68082	0.31415	3.34356	0.242996	10.668	0.253228	9.65116	0.134493	4.62439	0.0558014	33.7338	0.449509	0.559434	0.213653	0	0	0.450624	0.120796	3.9741	0.351784	2.75598	0.275366	0.582011	0.246738
1400	3.4784	0.792088	8.65946	0.51297	8.22271	0.2052	39.0589	0.55326	69.8251	0.802576	73.3346	0.901724	5.39911	0.837742	11.2845	0.665415	13.3348	0.317162	7.22402	0.0998285	49.7511	0.564422	62.3745	0.779575	2.40444	0.449398	3.90295	0.28365	10.8636	0.257871	9.65116	0.134493	6.57546	0.0793445	34.6942	0.462306	0.751738	0.287095	0	0	0.854966	0.229186	5.46079	0.483385	2.75598	0.275366	0.729734	0.309364
1433.33	3.96564	0.90304	8.47074	0.50179	8.56268	0.213684	40.9453	0.57998	71.2202	0.818611	73.6764	0.905926	5.39911	0.837742	10.7512	0.633968	12.9272	0.307469	6.98533	0.09653	52.0427	0.59042	63.1302	0.78902	2.9763	0.556281	3.90295	0.28365	11.3085	0.268431	10.7475	0.149771	6.80061	0.0820613	35.371	0.471324	0.679713	0.259588	0.646119	0.283424	1.07258	0.28752	4.20656	0.372362	2.93653	0.293406	0.9334	0.395706
1466.67	3.96564	0.90304	9.02589	0.534677	8.86969	0.221346	42.0148	0.595129	72.3691	0.831817	74.3567	0.914291	5.92253	0.918958	10.4223	0.614573	12.5441	0.298355	8.03957	0.111099	53.395	0.605762	64.013	0.800054	2.9763	0.556281	3.90295	0.28365	11.5636	0.274487	11.1489	0.155364	7.29286	0.0880011	35.8721	0.478001	0.751738	0.287095	0	0	0.705424	0.189099	4.39265	0.388834	3.29338	0.329061	0.742339	0.314708
1500	3.33936	0.760427	8.30591	0.492026	9.74183	0.24311	44.2583	0.626909	73.4764	0.844544	74.7784	0.919477	5.92253	0.918958	10.5705	0.623314	11.8552	0.28197	8.73313	0.120683	54.994	0.623902	64.7562	0.809342	2.40444	0.449398	5.39462	0.392059	11.5636	0.274487	11.6862	0.162853	8.44436	0.101896	37.0359	0.493509	0.559434	0.213653	1.66665	0.731088	0.450624	0.120796	4.61601	0.408607	3.29338	0.329061	0.742339	0.314708
1533.33	3.96564	0.90304	8.25535	0.489031	10.5487	0.263245	46.1157	0.653218	74.208	0.852953	75.3689	0.926737	5.92253	0.918958	10.009	0.590199	11.1554	0.265326	10.5325	0.145548	55.9294	0.634514	65.7552	0.821828	2.40444	0.449398	5.39462	0.392059	11.5636	0.274487	11.6862	0.162853	9.39576	0.113376	37.6976	0.502326	0.559434	0.213653	0	0	0.773883	0.207451	5.68875	0.503564	3.65525	0.365218	0.742339	0.314708
1566.67	3.82029	0.869942	7.14488	0.423249	11.9595	0.298452	47.5266	0.673203	75.16	0.863896	75.9273	0.933603	5.92253	0.918958	10.6387	0.627334	9.74314	0.231737	12.4342	0.171828	58.1116	0.659272	66.3559	0.829336	2.9763	0.556281	4.46238	0.324308	12.1963	0.289506	11.6862	0.162853	9.1812	0.110787	37.7391	0.502879	0.559434	0.213653	0	0	1.07258	0.28752	4.81587	0.426298	3.48975	0.348681	0.742339	0.314708
1600	3.33936	0.760427	7.1044	0.420851	12.4949	0.311814	49.0725	0.6951	76.0143	0.873715	76.261	0.937706	6.44483	1	10.3645	0.611165	9.5779	0.227806	14.4056	0.19907	58.7435	0.66644	67.0818	0.838409	2.9763	0.556281	5.39462	0.392059	12.6391	0.300016	12.084	0.168395	10.1368	0.122318	38.227	0.509381	0.559434	0.213653	1.08442	0.475689	1.07258	0.28752	6.10018	0.539984	4.0211	0.401772	0.774638	0.328401
1633.33	3.82029	0.869942	6.74898	0.399797	13.7001	0.34189	50.287	0.712303	76.2383	0.87629	76.4846	0.940456	5.92253	0.918958	10.2213	0.602719	8.6892	0.206669	16.6158	0.229613	60.5209	0.686605	66.8275	0.835231	2.9763	0.556281	5.39462	0.392059	12.4556	0.295659	12.084	0.168395	10.8419	0.130826	39.0438	0.520265	0.827525	0.316039	0	0	0.686597	0.184052	5.45211	0.482617	3.86114	0.385789	0.774638	0.328401
1666.67	3.92377	0.893505	6.42616	0.380674	14.9899	0.374079	52.034	0.73705	77.0507	0.885627	76.8167	0.94454	5.66129	0.878423	9.49276	0.55976	8.61874	0.204993	19.2137	0.265513	62.1681	0.705292	68.0359	0.850333	2.9763	0.556281	5.39462	0.392059	13.081	0.310505	11.3762	0.158532	11.7908	0.142276	40.1677	0.535242	0.559434	0.213653	0	0	0.686597	0.184052	6.10018	0.539984	4.39021	0.438652	0.734514	0.31139
1700	3.32046	0.756122	6.14441	0.363983	16.1228	0.402349	52.2806	0.740543	77.8818	0.89518	77.2945	0.950414	5.66129	0.878423	9.30345	0.548597	8.17328	0.194398	21.1733	0.292594	62.5982	0.710172	68.2702	0.853262	3.54618	0.662792	5.94675	0.432186	13.522	0.320972	11.6458	0.162289	12.7376	0.153702	40.002	0.533033	0.559434	0.213653	0	0	0.686597	0.184052	5.26953	0.466455	4.0211	0.401772	0.774638	0.328401
1733.33	3.32046	0.756122	6.22843	0.36896	17.0999	0.426733	53.8533	0.762819	78.106	0.897758	77.3713	0.951359	5.66129	0.878423	9.21104	0.543148	7.88676	0.187583	23.7451	0.328133	64.3139	0.729636	68.5059	0.856207	3.54618	0.662792	5.94675	0.432186	12.5115	0.296987	12.7431	0.17758	13.9458	0.16828	40.4778	0.539373	0.942096	0.359794	0	0	0.686597	0.184052	5.6826	0.50302	3.43733	0.343444	0.734514	0.31139
1766.67	3.32046	0.756122	5.64031	0.334122	17.6965	0.441623	54.5127	0.772159	78.6787	0.90434	77.807	0.956716	5.66129	0.878423	8.59864	0.507037	8.31814	0.197844	25.6254	0.354116	64.8891	0.736161	69.3393	0.866623	3.54618	0.662792	6.49822	0.472264	12.9532	0.307471	12.0413	0.167801	14.4118	0.173904	40.9514	0.545684	0.559434	0.213653	0.646119	0.283424	0.873155	0.234062	6.51653	0.576838	4.56687	0.456303	0.891786	0.378064
1800	3.79482	0.864142	5.75276	0.340783	18.8852	0.471285	55.9155	0.79203	79.6274	0.915245	78.135	0.960749	4.91103	0.762011	8.5064	0.501597	8.84051	0.210268	27.5387	0.380557	66.0312	0.749118	70.1662	0.876959	3.54618	0.662792	5.7623	0.41878	13.3937	0.317927	12.1665	0.169545	15.5548	0.187696	42.3777	0.56469	0.827525	0.316039	0	0	0.906569	0.243019	5.45211	0.482617	4.39021	0.438652	0.877685	0.372086
1833.33	3.42948	0.780948	5.74087	0.340078	20.0942	0.501457	56.6764	0.802807	79.849	0.917791	77.8208	0.956886	4.91103	0.762011	8.02258	0.473068	9.31655	0.22159	28.5955	0.39516	67.125	0.761528	70.5171	0.881344	4.36299	0.815456	6.49822	0.472264	13.3937	0.317927	12.1665	0.169545	15.346	0.185177	42.6781	0.568693	0.827525	0.316039	0	0	0.686597	0.184052	6.75055	0.597554	4.93366	0.492951	0.734514	0.31139
1866.67	3.32046	0.756122	5.88129	0.348396	21.2385	0.530013	57.5562	0.815271	79.6967	0.916041	78.2527	0.962197	5.43679	0.843589	7.99887	0.47167	10.1931	0.242439	30.1888	0.417178	67.9434	0.770812	70.7478	0.884227	3.54618	0.662792	7.04845	0.512253	13.833	0.328355	12.56	0.175029	16.071	0.193925	43.76	0.58311	1.12273	0.428782	0	0	0.686597	0.184052	7.16576	0.634309	4.39021	0.438652	0.734514	0.31139
1900	3.42948	0.780948	5.90363	0.34972	21.8325	0.544836	58.4263	0.827595	80.1629	0.9214	78.2999	0.962777	5.43679	0.843589	7.3131	0.431232	10.9775	0.261095	32.735	0.452364	68.4874	0.776984	70.8633	0.885671	4.11347	0.768822	6.313	0.458803	13.833	0.328355	12.4357	0.173297	16.7213	0.201772	44.3769	0.59133	1.12273	0.428782	0	0	1.11249	0.298219	7.16576	0.634309	4.7621	0.475808	0.926078	0.392602
1933.33	3.32046	0.756122	6.0181	0.356501	23.0445	0.575082	59.2979	0.83994	81.1018	0.932191	78.7298	0.968063	4.91103	0.762011	7.25989	0.428094	11.7401	0.279232	34.5169	0.476988	69.5597	0.789149	71.2125	0.890036	3.54618	0.662792	7.59706	0.552123	12.6875	0.301165	11.7699	0.164019	17.6366	0.212817	44.5144	0.593162	0.827525	0.316039	0.855681	0.37535	1.11249	0.298219	7.16576	0.634309	3.8049	0.380169	0.807951	0.342523
1966.67	3.32046	0.756122	5.97707	0.35407	23.4123	0.584262	59.5339	0.843284	81.4429	0.936112	78.3748	0.963698	5.43679	0.843589	7.11106	0.419318	12.5244	0.297889	35.0336	0.484128	70.635	0.801348	71.5606	0.894386	3.54618	0.662792	7.792	0.566291	14.1624	0.336175	11.8852	0.165625	18.8222	0.227122	45.124	0.601285	0.559434	0.213653	0	0	0.87213	0.233787	7.16576	0.634309	3.8049	0.380169	0.867305	0.367686
2000	3.32819	0.757882	6.19036	0.366705	24.6422	0.614954	60.2665	0.853661	81.4117	0.935753	78.7018	0.967718	4.91103	0.762011	7.28959	0.429845	13.8923	0.330422	37.4477	0.517488	70.8831	0.804163	71.7941	0.897304	4.01649	0.750695	8.14377	0.591856	14.443	0.342836	12.2758	0.171068	19.4499	0.234697	45.7308	0.609371	1.12273	0.428782	1.08442	0.475689	0.87213	0.233787	7.16576	0.634309	4.7621	0.475808	0.868608	0.368238
2033.33	3.32819	0.757882	6.36159	0.376848	25.537	0.637285	60.9942	0.863968	81.8867	0.941212	78.9546	0.970827	4.73103	0.734081	6.95416	0.410066	15.2838	0.36352	39.1369	0.540832	71.9349	0.816096	72.7432	0.909167	4.22489	0.789646	8.33497	0.605751	13.0547	0.309881	10.861	0.151352	20.6263	0.248893	46.0233	0.613267	0.942096	0.359794	1.08442	0.475689	1.11249	0.298219	7.58543	0.671457	5.13639	0.513207	0.890912	0.377694
2066.67	3.25869	0.742055	6.58257	0.389939	26.1071	0.65151	61.2344	0.867371	82.3421	0.946448	78.8538	0.969588	5.43679	0.843589	7.43837	0.438619	16.1147	0.383282	40.5273	0.560046	72.591	0.823539	72.8298	0.910249	4.01649	0.750695	7.23422	0.525754	14.0747	0.334093	11.6374	0.162172	21.0364	0.253841	46.6236	0.621266	1.12273	0.428782	0.855681	0.37535	1.11249	0.298219	7.58543	0.671457	5.13639	0.513207	0.867305	0.367686
2100	2.86604	0.652643	6.49632	0.384829	26.7895	0.668541	61.9563	0.877596	82.6794	0.950324	78.7539	0.968359	5.33226	0.827369	7.30326	0.430651	16.9584	0.403349	42.1594	0.5826	73.3626	0.832293	73.0626	0.913158	4.01649	0.750695	7.78153	0.56553	13.9278	0.330606	12.0242	0.167562	21.9216	0.264523	47.5085	0.633058	1.12273	0.428782	1.08442	0.475689	1.11249	0.298219	7.58543	0.671457	4.17602	0.41725	0.807951	0.342523
2133.33	2.86604	0.652643	6.75218	0.399986	27.576	0.688168	62.4467	0.884543	82.8164	0.951898	78.6548	0.96714	4.73103	0.734081	7.48948	0.441633	18.2168	0.433279	43.6031	0.602551	73.6059	0.835053	72.9534	0.911793	3.45556	0.645855	7.78153	0.56553	13.437	0.318956	11.1445	0.155303	22.6006	0.272716	47.4839	0.632731	1.12273	0.428782	0.855681	0.37535	1.02323	0.274292	7.58543	0.671457	4.32886	0.432522	0.807951	0.342523
2166.67	2.80504	0.638752	7.42258	0.439699	28.1305	0.702005	62.9131	0.891149	82.9001	0.952861	78.982	0.971164	4.14649	0.643382	7.76616	0.457948	19.253	0.457924	44.9135	0.620659	75.0271	0.851176	73.5533	0.919291	4.01649	0.750695	7.78153	0.56553	13.5754	0.32224	10.5814	0.147456	24.5415	0.296136	48.3857	0.644748	1.12273	0.428782	0.855681	0.37535	1.02323	0.274292	7.16576	0.634309	5.13639	0.513207	0.807951	0.342523
2200	3.25869	0.742055	7.29361	0.43206	28.183	0.703316	63.1543	0.894565	82.7855	0.951544	78.9275	0.970493	4.73103	0.734081	8.11467	0.478498	19.9026	0.473374	45.4258	0.627738	75.2657	0.853883	73.7463	0.921703	3.45556	0.645855	7.78153	0.56553	13.5313	0.321193	9.32425	0.129937	24.0586	0.290309	48.6964	0.648887	0.942096	0.359794	0.855681	0.37535	1.02323	0.274292	7.58543	0.671457	5.51285	0.550821	0.807951	0.342523
2233.33	3.25869	0.742055	7.2347	0.42857	28.9618	0.722751	64.2276	0.909769	83.2357	0.956719	79.0806	0.972377	4.84037	0.751046	7.75781	0.457455	20.7738	0.494096	47.2361	0.652755	75.8901	0.860967	74.0864	0.925955	3.43017	0.64111	8.32623	0.605117	13.5313	0.321193	9.69542	0.13511	26.0557	0.314408	49.6791	0.661981	0.942096	0.359794	0.855681	0.37535	1.02323	0.274292	6.95104	0.615302	5.67619	0.567141	1.01524	0.4304
2266.67	3.25869	0.742055	7.2347	0.42857	29.5084	0.736391	64.331	0.911233	83.1217	0.955408	78.982	0.971164	4.73103	0.734081	8.13823	0.479888	21.4211	0.509493	48.2151	0.666283	76.127	0.863654	74.5335	0.931542	4.01649	0.750695	8.49635	0.61748	13.0806	0.310497	9.24318	0.128808	26.6217	0.321238	49.9834	0.666037	0.942096	0.359794	0.855681	0.37535	1.15326	0.309148	7.58543	0.671457	4.69932	0.469536	1.02262	0.433532
2300	3.32819	0.757882	7.57182	0.44854	29.7938	0.743515	64.6825	0.916212	83.4568	0.95926	78.982	0.971164	4.73103	0.734081	8.53043	0.503014	22.2177	0.528439	48.9689	0.6767	77.0044	0.873609	74.3185	0.928855	3.9749	0.742921	7.6068	0.552831	13.5072	0.320622	8.50361	0.118501	27.4646	0.331409	50.4114	0.671739	0.942096	0.359794	0.855681	0.37535	1.15326	0.309148	6.34362	0.561533	4.69932	0.469536	1.02262	0.433532
2333.33	3.32819	0.757882	7.80367	0.462274	30.7656	0.767766	64.5701	0.91462	83.7908	0.963099	79.3082	0.975174	4.73103	0.734081	8.84241	0.521411	23.6694	0.562968	50.4492	0.697156	77.6359	0.880773	74.9134	0.93629	4.01649	0.750695	7.6068	0.552831	12.5483	0.297861	7.86624	0.109619	28.1006	0.339083	50.2636	0.669771	0.827525	0.316039	0.855681	0.37535	1.15326	0.309148	7.42849	0.657565	5.07287	0.50686	1.29342	0.548335
2366.67	3.25869	0.742055	7.80367	0.462274	30.8172	0.769054	65.271	0.924549	83.5392	0.960207	79.3082	0.975174	4.66198	0.723367	9.25646	0.545826	23.5745	0.560711	50.9222	0.703692	77.6074	0.88045	74.657	0.933086	4.5762	0.855306	8.14891	0.592229	11.3949	0.270482	7.65765	0.106713	29.7572	0.359072	51.2618	0.683072	0.942096	0.359794	1.08442	0.475689	1.10196	0.295396	7.58543	0.671457	5.07287	0.50686	0.970941	0.411621
2400	2.40914	0.548599	8.19593	0.485511	31.5806	0.788105	65.6198	0.929489	84.0122	0.965643	79.7311	0.980375	4.73103	0.734081	9.56756	0.564171	25.3988	0.604101	52.3677	0.723668	78.3395	0.888755	74.8894	0.93599	4.52246	0.845263	8.14891	0.592229	10.7386	0.254904	6.99423	0.0974675	30.3774	0.366557	51.8304	0.690649	0.759371	0.29001	0.855681	0.37535	1.10196	0.295396	7.82466	0.692633	5.07287	0.50686	0.970941	0.411621
2433.33	2.86604	0.652643	8.10547	0.480153	32.0583	0.800024	65.7593	0.931465	84.0122	0.965643	79.5364	0.977981	4.73103	0.734081	9.49238	0.559738	26.0167	0.618797	53.4958	0.739257	78.5737	0.891413	75.0414	0.93789	4.01649	0.750695	8.14891	0.592229	10.4503	0.24806	7.00581	0.0976288	30.3774	0.366557	51.6843	0.688702	0.997047	0.380781	0.416875	0.182865	1.27499	0.34178	8.49213	0.751718	4.69932	0.469536	1.29342	0.548335
2466.67	2.80504	0.638752	8.13568	0.481943	32.109	0.80129	65.9674	0.934413	84.0122	0.965643	79.6333	0.979173	4.73103	0.734081	9.78991	0.577282	27.1238	0.645129	54.6401	0.755071	78.9372	0.895536	75.2262	0.9402	4.01649	0.750695	8.68827	0.631428	9.80513	0.232746	6.90303	0.0961965	31.1915	0.37638	52.6681	0.701811	0.759371	0.29001	1.08442	0.475689	1.10196	0.295396	8.43657	0.7468	5.07287	0.50686	1.29342	0.548335
2500	2.86604	0.652643	8.42676	0.499185	32.2569	0.80498	66.2057	0.937788	84.5966	0.972361	79.4403	0.976799	4.73103	0.734081	10.455	0.616502	28.0042	0.666069	55.6144	0.768534	79.7878	0.905186	75.562	0.944397	4.5762	0.855306	8.68827	0.631428	9.63389	0.228681	7.50944	0.104647	32.3207	0.390006	53.0843	0.707357	0.759371	0.29001	0.855681	0.37535	1.10196	0.295396	8.24351	0.72971	5.07287	0.50686	1.29342	0.548335
2533.33	2.86604	0.652643	8.42676	0.499185	32.487	0.810723	66.4545	0.941313	84.5966	0.972361	79.861	0.981972	4.73103	0.734081	10.455	0.616502	28.1585	0.669738	56.5821	0.781906	80.0196	0.907815	75.8179	0.947595	5.2523	0.981672	7.83651	0.569525	8.6213	0.204645	7.70831	0.107419	33.2066	0.400696	53.0843	0.707357	0.942096	0.359794	0.416875	0.182865	1.10196	0.295396	8.66651	0.767154	5.23865	0.523424	1.18049	0.500456
2566.67	2.86604	0.652643	8.8348	0.523357	33.0088	0.823744	66.8005	0.946213	84.4864	0.971094	80.1139	0.985082	4.73103	0.734081	10.2635	0.605207	28.8877	0.687082	56.8768	0.785979	80.5135	0.913419	76.1524	0.951776	4.5762	0.855306	7.70742	0.560144	8.57617	0.203574	8.74804	0.121908	33.9985	0.410252	53.2262	0.709247	0.398921	0.152351	0.640023	0.28075	1.10196	0.295396	8.66651	0.767154	6.05127	0.604618	1.16663	0.494581
2600	2.86604	0.652643	8.96458	0.531045	33.3834	0.833094	67.2524	0.952614	84.9278	0.976168	80.2104	0.986269	4.73103	0.734081	10.672	0.629296	29.7305	0.707128	57.6972	0.797317	80.7347	0.915929	75.8967	0.94858	4.52246	0.845263	7.4559	0.541865	8.21236	0.194938	9.85839	0.137381	34.7854	0.419747	54.4643	0.725745	0.398921	0.152351	0.416875	0.182865	1.368	0.366711	8.66651	0.767154	6.42858	0.642316	1.16663	0.494581
2633.33	2.86604	0.652643	8.89065	0.526665	33.064	0.825122	67.1453	0.951097	85.1806	0.979073	79.861	0.981972	4.08591	0.633983	10.642	0.627525	30.4058	0.723189	58.105	0.802951	81.2271	0.921515	76.4859	0.955944	5.35036	1	7.4559	0.541865	7.99744	0.189836	10.4474	0.145589	35.5673	0.429182	54.3229	0.723861	0.398921	0.152351	0.416875	0.182865	1.92244	0.515338	8.43657	0.7468	5.61118	0.560645	1.10393	0.468
2666.67	2.86604	0.652643	9.18676	0.544206	33.9888	0.848201	67.4889	0.955965	85.1806	0.979073	79.861	0.981972	4.5987	0.713548	10.3206	0.608574	30.5697	0.727087	58.9155	0.814152	81.3213	0.922584	76.3837	0.954667	4.52246	0.845263	7.4559	0.541865	8.12896	0.192958	11.9486	0.166509	36.3443	0.438557	54.8728	0.731189	0.398921	0.152351	0.640023	0.28075	1.368	0.366711	8.43657	0.7468	6.42858	0.642316	1.16663	0.494581
2700	3.25869	0.742055	9.18676	0.544206	33.6693	0.840229	67.3467	0.953951	85.3681	0.981228	80.2104	0.986269	4.08591	0.633983	11.046	0.65135	31.5286	0.749895	59.8428	0.826967	81.6752	0.926598	76.8184	0.960099	5.07086	0.947761	6.80042	0.494227	8.29815	0.196974	12.517	0.17443	36.92	0.445505	55.0077	0.732986	2.00416	0.765407	0.416875	0.182865	1.368	0.366711	8.66651	0.767154	5.61118	0.560645	1.13441	0.480921
2733.33	2.86604	0.652643	9.18676	0.544206	34.129	0.851701	66.8872	0.947442	85.258	0.979963	80.0548	0.984356	4.08591	0.633983	10.8676	0.640831	31.6869	0.75366	60.6389	0.837967	82.2882	0.933553	76.4613	0.955636	4.5762	0.855306	7.3271	0.532504	8.44792	0.200529	13.9291	0.194108	37.4012	0.451311	55.4131	0.738388	0.398921	0.152351	0.416875	0.182865	1.55302	0.416311	9.09334	0.804936	5.61118	0.560645	1.18049	0.500456
2766.67	2.80504	0.638752	9.05934	0.536658	34.2693	0.855201	67.5829	0.957296	85.258	0.979963	80.2104	0.986269	4.08591	0.633983	11.4359	0.67434	32.5114	0.773271	60.9137	0.841765	82.5008	0.935965	76.8945	0.961051	4.5762	0.855306	7.3271	0.532504	8.47619	0.2012	15.1236	0.210754	37.9682	0.458153	55.9558	0.74562	0.398921	0.152351	0.416875	0.182865	1.368	0.366711	8.66651	0.767154	5.61118	0.560645	1.13441	0.480921
2800	2.86604	0.652643	8.99396	0.532785	33.9551	0.847359	67.2305	0.952304	85.258	0.979963	80.3078	0.987466	4.15569	0.644809	11.2621	0.664092	32.804	0.780231	61.19	0.845584	82.6394	0.937537	77.1498	0.964241	4.52246	0.845263	7.3271	0.532504	8.88725	0.210958	16.555	0.230701	38.8178	0.468405	56.0885	0.747388	0.76379	0.291698	0.640023	0.28075	1.55302	0.416311	8.66651	0.767154	5.98657	0.598153	1.32133	0.560163
2833.33	2.86604	0.652643	8.99396	0.532785	34.3226	0.856531	67.4781	0.955811	85.258	0.979963	80.3078	0.987466	3.57329	0.554443	11.2621	0.664092	33.4739	0.796164	62.0939	0.858073	83.3382	0.945465	77.736	0.971568	5.134	0.959562	7.13484	0.518531	9.49117	0.225293	18.2054	0.2537	39.2836	0.474026	56.3538	0.750924	0.76379	0.291698	0.416875	0.182865	1.55302	0.416311	8.66651	0.767154	5.61118	0.560645	1.32133	0.560163
2866.67	2.80504	0.638752	9.34423	0.553534	34.6893	0.865682	67.6228	0.95786	85.258	0.979963	80.0548	0.984356	4.08591	0.633983	11.8395	0.69814	33.6246	0.799747	62.3678	0.86186	83.4588	0.946833	77.5817	0.96964	4.52246	0.845263	6.48608	0.471382	9.9475	0.236125	19.3973	0.27031	40.5812	0.489684	57.7026	0.768896	0.76379	0.291698	0.416875	0.182865	1.368	0.366711	8.66651	0.767154	6.97724	0.697137	1.2101	0.51301
2900	3.32819	0.757882	9.28402	0.549968	35.1406	0.876944	67.1268	0.950835	85.1487	0.978707	80.0548	0.984356	4.08591	0.633983	11.6551	0.687266	33.255	0.790956	62.6432	0.865665	83.6858	0.949409	77.4801	0.96837	5.07086	0.947761	6.48608	0.471382	10.6797	0.253505	20.6153	0.287283	41.4146	0.499739	58.097	0.774152	0.76379	0.291698	0.416875	0.182865	1.73931	0.466248	8.86744	0.78494	5.98657	0.598153	1.2101	0.51301
2933.33	2.80504	0.638752	9.28402	0.549968	34.829	0.869168	67.3743	0.954341	85.1487	0.978707	80.0548	0.984356	3.57329	0.554443	11.8395	0.69814	33.9216	0.80681	62.9198	0.869488	83.4487	0.946719	77.4801	0.96837	4.52246	0.845263	6.48608	0.471382	11.0014	0.261141	22.497	0.313506	41.6731	0.502859	58.7617	0.783009	1.62224	0.619549	0.416875	0.182865	1.92244	0.515338	9.3329	0.826142	6.97724	0.697137	1.34017	0.568154
2966.67	3.25869	0.742055	9.70506	0.574909	35.2777	0.880367	67.3743	0.954341	85.1487	0.978707	80.1139	0.985082	4.08591	0.633983	11.4887	0.677457	34.0718	0.810384	63.045	0.871217	83.9138	0.951996	77.9106	0.97375	4.52246	0.845263	6.98679	0.507771	11.5992	0.275331	22.84	0.318285	42.401	0.511642	58.3528	0.777561	0.76379	0.291698	0.416875	0.182865	1.92244	0.515338	9.09334	0.804936	5.98657	0.598153	1.34017	0.568154
3000	2.80504	0.638752	9.63173	0.570566	35.1933	0.87826	67.717	0.959195	85.8396	0.986648	80.1139	0.985082	4.5987	0.713548	12.2549	0.722635	34.4785	0.820056	64.1893	0.887031	84.0002	0.952975	77.3794	0.967111	5.07086	0.947761	6.42277	0.466781	12.9993	0.308565	24.7716	0.345202	42.9376	0.518117	58.7452	0.782789	0.76379	0.291698	0.416875	0.182865	1.92244	0.515338	8.66651	0.767154	6.97724	0.697137	1.32133	0.560163
3033.33	2.80504	0.638752	9.63173	0.570566	35.4149	0.883789	67.717	0.959195	85.8396	0.986648	80.1139	0.985082	4.08591	0.633983	12.2549	0.722635	34.9918	0.832266	64.2001	0.88718	84.1427	0.954592	78.0652	0.975683	4.41047	0.824331	6.41495	0.466212	13.808	0.327762	26.4143	0.368094	43.4712	0.524556	58.6103	0.780992	0.76379	0.291698	0.640023	0.28075	2.34187	0.627772	9.09334	0.804936	7.35564	0.734944	1.34017	0.568154
3066.67	3.32819	0.757882	9.50875	0.56328	35.3315	0.881708	68.4097	0.969007	85.8396	0.986648	80.3675	0.9882	4.08591	0.633983	12.6414	0.745429	34.6269	0.823586	64.6909	0.893962	84.1427	0.954592	77.7092	0.971233	5.07086	0.947761	6.41495	0.466212	14.2692	0.338709	26.5316	0.369729	44.8957	0.541746	58.7317	0.78261	0.76379	0.291698	0.640023	0.28075	1.92244	0.515338	9.09334	0.804936	5.82776	0.582285	1.32133	0.560163
3100	2.80504	0.638752	9.9234	0.587843	35.552	0.887211	68.1613	0.965488	85.8396	0.986648	80.3078	0.987466	4.5987	0.713548	12.6414	0.745429	35.2882	0.839314	65.071	0.899214	84.4879	0.958509	77.7092	0.971233	4.52246	0.845263	6.88416	0.500312	15.332	0.363937	27.8116	0.387566	45.602	0.550268	59.1222	0.787813	0.759371	0.29001	0.640023	0.28075	1.92244	0.515338	9.09334	0.804936	5.98657	0.598153	1.26477	0.536186
3133.33	3.32819	0.757882	9.85431	0.583751	35.4696	0.885154	67.717	0.959195	85.2928	0.980363	80.3675	0.9882	4.08591	0.633983	12.4713	0.735397	35.2823	0.839175	65.4496	0.904446	84.6043	0.959829	77.9649	0.974429	5.07086	0.947761	6.3666	0.462698	15.7662	0.374245	29.4191	0.409968	46.119	0.556507	59.3923	0.791412	0.398921	0.152351	1.66905	0.732137	1.92244	0.515338	8.47015	0.749772	7.35564	0.734944	1.32133	0.560163
3166.67	3.25869	0.742055	9.85431	0.583751	35.9118	0.896191	68.4097	0.969007	85.7308	0.985397	80.1139	0.985082	4.5987	0.713548	12.4713	0.735397	35.1771	0.836673	65.8268	0.909659	84.3725	0.957199	77.6098	0.969991	5.07086	0.947761	6.3666	0.462698	16.6537	0.395311	30.2744	0.421886	46.6333	0.562712	60.03	0.799909	0.76379	0.291698	0.416875	0.182865	1.92244	0.515338	9.09334	0.804936	5.98657	0.598153	1.34017	0.568154
3200	3.25869	0.742055	9.85431	0.583751	35.83	0.89415	68.4097	0.969007	85.7308	0.985397	80.3675	0.9882	4.08591	0.633983	12.4713	0.735397	35.9387	0.854787	66.2026	0.914852	85.0919	0.965361	77.8655	0.973186	5.07086	0.947761	6.3666	0.462698	17.751	0.421357	31.5799	0.440079	47.1448	0.568885	59.8986	0.798158	0.76379	0.291698	0.640023	0.28075	1.92244	0.515338	9.3329	0.826142	6.36454	0.635918	1.5835	0.671309
3233.33	3.25869	0.742055	10.1419	0.600788	35.6076	0.888599	68.8528	0.975283	85.7308	0.985397	80.3675	0.9882	4.08591	0.633983	12.4713	0.735397	36.2342	0.861816	66.5771	0.920027	85.4347	0.96925	78.2935	0.978536	5.07086	0.947761	6.3666	0.462698	18.2003	0.432024	32.8697	0.458054	47.6535	0.575024	60.4151	0.805041	0.398921	0.152351	0.686457	0.301119	2.34187	0.627772	9.52373	0.843034	6.36454	0.635918	1.29835	0.550423
3266.67	3.25869	0.742055	10.1419	0.600788	36.1897	0.903125	68.3069	0.967551	85.8759	0.987066	80.2717	0.987022	4.08591	0.633983	12.8527	0.757886	35.9772	0.855704	66.4716	0.918569	85.4347	0.96925	78.1946	0.977299	5.07086	0.947761	6.34106	0.460843	19.1103	0.453622	33.1394	0.461811	48.5565	0.585919	60.6691	0.808425	0.398921	0.152351	0.686457	0.301119	2.34187	0.627772	9.52373	0.843034	6.36454	0.635918	1.5835	0.671309
3300	2.80504	0.638752	10.1419	0.600788	35.9666	0.897558	68.7496	0.973821	85.984	0.988307	80.3675	0.9882	4.08591	0.633983	13.0605	0.770141	36.2342	0.861816	66.8452	0.923733	85.0605	0.965005	78.1946	0.977299	4.41047	0.824331	6.3799	0.463665	19.3356	0.458972	34.2221	0.476899	49.5175	0.597516	61.1811	0.815248	0.76379	0.291698	0.686457	0.301119	1.92244	0.515338	9.52373	0.843034	7.35564	0.734944	1.29835	0.550423
3333.33	2.80504	0.638752	10.1419	0.600788	36.629	0.914088	68.9988	0.977352	86.4207	0.993327	80.3675	0.9882	4.08591	0.633983	13.0605	0.770141	37.1321	0.883172	67.3218	0.930318	85.7763	0.973125	78.2935	0.978536	4.41047	0.824331	5.56043	0.404109	20.8791	0.49561	35.752	0.498219	50.0126	0.60349	61.0522	0.81353	1.10336	0.421383	0.686457	0.301119	2.34187	0.627772	9.52373	0.843034	6.36454	0.635918	1.29835	0.550423
3366.67	2.42889	0.553097	10.0768	0.596933	36.5485	0.912079	68.6473	0.972373	86.3123	0.992081	80.3675	0.9882	4.08591	0.633983	12.8948	0.760368	36.7725	0.87462	67.2175	0.928877	85.6624	0.971833	78.0964	0.976073	4.41047	0.824331	6.0441	0.43926	21.0919	0.50066	36.7098	0.511567	50.2216	0.606011	61.1657	0.815043	0.76379	0.291698	0.705189	0.309335	2.34187	0.627772	9.52373	0.843034	6.74485	0.673917	1.60778	0.681602
3400	2.42889	0.553097	10.4956	0.621737	36.8433	0.919437	68.9988	0.977352	86.6746	0.996245	80.5615	0.990585	4.08591	0.633983	12.8948	0.760368	36.8738	0.877028	67.6921	0.935436	85.7763	0.973125	78.1946	0.977299	4.41047	0.824331	5.83542	0.424094	21.5487	0.511503	36.9554	0.514989	51.8328	0.625453	61.6734	0.821807	2.00416	0.765407	1.2821	0.562403	2.34187	0.627772	8.47015	0.749772	6.36454	0.635918	1.29835	0.550423
3433.33	2.42889	0.553097	10.4956	0.621737	36.3248	0.906497	68.8965	0.975903	86.4207	0.993327	80.3675	0.9882	4.08591	0.633983	12.8948	0.760368	36.5168	0.868537	67.5885	0.934003	86.1168	0.976988	78.1946	0.977299	4.41047	0.824331	6.06565	0.440827	22.4021	0.531762	38.169	0.531902	52.1402	0.629163	61.814	0.823682	0.76379	0.291698	0.686457	0.301119	2.34187	0.627772	9.75929	0.863886	6.74485	0.673917	1.47845	0.626776
3466.67	3.25869	0.742055	10.4956	0.621737	36.6821	0.915414	68.8965	0.975903	85.8759	0.987066	80.4641	0.989388	4.5987	0.713548	12.8948	0.760368	36.9121	0.877939	67.6973	0.935508	86.0034	0.975702	78.1946	0.977299	4.41047	0.824331	5.88567	0.427746	22.608	0.536648	39.1941	0.546186	52.3382	0.631552	62.1928	0.828729	1.10336	0.421383	0.686457	0.301119	2.34187	0.627772	9.52373	0.843034	6.36454	0.635918	1.47845	0.626776
3500	2.42889	0.553097	10.2992	0.610107	36.4599	0.909867	68.8965	0.975903	85.8759	0.987066	80.4641	0.989388	4.5987	0.713548	13.27	0.782491	36.9121	0.877939	67.5956	0.934101	86.0034	0.975702	78.6212	0.982631	4.41047	0.824331	5.88567	0.427746	22.8805	0.543118	40.2749	0.561248	52.817	0.63733	62.696	0.835434	1.62224	0.619549	0.705189	0.309335	2.34187	0.627772	9.75929	0.863886	6.74485	0.673917	1.47845	0.626776
3533.33	3.25869	0.742055	10.431	0.617913	36.6821	0.915414	68.9988	0.977352	85.984	0.988307	80.4641	0.989388	4.67545	0.725457	13.27	0.782491	36.6581	0.871898	68.0657	0.940598	86.0034	0.975702	78.0964	0.976073	4.45111	0.831926	6.29172	0.457256	24.3288	0.577495	40.7752	0.568219	53.9191	0.650629	63.0712	0.840434	1.10336	0.421383	0.686457	0.301119	2.58287	0.692376	10.4337	0.923583	6.5364	0.65309	1.50126	0.636445
3566.67	2.80224	0.638116	10.2992	0.610107	36.5391	0.911845	68.7496	0.973821	85.7308	0.985397	80.5615	0.990585	4.5987	0.713548	13.27	0.782491	36.5608	0.869584	68.0657	0.940598	86.3433	0.979558	78.8774	0.985833	4.41047	0.824331	6.10883	0.443965	24.3425	0.577822	42.1532	0.587422	54.1076	0.652903	63.5705	0.847088	1.10336	0.421383	0.686457	0.301119	2.34187	0.627772	9.52373	0.843034	6.36454	0.635918	1.5835	0.671309
3600	2.83391	0.645327	10.7118	0.634547	36.8944	0.920712	68.8965	0.975903	86.3123	0.992081	80.5615	0.990585	4.5987	0.713548	13.27	0.782491	36.7033	0.872974	68.4327	0.945669	86.3433	0.979558	78.7788	0.984601	4.41047	0.824331	6.13049	0.445539	25.4155	0.60329	43.407	0.604895	55.4959	0.669655	63.9423	0.852041	1.10336	0.421383	0.686457	0.301119	1.92244	0.515338	9.75929	0.863886	6.36454	0.635918	1.47845	0.626776
3633.33	2.80224	0.638116	10.7118	0.634547	36.8944	0.920712	68.8965	0.975903	86.4207	0.993327	80.4641	0.989388	4.08591	0.633983	13.27	0.782491	36.9553	0.878967	68.332	0.944279	86.2314	0.978288	78.7788	0.984601	4.41047	0.824331	6.13049	0.445539	25.862	0.613888	43.8916	0.611648	55.9588	0.675241	63.8176	0.850379	0.76379	0.291698	0.686457	0.301119	2.34187	0.627772	9.75929	0.863886	7.91312	0.790646	1.46277	0.620129
3666.67	2.83391	0.645327	10.7118	0.634547	36.8944	0.920712	68.9988	0.977352	85.8759	0.987066	80.5615	0.990585	4.5987	0.713548	13.1106	0.773094	36.7033	0.872974	68.7984	0.950723	86.6821	0.983401	79.2038	0.989913	4.41047	0.824331	6.23473	0.453115	26.3083	0.624484	44.7392	0.623459	56.589	0.682845	64.1887	0.855325	0.76379	0.291698	0.705189	0.309335	2.34187	0.627772	10.1893	0.901954	6.36454	0.635918	1.47845	0.626776
3700	3.25869	0.742055	10.6509	0.63094	37.2489	0.929557	68.8965	0.975903	86.4207	0.993327	80.8159	0.993714	4.5987	0.713548	13.1106	0.773094	37.1913	0.88458	68.6983	0.94934	86.6821	0.983401	79.2038	0.989913	4.41047	0.824331	6.23473	0.453115	26.3278	0.624947	45.6894	0.636701	56.7642	0.684959	63.9219	0.851769	0.76379	0.291698	0.686457	0.301119	2.34187	0.627772	8.70194	0.77029	6.36454	0.635918	1.50126	0.636445
3733.33	2.80504	0.638752	10.7945	0.639445	37.2489	0.929557	68.8965	0.975903	86.1299	0.989984	80.7185	0.992516	4.5987	0.713548	13.3266	0.785829	37.4441	0.890593	68.6983	0.94934	86.5706	0.982137	79.0085	0.987472	4.41047	0.824331	6.23473	0.453115	27.6455	0.656224	46.0022	0.641059	57.617	0.69525	64.8261	0.863818	2.00416	0.765407	0.686457	0.301119	2.34187	0.627772	10.1893	0.901954	7.91312	0.790646	1.50126	0.636445
3766.67	2.42889	0.553097	11.0721	0.655891	37.2489	0.929557	68.8965	0.975903	85.984	0.988307	80.7185	0.992516	4.5987	0.713548	14.0908	0.830895	37.8353	0.899898	69.4232	0.959357	86.5706	0.982137	78.6811	0.98338	4.45111	0.831926	6.39748	0.464942	28.0901	0.666778	46.821	0.65247	57.6723	0.695918	64.9271	0.865163	1.10336	0.421383	0.686457	0.301119	1.92244	0.515338	8.70194	0.77029	6.74485	0.673917	1.73432	0.735248
3800	2.42889	0.553097	11.0721	0.655891	37.682	0.940365	68.8965	0.975903	86.4207	0.993327	80.8159	0.993714	4.5987	0.713548	13.3266	0.785829	37.582	0.893873	69.4232	0.959357	87.0197	0.987231	79.1057	0.988687	4.41047	0.824331	6.93868	0.504275	28.4302	0.674852	48.1825	0.671443	58.1232	0.701358	64.9271	0.865163	0.76379	0.291698	0.705189	0.309335	2.34187	0.627772	8.70194	0.77029	6.36454	0.635918	1.50126	0.636445
3833.33	2.80224	0.638116	10.9281	0.647357	37.682	0.940365	69.1467	0.979446	86.238	0.991227	80.6219	0.991328	4.5987	0.713548	13.1106	0.773094	37.8353	0.899898	69.3235	0.95798	86.8306	0.985086	78.6811	0.98338	4.41047	0.824331	6.66814	0.484613	29.1371	0.69163	48.4877	0.675696	59.6289	0.719528	65.5614	0.873617	1.10336	0.421383	0.686457	0.301119	2.34187	0.627772	9.13435	0.808566	6.74485	0.673917	1.73432	0.735248
3866.67	2.83391	0.645327	10.8706	0.643956	37.6025	0.938382	69.3376	0.98215	86.4207	0.993327	80.8159	0.993714	4.5987	0.713548	13.6954	0.807576	38.0675	0.905419	69.5259	0.960776	87.0197	0.987231	79.1057	0.988687	3.97565	0.743063	7.0721	0.513972	29.9063	0.70989	49.8835	0.695147	59.6257	0.719488	65.6601	0.874931	1.10336	0.421383	0.686457	0.301119	2.00906	0.538559	9.75929	0.863886	6.74485	0.673917	1.46277	0.620129
3900	2.83391	0.645327	11.2858	0.668548	37.525	0.936449	68.7953	0.974469	85.7687	0.985833	80.6219	0.991328	4.5987	0.713548	13.6954	0.807576	37.9716	0.903138	69.4269	0.959408	86.4601	0.980882	79.1057	0.988687	4.45111	0.831926	7.0721	0.513972	29.5921	0.702431	50.6114	0.70529	59.4631	0.717526	65.6601	0.874931	1.10336	0.421383	0.416875	0.182865	2.34187	0.627772	8.70194	0.77029	6.91354	0.690771	1.50126	0.636445
3933.33	2.4203	0.551141	11.2858	0.668548	37.8784	0.945267	69.0453	0.978011	86.4586	0.993762	81.2963	0.999621	4.67545	0.725457	13.9228	0.820987	38.2254	0.909175	70.0493	0.96801	86.3504	0.979638	78.8411	0.98538	4.41047	0.824331	7.0721	0.513972	30.6214	0.726863	51.3566	0.715676	60.5062	0.730114	65.9055	0.878201	1.10336	0.421383	0.686457	0.301119	2.58287	0.692376	10.1893	0.901954	6.74485	0.673917	1.6449	0.697339
3966.67	2.50462	0.570342	11.2858	0.668548	38.0341	0.949154	69.9417	0.990707	87.0012	1	81.0712	0.996852	4.04035	0.626913	14.2898	0.842626	38.5524	0.916953	69.9873	0.967152	86.9088	0.985973	79.0085	0.987472	3.97565	0.743063	7.48352	0.543872	31.2098	0.74083	51.986	0.724446	60.8248	0.733958	66.1222	0.881088	1.10336	0.421383	0.686457	0.301119	2.00906	0.538559	8.70194	0.77029	7.29316	0.728702	1.50126	0.636445
4000	2.42889	0.553097	11.2287	0.665165	38.1029	0.95087	69.7369	0.987807	86.7132	0.996689	81.2963	0.999621	4.08591	0.633983	13.9228	0.820987	38.6142	0.918423	70.0493	0.96801	86.6102	0.982586	79.1687	0.989475	4.44616	0.831001	7.18398	0.522102	31.9158	0.757589	52.5543	0.732365	61.3788	0.740643	66.388	0.88463	1.10336	0.421383	0.686457	0.301119	2.34187	0.627772	9.13435	0.808566	7.91312	0.790646	1.42675	0.604857
4033.33	2.42889	0.553097	11.2287	0.665165	38.4068	0.958455	69.7369	0.987807	86.7132	0.996689	81.2963	0.999621	3.54495	0.550045	13.7654	0.811707	38.6142	0.918423	70.4103	0.972999	86.9492	0.986432	79.2652	0.990681	3.86029	0.7215	7.62653	0.554265	32.1989	0.764309	53.5737	0.746572	62.5599	0.754895	66.75	0.889454	0.76379	0.291698	1.2821	0.562403	2.37783	0.637412	9.75929	0.863886	7.29316	0.728702	1.63746	0.694185
4066.67	2.42889	0.553097	11.6511	0.690191	38.1801	0.952796	69.7369	0.987807	86.7132	0.996689	81.2963	0.999621	3.52985	0.547702	14.5274	0.85664	39.0964	0.929891	70.6714	0.976606	86.9492	0.986432	79.2652	0.990681	3.97565	0.743063	7.62653	0.554265	32.7796	0.778092	54.8606	0.764506	62.2434	0.751076	66.75	0.889454	2.00416	0.765407	1.2821	0.562403	3.01769	0.808937	10.1893	0.901954	7.12732	0.712132	1.63746	0.694185
4100	2.50462	0.570342	11.6511	0.690191	38.3072	0.955969	69.5877	0.985693	86.7132	0.996689	81.2963	0.999621	3.52985	0.547702	14.3637	0.846985	39.0964	0.929891	70.5084	0.974353	87.0585	0.987671	79.2652	0.990681	3.86029	0.7215	7.84153	0.569891	33.2098	0.788304	54.5918	0.760759	62.5505	0.754781	67.1107	0.894261	1.10336	0.421383	1.2821	0.562403	3.01769	0.808937	8.70194	0.77029	7.29316	0.728702	1.63746	0.694185
4133.33	2.42889	0.553097	11.8152	0.699908	38.3855	0.957922	69.7369	0.987807	86.7132	0.996689	81.3272	1	3.57151	0.554167	14.3637	0.846985	39.0018	0.927643	70.4103	0.972999	86.9088	0.985973	79.0085	0.987472	3.97565	0.743063	7.84153	0.569891	33.6388	0.798487	55.1553	0.768612	62.9771	0.759929	66.8453	0.890724	1.68339	0.6429	0.686457	0.301119	2.58287	0.692376	10.1893	0.901954	7.29316	0.728702	1.63746	0.694185
4166.67	2.42889	0.553097	11.4455	0.678009	38.3072	0.955969	69.7369	0.987807	86.0226	0.988751	80.7185	0.992516	3.52985	0.547702	14.1277	0.83307	38.7471	0.921585	70.1503	0.969405	86.7987	0.984725	79.2652	0.990681	4.36186	0.815247	7.79111	0.566226	33.2186	0.788513	55.3063	0.770716	63.4018	0.765054	66.6121	0.887617	1.10336	0.421383	1.2821	0.562403	2.34187	0.627772	9.13435	0.808566	7.12732	0.712132	1.63746	0.694185
4200	2.42889	0.553097	11.862	0.702683	38.0838	0.950393	69.8388	0.98925	86.4586	0.993762	80.2977	0.987341	3.52985	0.547702	14.3637	0.846985	38.7471	0.921585	70.4103	0.972999	86.6895	0.983486	79.0085	0.987472	4.36186	0.815247	8.29137	0.602583	33.3731	0.792182	55.4569	0.772815	63.9793	0.772023	67.3537	0.897499	0.76379	0.291698	0.686457	0.301119	2.79013	0.747936	10.1893	0.901954	7.12732	0.712132	1.63746	0.694185
4233.33	2.42889	0.553097	11.4455	0.678009	38.0838	0.950393	69.1467	0.979446	86.0226	0.988751	80.2977	0.987341	4.08591	0.633983	13.54	0.798411	38.7471	0.921585	70.0535	0.968068	86.6895	0.983486	79.2652	0.990681	3.86029	0.7215	8.01778	0.582699	34.2154	0.812175	56.0194	0.780654	64.2456	0.775236	67.4475	0.898749	1.10336	0.421383	1.2821	0.562403	2.58287	0.692376	9.37585	0.829944	7.29316	0.728702	2.0365	0.863356
4266.67	2.42889	0.553097	11.862	0.702683	38.0838	0.950393	69.3978	0.983003	85.7687	0.985833	80.7185	0.992516	4.08591	0.633983	14.1277	0.83307	39.2266	0.932988	70.3134	0.971659	86.6895	0.983486	79.1687	0.989475	4.36186	0.815247	8.55361	0.621641	34.5013	0.818962	56.8568	0.792324	64.8055	0.781992	67.5978	0.900752	1.10336	0.421383	1.2821	0.562403	3.01769	0.808937	10.1893	0.901954	7.12732	0.712132	1.75164	0.742593
4300	2.42889	0.553097	11.7129	0.693852	38.5911	0.963052	69.1467	0.979446	86.4207	0.993327	80.9142	0.994922	4.04035	0.626913	13.9041	0.819883	38.9732	0.926963	70.7701	0.97797	86.7987	0.984725	79.2652	0.990681	3.86029	0.7215	8.55361	0.621641	34.7872	0.825748	57.274	0.798137	64.957	0.783821	67.8053	0.903517	1.10336	0.421383	1.2821	0.562403	2.34187	0.627772	10.1893	0.901954	7.12732	0.712132	1.63746	0.694185
4333.33	2.42889	0.553097	11.862	0.702683	38.0077	0.948495	69.3978	0.983003	86.0226	0.988751	80.2977	0.987341	3.52985	0.547702	14.1277	0.83307	39.1331	0.930765	70.7701	0.97797	86.9492	0.986432	79.1687	0.989475	4.36186	0.815247	8.28634	0.602217	34.9264	0.829052	58.3773	0.813513	66.3384	0.800489	68.6922	0.915335	1.10336	0.421383	0.686457	0.301119	3.01769	0.808937	10.1893	0.901954	7.6751	0.766864	1.63746	0.694185
4366.67	2.42889	0.553097	12.1329	0.718731	38.2123	0.9536	69.4859	0.984251	85.8759	0.987066	80.7185	0.992516	3.52985	0.547702	13.9041	0.819883	38.8801	0.924747	70.7701	0.97797	86.9492	0.986432	79.5914	0.994758	4.36186	0.815247	8.73359	0.634722	35.0734	0.832542	58.3837	0.813602	65.6351	0.792003	68.4266	0.911796	1.10336	0.421383	1.2821	0.562403	2.79013	0.747936	9.13435	0.808566	6.91354	0.690771	1.63746	0.694185
4400	2.42889	0.553097	12.0728	0.715172	38.4343	0.959141	69.3978	0.983003	86.1299	0.989984	80.2977	0.987341	4.04035	0.626913	13.9761	0.824131	39.3568	0.936086	70.7701	0.97797	86.9492	0.986432	79.3348	0.99155	4.36186	0.815247	9.44954	0.686754	35.6293	0.845736	58.9252	0.821147	66.0473	0.796977	68.7818	0.916529	1.10336	0.421383	1.2821	0.562403	3.01769	0.808937	10.1893	0.901954	7.12732	0.712132	1.63746	0.694185
4433.33	2.83391	0.645327	12.2023	0.722842	38.2123	0.9536	69.2964	0.981567	86.0226	0.988751	80.2977	0.987341	4.08591	0.633983	14.1277	0.83307	38.8801	0.924747	70.6737	0.976638	86.9492	0.986432	79.0731	0.98828	4.36186	0.815247	9.30209	0.676038	35.4953	0.842557	59.2044	0.825038	66.8814	0.807041	68.669	0.915025	1.10336	0.421383	1.2821	0.562403	3.01769	0.808937	10.6228	0.940327	7.6751	0.766864	1.89934	0.805207
4466.67	2.42889	0.553097	12.6447	0.749047	38.7165	0.966181	69.8388	0.98925	86.1299	0.989984	80.7185	0.992516	3.57151	0.554167	14.724	0.868234	39.4514	0.938336	70.8676	0.979317	87.3959	0.991499	79.5914	0.994758	3.86029	0.7215	9.30209	0.676038	36.0484	0.855685	59.4679	0.82871	67.7149	0.817099	69.2491	0.922755	2.61843	1	1.2821	0.562403	3.01769	0.808937	10.1893	0.901954	8.29285	0.828587	1.63746	0.694185
4500	2.42889	0.553097	12.0728	0.715172	38.4343	0.959141	69.0453	0.978011	86.0226	0.988751	81.2963	0.999621	4.04035	0.626913	13.9761	0.824131	39.1052	0.930101	70.7701	0.97797	86.9492	0.986432	79.4954	0.993557	4.44616	0.831001	9.03831	0.656867	36.6001	0.868781	59.8732	0.834359	67.6948	0.816857	69.1358	0.921246	1.10336	0.421383	1.2821	0.562403	2.37783	0.637412	9.13435	0.808566	7.12732	0.712132	1.66349	0.70522
4533.33	2.42889	0.553097	12.0728	0.715172	38.4343	0.959141	69.3978	0.983003	86.0226	0.988751	80.5529	0.99048	4.02113	0.623931	14.334	0.845233	39.1052	0.930101	70.7701	0.97797	86.9492	0.986432	79.0731	0.98828	4.36186	0.815247	9.03831	0.656867	36.4663	0.865604	60.4229	0.842018	67.8235	0.81841	68.7592	0.916228	1.68339	0.6429	0.686457	0.301119	2.58287	0.692376	9.37585	0.829944	7.29316	0.728702	1.66349	0.70522
4566.67	2.83391	0.645327	12.2835	0.727653	38.2123	0.9536	69.7369	0.987807	86.1299	0.989984	81.2296	0.998801	4.02113	0.623931	14.566	0.858915	39.3568	0.936086	70.7701	0.97797	86.9492	0.986432	79.4954	0.993557	4.44616	0.831001	9.48291	0.689179	36.8828	0.875492	61.0795	0.851169	68.9174	0.83161	69.1128	0.920939	1.68339	0.6429	1.2821	0.562403	2.58287	0.692376	10.1893	0.901954	8.11862	0.811178	1.66349	0.70522
4600	2.42889	0.553097	12.4391	0.736868	38.3588	0.957257	69.7369	0.987807	86.7132	0.996689	80.9737	0.995654	3.52985	0.547702	14.334	0.845233	39.4872	0.939186	71.2255	0.984263	87.3959	0.991499	79.2388	0.990351	4.36186	0.815247	9.62905	0.6998	37.4291	0.888458	60.9546	0.849428	68.7716	0.829851	69.2244	0.922426	2.61843	1	1.2821	0.562403	2.58287	0.692376	9.57026	0.847153	7.6751	0.766864	1.66349	0.70522
4633.33	2.42889	0.553097	12.4391	0.736868	38.1371	0.951723	69.2964	0.981567	86.3846	0.992912	81.2296	0.998801	3.55207	0.551151	14.724	0.868234	39.0131	0.927911	70.6737	0.976638	87.0276	0.987321	79.0731	0.98828	3.86029	0.7215	9.37277	0.681174	37.2981	0.885349	61.8757	0.862264	69.1701	0.834659	69.7291	0.929152	1.68339	0.6429	1.2821	0.562403	2.37783	0.637412	9.37585	0.829944	7.6751	0.766864	1.62768	0.690041
4666.67	2.42889	0.553097	12.4391	0.736868	38.5615	0.962314	69.8388	0.98925	86.7132	0.996689	81.2296	0.998801	3.63842	0.564548	14.334	0.845233	39.7393	0.945182	71.2255	0.984263	87.2871	0.990265	79.4954	0.993557	3.66896	0.685741	10.0739	0.732129	37.5639	0.891658	61.7525	0.860547	69.567	0.839447	69.7291	0.929152	1.10336	0.421383	1.2821	0.562403	3.01769	0.808937	10.1893	0.901954	7.6751	0.766864	1.66349	0.70522
4700	2.83391	0.645327	12.4391	0.736868	38.7091	0.965998	69.7369	0.987807	86.7132	0.996689	81.1329	0.997612	3.52985	0.547702	14.334	0.845233	39.7393	0.945182	71.3895	0.986529	87.2871	0.990265	79.4954	0.993557	4.44616	0.831001	10.2443	0.744514	37.5639	0.891658	62.4211	0.869865	69.8204	0.842505	70.0801	0.933829	1.68339	0.6429	0.686457	0.301119	3.01769	0.808937	10.1893	0.901954	8.67471	0.86674	1.63746	0.694185
4733.33	2.42889	0.553097	12.769	0.756413	38.784	0.967868	69.2964	0.981567	86.7132	0.996689	81.2296	0.998801	4.05147	0.628639	14.334	0.845233	39.7393	0.945182	71.1285	0.982923	87.0276	0.987321	79.0731	0.98828	3.86029	0.7215	9.98156	0.725419	38.1246	0.904969	62.544	0.871577	70.0949	0.845818	69.6191	0.927686	1.10336	0.421383	2.19392	0.962375	2.58287	0.692376	10.4337	0.923583	8.05921	0.805242	1.58968	0.673928
4766.67	2.42889	0.553097	12.7036	0.752538	38.5615	0.962314	69.7369	0.987807	86.7132	0.996689	81.2296	0.998801	3.22604	0.500562	14.1879	0.836621	39.7393	0.945182	71.1285	0.982923	87.2871	0.990265	79.4954	0.993557	4.44616	0.831001	9.81437	0.713268	38.2529	0.908013	62.7874	0.874969	70.3558	0.848967	70.0801	0.933829	1.68339	0.6429	1.2821	0.562403	3.01769	0.808937	10.1893	0.901954	7.6751	0.766864	1.89934	0.805207
4800	2.42889	0.553097	12.647	0.749183	38.7091	0.965998	69.7369	0.987807	86.2773	0.991679	81.2296	0.998801	3.63842	0.564548	14.1879	0.836621	39.7393	0.945182	71.1285	0.982923	87.0276	0.987321	79.4002	0.992367	4.44616	0.831001	10.6108	0.771152	38.1246	0.904969	63.4494	0.884194	70.7479	0.853698	69.9707	0.932371	1.68339	0.6429	1.2821	0.562403	3.01769	0.808937	10.1893	0.901954	7.29316	0.728702	1.89934	0.805207
4833.33	2.42889	0.553097	12.494	0.740124	38.3408	0.956806	69.0453	0.978011	85.6924	0.984956	80.2977	0.987341	4.04035	0.626913	14.6922	0.866356	39.2371	0.93324	70.8687	0.979332	86.9492	0.986432	78.912	0.986266	4.44616	0.831001	10.422	0.757428	37.7213	0.895395	63.4492	0.88419	70.8653	0.855114	69.5986	0.927413	1.68339	0.6429	1.2821	0.562403	3.01769	0.808937	9.37585	0.829944	7.29316	0.728702	1.88794	0.800375
4866.67	2.83391	0.645327	12.3524	0.731732	38.3408	0.956806	69.0453	0.978011	85.6924	0.984956	80.5529	0.99048	4.02113	0.623931	14.5414	0.857466	39.1461	0.931075	70.8687	0.979332	87.1792	0.989041	79.0731	0.98828	4.36186	0.815247	10.422	0.757428	38.2575	0.908124	63.3314	0.88255	70.7261	0.853434	70.3211	0.93704	1.10336	0.421383	1.2821	0.562403	3.01769	0.808937	9.13435	0.808566	7.6751	0.766864	1.89934	0.805207
4900	2.83391	0.645327	12.8158	0.759183	38.2664	0.954951	69.1467	0.979446	85.6924	0.984956	80.5529	0.99048	4.02113	0.623931	14.1141	0.832265	39.1461	0.931075	70.8687	0.979332	87.2871	0.990265	79.0731	0.98828	4.44616	0.831001	10.17	0.739115	38.1335	0.905179	63.7211	0.88798	70.8441	0.854859	69.7947	0.930025	1.10336	0.421383	1.2821	0.562403	2.37783	0.637412	10.6228	0.940327	7.6751	0.766864	1.89934	0.805207
4933.33	2.83391	0.645327	12.404	0.734787	38.2664	0.954951	69.3978	0.983003	85.6924	0.984956	80.2279	0.986483	4.51833	0.701078	13.9701	0.823773	39.1461	0.931075	70.3187	0.971732	86.8127	0.984883	79.0731	0.98828	3.97565	0.743063	10.17	0.739115	38.0121	0.902297	63.3365	0.88262	71.3681	0.861182	69.9497	0.932092	1.68339	0.6429	1.2821	0.562403	3.01769	0.808937	10.1893	0.901954	7.51183	0.75055	2.17927	0.923882
4966.67	2.83391	0.645327	12.6139	0.747221	38.0479	0.949498	69.2964	0.981567	85.6924	0.984956	80.2977	0.987341	4.51669	0.700823	14.5414	0.857466	39.5273	0.940141	70.7729	0.978009	86.7333	0.983982	79.0731	0.98828	4.44616	0.831001	10.6048	0.770714	38.6671	0.917845	64.6115	0.900388	71.6198	0.864218	70.2997	0.936754	1.68339	0.6429	1.2821	0.562403	2.20282	0.590498	9.13435	0.808566	7.29316	0.728702	1.89934	0.805207
5000	2.83391	0.645327	12.7557	0.755626	38.6886	0.965486	69.3978	0.983003	86.3846	0.992912	80.5529	0.99048	4.02113	0.623931	14.7696	0.870921	39.5273	0.940141	70.7729	0.978009	86.8408	0.985202	79.0731	0.98828	4.44616	0.831001	10.791	0.784246	39.3544	0.934161	64.6115	0.900388	72.1412	0.87051	70.4068	0.938182	1.10336	0.421383	1.2821	0.562403	3.01769	0.808937	9.13435	0.808566	7.6751	0.766864	1.88794	0.800375
5033.33	2.69391	0.613448	12.8158	0.759183	38.2664	0.954951	69.3978	0.983003	85.6924	0.984956	80.2977	0.987341	4.04035	0.626913	14.3252	0.844712	39.6176	0.942288	71.0327	0.981598	87.0276	0.987321	79.1687	0.989475	4.44616	0.831001	10.791	0.784246	39.0753	0.927535	64.496	0.898779	72.0053	0.86887	70.2997	0.936754	1.68339	0.6429	1.2821	0.562403	2.79013	0.747936	9.80768	0.868169	7.6751	0.766864	2.17927	0.923882
5066.67	2.83391	0.645327	13.0203	0.771299	38.4693	0.960013	69.3978	0.983003	85.8002	0.986195	80.1312	0.985294	4.07351	0.632059	14.5414	0.857466	39.2792	0.93424	70.7729	0.978009	87.0276	0.987321	79.1687	0.989475	4.07046	0.760782	10.791	0.784246	39.0753	0.927535	64.6123	0.900399	72.3893	0.873505	70.4926	0.939325	1.68339	0.6429	0.686457	0.301119	3.01769	0.808937	9.13435	0.808566	7.29316	0.728702	2.17927	0.923882
5100	3.25747	0.741778	13.0203	0.771299	38.6886	0.965486	69.3978	0.983003	85.6924	0.984956	80.2977	0.987341	4.02113	0.623931	14.5414	0.857466	39.7775	0.946091	71.0327	0.981598	86.9197	0.986097	79.0731	0.98828	4.44616	0.831001	11.1781	0.812381	39.4822	0.937193	65.265	0.909494	72.7719	0.878121	70.755	0.942822	1.68339	0.6429	1.2821	0.562403	3.01769	0.808937	9.13435	0.808566	7.6751	0.766864	1.88794	0.800375
5133.33	2.42889	0.553097	12.9631	0.767912	38.6148	0.963644	69.3978	0.983003	85.6924	0.984956	80.5529	0.99048	4.01423	0.62286	14.4007	0.849169	39.7775	0.946091	70.7449	0.977622	86.9197	0.986097	79.0731	0.98828	3.97565	0.743063	11.1781	0.812381	39.3619	0.934337	65.265	0.909494	72.6387	0.876514	70.9117	0.944909	1.68339	0.6429	0.686457	0.301119	2.79013	0.747936	9.80768	0.868169	7.6751	0.766864	1.88794	0.800375
5166.67	2.57147	0.585564	13.4399	0.796156	38.4693	0.960013	69.3978	0.983003	85.6924	0.984956	80.5529	0.99048	4.07351	0.632059	14.4007	0.849169	39.748	0.94539	70.7729	0.978009	86.9197	0.986097	79.1687	0.989475	4.07046	0.760782	10.9758	0.797678	39.4822	0.937193	65.3785	0.911076	73.153	0.882719	71.102	0.947446	1.10336	0.421383	1.2821	0.562403	3.01769	0.808937	10.1893	0.901954	7.6751	0.766864	1.88794	0.800375
5200	2.50984	0.57153	13.375	0.792311	38.6886	0.965486	69.3978	0.983003	86.3846	0.992912	80.5529	0.99048	3.55207	0.551151	14.4007	0.849169	39.9968	0.951309	71.0327	0.981598	86.9197	0.986097	79.1687	0.989475	4.07046	0.760782	10.9413	0.795166	39.3619	0.934337	65.7594	0.916385	73.5326	0.887299	71.102	0.947446	1.68339	0.6429	1.2821	0.562403	3.01769	0.808937	10.6228	0.940327	7.6751	0.766864	1.88794	0.800375
5233.33	2.83391	0.645327	13.4399	0.796156	38.6886	0.965486	69.3978	0.983003	85.6924	0.984956	80.5529	0.99048	4.05147	0.628639	14.4007	0.849169	39.5273	0.940141	71.0327	0.981598	86.9197	0.986097	79.0731	0.98828	3.66896	0.685741	11.5809	0.841651	39.3619	0.934337	66.0281	0.920129	74.3134	0.896722	70.996	0.946033	2.61843	1	1.2821	0.562403	3.47304	0.930999	10.8636	0.961635	7.6751	0.766864	1.88794	0.800375
5266.67	2.89486	0.659206	13.2248	0.783413	38.3957	0.958178	69.3978	0.983003	85.6924	0.984956	80.5529	0.99048	4.07351	0.632059	14.4007	0.849169	39.9073	0.94918	70.9379	0.980289	86.9197	0.986097	79.1687	0.989475	4.07046	0.760782	11.6042	0.843349	39.8878	0.94682	66.1389	0.921673	73.9107	0.891862	71.4479	0.952055	1.68339	0.6429	1.2821	0.562403	3.01769	0.808937	10.1893	0.901954	7.6751	0.766864	1.88794	0.800375
5300	2.50984	0.57153	13.1704	0.780188	38.3957	0.958178	69.3978	0.983003	85.9472	0.987885	80.2977	0.987341	3.55207	0.551151	14.75	0.869762	39.9968	0.951309	71.0327	0.981598	87.0276	0.987321	79.1687	0.989475	4.07046	0.760782	11.6042	0.843349	39.7686	0.943992	66.1389	0.921673	74.0179	0.893156	71.3424	0.950649	1.68339	0.6429	1.2821	0.562403	2.37783	0.637412	9.57026	0.847153	7.6751	0.766864	1.88794	0.800375
5333.33	2.83391	0.645327	13.1704	0.780188	38.6886	0.965486	69.3978	0.983003	85.9472	0.987885	80.5529	0.99048	3.22604	0.500562	14.75	0.869762	39.9968	0.951309	71.0327	0.981598	86.9197	0.986097	79.2652	0.990681	4.44616	0.831001	11.3641	0.825894	39.7686	0.943992	66.1389	0.921673	74.6627	0.900937	71.3424	0.950649	1.10336	0.421383	1.2821	0.562403	2.79097	0.74816	9.80768	0.868169	7.6751	0.766864	1.88794	0.800375
5366.67	2.57147	0.585564	13.4292	0.79552	38.8157	0.968659	69.3978	0.983003	85.6924	0.984956	80.5529	0.99048	4.01423	0.62286	14.75	0.869762	39.9073	0.94918	71.0327	0.981598	86.9197	0.986097	79.1687	0.989475	4.44616	0.831001	12.0001	0.872121	39.7686	0.943992	66.517	0.926942	74.3934	0.897687	71.7926	0.956648	1.68339	0.6429	1.2821	0.562403	2.37783	0.637412	9.37585	0.829944	7.6751	0.766864	1.88794	0.800375
5400	3.2855	0.748161	13.4292	0.79552	38.8157	0.968659	69.3978	0.983003	85.6924	0.984956	80.2977	0.987341	4.01423	0.62286	14.5372	0.857217	39.9073	0.94918	70.7729	0.978009	86.9197	0.986097	79.0731	0.98828	4.50265	0.841561	11.1649	0.811419	40.014	0.949818	67.0042	0.933731	74.7674	0.9022	71.2379	0.949257	1.68339	0.6429	0.686457	0.301119	2.79097	0.74816	9.57026	0.847153	7.6751	0.766864	2.17927	0.923882
5433.33	2.57147	0.585564	13.577	0.804277	38.8157	0.968659	69.3978	0.983003	85.6924	0.984956	80.65	0.991674	4.01423	0.62286	14.75	0.869762	39.9073	0.94918	71.4858	0.98786	86.9197	0.986097	79.2652	0.990681	4.5801	0.856035	11.7672	0.85519	39.8963	0.947022	66.8936	0.932191	75.0366	0.905448	71.6877	0.95525	1.10336	0.421383	1.2821	0.562403	2.37783	0.637412	10.8636	0.961635	7.6751	0.766864	2.16497	0.917818
5466.67	2.92919	0.667024	13.4292	0.79552	38.8157	0.968659	69.3978	0.983003	85.6924	0.984956	80.2279	0.986483	4.01423	0.62286	14.5372	0.857217	39.6588	0.943268	70.7729	0.978009	87.0276	0.987321	78.912	0.986266	4.50265	0.841561	11.7849	0.856478	40.014	0.949818	66.8936	0.932191	75.2691	0.908254	71.4258	0.95176	1.10336	0.421383	1.2821	0.562403	3.01769	0.808937	9.13435	0.808566	7.6751	0.766864	1.88794	0.800375
5500	2.50984	0.57153	13.9957	0.82908	38.7427	0.966837	69.2964	0.981567	85.6924	0.984956	80.2279	0.986483	3.55207	0.551151	14.75	0.869762	40.1257	0.954374	71.0327	0.981598	87.0276	0.987321	79.1687	0.989475	4.07046	0.760782	12.0001	0.872121	40.174	0.953614	67.2689	0.93742	75.5113	0.911176	71.5837	0.953864	2.61843	1	1.2821	0.562403	3.01769	0.808937	10.8636	0.961635	7.6751	0.766864	2.17927	0.923882
5533.33	2.92919	0.667024	13.8383	0.819754	38.8157	0.968659	69.2964	0.981567	85.6924	0.984956	80.2279	0.986483	4.51669	0.700823	14.75	0.869762	39.6588	0.943268	70.9379	0.980289	86.9197	0.986097	79.0731	0.98828	4.44616	0.831001	11.5539	0.83969	39.8963	0.947022	67.2689	0.93742	76.0499	0.917675	71.5837	0.953864	1.10336	0.421383	1.2821	0.562403	2.37783	0.637412	9.37585	0.829944	8.05921	0.805242	2.17927	0.923882
5566.67	2.92919	0.667024	13.6334	0.807619	38.8157	0.968659	69.3978	0.983003	85.6924	0.984956	80.5529	0.99048	4.01423	0.62286	14.4037	0.849346	40.1257	0.954374	70.9379	0.980289	86.8127	0.984883	79.0731	0.98828	4.50265	0.841561	12.1813	0.885285	40.4166	0.959373	67.6428	0.942631	76.1498	0.918881	72.0318	0.959835	1.10336	0.421383	1.2821	0.562403	3.47304	0.930999	9.57026	0.847153	7.6751	0.766864	1.88794	0.800375
5600	2.50984	0.57153	13.6334	0.807619	38.7427	0.966837	68.7548	0.973895	85.5855	0.983727	80.65	0.991674	4.01423	0.62286	14.6144	0.861768	40.0372	0.952269	70.9379	0.980289	86.8127	0.984883	79.1687	0.989475	4.07046	0.760782	12.1813	0.885285	39.7809	0.944285	67.5348	0.941126	75.7546	0.914112	71.9284	0.958457	1.10336	0.421383	1.2821	0.562403	2.37783	0.637412	9.13435	0.808566	7.6751	0.766864	2.17927	0.923882
5633.33	2.50984	0.57153	13.5841	0.804698	38.9623	0.972317	68.7548	0.973895	86.6401	0.995849	80.809	0.993629	3.55207	0.551151	14.6144	0.861768	40.0372	0.952269	70.9379	0.980289	86.8127	0.984883	79.0731	0.98828	4.07046	0.760782	11.957	0.868989	40.2999	0.956604	67.5348	0.941126	76.3922	0.921806	71.9284	0.958457	2.00416	0.765407	1.2821	0.562403	2.37783	0.637412	10.8636	0.961635	7.6751	0.766864	2.17927	0.923882
5666.67	2.89486	0.659206	13.6334	0.807619	38.9623	0.972317	68.7548	0.973895	85.7341	0.985435	80.65	0.991674	4.01423	0.62286	14.7501	0.869772	40.0372	0.952269	70.9379	0.980289	86.8127	0.984883	79.0731	0.98828	4.07046	0.760782	11.957	0.868989	40.2999	0.956604	67.908	0.946326	76.6168	0.924516	71.5642	0.953605	1.68339	0.6429	1.2821	0.562403	2.37783	0.637412	10.8636	0.961635	7.6751	0.766864	2.17927	0.923882
5700	2.92919	0.667024	14.0375	0.831554	38.7427	0.966837	69.3978	0.983003	86.3846	0.992912	80.2279	0.986483	4.01423	0.62286	14.9594	0.882114	40.0372	0.952269	71.3904	0.986542	87.1792	0.989041	79.1687	0.989475	4.50265	0.841561	12.1813	0.885285	40.578	0.963204	68.0153	0.947822	76.6168	0.924516	72.1132	0.96092	1.68339	0.6429	0.686457	0.301119	2.37783	0.637412	9.57026	0.847153	7.6751	0.766864	2.16497	0.917818
5733.33	2.92919	0.667024	13.451	0.796809	38.9623	0.972317	69.2964	0.981567	85.9472	0.987885	80.65	0.991674	4.01423	0.62286	14.9594	0.882114	40.0372	0.952269	71.4858	0.98786	87.1792	0.989041	79.0731	0.98828	4.50265	0.841561	11.957	0.868989	40.578	0.963204	68.4944	0.954499	77.2508	0.932166	72.2719	0.963034	2.00416	0.765407	1.2821	0.562403	2.79097	0.74816	10.8636	0.961635	7.6751	0.766864	2.16497	0.917818
5766.67	2.89486	0.659206	13.8375	0.819706	39.1614	0.977285	69.3978	0.983003	86.055	0.989124	80.2279	0.986483	4.01423	0.62286	14.9594	0.882114	40.2547	0.957441	71.4858	0.98786	86.9197	0.986097	79.0731	0.98828	4.50265	0.841561	11.957	0.868989	40.2999	0.956604	68.4944	0.954499	77.2048	0.931611	72.0103	0.959549	1.68339	0.6429	1.20758	0.52971	3.47304	0.930999	9.57026	0.847153	7.6751	0.766864	2.17927	0.923882
5800	2.66814	0.607579	13.9808	0.828193	38.525	0.961404	69.2964	0.981567	85.9472	0.987885	80.2279	0.986483	4.01423	0.62286	14.9594	0.882114	40.2547	0.957441	70.9379	0.980289	87.0276	0.987321	79.0731	0.98828	4.07046	0.760782	11.957	0.868989	40.2999	0.956604	68.3865	0.952994	77.3471	0.933328	72.2719	0.963034	1.68339	0.6429	1.2821	0.562403	2.37783	0.637412	9.57026	0.847153	8.05921	0.805242	2.16497	0.917818
5833.33	2.89486	0.659206	13.8375	0.819706	39.3818	0.982785	69.3978	0.983003	86.055	0.989124	80.2279	0.986483	4.01423	0.62286	14.9594	0.882114	40.2547	0.957441	70.9379	0.980289	86.8127	0.984883	79.1687	0.989475	4.07046	0.760782	12.59	0.914991	40.2999	0.956604	68.2797	0.951507	77.4912	0.935067	72.4552	0.965477	1.68339	0.6429	1.2821	0.562403	2.79097	0.74816	9.80768	0.868169	8.23323	0.822629	2.04386	0.866475
5866.67	2.66814	0.607579	14.2366	0.84335	39.1614	0.977285	69.6498	0.986573	86.2028	0.990823	80.2279	0.986483	4.01423	0.62286	14.8288	0.874411	40.2547	0.957441	71.4858	0.98786	87.0276	0.987321	79.1687	0.989475	4.07046	0.760782	12.366	0.898709	40.8178	0.968897	68.7563	0.958147	77.7102	0.93771	72.6143	0.967597	1.68339	0.6429	1.2821	0.562403	2.79097	0.74816	9.57026	0.847153	8.05921	0.805242	2.16497	0.917818
5900	2.89486	0.659206	14.2366	0.84335	39.0889	0.975476	69.3978	0.983003	85.9472	0.987885	80.2279	0.986483	4.01423	0.62286	14.8288	0.874411	40.2547	0.957441	71.4858	0.98786	87.0722	0.987827	79.0731	0.98828	4.50265	0.841561	12.1502	0.883026	40.8178	0.968897	68.7563	0.958147	77.587	0.936224	72.6143	0.967597	1.10336	0.421383	1.2821	0.562403	2.37783	0.637412	9.80768	0.868169	7.6751	0.766864	2.04386	0.866475
5933.33	2.89486	0.659206	14.2366	0.84335	39.0889	0.975476	69.2964	0.981567	86.6401	0.995849	81.163	0.997982	4.01423	0.62286	14.6216	0.862193	40.2547	0.957441	71.3904	0.986542	87.2871	0.990265	79.0731	0.98828	4.07046	0.760782	12.3724	0.899176	41.0964	0.975509	68.6502	0.956669	78.3398	0.945307	72.5128	0.966245	1.68339	0.6429	2.19392	0.962375	2.79097	0.74816	9.80768	0.868169	8.05921	0.805242	2.17927	0.923882
5966.67	2.77489	0.631888	14.1824	0.840139	39.0889	0.975476	69.3978	0.983003	86.6401	0.995849	80.2279	0.986483	4.01423	0.62286	15.5241	0.915413	40.2547	0.957441	71.4858	0.98786	87.5165	0.992868	79.0731	0.98828	4.50265	0.841561	12.1502	0.883026	40.8178	0.968897	69.2315	0.964769	77.9495	0.940598	72.5128	0.966245	1.68339	0.6429	1.2821	0.562403	2.79097	0.74816	9.80768	0.868169	7.6751	0.766864	2.17927	0.923882
6000	2.77489	0.631888	14.0413	0.831781	39.0889	0.975476	69.196	0.980145	86.6401	0.995849	80.5529	0.99048	4.48626	0.696102	14.6216	0.862193	40.1672	0.95536	71.3904	0.986542	87.1792	0.989041	79.0731	0.98828	4.50265	0.841561	12.1502	0.883026	40.7023	0.966155	69.0192	0.961812	78.4326	0.946427	72.9555	0.972144	1.68339	0.6429	1.2821	0.562403	2.79097	0.74816	9.80768	0.868169	7.85186	0.784525	2.16497	0.917818
6033.33	2.89486	0.659206	14.0413	0.831781	39.0889	0.975476	69.5483	0.985136	86.6401	0.995849	80.3254	0.987683	4.01423	0.62286	14.6216	0.862193	40.2547	0.957441	71.6511	0.990145	87.1792	0.989041	79.0731	0.98828	4.07046	0.760782	12.1502	0.883026	40.7023	0.966155	68.7526	0.958096	78.3107	0.944956	72.5934	0.967319	1.10336	0.421383	1.2821	0.562403	2.79097	0.74816	9.80768	0.868169	8.05921	0.805242	2.04386	0.866475
6066.67	3.00647	0.684622	14.2946	0.846784	39.0889	0.975476	69.2964	0.981567	86.6401	0.995849	80.65	0.991674	4.48626	0.696102	15.1697	0.894514	40.3836	0.960508	71.6511	0.990145	87.2871	0.990265	79.0731	0.98828	4.50265	0.841561	12.1502	0.883026	41.2177	0.978389	69.0192	0.961812	78.7919	0.950762	73.3971	0.978027	1.10336	0.421383	1.2821	0.562403	2.37783	0.637412	9.13435	0.808566	8.05921	0.805242	2.04386	0.866475
6100	3.08324	0.702104	14.4357	0.855141	38.8707	0.97003	69.3978	0.983003	86.6401	0.995849	80.2279	0.986483	4.48626	0.696102	15.1697	0.894514	40.6297	0.966362	71.6511	0.990145	87.1792	0.989041	79.1687	0.989475	4.50265	0.841561	12.1502	0.883026	41.2177	0.978389	69.2252	0.964682	78.7919	0.950762	73.3971	0.978027	1.68339	0.6429	1.2821	0.562403	2.79097	0.74816	9.80768	0.868169	8.23323	0.822629	2.16497	0.917818
6133.33	3.08324	0.702104	14.3839	0.852073	39.0889	0.975476	69.3978	0.983003	86.6401	0.995849	80.2279	0.986483	4.01423	0.62286	14.9638	0.88237	40.3836	0.960508	71.7466	0.991464	87.2871	0.990265	79.0731	0.98828	4.07046	0.760782	12.1502	0.883026	40.7023	0.966155	69.3312	0.966159	79.1498	0.955082	72.8546	0.970799	1.68339	0.6429	1.2821	0.562403	2.79097	0.74816	9.80768	0.868169	8.23323	0.822629	2.04386	0.866475
6166.67	3.08324	0.702104	14.2449	0.843841	39.2872	0.980425	70.2418	0.994958	86.6401	0.995849	80.9061	0.994823	4.48626	0.696102	14.9638	0.88237	40.3836	0.960508	72.1025	0.996382	87.1792	0.989041	79.0731	0.98828	4.07046	0.760782	12.7744	0.928389	41.2177	0.978389	69.1204	0.963222	79.0292	0.953626	73.2957	0.976677	1.68339	0.6429	1.2821	0.562403	2.37783	0.637412	9.80768	0.868169	8.05921	0.805242	2.17927	0.923882
6200	3.08324	0.702104	14.4956	0.858691	39.5063	0.985891	69.6498	0.986573	86.6401	0.995849	80.9061	0.994823	4.01423	0.62286	14.9638	0.88237	40.3836	0.960508	71.3904	0.986542	87.7767	0.995819	79.0731	0.98828	4.07046	0.760782	12.554	0.912372	41.2177	0.978389	69.387	0.966937	78.7629	0.950413	73.2957	0.976677	1.10336	0.421383	1.2821	0.562403	2.79097	0.74816	9.80768	0.868169	8.05921	0.805242	2.04386	0.866475
6233.33	3.00647	0.684622	14.4956	0.858691	39.0889	0.975476	69.6498	0.986573	86.055	0.989124	80.2279	0.986483	4.48626	0.696102	14.9638	0.88237	40.3836	0.960508	71.4858	0.98786	87.2871	0.990265	79.0731	0.98828	4.07046	0.760782	12.5648	0.913157	40.7023	0.966155	69.387	0.966937	78.7629	0.950413	73.2957	0.976677	1.10336	0.421383	1.2821	0.562403	3.47304	0.930999	9.80768	0.868169	8.23323	0.822629	2.16497	0.917818
6266.67	3.00647	0.684622	14.4956	0.858691	39.0889	0.975476	69.6498	0.986573	86.2028	0.990823	80.9061	0.994823	4.48626	0.696102	14.84	0.875072	40.3836	0.960508	71.6511	0.990145	87.8842	0.997038	79.0731	0.98828	4.50265	0.841561	12.7744	0.928389	41.1033	0.975673	69.7534	0.972043	79.3866	0.957938	73.7356	0.982539	1.68339	0.6429	1.2821	0.562403	2.79097	0.74816	9.80768	0.868169	8.05921	0.805242	2.04386	0.866475
6300	3.08324	0.702104	14.4956	0.858691	39.2872	0.980425	69.2964	0.981567	85.8402	0.986655	80.65	0.991674	4.48626	0.696102	14.84	0.875072	40.3836	0.960508	71.4858	0.98786	87.8842	0.997038	79.0731	0.98828	4.50265	0.841561	12.7744	0.928389	40.941	0.971821	69.8577	0.973496	79.3866	0.957938	73.4746	0.979061	1.68339	0.6429	1.2821	0.562403	2.61659	0.701414	9.80768	0.868169	8.05921	0.805242	2.04386	0.866475
6333.33	2.9827	0.679208	14.4956	0.858691	39.0889	0.975476	69.4479	0.983713	86.6401	0.995849	81.0658	0.996787	4.01423	0.62286	14.84	0.875072	40.2971	0.958451	71.3904	0.986542	87.7767	0.995819	79.0731	0.98828	4.50265	0.841561	12.5648	0.913157	40.8268	0.96911	69.7534	0.972043	79.2676	0.956502	73.6347	0.981195	1.10336	0.421383	1.2821	0.562403	2.79097	0.74816	9.80768	0.868169	8.05921	0.805242	2.04386	0.866475
6366.67	2.64345	0.601957	14.9792	0.887337	39.8503	0.994476	70.5977	1	86.6401	0.995849	81.2296	0.998801	3.637	0.564328	15.5944	0.919557	41.0037	0.975256	72.1025	0.996382	87.8842	0.997038	80.0109	1	4.50265	0.841561	12.5648	0.913157	41.8954	0.994477	69.7534	0.972043	80.483	0.971169	73.8965	0.984682	1.68339	0.6429	1.2821	0.562403	2.37783	0.637412	9.80768	0.868169	8.05921	0.805242	1.82669	0.774408
6400	2.64345	0.601957	14.9792	0.887337	40.0716	1	70.1408	0.993528	86.6401	0.995849	81.163	0.997982	3.637	0.564328	15.5944	0.919557	41.464	0.986204	72.3643	1	87.7767	0.995819	80.0109	1	4.07046	0.760782	12.5648	0.913157	41.8954	0.994477	70.386	0.980859	80.3642	0.969735	73.7965	0.98335	1.68339	0.6429	1.2821	0.562403	3.47304	0.930999	9.80768	0.868169	8.05921	0.805242	1.79308	0.760159
6433.33	3.28644	0.748375	14.6964	0.870585	39.2155	0.978635	70.0908	0.99282	86.6401	0.995849	81.163	0.997982	4.01437	0.622881	15.3807	0.906956	40.2971	0.958451	71.3904	0.986542	87.9925	0.998267	79.0731	0.98828	4.07046	0.760782	12.5648	0.913157	40.8268	0.96911	69.6503	0.970606	80.3642	0.969735	73.6347	0.981195	1.68339	0.6429	1.2821	0.562403	3.01971	0.809477	9.80768	0.868169	8.44536	0.843825	1.95978	0.830829
6466.67	2.88236	0.65636	14.6964	0.870585	39.2872	0.980425	69.6498	0.986573	86.6401	0.995849	80.9061	0.994823	4.06392	0.63057	15.3807	0.906956	40.5126	0.963577	71.2961	0.985239	87.7767	0.995819	79.0731	0.98828	4.50265	0.841561	12.9618	0.942008	40.8268	0.96911	69.8521	0.973419	80.3642	0.969735	74.073	0.987035	1.68339	0.6429	1.2821	0.562403	2.37783	0.637412	9.80768	0.868169	8.05921	0.805242	2.04386	0.866475
6500	3.28644	0.748375	14.6512	0.86791	39.2155	0.978635	69.3978	0.983003	86.6401	0.995849	80.2279	0.986483	4.06392	0.63057	15.3807	0.906956	40.5126	0.963577	71.3904	0.986542	87.7767	0.995819	79.0731	0.98828	4.50265	0.841561	12.3463	0.897279	40.8268	0.96911	69.8521	0.973419	80.5692	0.972209	74.3347	0.990522	1.68339	0.6429	1.2821	0.562403	2.61659	0.701414	10.8636	0.961635	8.23323	0.822629	2.04386	0.866475
6533.33	3.3761	0.768792	14.6512	0.86791	39.2155	0.978635	69.1067	0.97888	86.3107	0.992063	80.4841	0.989634	4.06392	0.63057	15.1781	0.895006	40.5126	0.963577	70.9379	0.980289	87.8842	0.997038	79.3306	0.991497	4.50265	0.841561	13.193	0.95881	40.8268	0.96911	69.8521	0.973419	79.9797	0.965095	73.9727	0.985698	1.10336	0.421383	1.2821	0.562403	2.79097	0.74816	9.37585	0.829944	8.05921	0.805242	2.04386	0.866475
6566.67	2.88236	0.65636	15.0319	0.890461	39.2155	0.978635	69.4479	0.983713	86.6401	0.995849	81.163	0.997982	4.06392	0.63057	15.3807	0.906956	40.5126	0.963577	71.3904	0.986542	87.7767	0.995819	79.3306	0.991497	4.50265	0.841561	13.4077	0.974415	41.3393	0.981275	69.8521	0.973419	79.8629	0.963686	73.8732	0.984373	1.68339	0.6429	1.2821	0.562403	2.79097	0.74816	9.80768	0.868169	8.05921	0.805242	2.04386	0.866475
6600	3.1732	0.72259	14.8969	0.882465	39.6307	0.988998	70.0908	0.99282	86.6401	0.995849	80.9061	0.994823	4.06392	0.63057	15.1781	0.895006	40.5126	0.963577	71.4858	0.98786	87.8842	0.997038	79.0731	0.98828	4.50265	0.841561	12.9618	0.942008	41.3393	0.981275	69.8521	0.973419	80.3339	0.969369	73.9727	0.985698	1.68339	0.6429	1.2821	0.562403	2.79097	0.74816	9.80768	0.868169	8.23323	0.822629	2.04386	0.866475
6633.33	3.1732	0.72259	14.8969	0.882465	38.9986	0.973222	69.5483	0.985136	85.9472	0.987885	80.2279	0.986483	4.06392	0.63057	15.3807	0.906956	40.5126	0.963577	71.3904	0.986542	87.8842	0.997038	79.0731	0.98828	4.9565	0.926386	12.745	0.926253	40.8268	0.96911	69.5869	0.969722	80.451	0.970783	73.4358	0.978544	1.10336	0.421383	1.2821	0.562403	2.37783	0.637412	9.80768	0.868169	8.05921	0.805242	2.04386	0.866475
6666.67	3.1732	0.72259	14.8969	0.882465	39.2155	0.978635	69.5483	0.985136	86.6401	0.995849	80.9061	0.994823	4.06392	0.63057	15.1781	0.895006	40.5126	0.963577	71.3904	0.986542	87.7767	0.995819	79.7527	0.996774	4.50265	0.841561	12.745	0.926253	40.4408	0.959948	70.216	0.97849	80.6004	0.972585	74.1348	0.987858	1.68339	0.6429	0.686457	0.301119	3.01971	0.809477	9.57026	0.847153	8.05921	0.805242	2.04386	0.866475
6700	3.50221	0.79751	14.7298	0.872566	39.2155	0.978635	69.1067	0.97888	86.2028	0.990823	80.2279	0.986483	4.06392	0.63057	15.0589	0.887977	40.4271	0.961542	70.9379	0.980289	87.7767	0.995819	79.0731	0.98828	4.50265	0.841561	12.9618	0.942008	40.4408	0.959948	69.7497	0.971991	80.6868	0.973628	73.7747	0.98306	1.68339	0.6429	0.686457	0.301119	2.37783	0.637412	9.37585	0.829944	8.23323	0.822629	2.04386	0.866475
6733.33	3.1732	0.72259	14.8539	0.879915	39.1456	0.976891	69.7008	0.987295	86.6401	0.995849	81.163	0.997982	4.01437	0.622881	15.0589	0.887977	40.5126	0.963577	71.3904	0.986542	87.8842	0.997038	80.0109	1	4.50265	0.841561	12.9618	0.942008	41.2261	0.978589	70.216	0.97849	80.9532	0.976842	74.1348	0.987858	1.68339	0.6429	1.2821	0.562403	2.79097	0.74816	10.4337	0.923583	8.05921	0.805242	2.04386	0.866475
6766.67	3.1732	0.72259	14.8539	0.879915	39.6307	0.988998	69.6498	0.986573	86.6401	0.995849	81.163	0.997982	4.06392	0.63057	15.5923	0.919434	40.6417	0.966646	71.3904	0.986542	87.7767	0.995819	80.0109	1	4.50265	0.841561	12.9618	0.942008	41.2261	0.978589	70.216	0.97849	80.6868	0.973628	74.6709	0.995002	1.68339	0.6429	1.2821	0.562403	3.01971	0.809477	9.80768	0.868169	8.61688	0.860962	2.04386	0.866475
6800	3.1732	0.72259	15.2302	0.90221	39.413	0.983564	69.8013	0.988719	86.6401	0.995849	81.163	0.997982	4.06392	0.63057	15.5923	0.919434	40.8847	0.972425	71.3904	0.986542	87.8842	0.997038	80.0109	1	4.50265	0.841561	12.9618	0.942008	42.1281	1	70.216	0.97849	81.0385	0.977872	74.0362	0.986545	1.68339	0.6429	1.2821	0.562403	2.79097	0.74816	9.80768	0.868169	8.23323	0.822629	1.82669	0.774408
6833.33	2.79094	0.635541	15.2302	0.90221	38.9986	0.973222	69.6498	0.986573	86.6401	0.995849	81.163	0.997982	4.06392	0.63057	15.5923	0.919434	40.7283	0.968706	71.4858	0.98786	87.7767	0.995819	79.5888	0.994725	4.50265	0.841561	12.7599	0.927338	41.3393	0.981275	70.216	0.97849	80.5712	0.972233	74.571	0.99367	1.10336	0.421383	1.2821	0.562403	3.01971	0.809477	11.297	1	9.81231	0.980405	2.04386	0.866475
6866.67	3.1732	0.72259	15.0972	0.894328	39.413	0.983564	70.3438	0.996403	86.8965	0.998795	81.163	0.997982	4.50702	0.699323	15.5923	0.919434	40.6417	0.966646	71.4858	0.98786	87.8842	0.997038	80.0109	1	4.50265	0.841561	12.9618	0.942008	42.0135	0.99728	70.216	0.97849	81.0385	0.977872	74.571	0.99367	1.10336	0.421383	1.2821	0.562403	2.79097	0.74816	10.8636	0.961635	8.44536	0.843825	2.04386	0.866475
6900	3.1732	0.72259	15.2302	0.90221	39.413	0.983564	69.6498	0.986573	86.6401	0.995849	80.9061	0.994823	4.50702	0.699323	15.7184	0.926867	40.6417	0.966646	71.4858	0.98786	87.8842	0.997038	80.0109	1	4.50265	0.841561	12.5451	0.911727	42.1281	1	70.6811	0.984971	81.5045	0.983494	74.472	0.992351	1.68339	0.6429	1.2821	0.562403	2.79097	0.74816	10.8636	0.961635	8.05921	0.805242	2.05016	0.869144
6933.33	3.1732	0.72259	15.4759	0.916761	39.413	0.983564	70.2418	0.994958	86.8965	0.998795	80.9061	0.994823	4.06392	0.63057	15.5923	0.919434	40.8847	0.972425	71.4858	0.98786	87.9925	0.998267	80.0109	1	4.67526	0.873821	12.9618	0.942008	42.0135	0.99728	70.216	0.97849	81.7706	0.986706	74.3739	0.991044	2.00416	0.765407	1.2821	0.562403	3.4521	0.925386	9.80768	0.868169	8.44536	0.843825	2.04386	0.866475
6966.67	3.1732	0.72259	15.3427	0.908874	39.413	0.983564	69.6498	0.986573	86.6401	0.995849	81.163	0.997982	4.01437	0.622881	15.5923	0.919434	40.6417	0.966646	71.3904	0.986542	87.9925	0.998267	79.7527	0.996774	4.50265	0.841561	13.5865	0.987415	40.9514	0.972069	70.5786	0.983543	81.3891	0.982102	74.3739	0.991044	2.61843	1	1.2821	0.562403	2.79097	0.74816	9.80768	0.868169	9.23954	0.923176	2.04386	0.866475
7000	3.50221	0.79751	15.4283	0.913945	39.413	0.983564	70.3438	0.996403	86.8965	0.998795	80.809	0.993629	4.47785	0.694797	16.135	0.951434	40.6417	0.966646	71.4858	0.98786	87.9925	0.998267	79.9156	0.998809	4.50265	0.841561	13.3793	0.972355	42.0135	0.99728	70.5786	0.983543	82.1192	0.990912	74.3739	0.991044	1.10336	0.421383	1.2821	0.562403	2.79097	0.74816	9.80768	0.868169	8.44536	0.843825	1.82669	0.774408
7033.33	3.1732	0.72259	15.2971	0.906173	39.413	0.983564	69.6498	0.986573	86.5671	0.99501	81.163	0.997982	4.47785	0.694797	15.4754	0.912539	40.6417	0.966646	71.4858	0.98786	87.8842	0.997038	80.0109	1	4.50265	0.841561	12.7599	0.927338	41.2261	0.978589	70.5786	0.983543	82.1192	0.990912	74.6361	0.994538	1.68339	0.6429	1.2821	0.562403	2.79097	0.74816	10.8636	0.961635	8.23323	0.822629	1.95978	0.830829
7066.67	3.10845	0.707844	15.4283	0.913945	39.413	0.983564	70.3438	0.996403	86.4592	0.99377	81.163	0.997982	4.06392	0.63057	16.135	0.951434	41.0982	0.977503	71.8418	0.992779	87.8842	0.997038	80.0109	1	4.22599	0.789852	13.3575	0.970772	42.0135	0.99728	70.5786	0.983543	81.8532	0.987702	74.8081	0.99683	1.68339	0.6429	1.2821	0.562403	2.79097	0.74816	10.8636	0.961635	8.44536	0.843825	2.04386	0.866475
7100	3.13968	0.714956	15.6716	0.928358	39.3421	0.981794	69.6498	0.986573	86.8965	0.998795	81.163	0.997982	4.01437	0.622881	16.0114	0.944148	41.3419	0.983299	72.1025	0.996382	88.1452	1	80.0109	1	4.50265	0.841561	13.3793	0.972355	41.7362	0.990697	71.3081	0.993708	82.0043	0.989526	74.3739	0.991044	1.68339	0.6429	1.2821	0.562403	2.79097	0.74816	9.57026	0.847153	9.62296	0.961486	2.04386	0.866475
7133.33	3.28555	0.748172	15.2971	0.906173	39.413	0.983564	69.5483	0.985136	86.8965	0.998795	80.4841	0.989634	4.47785	0.694797	15.4754	0.912539	40.5571	0.964634	71.3904	0.986542	87.9925	0.998267	79.5888	0.994725	4.50265	0.841561	13.3793	0.972355	41.7362	0.990697	70.5786	0.983543	81.8532	0.987702	74.8081	0.99683	1.68339	0.6429	1.2821	0.562403	3.01971	0.809477	10.2431	0.906714	8.23323	0.822629	2.04386	0.866475
7166.67	3.38562	0.770961	15.5403	0.92058	39.413	0.983564	69.6498	0.986573	86.2028	0.990823	80.9061	0.994823	4.47785	0.694797	15.2781	0.900903	40.7708	0.969716	71.4858	0.98786	87.7767	0.995819	79.0731	0.98828	4.50265	0.841561	13.3793	0.972355	40.9514	0.972069	71.0419	0.989998	81.4733	0.983119	74.1126	0.987562	1.68339	0.6429	1.2821	0.562403	2.79097	0.74816	9.57026	0.847153	8.05921	0.805242	2.04386	0.866475
7200	3.45978	0.787848	15.5403	0.92058	39.1971	0.978176	69.3978	0.983003	86.3107	0.992063	80.2279	0.986483	4.47785	0.694797	15.9261	0.939116	41.0122	0.975459	71.4858	0.98786	87.8842	0.997038	79.0731	0.98828	4.9565	0.926386	13.152	0.955831	40.9514	0.972069	70.3135	0.979848	81.6245	0.984942	74.1126	0.987562	1.68339	0.6429	1.2821	0.562403	3.01971	0.809477	9.80768	0.868169	8.23323	0.822629	2.04386	0.866475
7233.33	3.38562	0.770961	15.5403	0.92058	39.1971	0.978176	69.6498	0.986573	86.3107	0.992063	80.4841	0.989634	4.47785	0.694797	15.8045	0.931943	41.0982	0.977503	71.3904	0.986542	87.9925	0.998267	79.3306	0.991497	4.61651	0.86284	13.152	0.955831	40.9514	0.972069	70.3135	0.979848	81.5115	0.98358	74.1126	0.987562	2.61843	1	1.2821	0.562403	3.01971	0.809477	9.80768	0.868169	8.61688	0.860962	2.04386	0.866475
7266.67	3.28555	0.748172	15.4968	0.918	39.1265	0.976414	69.3978	0.983003	86.3107	0.992063	80.2279	0.986483	4.47785	0.694797	15.6081	0.920366	40.7708	0.969716	71.3904	0.986542	87.7767	0.995819	78.5554	0.981809	4.9565	0.926386	12.9387	0.940334	40.9514	0.972069	70.3135	0.979848	81.3595	0.981745	74.0154	0.986268	1.68339	0.6429	1.2821	0.562403	2.61659	0.701414	9.80768	0.868169	8.05921	0.805242	2.35882	1
7300	3.28555	0.748172	15.4968	0.918	39.3421	0.981794	68.8547	0.97531	86.4592	0.99377	80.2279	0.986483	4.47785	0.694797	15.6081	0.920366	40.7708	0.969716	71.3904	0.986542	87.7767	0.995819	78.5554	0.981809	4.50265	0.841561	13.152	0.955831	40.8409	0.969444	70.3135	0.979848	81.5115	0.98358	74.3527	0.990761	1.68339	0.6429	1.2821	0.562403	2.79097	0.74816	9.80768	0.868169	8.44536	0.843825	2.05016	0.869144
7333.33	3.28555	0.748172	15.4968	0.918	39.1265	0.976414	68.9556	0.97674	86.2028	0.990823	80.2279	0.986483	4.07991	0.633051	15.6081	0.920366	40.7708	0.969716	70.9379	0.980289	87.7767	0.995819	78.5554	0.981809	4.50265	0.841561	13.152	0.955831	40.9514	0.972069	70.6749	0.984885	81.8608	0.987794	74.0154	0.986268	1.10336	0.421383	1.2821	0.562403	3.01971	0.809477	10.8636	0.961635	8.23323	0.822629	2.35882	1
7366.67	3.59753	0.819216	15.8672	0.939941	39.5388	0.986703	69.6498	0.986573	86.6401	0.995849	81.0658	0.996787	4.47785	0.694797	15.8045	0.931943	40.7708	0.969716	71.3904	0.986542	87.8842	0.997038	79.2357	0.990312	4.9565	0.926386	13.152	0.955831	41.3491	0.981509	70.94	0.988578	81.8608	0.987794	74.7105	0.995529	1.68339	0.6429	1.2821	0.562403	2.79097	0.74816	9.80768	0.868169	8.44536	0.843825	2.04386	0.866475
7400	3.28555	0.748172	15.8672	0.939941	39.0577	0.974696	70.2418	0.994958	86.8965	0.998795	80.5483	0.990423	4.47785	0.694797	15.6918	0.925297	41.467	0.986275	71.2961	0.985239	87.7767	0.995819	79.4939	0.993539	4.50265	0.841561	12.9575	0.941702	41.6241	0.988036	71.4014	0.995008	81.8608	0.987794	75.046	1	1.68339	0.6429	1.2821	0.562403	2.79097	0.74816	9.80768	0.868169	8.44536	0.843825	2.05016	0.869144
7433.33	3.28555	0.748172	15.7377	0.932271	39.3421	0.981794	69.6498	0.986573	86.6401	0.995849	80.3873	0.988444	4.01437	0.622881	15.8045	0.931943	40.7708	0.969716	71.3904	0.986542	87.8842	0.997038	78.5554	0.981809	4.50265	0.841561	12.7464	0.926353	40.6789	0.9656	70.94	0.988578	81.8608	0.987794	74.6138	0.994241	1.68339	0.6429	0.686457	0.301119	3.01971	0.809477	9.80768	0.868169	8.61688	0.860962	2.32553	0.985887
7466.67	3.28555	0.748172	15.6961	0.929806	38.9907	0.973024	68.7548	0.973895	86.0958	0.989593	80.3873	0.988444	4.01437	0.622881	15.4975	0.913844	40.6871	0.967727	70.8442	0.978995	87.7767	0.995819	78.5554	0.981809	4.85898	0.90816	12.9575	0.941702	40.5686	0.96298	70.411	0.981207	81.7493	0.986449	74.2569	0.989485	1.68339	0.6429	0.686457	0.301119	2.79097	0.74816	9.80768	0.868169	8.05921	0.805242	2.35882	1
7500	3.28555	0.748172	15.5767	0.922734	39.0577	0.974696	68.7548	0.973895	86.0958	0.989593	79.7083	0.980095	4.47785	0.694797	15.4975	0.913844	40.7708	0.969716	70.9379	0.980289	87.7767	0.995819	78.4618	0.980639	4.9565	0.926386	12.9387	0.940334	40.5686	0.96298	70.411	0.981207	81.7493	0.986449	74.2569	0.989485	1.68339	0.6429	0.686457	0.301119	2.79097	0.74816	9.80768	0.868169	8.44536	0.843825	2.35882	1
7533.33	3.28555	0.748172	15.6961	0.929806	38.9907	0.973024	68.7548	0.973895	86.0958	0.989593	79.7083	0.980095	4.47785	0.694797	15.8237	0.93308	40.6871	0.967727	70.9379	0.980289	87.7767	0.995819	78.7193	0.983857	4.9565	0.926386	12.7464	0.926353	40.5686	0.96298	69.9484	0.97476	81.6388	0.985115	74.9498	0.998718	1.68339	0.6429	0.686457	0.301119	2.79097	0.74816	11.297	1	8.44536	0.843825	2.32553	0.985887
7566.67	3.28555	0.748172	15.815	0.936851	39.4687	0.984953	69.3978	0.983003	85.9472	0.987885	80.3873	0.988444	4.07991	0.633051	16.017	0.944478	40.6871	0.967727	71.3904	0.986542	87.7767	0.995819	78.9783	0.987095	4.9565	0.926386	13.543	0.984249	40.6789	0.9656	70.411	0.981207	81.596	0.984599	74.6888	0.99524	1.68339	0.6429	0.686457	0.301119	3.01971	0.809477	9.80768	0.868169	8.44536	0.843825	2.05016	0.869144
7600	3.28555	0.748172	15.9347	0.943944	39.5388	0.986703	69.6498	0.986573	86.4592	0.99377	80.6443	0.991603	4.47785	0.694797	16.017	0.944478	40.4479	0.962037	71.3904	0.986542	87.7767	0.995819	79.3998	0.992363	4.9565	0.926386	13.3447	0.96984	40.5686	0.96298	71.3	0.993596	82.2088	0.991993	74.9498	0.998718	1.10336	0.421383	1.2821	0.562403	2.79097	0.74816	9.80768	0.868169	8.44536	0.843825	2.35882	1
7633.33	3.28555	0.748172	15.9806	0.946662	39.5388	0.986703	69.6498	0.986573	86.5671	0.99501	80.6443	0.991603	4.07991	0.633051	16.017	0.944478	40.6871	0.967727	71.3904	0.986542	87.7767	0.995819	78.5554	0.981809	4.9565	0.926386	13.3447	0.96984	40.5686	0.96298	71.4014	0.995008	81.7493	0.986449	74.9498	0.998718	1.68339	0.6429	1.2821	0.562403	3.01971	0.809477	10.8636	0.961635	8.44536	0.843825	2.05016	0.869144
7666.67	3.50499	0.798142	15.815	0.936851	39.5388	0.986703	69.6498	0.986573	86.5671	0.99501	80.2914	0.987264	4.07991	0.633051	15.8237	0.93308	40.8998	0.972786	71.3904	0.986542	87.7767	0.995819	79.2357	0.990312	4.61651	0.86284	13.3447	0.96984	41.0763	0.975032	71.4014	0.995008	81.9441	0.9888	74.9498	0.998718	1.68339	0.6429	1.2821	0.562403	2.79097	0.74816	10.8636	0.961635	8.44536	0.843825	2.35882	1
7700	3.50499	0.798142	15.815	0.936851	39.3242	0.981347	69.3097	0.981755	85.8719	0.987019	80.1312	0.985294	4.51344	0.700319	15.8237	0.93308	40.9845	0.974801	71.4858	0.98786	87.2871	0.990265	78.5554	0.981809	4.9565	0.926386	13.3447	0.96984	41.1879	0.977683	71.1363	0.991314	81.9441	0.9888	74.2569	0.989485	1.68339	0.6429	1.2821	0.562403	2.79097	0.74816	9.80768	0.868169	8.44536	0.843825	2.04386	0.866475
7733.33	3.59753	0.819216	15.7034	0.93024	39.1265	0.976414	69.3097	0.981755	85.8719	0.987019	79.7083	0.980095	4.07991	0.633051	15.8237	0.93308	40.8998	0.972786	71.3904	0.986542	87.7767	0.995819	78.5554	0.981809	4.9565	0.926386	13.1575	0.956231	40.5686	0.96298	70.5743	0.983482	81.9441	0.9888	74.9498	0.998718	1.68339	0.6429	1.2821	0.562403	2.79097	0.74816	9.80768	0.868169	8.44536	0.843825	2.32553	0.985887
7766.67	3.56437	0.811665	16.0133	0.948599	39.2543	0.979604	69.6498	0.986573	86.3107	0.992063	80.3873	0.988444	4.07991	0.633051	15.7172	0.926797	41.1398	0.978493	71.3904	0.986542	87.8842	0.997038	78.5554	0.981809	4.61651	0.86284	13.3447	0.96984	40.5686	0.96298	71.3	0.993596	81.9441	0.9888	74.6888	0.99524	1.68339	0.6429	1.2821	0.562403	2.79097	0.74816	9.57026	0.847153	8.44536	0.843825	2.05016	0.869144
7800	3.59753	0.819216	15.7772	0.934613	39.5388	0.986703	69.6498	0.986573	86.3107	0.992063	80.3873	0.988444	4.07991	0.633051	16.23	0.957034	40.8998	0.972786	71.3904	0.986542	87.7767	0.995819	78.5554	0.981809	4.9565	0.926386	13.3447	0.96984	41.0763	0.975032	71.0351	0.989904	81.9441	0.9888	74.9498	0.998718	1.68339	0.6429	1.2821	0.562403	3.01971	0.809477	9.80768	0.868169	8.05921	0.805242	2.35882	1
7833.33	3.56437	0.811665	16.0554	0.951092	38.7008	0.96579	69.3097	0.981755	85.6161	0.984079	79.7083	0.980095	4.51344	0.700319	15.7172	0.926797	40.8998	0.972786	71.226	0.98427	87.0722	0.987827	78.5554	0.981809	4.9565	0.926386	13.135	0.954596	40.5686	0.96298	70.3105	0.979806	81.9441	0.9888	73.9966	0.986017	1.10336	0.421383	1.2821	0.562403	2.79097	0.74816	9.80768	0.868169	8.61688	0.860962	2.32553	0.985887
7866.67	3.41757	0.778237	16.1315	0.955598	39.5388	0.986703	69.6498	0.986573	86.3107	0.992063	80.4841	0.989634	4.07991	0.633051	16.23	0.957034	40.8998	0.972786	71.4858	0.98786	87.9925	0.998267	78.5554	0.981809	4.61651	0.86284	13.1575	0.956231	41.0763	0.975032	71.4946	0.996308	81.9441	0.9888	74.5935	0.99397	1.68339	0.6429	1.2821	0.562403	2.79097	0.74816	9.80768	0.868169	8.05921	0.805242	2.35882	1
7900	3.41757	0.778237	16.0133	0.948599	39.4687	0.984953	69.6498	0.986573	86.3107	0.992063	79.7083	0.980095	4.51344	0.700319	16.23	0.957034	41.1398	0.978493	71.3904	0.986542	87.5475	0.993219	78.5554	0.981809	4.9565	0.926386	13.3447	0.96984	41.0763	0.975032	71.0351	0.989904	81.9441	0.9888	74.6888	0.99524	1.68339	0.6429	1.2821	0.562403	2.61659	0.701414	10.8636	0.961635	8.05921	0.805242	2.35882	1
7933.33	3.56437	0.811665	16.0133	0.948599	39.4687	0.984953	69.2077	0.98031	86.4592	0.99377	79.7083	0.980095	4.07991	0.633051	16.23	0.957034	40.8998	0.972786	71.1307	0.982954	87.7767	0.995819	78.5554	0.981809	4.61651	0.86284	13.1575	0.956231	41.0763	0.975032	71.3	0.993596	81.9441	0.9888	74.6888	0.99524	1.10336	0.421383	1.2821	0.562403	3.01971	0.809477	10.2431	0.906714	8.61688	0.860962	2.32553	0.985887
7966.67	3.71207	0.845299	16.37	0.969725	39.4687	0.984953	69.6498	0.986573	86.3107	0.992063	80.1312	0.985294	4.07991	0.633051	16.0396	0.94581	41.3514	0.983527	71.3904	0.986542	87.8842	0.997038	78.5554	0.981809	4.61651	0.86284	13.3447	0.96984	41.8564	0.993549	71.4946	0.996308	82.2911	0.992987	74.5935	0.99397	1.68339	0.6429	1.2821	0.562403	3.01971	0.809477	10.8636	0.961635	8.44536	0.843825	2.04386	0.866475
8000	3.75826	0.855817	16.37	0.969725	39.5388	0.986703	69.6498	0.986573	86.3107	0.992063	80.3873	0.988444	4.31734	0.669892	16.752	0.987816	41.5921	0.989251	71.3904	0.986542	87.9925	0.998267	78.5554	0.981809	4.82338	0.901505	13.3447	0.96984	41.8564	0.993549	71.4946	0.996308	81.9441	0.9888	74.5935	0.99397	1.68339	0.6429	1.2821	0.562403	3.01971	0.809477	10.8636	0.961635	8.44536	0.843825	2.32553	0.985887
8033.33	3.41757	0.778237	16.3279	0.967233	39.4687	0.984953	69.6498	0.986573	86.4592	0.99377	80.3873	0.988444	4.07991	0.633051	16.4306	0.968862	41.5921	0.989251	71.3904	0.986542	87.9925	0.998267	78.5554	0.981809	4.22599	0.789852	13.7597	1	41.7455	0.990918	70.935	0.988509	82.2911	0.992987	74.6888	0.99524	1.68339	0.6429	1.2821	0.562403	2.79097	0.74816	11.297	1	8.61688	0.860962	2.35882	1
8066.67	3.71207	0.845299	16.3279	0.967233	39.9511	0.996994	69.6498	0.986573	86.5671	0.99501	80.3873	0.988444	4.51344	0.700319	16.5526	0.976056	41.3514	0.983527	71.3904	0.986542	87.8842	0.997038	78.5554	0.981809	4.61651	0.86284	13.7597	1	41.7455	0.990918	71.4946	0.996308	82.1808	0.991656	74.5935	0.99397	1.68339	0.6429	1.92653	0.845082	2.79097	0.74816	9.80768	0.868169	8.05921	0.805242	2.35882	1
8100	3.41757	0.778237	16.3279	0.967233	39.8797	0.995211	69.6498	0.986573	86.3107	0.992063	80.3873	0.988444	4.51344	0.700319	16.752	0.987816	42.044	1	71.8418	0.992779	87.7767	0.995819	78.5554	0.981809	4.61651	0.86284	13.7597	1	41.7455	0.990918	71.4946	0.996308	82.4453	0.994847	75.0238	0.999704	1.68339	0.6429	1.92653	0.845082	2.79097	0.74816	9.80768	0.868169	8.44536	0.843825	2.05016	0.869144
8133.33	3.71207	0.845299	16.3279	0.967233	39.8797	0.995211	69.7523	0.988025	86.5671	0.99501	79.7083	0.980095	4.49265	0.697094	16.5526	0.976056	41.2674	0.981528	71.3904	0.986542	87.8842	0.997038	78.5554	0.981809	4.61651	0.86284	13.1575	0.956231	41.7455	0.990918	71.4946	0.996308	82.1808	0.991656	74.5935	0.99397	1.68339	0.6429	1.2821	0.562403	2.79097	0.74816	11.297	1	8.44536	0.843825	2.32553	0.985887
8166.67	3.71207	0.845299	16.4473	0.974304	39.6646	0.989842	69.6498	0.986573	86.2028	0.990823	79.9646	0.983246	4.51344	0.700319	16.4432	0.969606	40.8998	0.972786	71.8418	0.992779	87.8842	0.997038	78.5554	0.981809	4.61651	0.86284	13.5398	0.984018	41.4723	0.984434	71.4946	0.996308	82.0714	0.990336	75.0238	0.999704	1.68339	0.6429	1.2821	0.562403	2.79097	0.74816	9.80768	0.868169	8.44536	0.843825	2.35882	1
8200	3.71207	0.845299	16.177	0.958295	39.1863	0.977906	69.2077	0.98031	86.4592	0.99377	79.7083	0.980095	4.07991	0.633051	16.4432	0.969606	41.2674	0.981528	71.3904	0.986542	87.7767	0.995819	78.4618	0.980639	4.61651	0.86284	13.7597	1	41.7455	0.990918	70.935	0.988509	82.3358	0.993526	74.4991	0.992713	1.68339	0.6429	1.2821	0.562403	2.79097	0.74816	10.2431	0.906714	8.44536	0.843825	2.35882	1
8233.33	3.71207	0.845299	16.5642	0.981232	39.6646	0.989842	69.9028	0.990157	86.5671	0.99501	80.6443	0.991603	4.07991	0.633051	16.6407	0.981252	41.5078	0.987245	71.4858	0.98786	87.7767	0.995819	79.2357	0.990312	4.61651	0.86284	13.5774	0.986752	41.7455	0.990918	71.7596	1	82.3358	0.993526	75.0238	0.999704	2.46221	0.940339	1.2821	0.562403	3.73044	1	11.297	1	10.0084	1	2.35882	1
8266.67	3.68764	0.839736	16.524	0.978848	39.1863	0.977906	69.1067	0.97888	86.2028	0.990823	80.3873	0.988444	4.51344	0.700319	16.6407	0.981252	41.8747	0.995972	71.2961	0.985239	87.7767	0.995819	78.7193	0.983857	4.61651	0.86284	13.7597	1	41.7455	0.990918	71.2944	0.993518	82.4183	0.994521	74.4991	0.992713	1.68339	0.6429	1.2821	0.562403	2.79097	0.74816	9.57026	0.847153	8.44536	0.843825	2.35882	1
8300	3.6421	0.829365	16.0701	0.951962	39.12	0.976252	69.0067	0.977464	86.0958	0.989593	80.3873	0.988444	4.49265	0.697094	16.4432	0.969606	41.0289	0.975857	71.3904	0.986542	87.7767	0.995819	78.7193	0.983857	4.61651	0.86284	13.7597	1	40.8599	0.969897	70.935	0.988509	82.7915	0.999024	74.4991	0.992713	1.68339	0.6429	1.2821	0.562403	2.79097	0.74816	10.2431	0.906714	8.05921	0.805242	2.35882	1
8333.33	3.6421	0.829365	16.524	0.978848	39.5952	0.98811	69.3596	0.982463	86.4592	0.99377	79.7083	0.980095	4.51344	0.700319	16.2557	0.958552	41.3514	0.983527	71.6511	0.990145	87.7767	0.995819	78.7193	0.983857	5.03449	0.940963	13.7597	1	41.7455	0.990918	70.935	0.988509	82.4183	0.994521	74.4991	0.992713	1.68339	0.6429	1.2821	0.562403	2.79097	0.74816	9.80768	0.868169	8.44536	0.843825	2.35882	1
8366.67	3.6421	0.829365	16.524	0.978848	39.5952	0.98811	69.7008	0.987295	86.4592	0.99377	80.5483	0.990423	4.51344	0.700319	16.5377	0.975179	41.2674	0.981528	71.5567	0.988841	87.7767	0.995819	78.6265	0.982698	5.03449	0.940963	13.3595	0.97091	41.4723	0.984434	70.935	0.988509	82.4183	0.994521	74.4991	0.992713	1.68339	0.6429	1.2821	0.562403	2.79097	0.74816	9.80768	0.868169	8.44536	0.843825	2.35882	1
8400	3.6421	0.829365	16.4088	0.972027	39.5952	0.98811	69.6498	0.986573	86.5671	0.99501	80.3873	0.988444	4.19683	0.651193	16.3422	0.96365	41.1853	0.979576	71.3904	0.986542	87.7767	0.995819	78.4618	0.980639	4.82338	0.901505	13.5398	0.984018	41.637	0.988341	71.394	0.994905	81.9629	0.989027	74.4991	0.992713	1.68339	0.6429	1.2821	0.562403	2.79097	0.74816	10.2431	0.906714	8.05921	0.805242	2.35882	1
8433.33	3.56665	0.812183	16.3762	0.970097	39.5276	0.986423	69.2077	0.98031	86.5671	0.99501	80.6443	0.991603	4.49265	0.697094	16.3422	0.96365	40.9472	0.973911	71.3904	0.986542	87.7767	0.995819	78.7193	0.983857	4.61651	0.86284	13.5774	0.986752	41.7455	0.990918	70.935	0.988509	82.4183	0.994521	74.4991	0.992713	2.08527	0.796381	1.2821	0.562403	3.01971	0.809477	10.2431	0.906714	8.44536	0.843825	2.35882	1
8466.67	3.56665	0.812183	16.881	1	39.5952	0.98811	69.6498	0.986573	86.5671	0.99501	80.3873	0.988444	4.19683	0.651193	16.3422	0.96365	41.7173	0.992229	71.2961	0.985239	87.7767	0.995819	78.5554	0.981809	4.61651	0.86284	13.5774	0.986752	41.364	0.981862	71.2944	0.993518	82.4183	0.994521	74.929	0.998441	1.68339	0.6429	1.92653	0.845082	2.79097	0.74816	9.80768	0.868169	8.44536	0.843825	2.05016	0.869144
8500	3.89991	0.888073	16.7581	0.99272	39.6646	0.989842	69.3097	0.981755	86.5671	0.99501	80.2279	0.986483	4.19683	0.651193	16.7622	0.988416	41.4781	0.986541	71.3904	0.986542	87.8842	0.997038	78.5554	0.981809	5.03449	0.940963	13.7597	1	41.4723	0.984434	71.1302	0.991229	82.4183	0.994521	75.0238	0.999704	1.68339	0.6429	1.2821	0.562403	3.01971	0.809477	9.80768	0.868169	8.44536	0.843825	2.35882	1
8533.33	3.89991	0.888073	16.524	0.978848	39.5952	0.98811	70.0054	0.991609	86.5671	0.99501	80.6443	0.991603	4.12059	0.639363	16.9586	1	41.6339	0.990245	72.1025	0.996382	87.7767	0.995819	79.2357	0.990312	4.61651	0.86284	13.5774	0.986752	41.7455	0.990918	71.2944	0.993518	82.8723	1	75.0238	0.999704	2.46221	0.940339	1.2821	0.562403	2.79097	0.74816	10.2431	0.906714	8.44536	0.843825	2.35882	1
	4.39143		16.881		40.0716		70.5977		87.0012		81.3272		6.44483		16.9586		42.044		72.3643		88.1452		80.0109		5.35036		13.7597		42.1281		71.7596		82.8723		75.046		2.61843		2.27969		3.73044		11.297		10.0084		2.35882
