# Supplementary material for: Parallel and High Throughput Reaction Monitoring with Computer Vision
Source: Angew Chem Int Ed Engl. 2024 Oct 31;64(1):e202413395. doi: 10.1002/anie.202413395 (PMC11701362; doi:10.1002/anie.202413395)
Supplement: Supplementary file 2 — Supporting Information [file ANIE-64-e202413395-s002.zip › Supporting Info - Machine readable data part 1/Figure 7 - investigating camera lenses for well plate filming/Supplement - band-pass filters/AMcf_CV21/AMcf_CV21.xlsx]

## Sheet: CV21 delta_e vs time
	0	0	1	1	2	2	3	3	4	4	5	5	6	6	7	7	8	8	9	9	10	10	11	11	12	12	13	13	14	14	15	15	16	16	17	17	18	18	19	19	20	20	21	21	22	22	23	23
Time	delta e	norm	delta e	norm	delta e	norm	delta e	norm	delta e	norm	delta e	norm	delta e	norm	delta e	norm	delta e	norm	delta e	norm	delta e	norm	delta e	norm	delta e	norm	delta e	norm	delta e	norm	delta e	norm	delta e	norm	delta e	norm	delta e	norm	delta e	norm	delta e	norm	delta e	norm	delta e	norm	delta e	norm
0	0	0	0	0	0	0	0	0	0	0	0	0	0	0	0	0	0	0	0	0	0	0	0	0	0	0	0	0	0	0	0	0	0	0	0	0	0	0	0	0	0	0	0	0	0	0	0	0
33.3333	0.822083	0.0425712	1.32306	0.0456641	0.899807	0.0427227	1.76926	0.254641	0.803613	0.187759	0.255721	0.29233	0.834064	0.0447423	0	0	1.65276	0.0591101	0.642917	0.0304296	1.3607	0.157791	1.10494	0.755647	0	0	0.956804	0.0332238	0	0	0.339921	0.0136008	0.284934	0.0274947	0.796433	0.405983	0.470581	0.222728	0.44687	0.350936	0.905397	0.372073	0	0	0	0	0	0
66.6667	0	0	0.821217	0.0283435	0.899807	0.0427227	1.93809	0.27894	0.446873	0.104409	0.255721	0.29233	0.834064	0.0447423	0	0	0.350641	0.0125405	1.28109	0.0606347	1.58899	0.184264	0.256431	0.175369	0	0	0	0	0.360167	0.0117794	0.339921	0.0136008	0.284027	0.0274072	0.796433	0.405983	0	0	0	0	0.905397	0.372073	0.805052	0.32996	0	0	0	0
100	0	0	0	0	1.69908	0.0806721	1.76926	0.254641	0.810617	0.189395	0.255721	0.29233	0.44687	0.0239718	0	0	0.350641	0.0125405	1.9146	0.0906189	1.82942	0.212145	0.786765	0.538055	0.465078	0.0555597	0.437145	0.0151793	0.360167	0.0117794	0.678493	0.0271475	0.86311	0.0832859	0.875208	0.446138	0	0	0	0	0.905397	0.372073	0.805052	0.32996	0	0	0.796099	0.722538
133.333	0	0	0.821217	0.0283435	0.323872	0.0153774	0.922923	0.132832	1.34839	0.315041	0.255721	0.29233	1.4544	0.0780195	0.950685	0.0281241	0	0	3.22545	0.152662	3.17221	0.367859	0.786765	0.538055	0.465078	0.0555597	0	0	0.360167	0.0117794	1.01573	0.0406407	0.913764	0.0881738	0.257866	0.131447	0.470581	0.222728	0	0	0.354848	0.145825	0.805052	0.32996	0.766113	0.629406	0	0
166.667	0	0	1.08024	0.0372833	0.853809	0.0405387	0.901988	0.129818	2.39864	0.560427	0.255721	0.29233	0.834064	0.0447423	0	0	1.65276	0.0591101	3.3387	0.158023	2.58652	0.299941	0.786765	0.538055	0.465078	0.0555597	0	0	0.360167	0.0117794	1.35163	0.0540809	0.849386	0.0819616	0.257866	0.131447	1.15253	0.545496	0	0	0.905397	0.372073	0.847317	0.347283	0.990699	0.813916	0.796099	0.722538
200	0.908737	0.0470585	0.361717	0.0124843	0.999147	0.0474393	0.823545	0.118529	2.64633	0.618298	0.255721	0.29233	0.922526	0.0494877	0	0	1.10165	0.0394001	3.6415	0.172354	2.86622	0.332375	0.256431	0.175369	0.465078	0.0555597	0.437145	0.0151793	0.820994	0.0268509	1.35163	0.0540809	0.849386	0.0819616	0.257866	0.131447	0.838391	0.396814	0	0	0.905397	0.372073	1.62106	0.664411	0.547906	0.450136	0	0
233.333	0.822083	0.0425712	0.361717	0.0124843	1.99249	0.0946031	0.901988	0.129818	3.3179	0.775204	0.255721	0.29233	0.834064	0.0447423	0	0	0.972543	0.0347825	4.09619	0.193875	3.13431	0.363464	0.256431	0.175369	0.465078	0.0555597	0.434785	0.0150974	0.360167	0.0117794	2.13083	0.0852578	1.1976	0.115563	0.257866	0.131447	0.938393	0.444146	0.845682	0.664131	0.354848	0.145825	0.805052	0.32996	0.547906	0.450136	0	0
266.667	0.368353	0.019075	1.6094	0.055547	1.28348	0.0609393	1.09278	0.157278	2.82249	0.659456	0	0	0.776013	0.0416282	0	0	1.04758	0.0374662	4.40343	0.208417	3.62583	0.420462	0.256431	0.175369	0.465078	0.0555597	0	0	0.360167	0.0117794	2.35151	0.0940875	1.4112	0.136173	0.257866	0.131447	0.470581	0.222728	0	0	0.905397	0.372073	0	0	0.826794	0.679259	0.796099	0.722538
300	0.822083	0.0425712	1.1095	0.0382931	1.28348	0.0609393	0.823545	0.118529	3.07854	0.71928	0.796182	0.910163	0.834064	0.0447423	0.830811	0.0245779	1.16833	0.0417846	4.7096	0.222908	4.14833	0.481053	1.01397	0.693434	0.925723	0.11059	0	0	0.360167	0.0117794	2.35151	0.0940875	1.69078	0.163152	0.515012	0.262528	0.469309	0.222126	0.449376	0.352904	0.354848	0.145825	0	0	0.547906	0.450136	0	0
333.333	0.822083	0.0425712	0.721884	0.0249151	2.02162	0.095986	0.790998	0.113844	3.33427	0.779029	0.255721	0.29233	0.834064	0.0447423	0.424963	0.0125717	1.39391	0.0498524	5.15456	0.243968	4.04144	0.468657	1.01397	0.693434	1.20308	0.143723	0	0	0.360167	0.0117794	2.35151	0.0940875	1.69078	0.163152	0.771443	0.393244	0	0	0.922965	0.724823	0.354848	0.145825	0.805052	0.32996	1.09966	0.90343	0	0
366.667	0	0	1.37746	0.0475416	2.60911	0.12388	1.69612	0.244114	3.33427	0.779029	0.255721	0.29233	0	0	0	0	2.0057	0.0717328	4.82025	0.228145	4.34098	0.503393	0.512152	0.350252	0.465078	0.0555597	0	0	0.718799	0.0235086	3.01168	0.120502	1.9695	0.190048	0.771443	0.393244	0.770952	0.364895	0.449376	0.352904	0.905397	0.372073	0.805052	0.32996	1.09966	0.90343	0	0
400	0	0	1.37746	0.0475416	2.60911	0.12388	0.901988	0.129818	3.77712	0.882497	0.874768	1	0	0	0.424963	0.0125717	2.00971	0.0718764	5.62174	0.26608	4.60554	0.534071	1.01397	0.693434	0.465078	0.0555597	0.434785	0.0150974	1.1082	0.0362443	3.33986	0.133633	1.64988	0.159206	0.771443	0.393244	0	0	0.981054	0.770441	1.10442	0.45386	0.805052	0.32996	1.09966	0.90343	0	0
433.333	0	0	2.24161	0.077367	3.20772	0.152302	0.901988	0.129818	4.28003	1	0.255721	0.29233	0	0	1.16396	0.0344335	2.32227	0.0830548	6.2246	0.294614	5.45135	0.632155	1.01397	0.693434	0.93289	0.111446	0	0	1.07591	0.0351881	3.33986	0.133633	2.52436	0.243589	0.771443	0.393244	0.470581	0.222728	0.449376	0.352904	0.905397	0.372073	1.67579	0.686841	1.09966	0.90343	0	0
466.667	0.366733	0.0189911	2.48504	0.0857686	3.81008	0.180902	1.11288	0.160171	4.28003	1	0.255721	0.29233	0.834064	0.0447423	0.424963	0.0125717	2.73574	0.0978423	6.65375	0.314926	5.96971	0.692265	1.01397	0.693434	0.93289	0.111446	0	0	1.32673	0.0433914	3.6668	0.146714	2.52436	0.243589	0.771443	0.393244	0	0	0	0	1.67952	0.690198	0.805052	0.32996	1.05074	0.863245	0	0
500	0.891283	0.0461547	2.90606	0.1003	4.11154	0.195215	0.901988	0.129818	4.09881	0.957659	0.255721	0.29233	0.444395	0.023839	1.7701	0.052365	2.64076	0.0944456	7.1212	0.33705	6.25137	0.724927	0.874914	0.598339	0.465078	0.0555597	0.434785	0.0150974	1.67453	0.0547661	3.6668	0.146714	2.52436	0.243589	0.771443	0.393244	0.838391	0.396814	0.981054	0.770441	0.905397	0.372073	0.888767	0.364272	1.09966	0.90343	0	0
533.333	0.519051	0.0268788	2.83454	0.0978314	3.78721	0.179816	0.901988	0.129818	4.09881	0.957659	0.874768	1	0.776013	0.0416282	1.26829	0.0375198	3.307	0.118273	7.41805	0.3511	6.50303	0.754111	1.01397	0.693434	0.93289	0.111446	0.434785	0.0150974	1.67453	0.0547661	3.9925	0.159746	3.01199	0.290642	0.771443	0.393244	0.470581	0.222728	0	0	1.10442	0.45386	0.888767	0.364272	1.09966	0.90343	0.796099	0.722538
566.667	0.891283	0.0461547	2.83454	0.0978314	5.31428	0.252321	0.901988	0.129818	4.09881	0.957659	0.255721	0.29233	0.444395	0.023839	1.26829	0.0375198	3.28698	0.117557	7.7139	0.365103	6.74327	0.781969	1.01397	0.693434	0.93289	0.111446	0.434785	0.0150974	1.43151	0.0468183	4.31698	0.172729	3.07582	0.296801	1.53048	0.780163	0.838391	0.396814	0.845682	0.664131	0.711194	0.292265	1.68525	0.690721	1.09966	0.90343	0	0
600	0.731863	0.0378992	2.65977	0.0917992	5.6136	0.266533	0.901988	0.129818	4.09881	0.957659	0.255721	0.29233	0.966613	0.0518527	2.52658	0.0747438	3.61233	0.129193	8.30265	0.392969	6.4363	0.746372	1.01397	0.693434	0.465078	0.0555597	0.956804	0.0332238	1.78562	0.0583996	4.64023	0.185663	3.27903	0.31641	1.19428	0.608787	0.470581	0.222728	0.449376	0.352904	0.354848	0.145825	0.805052	0.32996	0.853265	0.701007	0.796099	0.722538
633.333	1.08535	0.0562043	3.53197	0.121902	6.29097	0.298694	0.901988	0.129818	4.09881	0.957659	0.510736	0.583853	0.966613	0.0518527	1.6867	0.0498976	3.93823	0.140849	8.59556	0.406833	6.86024	0.795534	1.01397	0.693434	0.465078	0.0555597	0.867238	0.0301137	1.99176	0.0651414	4.31698	0.172729	3.35028	0.323286	1.0104	0.515053	0.470581	0.222728	0.449376	0.352904	0.905397	0.372073	0.805052	0.32996	1.05074	0.863245	0.796099	0.722538
666.667	1.08535	0.0562043	3.8794	0.133894	6.50728	0.308964	0.823545	0.118529	4.09881	0.957659	0.255721	0.29233	0.966613	0.0518527	2.10297	0.0622122	5.11295	0.182862	9.7791	0.46285	6.95273	0.806259	1.01397	0.693434	0.465078	0.0555597	0.867238	0.0301137	2.89587	0.0947105	4.7676	0.190759	3.81447	0.368078	1.0104	0.515053	0.469309	0.222126	0.449376	0.352904	0.354848	0.145825	0.805052	0.32996	1.09966	0.90343	0.796099	0.722538
700	1.35025	0.0699219	4.22578	0.145849	7.09914	0.337066	0.823545	0.118529	4.09881	0.957659	0.255721	0.29233	0.444395	0.023839	2.10297	0.0622122	4.59012	0.164163	10.3544	0.490079	6.95273	0.806259	0.874914	0.598339	0.465078	0.0555597	0.867238	0.0301137	2.13826	0.0699326	5.08609	0.203502	3.62392	0.34969	0.771443	0.393244	0.470581	0.222728	0	0	1.7998	0.739628	0.888767	0.364272	1.05074	0.863245	0	0
733.333	1.35025	0.0699219	4.57105	0.157765	8.04568	0.382007	0.901988	0.129818	4.09881	0.957659	0.874768	1	0.886343	0.0475468	2.51713	0.0744643	5.44313	0.194671	9.99185	0.47292	7.11704	0.825313	1.01397	0.693434	0.465078	0.0555597	0.921767	0.0320072	3.23135	0.105683	4.96228	0.198548	3.89672	0.376015	0.771443	0.393244	0	0	0.449376	0.352904	0.913466	0.375389	0.888767	0.364272	0.910341	0.747898	0.796099	0.722538
766.667	0.61863	0.0320354	5.03346	0.173725	8.94313	0.424618	0.901988	0.129818	4.09881	0.957659	0.874768	1	0.444395	0.023839	2.9292	0.0866546	5.56477	0.199021	10.6192	0.502615	7.76653	0.900629	0.874914	0.598339	0.465078	0.0555597	0.867238	0.0301137	3.56825	0.116701	5.28314	0.211386	4.77479	0.460744	1.19	0.606604	0.838391	0.396814	0.981054	0.770441	1.10442	0.45386	0.888767	0.364272	1.09966	0.90343	0	0
800	1.35025	0.0699219	4.58545	0.158262	9.23024	0.43825	0.901988	0.129818	4.09881	0.957659	0.874768	1	0.444395	0.023839	3.3392	0.0987838	6.42607	0.229825	10.9046	0.516122	7.85773	0.911206	0.874914	0.598339	0.465078	0.0555597	1.69639	0.058905	2.83914	0.0928553	5.6028	0.224177	4.77479	0.460744	1.19	0.606604	0	0	0.449376	0.352904	1.10442	0.45386	2.39689	0.982396	0.943614	0.775233	0	0
833.333	1.45737	0.0754693	5.26938	0.181867	9.80245	0.465418	0.823545	0.118529	4.28003	1	0.255721	0.29233	1.24924	0.067014	3.3392	0.0987838	6.75123	0.241455	11.411	0.540091	8.11366	0.940884	1.01397	0.693434	0.465078	0.0555597	1.29739	0.0450501	3.32378	0.108706	6.0373	0.241562	4.61768	0.445584	0.771443	0.393244	0.470581	0.222728	0.845682	0.664131	1.10442	0.45386	1.61131	0.660413	1.05074	0.863245	0.796099	0.722538
866.667	0.912893	0.0472737	5.26938	0.181867	9.72036	0.461521	1.76926	0.254641	4.09881	0.957659	0	0	1.60254	0.085966	3.74717	0.110852	6.8536	0.245116	11.6923	0.553403	7.88379	0.914228	1.01397	0.693434	0.465078	0.0555597	1.29739	0.0450501	3.90584	0.127742	6.90635	0.276333	5.37054	0.518231	1.02716	0.523598	0	0	0.449376	0.352904	0.905397	0.372073	0.888767	0.364272	0.664814	0.546183	0.796099	0.722538
900	2.35828	0.122122	6.61702	0.22838	10.5784	0.502261	0.901988	0.129818	4.09881	0.957659	0.874768	1	0.886343	0.0475468	3.85866	0.114151	7.81991	0.279675	12.3179	0.583015	7.88379	0.914228	1.01397	0.693434	0	0	1.29739	0.0450501	3.66192	0.119764	6.66728	0.266768	5.15171	0.497115	1.02716	0.523598	0.993941	0.470437	0.449376	0.352904	0.905397	0.372073	0.888767	0.364272	1.09966	0.90343	0	0
933.333	1.97098	0.102066	6.28507	0.216923	10.2857	0.488362	0.901988	0.129818	4.09881	0.957659	0.255721	0.29233	1.60254	0.085966	4.61323	0.136473	8.03969	0.287536	12.5979	0.596267	7.72199	0.895465	1.01397	0.693434	0.465078	0.0555597	1.57096	0.0545497	4.00033	0.130833	6.55478	0.262266	4.97979	0.480525	1.39741	0.712329	0	0	0.449376	0.352904	1.67952	0.690198	0.323867	0.132741	0.664814	0.546183	0.796099	0.722538
966.667	2.30099	0.119156	7.28456	0.251419	11.7029	0.555653	0.901988	0.129818	4.09881	0.957659	0.255721	0.29233	1.60254	0.085966	4.61323	0.136473	8.67675	0.31032	13.1553	0.622649	7.72199	0.895465	1.01397	0.693434	0	0	1.72526	0.0599073	4.00033	0.130833	6.9809	0.279316	5.41806	0.522817	1.39741	0.712329	0.993941	0.470437	0.449376	0.352904	1.7998	0.739628	0.888767	0.364272	1.05074	0.863245	0.796099	0.722538
1000	2.30099	0.119156	7.94608	0.274251	11.9912	0.569338	0.901988	0.129818	4.09881	0.957659	0.255721	0.29233	1.98763	0.106624	4.959	0.146702	8.99353	0.321649	13.7093	0.648867	7.88379	0.914228	1.01397	0.693434	0.465078	0.0555597	1.72526	0.0599073	4.33864	0.141897	7.49641	0.299943	5.94923	0.574072	1.02716	0.523598	0.838391	0.396814	0.834467	0.655323	1.7998	0.739628	1.61131	0.660413	1.05074	0.863245	0.796099	0.722538
1033.33	2.53398	0.131221	8.28735	0.28603	12.5503	0.595885	0.901988	0.129818	4.09881	0.957659	0.255721	0.29233	1.76302	0.0945749	5.40668	0.159946	9.07203	0.324457	13.9119	0.658458	7.88379	0.914228	1.01397	0.693434	0.465078	0.0555597	1.72526	0.0599073	4.56639	0.149346	7.49641	0.299943	5.31924	0.513281	0.771443	0.393244	0.770952	0.364895	0.981054	0.770441	0.905397	0.372073	0.888767	0.364272	0.475485	0.390639	0	0
1066.67	2.53398	0.131221	8.60315	0.296929	13.0861	0.621326	0.901988	0.129818	4.09881	0.957659	0.255721	0.29233	1.98763	0.106624	5.75707	0.170312	9.69665	0.346796	14.5338	0.687894	7.88379	0.914228	1.01397	0.693434	0.465078	0.0555597	2.15087	0.0746863	4.90767	0.160507	7.80803	0.312411	5.78367	0.558096	1.39741	0.712329	0	0	0.981054	0.770441	1.10442	0.45386	1.61131	0.660413	0.664814	0.546183	0	0
1100	2.42745	0.125704	9.2557	0.319451	13.0299	0.618655	0.901988	0.129818	4.09881	0.957659	0.255721	0.29233	1.98763	0.106624	6.15322	0.182031	10.3171	0.368987	14.807	0.700824	7.88379	0.914228	1.01397	0.693434	0.837021	0.0999932	2.15087	0.0746863	5.0139	0.163982	8.09454	0.323874	6.05006	0.583801	1.02716	0.523598	0	0	0.449376	0.352904	1.10442	0.45386	0.888767	0.364272	0.475485	0.390639	0.796099	0.722538
1133.33	3.31685	0.171762	9.34774	0.322628	13.9334	0.661553	0.901988	0.129818	4.09881	0.957659	0.255721	0.29233	2.1978	0.117898	6.54747	0.193694	10.6258	0.380027	15.0794	0.713715	7.88379	0.914228	1.01397	0.693434	0.837021	0.0999932	2.15087	0.0746863	5.58615	0.182697	8.42796	0.337215	6.05006	0.583801	1.39741	0.712329	0	0	0.449376	0.352904	1.10442	0.45386	0.323867	0.132741	0.664814	0.546183	0.796099	0.722538
1166.67	3.31685	0.171762	9.6719	0.333816	14.2075	0.674569	0.901988	0.129818	4.09881	0.957659	0.874768	1	2.14603	0.115121	6.5875	0.194878	11.2401	0.401997	16.4567	0.778907	7.88379	0.914228	1.46224	1	0.465078	0.0555597	2.15087	0.0746863	5.58615	0.182697	8.73627	0.349551	6.10295	0.588905	0.771443	0.393244	0	0	0.449376	0.352904	1.10442	0.45386	0.888767	0.364272	1.09966	0.90343	0.796099	0.722538
1200	3.24413	0.167996	10.3168	0.356075	15.3599	0.729285	0.823545	0.118529	4.09881	0.957659	0.874768	1	2.1978	0.117898	7.36738	0.217949	11.8503	0.423819	16.1606	0.764892	7.88379	0.914228	1.01397	0.693434	0	0	2.73473	0.09496	5.58615	0.182697	9.0435	0.361844	6.11002	0.589587	1.39741	0.712329	0	0	0.449376	0.352904	1.10442	0.45386	1.06816	0.437798	0.475485	0.390639	0	0
1233.33	3.65868	0.189463	11.2159	0.387107	16.1616	0.76735	0.901988	0.129818	4.09881	0.957659	0.255721	0.29233	2.63025	0.141097	8.42639	0.249278	12.4564	0.445497	16.429	0.777592	7.88379	0.914228	0.874914	0.598339	0	0	2.09951	0.0729029	6.35507	0.207845	9.34965	0.374094	6.22346	0.600534	1.39741	0.712329	0.941506	0.445619	0.449376	0.352904	1.10442	0.45386	0.888767	0.364272	1.09966	0.90343	0.796099	0.722538
1266.67	4.83245	0.250246	11.8536	0.409114	15.8353	0.751855	0.901988	0.129818	4.09881	0.957659	0.255721	0.29233	3.20755	0.172065	8.76953	0.259429	13.2024	0.472178	16.9632	0.802878	7.88379	0.914228	0.512152	0.350252	0.462378	0.0552372	2.57426	0.089388	6.25927	0.204712	9.65473	0.3863	6.84457	0.660467	1.02716	0.523598	0.469309	0.222126	0.449376	0.352904	1.10442	0.45386	0.888767	0.364272	0.475485	0.390639	0.796099	0.722538
1300	4.29823	0.222582	12.4865	0.430961	16.3715	0.777315	0.901988	0.129818	4.09881	0.957659	0.874768	1	3.0604	0.164171	9.19231	0.271936	13.358	0.477743	16.5939	0.785399	7.88379	0.914228	1.01397	0.693434	0	0	2.57426	0.089388	7.5862	0.24811	9.95875	0.398465	6.87588	0.663489	1.19428	0.608787	0	0	0.449376	0.352904	1.10442	0.45386	0.888767	0.364272	0.475485	0.390639	0.796099	0.722538
1333.33	4.64668	0.240626	12.7637	0.440526	16.275	0.772732	1.69612	0.244114	4.09881	0.957659	0.255721	0.29233	3.62098	0.194243	9.57285	0.283194	13.9542	0.499063	17.1236	0.810469	7.88379	0.914228	1.01397	0.693434	0	0	2.99545	0.104013	6.92712	0.226554	10.2617	0.410587	7.10787	0.685875	1.39741	0.712329	1.15253	0.545496	0.922965	0.724823	1.10442	0.45386	0.888767	0.364272	1.2172	1	0.796099	0.722538
1366.67	4.64668	0.240626	13.4275	0.463436	16.5403	0.785332	0	0	4.09881	0.957659	0.874768	1	3.62098	0.194243	10.2986	0.304665	14.2507	0.509671	18.1961	0.861232	7.88379	0.914228	1.01397	0.693434	0.462378	0.0552372	3.4914	0.121234	7.92609	0.259226	10.8645	0.434707	7.37042	0.711209	1.39741	0.712329	0	0	0.449376	0.352904	1.10442	0.45386	0.888767	0.364272	1.2172	1	0	0
1400	4.70889	0.243848	13.7837	0.475729	17.0688	0.810423	0.901988	0.129818	4.09881	0.957659	0.255721	0.29233	4.03492	0.216448	10.0136	0.296232	15.392	0.550489	18.4573	0.873596	8.62345	1	1.01397	0.693434	0.462378	0.0552372	3.41447	0.118563	7.58981	0.248228	10.8645	0.434707	7.63221	0.736471	0.771443	0.393244	0.473386	0.224056	0.449376	0.352904	0.711194	0.292265	0.888767	0.364272	1.09966	0.90343	0	0
1433.33	5.36557	0.277853	14.0923	0.48638	17.9094	0.850334	1.69612	0.244114	4.09881	0.957659	0.255721	0.29233	4.03492	0.216448	11.4513	0.338763	15.9777	0.571434	18.7178	0.885926	7.72199	0.895465	1.01397	0.693434	0.462378	0.0552372	3.83133	0.133038	8.00883	0.261932	10.6237	0.425071	7.89326	0.761661	1.19428	0.608787	1.49039	0.70541	0.449376	0.352904	0.711194	0.292265	0.888767	0.364272	1.09966	0.90343	0	0
1466.67	5.36557	0.277853	14.6184	0.504539	18.4305	0.875078	0.901988	0.129818	4.09881	0.957659	0	0	3.29737	0.176883	11.1375	0.329481	16.5595	0.592241	18.9776	0.89822	7.88379	0.914228	1.21992	0.834281	0.98529	0.117706	3.83133	0.133038	8.24741	0.269735	11.4632	0.458662	7.89326	0.761661	1.02716	0.523598	0.838391	0.396814	0.449376	0.352904	1.7998	0.739628	0.888767	0.364272	1.09966	0.90343	0.796099	0.722538
1500	5.38851	0.279042	15.2274	0.525559	18.69	0.887399	0.901988	0.129818	4.09881	0.957659	0.874768	1	4.86153	0.260791	12.1914	0.360658	16.3	0.58296	18.8156	0.890551	7.88379	0.914228	1.01397	0.693434	0.98529	0.117706	3.83133	0.133038	8.57433	0.280427	11.7147	0.468724	7.89326	0.761661	1.02716	0.523598	0	0	0.449376	0.352904	1.10442	0.45386	0.888767	0.364272	1.2172	1	0	0
1533.33	5.47873	0.283714	15.5303	0.536014	19.2069	0.91194	1.09278	0.157278	4.09881	0.957659	0.255721	0.29233	4.13491	0.221812	12.2465	0.362287	17.0148	0.608526	19.0752	0.90284	7.88379	0.914228	1.01397	0.693434	0.462378	0.0552372	4.24606	0.147439	8.90001	0.291079	12.0579	0.482455	8.15356	0.786779	1.19428	0.608787	0.849579	0.40211	0.487477	0.382825	1.7998	0.739628	0.888767	0.364272	1.09966	0.90343	0	0
1566.67	5.72882	0.296664	15.8322	0.546433	19.4388	0.92295	0.901988	0.129818	4.09881	0.957659	0.255721	0.29233	5.17746	0.277738	12.6129	0.373127	16.949	0.606174	19.2122	0.909325	7.88379	0.914228	1.01397	0.693434	0.462378	0.0552372	4.24606	0.147439	9.22447	0.30169	12.0579	0.482455	8.30966	0.801842	1.39741	0.712329	0	0	0.449376	0.352904	1.10442	0.45386	0.805052	0.32996	0.475485	0.390639	0	0
1600	5.72882	0.296664	16.5232	0.570282	19.153	0.909381	0.823545	0.118529	4.09881	0.957659	0.255721	0.29233	5.17746	0.277738	13.3409	0.394664	17.6381	0.630817	19.47	0.921526	7.88379	0.914228	1.01397	0.693434	1.28848	0.153927	4.08554	0.141865	9.63484	0.315111	13.2487	0.530098	8.56869	0.826837	1.39741	0.712329	0	0	0.449376	0.352904	1.10442	0.45386	0.888767	0.364272	0.475485	0.390639	0	0
1633.33	6.06789	0.314223	16.7317	0.577478	19.153	0.909381	0.901988	0.129818	4.09881	0.957659	0.874768	1	5.59431	0.3001	13.7026	0.405363	18.4872	0.661184	19.47	0.921526	7.88379	0.914228	0.874914	0.598339	1.28848	0.153927	4.75572	0.165136	9.95665	0.325636	13.3087	0.532501	8.15922	0.787324	1.02716	0.523598	0	0	0.449376	0.352904	1.10442	0.45386	0.888767	0.364272	1.09966	0.90343	0	0
1666.67	7.04649	0.364899	17.1207	0.590904	19.4997	0.925843	0.901988	0.129818	4.09881	0.957659	0.255721	0.29233	4.99885	0.268157	14.4212	0.426623	17.9536	0.642101	19.8498	0.939503	7.88379	0.914228	1.01397	0.693434	0.98529	0.117706	4.48777	0.155832	11.1738	0.365445	13.8324	0.553457	8.41475	0.811983	1.39741	0.712329	0.993941	0.470437	0.449376	0.352904	1.10442	0.45386	1.67579	0.686841	0.475485	0.390639	0	0
1700	6.49055	0.33611	17.3263	0.597999	19.6668	0.933777	1.93809	0.27894	4.09881	0.957659	0.255721	0.29233	5.40817	0.290114	14.7783	0.437186	19.4287	0.694859	19.727	0.933692	7.88379	0.914228	0.874914	0.598339	0.922091	0.110156	5.56122	0.193106	10.5102	0.343741	14.1229	0.56508	8.41475	0.811983	1.39741	0.712329	0.838391	0.396814	0.449376	0.352904	1.10442	0.45386	0.805052	0.32996	0.475485	0.390639	0.796099	0.722538
1733.33	6.40571	0.331717	18.2813	0.630961	20.2963	0.963665	0.823545	0.118529	4.28003	1	0.874768	1	6.09312	0.326858	15.1338	0.447703	19.7079	0.704842	19.8498	0.939503	7.88379	0.914228	0.874914	0.598339	0.936914	0.111927	5.88417	0.20432	11.4593	0.374782	14.4125	0.576665	8.66985	0.836598	1.02716	0.523598	0.838391	0.396814	0	0	1.10442	0.45386	0.888767	0.364272	1.09966	0.90343	0.796099	0.722538
1766.67	6.74227	0.349145	18.5759	0.64113	20.5521	0.97581	1.09278	0.157278	4.28003	1	0.255721	0.29233	6.00904	0.322347	16.5026	0.488196	20.1615	0.721067	20.1066	0.951656	7.88379	0.914228	1.01397	0.693434	0.922091	0.110156	5.07387	0.176184	11.2326	0.367368	14.7011	0.588213	8.45091	0.815472	1.02716	0.523598	0	0	0.981054	0.770441	1.65508	0.680157	0.805052	0.32996	1.09966	0.90343	0.796099	0.722538
1800	7.71986	0.399769	19.1622	0.661366	20.5521	0.97581	1.69612	0.244114	4.28003	1	0.874768	1	6.42166	0.344482	16.8522	0.498538	20.5401	0.734606	20.3626	0.963775	7.88379	0.914228	1.01397	0.693434	0.98529	0.117706	5.69031	0.197589	11.8639	0.388015	14.3389	0.573719	8.45091	0.815472	1.39741	0.712329	0	0	0.922965	0.724823	1.65508	0.680157	0.888767	0.364272	1.09966	0.90343	0	0
1833.33	8.05148	0.416942	19.1622	0.661366	19.9227	0.945924	1.69612	0.244114	4.28003	1	0.255721	0.29233	6.42166	0.344482	16.581	0.490518	20.7128	0.740783	20.3626	0.963775	7.88379	0.914228	1.01397	0.693434	0.922091	0.110156	5.69031	0.197589	12.7534	0.417106	14.6853	0.587583	9.18743	0.886542	1.02716	0.523598	1.15253	0.545496	0.981054	0.770441	1.06905	0.439327	0	0	1.09966	0.90343	0.874768	0.793938
1866.67	7.71958	0.399755	19.4539	0.671433	19.9227	0.945924	0.823545	0.118529	4.28003	1	0.874768	1	6.2231	0.33383	17.2773	0.511114	21.3647	0.764099	20.3626	0.963775	7.72199	0.895465	1.01397	0.693434	1.28848	0.153927	6.75927	0.234707	12.4037	0.405667	14.4337	0.577515	8.92448	0.861168	1.39741	0.712329	1.15253	0.545496	0.449376	0.352904	1.7998	0.739628	0.323867	0.132741	1.09966	0.90343	0.796099	0.722538
1900	7.41162	0.383808	19.68	0.679235	20.1778	0.958038	0.823545	0.118529	4.09881	0.957659	0.874768	1	6.90667	0.3705	17.5814	0.520111	22.0975	0.790306	20.239	0.957923	7.88379	0.914228	1.01397	0.693434	1.20926	0.144461	6.23775	0.216598	13.0257	0.426012	14.7203	0.588982	9.44409	0.911309	1.02716	0.523598	0.993941	0.470437	0.449376	0.352904	1.10442	0.45386	0.888767	0.364272	0.664814	0.546183	0	0
1933.33	8.38222	0.434069	19.3762	0.668752	19.9227	0.945924	1.35056	0.19438	4.28003	1	0.255721	0.29233	7.31096	0.392187	18.2679	0.54042	22.6385	0.809656	19.9834	0.945825	7.88379	0.914228	1.01397	0.693434	0.922091	0.110156	7.09152	0.246244	13.2994	0.434961	14.9061	0.596415	8.70785	0.840265	1.39741	0.712329	0	0	0.922965	0.724823	1.65508	0.680157	0.805052	0.32996	0.475485	0.390639	0	0
1966.67	8.7118	0.451136	19.3762	0.668752	19.9227	0.945924	1.76926	0.254641	4.28003	1	0.255721	0.29233	6.62844	0.355574	18.6091	0.550513	23.2588	0.831841	20.1066	0.951656	7.88379	0.914228	0.512152	0.350252	1.20926	0.144461	6.4862	0.225225	14.0391	0.459154	16.0468	0.642058	9.44409	0.911309	1.71345	0.873434	1.15253	0.545496	0.449376	0.352904	1.10442	0.45386	0.805052	0.32996	0.664814	0.546183	0.796099	0.722538
2000	8.7118	0.451136	19.7608	0.682026	20.1197	0.955279	0	0	4.09881	0.957659	0.255721	0.29233	7.03223	0.377235	18.9489	0.560565	23.2588	0.831841	19.9834	0.945825	7.88379	0.914228	1.01397	0.693434	1.66181	0.198525	6.85279	0.237955	14.2567	0.466272	16.0468	0.642058	8.96414	0.864996	1.39741	0.712329	1.15253	0.545496	0.449376	0.352904	1.10442	0.45386	0.805052	0.32996	0.664814	0.546183	0	0
2033.33	8.7118	0.451136	19.7608	0.682026	20.2698	0.962408	0.901988	0.129818	4.09881	0.957659	0.255721	0.29233	7.01075	0.376083	19.6152	0.580278	23.1525	0.828038	20.239	0.957923	7.88379	0.914228	1.01397	0.693434	1.37917	0.16476	7.88664	0.273854	14.8658	0.486191	16.3284	0.653323	9.44409	0.911309	1.19	0.606604	1.15253	0.545496	0.449376	0.352904	1.10442	0.45386	0.805052	0.32996	1.05074	0.863245	0.796099	0.722538
2066.67	9.04021	0.468143	20.3371	0.701914	20.1778	0.958038	1.93809	0.27894	4.28003	1	0.796182	0.910163	7.43442	0.39881	20.0069	0.591863	23.1612	0.828348	19.9834	0.945825	7.88379	0.914228	1.01397	0.693434	0.922091	0.110156	8.33448	0.289404	15.4706	0.505972	16.4212	0.657037	9.70003	0.936006	1.19428	0.608787	1.00617	0.476225	0.449376	0.352904	0.711194	0.292265	0.888767	0.364272	1.05074	0.863245	0.796099	0.722538
2100	9.05083	0.468693	20.3371	0.701914	20.2698	0.962408	1.76926	0.254641	4.09881	0.957659	0.255721	0.29233	7.41402	0.397716	19.9602	0.590484	23.4272	0.837863	20.239	0.957923	7.88379	0.914228	1.01397	0.693434	0.922091	0.110156	8.28132	0.287559	15.7252	0.5143	17.2372	0.689688	9.44409	0.911309	1.02716	0.523598	0	0	0.922965	0.724823	1.10442	0.45386	0.805052	0.32996	1.05074	0.863245	0.796099	0.722538
2133.33	9.05083	0.468693	19.9763	0.689462	20.2698	0.962408	0.901988	0.129818	4.09881	0.957659	0.255721	0.29233	7.83496	0.420297	20.6279	0.610235	23.6925	0.84735	20.239	0.957923	7.88379	0.914228	0.874914	0.598339	1.57022	0.187584	8.33448	0.289404	15.8621	0.518777	17.2372	0.689688	9.70003	0.936006	1.39741	0.712329	0	0	0.449376	0.352904	1.10442	0.45386	0.323867	0.132741	1.05074	0.863245	0	0
2166.67	9.36747	0.48509	19.9763	0.689462	20.2698	0.962408	0.823545	0.118529	4.09881	0.957659	0.874768	1	7.83496	0.420297	21.6017	0.639043	24.48	0.875516	20.239	0.957923	7.88379	0.914228	1.01397	0.693434	1.37917	0.16476	8.67412	0.301198	16.3701	0.53539	17.7231	0.709128	9.21978	0.889663	1.39741	0.712329	0.770952	0.364895	0.449376	0.352904	1.10442	0.45386	0.888767	0.364272	0.664814	0.546183	0	0
2200	9.36747	0.48509	20.8119	0.718304	20.2698	0.962408	0.823545	0.118529	4.28003	1	0.255721	0.29233	8.21488	0.440677	21.9524	0.64942	24.2207	0.866242	19.9834	0.945825	7.88379	0.914228	0.874914	0.598339	1.83365	0.219054	9.09707	0.315884	16.6679	0.545129	17.9995	0.720186	9.85384	0.950847	1.02716	0.523598	0	0	0.449376	0.352904	1.10442	0.45386	0	0	1.05074	0.863245	0	0
2233.33	9.38035	0.485757	21.0963	0.728119	20.2698	0.962408	1.65839	0.238683	4.09881	0.957659	0.255721	0.29233	7.83496	0.420297	22.2591	0.658492	25.0057	0.894315	20.239	0.957923	7.88379	0.914228	1.01397	0.693434	1.37917	0.16476	9.06505	0.314772	17.5655	0.574488	17.434	0.697559	9.21978	0.889663	1.39741	0.712329	1.49039	0.70541	0.449376	0.352904	1.10442	0.45386	0.888767	0.364272	1.05074	0.863245	0.796099	0.722538
2266.67	9.36747	0.48509	21.0963	0.728119	20.2698	0.962408	0.823545	0.118529	4.28003	1	0.874768	1	8.23382	0.441693	21.9477	0.649279	25.2673	0.903674	20.239	0.957923	7.88379	0.914228	1.01397	0.693434	1.83365	0.219054	9.88284	0.343169	17.8601	0.584121	18.275	0.731211	9.21978	0.889663	1.39741	0.712329	0	0	0.901288	0.707799	1.7998	0.739628	0	0	1.09966	0.90343	0.25609	0.232427
2300	9.38035	0.485757	21.0963	0.728119	20.2698	0.962408	0	0	4.09881	0.957659	0.255721	0.29233	8.21488	0.440677	22.3261	0.660472	25.5283	0.913006	20.7756	0.983323	7.88379	0.914228	0.874914	0.598339	1.96991	0.235332	9.84137	0.341729	18.2144	0.595708	18.6241	0.745177	9.21978	0.889663	1.39741	0.712329	0.473386	0.224056	0.981054	0.770441	1.7998	0.739628	2.43984	1	1.09966	0.90343	0.874768	0.793938
2333.33	10.0356	0.51969	21.4785	0.741309	20.0138	0.950253	1.76926	0.254641	4.28003	1	0.874768	1	8.63098	0.462998	22.6	0.668577	25.7031	0.919258	20.239	0.957923	7.88379	0.914228	0.512152	0.350252	1.37917	0.16476	10.2268	0.355113	18.7379	0.61283	18.8989	0.756173	9.6854	0.934594	1.39741	0.712329	0	0	0.981054	0.770441	1.10442	0.45386	0.805052	0.32996	1.05074	0.863245	0	0
2366.67	10.0185	0.518802	21.3798	0.737902	20.1778	0.958038	0.823545	0.118529	4.28003	1	0	0	8.61248	0.462006	22.6	0.668577	25.9013	0.926347	20.3626	0.963775	7.88379	0.914228	1.01397	0.693434	1.66181	0.198525	10.6104	0.368434	19.3183	0.631813	19.1729	0.767135	9.21978	0.889663	1.02716	0.523598	0	0	0.449376	0.352904	0.711194	0.292265	2.43984	1	1.09966	0.90343	0	0
2400	9.46916	0.490356	21.944	0.757377	20.2698	0.962408	1.76926	0.254641	4.09881	0.957659	0.255721	0.29233	8.61248	0.462006	22.9244	0.678172	26.4205	0.944916	20.239	0.957923	7.88379	0.914228	0.874914	0.598339	1.37917	0.16476	11.0238	0.382788	19.3183	0.631813	19.446	0.778064	9.43227	0.910168	1.02716	0.523598	0	0	0.981054	0.770441	1.10442	0.45386	0.888767	0.364272	1.09966	0.90343	0.796099	0.722538
2433.33	9.46916	0.490356	21.5963	0.745375	20.2698	0.962408	0.823545	0.118529	4.28003	1	0.796182	0.910163	8.61248	0.462006	23.2475	0.68773	25.7875	0.922277	20.239	0.957923	7.88379	0.914228	1.01397	0.693434	1.83365	0.219054	10.9923	0.381694	19.2443	0.629392	20.5577	0.822545	9.21978	0.889663	1.02716	0.523598	0.473386	0.224056	0.449376	0.352904	1.10442	0.45386	0.805052	0.32996	0.664814	0.546183	0.796099	0.722538
2466.67	9.38985	0.486249	21.944	0.757377	20.2698	0.962408	1.76926	0.254641	4.09881	0.957659	0.255721	0.29233	9.02643	0.484211	23.6238	0.698864	26.046	0.931524	20.3626	0.963775	7.88379	0.914228	1.01397	0.693434	1.83365	0.219054	11.3724	0.394893	19.168	0.626896	19.9898	0.799823	9.47476	0.914268	1.02716	0.523598	0.838391	0.396814	1.18853	0.933374	1.10442	0.45386	0.888767	0.364272	0.475485	0.390639	0.796099	0.722538
2500	9.38985	0.486249	22.0438	0.76082	20.1778	0.958038	0.922923	0.132832	4.09881	0.957659	0.255721	0.29233	9.00822	0.483234	23.6238	0.698864	26.1812	0.936357	20.239	0.957923	7.88379	0.914228	1.01397	0.693434	2.69817	0.322332	11.7508	0.408031	20.1651	0.659507	20.2605	0.810653	9.47476	0.914268	1.02716	0.523598	0	0	0.449376	0.352904	1.10442	0.45386	0.805052	0.32996	1.09966	0.90343	0.796099	0.722538
2533.33	10.3422	0.535568	22.2248	0.767068	20.2698	0.962408	1.76926	0.254641	4.09881	0.957659	0.255721	0.29233	9.69995	0.520341	23.9452	0.708372	26.4393	0.945589	20.1066	0.951656	7.88379	0.914228	1.01397	0.693434	2.69817	0.322332	12.1274	0.42111	19.9013	0.65088	20.7995	0.832217	9.47476	0.914268	1.02716	0.523598	0.849579	0.40211	0.449376	0.352904	1.06905	0.439327	0.805052	0.32996	0.475485	0.390639	0	0
2566.67	10.3422	0.535568	22.3251	0.77053	20.2698	0.962408	1.76926	0.254641	4.28003	1	0.255721	0.29233	9.02643	0.484211	23.89	0.70674	26.4393	0.945589	20.3626	0.963775	7.88379	0.914228	1.01397	0.693434	1.96991	0.235332	12.5024	0.434129	20.6705	0.676036	21.0677	0.842951	9.47476	0.914268	0.771443	0.393244	1.00617	0.476225	0.449376	0.352904	0.711194	0.292265	0.805052	0.32996	0.475485	0.390639	0	0
2600	9.79448	0.507203	22.8813	0.789726	20.1778	0.958038	0	0	4.09881	0.957659	0.874768	1	9.4021	0.504364	24.2096	0.716192	26.9368	0.96338	20.3626	0.963775	7.88379	0.914228	1.01397	0.693434	3.12573	0.37341	11.8554	0.411665	21.2346	0.694488	20.9852	0.83965	9.6854	0.934594	1.02716	0.523598	0.470581	0.222728	0	0	1.10442	0.45386	1.62106	0.664411	0.475485	0.390639	0	0
2633.33	9.79448	0.507203	22.2248	0.767068	20.2698	0.962408	1.67142	0.24056	4.09881	0.957659	0.255721	0.29233	9.4021	0.504364	25.1568	0.744213	26.4393	0.945589	20.239	0.957923	7.88379	0.914228	1.01397	0.693434	2.28556	0.27304	12.8991	0.447904	21.5825	0.705864	20.698	0.828157	9.6854	0.934594	1.02716	0.523598	0	0	0.952034	0.747651	1.10442	0.45386	0.805052	0.32996	0.475485	0.390639	0	0
2666.67	10.6648	0.552274	22.5047	0.776729	20.2698	0.962408	0.375859	0.0540954	4.09881	0.957659	0.255721	0.29233	9.4021	0.504364	24.5279	0.725609	26.4393	0.945589	20.3626	0.963775	7.88379	0.914228	1.01397	0.693434	1.96991	0.235332	13.2687	0.46074	21.7953	0.712823	20.8879	0.835757	9.6854	0.934594	1.39741	0.712329	1.15253	0.545496	0.449376	0.352904	1.36947	0.562783	1.25545	0.514561	0.475485	0.390639	0	0
2700	10.6648	0.552274	22.5047	0.776729	20.0138	0.950253	0.823545	0.118529	4.28003	1	0.255721	0.29233	10.0919	0.541368	25.4728	0.753562	26.6025	0.951425	20.618	0.975861	7.88379	0.914228	1.01397	0.693434	2.28556	0.27304	13.6171	0.472838	22.1432	0.724202	21.2307	0.849474	9.47476	0.914268	0.771443	0.393244	0	0	0.449376	0.352904	1.10442	0.45386	0.805052	0.32996	1.09966	0.90343	0	0
2733.33	10.1187	0.52399	22.5047	0.776729	20.2698	0.962408	1.76926	0.254641	4.09881	0.957659	0.255721	0.29233	10.0919	0.541368	25.4728	0.753562	27.3363	0.97767	20.239	0.957923	7.88379	0.914228	1.01397	0.693434	2.28556	0.27304	13.3648	0.464077	22.4222	0.733329	21.496	0.860086	9.6854	0.934594	1.02716	0.523598	0	0	0.449376	0.352904	0.711194	0.292265	0.888767	0.364272	1.2172	1	0	0
2766.67	10.1187	0.52399	22.7838	0.78636	20.0138	0.950253	0.910216	0.131003	4.28003	1	0.255721	0.29233	10.5927	0.568233	25.7876	0.762876	27.3363	0.97767	20.239	0.957923	7.88379	0.914228	1.01397	0.693434	2.28556	0.27304	13.3648	0.464077	22.6297	0.740114	22.5734	0.903195	9.6854	0.934594	1.02716	0.523598	0	0	0.449376	0.352904	1.10442	0.45386	0.888767	0.364272	0.475485	0.390639	0.796099	0.722538
2800	10.1187	0.52399	22.7838	0.78636	20.0138	0.950253	0.375859	0.0540954	4.09881	0.957659	0.874768	1	10.4821	0.562299	25.7876	0.762876	27.5929	0.986848	20.1066	0.951656	7.72199	0.895465	1.01397	0.693434	2.28556	0.27304	13.7316	0.476814	22.9061	0.749155	22.8354	0.913679	9.47476	0.914268	0.771443	0.393244	0	0	0.449376	0.352904	1.10442	0.45386	0	0	0.475485	0.390639	0	0
2833.33	10.4417	0.540719	22.7838	0.78636	20.2698	0.962408	1.67142	0.24056	4.28003	1	0.874768	1	9.81214	0.52636	25.161	0.744339	27.5929	0.986848	20.239	0.957923	7.88379	0.914228	1.01397	0.693434	2.28556	0.27304	15.0806	0.523655	23.5298	0.769551	22.287	0.891737	9.47476	0.914268	1.19	0.606604	0.473386	0.224056	0.449376	0.352904	1.10442	0.45386	0.805052	0.32996	1.09966	0.90343	0	0
2866.67	10.4417	0.540719	22.7838	0.78636	20.2698	0.962408	0	0	4.28003	1	0.255721	0.29233	9.79414	0.525394	26.1014	0.772157	27.4501	0.981741	20.1066	0.951656	7.88379	0.914228	1.01397	0.693434	1.83365	0.219054	14.4309	0.501094	23.8045	0.778537	23.3572	0.934557	9.6854	0.934594	1.19	0.606604	0.927187	0.438842	0.449376	0.352904	1.36947	0.562783	0.888767	0.364272	0.475485	0.390639	0	0
2900	10.4417	0.540719	22.7838	0.78636	20.2698	0.962408	0	0	4.09881	0.957659	0.255721	0.29233	10.437	0.559879	25.5346	0.755392	27.5929	0.986848	20.3626	0.963775	7.88379	0.914228	1.01397	0.693434	3.12573	0.37341	14.4309	0.501094	23.8045	0.778537	23.3572	0.934557	9.6854	0.934594	1.02716	0.523598	0.473386	0.224056	0.449376	0.352904	1.10442	0.45386	0.805052	0.32996	0.475485	0.390639	0	0
2933.33	10.4417	0.540719	23.0619	0.795961	20.0138	0.950253	1.67142	0.24056	4.28003	1	0.255721	0.29233	10.8279	0.580849	25.7896	0.762933	27.7058	0.990883	20.3626	0.963775	7.88379	0.914228	1.01397	0.693434	2.38749	0.285217	14.7925	0.513649	24.0785	0.787496	23.617	0.944952	9.6854	0.934594	1.02716	0.523598	0.849579	0.40211	0.449376	0.352904	1.7998	0.739628	0.888767	0.364272	0.475485	0.390639	0.796099	0.722538
2966.67	10.4417	0.540719	22.7838	0.78636	20.2698	0.962408	1.67142	0.24056	4.09881	0.957659	0.255721	0.29233	10.437	0.559879	25.8491	0.764693	26.9534	0.963975	20.239	0.957923	7.88379	0.914228	1.01397	0.693434	2.28556	0.27304	15.8028	0.548733	24.2757	0.793947	23.5559	0.942506	9.47476	0.914268	1.39741	0.712329	0.770952	0.364895	1.27337	1	1.7998	0.739628	0.323867	0.132741	1.09966	0.90343	0.796099	0.722538
3000	10.7636	0.557388	23.0619	0.795961	20.2698	0.962408	1.67142	0.24056	4.09881	0.957659	0.255721	0.29233	10.8279	0.580849	25.8491	0.764693	27.2094	0.97313	20.239	0.957923	7.88379	0.914228	1.01397	0.693434	3.12573	0.37341	16.1616	0.561192	25.1401	0.822216	23.8761	0.955317	9.6854	0.934594	0.771443	0.393244	0	0	0.981054	0.770441	1.10442	0.45386	0.888767	0.364272	0.475485	0.390639	0.796099	0.722538
3033.33	11.3313	0.586786	23.0619	0.795961	20.2698	0.962408	1.67142	0.24056	4.28003	1	0.874768	1	10.8279	0.580849	26.1021	0.77218	27.2094	0.97313	20.239	0.957923	8.13814	0.943722	1.01397	0.693434	2.28556	0.27304	15.5425	0.539695	25.735	0.841673	23.5904	0.943889	9.6854	0.934594	1.39741	0.712329	0	0	0.449376	0.352904	1.7998	0.739628	1.68525	0.690721	1.09966	0.90343	0.796099	0.722538
3066.67	10.6843	0.553282	23.0619	0.795961	20.2698	0.962408	0.910216	0.131003	4.28003	1	0.874768	1	10.8279	0.580849	26.4745	0.783196	27.2094	0.97313	20.239	0.957923	7.88379	0.914228	1.01397	0.693434	2.73493	0.326724	15.9002	0.552113	25.4357	0.831885	23.5904	0.943889	9.6854	0.934594	1.02716	0.523598	0	0	0.901288	0.707799	1.10442	0.45386	0.805052	0.32996	1.09966	0.90343	0.796099	0.722538
3100	10.7636	0.557388	23.3393	0.805531	20.2698	0.962408	0.375859	0.0540954	4.09881	0.957659	0.255721	0.29233	11.217	0.60172	27.0357	0.799799	27.2094	0.97313	20.239	0.957923	7.88379	0.914228	1.01397	0.693434	2.38749	0.285217	16.2563	0.564479	25.4357	0.831885	23.9642	0.958842	9.21978	0.889663	1.02716	0.523598	0	0	0.981054	0.770441	1.10442	0.45386	0.888767	0.364272	0.475485	0.390639	0.796099	0.722538
3133.33	10.7636	0.557388	23.3393	0.805531	19.9227	0.945924	0.375859	0.0540954	4.09881	0.957659	0.255721	0.29233	11.2572	0.60388	26.4136	0.781393	27.2094	0.97313	20.239	0.957923	7.88379	0.914228	1.01397	0.693434	2.73493	0.326724	16.8746	0.585949	25.7047	0.840684	23.9642	0.958842	9.6854	0.934594	1.19	0.606604	0.838391	0.396814	0.449376	0.352904	1.10442	0.45386	0	0	1.09966	0.90343	0.796099	0.722538
3166.67	10.7636	0.557388	23.3393	0.805531	20.2698	0.962408	1.76926	0.254641	4.09881	0.957659	0.255721	0.29233	11.217	0.60172	26.4136	0.781393	27.2094	0.97313	20.239	0.957923	7.88379	0.914228	1.01397	0.693434	2.81379	0.336145	17.2288	0.598249	25.9729	0.849456	23.8489	0.95423	9.43227	0.910168	1.39741	0.712329	0	0	0.449376	0.352904	1.10442	0.45386	1.68525	0.690721	0.475485	0.390639	0	0
3200	10.6843	0.553282	23.3393	0.805531	20.2698	0.962408	0.922923	0.132832	4.09881	0.957659	0.255721	0.29233	11.217	0.60172	26.4136	0.781393	27.2094	0.97313	20.3626	0.963775	8.52754	0.988879	1.01397	0.693434	3.55662	0.424885	17.5816	0.610498	25.6016	0.837312	24.1067	0.964543	9.47476	0.914268	1.39741	0.712329	0	0	0.449376	0.352904	1.10442	0.45386	0.805052	0.32996	1.09966	0.90343	0	0
3233.33	11.6522	0.603403	23.3393	0.805531	20.2698	0.962408	1.67142	0.24056	4.09881	0.957659	0.255721	0.29233	11.6422	0.624529	26.4136	0.781393	27.2094	0.97313	21.128	1	7.88379	0.914228	1.01397	0.693434	2.73493	0.326724	18.9468	0.657903	25.8684	0.846036	24.1067	0.964543	9.47476	0.914268	1.39741	0.712329	0.849579	0.40211	0.981054	0.770441	1.10442	0.45386	0.888767	0.364272	1.09966	0.90343	0	0
3266.67	11.6522	0.603403	23.3393	0.805531	20.2698	0.962408	1.67142	0.24056	4.09881	0.957659	0.255721	0.29233	11.6042	0.622493	26.7239	0.790574	27.2094	0.97313	20.239	0.957923	7.88379	0.914228	0.512152	0.350252	2.73493	0.326724	18.3243	0.636289	25.8684	0.846036	24.905	0.996487	9.47476	0.914268	1.02716	0.523598	0.838391	0.396814	0.449376	0.352904	1.10442	0.45386	0.805052	0.32996	1.05074	0.863245	0	0
3300	11.6522	0.603403	23.6157	0.815073	20.2698	0.962408	1.67142	0.24056	4.09881	0.957659	0.255721	0.29233	11.217	0.60172	27.0331	0.799721	27.2094	0.97313	20.239	0.957923	7.88379	0.914228	1.01397	0.693434	2.28556	0.27304	18.3243	0.636289	26.1343	0.854734	24.905	0.996487	9.6854	0.934594	1.02716	0.523598	0.849579	0.40211	0.981054	0.770441	1.10442	0.45386	1.67579	0.686841	1.05074	0.863245	0.796099	0.722538
3333.33	11.6257	0.602033	23.6157	0.815073	20.1778	0.958038	0.910216	0.131003	4.28003	1	0.255721	0.29233	11.6422	0.624529	27.0331	0.799721	27.2094	0.97313	20.239	0.957923	7.88379	0.914228	1.01397	0.693434	2.73493	0.326724	18.2826	0.634841	26.3995	0.863407	24.3637	0.974827	9.47476	0.914268	1.0104	0.515053	0.993941	0.470437	1.27337	1	1.10442	0.45386	1.67579	0.686841	1.05074	0.863245	0.796099	0.722538
3366.67	11.6257	0.602033	23.6157	0.815073	20.0138	0.950253	1.67142	0.24056	4.09881	0.957659	0.255721	0.29233	11.217	0.60172	27.0331	0.799721	27.2094	0.97313	20.239	0.957923	7.88379	0.914228	1.01397	0.693434	2.73493	0.326724	18.631	0.646937	26.3995	0.863407	24.3637	0.974827	9.47476	0.914268	1.02716	0.523598	0.849579	0.40211	0	0	1.06905	0.439327	0.805052	0.32996	1.05074	0.863245	0.796099	0.722538
3400	11.0049	0.569886	23.6157	0.815073	20.1778	0.958038	0.910216	0.131003	4.09881	0.957659	0.255721	0.29233	11.6042	0.622493	27.0331	0.799721	27.2094	0.97313	20.239	0.957923	7.88379	0.914228	1.01397	0.693434	3.98893	0.476531	18.9779	0.658984	26.7687	0.875481	24.62	0.985083	9.47476	0.914268	1.39741	0.712329	1.49039	0.70541	0.449376	0.352904	1.10442	0.45386	2.43984	1	1.09966	0.90343	0	0
3433.33	11.0049	0.569886	23.7187	0.818627	20.2698	0.962408	0.375859	0.0540954	4.09881	0.957659	0.255721	0.29233	11.6422	0.624529	27.0331	0.799721	27.2094	0.97313	20.239	0.957923	7.88379	0.914228	0.874914	0.598339	2.81379	0.336145	18.3625	0.637614	26.9276	0.880677	24.62	0.985083	9.21978	0.889663	1.39741	0.712329	0.838391	0.396814	0.449376	0.352904	0.905397	0.372073	1.62106	0.664411	1.09966	0.90343	0	0
3466.67	11.9437	0.618501	23.8181	0.822059	20.2698	0.962408	1.67142	0.24056	4.09881	0.957659	0.255721	0.29233	11.6042	0.622493	27.3412	0.808837	27.2094	0.97313	20.239	0.957923	7.72199	0.895465	1.01397	0.693434	3.98893	0.476531	19.3234	0.67098	27.7424	0.907326	24.62	0.985083	9.6854	0.934594	1.39741	0.712329	0	0	0.981054	0.770441	1.36947	0.562783	0.805052	0.32996	1.09966	0.90343	0	0
3500	11.3244	0.586429	23.8913	0.824585	20.2698	0.962408	1.67142	0.24056	4.09881	0.957659	0.255721	0.29233	11.6042	0.622493	27.3412	0.808837	27.0731	0.968255	20.239	0.957923	7.72199	0.895465	1.01397	0.693434	3.1818	0.380108	18.7085	0.64963	27.7424	0.907326	24.62	0.985083	9.47476	0.914268	1.02716	0.523598	0	0	0.449376	0.352904	1.36947	0.562783	0.805052	0.32996	0.664814	0.546183	0.796099	0.722538
3533.33	11.9719	0.619958	23.9948	0.828158	20.2698	0.962408	0.750024	0.107947	4.09881	0.957659	0.255721	0.29233	11.6042	0.622493	27.4043	0.810703	27.2094	0.97313	20.239	0.957923	7.72199	0.895465	1.01397	0.693434	3.98893	0.476531	19.0147	0.66026	27.1905	0.889275	24.62	0.985083	9.43227	0.910168	1.19	0.606604	0	0	0.449376	0.352904	1.10442	0.45386	0.805052	0.32996	1.09966	0.90343	0.796099	0.722538
3566.67	11.9437	0.618501	23.9948	0.828158	20.2698	0.962408	0.922923	0.132832	4.09881	0.957659	0.255721	0.29233	11.6422	0.624529	27.6483	0.81792	27.2094	0.97313	21.0297	0.995346	7.88379	0.914228	1.01397	0.693434	2.73493	0.326724	19.3965	0.673517	27.4526	0.897848	24.62	0.985083	9.6854	0.934594	1.39741	0.712329	0	0	0.449376	0.352904	1.10442	0.45386	0.805052	0.32996	1.09966	0.90343	0	0
3600	11.9437	0.618501	23.9948	0.828158	20.2698	0.962408	1.67142	0.24056	4.09881	0.957659	0.255721	0.29233	11.6422	0.624529	27.6483	0.81792	27.2094	0.97313	20.239	0.957923	7.88379	0.914228	1.01397	0.693434	2.81379	0.336145	19.3965	0.673517	27.4526	0.897848	24.62	0.985083	9.21978	0.889663	1.02716	0.523598	0.770952	0.364895	0.922965	0.724823	0.711194	0.292265	0.888767	0.364272	1.09966	0.90343	0	0
3633.33	12.3782	0.640999	23.9948	0.828158	20.2698	0.962408	1.67142	0.24056	4.09881	0.957659	0.255721	0.29233	11.9896	0.643168	27.0609	0.800544	27.2094	0.97313	20.239	0.957923	7.88379	0.914228	1.01397	0.693434	3.24435	0.38758	19.7384	0.685389	28.2641	0.924391	24.8756	0.995309	9.6854	0.934594	1.39741	0.712329	0	0	0.981054	0.770441	1.10442	0.45386	0	0	0.475485	0.390639	0.874768	0.793938
3666.67	12.2904	0.636452	24.1661	0.834068	20.2698	0.962408	1.65602	0.238343	4.09881	0.957659	0.874768	1	12.0254	0.645086	27.6483	0.81792	27.2094	0.97313	20.239	0.957923	7.88379	0.914228	1.01397	0.693434	3.98893	0.476531	19.7384	0.685389	28.2641	0.924391	24.8756	0.995309	9.47476	0.914268	1.39741	0.712329	0.470581	0.222728	0.449376	0.352904	1.7998	0.739628	0.888767	0.364272	1.09966	0.90343	0	0
3700	12.2904	0.636452	23.9948	0.828158	20.2698	0.962408	0.750024	0.107947	4.09881	0.957659	0.255721	0.29233	12.0254	0.645086	27.6483	0.81792	27.0731	0.968255	20.3626	0.963775	7.88379	0.914228	1.01397	0.693434	3.98893	0.476531	20.0381	0.695799	28.2641	0.924391	24.8756	0.995309	9.47476	0.914268	1.39741	0.712329	0.473386	0.224056	0.901288	0.707799	1.10442	0.45386	0.805052	0.32996	1.05074	0.863245	0.796099	0.722538
3733.33	12.2606	0.63491	23.8913	0.824585	20.2698	0.962408	0.890511	0.128167	4.09881	0.957659	0.255721	0.29233	12.4069	0.66555	27.3676	0.809617	27.2094	0.97313	20.3626	0.963775	7.88379	0.914228	1.01397	0.693434	3.1818	0.380108	20.3766	0.707551	28.5239	0.932887	24.8756	0.995309	9.6854	0.934594	1.39741	0.712329	1.15253	0.545496	0.449376	0.352904	1.10442	0.45386	1.62106	0.664411	1.05074	0.863245	0.796099	0.722538
3766.67	12.2904	0.636452	24.7403	0.853888	20.2698	0.962408	0.750024	0.107947	4.28003	1	0	0	12.4069	0.66555	27.0609	0.800544	27.2094	0.97313	20.239	0.957923	7.88379	0.914228	1.01397	0.693434	3.24435	0.38758	20.3766	0.707551	27.9746	0.914921	24.62	0.985083	9.21978	0.889663	1.19	0.606604	0.838391	0.396814	0.449376	0.352904	1.10442	0.45386	0.805052	0.32996	0.475485	0.390639	0.796099	0.722538
3800	12.2904	0.636452	24.8213	0.856682	20.2698	0.962408	0.922923	0.132832	4.09881	0.957659	0.255721	0.29233	12.3733	0.663747	27.9542	0.826971	27.2094	0.97313	21.0297	0.995346	7.72199	0.895465	1.01397	0.693434	3.98893	0.476531	20.7137	0.719257	28.783	0.941359	24.62	0.985083	9.6854	0.934594	1.19	0.606604	0	0	0.449376	0.352904	1.10442	0.45386	0	0	1.05074	0.863245	0	0
3833.33	12.2606	0.63491	24.7403	0.853888	20.2698	0.962408	1.12273	0.161588	4.09881	0.957659	0.796182	0.910163	12.3733	0.663747	28.2591	0.83599	27.2094	0.97313	21.128	1	7.88379	0.914228	1.01397	0.693434	3.1818	0.380108	20.7559	0.720724	28.3425	0.926953	24.62	0.985083	9.47476	0.914268	1.39741	0.712329	0	0	0.981054	0.770441	1.7998	0.739628	0.805052	0.32996	1.09966	0.90343	0	0
3866.67	12.5764	0.651261	24.1661	0.834068	20.2698	0.962408	1.65602	0.238343	4.09881	0.957659	0.255721	0.29233	12.4069	0.66555	27.3676	0.809617	27.2094	0.97313	20.3626	0.963775	7.88379	0.914228	1.01397	0.693434	3.1818	0.380108	20.7559	0.720724	29.0413	0.949807	24.9928	1	9.6854	0.934594	1.71345	0.873434	0	0	0.487477	0.382825	1.10442	0.45386	0.805052	0.32996	1.09966	0.90343	0.796099	0.722538
3900	12.6077	0.652886	24.5446	0.847132	20.0138	0.950253	0.890511	0.128167	4.09881	0.957659	0.255721	0.29233	12.7866	0.685923	28.2591	0.83599	27.0731	0.968255	20.239	0.957923	7.88379	0.914228	0.874914	0.598339	3.1818	0.380108	21.0495	0.730916	28.4937	0.931897	24.8756	0.995309	9.47476	0.914268	1.19	0.606604	1.15253	0.545496	0.922965	0.724823	1.10442	0.45386	0.805052	0.32996	1.09966	0.90343	0	0
3933.33	12.5764	0.651261	25.0132	0.863308	20.2698	0.962408	0.890511	0.128167	4.09881	0.957659	0.255721	0.29233	12.4069	0.66555	28.2591	0.83599	27.2094	0.97313	20.239	0.957923	7.88379	0.914228	1.01397	0.693434	3.1818	0.380108	21.0925	0.732409	28.4937	0.931897	24.7866	0.991751	9.47476	0.914268	1.19	0.606604	0	0	0.449376	0.352904	1.10442	0.45386	0.805052	0.32996	1.09966	0.90343	0	0
3966.67	12.6077	0.652886	24.44	0.843522	20.2698	0.962408	0.890511	0.128167	4.09881	0.957659	0.255721	0.29233	12.7866	0.685923	28.563	0.844978	27.2094	0.97313	20.239	0.957923	7.88379	0.914228	0.874914	0.598339	3.33904	0.398893	22.0377	0.76523	28.4937	0.931897	24.7866	0.991751	9.6854	0.934594	1.39741	0.712329	0.849579	0.40211	0.981054	0.770441	1.36947	0.562783	0	0	0.664814	0.546183	0	0
4000	12.5764	0.651261	24.44	0.843522	20.2698	0.962408	1.65602	0.238343	4.09881	0.957659	0.255721	0.29233	12.4069	0.66555	28.563	0.844978	27.0731	0.968255	20.3626	0.963775	7.88379	0.914228	1.01397	0.693434	3.62619	0.433196	22.0219	0.764682	28.6022	0.935446	24.8756	0.995309	9.47476	0.914268	1.19	0.606604	0	0	0.981054	0.770441	0.711194	0.292265	1.62106	0.664411	0.664814	0.546183	0.796099	0.722538
4033.33	12.5764	0.651261	25.2853	0.872698	20.1778	0.958038	0.890511	0.128167	4.28003	1	0.255721	0.29233	12.7866	0.685923	28.563	0.844978	27.2094	0.97313	20.239	0.957923	8.62345	1	1.01397	0.693434	4.42152	0.528209	21.3839	0.74253	28.6022	0.935446	24.62	0.985083	9.6854	0.934594	1.39741	0.712329	1.15253	0.545496	0.901288	0.707799	1.10442	0.45386	0.805052	0.32996	1.09966	0.90343	0.796099	0.722538
4066.67	12.6077	0.652886	24.44	0.843522	20.2698	0.962408	0.890511	0.128167	4.09881	0.957659	0.874768	1	12.7551	0.684231	28.8657	0.853935	27.2094	0.97313	20.239	0.957923	7.88379	0.914228	1.01397	0.693434	4.42152	0.528209	22.3539	0.776211	28.8611	0.943915	24.8756	0.995309	9.43227	0.910168	1.39741	0.712329	0	0	0.922965	0.724823	1.10442	0.45386	1.62106	0.664411	1.09966	0.90343	0	0
4100	12.891	0.667554	24.7131	0.852947	20.2698	0.962408	0.890511	0.128167	4.09881	0.957659	0.874768	1	12.7866	0.685923	28.563	0.844978	27.2094	0.97313	20.3626	0.963775	7.72199	0.895465	1.01397	0.693434	4.85366	0.579834	22.3539	0.776211	28.8611	0.943915	24.8756	0.995309	9.6854	0.934594	1.19428	0.608787	0.838391	0.396814	0.981054	0.770441	1.97789	0.812812	0	0	1.05074	0.863245	0.796099	0.722538
4133.33	12.6077	0.652886	25.2853	0.872698	20.2698	0.962408	1.65602	0.238343	4.28003	1	0.874768	1	13.1647	0.706205	28.563	0.844978	27.2094	0.97313	21.128	1	7.88379	0.914228	1.01397	0.693434	4.42152	0.528209	21.7171	0.754099	28.7521	0.940349	24.9928	1	9.6854	0.934594	1.0104	0.515053	0.470581	0.222728	0.449376	0.352904	1.10442	0.45386	0.805052	0.32996	1.09966	0.90343	0	0
4166.67	12.3562	0.639858	25.2853	0.872698	20.2698	0.962408	0.890511	0.128167	4.09881	0.957659	0.874768	1	13.1352	0.704621	28.563	0.844978	27.0731	0.968255	20.3626	0.963775	7.88379	0.914228	1.01397	0.693434	4.85366	0.579834	22.7029	0.788328	29.2988	0.958231	24.8756	0.995309	9.6854	0.934594	1.39741	0.712329	0	0	0.449376	0.352904	1.10442	0.45386	0.805052	0.32996	1.09966	0.90343	0	0
4200	12.0399	0.62348	25.5566	0.882061	20.0138	0.950253	0.890511	0.128167	4.09881	0.957659	0.255721	0.29233	13.1647	0.706205	28.563	0.844978	27.9607	1	20.3626	0.963775	7.88379	0.914228	1.01397	0.693434	4.42152	0.528209	23.0335	0.79981	28.7521	0.940349	24.9928	1	9.47476	0.914268	1.39741	0.712329	1.15253	0.545496	0.487477	0.382825	1.7998	0.739628	0	0	1.09966	0.90343	0.796099	0.722538
4233.33	12.6957	0.657443	25.2853	0.872698	20.2698	0.962408	1.65602	0.238343	4.09881	0.957659	0.255721	0.29233	13.1352	0.704621	29.1257	0.861626	27.2094	0.97313	20.239	0.957923	7.88379	0.914228	1.01397	0.693434	4.06813	0.485992	22.4256	0.778699	28.8611	0.943915	24.7866	0.991751	9.47476	0.914268	1.39741	0.712329	0	0	0.981054	0.770441	1.10442	0.45386	0.805052	0.32996	1.05074	0.863245	0.796099	0.722538
4266.67	12.9239	0.669259	25.5016	0.880164	20.2698	0.962408	1.12251	0.161557	4.28003	1	0.255721	0.29233	13.1647	0.706205	28.8657	0.853935	27.4647	0.982261	20.239	0.957923	7.88379	0.914228	1.01397	0.693434	4.85366	0.579834	23.0141	0.799137	29.1194	0.952361	24.7866	0.991751	9.6854	0.934594	1.19	0.606604	1.15253	0.545496	0.449376	0.352904	1.7998	0.739628	1.62106	0.664411	1.09966	0.90343	0.796099	0.722538
4300	12.9239	0.669259	24.8182	0.856576	20.2698	0.962408	0.890511	0.128167	4.09881	0.957659	0.874768	1	13.1352	0.704621	28.8657	0.853935	27.2094	0.97313	21.128	1	7.88379	0.914228	1.01397	0.693434	4.85366	0.579834	22.4256	0.778699	29.0098	0.948777	24.7367	0.989753	9.6854	0.934594	1.39741	0.712329	0.470581	0.222728	0.901288	0.707799	1.10442	0.45386	0.805052	0.32996	1.09966	0.90343	0.796099	0.722538
4333.33	13.2389	0.685572	25.5566	0.882061	20.2698	0.962408	2.47001	0.355496	4.28003	1	0.874768	1	13.1647	0.706205	29.1257	0.861626	27.2094	0.97313	20.239	0.957923	7.88379	0.914228	1.01397	0.693434	4.10968	0.490956	22.7089	0.788536	29.1194	0.952361	24.7866	0.991751	9.47476	0.914268	1.19	0.606604	0.838391	0.396814	0.449376	0.352904	1.10442	0.45386	1.62106	0.664411	1.09966	0.90343	0	0
4366.67	12.9239	0.669259	24.7131	0.852947	19.9227	0.945924	1.72415	0.248149	4.09881	0.957659	0.255721	0.29233	13.1352	0.704621	29.1674	0.862861	27.2094	0.97313	20.3626	0.963775	7.72199	0.895465	1.01397	0.693434	4.85366	0.579834	23.3629	0.811248	29.1194	0.952361	24.7866	0.991751	9.6854	0.934594	1.19	0.606604	0.849579	0.40211	1.27337	1	1.36947	0.562783	0.805052	0.32996	1.09966	0.90343	0	0
4400	12.9239	0.669259	25.5566	0.882061	20.2698	0.962408	1.007	0.144932	4.09881	0.957659	0.255721	0.29233	13.1647	0.706205	29.1257	0.861626	27.2094	0.97313	20.239	0.957923	7.88379	0.914228	1.01397	0.693434	4.06813	0.485992	22.7556	0.79016	29.0098	0.948777	24.8756	0.995309	9.6854	0.934594	1.19	0.606604	0	0	0.449376	0.352904	1.10442	0.45386	0.805052	0.32996	1.05074	0.863245	0	0
4433.33	13.2045	0.683789	25.827	0.891395	20.2698	0.962408	1.65602	0.238343	4.09881	0.957659	0.255721	0.29233	13.1352	0.704621	29.1257	0.861626	27.2094	0.97313	20.239	0.957923	7.88379	0.914228	1.01397	0.693434	4.85366	0.579834	22.7089	0.788536	29.1194	0.952361	24.7866	0.991751	9.6854	0.934594	1.02716	0.523598	0	0	0.981054	0.770441	1.10442	0.45386	0.805052	0.32996	1.09966	0.90343	0.796099	0.722538
4466.67	12.6713	0.656178	25.827	0.891395	20.1778	0.958038	1.65602	0.238343	4.09881	0.957659	0.255721	0.29233	13.5411	0.726396	29.1674	0.862861	27.2094	0.97313	20.239	0.957923	7.88379	0.914228	1.01397	0.693434	4.85366	0.579834	23.0844	0.801578	29.0098	0.948777	24.9928	1	9.6854	0.934594	1.39741	0.712329	0.470581	0.222728	0.981054	0.770441	1.10442	0.45386	1.62106	0.664411	1.05074	0.863245	0.796099	0.722538
4500	13.2045	0.683789	25.827	0.891395	20.2698	0.962408	1.65602	0.238343	4.09881	0.957659	0.874768	1	13.5411	0.726396	29.4254	0.870493	27.2094	0.97313	20.8732	0.987939	7.88379	0.914228	1.01397	0.693434	4.10968	0.490956	23.0844	0.801578	29.0098	0.948777	24.7866	0.991751	9.6854	0.934594	1.39741	0.712329	0	0	0.449376	0.352904	1.64294	0.675166	0	0	1.05074	0.863245	0	0
4533.33	12.6713	0.656178	26.0967	0.900702	20.1778	0.958038	0.890511	0.128167	4.09881	0.957659	0.874768	1	13.5135	0.724917	29.4254	0.870493	27.2094	0.97313	21.128	1	7.72199	0.895465	1.01397	0.693434	4.85366	0.579834	23.412	0.812952	29.0098	0.948777	24.8756	0.995309	9.47476	0.914268	1.39741	0.712329	0	0	0.449376	0.352904	1.10442	0.45386	0.847317	0.347283	0.664814	0.546183	0	0
4566.67	12.5907	0.652005	25.9113	0.894302	20.2698	0.962408	1.12251	0.161557	4.09881	0.957659	0.255721	0.29233	13.5411	0.726396	29.4254	0.870493	27.2094	0.97313	20.4939	0.969989	7.88379	0.914228	1.01397	0.693434	4.06813	0.485992	23.3637	0.811275	29.3769	0.960783	24.7866	0.991751	9.6854	0.934594	1.96174	1	0	0	0.449376	0.352904	1.36947	0.562783	0.805052	0.32996	1.05074	0.863245	0.796099	0.722538
4600	12.9854	0.672441	25.771	0.889461	20.1778	0.958038	1.72415	0.248149	4.09881	0.957659	0.255721	0.29233	13.5411	0.726396	29.4681	0.871756	27.2094	0.97313	20.239	0.957923	7.72199	0.895465	1.01397	0.693434	4.50766	0.538499	23.3637	0.811275	29.1194	0.952361	24.7367	0.989753	9.6854	0.934594	1.39741	0.712329	0	0	0.449376	0.352904	1.10442	0.45386	0.805052	0.32996	1.09966	0.90343	0.796099	0.722538
4633.33	12.9044	0.668251	25.9113	0.894302	19.9227	0.945924	1.72415	0.248149	4.09881	0.957659	0	0	13.5135	0.724917	29.4681	0.871756	27.2094	0.97313	20.239	0.957923	7.88379	0.914228	1.01397	0.693434	4.10968	0.490956	23.412	0.812952	29.1194	0.952361	24.8756	0.995309	9.47476	0.914268	1.19	0.606604	0	0	0.449376	0.352904	1.36947	0.562783	0.805052	0.32996	1.09966	0.90343	0	0
4666.67	12.9854	0.672441	26.0396	0.898731	20.0138	0.950253	1.12251	0.161557	4.09881	0.957659	0.255721	0.29233	13.5135	0.724917	29.5361	0.873768	27.0731	0.968255	20.239	0.957923	7.88379	0.914228	1.01397	0.693434	4.10968	0.490956	23.7383	0.824283	29.2668	0.957182	24.8756	0.995309	9.47476	0.914268	1.39741	0.712329	0	0	0.449376	0.352904	1.10442	0.45386	0	0	1.09966	0.90343	0.796099	0.722538
4700	12.9854	0.672441	25.827	0.891395	20.2698	0.962408	1.72415	0.248149	4.09881	0.957659	0.255721	0.29233	13.5135	0.724917	29.8365	0.882654	27.2094	0.97313	20.239	0.957923	7.72199	0.895465	1.01397	0.693434	4.50766	0.538499	23.6893	0.82258	29.3769	0.960783	24.8756	0.995309	9.47476	0.914268	1.39741	0.712329	0.470581	0.222728	0.901288	0.707799	1.10442	0.45386	0.805052	0.32996	1.05074	0.863245	0.796099	0.722538
4733.33	12.9854	0.672441	25.6341	0.884737	20.1778	0.958038	1.72415	0.248149	4.09881	0.957659	0.255721	0.29233	13.9159	0.746498	29.5361	0.873768	27.2094	0.97313	20.3626	0.963775	7.88379	0.914228	1.01397	0.693434	4.50766	0.538499	24.0634	0.835571	29.0098	0.948777	24.9928	1	9.47476	0.914268	1.19	0.606604	1.15253	0.545496	0.449376	0.352904	1.10442	0.45386	0.805052	0.32996	1.05074	0.863245	0	0
4766.67	12.9854	0.672441	26.0967	0.900702	20.1778	0.958038	1.86569	0.268519	4.09881	0.957659	0.255721	0.29233	13.8902	0.745121	29.7678	0.880621	27.2094	0.97313	20.239	0.957923	7.88379	0.914228	1.01397	0.693434	4.94479	0.590721	24.6427	0.855688	29.3769	0.960783	24.7866	0.991751	9.6854	0.934594	1.96174	1	0	0	0.981054	0.770441	1.10442	0.45386	0	0	1.05074	0.863245	0.796099	0.722538
4800	12.9044	0.668251	26.0967	0.900702	20.2698	0.962408	1.86569	0.268519	4.09881	0.957659	0.874768	1	13.8902	0.745121	29.4681	0.871756	27.2094	0.97313	20.3626	0.963775	7.88379	0.914228	1.01397	0.693434	4.50766	0.538499	23.7383	0.824283	29.3769	0.960783	24.5318	0.981554	9.21978	0.889663	1.19	0.606604	0.838391	0.396814	0.449376	0.352904	1.10442	0.45386	1.62106	0.664411	1.05074	0.863245	0	0
4833.33	12.9854	0.672441	26.0967	0.900702	19.9227	0.945924	1.12251	0.161557	4.09881	0.957659	0.255721	0.29233	13.9159	0.746498	29.7678	0.880621	27.2094	0.97313	20.3626	0.963775	7.88379	0.914228	1.01397	0.693434	4.97396	0.594205	24.0136	0.833842	29.9038	0.978017	24.7866	0.991751	9.21978	0.889663	1.19	0.606604	1.15253	0.545496	0.449376	0.352904	1.06905	0.439327	1.62106	0.664411	1.05074	0.863245	0	0
4866.67	12.9854	0.672441	25.5274	0.881053	20.9939	0.996785	1.007	0.144932	4.09881	0.957659	0.255721	0.29233	13.8902	0.745121	29.7678	0.880621	27.2094	0.97313	20.239	0.957923	7.88379	0.914228	1.01397	0.693434	4.54226	0.542632	24.0136	0.833842	29.2668	0.957182	24.7866	0.991751	9.6854	0.934594	1.19	0.606604	0.849579	0.40211	0.449376	0.352904	0.711194	0.292265	0.805052	0.32996	1.05074	0.863245	0	0
4900	13.8282	0.716087	26.3655	0.90998	20.1778	0.958038	1.72415	0.248149	4.09881	0.957659	0.874768	1	13.8902	0.745121	29.7678	0.880621	27.2094	0.97313	20.239	0.957923	7.72199	0.895465	1.01397	0.693434	4.50766	0.538499	24.3873	0.846817	29.3769	0.960783	24.7866	0.991751	9.6854	0.934594	1.39741	0.712329	0	0	0.981054	0.770441	1.10442	0.45386	0.805052	0.32996	1.09966	0.90343	0	0
4933.33	13.5528	0.701826	26.3655	0.90998	20.1778	0.958038	1.49334	0.214928	4.28003	1	0.255721	0.29233	13.8902	0.745121	29.7678	0.880621	27.2094	0.97313	20.3626	0.963775	7.72199	0.895465	1.01397	0.693434	4.94479	0.590721	24.0634	0.835571	29.5123	0.965212	24.7866	0.991751	9.6854	0.934594	1.39741	0.712329	0	0	0.981054	0.770441	1.10442	0.45386	0	0	1.05074	0.863245	0.796099	0.722538
4966.67	13.8656	0.718021	26.3655	0.90998	20.2698	0.962408	1.72415	0.248149	4.09881	0.957659	0.255721	0.29233	13.9159	0.746498	29.7678	0.880621	27.2094	0.97313	21.0297	0.995346	7.88379	0.914228	1.01397	0.693434	5.71485	0.682714	24.3873	0.846817	29.2668	0.957182	24.8756	0.995309	9.6854	0.934594	1.19	0.606604	0	0	0.449376	0.352904	1.7998	0.739628	0.805052	0.32996	1.05074	0.863245	0.796099	0.722538
5000	13.2171	0.684439	26.3655	0.90998	20.2698	0.962408	1.22929	0.176925	4.09881	0.957659	0.874768	1	13.8902	0.745121	29.7678	0.880621	27.2094	0.97313	20.3626	0.963775	7.88379	0.914228	1.01397	0.693434	4.94479	0.590721	24.7099	0.858021	29.2668	0.957182	24.7866	0.991751	9.47476	0.914268	1.19	0.606604	0	0	0.901288	0.707799	1.10442	0.45386	0.805052	0.32996	1.05074	0.863245	0	0
5033.33	13.6102	0.704797	25.9045	0.894068	20.1778	0.958038	1.22929	0.176925	4.28003	1	0.255721	0.29233	13.8902	0.745121	29.7678	0.880621	27.2094	0.97313	20.3626	0.963775	7.88379	0.914228	1.01397	0.693434	4.97396	0.594205	24.7099	0.858021	29.9038	0.978017	24.8756	0.995309	9.47476	0.914268	1.02716	0.523598	0.838391	0.396814	0.449376	0.352904	1.64294	0.675166	0	0	1.05074	0.863245	0.874768	0.793938
5066.67	14.1384	0.732151	25.9045	0.894068	21.0616	1	2.0647	0.297161	4.28003	1	0.255721	0.29233	14.2889	0.766511	30.0664	0.889455	27.0731	0.968255	20.3626	0.963775	7.88379	0.914228	1.01397	0.693434	4.94479	0.590721	24.7099	0.858021	29.2668	0.957182	24.8756	0.995309	9.21978	0.889663	1.39741	0.712329	0.927187	0.438842	0.981054	0.770441	1.06905	0.439327	2.43984	1	1.05074	0.863245	0.796099	0.722538
5100	13.8656	0.718021	25.9045	0.894068	20.2698	0.962408	1.22929	0.176925	4.09881	0.957659	0.255721	0.29233	14.2889	0.766511	30.0664	0.889455	27.2094	0.97313	20.3626	0.963775	7.88379	0.914228	1.01397	0.693434	4.97396	0.594205	24.7099	0.858021	29.8118	0.975008	24.8756	0.995309	9.6854	0.934594	1.19428	0.608787	0.770952	0.364895	0.901288	0.707799	1.10442	0.45386	0.805052	0.32996	1.05074	0.863245	0.796099	0.722538
5133.33	12.794	0.66253	25.7972	0.890365	19.9227	0.945924	1.22929	0.176925	4.09881	0.957659	0.255721	0.29233	14.2651	0.765233	30.0664	0.889455	27.2094	0.97313	20.239	0.957923	7.88379	0.914228	1.01397	0.693434	4.97396	0.594205	24.7099	0.858021	29.2668	0.957182	24.9928	1	9.6854	0.934594	1.39741	0.712329	0	0	0.449376	0.352904	1.10442	0.45386	0.805052	0.32996	1.05074	0.863245	0	0
5166.67	13.5286	0.70057	26.3655	0.90998	20.2698	0.962408	1.86569	0.268519	4.09881	0.957659	0.255721	0.29233	14.2889	0.766511	30.0664	0.889455	27.2094	0.97313	20.239	0.957923	7.88379	0.914228	1.01397	0.693434	4.97396	0.594205	24.7099	0.858021	29.2668	0.957182	24.7367	0.989753	9.47476	0.914268	1.39741	0.712329	0.473386	0.224056	0.449376	0.352904	1.10442	0.45386	1.62106	0.664411	1.05074	0.863245	0.796099	0.722538
5200	13.2983	0.688647	26.3655	0.90998	20.1778	0.958038	1.22929	0.176925	4.09881	0.957659	0.255721	0.29233	14.2889	0.766511	30.0664	0.889455	27.2094	0.97313	20.239	0.957923	7.72199	0.895465	1.01397	0.693434	4.97396	0.594205	25.0314	0.869183	29.2668	0.957182	24.8756	0.995309	9.47476	0.914268	1.19	0.606604	0	0	0.981054	0.770441	1.10442	0.45386	0.805052	0.32996	1.09966	0.90343	0	0
5233.33	13.5286	0.70057	26.4513	0.912942	20.2698	0.962408	1.22929	0.176925	4.09881	0.957659	0.255721	0.29233	13.6381	0.731601	30.364	0.89826	27.2094	0.97313	20.3626	0.963775	7.88379	0.914228	1.01397	0.693434	4.94479	0.590721	25.6053	0.88911	30.0672	0.983362	24.8756	0.995309	9.6854	0.934594	1.39741	0.712329	0	0	0.981054	0.770441	1.10442	0.45386	0.805052	0.32996	1.05074	0.863245	0.796099	0.722538
5266.67	14.4475	0.748159	26.4513	0.912942	20.2698	0.962408	1.86569	0.268519	4.09881	0.957659	0.255721	0.29233	14.6603	0.786436	30.364	0.89826	27.0731	0.968255	20.239	0.957923	7.88379	0.914228	1.01397	0.693434	5.40445	0.645633	25.6337	0.890098	29.2668	0.957182	24.8756	0.995309	9.6854	0.934594	1.39741	0.712329	0	0	0.487477	0.382825	1.10442	0.45386	0.805052	0.32996	1.05074	0.863245	1.10181	1
5300	14.4475	0.748159	26.4513	0.912942	20.2698	0.962408	1.22929	0.176925	4.09881	0.957659	0	0	14.6603	0.786436	30.364	0.89826	27.2094	0.97313	20.239	0.957923	7.88379	0.914228	1.01397	0.693434	5.40445	0.645633	24.9793	0.867375	30.1599	0.986394	24.62	0.985083	9.6854	0.934594	1.19	0.606604	0.838391	0.396814	0.981054	0.770441	1.7998	0.739628	0	0	1.09966	0.90343	0	0
5333.33	13.9209	0.72089	26.7201	0.92222	20.1778	0.958038	1.86252	0.268063	4.09881	0.957659	0	0	14.6383	0.785255	30.364	0.89826	27.2094	0.97313	20.3626	0.963775	7.88379	0.914228	1.01397	0.693434	4.97396	0.594205	25.6053	0.88911	30.0672	0.983362	24.8756	0.995309	9.6854	0.934594	1.02716	0.523598	0.838391	0.396814	0.981054	0.770441	1.10442	0.45386	0.805052	0.32996	1.09966	0.90343	0.796099	0.722538
5366.67	13.8389	0.716643	26.0662	0.89965	20.2698	0.962408	1.51019	0.217354	4.09881	0.957659	0	0	14.6603	0.786436	30.364	0.89826	27.2094	0.97313	19.9834	0.945825	7.72199	0.895465	1.01397	0.693434	5.40445	0.645633	25.0314	0.869183	29.2668	0.957182	24.7866	0.991751	9.43227	0.910168	1.39741	0.712329	0.838391	0.396814	0.449376	0.352904	1.10442	0.45386	0.805052	0.32996	1.05074	0.863245	0.796099	0.722538
5400	14.1482	0.73266	26.7201	0.92222	19.9227	0.945924	1.51019	0.217354	4.09881	0.957659	0.255721	0.29233	14.6603	0.786436	30.364	0.89826	27.2094	0.97313	21.128	1	8.62345	1	1.01397	0.693434	5.40445	0.645633	25.3517	0.880304	30.1599	0.986394	24.8756	0.995309	9.47476	0.914268	1.0104	0.515053	0.473386	0.224056	0.449376	0.352904	1.36947	0.562783	0.805052	0.32996	1.05074	0.863245	0.796099	0.722538
5433.33	14.2306	0.736927	26.9008	0.928455	20.2698	0.962408	1.51019	0.217354	4.09881	0.957659	0.255721	0.29233	14.6603	0.786436	30.6606	0.907034	27.2094	0.97313	20.239	0.957923	8.3689	0.970482	1.01397	0.693434	4.97396	0.594205	25.9533	0.901194	29.523	0.965563	24.8756	0.995309	9.47476	0.914268	1.39741	0.712329	0	0	0.981054	0.770441	1.10442	0.45386	0.847317	0.347283	1.05074	0.863245	0	0
5466.67	13.2874	0.688083	26.3344	0.908907	20.2698	0.962408	1.22929	0.176925	4.28003	1	0.874768	1	14.6603	0.786436	30.364	0.89826	27.2094	0.97313	20.239	0.957923	7.88379	0.914228	1.01397	0.693434	5.37957	0.642661	25.9533	0.901194	30.0672	0.983362	24.8756	0.995309	9.6854	0.934594	1.39741	0.712329	0.849579	0.40211	0.449376	0.352904	0.711194	0.292265	0.805052	0.32996	1.05074	0.863245	0	0
5500	14.1151	0.730945	26.0662	0.89965	20.2698	0.962408	2.0647	0.297161	4.09881	0.957659	0.874768	1	14.6603	0.786436	30.6606	0.907034	27.2094	0.97313	20.3626	0.963775	7.88379	0.914228	1.01397	0.693434	4.97396	0.594205	25.9533	0.901194	29.5123	0.965212	24.8756	0.995309	9.43227	0.910168	1.39741	0.712329	1.00617	0.476225	0.981054	0.770441	1.10442	0.45386	0	0	1.05074	0.863245	0.796099	0.722538
5533.33	14.7556	0.764111	26.3344	0.908907	20.1778	0.958038	2.0647	0.297161	4.09881	0.957659	0.255721	0.29233	15.0301	0.806273	30.6606	0.907034	27.8437	0.995816	20.239	0.957923	7.88379	0.914228	1.01397	0.693434	5.40445	0.645633	26.241	0.911186	29.2668	0.957182	24.8756	0.995309	9.6854	0.934594	1.39741	0.712329	0	0	0.901288	0.707799	1.10442	0.45386	0.805052	0.32996	1.05074	0.863245	0	0
5566.67	14.1482	0.73266	26.0662	0.89965	20.2698	0.962408	2.0647	0.297161	4.28003	1	0.255721	0.29233	14.6383	0.785255	30.6606	0.907034	27.2094	0.97313	20.3626	0.963775	7.72199	0.895465	1.01397	0.693434	5.37957	0.642661	25.6707	0.891384	30.0672	0.983362	24.7866	0.991751	9.47476	0.914268	1.39741	0.712329	0	0	0.449376	0.352904	1.10442	0.45386	0.805052	0.32996	1.05074	0.863245	0.796099	0.722538
5600	14.1482	0.73266	26.3344	0.908907	20.2698	0.962408	1.51019	0.217354	4.09881	0.957659	0.255721	0.29233	15.0301	0.806273	30.6606	0.907034	27.2094	0.97313	20.3626	0.963775	7.72199	0.895465	1.01397	0.693434	5.81201	0.694321	26.2716	0.912248	30.0672	0.983362	24.8756	0.995309	9.47476	0.914268	1.39741	0.712329	0.473386	0.224056	0.449376	0.352904	1.10442	0.45386	0.805052	0.32996	1.09966	0.90343	0	0
5633.33	14.1482	0.73266	26.3344	0.908907	20.2698	0.962408	1.51019	0.217354	4.28003	1	0.255721	0.29233	15.0301	0.806273	30.6606	0.907034	27.2094	0.97313	20.239	0.957923	8.62345	1	1.01397	0.693434	5.37957	0.642661	26.241	0.911186	29.2668	0.957182	24.8756	0.995309	9.6854	0.934594	1.19428	0.608787	0	0	0.449376	0.352904	1.10442	0.45386	0	0	1.09966	0.90343	0	0
5666.67	14.1482	0.73266	26.3344	0.908907	20.2698	0.962408	2.30556	0.331828	4.09881	0.957659	0.255721	0.29233	15.0301	0.806273	30.6606	0.907034	27.9607	1	20.239	0.957923	7.88379	0.914228	1.01397	0.693434	5.37957	0.642661	25.6707	0.891384	29.6337	0.969181	24.8756	0.995309	9.95527	0.960635	1.39741	0.712329	1.49039	0.70541	0.449376	0.352904	1.10442	0.45386	0.805052	0.32996	1.05074	0.863245	0.796099	0.722538
5700	14.4564	0.74862	26.6018	0.918136	20.2698	0.962408	2.30556	0.331828	4.09881	0.957659	0.255721	0.29233	15.0301	0.806273	30.6606	0.907034	27.2094	0.97313	20.239	0.957923	7.88379	0.914228	1.01397	0.693434	5.83348	0.696886	25.6707	0.891384	30.0672	0.983362	24.8756	0.995309	9.6854	0.934594	1.39741	0.712329	1.15253	0.545496	0.449376	0.352904	0.711194	0.292265	0.805052	0.32996	1.09966	0.90343	0	0
5733.33	14.1482	0.73266	26.6018	0.918136	20.2698	0.962408	2.0647	0.297161	4.09881	0.957659	0.255721	0.29233	14.3608	0.770366	30.9563	0.915779	27.2094	0.97313	20.239	0.957923	7.88379	0.914228	1.01397	0.693434	5.37957	0.642661	25.9343	0.900537	30.1599	0.986394	24.8756	0.995309	9.6854	0.934594	1.39741	0.712329	0	0	0.449376	0.352904	1.10442	0.45386	0.805052	0.32996	0.664814	0.546183	0	0
5766.67	14.5393	0.752909	25.963	0.896088	20.2698	0.962408	1.82182	0.262205	4.09881	0.957659	0.874768	1	15.0301	0.806273	30.9563	0.915779	27.2094	0.97313	20.239	0.957923	7.88379	0.914228	1.01397	0.693434	5.83348	0.696886	25.9887	0.902423	29.523	0.965563	24.8756	0.995309	9.6854	0.934594	1.39741	0.712329	1.15253	0.545496	0.449376	0.352904	1.36947	0.562783	0.805052	0.32996	1.05074	0.863245	0	0
5800	14.0303	0.726551	26.6018	0.918136	20.2698	0.962408	2.0647	0.297161	4.09881	0.957659	0.255721	0.29233	15.0301	0.806273	30.9563	0.915779	27.2094	0.97313	20.3626	0.963775	7.88379	0.914228	1.01397	0.693434	5.81201	0.694321	25.9887	0.902423	30.1599	0.986394	24.8756	0.995309	9.47476	0.914268	1.19	0.606604	0	0	0.449376	0.352904	1.10442	0.45386	0.805052	0.32996	1.05074	0.863245	0	0
5833.33	15.0625	0.780007	26.2297	0.905294	20.1778	0.958038	2.30556	0.331828	4.09881	0.957659	0.255721	0.29233	15.0301	0.806273	30.9563	0.915779	27.2094	0.97313	20.239	0.957923	7.88379	0.914228	1.01397	0.693434	5.83348	0.696886	26.5571	0.922162	29.6337	0.969181	24.62	0.985083	9.6854	0.934594	1.39741	0.712329	0.849579	0.40211	0.449376	0.352904	1.10442	0.45386	0.805052	0.32996	1.05074	0.863245	0.796099	0.722538
5866.67	14.4219	0.746832	25.963	0.896088	20.2698	0.962408	2.30556	0.331828	4.09881	0.957659	0.255721	0.29233	15.3983	0.826024	30.9563	0.915779	27.0731	0.968255	21.128	1	7.72199	0.895465	0.874914	0.598339	6.24214	0.745707	26.3054	0.913422	30.0672	0.983362	24.8756	0.995309	9.6854	0.934594	1.19	0.606604	0.770952	0.364895	0.487477	0.382825	1.10442	0.45386	0.847317	0.347283	1.05074	0.863245	0	0
5900	14.4564	0.74862	26.2297	0.905294	20.2698	0.962408	1.82182	0.262205	4.09881	0.957659	0.255721	0.29233	14.3608	0.770366	30.9563	0.915779	27.2094	0.97313	20.239	0.957923	7.72199	0.895465	1.01397	0.693434	6.2609	0.747947	25.9343	0.900537	29.523	0.965563	24.8756	0.995309	9.21978	0.889663	1.19	0.606604	0	0	0.449376	0.352904	1.10442	0.45386	0.805052	0.32996	1.05074	0.863245	0.796099	0.722538
5933.33	14.8468	0.768835	26.2297	0.905294	20.2698	0.962408	1.82182	0.262205	4.09881	0.957659	0.255721	0.29233	15.3798	0.825031	31.5626	0.933716	27.2094	0.97313	20.3626	0.963775	7.88379	0.914228	0.874914	0.598339	6.24214	0.745707	26.3054	0.913422	30.0672	0.983362	24.8756	0.995309	9.6854	0.934594	1.39741	0.712329	1.15253	0.545496	0.449376	0.352904	1.10442	0.45386	0.805052	0.32996	1.05074	0.863245	0.796099	0.722538
5966.67	15.3685	0.795848	26.2297	0.905294	20.2698	0.962408	1.82182	0.262205	4.09881	0.957659	0.255721	0.29233	15.4624	0.829462	30.909	0.914382	27.2094	0.97313	20.239	0.957923	8.2745	0.959535	1.01397	0.693434	5.81201	0.694321	26.3054	0.913422	30.1599	0.986394	24.7866	0.991751	9.47476	0.914268	1.39741	0.712329	0.849579	0.40211	0.449376	0.352904	1.10442	0.45386	0.805052	0.32996	1.05074	0.863245	0.796099	0.722538
6000	14.5393	0.752909	26.2297	0.905294	20.2698	0.962408	2.30556	0.331828	4.28003	1	0.255721	0.29233	14.7535	0.791432	31.2027	0.923071	27.0731	0.968255	20.239	0.957923	7.88379	0.914228	1.01397	0.693434	5.81201	0.694321	27.2197	0.945168	30.1599	0.986394	24.8756	0.995309	9.6854	0.934594	1.39741	0.712329	0.473386	0.224056	0.981054	0.770441	2.43339	1	0	0	1.05074	0.863245	0	0
6033.33	14.7636	0.764524	26.2297	0.905294	20.2698	0.962408	2.57588	0.370733	4.09881	0.957659	0.874768	1	14.7303	0.79019	31.2509	0.924495	27.2094	0.97313	20.239	0.957923	7.88379	0.914228	1.01397	0.693434	6.24214	0.745707	27.2197	0.945168	30.1599	0.986394	24.8756	0.995309	9.47476	0.914268	1.39741	0.712329	0.838391	0.396814	0.449376	0.352904	0.711194	0.292265	0.805052	0.32996	1.05074	0.863245	0.796099	0.722538
6066.67	14.0303	0.726551	26.2297	0.905294	20.2698	0.962408	2.30556	0.331828	4.28003	1	0.255721	0.29233	14.7535	0.791432	31.2509	0.924495	27.2094	0.97313	20.3626	0.963775	7.88379	0.914228	1.01397	0.693434	6.24214	0.745707	26.621	0.924381	29.6337	0.969181	24.8756	0.995309	9.43227	0.910168	1.39741	0.712329	0.927187	0.438842	0.449376	0.352904	1.10442	0.45386	0.805052	0.32996	1.05074	0.863245	0	0
6100	14.8468	0.768835	26.4957	0.914473	20.1778	0.958038	2.30556	0.331828	4.09881	0.957659	0.874768	1	15.7481	0.844786	31.2509	0.924495	27.0731	0.968255	20.239	0.957923	7.72199	0.895465	1.01397	0.693434	6.24214	0.745707	26.621	0.924381	29.6337	0.969181	24.7866	0.991751	9.6854	0.934594	1.19	0.606604	0.473386	0.224056	0.449376	0.352904	1.64294	0.675166	0.805052	0.32996	1.09966	0.90343	0.796099	0.722538
6133.33	15.0696	0.780373	26.4957	0.914473	20.2698	0.962408	2.57588	0.370733	4.28003	1	0.874768	1	15.3983	0.826024	31.2509	0.924495	27.2094	0.97313	20.239	0.957923	7.88379	0.914228	1.01397	0.693434	6.2609	0.747947	26.621	0.924381	30.322	0.991693	24.9928	1	9.6854	0.934594	1.39741	0.712329	0.470581	0.222728	0.449376	0.352904	1.10442	0.45386	0.805052	0.32996	0.664814	0.546183	0.796099	0.722538
6166.67	14.7636	0.764524	26.4957	0.914473	20.2698	0.962408	2.57588	0.370733	4.09881	0.957659	0	0	15.7481	0.844786	32.1488	0.951058	27.2094	0.97313	20.239	0.957923	7.88379	0.914228	1.01397	0.693434	6.24214	0.745707	26.621	0.924381	30.0672	0.983362	24.8756	0.995309	9.6854	0.934594	1.39741	0.712329	0	0	0.952034	0.747651	1.10442	0.45386	0.805052	0.32996	1.05074	0.863245	0	0
6200	14.2121	0.735967	26.4957	0.914473	20.2698	0.962408	2.15003	0.309442	4.09881	0.957659	0.255721	0.29233	14.7303	0.79019	32.1488	0.951058	27.2094	0.97313	20.3626	0.963775	7.88379	0.914228	1.01397	0.693434	6.24214	0.745707	26.621	0.924381	29.523	0.965563	24.9928	1	9.43227	0.910168	1.19	0.606604	0	0	0.449376	0.352904	1.7998	0.739628	0.805052	0.32996	1.05074	0.863245	0.796099	0.722538
6233.33	15.0696	0.780373	26.4957	0.914473	20.2698	0.962408	2.48757	0.358023	4.09881	0.957659	0.255721	0.29233	15.7649	0.845689	31.5445	0.933182	27.2094	0.97313	20.239	0.957923	7.88379	0.914228	0.874914	0.598339	6.24214	0.745707	26.9355	0.9353	29.6337	0.969181	24.9928	1	9.6854	0.934594	1.02716	0.523598	0.473386	0.224056	0.449376	0.352904	1.10442	0.45386	0.847317	0.347283	1.05074	0.863245	0.796099	0.722538
6266.67	15.0696	0.780373	26.4957	0.914473	20.2698	0.962408	2.15003	0.309442	4.09881	0.957659	0.255721	0.29233	15.3798	0.825031	31.5445	0.933182	27.2094	0.97313	20.3626	0.963775	7.88379	0.914228	1.01397	0.693434	6.24214	0.745707	26.9355	0.9353	29.6337	0.969181	24.7866	0.991751	9.43227	0.910168	1.19	0.606604	0	0	0.981054	0.770441	1.10442	0.45386	1.62106	0.664411	1.05074	0.863245	0	0
6300	15.1533	0.784707	26.5989	0.918035	20.2698	0.962408	2.57588	0.370733	4.09881	0.957659	0.255721	0.29233	15.7649	0.845689	31.5445	0.933182	27.2094	0.97313	20.3626	0.963775	7.88379	0.914228	1.01397	0.693434	6.24214	0.745707	26.8789	0.933336	30.322	0.991693	24.8756	0.995309	9.43227	0.910168	1.39741	0.712329	0.469309	0.222126	0.449376	0.352904	1.36947	0.562783	0.805052	0.32996	1.05074	0.863245	0.796099	0.722538
6333.33	15.3746	0.796166	26.5989	0.918035	20.2698	0.962408	2.15003	0.309442	4.09881	0.957659	0.255721	0.29233	14.7535	0.791432	31.2509	0.924495	27.2094	0.97313	20.239	0.957923	7.72199	0.895465	1.01397	0.693434	6.2609	0.747947	26.8789	0.933336	29.7694	0.973621	24.8756	0.995309	9.6854	0.934594	1.39741	0.712329	0	0	0.449376	0.352904	1.10442	0.45386	0.805052	0.32996	1.05074	0.863245	0.796099	0.722538
6366.67	15.3746	0.796166	26.4957	0.914473	20.1778	0.958038	2.15003	0.309442	4.28003	1	0.255721	0.29233	16.1299	0.865268	31.5445	0.933182	27.0731	0.968255	20.8732	0.987939	7.88379	0.914228	1.01397	0.693434	6.24214	0.745707	26.9355	0.9353	29.523	0.965563	24.9928	1	9.6854	0.934594	1.39741	0.712329	0	0	0	0	1.36947	0.562783	0.805052	0.32996	1.05074	0.863245	0	0
6400	15.0696	0.780373	26.4957	0.914473	20.2698	0.962408	2.86672	0.412592	4.28003	1	0.255721	0.29233	15.122	0.811203	31.5445	0.933182	27.2094	0.97313	20.3626	0.963775	7.88379	0.914228	1.01397	0.693434	6.2609	0.747947	26.9355	0.9353	30.0672	0.983362	24.5318	0.981554	9.47476	0.914268	1.19	0.606604	1.00617	0.476225	0.449376	0.352904	1.10442	0.45386	1.62106	0.664411	1.05074	0.863245	0	0
6433.33	15.3746	0.796166	26.4957	0.914473	20.2698	0.962408	2.15003	0.309442	4.09881	0.957659	0.255721	0.29233	15.0983	0.809927	32.1488	0.951058	27.2094	0.97313	21.0297	0.995346	7.88379	0.914228	1.01397	0.693434	6.67	0.796819	26.9355	0.9353	29.6337	0.969181	24.9928	1	9.6854	0.934594	1.19	0.606604	0.993941	0.470437	0.449376	0.352904	1.10442	0.45386	0	0	1.05074	0.863245	0.796099	0.722538
6466.67	15.3746	0.796166	26.4957	0.914473	20.2698	0.962408	2.86672	0.412592	4.28003	1	0.255721	0.29233	15.0983	0.809927	31.5445	0.933182	27.2094	0.97313	20.3626	0.963775	7.88379	0.914228	1.01397	0.693434	6.67	0.796819	26.9355	0.9353	29.6337	0.969181	24.8756	0.995309	9.95527	0.960635	1.39741	0.712329	0.927187	0.438842	1.27337	1	1.10442	0.45386	0	0	1.05074	0.863245	0	0
6500	15.4587	0.800524	26.7609	0.923626	20.2698	0.962408	2.48757	0.358023	4.28003	1	0.255721	0.29233	15.122	0.811203	32.1488	0.951058	27.9607	1	20.3626	0.963775	7.88379	0.914228	1.01397	0.693434	6.67	0.796819	27.1915	0.94419	29.6337	0.969181	24.8756	0.995309	9.47476	0.914268	1.71345	0.873434	0	0	0.449376	0.352904	1.10442	0.45386	0.805052	0.32996	1.09966	0.90343	0.796099	0.722538
6533.33	15.3746	0.796166	26.7609	0.923626	20.2698	0.962408	2.48757	0.358023	4.09881	0.957659	0.255721	0.29233	15.4646	0.829577	31.8372	0.941839	27.2094	0.97313	20.239	0.957923	7.72199	0.895465	1.01397	0.693434	6.24214	0.745707	27.1915	0.94419	29.523	0.965563	24.8756	0.995309	9.21978	0.889663	1.39741	0.712329	0.838391	0.396814	0.981054	0.770441	1.36947	0.562783	0	0	1.05074	0.863245	0.796099	0.722538
6566.67	15.6785	0.811905	26.7609	0.923626	20.2698	0.962408	2.86672	0.412592	4.09881	0.957659	0.255721	0.29233	15.489	0.830889	31.8372	0.941839	27.2094	0.97313	21.128	1	7.72199	0.895465	1.01397	0.693434	6.67	0.796819	27.1915	0.94419	29.523	0.965563	24.7866	0.991751	9.6854	0.934594	1.19	0.606604	0.838391	0.396814	0.449376	0.352904	0.711194	0.292265	0.847317	0.347283	1.05074	0.863245	0	0
6600	15.3746	0.796166	27.0253	0.932751	20.2698	0.962408	2.48757	0.358023	4.09881	0.957659	0.255721	0.29233	15.8544	0.85049	31.8372	0.941839	27.2094	0.97313	20.239	0.957923	8.62345	1	1.01397	0.693434	6.2609	0.747947	27.2488	0.94618	30.1599	0.986394	24.8756	0.995309	9.43227	0.910168	1.19428	0.608787	0	0	0.449376	0.352904	1.10442	0.45386	0.805052	0.32996	1.05074	0.863245	0.796099	0.722538
6633.33	14.9472	0.774035	27.0253	0.932751	20.1778	0.958038	3.17189	0.456514	4.09881	0.957659	0.255721	0.29233	15.489	0.830889	31.8372	0.941839	27.2094	0.97313	20.239	0.957923	7.88379	0.914228	1.01397	0.693434	6.67	0.796819	27.1915	0.94419	29.7786	0.973921	24.8756	0.995309	9.6854	0.934594	1.39741	0.712329	0.473386	0.224056	0.449376	0.352904	1.36947	0.562783	0.847317	0.347283	1.05074	0.863245	0.796099	0.722538
6666.67	15.7631	0.816287	26.7609	0.923626	20.1778	0.958038	2.48757	0.358023	4.09881	0.957659	0.874768	1	15.4646	0.829577	31.8372	0.941839	27.2094	0.97313	20.3626	0.963775	7.88379	0.914228	1.01397	0.693434	6.68658	0.798801	27.1915	0.94419	29.523	0.965563	24.8756	0.995309	9.6854	0.934594	1.19	0.606604	2.11281	1	1.27337	1	1.06905	0.439327	0.805052	0.32996	1.09966	0.90343	0.796099	0.722538
6700	15.6785	0.811905	27.5792	0.95187	20.2698	0.962408	2.83051	0.407381	4.09881	0.957659	0.874768	1	15.4646	0.829577	32.1289	0.950468	27.2094	0.97313	20.239	0.957923	7.88379	0.914228	1.01397	0.693434	6.68658	0.798801	27.1915	0.94419	30.322	0.991693	24.8756	0.995309	9.47476	0.914268	1.19	0.606604	0	0	0.449376	0.352904	1.7998	0.739628	0.847317	0.347283	1.05074	0.863245	0	0
6733.33	15.9814	0.82759	27.0253	0.932751	20.1778	0.958038	3.17189	0.456514	4.28003	1	0.255721	0.29233	15.8293	0.849142	32.7311	0.968285	27.2094	0.97313	20.239	0.957923	7.88379	0.914228	1.01397	0.693434	6.67	0.796819	27.1915	0.94419	29.523	0.965563	24.9928	1	9.47476	0.914268	1.19	0.606604	0.838391	0.396814	0.449376	0.352904	1.36947	0.562783	0.847317	0.347283	0.853265	0.701007	0.796099	0.722538
6766.67	15.9814	0.82759	27.0253	0.932751	20.2698	0.962408	2.83051	0.407381	4.28003	1	0.255721	0.29233	15.4646	0.829577	31.9107	0.944015	27.2094	0.97313	20.239	0.957923	7.88379	0.914228	1.01397	0.693434	6.67	0.796819	27.561	0.957021	29.523	0.965563	24.8756	0.995309	9.6854	0.934594	1.19	0.606604	0.838391	0.396814	0.449376	0.352904	1.64294	0.675166	0.805052	0.32996	0.910341	0.747898	0.796099	0.722538
6800	15.6785	0.811905	27.0253	0.932751	20.2698	0.962408	2.83051	0.407381	4.09881	0.957659	0.255721	0.29233	15.8293	0.849142	32.7311	0.968285	27.2094	0.97313	20.239	0.957923	7.88379	0.914228	1.01397	0.693434	7.11046	0.849438	27.1915	0.94419	29.7786	0.973921	24.9928	1	9.47476	0.914268	1.39741	0.712329	0	0	0.981054	0.770441	1.10442	0.45386	0.805052	0.32996	1.05074	0.863245	0	0
6833.33	15.6785	0.811905	27.842	0.960939	20.1778	0.958038	2.83051	0.407381	4.09881	0.957659	0.255721	0.29233	15.4646	0.829577	32.1289	0.950468	27.0731	0.968255	20.239	0.957923	7.88379	0.914228	1.01397	0.693434	6.68658	0.798801	27.2488	0.94618	29.6337	0.969181	24.8756	0.995309	9.6854	0.934594	1.02716	0.523598	1.15253	0.545496	0.449376	0.352904	1.7998	0.739628	0.805052	0.32996	1.05074	0.863245	0.796099	0.722538
6866.67	16.2832	0.84322	27.0253	0.932751	20.2698	0.962408	3.48716	0.501889	4.09881	0.957659	0.255721	0.29233	15.8293	0.849142	32.1289	0.950468	27.2094	0.97313	21.0297	0.995346	7.88379	0.914228	1.01397	0.693434	7.11046	0.849438	28.1206	0.976451	29.523	0.965563	24.62	0.985083	9.95527	0.960635	1.39741	0.712329	0.473386	0.224056	0.449376	0.352904	1.10442	0.45386	0.805052	0.32996	1.05074	0.863245	0	0
6900	16.0665	0.831996	27.1296	0.936351	20.1778	0.958038	2.83051	0.407381	4.09881	0.957659	0.255721	0.29233	16.8552	0.904174	31.8372	0.941839	27.2094	0.97313	20.239	0.957923	7.88379	0.914228	1.01397	0.693434	6.68658	0.798801	27.561	0.957021	29.7786	0.973921	24.8756	0.995309	9.47476	0.914268	1.39741	0.712329	0	0	0.449376	0.352904	1.10442	0.45386	0.847317	0.347283	1.05074	0.863245	0	0
6933.33	16.0665	0.831996	27.2889	0.941851	20.2698	0.962408	3.17189	0.456514	4.28003	1	0.874768	1	15.8293	0.849142	32.1289	0.950468	27.2094	0.97313	20.1066	0.951656	7.88379	0.914228	1.01397	0.693434	7.84025	0.936622	27.561	0.957021	29.7786	0.973921	24.9928	1	9.47476	0.914268	1.39741	0.712329	0	0	0.449376	0.352904	1.10442	0.45386	0.805052	0.32996	1.09966	0.90343	0	0
6966.67	16.2832	0.84322	27.0253	0.932751	20.1778	0.958038	3.48716	0.501889	4.09881	0.957659	0.255721	0.29233	15.8293	0.849142	32.1289	0.950468	27.2094	0.97313	20.3626	0.963775	7.72199	0.895465	1.01397	0.693434	6.67	0.796819	28.1574	0.97773	30.322	0.991693	24.7866	0.991751	9.43227	0.910168	1.39741	0.712329	0	0	0.981054	0.770441	1.10442	0.45386	0.805052	0.32996	1.05074	0.863245	0.796099	0.722538
7000	16.2832	0.84322	27.3938	0.945469	20.2698	0.962408	3.48716	0.501889	4.09881	0.957659	0.255721	0.29233	16.2182	0.870007	32.4196	0.959069	27.2094	0.97313	20.1066	0.951656	7.88379	0.914228	1.01397	0.693434	7.11046	0.849438	27.2488	0.94618	29.6337	0.969181	24.8756	0.995309	9.6854	0.934594	1.39741	0.712329	0.838391	0.396814	0.901288	0.707799	1.10442	0.45386	0.847317	0.347283	1.05074	0.863245	0.796099	0.722538
7033.33	16.2832	0.84322	27.9272	0.96388	20.2698	0.962408	3.48716	0.501889	4.09881	0.957659	0.255721	0.29233	16.1924	0.868623	32.1289	0.950468	27.2094	0.97313	20.239	0.957923	7.88379	0.914228	1.01397	0.693434	6.67	0.796819	27.561	0.957021	29.8897	0.977556	24.62	0.985083	9.47476	0.914268	1.39741	0.712329	0	0	0.449376	0.352904	1.36947	0.562783	0.847317	0.347283	1.05074	0.863245	0	0
7066.67	16.2832	0.84322	27.842	0.960939	20.2698	0.962408	2.83051	0.407381	4.09881	0.957659	0	0	16.1924	0.868623	32.1289	0.950468	27.2094	0.97313	20.239	0.957923	7.88379	0.914228	1.01397	0.693434	7.11046	0.849438	27.8133	0.965782	30.322	0.991693	24.8756	0.995309	9.6854	0.934594	1.19	0.606604	0	0	0.449376	0.352904	1.10442	0.45386	1.62106	0.664411	1.05074	0.863245	0	0
7100	16.6701	0.863255	27.2889	0.941851	20.2698	0.962408	3.6784	0.529413	4.09881	0.957659	0.255721	0.29233	16.1924	0.868623	32.4196	0.959069	27.2094	0.97313	20.3626	0.963775	7.88379	0.914228	1.01397	0.693434	7.11046	0.849438	27.503	0.955005	30.322	0.991693	24.8756	0.995309	9.43227	0.910168	1.19	0.606604	0	0	0.981054	0.770441	1.10442	0.45386	0	0	1.05074	0.863245	0	0
7133.33	16.5841	0.858798	27.9272	0.96388	20.2698	0.962408	3.48716	0.501889	4.28003	1	0.255721	0.29233	16.1924	0.868623	32.4196	0.959069	27.2094	0.97313	20.239	0.957923	7.88379	0.914228	1.01397	0.693434	7.11046	0.849438	27.8133	0.965782	30.322	0.991693	24.8756	0.995309	9.47476	0.914268	1.95807	0.998129	0	0	0.981054	0.770441	1.10442	0.45386	0.805052	0.32996	1.05074	0.863245	0	0
7166.67	16.2408	0.841025	27.2889	0.941851	20.2698	0.962408	3.80958	0.548293	4.09881	0.957659	0	0	15.8544	0.85049	32.4196	0.959069	27.2094	0.97313	20.239	0.957923	7.88379	0.914228	1.01397	0.693434	7.0956	0.847663	27.2274	0.945437	29.7786	0.973921	24.9928	1	9.6854	0.934594	1.19	0.606604	0	0	0.449376	0.352904	1.36947	0.562783	0.805052	0.32996	1.05074	0.863245	0	0
7200	16.6701	0.863255	28.19	0.972949	20.1778	0.958038	3.80958	0.548293	4.09881	0.957659	0.796182	0.910163	16.1924	0.868623	32.4196	0.959069	27.2094	0.97313	20.3626	0.963775	7.88379	0.914228	1.01397	0.693434	7.53247	0.899854	27.503	0.955005	29.8897	0.977556	24.9928	1	9.6854	0.934594	1.39741	0.712329	1.49039	0.70541	0.901288	0.707799	1.36947	0.562783	0	0	1.05074	0.863245	0.796099	0.722538
7233.33	16.6701	0.863255	28.19	0.972949	20.0138	0.950253	3.17656	0.457187	4.09881	0.957659	0.874768	1	16.1924	0.868623	32.4196	0.959069	27.2094	0.97313	20.239	0.957923	7.72199	0.895465	0.874914	0.598339	7.0956	0.847663	27.8133	0.965782	29.7786	0.973921	24.9928	1	9.6854	0.934594	1.19	0.606604	0.849579	0.40211	0.449376	0.352904	1.36947	0.562783	0.77782	0.318799	1.05074	0.863245	0.796099	0.722538
7266.67	16.5841	0.858798	28.452	0.981992	20.2698	0.962408	4.50262	0.648038	4.09881	0.957659	0.255721	0.29233	16.554	0.888019	32.4196	0.959069	27.2094	0.97313	20.239	0.957923	7.88379	0.914228	1.01397	0.693434	8.25985	0.986748	27.8721	0.967823	29.6337	0.969181	24.8756	0.995309	9.47476	0.914268	1.39741	0.712329	0	0	0.449376	0.352904	1.7998	0.739628	0.805052	0.32996	1.05074	0.863245	0	0
7300	16.6701	0.863255	28.104	0.969982	20.2698	0.962408	3.80958	0.548293	4.09881	0.957659	0.255721	0.29233	16.1924	0.868623	32.4196	0.959069	27.2094	0.97313	20.239	0.957923	7.88379	0.914228	1.01397	0.693434	7.53247	0.899854	27.8721	0.967823	29.523	0.965563	24.7866	0.991751	9.6854	0.934594	1.39741	0.712329	0.941506	0.445619	0.449376	0.352904	1.36947	0.562783	0.805052	0.32996	1.05074	0.863245	0.796099	0.722538
7333.33	16.6701	0.863255	28.104	0.969982	20.2698	0.962408	3.80958	0.548293	4.28003	1	0.874768	1	16.1924	0.868623	33.3096	0.985399	27.2094	0.97313	20.3626	0.963775	7.88379	0.914228	1.01397	0.693434	7.51897	0.89824	27.8133	0.965782	29.523	0.965563	24.8756	0.995309	9.47476	0.914268	1.96174	1	0	0	0.981054	0.770441	1.36947	0.562783	0.805052	0.32996	0.853265	0.701007	0	0
7366.67	16.6701	0.863255	28.452	0.981992	20.2698	0.962408	3.80958	0.548293	4.09881	0.957659	0.255721	0.29233	16.2182	0.870007	33.3096	0.985399	27.0731	0.968255	20.3626	0.963775	7.88379	0.914228	1.01397	0.693434	7.51897	0.89824	27.8721	0.967823	29.523	0.965563	24.7866	0.991751	9.47476	0.914268	1.19	0.606604	0.838391	0.396814	0.901288	0.707799	1.36947	0.562783	0	0	1.05074	0.863245	0	0
7400	16.6701	0.863255	28.19	0.972949	20.2698	0.962408	3.52435	0.507242	4.09881	0.957659	0.255721	0.29233	16.554	0.888019	32.7093	0.967641	27.2094	0.97313	20.239	0.957923	7.88379	0.914228	0.874914	0.598339	7.11046	0.849438	28.0894	0.975369	29.8897	0.977556	24.8756	0.995309	9.6854	0.934594	1.02716	0.523598	0	0	0.981054	0.770441	1.36947	0.562783	0.805052	0.32996	1.05074	0.863245	0.796099	0.722538
7433.33	16.8838	0.874322	28.3653	0.979	20.2698	0.962408	3.80958	0.548293	4.09881	0.957659	0.255721	0.29233	16.554	0.888019	32.4196	0.959069	27.2094	0.97313	20.239	0.957923	7.88379	0.914228	1.01397	0.693434	7.53247	0.899854	28.1225	0.97652	29.7786	0.973921	24.7866	0.991751	9.6854	0.934594	1.39741	0.712329	0.473386	0.224056	0.449376	0.352904	1.06905	0.439327	0.805052	0.32996	1.05074	0.863245	0	0
7466.67	16.9704	0.878805	28.3653	0.979	20.1778	0.958038	3.80958	0.548293	4.09881	0.957659	0.874768	1	16.554	0.888019	32.6569	0.966089	27.0731	0.968255	20.239	0.957923	7.88379	0.914228	1.01397	0.693434	7.53247	0.899854	27.8133	0.965782	30.322	0.991693	24.8756	0.995309	9.6854	0.934594	1.19	0.606604	0.838391	0.396814	0.922965	0.724823	1.7998	0.739628	0.805052	0.32996	1.05074	0.863245	0.796099	0.722538
7500	16.9704	0.878805	28.3653	0.979	20.2698	0.962408	4.13708	0.595429	4.09881	0.957659	0.255721	0.29233	16.554	0.888019	32.6569	0.966089	27.2094	0.97313	20.3626	0.963775	7.88379	0.914228	1.01397	0.693434	7.53247	0.899854	28.1225	0.97652	29.8897	0.977556	24.8756	0.995309	9.6854	0.934594	1.39741	0.712329	0	0	0.981054	0.770441	1.36947	0.562783	0.805052	0.32996	1.05074	0.863245	0	0
7533.33	16.8838	0.874322	28.3653	0.979	19.9227	0.945924	4.22187	0.607632	4.09881	0.957659	0.874768	1	16.554	0.888019	32.6569	0.966089	27.2094	0.97313	20.239	0.957923	7.88379	0.914228	1.01397	0.693434	7.51897	0.89824	28.0894	0.975369	29.523	0.965563	24.9928	1	9.43227	0.910168	1.39741	0.712329	0	0	0.449376	0.352904	1.10442	0.45386	0	0	1.05074	0.863245	0	0
7566.67	16.8838	0.874322	28.3653	0.979	20.1778	0.958038	4.85471	0.698713	4.28003	1	0.874768	1	16.554	0.888019	33.274	0.984347	27.2094	0.97313	20.3626	0.963775	7.88379	0.914228	1.01397	0.693434	7.53247	0.899854	28.1225	0.97652	29.6916	0.971077	24.8756	0.995309	9.6854	0.934594	1.19428	0.608787	0.473386	0.224056	0.981054	0.770441	1.10442	0.45386	0.805052	0.32996	1.05074	0.863245	0	0
7600	16.8838	0.874322	28.3653	0.979	20.2698	0.962408	4.85471	0.698713	4.09881	0.957659	0.874768	1	16.9141	0.907333	32.9982	0.976186	27.2094	0.97313	20.239	0.957923	7.88379	0.914228	1.01397	0.693434	7.11046	0.849438	27.5373	0.956198	29.7786	0.973921	24.8756	0.995309	9.47476	0.914268	1.39741	0.712329	1.00617	0.476225	0.449376	0.352904	1.36947	0.562783	0.805052	0.32996	0.853265	0.701007	0.796099	0.722538
7633.33	16.9704	0.878805	28.6258	0.987991	20.2698	0.962408	4.13708	0.595429	4.28003	1	0.255721	0.29233	16.554	0.888019	32.9448	0.974608	27.2094	0.97313	20.3626	0.963775	7.88379	0.914228	1.01397	0.693434	7.53247	0.899854	28.1225	0.97652	30.576	1	24.8756	0.995309	10.3632	1	1.02716	0.523598	0	0	0.981054	0.770441	1.36947	0.562783	0	0	1.05074	0.863245	0.796099	0.722538
7666.67	17.1826	0.889793	28.3653	0.979	20.1778	0.958038	4.75863	0.684885	4.09881	0.957659	0.255721	0.29233	16.554	0.888019	32.9448	0.974608	27.2094	0.97313	20.3626	0.963775	7.88379	0.914228	1.01397	0.693434	7.53247	0.899854	28.4307	0.98722	29.7786	0.973921	24.62	0.985083	9.6854	0.934594	1.39741	0.712329	0.770952	0.364895	0.449376	0.352904	0.711194	0.292265	0.847317	0.347283	1.05074	0.863245	0.796099	0.722538
7700	17.1826	0.889793	28.3653	0.979	20.2698	0.962408	4.75863	0.684885	4.09881	0.957659	0.255721	0.29233	16.9141	0.907333	32.9448	0.974608	27.2094	0.97313	20.239	0.957923	7.88379	0.914228	1.01397	0.693434	7.51897	0.89824	28.4307	0.98722	29.8897	0.977556	24.8756	0.995309	9.6854	0.934594	1.39741	0.712329	0	0	0.449376	0.352904	1.10442	0.45386	0	0	1.05074	0.863245	0	0
7733.33	17.1826	0.889793	28.6258	0.987991	20.2698	0.962408	4.46819	0.643083	4.09881	0.957659	0.255721	0.29233	16.9141	0.907333	32.9448	0.974608	27.2094	0.97313	20.3626	0.963775	7.88379	0.914228	1.01397	0.693434	8.25985	0.986748	28.1225	0.97652	29.7786	0.973921	24.8756	0.995309	9.21978	0.889663	1.19	0.606604	0	0	0.449376	0.352904	1.06905	0.439327	0.805052	0.32996	1.05074	0.863245	0.796099	0.722538
7766.67	17.1826	0.889793	28.6258	0.987991	20.2698	0.962408	4.85471	0.698713	4.28003	1	0.874768	1	16.9291	0.908138	32.9982	0.976186	27.2094	0.97313	20.239	0.957923	7.88379	0.914228	1.01397	0.693434	7.51897	0.89824	27.6182	0.959007	29.8897	0.977556	24.9928	1	9.47476	0.914268	1.39741	0.712329	0.838391	0.396814	1.18853	0.933374	1.10442	0.45386	0.805052	0.32996	1.05074	0.863245	0.796099	0.722538
7800	17.4804	0.905212	28.6258	0.987991	20.2698	0.962408	4.75863	0.684885	4.09881	0.957659	0.796182	0.910163	16.9141	0.907333	32.9448	0.974608	27.2094	0.97313	20.239	0.957923	7.88379	0.914228	1.01397	0.693434	7.53247	0.899854	28.4307	0.98722	29.7786	0.973921	24.9928	1	9.47476	0.914268	1.19	0.606604	0.838391	0.396814	0.449376	0.352904	1.7998	0.739628	0.847317	0.347283	0.853265	0.701007	0.796099	0.722538
7833.33	17.4332	0.902769	28.6258	0.987991	20.2698	0.962408	5.1137	0.735989	4.09881	0.957659	0.255721	0.29233	16.9141	0.907333	32.4242	0.959205	27.2094	0.97313	20.239	0.957923	7.88379	0.914228	1.01397	0.693434	7.94014	0.948555	28.4307	0.98722	29.7786	0.973921	24.7866	0.991751	9.6854	0.934594	1.39741	0.712329	0.473386	0.224056	0.449376	0.352904	1.10442	0.45386	0.847317	0.347283	1.05074	0.863245	0.796099	0.722538
7866.67	17.4804	0.905212	28.6258	0.987991	20.2698	0.962408	5.1137	0.735989	4.28003	1	0.874768	1	16.9141	0.907333	32.9982	0.976186	27.2094	0.97313	20.239	0.957923	7.88379	0.914228	1.01397	0.693434	7.94014	0.948555	28.4307	0.98722	29.7786	0.973921	24.8756	0.995309	9.47476	0.914268	1.39741	0.712329	0	0	0.901288	0.707799	1.10442	0.45386	0	0	1.05074	0.863245	0	0
7900	17.4804	0.905212	28.6258	0.987991	20.1778	0.958038	5.1137	0.735989	4.09881	0.957659	0.255721	0.29233	16.9141	0.907333	33.2319	0.983099	27.2094	0.97313	19.9834	0.945825	7.88379	0.914228	1.01397	0.693434	7.95259	0.950042	27.5373	0.956198	29.6916	0.971077	24.9928	1	9.43227	0.910168	1.39741	0.712329	0	0	0.449376	0.352904	1.36947	0.562783	1.62106	0.664411	0.853265	0.701007	0	0
7933.33	17.4804	0.905212	28.6258	0.987991	20.1778	0.958038	4.57062	0.657825	4.28003	1	0.255721	0.29233	16.9291	0.908138	32.7128	0.967744	27.2094	0.97313	20.239	0.957923	8.52754	0.988879	1.01397	0.693434	7.95259	0.950042	28.4307	0.98722	29.7786	0.973921	24.8756	0.995309	9.47476	0.914268	1.39741	0.712329	0	0	0.449376	0.352904	1.36947	0.562783	0	0	1.05074	0.863245	0.796099	0.722538
7966.67	17.7771	0.92058	28.8856	0.996957	20.2698	0.962408	5.20606	0.749282	4.09881	0.957659	0.255721	0.29233	16.9291	0.908138	33.2319	0.983099	27.2094	0.97313	20.3626	0.963775	8.52754	0.988879	1.01397	0.693434	7.94014	0.948555	27.9275	0.969746	29.7786	0.973921	24.8756	0.995309	9.6854	0.934594	1.39741	0.712329	0.473386	0.224056	0.449376	0.352904	1.97789	0.812812	0.805052	0.32996	1.05074	0.863245	0.796099	0.722538
8000	17.7771	0.92058	28.8856	0.996957	20.2698	0.962408	4.80182	0.691102	4.09881	0.957659	0.874768	1	16.9141	0.907333	32.4242	0.959205	27.0731	0.968255	20.3626	0.963775	7.88379	0.914228	1.01397	0.693434	7.95259	0.950042	28.4307	0.98722	29.7786	0.973921	24.9928	1	9.95527	0.960635	1.39741	0.712329	1.00617	0.476225	0.449376	0.352904	1.36947	0.562783	0.805052	0.32996	1.05074	0.863245	1.10181	1
8033.33	17.4804	0.905212	28.8856	0.996957	20.2698	0.962408	5.46728	0.786877	4.09881	0.957659	0.255721	0.29233	17.286	0.927286	33.2861	0.984702	27.2094	0.97313	20.239	0.957923	7.88379	0.914228	1.01397	0.693434	7.94014	0.948555	27.8461	0.966921	29.6916	0.971077	24.9928	1	9.47476	0.914268	1.39741	0.712329	0	0	0.449376	0.352904	1.7998	0.739628	0	0	1.05074	0.863245	0	0
8066.67	17.4804	0.905212	28.8856	0.996957	19.9227	0.945924	5.13719	0.73937	4.09881	0.957659	0.255721	0.29233	17.3005	0.928064	32.6417	0.965639	27.2094	0.97313	21.0297	0.995346	7.88379	0.914228	1.01397	0.693434	7.94014	0.948555	28.4307	0.98722	29.4368	0.962743	24.8756	0.995309	9.6854	0.934594	1.02716	0.523598	0	0	0.449376	0.352904	1.36947	0.562783	0.805052	0.32996	1.05074	0.863245	0	0
8100	17.7771	0.92058	28.8856	0.996957	20.1778	0.958038	5.46728	0.786877	4.09881	0.957659	0.874768	1	17.3005	0.928064	32.7128	0.967744	27.2094	0.97313	19.9834	0.945825	7.88379	0.914228	1.01397	0.693434	7.94014	0.948555	28.491	0.989312	29.7786	0.973921	24.8756	0.995309	9.47476	0.914268	1.39741	0.712329	1.18987	0.56317	0.981054	0.770441	1.36947	0.562783	0.847317	0.347283	1.05074	0.863245	0	0
8133.33	17.7771	0.92058	28.8856	0.996957	20.1778	0.958038	5.46728	0.786877	4.09881	0.957659	0.255721	0.29233	17.286	0.927286	33.0005	0.976255	27.2094	0.97313	20.239	0.957923	7.88379	0.914228	1.01397	0.693434	7.95259	0.950042	27.9275	0.969746	29.7786	0.973921	24.8756	0.995309	9.6854	0.934594	1.02716	0.523598	0.838391	0.396814	0.449376	0.352904	1.10442	0.45386	0.847317	0.347283	1.05074	0.863245	0.796099	0.722538
8166.67	17.7771	0.92058	28.8856	0.996957	20.2698	0.962408	5.4737	0.787802	4.09881	0.957659	0	0	17.286	0.927286	32.9287	0.97413	27.2094	0.97313	20.239	0.957923	7.88379	0.914228	0.874914	0.598339	7.95259	0.950042	28.491	0.989312	29.6916	0.971077	24.9928	1	9.47476	0.914268	1.39741	0.712329	0	0	1.27337	1	1.36947	0.562783	0.805052	0.32996	1.05074	0.863245	0.796099	0.722538
8200	17.7771	0.92058	28.9737	1	20.2698	0.962408	5.4737	0.787802	4.09881	0.957659	0.255721	0.29233	17.2726	0.926565	32.9287	0.97413	27.2094	0.97313	20.239	0.957923	7.72199	0.895465	1.01397	0.693434	7.94014	0.948555	28.491	0.989312	29.8897	0.977556	24.8756	0.995309	9.47476	0.914268	0.771443	0.393244	0	0	0.981054	0.770441	1.10442	0.45386	0.847317	0.347283	1.05074	0.863245	0.796099	0.722538
8233.33	17.7771	0.92058	28.8856	0.996957	20.2698	0.962408	5.81937	0.837553	4.09881	0.957659	0.255721	0.29233	17.2726	0.926565	32.9287	0.97413	27.2094	0.97313	20.3626	0.963775	7.88379	0.914228	1.01397	0.693434	7.94014	0.948555	28.4307	0.98722	29.7786	0.973921	24.8756	0.995309	9.47476	0.914268	1.39741	0.712329	0	0	0.449376	0.352904	1.97789	0.812812	0.805052	0.32996	1.05074	0.863245	0	0
8266.67	17.8652	0.925143	28.8856	0.996957	20.1778	0.958038	5.81937	0.837553	4.09881	0.957659	0.796182	0.910163	17.2726	0.926565	32.9287	0.97413	27.2094	0.97313	20.3626	0.963775	7.88379	0.914228	1.01397	0.693434	8.35913	0.998609	27.9275	0.969746	29.6337	0.969181	24.8756	0.995309	9.6854	0.934594	1.02716	0.523598	0	0	0.449376	0.352904	1.36947	0.562783	0.805052	0.32996	1.05074	0.863245	0.796099	0.722538
8300	17.7771	0.92058	28.8856	0.996957	20.2698	0.962408	5.81937	0.837553	4.09881	0.957659	0.255721	0.29233	17.2726	0.926565	33.573	0.993191	27.2094	0.97313	20.239	0.957923	7.88379	0.914228	1.01397	0.693434	8.35913	0.998609	28.7377	0.997882	29.6916	0.971077	24.8756	0.995309	9.43227	0.910168	1.02716	0.523598	0	0	0.449376	0.352904	1.10442	0.45386	0.847317	0.347283	0.853265	0.701007	0.796099	0.722538
8333.33	18.0729	0.935896	28.8856	0.996957	20.2698	0.962408	5.4737	0.787802	4.09881	0.957659	0.255721	0.29233	17.3005	0.928064	33.2319	0.983099	27.0731	0.968255	20.8732	0.987939	8.62345	1	1.01397	0.693434	8.35913	0.998609	28.7377	0.997882	29.8897	0.977556	24.9928	1	9.47476	0.914268	1.19	0.606604	0	0	0.449376	0.352904	1.97789	0.812812	0.847317	0.347283	0.853265	0.701007	0.796099	0.722538
8366.67	18.7222	0.969523	28.8856	0.996957	20.2698	0.962408	5.4737	0.787802	4.09881	0.957659	0.874768	1	17.6295	0.945714	33.2319	0.983099	27.2094	0.97313	20.239	0.957923	7.88379	0.914228	0.512152	0.350252	8.37078	1	28.7377	0.997882	29.7786	0.973921	24.8756	0.995309	10.3632	1	1.39741	0.712329	0	0	1.18853	0.933374	1.10442	0.45386	0.847317	0.347283	1.05074	0.863245	0.796099	0.722538
8400	17.7771	0.92058	28.8856	0.996957	20.2698	0.962408	6.12008	0.880831	4.28003	1	0.255721	0.29233	17.6295	0.945714	32.9287	0.97413	27.2094	0.97313	20.7756	0.983323	7.88379	0.914228	1.01397	0.693434	8.35913	0.998609	28.7377	0.997882	29.7786	0.973921	24.8756	0.995309	9.21978	0.889663	1.19	0.606604	0.473386	0.224056	0.449376	0.352904	1.10442	0.45386	0.805052	0.32996	1.05074	0.863245	0	0
8433.33	18.0729	0.935896	28.8856	0.996957	20.2698	0.962408	6.44402	0.927455	4.02859	0.941253	0.874768	1	17.2726	0.926565	32.9287	0.97413	27.2094	0.97313	20.3626	0.963775	7.88379	0.914228	1.01397	0.693434	8.35913	0.998609	28.7377	0.997882	29.7786	0.973921	24.8756	0.995309	9.6854	0.934594	1.39741	0.712329	0	0	0.449376	0.352904	1.7998	0.739628	0.325089	0.133242	1.08059	0.887769	0.796099	0.722538
8466.67	18.6652	0.96657	28.8856	0.996957	20.2698	0.962408	5.81088	0.836331	4.09881	0.957659	0.255721	0.29233	17.3005	0.928064	33.8032	1	27.2094	0.97313	21.128	1	7.88379	0.914228	1.01397	0.693434	8.35913	0.998609	28.7377	0.997882	29.6337	0.969181	24.8756	0.995309	9.6854	0.934594	1.02716	0.523598	0.473386	0.224056	0.449376	0.352904	1.10442	0.45386	1.63098	0.668478	1.05074	0.863245	0.796099	0.722538
8500	18.6652	0.96657	28.8856	0.996957	20.2698	0.962408	5.81088	0.836331	4.09881	0.957659	0.255721	0.29233	17.6582	0.947253	32.9287	0.97413	27.2094	0.97313	20.239	0.957923	7.88379	0.914228	1.01397	0.693434	8.35913	0.998609	28.7987	1	29.8897	0.977556	24.8756	0.995309	9.21978	0.889663	1.19	0.606604	0	0	1.27337	1	1.10442	0.45386	0.325089	0.133242	0.857454	0.704448	0	0
8533.33	18.1615	0.940486	28.8856	0.996957	20.2698	0.962408	6.51918	0.938272	4.09881	0.957659	0.255721	0.29233	17.6295	0.945714	32.9287	0.97413	27.9607	1	20.3626	0.963775	7.88379	0.914228	1.01397	0.693434	8.35913	0.998609	28.1538	0.977607	29.6916	0.971077	24.8756	0.995309	9.47476	0.914268	1.39741	0.712329	0.473386	0.224056	0.901288	0.707799	0.711194	0.292265	0.847317	0.347283	1.05074	0.863245	0	0
8566.67	18.0729	0.935896	28.8856	0.996957	20.0138	0.950253	6.60186	0.950173	4.09881	0.957659	0.255721	0.29233	17.6295	0.945714	33.2148	0.982594	27.2094	0.97313	20.3626	0.963775	7.72199	0.895465	1.01397	0.693434	8.35913	0.998609	28.7377	0.997882	29.7786	0.973921	24.8756	0.995309	9.6854	0.934594	1.39741	0.712329	0	0	1.18853	0.933374	1.7998	0.739628	0.847317	0.347283	0.853265	0.701007	0	0
8600	18.4568	0.955778	28.8856	0.996957	20.1778	0.958038	6.1484	0.884907	4.09881	0.957659	0.255721	0.29233	18.6415	1	33.8032	1	27.2094	0.97313	20.3626	0.963775	7.72199	0.895465	1.01397	0.693434	8.35913	0.998609	28.7377	0.997882	29.7786	0.973921	24.8756	0.995309	9.47476	0.914268	1.39741	0.712329	0	0	0.449376	0.352904	1.10442	0.45386	0.847317	0.347283	0.853265	0.701007	0	0
8633.33	18.3676	0.95116	28.8856	0.996957	20.1778	0.958038	6.86692	0.98832	4.09881	0.957659	0.255721	0.29233	17.6295	0.945714	33.8032	1	27.2094	0.97313	20.239	0.957923	8.62345	1	1.01397	0.693434	8.35913	0.998609	28.7377	0.997882	29.7786	0.973921	24.9928	1	9.6854	0.934594	1.02716	0.523598	0.849579	0.40211	0.449376	0.352904	1.10442	0.45386	0	0	1.08059	0.887769	0	0
8666.67	18.6614	0.966374	28.8856	0.996957	20.2698	0.962408	6.1484	0.884907	4.09881	0.957659	0.255721	0.29233	18.6415	1	33.8032	1	27.2094	0.97313	20.3626	0.963775	7.88379	0.914228	0.874914	0.598339	8.35913	0.998609	28.7377	0.997882	29.7786	0.973921	24.7866	0.991751	9.6854	0.934594	1.39741	0.712329	0.838391	0.396814	0.449376	0.352904	1.7998	0.739628	0.847317	0.347283	1.05074	0.863245	0.796099	0.722538
8700	19.017	0.984787	28.8856	0.996957	20.1778	0.958038	6.94807	1	4.09881	0.957659	0.255721	0.29233	17.6295	0.945714	33.2148	0.982594	27.2094	0.97313	20.239	0.957923	7.88379	0.914228	1.01397	0.693434	8.35913	0.998609	28.7987	1	29.7786	0.973921	24.8756	0.995309	9.21978	0.889663	1.39741	0.712329	0	0	0.449376	0.352904	1.10442	0.45386	0.805052	0.32996	0.853265	0.701007	0.796099	0.722538
8733.33	19.3108	1	28.8856	0.996957	20.2698	0.962408	6.86692	0.98832	4.09881	0.957659	0.255721	0.29233	17.985	0.964784	33.2148	0.982594	27.2094	0.97313	20.239	0.957923	7.88379	0.914228	1.01397	0.693434	8.37078	1	28.7377	0.997882	29.7786	0.973921	24.8756	0.995309	9.6854	0.934594	1.02716	0.523598	0.838391	0.396814	0.449376	0.352904	1.36947	0.562783	0.805052	0.32996	0.853265	0.701007	0	0
	19.3108		28.9737		21.0616		6.94807		4.28003		0.874768		18.6415		33.8032		27.9607		21.128		8.62345		1.46224		8.37078		28.7987		30.576		24.9928		10.3632		1.96174		2.11281		1.27337		2.43339		2.43984		1.2172		1.10181

## Sheet: CV20
	0	0	1	1	2	2	3	3	4	4	5	5	6	6	7	7	8	8	9	9	10	10	11	11	12	12	13	13	14	14	15	15	16	16	17	17	18	18	19	19	20	20	21	21	22	22	23	23
Time	delta e	norm	delta e	norm	delta e	norm	delta e	norm	delta e	norm	delta e	norm	delta e	norm	delta e	norm	delta e	norm	delta e	norm	delta e	norm	delta e	norm	delta e	norm	delta e	norm	delta e	norm	delta e	norm	delta e	norm	delta e	norm	delta e	norm	delta e	norm	delta e	norm	delta e	norm	delta e	norm	delta e	norm
0	0	0	0	0	0	0	0	0	0	0	0	0	0	0	0	0	0	0	0	0	0	0	0	0	0	0	0	0	0	0	0	0	0	0	0	0	0	0	0	0	0	0	0	0	0	0	0	0
33.3333	0.624982	0.13782	0.549559	0.01889	0.7133	0.020455	0.524956	0.0196331	0.794494	0.0308588	1.50479	0.0459383	1.25528	0.146027	0	0	0	0	1.19459	0.0246225	0.325816	0.0119264	0.517181	0.0241408	0.883688	0.295475	0.754731	0.0246991	0.76784	0.016837	1.12333	0.0198698	0.351734	0.0105746	0.641597	0.0259204	0.837463	0.17521	0	0	0	0	0.563672	0.0893876	1.01056	0.175129	0.444989	0.0745158
66.6667	1.29967	0.286601	0.721271	0.0247922	0	0	1.35034	0.0505023	1.04574	0.0406173	2.27613	0.069486	0	0	1.85282	0.0480564	1.04232	0.0238134	0.772744	0.0159276	1.71244	0.0626835	0.98597	0.0460227	0.620595	0.207506	0.754731	0.0246991	0	0	0.793226	0.0140308	0.865206	0.0260118	1.11343	0.0449825	0	0	0	0	0	0	0.731881	0.116062	0	0	0.444989	0.0745158
100	1.29967	0.286601	0.721271	0.0247922	0.7133	0.020455	1.35034	0.0505023	1.89037	0.0734238	2.90573	0.0887065	0.802091	0.0933073	0	0	1.04232	0.0238134	0.439656	0.00906204	1.28485	0.0470317	1.29889	0.0606291	0.620595	0.207506	0.754731	0.0246991	0	0	0.793226	0.0140308	1.48249	0.0445698	0.823112	0.0332536	0.837463	0.17521	0	0	0.560618	0.0788962	0.731881	0.116062	0	0	0.444989	0.0745158
133.333	0.624982	0.13782	0.721271	0.0247922	1.946	0.0558045	0.935122	0.0349732	2.46793	0.0958566	5.02828	0.153504	0.802091	0.0933073	0	0	0	0	0.916173	0.0188839	1.64248	0.0601227	2.82906	0.132054	0.812516	0.271678	0.754731	0.0246991	0	0	0.793226	0.0140308	1.14177	0.0343265	1.37352	0.0554899	0.837463	0.17521	0	0	0.621051	0.087401	0	0	0	0	0.444989	0.0745158
166.667	0	0	0.721271	0.0247922	0.7133	0.020455	1.57963	0.0590776	3.04315	0.118198	5.43233	0.165839	0.615028	0.0715463	0.803094	0.0208297	0.564767	0.012903	1.01627	0.0209469	2.35609	0.0862441	3.23798	0.151141	0	0	0.607652	0.0198858	1.72242	0.0377688	0	0	1.14177	0.0343265	1.80212	0.0728052	0.837463	0.17521	0.826527	0.193254	0.738278	0.103898	0.621148	0.0985021	0.681951	0.118182	0	0
200	0.624982	0.13782	0.549559	0.01889	0.7133	0.020455	2.23113	0.0834433	3.62129	0.140654	7.24773	0.22126	0	0	0.875399	0.0227051	0.564767	0.012903	0.873491	0.0180041	2.4215	0.0886383	4.18101	0.19516	0.883688	0.295475	0.754731	0.0246991	0.76784	0.016837	0.611405	0.0108147	1.43337	0.0430932	1.80149	0.0727798	0.837463	0.17521	0.826527	0.193254	0.560618	0.0788962	0	0	0	0	0.444989	0.0745158
233.333	0.624982	0.13782	0.513021	0.0176341	0.773073	0.0221691	1.93912	0.0725222	4.30054	0.167037	8.39702	0.256345	0.615028	0.0715463	0	0	0.644859	0.0147328	1.73556	0.0357729	3.12451	0.114372	5.41942	0.252966	0	0	0	0	0.76784	0.016837	0.611405	0.0108147	1.43337	0.0430932	2.1568	0.0871345	0.837463	0.17521	0.826527	0.193254	0.528094	0.074319	0.739208	0.117224	0.371131	0.0643167	0.446934	0.0748416
266.667	0.624982	0.13782	0	0	0	0	2.47472	0.0925534	4.84232	0.18808	9.51992	0.290625	0	0	0.803094	0.0208297	0.644859	0.0147328	1.35285	0.0278846	3.2734	0.119822	6.34667	0.296247	0.883688	0.295475	0.800859	0.0262087	1.38276	0.0303209	1.25388	0.0221789	1.44405	0.0434143	2.73273	0.110402	0.837463	0.17521	0.826527	0.193254	1.30115	0.183111	0.731881	0.116062	1.01056	0.175129	0.444989	0.0745158
300	0.624982	0.13782	0.721271	0.0247922	0	0	3.35179	0.125356	5.91681	0.229814	10.3194	0.315032	0.802091	0.0933073	1.59732	0.0414293	1.65574	0.0378279	2.00227	0.0412703	4.34109	0.158905	6.30935	0.294506	1.25395	0.419278	0.607652	0.0198858	0	0	0.784642	0.0138789	2.24342	0.0674467	2.92368	0.118116	0.837463	0.17521	0	0	0.621051	0.087401	0.731881	0.116062	1.01056	0.175129	0.444989	0.0745158
333.333	0.624982	0.13782	0.549559	0.01889	0	0	3.30181	0.123486	6.55741	0.254695	11.7294	0.358076	0.802091	0.0933073	0.803094	0.0208297	1.32625	0.0303002	1.725	0.0355552	4.56471	0.16709	7.50896	0.3505	1.25395	0.419278	0	0	0.582732	0.012778	0	0	2.24342	0.0674467	3.45083	0.139413	0.837463	0.17521	0	0	0.528094	0.074319	0.563672	0.0893876	0	0	0	0
366.667	0.624982	0.13782	0.549559	0.01889	0	0	3.59402	0.134415	7.21404	0.2802	12.796	0.390637	0	0	0.803094	0.0208297	1.65574	0.0378279	1.72446	0.035544	4.84785	0.177454	8.13065	0.379519	1.25395	0.419278	0	0	0	0	1.25388	0.0221789	2.074	0.0623533	3.4898	0.140988	1.03181	0.21587	0.826527	0.193254	0.417743	0.0587892	0	0	0	0	0.446934	0.0748416
400	0.624982	0.13782	0.782372	0.0268925	0	0	4.18818	0.156636	7.80488	0.303148	14.1591	0.43225	0	0	0.803094	0.0208297	1.65574	0.0378279	2.11094	0.0435101	5.4082	0.197966	9.03011	0.421504	1.25395	0.419278	0	0	1.38276	0.0303209	1.25388	0.0221789	2.52963	0.0760515	3.68138	0.148727	0	0	0	0	1.30115	0.183111	0	0	0	0	0	0
433.333	1.29967	0.286601	0.513021	0.0176341	0	0	4.4875	0.167831	8.798	0.341722	14.7775	0.45113	0.802091	0.0933073	0.875399	0.0227051	1.32625	0.0303002	3.19345	0.0658224	5.51591	0.201909	9.26178	0.432318	0.620595	0.207506	0	0	0.677381	0.0148535	1.25388	0.0221789	2.52963	0.0760515	3.88011	0.156756	1.18228	0.24735	1.66286	0.388802	0.528094	0.074319	0	0	1.01056	0.175129	0.444989	0.0745158
466.667	0.624982	0.13782	0.59685	0.0205155	0.706579	0.0202623	6.30445	0.235784	9.64214	0.374509	16.1041	0.491627	0.873887	0.101659	1.12903	0.0292836	1.65574	0.0378279	3.17934	0.0655316	6.07865	0.222508	10.1423	0.47342	1.25395	0.419278	0	0	1.07745	0.023626	1.51674	0.0268284	2.82235	0.0848518	4.42981	0.178964	0.837463	0.17521	0.839749	0.196346	0.528094	0.074319	0.731881	0.116062	1.53434	0.265901	0.444989	0.0745158
500	0.624982	0.13782	0.721271	0.0247922	0.584479	0.0167609	6.05663	0.226515	10.5219	0.408678	17.6996	0.540335	0.802091	0.0933073	0	0	1.08614	0.0248146	3.71373	0.0765463	6.41103	0.234674	11.0154	0.51417	0.771162	0.257851	0	0	2.40802	0.0528026	1.21332	0.0214616	3.11883	0.0937653	5.41102	0.218605	0	0	0.632783	0.147954	1.30115	0.183111	0	0	1.01056	0.175129	0	0
533.333	0.624982	0.13782	0.549559	0.01889	0.390297	0.0111924	6.60397	0.246986	11.4495	0.444707	18.9037	0.577093	0.615028	0.0715463	0	0	0	0	3.96532	0.081732	6.77871	0.248133	12.0626	0.563052	1.25395	0.419278	0.800859	0.0262087	0	0	0.956663	0.0169217	2.71041	0.0814865	5.56734	0.22492	0.837463	0.17521	0	0	0.534882	0.0752744	0	0	0.590132	0.102269	0.446934	0.0748416
566.667	0.624982	0.13782	0	0	0.973334	0.0279119	7.61428	0.284771	12.652	0.491414	19.1856	0.585701	0.615028	0.0715463	0.803094	0.0208297	0.740588	0.0169199	4.05897	0.0836623	7.33222	0.268394	12.2587	0.572208	1.25395	0.419278	0	0	1.72242	0.0377688	1.00758	0.0178224	3.02734	0.0910148	6.12179	0.247319	0.837463	0.17521	0.826527	0.193254	0.621051	0.087401	0	0	1.01056	0.175129	0	0
600	0.624982	0.13782	1.26237	0.0433913	1.79362	0.0514348	7.96934	0.29805	13.2606	0.515053	20.4489	0.624267	0.802091	0.0933073	0.803094	0.0208297	1.71118	0.0390945	4.80761	0.0990929	8.10443	0.296661	12.7374	0.594551	1.25395	0.419278	0	0	1.38276	0.0303209	1.36363	0.0241201	3.41731	0.102739	5.89923	0.238328	0.837463	0.17521	0	0	0.528094	0.074319	0.624982	0.0991101	0.590132	0.102269	0.444989	0.0745158
633.333	0.624982	0.13782	0.782372	0.0268925	1.29574	0.0371573	8.77852	0.328313	14.1922	0.551238	20.9192	0.638626	0.802091	0.0933073	0.803094	0.0208297	1.47384	0.0336721	5.11711	0.105472	8.37109	0.306422	13.3154	0.621529	1.25395	0.419278	0	0	1.38276	0.0303209	1.51674	0.0268284	3.86001	0.116048	6.67188	0.269543	0	0	0.491765	0.114982	0.621051	0.087401	0	0	0.590132	0.102269	0.444989	0.0745158
666.667	0.624982	0.13782	0	0	1.15622	0.0331564	8.71299	0.325862	15.2159	0.590998	22.7447	0.694354	0	0	0.803094	0.0208297	1.71118	0.0390945	5.89223	0.121449	8.79364	0.321889	14.0558	0.656089	0.965161	0.322717	0	0	0	0	1.85206	0.0327596	4.14118	0.124501	7.06895	0.285585	0.837463	0.17521	0.826527	0.193254	0.621051	0.087401	0	0	0.590132	0.102269	0	0
700	0.624982	0.13782	0.782372	0.0268925	2.2238	0.0637709	9.39853	0.351501	16.1512	0.627325	23.3066	0.711508	0.802091	0.0933073	0.803094	0.0208297	1.71118	0.0390945	5.93898	0.122412	9.22983	0.337856	14.7979	0.690731	1.25395	0.419278	0.800859	0.0262087	0.76784	0.016837	1.85206	0.0327596	4.42416	0.133009	7.21762	0.291591	0.501448	0.10491	0.491765	0.114982	0.621051	0.087401	1.29967	0.206103	0.590132	0.102269	0	0
733.333	1.29967	0.286601	0.782372	0.0268925	2.64879	0.0759581	10.068	0.376539	17.1761	0.667135	24.3436	0.743164	0.802091	0.0933073	0.803094	0.0208297	1.47384	0.0336721	6.87076	0.141618	9.89326	0.362141	15.259	0.712254	1.25395	0.419278	0.800859	0.0262087	0.76784	0.016837	1.85206	0.0327596	4.31467	0.129717	7.37139	0.297803	0.854267	0.178725	0	0	0.621051	0.087401	1.06336	0.168628	0.590132	0.102269	0.444989	0.0745158
766.667	0.624982	0.13782	0	0	2.33947	0.067088	10.5258	0.393662	17.9351	0.696614	24.2047	0.738925	0.802091	0.0933073	0.803094	0.0208297	1.85337	0.042343	7.30656	0.150601	10.6376	0.389388	15.9858	0.746177	1.25395	0.419278	0	0	1.38276	0.0303209	1.3592	0.0240418	4.49906	0.135261	8.1518	0.329332	0.501448	0.10491	0.839749	0.196346	0.621051	0.087401	0.624982	0.0991101	1.5691	0.271923	0.446934	0.0748416
800	0.624982	0.13782	0.721271	0.0247922	2.88628	0.0827687	11.0829	0.414497	18.5878	0.721966	24.9571	0.761893	0.802091	0.0933073	0.471733	0.0122353	1.70333	0.0389152	7.99798	0.164852	11.0866	0.405821	16.2647	0.759197	1.25395	0.419278	0	0	0	0	2.22382	0.0393355	4.27637	0.128566	8.29622	0.335166	0	0	0.839749	0.196346	0.621051	0.087401	0.624982	0.0991101	1.5691	0.271923	0.444989	0.0745158
833.333	1.62666	0.358709	0.721271	0.0247922	2.99199	0.0858	11.5212	0.43089	19.4557	0.755676	26.0805	0.796188	0.873887	0.101659	1.59732	0.0414293	2.41039	0.0550691	8.72222	0.17978	11.9112	0.436006	16.6394	0.77669	0.803365	0.268618	0	0	1.38276	0.0303209	1.80071	0.0318514	4.9091	0.147588	8.44503	0.341178	0.837463	0.17521	0	0	0.621051	0.087401	1.29967	0.206103	0.371131	0.0643167	0.446934	0.0748416
866.667	1.29967	0.286601	0.721271	0.0247922	4.35531	0.124895	12.5288	0.468571	20.0653	0.779352	25.569	0.780573	0.873887	0.101659	0.803094	0.0208297	1.98353	0.0453168	9.11222	0.187818	12.6171	0.461847	17.3469	0.809714	1.25395	0.419278	0.607652	0.0198858	1.77077	0.038829	2.21247	0.0391347	4.88769	0.146945	8.97576	0.362619	1.34791	0.282002	0.491765	0.114982	0.621051	0.087401	0.624982	0.0991101	1.16874	0.202542	0	0
900	0.624982	0.13782	0.721271	0.0247922	4.07357	0.116816	13.413	0.50164	20.5507	0.798205	26.0049	0.79388	0.615028	0.0715463	0.471733	0.0122353	2.6592	0.0607535	9.76849	0.201345	13.4085	0.490816	17.4335	0.813752	1.25395	0.419278	0	0	1.72242	0.0377688	2.63772	0.0466566	5.20429	0.156463	9.91362	0.400509	0.854267	0.178725	0	0	1.24593	0.175341	0.624982	0.0991101	0.371131	0.0643167	0.446934	0.0748416
933.333	1.29967	0.286601	1.12585	0.0386987	4.83249	0.138579	14.3435	0.536442	21.0003	0.81567	26.3728	0.805112	0	0	0.471733	0.0122353	2.6592	0.0607535	10.4354	0.21509	14.1002	0.516134	17.7918	0.830477	1.25395	0.419278	0.800859	0.0262087	0.76784	0.016837	2.63772	0.0466566	5.1899	0.15603	9.80613	0.396166	0	0	1.01687	0.23776	0.528094	0.074319	1.06336	0.168628	0.714093	0.123752	0.446934	0.0748416
966.667	0.624982	0.13782	1.68043	0.0577613	5.40937	0.155122	15.345	0.573896	21.7478	0.844702	26.74	0.816324	0.963992	0.112141	1.0426	0.0270418	3.66633	0.0837631	11.297	0.232851	14.4915	0.530458	17.8781	0.834508	1.81897	0.608203	0	0	1.52764	0.0334979	3.01238	0.0532836	5.4898	0.165047	9.88276	0.399262	0.854267	0.178725	0.491765	0.114982	1.24593	0.175341	0.624982	0.0991101	0.714093	0.123752	0	0
1000	1.29967	0.286601	2.02854	0.069727	6.11546	0.175371	16.2643	0.608278	21.7421	0.844483	26.7695	0.817222	1.55207	0.180552	1.78313	0.0462487	3.22891	0.0737695	12.0542	0.248457	14.9766	0.548215	17.0977	0.798081	1.25395	0.419278	0.792002	0.0259188	1.52764	0.0334979	3.0603	0.0541313	6.08013	0.182794	10.0252	0.405017	0.501448	0.10491	0.491765	0.114982	1.24593	0.175341	0.624982	0.0991101	0.714093	0.123752	0.444989	0.0745158
1033.33	0.624982	0.13782	1.32887	0.0456773	6.37422	0.182791	17.272	0.645964	22.6587	0.880082	28.0434	0.856112	1.59531	0.185583	1.39523	0.0361879	3.53547	0.0807733	12.9857	0.267657	15.9044	0.582178	17.9763	0.839092	1.25395	0.419278	0.800859	0.0262087	1.77077	0.038829	3.01238	0.0532836	6.30612	0.189589	11.0412	0.446064	0.854267	0.178725	0.491765	0.114982	0.528094	0.074319	0.411149	0.0652002	1.26244	0.21878	0.89584	0.150013
1066.67	0	0	1.68057	0.0577664	6.81644	0.195472	18.359	0.68662	22.9652	0.891989	27.8377	0.849834	0.468267	0.0544736	1.39523	0.0361879	4.42192	0.101026	13.8926	0.28635	16.9871	0.62181	18.0628	0.843128	1.25395	0.419278	0.870942	0.0285022	1.77077	0.038829	3.41481	0.060402	6.1333	0.184393	11.4317	0.461839	0.501448	0.10491	1.01687	0.23776	1.24593	0.175341	1.25385	0.198837	1.6858	0.292148	0.89584	0.150013
1100	1.29967	0.286601	1.68057	0.0577664	7.70765	0.221029	19.0342	0.711872	23.0997	0.897212	28.0993	0.85782	0.468267	0.0544736	1.39523	0.0361879	4.17067	0.0952854	14.7783	0.304605	17.9492	0.657028	18.3327	0.855725	1.25395	0.419278	0.800859	0.0262087	0.76784	0.016837	3.47938	0.0615441	6.2298	0.187294	11.5543	0.466792	0.501448	0.10491	0.491765	0.114982	1.24593	0.175341	0.411149	0.0652002	0.975565	0.169065	0.89584	0.150013
1133.33	0.731881	0.161393	2.60304	0.0894743	8.16691	0.234199	19.8937	0.744016	22.9334	0.890752	27.896	0.851613	1.24508	0.144841	1.82626	0.0473674	5.03229	0.11497	16.0094	0.329982	18.1217	0.66334	18.3201	0.855139	1.25395	0.419278	0.760729	0.0248954	1.52764	0.0334979	3.81818	0.0675369	6.52448	0.196154	12.0635	0.487364	0.854267	0.178725	1.32987	0.310944	1.24593	0.175341	1.25385	0.198837	1.41211	0.244717	0.446934	0.0748416
1166.67	0.405653	0.0894539	2.32839	0.080034	9.0562	0.259701	20.7719	0.776861	22.9334	0.890752	28.2022	0.860961	0.963992	0.112141	1.84899	0.0479568	5.04001	0.115147	16.8296	0.346887	18.7917	0.687867	17.8	0.830862	1.25395	0.419278	0	0	1.52764	0.0334979	3.81818	0.0675369	6.72128	0.20207	12.4482	0.502907	1.34791	0.282002	1.01687	0.23776	1.0099	0.142123	0.411149	0.0652002	0.975565	0.169065	0.446934	0.0748416
1200	1.03285	0.227761	2.73107	0.0938753	9.80695	0.28123	21.7203	0.812329	22.9334	0.890752	28.4632	0.86893	1.24508	0.144841	2.26379	0.0587157	5.35548	0.122354	18.4469	0.380222	19.7628	0.723411	18.0628	0.843128	1.25395	0.419278	0	0	2.27965	0.0499878	4.2208	0.0746586	7.10713	0.213671	13.2213	0.534139	0.501448	0.10491	0.839749	0.196346	1.24593	0.175341	0.759276	0.120407	1.26244	0.21878	0.89584	0.150013
1233.33	1.0607	0.233904	3.08063	0.105891	10.4877	0.300752	22.5937	0.844995	22.7742	0.884568	28.5133	0.870457	1.51397	0.17612	2.19457	0.0569201	6.12307	0.139891	19.7713	0.40752	20.4903	0.750044	17.802	0.830955	1.25395	0.419278	0	0	2.27965	0.0499878	4.72717	0.0836153	7.10713	0.213671	13.334	0.538692	0.854267	0.178725	0.491765	0.114982	2.52275	0.355028	0.759276	0.120407	0.975565	0.169065	0.89584	0.150013
1266.67	0.405653	0.0894539	3.27675	0.112632	11.4722	0.328984	23.3948	0.874955	22.7742	0.884568	28.7739	0.878414	1.3781	0.160314	2.61875	0.067922	6.37154	0.145568	20.7807	0.428324	21.3107	0.780074	17.8	0.830862	1.25395	0.419278	0	0	1.76033	0.0386001	4.62166	0.081749	7.39517	0.22233	13.7181	0.55421	0.854267	0.178725	0.839749	0.196346	1.8747	0.263827	0.759276	0.120407	0.975565	0.169065	1.34674	0.225519
1300	0.405653	0.0894539	3.83755	0.131908	12.783	0.366573	24.9074	0.931527	22.9334	0.890752	28.5133	0.870457	1.24508	0.144841	3.09574	0.0802936	6.68907	0.152822	22.3266	0.460189	21.7764	0.797121	17.802	0.830955	1.25395	0.419278	0	0	1.76033	0.0386001	5.0201	0.0887967	7.68892	0.231162	14.103	0.569759	0.854267	0.178725	1.01687	0.23776	1.8747	0.263827	0.759276	0.120407	0.975565	0.169065	1.34674	0.225519
1333.33	0.999354	0.220376	4.51148	0.155073	13.6812	0.392329	25.3479	0.948003	22.7742	0.884568	28.1574	0.859592	0.930069	0.108195	3.66369	0.0950246	6.82978	0.156037	23.5568	0.485545	22.2392	0.814059	18.0575	0.842879	1.25395	0.419278	0	0	2.49166	0.0546367	5.11545	0.0904834	7.80969	0.234792	14.2114	0.574138	0.854267	0.178725	1.63981	0.383412	1.8747	0.263827	1.25385	0.198837	1.43695	0.249022	1.5246	0.255303
1366.67	0.805988	0.177735	4.73291	0.162684	15.0587	0.431833	26.0434	0.974013	22.7742	0.884568	28.4632	0.86893	0.930069	0.108195	3.88474	0.100758	7.55974	0.172714	24.9032	0.513297	22.7476	0.832672	18.3201	0.855139	1.25395	0.419278	0	0	1.76033	0.0386001	5.41571	0.0957944	8.15935	0.245305	14.7012	0.593926	0.854267	0.178725	1.63981	0.383412	1.8747	0.263827	1.33551	0.211786	1.43695	0.249022	1.34674	0.225519
1400	0.749406	0.165258	5.02216	0.172627	16.2417	0.465756	25.9291	0.969737	22.7742	0.884568	28.7739	0.878414	0.930069	0.108195	4.94295	0.128204	8.46508	0.193398	26.9634	0.555761	23.7227	0.868364	18.0575	0.842879	1.25395	0.419278	0	0	2.74514	0.0601949	5.80825	0.102738	8.52683	0.256353	15.3587	0.62049	0.501448	0.10491	1.01687	0.23776	2.5074	0.352868	1.88667	0.299189	1.87174	0.32437	1.34674	0.225519
1433.33	0.749406	0.165258	6.29221	0.216282	17.3023	0.49617	25.9291	0.969737	22.9334	0.890752	28.7739	0.878414	1.3781	0.160314	5.29022	0.137212	9.06266	0.207051	27.7723	0.572434	24.6503	0.90232	18.4167	0.859649	1.25395	0.419278	0	0	2.36763	0.051917	6.19754	0.109624	8.7086	0.261818	15.7419	0.63597	0.501448	0.10491	0.491765	0.114982	1.8747	0.263827	0.760366	0.120579	1.29761	0.224876	1.34674	0.225519
1466.67	1.30878	0.28861	6.23567	0.214339	18.1559	0.52065	25.8103	0.965294	23.1766	0.9002	28.8291	0.8801	1.34839	0.156858	5.64486	0.14641	9.86573	0.225398	29.4206	0.606408	24.301	0.889532	18.0575	0.842879	1.25395	0.419278	0.792002	0.0259188	3.02772	0.0663913	6.5835	0.116451	8.91539	0.268034	15.6705	0.633088	1.7165	0.359117	1.68715	0.394481	1.8747	0.263827	1.33551	0.211786	1.43695	0.249022	1.34674	0.225519
1500	1.02982	0.227095	7.763	0.266838	19.5347	0.56019	25.6985	0.961112	22.7742	0.884568	29.7345	0.907738	1.85112	0.21534	6.76647	0.175501	10.5474	0.240973	30.5773	0.630249	25.2719	0.925073	18.6736	0.871637	1.25395	0.419278	0	0	3.02772	0.0663913	6.68608	0.118265	9.4085	0.282859	15.9406	0.643999	2.17322	0.45467	1.63981	0.383412	1.8747	0.263827	0.760366	0.120579	1.43695	0.249022	1.79967	0.301364
1533.33	1.02982	0.227095	8.18216	0.281246	21.0932	0.60488	25.8103	0.965294	22.9334	0.890752	29.4096	0.89782	2.47073	0.28742	8.41678	0.218305	11.3848	0.260104	32.0928	0.661486	25.5969	0.936971	18.3327	0.855725	1.99403	0.666736	0	0	2.70605	0.0593377	7.06892	0.125037	9.67106	0.290753	16.3177	0.659234	0.854267	0.178725	1.63981	0.383412	1.00276	0.141119	1.05216	0.166852	1.68054	0.291236	1.34674	0.225519
1566.67	1.20117	0.264881	8.24974	0.283569	21.9412	0.629197	26.0133	0.972885	23.1766	0.9002	29.1498	0.889888	2.47073	0.28742	8.54503	0.221631	12.2261	0.279324	33.2207	0.684735	25.7826	0.943768	18.0575	0.842879	1.25395	0.419278	0.792002	0.0259188	3.98052	0.0872841	7.44799	0.131742	9.91109	0.297969	16.5146	0.667186	2.17322	0.45467	1.63981	0.383412	1.00276	0.141119	1.33551	0.211786	1.97723	0.342652	1.5246	0.255303
1600	1.02982	0.227095	9.49152	0.326252	23.3135	0.668552	25.8563	0.967014	22.7742	0.884568	29.1498	0.889888	2.2276	0.259136	9.13333	0.23689	13.3579	0.305183	34.8013	0.717314	25.5138	0.933925	18.6736	0.871637	1.25395	0.419278	0	0	3.64647	0.0799592	7.82337	0.138382	10.1679	0.305691	16.8898	0.682346	1.7165	0.359117	1.63981	0.383412	2.5074	0.352868	2.37366	0.376416	1.68054	0.291236	1.79967	0.301364
1633.33	1.74914	0.385718	10.4681	0.35982	25.1006	0.7198	25.5936	0.957188	22.9334	0.890752	29.0894	0.888045	1.9821	0.230578	10.9449	0.283876	14.6709	0.335179	36.294	0.74808	26.0383	0.953126	18.0628	0.843128	1.25395	0.419278	0	0	4.26886	0.0936066	8.09345	0.143159	10.6899	0.321383	17.2652	0.697512	1.12905	0.236214	1.1062	0.258645	1.00276	0.141119	1.52872	0.242426	1.68054	0.291236	1.79967	0.301364
1666.67	1.47846	0.326027	10.9877	0.37768	25.2653	0.724523	26.1172	0.976771	22.9334	0.890752	29.1498	0.889888	2.2276	0.259136	12.1726	0.315719	15.8278	0.36161	36.9964	0.762558	26.1553	0.957408	18.0628	0.843128	1.25395	0.419278	0.455541	0.0149079	3.97169	0.0870904	8.46253	0.149687	10.6395	0.319869	17.6358	0.712485	2.17322	0.45467	1.63981	0.383412	2.5074	0.352868	2.37366	0.376416	1.68054	0.291236	2.25465	0.377553
1700	1.02982	0.227095	11.2234	0.385782	26.0872	0.748092	26.1172	0.976771	23.2351	0.902471	29.4096	0.89782	1.83515	0.213483	13.4053	0.347692	16.4195	0.37513	38.5285	0.794138	25.891	0.947735	18.0628	0.843128	1.99403	0.666736	0.455541	0.0149079	4.30279	0.0943508	9.13446	0.161573	10.8879	0.327335	18.2909	0.738951	1.7165	0.359117	1.63981	0.383412	3.14409	0.44247	1.95076	0.309353	1.68054	0.291236	1.79967	0.301364
1733.33	1.02982	0.227095	12.0223	0.413242	26.7972	0.768453	25.7544	0.963204	23.3338	0.906303	29.4096	0.89782	2.79042	0.324609	14.0251	0.363766	18.217	0.416195	39.9882	0.824223	25.891	0.947735	18.0575	0.842879	0.965161	0.322717	0.792002	0.0259188	4.63754	0.101691	9.49266	0.167908	11.4383	0.343883	17.7323	0.716384	1.12905	0.236214	1.1062	0.258645	2.55796	0.359984	1.95076	0.309353	1.68054	0.291236	1.79967	0.301364
1766.67	1.02982	0.227095	12.4699	0.428629	28.2192	0.809231	25.6985	0.961112	22.9334	0.890752	30.064	0.917798	2.79042	0.324609	14.8208	0.384404	19.347	0.442014	40.2876	0.830395	26.4769	0.969182	18.3327	0.855725	1.25395	0.419278	0.792002	0.0259188	4.97432	0.109076	9.84799	0.174194	11.6761	0.351033	18.3796	0.742534	2.17322	0.45467	1.1062	0.258645	2.5074	0.352868	1.95076	0.309353	2.16881	0.375853	2.25465	0.377553
1800	1.48923	0.328402	13.3704	0.459582	29.0186	0.832156	25.9655	0.971097	22.9334	0.890752	30.064	0.917798	2.79042	0.324609	16.0326	0.415836	20.522	0.468857	41.7267	0.860057	25.9546	0.950062	18.6889	0.872355	1.99403	0.666736	0.455541	0.0149079	5.19573	0.113931	10.5264	0.186193	11.9139	0.358183	18.84	0.761134	1.66701	0.348763	1.68715	0.394481	2.55796	0.359984	1.52872	0.242426	2.16881	0.375853	2.25465	0.377553
1833.33	1.02982	0.227095	14.1783	0.487353	30.0194	0.860853	25.9655	0.971097	23.0997	0.897212	30.064	0.917798	2.30422	0.26805	16.8039	0.43584	22.1668	0.506435	42.8019	0.88222	25.6909	0.940411	18.0628	0.843128	0.965161	0.322717	0.455541	0.0149079	5.54872	0.121671	10.8804	0.192456	12.7968	0.384726	19.2092	0.776048	1.12905	0.236214	1.1062	0.258645	2.55796	0.359984	2.58024	0.409177	1.62804	0.282139	2.25465	0.377553
1866.67	1.14321	0.252098	13.8225	0.475122	30.4297	0.872619	25.9655	0.971097	23.0997	0.897212	30.064	0.917798	3.42301	0.398198	17.9931	0.466683	23.471	0.536232	43.3662	0.893851	26.2734	0.961733	18.3327	0.855725	1.99403	0.666736	0.455541	0.0149079	5.72141	0.125458	11.2195	0.198454	12.7209	0.382443	18.9363	0.765022	1.7165	0.359117	2.14046	0.500472	2.55796	0.359984	1.52872	0.242426	1.97041	0.341471	2.7117	0.454089
1900	1.48923	0.328402	14.2754	0.490688	30.782	0.882722	25.9655	0.971097	23.0997	0.897212	29.7345	0.907738	3.42301	0.398198	18.1529	0.47083	24.2986	0.555139	44.4251	0.915677	26.2734	0.961733	18.3327	0.855725	1.81897	0.608203	1.03922	0.0340093	6.24741	0.136992	11.8913	0.210337	13.33	0.400755	19.5942	0.791602	1.7165	0.359117	1.1062	0.258645	1.59912	0.225045	1.95076	0.309353	1.97041	0.341471	2.25465	0.377553
1933.33	1.20117	0.264881	14.2754	0.490688	30.9229	0.886762	25.9655	0.971097	23.0997	0.897212	30.064	0.917798	4.08999	0.475789	19.9045	0.516261	25.913	0.592023	44.5903	0.919081	26.4769	0.969182	18.893	0.881881	1.25395	0.419278	1.03922	0.0340093	6.84398	0.150073	13.0272	0.230429	13.6473	0.410296	19.6755	0.794887	1.12905	0.236214	1.1062	0.258645	2.55796	0.359984	2.09544	0.332296	1.62804	0.282139	2.25465	0.377553
1966.67	1.48923	0.328402	14.7288	0.506272	31.623	0.906838	25.9655	0.971097	23.0997	0.897212	29.7345	0.907738	3.42301	0.398198	20.8778	0.541503	26.7459	0.611053	45.923	0.946551	25.6909	0.940411	18.6095	0.868646	1.25395	0.419278	0.904858	0.0296121	7.27242	0.159468	12.904	0.22825	14.1808	0.426335	20.3156	0.820746	1.7165	0.359117	1.68715	0.394481	2.55796	0.359984	2.58024	0.409177	1.97041	0.341471	2.25465	0.377553
2000	1.48923	0.328402	16.3619	0.562407	32.0454	0.918952	25.9655	0.971097	23.0997	0.897212	29.4751	0.899819	3.42301	0.398198	20.6258	0.534967	27.3762	0.625452	46.3635	0.955629	25.6909	0.940411	18.6095	0.868646	1.87337	0.62639	0.752453	0.0246245	7.33835	0.160914	13.6579	0.241584	14.3901	0.432629	20.3966	0.824019	1.7165	0.359117	1.68715	0.394481	2.55796	0.359984	2.58024	0.409177	2.70842	0.469367	2.25465	0.377553
2033.33	1.48923	0.328402	15.2757	0.525071	32.1205	0.921106	25.754	0.963187	23.0997	0.897212	29.7345	0.907738	4.08999	0.475789	21.5894	0.55996	28.8295	0.658654	47.3132	0.975205	25.6909	0.940411	18.893	0.881881	1.25395	0.419278	0.904858	0.0296121	8.08753	0.177342	14.8682	0.262992	15.0406	0.452183	20.4799	0.827385	1.12905	0.236214	1.1062	0.258645	2.55796	0.359984	2.09544	0.332296	2.40729	0.417181	2.25465	0.377553
2066.67	1.93677	0.427094	16.0897	0.553051	32.7496	0.939146	25.6985	0.961112	23.0997	0.897212	30.064	0.917798	4.08999	0.475789	21.9043	0.568128	29.9661	0.684622	47.745	0.984105	25.891	0.947735	19.8435	0.926247	1.25395	0.419278	1.34816	0.0441195	8.27631	0.181481	14.6692	0.259472	15.2414	0.458221	20.859	0.8427	2.58686	0.54121	1.1062	0.258645	2.55796	0.359984	2.58024	0.409177	2.40729	0.417181	2.7117	0.454089
2100	1.36751	0.301561	16.1723	0.555892	33.1662	0.951094	25.6585	0.959616	22.9334	0.890752	29.0894	0.888045	3.6266	0.421882	22.4675	0.582736	30.5149	0.69716	47.5781	0.980665	25.8132	0.944888	19.2534	0.898701	1.25395	0.419278	1.34816	0.0441195	8.8024	0.193017	15.2753	0.270193	15.7681	0.474056	21.2068	0.856753	2.58686	0.54121	1.68715	0.394481	2.55796	0.359984	2.09544	0.332296	2.70842	0.469367	1.79967	0.301364
2133.33	1.48923	0.328402	16.1723	0.555892	34.06	0.976726	25.5936	0.957188	23.0997	0.897212	29.4751	0.899819	3.6266	0.421882	23.0288	0.597295	31.5761	0.721406	47.8955	0.987206	25.6909	0.940411	19.8435	0.926247	1.25395	0.419278	1.12442	0.0367975	9.66419	0.211914	16.4522	0.29101	16.245	0.488394	21.5699	0.87142	1.12905	0.236214	1.1062	0.258645	2.2189	0.312267	2.69898	0.428006	2.70842	0.469367	2.7117	0.454089
2166.67	1.48923	0.328402	17.0688	0.586705	34.1243	0.978568	25.8563	0.967014	23.0997	0.897212	29.7345	0.907738	3.25515	0.378671	24.591	0.637814	32.3939	0.740088	48.2379	0.994265	26.4769	0.969182	19.5453	0.912328	1.99403	0.666736	0.931962	0.0304991	10.2262	0.224238	16.7622	0.296494	16.3256	0.490816	21.9326	0.886075	1.7165	0.359117	1.1062	0.258645	2.55796	0.359984	2.69898	0.428006	2.03813	0.353207	2.7117	0.454089
2200	1.36751	0.301561	16.283	0.559697	34.4671	0.988398	25.754	0.963187	22.9334	0.890752	29.1498	0.889888	3.6266	0.421882	24.1455	0.626258	33.1636	0.757674	48.0084	0.989534	25.9546	0.950062	19.5453	0.912328	1.25395	0.419278	1.34816	0.0441195	10.5156	0.230584	17.4551	0.30875	17.2977	0.520042	21.9326	0.886075	1.12905	0.236214	1.68715	0.394481	3.1913	0.449113	2.58024	0.409177	2.34156	0.405791	2.25465	0.377553
2233.33	1.36751	0.301561	17.4135	0.598555	34.4671	0.988398	25.754	0.963187	22.9334	0.890752	29.7345	0.907738	3.6266	0.421882	24.7008	0.64066	33.602	0.767691	48.0084	0.989534	25.891	0.947735	19.5453	0.912328	1.25395	0.419278	1.677	0.0548811	11.0343	0.241957	18.1444	0.320942	17.6407	0.530354	22.0091	0.889163	2.45305	0.513214	1.498	0.350254	3.1913	0.449113	2.69898	0.428006	2.34156	0.405791	2.25465	0.377553
2266.67	1.36751	0.301561	17.5165	0.602095	34.5316	0.990247	25.8563	0.967014	23.0997	0.897212	30.064	0.917798	3.25515	0.378671	25.2539	0.655007	34.3439	0.784641	48.2605	0.994729	25.891	0.947735	18.893	0.881881	1.25395	0.419278	1.78565	0.0584366	11.9209	0.2614	18.8296	0.333063	17.9985	0.541112	22.295	0.900714	2.45305	0.513214	1.1062	0.258645	3.1913	0.449113	2.58024	0.409177	2.70842	0.469367	2.7117	0.454089
2300	1.36751	0.301561	17.5165	0.602095	34.5316	0.990247	25.754	0.963187	23.0997	0.897212	30.064	0.917798	4.08999	0.475789	25.7431	0.667694	34.7945	0.794935	48.0084	0.989534	26.1553	0.957408	18.893	0.881881	2.63679	0.881653	1.78565	0.0584366	12.8729	0.282275	20.0534	0.354709	18.0403	0.542367	22.3907	0.904583	2.45305	0.513214	1.91523	0.447808	3.78484	0.532643	3.2181	0.510328	3.27614	0.567752	2.7117	0.454089
2333.33	1.89865	0.418688	17.9	0.615276	34.5316	0.990247	25.6985	0.961112	23.766	0.923091	30.064	0.917798	3.6266	0.421882	25.8049	0.669297	35.4531	0.809983	48.0084	0.989534	26.422	0.967171	18.893	0.881881	0.771162	0.257851	1.53012	0.0500743	13.1188	0.287666	20.9176	0.369996	19.0233	0.571921	22.657	0.915338	1.12905	0.236214	1.91523	0.447808	2.67333	0.376219	2.69898	0.428006	2.68223	0.464828	2.7117	0.454089
2366.67	1.20117	0.264881	17.5165	0.602095	34.5316	0.990247	26.1172	0.976771	23.8467	0.926225	30.064	0.917798	4.3632	0.507571	26.3537	0.683531	35.6006	0.81335	48.2605	0.994729	26.6865	0.976854	18.893	0.881881	1.99403	0.666736	1.71496	0.0561233	14.0564	0.308227	21.0312	0.372004	19.72	0.592867	22.7291	0.918254	1.9527	0.408533	1.91523	0.447808	3.1913	0.449113	3.2181	0.510328	2.40729	0.417181	2.7117	0.454089
2400	1.48923	0.328402	17.9638	0.617469	34.2511	0.982204	25.6985	0.961112	23.766	0.923091	30.3981	0.927998	4.32197	0.502775	27.2741	0.707405	36.9244	0.843596	48.2605	0.994729	26.9022	0.984748	18.893	0.881881	1.25395	0.419278	2.55315	0.0835537	14.6594	0.321449	22.1289	0.391421	19.5858	0.588833	23.0185	0.929943	2.58686	0.54121	2.41153	0.56385	3.831	0.539139	2.69898	0.428006	2.90994	0.504291	3.17086	0.530978
2433.33	1.48923	0.328402	18.4105	0.632823	34.8717	1	25.8103	0.965294	23.766	0.923091	30.7368	0.938338	4.3632	0.507571	27.8169	0.721483	37.9623	0.867309	48.5162	1	26.3099	0.963069	18.893	0.881881	1.25395	0.419278	3.12192	0.102167	15.9699	0.350186	23.579	0.417071	19.934	0.599301	22.7291	0.918254	1.12905	0.236214	1.91523	0.447808	3.1913	0.449113	2.69898	0.428006	2.90994	0.504291	3.63216	0.608225
2466.67	1.36751	0.301561	17.9638	0.617469	34.2511	0.982204	25.9655	0.971097	23.0997	0.897212	30.3981	0.927998	3.8964	0.453268	26.9973	0.700225	37.72	0.861772	48.0084	0.989534	26.6372	0.975047	18.3327	0.855725	1.25395	0.419278	2.4889	0.081451	16.7215	0.366665	24.0221	0.424908	19.9162	0.598765	23.0886	0.932776	2.45305	0.513214	1.91523	0.447808	3.831	0.539139	3.129	0.496199	2.90994	0.504291	2.86762	0.480199
2500	1.20117	0.264881	18.4105	0.632823	34.2511	0.982204	25.6985	0.961112	23.766	0.923091	30.9987	0.946331	4.32197	0.502775	26.9973	0.700225	37.73	0.862	48.0084	0.989534	26.9022	0.984748	18.6095	0.868646	1.25395	0.419278	2.91796	0.0954922	17.3233	0.379862	24.7382	0.437575	20.7906	0.625053	22.7291	0.918254	1.9527	0.408533	1.91523	0.447808	3.1913	0.449113	3.32177	0.526768	2.90994	0.504291	3.17086	0.530978
2533.33	1.48923	0.328402	18.4105	0.632823	34.3183	0.984131	25.8103	0.965294	23.4535	0.910953	30.3981	0.927998	4.77437	0.555403	27.0995	0.702876	38.4456	0.878349	48.0084	0.989534	26.6372	0.975047	18.893	0.881881	1.25395	0.419278	2.91796	0.0954922	18.8353	0.413017	25.8402	0.457068	20.9461	0.62973	22.8233	0.922059	1.9527	0.408533	1.91523	0.447808	3.831	0.539139	2.69898	0.428006	2.90994	0.504291	3.17086	0.530978
2566.67	1.36751	0.301561	18.4105	0.632823	34.2511	0.982204	25.6985	0.961112	23.4535	0.910953	30.7368	0.938338	3.8964	0.453268	27.9867	0.725885	38.1551	0.871714	48.0084	0.989534	26.8584	0.983146	18.6095	0.868646	1.25395	0.419278	3.44293	0.112672	18.8924	0.41427	26.2468	0.46426	21.3543	0.642	22.8233	0.922059	2.45305	0.513214	2.41153	0.56385	3.831	0.539139	2.30866	0.366109	2.90994	0.504291	3.17086	0.530978
2600	1.36751	0.301561	18.4105	0.632823	34.2511	0.982204	25.8103	0.965294	23.4535	0.910953	31.0801	0.948817	3.8964	0.453268	28.0753	0.728185	38.8795	0.888263	48.0084	0.989534	26.3099	0.963069	18.893	0.881881	1.25395	0.419278	3.78221	0.123776	20.0523	0.439704	27.6711	0.489454	22.1397	0.665613	23.4476	0.947281	1.9527	0.408533	1.91523	0.447808	3.831	0.539139	3.32177	0.526768	2.90994	0.504291	3.63216	0.608225
2633.33	1.48923	0.328402	18.5258	0.636788	33.9788	0.974396	25.6985	0.961112	23.6408	0.91823	31.0801	0.948817	4.3632	0.507571	28.0753	0.728185	39.5291	0.903104	48.5162	1	26.5286	0.971075	18.893	0.881881	1.25395	0.419278	3.78221	0.123776	21.5883	0.473385	28.9661	0.512359	22.6969	0.682366	23.183	0.93659	1.9527	0.408533	1.498	0.350254	3.48752	0.490801	3.32177	0.526768	2.90994	0.504291	3.17086	0.530978
2666.67	1.36751	0.301561	18.5258	0.636788	34.3183	0.984131	25.8563	0.967014	23.4535	0.910953	30.9987	0.946331	3.8964	0.453268	27.7114	0.718747	39.5291	0.903104	48.2605	0.994729	26.6865	0.976854	18.5898	0.867726	1.87337	0.62639	4.32892	0.141667	21.2599	0.466182	28.795	0.509332	22.3481	0.671878	22.8959	0.92499	3.02771	0.633442	1.91523	0.447808	3.831	0.539139	3.86229	0.612485	2.90994	0.504291	2.7117	0.454089
2700	1.36751	0.301561	18.8565	0.648154	33.9788	0.974396	26.2279	0.980911	23.9567	0.930497	31.3414	0.956793	4.3632	0.507571	28.6111	0.742081	40.2482	0.919532	48.0084	0.989534	26.6865	0.976854	18.3327	0.855725	2.34535	0.784205	3.90756	0.127878	23.1236	0.50705	30.0861	0.532171	22.9026	0.68855	22.8959	0.92499	2.45305	0.513214	3.23334	0.756002	3.29063	0.463093	3.86229	0.612485	3.45173	0.598182	3.17086	0.530978
2733.33	2.31508	0.510517	19.2504	0.661696	34.3183	0.984131	25.8103	0.965294	23.6408	0.91823	31.4278	0.959432	4.3632	0.507571	29.1447	0.755921	40.3202	0.921178	48.5162	1	26.3099	0.963069	18.6095	0.868646	1.87337	0.62639	4.64975	0.152166	23.5717	0.516876	31.0412	0.549063	23.3284	0.70135	22.8959	0.92499	2.58686	0.54121	2.41153	0.56385	4.47618	0.629935	3.32177	0.526768	3.45173	0.598182	3.17086	0.530978
2766.67	1.20117	0.264881	18.4768	0.635102	33.7123	0.966753	25.8563	0.967014	23.9567	0.930497	30.7368	0.938338	4.3632	0.507571	28.7008	0.744408	40.014	0.914182	48.2605	0.994729	26.0974	0.955288	18.6095	0.868646	1.87337	0.62639	4.49308	0.147039	24.5247	0.537772	31.2884	0.553437	23.5312	0.707448	22.8959	0.92499	1.9527	0.408533	3.23334	0.756002	4.42969	0.623394	3.32177	0.526768	3.86137	0.669172	3.17086	0.530978
2800	1.93677	0.427094	18.5258	0.636788	33.7123	0.966753	25.9655	0.971097	23.9567	0.930497	31.0801	0.948817	4.3632	0.507571	29.0702	0.753988	40.014	0.914182	48.5162	1	26.3099	0.963069	18.6095	0.868646	1.87337	0.62639	4.56675	0.14945	25.3187	0.555184	32.3026	0.571376	24.1624	0.726423	22.8959	0.92499	1.9527	0.408533	3.23334	0.756002	4.47618	0.629935	3.32177	0.526768	3.14739	0.545441	3.17086	0.530978
2833.33	1.48923	0.328402	20.034	0.688628	33.7123	0.966753	25.5936	0.957188	23.6408	0.91823	30.7368	0.938338	4.77437	0.555403	30.4974	0.791006	41.0134	0.937014	48.5162	1	26.422	0.967171	18.3327	0.855725	1.87337	0.62639	5.20598	0.170369	26.2576	0.575771	34.178	0.604548	24.859	0.747367	23.183	0.93659	1.9527	0.408533	3.23334	0.756002	3.831	0.539139	3.32177	0.526768	3.45173	0.598182	3.63216	0.608225
2866.67	1.36751	0.301561	19.6388	0.675046	33.7123	0.966753	25.754	0.963187	23.6408	0.91823	30.7099	0.937517	3.8964	0.453268	28.7008	0.744408	40.728	0.930495	48.5162	1	26.6865	0.976854	18.3327	0.855725	1.87337	0.62639	5.51252	0.180401	26.7191	0.585891	34.141	0.603894	24.7075	0.742813	22.8959	0.92499	1.9527	0.408533	2.75971	0.645261	4.47618	0.629935	3.32177	0.526768	3.45173	0.598182	3.52153	0.589699
2900	1.48923	0.328402	19.7462	0.678737	33.7123	0.966753	25.6985	0.961112	24.1541	0.938166	31.4278	0.959432	5.02021	0.584001	30.1323	0.781537	41.3216	0.944056	48.5162	1	26.0974	0.955288	18.6095	0.868646	1.87337	0.62639	6.0723	0.19872	28.2387	0.619213	35.3929	0.626038	25.5584	0.768393	23.183	0.93659	1.9527	0.408533	3.23334	0.756002	4.47618	0.629935	3.32177	0.526768	3.14739	0.545441	3.78206	0.633327
2933.33	1.48923	0.328402	19.7462	0.678737	33.7123	0.966753	25.6985	0.961112	24.1541	0.938166	31.4278	0.959432	5.02021	0.584001	30.2053	0.783429	41.3687	0.945133	48.5162	1	26.3099	0.963069	18.893	0.881881	2.58842	0.86548	7.44367	0.243599	28.706	0.629459	36.2256	0.640768	26.2598	0.789481	23.4759	0.948422	1.9527	0.408533	3.83445	0.896551	3.55246	0.49994	3.32177	0.526768	3.14739	0.545441	3.63216	0.608225
2966.67	1.36751	0.301561	19.3597	0.665453	33.1152	0.949631	25.8563	0.967014	23.6408	0.91823	31.0801	0.948817	5.02021	0.584001	29.6761	0.769703	41.084	0.938628	48.0084	0.989534	26.422	0.967171	18.3327	0.855725	1.87337	0.62639	6.65245	0.217706	28.5609	0.626279	36.5085	0.645772	25.7504	0.774166	23.183	0.93659	1.9527	0.408533	3.23334	0.756002	4.13135	0.581408	3.32177	0.526768	3.45173	0.598182	3.17086	0.530978
3000	1.48923	0.328402	19.7462	0.678737	33.1152	0.949631	25.9655	0.971097	24.1541	0.938166	30.7099	0.937517	3.58888	0.417495	29.8467	0.77413	41.084	0.938628	48.2605	0.994729	26.6865	0.976854	18.3327	0.855725	1.87337	0.62639	6.23285	0.203974	29.7348	0.652018	38.4259	0.679686	26.7291	0.803589	23.4759	0.948422	1.9527	0.408533	2.23524	0.522632	4.47618	0.629935	3.74103	0.593255	3.14739	0.545441	3.63216	0.608225
3033.33	1.93677	0.427094	20.0818	0.690273	33.7123	0.966753	26.0815	0.975436	24.3582	0.946094	31.6885	0.967392	4.5623	0.530733	30.2053	0.783429	41.7234	0.953236	48.5162	1	26.3099	0.963069	18.893	0.881881	1.87337	0.62639	7.2468	0.237157	30.517	0.66917	38.8858	0.687821	26.7978	0.805655	23.4759	0.948422	2.81241	0.588397	3.23334	0.756002	4.47618	0.629935	2.87444	0.455831	3.45173	0.598182	4.09562	0.685834
3066.67	1.20117	0.264881	19.3597	0.665453	33.1429	0.950426	25.754	0.963187	23.9567	0.930497	30.6297	0.935068	5.02021	0.584001	29.758	0.771827	41.4393	0.946746	48.0084	0.989534	26.4769	0.969182	18.9455	0.884331	1.87337	0.62639	7.21214	0.236022	30.6314	0.671679	40.226	0.711527	26.9693	0.810813	23.183	0.93659	3.89782	0.815482	3.23334	0.756002	4.47618	0.629935	3.95682	0.627476	4.01859	0.696419	3.17086	0.530978
3100	1.48923	0.328402	20.524	0.705471	33.4515	0.959274	25.8103	0.965294	24.3582	0.946094	31.4278	0.959432	4.5623	0.530733	29.8467	0.77413	41.4393	0.946746	48.2605	0.994729	26.3099	0.963069	18.6095	0.868646	1.25395	0.419278	7.21214	0.236022	31.7947	0.697188	40.4233	0.715018	27.3135	0.821161	23.4759	0.948422	3.28994	0.688303	3.83445	0.896551	4.47618	0.629935	3.95682	0.627476	3.87087	0.67082	3.63216	0.608225
3133.33	1.48923	0.328402	20.1898	0.693983	33.4515	0.959274	25.9655	0.971097	24.3582	0.946094	31.4278	0.959432	4.32197	0.502775	30.7323	0.797098	41.4393	0.946746	48.2605	0.994729	26.0974	0.955288	18.893	0.881881	1.87337	0.62639	7.77054	0.254296	32.8854	0.721104	41.9454	0.74194	27.6581	0.83152	23.4759	0.948422	3.46553	0.72504	3.23334	0.756002	4.47618	0.629935	3.95682	0.627476	3.66062	0.634382	3.63216	0.608225
3166.67	1.48923	0.328402	19.8002	0.680594	33.1965	0.951961	25.754	0.963187	24.1541	0.938166	31.4278	0.959432	5.46741	0.636024	30.7323	0.797098	41.771	0.954324	48.0084	0.989534	26.4769	0.969182	18.6095	0.868646	1.87337	0.62639	8.34187	0.272994	33.3416	0.731107	42.1338	0.745274	28.003	0.841888	23.183	0.93659	3.28994	0.688303	3.23334	0.756002	4.47618	0.629935	3.95682	0.627476	4.43171	0.768013	3.17086	0.530978
3200	1.48923	0.328402	19.4718	0.669304	32.6147	0.935279	25.8563	0.967014	23.9567	0.930497	31.0801	0.948817	4.32197	0.502775	30.2834	0.785455	41.771	0.954324	48.3478	0.996529	26.3622	0.964982	18.6095	0.868646	2.34535	0.784205	8.34187	0.272994	33.4391	0.733247	42.9236	0.759243	27.8407	0.83701	23.183	0.93659	2.81241	0.588397	3.83445	0.896551	4.47618	0.629935	3.95682	0.627476	4.01859	0.696419	3.63216	0.608225
3233.33	1.02982	0.227095	20.6324	0.709198	33.1429	0.950426	25.9655	0.971097	24.0361	0.933583	31.0572	0.948117	4.5623	0.530733	30.7323	0.797098	41.771	0.954324	48.5162	1	26.422	0.967171	19.1831	0.895423	1.87337	0.62639	9.5104	0.311234	34.1125	0.748012	43.4257	0.768125	28.4161	0.854307	23.4759	0.948422	2.81241	0.588397	2.7507	0.643153	4.78043	0.672754	3.47288	0.550731	3.66062	0.634382	4.09562	0.685834
3266.67	1.07494	0.237043	20.24	0.69571	32.862	0.942371	25.9655	0.971097	24.1541	0.938166	31.0801	0.948817	5.02021	0.584001	29.9248	0.776154	41.8403	0.955908	48.0084	0.989534	26.0974	0.955288	19.1831	0.895423	1.13729	0.380271	8.75556	0.286532	34.205	0.750041	44.5963	0.78883	28.5272	0.85765	23.4476	0.947281	3.28994	0.688303	3.23334	0.756002	4.47618	0.629935	3.47288	0.550731	4.43171	0.768013	4.09562	0.685834
3300	1.20117	0.264881	20.24	0.69571	33.4768	0.96	25.8563	0.967014	24.3582	0.946094	31.0801	0.948817	4.5623	0.530733	30.8067	0.799027	41.8403	0.955908	48.0084	0.989534	26.4769	0.969182	19.5453	0.912328	2.34535	0.784205	9.74268	0.318836	34.2795	0.751673	45.3729	0.802566	29.1469	0.876279	23.183	0.93659	2.81241	0.588397	2.75971	0.645261	3.55246	0.49994	3.95682	0.627476	4.01859	0.696419	3.63216	0.608225
3333.33	1.48923	0.328402	19.8607	0.682671	33.2274	0.952848	25.8563	0.967014	24.1541	0.938166	31.3414	0.956793	5.02021	0.584001	30.8067	0.799027	42.1233	0.962373	48.0983	0.991387	25.6909	0.940411	19.1831	0.895423	1.13729	0.380271	9.9138	0.324436	34.7525	0.762046	45.5727	0.806102	29.4901	0.886598	22.8959	0.92499	3.46553	0.72504	3.23334	0.756002	4.13135	0.581408	3.95682	0.627476	3.66062	0.634382	3.17086	0.530978
3366.67	1.36751	0.301561	20.24	0.69571	32.862	0.942371	25.754	0.963187	24.1541	0.938166	31.4278	0.959432	4.5623	0.530733	30.8067	0.799027	42.1233	0.962373	48.3478	0.996529	25.891	0.947735	19.5453	0.912328	1.6414	0.548828	10.6989	0.350129	35.5112	0.778682	46.7199	0.826393	29.4901	0.886598	23.183	0.93659	3.28994	0.688303	3.23334	0.756002	3.55246	0.49994	4.36779	0.692648	4.01859	0.696419	3.63216	0.608225
3400	1.36751	0.301561	20.24	0.69571	32.9838	0.945861	25.754	0.963187	24.1541	0.938166	31.0801	0.948817	5.02021	0.584001	30.4493	0.789759	42.1233	0.962373	47.8211	0.985674	26.4769	0.969182	18.893	0.881881	2.99073	1	10.5003	0.343631	35.8897	0.786982	47.1949	0.834795	29.5582	0.888645	23.1608	0.935694	3.28994	0.688303	3.23334	0.756002	5.1264	0.721442	3.95682	0.627476	4.01859	0.696419	3.63216	0.608225
3433.33	1.48923	0.328402	20.6789	0.710796	33.2274	0.952848	25.8563	0.967014	23.8351	0.925774	31.6885	0.967392	4.5623	0.530733	31.7797	0.824265	41.8208	0.955462	48.3478	0.996529	26.6865	0.976854	19.5453	0.912328	1.13729	0.380271	11.494	0.376148	36.9452	0.810126	47.8457	0.846306	30.1768	0.907243	22.8959	0.92499	2.81241	0.588397	2.7507	0.643153	3.55246	0.49994	3.95682	0.627476	3.66062	0.634382	3.63216	0.608225
3466.67	1.48923	0.328402	20.6789	0.710796	32.9472	0.944813	25.9655	0.971097	24.2439	0.941655	31.4278	0.959432	5.02439	0.584487	31.3278	0.812545	42.7832	0.97745	48.3478	0.996529	26.6865	0.976854	19.8435	0.926247	2.26222	0.756411	11.2956	0.369655	37.324	0.818434	48.023	0.849442	30.5201	0.917565	22.8959	0.92499	2.81241	0.588397	3.23334	0.756002	3.55246	0.49994	3.47288	0.550731	4.01859	0.696419	4.09562	0.685834
3500	1.48923	0.328402	20.353	0.699593	32.9838	0.945861	25.8563	0.967014	24.3582	0.946094	31.4278	0.959432	4.5623	0.530733	31.3278	0.812545	41.8208	0.955462	48.0983	0.991387	26.4769	0.969182	19.5453	0.912328	1.8608	0.622188	11.6999	0.382889	37.3981	0.820058	48.4883	0.857674	30.8634	0.927885	22.6146	0.913627	3.28994	0.688303	3.23334	0.756002	4.55966	0.641684	3.95682	0.627476	4.01859	0.696419	4.09562	0.685834
3533.33	1.48923	0.328402	20.353	0.699593	32.9472	0.944813	25.8563	0.967014	24.569	0.954281	31.6885	0.967392	4.5623	0.530733	31.6902	0.821943	42.1714	0.963471	47.76	0.984414	26.6865	0.976854	19.1831	0.895423	1.8608	0.622188	12.2787	0.401829	37.1008	0.81354	49.2355	0.87089	30.6211	0.920599	22.8959	0.92499	2.81241	0.588397	3.40556	0.79627	5.1264	0.721442	4.51788	0.716449	4.01859	0.696419	4.09562	0.685834
3566.67	1.48923	0.328402	21.1169	0.725853	33.1797	0.95148	25.8563	0.967014	24.0361	0.933583	31.4278	0.959432	4.5623	0.530733	31.6902	0.821943	42.4749	0.970405	48.0084	0.989534	25.891	0.947735	19.8435	0.926247	1.8608	0.622188	12.2787	0.401829	37.7736	0.828293	49.3955	0.87372	31.2066	0.938203	22.8959	0.92499	2.81241	0.588397	3.23334	0.756002	4.19286	0.590065	3.47288	0.550731	4.01859	0.696419	4.09562	0.685834
3600	1.48923	0.328402	19.969	0.686396	32.7945	0.940434	25.8563	0.967014	24.3582	0.946094	31.4278	0.959432	4.5623	0.530733	31.6902	0.821943	41.8889	0.957017	47.8211	0.985674	26.2734	0.961733	19.5453	0.912328	1.8608	0.622188	12.4593	0.407739	38.1486	0.836514	50.4317	0.892049	31.0306	0.932911	22.8959	0.92499	3.28994	0.688303	3.83445	0.896551	5.1264	0.721442	3.47288	0.550731	3.66062	0.634382	3.63216	0.608225
3633.33	1.02982	0.227095	21.1169	0.725853	32.9838	0.945861	25.6985	0.961112	24.8367	0.964679	31.0572	0.948117	4.5623	0.530733	31.3278	0.812545	43.1351	0.985489	48.3478	0.996529	26.422	0.967171	20.1478	0.940452	1.8608	0.622188	14.0222	0.458887	38.5228	0.844721	50.5048	0.89334	31.2766	0.940309	22.8959	0.92499	3.28994	0.688303	2.7507	0.643153	4.55966	0.641684	4.51788	0.716449	4.08458	0.707855	4.24345	0.710588
3666.67	1.48923	0.328402	20.4054	0.701396	32.9838	0.945861	25.8563	0.967014	24.3582	0.946094	31.0801	0.948817	4.5623	0.530733	31.3278	0.812545	43.1106	0.984929	48.0983	0.991387	26.4769	0.969182	19.8435	0.926247	1.8608	0.622188	14.0222	0.458887	38.2211	0.838104	50.9529	0.901268	31.8926	0.958826	22.8959	0.92499	2.81241	0.588397	3.83445	0.896551	5.1264	0.721442	3.47288	0.550731	4.01859	0.696419	4.09562	0.685834
3700	1.93677	0.427094	21.554	0.740877	32.4661	0.931017	25.9655	0.971097	24.2439	0.941655	31.4278	0.959432	4.19368	0.487851	31.4034	0.814506	42.8258	0.978423	48.0084	0.989534	26.4769	0.969182	19.7825	0.9234	1.8608	0.622188	14.6038	0.477919	38.8964	0.852912	51.3187	0.907737	31.8926	0.958826	22.8959	0.92499	2.81241	0.588397	3.23334	0.756002	4.78043	0.672754	5.00548	0.793773	3.66062	0.634382	4.56128	0.763811
3733.33	1.36751	0.301561	21.554	0.740877	32.7459	0.93904	25.8563	0.967014	24.569	0.954281	31.4278	0.959432	4.66005	0.542104	31.8469	0.826007	42.1714	0.963471	48.0983	0.991387	25.891	0.947735	19.4797	0.909265	1.8608	0.622188	14.6038	0.477919	39.3356	0.862543	51.6836	0.914192	31.9853	0.961615	22.6146	0.913627	2.81241	0.588397	2.75971	0.645261	4.19286	0.590065	4.09173	0.64887	5.01032	0.868285	4.09562	0.685834
3766.67	1.48923	0.328402	21.166	0.727541	32.9472	0.944813	26.0815	0.975436	24.7863	0.962722	31.78	0.970185	4.5623	0.530733	32.3001	0.837763	43.1351	0.985489	48.0084	0.989534	26.0974	0.955288	20.7119	0.966784	1.13729	0.380271	14.3784	0.470545	39.6414	0.86925	52.4112	0.927061	32.2353	0.96913	23.183	0.93659	2.81241	0.588397	2.75971	0.645261	5.1264	0.721442	3.47288	0.550731	4.43171	0.768013	5.49931	0.920889
3800	1.36751	0.301561	21.166	0.727541	32.4661	0.931017	25.9655	0.971097	24.569	0.954281	31.0801	0.948817	4.5623	0.530733	31.4034	0.814506	42.8258	0.978423	48.0983	0.991387	26.6865	0.976854	19.4797	0.909265	0.52439	0.175338	14.9477	0.489173	39.7057	0.87066	52.847	0.93477	31.8083	0.956294	23.1608	0.935694	2.81241	0.588397	3.40556	0.79627	4.55966	0.641684	4.60094	0.72962	4.6261	0.8017	4.56128	0.763811
3833.33	1.48923	0.328402	21.166	0.727541	32.7459	0.93904	25.6985	0.961112	24.2439	0.941655	31.4278	0.959432	4.5623	0.530733	31.4034	0.814506	42.8258	0.978423	48.0983	0.991387	26.4769	0.969182	19.4797	0.909265	1.59787	0.534274	14.9538	0.489374	39.7827	0.872347	53.2072	0.941142	32.3261	0.97186	23.183	0.93659	2.81241	0.588397	2.7507	0.643153	4.84044	0.681198	4.60094	0.72962	4.01859	0.696419	3.98281	0.666943
3866.67	1.20117	0.264881	21.2306	0.729758	32.7037	0.937832	25.9655	0.971097	24.569	0.954281	31.78	0.970185	4.5623	0.530733	32.6599	0.847093	43.1351	0.985489	48.0704	0.990812	26.0974	0.955288	19.7825	0.9234	1.6414	0.548828	15.1213	0.494856	40.0912	0.879113	53.6395	0.948788	32.3261	0.97186	23.183	0.93659	3.28994	0.688303	2.75971	0.645261	4.55966	0.641684	4.51788	0.716449	4.20603	0.728902	5.02916	0.842161
3900	1.36751	0.301561	20.841	0.716369	32.4661	0.931017	26.2279	0.980911	24.2439	0.941655	31.78	0.970185	4.5623	0.530733	32.3001	0.837763	43.1351	0.985489	48.0084	0.989534	26.6865	0.976854	20.1478	0.940452	1.8608	0.622188	15.6877	0.513391	40.1521	0.880448	54.2833	0.960175	32.3261	0.97186	23.183	0.93659	2.81241	0.588397	2.75971	0.645261	4.55966	0.641684	5.00548	0.793773	4.6261	0.8017	3.7734	0.631876
3933.33	1.93677	0.427094	21.5996	0.742443	33.0738	0.948443	25.8103	0.965294	24.2439	0.941655	31.4278	0.959432	5.02021	0.584001	31.8469	0.826007	42.8258	0.978423	48.0983	0.991387	26.0974	0.955288	20.1478	0.940452	1.19714	0.400284	16.0784	0.526176	40.5208	0.888533	54.3556	0.961455	32.3261	0.97186	23.183	0.93659	2.81241	0.588397	2.23524	0.522632	4.19286	0.590065	4.60094	0.72962	4.43171	0.768013	4.44675	0.744632
3966.67	1.36751	0.301561	21.5996	0.742443	32.5606	0.933727	25.8563	0.967014	24.2439	0.941655	31.78	0.970185	4.19368	0.487851	31.4034	0.814506	42.8062	0.977975	47.5755	0.980611	25.891	0.947735	19.8435	0.926247	1.19714	0.400284	16.2455	0.531646	40.5208	0.888533	54.7755	0.968882	31.9047	0.95919	22.6146	0.913627	3.28994	0.688303	2.75971	0.645261	4.55966	0.641684	4.60094	0.72962	5.01032	0.868285	3.7734	0.631876
4000	1.36751	0.301561	21.2758	0.731313	33.0738	0.948443	25.9655	0.971097	24.2439	0.941655	31.6885	0.967392	4.5623	0.530733	31.9189	0.827876	42.8258	0.978423	47.5755	0.980611	26.0974	0.955288	20.1478	0.940452	1.19714	0.400284	16.4152	0.5372	41.1794	0.902975	54.7755	0.968882	32.1476	0.966493	22.8959	0.92499	3.28994	0.688303	3.40556	0.79627	5.78147	0.81363	5.00548	0.793773	4.60284	0.797669	4.09562	0.685834
4033.33	1.48923	0.328402	21.6679	0.744791	33.0738	0.948443	25.8103	0.965294	24.4584	0.949986	31.4089	0.958855	4.5623	0.530733	32.3638	0.839415	43.1106	0.984929	48.0084	0.989534	26.3099	0.963069	19.7825	0.9234	1.19714	0.400284	17.7702	0.581542	40.8318	0.895352	56.0609	0.991619	32.3957	0.973952	23.4759	0.948422	2.81241	0.588397	2.23524	0.522632	4.55966	0.641684	3.66757	0.581606	3.66062	0.634382	4.91325	0.822751
4066.67	1.48923	0.328402	22.0323	0.757316	32.7459	0.93904	25.8103	0.965294	24.6796	0.958575	31.78	0.970185	5.24122	0.609711	32.3638	0.839415	43.4863	0.993512	48.0983	0.991387	26.8584	0.983146	20.0914	0.93782	1.58303	0.529312	17.9167	0.586338	41.8592	0.91788	55.8401	0.987713	32.1476	0.966493	23.4759	0.948422	4.15244	0.868752	2.7507	0.643153	5.1264	0.721442	3.08265	0.488849	5.01032	0.868285	5.02916	0.842161
4100	1.48923	0.328402	22.1042	0.759788	33.0738	0.948443	26.2043	0.980031	24.4584	0.949986	32.0402	0.978126	5.24122	0.609711	32.8786	0.852767	43.7703	1	48.0983	0.991387	26.5286	0.971075	20.0914	0.93782	1.19714	0.400284	17.5326	0.573766	42.2262	0.925927	56.122	0.992699	32.4867	0.976687	23.8062	0.961768	2.81241	0.588397	2.7507	0.643153	4.78043	0.672754	4.09173	0.64887	4.20603	0.728902	5.02916	0.842161
4133.33	1.36751	0.301561	22.0323	0.757316	32.2851	0.925826	25.9291	0.969737	24.4584	0.949986	31.7651	0.96973	4.82966	0.561835	33.237	0.862063	43.4863	0.993512	48.0084	0.989534	26.8584	0.983146	20.3458	0.949696	1.19714	0.400284	17.9167	0.586338	42.2262	0.925927	56.122	0.992699	32.242	0.96933	23.4759	0.948422	2.81241	0.588397	2.23524	0.522632	5.20625	0.732679	4.09173	0.64887	5.18975	0.899381	4.91325	0.822751
4166.67	1.48923	0.328402	21.327	0.733075	32.5606	0.933727	25.9655	0.971097	24.2439	0.941655	31.78	0.970185	4.19368	0.487851	32.4323	0.841192	42.5213	0.971466	47.5755	0.980611	26.5752	0.97278	19.7352	0.921194	1.19714	0.400284	17.1337	0.560713	41.912	0.919037	56.1844	0.993803	32.4867	0.976687	23.183	0.93659	2.81241	0.588397	3.23334	0.756002	5.20625	0.732679	4.60094	0.72962	4.6261	0.8017	4.56128	0.763811
4200	1.48923	0.328402	22.0323	0.757316	32.5606	0.933727	25.9655	0.971097	24.2439	0.941655	31.4278	0.959432	4.19368	0.487851	32.7919	0.850519	42.5698	0.972574	47.5755	0.980611	26.3099	0.963069	19.7825	0.9234	1.19714	0.400284	18.4722	0.604516	41.6227	0.912694	55.6172	0.983771	32.242	0.96933	23.4759	0.948422	4.15244	0.868752	3.62075	0.846585	5.1264	0.721442	4.60094	0.72962	4.20603	0.728902	4.56128	0.763811
4233.33	1.48923	0.328402	22.0323	0.757316	32.3325	0.927185	25.6985	0.961112	24.4584	0.949986	31.78	0.970185	4.82966	0.561835	32.8786	0.852767	42.5213	0.971466	47.5755	0.980611	26.3099	0.963069	20.1478	0.940452	1.19714	0.400284	19.0265	0.622657	42.5924	0.933958	55.8984	0.988745	32.4867	0.976687	23.7401	0.959097	2.81241	0.588397	2.23524	0.522632	5.20625	0.732679	4.60094	0.72962	4.20603	0.728902	4.09562	0.685834
4266.67	1.48923	0.328402	22.464	0.772157	32.2851	0.925826	26.0815	0.975436	24.6796	0.958575	31.78	0.970185	5.24122	0.609711	32.9437	0.854456	43.176	0.986424	47.8211	0.985674	26.6372	0.975047	20.1478	0.940452	1.19714	0.400284	18.2363	0.596796	42.2771	0.927044	56.2481	0.99493	32.4867	0.976687	23.4759	0.948422	4.15244	0.868752	2.23524	0.522632	5.20625	0.732679	4.09173	0.64887	4.6261	0.8017	4.56128	0.763811
4300	1.36751	0.301561	22.8593	0.785745	32.5606	0.933727	26.0815	0.975436	24.6796	0.958575	31.4089	0.958855	5.24122	0.609711	33.3913	0.866064	43.176	0.986424	47.5755	0.980611	26.6372	0.975047	20.1478	0.940452	1.19714	0.400284	18.2363	0.596796	42.9578	0.941971	56.2481	0.99493	32.4867	0.976687	23.4759	0.948422	2.81241	0.588397	2.75971	0.645261	5.20625	0.732679	4.51788	0.716449	5.18975	0.899381	4.56128	0.763811
4333.33	1.48923	0.328402	22.0803	0.758966	32.5606	0.933727	25.6985	0.961112	24.4584	0.949986	32.0402	0.978126	5.69071	0.662	32.4323	0.841192	42.2216	0.964618	47.5755	0.980611	26.9022	0.984748	20.1478	0.940452	1.19714	0.400284	19.1669	0.62725	42.6415	0.935035	55.6172	0.983771	32.757	0.984815	23.8366	0.962994	3.46553	0.72504	3.62075	0.846585	4.84044	0.681198	3.66757	0.581606	5.18975	0.899381	4.09562	0.685834
4366.67	1.36751	0.301561	22.1426	0.761108	32.6112	0.935178	25.9655	0.971097	24.7863	0.962722	31.78	0.970185	5.28962	0.615342	32.9437	0.854456	42.8706	0.979445	48.0983	0.991387	26.8584	0.983146	19.7825	0.9234	1.9541	0.653384	19.714	0.645155	42.9578	0.941971	55.9674	0.989965	33.007	0.992331	23.4759	0.948422	2.81241	0.588397	3.23334	0.756002	4.84044	0.681198	4.51788	0.716449	4.6261	0.8017	4.56128	0.763811
4400	1.36751	0.301561	22.5086	0.77369	32.1101	0.920809	25.8563	0.967014	24.0361	0.933583	31.4278	0.959432	5.69071	0.662	32.9437	0.854456	42.5698	0.972574	47.3335	0.975624	26.6372	0.975047	19.8435	0.926247	0.763513	0.255293	19.3352	0.632757	42.9578	0.941971	55.6842	0.984955	32.757	0.984815	23.4759	0.948422	4.15244	0.868752	2.7507	0.643153	5.20625	0.732679	5.65195	0.89629	5.18975	0.899381	4.09562	0.685834
4433.33	1.48923	0.328402	22.5745	0.775955	32.5606	0.933727	26.0815	0.975436	24.4584	0.949986	31.6696	0.966815	5.69071	0.662	32.9437	0.854456	42.5698	0.972574	47.8211	0.985674	27.1238	0.992861	19.7825	0.9234	1.19714	0.400284	19.8828	0.650677	42.6415	0.935035	55.9674	0.989965	32.9915	0.991864	23.4759	0.948422	2.81241	0.588397	3.62075	0.846585	4.84044	0.681198	4.72483	0.749267	4.20603	0.728902	3.98281	0.666943
4466.67	1.48923	0.328402	22.8948	0.786965	32.2851	0.925826	25.9655	0.971097	24.4584	0.949986	32.0402	0.978126	5.24122	0.609711	32.9437	0.854456	42.8706	0.979445	47.8211	0.985674	26.5286	0.971075	20.0914	0.93782	0.763513	0.255293	19.8828	0.650677	42.7178	0.936707	56.254	0.995034	33.2621	1	24.1365	0.97511	3.28994	0.688303	3.54296	0.828395	5.20625	0.732679	4.51788	0.716449	5.18975	0.899381	4.56128	0.763811
4500	1.36751	0.301561	22.8948	0.786965	32.1101	0.920809	25.9655	0.971097	24.4584	0.949986	31.4278	0.959432	4.82966	0.561835	32.5055	0.843091	42.5698	0.972574	47.5755	0.980611	26.3099	0.963069	20.1478	0.940452	0.763513	0.255293	19.4755	0.637349	43.0052	0.943009	55.6842	0.984955	33.007	0.992331	23.4476	0.947281	3.28994	0.688303	4.08026	0.954025	5.20625	0.732679	4.60094	0.72962	4.20603	0.728902	4.09562	0.685834
4533.33	1.48923	0.328402	22.8948	0.786965	32.5606	0.933727	26.0815	0.975436	24.6796	0.958575	32.0402	0.978126	5.28962	0.615342	32.9437	0.854456	42.5698	0.972574	47.5755	0.980611	26.9022	0.984748	20.0914	0.93782	0.763513	0.255293	20.429	0.668552	43.3225	0.949967	55.6172	0.983771	32.7365	0.984199	23.4759	0.948422	3.68911	0.771816	3.23334	0.756002	4.84044	0.681198	4.09173	0.64887	4.42112	0.766176	4.56128	0.763811
4566.67	1.48923	0.328402	22.8948	0.786965	32.3325	0.927185	25.8103	0.965294	24.7863	0.962722	32.1367	0.981073	5.69071	0.662	32.9437	0.854456	42.5698	0.972574	48.0983	0.991387	26.5286	0.971075	19.7825	0.9234	0.763513	0.255293	20.429	0.668552	43.3225	0.949967	56.2481	0.99493	33.007	0.992331	23.7401	0.959097	3.28994	0.688303	4.08026	0.954025	5.20625	0.732679	5.25244	0.832936	5.18975	0.899381	4.56128	0.763811
4600	1.48923	0.328402	22.9361	0.788384	32.3325	0.927185	25.6985	0.961112	24.4584	0.949986	31.78	0.970185	4.82966	0.561835	33.453	0.867666	42.5698	0.972574	47.8211	0.985674	27.1238	0.992861	20.7119	0.966784	0.763513	0.255293	20.0174	0.655082	42.7178	0.936707	55.9674	0.989965	33.007	0.992331	23.4759	0.948422	4.15244	0.868752	3.62075	0.846585	5.20625	0.732679	5.65195	0.89629	4.77416	0.827358	5.02916	0.842161
4633.33	1.48923	0.328402	23.3246	0.801738	32.0573	0.919293	26.2043	0.980031	24.6796	0.958575	32.0253	0.977671	5.24122	0.609711	32.9437	0.854456	43.176	0.986424	48.0983	0.991387	26.5286	0.971075	20.0914	0.93782	1.40521	0.469855	20.9737	0.686378	43.6864	0.957946	56.2481	0.99493	33.007	0.992331	23.4759	0.948422	2.81241	0.588397	3.04641	0.712294	4.84044	0.681198	4.09173	0.64887	4.20603	0.728902	4.56128	0.763811
4666.67	1.36751	0.301561	22.6156	0.777366	32.3885	0.928792	26.2279	0.980911	24.4584	0.949986	31.78	0.970185	5.92673	0.689457	32.6612	0.847128	42.5698	0.972574	47.3335	0.975624	26.3099	0.963069	20.4581	0.954936	1.03955	0.347592	20.1914	0.660777	43.0548	0.944097	55.4043	0.980004	33.007	0.992331	23.183	0.93659	4.35268	0.910645	3.23334	0.756002	5.20625	0.732679	4.60094	0.72962	5.18975	0.899381	4.09562	0.685834
4700	2.02685	0.446957	22.6156	0.777366	32.5606	0.933727	26.0815	0.975436	24.6796	0.958575	32.1367	0.981073	4.82966	0.561835	33.453	0.867666	42.5698	0.972574	47.5755	0.980611	26.3099	0.963069	19.7825	0.9234	1.03955	0.347592	21.0973	0.690425	43.0813	0.944679	55.6842	0.984955	33.007	0.992331	23.183	0.93659	3.28994	0.688303	3.04641	0.712294	4.84044	0.681198	4.60094	0.72962	4.77416	0.827358	4.56128	0.763811
4733.33	1.89865	0.418688	22.9361	0.788384	32.5606	0.933727	26.2043	0.980031	24.6796	0.958575	31.4089	0.958855	5.69071	0.662	33.453	0.867666	42.5698	0.972574	48.0983	0.991387	26.5286	0.971075	20.0914	0.93782	1.40521	0.469855	21.6352	0.708027	43.3998	0.951662	55.9674	0.989965	33.007	0.992331	23.4759	0.948422	2.81241	0.588397	3.54296	0.828395	4.29442	0.604356	5.00548	0.793773	5.18975	0.899381	5.02916	0.842161
4766.67	1.36751	0.301561	22.6156	0.777366	32.3325	0.927185	25.9291	0.969737	24.6796	0.958575	31.78	0.970185	6.36863	0.740863	33.1019	0.858558	42.5698	0.972574	47.8211	0.985674	26.8584	0.983146	20.0914	0.93782	1.03955	0.347592	21.6352	0.708027	43.7302	0.958907	55.6842	0.984955	33.2621	1	23.183	0.93659	4.15244	0.868752	3.54296	0.828395	5.20625	0.732679	5.25244	0.832936	5.18975	0.899381	4.56128	0.763811
4800	2.02685	0.446957	23.0433	0.792068	32.5606	0.933727	25.9655	0.971097	24.4584	0.949986	31.4089	0.958855	5.48387	0.637939	33.0135	0.856265	42.5698	0.972574	47.5755	0.980611	26.8584	0.983146	20.0914	0.93782	0.763513	0.255293	22.0581	0.721867	43.4441	0.952633	55.6842	0.984955	33.2621	1	23.5422	0.951102	3.28994	0.688303	3.62075	0.846585	4.67969	0.658576	5.65195	0.89629	5.18975	0.899381	4.70741	0.788282
4833.33	1.48923	0.328402	23.0433	0.792068	32.5606	0.933727	26.4695	0.989949	24.9072	0.967419	31.78	0.970185	4.82966	0.561835	33.453	0.867666	42.5698	0.972574	47.8211	0.985674	26.5286	0.971075	20.0914	0.93782	1.65133	0.552148	22.5977	0.739526	44.0494	0.965908	55.3346	0.978773	32.9915	0.991864	23.4759	0.948422	4.35268	0.910645	3.62075	0.846585	5.20625	0.732679	5.14428	0.815784	5.18975	0.899381	5.02916	0.842161
4866.67	1.36751	0.301561	24.1811	0.831179	32.3325	0.927185	26.2279	0.980911	25.0102	0.971416	32.3962	0.988996	5.92673	0.689457	33.0135	0.856265	42.5698	0.972574	48.0983	0.991387	26.8584	0.983146	20.3458	0.949696	1.40521	0.469855	22.5422	0.73771	43.4441	0.952633	55.9674	0.989965	33.007	0.992331	23.183	0.93659	4.77978	1	3.62075	0.846585	5.20625	0.732679	5.14428	0.815784	5.18975	0.899381	5.02916	0.842161
4900	1.74239	0.38423	23.0433	0.792068	32.5606	0.933727	26.4695	0.989949	24.6796	0.958575	32.1367	0.981073	5.48387	0.637939	34.4103	0.892494	42.8706	0.979445	47.7305	0.983807	26.8584	0.983146	20.0914	0.93782	1.40521	0.469855	22.5977	0.739526	43.4441	0.952633	56.5347	1	33.2621	1	23.7744	0.960482	2.81241	0.588397	3.62075	0.846585	5.85934	0.824588	5.14428	0.815784	5.18975	0.899381	5.02916	0.842161
4933.33	2.45867	0.542183	24.1811	0.831179	32.5606	0.933727	25.9291	0.969737	24.6796	0.958575	31.7651	0.96973	6.36863	0.740863	34.4103	0.892494	42.8706	0.979445	47.8211	0.985674	27.1238	0.992861	20.7271	0.967489	0.763513	0.255293	23.0754	0.755159	43.4441	0.952633	55.9674	0.989965	32.7365	0.984199	23.4759	0.948422	3.68911	0.771816	3.62075	0.846585	4.84044	0.681198	4.72483	0.749267	5.18975	0.899381	4.56128	0.763811
4966.67	2.02685	0.446957	23.7883	0.817677	32.3325	0.927185	26.0815	0.975436	25.0102	0.971416	31.78	0.970185	5.92673	0.689457	33.9603	0.880823	42.5698	0.972574	47.8211	0.985674	26.5286	0.971075	20.0914	0.93782	0.763513	0.255293	23.5029	0.769151	43.4906	0.953654	55.9674	0.989965	33.007	0.992331	23.4476	0.947281	2.81241	0.588397	4.08026	0.954025	4.84044	0.681198	5.25244	0.832936	5.18975	0.899381	5.02916	0.842161
5000	2.02685	0.446957	23.7883	0.817677	32.8396	0.941728	26.3453	0.985303	24.6796	0.958575	32.3962	0.988996	5.93687	0.690636	33.0135	0.856265	42.5698	0.972574	47.8524	0.986319	26.5286	0.971075	19.7825	0.9234	0.763513	0.255293	22.7063	0.743079	43.806	0.96057	56.254	0.995034	33.007	0.992331	23.183	0.93659	2.80193	0.586204	3.62075	0.846585	5.20625	0.732679	4.72483	0.749267	5.18975	0.899381	5.02916	0.842161
5033.33	1.78409	0.393424	24.213	0.832274	32.5606	0.933727	26.4695	0.989949	24.6796	0.958575	32.3962	0.988996	6.36863	0.740863	34.4103	0.892494	42.5698	0.972574	47.8211	0.985674	26.5286	0.971075	20.9802	0.979304	1.40521	0.469855	22.7063	0.743079	43.4441	0.952633	56.254	0.995034	33.007	0.992331	23.4759	0.948422	2.81241	0.588397	3.04641	0.712294	5.31814	0.748425	5.25244	0.832936	4.77416	0.827358	4.70654	0.788136
5066.67	1.74239	0.38423	23.8288	0.819068	32.3325	0.927185	25.9605	0.970913	25.0102	0.971416	32.1367	0.981073	5.92673	0.689457	33.5194	0.869388	42.8542	0.979072	47.8211	0.985674	26.8584	0.983146	20.6601	0.964365	0.763513	0.255293	23.2393	0.760522	43.4906	0.953654	55.9674	0.989965	33.007	0.992331	23.4759	0.948422	4.15244	0.868752	3.62075	0.846585	5.20625	0.732679	4.72483	0.749267	5.18975	0.899381	5.02916	0.842161
5100	1.74239	0.38423	23.8288	0.819068	31.7883	0.911579	26.0815	0.975436	24.6796	0.958575	31.78	0.970185	6.36863	0.740863	33.9603	0.880823	42.8542	0.979072	47.5755	0.980611	26.3099	0.963069	20.0914	0.93782	0.763513	0.255293	22.8204	0.746814	43.806	0.96057	55.9674	0.989965	33.2621	1	23.183	0.93659	3.28994	0.688303	3.23334	0.756002	5.85934	0.824588	5.14428	0.815784	5.18975	0.899381	4.91325	0.822751
5133.33	2.02685	0.446957	24.213	0.832274	32.5606	0.933727	26.4695	0.989949	24.6796	0.958575	31.78	0.970185	6.36863	0.740863	34.4103	0.892494	42.5698	0.972574	48.0084	0.989534	26.5286	0.971075	20.6601	0.964365	1.40521	0.469855	23.6069	0.772552	43.806	0.96057	56.254	0.995034	32.7365	0.984199	23.4759	0.948422	4.15244	0.868752	3.62075	0.846585	5.49425	0.773209	4.72483	0.749267	4.77416	0.827358	5.02916	0.842161
5166.67	1.74239	0.38423	24.6078	0.845844	32.8396	0.941728	26.4695	0.989949	25.2404	0.98036	32.1367	0.981073	6.36863	0.740863	33.9603	0.880823	42.5698	0.972574	48.0983	0.991387	27.0856	0.991464	20.4063	0.952518	0.940303	0.314406	23.7706	0.777909	43.806	0.96057	56.254	0.995034	33.2621	1	23.4759	0.948422	4.15244	0.868752	3.04641	0.712294	5.85934	0.824588	4.72483	0.749267	4.77416	0.827358	5.49931	0.920889
5200	1.74239	0.38423	23.8288	0.819068	32.1101	0.920809	25.6985	0.961112	24.4584	0.949986	31.78	0.970185	6.36863	0.740863	34.4655	0.893926	42.2738	0.965812	47.8211	0.985674	26.5286	0.971075	20.7119	0.966784	1.40521	0.469855	23.7706	0.777909	44.1672	0.968491	55.6172	0.983771	32.757	0.984815	23.183	0.93659	2.81241	0.588397	2.75971	0.645261	5.85934	0.824588	5.14428	0.815784	4.77416	0.827358	4.2388	0.709811
5233.33	1.74239	0.38423	23.8288	0.819068	32.1101	0.920809	26.3453	0.985303	24.6796	0.958575	31.0572	0.948117	6.36863	0.740863	33.9603	0.880823	42.2738	0.965812	47.5755	0.980611	26.8584	0.983146	20.0914	0.93782	0.940303	0.314406	24.1367	0.78989	43.806	0.96057	56.2481	0.99493	32.4867	0.976687	23.4759	0.948422	2.282	0.477428	3.04641	0.712294	5.85934	0.824588	4.72483	0.749267	4.77416	0.827358	4.56128	0.763811
5266.67	1.74239	0.38423	24.6367	0.846836	32.3885	0.928792	26.0815	0.975436	24.6796	0.958575	31.78	0.970185	5.93687	0.690636	34.1167	0.884879	42.2738	0.965812	47.8211	0.985674	26.5286	0.971075	20.0914	0.93782	1.13666	0.380061	24.1367	0.78989	44.1672	0.968491	56.2481	0.99493	33.2621	1	23.4759	0.948422	3.28994	0.688303	3.62075	0.846585	4.84044	0.681198	5.65195	0.89629	4.77416	0.827358	5.49931	0.920889
5300	1.74239	0.38423	24.3206	0.835971	32.3885	0.928792	25.9655	0.971097	24.6796	0.958575	32.1367	0.981073	5.92673	0.689457	34.1167	0.884879	42.2738	0.965812	47.8211	0.985674	26.5286	0.971075	20.3458	0.949696	1.13666	0.380061	23.7706	0.777909	43.8509	0.961554	55.9674	0.989965	32.757	0.984815	23.183	0.93659	4.15244	0.868752	4.27689	1	5.20625	0.732679	5.65195	0.89629	5.18975	0.899381	5.02916	0.842161
5333.33	2.02685	0.446957	24.6367	0.846836	32.2851	0.925826	25.9291	0.969737	25.2404	0.98036	31.4089	0.958855	5.92673	0.689457	34.4655	0.893926	42.5698	0.972574	47.8211	0.985674	26.5286	0.971075	20.4063	0.952518	0.940303	0.314406	24.5698	0.804065	44.1672	0.968491	55.9674	0.989965	32.4867	0.976687	23.7744	0.960482	4.15244	0.868752	3.62075	0.846585	5.85934	0.824588	4.72483	0.749267	4.77416	0.827358	5.17661	0.866852
5366.67	1.74239	0.38423	24.3547	0.837145	31.5741	0.905436	25.9655	0.971097	24.6796	0.958575	31.78	0.970185	6.36863	0.740863	34.1167	0.884879	41.9924	0.959381	48.0983	0.991387	26.8584	0.983146	20.0914	0.93782	1.2153	0.406357	23.8753	0.781337	43.8509	0.961554	55.9674	0.989965	32.4867	0.976687	23.4476	0.947281	3.28994	0.688303	3.62075	0.846585	5.49425	0.773209	4.72483	0.749267	5.18975	0.899381	4.56128	0.763811
5400	2.02685	0.446957	24.3547	0.837145	32.2851	0.925826	26.2043	0.980031	25.2404	0.98036	32.4977	0.992095	5.93687	0.690636	34.1167	0.884879	42.2885	0.966146	48.0084	0.989534	26.5286	0.971075	20.4063	0.952518	0.940303	0.314406	24.3001	0.795237	44.1672	0.968491	55.9674	0.989965	33.007	0.992331	23.7401	0.959097	4.15244	0.868752	4.08026	0.954025	5.31814	0.748425	5.25244	0.832936	4.77416	0.827358	5.02916	0.842161
5433.33	2.02685	0.446957	24.671	0.848017	32.1101	0.920809	25.9291	0.969737	24.9072	0.967419	31.4089	0.958855	6.36863	0.740863	34.4655	0.893926	42.2738	0.965812	47.8211	0.985674	26.5286	0.971075	20.4063	0.952518	1.13666	0.380061	24.3001	0.795237	43.8509	0.961554	55.9674	0.989965	32.7365	0.984199	23.4759	0.948422	2.81241	0.588397	3.04641	0.712294	5.31814	0.748425	5.14428	0.815784	4.77416	0.827358	4.70654	0.788136
5466.67	1.74239	0.38423	24.7754	0.851607	32.1101	0.920809	25.9655	0.971097	24.4584	0.949986	32.1367	0.981073	6.36863	0.740863	34.1167	0.884879	41.9826	0.959157	47.5755	0.980611	26.5286	0.971075	20.4022	0.952328	0.940303	0.314406	24.4003	0.798518	43.8509	0.961554	55.9648	0.989919	32.242	0.96933	22.8959	0.92499	4.15244	0.868752	3.62075	0.846585	5.85934	0.824588	5.65195	0.89629	5.18975	0.899381	5.02916	0.842161
5500	1.74239	0.38423	24.7754	0.851607	32.3325	0.927185	26.4695	0.989949	24.9072	0.967419	32.1367	0.981073	6.36863	0.740863	34.4655	0.893926	42.2738	0.965812	48.3478	0.996529	26.5286	0.971075	20.4063	0.952518	0.940303	0.314406	24.4003	0.798518	43.569	0.955373	55.9674	0.989965	32.4867	0.976687	23.4759	0.948422	2.81241	0.588397	4.08026	0.954025	5.31814	0.748425	4.72483	0.749267	5.18975	0.899381	5.49931	0.920889
5533.33	1.74239	0.38423	24.3942	0.838502	32.1101	0.920809	26.4695	0.989949	24.9072	0.967419	32.0253	0.977671	5.92673	0.689457	35.322	0.916141	42.2738	0.965812	47.4824	0.978691	26.8584	0.983146	20.6601	0.964365	1.31067	0.438242	24.8277	0.812504	44.5277	0.976394	55.6172	0.983771	32.4867	0.976687	23.7401	0.959097	3.68911	0.771816	3.62075	0.846585	5.31814	0.748425	5.25244	0.832936	4.42112	0.766176	4.91325	0.822751
5566.67	1.39183	0.306923	24.3942	0.838502	32.6112	0.935178	26.2043	0.980031	24.6796	0.958575	32.1367	0.981073	5.92673	0.689457	34.9687	0.906977	42.2738	0.965812	47.8211	0.985674	26.8584	0.983146	20.9802	0.979304	0.940303	0.314406	24.4003	0.798518	44.2104	0.969437	55.9674	0.989965	32.757	0.984815	23.4759	0.948422	4.77978	1	3.62075	0.846585	5.85934	0.824588	5.65195	0.89629	5.18975	0.899381	5.49931	0.920889
5600	1.39183	0.306923	24.3942	0.838502	32.1101	0.920809	26.3453	0.985303	24.6796	0.958575	32.0402	0.978126	6.36863	0.740863	34.5254	0.895479	42.5583	0.972312	47.8211	0.985674	26.5286	0.971075	20.4063	0.952518	1.51982	0.508176	24.4003	0.798518	44.2104	0.969437	55.6842	0.984955	32.757	0.984815	23.4759	0.948422	3.68911	0.771816	3.62075	0.846585	5.31814	0.748425	5.14428	0.815784	4.77416	0.827358	4.70654	0.788136
5633.33	1.74239	0.38423	24.3942	0.838502	32.3885	0.928792	26.3453	0.985303	24.6796	0.958575	31.4089	0.958855	5.93687	0.690636	35.322	0.916141	41.9826	0.959157	47.8211	0.985674	26.8584	0.983146	20.4063	0.952518	0.940303	0.314406	24.9236	0.815642	43.8509	0.961554	55.6842	0.984955	32.5791	0.979467	23.4759	0.948422	3.28994	0.688303	3.62075	0.846585	5.49425	0.773209	4.72483	0.749267	4.42112	0.766176	4.2388	0.709811
5666.67	2.59199	0.571581	24.8119	0.852862	32.3325	0.927185	26.4695	0.989949	24.9072	0.967419	32.1367	0.981073	5.48387	0.637939	34.9687	0.906977	42.2738	0.965812	48.3478	0.996529	26.5286	0.971075	20.9802	0.979304	0.902117	0.301638	25.7152	0.841548	44.5277	0.976394	55.9674	0.989965	32.4867	0.976687	23.7401	0.959097	3.68911	0.771816	4.08026	0.954025	5.31814	0.748425	4.72483	0.749267	5.18975	0.899381	5.49931	0.920889
5700	1.85178	0.408352	24.8119	0.852862	32.6112	0.935178	26.2043	0.980031	25.2404	0.98036	32.3962	0.988996	5.93687	0.690636	34.5254	0.895479	42.5583	0.972312	48.0084	0.989534	26.8584	0.983146	21.3486	0.996503	0.940303	0.314406	25.3535	0.82971	44.5277	0.976394	55.9674	0.989965	32.757	0.984815	23.4759	0.948422	4.77978	1	4.08026	0.954025	4.29442	0.604356	4.72483	0.749267	4.77416	0.827358	5.97174	1
5733.33	2.59199	0.571581	24.8119	0.852862	32.1101	0.920809	25.8103	0.965294	24.9072	0.967419	31.7651	0.96973	5.92673	0.689457	34.8798	0.90467	42.2738	0.965812	47.5755	0.980611	26.5286	0.971075	20.4063	0.952518	1.51982	0.508176	24.9236	0.815642	44.2104	0.969437	55.6842	0.984955	32.242	0.96933	23.4759	0.948422	3.68911	0.771816	3.04641	0.712294	5.49425	0.773209	4.72483	0.749267	4.42112	0.766176	5.02916	0.842161
5766.67	2.21975	0.489495	24.4388	0.840037	32.1101	0.920809	25.9655	0.971097	24.6796	0.958575	31.78	0.970185	5.92673	0.689457	34.5254	0.895479	41.9826	0.959157	47.8524	0.986319	26.5286	0.971075	20.6601	0.964365	0.940303	0.314406	24.5059	0.801972	43.898	0.962587	55.4043	0.980004	32.1015	0.965106	23.183	0.93659	4.15244	0.868752	3.62075	0.846585	5.85934	0.824588	5.65195	0.89629	5.18975	0.899381	5.02916	0.842161
5800	1.85178	0.408352	24.8536	0.854293	32.0671	0.919574	25.9655	0.971097	24.6796	0.958575	31.78	0.970185	6.14867	0.715275	34.9687	0.906977	42.2671	0.965658	47.3335	0.975624	26.8584	0.983146	20.0914	0.93782	1.32042	0.441504	25.3535	0.82971	43.898	0.962587	54.7795	0.968953	32.1015	0.965106	22.8959	0.92499	4.77978	1	4.08026	0.954025	5.85934	0.824588	6.30594	1	4.77416	0.827358	5.02916	0.842161
5833.33	1.74239	0.38423	24.8536	0.854293	32.3885	0.928792	26.2043	0.980031	24.6796	0.958575	31.78	0.970185	5.93687	0.690636	34.9687	0.906977	42.2738	0.965812	47.8211	0.985674	27.1238	0.992861	20.4063	0.952518	1.51982	0.508176	26.2377	0.858646	43.6166	0.956416	55.6848	0.984965	32.0024	0.962128	23.4759	0.948422	3.68911	0.771816	3.62075	0.846585	5.49425	0.773209	4.72483	0.749267	4.42112	0.766176	5.49931	0.920889
5866.67	1.85178	0.408352	24.8536	0.854293	32.6112	0.935178	25.9291	0.969737	24.9072	0.967419	32.7567	1	5.93687	0.690636	35.3785	0.917607	42.5583	0.972312	48.3478	0.996529	27.0856	0.991464	20.7271	0.967489	1.51982	0.508176	25.8069	0.844548	44.8873	0.98428	56.2481	0.99493	32.242	0.96933	23.4759	0.948422	3.68911	0.771816	4.08026	0.954025	4.29442	0.604356	4.72483	0.749267	4.77416	0.827358	5.97174	1
5900	2.74433	0.605175	24.8536	0.854293	32.3885	0.928792	26.4695	0.989949	25.5092	0.9908	32.1367	0.981073	5.48387	0.637939	35.0254	0.908447	42.5583	0.972312	48.0983	0.991387	26.5286	0.971075	20.9802	0.979304	1.16965	0.39109	25.4451	0.832708	44.8873	0.98428	55.4043	0.980004	32.5791	0.979467	24.1002	0.973644	3.68911	0.771816	4.08026	0.954025	5.85934	0.824588	4.72483	0.749267	4.42112	0.766176	5.17661	0.866852
5933.33	2.59199	0.571581	24.8536	0.854293	32.3885	0.928792	25.9291	0.969737	24.9072	0.967419	31.7651	0.96973	5.48387	0.637939	35.0254	0.908447	42.5583	0.972312	47.4824	0.978691	26.5286	0.971075	20.7271	0.967489	1.51982	0.508176	25.4451	0.832708	44.8873	0.98428	55.4043	0.980004	32.0024	0.962128	23.4759	0.948422	2.81241	0.588397	3.62075	0.846585	5.31814	0.748425	5.14428	0.815784	4.77416	0.827358	5.49931	0.920889
5966.67	2.21975	0.489495	25.3066	0.869864	32.3885	0.928792	26.4695	0.989949	24.9072	0.967419	32.3962	0.988996	6.6151	0.769534	35.0254	0.908447	42.5583	0.972312	48.0983	0.991387	27.0856	0.991464	20.7271	0.967489	1.16965	0.39109	25.9648	0.849716	44.6068	0.978128	55.6842	0.984955	32.242	0.96933	23.4759	0.948422	4.15244	0.868752	3.62075	0.846585	4.93505	0.694513	5.14428	0.815784	5.18975	0.899381	5.49931	0.920889
6000	1.85178	0.408352	25.6447	0.881484	32.1101	0.920809	26.6005	0.994848	24.9072	0.967419	31.7651	0.96973	5.93687	0.690636	35.0254	0.908447	42.2738	0.965812	48.3478	0.996529	27.3188	1	20.7271	0.967489	1.32042	0.441504	25.4451	0.832708	44.8873	0.98428	55.6842	0.984955	32.3377	0.97221	23.4759	0.948422	4.35268	0.910645	3.04641	0.712294	5.49425	0.773209	4.72483	0.749267	4.42112	0.766176	5.97174	1
6033.33	2.03846	0.449517	25.2675	0.868519	31.6829	0.908558	26.0815	0.975436	24.6796	0.958575	31.0572	0.948117	6.14867	0.715275	35.0254	0.908447	41.696	0.95261	47.3335	0.975624	26.0974	0.955288	20.0914	0.93782	1.32042	0.441504	26.3252	0.86151	43.6166	0.956416	55.6848	0.984965	31.8358	0.957119	23.183	0.93659	2.81241	0.588397	3.62075	0.846585	5.49425	0.773209	5.36881	0.85139	5.77036	1	4.56128	0.763811
6066.67	2.03846	0.449517	25.2675	0.868519	32.3885	0.928792	26.4695	0.989949	24.6796	0.958575	31.78	0.970185	6.14867	0.715275	35.0254	0.908447	42.2671	0.965658	47.8211	0.985674	26.5286	0.971075	20.6601	0.964365	1.51982	0.508176	25.9648	0.849716	44.5691	0.977303	55.4043	0.980004	32.5791	0.979467	23.4759	0.948422	4.77978	1	3.62075	0.846585	4.93505	0.694513	4.72483	0.749267	4.84556	0.839733	5.49931	0.920889
6100	1.85178	0.408352	25.6447	0.881484	32.1101	0.920809	26.4695	0.989949	24.9072	0.967419	32.3962	0.988996	6.14867	0.715275	35.0254	0.908447	41.9826	0.959157	48.0983	0.991387	26.5286	0.971075	20.6601	0.964365	1.2153	0.406357	25.9648	0.849716	44.6068	0.978128	55.6842	0.984955	32.3377	0.97221	23.4759	0.948422	3.68911	0.771816	3.04641	0.712294	4.93505	0.694513	4.72483	0.749267	4.84556	0.839733	5.97174	1
6133.33	2.21975	0.489495	24.9002	0.855894	31.7883	0.911579	25.9655	0.971097	24.6796	0.958575	31.78	0.970185	5.93687	0.690636	35.0254	0.908447	41.9826	0.959157	47.8211	0.985674	26.5286	0.971075	20.6601	0.964365	1.29552	0.433177	25.9648	0.849716	43.6166	0.956416	55.6848	0.984965	31.8358	0.957119	23.4759	0.948422	4.35268	0.910645	3.62075	0.846585	6.51836	0.917333	4.72483	0.749267	5.77036	1	4.70654	0.788136
6166.67	2.37442	0.523603	25.2675	0.868519	31.8936	0.9146	26.6005	0.994848	24.9072	0.967419	32.7567	1	6.59489	0.767183	35.0254	0.908447	42.5583	0.972312	47.7305	0.983807	27.0856	0.991464	20.7271	0.967489	1.2153	0.406357	25.9648	0.849716	44.6068	0.978128	55.6842	0.984955	32.3377	0.97221	23.7744	0.960482	4.15244	0.868752	4.08026	0.954025	5.85934	0.824588	4.72483	0.749267	4.42112	0.766176	5.97174	1
6200	2.21975	0.489495	25.3111	0.870018	32.1716	0.922571	25.6985	0.961112	24.6796	0.958575	31.6885	0.967392	5.48387	0.637939	35.0254	0.908447	41.696	0.95261	47.5755	0.980611	26.5286	0.971075	20.0914	0.93782	1.51982	0.508176	26.8417	0.878412	44.2558	0.970432	55.6848	0.984965	32.1015	0.965106	23.4759	0.948422	3.68911	0.771816	3.62075	0.846585	6.44127	0.906484	4.72483	0.749267	4.77416	0.827358	5.02916	0.842161
6233.33	2.21975	0.489495	25.6254	0.880823	31.7883	0.911579	26.0815	0.975436	25.2404	0.98036	31.78	0.970185	6.14867	0.715275	35.0254	0.908447	42.2671	0.965658	47.8211	0.985674	26.5286	0.971075	20.9802	0.979304	1.51982	0.508176	26.4826	0.866663	43.9291	0.963269	55.9648	0.989919	32.0718	0.964214	23.183	0.93659	3.68911	0.771816	3.62075	0.846585	5.49425	0.773209	4.72483	0.749267	4.77416	0.827358	5.02916	0.842161
6266.67	1.85178	0.408352	26.0345	0.894885	32.1716	0.922571	26.0815	0.975436	24.6796	0.958575	32.1367	0.981073	6.14867	0.715275	35.0865	0.910033	41.696	0.95261	47.3335	0.975624	26.8584	0.983146	20.0914	0.93782	1.32042	0.441504	26.4826	0.866663	44.5397	0.976658	55.6848	0.984965	32.3377	0.97221	23.4759	0.948422	4.35268	0.910645	4.27689	1	5.85934	0.824588	5.14428	0.815784	4.77416	0.827358	4.70654	0.788136
6300	2.09092	0.461086	26.0926	0.89688	31.8936	0.9146	26.0815	0.975436	25.2404	0.98036	31.78	0.970185	6.59489	0.767183	35.5234	0.921364	41.696	0.95261	47.5755	0.980611	26.8584	0.983146	20.9802	0.979304	1.32042	0.441504	26.4826	0.866663	44.2884	0.971148	55.6848	0.984965	32.1015	0.965106	23.4759	0.948422	4.35268	0.910645	3.54296	0.828395	5.49425	0.773209	4.72483	0.749267	4.77416	0.827358	5.49931	0.920889
6333.33	2.74433	0.605175	25.6805	0.882715	31.8936	0.9146	26.2043	0.980031	24.6796	0.958575	31.78	0.970185	6.14867	0.715275	35.0865	0.910033	41.9826	0.959157	47.8211	0.985674	26.5286	0.971075	20.4063	0.952518	1.51982	0.508176	26.4826	0.866663	44.5691	0.977303	55.6848	0.984965	32.1015	0.965106	23.4759	0.948422	2.81241	0.588397	3.04641	0.712294	5.49425	0.773209	4.72483	0.749267	4.42112	0.766176	5.02916	0.842161
6366.67	2.09092	0.461086	25.7212	0.884115	31.8936	0.9146	25.9655	0.971097	24.4584	0.949986	31.78	0.970185	6.14867	0.715275	34.739	0.901021	41.696	0.95261	47.3335	0.975624	26.5286	0.971075	20.0914	0.93782	1.16965	0.39109	26.4826	0.866663	44.2558	0.970432	55.4043	0.980004	32.1015	0.965106	23.4759	0.948422	4.35268	0.910645	3.62075	0.846585	6.44127	0.906484	5.25244	0.832936	4.77416	0.827358	5.02916	0.842161
6400	2.09092	0.461086	26.0926	0.89688	32.1101	0.920809	26.6005	0.994848	25.7461	1	32.3962	0.988996	5.74777	0.668638	35.0865	0.910033	41.696	0.95261	47.8211	0.985674	26.5286	0.971075	20.7271	0.967489	1.16965	0.39109	26.5712	0.869563	45.2461	0.992149	55.9648	0.989919	32.3377	0.97221	24.4418	0.987446	4.77978	1	3.62075	0.846585	5.85934	0.824588	4.72483	0.749267	5.18975	0.899381	5.97174	1
6433.33	2.45973	0.542416	26.0926	0.89688	32.1101	0.920809	26.4695	0.989949	24.6796	0.958575	31.78	0.970185	6.59489	0.767183	35.5814	0.922869	41.696	0.95261	47.8211	0.985674	26.5286	0.971075	20.7271	0.967489	1.29552	0.433177	26.9986	0.883549	44.5691	0.977303	55.6848	0.984965	31.8358	0.957119	24.1365	0.97511	3.46553	0.72504	4.08026	0.954025	5.49425	0.773209	4.72483	0.749267	4.42112	0.766176	5.02916	0.842161
6466.67	2.74433	0.605175	26.5037	0.911013	31.8936	0.9146	26.0815	0.975436	25.2404	0.98036	32.1367	0.981073	6.14867	0.715275	36.0194	0.934229	41.696	0.95261	47.5755	0.980611	26.5286	0.971075	20.7271	0.967489	1.16965	0.39109	26.9986	0.883549	44.9271	0.985153	55.6848	0.984965	32.1015	0.965106	24.1365	0.97511	4.35268	0.910645	4.08026	0.954025	5.49425	0.773209	4.72483	0.749267	5.77036	1	5.49931	0.920889
6500	2.74433	0.605175	26.1304	0.898182	32.1101	0.920809	26.2043	0.980031	25.5092	0.9908	32.1367	0.981073	6.59489	0.767183	35.5814	0.922869	41.9806	0.959113	47.8211	0.985674	26.5286	0.971075	20.9802	0.979304	1.16965	0.39109	26.9986	0.883549	44.9271	0.985153	55.6848	0.984965	32.1015	0.965106	24.4418	0.987446	4.35268	0.910645	3.62075	0.846585	5.49425	0.773209	5.78269	0.917023	4.77416	0.827358	5.02916	0.842161
6533.33	2.74433	0.605175	26.0926	0.89688	32.3885	0.928792	26.334	0.984881	24.9072	0.967419	32.1367	0.981073	7.25925	0.844469	36.466	0.945811	41.696	0.95261	47.8211	0.985674	26.5286	0.971075	21.3486	0.996503	1.16965	0.39109	26.9986	0.883549	44.5691	0.977303	55.6842	0.984955	32.0024	0.962128	24.4418	0.987446	2.81241	0.588397	4.08026	0.954025	5.49425	0.773209	4.26488	0.676328	4.42112	0.766176	5.49931	0.920889
6566.67	2.74433	0.605175	26.1304	0.898182	31.8936	0.9146	25.9291	0.969737	24.9072	0.967419	32.1367	0.981073	5.74777	0.668638	35.5814	0.922869	41.696	0.95261	47.4824	0.978691	26.8584	0.983146	20.4063	0.952518	1.16965	0.39109	26.5712	0.869563	44.9271	0.985153	55.6848	0.984965	32.0718	0.964214	24.0785	0.972767	4.77978	1	4.08026	0.954025	5.85934	0.824588	4.72483	0.749267	4.42112	0.766176	5.02916	0.842161
6600	2.74433	0.605175	26.1304	0.898182	32.1101	0.920809	26.3453	0.985303	24.6796	0.958575	32.1367	0.981073	6.14867	0.715275	35.5814	0.922869	41.696	0.95261	47.8211	0.985674	26.5286	0.971075	21.3486	0.996503	1.50506	0.503242	26.2192	0.858043	44.5691	0.977303	55.9648	0.989919	32.1015	0.965106	23.7744	0.960482	3.68911	0.771816	4.08026	0.954025	5.85934	0.824588	5.78269	0.917023	4.84556	0.839733	5.02916	0.842161
6633.33	2.74433	0.605175	26.5388	0.91222	32.1101	0.920809	26.2043	0.980031	24.6796	0.958575	31.78	0.970185	6.59489	0.767183	35.5814	0.922869	41.696	0.95261	47.8211	0.985674	26.5286	0.971075	20.7119	0.966784	1.81738	0.607669	26.5712	0.869563	44.9271	0.985153	55.6842	0.984955	31.8703	0.958157	23.7744	0.960482	3.46553	0.72504	3.62075	0.846585	5.49425	0.773209	5.25244	0.832936	4.97105	0.861479	4.70654	0.788136
6666.67	2.94122	0.648594	26.5388	0.91222	32.3885	0.928792	26.0548	0.974439	25.4771	0.989552	32.4977	0.992095	6.14867	0.715275	35.674	0.925272	41.9806	0.959113	48.3478	0.996529	27.0856	0.991464	20.7271	0.967489	1.16965	0.39109	27.5127	0.900374	45.2461	0.992149	55.9674	0.989965	32.3377	0.97221	24.0785	0.972767	4.77978	1	3.62075	0.846585	5.49425	0.773209	5.14428	0.815784	4.84556	0.839733	5.64903	0.945961
6700	2.94122	0.648594	26.5388	0.91222	31.7883	0.911579	26.334	0.984881	25.1414	0.976514	32.1367	0.981073	6.81936	0.793296	36.0194	0.934229	41.696	0.95261	48.3478	0.996529	27.0856	0.991464	20.7271	0.967489	1.54072	0.515165	27.5127	0.900374	45.2461	0.992149	55.9648	0.989919	32.1015	0.965106	24.0785	0.972767	3.68911	0.771816	4.08026	0.954025	5.31814	0.748425	4.72483	0.749267	4.77416	0.827358	5.17661	0.866852
6733.33	2.74433	0.605175	26.5388	0.91222	32.1101	0.920809	26.4695	0.989949	25.1414	0.976514	32.1367	0.981073	6.59489	0.767183	36.5135	0.947044	41.696	0.95261	48.0084	0.989534	27.0856	0.991464	20.7271	0.967489	1.16965	0.39109	27.5127	0.900374	45.2461	0.992149	55.0554	0.973833	32.3377	0.97221	24.0785	0.972767	3.46553	0.72504	4.08026	0.954025	4.29442	0.604356	4.72483	0.749267	4.42112	0.766176	5.49931	0.920889
6766.67	2.74433	0.605175	26.5388	0.91222	32.1716	0.922571	26.0548	0.974439	25.1414	0.976514	32.4977	0.992095	6.14867	0.715275	36.5135	0.947044	41.696	0.95261	48.0084	0.989534	27.3188	1	20.7271	0.967489	1.54072	0.515165	27.5127	0.900374	45.2461	0.992149	55.9648	0.989919	32.5791	0.979467	24.0785	0.972767	3.68911	0.771816	3.62075	0.846585	5.31814	0.748425	4.72483	0.749267	4.42112	0.766176	5.17661	0.866852
6800	3.29175	0.725891	26.5786	0.913588	31.8936	0.9146	26.0815	0.975436	24.6796	0.958575	31.78	0.970185	6.14867	0.715275	36.1692	0.938115	41.696	0.95261	47.8211	0.985674	26.8584	0.983146	20.4063	0.952518	1.54072	0.515165	28.0249	0.917136	44.9271	0.985153	55.4043	0.980004	32.1015	0.965106	24.1365	0.97511	4.15244	0.868752	4.08026	0.954025	5.49425	0.773209	5.78269	0.917023	4.77416	0.827358	5.02916	0.842161
6833.33	2.74433	0.605175	26.9463	0.926226	32.1101	0.920809	26.6005	0.994848	25.1414	0.976514	31.7651	0.96973	6.59489	0.767183	36.5135	0.947044	41.696	0.95261	48.0983	0.991387	26.5286	0.971075	20.7271	0.967489	1.81738	0.607669	28.0249	0.917136	45.2461	0.992149	55.4043	0.980004	32.3377	0.97221	24.0785	0.972767	4.35268	0.910645	3.62075	0.846585	5.49425	0.773209	5.14428	0.815784	4.97105	0.861479	5.17661	0.866852
6866.67	2.94122	0.648594	26.5786	0.913588	32.1716	0.922571	25.9655	0.971097	24.9072	0.967419	32.3962	0.988996	7.25925	0.844469	35.7291	0.926701	41.696	0.95261	48.0983	0.991387	26.5286	0.971075	20.7271	0.967489	1.54072	0.515165	28.0249	0.917136	44.9271	0.985153	55.6848	0.984965	32.1015	0.965106	24.0785	0.972767	3.68911	0.771816	3.62075	0.846585	5.49425	0.773209	5.36881	0.85139	4.42112	0.766176	5.02916	0.842161
6900	3.29175	0.725891	26.5786	0.913588	32.1101	0.920809	25.9291	0.969737	24.9072	0.967419	32.1367	0.981073	6.81936	0.793296	35.7291	0.926701	41.696	0.95261	47.8211	0.985674	26.5286	0.971075	20.9802	0.979304	1.54072	0.515165	27.5935	0.903017	45.2461	0.992149	55.9648	0.989919	32.1015	0.965106	24.4418	0.987446	3.68911	0.771816	3.62075	0.846585	5.49425	0.773209	4.72483	0.749267	5.18975	0.899381	5.49931	0.920889
6933.33	3.29175	0.725891	26.5786	0.913588	32.1101	0.920809	25.9291	0.969737	24.9072	0.967419	32.1367	0.981073	7.25925	0.844469	36.1692	0.938115	41.9806	0.959113	47.8211	0.985674	26.7535	0.979304	20.9802	0.979304	1.81738	0.607669	28.38	0.928755	44.9271	0.985153	55.6842	0.984955	32.0718	0.964214	24.0785	0.972767	2.81241	0.588397	3.62075	0.846585	5.49425	0.773209	5.78269	0.917023	4.42112	0.766176	5.49931	0.920889
6966.67	2.56541	0.56572	26.9834	0.9275	32.1716	0.922571	26.0815	0.975436	24.6796	0.958575	32.1367	0.981073	6.81936	0.793296	35.7291	0.926701	41.696	0.95261	47.8211	0.985674	26.5286	0.971075	20.4063	0.952518	1.81738	0.607669	27.5935	0.903017	44.9271	0.985153	55.6848	0.984965	31.8358	0.957119	23.7744	0.960482	3.68911	0.771816	3.62075	0.846585	5.85934	0.824588	5.36881	0.85139	4.42112	0.766176	4.70654	0.788136
7000	2.94122	0.648594	26.9834	0.9275	31.8936	0.9146	26.0815	0.975436	25.2404	0.98036	32.1367	0.981073	6.81936	0.793296	35.7291	0.926701	41.9806	0.959113	47.8211	0.985674	27.0856	0.991464	20.6601	0.964365	1.81738	0.607669	28.0249	0.917136	45.2461	0.992149	55.6848	0.984965	32.1015	0.965106	24.0785	0.972767	4.35268	0.910645	3.62075	0.846585	5.49425	0.773209	5.36881	0.85139	4.77416	0.827358	5.97174	1
7033.33	2.45973	0.542416	26.9834	0.9275	32.1101	0.920809	26.4695	0.989949	25.1414	0.976514	31.4089	0.958855	7.25925	0.844469	36.5135	0.947044	41.696	0.95261	48.0704	0.990812	27.0856	0.991464	21.0961	0.984716	1.81738	0.607669	28.889	0.945412	45.2461	0.992149	55.9648	0.989919	32.0718	0.964214	24.388	0.985274	4.35268	0.910645	3.62075	0.846585	5.49425	0.773209	4.72483	0.749267	4.42112	0.766176	5.17661	0.866852
7066.67	2.56541	0.56572	27.025	0.92893	31.8936	0.9146	26.1941	0.979648	25.2404	0.98036	32.1367	0.981073	7.25925	0.844469	36.5654	0.948391	41.696	0.95261	47.8211	0.985674	26.5286	0.971075	20.9802	0.979304	1.81738	0.607669	27.5935	0.903017	45.2843	0.992985	55.6848	0.984965	31.8358	0.957119	24.0785	0.972767	4.35268	0.910645	3.62075	0.846585	5.49425	0.773209	4.26488	0.676328	4.77416	0.827358	5.49931	0.920889
7100	2.56541	0.56572	27.025	0.92893	31.9604	0.916516	26.0815	0.975436	24.6796	0.958575	32.0402	0.978126	6.81936	0.793296	36.5654	0.948391	41.4142	0.946171	47.5755	0.980611	26.5286	0.971075	20.4063	0.952518	1.81738	0.607669	27.5935	0.903017	44.3034	0.971475	55.4043	0.980004	31.8358	0.957119	24.1365	0.97511	4.15244	0.868752	4.08026	0.954025	5.85934	0.824588	5.36881	0.85139	5.39261	0.934536	4.91325	0.822751
7133.33	2.94122	0.648594	26.72	0.918448	31.7883	0.911579	26.6005	0.994848	25.1414	0.976514	32.0253	0.977671	7.25925	0.844469	36.5654	0.948391	41.696	0.95261	48.0084	0.989534	26.7535	0.979304	20.7271	0.967489	1.72844	0.577933	28.889	0.945412	45.2461	0.992149	55.6842	0.984955	32.0718	0.964214	24.703	0.997998	4.15244	0.868752	3.62075	0.846585	5.49425	0.773209	4.72483	0.749267	4.77416	0.827358	5.17661	0.866852
7166.67	2.56541	0.56572	27.7903	0.955236	32.1101	0.920809	26.1941	0.979648	25.1414	0.976514	32.1367	0.981073	7.25925	0.844469	36.5654	0.948391	41.696	0.95261	48.0084	0.989534	27.0856	0.991464	21.3486	0.996503	1.81738	0.607669	28.457	0.931274	45.2843	0.992985	55.9648	0.989919	32.1015	0.965106	24.388	0.985274	3.68911	0.771816	3.62075	0.846585	5.85934	0.824588	4.72483	0.749267	4.42112	0.766176	5.49931	0.920889
7200	2.56541	0.56572	27.4262	0.94272	31.8936	0.9146	26.6005	0.994848	24.9072	0.967419	32.1367	0.981073	6.81936	0.793296	37.0545	0.961078	41.696	0.95261	48.0983	0.991387	26.8584	0.983146	20.7271	0.967489	1.81738	0.607669	28.5352	0.933836	44.9271	0.985153	55.6848	0.984965	31.8358	0.957119	24.4418	0.987446	3.68911	0.771816	3.62075	0.846585	5.49425	0.773209	4.72483	0.749267	4.77416	0.827358	5.49931	0.920889
7233.33	2.94122	0.648594	27.025	0.92893	32.1101	0.920809	26.4695	0.989949	24.9072	0.967419	32.1367	0.981073	7.25925	0.844469	36.5654	0.948391	41.696	0.95261	47.8211	0.985674	26.8584	0.983146	20.9802	0.979304	1.81738	0.607669	28.889	0.945412	45.2843	0.992985	55.9648	0.989919	32.1015	0.965106	24.4418	0.987446	4.35268	0.910645	3.04641	0.712294	5.49425	0.773209	5.36881	0.85139	4.42112	0.766176	5.49931	0.920889
7266.67	2.36863	0.522327	26.7661	0.920031	31.6829	0.908558	26.0815	0.975436	24.6796	0.958575	31.78	0.970185	6.81936	0.793296	36.5654	0.948391	41.6988	0.952674	47.5755	0.980611	26.3099	0.963069	20.4063	0.952518	1.81738	0.607669	28.1019	0.919655	44.6128	0.978262	55.6848	0.984965	31.8703	0.958157	24.1365	0.97511	3.68911	0.771816	4.08026	0.954025	6.44127	0.906484	5.36881	0.85139	5.35917	0.928741	4.70654	0.788136
7300	2.94122	0.648594	26.7661	0.920031	32.1101	0.920809	26.4695	0.989949	24.9072	0.967419	32.3962	0.988996	6.83977	0.79567	37.0545	0.961078	41.9806	0.959113	47.5755	0.980611	26.5286	0.971075	20.7271	0.967489	1.81738	0.607669	28.1019	0.919655	45.2843	0.992985	55.6848	0.984965	32.1015	0.965106	24.4418	0.987446	3.68911	0.771816	3.62075	0.846585	5.85934	0.824588	4.72483	0.749267	5.35917	0.928741	5.17388	0.866395
7333.33	2.94122	0.648594	27.7903	0.955236	31.8936	0.9146	26.334	0.984881	25.1414	0.976514	32.1258	0.980741	7.25925	0.844469	37.0545	0.961078	41.9806	0.959113	48.0084	0.989534	27.0856	0.991464	20.7271	0.967489	2.16346	0.723389	28.1019	0.919655	45.6042	1	55.6842	0.984955	31.8358	0.957119	24.388	0.985274	4.77978	1	3.62075	0.846585	4.59083	0.64607	4.72483	0.749267	4.97105	0.861479	5.49931	0.920889
7366.67	2.56541	0.56572	27.8265	0.956482	32.1716	0.922571	26.4695	0.989949	24.9072	0.967419	32.4977	0.992095	6.81936	0.793296	36.7115	0.95218	41.9806	0.959113	47.7305	0.983807	26.8584	0.983146	20.7271	0.967489	1.81738	0.607669	28.1019	0.919655	45.2461	0.992149	55.6848	0.984965	32.1015	0.965106	24.0785	0.972767	4.35268	0.910645	3.62075	0.846585	5.49425	0.773209	4.72483	0.749267	5.77036	1	5.49931	0.920889
7400	3.45609	0.762131	27.8901	0.958666	32.3885	0.928792	26.6005	0.994848	25.1414	0.976514	32.4977	0.992095	6.39129	0.743499	37.0545	0.961078	41.696	0.95261	48.0084	0.989534	27.3188	1	20.7271	0.967489	2.43814	0.815232	28.9623	0.94781	45.2843	0.992985	55.9648	0.989919	32.1015	0.965106	24.703	0.997998	3.68911	0.771816	3.62075	0.846585	5.85934	0.824588	4.88247	0.774265	4.97105	0.861479	5.97174	1
7433.33	2.94122	0.648594	27.1655	0.933759	31.8936	0.9146	26.6005	0.994848	25.1414	0.976514	32.1367	0.981073	7.25925	0.844469	37.0545	0.961078	41.4142	0.946171	47.8211	0.985674	26.5286	0.971075	20.7271	0.967489	2.43814	0.815232	28.1019	0.919655	44.9271	0.985153	55.9648	0.989919	31.8358	0.957119	24.0785	0.972767	4.77978	1	3.62075	0.846585	6.15376	0.866023	5.78269	0.917023	4.97105	0.861479	5.49931	0.920889
7466.67	3.08025	0.679252	27.4694	0.944207	31.8936	0.9146	26.6005	0.994848	25.4771	0.989552	32.1367	0.981073	6.39129	0.743499	36.6216	0.949849	41.696	0.95261	48.3478	0.996529	26.5286	0.971075	20.7271	0.967489	1.81738	0.607669	28.1019	0.919655	45.2843	0.992985	55.6848	0.984965	31.8358	0.957119	24.0785	0.972767	3.68911	0.771816	3.04641	0.712294	5.85934	0.824588	5.36881	0.85139	5.39261	0.934536	5.17661	0.866852
7500	3.08025	0.679252	27.8265	0.956482	31.8936	0.9146	26.6005	0.994848	25.1414	0.976514	32.4977	0.992095	7.92703	0.922152	36.6216	0.949849	41.696	0.95261	48.0084	0.989534	26.5286	0.971075	20.7271	0.967489	1.86026	0.622009	28.9623	0.94781	45.2843	0.992985	55.6842	0.984955	31.8703	0.958157	24.0785	0.972767	4.15244	0.868752	3.62075	0.846585	5.85934	0.824588	5.36881	0.85139	4.97105	0.861479	5.78443	0.968634
7533.33	2.94122	0.648594	27.8265	0.956482	31.7883	0.911579	26.0548	0.974439	25.1414	0.976514	32.4977	0.992095	7.48635	0.870887	36.6216	0.949849	41.696	0.95261	48.0084	0.989534	27.3188	1	20.7271	0.967489	2.43814	0.815232	28.6085	0.936234	45.2461	0.992149	55.6842	0.984955	32.1015	0.965106	24.388	0.985274	3.68911	0.771816	3.62075	0.846585	5.85934	0.824588	5.36881	0.85139	4.42112	0.766176	5.49931	0.920889
7566.67	3.08025	0.679252	27.5641	0.94746	31.9604	0.916516	26.6005	0.994848	24.9072	0.967419	32.1367	0.981073	6.39129	0.743499	36.765	0.953567	41.4142	0.946171	48.0983	0.991387	27.0856	0.991464	20.7271	0.967489	2.43814	0.815232	28.1839	0.922337	45.2843	0.992985	55.6848	0.984965	31.6049	0.950179	24.4418	0.987446	4.15244	0.868752	3.62075	0.846585	6.51836	0.917333	5.78269	0.917023	5.39261	0.934536	4.70654	0.788136
7600	3.08025	0.679252	28.2261	0.970215	32.1101	0.920809	26.6005	0.994848	24.9072	0.967419	31.78	0.970185	7.04353	0.819375	36.765	0.953567	41.9806	0.959113	47.8211	0.985674	26.8584	0.983146	20.7271	0.967489	2.43814	0.815232	28.1839	0.922337	45.2843	0.992985	55.9648	0.989919	31.8358	0.957119	24.0785	0.972767	4.15244	0.868752	4.08026	0.954025	5.85934	0.824588	5.78269	0.917023	5.39261	0.934536	5.49931	0.920889
7633.33	3.45609	0.762131	28.2261	0.970215	31.5741	0.905436	26.6005	0.994848	25.1414	0.976514	31.7651	0.96973	7.92703	0.922152	37.1078	0.962459	41.696	0.95261	48.0084	0.989534	27.3188	1	20.9802	0.979304	1.86026	0.622009	28.9623	0.94781	45.6042	1	55.6842	0.984955	31.8358	0.957119	24.0785	0.972767	3.68911	0.771816	3.04641	0.712294	4.93505	0.694513	4.72483	0.749267	5.39261	0.934536	5.02916	0.842161
7666.67	3.08025	0.679252	27.5641	0.94746	31.8936	0.9146	26.1941	0.979648	25.1414	0.976514	32.4977	0.992095	7.48635	0.870887	36.765	0.953567	41.696	0.95261	47.8211	0.985674	26.5286	0.971075	20.7271	0.967489	1.86026	0.622009	28.6085	0.936234	45.2843	0.992985	55.9648	0.989919	32.1015	0.965106	24.7526	1	3.10829	0.650301	4.08026	0.954025	5.49425	0.773209	6.30594	1	4.42112	0.766176	5.49931	0.920889
7700	2.79695	0.616778	27.8671	0.957878	31.7883	0.911579	26.3212	0.9844	25.1414	0.976514	32.1367	0.981073	7.92703	0.922152	36.765	0.953567	41.9806	0.959113	48.0084	0.989534	27.0856	0.991464	20.7271	0.967489	2.11391	0.70682	28.9623	0.94781	45.2843	0.992985	55.6842	0.984955	32.1015	0.965106	24.7526	1	3.68911	0.771816	3.62075	0.846585	5.85934	0.824588	4.26488	0.676328	4.77416	0.827358	5.97174	1
7733.33	3.08025	0.679252	27.8671	0.957878	31.9604	0.916516	26.3212	0.9844	24.9072	0.967419	32.1258	0.980741	7.48635	0.870887	37.1078	0.962459	41.6988	0.952674	48.0084	0.989534	26.8584	0.983146	20.7271	0.967489	2.11391	0.70682	28.5388	0.933953	45.2461	0.992149	55.9648	0.989919	31.8358	0.957119	24.0785	0.972767	4.77978	1	3.04641	0.712294	6.51836	0.917333	5.36881	0.85139	4.42112	0.766176	5.02916	0.842161
7766.67	2.79695	0.616778	27.8671	0.957878	31.9604	0.916516	26.4695	0.989949	24.9072	0.967419	32.3962	0.988996	7.04353	0.819375	36.765	0.953567	41.4142	0.946171	47.4824	0.978691	26.5286	0.971075	21.3486	0.996503	1.86026	0.622009	28.6085	0.936234	45.2843	0.992985	55.6848	0.984965	32.1015	0.965106	24.0785	0.972767	4.35268	0.910645	4.08026	0.954025	6.51836	0.917333	5.14428	0.815784	4.42112	0.766176	5.02916	0.842161
7800	3.17256	0.699608	28.6247	0.983918	32.1101	0.920809	26.7383	1	25.1414	0.976514	32.3962	0.988996	7.04353	0.819375	37.6862	0.97746	41.696	0.95261	48.2605	0.994729	27.0856	0.991464	20.7271	0.967489	2.16346	0.723389	29.4657	0.964287	45.2461	0.992149	55.9648	0.989919	32.3377	0.97221	24.388	0.985274	4.15244	0.868752	4.08026	0.954025	6.51836	0.917333	5.36881	0.85139	5.77036	1	5.64903	0.945961
7833.33	3.45609	0.762131	28.2641	0.971522	31.7883	0.911579	26.0548	0.974439	25.1414	0.976514	31.7651	0.96973	7.25925	0.844469	37.5921	0.975021	41.696	0.95261	48.0084	0.989534	27.3188	1	20.7271	0.967489	1.86026	0.622009	29.9012	0.978539	45.2843	0.992985	55.6172	0.983771	31.8358	0.957119	24.388	0.985274	2.81241	0.588397	3.62075	0.846585	4.93505	0.694513	5.78269	0.917023	4.42112	0.766176	5.49931	0.920889
7866.67	3.65391	0.805754	28.2641	0.971522	31.8936	0.9146	26.6005	0.994848	25.1414	0.976514	32.3962	0.988996	7.04353	0.819375	37.2504	0.966156	41.4142	0.946171	47.8211	0.985674	26.5286	0.971075	21.3486	0.996503	2.16346	0.723389	28.6867	0.938794	45.6042	1	55.6842	0.984955	31.8703	0.958157	24.0785	0.972767	4.15244	0.868752	3.62075	0.846585	5.49425	0.773209	5.36881	0.85139	5.77036	1	4.84292	0.810974
7900	3.08025	0.679252	27.9618	0.961133	31.5741	0.905436	26.6005	0.994848	25.1414	0.976514	32.1367	0.981073	7.92703	0.922152	37.5921	0.975021	41.4142	0.946171	48.0704	0.990812	26.8584	0.983146	20.7271	0.967489	2.11391	0.70682	29.4657	0.964287	44.9271	0.985153	55.6842	0.984955	32.1015	0.965106	24.0785	0.972767	3.68911	0.771816	4.08026	0.954025	5.85934	0.824588	4.72483	0.749267	5.39261	0.934536	5.49931	0.920889
7933.33	3.45609	0.762131	28.2641	0.971522	31.5741	0.905436	26.4695	0.989949	24.9072	0.967419	31.6696	0.966815	7.49293	0.871653	37.5921	0.975021	41.137	0.93984	47.8211	0.985674	26.5286	0.971075	20.7271	0.967489	2.11391	0.70682	29.1133	0.952752	45.2843	0.992985	55.6842	0.984955	31.8358	0.957119	24.0785	0.972767	4.35268	0.910645	3.54296	0.828395	4.93505	0.694513	5.14428	0.815784	5.35917	0.928741	5.49931	0.920889
7966.67	3.27501	0.7222	27.9618	0.961133	31.7883	0.911579	26.6005	0.994848	25.1414	0.976514	32.4977	0.992095	7.49293	0.871653	38.0271	0.986302	41.696	0.95261	48.0084	0.989534	27.3188	1	20.7271	0.967489	2.43814	0.815232	29.1133	0.952752	45.2843	0.992985	55.6842	0.984955	32.3377	0.97221	24.388	0.985274	4.15244	0.868752	3.62075	0.846585	5.85934	0.824588	4.72483	0.749267	4.97105	0.861479	5.49931	0.920889
8000	3.27501	0.7222	27.9618	0.961133	32.1101	0.920809	26.0548	0.974439	25.1414	0.976514	32.1258	0.980741	7.92703	0.922152	38.0271	0.986302	41.696	0.95261	48.0084	0.989534	27.3188	1	21.0535	0.982727	2.11391	0.70682	29.4657	0.964287	45.2843	0.992985	56.2481	0.99493	32.3377	0.97221	24.4452	0.987583	4.35268	0.910645	3.62075	0.846585	6.51836	0.917333	5.36881	0.85139	4.42112	0.766176	5.97174	1
8033.33	3.6166	0.797527	28.2641	0.971522	31.7883	0.911579	26.4706	0.989988	25.1414	0.976514	32.7567	1	7.92703	0.922152	38.0746	0.987534	41.696	0.95261	48.0084	0.989534	27.3188	1	21.4235	1	2.11391	0.70682	29.1133	0.952752	45.2843	0.992985	55.9674	0.989965	32.3377	0.97221	24.703	0.997998	4.15244	0.868752	4.08026	0.954025	6.51836	0.917333	5.36881	0.85139	4.97105	0.861479	5.97174	1
8066.67	3.27501	0.7222	27.9618	0.961133	32.1716	0.922571	26.6005	0.994848	25.1414	0.976514	32.1367	0.981073	7.48635	0.870887	38.5105	0.99884	41.696	0.95261	48.3478	0.996529	27.3188	1	20.7271	0.967489	1.86026	0.622009	29.6161	0.969209	45.2843	0.992985	55.6842	0.984955	32.3377	0.97221	24.703	0.997998	4.15244	0.868752	3.62075	0.846585	6.51836	0.917333	4.72483	0.749267	4.97105	0.861479	5.49931	0.920889
8100	3.27501	0.7222	28.0042	0.962588	31.3658	0.899463	26.1941	0.979648	25.4109	0.98698	32.1367	0.981073	7.48635	0.870887	38.0746	0.987534	41.4142	0.946171	47.7305	0.983807	26.5286	0.971075	20.4063	0.952518	2.11391	0.70682	28.6867	0.938794	45.2843	0.992985	55.6842	0.984955	32.1015	0.965106	24.7526	1	3.68911	0.771816	4.08026	0.954025	5.49425	0.773209	5.36881	0.85139	4.77416	0.827358	5.38227	0.901291
8133.33	3.6166	0.797527	28.6602	0.985137	31.3658	0.899463	26.4695	0.989949	25.1414	0.976514	32.1367	0.981073	7.48635	0.870887	38.0746	0.987534	41.137	0.93984	47.8211	0.985674	27.1238	0.992861	21.3486	0.996503	2.11391	0.70682	29.4657	0.964287	45.2461	0.992149	55.9648	0.989919	31.8358	0.957119	24.4418	0.987446	4.77978	1	4.08026	0.954025	4.93505	0.694513	4.72483	0.749267	4.97105	0.861479	4.70654	0.788136
8166.67	3.6166	0.797527	28.3063	0.972972	31.7883	0.911579	26.0548	0.974439	25.4109	0.98698	32.4977	0.992095	7.04353	0.819375	38.0746	0.987534	41.4142	0.946171	48.0084	0.989534	27.0856	0.991464	20.7271	0.967489	2.11391	0.70682	29.1133	0.952752	45.2843	0.992985	55.6842	0.984955	32.0718	0.964214	24.388	0.985274	3.68911	0.771816	4.08026	0.954025	5.31814	0.748425	4.72483	0.749267	5.39261	0.934536	5.17661	0.866852
8200	3.6166	0.797527	28.0042	0.962588	32.1101	0.920809	26.7383	1	25.1414	0.976514	32.3962	0.988996	7.92703	0.922152	37.7339	0.978698	41.4216	0.946342	48.0084	0.989534	27.0856	0.991464	20.7271	0.967489	2.11391	0.70682	29.6161	0.969209	45.2843	0.992985	55.9648	0.989919	32.3377	0.97221	24.388	0.985274	3.60912	0.75508	4.08026	0.954025	4.93505	0.694513	5.36881	0.85139	4.97105	0.861479	5.49931	0.920889
8233.33	3.98993	0.879854	28.3063	0.972972	32.1716	0.922571	26.334	0.984881	25.1414	0.976514	31.78	0.970185	8.59623	1	38.5105	0.99884	41.137	0.93984	48.0084	0.989534	26.7535	0.979304	21.3059	0.994508	1.86026	0.622009	29.6161	0.969209	45.2461	0.992149	55.9648	0.989919	31.8358	0.957119	24.0785	0.972767	3.68911	0.771816	3.04641	0.712294	6.51836	0.917333	4.88247	0.774265	4.97105	0.861479	5.49931	0.920889
8266.67	3.27501	0.7222	28.3063	0.972972	31.8936	0.9146	26.6005	0.994848	24.9072	0.967419	32.7567	1	8.13836	0.946735	37.7339	0.978698	41.137	0.93984	47.7305	0.983807	26.8584	0.983146	20.7271	0.967489	1.86026	0.622009	29.6161	0.969209	45.6042	1	55.9648	0.989919	32.1015	0.965106	24.388	0.985274	4.15244	0.868752	4.08026	0.954025	5.49425	0.773209	5.14428	0.815784	5.35917	0.928741	5.49931	0.920889
8300	3.98993	0.879854	28.6998	0.986499	32.1101	0.920809	26.0548	0.974439	25.4109	0.98698	32.1367	0.981073	8.59623	1	37.7339	0.978698	41.4142	0.946171	48.0084	0.989534	26.7535	0.979304	21.0535	0.982727	2.11391	0.70682	29.6161	0.969209	45.2843	0.992985	55.9648	0.989919	32.1015	0.965106	24.1297	0.974838	3.10829	0.650301	4.08026	0.954025	5.85934	0.824588	5.36881	0.85139	5.39261	0.934536	5.38227	0.901291
8333.33	3.98993	0.879854	28.6998	0.986499	31.8936	0.9146	26.6005	0.994848	25.1414	0.976514	32.1367	0.981073	7.70094	0.89585	37.7339	0.978698	41.137	0.93984	48.0084	0.989534	26.5286	0.971075	20.7271	0.967489	2.76182	0.923459	29.6161	0.969209	45.2461	0.992149	55.9648	0.989919	32.1015	0.965106	24.4948	0.989588	3.68911	0.771816	3.04641	0.712294	5.49425	0.773209	5.36881	0.85139	4.42112	0.766176	5.49931	0.920889
8366.67	3.78246	0.834101	28.6998	0.986499	31.6829	0.908558	26.1941	0.979648	25.2404	0.98036	32.1367	0.981073	7.04353	0.819375	37.7339	0.978698	41.137	0.93984	47.8211	0.985674	26.5286	0.971075	21.3486	0.996503	1.86026	0.622009	29.1879	0.955193	44.9271	0.985153	55.9648	0.989919	31.8358	0.957119	24.4418	0.987446	3.68911	0.771816	3.54296	0.828395	5.85934	0.824588	4.72483	0.749267	5.77036	1	4.70654	0.788136
8400	3.78246	0.834101	28.6998	0.986499	31.9604	0.916516	26.6005	0.994848	25.1414	0.976514	32.1367	0.981073	8.16742	0.950116	38.5552	1	41.137	0.93984	47.7305	0.983807	26.5286	0.971075	20.7271	0.967489	2.11391	0.70682	29.6161	0.969209	45.2843	0.992985	55.6848	0.984965	32.1015	0.965106	24.7526	1	4.15244	0.868752	4.08026	0.954025	5.85934	0.824588	5.36881	0.85139	4.97105	0.861479	5.31247	0.889602
8433.33	3.65391	0.805754	28.6998	0.986499	31.6829	0.908558	26.0548	0.974439	25.1414	0.976514	31.4089	0.958855	8.59623	1	37.7857	0.980042	41.137	0.93984	48.0084	0.989534	26.5286	0.971075	20.7271	0.967489	2.38342	0.796934	29.6161	0.969209	45.6042	1	55.9648	0.989919	31.8358	0.957119	24.0785	0.972767	4.15244	0.868752	3.62075	0.846585	6.15376	0.866023	4.72483	0.749267	5.35917	0.928741	5.02916	0.842161
8466.67	3.27501	0.7222	28.0506	0.964182	31.6829	0.908558	26.6005	0.994848	24.9072	0.967419	32.1367	0.981073	7.04353	0.819375	37.7857	0.980042	40.7945	0.932014	47.8211	0.985674	26.8584	0.983146	21.0275	0.981511	1.86026	0.622009	29.6161	0.969209	44.9271	0.985153	55.6848	0.984965	31.8703	0.958157	24.0785	0.972767	4.15244	0.868752	4.08026	0.954025	5.85934	0.824588	5.36881	0.85139	5.39261	0.934536	4.70654	0.788136
8500	3.27501	0.7222	29.0926	1	32.1101	0.920809	26.0548	0.974439	25.1414	0.976514	32.1367	0.981073	8.16742	0.950116	37.7857	0.980042	41.4216	0.946342	48.0084	0.989534	27.3188	1	20.7271	0.967489	1.86026	0.622009	30.1171	0.985605	45.2843	0.992985	55.9674	0.989965	31.8358	0.957119	24.4452	0.987583	4.77978	1	4.08026	0.954025	7.10577	1	4.72483	0.749267	4.42112	0.766176	5.97174	1
8533.33	4.53477	1	29.0926	1	31.5741	0.905436	26.4706	0.989988	25.1414	0.976514	32.1367	0.981073	8.59623	1	38.5552	1	41.4216	0.946342	48.0084	0.989534	27.3188	1	21.4235	1	2.11391	0.70682	30.557	1	45.2843	0.992985	55.9648	0.989919	32.0718	0.964214	24.703	0.997998	4.15244	0.868752	3.62075	0.846585	5.85934	0.824588	4.26488	0.676328	4.97105	0.861479	5.49931	0.920889
	4.53477		29.0926		34.8717		26.7383		25.7461		32.7567		8.59623		38.5552		43.7703		48.5162		27.3188		21.4235		2.99073		30.557		45.6042		56.5347		33.2621		24.7526		4.77978		4.27689		7.10577		6.30594		5.77036		5.97174
