# Supplementary material for: Parallel and High Throughput Reaction Monitoring with Computer Vision
Source: Angew Chem Int Ed Engl. 2024 Oct 31;64(1):e202413395. doi: 10.1002/anie.202413395 (PMC11701362; doi:10.1002/anie.202413395)
Supplement: Supplementary file 2 — Supporting Information [file ANIE-64-e202413395-s002.zip › Supporting Info - Machine readable data part 1/Figure 7 - investigating camera lenses for well plate filming/Supplement - band-pass filters/AMcf_CV28/AMcf_CV28.xlsx]

## Sheet: Delta_e vs time
	0	0	1	1	2	2	3	3	4	4	5	5	6	6	7	7	8	8	9	9	10	10	11	11	12	12	13	13	14	14	15	15	16	16	17	17	18	18	19	19	20	20	21	21	22	22	23	23
Time	delta e	norm	delta e	norm	delta e	norm	delta e	norm	delta e	norm	delta e	norm	delta e	norm	delta e	norm	delta e	norm	delta e	norm	delta e	norm	delta e	norm	delta e	norm	delta e	norm	delta e	norm	delta e	norm	delta e	norm	delta e	norm	delta e	norm	delta e	norm	delta e	norm	delta e	norm	delta e	norm	delta e	norm
0	0	0	0	0	0	0	0	0	0	0	0	0	0	0	0	0	0	0	0	0	0	0	0	0	0	0	0	0	0	0	0	0	0	0	0	0	0	0	0	0	0	0	0	0	0	0	0	0
33.3333	0.425961	0.0198337	0.564458	0.0130164	1.00295	0.0352935	0	0	0.243862	0.0120175	1.96106	0.134171	0.389464	0.0162948	0.482677	0.0106205	1.17006	0.0322172	0.675824	0.0241661	1.25508	0.0557007	0.586779	0.0349673	1.48207	0.0774962	0.689775	0.0180364	0.748095	0.0199659	1.47946	0.0452559	0.368626	0.0153655	0.304917	0.0177459	0.432068	0.177779	1.15285	0.638614	1.14478	0.493152	0.273641	0.188432	1.26904	0.754706	0	0
66.6667	1.88016	0.0875441	0.638772	0.0147301	0.395904	0.0139317	0	0	0.610907	0.0301054	0.832148	0.0569335	1.01797	0.0425908	0.964088	0.0212132	1.17006	0.0322172	0.564398	0.0201817	1.42037	0.063036	1.74262	0.103846	0.759536	0.0397155	1.61475	0.0422229	1.12051	0.0299052	2.22368	0.0680212	1.32782	0.055348	0.234972	0.0136751	0	0	1.15285	0.638614	0.376353	0.162127	0.273641	0.188432	0.254059	0.151091	0.974829	0.653247
100	0.946076	0.0440513	0.638772	0.0147301	0.684302	0.0240803	0.250769	0.0107954	1.69629	0.083593	0.976593	0.066816	1.01797	0.0425908	0.967593	0.0212903	0.719761	0.0198183	0.564398	0.0201817	0.498011	0.0221018	1.9105	0.113851	1.48207	0.0774962	0.689775	0.0180364	1.49184	0.0398158	2.4205	0.0740416	1.32782	0.055348	0.406424	0.0236535	0.432068	0.177779	1.15285	0.638614	0.376353	0.162127	1.04731	0.721184	0	0	0	0
133.333	2.01957	0.0940352	0.564458	0.0130164	1.74185	0.061295	0.250769	0.0107954	1.20569	0.0594159	1.46355	0.100132	0.389464	0.0162948	1.94427	0.0427805	0.506494	0.0139461	1.35023	0.0482815	1.42037	0.063036	1.23588	0.0736483	1.68251	0.087977	0.689775	0.0180364	2.23131	0.0595516	2.53351	0.0774985	0.737741	0.0307515	1.20797	0.0703029	0.563818	0.231989	1.15285	0.638614	0	0	1.4522	1	0.312274	0.185712	1.22562	0.821309
166.667	2.01957	0.0940352	1.24746	0.0287665	0.684302	0.0240803	1.42608	0.0613917	1.03302	0.050907	1.53233	0.104838	1.01797	0.0425908	1.57765	0.0347137	0.827567	0.0227867	0.43707	0.0156287	1.6064	0.0712923	2.47599	0.147549	1.19586	0.0625303	0.689775	0.0180364	2.59947	0.0693773	3.1619	0.0967206	1.28744	0.0536645	0.469337	0.027315	0.635739	0.261582	0.515554	0.285588	1.32725	0.571759	0.273641	0.188432	0.312274	0.185712	0	0
200	2.01957	0.0940352	0.912694	0.0210468	0.675404	0.0237672	0.500829	0.0215603	1.20569	0.0594159	2.31135	0.158137	1.72013	0.0719684	1.42636	0.0313847	0.827567	0.0227867	1.76948	0.0632731	1.63457	0.0725423	1.73311	0.103279	0.630148	0.0329499	0.689775	0.0180364	2.59947	0.0693773	1.9685	0.0602154	0.737741	0.0307515	1.16207	0.0676311	0.563818	0.231989	1.15285	0.638614	0.436708	0.188127	0.273641	0.188432	0	0	1.22562	0.821309
233.333	1.88016	0.0875441	0.875212	0.0201825	2.06224	0.0725695	0.250769	0.0107954	1.41984	0.0699696	2.58121	0.1766	0.587544	0.0245822	1.45478	0.0320101	0.827567	0.0227867	0.57917	0.0207099	1.80651	0.0801733	1.98424	0.118245	0.420679	0.0219969	1.6205	0.0423732	2.92359	0.0780278	2.29405	0.0701735	1.58463	0.0660527	0.528903	0.0307816	0.563818	0.231989	0.583077	0.322992	0.376353	0.162127	0.466718	0.321386	1.41015	0.838627	0	0
266.667	2.01957	0.0940352	0.564458	0.0130164	1.68225	0.0591978	0.250769	0.0107954	1.41984	0.0699696	3.05588	0.209076	0.780804	0.032668	1.45478	0.0320101	1.17006	0.0322172	1.76948	0.0632731	1.85831	0.0824719	2.59159	0.154438	1.19586	0.0625303	1.13959	0.0297983	2.55848	0.0682834	3.7959	0.116114	1.5837	0.0660136	0.733147	0.0426685	0.563818	0.231989	1.481	0.820387	0.757437	0.326292	0.273641	0.188432	0.312274	0.185712	0	0
300	2.01957	0.0940352	0.458565	0.0105745	2.7125	0.0954519	0.500829	0.0215603	1.93132	0.0951749	3.69196	0.252595	0.389464	0.0162948	1.45478	0.0320101	1.17006	0.0322172	1.76948	0.0632731	2.01627	0.0894821	2.81745	0.167897	0	0	2.27425	0.0594675	2.96658	0.0791752	2.69326	0.0823851	1.29672	0.0540516	1.72096	0.100158	0.563818	0.231989	0.583077	0.322992	0.751582	0.32377	1.04731	0.721184	0.312274	0.185712	0.974829	0.653247
333.333	0.558546	0.0260071	0.564458	0.0130164	2.01623	0.0709502	0.500829	0.0215603	2.35507	0.116058	3.90499	0.26717	0.389464	0.0162948	1.45478	0.0320101	1.17006	0.0322172	0.536685	0.0191908	2.45392	0.108905	3.33916	0.198987	1.52462	0.0797212	1.6205	0.0423732	2.59947	0.0693773	3.33757	0.102094	1.5837	0.0660136	1.76914	0.102962	0.563818	0.231989	1.481	0.820387	1.06219	0.457576	1.04731	0.721184	1.13065	0.672406	0.974829	0.653247
366.667	1.64694	0.0766852	0.638772	0.0147301	3.77416	0.132811	1.83598	0.0790375	2.57313	0.126803	4.52194	0.30938	0.389464	0.0162948	0.967593	0.0212903	2.22173	0.0611743	1.76948	0.0632731	1.9755	0.0876731	4.00388	0.238599	1.19586	0.0625303	2.27425	0.0594675	2.55848	0.0682834	4.53505	0.138725	1.29672	0.0540516	0.936261	0.0544895	1.14887	0.472716	1.481	0.820387	0.376353	0.162127	0.760445	0.523649	0.312274	0.185712	1.22562	0.821309
400	1.88016	0.0875441	0.638772	0.0147301	4.02379	0.141596	0.750184	0.0322949	2.97889	0.146799	5.38093	0.36815	0.587544	0.0245822	0.967593	0.0212903	2.22173	0.0611743	0.57917	0.0207099	2.83446	0.125794	4.00388	0.238599	0.422918	0.022114	0.994097	0.0259939	2.92359	0.0780278	3.7478	0.114643	1.5837	0.0660136	1.91715	0.111576	0.432068	0.177779	1.15285	0.638614	0.436708	0.188127	0.760445	0.523649	0.312274	0.185712	0.29206	0.195713
433.333	0	0	0.787202	0.0181529	3.39728	0.119549	0.750184	0.0322949	3.24038	0.159685	5.61058	0.383862	0.389464	0.0162948	0.482677	0.0106205	2.32925	0.0641351	0.940391	0.0336264	1.9755	0.0876731	4.30614	0.256611	0	0	1.6205	0.0423732	2.96658	0.0791752	3.85389	0.117888	1.26426	0.0526984	2.11997	0.123381	0.432068	0.177779	1.15285	0.638614	0.751582	0.32377	0.760445	0.523649	0.254795	0.151529	0.350919	0.235156
466.667	0.558546	0.0260071	0.998114	0.0230166	3.72617	0.131122	1.64193	0.0706838	3.80047	0.187286	6.44681	0.441075	0.587544	0.0245822	0.967593	0.0212903	2.57355	0.0708618	0.815473	0.0291596	2.52506	0.112062	4.60944	0.274685	0	0	0.689775	0.0180364	2.96658	0.0791752	4.06612	0.12438	1.62302	0.067653	1.4008	0.0815253	0.635739	0.261582	1.15285	0.638614	1.06219	0.457576	1.04731	0.721184	0.312274	0.185712	0	0
500	1.64694	0.0766852	0	0	5.47686	0.192728	1.867	0.080373	4.29115	0.211467	6.67012	0.456353	0.851685	0.0356336	0.548374	0.0120661	3.71324	0.102242	0.723303	0.0258638	2.70517	0.120056	5.05274	0.301103	1.19586	0.0625303	2.73523	0.0715215	3.33266	0.0889455	5.16503	0.157995	1.10049	0.045872	2.32754	0.13546	0	0	0.824419	0.456681	0.376353	0.162127	0.273641	0.188432	0.312274	0.185712	0.196629	0.131764
533.333	0.308091	0.0143454	0.468196	0.0107966	4.77226	0.167934	2.02592	0.0872145	4.75559	0.234355	7.5118	0.513938	0.587544	0.0245822	0.482677	0.0106205	3.71324	0.102242	1.11447	0.0398512	2.94708	0.130792	5.27365	0.314267	0.555451	0.0290441	0.994097	0.0259939	3.33266	0.0889455	5.16503	0.157995	1.45392	0.060604	2.75198	0.160163	0.563818	0.231989	0.824419	0.456681	0.751582	0.32377	0.883283	0.608236	1.03628	0.616286	1.22562	0.821309
566.667	1.11656	0.0519894	1.85455	0.0427661	5.09691	0.179358	1.2468	0.0536739	5.21767	0.257126	8.13139	0.556329	1.03531	0.0433163	0.667672	0.0146911	3.71324	0.102242	1.11447	0.0398512	2.94708	0.130792	5.49407	0.327402	0	0	0.994097	0.0259939	3.69772	0.0986884	5.58609	0.170875	1.45392	0.060604	2.08223	0.121184	0.432068	0.177779	1.15285	0.638614	1.06219	0.457576	0.760445	0.523649	0	0	1.22562	0.821309
600	1.03937	0.0483951	2.23798	0.0516079	5.74458	0.20215	2.3288	0.100253	5.65282	0.27857	8.55551	0.585347	1.03531	0.0433163	2.22899	0.0490454	4.50359	0.124005	2.34633	0.0838998	3.18833	0.141498	6.72535	0.400777	0	0	0.689775	0.0180364	4.06175	0.108404	4.16831	0.127506	1.5435	0.064338	2.08223	0.121184	1.12426	0.462589	1.80524	1	1.06219	0.457576	1.04731	0.721184	0.312274	0.185712	0.196629	0.131764
633.333	0.806315	0.0375437	2.62592	0.0605539	6.13569	0.215913	2.69216	0.115896	5.22905	0.257686	8.96363	0.613269	1.03531	0.0433163	1.09857	0.0241722	5.09761	0.140361	1.14651	0.0409968	3.82669	0.169829	6.72535	0.400777	0.558767	0.0292174	2.27425	0.0594675	3.69772	0.0986884	5.16503	0.157995	1.5435	0.064338	1.86299	0.108424	0.635739	0.261582	1.15285	0.638614	0.436708	0.188127	1.04731	0.721184	1.13065	0.672406	1.22562	0.821309
666.667	0.642624	0.0299219	3.40726	0.0785717	7.09653	0.249724	2.9205	0.125725	6.17537	0.304321	9.79501	0.67015	0.851685	0.0356336	1.5552	0.0342197	5.44246	0.149856	2.44319	0.0873634	3.6689	0.162826	6.8501	0.408211	0.558767	0.0292174	0.994097	0.0259939	4.06175	0.108404	4.38424	0.134111	1.5435	0.064338	2.32285	0.135187	0.432068	0.177779	0	0	0.848523	0.36553	0.546412	0.376264	0.368352	0.219062	0	0
700	0.642624	0.0299219	5.34475	0.12325	8.19531	0.28839	2.53981	0.109337	6.36706	0.313767	10.1993	0.697812	1.03531	0.0433163	2.0187	0.0444183	6.92862	0.190777	2.00026	0.0715252	3.90823	0.173448	7.28163	0.433927	0.422918	0.022114	2.27425	0.0594675	5.44839	0.145412	5.70259	0.174439	1.5435	0.064338	2.82839	0.16461	0.635739	0.261582	1.15285	0.638614	0.299469	0.129007	0.466718	0.321386	1.41015	0.838627	1.22562	0.821309
733.333	0.642624	0.0299219	4.18994	0.0966204	7.80357	0.274604	2.78161	0.119747	7.07568	0.348688	10.8115	0.739696	1.17251	0.0490566	1.90892	0.0420027	6.55512	0.180493	2.44319	0.0873634	4.85981	0.215679	7.71135	0.459535	0	0	0.689775	0.0180364	4.78681	0.127755	5.58609	0.170875	1.5435	0.064338	3.05472	0.177782	0.635739	0.261582	0.824419	0.456681	1.06219	0.457576	0.273641	0.188432	0	0	0.196629	0.131764
766.667	0.728716	0.0339305	5.0502	0.116458	8.50984	0.299458	2.59321	0.111636	7.74464	0.381654	11.2175	0.767476	2.02267	0.0846266	2.48405	0.0546575	6.89553	0.189866	1.62846	0.0582305	4.62242	0.205143	8.13926	0.485035	0	0	0.689775	0.0180364	4.42478	0.118093	5.58609	0.170875	1.86293	0.077653	2.69598	0.156904	0.432068	0.177779	1.15285	0.638614	1.06219	0.457576	1.3546	0.932787	0	0	0.974829	0.653247
800	0.941749	0.0438498	5.43681	0.125373	8.50984	0.299458	2.86321	0.123259	8.40938	0.414413	11.8235	0.808935	1.52422	0.063772	3.54456	0.0779923	7.57458	0.208563	2.86162	0.102326	4.85923	0.215653	8.56534	0.510426	0.555451	0.0290441	0.495846	0.0129655	4.78681	0.127755	4.79785	0.146764	2.01235	0.0838815	3.2357	0.188314	1.11831	0.460142	1.15285	0.638614	1.06219	0.457576	0.466718	0.321386	0	0	0	0
833.333	0.932096	0.0434003	6.20826	0.143163	9.45121	0.332584	3.29848	0.141997	8.85341	0.436294	12.8457	0.878872	1.52422	0.063772	5.39154	0.118632	7.99774	0.220215	1.87678	0.0671098	5.45099	0.241915	8.77771	0.523081	0.555451	0.0290441	0.689775	0.0180364	6.16831	0.164626	5.58609	0.170875	1.98777	0.0828566	3.68874	0.214681	0.432068	0.177779	1.15285	0.638614	0	0	0.466718	0.321386	0	0	0.196629	0.131764
866.667	1.00013	0.0465681	6.20826	0.143163	9.83784	0.34619	3.98378	0.171499	9.7306	0.479522	12.8253	0.877475	2.52344	0.105578	4.33892	0.095471	7.99774	0.220215	3.08134	0.110183	5.09542	0.226135	9.1661	0.546226	1.68251	0.087977	0.689775	0.0180364	6.60583	0.176303	5.70259	0.174439	2.01235	0.0838815	3.68874	0.214681	2.21991	0.913409	1.15285	0.638614	0.848523	0.36553	0.273641	0.188432	0.254795	0.151529	0.974829	0.653247
900	1.00013	0.0465681	6.82177	0.15731	10.2267	0.359873	3.77013	0.162301	10.8057	0.5325	13.2232	0.904698	2.52344	0.105578	5.25761	0.115685	9.00494	0.247948	3.30599	0.118215	5.56596	0.247018	9.83272	0.585952	1.68251	0.087977	0.387393	0.0101297	6.88511	0.183757	6.01141	0.183885	2.67857	0.111652	3.34375	0.194603	0.432068	0.177779	1.15285	0.638614	0.436708	0.188127	1.04731	0.721184	0.312274	0.185712	0.974829	0.653247
933.333	2.57947	0.120106	8.19661	0.189014	10.5358	0.370752	4.8858	0.21033	11.0273	0.543424	14.0365	0.960345	3.07227	0.128541	5.71441	0.125736	9.33949	0.257159	3.30599	0.118215	5.53608	0.245692	10.01	0.596516	2.19933	0.115001	0	0	6.96233	0.185818	5.70259	0.174439	2.23383	0.0931134	3.89623	0.226757	0.563818	0.231989	1.15285	0.638614	0.376353	0.162127	0.273641	0.188432	1.26904	0.754706	1.22562	0.821309
966.667	1.7252	0.080329	8.57499	0.19774	10.9245	0.38443	5.12323	0.220552	11.676	0.575391	13.8347	0.946535	3.02408	0.126525	6.72524	0.147978	9.75772	0.268675	2.63172	0.0941049	6.83465	0.303322	10.4065	0.620146	0.555451	0.0290441	0.387393	0.0101297	6.58222	0.175673	5.70259	0.174439	2.49083	0.103826	4.13957	0.240919	0.563818	0.231989	1.481	0.820387	1.06219	0.457576	0.466718	0.321386	0.312274	0.185712	0.974829	0.653247
1000	2.11551	0.0985027	9.40684	0.216922	12.646	0.445006	5.59624	0.240914	12.7936	0.630468	14.0199	0.959206	3.07227	0.128541	7.17476	0.157869	10.0896	0.277813	3.76591	0.134661	7.0639	0.313497	10.8465	0.646366	0.555451	0.0290441	0.493475	0.0129035	7.67323	0.204791	5.82899	0.178305	2.23383	0.0931134	4.36416	0.25399	0.635739	0.261582	0.583077	0.322992	1.32725	0.571759	1.04731	0.721184	0	0	0	0
1033.33	2.11551	0.0985027	9.15965	0.211222	12.646	0.445006	6.30113	0.27126	12.9516	0.638252	14.0319	0.960028	3.57515	0.149581	7.62276	0.167727	10.7516	0.296042	2.88456	0.103146	7.29272	0.323651	10.8287	0.645302	1.10764	0.0579177	0.560716	0.0146617	6.99964	0.186813	5.82899	0.178305	2.49083	0.103826	5.15358	0.299933	0	0	1.15285	0.638614	0.299469	0.129007	0.760445	0.523649	0.312274	0.185712	0.974829	0.653247
1066.67	2.51369	0.117042	9.90623	0.228438	12.8251	0.451311	7.33147	0.315615	13.2066	0.650818	14.0199	0.959206	3.52359	0.147423	8.51408	0.187339	12.2141	0.33631	4.23525	0.151444	7.19392	0.319267	11.7036	0.697442	2.19933	0.115001	0.560716	0.0146617	6.99964	0.186813	4.59561	0.140577	2.73163	0.113863	4.58821	0.267029	0	0	1.15285	0.638614	1.32725	0.571759	1.04731	0.721184	0	0	0.974829	0.653247
1100	3.40277	0.15844	10.278	0.237011	11.8902	0.418412	7.95618	0.342508	14.4188	0.710557	14.0319	0.960028	4.02145	0.168253	10.4376	0.229663	11.4948	0.316505	4.32367	0.154606	7.62527	0.33841	12.3194	0.734136	2.19933	0.115001	0.984612	0.0257459	7.29365	0.19466	5.82899	0.178305	2.97291	0.123921	4.84943	0.282232	0.635739	0.261582	0.824419	0.456681	0.522647	0.225148	1.04731	0.721184	0.312274	0.185712	0.974829	0.653247
1133.33	3.81284	0.177534	11.0864	0.255652	11.8902	0.418412	7.95712	0.342549	14.834	0.731015	14.0319	0.960028	4.07552	0.170515	10.9893	0.241803	11.8224	0.325526	4.47221	0.159917	7.85455	0.348586	12.0739	0.71951	1.65663	0.0866239	0.984612	0.0257459	7.70823	0.205725	4.72086	0.144408	2.97291	0.123921	5.03468	0.293013	0.563818	0.231989	0.824419	0.456681	0	0	1.04731	0.721184	1.13065	0.672406	0.974829	0.653247
1166.67	4.22169	0.196571	12.8135	0.295481	13.3163	0.468595	8.41277	0.362164	15.8641	0.78178	14.0319	0.960028	4.57341	0.191347	10.8146	0.237958	12.476	0.343521	4.68926	0.167678	8.56657	0.380185	12.687	0.756043	1.10764	0.0579177	1.44414	0.0377616	9.08587	0.242493	6.2653	0.191652	3.45593	0.144054	5.25711	0.305959	0	0	0.515554	0.285588	1.32725	0.571759	1.04731	0.721184	0.312274	0.185712	0	0
1200	4.62926	0.215548	13.6173	0.314017	13.814	0.486109	9.78269	0.421138	15.8848	0.782802	14.0319	0.960028	5.01136	0.20967	11.2486	0.247507	12.476	0.343521	4.81083	0.172025	9.55528	0.424064	13.5393	0.806836	2.7273	0.142608	1.47344	0.0385279	9.43703	0.251865	4.85765	0.148593	3.24353	0.135201	5.46007	0.317771	1.84044	0.757271	0.583077	0.322992	0.377486	0.162615	0.688927	0.474401	1.03628	0.616286	0.974829	0.653247
1233.33	4.69711	0.218707	13.9052	0.320655	12.8219	0.451198	10.455	0.450079	16.5013	0.813181	14.0319	0.960028	5.56189	0.232704	12.016	0.264393	13.2097	0.363724	5.42841	0.194109	9.44388	0.41912	13.2962	0.792347	1.65663	0.0866239	1.47344	0.0385279	8.7053	0.232336	6.2653	0.191652	3.45593	0.144054	5.70037	0.331756	0.866509	0.356535	1.15285	0.638614	0.376353	0.162127	0.466718	0.321386	0.254795	0.151529	1.22562	0.821309
1266.67	5.50379	0.256268	13.7069	0.316081	12.9388	0.45531	11.3105	0.48691	17.6981	0.872157	14.0319	0.960028	5.56189	0.232704	12.9698	0.28538	13.5333	0.372633	4.98025	0.178084	9.69497	0.430264	14.1436	0.842848	2.20248	0.115166	1.96	0.0512506	8.83202	0.235718	5.96455	0.182452	3.70326	0.154364	5.92121	0.344609	0.432068	0.177779	1.15285	0.638614	1.14478	0.493152	0.760445	0.523649	0.254795	0.151529	0	0
1300	5.03552	0.234464	14.1378	0.326019	13.1813	0.463846	11.3135	0.487038	18.0912	0.891533	14.6161	1	5.56189	0.232704	13.3964	0.294767	14.1787	0.390404	5.32443	0.190391	10.3654	0.460019	14.5445	0.866733	2.20248	0.115166	2.44432	0.0639146	9.46392	0.252583	5.16158	0.15789	3.69734	0.154117	6.14153	0.357431	0.635739	0.261582	1.15285	0.638614	0.299469	0.129007	0.466718	0.321386	1.26904	0.754706	0.350919	0.235156
1333.33	4.57405	0.212977	17.0342	0.39281	13.7125	0.482536	12.9237	0.556355	18.6908	0.921077	14.0199	0.959206	6.54089	0.273664	13.8216	0.304121	14.2622	0.392704	5.5693	0.199147	10.5627	0.468775	14.9089	0.88845	1.78703	0.0934422	2.92642	0.0765207	10.8335	0.289137	6.10855	0.186857	3.93854	0.164171	6.84103	0.398142	0	0	0.824419	0.456681	0.299469	0.129007	1.04731	0.721184	0	0	1.22562	0.821309
1366.67	5.98082	0.27848	16.2806	0.375431	14.7126	0.51773	13.2891	0.572088	19.0884	0.940674	14.0199	0.959206	6.54089	0.273664	14.6675	0.322735	15.7156	0.432722	6.14153	0.219609	11.5499	0.512586	15.1426	0.902378	2.32146	0.121387	3.40634	0.0890698	11.2529	0.300329	6.2603	0.191499	3.8762	0.161573	6.56211	0.381909	0	0	0.583077	0.322992	1.32725	0.571759	1.04731	0.721184	0	0	0.29206	0.195713
1400	5.43128	0.252892	17.1467	0.395405	13.972	0.49167	13.7204	0.590655	18.9166	0.932207	14.6118	0.999704	7.10684	0.297343	16.0198	0.352491	16.4412	0.452701	6.45982	0.23099	11.9878	0.532018	14.8981	0.887805	2.20248	0.115166	2.87208	0.0750997	11.5983	0.309547	6.2603	0.191499	4.42002	0.184241	7.05872	0.410811	0	0	1.15285	0.638614	1.32725	0.571759	0.466718	0.321386	0.254795	0.151529	0.974829	0.653247
1433.33	6.77626	0.315517	17.4163	0.401621	15.6593	0.551043	15.03	0.647032	19.6865	0.970146	14.0319	0.960028	7.02691	0.293999	16.5346	0.363818	16.7574	0.461407	7.34928	0.262795	12.38	0.549425	15.7184	0.936692	2.85711	0.149396	3.88411	0.101563	10.9163	0.291344	6.70592	0.20513	4.16587	0.173647	7.49275	0.436071	0.635739	0.261582	1.02411	0.567296	1.32725	0.571759	0.273641	0.188432	0.312274	0.185712	0	0
1466.67	5.82964	0.27144	16.9247	0.390285	15.6833	0.551887	15.8521	0.682423	20.0957	0.990313	14.0319	0.960028	7.51066	0.314238	16.8497	0.370752	16.1169	0.443774	7.72707	0.276304	13.2486	0.587974	15.9162	0.948477	2.74522	0.143545	3.88411	0.101563	12.2867	0.327921	5.32673	0.162942	4.66019	0.194252	7.49275	0.436071	0.432068	0.177779	1.481	0.820387	1.32725	0.571759	1.04731	0.721184	0.312274	0.185712	0	0
1500	5.82964	0.27144	18.3608	0.423401	16.3771	0.576303	16.0583	0.6913	19.6819	0.969922	14.0319	0.960028	9.06802	0.379397	17.7704	0.391009	17.5697	0.483773	8.30447	0.296951	12.9999	0.576938	16.5588	0.986772	2.85711	0.149396	4.92449	0.128767	11.6043	0.309706	6.70592	0.20513	4.3921	0.183077	7.48261	0.435481	1.69479	0.697339	1.15285	0.638614	1.32725	0.571759	1.3546	0.932787	1.26904	0.754706	0	0
1533.33	6.2925	0.292992	17.7864	0.410156	16.0094	0.563363	17.1329	0.73756	19.6865	0.970146	14.0319	0.960028	8.58894	0.359353	18.1797	0.400015	17.976	0.494962	8.54233	0.305456	13.6471	0.605659	15.9345	0.949568	2.85711	0.149396	4.83329	0.126382	12.0151	0.320672	6.75575	0.206654	4.80267	0.200191	7.91455	0.460619	0.432068	0.177779	1.15285	0.638614	1.47877	0.637032	1.3546	0.932787	0.312274	0.185712	0	0
1566.67	6.76254	0.314878	18.5602	0.428	16.4846	0.580086	17.736	0.763524	20.2923	1	14.0319	0.960028	9.65209	0.403834	18.5877	0.408993	17.433	0.48001	9.25335	0.330881	13.8891	0.616401	16.585	0.988334	3.39196	0.177363	6.80687	0.177988	12.3564	0.32978	7.03262	0.215124	5.13922	0.21422	8.12978	0.473146	0.432068	0.177779	1.15285	0.638614	0.299469	0.129007	0.273641	0.188432	0.433853	0.258016	0.974829	0.653247
1600	7.08033	0.329675	18.9896	0.437901	16.7426	0.589166	18.3524	0.79006	19.6865	0.970146	14.2167	0.972674	8.07066	0.337668	18.9944	0.417942	17.433	0.48001	9.72511	0.34775	14.7159	0.653093	16.1136	0.960239	3.28492	0.171766	5.77419	0.150985	12.6968	0.338866	6.75575	0.206654	5.63205	0.234762	7.90562	0.4601	1.69479	0.697339	0.824419	0.456681	0	0	1.04731	0.721184	0.433853	0.258016	0	0
1633.33	6.76254	0.314878	19.5108	0.44992	17.6297	0.620381	18.9649	0.816427	19.6865	0.970146	14.0319	0.960028	10.0204	0.419245	19.804	0.435756	18.2483	0.502459	10.1118	0.361577	15.4212	0.684396	16.1012	0.9595	3.92513	0.205242	6.2416	0.163207	13.3754	0.356975	6.75575	0.206654	5.61634	0.234107	7.90562	0.4601	0.635739	0.261582	1.15285	0.638614	1.14478	0.493152	0.273641	0.188432	0	0	0	0
1666.67	7.15376	0.333094	20.7135	0.477654	18.0917	0.636639	20.0233	0.861987	19.6865	0.970146	14.0319	0.960028	9.59011	0.40124	20.7032	0.455542	18.6555	0.513671	10.0139	0.358078	15.5623	0.690656	16.7808	1	3.92513	0.205242	6.70701	0.175376	13.3754	0.356975	6.93239	0.212058	6.09141	0.25391	8.77259	0.510556	0.635739	0.261582	1.481	0.820387	0.376353	0.162127	0.466718	0.321386	0.312274	0.185712	0	0
1700	8.10124	0.377211	21.1463	0.487635	19.6762	0.692397	19.9673	0.859579	19.6865	0.970146	14.0319	0.960028	9.50032	0.397484	21.2007	0.466488	17.4307	0.479947	10.7767	0.385354	15.7727	0.699995	16.1012	0.9595	4.99571	0.261222	7.25618	0.189736	13.7834	0.367865	7.11393	0.217611	6.32815	0.263778	8.33605	0.48515	0	0	1.481	0.820387	1.63739	0.705361	0.546412	0.376264	0.433853	0.258016	0	0
1733.33	7.62566	0.355067	20.2367	0.466659	19.1304	0.67319	21.0052	0.904259	20.0957	0.990313	14.0319	0.960028	10.0613	0.420954	21.5981	0.475233	18.8665	0.519481	11.4777	0.41042	16.4012	0.727887	16.585	0.988334	3.92513	0.205242	6.21171	0.162425	14.4558	0.385811	5.86458	0.179394	6.32815	0.263778	9.15643	0.532896	0.432068	0.177779	1.15285	0.638614	0.377486	0.162615	0.760445	0.523649	0.254059	0.151091	0.974829	0.653247
1766.67	8.10124	0.377211	20.9995	0.484249	20.198	0.710759	21.6026	0.929978	20.2853	0.999656	14.0319	0.960028	10.9652	0.458771	20.9736	0.46149	19.0868	0.525548	11.9422	0.427027	16.8179	0.74638	16.1012	0.9595	5.51973	0.288622	8.17582	0.213783	15.4869	0.413331	7.29992	0.2233	6.818	0.284197	9.59783	0.558584	1.48513	0.611075	0.583077	0.322992	1.14478	0.493152	0.760445	0.523649	1.53134	0.910702	0.974829	0.653247
1800	7.71679	0.35931	21.3148	0.491521	19.8905	0.69994	21.9845	0.946419	19.6819	0.969922	14.0319	0.960028	10.443	0.436923	24.4234	0.537398	20.5398	0.565555	13.2	0.472004	17.2328	0.764792	16.585	0.988334	3.82163	0.19983	8.54923	0.223547	14.7909	0.394753	7.29992	0.2233	6.80001	0.283447	9.58204	0.557665	0.432068	0.177779	1.15285	0.638614	0.436708	0.188127	0.72573	0.499744	0.254059	0.151091	0	0
1833.33	8.19837	0.381734	21.7477	0.501504	21.0715	0.741497	21.5638	0.928307	19.6865	0.970146	14.0319	0.960028	11.5342	0.482578	23.3741	0.514309	19.6112	0.539988	13.6546	0.488259	17.8517	0.792261	16.1012	0.9595	5.51973	0.288622	9.54151	0.249494	15.1968	0.405587	7.48994	0.229113	7.03512	0.293247	9.8344	0.572352	0.635739	0.261582	1.15285	0.638614	0	0	1.04731	0.721184	0	0	1.22562	0.821309
1866.67	8.57944	0.399477	21.9697	0.506622	21.781	0.766465	22.3798	0.963435	19.6865	0.970146	14.6118	0.999704	11.5342	0.482578	23.4782	0.5166	21.1242	0.581646	14.5575	0.520547	18.2816	0.81134	15.9035	0.947719	5.51973	0.288622	9.54151	0.249494	15.1252	0.403676	7.68363	0.235038	7.26968	0.303024	10.0211	0.583217	0.635739	0.261582	1.15285	0.638614	0	0	0.466718	0.321386	1.13065	0.672406	0.974829	0.653247
1900	8.57944	0.399477	23.5234	0.542452	21.5061	0.756792	22.3798	0.963435	19.6865	0.970146	14.6118	0.999704	10.9978	0.460135	23.867	0.525155	21.2464	0.585011	14.9451	0.534405	18.0393	0.800586	16.585	0.988334	4.98491	0.260656	10.3615	0.270934	15.5296	0.41447	8.08062	0.247182	7.50368	0.312778	10.4659	0.609103	0.635739	0.261582	0.583077	0.322992	1.14478	0.493152	0.466718	0.321386	0.433853	0.258016	0	0
1933.33	8.68168	0.404237	23.6387	0.54511	22.858	0.804363	22.3701	0.963018	20.2853	0.999656	14.6161	1	12.1078	0.506576	24.36	0.536002	20.7489	0.571312	15.1302	0.541024	19.0777	0.846671	16.1012	0.9595	4.98491	0.260656	10.443	0.273065	16.1931	0.432179	7.88062	0.241064	7.98899	0.333007	10.6524	0.61996	0.635739	0.261582	1.15285	0.638614	1.14478	0.493152	0.760445	0.523649	0.433853	0.258016	0	0
1966.67	10.049	0.467901	23.9943	0.55331	22.4104	0.788613	22.8373	0.98313	19.6865	0.970146	14.6118	0.999704	10.9978	0.460135	25.3456	0.557689	21.1356	0.581959	15.7584	0.563487	19.5004	0.86543	16.1136	0.960239	5.11366	0.267389	12.0317	0.314607	16.2666	0.434139	8.32359	0.254614	8.22141	0.342696	10.8619	0.632154	1.11831	0.460142	0.824419	0.456681	0.376353	0.162127	0.688927	0.474401	0.433853	0.258016	0	0
2000	9.16602	0.426789	23.5461	0.542975	23.1345	0.814094	22.3798	0.963435	19.6865	0.970146	14.0319	0.960028	11.4631	0.479603	25.0762	0.551762	21.6778	0.59689	16.6843	0.596597	19.9033	0.883309	16.1012	0.9595	5.41426	0.283107	12.3749	0.323582	16.5238	0.441004	8.28333	0.253382	8.66535	0.3612	11.071	0.644321	0.635739	0.261582	1.15285	0.638614	0	0	1.04731	0.721184	0.312274	0.185712	0.350919	0.235156
2033.33	10.1599	0.473068	24.1011	0.555772	23.8282	0.838504	22.3701	0.963018	20.0957	0.990313	14.6118	0.999704	11.5589	0.483612	25.5722	0.562675	21.9456	0.604263	17.8711	0.639034	20.3044	0.901113	16.1136	0.960239	5.51117	0.288174	12.1451	0.317573	16.8537	0.44981	7.50053	0.229437	8.89601	0.370815	11.2796	0.656461	0.432068	0.177779	0.515554	0.285588	1.32725	0.571759	1.04731	0.721184	0.254059	0.151091	0.196629	0.131764
2066.67	9.27965	0.43208	24.5302	0.565668	23.3004	0.819931	22.3701	0.963018	19.6819	0.969922	14.6161	1	11.5589	0.483612	26.0675	0.573573	23.0984	0.636004	17.7422	0.634426	20.6885	0.918156	16.1136	0.960239	5.93946	0.310569	12.6661	0.331196	16.8537	0.44981	8.69587	0.266002	9.12611	0.380406	11.9747	0.696914	0.635739	0.261582	1.15285	0.638614	1.14478	0.493152	0.760445	0.523649	0.433853	0.258016	0	0
2100	9.65085	0.449364	24.7824	0.571483	24.401	0.858662	22.3701	0.963018	19.6865	0.970146	14.6118	0.999704	11.9264	0.49899	26.562	0.584454	22.5152	0.619946	18.9509	0.677644	20.9031	0.927683	16.1012	0.9595	5.51117	0.288174	13.1056	0.342689	17.3291	0.462496	8.90017	0.272251	9.20074	0.383517	11.6954	0.680661	0.635739	0.261582	1.15285	0.638614	0.522647	0.225148	1.04731	0.721184	0.254059	0.151091	0.196629	0.131764
2133.33	9.5405	0.444226	25.3373	0.584279	25.5127	0.897782	22.8373	0.98313	20.0957	0.990313	14.6118	0.999704	13.031	0.545202	26.6818	0.587091	22.6597	0.623926	19.0757	0.68211	21.1019	0.936503	16.585	0.988334	6.15504	0.321842	13.5435	0.354139	17.9825	0.479936	9.11641	0.278866	9.4179	0.392569	12.0966	0.704011	0.432068	0.177779	1.15285	0.638614	0	0	0.688927	0.474401	0.433853	0.258016	0.196629	0.131764
2166.67	9.65085	0.449364	25.4662	0.587253	26.0458	0.91654	22.3798	0.963435	19.8837	0.979863	14.4195	0.986549	12.4812	0.522201	27.2998	0.600688	24.0913	0.663346	20.2797	0.725161	21.4739	0.953012	16.1136	0.960239	6.03491	0.31556	13.5435	0.354139	17.9825	0.479936	8.37962	0.256328	10.2684	0.428019	12.0966	0.704011	0.635739	0.261582	1.15285	0.638614	1.47877	0.637032	0.931227	0.641251	0.312274	0.185712	0	0
2200	11.1332	0.518384	27.0074	0.622793	26.4008	0.929034	22.8373	0.98313	19.6819	0.969922	14.6118	0.999704	12.5835	0.526481	27.4252	0.603448	24.6795	0.679539	20.3908	0.729134	21.4739	0.953012	16.1012	0.9595	6.55611	0.342813	14.5	0.379151	17.9825	0.479936	9.75898	0.298522	10.0968	0.420867	12.7271	0.740706	0.563818	0.231989	1.15285	0.638614	0.377486	0.162615	0.546412	0.376264	0.254059	0.151091	0	0
2233.33	10.7664	0.501307	26.1519	0.603063	26.5782	0.935276	22.3701	0.963018	19.8837	0.979863	14.6118	0.999704	12.4812	0.522201	29.1075	0.640465	24.1568	0.665148	20.9883	0.750498	21.8697	0.970579	16.585	0.988334	6.46189	0.337887	14.9324	0.390457	18.3842	0.490655	9.05283	0.276921	10.5535	0.439903	12.5197	0.728637	0.635739	0.261582	1.15285	0.638614	0.299469	0.129007	0.760445	0.523649	0.433853	0.258016	0.974829	0.653247
2266.67	9.76768	0.454804	27.2669	0.628777	26.7963	0.942952	23.014	0.990736	19.6819	0.969922	14.6118	0.999704	12.4812	0.522201	27.6824	0.609107	24.8629	0.68459	21.4416	0.766708	21.8697	0.970579	16.1012	0.9595	6.55611	0.342813	15.3633	0.401723	19.745	0.526975	10.2182	0.312568	11.6393	0.485164	12.7245	0.740553	0	0	1.15285	0.638614	1.63739	0.705361	1.04731	0.721184	0.254059	0.151091	0.196629	0.131764
2300	9.76768	0.454804	27.5305	0.634855	26.254	0.923869	22.3701	0.963018	20.0957	0.990313	14.6118	0.999704	13.49	0.564409	29.7321	0.654209	25.1728	0.693124	22.0344	0.787905	21.8792	0.971	16.7808	1	7.07475	0.369933	15.3633	0.401723	19.8251	0.529113	9.73356	0.297744	11.445	0.477067	13.3408	0.776425	0.563818	0.231989	1.15285	0.638614	0	0	0.760445	0.523649	0	0	0	0
2333.33	9.89067	0.46053	27.6637	0.637927	26.3084	0.92578	22.3701	0.963018	19.6865	0.970146	14.6118	0.999704	12.5835	0.526481	29.8645	0.657121	26.9824	0.742951	22.6566	0.810154	21.8792	0.971	16.1012	0.9595	7.07475	0.369933	16.2203	0.424132	20.2295	0.539906	10.8519	0.331953	11.6641	0.4862	13.1327	0.764311	0.563818	0.231989	1.15285	0.638614	1.14478	0.493152	0.510747	0.351705	0	0	1.22562	0.821309
2366.67	10.1357	0.471942	26.8221	0.618518	27.3307	0.961755	22.8373	0.98313	19.6865	0.970146	14.6118	0.999704	13.4956	0.564643	28.9413	0.636807	26.2757	0.72349	23.2748	0.832259	21.8792	0.971	16.7808	1	7.07475	0.369933	16.7357	0.43761	19.7532	0.527194	11.2942	0.345483	12.1076	0.504685	13.7478	0.800111	0.432068	0.177779	1.80524	1	1.47877	0.637032	0.466718	0.321386	0.312274	0.185712	0.196629	0.131764
2400	10.2553	0.477508	28.0827	0.64759	27.2	0.957157	22.3701	0.963018	19.6865	0.970146	14.0319	0.960028	14.0562	0.588098	30.2716	0.666078	26.5952	0.732288	23.6847	0.846916	22.067	0.979335	16.585	0.988334	8.11791	0.424478	17.0713	0.446383	20.8706	0.557016	11.7384	0.359072	12.5491	0.523089	13.9507	0.811916	0.432068	0.177779	0.40914	0.22664	1.47877	0.637032	0.466718	0.321386	0.433853	0.258016	0.29206	0.195713
2433.33	11.7425	0.546756	27.242	0.628202	27.5085	0.968014	22.3798	0.963435	19.6865	0.970146	14.0319	0.960028	14.1725	0.592963	30.2716	0.666078	26.7556	0.736705	24.3239	0.869774	21.8697	0.970579	16.1136	0.960239	7.59084	0.396919	16.4853	0.431061	21.357	0.569997	11.9611	0.365884	12.7692	0.532261	14.1531	0.823697	0.432068	0.177779	0.583077	0.322992	1.47877	0.637032	0.760445	0.523649	0.254059	0.151091	1.22562	0.821309
2466.67	10.3806	0.483341	27.6602	0.637847	27.5085	0.968014	22.3701	0.963018	19.6819	0.969922	14.6161	1	14.1725	0.592963	29.8499	0.656799	27.2392	0.750021	24.7019	0.88329	21.8697	0.970579	16.1012	0.9595	7.70235	0.402749	17.5823	0.459746	21.357	0.569997	13.2972	0.406755	13.2078	0.550544	14.1429	0.823102	0.635739	0.261582	1.15285	0.638614	0	0	0.688927	0.474401	0.254059	0.151091	0.29206	0.195713
2500	11.7425	0.546756	28.767	0.663369	27.379	0.963454	22.3701	0.963018	19.8837	0.979863	14.6118	0.999704	14.1725	0.592963	30.3429	0.667646	28.4786	0.784148	25.1058	0.897733	21.8697	0.970579	16.1012	0.9595	8.1044	0.423772	16.9872	0.444185	21.6743	0.578466	12.8544	0.393208	13.8333	0.576619	14.3551	0.835453	0.563818	0.231989	0.583077	0.322992	0	0	0.72573	0.499744	1.26904	0.754706	0.974829	0.653247
2533.33	11.7425	0.546756	28.212	0.650571	27.379	0.963454	22.3701	0.963018	19.6865	0.970146	14.2288	0.973496	14.6246	0.611878	30.1339	0.663048	28.2156	0.776906	25.508	0.912115	21.8697	0.970579	16.1012	0.9595	8.1044	0.423772	17.4067	0.455153	22.0763	0.589195	13.0781	0.400051	14.0793	0.58687	14.7484	0.858342	0.432068	0.177779	0.824419	0.456681	1.32725	0.571759	0.546412	0.376264	0	0	1.22562	0.821309
2566.67	11.8709	0.552734	28.348	0.653707	27.379	0.963454	23.0334	0.991573	20.2923	1	14.0319	0.960028	13.603	0.569136	30.6268	0.673894	28.5434	0.78593	25.9086	0.926438	21.8697	0.970579	16.1012	0.9595	8.1044	0.423772	19.3485	0.505929	22.1639	0.591533	13.5256	0.413741	14.5143	0.605002	14.9737	0.871456	0	0	1.15285	0.638614	1.32725	0.571759	1.04731	0.721184	0	0	0.196629	0.131764
2600	11.8709	0.552734	28.7618	0.663248	27.379	0.963454	22.3701	0.963018	19.6865	0.970146	14.6118	0.999704	14.6246	0.611878	32.168	0.707806	27.8292	0.766267	26.1324	0.934441	21.8792	0.971	16.2919	0.970864	9.77565	0.51116	17.9101	0.468318	22.2538	0.593931	13.3169	0.407357	14.9431	0.622878	15.15	0.881714	0.563818	0.231989	0.583077	0.322992	0	0	1.00507	0.692097	0.254059	0.151091	0.974829	0.653247
2633.33	11.8709	0.552734	28.7618	0.663248	27.379	0.963454	22.3701	0.963018	19.6865	0.970146	14.0319	0.960028	15.0752	0.63073	32.5144	0.715427	29.0368	0.799516	26.5565	0.949607	22.3365	0.991296	16.6165	0.990212	8.21374	0.429489	19.8578	0.519246	21.5258	0.574502	13.6316	0.416982	15.1579	0.63183	15.3588	0.893868	0.635739	0.261582	0.515554	0.285588	1.63739	0.705361	0.72573	0.499744	1.43841	0.855437	1.22562	0.821309
2666.67	10.8695	0.506105	29.1739	0.672753	27.379	0.963454	22.3701	0.963018	19.6819	0.969922	14.0319	0.960028	14.7459	0.616953	31.4643	0.692322	29.3667	0.808602	26.9028	0.961988	21.8792	0.971	16.585	0.988334	7.72368	0.403865	19.8578	0.519246	21.9288	0.585259	14.0886	0.430961	15.7994	0.658571	15.5499	0.904989	0.635739	0.261582	1.15285	0.638614	1.32725	0.571759	0.760445	0.523649	0.433853	0.258016	0.974829	0.653247
2700	10.7423	0.500182	30.2724	0.698085	27.379	0.963454	23.0334	0.991573	19.6865	0.970146	14.0319	0.960028	14.7459	0.616953	31.6068	0.695458	29.6974	0.817707	26.4492	0.945769	21.8697	0.970579	16.1012	0.9595	9.22969	0.482613	20.2703	0.530032	22.115	0.590227	15.5368	0.475262	16.0123	0.667446	15.7574	0.917065	0.635739	0.261582	1.15285	0.638614	0.377486	0.162615	0.466718	0.321386	0.254059	0.151091	0.350919	0.235156
2733.33	10.8695	0.506105	29.3094	0.675878	28.2424	0.993837	22.3701	0.963018	19.6865	0.970146	14.415	0.986236	15.1945	0.63572	31.7506	0.698621	30.0615	0.827731	27.0814	0.968376	21.8697	0.970579	16.1012	0.9595	8.61544	0.450494	20.2703	0.530032	22.2113	0.592797	16.1203	0.493111	16.4386	0.685214	15.7574	0.917065	0.563818	0.231989	1.15285	0.638614	1.63739	0.705361	0.760445	0.523649	0	0	0	0
2766.67	12.2289	0.569401	29.4457	0.67902	28.284	0.995302	22.3701	0.963018	20.2923	1	14.6118	0.999704	15.0752	0.63073	32.0419	0.705031	29.15	0.802633	27.1004	0.969055	21.8792	0.971	16.7551	0.998468	8.14444	0.425866	20.2703	0.530032	22.6175	0.603638	15.4528	0.472693	16.8593	0.702752	15.5545	0.905257	0	0	1.15285	0.638614	1.14478	0.493152	1.04731	0.721184	1.53134	0.910702	0.974829	0.653247
2800	12.3585	0.57544	29.4457	0.67902	27.5085	0.968014	22.3701	0.963018	20.2853	0.999656	14.6161	1	15.6416	0.654429	33.4276	0.735521	29.4901	0.811999	27.279	0.975441	22.5326	1	16.7808	1	9.73422	0.508994	22.7561	0.595033	23.0231	0.614463	17.0011	0.520053	17.2835	0.720433	15.9561	0.928628	0	0	1.15285	0.638614	0.377486	0.162615	1.00507	0.692097	1.26904	0.754706	0.353696	0.237016
2833.33	11.2283	0.522814	30.5418	0.704295	27.379	0.963454	22.3701	0.963018	19.6865	0.970146	14.0319	0.960028	15.6416	0.654429	32.0419	0.705031	30.8853	0.850413	27.279	0.975441	21.8697	0.970579	16.585	0.988334	9.22969	0.482613	21.1879	0.554025	22.7168	0.60629	17.3117	0.529554	17.4898	0.729033	15.7532	0.916819	0.635739	0.261582	1.15285	0.638614	0.377486	0.162615	0.546412	0.376264	0	0	0.29206	0.195713
2866.67	11.3572	0.528813	29.7204	0.685354	27.379	0.963454	23.014	0.990736	19.8837	0.979863	14.6118	0.999704	15.1945	0.63572	32.5282	0.715731	30.8594	0.849702	27.279	0.975441	21.8792	0.971	16.7808	1	8.14444	0.425866	23.1612	0.605623	24.3689	0.650381	18.0965	0.553561	17.91	0.746546	15.7532	0.916819	0.563818	0.231989	1.15285	0.638614	1.47877	0.637032	1.04731	0.721184	0.711226	0.422972	1.22562	0.821309
2900	11.2283	0.522814	29.9913	0.691601	27.379	0.963454	22.3701	0.963018	20.2923	1	14.0319	0.960028	15.6416	0.654429	33.7181	0.741913	31.2156	0.85951	27.279	0.975441	21.8792	0.971	16.7551	0.998468	9.73422	0.508994	21.6954	0.567298	24.3689	0.650381	17.8093	0.544777	17.7466	0.739738	16.1467	0.939723	0.563818	0.231989	0.583077	0.322992	0	0	0.760445	0.523649	0.254059	0.151091	0	0
2933.33	12.3585	0.57544	29.9913	0.691601	27.379	0.963454	22.3701	0.963018	19.6865	0.970146	14.0319	0.960028	15.6416	0.654429	32.6753	0.718968	31.359	0.863458	27.9394	0.999055	22.5132	0.999136	16.7346	0.99725	8.58079	0.448682	22.1009	0.577899	24.5809	0.65604	18.3655	0.561789	18.1613	0.757022	16.5426	0.962762	0	0	1.15285	0.638614	1.47877	0.637032	1.04731	0.721184	0.254059	0.151091	0.974829	0.653247
2966.67	11.2283	0.522814	30.1283	0.69476	27.379	0.963454	22.861	0.984151	19.6819	0.969922	14.0199	0.959206	16.0873	0.673078	33.8649	0.745144	31.5257	0.868047	27.2976	0.976107	21.8697	0.970579	16.1012	0.9595	8.64951	0.452275	22.6071	0.591134	24.6894	0.658935	19.1309	0.585202	18.9453	0.789701	16.5497	0.963176	0.563818	0.231989	1.481	0.820387	1.47877	0.637032	1.04731	0.721184	0.254059	0.151091	0.196629	0.131764
3000	11.7133	0.545395	30.1283	0.69476	28.4175	1	22.3701	0.963018	19.6819	0.969922	14.0319	0.960028	14.1681	0.592777	33.8649	0.745144	31.5089	0.867585	27.2976	0.976107	21.8697	0.970579	16.585	0.988334	9.73422	0.508994	23.7781	0.621755	25.2074	0.67276	20.1541	0.616503	19.18	0.799485	16.5426	0.962762	0.432068	0.177779	0.583077	0.322992	0.377486	0.162615	0.466718	0.321386	0.254059	0.151091	1.22562	0.821309
3033.33	11.7133	0.545395	30.2659	0.697934	27.379	0.963454	22.8373	0.98313	19.6865	0.970146	14.6118	0.999704	15.7652	0.6596	33.8649	0.745144	32.0261	0.881825	27.7699	0.992996	21.8697	0.970579	16.7551	0.998468	10.2365	0.535256	23.5135	0.614837	25.3193	0.675747	20.1242	0.615587	19.3846	0.808015	16.5426	0.962762	1.69479	0.697339	0.583077	0.322992	1.47877	0.637032	0.688927	0.474401	0.433853	0.258016	0.974829	0.653247
3066.67	12.8447	0.598075	30.5346	0.704129	27.379	0.963454	23.0334	0.991573	20.2923	1	14.6118	0.999704	15.6416	0.654429	32.9728	0.725514	31.382	0.864091	27.279	0.975441	21.8792	0.971	16.1012	0.9595	10.6349	0.556092	23.5135	0.614837	25.8399	0.689642	20.5596	0.628907	19.5889	0.816529	17.1824	1	0.635739	0.261582	0.583077	0.322992	0	0	0.688927	0.474401	0	0	0.29206	0.195713
3100	12.8447	0.598075	31.0733	0.716552	27.379	0.963454	23.014	0.990736	19.6865	0.970146	14.6161	1	14.6166	0.611541	34.4945	0.758996	31.5503	0.868726	27.279	0.975441	21.8792	0.971	16.1136	0.960239	10.2365	0.535256	23.5135	0.614837	25.9549	0.69271	20.9934	0.642175	20.2097	0.842408	16.5426	0.962762	0.563818	0.231989	1.15285	0.638614	0.756116	0.325723	0.688927	0.474401	0.254059	0.151091	1.22562	0.821309
3133.33	12.8447	0.598075	30.9393	0.713462	27.379	0.963454	22.3701	0.963018	19.8837	0.979863	14.6118	0.999704	14.6166	0.611541	34.8271	0.766314	31.7187	0.873361	27.9394	0.999055	21.8697	0.970579	16.1012	0.9595	10.2365	0.535256	23.6207	0.617639	25.0424	0.668357	21.3384	0.652729	20.7852	0.866396	16.5426	0.962762	0.635739	0.261582	1.15285	0.638614	0.377486	0.162615	0.760445	0.523649	0.254059	0.151091	0.974829	0.653247
3166.67	12.8447	0.598075	31.0756	0.716604	27.379	0.963454	22.3701	0.963018	19.6865	0.970146	14.6118	0.999704	15.8948	0.665022	34.4945	0.758996	31.7108	0.873145	27.279	0.975441	21.8697	0.970579	16.585	0.988334	11.3464	0.593293	23.7313	0.620531	26.4278	0.705333	22.7231	0.695087	20.4123	0.850853	16.5426	0.962762	0.563818	0.231989	0.824419	0.456681	1.63739	0.705361	1.03591	0.713335	1.26904	0.754706	0.974829	0.653247
3200	12.0699	0.562001	31.0756	0.716604	28.284	0.995302	23.0334	0.991573	19.6819	0.969922	14.6161	1	16.2089	0.678165	34.974	0.769548	31.887	0.877997	27.279	0.975441	21.8697	0.970579	16.585	0.988334	10.7364	0.561397	24.523	0.641234	25.5265	0.681276	22.498	0.688202	21.3915	0.891669	16.5426	0.962762	0.563818	0.231989	1.15285	0.638614	0.377486	0.162615	0.688927	0.474401	0.433853	0.258016	1.22562	0.821309
3233.33	11.8435	0.551459	30.4039	0.701115	28.284	0.995302	22.3701	0.963018	20.0885	0.989956	14.6118	0.999704	15.0635	0.630242	34.6428	0.762261	32.0554	0.882633	27.279	0.975441	21.8697	0.970579	16.585	0.988334	10.6349	0.556092	24.2404	0.633844	27.0777	0.722677	22.9241	0.701234	21.592	0.900025	16.5426	0.962762	0	0	1.15285	0.638614	0.377486	0.162615	0.546412	0.376264	0.433853	0.258016	0.196629	0.131764
3266.67	13.3292	0.620637	31.4781	0.725886	27.5085	0.968014	22.3701	0.963018	19.6865	0.970146	14.0319	0.960028	15.7652	0.6596	34.6428	0.762261	32.0499	0.88248	27.279	0.975441	21.8697	0.970579	16.2985	0.971257	11.2341	0.58742	24.7492	0.647148	27.0462	0.721836	23.0308	0.704498	21.7926	0.908389	16.5426	0.962762	1.69479	0.697339	1.51903	0.841454	1.47877	0.637032	0.72573	0.499744	0.433853	0.258016	1.49228	1
3300	13.3292	0.620637	31.4781	0.725886	27.379	0.963454	22.3701	0.963018	19.6865	0.970146	14.2288	0.973496	16.2089	0.678165	35.4515	0.780054	32.0499	0.88248	27.279	0.975441	21.8697	0.970579	16.7551	0.998468	11.2341	0.58742	25.1411	0.657395	27.4515	0.732654	23.3188	0.713307	21.9929	0.916736	16.5426	0.962762	0.563818	0.231989	1.37398	0.761104	1.47877	0.637032	0.546412	0.376264	0.433853	0.258016	0.974829	0.653247
3333.33	13.3292	0.620637	31.4781	0.725886	28.2424	0.993837	22.3701	0.963018	19.6865	0.970146	14.415	0.986236	15.1799	0.635112	33.7566	0.74276	32.3922	0.891907	27.279	0.975441	21.8697	0.970579	16.7551	0.998468	11.2341	0.58742	25.6471	0.670628	26.6956	0.71248	24.5622	0.751343	22.3922	0.933379	16.5426	0.962762	0.635739	0.261582	1.15285	0.638614	1.63739	0.705361	0.760445	0.523649	1.6815	1	0.974829	0.653247
3366.67	12.9794	0.60435	31.7442	0.732023	27.379	0.963454	22.3701	0.963018	19.6819	0.969922	14.6118	0.999704	16.2089	0.678165	35.1219	0.772801	32.0499	0.88248	27.279	0.975441	21.8697	0.970579	16.1012	0.9595	11.7295	0.613324	25.7651	0.673713	26.6853	0.712204	24.8971	0.761587	22.5908	0.941659	16.5426	0.962762	0.563818	0.231989	1.15285	0.638614	0.437663	0.188538	0.72573	0.499744	0.254059	0.151091	0	0
3400	12.197	0.56792	31.3425	0.72276	28.284	0.995302	22.8373	0.98313	19.6819	0.969922	14.0319	0.960028	15.6236	0.653674	34.0862	0.750013	33.3696	0.918818	27.4761	0.982491	21.8697	0.970579	16.7808	1	11.2341	0.58742	25.3767	0.663557	26.8193	0.71578	25.5192	0.780617	22.5912	0.941675	16.5426	0.962762	0	0	1.15285	0.638614	1.83067	0.788622	0.760445	0.523649	0.254059	0.151091	0.196629	0.131764
3433.33	12.3285	0.574039	31.6142	0.729025	27.379	0.963454	23.0334	0.991573	19.6865	0.970146	14.0319	0.960028	15.1799	0.635112	35.9269	0.790514	32.3889	0.891815	27.2976	0.976107	21.8697	0.970579	16.1012	0.9595	11.7295	0.613324	25.7651	0.673713	27.09	0.723006	25.7257	0.786935	22.7898	0.949955	16.5426	0.962762	0	0	0.583077	0.322992	0.377486	0.162615	0.72573	0.499744	1.13065	0.672406	0.29206	0.195713
3466.67	13.3292	0.620637	31.879	0.735133	28.284	0.995302	22.3701	0.963018	19.6865	0.970146	14.0319	0.960028	15.7444	0.658728	34.2365	0.753321	33.5355	0.923386	27.9394	0.999055	21.8697	0.970579	16.7551	0.998468	11.7295	0.613324	26.0092	0.680095	28.6259	0.763998	26.2714	0.803626	22.649	0.944086	16.5426	0.962762	1.93855	0.797638	0.40914	0.22664	0.299469	0.129007	1.00507	0.692097	1.43841	0.855437	0.974829	0.653247
3500	13.8121	0.643121	32.0145	0.738256	28.2424	0.993837	23.014	0.990736	19.6865	0.970146	14.6161	1	15.1799	0.635112	34.2365	0.753321	33.5287	0.923201	27.279	0.975441	21.8697	0.970579	16.1012	0.9595	11.7295	0.613324	26.3941	0.690158	28.8964	0.771217	25.9011	0.7923	22.988	0.958217	17.0067	0.989771	0.563818	0.231989	1.15285	0.638614	0.437663	0.188538	1.00507	0.692097	1.53134	0.910702	0.974829	0.653247
3533.33	12.6794	0.590382	32.0145	0.738256	27.379	0.963454	22.8175	0.982276	19.6865	0.970146	14.6118	0.999704	15.6236	0.653674	34.7144	0.763836	33.7014	0.927954	27.2976	0.976107	21.8697	0.970579	16.1012	0.9595	11.6303	0.608138	26.1352	0.683389	28.4439	0.759141	26.9565	0.824585	23.3883	0.9749	16.5426	0.962762	0.563818	0.231989	1.15285	0.638614	1.47877	0.637032	1.00507	0.692097	1.53134	0.910702	1.22562	0.821309
3566.67	13.8121	0.643121	33.4909	0.772301	27.379	0.963454	22.3701	0.963018	19.6865	0.970146	14.0319	0.960028	16.7767	0.701919	35.8962	0.789838	33.7014	0.927954	27.9394	0.999055	21.8697	0.970579	16.7551	0.998468	12.3317	0.644816	25.9722	0.679128	28.5827	0.762845	27.1603	0.830816	23.3833	0.974693	16.5426	0.962762	2.21991	0.913409	1.15285	0.638614	0.756116	0.325723	0.546412	0.376264	0.507386	0.301747	0	0
3600	13.8121	0.643121	32.543	0.750443	27.379	0.963454	23.014	0.990736	19.6865	0.970146	14.0319	0.960028	15.3027	0.64025	35.9269	0.790514	33.7014	0.927954	27.279	0.975441	21.8792	0.971	16.1012	0.9595	12.2226	0.639111	25.9722	0.679128	29.9818	0.800185	27.1955	0.831893	23.1859	0.966464	16.5426	0.962762	0.432068	0.177779	1.15285	0.638614	1.63739	0.705361	0.688927	0.474401	0	0	1.22562	0.821309
3633.33	13.8121	0.643121	32.543	0.750443	28.284	0.995302	22.3701	0.963018	19.6865	0.970146	14.6118	0.999704	15.7444	0.658728	36.0737	0.793745	33.7014	0.927954	27.279	0.975441	21.8792	0.971	16.1012	0.9595	12.1245	0.633977	25.9722	0.679128	30.2609	0.807633	27.3992	0.838127	23.3883	0.9749	16.5426	0.962762	0	0	1.37398	0.761104	1.47877	0.637032	0.760445	0.523649	0	0	0.974829	0.653247
3666.67	13.8121	0.643121	32.0145	0.738256	27.5578	0.969746	22.1724	0.954506	20.2853	0.999656	14.6118	0.999704	16.7767	0.701919	36.2214	0.796995	34.848	0.959525	27.1004	0.969055	21.8697	0.970579	16.1136	0.960239	12.2226	0.639111	26.6076	0.695741	30.149	0.804646	27.866	0.852404	23.3883	0.9749	16.5426	0.962762	1.69479	0.697339	1.15285	0.638614	1.36927	0.589862	0.546412	0.376264	0.507386	0.301747	0.29206	0.195713
3700	12.6794	0.590382	33.6224	0.775335	27.379	0.963454	22.8373	0.98313	19.6865	0.970146	14.6118	0.999704	15.6236	0.653674	36.2214	0.796995	34.0332	0.93709	27.9658	1	21.8697	0.970579	16.7551	0.998468	12.7136	0.664781	27.2853	0.713462	29.5735	0.789288	28.0679	0.858581	23.3883	0.9749	16.5426	0.962762	1.69479	0.697339	1.15285	0.638614	0.756116	0.325723	0.583553	0.40184	0.433853	0.258016	0.196629	0.131764
3733.33	13.8121	0.643121	32.8105	0.756612	28.2424	0.993837	22.3701	0.963018	19.6865	0.970146	14.6118	0.999704	16.7767	0.701919	36.2214	0.796995	35.0114	0.964024	27.279	0.975441	21.8697	0.970579	16.7808	1	12.2226	0.639111	26.6076	0.695741	31.2167	0.833142	28.4706	0.870899	23.3833	0.974693	16.5426	0.962762	0.563818	0.231989	1.15285	0.638614	1.47877	0.637032	0.546412	0.376264	0.433853	0.258016	0.196629	0.131764
3766.67	13.9481	0.649453	33.7545	0.778381	28.4175	1	22.5768	0.971918	19.6865	0.970146	14.0319	0.960028	16.7767	0.701919	36.3699	0.800262	34.1991	0.941657	27.9658	1	21.8697	0.970579	16.1012	0.9595	12.7136	0.664781	26.7384	0.699162	30.3983	0.811301	28.6134	0.875266	23.3833	0.974693	16.5426	0.962762	2.21991	0.913409	1.51903	0.841454	1.47877	0.637032	0.688927	0.474401	0.507386	0.301747	1.30712	0.875922
3800	13.9481	0.649453	33.0729	0.762664	28.4175	1	23.0334	0.991573	19.8837	0.979863	14.6118	0.999704	15.7444	0.658728	35.1902	0.774304	34.0296	0.936991	27.279	0.975441	21.8697	0.970579	16.1012	0.9595	12.8212	0.670412	26.7384	0.699162	30.2991	0.808653	28.8717	0.883168	23.1907	0.966665	16.5426	0.962762	0.563818	0.231989	0.583077	0.322992	0.377486	0.162615	0.688927	0.474401	0.254059	0.151091	1.07437	0.719951
3833.33	12.8119	0.596547	33.0729	0.762664	27.379	0.963454	22.3701	0.963018	19.6819	0.969922	14.0319	0.960028	16.1847	0.67715	36.6937	0.807386	34.1991	0.941657	27.279	0.975441	21.8697	0.970579	16.1012	0.9595	12.7136	0.664781	26.8715	0.702641	30.8344	0.822941	29.0148	0.887546	23.3883	0.9749	16.5426	0.962762	0	0	1.15285	0.638614	0.756116	0.325723	0.546412	0.376264	0.433853	0.258016	1.22562	0.821309
3866.67	13.2937	0.61898	32.8105	0.756612	27.379	0.963454	22.3701	0.963018	19.8837	0.979863	14.0319	0.960028	16.4397	0.68782	36.046	0.793136	34.1965	0.941587	27.279	0.975441	21.8697	0.970579	16.2985	0.971257	13.7547	0.71922	28.435	0.743525	30.5929	0.816495	30.0334	0.918705	23.3883	0.9749	16.5426	0.962762	1.20008	0.493789	1.51903	0.841454	1.47877	0.637032	0.688927	0.474401	0.507386	0.301747	0	0
3900	13.2937	0.61898	34.149	0.787479	28.4175	1	22.3701	0.963018	20.2853	0.999656	14.6118	0.999704	15.8711	0.664032	36.3699	0.800262	34.1965	0.941587	27.279	0.975441	21.8697	0.970579	16.1012	0.9595	12.7136	0.664781	27.3796	0.715928	31.2748	0.834693	30.2307	0.924738	23.3883	0.9749	17.1824	1	0.563818	0.231989	0.583077	0.322992	1.63739	0.705361	0.72573	0.499744	0.254059	0.151091	1.22562	0.821309
3933.33	13.6399	0.635101	34.0176	0.784448	27.379	0.963454	22.3701	0.963018	19.6865	0.970146	14.0319	0.960028	15.7444	0.658728	36.5192	0.803547	34.1965	0.941587	27.7431	0.992037	22.3167	0.990415	16.1136	0.960239	12.7136	0.664781	28.8068	0.753248	32.128	0.857464	30.624	0.93677	23.3883	0.9749	16.5426	0.962762	0.432068	0.177779	1.02411	0.567296	1.47877	0.637032	1.04731	0.721184	1.26904	0.754706	1.22562	0.821309
3966.67	14.4297	0.671878	34.149	0.787479	28.1078	0.989101	22.3701	0.963018	19.6865	0.970146	14.2288	0.973496	17.4782	0.731271	37.8839	0.833574	34.1965	0.941587	27.279	0.975441	21.8697	0.970579	16.7551	0.998468	14.3584	0.75079	27.8862	0.729174	32.4221	0.865313	30.0115	0.918034	23.3883	0.9749	16.5426	0.962762	1.69479	0.697339	1.51903	0.841454	0.377486	0.162615	1.00507	0.692097	1.43841	0.855437	0	0
4000	13.2937	0.61898	34.281	0.790521	27.5578	0.969746	23.0334	0.991573	19.6865	0.970146	14.6118	0.999704	16.3094	0.682369	35.8134	0.788017	34.1965	0.941587	27.7699	0.992996	22.5132	0.999136	16.1012	0.9595	13.2023	0.690336	27.6534	0.723087	32.6573	0.871592	30.7599	0.940927	23.9857	0.999801	16.5426	0.962762	1.20008	0.493789	0.998686	0.553215	0.761843	0.32819	1.04731	0.721184	0.36885	0.219358	1.22562	0.821309
4033.33	13.9481	0.649453	34.281	0.790521	28.284	0.995302	23.0334	0.991573	19.6865	0.970146	14.0319	0.960028	17.2157	0.720289	36.8416	0.81064	34.3649	0.946224	27.279	0.975441	21.8697	0.970579	16.1012	0.9595	12.7136	0.664781	29.2155	0.763933	32.9504	0.879415	30.8994	0.945194	23.9857	0.999801	16.5426	0.962762	0	0	0.998686	0.553215	1.47877	0.637032	1.00507	0.692097	0.254059	0.151091	0	0
4066.67	14.639	0.681625	33.3402	0.768826	28.2424	0.993837	22.1724	0.954506	20.2853	0.999656	14.0319	0.960028	17.7802	0.743905	36.9902	0.813912	34.3634	0.946181	27.279	0.975441	21.8697	0.970579	16.0943	0.959092	13.3086	0.695897	28.1609	0.736359	32.3165	0.862496	31.0959	0.951205	23.3883	0.9749	16.5426	0.962762	1.69479	0.697339	0.998686	0.553215	0.437663	0.188538	0.546412	0.376264	1.26904	0.754706	0	0
4100	13.6399	0.635101	34.8051	0.802607	28.2424	0.993837	23.014	0.990736	19.6865	0.970146	14.0319	0.960028	16.1847	0.67715	36.9902	0.813912	34.5307	0.95079	27.279	0.975441	21.8697	0.970579	16.1012	0.9595	13.2023	0.690336	29.2155	0.763933	32.4668	0.866506	30.6571	0.937784	23.3883	0.9749	16.5426	0.962762	0	0	1.51903	0.841454	1.83067	0.788622	1.00507	0.692097	0.254059	0.151091	0.974829	0.653247
4133.33	13.2937	0.61898	34.6733	0.799569	27.379	0.963454	23.0334	0.991573	19.6865	0.970146	14.6118	0.999704	16.6236	0.695516	36.2845	0.798382	34.5307	0.95079	27.9658	1	22.5132	0.999136	16.2985	0.971257	14.3584	0.75079	29.7206	0.777142	32.7682	0.874551	30.8018	0.942208	23.3972	0.975271	16.5426	0.962762	0.563818	0.231989	0.998686	0.553215	1.83067	0.788622	0.688927	0.474401	1.43841	0.855437	0	0
4166.67	13.7738	0.641337	34.1259	0.786947	28.2424	0.993837	22.3701	0.963018	19.6865	0.970146	14.0319	0.960028	17.7802	0.743905	38.1785	0.840058	34.3634	0.946181	27.279	0.975441	21.8697	0.970579	16.7346	0.99725	13.6888	0.715777	29.3553	0.76759	31.6377	0.844378	31.6008	0.966649	23.3883	0.9749	16.5426	0.962762	1.20008	0.493789	1.51903	0.841454	0.377486	0.162615	0.546412	0.376264	0.507386	0.301747	0	0
4200	13.7738	0.641337	34.1259	0.786947	28.284	0.995302	22.3701	0.963018	20.0885	0.989956	14.0319	0.960028	16.7464	0.700652	37.7787	0.831261	34.3634	0.946181	27.279	0.975441	21.8697	0.970579	16.7551	0.998468	13.7939	0.721273	29.8607	0.780804	33.1442	0.884587	30.9499	0.946738	23.3883	0.9749	16.5426	0.962762	0.432068	0.177779	0.998686	0.553215	1.47877	0.637032	0.937056	0.645265	0.507386	0.301747	0	0
4233.33	13.4305	0.625354	34.3849	0.792917	28.2424	0.993837	22.8373	0.98313	19.6865	0.970146	14.0319	0.960028	16.7464	0.700652	37.4592	0.824231	33.5746	0.924463	27.7699	0.992996	21.8697	0.970579	16.1012	0.9595	14.3584	0.75079	29.8607	0.780804	33.0708	0.882628	30.9499	0.946738	23.1859	0.966464	16.5426	0.962762	0.432068	0.177779	0.583077	0.322992	1.14478	0.493152	0.466718	0.321386	0.254059	0.151091	0	0
4266.67	13.6399	0.635101	34.3849	0.792917	27.379	0.963454	23.014	0.990736	19.6865	0.970146	14.6118	0.999704	17.9118	0.749413	37.4592	0.824231	33.5746	0.924463	27.9394	0.999055	21.8697	0.970579	16.585	0.988334	14.2426	0.744734	30.3642	0.793969	33.3746	0.890734	30.9499	0.946738	23.3883	0.9749	16.5426	0.962762	0.563818	0.231989	1.51903	0.841454	0.437663	0.188538	0.72573	0.499744	1.26904	0.754706	1.22562	0.821309
4300	13.9866	0.651246	34.7748	0.80191	28.2424	0.993837	22.3701	0.963018	19.6865	0.970146	14.415	0.986236	16.7464	0.700652	37.608	0.827504	34.5302	0.950775	27.9394	0.999055	21.8697	0.970579	16.5588	0.986772	14.3584	0.75079	29.6402	0.775038	33.3746	0.890734	31.6831	0.969169	23.3833	0.974693	16.5426	0.962762	0	0	1.51903	0.841454	1.83067	0.788622	1.00507	0.692097	1.53134	0.910702	0	0
4333.33	14.2522	0.663613	34.5167	0.795957	27.379	0.963454	22.3701	0.963018	19.6865	0.970146	14.6118	0.999704	16.8746	0.706015	37.608	0.827504	33.7438	0.929122	27.9394	0.999055	21.8697	0.970579	16.1012	0.9595	13.2023	0.690336	30.3642	0.793969	33.5268	0.894797	31.6831	0.969169	23.3883	0.9749	16.5426	0.962762	0	0	1.481	0.820387	0.377486	0.162615	1.30874	0.901211	0.433853	0.258016	0.292709	0.196148
4366.67	14.1177	0.657351	34.906	0.804934	28.2424	0.993837	23.0334	0.991573	19.6819	0.969922	14.2288	0.973496	18.3443	0.767509	37.608	0.827504	33.5822	0.924672	27.9658	1	21.8697	0.970579	16.5588	0.986772	14.3584	0.75079	30.506	0.797677	33.6793	0.898867	31.6831	0.969169	23.9857	0.999801	16.5426	0.962762	1.69479	0.697339	1.51903	0.841454	1.47877	0.637032	0.546412	0.376264	0.63774	0.379269	0.908107	0.608535
4400	13.7738	0.641337	34.906	0.804934	27.379	0.963454	22.3701	0.963018	19.6819	0.969922	14.6118	0.999704	17.3083	0.724161	37.608	0.827504	34.697	0.955367	27.9394	0.999055	21.8697	0.970579	16.7551	0.998468	14.3584	0.75079	30.506	0.797677	33.8982	0.904711	32.6313	0.998171	23.7938	0.991805	16.5426	0.962762	0.563818	0.231989	0.583077	0.322992	1.47877	0.637032	0.546412	0.376264	0.63774	0.379269	0.196629	0.131764
4433.33	14.1177	0.657351	33.9824	0.783636	28.284	0.995302	22.3798	0.963435	20.2853	0.999656	14.6118	0.999704	16.7464	0.700652	36.9026	0.811983	34.697	0.955367	27.279	0.975441	22.067	0.979335	16.7551	0.998468	14.3584	0.75079	30.6494	0.801426	33.832	0.902944	31.6313	0.967583	23.3833	0.974693	16.5426	0.962762	0	0	0.583077	0.322992	0.756116	0.325723	0.546412	0.376264	0.433853	0.258016	1.22562	0.821309
4466.67	15.1163	0.703845	34.1159	0.786714	28.284	0.995302	22.3701	0.963018	19.6865	0.970146	14.0319	0.960028	16.8746	0.706015	38.3911	0.844734	34.5332	0.950858	27.9394	0.999055	21.8697	0.970579	16.1012	0.9595	14.2771	0.746539	30.6494	0.801426	33.985	0.907026	31.6831	0.969169	23.5803	0.982906	16.5426	0.962762	1.69479	0.697339	1.481	0.820387	0.437663	0.188538	1.00507	0.692097	0.63774	0.379269	0.974829	0.653247
4500	14.1177	0.657351	34.2391	0.789556	28.284	0.995302	22.3701	0.963018	19.8837	0.979863	14.6161	1	16.7464	0.700652	37.0524	0.815279	34.697	0.955367	27.2976	0.976107	21.8697	0.970579	16.7346	0.99725	13.7939	0.721273	30.506	0.797677	33.2532	0.887494	31.8781	0.975134	23.3883	0.9749	16.5426	0.962762	0.635739	0.261582	1.51903	0.841454	0.377486	0.162615	0.72573	0.499744	1.53134	0.910702	1.22562	0.821309
4533.33	14.1177	0.657351	34.3714	0.792607	28.2424	0.993837	22.3701	0.963018	19.6865	0.970146	14.0319	0.960028	17.3083	0.724161	38.3911	0.844734	34.8623	0.959919	27.279	0.975441	21.8697	0.970579	16.1012	0.9595	15.4457	0.807644	31.1509	0.814542	33.0405	0.881819	31.8781	0.975134	23.3883	0.9749	16.5426	0.962762	0.563818	0.231989	1.15285	0.638614	0.377486	0.162615	0.688927	0.474401	0.312274	0.185712	0.196629	0.131764
4566.67	14.2522	0.663613	34.1159	0.786714	27.379	0.963454	22.3701	0.963018	19.6865	0.970146	14.0319	0.960028	18.4786	0.773126	38.0743	0.837764	34.697	0.955367	27.279	0.975441	21.8697	0.970579	16.2985	0.971257	15.325	0.801331	31.2957	0.818328	33.409	0.891652	31.9322	0.976787	23.3883	0.9749	16.5426	0.962762	1.93855	0.797638	1.15285	0.638614	0.437663	0.188538	0.688927	0.474401	1.26904	0.754706	0	0
4600	13.7738	0.641337	34.3714	0.792607	27.379	0.963454	22.3701	0.963018	20.2853	0.999656	14.6161	1	17.7408	0.742257	37.5181	0.825526	34.697	0.955367	27.279	0.975441	21.8697	0.970579	16.7808	1	13.9082	0.727249	31.1509	0.814542	33.7762	0.901455	31.8781	0.975134	23.3883	0.9749	16.5426	0.962762	0	0	1.15285	0.638614	0.377486	0.162615	0.546412	0.376264	0.254059	0.151091	0.196629	0.131764
4633.33	13.6188	0.634118	34.5042	0.795669	28.2424	0.993837	22.8373	0.98313	19.6865	0.970146	14.6118	0.999704	18.1721	0.760301	37.5181	0.825526	34.8623	0.959919	27.279	0.975441	21.8697	0.970579	16.7808	1	13.7939	0.721273	30.7942	0.805214	34.4451	0.919306	31.8781	0.975134	23.3883	0.9749	17.1824	1	0	0	1.481	0.820387	1.63739	0.705361	0.688927	0.474401	0.433853	0.258016	0.292709	0.196148
4666.67	14.7289	0.685808	34.3714	0.792607	27.379	0.963454	23.014	0.990736	19.6865	0.970146	14.2288	0.973496	18.9079	0.791087	38.3911	0.844734	33.9225	0.934043	27.279	0.975441	21.8697	0.970579	16.0943	0.959092	15.325	0.801331	31.2957	0.818328	33.7211	0.899984	31.8781	0.975134	23.3883	0.9749	16.5426	0.962762	1.69479	0.697339	1.15285	0.638614	0.437663	0.188538	0.82396	0.567386	0.254059	0.151091	0.29206	0.195713
4700	14.2522	0.663613	35.4248	0.816897	27.379	0.963454	22.861	0.984151	20.0957	0.990313	14.0319	0.960028	17.7408	0.742257	37.8333	0.832461	33.9225	0.934043	27.9658	1	21.8697	0.970579	16.1012	0.9595	14.2771	0.746539	31.2957	0.818328	33.7211	0.899984	31.8781	0.975134	23.3883	0.9749	17.1824	1	0.563818	0.231989	1.37398	0.761104	0.437663	0.188538	0.466718	0.321386	0.254059	0.151091	0	0
4733.33	14.5939	0.679525	34.759	0.801546	27.379	0.963454	22.8373	0.98313	19.6865	0.970146	14.0319	0.960028	17.7408	0.742257	37.8333	0.832461	34.8637	0.959958	27.9394	0.999055	21.8697	0.970579	16.7808	1	14.2771	0.746539	31.5072	0.823858	34.7528	0.927518	31.8781	0.975134	23.1995	0.967031	16.5426	0.962762	0.635739	0.261582	1.51903	0.841454	1.36927	0.589862	1.00507	0.692097	0.254059	0.151091	1.22562	0.821309
4766.67	13.7539	0.640412	34.5042	0.795669	27.379	0.963454	22.3701	0.963018	19.6865	0.970146	14.6118	0.999704	17.87	0.747663	37.6679	0.828823	35.028	0.964482	27.279	0.975441	21.8697	0.970579	16.7551	0.998468	13.7939	0.721273	31.4419	0.822151	33.8775	0.904156	31.8781	0.975134	23.3833	0.974693	16.5426	0.962762	2.43036	1	1.15285	0.638614	0.761843	0.32819	1.03591	0.713335	1.43841	0.855437	0	0
4800	15.0685	0.701621	34.759	0.801546	28.284	0.995302	23.0334	0.991573	20.2923	1	14.0319	0.960028	17.87	0.747663	37.9818	0.835729	35.0304	0.964548	27.279	0.975441	21.8697	0.970579	16.7808	1	14.2771	0.746539	31.4419	0.822151	34.9069	0.931631	31.9322	0.976787	23.3883	0.9749	16.5426	0.962762	0.563818	0.231989	0.998686	0.553215	1.83067	0.788622	1.00507	0.692097	0.254059	0.151091	1.22562	0.821309
4833.33	14.7289	0.685808	34.759	0.801546	27.5085	0.968014	22.3798	0.963435	19.6865	0.970146	14.0319	0.960028	17.7408	0.742257	38.2956	0.842633	33.9225	0.934043	27.9394	0.999055	22.067	0.979335	16.7551	0.998468	14.2771	0.746539	31.7952	0.831388	35.1167	0.93723	31.8781	0.975134	23.3883	0.9749	16.5426	0.962762	0.432068	0.177779	0.583077	0.322992	0.756116	0.325723	0.72573	0.499744	0.433853	0.258016	0.196629	0.131764
4866.67	14.7289	0.685808	35.1452	0.810452	28.2424	0.993837	22.3798	0.963435	19.6865	0.970146	14.0319	0.960028	18.004	0.753268	37.9818	0.835729	35.0304	0.964548	27.9394	0.999055	21.8697	0.970579	16.1012	0.9595	15.9244	0.832671	31.7952	0.831388	34.9069	0.931631	31.8781	0.975134	23.1907	0.966665	16.5426	0.962762	1.93855	0.797638	1.51903	0.841454	0.437663	0.188538	1.00507	0.692097	0.507386	0.301747	0.29206	0.195713
4900	15.2038	0.70792	35.1452	0.810452	27.379	0.963454	23.014	0.990736	19.6819	0.969922	14.0319	0.960028	18.2993	0.765625	38.6093	0.849537	34.8687	0.960094	27.279	0.975441	21.8697	0.970579	16.7551	0.998468	14.2771	0.746539	31.7952	0.831388	34.1907	0.912515	31.8781	0.975134	23.1907	0.966665	16.5426	0.962762	1.69479	0.697339	0.515554	0.285588	1.63739	0.705361	1.00507	0.692097	0.63774	0.379269	0.974829	0.653247
4933.33	13.9611	0.65006	35.1452	0.810452	28.284	0.995302	23.014	0.990736	20.0957	0.990313	14.2288	0.973496	18.2993	0.765625	38.4434	0.845887	34.8687	0.960094	27.279	0.975441	21.8697	0.970579	16.7551	0.998468	14.3899	0.752436	31.7952	0.831388	35.2698	0.941317	31.8781	0.975134	23.3883	0.9749	16.5426	0.962762	0.635739	0.261582	0.583077	0.322992	0.756116	0.325723	0.688927	0.474401	0.63774	0.379269	1.22562	0.821309
4966.67	14.8669	0.692234	35.3998	0.816321	27.379	0.963454	22.3701	0.963018	20.2853	0.999656	14.0319	0.960028	19.7632	0.826872	38.4434	0.845887	35.0304	0.964548	27.279	0.975441	21.8697	0.970579	16.1012	0.9595	14.9891	0.783768	31.5895	0.826009	34.3475	0.9167	31.8781	0.975134	23.3883	0.9749	16.5426	0.962762	0.635739	0.261582	0.998686	0.553215	1.47877	0.637032	1.00507	0.692097	0.550541	0.327411	0	0
5000	15.5413	0.723636	35.3998	0.816321	28.284	0.995302	23.014	0.990736	19.6819	0.969922	14.6118	0.999704	18.2993	0.765625	38.4434	0.845887	35.0304	0.964548	27.279	0.975441	22.3167	0.990415	16.7551	0.998468	14.2771	0.746539	31.9412	0.835207	35.2156	0.93987	31.8781	0.975134	23.3883	0.9749	16.5426	0.962762	0	0	1.15285	0.638614	1.83067	0.788622	0.273641	0.188432	1.26904	0.754706	0.974829	0.653247
5033.33	15.2038	0.70792	35.3998	0.816321	28.2424	0.993837	23.014	0.990736	19.6865	0.970146	14.2288	0.973496	18.7275	0.783539	38.7559	0.852762	34.7085	0.955684	27.9658	1	22.067	0.979335	16.2985	0.971257	14.7583	0.771697	31.9412	0.835207	35.3702	0.943996	31.8781	0.975134	23.3883	0.9749	16.5426	0.962762	0	0	1.15285	0.638614	0.756116	0.325723	0.688927	0.474401	0.433853	0.258016	0.196629	0.131764
5066.67	14.2292	0.662541	35.6608	0.822341	28.1078	0.989101	22.3701	0.963018	19.6865	0.970146	14.0319	0.960028	18.2993	0.765625	38.592	0.849155	34.8637	0.959958	27.279	0.975441	21.8697	0.970579	16.1136	0.960239	14.8696	0.777519	33.5006	0.87598	34.301	0.915461	31.6831	0.969169	23.3883	0.9749	16.5426	0.962762	1.93855	0.797638	1.51903	0.841454	0.761843	0.32819	0.546412	0.376264	0.507386	0.301747	0.974829	0.653247
5100	15.2038	0.70792	35.6608	0.822341	28.284	0.995302	23.014	0.990736	19.6865	0.970146	14.0319	0.960028	17.87	0.747663	38.7559	0.852762	35.0304	0.964548	27.279	0.975441	21.8697	0.970579	16.7551	0.998468	14.3899	0.752436	32.4384	0.848208	34.3475	0.9167	31.8781	0.975134	23.3883	0.9749	16.5426	0.962762	0.432068	0.177779	1.15285	0.638614	0.756116	0.325723	1.30874	0.901211	0.433853	0.258016	0	0
5133.33	15.5413	0.723636	35.6608	0.822341	27.379	0.963454	23.014	0.990736	19.6865	0.970146	14.0319	0.960028	18.2993	0.765625	39.0683	0.859636	35.1937	0.969044	27.279	0.975441	21.8697	0.970579	16.1012	0.9595	14.8696	0.777519	32.4384	0.848208	34.5044	0.920889	31.8781	0.975134	23.3883	0.9749	16.5426	0.962762	0	0	1.51903	0.841454	0.756116	0.325723	1.04731	0.721184	0.63774	0.379269	1.22562	0.821309
5166.67	15.5413	0.723636	35.6608	0.822341	28.4175	1	22.3701	0.963018	19.6865	0.970146	14.6118	0.999704	19.7632	0.826872	39.2142	0.862847	35.3593	0.973605	27.279	0.975441	21.8697	0.970579	16.7551	0.998468	14.8696	0.777519	32.4384	0.848208	35.3702	0.943996	31.8781	0.975134	23.3833	0.974693	16.5426	0.962762	1.69479	0.697339	1.15285	0.638614	0.756116	0.325723	1.00507	0.692097	1.43841	0.855437	0	0
5200	15.5413	0.723636	35.9135	0.828168	28.284	0.995302	22.3798	0.963435	20.2853	0.999656	14.0319	0.960028	18.7275	0.783539	39.2142	0.862847	34.8771	0.960327	27.279	0.975441	21.8697	0.970579	16.2985	0.971257	14.8696	0.777519	31.742	0.829997	34.5044	0.920889	31.8781	0.975134	23.3833	0.974693	16.5426	0.962762	0.563818	0.231989	0.998686	0.553215	0.756116	0.325723	0.546412	0.376264	0.254059	0.151091	0.974829	0.653247
5233.33	15.5413	0.723636	35.6608	0.822341	27.379	0.963454	22.3701	0.963018	19.6865	0.970146	14.6118	0.999704	18.4312	0.771144	39.6706	0.872889	35.0304	0.964548	27.2976	0.976107	21.8697	0.970579	16.7551	0.998468	14.8696	0.777519	31.742	0.829997	34.6615	0.925082	31.8781	0.975134	23.3883	0.9749	16.5426	0.962762	0	0	1.02411	0.567296	1.47877	0.637032	0.546412	0.376264	0.433853	0.258016	0.196629	0.131764
5266.67	16.6722	0.776294	35.6608	0.822341	28.1078	0.989101	22.3701	0.963018	19.6865	0.970146	14.0319	0.960028	19.4706	0.81463	39.2142	0.862847	34.0925	0.938725	27.279	0.975441	21.8697	0.970579	16.7551	0.998468	15.3473	0.802499	33.0804	0.864993	35.3206	0.942672	31.8781	0.975134	23.3883	0.9749	16.5426	0.962762	1.93855	0.797638	1.51903	0.841454	0.646852	0.278653	0.583553	0.40184	1.03445	0.615196	0	0
5300	15.5413	0.723636	36.0436	0.831167	28.284	0.995302	22.1724	0.954506	20.2923	1	14.0319	0.960028	18.7275	0.783539	38.9031	0.856001	35.197	0.969136	27.279	0.975441	21.8792	0.971	16.1012	0.9595	14.7583	0.771697	33.2813	0.870247	34.9761	0.933477	31.8781	0.975134	23.3883	0.9749	16.5426	0.962762	0	0	1.51903	0.841454	0.756116	0.325723	1.00507	0.692097	1.6815	1	1.22562	0.821309
5333.33	15.8794	0.739378	36.2956	0.836979	28.284	0.995302	23.0334	0.991573	19.6819	0.969922	14.0319	0.960028	18.7275	0.783539	39.5253	0.869692	34.0925	0.938725	27.7431	0.992037	22.3167	0.990415	16.1136	0.960239	15.2374	0.796748	33.4266	0.874047	35.1772	0.938845	31.8781	0.975134	23.3883	0.9749	16.5426	0.962762	0.432068	0.177779	1.15285	0.638614	0.761843	0.32819	0.546412	0.376264	1.43841	0.855437	0	0
5366.67	15.6769	0.729948	37.2123	0.858118	28.4175	1	22.3701	0.963018	19.6865	0.970146	14.6118	0.999704	18.8574	0.788975	39.6706	0.872889	35.197	0.969136	27.7699	0.992996	21.8697	0.970579	16.7551	0.998468	16.5257	0.864115	33.5731	0.877878	34.8187	0.929278	31.8781	0.975134	23.3883	0.9749	16.5426	0.962762	1.69479	0.697339	1.51903	0.841454	1.83067	0.788622	1.00507	0.692097	0.63774	0.379269	0.353696	0.237016
5400	15.5413	0.723636	36.548	0.842799	27.379	0.963454	23.0334	0.991573	19.6865	0.970146	14.6118	0.999704	19.2825	0.80676	38.5222	0.847621	35.0363	0.96471	27.7699	0.992996	21.8697	0.970579	16.1012	0.9595	14.9891	0.783768	32.3829	0.846755	34.9761	0.933477	31.8781	0.975134	23.1859	0.966464	16.5426	0.962762	0	0	1.15285	0.638614	0.377486	0.162615	0.688927	0.474401	0.254059	0.151091	0.292709	0.196148
5433.33	15.8794	0.739378	37.5919	0.866871	28.2424	0.993837	22.3701	0.963018	20.0957	0.990313	14.0319	0.960028	18.8574	0.788975	39.6706	0.872889	35.0363	0.96471	27.9394	0.999055	21.8697	0.970579	16.1012	0.9595	14.8696	0.777519	33.5731	0.877878	34.9761	0.933477	31.8781	0.975134	23.1859	0.966464	16.5426	0.962762	0.563818	0.231989	1.51903	0.841454	1.83067	0.788622	0.688927	0.474401	0.433853	0.258016	0.974829	0.653247
5466.67	15.6769	0.729948	37.5919	0.866871	28.2424	0.993837	22.8373	0.98313	20.0957	0.990313	14.6161	1	18.8574	0.788975	38.6692	0.850853	35.0363	0.96471	27.279	0.975441	21.8697	0.970579	16.1012	0.9595	14.8696	0.777519	32.3829	0.846755	35.1772	0.938845	31.8781	0.975134	23.3833	0.974693	16.5426	0.962762	0.635739	0.261582	1.15285	0.638614	0.377486	0.162615	0.546412	0.376264	0.63774	0.379269	1.22562	0.821309
5500	16.1481	0.751891	37.5919	0.866871	28.2424	0.993837	23.0334	0.991573	19.6819	0.969922	14.6118	0.999704	18.7275	0.783539	39.3608	0.866072	35.197	0.969136	27.279	0.975441	21.8697	0.970579	16.7808	1	15.3473	0.802499	33.9176	0.886885	35.1772	0.938845	31.8781	0.975134	23.5855	0.983119	16.5426	0.962762	0.774574	0.318707	1.15285	0.638614	1.47877	0.637032	0.546412	0.376264	1.43841	0.855437	0	0
5533.33	16.0124	0.745571	37.5919	0.866871	27.379	0.963454	23.0334	0.991573	20.2923	1	14.6118	0.999704	18.8574	0.788975	39.508	0.86931	35.197	0.969136	27.279	0.975441	21.8697	0.970579	16.585	0.988334	15.3473	0.802499	32.3829	0.846755	34.9761	0.933477	32.4985	0.99411	23.3972	0.975271	16.5426	0.962762	0	0	1.15285	0.638614	1.47877	0.637032	0.72573	0.499744	0.63774	0.379269	0.350919	0.235156
5566.67	16.0124	0.745571	37.7188	0.869799	28.284	0.995302	22.3701	0.963018	20.0957	0.990313	14.0319	0.960028	18.8574	0.788975	38.9787	0.857664	35.0363	0.96471	27.279	0.975441	21.8697	0.970579	16.0943	0.959092	14.8696	0.777519	34.0638	0.890707	35.49	0.947194	32.4985	0.99411	23.5855	0.983119	16.5497	0.963176	0.563818	0.231989	1.15285	0.638614	1.83067	0.788622	0.688927	0.474401	0.254059	0.151091	0.196629	0.131764
5600	17.1425	0.79819	37.5919	0.866871	27.379	0.963454	22.8373	0.98313	19.6819	0.969922	14.6118	0.999704	19.2825	0.80676	38.8167	0.8541	35.0363	0.96471	27.279	0.975441	21.8697	0.970579	16.7808	1	14.8696	0.777519	32.8751	0.859625	35.3336	0.943018	31.8781	0.975134	23.3883	0.9749	16.5426	0.962762	0.432068	0.177779	0.583077	0.322992	1.1359	0.489328	1.00507	0.692097	0.507386	0.301747	1.22562	0.821309
5633.33	16.0124	0.745571	37.9701	0.875593	28.284	0.995302	23.014	0.990736	20.2853	0.999656	14.2288	0.973496	18.8574	0.788975	39.8165	0.8761	35.0363	0.96471	27.279	0.975441	21.8697	0.970579	16.1012	0.9595	14.8696	0.777519	33.9176	0.886885	35.3336	0.943018	31.8781	0.975134	23.1907	0.966665	16.5426	0.962762	0	0	1.51903	0.841454	0.761843	0.32819	1.04731	0.721184	1.53134	0.910702	0.974829	0.653247
5666.67	15.6769	0.729948	37.9701	0.875593	28.284	0.995302	23.0334	0.991573	19.6865	0.970146	14.6118	0.999704	19.2825	0.80676	40.1251	0.882888	35.197	0.969136	27.279	0.975441	21.8697	0.970579	16.1012	0.9595	15.3473	0.802499	34.2617	0.895883	35.2911	0.941884	31.8781	0.975134	23.9847	0.999762	16.5426	0.962762	0	0	1.15285	0.638614	1.63739	0.705361	0.72573	0.499744	1.6815	1	1.22562	0.821309
5700	16.0124	0.745571	37.9701	0.875593	27.5085	0.968014	23.0334	0.991573	19.6865	0.970146	14.6118	0.999704	19.2825	0.80676	39.125	0.860882	35.3636	0.973723	27.9394	0.999055	22.5132	0.999136	16.585	0.988334	15.4652	0.808661	33.0224	0.863478	35.49	0.947194	32.6313	0.998171	23.3883	0.9749	16.5426	0.962762	0.563818	0.231989	1.15285	0.638614	1.73116	0.745758	1.04731	0.721184	1.6815	1	1.22562	0.821309
5733.33	16.4817	0.767423	37.9701	0.875593	28.284	0.995302	23.0334	0.991573	19.6865	0.970146	14.0319	0.960028	19.4148	0.812295	39.125	0.860882	35.2039	0.969324	27.9394	0.999055	21.8697	0.970579	16.7808	1	14.7038	0.768846	33.3652	0.87244	35.69	0.952532	31.8781	0.975134	23.3883	0.9749	16.5426	0.962762	0.563818	0.231989	1.15285	0.638614	0.377486	0.162615	1.00507	0.692097	0.433853	0.258016	0.974829	0.653247
5766.67	16.4817	0.767423	38.0964	0.878506	27.379	0.963454	23.0334	0.991573	20.0957	0.990313	14.6118	0.999704	19.2825	0.80676	40.2703	0.886084	36.1538	0.99548	27.9394	0.999055	22.5132	0.999136	16.7808	1	15.3473	0.802499	34.4065	0.899668	35.49	0.947194	31.8781	0.975134	23.3883	0.9749	16.9859	0.988564	0.563818	0.231989	1.15285	0.638614	0.377486	0.162615	0.688927	0.474401	0.433853	0.258016	0.196629	0.131764
5800	16.6176	0.773749	37.684	0.868996	27.379	0.963454	23.0334	0.991573	20.2853	0.999656	14.0319	0.960028	19.7065	0.824498	39.125	0.860882	35.0363	0.96471	27.279	0.975441	21.8697	0.970579	16.7551	0.998468	15.4652	0.808661	33.3652	0.87244	35.2911	0.941884	32.5741	0.996423	23.3883	0.9749	16.5409	0.962664	0	0	1.15285	0.638614	1.83067	0.788622	0.937056	0.645265	1.6815	1	1.22562	0.821309
5833.33	16.4817	0.767423	38.7226	0.892946	27.379	0.963454	22.1824	0.954936	20.2923	1	14.0319	0.960028	19.2825	0.80676	40.2703	0.886084	35.3636	0.973723	27.279	0.975441	21.8697	0.970579	16.7808	1	15.4652	0.808661	33.3652	0.87244	35.49	0.947194	31.8781	0.975134	23.3883	0.9749	16.5426	0.962762	0.563818	0.231989	1.51903	0.841454	0.377486	0.162615	1.00507	0.692097	1.43841	0.855437	0	0
5866.67	16.3485	0.761218	38.8477	0.89583	27.379	0.963454	22.3798	0.963435	19.8837	0.979863	14.6118	0.999704	20.4543	0.855786	40.2703	0.886084	35.0363	0.96471	27.2976	0.976107	21.8697	0.970579	16.1012	0.9595	15.5906	0.81522	33.3652	0.87244	35.49	0.947194	31.8781	0.975134	23.3883	0.9749	16.5426	0.962762	0	0	1.15285	0.638614	0.756116	0.325723	1.30874	0.901211	0.507386	0.301747	0.974829	0.653247
5900	16.8158	0.782979	38.7226	0.892946	28.4175	1	23.0334	0.991573	20.2853	0.999656	14.0319	0.960028	19.8368	0.829953	40.8847	0.899603	35.3636	0.973723	27.9394	0.999055	21.8697	0.970579	16.7551	0.998468	15.9394	0.833457	34.5523	0.903481	35.6466	0.951372	32.6313	0.998171	23.3883	0.9749	16.5426	0.962762	0	0	0.998686	0.553215	1.83067	0.788622	0.818318	0.563501	0.254059	0.151091	1.22562	0.821309
5933.33	16.9492	0.789192	38.7226	0.892946	28.2424	0.993837	22.8373	0.98313	20.0885	0.989956	14.6161	1	19.8368	0.829953	40.7222	0.896026	35.2039	0.969324	27.7699	0.992996	21.8697	0.970579	16.1012	0.9595	15.8231	0.827376	34.5523	0.903481	35.49	0.947194	32.6313	0.998171	23.3883	0.9749	16.5426	0.962762	0.635739	0.261582	1.51903	0.841454	0.377486	0.162615	0.818318	0.563501	0.254059	0.151091	0.29206	0.195713
5966.67	16.9492	0.789192	37.9373	0.874836	28.2424	0.993837	23.0568	0.992577	19.8837	0.979863	14.2167	0.972674	20.8753	0.873403	39.5788	0.870869	35.2039	0.969324	27.279	0.975441	21.8792	0.971	16.5588	0.986772	15.9394	0.833457	34.8933	0.912397	35.49	0.947194	31.8781	0.975134	23.9847	0.999762	16.5426	0.962762	0.563818	0.231989	0.998686	0.553215	0.437663	0.188538	0.546412	0.376264	0.254059	0.151091	0	0
6000	17.2814	0.804659	38.8477	0.89583	28.2424	0.993837	22.3701	0.963018	19.6865	0.970146	14.0319	0.960028	19.7065	0.824498	40.7222	0.896026	35.2039	0.969324	27.9658	1	21.8792	0.971	16.1012	0.9595	15.9394	0.833457	33.3652	0.87244	35.6466	0.951372	31.8781	0.975134	23.3883	0.9749	16.5426	0.962762	0.635739	0.261582	1.15285	0.638614	0.756116	0.325723	1.00507	0.692097	0.254059	0.151091	0.974829	0.653247
6033.33	17.2814	0.804659	38.7226	0.892946	27.379	0.963454	23.0334	0.991573	20.0957	0.990313	14.0319	0.960028	20.2578	0.847566	42.1809	0.928123	35.2039	0.969324	27.9394	0.999055	21.8697	0.970579	16.585	0.988334	15.8231	0.827376	33.5122	0.876285	35.4487	0.946091	31.6831	0.969169	23.3883	0.9749	16.5426	0.962762	0.563818	0.231989	0.998686	0.553215	0.756116	0.325723	0.937056	0.645265	1.6815	1	0.974829	0.653247
6066.67	16.9492	0.789192	39.0969	0.901576	28.4175	1	23.0334	0.991573	19.6819	0.969922	14.0319	0.960028	19.4148	0.812295	41.0281	0.902759	35.2039	0.969324	27.9394	0.999055	21.8697	0.970579	16.585	0.988334	15.9394	0.833457	34.8933	0.912397	35.6466	0.951372	32.691	1	23.3833	0.974693	16.5426	0.962762	0.563818	0.231989	1.15285	0.638614	1.83067	0.788622	0.546412	0.376264	0.433853	0.258016	0	0
6100	16.9492	0.789192	38.1859	0.880568	27.379	0.963454	23.014	0.990736	19.6865	0.970146	14.6118	0.999704	19.8368	0.829953	41.1721	0.905926	35.3636	0.973723	27.279	0.975441	22.067	0.979335	16.1012	0.9595	15.9394	0.833457	35.0387	0.916201	35.4487	0.946091	31.8781	0.975134	23.3883	0.9749	16.5426	0.962762	1.20008	0.493789	1.51903	0.841454	0.377486	0.162615	0.546412	0.376264	0.254059	0.151091	1.22562	0.821309
6133.33	16.8158	0.782979	38.9731	0.898722	27.379	0.963454	22.3701	0.963018	19.6865	0.970146	14.0319	0.960028	19.8368	0.829953	40.1763	0.884016	35.0363	0.96471	27.2976	0.976107	21.8697	0.970579	16.1012	0.9595	15.8231	0.827376	34.8933	0.912397	35.6466	0.951372	32.6313	0.998171	23.3883	0.9749	16.5426	0.962762	0.635739	0.261582	0.583077	0.322992	1.83067	0.788622	1.00507	0.692097	1.43841	0.855437	0.974829	0.653247
6166.67	16.9492	0.789192	39.3461	0.907324	28.284	0.995302	23.0334	0.991573	19.6819	0.969922	14.6118	0.999704	19.4148	0.812295	41.334	0.90949	35.2039	0.969324	27.9658	1	22.5132	0.999136	16.585	0.988334	15.9394	0.833457	36.5757	0.956389	35.4487	0.946091	31.8781	0.975134	23.3883	0.9749	16.5497	0.963176	0	0	1.37398	0.761104	1.83067	0.788622	1.00507	0.692097	0.63774	0.379269	1.22562	0.821309
6200	17.415	0.810877	38.312	0.883478	28.284	0.995302	22.3701	0.963018	19.6865	0.970146	14.2288	0.973496	19.8368	0.829953	41.4768	0.912631	36.1538	0.99548	27.279	0.975441	21.8697	0.970579	16.1012	0.9595	15.8231	0.827376	35.378	0.925072	35.6065	0.950301	32.6313	0.998171	23.3883	0.9749	16.5426	0.962762	0	0	1.15285	0.638614	0.761843	0.32819	0.546412	0.376264	0.254059	0.151091	0	0
6233.33	17.415	0.810877	38.5599	0.889195	27.379	0.963454	22.3701	0.963018	19.6819	0.969922	14.0319	0.960028	19.8368	0.829953	41.4768	0.912631	35.3636	0.973723	27.9658	1	22.5132	0.999136	16.7551	0.998468	16.5336	0.864528	35.2339	0.921305	35.6065	0.950301	32.4985	0.99411	23.3883	0.9749	16.5426	0.962762	0.563818	0.231989	0.583077	0.322992	0.377486	0.162615	1.00507	0.692097	0.433853	0.258016	1.22562	0.821309
6266.67	17.0852	0.79552	39.3461	0.907324	28.284	0.995302	22.3798	0.963435	20.2923	1	14.6118	0.999704	20.8753	0.873403	41.1721	0.905926	35.2039	0.969324	27.2976	0.976107	21.8697	0.970579	16.2985	0.971257	15.9394	0.833457	34.8933	0.912397	35.8032	0.955553	32.4985	0.99411	23.3883	0.9749	16.5426	0.962762	1.69479	0.697339	1.51903	0.841454	0.377486	0.162615	1.00507	0.692097	0.507386	0.301747	0	0
6300	17.2814	0.804659	39.7179	0.915896	27.379	0.963454	22.3701	0.963018	20.2923	1	14.0319	0.960028	19.9712	0.835576	41.4768	0.912631	35.3636	0.973723	27.279	0.975441	21.8697	0.970579	16.7808	1	15.8231	0.827376	35.2339	0.921305	35.6065	0.950301	31.8781	0.975134	23.3883	0.9749	16.5426	0.962762	0	0	1.15285	0.638614	0.756116	0.325723	1.00507	0.692097	0.507386	0.301747	0.974829	0.653247
6333.33	17.2814	0.804659	39.8415	0.918748	28.4175	1	22.3701	0.963018	19.8837	0.979863	14.6161	1	19.8368	0.829953	41.1721	0.905926	35.2039	0.969324	27.7699	0.992996	21.8697	0.970579	16.7551	0.998468	16.4117	0.858155	35.717	0.933936	35.8032	0.955553	31.8781	0.975134	23.3883	0.9749	16.5426	0.962762	0.563818	0.231989	1.15285	0.638614	0.756116	0.325723	0.688927	0.474401	0.507386	0.301747	0	0
6366.67	17.415	0.810877	39.8415	0.918748	28.284	0.995302	22.8175	0.982276	19.6865	0.970146	14.0319	0.960028	19.8368	0.829953	41.6201	0.915784	35.2039	0.969324	27.279	0.975441	21.8697	0.970579	16.7551	0.998468	15.9394	0.833457	35.5231	0.928866	35.6065	0.950301	31.8781	0.975134	23.3883	0.9749	16.5426	0.962762	0.563818	0.231989	1.15285	0.638614	0.756116	0.325723	0.72573	0.499744	0.63774	0.379269	1.22562	0.821309
6400	17.415	0.810877	40.2119	0.927289	28.2424	0.993837	23.2292	1	19.8837	0.979863	14.0319	0.960028	19.8368	0.829953	41.6201	0.915784	35.197	0.969136	27.279	0.975441	22.5326	1	16.7551	0.998468	15.9394	0.833457	35.5231	0.928866	35.6065	0.950301	31.8781	0.975134	23.3883	0.9749	16.5426	0.962762	0	0	0.998686	0.553215	1.83067	0.788622	0.688927	0.474401	0.507386	0.301747	0.196629	0.131764
6433.33	17.2814	0.804659	40.2119	0.927289	27.379	0.963454	23.0334	0.991573	19.6865	0.970146	14.6118	0.999704	20.2578	0.847566	41.3166	0.909105	35.2039	0.969324	27.279	0.975441	21.8697	0.970579	16.1012	0.9595	15.9394	0.833457	35.5231	0.928866	35.8032	0.955553	31.8781	0.975134	23.3883	0.9749	16.5426	0.962762	0.563818	0.231989	0.998686	0.553215	1.83067	0.788622	1.30874	0.901211	0.254059	0.151091	0.974829	0.653247
6466.67	17.8789	0.832478	40.4594	0.932995	27.379	0.963454	22.3798	0.963435	19.6865	0.970146	14.6118	0.999704	20.3903	0.853109	41.6201	0.915784	36.3179	1	27.7431	0.992037	21.8697	0.970579	16.7808	1	15.9394	0.833457	35.5231	0.928866	35.8032	0.955553	31.8781	0.975134	23.3972	0.975271	16.5426	0.962762	0	0	1.51903	0.841454	1.9721	0.84955	0.583553	0.40184	0.63774	0.379269	0.974829	0.653247
6500	17.415	0.810877	40.2119	0.927289	27.379	0.963454	23.0334	0.991573	19.879	0.979632	14.0319	0.960028	20.3903	0.853109	42.0662	0.9256	35.2039	0.969324	27.9658	1	21.8697	0.970579	16.585	0.988334	16.4117	0.858155	35.8607	0.937694	35.6065	0.950301	31.8781	0.975134	23.9857	0.999801	16.5426	0.962762	1.18606	0.488018	0.998686	0.553215	1.83067	0.788622	0.546412	0.376264	0.63774	0.379269	0.196629	0.131764
6533.33	17.7453	0.826257	40.581	0.935801	28.2424	0.993837	22.3701	0.963018	19.879	0.979632	14.6161	1	19.8368	0.829953	41.7639	0.918948	36.3179	1	27.279	0.975441	21.8697	0.970579	16.7551	0.998468	15.9394	0.833457	34.3392	0.89791	35.7643	0.954513	31.8781	0.975134	23.9857	0.999801	16.5426	0.962762	0.563818	0.231989	1.15285	0.638614	1.73116	0.745758	0.273641	0.188432	1.43841	0.855437	0.974829	0.653247
6566.67	17.415	0.810877	40.8278	0.941492	28.284	0.995302	22.8373	0.98313	19.6865	0.970146	14.6118	0.999704	19.8368	0.829953	42.227	0.929138	35.3636	0.973723	27.2976	0.976107	21.8697	0.970579	16.1012	0.9595	16.8822	0.882756	35.8607	0.937694	35.7643	0.954513	31.8781	0.975134	23.3883	0.9749	16.5426	0.962762	0.432068	0.177779	1.51903	0.841454	1.83067	0.788622	0.546412	0.376264	0.254059	0.151091	0.29206	0.195713
6600	17.7453	0.826257	39.6745	0.914896	28.1078	0.989101	23.0334	0.991573	19.6865	0.970146	14.6118	0.999704	21.4298	0.8966	42.0662	0.9256	35.2039	0.969324	27.279	0.975441	22.5132	0.999136	16.1012	0.9595	16.4117	0.858155	35.8607	0.937694	35.96	0.959737	31.8781	0.975134	23.9847	0.999762	16.5426	0.962762	0	0	1.15285	0.638614	0.377486	0.162615	1.00507	0.692097	0.507386	0.301747	1.30712	0.875922
6633.33	18.2074	0.847774	40.8278	0.941492	28.284	0.995302	23.014	0.990736	19.6865	0.970146	14.0319	0.960028	20.3903	0.853109	42.2094	0.92875	36.1538	0.99548	27.279	0.975441	22.067	0.979335	16.7808	1	18.0657	0.944638	35.6691	0.932685	35.96	0.959737	31.8781	0.975134	23.3883	0.9749	16.5426	0.962762	0	0	0.583077	0.322992	0.756116	0.325723	1.00507	0.692097	0.63774	0.379269	1.22562	0.821309
6666.67	18.2074	0.847774	39.6745	0.914896	27.379	0.963454	23.014	0.990736	19.6865	0.970146	14.2167	0.972674	21.8469	0.914051	42.0662	0.9256	35.2039	0.969324	27.279	0.975441	21.8697	0.970579	16.7551	0.998468	16.8822	0.882756	36.0054	0.941477	35.7643	0.954513	31.8781	0.975134	23.3833	0.974693	16.5426	0.962762	0	0	1.15285	0.638614	1.83067	0.788622	0.937056	0.645265	0.507386	0.301747	1.22562	0.821309
6700	18.2074	0.847774	40.0435	0.923405	28.284	0.995302	23.2101	0.999179	20.2923	1	14.0319	0.960028	20.8083	0.870599	42.2094	0.92875	35.2039	0.969324	27.9394	0.999055	21.8697	0.970579	16.7551	0.998468	17.0025	0.889044	35.8607	0.937694	36.1168	0.963922	32.6313	0.998171	23.3883	0.9749	16.5426	0.962762	0	0	0.583077	0.322992	1.47877	0.637032	0.546412	0.376264	0.63774	0.379269	0.974829	0.653247
6733.33	18.2074	0.847774	40.0435	0.923405	28.284	0.995302	23.0334	0.991573	20.2923	1	14.0319	0.960028	20.2578	0.847566	42.2094	0.92875	36.1561	0.995544	27.7431	0.992037	21.8697	0.970579	16.1136	0.960239	17.0025	0.889044	36.0054	0.941477	36.1168	0.963922	31.8781	0.975134	23.3883	0.9749	16.5426	0.962762	0	0	1.15285	0.638614	0.377486	0.162615	1.00507	0.692097	0.63774	0.379269	1.22562	0.821309
6766.67	18.341	0.853995	39.9207	0.920574	28.284	0.995302	22.1824	0.954936	19.6819	0.969922	14.6118	0.999704	20.8083	0.870599	42.5105	0.935376	35.3636	0.973723	27.4945	0.983145	22.067	0.979335	16.7551	0.998468	16.8822	0.882756	35.8607	0.937694	35.96	0.959737	31.8781	0.975134	23.3883	0.9749	16.5426	0.962762	0	0	1.02411	0.567296	1.83067	0.788622	0.546412	0.376264	0.507386	0.301747	0.974829	0.653247
6800	17.8789	0.832478	40.289	0.929067	28.4175	1	23.0334	0.991573	19.6865	0.970146	14.0319	0.960028	21.8469	0.914051	42.5105	0.935376	36.1561	0.995544	27.279	0.975441	21.8697	0.970579	16.7808	1	18.1975	0.951534	35.8607	0.937694	35.9222	0.958727	31.9322	0.976787	23.1907	0.966665	16.5497	0.963176	1.11831	0.460142	1.51903	0.841454	0.377486	0.162615	1.00507	0.692097	0.507386	0.301747	0	0
6833.33	18.341	0.853995	40.0435	0.923405	28.2424	0.993837	22.8373	0.98313	20.0957	0.990313	14.0319	0.960028	21.4298	0.8966	42.653	0.938511	35.2039	0.969324	27.9658	1	22.3167	0.990415	16.585	0.988334	16.5336	0.864528	36.0054	0.941477	36.1168	0.963922	32.6313	0.998171	23.3883	0.9749	16.5426	0.962762	0.563818	0.231989	0.998686	0.553215	0.377486	0.162615	0.546412	0.376264	1.43841	0.855437	0	0
6866.67	18.2074	0.847774	40.289	0.929067	28.4175	1	22.5674	0.971512	19.879	0.979632	14.6118	0.999704	20.2578	0.847566	42.9529	0.94511	35.2039	0.969324	27.279	0.975441	21.8697	0.970579	16.7551	0.998468	16.5336	0.864528	36.151	0.945285	35.96	0.959737	31.8781	0.975134	23.3883	0.9749	16.5426	0.962762	0	0	1.37398	0.761104	2.19246	0.944476	1.00507	0.692097	0.433853	0.258016	0	0
6900	18.2074	0.847774	40.4112	0.931884	28.2424	0.993837	23.014	0.990736	19.6865	0.970146	14.0319	0.960028	20.3903	0.853109	42.5105	0.935376	35.2039	0.969324	27.279	0.975441	21.8697	0.970579	16.7551	0.998468	18.1975	0.951534	36.151	0.945285	35.96	0.959737	31.8781	0.975134	23.3883	0.9749	16.7399	0.974246	0.563818	0.231989	0.583077	0.322992	0.756116	0.325723	1.00507	0.692097	0.507386	0.301747	0.974829	0.653247
6933.33	18.2074	0.847774	40.6561	0.937532	28.4175	1	22.3701	0.963018	19.6865	0.970146	14.0319	0.960028	20.3903	0.853109	42.9529	0.94511	36.3179	1	27.279	0.975441	21.8697	0.970579	16.1012	0.9595	17.0025	0.889044	36.4856	0.954034	35.9222	0.958727	31.8781	0.975134	23.3883	0.9749	16.5426	0.962762	0.563818	0.231989	1.51903	0.841454	0.756116	0.325723	0.937056	0.645265	0.507386	0.301747	0.29206	0.195713
6966.67	18.6677	0.869208	40.6561	0.937532	28.284	0.995302	23.0334	0.991573	20.0957	0.990313	14.0319	0.960028	20.8083	0.870599	41.9626	0.92332	36.1538	0.99548	27.279	0.975441	22.067	0.979335	16.7346	0.99725	17.9398	0.938057	36.3413	0.950261	36.9636	0.986521	32.4985	0.99411	23.3883	0.9749	16.5426	0.962762	0	0	1.15285	0.638614	0.756116	0.325723	0.546412	0.376264	0.63774	0.379269	0.350919	0.235156
7000	18.6677	0.869208	40.6561	0.937532	27.379	0.963454	23.0334	0.991573	19.6865	0.970146	14.0319	0.960028	21.9829	0.919742	41.9626	0.92332	36.1538	0.99548	27.279	0.975441	21.8697	0.970579	16.1012	0.9595	17.0025	0.889044	36.3413	0.950261	36.1168	0.963922	31.8781	0.975134	23.3883	0.9749	16.5426	0.962762	0.563818	0.231989	1.51903	0.841454	0.756116	0.325723	1.03591	0.713335	0.433853	0.258016	0	0
7033.33	18.5363	0.863088	40.6561	0.937532	28.284	0.995302	23.0334	0.991573	20.0885	0.989956	14.6118	0.999704	21.8469	0.914051	43.0947	0.948231	35.2039	0.969324	27.2976	0.976107	21.8697	0.970579	16.585	0.988334	16.8822	0.882756	36.9637	0.966536	36.1168	0.963922	31.8781	0.975134	23.3972	0.975271	16.5426	0.962762	0.563818	0.231989	1.15285	0.638614	1.83067	0.788622	0.937056	0.645265	0.507386	0.301747	0.974829	0.653247
7066.67	18.6677	0.869208	40.129	0.925378	27.379	0.963454	23.0334	0.991573	20.0957	0.990313	14.0319	0.960028	20.8083	0.870599	42.106	0.926476	35.2039	0.969324	27.279	0.975441	21.8697	0.970579	16.7551	0.998468	18.1975	0.951534	36.4856	0.954034	36.1168	0.963922	32.691	1	23.3883	0.9749	16.5426	0.962762	0.563818	0.231989	1.51903	0.841454	0.761843	0.32819	1.00507	0.692097	0.63774	0.379269	1.22562	0.821309
7100	18.5363	0.863088	40.7776	0.940335	28.284	0.995302	23.0334	0.991573	20.0957	0.990313	14.6118	0.999704	21.8469	0.914051	43.3935	0.954804	35.2039	0.969324	27.7431	0.992037	21.8697	0.970579	16.585	0.988334	16.8822	0.882756	36.4856	0.954034	36.1168	0.963922	31.8781	0.975134	23.3883	0.9749	16.5426	0.962762	0.563818	0.231989	1.51903	0.841454	0.761843	0.32819	0.72573	0.499744	0.254059	0.151091	1.17231	0.785585
7133.33	18.6677	0.869208	40.8996	0.943146	28.4175	1	23.2101	0.999179	20.0957	0.990313	14.0319	0.960028	21.8469	0.914051	43.3935	0.954804	35.2039	0.969324	27.9394	0.999055	21.8697	0.970579	16.7808	1	17.9398	0.938057	35.3051	0.923166	36.1168	0.963922	31.8781	0.975134	23.3883	0.9749	16.5426	0.962762	0.563818	0.231989	0.583077	0.322992	1.83067	0.788622	0.546412	0.376264	0.759986	0.45197	0.196629	0.131764
7166.67	18.6677	0.869208	40.7776	0.940335	27.379	0.963454	23.0334	0.991573	19.6865	0.970146	14.6118	0.999704	20.9427	0.87622	43.5346	0.95791	36.1561	0.995544	27.279	0.975441	21.8697	0.970579	16.1012	0.9595	18.0657	0.944638	36.8199	0.962776	35.7643	0.954513	31.8781	0.975134	23.9857	0.999801	16.5426	0.962762	0	0	0.583077	0.322992	0.377486	0.162615	0.546412	0.376264	0.254059	0.151091	1.22562	0.821309
7200	17.6965	0.823986	40.8996	0.943146	27.379	0.963454	23.0334	0.991573	19.6865	0.970146	14.6161	1	21.4298	0.8966	42.5473	0.936185	36.1561	0.995544	27.9658	1	21.8697	0.970579	16.7551	0.998468	18.5318	0.969011	36.7768	0.961649	36.1168	0.963922	31.8781	0.975134	23.3883	0.9749	16.5426	0.962762	0.563818	0.231989	1.80524	1	0.437663	0.188538	1.00507	0.692097	0.507386	0.301747	0	0
7233.33	18.9948	0.884439	41.1429	0.948757	28.284	0.995302	23.0334	0.991573	20.0885	0.989956	14.0319	0.960028	22.3972	0.937074	42.4045	0.933043	35.2039	0.969324	27.9394	0.999055	21.8697	0.970579	16.1012	0.9595	18.0657	0.944638	36.6308	0.95783	36.1168	0.963922	31.8781	0.975134	23.3883	0.9749	16.5426	0.962762	0	0	0.998686	0.553215	0.756116	0.325723	0.546412	0.376264	0.63774	0.379269	1.22562	0.821309
7266.67	18.4768	0.860317	41.1429	0.948757	28.284	0.995302	23.0334	0.991573	19.6865	0.970146	14.6161	1	20.8083	0.870599	43.5346	0.95791	36.1561	0.995544	27.7431	0.992037	21.8697	0.970579	16.1012	0.9595	17.0025	0.889044	36.4856	0.954034	35.9222	0.958727	31.8781	0.975134	23.3883	0.9749	16.5497	0.963176	0.429724	0.176815	1.51903	0.841454	0.756116	0.325723	1.00507	0.692097	0.63774	0.379269	0	0
7300	19.1263	0.890559	41.1429	0.948757	27.5085	0.968014	23.014	0.990736	19.6865	0.970146	14.2288	0.973496	22.263	0.931461	43.5346	0.95791	36.3179	1	27.279	0.975441	21.8697	0.970579	16.1012	0.9595	17.4695	0.913467	36.2975	0.949116	36.0801	0.962943	31.8781	0.975134	23.9904	1	16.5426	0.962762	1.12426	0.462589	1.15285	0.638614	0.756116	0.325723	1.00507	0.692097	0.63774	0.379269	1.22562	0.821309
7333.33	19.1263	0.890559	41.1429	0.948757	28.2424	0.993837	22.8373	0.98313	19.6819	0.969922	14.0319	0.960028	21.3578	0.893589	42.5473	0.936185	35.2039	0.969324	27.279	0.975441	21.8697	0.970579	16.7551	0.998468	17.0025	0.889044	36.6308	0.95783	36.2737	0.96811	32.6313	0.998171	23.7938	0.991805	16.5426	0.962762	1.69479	0.697339	1.37398	0.761104	1.83067	0.788622	1.00507	0.692097	0.433853	0.258016	0.974829	0.653247
7366.67	19.1263	0.890559	41.1429	0.948757	27.379	0.963454	23.0568	0.992577	19.6865	0.970146	14.6118	0.999704	22.3972	0.937074	42.8446	0.942727	36.1561	0.995544	27.279	0.975441	21.8697	0.970579	16.7551	0.998468	17.4695	0.913467	36.4856	0.954034	36.2737	0.96811	32.6313	0.998171	23.3883	0.9749	16.5426	0.962762	0.432068	0.177779	0.583077	0.322992	0.756116	0.325723	1.00507	0.692097	0.507386	0.301747	1.22562	0.821309
7400	19.1263	0.890559	40.2517	0.928206	27.379	0.963454	22.5674	0.971512	19.6865	0.970146	14.2288	0.973496	22.3972	0.937074	42.9867	0.945854	36.1561	0.995544	27.9658	1	21.8697	0.970579	16.585	0.988334	18.5318	0.969011	37.154	0.97151	36.1168	0.963922	32.6313	0.998171	23.3883	0.9749	16.5426	0.962762	0.563818	0.231989	1.15285	0.638614	0.756116	0.325723	0.72573	0.499744	1.43841	0.855437	0.350919	0.235156
7433.33	19.1263	0.890559	41.3864	0.954374	28.2424	0.993837	22.1824	0.954936	20.2853	0.999656	14.0319	0.960028	21.9829	0.919742	42.9867	0.945854	36.1561	0.995544	27.9658	1	21.8697	0.970579	16.1012	0.9595	17.4695	0.913467	36.9637	0.966536	36.2737	0.96811	31.8781	0.975134	23.3883	0.9749	16.5426	0.962762	0	0	1.481	0.820387	0.377486	0.162615	0.546412	0.376264	0.507386	0.301747	0.196629	0.131764
7466.67	19.1263	0.890559	40.2517	0.928206	27.379	0.963454	23.0334	0.991573	19.6865	0.970146	14.6118	0.999704	21.3578	0.893589	42.9867	0.945854	36.1561	0.995544	27.2976	0.976107	22.067	0.979335	16.1012	0.9595	17.4695	0.913467	37.2965	0.975237	36.0801	0.962943	31.8781	0.975134	23.3883	0.9749	16.5426	0.962762	0.563818	0.231989	1.15285	0.638614	2.19246	0.944476	1.00507	0.692097	0.63774	0.379269	0.974829	0.653247
7500	19.4516	0.905709	40.3746	0.931041	28.284	0.995302	23.0334	0.991573	20.2853	0.999656	14.2288	0.973496	21.3578	0.893589	43.9727	0.967549	35.2039	0.969324	27.9658	1	22.3167	0.990415	16.1012	0.9595	18.0657	0.944638	36.9637	0.966536	36.2737	0.96811	31.8781	0.975134	23.3883	0.9749	16.5426	0.962762	0.563818	0.231989	0.998686	0.553215	0.377486	0.162615	0.818318	0.563501	0.254059	0.151091	0	0
7533.33	19.1263	0.890559	41.2642	0.951555	27.5085	0.968014	23.0334	0.991573	19.6819	0.969922	14.6118	0.999704	22.5346	0.942823	42.9867	0.945854	35.2039	0.969324	27.7699	0.992996	21.8697	0.970579	16.7551	0.998468	18.5318	0.969011	36.9637	0.966536	36.0801	0.962943	31.8781	0.975134	23.3883	0.9749	16.5426	0.962762	0.563818	0.231989	1.15285	0.638614	0.761843	0.32819	1.00507	0.692097	0.507386	0.301747	0	0
7566.67	19.1263	0.890559	41.6276	0.959935	27.379	0.963454	22.3701	0.963018	19.6819	0.969922	14.6118	0.999704	21.3578	0.893589	42.8343	0.9425	36.1561	0.995544	27.279	0.975441	21.8697	0.970579	16.1012	0.9595	17.4695	0.913467	36.6308	0.95783	36.0801	0.962943	32.6313	0.998171	23.3883	0.9749	16.5426	0.962762	0.563818	0.231989	1.51903	0.841454	0.437663	0.188538	0.546412	0.376264	0.507386	0.301747	0.974829	0.653247
7600	19.1263	0.890559	41.6276	0.959935	27.379	0.963454	23.0334	0.991573	19.6865	0.970146	14.415	0.986236	21.3578	0.893589	43.4243	0.955483	35.2039	0.969324	27.279	0.975441	22.3365	0.991296	16.1012	0.9595	17.4695	0.913467	36.9637	0.966536	36.2737	0.96811	31.8781	0.975134	23.3883	0.9749	16.5426	0.962762	0.563818	0.231989	1.51903	0.841454	0.756116	0.325723	0.546412	0.376264	0.433853	0.258016	0.196629	0.131764
7633.33	19.1263	0.890559	41.6276	0.959935	28.284	0.995302	23.014	0.990736	20.0957	0.990313	14.6118	0.999704	22.3972	0.937074	43.4243	0.955483	36.1538	0.99548	27.9394	0.999055	21.8697	0.970579	16.7808	1	17.4695	0.913467	36.9637	0.966536	36.2737	0.96811	31.8781	0.975134	23.1907	0.966665	16.5426	0.962762	0.563818	0.231989	1.15285	0.638614	0.761843	0.32819	1.04731	0.721184	1.6815	1	0	0
7666.67	19.583	0.911827	41.6276	0.959935	27.379	0.963454	22.8175	0.982276	19.6865	0.970146	14.0199	0.959206	21.9829	0.919742	43.4243	0.955483	36.1561	0.995544	27.279	0.975441	21.8697	0.970579	16.1012	0.9595	17.4695	0.913467	37.2965	0.975237	36.2737	0.96811	31.8781	0.975134	23.3883	0.9749	16.5426	0.962762	0	0	1.15285	0.638614	0.377486	0.162615	0.818318	0.563501	0.63774	0.379269	0	0
7700	19.9067	0.926898	41.6276	0.959935	28.284	0.995302	23.014	0.990736	19.6865	0.970146	14.6161	1	21.3578	0.893589	43.4243	0.955483	36.1561	0.995544	27.279	0.975441	22.5132	0.999136	16.7551	0.998468	17.4695	0.913467	37.1085	0.97032	36.0801	0.962943	31.8781	0.975134	23.1907	0.966665	16.9859	0.988564	0	0	1.15285	0.638614	0.756116	0.325723	1.00507	0.692097	0.254059	0.151091	0.350919	0.235156
7733.33	19.583	0.911827	41.6276	0.959935	27.379	0.963454	22.3798	0.963435	19.879	0.979632	14.6161	1	22.8104	0.954366	43.5662	0.958606	35.991	0.990997	27.7699	0.992996	21.8697	0.970579	16.1012	0.9595	17.4695	0.913467	37.1085	0.97032	36.2737	0.96811	31.8781	0.975134	23.3883	0.9749	16.5426	0.962762	1.69479	0.697339	0.583077	0.322992	0.377486	0.162615	0.546412	0.376264	0.254059	0.151091	1.22562	0.821309
7766.67	19.583	0.911827	41.6276	0.959935	28.284	0.995302	23.0334	0.991573	20.2853	0.999656	14.2288	0.973496	22.3972	0.937074	43.8601	0.965072	35.3636	0.973723	27.7431	0.992037	21.8697	0.970579	16.7551	0.998468	18.6618	0.975809	37.5841	0.982757	36.2737	0.96811	31.8781	0.975134	23.3883	0.9749	16.5426	0.962762	1.69479	0.697339	0.40914	0.22664	1.83067	0.788622	1.00507	0.692097	0.63774	0.379269	0	0
7800	19.583	0.911827	41.6276	0.959935	28.2424	0.993837	23.014	0.990736	20.2853	0.999656	14.6118	0.999704	22.946	0.960038	43.8601	0.965072	36.1538	0.99548	27.279	0.975441	21.8792	0.971	16.7551	0.998468	17.4695	0.913467	37.4399	0.978986	36.0801	0.962943	31.8781	0.975134	23.3883	0.9749	16.5426	0.962762	0.563818	0.231989	0.583077	0.322992	0.756116	0.325723	0.688927	0.474401	0.507386	0.301747	0.350919	0.235156
7833.33	19.583	0.911827	41.6276	0.959935	27.5085	0.968014	22.3701	0.963018	20.2853	0.999656	14.0319	0.960028	21.3578	0.893589	43.8601	0.965072	36.3179	1	27.9394	0.999055	21.8697	0.970579	16.7551	0.998468	17.5946	0.920008	37.1085	0.97032	36.2737	0.96811	31.8781	0.975134	23.3883	0.9749	16.5426	0.962762	0.563818	0.231989	1.37398	0.761104	1.83067	0.788622	0.546412	0.376264	1.22661	0.729476	0	0
7866.67	19.7773	0.920875	41.6276	0.959935	27.379	0.963454	22.3798	0.963435	20.2923	1	14.2288	0.973496	22.946	0.960038	43.8601	0.965072	35.2039	0.969324	27.9394	0.999055	22.5326	1	16.7808	1	17.4695	0.913467	37.4399	0.978986	36.2737	0.96811	31.8781	0.975134	23.7938	0.991805	16.5426	0.962762	0.563818	0.231989	0.998686	0.553215	1.63739	0.705361	1.00507	0.692097	0.63774	0.379269	1.22562	0.821309
7900	20.703	0.963974	41.7487	0.962727	27.379	0.963454	22.8373	0.98313	20.2853	0.999656	14.6118	0.999704	22.946	0.960038	43.8601	0.965072	35.2039	0.969324	27.279	0.975441	22.5132	0.999136	16.7808	1	17.9348	0.937797	37.4399	0.978986	36.2737	0.96811	31.8268	0.973565	23.9904	1	16.5426	0.962762	0	0	1.51903	0.841454	0.756116	0.325723	1.00507	0.692097	0.550541	0.327411	1.22562	0.821309
7933.33	20.038	0.933012	41.7487	0.962727	28.1078	0.989101	23.0334	0.991573	19.6865	0.970146	14.6118	0.999704	22.8104	0.954366	43.8601	0.965072	36.1561	0.995544	27.279	0.975441	21.8697	0.970579	16.7551	0.998468	17.4695	0.913467	37.5841	0.982757	36.2382	0.967161	32.4985	0.99411	23.3883	0.9749	16.5426	0.962762	0.432068	0.177779	1.15285	0.638614	1.83067	0.788622	0.546412	0.376264	1.6815	1	0	0
7966.67	20.038	0.933012	41.7487	0.962727	27.379	0.963454	23.0334	0.991573	19.879	0.979632	14.6118	0.999704	21.772	0.910916	43.8601	0.965072	36.1538	0.99548	27.2976	0.976107	21.8697	0.970579	16.1012	0.9595	17.9348	0.937797	37.5841	0.982757	36.4307	0.9723	31.8781	0.975134	23.3883	0.9749	16.5426	0.962762	0	0	0.583077	0.322992	1.83067	0.788622	0.688927	0.474401	0.507386	0.301747	0	0
8000	19.9067	0.926898	41.6276	0.959935	28.4175	1	22.3701	0.963018	19.6819	0.969922	14.2288	0.973496	22.946	0.960038	44.154	0.971539	35.2039	0.969324	27.279	0.975441	21.8697	0.970579	16.7551	0.998468	17.4695	0.913467	37.4399	0.978986	36.0801	0.962943	32.6313	0.998171	23.3883	0.9749	16.5497	0.963176	0.563818	0.231989	1.15285	0.638614	1.83067	0.788622	1.00507	0.692097	0.63774	0.379269	0.196629	0.131764
8033.33	21.4767	1	42.766	0.986186	27.379	0.963454	22.8373	0.98313	19.6819	0.969922	14.6118	0.999704	22.8104	0.954366	44.2942	0.974623	36.3179	1	27.279	0.975441	22.5132	0.999136	16.585	0.988334	17.5946	0.920008	36.2628	0.948209	36.2737	0.96811	32.6313	0.998171	23.3883	0.9749	16.5426	0.962762	0.563818	0.231989	1.51903	0.841454	1.83067	0.788622	0.546412	0.376264	0.507386	0.301747	0.196629	0.131764
8066.67	20.038	0.933012	41.87	0.965525	28.4175	1	22.3701	0.963018	19.8837	0.979863	14.6161	1	22.946	0.960038	44.2942	0.974623	35.2039	0.969324	27.279	0.975441	21.8697	0.970579	16.7551	0.998468	17.5946	0.920008	37.5841	0.982757	36.4307	0.9723	32.6313	0.998171	23.3883	0.9749	16.5426	0.962762	0.563818	0.231989	0.583077	0.322992	0.756116	0.325723	0.546412	0.376264	0.254059	0.151091	1.22562	0.821309
8100	20.038	0.933012	41.87	0.965525	28.2424	0.993837	22.3798	0.963435	19.6865	0.970146	14.6118	0.999704	22.946	0.960038	44.2942	0.974623	36.1561	0.995544	27.279	0.975441	21.8697	0.970579	16.7551	0.998468	17.5946	0.920008	37.4399	0.978986	37.1182	0.990648	32.4381	0.992263	23.3883	0.9749	16.5426	0.962762	1.69479	0.697339	1.02411	0.567296	0.377486	0.162615	0.546412	0.376264	0.507386	0.301747	0	0
8133.33	20.36	0.948005	42.766	0.986186	28.284	0.995302	22.8175	0.982276	20.2923	1	14.6118	0.999704	23.3565	0.977214	44.2942	0.974623	36.1561	0.995544	27.279	0.975441	21.8697	0.970579	16.1012	0.9595	17.9348	0.937797	37.9139	0.991382	36.2737	0.96811	31.8781	0.975134	23.3883	0.9749	16.5426	0.962762	0.563818	0.231989	1.15285	0.638614	1.83067	0.788622	1.03591	0.713335	0.254059	0.151091	0.196629	0.131764
8166.67	20.4912	0.954114	42.886	0.988953	27.379	0.963454	23.014	0.990736	19.8837	0.979863	14.0199	0.959206	22.946	0.960038	44.7264	0.984134	35.3636	0.973723	27.279	0.975441	21.8697	0.970579	16.7551	0.998468	18.0583	0.94425	37.4399	0.978986	36.0801	0.962943	31.8781	0.975134	23.3883	0.9749	16.5426	0.962762	0.635739	0.261582	1.51903	0.841454	0.756116	0.325723	0.818318	0.563501	1.43841	0.855437	0.29206	0.195713
8200	20.4912	0.954114	41.87	0.965525	28.1078	0.989101	23.0568	0.992577	20.0957	0.990313	14.0319	0.960028	21.772	0.910916	44.4347	0.977716	36.1561	0.995544	27.279	0.975441	21.8697	0.970579	16.1012	0.9595	17.4695	0.913467	37.4399	0.978986	37.1182	0.990648	32.6313	0.998171	23.3883	0.9749	16.5426	0.962762	0	0	1.481	0.820387	0.756116	0.325723	0.546412	0.376264	0.507386	0.301747	1.07437	0.719951
8233.33	20.36	0.948005	43.0068	0.99174	27.379	0.963454	23.014	0.990736	19.6865	0.970146	14.2288	0.973496	22.946	0.960038	44.5757	0.980818	36.1561	0.995544	27.9394	0.999055	21.8697	0.970579	16.7551	0.998468	17.5946	0.920008	37.4399	0.978986	36.2737	0.96811	31.8781	0.975134	23.3883	0.9749	17.0067	0.989771	1.69479	0.697339	1.15285	0.638614	1.83067	0.788622	0.72573	0.499744	0.254059	0.151091	1.22562	0.821309
8266.67	20.8116	0.969031	42.231	0.97385	27.379	0.963454	23.0334	0.991573	19.6819	0.969922	14.2288	0.973496	22.946	0.960038	44.4347	0.977716	36.1538	0.99548	27.279	0.975441	22.067	0.979335	16.2985	0.971257	18.0583	0.94425	37.5841	0.982757	36.2382	0.967161	31.8781	0.975134	23.3883	0.9749	16.5426	0.962762	0.563818	0.231989	0.998686	0.553215	1.36927	0.589862	1.04731	0.721184	0.63774	0.379269	1.22562	0.821309
8300	21.4767	1	42.231	0.97385	27.379	0.963454	23.014	0.990736	19.6819	0.969922	14.6118	0.999704	23.4934	0.982938	44.4347	0.977716	36.3179	1	27.279	0.975441	21.8697	0.970579	16.585	0.988334	18.0583	0.94425	37.9139	0.991382	36.4307	0.9723	31.8781	0.975134	23.3883	0.9749	16.5426	0.962762	0.432068	0.177779	0.583077	0.322992	2.32135	1	0.818318	0.563501	0.507386	0.301747	1.22562	0.821309
8333.33	20.8116	0.969031	41.87	0.965525	28.284	0.995302	23.014	0.990736	19.8837	0.979863	14.6118	0.999704	22.1851	0.928202	44.4347	0.977716	35.2039	0.969324	27.279	0.975441	21.8792	0.971	16.585	0.988334	18.0583	0.94425	36.4076	0.951994	36.2382	0.967161	31.8781	0.975134	23.3883	0.9749	16.5426	0.962762	0.563818	0.231989	1.15285	0.638614	1.47877	0.637032	1.00507	0.692097	1.62881	0.968669	0	0
8366.67	20.6242	0.960307	42.231	0.97385	27.379	0.963454	22.3701	0.963018	19.6865	0.970146	14.2288	0.973496	23.0847	0.96584	43.6092	0.959551	36.3179	1	27.279	0.975441	21.8697	0.970579	16.1012	0.9595	18.0583	0.94425	37.771	0.987645	36.4307	0.9723	31.8781	0.975134	23.3883	0.9749	16.5426	0.962762	0.563818	0.231989	0.583077	0.322992	0.761843	0.32819	1.30874	0.901211	0.507386	0.301747	0	0
8400	20.1641	0.938884	42.231	0.97385	28.284	0.995302	22.3701	0.963018	20.2853	0.999656	14.6118	0.999704	23.4934	0.982938	44.8663	0.987212	36.3179	1	27.279	0.975441	21.8697	0.970579	16.7808	1	19.1244	1	36.7387	0.960652	36.4307	0.9723	31.8781	0.975134	23.3883	0.9749	16.5426	0.962762	0	0	0.998686	0.553215	0.761843	0.32819	0.583553	0.40184	0.63774	0.379269	0.974829	0.653247
8433.33	20.9426	0.975133	42.231	0.97385	27.379	0.963454	22.3701	0.963018	20.0885	0.989956	14.2288	0.973496	22.3175	0.933739	44.8663	0.987212	35.2039	0.969324	27.4945	0.983145	21.8697	0.970579	16.7551	0.998468	18.0583	0.94425	37.9139	0.991382	37.4686	1	31.8781	0.975134	23.3883	0.9749	16.5426	0.962762	1.69479	0.697339	0.583077	0.322992	1.83067	0.788622	1.00507	0.692097	0.63774	0.379269	0	0
8466.67	20.4912	0.954114	42.231	0.97385	27.379	0.963454	23.014	0.990736	20.2923	1	14.6118	0.999704	23.4934	0.982938	44.8663	0.987212	36.1561	0.995544	27.279	0.975441	21.8792	0.971	16.7808	1	18.3984	0.962034	36.883	0.964425	36.2737	0.96811	31.8781	0.975134	23.5855	0.983119	16.5426	0.962762	0.563818	0.231989	0.998686	0.553215	1.12171	0.483215	1.00507	0.692097	1.43841	0.855437	0	0
8500	20.9426	0.975133	41.9917	0.968331	28.284	0.995302	23.014	0.990736	19.6865	0.970146	14.6118	0.999704	22.8617	0.956508	44.8663	0.987212	36.1561	0.995544	27.2976	0.976107	21.8697	0.970579	16.7551	0.998468	18.0583	0.94425	38.2435	1	36.4307	0.9723	31.8781	0.975134	23.1859	0.966464	16.5426	0.962762	0	0	1.37398	0.761104	0.761843	0.32819	1.00507	0.692097	0.254059	0.151091	0.353696	0.237016
8533.33	21.1323	0.983963	43.1268	0.994507	27.379	0.963454	22.8175	0.982276	19.6819	0.969922	14.2288	0.973496	23.4934	0.982938	45.1569	0.993607	36.1561	0.995544	27.279	0.975441	22.5132	0.999136	16.7808	1	18.5202	0.968405	37.9139	0.991382	36.4307	0.9723	31.8781	0.975134	23.3883	0.9749	16.5426	0.962762	0.563818	0.231989	1.15285	0.638614	1.47877	0.637032	1.3195	0.908616	0.507386	0.301747	0.196629	0.131764
8566.67	20.9426	0.975133	43.1268	0.994507	28.284	0.995302	23.0334	0.991573	19.6865	0.970146	14.6161	1	23.4934	0.982938	44.8663	0.987212	36.3179	1	27.9394	0.999055	22.5326	1	16.7551	0.998468	18.5202	0.968405	37.9139	0.991382	36.4307	0.9723	31.8781	0.975134	23.3883	0.9749	16.5426	0.962762	0.774574	0.318707	1.37398	0.761104	1.47877	0.637032	0.72573	0.499744	0.507386	0.301747	0.974829	0.653247
8600	20.9426	0.975133	42.231	0.97385	27.379	0.963454	23.0334	0.991573	20.2923	1	14.0319	0.960028	22.4531	0.939414	44.8663	0.987212	36.3179	1	27.7431	0.992037	22.5132	0.999136	16.7808	1	17.5946	0.920008	36.5532	0.955802	36.4307	0.9723	31.8781	0.975134	23.3883	0.9749	16.5426	0.962762	0	0	1.51903	0.841454	1.47877	0.637032	0.546412	0.376264	0.507386	0.301747	0.196629	0.131764
8633.33	21.3923	0.996069	43.1268	0.994507	27.379	0.963454	23.0334	0.991573	19.879	0.979632	14.6161	1	22.4531	0.939414	45.1569	0.993607	35.2039	0.969324	27.9394	0.999055	21.8792	0.971	16.1012	0.9595	18.5202	0.968405	37.2125	0.973042	36.4307	0.9723	31.8781	0.975134	23.3883	0.9749	16.5426	0.962762	0	0	1.15285	0.638614	1.83067	0.788622	0.583553	0.40184	0.507386	0.301747	1.22562	0.821309
8666.67	20.9426	0.975133	43.1268	0.994507	28.4175	1	22.3701	0.963018	19.6819	0.969922	14.6118	0.999704	23.4934	0.982938	45.2962	0.99667	36.1561	0.995544	27.279	0.975441	21.8697	0.970579	16.1012	0.9595	18.0583	0.94425	37.9139	0.991382	36.4307	0.9723	32.6313	0.998171	23.3883	0.9749	16.5426	0.962762	0.429724	0.176815	1.15285	0.638614	0.377486	0.162615	1.00507	0.692097	0.63774	0.379269	0.196629	0.131764
8700	21.3923	0.996069	43.365	1	28.4175	1	22.8373	0.98313	19.6865	0.970146	14.6118	0.999704	22.3175	0.933739	45.4475	1	36.1561	0.995544	27.279	0.975441	21.8697	0.970579	16.1012	0.9595	18.5202	0.968405	37.9139	0.991382	36.4307	0.9723	31.8781	0.975134	23.3883	0.9749	16.5497	0.963176	0.563818	0.231989	0.998686	0.553215	0.756116	0.325723	1.00507	0.692097	0.507386	0.301747	0	0
8733.33	20.2942	0.944942	43.1268	0.994507	28.284	0.995302	22.3701	0.963018	19.6865	0.970146	14.0319	0.960028	23.9012	1	44.8663	0.987212	36.1561	0.995544	27.279	0.975441	21.8697	0.970579	16.7808	1	18.3984	0.962034	38.0577	0.995141	36.4307	0.9723	31.8781	0.975134	23.3883	0.9749	16.5426	0.962762	0	0	0.583077	0.322992	0.437663	0.188538	1.03591	0.713335	0.507386	0.301747	1.22562	0.821309
8766.67	21.2614	0.989976	43.1268	0.994507	27.379	0.963454	23.0334	0.991573	19.6865	0.970146	14.0319	0.960028	22.8617	0.956508	44.8663	0.987212	36.1561	0.995544	27.9394	0.999055	21.8697	0.970579	16.7551	0.998468	18.5202	0.968405	38.0577	0.995141	36.4307	0.9723	32.4985	0.99411	23.9857	0.999801	16.5426	0.962762	0	0	1.15285	0.638614	1.83067	0.788622	0.273641	0.188432	0.63774	0.379269	1.22562	0.821309
	21.4767		43.365		28.4175		23.2292		20.2923		14.6161		23.9012		45.4475		36.3179		27.9658		22.5326		16.7808		19.1244		38.2435		37.4686		32.691		23.9904		17.1824		2.43036		1.80524		2.32135		1.4522		1.6815		1.49228

## Sheet: Sheet3
	0	0	1	1	2	2	3	3	4	4	5	5	6	6	7	7	8	8	9	9	10	10	11	11	12	12	13	13	14	14	15	15	16	16	17	17	18	18	19	19	20	20	21	21	22	22	23	23
Time	delta e	norm	delta e	norm	delta e	norm	delta e	norm	delta e	norm	delta e	norm	delta e	norm	delta e	norm	delta e	norm	delta e	norm	delta e	norm	delta e	norm	delta e	norm	delta e	norm	delta e	norm	delta e	norm	delta e	norm	delta e	norm	delta e	norm	delta e	norm	delta e	norm	delta e	norm	delta e	norm	delta e	norm
0	0	0	0	0	0	0	0	0	0	0	0	0	0	0	0	0	0	0	0	0	0	0	0	0	0	0	0	0	0	0	0	0	0	0	0	0	0	0	0	0	0	0	0	0	0	0	0	0
33.3333	1.23509	0.28125	0	0	1.94512	0.048541	1.7869	0.025311	1.31391	0.0151022	3.04719	0.0374682	1.18802	0.184336	0	0	0.474249	0.0112798	0.42974	0.00593856	0	0	1.90379	0.0237941	0.483936	0.0904492	0	0	0.432233	0.01026	0.436741	0.00608616	0.33478	0.00403971	1.14922	0.0153135	0	0	0.646119	0.283424	0.481562	0.12909	0.654114	0.0579018	0.366264	0.0365956	0.22912	0.0971333
66.6667	0.557677	0.126992	0.413971	0.0245229	1.54356	0.03852	4.11851	0.0583377	2.45688	0.0282396	4.62369	0.0568529	0.847448	0.131493	0	0	0.419385	0.0099749	2.44168	0.0337415	1.09111	0.0123785	4.13078	0.0516278	0	0	0	0	0	0	0.619917	0.0086388	0.372786	0.00449831	1.79557	0.0239262	0.559434	0.213653	0.411886	0.180676	0.481562	0.12909	0	0	0	0	0	0
100	0.557677	0.126992	0.413971	0.0245229	1.17845	0.0294085	4.32498	0.0612623	2.12011	0.0243687	7.52749	0.0925582	0.847448	0.131493	0.492036	0.0290139	0.472239	0.011232	1.62988	0.0225232	0.696223	0.00789859	5.67812	0.0709669	0.903808	0.168925	0	0	0	0	1.4764	0.0205743	0.726427	0.00876562	3.14479	0.0419048	1.09548	0.418375	0.646119	0.283424	0	0	0	0	0.365293	0.0364985	0.22912	0.0971333
133.333	1.08299	0.246613	0.413971	0.0245229	0	0	4.32498	0.0612623	2.47039	0.0283949	9.55048	0.117433	0.847448	0.131493	0.492036	0.0290139	1.4137	0.0336243	2.46215	0.0340244	0.971715	0.011024	7.11766	0.0889587	0	0	0.977814	0.0710636	0	0	1.738	0.0242197	0.60881	0.00734636	3.86971	0.0515644	1.09548	0.418375	0.646119	0.283424	0.420388	0.112691	0.654114	0.0579018	0	0	0.22912	0.0971333
166.667	1.57234	0.358047	0.413971	0.0245229	0.497462	0.0124143	3.29802	0.0467157	2.59607	0.0298395	11.874	0.146003	0.847448	0.131493	0.492036	0.0290139	1.86096	0.0442621	2.04512	0.0282614	1.64925	0.0187106	8.88785	0.111083	0.525447	0.0982077	0.977814	0.0710636	0	0	1.89693	0.0264345	0.557128	0.00672273	3.86971	0.0515644	0.751738	0.287095	0.959954	0.42109	0.420388	0.112691	0.480511	0.0425345	0.729621	0.0729006	0.458651	0.194441
200	1.08299	0.246613	0	0	0.890697	0.0222276	3.29802	0.0467157	2.19018	0.0251742	14.3494	0.176441	1.34253	0.208311	0.577086	0.0340291	1.86096	0.0442621	3.27416	0.0452456	1.99724	0.0226585	10.1757	0.127179	0.648972	0.121295	1.50151	0.109123	0.432233	0.01026	2.59818	0.0362067	1.48512	0.0179205	4.60234	0.0613269	0.751738	0.287095	1.28762	0.564822	0.420388	0.112691	0.480511	0.0425345	0.729621	0.0729006	0	0
233.333	1.7151	0.390555	1.24219	0.0735849	0.890697	0.0222276	3.67775	0.0520945	1.96721	0.0226112	16.6504	0.204734	2.68985	0.417365	0.639814	0.0377279	1.4137	0.0336243	3.5506	0.0490657	2.44626	0.0277526	12.1225	0.151511	0.648972	0.121295	0.977814	0.0710636	0	0	3.02612	0.0421702	0.723583	0.0087313	6.09499	0.0812167	0.679713	0.259588	0.959954	0.42109	0.420388	0.112691	0.758705	0.0671601	0.555818	0.055535	0.22912	0.0971333
266.667	1.08299	0.246613	1.70841	0.101203	0.890697	0.0222276	4.0572	0.0574693	2.50303	0.0287701	19.0747	0.234543	2.68985	0.417365	0.639814	0.0377279	1.86096	0.0442621	3.69146	0.0510122	1.92659	0.021857	13.9696	0.174596	0.586825	0.109679	0.977814	0.0710636	0	0	2.52838	0.035234	1.85391	0.0223707	6.09499	0.0812167	1.09548	0.418375	1.28762	0.564822	0.384802	0.103152	0.480511	0.0425345	0.729621	0.0729006	0	0
300	1.23509	0.28125	1.70841	0.101203	2.58916	0.0646134	4.81451	0.0681964	2.54594	0.0292632	21.8866	0.269118	2.48739	0.385951	0.639814	0.0377279	2.7732	0.0659594	2.87961	0.0397933	1.75413	0.0199004	15.9934	0.19989	1.13539	0.212208	0.977814	0.0710636	0.485628	0.0115274	4.01419	0.0559394	2.22172	0.026809	7.85101	0.104616	1.09548	0.418375	1.28762	0.564822	0.728733	0.195348	0.480511	0.0425345	1.09299	0.109207	0	0
333.333	1.57234	0.358047	1.70841	0.101203	2.58916	0.0646134	5.32171	0.0753808	3.51373	0.0403871	24.7903	0.304821	3.31061	0.513684	1.31144	0.0773316	3.72527	0.088604	3.39859	0.046965	1.97696	0.0224285	17.7929	0.222382	1.13539	0.212208	0.977814	0.0710636	0.54255	0.0128786	4.01419	0.0559394	2.22172	0.026809	8.03049	0.107008	1.09548	0.418375	1.28762	0.564822	0.748092	0.200537	0.383638	0.0339594	0.729621	0.0729006	0.160668	0.0681137
366.667	2.06548	0.470342	0.945988	0.0560386	3.02286	0.0754363	4.61149	0.0653207	4.04787	0.0465266	27.3391	0.336163	2.79967	0.434406	0.639814	0.0377279	4.17508	0.0993027	3.39859	0.046965	1.97935	0.0224556	19.3871	0.242306	1.13539	0.212208	1.50151	0.109123	0.932978	0.0221462	3.36596	0.0469061	1.32723	0.0160153	8.43488	0.112396	0.751738	0.287095	1.53743	0.674405	0.420388	0.112691	0.758705	0.0671601	1.09299	0.109207	0	0
400	2.06548	0.470342	2.18212	0.129265	4.73479	0.118158	4.98866	0.0706631	5.51724	0.0634156	29.0923	0.35772	3.31061	0.513684	1.31144	0.0773316	5.36358	0.12757	4.23458	0.0585176	2.14565	0.0243423	20.7863	0.259793	1.13539	0.212208	0.977814	0.0710636	1.7695	0.0420028	4.85632	0.0676749	1.66794	0.0201266	9.12202	0.121552	1.09548	0.418375	1.28762	0.564822	0.930716	0.249492	0.383638	0.0339594	1.09299	0.109207	0	0
433.333	1.57234	0.358047	3.41529	0.202315	5.16228	0.128826	5.73983	0.0813033	6.69036	0.0768996	32.677	0.401797	2.79967	0.434406	1.87034	0.110288	5.59328	0.133034	4.54401	0.0627935	2.67523	0.0303503	24.0359	0.300408	1.13539	0.212208	0.977814	0.0710636	1.93433	0.0459153	3.36596	0.0469061	1.71795	0.0207301	11.0051	0.146644	0.751738	0.287095	1.28762	0.564822	0.748092	0.200537	0.769079	0.0680783	1.09299	0.109207	0.309322	0.131134
466.667	2.20264	0.501576	3.41529	0.202315	5.16228	0.128826	6.2204	0.0881105	10.1024	0.116118	33.9875	0.417911	3.31061	0.513684	1.72086	0.101474	6.24122	0.148445	5.06531	0.0699974	3.00566	0.0340989	25.2014	0.314974	1.13539	0.212208	0.977814	0.0710636	1.93433	0.0459153	4.85632	0.0676749	2.01677	0.0243359	11.3864	0.151725	1.09548	0.418375	1.28762	0.564822	0	0	0.769079	0.0680783	1.09299	0.109207	0.160668	0.0681137
500	1.7151	0.390555	3.41529	0.202315	5.5894	0.139485	6.04259	0.0855918	12.4053	0.142588	37.1779	0.457141	3.31061	0.513684	2.43315	0.143476	6.24122	0.148445	5.47873	0.0757104	3.24004	0.036758	27.0919	0.338602	1.13539	0.212208	1.50151	0.109123	1.7695	0.0420028	4.85632	0.0676749	1.43573	0.0173246	13.239	0.176412	1.09548	0.418375	1.28762	0.564822	0.728733	0.195348	2.01699	0.178543	0.709469	0.0708871	0.309322	0.131134
533.333	2.06548	0.470342	3.41529	0.202315	7.29871	0.182142	6.04259	0.0855918	15.11	0.173676	39.2396	0.482491	3.53553	0.548584	1.87034	0.110288	6.48573	0.15426	5.89087	0.0814057	4.06194	0.0460824	28.5538	0.356874	1.13539	0.212208	0.771834	0.0560937	1.93433	0.0459153	4.20185	0.0585545	2.43252	0.0293527	13.0568	0.173984	1.09548	0.418375	1.28762	0.564822	0.728733	0.195348	2.01699	0.178543	0.415867	0.0415516	0.309322	0.131134
566.667	2.06548	0.470342	3.88343	0.230047	7.29871	0.182142	5.91197	0.0837416	18.013	0.207043	41.5212	0.510546	3.31061	0.513684	2.43315	0.143476	7.12403	0.169442	6.30173	0.0870835	5.61124	0.063659	29.2743	0.36588	0.940703	0.17582	0.771834	0.0560937	2.40145	0.0570035	5.27572	0.0735194	1.66515	0.0200929	13.8837	0.185003	1.09548	0.418375	1.28762	0.564822	0.384802	0.103152	2.37814	0.210511	1.298	0.12969	0.160668	0.0681137
600	2.06548	0.470342	3.88343	0.230047	8.3069	0.207301	5.47351	0.077531	20.5362	0.236045	43.2089	0.531298	3.31061	0.513684	2.43315	0.143476	7.12403	0.169442	6.30173	0.0870835	6.34512	0.0719848	31.2422	0.390475	0.940703	0.17582	0.977814	0.0710636	2.40145	0.0570035	5.27572	0.0735194	2.30699	0.0278378	15.3414	0.204426	1.09548	0.418375	1.28762	0.564822	0.748092	0.200537	2.37814	0.210511	1.298	0.12969	0.309322	0.131134
633.333	2.06548	0.470342	4.35245	0.257831	8.56194	0.213666	5.49497	0.0778349	23.9955	0.275806	45.5029	0.559505	3.31061	0.513684	2.43315	0.143476	8.54517	0.203243	7.11971	0.0983871	8.252	0.0936183	33.0077	0.41254	0.940703	0.17582	0.977814	0.0710636	2.24334	0.0532503	5.69394	0.0793475	2.30699	0.0278378	15.3414	0.204426	1.09548	0.418375	1.28762	0.564822	0.748092	0.200537	1.31253	0.116184	1.298	0.12969	0.160668	0.0681137
666.667	2.55877	0.582674	4.35245	0.257831	8.9813	0.224131	5.16953	0.0732251	26.5696	0.305394	47.2144	0.58055	3.8291	0.594135	4.44378	0.262037	8.54517	0.203243	7.52683	0.104013	9.75025	0.110616	35.5832	0.44473	0.940703	0.17582	0.771834	0.0560937	2.87148	0.0681606	5.69394	0.0793475	2.30699	0.0278378	16.9555	0.225935	1.09548	0.418375	0.646119	0.283424	0.384802	0.103152	1.31253	0.116184	0.955599	0.0954794	0.521091	0.220912
700	3.26177	0.742757	6.04836	0.358294	9.55751	0.238511	4.79192	0.0678764	28.9869	0.333178	49.3072	0.606282	3.8291	0.594135	4.44378	0.262037	9.42207	0.2241	7.93273	0.109622	11.6738	0.132438	36.996	0.462387	1.34911	0.252152	0.977814	0.0710636	3.87273	0.0919274	5.03421	0.0701539	2.30699	0.0278378	17.5767	0.234213	1.09548	0.418375	1.28762	0.564822	0.384802	0.103152	2.76002	0.244315	0.639031	0.0638492	0.521091	0.220912
733.333	3.26177	0.742757	6.23477	0.369336	11.2553	0.280879	4.7544	0.067345	31.7591	0.365042	51.2065	0.629636	3.65966	0.567844	4.44378	0.262037	9.86015	0.23452	8.4622	0.116939	13.3957	0.151974	37.7244	0.471491	1.74721	0.32656	1.50151	0.109123	4.33467	0.102893	4.61853	0.0643611	2.13687	0.0257851	18.3699	0.244782	1.0885	0.415706	1.28762	0.564822	0.384802	0.103152	1.68695	0.149328	0.639031	0.0638492	0.309322	0.131134
766.667	2.55877	0.582674	6.04836	0.358294	10.3871	0.259213	4.86145	0.0688613	34.374	0.395098	53.2164	0.65435	4.18642	0.649577	4.44378	0.262037	11.4801	0.27305	8.7409	0.12079	15.9575	0.181037	39.9574	0.499399	0.940703	0.17582	1.87723	0.136429	4.33467	0.102893	5.03421	0.0701539	2.33712	0.0282015	18.8739	0.251498	1.09548	0.418375	0.646119	0.283424	0.748092	0.200537	2.37814	0.210511	0.632213	0.063168	0.521091	0.220912
800	3.74946	0.853812	6.97466	0.413166	11.7819	0.294022	5.30004	0.0750738	36.4411	0.418858	54.7744	0.673507	4.66698	0.724142	4.99819	0.294728	11.2834	0.268371	10.7892	0.149095	17.8122	0.202077	41.293	0.516093	1.74721	0.32656	1.31429	0.0955173	4.7979	0.113888	5.44884	0.0759318	2.63012	0.0317371	20.1533	0.268546	1.09548	0.418375	2.27969	1	0.384802	0.103152	3.03203	0.268393	0.639031	0.0638492	0.521091	0.220912
833.333	3.74946	0.853812	6.97466	0.413166	11.3401	0.282995	6.62029	0.0937748	38.743	0.445315	56.8303	0.698787	3.65966	0.567844	4.99819	0.294728	11.718	0.278707	9.94421	0.137419	19.4508	0.220668	43.1471	0.539266	1.13539	0.212208	2.05345	0.149236	4.7979	0.113888	5.34455	0.0744785	2.33712	0.0282015	21.0301	0.28023	1.09548	0.418375	0.646119	0.283424	0.384802	0.103152	3.41204	0.302032	0.581852	0.0581362	0.521091	0.220912
866.667	3.74946	0.853812	7.15175	0.423656	11.7488	0.293194	7.53442	0.106723	41.5182	0.477213	57.9218	0.712208	4.47388	0.69418	5.55096	0.327324	12.3425	0.293562	10.4642	0.144604	21.6003	0.245053	44.587	0.557261	1.13539	0.212208	1.31429	0.0955173	4.7979	0.113888	6.94136	0.0967308	2.63012	0.0317371	21.798	0.290462	1.09548	0.418375	1.28762	0.564822	0.384802	0.103152	3.15575	0.279345	0.581852	0.0581362	0.521091	0.220912
900	3.74946	0.853812	7.15175	0.423656	11.7341	0.292828	8.54693	0.121065	44.3829	0.510141	59.6555	0.733525	5.18172	0.804011	5.55096	0.327324	13.2029	0.314025	10.8611	0.15009	24.321	0.27592	45.661	0.570685	1.13539	0.212208	2.05345	0.149236	5.26154	0.124894	6.94136	0.0967308	2.30353	0.0277962	22.3843	0.298274	0.751738	0.287095	2.27969	1	0.384802	0.103152	4.49262	0.397683	0.581852	0.0581362	0.309322	0.131134
933.333	4.23658	0.964737	8.06719	0.477885	12.2868	0.306622	10.607	0.150245	46.7514	0.537365	60.8326	0.747999	5.51709	0.856048	7.0183	0.413848	13.4494	0.319887	12.3776	0.171046	26.0503	0.295538	47.0196	0.587665	1.52176	0.284422	2.05345	0.149236	5.26154	0.124894	6.40064	0.0891955	2.51163	0.0303073	23.7201	0.316074	1.09548	0.418375	0.646119	0.283424	0.384802	0.103152	3.41204	0.302032	0.847195	0.0846482	0.436972	0.18525
966.667	3.74946	0.853812	7.89738	0.467826	11.8762	0.296374	12.4512	0.176369	48.7956	0.560861	62.6509	0.770357	4.99476	0.775002	7.0183	0.413848	12.4743	0.296697	11.6517	0.161014	28.3219	0.32131	48.815	0.610105	1.13539	0.212208	1.31429	0.0955173	5.26154	0.124894	6.68596	0.0931716	2.51163	0.0303073	24.0122	0.319967	0.751738	0.287095	1.28762	0.564822	0.384802	0.103152	3.41204	0.302032	0.847195	0.0846482	0.160668	0.0681137
1000	4.23658	0.964737	8.06719	0.477885	12.1415	0.302994	14.8781	0.210745	50.1411	0.576326	63.5304	0.781171	4.99476	0.775002	7.56307	0.445972	12.9068	0.306983	12.0453	0.166453	29.6061	0.335879	50.1273	0.626507	1.68082	0.31415	1.31429	0.0955173	5.72504	0.135896	6.68596	0.0931716	2.54312	0.0306872	24.1852	0.322271	1.09548	0.418375	0.646119	0.283424	0.384802	0.103152	3.15575	0.279345	1.17178	0.117079	0.309322	0.131134
1033.33	4.23658	0.964737	8.97917	0.531909	12.1597	0.303448	16.735	0.237047	52.193	0.599911	64.5289	0.793448	5.18172	0.804011	7.97203	0.470087	13.5121	0.321379	12.4378	0.171877	31.8763	0.361634	50.845	0.635477	1.13539	0.212208	2.23527	0.16245	6.7318	0.159793	7.22004	0.100614	2.54312	0.0306872	25.2114	0.335945	1.09548	0.418375	1.28762	0.564822	0.384802	0.103152	3.80456	0.336777	1.17178	0.117079	0.321794	0.136421
1066.67	4.39143	1	8.97917	0.531909	12.2883	0.306658	18.5741	0.263098	54.1027	0.621861	65.6459	0.807184	5.18172	0.804011	8.50603	0.501575	13.9403	0.331564	12.8292	0.177286	33.4021	0.378945	52.3027	0.653695	1.13539	0.212208	2.23527	0.16245	7.19016	0.170674	8.31571	0.115883	2.65039	0.0319816	25.4933	0.339702	0.751738	0.287095	0.646119	0.283424	0.384802	0.103152	3.80456	0.336777	1.17178	0.117079	0.321794	0.136421
1100	4.39143	1	9.43349	0.558822	12.7104	0.317192	20.5966	0.291746	56.2314	0.646329	67.0084	0.823936	5.18172	0.804011	9.03902	0.533004	14.7936	0.351861	13.2195	0.18268	34.6109	0.392658	53.711	0.671296	1.68082	0.31415	2.78628	0.202495	7.19016	0.170674	7.5049	0.104584	2.65039	0.0319816	26.9573	0.35921	1.09548	0.418375	0.646119	0.283424	0.384802	0.103152	3.15575	0.279345	1.51881	0.151753	0.321794	0.136421
1133.33	3.90915	0.890176	8.68524	0.514497	11.2363	0.280404	22.9094	0.324506	57.9888	0.666529	67.6111	0.831347	5.18172	0.804011	8.64693	0.509884	15.2187	0.36197	12.6415	0.174693	37.732	0.428066	55.0991	0.688646	1.68082	0.31415	1.87723	0.136429	7.8391	0.186078	7.62807	0.1063	2.80254	0.0338175	27.7916	0.370328	1.09548	0.418375	0.646119	0.283424	0.705424	0.189099	4.88383	0.432313	1.87648	0.18749	0.321794	0.136421
1166.67	3.67047	0.835826	9.30422	0.551164	10.7408	0.26804	24.9762	0.353782	60.516	0.695577	69.2958	0.852063	5.69889	0.884257	9.90273	0.583935	14.6914	0.349428	13.0286	0.180042	39.5514	0.448707	56.6121	0.707555	1.13539	0.212208	1.87723	0.136429	7.8391	0.186078	8.03497	0.111971	3.00319	0.0362388	28.9467	0.385719	0.751738	0.287095	0.646119	0.283424	0.384802	0.103152	3.56127	0.315241	1.51881	0.151753	0.436972	0.18525
1200	3.67047	0.835826	8.72917	0.5171	9.93635	0.247965	27.8341	0.394263	62.1891	0.714807	69.4012	0.853358	5.69889	0.884257	9.90273	0.583935	14.6914	0.349428	12.4759	0.172403	41.8861	0.475194	57.561	0.719415	1.68082	0.31415	2.78628	0.202495	9.31994	0.221229	8.03497	0.111971	3.75675	0.0453317	29.6594	0.395216	0.751738	0.287095	0.646119	0.283424	0.450624	0.120796	3.9741	0.351784	1.87648	0.18749	0.620447	0.263033
1233.33	4.15765	0.946764	8.72917	0.5171	9.11601	0.227493	29.0497	0.411481	63.5811	0.730807	70.5868	0.867936	5.69889	0.884257	9.90273	0.583935	14.6075	0.347434	11.9515	0.165157	42.8921	0.486607	58.5011	0.731165	1.13539	0.212208	2.78628	0.202495	8.29258	0.196842	9.27803	0.129293	3.75675	0.0453317	30.4763	0.406101	0.751738	0.287095	0.646119	0.283424	0.705424	0.189099	3.9741	0.351784	2.39535	0.239333	0.620447	0.263033
1266.67	4.15765	0.946764	9.06782	0.53716	8.87223	0.221409	31.4214	0.445076	65.0942	0.748199	71.0315	0.873404	5.69889	0.884257	9.52021	0.561379	13.6973	0.325785	11.2337	0.155239	44.8815	0.509177	59.4171	0.742613	1.68082	0.31415	3.34356	0.242996	9.76973	0.231905	9.53664	0.132897	4.39065	0.052981	31.1802	0.415482	0.559434	0.213653	0.646119	0.283424	0.450624	0.120796	3.9741	0.351784	2.04106	0.203934	0.620447	0.263033
1300	4.0302	0.917741	9.51801	0.563829	8.43341	0.210458	33.4924	0.474411	66.8551	0.768438	72.1058	0.886615	5.69889	0.884257	11.4917	0.677631	14.6929	0.349465	9.80101	0.13544	46.3691	0.526054	60.6016	0.757417	2.40444	0.449398	3.34356	0.242996	9.76973	0.231905	9.94138	0.138537	5.20106	0.0627599	32.295	0.430336	1.09548	0.418375	0.646119	0.283424	0.450624	0.120796	3.9741	0.351784	2.39535	0.239333	0.93233	0.395252
1333.33	4.15765	0.946764	8.96368	0.530991	8.41126	0.209906	35.3302	0.500444	67.4727	0.775537	72.185	0.887588	5.51709	0.856048	10.5813	0.623946	14.2186	0.338183	8.66703	0.119769	48.3786	0.548852	61.1095	0.763765	1.68082	0.31415	3.34356	0.242996	10.2192	0.242573	9.94138	0.138537	5.20106	0.0627599	32.8137	0.437248	1.09548	0.418375	0.646119	0.283424	0.450624	0.120796	4.61601	0.408607	2.75598	0.275366	0.93233	0.395252
1366.67	3.96564	0.90304	9.1871	0.544226	8.21428	0.20499	37.3057	0.528427	68.7868	0.790642	72.4149	0.890415	6.21715	0.964672	10.5813	0.623946	13.7656	0.327408	7.77365	0.107424	48.842	0.554109	61.6133	0.770061	1.68082	0.31415	3.34356	0.242996	10.668	0.253228	9.65116	0.134493	4.62439	0.0558014	33.7338	0.449509	0.559434	0.213653	0	0	0.450624	0.120796	3.9741	0.351784	2.75598	0.275366	0.582011	0.246738
1400	3.4784	0.792088	8.65946	0.51297	8.22271	0.2052	39.0589	0.55326	69.8251	0.802576	73.3346	0.901724	5.39911	0.837742	11.2845	0.665415	13.3348	0.317162	7.22402	0.0998285	49.7511	0.564422	62.3745	0.779575	2.40444	0.449398	3.90295	0.28365	10.8636	0.257871	9.65116	0.134493	6.57546	0.0793445	34.6942	0.462306	0.751738	0.287095	0	0	0.854966	0.229186	5.46079	0.483385	2.75598	0.275366	0.729734	0.309364
1433.33	3.96564	0.90304	8.47074	0.50179	8.56268	0.213684	40.9453	0.57998	71.2202	0.818611	73.6764	0.905926	5.39911	0.837742	10.7512	0.633968	12.9272	0.307469	6.98533	0.09653	52.0427	0.59042	63.1302	0.78902	2.9763	0.556281	3.90295	0.28365	11.3085	0.268431	10.7475	0.149771	6.80061	0.0820613	35.371	0.471324	0.679713	0.259588	0.646119	0.283424	1.07258	0.28752	4.20656	0.372362	2.93653	0.293406	0.9334	0.395706
1466.67	3.96564	0.90304	9.02589	0.534677	8.86969	0.221346	42.0148	0.595129	72.3691	0.831817	74.3567	0.914291	5.92253	0.918958	10.4223	0.614573	12.5441	0.298355	8.03957	0.111099	53.395	0.605762	64.013	0.800054	2.9763	0.556281	3.90295	0.28365	11.5636	0.274487	11.1489	0.155364	7.29286	0.0880011	35.8721	0.478001	0.751738	0.287095	0	0	0.705424	0.189099	4.39265	0.388834	3.29338	0.329061	0.742339	0.314708
1500	3.33936	0.760427	8.30591	0.492026	9.74183	0.24311	44.2583	0.626909	73.4764	0.844544	74.7784	0.919477	5.92253	0.918958	10.5705	0.623314	11.8552	0.28197	8.73313	0.120683	54.994	0.623902	64.7562	0.809342	2.40444	0.449398	5.39462	0.392059	11.5636	0.274487	11.6862	0.162853	8.44436	0.101896	37.0359	0.493509	0.559434	0.213653	1.66665	0.731088	0.450624	0.120796	4.61601	0.408607	3.29338	0.329061	0.742339	0.314708
1533.33	3.96564	0.90304	8.25535	0.489031	10.5487	0.263245	46.1157	0.653218	74.208	0.852953	75.3689	0.926737	5.92253	0.918958	10.009	0.590199	11.1554	0.265326	10.5325	0.145548	55.9294	0.634514	65.7552	0.821828	2.40444	0.449398	5.39462	0.392059	11.5636	0.274487	11.6862	0.162853	9.39576	0.113376	37.6976	0.502326	0.559434	0.213653	0	0	0.773883	0.207451	5.68875	0.503564	3.65525	0.365218	0.742339	0.314708
1566.67	3.82029	0.869942	7.14488	0.423249	11.9595	0.298452	47.5266	0.673203	75.16	0.863896	75.9273	0.933603	5.92253	0.918958	10.6387	0.627334	9.74314	0.231737	12.4342	0.171828	58.1116	0.659272	66.3559	0.829336	2.9763	0.556281	4.46238	0.324308	12.1963	0.289506	11.6862	0.162853	9.1812	0.110787	37.7391	0.502879	0.559434	0.213653	0	0	1.07258	0.28752	4.81587	0.426298	3.48975	0.348681	0.742339	0.314708
1600	3.33936	0.760427	7.1044	0.420851	12.4949	0.311814	49.0725	0.6951	76.0143	0.873715	76.261	0.937706	6.44483	1	10.3645	0.611165	9.5779	0.227806	14.4056	0.19907	58.7435	0.66644	67.0818	0.838409	2.9763	0.556281	5.39462	0.392059	12.6391	0.300016	12.084	0.168395	10.1368	0.122318	38.227	0.509381	0.559434	0.213653	1.08442	0.475689	1.07258	0.28752	6.10018	0.539984	4.0211	0.401772	0.774638	0.328401
1633.33	3.82029	0.869942	6.74898	0.399797	13.7001	0.34189	50.287	0.712303	76.2383	0.87629	76.4846	0.940456	5.92253	0.918958	10.2213	0.602719	8.6892	0.206669	16.6158	0.229613	60.5209	0.686605	66.8275	0.835231	2.9763	0.556281	5.39462	0.392059	12.4556	0.295659	12.084	0.168395	10.8419	0.130826	39.0438	0.520265	0.827525	0.316039	0	0	0.686597	0.184052	5.45211	0.482617	3.86114	0.385789	0.774638	0.328401
1666.67	3.92377	0.893505	6.42616	0.380674	14.9899	0.374079	52.034	0.73705	77.0507	0.885627	76.8167	0.94454	5.66129	0.878423	9.49276	0.55976	8.61874	0.204993	19.2137	0.265513	62.1681	0.705292	68.0359	0.850333	2.9763	0.556281	5.39462	0.392059	13.081	0.310505	11.3762	0.158532	11.7908	0.142276	40.1677	0.535242	0.559434	0.213653	0	0	0.686597	0.184052	6.10018	0.539984	4.39021	0.438652	0.734514	0.31139
1700	3.32046	0.756122	6.14441	0.363983	16.1228	0.402349	52.2806	0.740543	77.8818	0.89518	77.2945	0.950414	5.66129	0.878423	9.30345	0.548597	8.17328	0.194398	21.1733	0.292594	62.5982	0.710172	68.2702	0.853262	3.54618	0.662792	5.94675	0.432186	13.522	0.320972	11.6458	0.162289	12.7376	0.153702	40.002	0.533033	0.559434	0.213653	0	0	0.686597	0.184052	5.26953	0.466455	4.0211	0.401772	0.774638	0.328401
1733.33	3.32046	0.756122	6.22843	0.36896	17.0999	0.426733	53.8533	0.762819	78.106	0.897758	77.3713	0.951359	5.66129	0.878423	9.21104	0.543148	7.88676	0.187583	23.7451	0.328133	64.3139	0.729636	68.5059	0.856207	3.54618	0.662792	5.94675	0.432186	12.5115	0.296987	12.7431	0.17758	13.9458	0.16828	40.4778	0.539373	0.942096	0.359794	0	0	0.686597	0.184052	5.6826	0.50302	3.43733	0.343444	0.734514	0.31139
1766.67	3.32046	0.756122	5.64031	0.334122	17.6965	0.441623	54.5127	0.772159	78.6787	0.90434	77.807	0.956716	5.66129	0.878423	8.59864	0.507037	8.31814	0.197844	25.6254	0.354116	64.8891	0.736161	69.3393	0.866623	3.54618	0.662792	6.49822	0.472264	12.9532	0.307471	12.0413	0.167801	14.4118	0.173904	40.9514	0.545684	0.559434	0.213653	0.646119	0.283424	0.873155	0.234062	6.51653	0.576838	4.56687	0.456303	0.891786	0.378064
1800	3.79482	0.864142	5.75276	0.340783	18.8852	0.471285	55.9155	0.79203	79.6274	0.915245	78.135	0.960749	4.91103	0.762011	8.5064	0.501597	8.84051	0.210268	27.5387	0.380557	66.0312	0.749118	70.1662	0.876959	3.54618	0.662792	5.7623	0.41878	13.3937	0.317927	12.1665	0.169545	15.5548	0.187696	42.3777	0.56469	0.827525	0.316039	0	0	0.906569	0.243019	5.45211	0.482617	4.39021	0.438652	0.877685	0.372086
1833.33	3.42948	0.780948	5.74087	0.340078	20.0942	0.501457	56.6764	0.802807	79.849	0.917791	77.8208	0.956886	4.91103	0.762011	8.02258	0.473068	9.31655	0.22159	28.5955	0.39516	67.125	0.761528	70.5171	0.881344	4.36299	0.815456	6.49822	0.472264	13.3937	0.317927	12.1665	0.169545	15.346	0.185177	42.6781	0.568693	0.827525	0.316039	0	0	0.686597	0.184052	6.75055	0.597554	4.93366	0.492951	0.734514	0.31139
1866.67	3.32046	0.756122	5.88129	0.348396	21.2385	0.530013	57.5562	0.815271	79.6967	0.916041	78.2527	0.962197	5.43679	0.843589	7.99887	0.47167	10.1931	0.242439	30.1888	0.417178	67.9434	0.770812	70.7478	0.884227	3.54618	0.662792	7.04845	0.512253	13.833	0.328355	12.56	0.175029	16.071	0.193925	43.76	0.58311	1.12273	0.428782	0	0	0.686597	0.184052	7.16576	0.634309	4.39021	0.438652	0.734514	0.31139
1900	3.42948	0.780948	5.90363	0.34972	21.8325	0.544836	58.4263	0.827595	80.1629	0.9214	78.2999	0.962777	5.43679	0.843589	7.3131	0.431232	10.9775	0.261095	32.735	0.452364	68.4874	0.776984	70.8633	0.885671	4.11347	0.768822	6.313	0.458803	13.833	0.328355	12.4357	0.173297	16.7213	0.201772	44.3769	0.59133	1.12273	0.428782	0	0	1.11249	0.298219	7.16576	0.634309	4.7621	0.475808	0.926078	0.392602
1933.33	3.32046	0.756122	6.0181	0.356501	23.0445	0.575082	59.2979	0.83994	81.1018	0.932191	78.7298	0.968063	4.91103	0.762011	7.25989	0.428094	11.7401	0.279232	34.5169	0.476988	69.5597	0.789149	71.2125	0.890036	3.54618	0.662792	7.59706	0.552123	12.6875	0.301165	11.7699	0.164019	17.6366	0.212817	44.5144	0.593162	0.827525	0.316039	0.855681	0.37535	1.11249	0.298219	7.16576	0.634309	3.8049	0.380169	0.807951	0.342523
1966.67	3.32046	0.756122	5.97707	0.35407	23.4123	0.584262	59.5339	0.843284	81.4429	0.936112	78.3748	0.963698	5.43679	0.843589	7.11106	0.419318	12.5244	0.297889	35.0336	0.484128	70.635	0.801348	71.5606	0.894386	3.54618	0.662792	7.792	0.566291	14.1624	0.336175	11.8852	0.165625	18.8222	0.227122	45.124	0.601285	0.559434	0.213653	0	0	0.87213	0.233787	7.16576	0.634309	3.8049	0.380169	0.867305	0.367686
2000	3.32819	0.757882	6.19036	0.366705	24.6422	0.614954	60.2665	0.853661	81.4117	0.935753	78.7018	0.967718	4.91103	0.762011	7.28959	0.429845	13.8923	0.330422	37.4477	0.517488	70.8831	0.804163	71.7941	0.897304	4.01649	0.750695	8.14377	0.591856	14.443	0.342836	12.2758	0.171068	19.4499	0.234697	45.7308	0.609371	1.12273	0.428782	1.08442	0.475689	0.87213	0.233787	7.16576	0.634309	4.7621	0.475808	0.868608	0.368238
2033.33	3.32819	0.757882	6.36159	0.376848	25.537	0.637285	60.9942	0.863968	81.8867	0.941212	78.9546	0.970827	4.73103	0.734081	6.95416	0.410066	15.2838	0.36352	39.1369	0.540832	71.9349	0.816096	72.7432	0.909167	4.22489	0.789646	8.33497	0.605751	13.0547	0.309881	10.861	0.151352	20.6263	0.248893	46.0233	0.613267	0.942096	0.359794	1.08442	0.475689	1.11249	0.298219	7.58543	0.671457	5.13639	0.513207	0.890912	0.377694
2066.67	3.25869	0.742055	6.58257	0.389939	26.1071	0.65151	61.2344	0.867371	82.3421	0.946448	78.8538	0.969588	5.43679	0.843589	7.43837	0.438619	16.1147	0.383282	40.5273	0.560046	72.591	0.823539	72.8298	0.910249	4.01649	0.750695	7.23422	0.525754	14.0747	0.334093	11.6374	0.162172	21.0364	0.253841	46.6236	0.621266	1.12273	0.428782	0.855681	0.37535	1.11249	0.298219	7.58543	0.671457	5.13639	0.513207	0.867305	0.367686
2100	2.86604	0.652643	6.49632	0.384829	26.7895	0.668541	61.9563	0.877596	82.6794	0.950324	78.7539	0.968359	5.33226	0.827369	7.30326	0.430651	16.9584	0.403349	42.1594	0.5826	73.3626	0.832293	73.0626	0.913158	4.01649	0.750695	7.78153	0.56553	13.9278	0.330606	12.0242	0.167562	21.9216	0.264523	47.5085	0.633058	1.12273	0.428782	1.08442	0.475689	1.11249	0.298219	7.58543	0.671457	4.17602	0.41725	0.807951	0.342523
2133.33	2.86604	0.652643	6.75218	0.399986	27.576	0.688168	62.4467	0.884543	82.8164	0.951898	78.6548	0.96714	4.73103	0.734081	7.48948	0.441633	18.2168	0.433279	43.6031	0.602551	73.6059	0.835053	72.9534	0.911793	3.45556	0.645855	7.78153	0.56553	13.437	0.318956	11.1445	0.155303	22.6006	0.272716	47.4839	0.632731	1.12273	0.428782	0.855681	0.37535	1.02323	0.274292	7.58543	0.671457	4.32886	0.432522	0.807951	0.342523
2166.67	2.80504	0.638752	7.42258	0.439699	28.1305	0.702005	62.9131	0.891149	82.9001	0.952861	78.982	0.971164	4.14649	0.643382	7.76616	0.457948	19.253	0.457924	44.9135	0.620659	75.0271	0.851176	73.5533	0.919291	4.01649	0.750695	7.78153	0.56553	13.5754	0.32224	10.5814	0.147456	24.5415	0.296136	48.3857	0.644748	1.12273	0.428782	0.855681	0.37535	1.02323	0.274292	7.16576	0.634309	5.13639	0.513207	0.807951	0.342523
2200	3.25869	0.742055	7.29361	0.43206	28.183	0.703316	63.1543	0.894565	82.7855	0.951544	78.9275	0.970493	4.73103	0.734081	8.11467	0.478498	19.9026	0.473374	45.4258	0.627738	75.2657	0.853883	73.7463	0.921703	3.45556	0.645855	7.78153	0.56553	13.5313	0.321193	9.32425	0.129937	24.0586	0.290309	48.6964	0.648887	0.942096	0.359794	0.855681	0.37535	1.02323	0.274292	7.58543	0.671457	5.51285	0.550821	0.807951	0.342523
2233.33	3.25869	0.742055	7.2347	0.42857	28.9618	0.722751	64.2276	0.909769	83.2357	0.956719	79.0806	0.972377	4.84037	0.751046	7.75781	0.457455	20.7738	0.494096	47.2361	0.652755	75.8901	0.860967	74.0864	0.925955	3.43017	0.64111	8.32623	0.605117	13.5313	0.321193	9.69542	0.13511	26.0557	0.314408	49.6791	0.661981	0.942096	0.359794	0.855681	0.37535	1.02323	0.274292	6.95104	0.615302	5.67619	0.567141	1.01524	0.4304
2266.67	3.25869	0.742055	7.2347	0.42857	29.5084	0.736391	64.331	0.911233	83.1217	0.955408	78.982	0.971164	4.73103	0.734081	8.13823	0.479888	21.4211	0.509493	48.2151	0.666283	76.127	0.863654	74.5335	0.931542	4.01649	0.750695	8.49635	0.61748	13.0806	0.310497	9.24318	0.128808	26.6217	0.321238	49.9834	0.666037	0.942096	0.359794	0.855681	0.37535	1.15326	0.309148	7.58543	0.671457	4.69932	0.469536	1.02262	0.433532
2300	3.32819	0.757882	7.57182	0.44854	29.7938	0.743515	64.6825	0.916212	83.4568	0.95926	78.982	0.971164	4.73103	0.734081	8.53043	0.503014	22.2177	0.528439	48.9689	0.6767	77.0044	0.873609	74.3185	0.928855	3.9749	0.742921	7.6068	0.552831	13.5072	0.320622	8.50361	0.118501	27.4646	0.331409	50.4114	0.671739	0.942096	0.359794	0.855681	0.37535	1.15326	0.309148	6.34362	0.561533	4.69932	0.469536	1.02262	0.433532
2333.33	3.32819	0.757882	7.80367	0.462274	30.7656	0.767766	64.5701	0.91462	83.7908	0.963099	79.3082	0.975174	4.73103	0.734081	8.84241	0.521411	23.6694	0.562968	50.4492	0.697156	77.6359	0.880773	74.9134	0.93629	4.01649	0.750695	7.6068	0.552831	12.5483	0.297861	7.86624	0.109619	28.1006	0.339083	50.2636	0.669771	0.827525	0.316039	0.855681	0.37535	1.15326	0.309148	7.42849	0.657565	5.07287	0.50686	1.29342	0.548335
2366.67	3.25869	0.742055	7.80367	0.462274	30.8172	0.769054	65.271	0.924549	83.5392	0.960207	79.3082	0.975174	4.66198	0.723367	9.25646	0.545826	23.5745	0.560711	50.9222	0.703692	77.6074	0.88045	74.657	0.933086	4.5762	0.855306	8.14891	0.592229	11.3949	0.270482	7.65765	0.106713	29.7572	0.359072	51.2618	0.683072	0.942096	0.359794	1.08442	0.475689	1.10196	0.295396	7.58543	0.671457	5.07287	0.50686	0.970941	0.411621
2400	2.40914	0.548599	8.19593	0.485511	31.5806	0.788105	65.6198	0.929489	84.0122	0.965643	79.7311	0.980375	4.73103	0.734081	9.56756	0.564171	25.3988	0.604101	52.3677	0.723668	78.3395	0.888755	74.8894	0.93599	4.52246	0.845263	8.14891	0.592229	10.7386	0.254904	6.99423	0.0974675	30.3774	0.366557	51.8304	0.690649	0.759371	0.29001	0.855681	0.37535	1.10196	0.295396	7.82466	0.692633	5.07287	0.50686	0.970941	0.411621
2433.33	2.86604	0.652643	8.10547	0.480153	32.0583	0.800024	65.7593	0.931465	84.0122	0.965643	79.5364	0.977981	4.73103	0.734081	9.49238	0.559738	26.0167	0.618797	53.4958	0.739257	78.5737	0.891413	75.0414	0.93789	4.01649	0.750695	8.14891	0.592229	10.4503	0.24806	7.00581	0.0976288	30.3774	0.366557	51.6843	0.688702	0.997047	0.380781	0.416875	0.182865	1.27499	0.34178	8.49213	0.751718	4.69932	0.469536	1.29342	0.548335
2466.67	2.80504	0.638752	8.13568	0.481943	32.109	0.80129	65.9674	0.934413	84.0122	0.965643	79.6333	0.979173	4.73103	0.734081	9.78991	0.577282	27.1238	0.645129	54.6401	0.755071	78.9372	0.895536	75.2262	0.9402	4.01649	0.750695	8.68827	0.631428	9.80513	0.232746	6.90303	0.0961965	31.1915	0.37638	52.6681	0.701811	0.759371	0.29001	1.08442	0.475689	1.10196	0.295396	8.43657	0.7468	5.07287	0.50686	1.29342	0.548335
2500	2.86604	0.652643	8.42676	0.499185	32.2569	0.80498	66.2057	0.937788	84.5966	0.972361	79.4403	0.976799	4.73103	0.734081	10.455	0.616502	28.0042	0.666069	55.6144	0.768534	79.7878	0.905186	75.562	0.944397	4.5762	0.855306	8.68827	0.631428	9.63389	0.228681	7.50944	0.104647	32.3207	0.390006	53.0843	0.707357	0.759371	0.29001	0.855681	0.37535	1.10196	0.295396	8.24351	0.72971	5.07287	0.50686	1.29342	0.548335
2533.33	2.86604	0.652643	8.42676	0.499185	32.487	0.810723	66.4545	0.941313	84.5966	0.972361	79.861	0.981972	4.73103	0.734081	10.455	0.616502	28.1585	0.669738	56.5821	0.781906	80.0196	0.907815	75.8179	0.947595	5.2523	0.981672	7.83651	0.569525	8.6213	0.204645	7.70831	0.107419	33.2066	0.400696	53.0843	0.707357	0.942096	0.359794	0.416875	0.182865	1.10196	0.295396	8.66651	0.767154	5.23865	0.523424	1.18049	0.500456
2566.67	2.86604	0.652643	8.8348	0.523357	33.0088	0.823744	66.8005	0.946213	84.4864	0.971094	80.1139	0.985082	4.73103	0.734081	10.2635	0.605207	28.8877	0.687082	56.8768	0.785979	80.5135	0.913419	76.1524	0.951776	4.5762	0.855306	7.70742	0.560144	8.57617	0.203574	8.74804	0.121908	33.9985	0.410252	53.2262	0.709247	0.398921	0.152351	0.640023	0.28075	1.10196	0.295396	8.66651	0.767154	6.05127	0.604618	1.16663	0.494581
2600	2.86604	0.652643	8.96458	0.531045	33.3834	0.833094	67.2524	0.952614	84.9278	0.976168	80.2104	0.986269	4.73103	0.734081	10.672	0.629296	29.7305	0.707128	57.6972	0.797317	80.7347	0.915929	75.8967	0.94858	4.52246	0.845263	7.4559	0.541865	8.21236	0.194938	9.85839	0.137381	34.7854	0.419747	54.4643	0.725745	0.398921	0.152351	0.416875	0.182865	1.368	0.366711	8.66651	0.767154	6.42858	0.642316	1.16663	0.494581
2633.33	2.86604	0.652643	8.89065	0.526665	33.064	0.825122	67.1453	0.951097	85.1806	0.979073	79.861	0.981972	4.08591	0.633983	10.642	0.627525	30.4058	0.723189	58.105	0.802951	81.2271	0.921515	76.4859	0.955944	5.35036	1	7.4559	0.541865	7.99744	0.189836	10.4474	0.145589	35.5673	0.429182	54.3229	0.723861	0.398921	0.152351	0.416875	0.182865	1.92244	0.515338	8.43657	0.7468	5.61118	0.560645	1.10393	0.468
2666.67	2.86604	0.652643	9.18676	0.544206	33.9888	0.848201	67.4889	0.955965	85.1806	0.979073	79.861	0.981972	4.5987	0.713548	10.3206	0.608574	30.5697	0.727087	58.9155	0.814152	81.3213	0.922584	76.3837	0.954667	4.52246	0.845263	7.4559	0.541865	8.12896	0.192958	11.9486	0.166509	36.3443	0.438557	54.8728	0.731189	0.398921	0.152351	0.640023	0.28075	1.368	0.366711	8.43657	0.7468	6.42858	0.642316	1.16663	0.494581
2700	3.25869	0.742055	9.18676	0.544206	33.6693	0.840229	67.3467	0.953951	85.3681	0.981228	80.2104	0.986269	4.08591	0.633983	11.046	0.65135	31.5286	0.749895	59.8428	0.826967	81.6752	0.926598	76.8184	0.960099	5.07086	0.947761	6.80042	0.494227	8.29815	0.196974	12.517	0.17443	36.92	0.445505	55.0077	0.732986	2.00416	0.765407	0.416875	0.182865	1.368	0.366711	8.66651	0.767154	5.61118	0.560645	1.13441	0.480921
2733.33	2.86604	0.652643	9.18676	0.544206	34.129	0.851701	66.8872	0.947442	85.258	0.979963	80.0548	0.984356	4.08591	0.633983	10.8676	0.640831	31.6869	0.75366	60.6389	0.837967	82.2882	0.933553	76.4613	0.955636	4.5762	0.855306	7.3271	0.532504	8.44792	0.200529	13.9291	0.194108	37.4012	0.451311	55.4131	0.738388	0.398921	0.152351	0.416875	0.182865	1.55302	0.416311	9.09334	0.804936	5.61118	0.560645	1.18049	0.500456
2766.67	2.80504	0.638752	9.05934	0.536658	34.2693	0.855201	67.5829	0.957296	85.258	0.979963	80.2104	0.986269	4.08591	0.633983	11.4359	0.67434	32.5114	0.773271	60.9137	0.841765	82.5008	0.935965	76.8945	0.961051	4.5762	0.855306	7.3271	0.532504	8.47619	0.2012	15.1236	0.210754	37.9682	0.458153	55.9558	0.74562	0.398921	0.152351	0.416875	0.182865	1.368	0.366711	8.66651	0.767154	5.61118	0.560645	1.13441	0.480921
2800	2.86604	0.652643	8.99396	0.532785	33.9551	0.847359	67.2305	0.952304	85.258	0.979963	80.3078	0.987466	4.15569	0.644809	11.2621	0.664092	32.804	0.780231	61.19	0.845584	82.6394	0.937537	77.1498	0.964241	4.52246	0.845263	7.3271	0.532504	8.88725	0.210958	16.555	0.230701	38.8178	0.468405	56.0885	0.747388	0.76379	0.291698	0.640023	0.28075	1.55302	0.416311	8.66651	0.767154	5.98657	0.598153	1.32133	0.560163
2833.33	2.86604	0.652643	8.99396	0.532785	34.3226	0.856531	67.4781	0.955811	85.258	0.979963	80.3078	0.987466	3.57329	0.554443	11.2621	0.664092	33.4739	0.796164	62.0939	0.858073	83.3382	0.945465	77.736	0.971568	5.134	0.959562	7.13484	0.518531	9.49117	0.225293	18.2054	0.2537	39.2836	0.474026	56.3538	0.750924	0.76379	0.291698	0.416875	0.182865	1.55302	0.416311	8.66651	0.767154	5.61118	0.560645	1.32133	0.560163
2866.67	2.80504	0.638752	9.34423	0.553534	34.6893	0.865682	67.6228	0.95786	85.258	0.979963	80.0548	0.984356	4.08591	0.633983	11.8395	0.69814	33.6246	0.799747	62.3678	0.86186	83.4588	0.946833	77.5817	0.96964	4.52246	0.845263	6.48608	0.471382	9.9475	0.236125	19.3973	0.27031	40.5812	0.489684	57.7026	0.768896	0.76379	0.291698	0.416875	0.182865	1.368	0.366711	8.66651	0.767154	6.97724	0.697137	1.2101	0.51301
2900	3.32819	0.757882	9.28402	0.549968	35.1406	0.876944	67.1268	0.950835	85.1487	0.978707	80.0548	0.984356	4.08591	0.633983	11.6551	0.687266	33.255	0.790956	62.6432	0.865665	83.6858	0.949409	77.4801	0.96837	5.07086	0.947761	6.48608	0.471382	10.6797	0.253505	20.6153	0.287283	41.4146	0.499739	58.097	0.774152	0.76379	0.291698	0.416875	0.182865	1.73931	0.466248	8.86744	0.78494	5.98657	0.598153	1.2101	0.51301
2933.33	2.80504	0.638752	9.28402	0.549968	34.829	0.869168	67.3743	0.954341	85.1487	0.978707	80.0548	0.984356	3.57329	0.554443	11.8395	0.69814	33.9216	0.80681	62.9198	0.869488	83.4487	0.946719	77.4801	0.96837	4.52246	0.845263	6.48608	0.471382	11.0014	0.261141	22.497	0.313506	41.6731	0.502859	58.7617	0.783009	1.62224	0.619549	0.416875	0.182865	1.92244	0.515338	9.3329	0.826142	6.97724	0.697137	1.34017	0.568154
2966.67	3.25869	0.742055	9.70506	0.574909	35.2777	0.880367	67.3743	0.954341	85.1487	0.978707	80.1139	0.985082	4.08591	0.633983	11.4887	0.677457	34.0718	0.810384	63.045	0.871217	83.9138	0.951996	77.9106	0.97375	4.52246	0.845263	6.98679	0.507771	11.5992	0.275331	22.84	0.318285	42.401	0.511642	58.3528	0.777561	0.76379	0.291698	0.416875	0.182865	1.92244	0.515338	9.09334	0.804936	5.98657	0.598153	1.34017	0.568154
3000	2.80504	0.638752	9.63173	0.570566	35.1933	0.87826	67.717	0.959195	85.8396	0.986648	80.1139	0.985082	4.5987	0.713548	12.2549	0.722635	34.4785	0.820056	64.1893	0.887031	84.0002	0.952975	77.3794	0.967111	5.07086	0.947761	6.42277	0.466781	12.9993	0.308565	24.7716	0.345202	42.9376	0.518117	58.7452	0.782789	0.76379	0.291698	0.416875	0.182865	1.92244	0.515338	8.66651	0.767154	6.97724	0.697137	1.32133	0.560163
3033.33	2.80504	0.638752	9.63173	0.570566	35.4149	0.883789	67.717	0.959195	85.8396	0.986648	80.1139	0.985082	4.08591	0.633983	12.2549	0.722635	34.9918	0.832266	64.2001	0.88718	84.1427	0.954592	78.0652	0.975683	4.41047	0.824331	6.41495	0.466212	13.808	0.327762	26.4143	0.368094	43.4712	0.524556	58.6103	0.780992	0.76379	0.291698	0.640023	0.28075	2.34187	0.627772	9.09334	0.804936	7.35564	0.734944	1.34017	0.568154
3066.67	3.32819	0.757882	9.50875	0.56328	35.3315	0.881708	68.4097	0.969007	85.8396	0.986648	80.3675	0.9882	4.08591	0.633983	12.6414	0.745429	34.6269	0.823586	64.6909	0.893962	84.1427	0.954592	77.7092	0.971233	5.07086	0.947761	6.41495	0.466212	14.2692	0.338709	26.5316	0.369729	44.8957	0.541746	58.7317	0.78261	0.76379	0.291698	0.640023	0.28075	1.92244	0.515338	9.09334	0.804936	5.82776	0.582285	1.32133	0.560163
3100	2.80504	0.638752	9.9234	0.587843	35.552	0.887211	68.1613	0.965488	85.8396	0.986648	80.3078	0.987466	4.5987	0.713548	12.6414	0.745429	35.2882	0.839314	65.071	0.899214	84.4879	0.958509	77.7092	0.971233	4.52246	0.845263	6.88416	0.500312	15.332	0.363937	27.8116	0.387566	45.602	0.550268	59.1222	0.787813	0.759371	0.29001	0.640023	0.28075	1.92244	0.515338	9.09334	0.804936	5.98657	0.598153	1.26477	0.536186
3133.33	3.32819	0.757882	9.85431	0.583751	35.4696	0.885154	67.717	0.959195	85.2928	0.980363	80.3675	0.9882	4.08591	0.633983	12.4713	0.735397	35.2823	0.839175	65.4496	0.904446	84.6043	0.959829	77.9649	0.974429	5.07086	0.947761	6.3666	0.462698	15.7662	0.374245	29.4191	0.409968	46.119	0.556507	59.3923	0.791412	0.398921	0.152351	1.66905	0.732137	1.92244	0.515338	8.47015	0.749772	7.35564	0.734944	1.32133	0.560163
3166.67	3.25869	0.742055	9.85431	0.583751	35.9118	0.896191	68.4097	0.969007	85.7308	0.985397	80.1139	0.985082	4.5987	0.713548	12.4713	0.735397	35.1771	0.836673	65.8268	0.909659	84.3725	0.957199	77.6098	0.969991	5.07086	0.947761	6.3666	0.462698	16.6537	0.395311	30.2744	0.421886	46.6333	0.562712	60.03	0.799909	0.76379	0.291698	0.416875	0.182865	1.92244	0.515338	9.09334	0.804936	5.98657	0.598153	1.34017	0.568154
3200	3.25869	0.742055	9.85431	0.583751	35.83	0.89415	68.4097	0.969007	85.7308	0.985397	80.3675	0.9882	4.08591	0.633983	12.4713	0.735397	35.9387	0.854787	66.2026	0.914852	85.0919	0.965361	77.8655	0.973186	5.07086	0.947761	6.3666	0.462698	17.751	0.421357	31.5799	0.440079	47.1448	0.568885	59.8986	0.798158	0.76379	0.291698	0.640023	0.28075	1.92244	0.515338	9.3329	0.826142	6.36454	0.635918	1.5835	0.671309
3233.33	3.25869	0.742055	10.1419	0.600788	35.6076	0.888599	68.8528	0.975283	85.7308	0.985397	80.3675	0.9882	4.08591	0.633983	12.4713	0.735397	36.2342	0.861816	66.5771	0.920027	85.4347	0.96925	78.2935	0.978536	5.07086	0.947761	6.3666	0.462698	18.2003	0.432024	32.8697	0.458054	47.6535	0.575024	60.4151	0.805041	0.398921	0.152351	0.686457	0.301119	2.34187	0.627772	9.52373	0.843034	6.36454	0.635918	1.29835	0.550423
3266.67	3.25869	0.742055	10.1419	0.600788	36.1897	0.903125	68.3069	0.967551	85.8759	0.987066	80.2717	0.987022	4.08591	0.633983	12.8527	0.757886	35.9772	0.855704	66.4716	0.918569	85.4347	0.96925	78.1946	0.977299	5.07086	0.947761	6.34106	0.460843	19.1103	0.453622	33.1394	0.461811	48.5565	0.585919	60.6691	0.808425	0.398921	0.152351	0.686457	0.301119	2.34187	0.627772	9.52373	0.843034	6.36454	0.635918	1.5835	0.671309
3300	2.80504	0.638752	10.1419	0.600788	35.9666	0.897558	68.7496	0.973821	85.984	0.988307	80.3675	0.9882	4.08591	0.633983	13.0605	0.770141	36.2342	0.861816	66.8452	0.923733	85.0605	0.965005	78.1946	0.977299	4.41047	0.824331	6.3799	0.463665	19.3356	0.458972	34.2221	0.476899	49.5175	0.597516	61.1811	0.815248	0.76379	0.291698	0.686457	0.301119	1.92244	0.515338	9.52373	0.843034	7.35564	0.734944	1.29835	0.550423
3333.33	2.80504	0.638752	10.1419	0.600788	36.629	0.914088	68.9988	0.977352	86.4207	0.993327	80.3675	0.9882	4.08591	0.633983	13.0605	0.770141	37.1321	0.883172	67.3218	0.930318	85.7763	0.973125	78.2935	0.978536	4.41047	0.824331	5.56043	0.404109	20.8791	0.49561	35.752	0.498219	50.0126	0.60349	61.0522	0.81353	1.10336	0.421383	0.686457	0.301119	2.34187	0.627772	9.52373	0.843034	6.36454	0.635918	1.29835	0.550423
3366.67	2.42889	0.553097	10.0768	0.596933	36.5485	0.912079	68.6473	0.972373	86.3123	0.992081	80.3675	0.9882	4.08591	0.633983	12.8948	0.760368	36.7725	0.87462	67.2175	0.928877	85.6624	0.971833	78.0964	0.976073	4.41047	0.824331	6.0441	0.43926	21.0919	0.50066	36.7098	0.511567	50.2216	0.606011	61.1657	0.815043	0.76379	0.291698	0.705189	0.309335	2.34187	0.627772	9.52373	0.843034	6.74485	0.673917	1.60778	0.681602
3400	2.42889	0.553097	10.4956	0.621737	36.8433	0.919437	68.9988	0.977352	86.6746	0.996245	80.5615	0.990585	4.08591	0.633983	12.8948	0.760368	36.8738	0.877028	67.6921	0.935436	85.7763	0.973125	78.1946	0.977299	4.41047	0.824331	5.83542	0.424094	21.5487	0.511503	36.9554	0.514989	51.8328	0.625453	61.6734	0.821807	2.00416	0.765407	1.2821	0.562403	2.34187	0.627772	8.47015	0.749772	6.36454	0.635918	1.29835	0.550423
3433.33	2.42889	0.553097	10.4956	0.621737	36.3248	0.906497	68.8965	0.975903	86.4207	0.993327	80.3675	0.9882	4.08591	0.633983	12.8948	0.760368	36.5168	0.868537	67.5885	0.934003	86.1168	0.976988	78.1946	0.977299	4.41047	0.824331	6.06565	0.440827	22.4021	0.531762	38.169	0.531902	52.1402	0.629163	61.814	0.823682	0.76379	0.291698	0.686457	0.301119	2.34187	0.627772	9.75929	0.863886	6.74485	0.673917	1.47845	0.626776
3466.67	3.25869	0.742055	10.4956	0.621737	36.6821	0.915414	68.8965	0.975903	85.8759	0.987066	80.4641	0.989388	4.5987	0.713548	12.8948	0.760368	36.9121	0.877939	67.6973	0.935508	86.0034	0.975702	78.1946	0.977299	4.41047	0.824331	5.88567	0.427746	22.608	0.536648	39.1941	0.546186	52.3382	0.631552	62.1928	0.828729	1.10336	0.421383	0.686457	0.301119	2.34187	0.627772	9.52373	0.843034	6.36454	0.635918	1.47845	0.626776
3500	2.42889	0.553097	10.2992	0.610107	36.4599	0.909867	68.8965	0.975903	85.8759	0.987066	80.4641	0.989388	4.5987	0.713548	13.27	0.782491	36.9121	0.877939	67.5956	0.934101	86.0034	0.975702	78.6212	0.982631	4.41047	0.824331	5.88567	0.427746	22.8805	0.543118	40.2749	0.561248	52.817	0.63733	62.696	0.835434	1.62224	0.619549	0.705189	0.309335	2.34187	0.627772	9.75929	0.863886	6.74485	0.673917	1.47845	0.626776
3533.33	3.25869	0.742055	10.431	0.617913	36.6821	0.915414	68.9988	0.977352	85.984	0.988307	80.4641	0.989388	4.67545	0.725457	13.27	0.782491	36.6581	0.871898	68.0657	0.940598	86.0034	0.975702	78.0964	0.976073	4.45111	0.831926	6.29172	0.457256	24.3288	0.577495	40.7752	0.568219	53.9191	0.650629	63.0712	0.840434	1.10336	0.421383	0.686457	0.301119	2.58287	0.692376	10.4337	0.923583	6.5364	0.65309	1.50126	0.636445
3566.67	2.80224	0.638116	10.2992	0.610107	36.5391	0.911845	68.7496	0.973821	85.7308	0.985397	80.5615	0.990585	4.5987	0.713548	13.27	0.782491	36.5608	0.869584	68.0657	0.940598	86.3433	0.979558	78.8774	0.985833	4.41047	0.824331	6.10883	0.443965	24.3425	0.577822	42.1532	0.587422	54.1076	0.652903	63.5705	0.847088	1.10336	0.421383	0.686457	0.301119	2.34187	0.627772	9.52373	0.843034	6.36454	0.635918	1.5835	0.671309
3600	2.83391	0.645327	10.7118	0.634547	36.8944	0.920712	68.8965	0.975903	86.3123	0.992081	80.5615	0.990585	4.5987	0.713548	13.27	0.782491	36.7033	0.872974	68.4327	0.945669	86.3433	0.979558	78.7788	0.984601	4.41047	0.824331	6.13049	0.445539	25.4155	0.60329	43.407	0.604895	55.4959	0.669655	63.9423	0.852041	1.10336	0.421383	0.686457	0.301119	1.92244	0.515338	9.75929	0.863886	6.36454	0.635918	1.47845	0.626776
3633.33	2.80224	0.638116	10.7118	0.634547	36.8944	0.920712	68.8965	0.975903	86.4207	0.993327	80.4641	0.989388	4.08591	0.633983	13.27	0.782491	36.9553	0.878967	68.332	0.944279	86.2314	0.978288	78.7788	0.984601	4.41047	0.824331	6.13049	0.445539	25.862	0.613888	43.8916	0.611648	55.9588	0.675241	63.8176	0.850379	0.76379	0.291698	0.686457	0.301119	2.34187	0.627772	9.75929	0.863886	7.91312	0.790646	1.46277	0.620129
3666.67	2.83391	0.645327	10.7118	0.634547	36.8944	0.920712	68.9988	0.977352	85.8759	0.987066	80.5615	0.990585	4.5987	0.713548	13.1106	0.773094	36.7033	0.872974	68.7984	0.950723	86.6821	0.983401	79.2038	0.989913	4.41047	0.824331	6.23473	0.453115	26.3083	0.624484	44.7392	0.623459	56.589	0.682845	64.1887	0.855325	0.76379	0.291698	0.705189	0.309335	2.34187	0.627772	10.1893	0.901954	6.36454	0.635918	1.47845	0.626776
3700	3.25869	0.742055	10.6509	0.63094	37.2489	0.929557	68.8965	0.975903	86.4207	0.993327	80.8159	0.993714	4.5987	0.713548	13.1106	0.773094	37.1913	0.88458	68.6983	0.94934	86.6821	0.983401	79.2038	0.989913	4.41047	0.824331	6.23473	0.453115	26.3278	0.624947	45.6894	0.636701	56.7642	0.684959	63.9219	0.851769	0.76379	0.291698	0.686457	0.301119	2.34187	0.627772	8.70194	0.77029	6.36454	0.635918	1.50126	0.636445
3733.33	2.80504	0.638752	10.7945	0.639445	37.2489	0.929557	68.8965	0.975903	86.1299	0.989984	80.7185	0.992516	4.5987	0.713548	13.3266	0.785829	37.4441	0.890593	68.6983	0.94934	86.5706	0.982137	79.0085	0.987472	4.41047	0.824331	6.23473	0.453115	27.6455	0.656224	46.0022	0.641059	57.617	0.69525	64.8261	0.863818	2.00416	0.765407	0.686457	0.301119	2.34187	0.627772	10.1893	0.901954	7.91312	0.790646	1.50126	0.636445
3766.67	2.42889	0.553097	11.0721	0.655891	37.2489	0.929557	68.8965	0.975903	85.984	0.988307	80.7185	0.992516	4.5987	0.713548	14.0908	0.830895	37.8353	0.899898	69.4232	0.959357	86.5706	0.982137	78.6811	0.98338	4.45111	0.831926	6.39748	0.464942	28.0901	0.666778	46.821	0.65247	57.6723	0.695918	64.9271	0.865163	1.10336	0.421383	0.686457	0.301119	1.92244	0.515338	8.70194	0.77029	6.74485	0.673917	1.73432	0.735248
3800	2.42889	0.553097	11.0721	0.655891	37.682	0.940365	68.8965	0.975903	86.4207	0.993327	80.8159	0.993714	4.5987	0.713548	13.3266	0.785829	37.582	0.893873	69.4232	0.959357	87.0197	0.987231	79.1057	0.988687	4.41047	0.824331	6.93868	0.504275	28.4302	0.674852	48.1825	0.671443	58.1232	0.701358	64.9271	0.865163	0.76379	0.291698	0.705189	0.309335	2.34187	0.627772	8.70194	0.77029	6.36454	0.635918	1.50126	0.636445
3833.33	2.80224	0.638116	10.9281	0.647357	37.682	0.940365	69.1467	0.979446	86.238	0.991227	80.6219	0.991328	4.5987	0.713548	13.1106	0.773094	37.8353	0.899898	69.3235	0.95798	86.8306	0.985086	78.6811	0.98338	4.41047	0.824331	6.66814	0.484613	29.1371	0.69163	48.4877	0.675696	59.6289	0.719528	65.5614	0.873617	1.10336	0.421383	0.686457	0.301119	2.34187	0.627772	9.13435	0.808566	6.74485	0.673917	1.73432	0.735248
3866.67	2.83391	0.645327	10.8706	0.643956	37.6025	0.938382	69.3376	0.98215	86.4207	0.993327	80.8159	0.993714	4.5987	0.713548	13.6954	0.807576	38.0675	0.905419	69.5259	0.960776	87.0197	0.987231	79.1057	0.988687	3.97565	0.743063	7.0721	0.513972	29.9063	0.70989	49.8835	0.695147	59.6257	0.719488	65.6601	0.874931	1.10336	0.421383	0.686457	0.301119	2.00906	0.538559	9.75929	0.863886	6.74485	0.673917	1.46277	0.620129
3900	2.83391	0.645327	11.2858	0.668548	37.525	0.936449	68.7953	0.974469	85.7687	0.985833	80.6219	0.991328	4.5987	0.713548	13.6954	0.807576	37.9716	0.903138	69.4269	0.959408	86.4601	0.980882	79.1057	0.988687	4.45111	0.831926	7.0721	0.513972	29.5921	0.702431	50.6114	0.70529	59.4631	0.717526	65.6601	0.874931	1.10336	0.421383	0.416875	0.182865	2.34187	0.627772	8.70194	0.77029	6.91354	0.690771	1.50126	0.636445
3933.33	2.4203	0.551141	11.2858	0.668548	37.8784	0.945267	69.0453	0.978011	86.4586	0.993762	81.2963	0.999621	4.67545	0.725457	13.9228	0.820987	38.2254	0.909175	70.0493	0.96801	86.3504	0.979638	78.8411	0.98538	4.41047	0.824331	7.0721	0.513972	30.6214	0.726863	51.3566	0.715676	60.5062	0.730114	65.9055	0.878201	1.10336	0.421383	0.686457	0.301119	2.58287	0.692376	10.1893	0.901954	6.74485	0.673917	1.6449	0.697339
3966.67	2.50462	0.570342	11.2858	0.668548	38.0341	0.949154	69.9417	0.990707	87.0012	1	81.0712	0.996852	4.04035	0.626913	14.2898	0.842626	38.5524	0.916953	69.9873	0.967152	86.9088	0.985973	79.0085	0.987472	3.97565	0.743063	7.48352	0.543872	31.2098	0.74083	51.986	0.724446	60.8248	0.733958	66.1222	0.881088	1.10336	0.421383	0.686457	0.301119	2.00906	0.538559	8.70194	0.77029	7.29316	0.728702	1.50126	0.636445
4000	2.42889	0.553097	11.2287	0.665165	38.1029	0.95087	69.7369	0.987807	86.7132	0.996689	81.2963	0.999621	4.08591	0.633983	13.9228	0.820987	38.6142	0.918423	70.0493	0.96801	86.6102	0.982586	79.1687	0.989475	4.44616	0.831001	7.18398	0.522102	31.9158	0.757589	52.5543	0.732365	61.3788	0.740643	66.388	0.88463	1.10336	0.421383	0.686457	0.301119	2.34187	0.627772	9.13435	0.808566	7.91312	0.790646	1.42675	0.604857
4033.33	2.42889	0.553097	11.2287	0.665165	38.4068	0.958455	69.7369	0.987807	86.7132	0.996689	81.2963	0.999621	3.54495	0.550045	13.7654	0.811707	38.6142	0.918423	70.4103	0.972999	86.9492	0.986432	79.2652	0.990681	3.86029	0.7215	7.62653	0.554265	32.1989	0.764309	53.5737	0.746572	62.5599	0.754895	66.75	0.889454	0.76379	0.291698	1.2821	0.562403	2.37783	0.637412	9.75929	0.863886	7.29316	0.728702	1.63746	0.694185
4066.67	2.42889	0.553097	11.6511	0.690191	38.1801	0.952796	69.7369	0.987807	86.7132	0.996689	81.2963	0.999621	3.52985	0.547702	14.5274	0.85664	39.0964	0.929891	70.6714	0.976606	86.9492	0.986432	79.2652	0.990681	3.97565	0.743063	7.62653	0.554265	32.7796	0.778092	54.8606	0.764506	62.2434	0.751076	66.75	0.889454	2.00416	0.765407	1.2821	0.562403	3.01769	0.808937	10.1893	0.901954	7.12732	0.712132	1.63746	0.694185
4100	2.50462	0.570342	11.6511	0.690191	38.3072	0.955969	69.5877	0.985693	86.7132	0.996689	81.2963	0.999621	3.52985	0.547702	14.3637	0.846985	39.0964	0.929891	70.5084	0.974353	87.0585	0.987671	79.2652	0.990681	3.86029	0.7215	7.84153	0.569891	33.2098	0.788304	54.5918	0.760759	62.5505	0.754781	67.1107	0.894261	1.10336	0.421383	1.2821	0.562403	3.01769	0.808937	8.70194	0.77029	7.29316	0.728702	1.63746	0.694185
4133.33	2.42889	0.553097	11.8152	0.699908	38.3855	0.957922	69.7369	0.987807	86.7132	0.996689	81.3272	1	3.57151	0.554167	14.3637	0.846985	39.0018	0.927643	70.4103	0.972999	86.9088	0.985973	79.0085	0.987472	3.97565	0.743063	7.84153	0.569891	33.6388	0.798487	55.1553	0.768612	62.9771	0.759929	66.8453	0.890724	1.68339	0.6429	0.686457	0.301119	2.58287	0.692376	10.1893	0.901954	7.29316	0.728702	1.63746	0.694185
4166.67	2.42889	0.553097	11.4455	0.678009	38.3072	0.955969	69.7369	0.987807	86.0226	0.988751	80.7185	0.992516	3.52985	0.547702	14.1277	0.83307	38.7471	0.921585	70.1503	0.969405	86.7987	0.984725	79.2652	0.990681	4.36186	0.815247	7.79111	0.566226	33.2186	0.788513	55.3063	0.770716	63.4018	0.765054	66.6121	0.887617	1.10336	0.421383	1.2821	0.562403	2.34187	0.627772	9.13435	0.808566	7.12732	0.712132	1.63746	0.694185
4200	2.42889	0.553097	11.862	0.702683	38.0838	0.950393	69.8388	0.98925	86.4586	0.993762	80.2977	0.987341	3.52985	0.547702	14.3637	0.846985	38.7471	0.921585	70.4103	0.972999	86.6895	0.983486	79.0085	0.987472	4.36186	0.815247	8.29137	0.602583	33.3731	0.792182	55.4569	0.772815	63.9793	0.772023	67.3537	0.897499	0.76379	0.291698	0.686457	0.301119	2.79013	0.747936	10.1893	0.901954	7.12732	0.712132	1.63746	0.694185
4233.33	2.42889	0.553097	11.4455	0.678009	38.0838	0.950393	69.1467	0.979446	86.0226	0.988751	80.2977	0.987341	4.08591	0.633983	13.54	0.798411	38.7471	0.921585	70.0535	0.968068	86.6895	0.983486	79.2652	0.990681	3.86029	0.7215	8.01778	0.582699	34.2154	0.812175	56.0194	0.780654	64.2456	0.775236	67.4475	0.898749	1.10336	0.421383	1.2821	0.562403	2.58287	0.692376	9.37585	0.829944	7.29316	0.728702	2.0365	0.863356
4266.67	2.42889	0.553097	11.862	0.702683	38.0838	0.950393	69.3978	0.983003	85.7687	0.985833	80.7185	0.992516	4.08591	0.633983	14.1277	0.83307	39.2266	0.932988	70.3134	0.971659	86.6895	0.983486	79.1687	0.989475	4.36186	0.815247	8.55361	0.621641	34.5013	0.818962	56.8568	0.792324	64.8055	0.781992	67.5978	0.900752	1.10336	0.421383	1.2821	0.562403	3.01769	0.808937	10.1893	0.901954	7.12732	0.712132	1.75164	0.742593
4300	2.42889	0.553097	11.7129	0.693852	38.5911	0.963052	69.1467	0.979446	86.4207	0.993327	80.9142	0.994922	4.04035	0.626913	13.9041	0.819883	38.9732	0.926963	70.7701	0.97797	86.7987	0.984725	79.2652	0.990681	3.86029	0.7215	8.55361	0.621641	34.7872	0.825748	57.274	0.798137	64.957	0.783821	67.8053	0.903517	1.10336	0.421383	1.2821	0.562403	2.34187	0.627772	10.1893	0.901954	7.12732	0.712132	1.63746	0.694185
4333.33	2.42889	0.553097	11.862	0.702683	38.0077	0.948495	69.3978	0.983003	86.0226	0.988751	80.2977	0.987341	3.52985	0.547702	14.1277	0.83307	39.1331	0.930765	70.7701	0.97797	86.9492	0.986432	79.1687	0.989475	4.36186	0.815247	8.28634	0.602217	34.9264	0.829052	58.3773	0.813513	66.3384	0.800489	68.6922	0.915335	1.10336	0.421383	0.686457	0.301119	3.01769	0.808937	10.1893	0.901954	7.6751	0.766864	1.63746	0.694185
4366.67	2.42889	0.553097	12.1329	0.718731	38.2123	0.9536	69.4859	0.984251	85.8759	0.987066	80.7185	0.992516	3.52985	0.547702	13.9041	0.819883	38.8801	0.924747	70.7701	0.97797	86.9492	0.986432	79.5914	0.994758	4.36186	0.815247	8.73359	0.634722	35.0734	0.832542	58.3837	0.813602	65.6351	0.792003	68.4266	0.911796	1.10336	0.421383	1.2821	0.562403	2.79013	0.747936	9.13435	0.808566	6.91354	0.690771	1.63746	0.694185
4400	2.42889	0.553097	12.0728	0.715172	38.4343	0.959141	69.3978	0.983003	86.1299	0.989984	80.2977	0.987341	4.04035	0.626913	13.9761	0.824131	39.3568	0.936086	70.7701	0.97797	86.9492	0.986432	79.3348	0.99155	4.36186	0.815247	9.44954	0.686754	35.6293	0.845736	58.9252	0.821147	66.0473	0.796977	68.7818	0.916529	1.10336	0.421383	1.2821	0.562403	3.01769	0.808937	10.1893	0.901954	7.12732	0.712132	1.63746	0.694185
4433.33	2.83391	0.645327	12.2023	0.722842	38.2123	0.9536	69.2964	0.981567	86.0226	0.988751	80.2977	0.987341	4.08591	0.633983	14.1277	0.83307	38.8801	0.924747	70.6737	0.976638	86.9492	0.986432	79.0731	0.98828	4.36186	0.815247	9.30209	0.676038	35.4953	0.842557	59.2044	0.825038	66.8814	0.807041	68.669	0.915025	1.10336	0.421383	1.2821	0.562403	3.01769	0.808937	10.6228	0.940327	7.6751	0.766864	1.89934	0.805207
4466.67	2.42889	0.553097	12.6447	0.749047	38.7165	0.966181	69.8388	0.98925	86.1299	0.989984	80.7185	0.992516	3.57151	0.554167	14.724	0.868234	39.4514	0.938336	70.8676	0.979317	87.3959	0.991499	79.5914	0.994758	3.86029	0.7215	9.30209	0.676038	36.0484	0.855685	59.4679	0.82871	67.7149	0.817099	69.2491	0.922755	2.61843	1	1.2821	0.562403	3.01769	0.808937	10.1893	0.901954	8.29285	0.828587	1.63746	0.694185
4500	2.42889	0.553097	12.0728	0.715172	38.4343	0.959141	69.0453	0.978011	86.0226	0.988751	81.2963	0.999621	4.04035	0.626913	13.9761	0.824131	39.1052	0.930101	70.7701	0.97797	86.9492	0.986432	79.4954	0.993557	4.44616	0.831001	9.03831	0.656867	36.6001	0.868781	59.8732	0.834359	67.6948	0.816857	69.1358	0.921246	1.10336	0.421383	1.2821	0.562403	2.37783	0.637412	9.13435	0.808566	7.12732	0.712132	1.66349	0.70522
4533.33	2.42889	0.553097	12.0728	0.715172	38.4343	0.959141	69.3978	0.983003	86.0226	0.988751	80.5529	0.99048	4.02113	0.623931	14.334	0.845233	39.1052	0.930101	70.7701	0.97797	86.9492	0.986432	79.0731	0.98828	4.36186	0.815247	9.03831	0.656867	36.4663	0.865604	60.4229	0.842018	67.8235	0.81841	68.7592	0.916228	1.68339	0.6429	0.686457	0.301119	2.58287	0.692376	9.37585	0.829944	7.29316	0.728702	1.66349	0.70522
4566.67	2.83391	0.645327	12.2835	0.727653	38.2123	0.9536	69.7369	0.987807	86.1299	0.989984	81.2296	0.998801	4.02113	0.623931	14.566	0.858915	39.3568	0.936086	70.7701	0.97797	86.9492	0.986432	79.4954	0.993557	4.44616	0.831001	9.48291	0.689179	36.8828	0.875492	61.0795	0.851169	68.9174	0.83161	69.1128	0.920939	1.68339	0.6429	1.2821	0.562403	2.58287	0.692376	10.1893	0.901954	8.11862	0.811178	1.66349	0.70522
4600	2.42889	0.553097	12.4391	0.736868	38.3588	0.957257	69.7369	0.987807	86.7132	0.996689	80.9737	0.995654	3.52985	0.547702	14.334	0.845233	39.4872	0.939186	71.2255	0.984263	87.3959	0.991499	79.2388	0.990351	4.36186	0.815247	9.62905	0.6998	37.4291	0.888458	60.9546	0.849428	68.7716	0.829851	69.2244	0.922426	2.61843	1	1.2821	0.562403	2.58287	0.692376	9.57026	0.847153	7.6751	0.766864	1.66349	0.70522
4633.33	2.42889	0.553097	12.4391	0.736868	38.1371	0.951723	69.2964	0.981567	86.3846	0.992912	81.2296	0.998801	3.55207	0.551151	14.724	0.868234	39.0131	0.927911	70.6737	0.976638	87.0276	0.987321	79.0731	0.98828	3.86029	0.7215	9.37277	0.681174	37.2981	0.885349	61.8757	0.862264	69.1701	0.834659	69.7291	0.929152	1.68339	0.6429	1.2821	0.562403	2.37783	0.637412	9.37585	0.829944	7.6751	0.766864	1.62768	0.690041
4666.67	2.42889	0.553097	12.4391	0.736868	38.5615	0.962314	69.8388	0.98925	86.7132	0.996689	81.2296	0.998801	3.63842	0.564548	14.334	0.845233	39.7393	0.945182	71.2255	0.984263	87.2871	0.990265	79.4954	0.993557	3.66896	0.685741	10.0739	0.732129	37.5639	0.891658	61.7525	0.860547	69.567	0.839447	69.7291	0.929152	1.10336	0.421383	1.2821	0.562403	3.01769	0.808937	10.1893	0.901954	7.6751	0.766864	1.66349	0.70522
4700	2.83391	0.645327	12.4391	0.736868	38.7091	0.965998	69.7369	0.987807	86.7132	0.996689	81.1329	0.997612	3.52985	0.547702	14.334	0.845233	39.7393	0.945182	71.3895	0.986529	87.2871	0.990265	79.4954	0.993557	4.44616	0.831001	10.2443	0.744514	37.5639	0.891658	62.4211	0.869865	69.8204	0.842505	70.0801	0.933829	1.68339	0.6429	0.686457	0.301119	3.01769	0.808937	10.1893	0.901954	8.67471	0.86674	1.63746	0.694185
4733.33	2.42889	0.553097	12.769	0.756413	38.784	0.967868	69.2964	0.981567	86.7132	0.996689	81.2296	0.998801	4.05147	0.628639	14.334	0.845233	39.7393	0.945182	71.1285	0.982923	87.0276	0.987321	79.0731	0.98828	3.86029	0.7215	9.98156	0.725419	38.1246	0.904969	62.544	0.871577	70.0949	0.845818	69.6191	0.927686	1.10336	0.421383	2.19392	0.962375	2.58287	0.692376	10.4337	0.923583	8.05921	0.805242	1.58968	0.673928
4766.67	2.42889	0.553097	12.7036	0.752538	38.5615	0.962314	69.7369	0.987807	86.7132	0.996689	81.2296	0.998801	3.22604	0.500562	14.1879	0.836621	39.7393	0.945182	71.1285	0.982923	87.2871	0.990265	79.4954	0.993557	4.44616	0.831001	9.81437	0.713268	38.2529	0.908013	62.7874	0.874969	70.3558	0.848967	70.0801	0.933829	1.68339	0.6429	1.2821	0.562403	3.01769	0.808937	10.1893	0.901954	7.6751	0.766864	1.89934	0.805207
4800	2.42889	0.553097	12.647	0.749183	38.7091	0.965998	69.7369	0.987807	86.2773	0.991679	81.2296	0.998801	3.63842	0.564548	14.1879	0.836621	39.7393	0.945182	71.1285	0.982923	87.0276	0.987321	79.4002	0.992367	4.44616	0.831001	10.6108	0.771152	38.1246	0.904969	63.4494	0.884194	70.7479	0.853698	69.9707	0.932371	1.68339	0.6429	1.2821	0.562403	3.01769	0.808937	10.1893	0.901954	7.29316	0.728702	1.89934	0.805207
4833.33	2.42889	0.553097	12.494	0.740124	38.3408	0.956806	69.0453	0.978011	85.6924	0.984956	80.2977	0.987341	4.04035	0.626913	14.6922	0.866356	39.2371	0.93324	70.8687	0.979332	86.9492	0.986432	78.912	0.986266	4.44616	0.831001	10.422	0.757428	37.7213	0.895395	63.4492	0.88419	70.8653	0.855114	69.5986	0.927413	1.68339	0.6429	1.2821	0.562403	3.01769	0.808937	9.37585	0.829944	7.29316	0.728702	1.88794	0.800375
4866.67	2.83391	0.645327	12.3524	0.731732	38.3408	0.956806	69.0453	0.978011	85.6924	0.984956	80.5529	0.99048	4.02113	0.623931	14.5414	0.857466	39.1461	0.931075	70.8687	0.979332	87.1792	0.989041	79.0731	0.98828	4.36186	0.815247	10.422	0.757428	38.2575	0.908124	63.3314	0.88255	70.7261	0.853434	70.3211	0.93704	1.10336	0.421383	1.2821	0.562403	3.01769	0.808937	9.13435	0.808566	7.6751	0.766864	1.89934	0.805207
4900	2.83391	0.645327	12.8158	0.759183	38.2664	0.954951	69.1467	0.979446	85.6924	0.984956	80.5529	0.99048	4.02113	0.623931	14.1141	0.832265	39.1461	0.931075	70.8687	0.979332	87.2871	0.990265	79.0731	0.98828	4.44616	0.831001	10.17	0.739115	38.1335	0.905179	63.7211	0.88798	70.8441	0.854859	69.7947	0.930025	1.10336	0.421383	1.2821	0.562403	2.37783	0.637412	10.6228	0.940327	7.6751	0.766864	1.89934	0.805207
4933.33	2.83391	0.645327	12.404	0.734787	38.2664	0.954951	69.3978	0.983003	85.6924	0.984956	80.2279	0.986483	4.51833	0.701078	13.9701	0.823773	39.1461	0.931075	70.3187	0.971732	86.8127	0.984883	79.0731	0.98828	3.97565	0.743063	10.17	0.739115	38.0121	0.902297	63.3365	0.88262	71.3681	0.861182	69.9497	0.932092	1.68339	0.6429	1.2821	0.562403	3.01769	0.808937	10.1893	0.901954	7.51183	0.75055	2.17927	0.923882
4966.67	2.83391	0.645327	12.6139	0.747221	38.0479	0.949498	69.2964	0.981567	85.6924	0.984956	80.2977	0.987341	4.51669	0.700823	14.5414	0.857466	39.5273	0.940141	70.7729	0.978009	86.7333	0.983982	79.0731	0.98828	4.44616	0.831001	10.6048	0.770714	38.6671	0.917845	64.6115	0.900388	71.6198	0.864218	70.2997	0.936754	1.68339	0.6429	1.2821	0.562403	2.20282	0.590498	9.13435	0.808566	7.29316	0.728702	1.89934	0.805207
5000	2.83391	0.645327	12.7557	0.755626	38.6886	0.965486	69.3978	0.983003	86.3846	0.992912	80.5529	0.99048	4.02113	0.623931	14.7696	0.870921	39.5273	0.940141	70.7729	0.978009	86.8408	0.985202	79.0731	0.98828	4.44616	0.831001	10.791	0.784246	39.3544	0.934161	64.6115	0.900388	72.1412	0.87051	70.4068	0.938182	1.10336	0.421383	1.2821	0.562403	3.01769	0.808937	9.13435	0.808566	7.6751	0.766864	1.88794	0.800375
5033.33	2.69391	0.613448	12.8158	0.759183	38.2664	0.954951	69.3978	0.983003	85.6924	0.984956	80.2977	0.987341	4.04035	0.626913	14.3252	0.844712	39.6176	0.942288	71.0327	0.981598	87.0276	0.987321	79.1687	0.989475	4.44616	0.831001	10.791	0.784246	39.0753	0.927535	64.496	0.898779	72.0053	0.86887	70.2997	0.936754	1.68339	0.6429	1.2821	0.562403	2.79013	0.747936	9.80768	0.868169	7.6751	0.766864	2.17927	0.923882
5066.67	2.83391	0.645327	13.0203	0.771299	38.4693	0.960013	69.3978	0.983003	85.8002	0.986195	80.1312	0.985294	4.07351	0.632059	14.5414	0.857466	39.2792	0.93424	70.7729	0.978009	87.0276	0.987321	79.1687	0.989475	4.07046	0.760782	10.791	0.784246	39.0753	0.927535	64.6123	0.900399	72.3893	0.873505	70.4926	0.939325	1.68339	0.6429	0.686457	0.301119	3.01769	0.808937	9.13435	0.808566	7.29316	0.728702	2.17927	0.923882
5100	3.25747	0.741778	13.0203	0.771299	38.6886	0.965486	69.3978	0.983003	85.6924	0.984956	80.2977	0.987341	4.02113	0.623931	14.5414	0.857466	39.7775	0.946091	71.0327	0.981598	86.9197	0.986097	79.0731	0.98828	4.44616	0.831001	11.1781	0.812381	39.4822	0.937193	65.265	0.909494	72.7719	0.878121	70.755	0.942822	1.68339	0.6429	1.2821	0.562403	3.01769	0.808937	9.13435	0.808566	7.6751	0.766864	1.88794	0.800375
5133.33	2.42889	0.553097	12.9631	0.767912	38.6148	0.963644	69.3978	0.983003	85.6924	0.984956	80.5529	0.99048	4.01423	0.62286	14.4007	0.849169	39.7775	0.946091	70.7449	0.977622	86.9197	0.986097	79.0731	0.98828	3.97565	0.743063	11.1781	0.812381	39.3619	0.934337	65.265	0.909494	72.6387	0.876514	70.9117	0.944909	1.68339	0.6429	0.686457	0.301119	2.79013	0.747936	9.80768	0.868169	7.6751	0.766864	1.88794	0.800375
5166.67	2.57147	0.585564	13.4399	0.796156	38.4693	0.960013	69.3978	0.983003	85.6924	0.984956	80.5529	0.99048	4.07351	0.632059	14.4007	0.849169	39.748	0.94539	70.7729	0.978009	86.9197	0.986097	79.1687	0.989475	4.07046	0.760782	10.9758	0.797678	39.4822	0.937193	65.3785	0.911076	73.153	0.882719	71.102	0.947446	1.10336	0.421383	1.2821	0.562403	3.01769	0.808937	10.1893	0.901954	7.6751	0.766864	1.88794	0.800375
5200	2.50984	0.57153	13.375	0.792311	38.6886	0.965486	69.3978	0.983003	86.3846	0.992912	80.5529	0.99048	3.55207	0.551151	14.4007	0.849169	39.9968	0.951309	71.0327	0.981598	86.9197	0.986097	79.1687	0.989475	4.07046	0.760782	10.9413	0.795166	39.3619	0.934337	65.7594	0.916385	73.5326	0.887299	71.102	0.947446	1.68339	0.6429	1.2821	0.562403	3.01769	0.808937	10.6228	0.940327	7.6751	0.766864	1.88794	0.800375
5233.33	2.83391	0.645327	13.4399	0.796156	38.6886	0.965486	69.3978	0.983003	85.6924	0.984956	80.5529	0.99048	4.05147	0.628639	14.4007	0.849169	39.5273	0.940141	71.0327	0.981598	86.9197	0.986097	79.0731	0.98828	3.66896	0.685741	11.5809	0.841651	39.3619	0.934337	66.0281	0.920129	74.3134	0.896722	70.996	0.946033	2.61843	1	1.2821	0.562403	3.47304	0.930999	10.8636	0.961635	7.6751	0.766864	1.88794	0.800375
5266.67	2.89486	0.659206	13.2248	0.783413	38.3957	0.958178	69.3978	0.983003	85.6924	0.984956	80.5529	0.99048	4.07351	0.632059	14.4007	0.849169	39.9073	0.94918	70.9379	0.980289	86.9197	0.986097	79.1687	0.989475	4.07046	0.760782	11.6042	0.843349	39.8878	0.94682	66.1389	0.921673	73.9107	0.891862	71.4479	0.952055	1.68339	0.6429	1.2821	0.562403	3.01769	0.808937	10.1893	0.901954	7.6751	0.766864	1.88794	0.800375
5300	2.50984	0.57153	13.1704	0.780188	38.3957	0.958178	69.3978	0.983003	85.9472	0.987885	80.2977	0.987341	3.55207	0.551151	14.75	0.869762	39.9968	0.951309	71.0327	0.981598	87.0276	0.987321	79.1687	0.989475	4.07046	0.760782	11.6042	0.843349	39.7686	0.943992	66.1389	0.921673	74.0179	0.893156	71.3424	0.950649	1.68339	0.6429	1.2821	0.562403	2.37783	0.637412	9.57026	0.847153	7.6751	0.766864	1.88794	0.800375
5333.33	2.83391	0.645327	13.1704	0.780188	38.6886	0.965486	69.3978	0.983003	85.9472	0.987885	80.5529	0.99048	3.22604	0.500562	14.75	0.869762	39.9968	0.951309	71.0327	0.981598	86.9197	0.986097	79.2652	0.990681	4.44616	0.831001	11.3641	0.825894	39.7686	0.943992	66.1389	0.921673	74.6627	0.900937	71.3424	0.950649	1.10336	0.421383	1.2821	0.562403	2.79097	0.74816	9.80768	0.868169	7.6751	0.766864	1.88794	0.800375
5366.67	2.57147	0.585564	13.4292	0.79552	38.8157	0.968659	69.3978	0.983003	85.6924	0.984956	80.5529	0.99048	4.01423	0.62286	14.75	0.869762	39.9073	0.94918	71.0327	0.981598	86.9197	0.986097	79.1687	0.989475	4.44616	0.831001	12.0001	0.872121	39.7686	0.943992	66.517	0.926942	74.3934	0.897687	71.7926	0.956648	1.68339	0.6429	1.2821	0.562403	2.37783	0.637412	9.37585	0.829944	7.6751	0.766864	1.88794	0.800375
5400	3.2855	0.748161	13.4292	0.79552	38.8157	0.968659	69.3978	0.983003	85.6924	0.984956	80.2977	0.987341	4.01423	0.62286	14.5372	0.857217	39.9073	0.94918	70.7729	0.978009	86.9197	0.986097	79.0731	0.98828	4.50265	0.841561	11.1649	0.811419	40.014	0.949818	67.0042	0.933731	74.7674	0.9022	71.2379	0.949257	1.68339	0.6429	0.686457	0.301119	2.79097	0.74816	9.57026	0.847153	7.6751	0.766864	2.17927	0.923882
5433.33	2.57147	0.585564	13.577	0.804277	38.8157	0.968659	69.3978	0.983003	85.6924	0.984956	80.65	0.991674	4.01423	0.62286	14.75	0.869762	39.9073	0.94918	71.4858	0.98786	86.9197	0.986097	79.2652	0.990681	4.5801	0.856035	11.7672	0.85519	39.8963	0.947022	66.8936	0.932191	75.0366	0.905448	71.6877	0.95525	1.10336	0.421383	1.2821	0.562403	2.37783	0.637412	10.8636	0.961635	7.6751	0.766864	2.16497	0.917818
5466.67	2.92919	0.667024	13.4292	0.79552	38.8157	0.968659	69.3978	0.983003	85.6924	0.984956	80.2279	0.986483	4.01423	0.62286	14.5372	0.857217	39.6588	0.943268	70.7729	0.978009	87.0276	0.987321	78.912	0.986266	4.50265	0.841561	11.7849	0.856478	40.014	0.949818	66.8936	0.932191	75.2691	0.908254	71.4258	0.95176	1.10336	0.421383	1.2821	0.562403	3.01769	0.808937	9.13435	0.808566	7.6751	0.766864	1.88794	0.800375
5500	2.50984	0.57153	13.9957	0.82908	38.7427	0.966837	69.2964	0.981567	85.6924	0.984956	80.2279	0.986483	3.55207	0.551151	14.75	0.869762	40.1257	0.954374	71.0327	0.981598	87.0276	0.987321	79.1687	0.989475	4.07046	0.760782	12.0001	0.872121	40.174	0.953614	67.2689	0.93742	75.5113	0.911176	71.5837	0.953864	2.61843	1	1.2821	0.562403	3.01769	0.808937	10.8636	0.961635	7.6751	0.766864	2.17927	0.923882
5533.33	2.92919	0.667024	13.8383	0.819754	38.8157	0.968659	69.2964	0.981567	85.6924	0.984956	80.2279	0.986483	4.51669	0.700823	14.75	0.869762	39.6588	0.943268	70.9379	0.980289	86.9197	0.986097	79.0731	0.98828	4.44616	0.831001	11.5539	0.83969	39.8963	0.947022	67.2689	0.93742	76.0499	0.917675	71.5837	0.953864	1.10336	0.421383	1.2821	0.562403	2.37783	0.637412	9.37585	0.829944	8.05921	0.805242	2.17927	0.923882
5566.67	2.92919	0.667024	13.6334	0.807619	38.8157	0.968659	69.3978	0.983003	85.6924	0.984956	80.5529	0.99048	4.01423	0.62286	14.4037	0.849346	40.1257	0.954374	70.9379	0.980289	86.8127	0.984883	79.0731	0.98828	4.50265	0.841561	12.1813	0.885285	40.4166	0.959373	67.6428	0.942631	76.1498	0.918881	72.0318	0.959835	1.10336	0.421383	1.2821	0.562403	3.47304	0.930999	9.57026	0.847153	7.6751	0.766864	1.88794	0.800375
5600	2.50984	0.57153	13.6334	0.807619	38.7427	0.966837	68.7548	0.973895	85.5855	0.983727	80.65	0.991674	4.01423	0.62286	14.6144	0.861768	40.0372	0.952269	70.9379	0.980289	86.8127	0.984883	79.1687	0.989475	4.07046	0.760782	12.1813	0.885285	39.7809	0.944285	67.5348	0.941126	75.7546	0.914112	71.9284	0.958457	1.10336	0.421383	1.2821	0.562403	2.37783	0.637412	9.13435	0.808566	7.6751	0.766864	2.17927	0.923882
5633.33	2.50984	0.57153	13.5841	0.804698	38.9623	0.972317	68.7548	0.973895	86.6401	0.995849	80.809	0.993629	3.55207	0.551151	14.6144	0.861768	40.0372	0.952269	70.9379	0.980289	86.8127	0.984883	79.0731	0.98828	4.07046	0.760782	11.957	0.868989	40.2999	0.956604	67.5348	0.941126	76.3922	0.921806	71.9284	0.958457	2.00416	0.765407	1.2821	0.562403	2.37783	0.637412	10.8636	0.961635	7.6751	0.766864	2.17927	0.923882
5666.67	2.89486	0.659206	13.6334	0.807619	38.9623	0.972317	68.7548	0.973895	85.7341	0.985435	80.65	0.991674	4.01423	0.62286	14.7501	0.869772	40.0372	0.952269	70.9379	0.980289	86.8127	0.984883	79.0731	0.98828	4.07046	0.760782	11.957	0.868989	40.2999	0.956604	67.908	0.946326	76.6168	0.924516	71.5642	0.953605	1.68339	0.6429	1.2821	0.562403	2.37783	0.637412	10.8636	0.961635	7.6751	0.766864	2.17927	0.923882
5700	2.92919	0.667024	14.0375	0.831554	38.7427	0.966837	69.3978	0.983003	86.3846	0.992912	80.2279	0.986483	4.01423	0.62286	14.9594	0.882114	40.0372	0.952269	71.3904	0.986542	87.1792	0.989041	79.1687	0.989475	4.50265	0.841561	12.1813	0.885285	40.578	0.963204	68.0153	0.947822	76.6168	0.924516	72.1132	0.96092	1.68339	0.6429	0.686457	0.301119	2.37783	0.637412	9.57026	0.847153	7.6751	0.766864	2.16497	0.917818
5733.33	2.92919	0.667024	13.451	0.796809	38.9623	0.972317	69.2964	0.981567	85.9472	0.987885	80.65	0.991674	4.01423	0.62286	14.9594	0.882114	40.0372	0.952269	71.4858	0.98786	87.1792	0.989041	79.0731	0.98828	4.50265	0.841561	11.957	0.868989	40.578	0.963204	68.4944	0.954499	77.2508	0.932166	72.2719	0.963034	2.00416	0.765407	1.2821	0.562403	2.79097	0.74816	10.8636	0.961635	7.6751	0.766864	2.16497	0.917818
5766.67	2.89486	0.659206	13.8375	0.819706	39.1614	0.977285	69.3978	0.983003	86.055	0.989124	80.2279	0.986483	4.01423	0.62286	14.9594	0.882114	40.2547	0.957441	71.4858	0.98786	86.9197	0.986097	79.0731	0.98828	4.50265	0.841561	11.957	0.868989	40.2999	0.956604	68.4944	0.954499	77.2048	0.931611	72.0103	0.959549	1.68339	0.6429	1.20758	0.52971	3.47304	0.930999	9.57026	0.847153	7.6751	0.766864	2.17927	0.923882
5800	2.66814	0.607579	13.9808	0.828193	38.525	0.961404	69.2964	0.981567	85.9472	0.987885	80.2279	0.986483	4.01423	0.62286	14.9594	0.882114	40.2547	0.957441	70.9379	0.980289	87.0276	0.987321	79.0731	0.98828	4.07046	0.760782	11.957	0.868989	40.2999	0.956604	68.3865	0.952994	77.3471	0.933328	72.2719	0.963034	1.68339	0.6429	1.2821	0.562403	2.37783	0.637412	9.57026	0.847153	8.05921	0.805242	2.16497	0.917818
5833.33	2.89486	0.659206	13.8375	0.819706	39.3818	0.982785	69.3978	0.983003	86.055	0.989124	80.2279	0.986483	4.01423	0.62286	14.9594	0.882114	40.2547	0.957441	70.9379	0.980289	86.8127	0.984883	79.1687	0.989475	4.07046	0.760782	12.59	0.914991	40.2999	0.956604	68.2797	0.951507	77.4912	0.935067	72.4552	0.965477	1.68339	0.6429	1.2821	0.562403	2.79097	0.74816	9.80768	0.868169	8.23323	0.822629	2.04386	0.866475
5866.67	2.66814	0.607579	14.2366	0.84335	39.1614	0.977285	69.6498	0.986573	86.2028	0.990823	80.2279	0.986483	4.01423	0.62286	14.8288	0.874411	40.2547	0.957441	71.4858	0.98786	87.0276	0.987321	79.1687	0.989475	4.07046	0.760782	12.366	0.898709	40.8178	0.968897	68.7563	0.958147	77.7102	0.93771	72.6143	0.967597	1.68339	0.6429	1.2821	0.562403	2.79097	0.74816	9.57026	0.847153	8.05921	0.805242	2.16497	0.917818
5900	2.89486	0.659206	14.2366	0.84335	39.0889	0.975476	69.3978	0.983003	85.9472	0.987885	80.2279	0.986483	4.01423	0.62286	14.8288	0.874411	40.2547	0.957441	71.4858	0.98786	87.0722	0.987827	79.0731	0.98828	4.50265	0.841561	12.1502	0.883026	40.8178	0.968897	68.7563	0.958147	77.587	0.936224	72.6143	0.967597	1.10336	0.421383	1.2821	0.562403	2.37783	0.637412	9.80768	0.868169	7.6751	0.766864	2.04386	0.866475
5933.33	2.89486	0.659206	14.2366	0.84335	39.0889	0.975476	69.2964	0.981567	86.6401	0.995849	81.163	0.997982	4.01423	0.62286	14.6216	0.862193	40.2547	0.957441	71.3904	0.986542	87.2871	0.990265	79.0731	0.98828	4.07046	0.760782	12.3724	0.899176	41.0964	0.975509	68.6502	0.956669	78.3398	0.945307	72.5128	0.966245	1.68339	0.6429	2.19392	0.962375	2.79097	0.74816	9.80768	0.868169	8.05921	0.805242	2.17927	0.923882
5966.67	2.77489	0.631888	14.1824	0.840139	39.0889	0.975476	69.3978	0.983003	86.6401	0.995849	80.2279	0.986483	4.01423	0.62286	15.5241	0.915413	40.2547	0.957441	71.4858	0.98786	87.5165	0.992868	79.0731	0.98828	4.50265	0.841561	12.1502	0.883026	40.8178	0.968897	69.2315	0.964769	77.9495	0.940598	72.5128	0.966245	1.68339	0.6429	1.2821	0.562403	2.79097	0.74816	9.80768	0.868169	7.6751	0.766864	2.17927	0.923882
6000	2.77489	0.631888	14.0413	0.831781	39.0889	0.975476	69.196	0.980145	86.6401	0.995849	80.5529	0.99048	4.48626	0.696102	14.6216	0.862193	40.1672	0.95536	71.3904	0.986542	87.1792	0.989041	79.0731	0.98828	4.50265	0.841561	12.1502	0.883026	40.7023	0.966155	69.0192	0.961812	78.4326	0.946427	72.9555	0.972144	1.68339	0.6429	1.2821	0.562403	2.79097	0.74816	9.80768	0.868169	7.85186	0.784525	2.16497	0.917818
6033.33	2.89486	0.659206	14.0413	0.831781	39.0889	0.975476	69.5483	0.985136	86.6401	0.995849	80.3254	0.987683	4.01423	0.62286	14.6216	0.862193	40.2547	0.957441	71.6511	0.990145	87.1792	0.989041	79.0731	0.98828	4.07046	0.760782	12.1502	0.883026	40.7023	0.966155	68.7526	0.958096	78.3107	0.944956	72.5934	0.967319	1.10336	0.421383	1.2821	0.562403	2.79097	0.74816	9.80768	0.868169	8.05921	0.805242	2.04386	0.866475
6066.67	3.00647	0.684622	14.2946	0.846784	39.0889	0.975476	69.2964	0.981567	86.6401	0.995849	80.65	0.991674	4.48626	0.696102	15.1697	0.894514	40.3836	0.960508	71.6511	0.990145	87.2871	0.990265	79.0731	0.98828	4.50265	0.841561	12.1502	0.883026	41.2177	0.978389	69.0192	0.961812	78.7919	0.950762	73.3971	0.978027	1.10336	0.421383	1.2821	0.562403	2.37783	0.637412	9.13435	0.808566	8.05921	0.805242	2.04386	0.866475
6100	3.08324	0.702104	14.4357	0.855141	38.8707	0.97003	69.3978	0.983003	86.6401	0.995849	80.2279	0.986483	4.48626	0.696102	15.1697	0.894514	40.6297	0.966362	71.6511	0.990145	87.1792	0.989041	79.1687	0.989475	4.50265	0.841561	12.1502	0.883026	41.2177	0.978389	69.2252	0.964682	78.7919	0.950762	73.3971	0.978027	1.68339	0.6429	1.2821	0.562403	2.79097	0.74816	9.80768	0.868169	8.23323	0.822629	2.16497	0.917818
6133.33	3.08324	0.702104	14.3839	0.852073	39.0889	0.975476	69.3978	0.983003	86.6401	0.995849	80.2279	0.986483	4.01423	0.62286	14.9638	0.88237	40.3836	0.960508	71.7466	0.991464	87.2871	0.990265	79.0731	0.98828	4.07046	0.760782	12.1502	0.883026	40.7023	0.966155	69.3312	0.966159	79.1498	0.955082	72.8546	0.970799	1.68339	0.6429	1.2821	0.562403	2.79097	0.74816	9.80768	0.868169	8.23323	0.822629	2.04386	0.866475
6166.67	3.08324	0.702104	14.2449	0.843841	39.2872	0.980425	70.2418	0.994958	86.6401	0.995849	80.9061	0.994823	4.48626	0.696102	14.9638	0.88237	40.3836	0.960508	72.1025	0.996382	87.1792	0.989041	79.0731	0.98828	4.07046	0.760782	12.7744	0.928389	41.2177	0.978389	69.1204	0.963222	79.0292	0.953626	73.2957	0.976677	1.68339	0.6429	1.2821	0.562403	2.37783	0.637412	9.80768	0.868169	8.05921	0.805242	2.17927	0.923882
6200	3.08324	0.702104	14.4956	0.858691	39.5063	0.985891	69.6498	0.986573	86.6401	0.995849	80.9061	0.994823	4.01423	0.62286	14.9638	0.88237	40.3836	0.960508	71.3904	0.986542	87.7767	0.995819	79.0731	0.98828	4.07046	0.760782	12.554	0.912372	41.2177	0.978389	69.387	0.966937	78.7629	0.950413	73.2957	0.976677	1.10336	0.421383	1.2821	0.562403	2.79097	0.74816	9.80768	0.868169	8.05921	0.805242	2.04386	0.866475
6233.33	3.00647	0.684622	14.4956	0.858691	39.0889	0.975476	69.6498	0.986573	86.055	0.989124	80.2279	0.986483	4.48626	0.696102	14.9638	0.88237	40.3836	0.960508	71.4858	0.98786	87.2871	0.990265	79.0731	0.98828	4.07046	0.760782	12.5648	0.913157	40.7023	0.966155	69.387	0.966937	78.7629	0.950413	73.2957	0.976677	1.10336	0.421383	1.2821	0.562403	3.47304	0.930999	9.80768	0.868169	8.23323	0.822629	2.16497	0.917818
6266.67	3.00647	0.684622	14.4956	0.858691	39.0889	0.975476	69.6498	0.986573	86.2028	0.990823	80.9061	0.994823	4.48626	0.696102	14.84	0.875072	40.3836	0.960508	71.6511	0.990145	87.8842	0.997038	79.0731	0.98828	4.50265	0.841561	12.7744	0.928389	41.1033	0.975673	69.7534	0.972043	79.3866	0.957938	73.7356	0.982539	1.68339	0.6429	1.2821	0.562403	2.79097	0.74816	9.80768	0.868169	8.05921	0.805242	2.04386	0.866475
6300	3.08324	0.702104	14.4956	0.858691	39.2872	0.980425	69.2964	0.981567	85.8402	0.986655	80.65	0.991674	4.48626	0.696102	14.84	0.875072	40.3836	0.960508	71.4858	0.98786	87.8842	0.997038	79.0731	0.98828	4.50265	0.841561	12.7744	0.928389	40.941	0.971821	69.8577	0.973496	79.3866	0.957938	73.4746	0.979061	1.68339	0.6429	1.2821	0.562403	2.61659	0.701414	9.80768	0.868169	8.05921	0.805242	2.04386	0.866475
6333.33	2.9827	0.679208	14.4956	0.858691	39.0889	0.975476	69.4479	0.983713	86.6401	0.995849	81.0658	0.996787	4.01423	0.62286	14.84	0.875072	40.2971	0.958451	71.3904	0.986542	87.7767	0.995819	79.0731	0.98828	4.50265	0.841561	12.5648	0.913157	40.8268	0.96911	69.7534	0.972043	79.2676	0.956502	73.6347	0.981195	1.10336	0.421383	1.2821	0.562403	2.79097	0.74816	9.80768	0.868169	8.05921	0.805242	2.04386	0.866475
6366.67	2.64345	0.601957	14.9792	0.887337	39.8503	0.994476	70.5977	1	86.6401	0.995849	81.2296	0.998801	3.637	0.564328	15.5944	0.919557	41.0037	0.975256	72.1025	0.996382	87.8842	0.997038	80.0109	1	4.50265	0.841561	12.5648	0.913157	41.8954	0.994477	69.7534	0.972043	80.483	0.971169	73.8965	0.984682	1.68339	0.6429	1.2821	0.562403	2.37783	0.637412	9.80768	0.868169	8.05921	0.805242	1.82669	0.774408
6400	2.64345	0.601957	14.9792	0.887337	40.0716	1	70.1408	0.993528	86.6401	0.995849	81.163	0.997982	3.637	0.564328	15.5944	0.919557	41.464	0.986204	72.3643	1	87.7767	0.995819	80.0109	1	4.07046	0.760782	12.5648	0.913157	41.8954	0.994477	70.386	0.980859	80.3642	0.969735	73.7965	0.98335	1.68339	0.6429	1.2821	0.562403	3.47304	0.930999	9.80768	0.868169	8.05921	0.805242	1.79308	0.760159
6433.33	3.28644	0.748375	14.6964	0.870585	39.2155	0.978635	70.0908	0.99282	86.6401	0.995849	81.163	0.997982	4.01437	0.622881	15.3807	0.906956	40.2971	0.958451	71.3904	0.986542	87.9925	0.998267	79.0731	0.98828	4.07046	0.760782	12.5648	0.913157	40.8268	0.96911	69.6503	0.970606	80.3642	0.969735	73.6347	0.981195	1.68339	0.6429	1.2821	0.562403	3.01971	0.809477	9.80768	0.868169	8.44536	0.843825	1.95978	0.830829
6466.67	2.88236	0.65636	14.6964	0.870585	39.2872	0.980425	69.6498	0.986573	86.6401	0.995849	80.9061	0.994823	4.06392	0.63057	15.3807	0.906956	40.5126	0.963577	71.2961	0.985239	87.7767	0.995819	79.0731	0.98828	4.50265	0.841561	12.9618	0.942008	40.8268	0.96911	69.8521	0.973419	80.3642	0.969735	74.073	0.987035	1.68339	0.6429	1.2821	0.562403	2.37783	0.637412	9.80768	0.868169	8.05921	0.805242	2.04386	0.866475
6500	3.28644	0.748375	14.6512	0.86791	39.2155	0.978635	69.3978	0.983003	86.6401	0.995849	80.2279	0.986483	4.06392	0.63057	15.3807	0.906956	40.5126	0.963577	71.3904	0.986542	87.7767	0.995819	79.0731	0.98828	4.50265	0.841561	12.3463	0.897279	40.8268	0.96911	69.8521	0.973419	80.5692	0.972209	74.3347	0.990522	1.68339	0.6429	1.2821	0.562403	2.61659	0.701414	10.8636	0.961635	8.23323	0.822629	2.04386	0.866475
6533.33	3.3761	0.768792	14.6512	0.86791	39.2155	0.978635	69.1067	0.97888	86.3107	0.992063	80.4841	0.989634	4.06392	0.63057	15.1781	0.895006	40.5126	0.963577	70.9379	0.980289	87.8842	0.997038	79.3306	0.991497	4.50265	0.841561	13.193	0.95881	40.8268	0.96911	69.8521	0.973419	79.9797	0.965095	73.9727	0.985698	1.10336	0.421383	1.2821	0.562403	2.79097	0.74816	9.37585	0.829944	8.05921	0.805242	2.04386	0.866475
6566.67	2.88236	0.65636	15.0319	0.890461	39.2155	0.978635	69.4479	0.983713	86.6401	0.995849	81.163	0.997982	4.06392	0.63057	15.3807	0.906956	40.5126	0.963577	71.3904	0.986542	87.7767	0.995819	79.3306	0.991497	4.50265	0.841561	13.4077	0.974415	41.3393	0.981275	69.8521	0.973419	79.8629	0.963686	73.8732	0.984373	1.68339	0.6429	1.2821	0.562403	2.79097	0.74816	9.80768	0.868169	8.05921	0.805242	2.04386	0.866475
6600	3.1732	0.72259	14.8969	0.882465	39.6307	0.988998	70.0908	0.99282	86.6401	0.995849	80.9061	0.994823	4.06392	0.63057	15.1781	0.895006	40.5126	0.963577	71.4858	0.98786	87.8842	0.997038	79.0731	0.98828	4.50265	0.841561	12.9618	0.942008	41.3393	0.981275	69.8521	0.973419	80.3339	0.969369	73.9727	0.985698	1.68339	0.6429	1.2821	0.562403	2.79097	0.74816	9.80768	0.868169	8.23323	0.822629	2.04386	0.866475
6633.33	3.1732	0.72259	14.8969	0.882465	38.9986	0.973222	69.5483	0.985136	85.9472	0.987885	80.2279	0.986483	4.06392	0.63057	15.3807	0.906956	40.5126	0.963577	71.3904	0.986542	87.8842	0.997038	79.0731	0.98828	4.9565	0.926386	12.745	0.926253	40.8268	0.96911	69.5869	0.969722	80.451	0.970783	73.4358	0.978544	1.10336	0.421383	1.2821	0.562403	2.37783	0.637412	9.80768	0.868169	8.05921	0.805242	2.04386	0.866475
6666.67	3.1732	0.72259	14.8969	0.882465	39.2155	0.978635	69.5483	0.985136	86.6401	0.995849	80.9061	0.994823	4.06392	0.63057	15.1781	0.895006	40.5126	0.963577	71.3904	0.986542	87.7767	0.995819	79.7527	0.996774	4.50265	0.841561	12.745	0.926253	40.4408	0.959948	70.216	0.97849	80.6004	0.972585	74.1348	0.987858	1.68339	0.6429	0.686457	0.301119	3.01971	0.809477	9.57026	0.847153	8.05921	0.805242	2.04386	0.866475
6700	3.50221	0.79751	14.7298	0.872566	39.2155	0.978635	69.1067	0.97888	86.2028	0.990823	80.2279	0.986483	4.06392	0.63057	15.0589	0.887977	40.4271	0.961542	70.9379	0.980289	87.7767	0.995819	79.0731	0.98828	4.50265	0.841561	12.9618	0.942008	40.4408	0.959948	69.7497	0.971991	80.6868	0.973628	73.7747	0.98306	1.68339	0.6429	0.686457	0.301119	2.37783	0.637412	9.37585	0.829944	8.23323	0.822629	2.04386	0.866475
6733.33	3.1732	0.72259	14.8539	0.879915	39.1456	0.976891	69.7008	0.987295	86.6401	0.995849	81.163	0.997982	4.01437	0.622881	15.0589	0.887977	40.5126	0.963577	71.3904	0.986542	87.8842	0.997038	80.0109	1	4.50265	0.841561	12.9618	0.942008	41.2261	0.978589	70.216	0.97849	80.9532	0.976842	74.1348	0.987858	1.68339	0.6429	1.2821	0.562403	2.79097	0.74816	10.4337	0.923583	8.05921	0.805242	2.04386	0.866475
6766.67	3.1732	0.72259	14.8539	0.879915	39.6307	0.988998	69.6498	0.986573	86.6401	0.995849	81.163	0.997982	4.06392	0.63057	15.5923	0.919434	40.6417	0.966646	71.3904	0.986542	87.7767	0.995819	80.0109	1	4.50265	0.841561	12.9618	0.942008	41.2261	0.978589	70.216	0.97849	80.6868	0.973628	74.6709	0.995002	1.68339	0.6429	1.2821	0.562403	3.01971	0.809477	9.80768	0.868169	8.61688	0.860962	2.04386	0.866475
6800	3.1732	0.72259	15.2302	0.90221	39.413	0.983564	69.8013	0.988719	86.6401	0.995849	81.163	0.997982	4.06392	0.63057	15.5923	0.919434	40.8847	0.972425	71.3904	0.986542	87.8842	0.997038	80.0109	1	4.50265	0.841561	12.9618	0.942008	42.1281	1	70.216	0.97849	81.0385	0.977872	74.0362	0.986545	1.68339	0.6429	1.2821	0.562403	2.79097	0.74816	9.80768	0.868169	8.23323	0.822629	1.82669	0.774408
6833.33	2.79094	0.635541	15.2302	0.90221	38.9986	0.973222	69.6498	0.986573	86.6401	0.995849	81.163	0.997982	4.06392	0.63057	15.5923	0.919434	40.7283	0.968706	71.4858	0.98786	87.7767	0.995819	79.5888	0.994725	4.50265	0.841561	12.7599	0.927338	41.3393	0.981275	70.216	0.97849	80.5712	0.972233	74.571	0.99367	1.10336	0.421383	1.2821	0.562403	3.01971	0.809477	11.297	1	9.81231	0.980405	2.04386	0.866475
6866.67	3.1732	0.72259	15.0972	0.894328	39.413	0.983564	70.3438	0.996403	86.8965	0.998795	81.163	0.997982	4.50702	0.699323	15.5923	0.919434	40.6417	0.966646	71.4858	0.98786	87.8842	0.997038	80.0109	1	4.50265	0.841561	12.9618	0.942008	42.0135	0.99728	70.216	0.97849	81.0385	0.977872	74.571	0.99367	1.10336	0.421383	1.2821	0.562403	2.79097	0.74816	10.8636	0.961635	8.44536	0.843825	2.04386	0.866475
6900	3.1732	0.72259	15.2302	0.90221	39.413	0.983564	69.6498	0.986573	86.6401	0.995849	80.9061	0.994823	4.50702	0.699323	15.7184	0.926867	40.6417	0.966646	71.4858	0.98786	87.8842	0.997038	80.0109	1	4.50265	0.841561	12.5451	0.911727	42.1281	1	70.6811	0.984971	81.5045	0.983494	74.472	0.992351	1.68339	0.6429	1.2821	0.562403	2.79097	0.74816	10.8636	0.961635	8.05921	0.805242	2.05016	0.869144
6933.33	3.1732	0.72259	15.4759	0.916761	39.413	0.983564	70.2418	0.994958	86.8965	0.998795	80.9061	0.994823	4.06392	0.63057	15.5923	0.919434	40.8847	0.972425	71.4858	0.98786	87.9925	0.998267	80.0109	1	4.67526	0.873821	12.9618	0.942008	42.0135	0.99728	70.216	0.97849	81.7706	0.986706	74.3739	0.991044	2.00416	0.765407	1.2821	0.562403	3.4521	0.925386	9.80768	0.868169	8.44536	0.843825	2.04386	0.866475
6966.67	3.1732	0.72259	15.3427	0.908874	39.413	0.983564	69.6498	0.986573	86.6401	0.995849	81.163	0.997982	4.01437	0.622881	15.5923	0.919434	40.6417	0.966646	71.3904	0.986542	87.9925	0.998267	79.7527	0.996774	4.50265	0.841561	13.5865	0.987415	40.9514	0.972069	70.5786	0.983543	81.3891	0.982102	74.3739	0.991044	2.61843	1	1.2821	0.562403	2.79097	0.74816	9.80768	0.868169	9.23954	0.923176	2.04386	0.866475
7000	3.50221	0.79751	15.4283	0.913945	39.413	0.983564	70.3438	0.996403	86.8965	0.998795	80.809	0.993629	4.47785	0.694797	16.135	0.951434	40.6417	0.966646	71.4858	0.98786	87.9925	0.998267	79.9156	0.998809	4.50265	0.841561	13.3793	0.972355	42.0135	0.99728	70.5786	0.983543	82.1192	0.990912	74.3739	0.991044	1.10336	0.421383	1.2821	0.562403	2.79097	0.74816	9.80768	0.868169	8.44536	0.843825	1.82669	0.774408
7033.33	3.1732	0.72259	15.2971	0.906173	39.413	0.983564	69.6498	0.986573	86.5671	0.99501	81.163	0.997982	4.47785	0.694797	15.4754	0.912539	40.6417	0.966646	71.4858	0.98786	87.8842	0.997038	80.0109	1	4.50265	0.841561	12.7599	0.927338	41.2261	0.978589	70.5786	0.983543	82.1192	0.990912	74.6361	0.994538	1.68339	0.6429	1.2821	0.562403	2.79097	0.74816	10.8636	0.961635	8.23323	0.822629	1.95978	0.830829
7066.67	3.10845	0.707844	15.4283	0.913945	39.413	0.983564	70.3438	0.996403	86.4592	0.99377	81.163	0.997982	4.06392	0.63057	16.135	0.951434	41.0982	0.977503	71.8418	0.992779	87.8842	0.997038	80.0109	1	4.22599	0.789852	13.3575	0.970772	42.0135	0.99728	70.5786	0.983543	81.8532	0.987702	74.8081	0.99683	1.68339	0.6429	1.2821	0.562403	2.79097	0.74816	10.8636	0.961635	8.44536	0.843825	2.04386	0.866475
7100	3.13968	0.714956	15.6716	0.928358	39.3421	0.981794	69.6498	0.986573	86.8965	0.998795	81.163	0.997982	4.01437	0.622881	16.0114	0.944148	41.3419	0.983299	72.1025	0.996382	88.1452	1	80.0109	1	4.50265	0.841561	13.3793	0.972355	41.7362	0.990697	71.3081	0.993708	82.0043	0.989526	74.3739	0.991044	1.68339	0.6429	1.2821	0.562403	2.79097	0.74816	9.57026	0.847153	9.62296	0.961486	2.04386	0.866475
7133.33	3.28555	0.748172	15.2971	0.906173	39.413	0.983564	69.5483	0.985136	86.8965	0.998795	80.4841	0.989634	4.47785	0.694797	15.4754	0.912539	40.5571	0.964634	71.3904	0.986542	87.9925	0.998267	79.5888	0.994725	4.50265	0.841561	13.3793	0.972355	41.7362	0.990697	70.5786	0.983543	81.8532	0.987702	74.8081	0.99683	1.68339	0.6429	1.2821	0.562403	3.01971	0.809477	10.2431	0.906714	8.23323	0.822629	2.04386	0.866475
7166.67	3.38562	0.770961	15.5403	0.92058	39.413	0.983564	69.6498	0.986573	86.2028	0.990823	80.9061	0.994823	4.47785	0.694797	15.2781	0.900903	40.7708	0.969716	71.4858	0.98786	87.7767	0.995819	79.0731	0.98828	4.50265	0.841561	13.3793	0.972355	40.9514	0.972069	71.0419	0.989998	81.4733	0.983119	74.1126	0.987562	1.68339	0.6429	1.2821	0.562403	2.79097	0.74816	9.57026	0.847153	8.05921	0.805242	2.04386	0.866475
7200	3.45978	0.787848	15.5403	0.92058	39.1971	0.978176	69.3978	0.983003	86.3107	0.992063	80.2279	0.986483	4.47785	0.694797	15.9261	0.939116	41.0122	0.975459	71.4858	0.98786	87.8842	0.997038	79.0731	0.98828	4.9565	0.926386	13.152	0.955831	40.9514	0.972069	70.3135	0.979848	81.6245	0.984942	74.1126	0.987562	1.68339	0.6429	1.2821	0.562403	3.01971	0.809477	9.80768	0.868169	8.23323	0.822629	2.04386	0.866475
7233.33	3.38562	0.770961	15.5403	0.92058	39.1971	0.978176	69.6498	0.986573	86.3107	0.992063	80.4841	0.989634	4.47785	0.694797	15.8045	0.931943	41.0982	0.977503	71.3904	0.986542	87.9925	0.998267	79.3306	0.991497	4.61651	0.86284	13.152	0.955831	40.9514	0.972069	70.3135	0.979848	81.5115	0.98358	74.1126	0.987562	2.61843	1	1.2821	0.562403	3.01971	0.809477	9.80768	0.868169	8.61688	0.860962	2.04386	0.866475
7266.67	3.28555	0.748172	15.4968	0.918	39.1265	0.976414	69.3978	0.983003	86.3107	0.992063	80.2279	0.986483	4.47785	0.694797	15.6081	0.920366	40.7708	0.969716	71.3904	0.986542	87.7767	0.995819	78.5554	0.981809	4.9565	0.926386	12.9387	0.940334	40.9514	0.972069	70.3135	0.979848	81.3595	0.981745	74.0154	0.986268	1.68339	0.6429	1.2821	0.562403	2.61659	0.701414	9.80768	0.868169	8.05921	0.805242	2.35882	1
7300	3.28555	0.748172	15.4968	0.918	39.3421	0.981794	68.8547	0.97531	86.4592	0.99377	80.2279	0.986483	4.47785	0.694797	15.6081	0.920366	40.7708	0.969716	71.3904	0.986542	87.7767	0.995819	78.5554	0.981809	4.50265	0.841561	13.152	0.955831	40.8409	0.969444	70.3135	0.979848	81.5115	0.98358	74.3527	0.990761	1.68339	0.6429	1.2821	0.562403	2.79097	0.74816	9.80768	0.868169	8.44536	0.843825	2.05016	0.869144
7333.33	3.28555	0.748172	15.4968	0.918	39.1265	0.976414	68.9556	0.97674	86.2028	0.990823	80.2279	0.986483	4.07991	0.633051	15.6081	0.920366	40.7708	0.969716	70.9379	0.980289	87.7767	0.995819	78.5554	0.981809	4.50265	0.841561	13.152	0.955831	40.9514	0.972069	70.6749	0.984885	81.8608	0.987794	74.0154	0.986268	1.10336	0.421383	1.2821	0.562403	3.01971	0.809477	10.8636	0.961635	8.23323	0.822629	2.35882	1
7366.67	3.59753	0.819216	15.8672	0.939941	39.5388	0.986703	69.6498	0.986573	86.6401	0.995849	81.0658	0.996787	4.47785	0.694797	15.8045	0.931943	40.7708	0.969716	71.3904	0.986542	87.8842	0.997038	79.2357	0.990312	4.9565	0.926386	13.152	0.955831	41.3491	0.981509	70.94	0.988578	81.8608	0.987794	74.7105	0.995529	1.68339	0.6429	1.2821	0.562403	2.79097	0.74816	9.80768	0.868169	8.44536	0.843825	2.04386	0.866475
7400	3.28555	0.748172	15.8672	0.939941	39.0577	0.974696	70.2418	0.994958	86.8965	0.998795	80.5483	0.990423	4.47785	0.694797	15.6918	0.925297	41.467	0.986275	71.2961	0.985239	87.7767	0.995819	79.4939	0.993539	4.50265	0.841561	12.9575	0.941702	41.6241	0.988036	71.4014	0.995008	81.8608	0.987794	75.046	1	1.68339	0.6429	1.2821	0.562403	2.79097	0.74816	9.80768	0.868169	8.44536	0.843825	2.05016	0.869144
7433.33	3.28555	0.748172	15.7377	0.932271	39.3421	0.981794	69.6498	0.986573	86.6401	0.995849	80.3873	0.988444	4.01437	0.622881	15.8045	0.931943	40.7708	0.969716	71.3904	0.986542	87.8842	0.997038	78.5554	0.981809	4.50265	0.841561	12.7464	0.926353	40.6789	0.9656	70.94	0.988578	81.8608	0.987794	74.6138	0.994241	1.68339	0.6429	0.686457	0.301119	3.01971	0.809477	9.80768	0.868169	8.61688	0.860962	2.32553	0.985887
7466.67	3.28555	0.748172	15.6961	0.929806	38.9907	0.973024	68.7548	0.973895	86.0958	0.989593	80.3873	0.988444	4.01437	0.622881	15.4975	0.913844	40.6871	0.967727	70.8442	0.978995	87.7767	0.995819	78.5554	0.981809	4.85898	0.90816	12.9575	0.941702	40.5686	0.96298	70.411	0.981207	81.7493	0.986449	74.2569	0.989485	1.68339	0.6429	0.686457	0.301119	2.79097	0.74816	9.80768	0.868169	8.05921	0.805242	2.35882	1
7500	3.28555	0.748172	15.5767	0.922734	39.0577	0.974696	68.7548	0.973895	86.0958	0.989593	79.7083	0.980095	4.47785	0.694797	15.4975	0.913844	40.7708	0.969716	70.9379	0.980289	87.7767	0.995819	78.4618	0.980639	4.9565	0.926386	12.9387	0.940334	40.5686	0.96298	70.411	0.981207	81.7493	0.986449	74.2569	0.989485	1.68339	0.6429	0.686457	0.301119	2.79097	0.74816	9.80768	0.868169	8.44536	0.843825	2.35882	1
7533.33	3.28555	0.748172	15.6961	0.929806	38.9907	0.973024	68.7548	0.973895	86.0958	0.989593	79.7083	0.980095	4.47785	0.694797	15.8237	0.93308	40.6871	0.967727	70.9379	0.980289	87.7767	0.995819	78.7193	0.983857	4.9565	0.926386	12.7464	0.926353	40.5686	0.96298	69.9484	0.97476	81.6388	0.985115	74.9498	0.998718	1.68339	0.6429	0.686457	0.301119	2.79097	0.74816	11.297	1	8.44536	0.843825	2.32553	0.985887
7566.67	3.28555	0.748172	15.815	0.936851	39.4687	0.984953	69.3978	0.983003	85.9472	0.987885	80.3873	0.988444	4.07991	0.633051	16.017	0.944478	40.6871	0.967727	71.3904	0.986542	87.7767	0.995819	78.9783	0.987095	4.9565	0.926386	13.543	0.984249	40.6789	0.9656	70.411	0.981207	81.596	0.984599	74.6888	0.99524	1.68339	0.6429	0.686457	0.301119	3.01971	0.809477	9.80768	0.868169	8.44536	0.843825	2.05016	0.869144
7600	3.28555	0.748172	15.9347	0.943944	39.5388	0.986703	69.6498	0.986573	86.4592	0.99377	80.6443	0.991603	4.47785	0.694797	16.017	0.944478	40.4479	0.962037	71.3904	0.986542	87.7767	0.995819	79.3998	0.992363	4.9565	0.926386	13.3447	0.96984	40.5686	0.96298	71.3	0.993596	82.2088	0.991993	74.9498	0.998718	1.10336	0.421383	1.2821	0.562403	2.79097	0.74816	9.80768	0.868169	8.44536	0.843825	2.35882	1
7633.33	3.28555	0.748172	15.9806	0.946662	39.5388	0.986703	69.6498	0.986573	86.5671	0.99501	80.6443	0.991603	4.07991	0.633051	16.017	0.944478	40.6871	0.967727	71.3904	0.986542	87.7767	0.995819	78.5554	0.981809	4.9565	0.926386	13.3447	0.96984	40.5686	0.96298	71.4014	0.995008	81.7493	0.986449	74.9498	0.998718	1.68339	0.6429	1.2821	0.562403	3.01971	0.809477	10.8636	0.961635	8.44536	0.843825	2.05016	0.869144
7666.67	3.50499	0.798142	15.815	0.936851	39.5388	0.986703	69.6498	0.986573	86.5671	0.99501	80.2914	0.987264	4.07991	0.633051	15.8237	0.93308	40.8998	0.972786	71.3904	0.986542	87.7767	0.995819	79.2357	0.990312	4.61651	0.86284	13.3447	0.96984	41.0763	0.975032	71.4014	0.995008	81.9441	0.9888	74.9498	0.998718	1.68339	0.6429	1.2821	0.562403	2.79097	0.74816	10.8636	0.961635	8.44536	0.843825	2.35882	1
7700	3.50499	0.798142	15.815	0.936851	39.3242	0.981347	69.3097	0.981755	85.8719	0.987019	80.1312	0.985294	4.51344	0.700319	15.8237	0.93308	40.9845	0.974801	71.4858	0.98786	87.2871	0.990265	78.5554	0.981809	4.9565	0.926386	13.3447	0.96984	41.1879	0.977683	71.1363	0.991314	81.9441	0.9888	74.2569	0.989485	1.68339	0.6429	1.2821	0.562403	2.79097	0.74816	9.80768	0.868169	8.44536	0.843825	2.04386	0.866475
7733.33	3.59753	0.819216	15.7034	0.93024	39.1265	0.976414	69.3097	0.981755	85.8719	0.987019	79.7083	0.980095	4.07991	0.633051	15.8237	0.93308	40.8998	0.972786	71.3904	0.986542	87.7767	0.995819	78.5554	0.981809	4.9565	0.926386	13.1575	0.956231	40.5686	0.96298	70.5743	0.983482	81.9441	0.9888	74.9498	0.998718	1.68339	0.6429	1.2821	0.562403	2.79097	0.74816	9.80768	0.868169	8.44536	0.843825	2.32553	0.985887
7766.67	3.56437	0.811665	16.0133	0.948599	39.2543	0.979604	69.6498	0.986573	86.3107	0.992063	80.3873	0.988444	4.07991	0.633051	15.7172	0.926797	41.1398	0.978493	71.3904	0.986542	87.8842	0.997038	78.5554	0.981809	4.61651	0.86284	13.3447	0.96984	40.5686	0.96298	71.3	0.993596	81.9441	0.9888	74.6888	0.99524	1.68339	0.6429	1.2821	0.562403	2.79097	0.74816	9.57026	0.847153	8.44536	0.843825	2.05016	0.869144
7800	3.59753	0.819216	15.7772	0.934613	39.5388	0.986703	69.6498	0.986573	86.3107	0.992063	80.3873	0.988444	4.07991	0.633051	16.23	0.957034	40.8998	0.972786	71.3904	0.986542	87.7767	0.995819	78.5554	0.981809	4.9565	0.926386	13.3447	0.96984	41.0763	0.975032	71.0351	0.989904	81.9441	0.9888	74.9498	0.998718	1.68339	0.6429	1.2821	0.562403	3.01971	0.809477	9.80768	0.868169	8.05921	0.805242	2.35882	1
7833.33	3.56437	0.811665	16.0554	0.951092	38.7008	0.96579	69.3097	0.981755	85.6161	0.984079	79.7083	0.980095	4.51344	0.700319	15.7172	0.926797	40.8998	0.972786	71.226	0.98427	87.0722	0.987827	78.5554	0.981809	4.9565	0.926386	13.135	0.954596	40.5686	0.96298	70.3105	0.979806	81.9441	0.9888	73.9966	0.986017	1.10336	0.421383	1.2821	0.562403	2.79097	0.74816	9.80768	0.868169	8.61688	0.860962	2.32553	0.985887
7866.67	3.41757	0.778237	16.1315	0.955598	39.5388	0.986703	69.6498	0.986573	86.3107	0.992063	80.4841	0.989634	4.07991	0.633051	16.23	0.957034	40.8998	0.972786	71.4858	0.98786	87.9925	0.998267	78.5554	0.981809	4.61651	0.86284	13.1575	0.956231	41.0763	0.975032	71.4946	0.996308	81.9441	0.9888	74.5935	0.99397	1.68339	0.6429	1.2821	0.562403	2.79097	0.74816	9.80768	0.868169	8.05921	0.805242	2.35882	1
7900	3.41757	0.778237	16.0133	0.948599	39.4687	0.984953	69.6498	0.986573	86.3107	0.992063	79.7083	0.980095	4.51344	0.700319	16.23	0.957034	41.1398	0.978493	71.3904	0.986542	87.5475	0.993219	78.5554	0.981809	4.9565	0.926386	13.3447	0.96984	41.0763	0.975032	71.0351	0.989904	81.9441	0.9888	74.6888	0.99524	1.68339	0.6429	1.2821	0.562403	2.61659	0.701414	10.8636	0.961635	8.05921	0.805242	2.35882	1
7933.33	3.56437	0.811665	16.0133	0.948599	39.4687	0.984953	69.2077	0.98031	86.4592	0.99377	79.7083	0.980095	4.07991	0.633051	16.23	0.957034	40.8998	0.972786	71.1307	0.982954	87.7767	0.995819	78.5554	0.981809	4.61651	0.86284	13.1575	0.956231	41.0763	0.975032	71.3	0.993596	81.9441	0.9888	74.6888	0.99524	1.10336	0.421383	1.2821	0.562403	3.01971	0.809477	10.2431	0.906714	8.61688	0.860962	2.32553	0.985887
7966.67	3.71207	0.845299	16.37	0.969725	39.4687	0.984953	69.6498	0.986573	86.3107	0.992063	80.1312	0.985294	4.07991	0.633051	16.0396	0.94581	41.3514	0.983527	71.3904	0.986542	87.8842	0.997038	78.5554	0.981809	4.61651	0.86284	13.3447	0.96984	41.8564	0.993549	71.4946	0.996308	82.2911	0.992987	74.5935	0.99397	1.68339	0.6429	1.2821	0.562403	3.01971	0.809477	10.8636	0.961635	8.44536	0.843825	2.04386	0.866475
8000	3.75826	0.855817	16.37	0.969725	39.5388	0.986703	69.6498	0.986573	86.3107	0.992063	80.3873	0.988444	4.31734	0.669892	16.752	0.987816	41.5921	0.989251	71.3904	0.986542	87.9925	0.998267	78.5554	0.981809	4.82338	0.901505	13.3447	0.96984	41.8564	0.993549	71.4946	0.996308	81.9441	0.9888	74.5935	0.99397	1.68339	0.6429	1.2821	0.562403	3.01971	0.809477	10.8636	0.961635	8.44536	0.843825	2.32553	0.985887
8033.33	3.41757	0.778237	16.3279	0.967233	39.4687	0.984953	69.6498	0.986573	86.4592	0.99377	80.3873	0.988444	4.07991	0.633051	16.4306	0.968862	41.5921	0.989251	71.3904	0.986542	87.9925	0.998267	78.5554	0.981809	4.22599	0.789852	13.7597	1	41.7455	0.990918	70.935	0.988509	82.2911	0.992987	74.6888	0.99524	1.68339	0.6429	1.2821	0.562403	2.79097	0.74816	11.297	1	8.61688	0.860962	2.35882	1
8066.67	3.71207	0.845299	16.3279	0.967233	39.9511	0.996994	69.6498	0.986573	86.5671	0.99501	80.3873	0.988444	4.51344	0.700319	16.5526	0.976056	41.3514	0.983527	71.3904	0.986542	87.8842	0.997038	78.5554	0.981809	4.61651	0.86284	13.7597	1	41.7455	0.990918	71.4946	0.996308	82.1808	0.991656	74.5935	0.99397	1.68339	0.6429	1.92653	0.845082	2.79097	0.74816	9.80768	0.868169	8.05921	0.805242	2.35882	1
8100	3.41757	0.778237	16.3279	0.967233	39.8797	0.995211	69.6498	0.986573	86.3107	0.992063	80.3873	0.988444	4.51344	0.700319	16.752	0.987816	42.044	1	71.8418	0.992779	87.7767	0.995819	78.5554	0.981809	4.61651	0.86284	13.7597	1	41.7455	0.990918	71.4946	0.996308	82.4453	0.994847	75.0238	0.999704	1.68339	0.6429	1.92653	0.845082	2.79097	0.74816	9.80768	0.868169	8.44536	0.843825	2.05016	0.869144
8133.33	3.71207	0.845299	16.3279	0.967233	39.8797	0.995211	69.7523	0.988025	86.5671	0.99501	79.7083	0.980095	4.49265	0.697094	16.5526	0.976056	41.2674	0.981528	71.3904	0.986542	87.8842	0.997038	78.5554	0.981809	4.61651	0.86284	13.1575	0.956231	41.7455	0.990918	71.4946	0.996308	82.1808	0.991656	74.5935	0.99397	1.68339	0.6429	1.2821	0.562403	2.79097	0.74816	11.297	1	8.44536	0.843825	2.32553	0.985887
8166.67	3.71207	0.845299	16.4473	0.974304	39.6646	0.989842	69.6498	0.986573	86.2028	0.990823	79.9646	0.983246	4.51344	0.700319	16.4432	0.969606	40.8998	0.972786	71.8418	0.992779	87.8842	0.997038	78.5554	0.981809	4.61651	0.86284	13.5398	0.984018	41.4723	0.984434	71.4946	0.996308	82.0714	0.990336	75.0238	0.999704	1.68339	0.6429	1.2821	0.562403	2.79097	0.74816	9.80768	0.868169	8.44536	0.843825	2.35882	1
8200	3.71207	0.845299	16.177	0.958295	39.1863	0.977906	69.2077	0.98031	86.4592	0.99377	79.7083	0.980095	4.07991	0.633051	16.4432	0.969606	41.2674	0.981528	71.3904	0.986542	87.7767	0.995819	78.4618	0.980639	4.61651	0.86284	13.7597	1	41.7455	0.990918	70.935	0.988509	82.3358	0.993526	74.4991	0.992713	1.68339	0.6429	1.2821	0.562403	2.79097	0.74816	10.2431	0.906714	8.44536	0.843825	2.35882	1
8233.33	3.71207	0.845299	16.5642	0.981232	39.6646	0.989842	69.9028	0.990157	86.5671	0.99501	80.6443	0.991603	4.07991	0.633051	16.6407	0.981252	41.5078	0.987245	71.4858	0.98786	87.7767	0.995819	79.2357	0.990312	4.61651	0.86284	13.5774	0.986752	41.7455	0.990918	71.7596	1	82.3358	0.993526	75.0238	0.999704	2.46221	0.940339	1.2821	0.562403	3.73044	1	11.297	1	10.0084	1	2.35882	1
8266.67	3.68764	0.839736	16.524	0.978848	39.1863	0.977906	69.1067	0.97888	86.2028	0.990823	80.3873	0.988444	4.51344	0.700319	16.6407	0.981252	41.8747	0.995972	71.2961	0.985239	87.7767	0.995819	78.7193	0.983857	4.61651	0.86284	13.7597	1	41.7455	0.990918	71.2944	0.993518	82.4183	0.994521	74.4991	0.992713	1.68339	0.6429	1.2821	0.562403	2.79097	0.74816	9.57026	0.847153	8.44536	0.843825	2.35882	1
8300	3.6421	0.829365	16.0701	0.951962	39.12	0.976252	69.0067	0.977464	86.0958	0.989593	80.3873	0.988444	4.49265	0.697094	16.4432	0.969606	41.0289	0.975857	71.3904	0.986542	87.7767	0.995819	78.7193	0.983857	4.61651	0.86284	13.7597	1	40.8599	0.969897	70.935	0.988509	82.7915	0.999024	74.4991	0.992713	1.68339	0.6429	1.2821	0.562403	2.79097	0.74816	10.2431	0.906714	8.05921	0.805242	2.35882	1
8333.33	3.6421	0.829365	16.524	0.978848	39.5952	0.98811	69.3596	0.982463	86.4592	0.99377	79.7083	0.980095	4.51344	0.700319	16.2557	0.958552	41.3514	0.983527	71.6511	0.990145	87.7767	0.995819	78.7193	0.983857	5.03449	0.940963	13.7597	1	41.7455	0.990918	70.935	0.988509	82.4183	0.994521	74.4991	0.992713	1.68339	0.6429	1.2821	0.562403	2.79097	0.74816	9.80768	0.868169	8.44536	0.843825	2.35882	1
8366.67	3.6421	0.829365	16.524	0.978848	39.5952	0.98811	69.7008	0.987295	86.4592	0.99377	80.5483	0.990423	4.51344	0.700319	16.5377	0.975179	41.2674	0.981528	71.5567	0.988841	87.7767	0.995819	78.6265	0.982698	5.03449	0.940963	13.3595	0.97091	41.4723	0.984434	70.935	0.988509	82.4183	0.994521	74.4991	0.992713	1.68339	0.6429	1.2821	0.562403	2.79097	0.74816	9.80768	0.868169	8.44536	0.843825	2.35882	1
8400	3.6421	0.829365	16.4088	0.972027	39.5952	0.98811	69.6498	0.986573	86.5671	0.99501	80.3873	0.988444	4.19683	0.651193	16.3422	0.96365	41.1853	0.979576	71.3904	0.986542	87.7767	0.995819	78.4618	0.980639	4.82338	0.901505	13.5398	0.984018	41.637	0.988341	71.394	0.994905	81.9629	0.989027	74.4991	0.992713	1.68339	0.6429	1.2821	0.562403	2.79097	0.74816	10.2431	0.906714	8.05921	0.805242	2.35882	1
8433.33	3.56665	0.812183	16.3762	0.970097	39.5276	0.986423	69.2077	0.98031	86.5671	0.99501	80.6443	0.991603	4.49265	0.697094	16.3422	0.96365	40.9472	0.973911	71.3904	0.986542	87.7767	0.995819	78.7193	0.983857	4.61651	0.86284	13.5774	0.986752	41.7455	0.990918	70.935	0.988509	82.4183	0.994521	74.4991	0.992713	2.08527	0.796381	1.2821	0.562403	3.01971	0.809477	10.2431	0.906714	8.44536	0.843825	2.35882	1
8466.67	3.56665	0.812183	16.881	1	39.5952	0.98811	69.6498	0.986573	86.5671	0.99501	80.3873	0.988444	4.19683	0.651193	16.3422	0.96365	41.7173	0.992229	71.2961	0.985239	87.7767	0.995819	78.5554	0.981809	4.61651	0.86284	13.5774	0.986752	41.364	0.981862	71.2944	0.993518	82.4183	0.994521	74.929	0.998441	1.68339	0.6429	1.92653	0.845082	2.79097	0.74816	9.80768	0.868169	8.44536	0.843825	2.05016	0.869144
8500	3.89991	0.888073	16.7581	0.99272	39.6646	0.989842	69.3097	0.981755	86.5671	0.99501	80.2279	0.986483	4.19683	0.651193	16.7622	0.988416	41.4781	0.986541	71.3904	0.986542	87.8842	0.997038	78.5554	0.981809	5.03449	0.940963	13.7597	1	41.4723	0.984434	71.1302	0.991229	82.4183	0.994521	75.0238	0.999704	1.68339	0.6429	1.2821	0.562403	3.01971	0.809477	9.80768	0.868169	8.44536	0.843825	2.35882	1
8533.33	3.89991	0.888073	16.524	0.978848	39.5952	0.98811	70.0054	0.991609	86.5671	0.99501	80.6443	0.991603	4.12059	0.639363	16.9586	1	41.6339	0.990245	72.1025	0.996382	87.7767	0.995819	79.2357	0.990312	4.61651	0.86284	13.5774	0.986752	41.7455	0.990918	71.2944	0.993518	82.8723	1	75.0238	0.999704	2.46221	0.940339	1.2821	0.562403	2.79097	0.74816	10.2431	0.906714	8.44536	0.843825	2.35882	1
	4.39143		16.881		40.0716		70.5977		87.0012		81.3272		6.44483		16.9586		42.044		72.3643		88.1452		80.0109		5.35036		13.7597		42.1281		71.7596		82.8723		75.046		2.61843		2.27969		3.73044		11.297		10.0084		2.35882
