# Supplementary material for: Parallel and High Throughput Reaction Monitoring with Computer Vision
Source: Angew Chem Int Ed Engl. 2024 Oct 31;64(1):e202413395. doi: 10.1002/anie.202413395 (PMC11701362; doi:10.1002/anie.202413395)
Supplement: Supplementary file 2 — Supporting Information [file ANIE-64-e202413395-s002.zip › Supporting Info - Machine readable data part 1/Figure 7 - investigating camera lenses for well plate filming/Supplement - band-pass filters/AMcf_CV29/AMcf_CV29.xlsx]

## Sheet: Delta_e vs time
	0	0	1	1	2	2	3	3	4	4	5	5	6	6	7	7	8	8	9	9	10	10	11	11	12	12	13	13	14	14	15	15	16	16	17	17	18	18	19	19	20	20	21	21	22	22	23	23
time	delta e	norm	delta e	norm	delta e	norm	delta e	norm	delta e	norm	delta e	norm	delta e	norm	delta e	norm	delta e	norm	delta e	norm	delta e	norm	delta e	norm	delta e	norm	delta e	norm	delta e	norm	delta e	norm	delta e	norm	delta e	norm	delta e	norm	delta e	norm	delta e	norm	delta e	norm	delta e	norm	delta e	norm
0	0	0	0	0	0	0	0	0	0	0	0	0	0	0	0	0	0	0	0	0	0	0	0	0	0	0	0	0	0	0	0	0	0	0	0	0	0	0	0	0	0	0	0	0	0	0	0	0
33.3333	0.440751	0.0218406	0.477808	0.0164461	0.74433	0.0736434	0.352773	0.228212	0	0	0.352003	0.266579	0.529299	0.0235683	0.55357	0.0144223	0	0	0	0	0	0	0	0	0.906903	0.047506	0.500551	0.0143298	0.678877	0.0332627	1.65194	0.288699	0.594899	0.36047	0.352003	0.997817	0	0	0.519644	0.170209	0.401056	0.236573	0	0	0	0	1.32044	1
66.6667	0.613612	0.0304064	0.79604	0.0273995	0.96113	0.0950933	0.352773	0.228212	0	0	0	0	0.529299	0.0235683	2.22359	0.0579317	0.77659	0.0509225	0	0	0	0	0	0	0.906903	0.047506	0.59205	0.0169493	0.80103	0.0392478	1.99705	0.349011	0.352529	0.21361	0.352773	1	0	0	0	0	1.69528	1	0.362826	0.10694	0	0	0	0
100	0.440751	0.0218406	0.859045	0.0295682	0.96113	0.0950933	0.352773	0.228212	0	0	0	0	0.839215	0.037368	0.928803	0.0241983	1.37494	0.0901574	0	0	0	0	0	0	0.555046	0.0290748	0.59205	0.0169493	1.41233	0.0691996	1.99705	0.349011	0.361835	0.219249	0	0	0.571084	0.501301	1.27535	0.417739	1.0343	0.610105	0.355776	0.104862	0	0	0	0
133.333	0.613612	0.0304064	1.29056	0.0444207	0.96113	0.0950933	0.704776	0.455925	0	0	0.352003	0.266579	1.06101	0.0472441	2.00707	0.0522908	1.37494	0.0901574	0	0	0	0	0	0	0.906903	0.047506	1.76504	0.05053	1.79807	0.0880995	0.99828	0.174463	1.32044	0.800104	0	0	0	0	0	0	0.678877	0.400451	0	0	0	0	0.352003	0.266579
166.667	0.565287	0.0280117	1.60116	0.0551116	0.628821	0.062215	0.352773	0.228212	0	0	0	0	0.529299	0.0235683	1.38669	0.0361277	1.37494	0.0901574	0	0	0	0	0	0	1.40628	0.0736649	1.76504	0.05053	2.57686	0.126258	1.43756	0.251233	1.32044	0.800104	0.352003	0.997817	0	0	1.27535	0.417739	0.678877	0.400451	0.355776	0.104862	0	0	0	0
200	1.2406	0.0614757	0.859045	0.0295682	0.381959	0.0377907	0.352773	0.228212	0	0	0	0	0	0	1.38669	0.0361277	1.37494	0.0901574	0	0	0	0	0	0	0	0	1.28424	0.0367654	2.96717	0.145382	3.04849	0.532765	0.352529	0.21361	0.352773	1	0	0	1.75684	0.57545	1.0343	0.610105	0.355776	0.104862	0	0	0	0
233.333	0.613612	0.0304064	2.32865	0.0801516	0.381959	0.0377907	0.352773	0.228212	0	0	0.352003	0.266579	0.529299	0.0235683	2.99278	0.0779717	1.37494	0.0901574	0	0	0	0	0.352003	0.980216	0.906903	0.047506	1.76504	0.05053	1.80793	0.0885828	2.15149	0.376003	1.32044	0.800104	0.352773	1	0	0	1.27535	0.417739	0.678877	0.400451	0.362826	0.10694	0	0	0	0
266.667	0.882927	0.0437518	1.29056	0.0444207	0.68948	0.0682165	0.352773	0.228212	0	0	0.352003	0.266579	0.529299	0.0235683	2.99278	0.0779717	0.77659	0.0509225	0	0	0	0	0	0	1.11287	0.0582953	2.01461	0.0576745	3.4565	0.169357	2.50727	0.43818	0	0	0.352773	1	0	0	0.843207	0.276191	0.678877	0.400451	0.400095	0.117925	0	0	1.00597	0.76184
300	0.440751	0.0218406	0.428864	0.0147614	1.02492	0.101405	0.352773	0.228212	0	0	0.352003	0.266579	0.529299	0.0235683	0.998051	0.0260025	1.3235	0.0867841	0	0	0.352773	0.213707	0	0	0.555046	0.0290748	1.28424	0.0367654	3.4565	0.169357	4.10529	0.717455	0	0	0	0	0	0	0.519644	0.170209	0.678877	0.400451	0.355776	0.104862	0	0	0.352003	0.266579
333.333	0.440751	0.0218406	0.79604	0.0273995	1.37715	0.136254	0.352773	0.228212	0	0	0	0	0.529299	0.0235683	1.38669	0.0361277	0.387796	0.0254285	0	0	0	0	0	0	1.40628	0.0736649	1.76504	0.05053	3.07248	0.150541	3.09728	0.541291	0.352529	0.21361	0.352773	1	0.571084	0.501301	1.27535	0.417739	0.412977	0.243604	0.355776	0.104862	0.352003	0.266579	0.352003	0.266579
366.667	0	0	0.477808	0.0164461	1.37715	0.136254	0.352773	0.228212	0	0	0	0	0.529299	0.0235683	1.38669	0.0361277	1.68512	0.110496	0	0	0	0	0	0	1.11287	0.0582953	2.25866	0.0646613	3.07248	0.150541	3.09728	0.541291	1.32044	0.800104	0.352773	1	0	0	1.27535	0.417739	0.412977	0.243604	0.355776	0.104862	0	0	0	0
400	0	0	0.477808	0.0164461	1.73541	0.1717	0.352773	0.228212	0	0	0	0	0.529299	0.0235683	0.928803	0.0241983	1.68512	0.110496	0	0	0	0	0	0	0.555046	0.0290748	1.50783	0.0431664	3.4565	0.169357	4.31512	0.754126	1.32044	0.800104	0	0	1.1392	1	0.519644	0.170209	0	0	0.355776	0.104862	0	0	0	0
433.333	0.882927	0.0437518	0.437541	0.0150601	2.94228	0.291107	0.352773	0.228212	0	0	0	0	0.529299	0.0235683	2.22359	0.0579317	1.15747	0.0758972	0	0	0	0	0	0	0.555046	0.0290748	1.50783	0.0431664	2.18687	0.107149	3.44931	0.602814	0	0	0	0	0.55139	0.484014	0	0	0.412977	0.243604	0.355776	0.104862	0	0	1.00597	0.76184
466.667	0	0	0	0	2.82004	0.279012	1.00506	0.650179	0	0	0.352003	0.266579	0	0	2.22359	0.0579317	2.80545	0.183959	0	0	0	0	0	0	0.555046	0.0290748	2.01461	0.0576745	2.57686	0.126258	3.44931	0.602814	0	0	0.352773	1	0.55139	0.484014	0	0	0	0	0.400095	0.117925	0	0	0.352003	0.266579
500	0	0	0.853818	0.0293883	4.90237	0.485036	0.352773	0.228212	0	0	0	0	0.529299	0.0235683	0.498021	0.0129751	3.18262	0.208691	0	0	0	0	0.352003	0.980216	0.555046	0.0290748	1.28424	0.0367654	3.63934	0.178316	3.44931	0.602814	1.32044	0.800104	0	0	0.571084	0.501301	1.27535	0.417739	0.402148	0.237216	0.355776	0.104862	0	0	0	0
533.333	0	0	0.853818	0.0293883	4.03157	0.39888	0.352773	0.228212	0	0	0.352003	0.266579	0	0	0.55357	0.0144223	3.18262	0.208691	0	0	0	0	0	0	0.906903	0.047506	2.01461	0.0576745	2.57686	0.126258	5.01971	0.877262	1.00506	0.609	0	0	0.571084	0.501301	1.27535	0.417739	0.402148	0.237216	0.355776	0.104862	0	0	0.352003	0.266579
566.667	0.43934	0.0217706	1.27879	0.0440159	4.75361	0.470318	0.352773	0.228212	0	0	0	0	0	0	1.74571	0.0454816	2.18415	0.143219	0	0	0	0	0	0	0.555046	0.0290748	1.76504	0.05053	2.96717	0.145382	5.01971	0.877262	0.361835	0.219249	0	0	0.574094	0.503944	0.843207	0.276191	0.805395	0.475081	0.400095	0.117925	0	0	0.352003	0.266579
600	0.43934	0.0217706	1.99508	0.0686701	4.75361	0.470318	0.361645	0.233951	0	0	0	0	0	0	0.593032	0.0154504	2.93839	0.192676	0	0	0	0	0	0	1.63895	0.0858523	1.76504	0.05053	2.78492	0.136452	5.01971	0.877262	0.352529	0.21361	0	0	1.1392	1	1.75684	0.57545	0.402148	0.237216	0.998822	0.294394	0	0	0	0
633.333	0	0	1.99508	0.0686701	5.34371	0.528702	0.352773	0.228212	0	0	0	0	0.526914	0.0234621	0.870142	0.02267	3.31548	0.217403	0	0	0	0	0	0	1.11287	0.0582953	1.76504	0.05053	3.17855	0.155739	5.37116	0.938684	1.32044	0.800104	0	0	0.924534	0.811562	0.52456	0.171819	0.805395	0.475081	0.400095	0.117925	0	0	1.00597	0.76184
666.667	0.43934	0.0217706	2.12494	0.0731399	5.34371	0.528702	0.352773	0.228212	0	0	0	0	0.526914	0.0234621	0.990105	0.0257955	3.31548	0.217403	0	0	0	0	0	0	0.906903	0.047506	2.25866	0.0646613	3.35732	0.164498	5.37116	0.938684	0.352529	0.21361	0	0	0.55139	0.484014	1.05147	0.344409	0.745703	0.43987	0.355776	0.104862	0	0	1.00597	0.76184
700	1.13086	0.0560377	4.60921	0.158648	7.27333	0.719617	0.352773	0.228212	0	0	0	0	1.33304	0.0593566	0.593032	0.0154504	4.06835	0.266769	0	0	0.360772	0.218552	0	0	0	0	1.50783	0.0431664	3.35732	0.164498	3.70992	0.648359	0.352529	0.21361	0.352773	1	0.571084	0.501301	0.843207	0.276191	0.805395	0.475081	0.355776	0.104862	0	0	0	0
733.333	0.87728	0.043472	3.38477	0.116503	6.41556	0.634749	0.352773	0.228212	0	0	0.352003	0.266579	0.865663	0.0385456	0.656989	0.0171167	4.06835	0.266769	0	0	0	0	0	0	0.555046	0.0290748	2.25866	0.0646613	5.00189	0.245076	5.01971	0.877262	1.16915	0.708427	0.352003	0.997817	0.574094	0.503944	1.05147	0.344409	0.745703	0.43987	0.664663	0.195904	0	0	1.00597	0.76184
766.667	1.13086	0.0560377	4.4846	0.154359	6.90024	0.682703	0.352773	0.228212	0	0	0	0	1.33304	0.0593566	0.995648	0.0259399	3.78867	0.24843	0	0	1.32044	0.799914	0	0	0.555046	0.0290748	1.76504	0.05053	3.96274	0.194161	4.15206	0.725629	1.32044	0.800104	0	0	0.55139	0.484014	0.52456	0.171819	0.745703	0.43987	0.355776	0.104862	0	0	1.00597	0.76184
800	1.31383	0.0651046	5.46016	0.187938	7.60942	0.752869	1.00506	0.650179	0	0	0	0	2.26175	0.100709	2.03053	0.0529021	5.70162	0.373866	0	0	0	0	0	0	0.540517	0.0283137	1.76504	0.05053	3.96274	0.194161	3.80094	0.664265	0.352529	0.21361	0	0	0.571084	0.501301	0.86751	0.284152	0.745703	0.43987	0.400095	0.117925	0	0	1.32044	1
833.333	0.87728	0.043472	5.04747	0.173733	9.18713	0.908966	0.352773	0.228212	0	0	0.352003	0.266579	1.82904	0.0814423	2.50372	0.0652301	6.07433	0.398305	0	0	0	0	0	0	0.555046	0.0290748	1.00315	0.0287184	4.52461	0.221691	5.37116	0.938684	1.00506	0.609	0	0	0	0	1.05147	0.344409	0.745703	0.43987	0.355776	0.104862	0	0	0.70324	0.532578
866.667	3.20474	0.158805	5.72067	0.196905	7.4808	0.740144	0.352773	0.228212	0	0	0	0	1.33304	0.0593566	2.50372	0.0652301	5.26931	0.345519	0	0	0	0	0	0	0.906903	0.047506	1.28424	0.0367654	4.52461	0.221691	4.15206	0.725629	0.352529	0.21361	0.352773	1	0	0	1.05147	0.344409	0.745703	0.43987	0.400095	0.117925	0	0	0	0
900	1.31383	0.0651046	6.53971	0.225096	9.0501	0.895408	0.352773	0.228212	0	0	0	0	3.28122	0.146104	4.39541	0.114515	6.00625	0.393841	0	0	0	0	0	0	0.540517	0.0283137	0.864294	0.0247432	4.91228	0.240685	5.37116	0.938684	1.00506	0.609	0	0	0	0	0.843207	0.276191	0.745703	0.43987	0.355776	0.104862	0	0	0	0
933.333	1.74901	0.086669	7.35454	0.253142	9.7556	0.96521	0.352773	0.228212	0	0	0	0	1.82904	0.0814423	5.07861	0.132314	6.14516	0.40295	0	0	0.360772	0.218552	0	0	0.540517	0.0283137	0.83476	0.0238976	6.54557	0.320712	5.01971	0.877262	0	0	0	0	0.571084	0.501301	1.05147	0.344409	0.745703	0.43987	0.400095	0.117925	0	0	0	0
966.667	3.39468	0.168217	8.16513	0.281042	9.40322	0.930346	0.352773	0.228212	0	0	0.352003	0.266579	2.09365	0.0932247	3.92697	0.102311	6.74042	0.441982	0	0	0	0	0	0	0.540517	0.0283137	0.83476	0.0238976	5.51899	0.270412	5.01971	0.877262	0.361835	0.219249	0	0	0	0	1.05147	0.344409	0.745703	0.43987	0.400095	0.117925	0	0	1.32044	1
1000	3.82273	0.189428	8.56883	0.294937	9.40322	0.930346	0.352773	0.228212	0	0	0	0	2.4654	0.109778	5.17016	0.1347	7.10641	0.465981	0	0	0	0	0	0	0.552303	0.0289311	0.501749	0.0143642	7.13912	0.349793	3.80094	0.664265	0	0	0.352773	1	0	0	0.86751	0.284152	0.745703	0.43987	0.998822	0.294394	0	0	1.32044	1
1033.33	3.82273	0.189428	10.5767	0.364049	9.89126	0.978632	0.352773	0.228212	0	0	0	0	2.4654	0.109778	5.63892	0.146912	7.47165	0.48993	0	0	0	0	0	0	1.63895	0.0858523	0.501749	0.0143642	6.0703	0.297425	5.37116	0.938684	0	0	0	0	0.63752	0.55962	1.05147	0.344409	1.1123	0.656119	0.400095	0.117925	0	0	1.32044	1
1066.67	3.82273	0.189428	10.7373	0.369574	9.7556	0.96521	0.352773	0.228212	0	0	0	0	2.97317	0.132387	6.1064	0.159092	8.33717	0.546684	0	0	0	0	0	0	0	0	1.05962	0.0303348	6.45456	0.316252	3.80094	0.664265	0.352529	0.21361	0.352773	1	0.63752	0.55962	1.84337	0.603793	0.745703	0.43987	0.400095	0.117925	0	0	1.00597	0.76184
1100	4.25046	0.210624	11.7766	0.405347	9.40322	0.930346	0.352773	0.228212	0	0	0	0	2.97317	0.132387	6.89109	0.179535	9.53529	0.625247	0	0	1.65073	1	0	0	1.24439	0.0651846	0.926953	0.026537	7.52411	0.368657	4.15206	0.725629	0.361835	0.219249	0.352773	1	0	0	0.52456	0.171819	0.745703	0.43987	0.355776	0.104862	0	0	0.352003	0.266579
1133.33	4.6776	0.23179	10.5714	0.363865	9.7556	0.96521	0.352773	0.228212	0	0	0	0	3.4812	0.155008	7.50047	0.195412	10.6224	0.696534	0	0	0	0	0	0	0	0	0.995044	0.0284863	7.05942	0.345888	5.01971	0.877262	1.00506	0.609	0.352003	0.997817	0	0	1.05147	0.344409	0.745703	0.43987	0.355776	0.104862	0	0	1.32044	1
1166.67	3.75344	0.185995	11.3651	0.391184	9.7556	0.96521	1.00506	0.650179	0	0	0.352003	0.266579	3.4812	0.155008	8.42259	0.219436	9.42255	0.617854	0	0	0	0	0	0	0.614363	0.032182	2.21919	0.0635314	7.22042	0.353777	5.37116	0.938684	0	0	0	0	0.574094	0.503944	1.05147	0.344409	1.1123	0.656119	0.400095	0.117925	0	0	1.32044	1
1200	5.77658	0.286248	13.5169	0.46525	9.40322	0.930346	0.352773	0.228212	0	0	0	0	3.98856	0.1776	10.4902	0.273305	9.78275	0.641474	0	0	0	0	0	0	1.1019	0.0577206	1.37835	0.0394596	7.44211	0.364639	5.60237	0.979091	0.352529	0.21361	0	0	0	0	0.86751	0.284152	0.745703	0.43987	1.06971	0.315289	0	0	0	0
1233.33	5.73438	0.284156	12.5478	0.431894	9.7556	0.96521	0.352773	0.228212	0	0	0.352003	0.266579	4.65994	0.207495	9.79463	0.255182	11.3432	0.743793	0	0	0	0	0	0	0.552303	0.0289311	1.85038	0.052973	7.82384	0.383343	4.15206	0.725629	1.65034	1	0	0	0.55139	0.484014	0.52456	0.171819	1.20975	0.713599	0.400095	0.117925	0	0	1.00597	0.76184
1266.67	4.52091	0.224025	13.4784	0.463925	9.7556	0.96521	0.352773	0.228212	0	0	0.352003	0.266579	4.65994	0.207495	10.7019	0.27882	12.0607	0.79084	0.352003	0.886325	0	0	0	0	1.24439	0.0651846	2.70066	0.077315	8.20462	0.402	5.37116	0.938684	0	0	0	0	0	0	1.05147	0.344409	0.745703	0.43987	0.400095	0.117925	0	0	0.352003	0.266579
1300	6.2012	0.307289	15.32	0.52731	9.40322	0.930346	0.352773	0.228212	0	0	0	0	5.1667	0.230059	12.7615	0.332479	11.92	0.781618	0.360772	0.908404	0	0	0	0	1.1019	0.0577206	2.32932	0.0666842	7.40228	0.362688	5.01971	0.877262	1.32044	0.800104	0	0	0	0	0.843207	0.276191	0.745703	0.43987	1.06971	0.315289	0	0	0	0
1333.33	6.2012	0.307289	14.9303	0.513899	9.7556	0.96521	0.352773	0.228212	0	0	0.352003	0.266579	5.67136	0.252531	12.4989	0.325637	11.0816	0.72664	0	0	0	0	0	0	1.03407	0.0541673	2.32932	0.0666842	8.58447	0.420611	5.25203	0.917863	0	0	0.352003	0.997817	0.574094	0.503944	1.05147	0.344409	0.805395	0.475081	0.664663	0.195904	0	0	1.00597	0.76184
1366.67	6.2012	0.307289	15.7086	0.540687	9.7556	0.96521	0.352773	0.228212	0	0	0.352003	0.266579	6.17394	0.274909	12.9445	0.337247	11.7942	0.773371	0	0	0	0	0	0	1.1019	0.0577206	2.81065	0.0804637	8.96337	0.439176	5.37116	0.938684	0	0	0.352003	0.997817	0.574094	0.503944	1.05147	0.344409	1.1123	0.656119	0.712346	0.209958	0	0	1.32044	1
1400	7.04704	0.349203	16.6327	0.572494	9.40322	0.930346	0.352773	0.228212	0	0	0	0	6.00414	0.267348	13.8315	0.360356	12.1494	0.79666	0	0	0	0	0	0	1.03407	0.0541673	3.93334	0.112604	9.34134	0.457695	5.25203	0.917863	0.352529	0.21361	0	0	0.571084	0.501301	0.86751	0.284152	0.745703	0.43987	1.06971	0.315289	0	0	0	0
1433.33	6.99612	0.34668	17.0177	0.585747	9.89126	0.978632	0.352773	0.228212	0.359108	1	0	0	6.17394	0.274909	14.3492	0.373844	12.5038	0.8199	0	0	0	0	0	0	1.03407	0.0541673	3.93334	0.112604	10.9492	0.536474	5.60237	0.979091	1.32044	0.800104	0	0	0.574094	0.503944	1.05147	0.344409	1.1123	0.656119	0.664663	0.195904	0	0	0.352003	0.266579
1466.67	7.2212	0.357833	17.2534	0.593858	9.7556	0.96521	0.352773	0.228212	0	0	0.352003	0.266579	6.67447	0.297196	15.2175	0.396466	12.6362	0.828576	0	0	0	0	0	0	1.64884	0.0863705	3.93334	0.112604	10.0945	0.494599	5.01971	0.877262	1.00506	0.609	0	0	0.55139	0.484014	1.58077	0.51778	1.1123	0.656119	0.664663	0.195904	0	0	1.32044	1
1500	7.46824	0.370075	16.5687	0.570291	9.40322	0.930346	0.352773	0.228212	0	0	0	0	8.33677	0.371214	16.6234	0.433093	12.7336	0.834969	0.352003	0.886325	0.397149	0.240589	0.352003	0.980216	1.64884	0.0863705	4.73384	0.135521	9.79882	0.48011	5.25203	0.917863	0.352529	0.21361	0.352773	1	0	0	0.843207	0.276191	1.1123	0.656119	1.06971	0.315289	0.352773	0.267162	0	0
1533.33	8.87853	0.439959	16.9506	0.583436	9.7556	0.96521	0.352773	0.228212	0	0	0	0	7.66945	0.3415	17.2282	0.44885	12.8575	0.843089	0	0	0	0	0	0	1.03407	0.0541673	5.21189	0.149207	11.5285	0.564858	4.05737	0.709081	1.32044	0.800104	0.352773	1	0	0	0.52456	0.171819	0.745703	0.43987	0.989164	0.291548	0	0	1.00597	0.76184
1566.67	7.88829	0.390889	17.3315	0.596548	9.40322	0.930346	0.352773	0.228212	0	0	0.352003	0.266579	7.66945	0.3415	17.6586	0.460064	14.4112	0.94497	0	0	0	0	0	0	1.64884	0.0863705	5.85488	0.167615	12.1108	0.593389	5.25203	0.917863	1.32044	0.800104	0	0	0	0	1.58077	0.51778	1.1123	0.656119	1.06971	0.315289	0	0	1.00597	0.76184
1600	9.94857	0.492983	17.0533	0.58697	9.7556	0.96521	0.352773	0.228212	0	0	0.352003	0.266579	9.81957	0.437239	18.6116	0.484893	14.764	0.968101	0	0	0	0	0.352003	0.980216	2.05857	0.107833	7.98309	0.228541	10.9124	0.534669	5.37116	0.938684	0.352529	0.21361	0	0	0.574094	0.503944	1.27535	0.417739	1.1123	0.656119	1.06971	0.315289	0	0	0.352003	0.266579
1633.33	8.47849	0.420135	17.8139	0.613151	9.7556	0.96521	0.352773	0.228212	0	0	0	0	9.81957	0.437239	19.624	0.511269	14.4112	0.94497	0	0	0	0	0	0	2.05857	0.107833	7.10919	0.203523	11.6504	0.570832	5.37116	0.938684	0.352529	0.21361	0	0	0	0	1.58077	0.51778	1.1123	0.656119	0.664663	0.195904	0	0	1.00597	0.76184
1666.67	8.89532	0.440791	17.8139	0.613151	8.18725	0.810039	0.352773	0.228212	0	0	0	0	8.6565	0.385451	20.0475	0.522302	14.764	0.968101	0	0	0	0	0	0	2.05857	0.107833	7.74803	0.221812	11.6504	0.570832	5.37116	0.938684	0.352529	0.21361	0	0	0	0	1.58077	0.51778	1.1123	0.656119	0.989164	0.291548	0	0	1.00597	0.76184
1700	8.89532	0.440791	18.7054	0.643835	9.7556	0.96521	0	0	0	0	0	0	9.14711	0.407296	20.3104	0.529151	14.4112	0.94497	0	0	0	0	0	0	2.5879	0.135561	8.21701	0.235238	13.2181	0.647645	5.01971	0.877262	0.352529	0.21361	0	0	0.55139	0.484014	0.843207	0.276191	1.1123	0.656119	1.06971	0.315289	0	0	0	0
1733.33	9.311	0.461389	18.3277	0.630835	10.1072	1	0.352773	0.228212	0	0	0.352003	0.266579	10.1226	0.450731	22.4923	0.585999	14.764	0.968101	0	0	0	0	0	0	2.73486	0.143259	8.98131	0.257119	12.3851	0.606828	5.37116	0.938684	1.00506	0.609	0	0	0.574094	0.503944	0.52456	0.171819	1.20975	0.713599	0.989164	0.291548	1.32044	1	1.32044	1
1766.67	8.89532	0.440791	18.7054	0.643835	9.7556	0.96521	0.352773	0.228212	0	0	0	0	9.63579	0.429056	21.3104	0.555205	14.764	0.968101	0	0	0	0	0	0	3.11919	0.163391	8.98131	0.257119	13.1164	0.642659	5.72202	1	1.00506	0.609	0.352003	0.997817	0.63752	0.55962	1.58077	0.51778	0.745703	0.43987	0.989164	0.291548	0	0	1.00597	0.76184
1800	9.97107	0.494097	19.0821	0.656803	9.7556	0.96521	0.352773	0.228212	0	0	0	0	10.6075	0.472323	23.3292	0.607803	14.764	0.968101	0	0	0	0	0	0	3.27402	0.171502	9.90786	0.283644	14.6826	0.719401	5.25203	0.917863	0.361835	0.219249	0	0	0	0	0.843207	0.276191	1.1123	0.656119	1.06971	0.315289	0	0	0	0
1833.33	9.72555	0.481931	19.458	0.66974	9.7556	0.96521	0.352773	0.228212	0	0	0.352003	0.266579	10.1226	0.450731	22.5622	0.587819	14.764	0.968101	0	0	0	0	0	0	2.5879	0.135561	9.90786	0.283644	13.9906	0.685496	5.37116	0.938684	0.352529	0.21361	0.352003	0.997817	0	0	1.33892	0.438562	1.1123	0.656119	1.06971	0.315289	0	0	1.32044	1
1866.67	11.3691	0.563372	19.458	0.66974	9.7556	0.96521	0.352773	0.228212	0	0	0.352003	0.266579	10.6075	0.472323	23.8032	0.620151	14.764	0.968101	0	0	0	0	0	0	3.27402	0.171502	10.8281	0.309989	14.3526	0.703232	4.15206	0.725629	0.361835	0.219249	0	0	0	0	1.05147	0.344409	1.1123	0.656119	1.06971	0.315289	0	0	1.00597	0.76184
1900	11.7806	0.583763	19.9719	0.68743	9.7556	0.96521	0.352773	0.228212	0	0	0.352003	0.266579	11.0906	0.493833	24.2145	0.630867	14.764	0.968101	0	0	0	0	0	0	4.97107	0.260398	11.7422	0.336157	14.3526	0.703232	5.37116	0.938684	1.32044	0.800104	0.352773	1	0	0	1.05147	0.344409	1.1123	0.656119	1.06971	0.315289	0	0	0	0
1933.33	10.139	0.502417	18.7831	0.646511	9.7556	0.96521	0.352773	0.228212	0	0	0.352003	0.266579	11.0906	0.493833	24.6246	0.641552	14.764	0.968101	0	0	0	0	0	0	3.11919	0.163391	12.1969	0.349175	14.7138	0.720929	5.25203	0.917863	1.32044	0.800104	0	0	0	0	1.58077	0.51778	1.20975	0.713599	1.06971	0.315289	0	0	1.00597	0.76184
1966.67	10.5512	0.522846	20.3455	0.700287	9.40322	0.930346	0.352773	0.228212	0	0	0	0	11.5718	0.51526	24.4709	0.637548	14.764	0.968101	0	0	0	0	0	0	5.29915	0.277584	13.8189	0.395609	16.2812	0.797724	5.37116	0.938684	1.00506	0.609	0	0	0.63752	0.55962	1.05147	0.344409	1.1123	0.656119	1.06971	0.315289	0	0	1.32044	1
2000	10.5512	0.522846	20.7181	0.713113	9.7556	0.96521	0.352773	0.228212	0	0	0	0	11.5718	0.51526	24.8805	0.648218	14.764	0.968101	0	0	0	0	0	0	4.87652	0.255445	13.552	0.38797	17.0001	0.83295	5.37116	0.938684	1.00506	0.609	0	0	0	0	1.33892	0.438562	1.1123	0.656119	1.06971	0.315289	0	0	0	0
2033.33	12.191	0.604102	19.5282	0.672156	9.40322	0.930346	0.352773	0.228212	0	0	0.352003	0.266579	12.0512	0.536607	24.8805	0.648218	14.764	0.968101	0	0	0	0	0	0	4.87652	0.255445	14.448	0.413621	17.3584	0.850504	5.37116	0.938684	0	0	0	0	0	0	1.05147	0.344409	1.1123	0.656119	0.989164	0.291548	0	0	1.32044	1
2066.67	10.9624	0.54322	21.0898	0.725908	9.7556	0.96521	0.352773	0.228212	0	0	0	0	12.0512	0.536607	25.6961	0.669468	14.764	0.968101	0	0	0	0	0.352003	0.980216	4.87652	0.255445	15.6196	0.44716	17.0001	0.83295	5.37116	0.938684	0	0	0	0	0.55139	0.484014	1.05147	0.344409	0.745703	0.43987	1.06971	0.315289	0	0	1.00597	0.76184
2100	12.191	0.604102	21.0898	0.725908	9.40322	0.930346	0.352773	0.228212	0	0	0	0	12.0512	0.536607	25.6961	0.669468	14.764	0.968101	0	0	0	0	0	0	4.87652	0.255445	14.7997	0.423688	17.7159	0.86802	4.15206	0.725629	0.352529	0.21361	0.352773	1	0.55139	0.484014	1.33892	0.438562	1.1123	0.656119	1.06971	0.315289	0	0	0	0
2133.33	11.2069	0.555336	21.0898	0.725908	9.7556	0.96521	0.352773	0.228212	0	0	0	0	12.5288	0.557874	26.1022	0.680049	14.764	0.968101	0	0	0	0	0	0	5.4058	0.28317	14.7997	0.423688	16.8641	0.826285	5.37116	0.938684	0	0	0	0	0.574094	0.503944	0.982849	0.321931	1.1123	0.656119	0.712346	0.209958	0	0	1.32044	1
2166.67	10.9624	0.54322	21.0898	0.725908	9.7556	0.96521	0.352773	0.228212	0	0	0	0	12.0512	0.536607	26.5072	0.6906	14.764	0.968101	0	0	0	0	0.352003	0.980216	5.93269	0.31077	15.6785	0.448847	17.2197	0.843708	5.25203	0.917863	1.32044	0.800104	0	0	0.574094	0.503944	1.58077	0.51778	0.745703	0.43987	1.06971	0.315289	0.352773	0.267162	1.00597	0.76184
2200	11.2069	0.555336	21.4607	0.738673	9.7556	0.96521	0.352773	0.228212	0	0	0	0	12.0512	0.536607	26.5072	0.6906	14.8991	0.976963	0	0	0.397149	0.240589	0	0	7.08601	0.371184	17.1499	0.49097	17.0797	0.836849	4.15206	0.725629	0	0	0	0	0	0	0.52456	0.171819	1.1123	0.656119	1.42789	0.420857	0	0	0.589301	0.44629
2233.33	10.7961	0.53498	21.4607	0.738673	9.7556	0.96521	0.352773	0.228212	0	0	0	0	12.5288	0.557874	28.5015	0.742556	14.764	0.968101	0	0	0	0	0	0	5.93269	0.31077	17.1499	0.49097	17.7899	0.871647	4.15206	0.725629	1.32044	0.800104	0	0	0.574094	0.503944	1.05147	0.344409	1.1123	0.656119	1.06971	0.315289	0	0	1.00597	0.76184
2266.67	10.7961	0.53498	20.2697	0.697679	9.40322	0.930346	0.352773	0.228212	0	0	0	0	12.0512	0.536607	27.3139	0.711616	14.764	0.968101	0	0	0	0	0	0	5.76224	0.301842	18.7392	0.53647	19.4915	0.955021	5.37116	0.938684	1.32044	0.800104	0	0	0.574094	0.503944	1.05147	0.344409	1.1123	0.656119	1.06971	0.315289	0	0	0.854016	0.646764
2300	11.6165	0.575636	21.4607	0.738673	9.7556	0.96521	0.352773	0.228212	0	0	0	0	13.693	0.609713	27.8647	0.725966	14.764	0.968101	0	0	0	0	0	0	5.76224	0.301842	19.4345	0.556374	19.1379	0.937697	4.15206	0.725629	0.352529	0.21361	0.352773	1	0	0	0.52456	0.171819	1.49918	0.884329	1.78687	0.526664	0	0	0	0
2333.33	10.7961	0.53498	21.8307	0.751408	9.7556	0.96521	0.352773	0.228212	0	0	0	0	13.0046	0.579062	28.2647	0.736387	14.764	0.968101	0.352003	0.886325	0	0	0	0	6.15173	0.322244	19.8646	0.568686	19.3512	0.948146	4.15206	0.725629	0	0	0	0	0	0	1.33892	0.438562	1.1123	0.656119	1.42789	0.420857	0	0	1.32044	1
2366.67	12.6004	0.62439	21.8307	0.751408	9.7556	0.96521	0.352773	0.228212	0	0	0	0	13.0046	0.579062	27.7155	0.722081	14.764	0.968101	0	0	0	0	0	0	7.60971	0.398617	19.8646	0.568686	18.1438	0.888988	5.37116	0.938684	0	0	0	0	0.55139	0.484014	1.58077	0.51778	0.745703	0.43987	1.78687	0.526664	0	0	1.00597	0.76184
2400	11.6165	0.575636	21.0077	0.723081	9.7556	0.96521	0.352773	0.228212	0	0	0	0	13.0046	0.579062	27.7155	0.722081	14.764	0.968101	0	0	0	0	0	0	6.80688	0.356562	21.1468	0.605394	19.7048	0.965468	5.37116	0.938684	0.352529	0.21361	0	0	0.571084	0.501301	1.05147	0.344409	0.745703	0.43987	1.42789	0.420857	0	0	0.352003	0.266579
2433.33	12.6004	0.62439	20.6391	0.710395	9.7556	0.96521	0.352773	0.228212	0	0	0	0	13.4787	0.600171	27.7155	0.722081	14.764	0.968101	0	0	0	0	0	0	6.66872	0.349325	20.9887	0.600869	19.7048	0.965468	4.05737	0.709081	1.32044	0.800104	0	0	0.63752	0.55962	1.58077	0.51778	0.745703	0.43987	1.42789	0.420857	0	0	1.32044	1
2466.67	10.0252	0.496778	21.0077	0.723081	9.7556	0.96521	0.352773	0.228212	0	0	0.352003	0.266579	13.4787	0.600171	29.8551	0.777824	14.764	0.968101	0	0	0	0	0	0	6.80688	0.356562	21.5716	0.617556	20.0575	0.982753	5.37116	0.938684	1.16915	0.708427	0	0	0.574094	0.503944	1.05147	0.344409	1.20975	0.713599	1.42789	0.420857	0.352773	0.267162	0.352003	0.266579
2500	13.416	0.664806	21.0077	0.723081	9.7556	0.96521	0.352773	0.228212	0	0	0.352003	0.266579	13.4787	0.600171	29.705	0.773911	14.764	0.968101	0	0	0	0	0	0	7.18437	0.376337	21.9952	0.629682	19.7048	0.965468	4.15206	0.725629	1.32044	0.800104	0	0	0	0	0.52456	0.171819	1.1123	0.656119	1.42789	0.420857	0	0	1.00597	0.76184
2533.33	11.6165	0.575636	21.3754	0.735737	9.7556	0.96521	0.704776	0.455925	0	0	0	0	13.0046	0.579062	29.705	0.773911	14.4112	0.94497	0	0	0	0	0	0	7.3261	0.383761	22.4175	0.641771	19.7048	0.965468	5.37116	0.938684	0	0	0	0	0.55139	0.484014	1.05147	0.344409	1.1123	0.656119	1.42789	0.420857	0	0	1.00597	0.76184
2566.67	11.6165	0.575636	21.3754	0.735737	9.7556	0.96521	1.00506	0.650179	0	0	0	0	13.4787	0.600171	29.8551	0.777824	14.8991	0.976963	0.352003	0.886325	0.397149	0.240589	0	0	7.3261	0.383761	24.0258	0.687814	20.0575	0.982753	5.37116	0.938684	1.32044	0.800104	0	0	0.55139	0.484014	1.05147	0.344409	1.1123	0.656119	1.78687	0.526664	0	0	1.32044	1
2600	13.6529	0.676543	21.3754	0.735737	9.7556	0.96521	0.352773	0.228212	0	0	0	0	14.6436	0.652039	28.5156	0.742925	14.8991	0.976963	0	0	0	0	0	0	9.4902	0.497122	22.8385	0.653824	20.0575	0.982753	5.37116	0.938684	0	0	0.352773	1	0.574094	0.503944	1.33892	0.438562	1.1123	0.656119	1.78687	0.526664	0	0	0	0
2633.33	11.4636	0.568059	21.3754	0.735737	9.7556	0.96521	0.352773	0.228212	0	0	0	0	13.9511	0.621203	29.8551	0.777824	15.1159	0.99118	0	0	0	0	0	0	7.18437	0.376337	24.446	0.699844	20.0575	0.982753	5.37116	0.938684	1.32044	0.800104	0	0	0.63752	0.55962	1.05147	0.344409	0.745703	0.43987	1.42789	0.420857	0	0	1.00597	0.76184
2666.67	12.0251	0.59588	20.2122	0.695701	9.7556	0.96521	0.352773	0.228212	0	0	0.352003	0.266579	13.4787	0.600171	30.5019	0.794674	14.764	0.968101	0	0	0	0	0.352003	0.980216	8.35828	0.437829	25.6993	0.735723	20.0575	0.982753	5.37116	0.938684	1.32044	0.800104	0	0	0	0	1.05147	0.344409	0.745703	0.43987	1.42789	0.420857	0	0	1.32044	1
2700	12.0251	0.59588	21.3754	0.735737	9.7556	0.96521	0.352773	0.228212	0	0	0	0	13.9511	0.621203	30.5019	0.794674	14.764	0.968101	0	0	0.397149	0.240589	0	0	8.35828	0.437829	24.5102	0.701682	18.8494	0.923557	5.37116	0.938684	1.32044	0.800104	0	0	0	0	0.843207	0.276191	1.1123	0.656119	1.78687	0.526664	0	0	1.32044	1
2733.33	11.6165	0.575636	21.3754	0.735737	9.7556	0.96521	0.352773	0.228212	0	0	0	0	14.1339	0.629346	29.4583	0.767484	14.764	0.968101	0.352003	0.886325	0	0	0	0	8.35828	0.437829	24.5102	0.701682	20.0575	0.982753	5.37116	0.938684	1.32044	0.800104	0	0	0	0	1.58077	0.51778	1.1123	0.656119	1.78687	0.526664	0	0	1.00597	0.76184
2766.67	12.4325	0.616068	21.3754	0.735737	9.7556	0.96521	0.352773	0.228212	0	0	0	0	13.4787	0.600171	29.4583	0.767484	14.4112	0.94497	0	0	0	0	0	0	8.35828	0.437829	25.3388	0.725403	20.0575	0.982753	5.37116	0.938684	1.32044	0.800104	0.352003	0.997817	0	0	1.58077	0.51778	0.745703	0.43987	1.78687	0.526664	0	0	1.32044	1
2800	13.493	0.668621	22.9353	0.78943	9.7556	0.96521	0.352773	0.228212	0	0	0	0	13.9511	0.621203	29.3114	0.763657	14.764	0.968101	0	0	0	0	0	0	9.89087	0.51811	25.7513	0.737212	20.0575	0.982753	5.37116	0.938684	1.32044	0.800104	0	0	0	0	0.843207	0.276191	1.1123	0.656119	1.78687	0.526664	0	0	0.352003	0.266579
2833.33	12.4325	0.616068	21.3754	0.735737	9.7556	0.96521	0.352773	0.228212	0	0	0	0	13.6625	0.608355	29.3114	0.763657	15.1159	0.99118	0	0	0	0	0	0	8.87123	0.464698	26.1626	0.748987	20.0575	0.982753	5.37116	0.938684	1.32044	0.800104	0	0	0.574094	0.503944	1.05147	0.344409	1.1123	0.656119	1.78687	0.526664	0.352003	0.266579	1.00597	0.76184
2866.67	12.0251	0.59588	21.7422	0.748364	9.7556	0.96521	0.352773	0.228212	0	0	0	0	13.9511	0.621203	29.3114	0.763657	14.8991	0.976963	0	0	0	0	0	0	9.38209	0.491459	26.0109	0.744645	20.0575	0.982753	5.37116	0.938684	1.32044	0.800104	0	0	0.55139	0.484014	1.58077	0.51778	1.20975	0.713599	1.78687	0.526664	0	0	0	0
2900	12.4325	0.616068	21.7422	0.748364	9.7556	0.96521	0.704776	0.455925	0	0	0	0	13.9511	0.621203	29.3114	0.763657	14.764	0.968101	0	0	0	0	0	0	9.38209	0.491459	26.4216	0.756403	20.0575	0.982753	5.25203	0.917863	1.32044	0.800104	0.352773	1	0	0	1.05147	0.344409	1.1123	0.656119	2.14666	0.63271	0	0	1.32044	1
2933.33	12.2801	0.608517	22.1082	0.760962	9.7556	0.96521	0.725754	0.469496	0	0	0.352003	0.266579	13.9511	0.621203	30.8987	0.805013	14.764	0.968101	0	0	0	0	0	0	9.89087	0.51811	26.4216	0.756403	20.0575	0.982753	5.37116	0.938684	1.32044	0.800104	0	0	0	0	1.05147	0.344409	0.745703	0.43987	1.78687	0.526664	0	0	1.00597	0.76184
2966.67	12.4325	0.616068	22.1082	0.760962	9.7556	0.96521	0.704776	0.455925	0	0	0	0	14.4217	0.642158	31.2945	0.815325	14.8991	0.976963	0	0	0.360772	0.218552	0	0	9.89087	0.51811	26.4216	0.756403	20.0575	0.982753	4.15206	0.725629	1.32044	0.800104	0	0	0.574094	0.503944	1.05147	0.344409	1.1123	0.656119	1.78687	0.526664	0	0	1.16753	0.884192
3000	12.4325	0.616068	22.1082	0.760962	9.7556	0.96521	0.352773	0.228212	0	0	0	0	16.0566	0.714957	31.2945	0.815325	14.4112	0.94497	0	0	0	0	0	0	10.3976	0.544654	26.8312	0.768127	18.8494	0.923557	5.37116	0.938684	1.32044	0.800104	0	0	0	0	0.589292	0.193022	1.1123	0.656119	1.78687	0.526664	0	0	0	0
3033.33	12.4325	0.616068	23.3018	0.802045	9.7556	0.96521	0.704776	0.455925	0	0	0.352003	0.266579	14.8906	0.663038	30.1029	0.784279	14.764	0.968101	0	0	0	0	0	0	10.0654	0.527253	26.8312	0.768127	20.0575	0.982753	4.15206	0.725629	1.32044	0.800104	0	0	0.63752	0.55962	1.05147	0.344409	1.1123	0.656119	2.14666	0.63271	0	0	1.32044	1
3066.67	12.4325	0.616068	22.1082	0.760962	9.7556	0.96521	0.352773	0.228212	0	0	0	0	14.4217	0.642158	30.1029	0.784279	14.764	0.968101	0	0	0	0	0	0	9.89087	0.51811	27.2395	0.779818	20.0575	0.982753	4.15206	0.725629	0.361835	0.219249	0	0	0	0	1.05147	0.344409	1.1123	0.656119	2.14666	0.63271	0	0	1.32044	1
3100	14.0591	0.69667	22.1082	0.760962	9.7556	0.96521	0.352773	0.228212	0	0	0	0	15.5873	0.69406	31.2945	0.815325	14.8991	0.976963	0	0	0	0	0	0	10.5721	0.553795	27.2395	0.779818	18.8494	0.923557	5.37116	0.938684	0.352529	0.21361	0	0	0	0	1.05147	0.344409	1.20975	0.713599	2.31462	0.682216	0	0	0	0
3133.33	12.4325	0.616068	22.4734	0.77353	9.7556	0.96521	0.352773	0.228212	0	0	0.352003	0.266579	14.8906	0.663038	30.1029	0.784279	14.764	0.968101	0	0	0	0	0	0	10.5721	0.553795	27.6468	0.791476	20.0575	0.982753	5.37116	0.938684	0	0	0	0	0.574094	0.503944	1.58077	0.51778	1.1123	0.656119	2.14666	0.63271	0	0	1.32044	1
3166.67	12.4325	0.616068	22.1082	0.760962	9.7556	0.96521	0.704776	0.455925	0	0	0.352003	0.266579	15.0717	0.671102	30.1029	0.784279	14.764	0.968101	0	0	0	0	0	0	10.5721	0.553795	27.6468	0.791476	18.8494	0.923557	5.37116	0.938684	1.32044	0.800104	0.352003	0.997817	0.574094	0.503944	1.05147	0.344409	1.49918	0.884329	2.14666	0.63271	0	0	1.00597	0.76184
3200	12.4325	0.616068	22.1082	0.760962	9.7556	0.96521	0.352773	0.228212	0	0	0	0	16.0566	0.714957	30.1029	0.784279	14.547	0.953876	0	0	0	0	0	0	10.5721	0.553795	27.5016	0.787321	18.8494	0.923557	4.15206	0.725629	1.16915	0.708427	0	0	0.571084	0.501301	1.05147	0.344409	1.1123	0.656119	2.31462	0.682216	0	0	1.32044	1
3233.33	12.8388	0.6362	22.1082	0.760962	9.7556	0.96521	0.352773	0.228212	0	0	0	0	14.8906	0.663038	30.4971	0.794549	14.764	0.968101	0	0	0.360772	0.218552	0	0	10.3976	0.544654	28.0529	0.803102	20.0575	0.982753	5.37116	0.938684	1.32044	0.800104	0.352773	1	0.55139	0.484014	1.05147	0.344409	1.1123	0.656119	2.14666	0.63271	0	0	1.00597	0.76184
3266.67	13.2439	0.656278	22.4734	0.77353	8.18725	0.810039	0.704776	0.455925	0	0	0.352003	0.266579	15.0717	0.671102	30.1029	0.784279	14.764	0.968101	0	0	0	0	0	0	10.9023	0.57109	27.9082	0.798959	18.8494	0.923557	5.37116	0.938684	1.32044	0.800104	0.352003	0.997817	0	0	1.58077	0.51778	1.1123	0.656119	2.14666	0.63271	0	0	1.32044	1
3300	14.0591	0.69667	22.8377	0.786069	9.7556	0.96521	1.00506	0.650179	0	0	0	0	16.0566	0.714957	30.4971	0.794549	14.8991	0.976963	0	0	0	0	0	0	11.4049	0.59742	27.5016	0.787321	20.0575	0.982753	5.37116	0.938684	1.00506	0.609	0	0	0	0	0.843207	0.276191	1.1123	0.656119	2.50727	0.738997	0	0	0	0
3333.33	13.4057	0.664293	22.1082	0.760962	9.7556	0.96521	0.725754	0.469496	0	0	0	0	15.0717	0.671102	30.8903	0.804792	14.764	0.968101	0	0	0	0	0	0	10.3976	0.544654	28.4578	0.814696	20.0575	0.982753	5.37116	0.938684	1.32044	0.800104	0	0	0	0	1.58077	0.51778	1.1123	0.656119	2.14666	0.63271	0	0	1.32044	1
3366.67	13.2439	0.656278	22.8377	0.786069	9.7556	0.96521	1.00506	0.650179	0	0	0	0	15.5381	0.691868	30.4971	0.794549	14.764	0.968101	0	0	0	0	0	0	11.4049	0.59742	28.4578	0.814696	20.0575	0.982753	5.37116	0.938684	1.32044	0.800104	0	0	0	0	1.46725	0.480597	1.1123	0.656119	2.50727	0.738997	0	0	1.32044	1
3400	13.2439	0.656278	22.8377	0.786069	9.7556	0.96521	0.352773	0.228212	0	0	0	0	16.0566	0.714957	30.8903	0.804792	14.764	0.968101	0	0	1.54529	0.936125	0	0	11.5792	0.606551	28.8617	0.826258	18.8494	0.923557	5.37116	0.938684	1.32044	0.800104	0	0	0	0	1.05147	0.344409	1.1123	0.656119	2.50727	0.738997	0	0	0	0
3433.33	13.2439	0.656278	22.8377	0.786069	8.18725	0.810039	1.00506	0.650179	0	0	0	0	15.1885	0.676305	30.4971	0.794549	14.764	0.968101	0	0	0	0	0	0	11.4049	0.59742	28.4578	0.814696	20.0575	0.982753	5.37116	0.938684	1.32044	0.800104	0	0	0	0	1.58077	0.51778	0.829106	0.489068	2.14666	0.63271	0	0	1.32044	1
3466.67	13.2439	0.656278	22.8377	0.786069	8.18725	0.810039	1.00506	0.650179	0	0	0	0	16.0566	0.714957	31.2824	0.815008	14.4112	0.94497	0	0	0	0	0	0	11.5792	0.606551	28.4578	0.814696	18.8494	0.923557	4.15206	0.725629	0.352529	0.21361	0.352003	0.997817	0.55139	0.484014	1.58077	0.51778	1.1123	0.656119	2.14666	0.63271	0	0	1.32044	1
3500	13.648	0.676301	22.8377	0.786069	9.7556	0.96521	1.00506	0.650179	0	0	0	0	14.7209	0.655483	31.4264	0.818762	14.764	0.968101	0	0	0	0	0	0	12.5433	0.65705	28.8617	0.826258	18.8494	0.923557	5.37116	0.938684	1.00506	0.609	0	0	0	0	0.736761	0.241325	0.745703	0.43987	2.67249	0.787694	0	0	0	0
3533.33	13.648	0.676301	22.8377	0.786069	9.7556	0.96521	1.00506	0.650179	0	0	0	0	16.7117	0.744125	31.2824	0.815008	14.764	0.968101	0	0	0.352003	0.21324	0	0	12.7309	0.666877	28.8617	0.826258	20.0575	0.982753	5.37116	0.938684	0	0	0	0	0.55139	0.484014	0.982849	0.321931	1.1123	0.656119	2.14666	0.63271	0	0	1.00597	0.76184
3566.67	13.648	0.676301	22.973	0.790725	9.7556	0.96521	1.00506	0.650179	0	0	0	0	14.7209	0.655483	31.2824	0.815008	14.547	0.953876	0	0	0	0	0	0	13.2316	0.693108	28.8617	0.826258	20.0575	0.982753	5.37116	0.938684	0	0	0	0	0.574094	0.503944	0.982849	0.321931	1.49918	0.884329	2.50727	0.738997	0	0	1.32044	1
3600	13.2439	0.656278	23.2012	0.79858	9.7556	0.96521	0.352773	0.228212	0	0	0.352003	0.266579	17.1765	0.764825	31.2824	0.815008	14.8991	0.976963	0	0	0	0	0	0	13.0449	0.683326	28.8617	0.826258	18.8494	0.923557	4.15206	0.725629	1.32044	0.800104	0	0	0	0	0.52456	0.171819	1.1123	0.656119	2.50727	0.738997	0	0	1.32044	1
3633.33	13.648	0.676301	22.8377	0.786069	9.7556	0.96521	0.352773	0.228212	0	0	0	0	16.7117	0.744125	31.2824	0.815008	14.764	0.968101	0	0	0	0	0	0	11.4049	0.59742	29.2645	0.837788	20.0575	0.982753	5.37116	0.938684	0	0	0.352003	0.997817	0	0	1.33892	0.438562	0.745703	0.43987	2.14666	0.63271	0	0	1.32044	1
3666.67	13.648	0.676301	22.8377	0.786069	9.7556	0.96521	0.352773	0.228212	0.352003	0.980216	0.359108	0.271959	15.5381	0.691868	31.2824	0.815008	14.764	0.968101	0	0	0	0	0.359108	1	13.2316	0.693108	29.2645	0.837788	20.0575	0.982753	5.37116	0.938684	1.32044	0.800104	0	0	0	0	1.05147	0.344409	1.1123	0.656119	2.50727	0.738997	0	0	1.32044	1
3700	13.648	0.676301	23.2012	0.79858	9.40322	0.930346	0.352773	0.228212	0	0	1.32044	1	16.9902	0.756528	31.4264	0.818762	14.8991	0.976963	0	0	0	0	0	0	13.2316	0.693108	29.2645	0.837788	18.8494	0.923557	4.15206	0.725629	1.32044	0.800104	0	0	0	0	1.05147	0.344409	1.1123	0.656119	2.50727	0.738997	0	0	0	0
3733.33	13.2439	0.656278	23.2012	0.79858	9.7556	0.96521	1.00506	0.650179	0	0	0	0	15.1885	0.676305	31.4264	0.818762	14.764	0.968101	0	0	0	0	0.352003	0.980216	11.4049	0.59742	29.2645	0.837788	20.0575	0.982753	5.37116	0.938684	0.361835	0.219249	0	0	0.63752	0.55962	1.05147	0.344409	1.20975	0.713599	2.14666	0.63271	0	0	1.32044	1
3766.67	13.648	0.676301	23.3359	0.803217	9.7556	0.96521	0.352773	0.228212	0	0	0	0	15.6545	0.697053	31.817	0.828936	14.764	0.968101	0	0	0	0	0	0	13.0449	0.683326	29.2645	0.837788	20.0575	0.982753	5.37116	0.938684	1.32044	0.800104	0	0	0.55139	0.484014	0.52456	0.171819	1.1123	0.656119	2.50727	0.738997	0	0	1.32044	1
3800	14.051	0.69627	23.2012	0.79858	9.7556	0.96521	1.00506	0.650179	0	0	0	0	15.6545	0.697053	31.817	0.828936	14.764	0.968101	0	0	0	0	0	0	13.7304	0.719234	29.2645	0.837788	18.8494	0.923557	5.37116	0.938684	1.32044	0.800104	0.352773	1	0	0	0.589292	0.193022	1.1123	0.656119	3.03196	0.893646	0	0	0	0
3833.33	14.051	0.69627	23.2012	0.79858	9.7556	0.96521	0.352773	0.228212	0	0	0.352003	0.266579	15.6545	0.697053	31.4264	0.818762	14.764	0.968101	0	0	0.352773	0.213707	0	0	13.2316	0.693108	29.6661	0.849286	20.0575	0.982753	4.15206	0.725629	1.32044	0.800104	0	0	0	0	0.982849	0.321931	1.49918	0.884329	2.50727	0.738997	0	0	1.32044	1
3866.67	14.051	0.69627	23.2012	0.79858	9.7556	0.96521	0.725754	0.469496	0	0	0.359108	0.271959	15.1885	0.676305	31.817	0.828936	14.4112	0.94497	0	0	0	0	0	0	12.5433	0.65705	29.8129	0.853488	20.4095	1	5.37116	0.938684	1.32044	0.800104	0.352003	0.997817	0.63752	0.55962	1.58077	0.51778	1.20975	0.713599	2.50727	0.738997	0.359108	0.271959	1.32044	1
3900	13.648	0.676301	23.2012	0.79858	9.7556	0.96521	1.00506	0.650179	0	0	0	0	15.6545	0.697053	31.4264	0.818762	14.764	0.968101	0	0	0.397149	0.240589	0	0	11.9056	0.623645	31.2599	0.894913	20.0575	0.982753	5.37116	0.938684	1.32044	0.800104	0	0	0.924534	0.811562	0.589292	0.193022	1.1123	0.656119	2.50727	0.738997	0	0	0.352003	0.266579
3933.33	14.051	0.69627	23.5638	0.811061	9.7556	0.96521	1.00506	0.650179	0	0	0.352003	0.266579	16.1188	0.717728	31.4264	0.818762	14.764	0.968101	0	0	0	0	0	0	13.5445	0.709495	30.0667	0.860753	19.7048	0.965468	5.37116	0.938684	1.32044	0.800104	0	0	0	0	1.58077	0.51778	1.1123	0.656119	2.50727	0.738997	0	0	0	0
3966.67	14.051	0.69627	23.2012	0.79858	9.7556	0.96521	0.725754	0.469496	0	0	0	0	15.1885	0.676305	31.817	0.828936	14.764	0.968101	0	0	0	0	0	0	13.2316	0.693108	30.2129	0.864939	18.8494	0.923557	5.37116	0.938684	0.352529	0.21361	0.352773	1	0.574094	0.503944	1.05147	0.344409	1.1123	0.656119	2.50727	0.738997	0	0	1.32044	1
4000	14.2113	0.704213	24.7593	0.852212	9.7556	0.96521	1.00506	0.650179	0	0	0	0	16.1188	0.717728	31.817	0.828936	14.764	0.968101	0	0	0	0	0	0	13.0449	0.683326	31.2599	0.894913	18.8494	0.923557	5.37116	0.938684	1.32044	0.800104	0	0	0	0	1.05147	0.344409	1.49918	0.884329	2.8687	0.845526	0	0	1.32044	1
4033.33	13.648	0.676301	23.5638	0.811061	9.7556	0.96521	0.725754	0.469496	0	0	0	0	15.6545	0.697053	32.2065	0.839085	14.8991	0.976963	0.352003	0.886325	0	0	0	0	13.0449	0.683326	31.2599	0.894913	20.0575	0.982753	5.37116	0.938684	0	0	0	0	0.574094	0.503944	1.58077	0.51778	1.1123	0.656119	2.50727	0.738997	0	0	0.854016	0.646764
4066.67	14.2113	0.704213	24.7593	0.852212	9.7556	0.96521	0.725754	0.469496	0	0	0	0	15.6545	0.697053	31.817	0.828936	14.8991	0.976963	0	0	0	0	0	0	12.4042	0.649765	29.6661	0.849286	18.8494	0.923557	4.15206	0.725629	0	0	0	0	0	0	1.05147	0.344409	1.20975	0.713599	2.50727	0.738997	0	0	1.32044	1
4100	14.051	0.69627	24.7593	0.852212	9.7556	0.96521	1.00506	0.650179	0	0	0.352003	0.266579	15.6545	0.697053	32.2065	0.839085	14.764	0.968101	0	0	0.352773	0.213707	0	0	12.4042	0.649765	30.2129	0.864939	18.8494	0.923557	4.15206	0.725629	0	0	0	0	0	0	0.843207	0.276191	1.49918	0.884329	2.8687	0.845526	0	0	1.32044	1
4133.33	14.6125	0.724093	23.2012	0.79858	9.7556	0.96521	1.00506	0.650179	0	0	0.352003	0.266579	16.5815	0.738331	31.6735	0.825198	14.764	0.968101	0	0	0	0	0	0	12.4042	0.649765	30.0667	0.860753	19.7048	0.965468	4.15206	0.725629	1.32044	0.800104	0	0	0.55139	0.484014	1.05147	0.344409	1.1123	0.656119	1.07161	0.315847	0	0	1.32044	1
4166.67	14.051	0.69627	23.5638	0.811061	9.7556	0.96521	1.00506	0.650179	0	0	0	0	16.1188	0.717728	32.2065	0.839085	14.8991	0.976963	0	0	0	0	0	0	13.5445	0.709495	30.2129	0.864939	18.8494	0.923557	5.37116	0.938684	0	0	0	0	0.63752	0.55962	1.33892	0.438562	1.1123	0.656119	2.8687	0.845526	0	0	1.32044	1
4200	14.051	0.69627	24.7593	0.852212	8.18725	0.810039	1.00506	0.650179	0	0	0	0	15.6545	0.697053	32.2065	0.839085	14.764	0.968101	0	0	0	0	0	0	14.0421	0.735561	30.2129	0.864939	20.0575	0.982753	5.37116	0.938684	1.32044	0.800104	0	0	0.55139	0.484014	0.843207	0.276191	1.1123	0.656119	2.8687	0.845526	0.352773	0.267162	0	0
4233.33	15.4366	0.764933	24.7593	0.852212	9.7556	0.96521	1.00506	0.650179	0	0	0.352003	0.266579	15.6545	0.697053	32.595	0.849207	15.1159	0.99118	0	0	0.352003	0.21324	0	0	12.7427	0.667498	30.6118	0.87636	19.7048	0.965468	5.37116	0.938684	1.32044	0.800104	0	0	0	0	0.58282	0.190902	1.1123	0.656119	2.8687	0.845526	0	0	1.00597	0.76184
4266.67	14.4529	0.716185	23.5638	0.811061	9.7556	0.96521	0.725754	0.469496	0	0	0.352003	0.266579	16.1188	0.717728	32.2065	0.839085	14.764	0.968101	0	0	0.397149	0.240589	0	0	14.0421	0.735561	30.0667	0.860753	18.8494	0.923557	4.15206	0.725629	0.352529	0.21361	0	0	0.55139	0.484014	1.46725	0.480597	1.49918	0.884329	2.50727	0.738997	0	0	0.589301	0.44629
4300	14.6125	0.724093	24.0593	0.828117	9.7556	0.96521	1.00506	0.650179	0	0	0	0	15.6545	0.697053	32.2065	0.839085	14.764	0.968101	0	0	0	0	0	0	14.0421	0.735561	30.2129	0.864939	20.0575	0.982753	5.37116	0.938684	0.352529	0.21361	0	0	0	0	0.589292	0.193022	1.1123	0.656119	2.8687	0.845526	0	0	1.00597	0.76184
4333.33	14.2113	0.704213	24.7593	0.852212	9.7556	0.96521	0.725754	0.469496	0	0	0	0	16.5815	0.738331	32.2065	0.839085	14.764	0.968101	0	0	0	0	0	0	13.5445	0.709495	30.6118	0.87636	19.7048	0.965468	5.37116	0.938684	1.32044	0.800104	0	0	0.63752	0.55962	0.982849	0.321931	1.1123	0.656119	2.50727	0.738997	0	0	1.32044	1
4366.67	14.8537	0.736046	24.7593	0.852212	9.7556	0.96521	0.725754	0.469496	0	0	0	0	16.5815	0.738331	33.4024	0.870243	15.2504	1	0	0	0.397149	0.240589	0	0	11.9056	0.623645	31.8075	0.910591	20.0575	0.982753	5.37116	0.938684	0	0	0	0	0.574094	0.503944	1.05147	0.344409	1.49918	0.884329	2.8687	0.845526	0	0	1.32044	1
4400	16.0738	0.796507	24.0593	0.828117	9.7556	0.96521	1.00506	0.650179	0	0	0	0	16.5815	0.738331	32.2065	0.839085	14.764	0.968101	0	0	0	0	0	0	14.0421	0.735561	30.4661	0.87219	18.8494	0.923557	5.37116	0.938684	1.32044	0.800104	0	0	0	0	1.05147	0.344409	0.745703	0.43987	2.8687	0.845526	0.352773	0.267162	1.32044	1
4433.33	14.4529	0.716185	24.7593	0.852212	9.7556	0.96521	1.00506	0.650179	0	0	0.352003	0.266579	16.5815	0.738331	33.4024	0.870243	14.764	0.968101	0.352003	0.886325	0	0	0	0	14.0421	0.735561	30.6118	0.87636	20.0575	0.982753	5.37116	0.938684	1.32044	0.800104	0.352003	0.997817	0.574094	0.503944	1.05147	0.344409	1.1123	0.656119	1.3986	0.412226	0	0	1.32044	1
4466.67	14.6125	0.724093	25.1216	0.864682	9.7556	0.96521	0.725754	0.469496	0	0	0	0	16.5815	0.738331	32.2065	0.839085	14.764	0.968101	0	0	0	0	0	0	12.2466	0.641512	31.8075	0.910591	19.7048	0.965468	5.37116	0.938684	0	0	0.352003	0.997817	0	0	0.982849	0.321931	1.1123	0.656119	2.50727	0.738997	0	0	1.32044	1
4500	16.4736	0.816317	24.4198	0.840524	9.7556	0.96521	0.725754	0.469496	0	0	0	0	17.7419	0.789997	33.7914	0.880377	14.764	0.968101	0	0	0.352003	0.21324	0	0	14.5377	0.761523	32.2058	0.921993	20.0575	0.982753	5.37116	0.938684	1.32044	0.800104	0	0	0	0	1.05147	0.344409	1.1123	0.656119	3.03196	0.893646	0	0	0	0
4533.33	14.4529	0.716185	23.9256	0.823514	10.1072	1	0.725754	0.469496	0.359108	1	0.352003	0.266579	16.1188	0.717728	32.2065	0.839085	14.764	0.968101	0	0	0	0	0	0	12.4042	0.649765	30.8645	0.883595	18.8494	0.923557	4.15206	0.725629	1.32044	0.800104	0	0	0	0	1.05147	0.344409	1.61522	0.952776	2.8687	0.845526	0	0	1.32044	1
4566.67	14.8537	0.736046	24.0593	0.828117	9.7556	0.96521	1.00506	0.650179	0	0	0	0	16.5815	0.738331	32.2065	0.839085	14.4112	0.94497	0	0	0.360772	0.218552	0	0	13.237	0.693388	30.4661	0.87219	20.0575	0.982753	5.37116	0.938684	0	0	0	0	0.574094	0.503944	1.05147	0.344409	1.1123	0.656119	2.50727	0.738997	0.352773	0.267162	1.32044	1
4600	14.8537	0.736046	24.0593	0.828117	9.7556	0.96521	1.00506	0.650179	0	0	0	0	16.5815	0.738331	32.2065	0.839085	14.8991	0.976963	0	0	0	0	0	0	13.7293	0.71918	30.4661	0.87219	20.0575	0.982753	4.15206	0.725629	1.00506	0.609	0	0	0	0	1.05147	0.344409	1.61522	0.952776	2.8687	0.845526	0	0	0	0
4633.33	14.8537	0.736046	24.0593	0.828117	9.40322	0.930346	0.352773	0.228212	0	0	0.352003	0.266579	16.2873	0.725229	33.7914	0.880377	14.764	0.968101	0	0	0	0	0	0	12.9009	0.675781	32.0588	0.917784	20.0575	0.982753	5.37116	0.938684	1.32044	0.800104	0	0	0.55139	0.484014	1.05147	0.344409	0.745703	0.43987	2.14666	0.63271	0	0	1.32044	1
4666.67	14.4529	0.716185	24.4198	0.840524	9.7556	0.96521	1.00506	0.650179	0	0	0.352003	0.266579	16.1188	0.717728	33.7914	0.880377	14.8991	0.976963	0	0	0	0	0	0	12.9009	0.675781	32.2058	0.921993	19.7048	0.965468	5.37116	0.938684	0	0	0.352003	0.997817	0.574094	0.503944	1.58077	0.51778	1.1123	0.656119	2.8687	0.845526	0	0	1.00597	0.76184
4700	16.0738	0.796507	24.7794	0.852902	9.7556	0.96521	1.00506	0.650179	0	0	0	0	16.5815	0.738331	32.9825	0.859303	14.764	0.968101	0	0	0	0	0	0	14.5377	0.761523	31.2619	0.89497	18.8494	0.923557	4.15206	0.725629	0	0	0	0	0	0	1.05147	0.344409	1.1123	0.656119	2.8687	0.845526	0	0	0	0
4733.33	15.8376	0.784802	24.7794	0.852902	9.7556	0.96521	1.00506	0.650179	0	0	0.352003	0.266579	16.5815	0.738331	32.9825	0.859303	14.764	0.968101	0	0	0.352003	0.21324	0	0	13.3956	0.701695	31.8075	0.910591	20.0575	0.982753	5.37116	0.938684	1.32044	0.800104	0	0	0.574094	0.503944	1.05147	0.344409	1.1123	0.656119	1.3986	0.412226	0	0	1.00597	0.76184
4766.67	14.6125	0.724093	24.7794	0.852902	9.7556	0.96521	0.725754	0.469496	0	0	0.352003	0.266579	16.5815	0.738331	34.1794	0.890485	14.764	0.968101	0	0	0	0	0	0	13.8883	0.727508	32.4566	0.929173	20.0575	0.982753	5.37116	0.938684	0	0	0.352003	0.997817	0.574094	0.503944	1.58077	0.51778	1.1123	0.656119	2.8687	0.845526	0	0	1.00597	0.76184
4800	15.2534	0.755854	24.4198	0.840524	9.7556	0.96521	1.00506	0.650179	0	0	0	0	17.0426	0.758862	34.1794	0.890485	14.8991	0.976963	0	0	0	0	0	0	13.8883	0.727508	32.0588	0.917784	19.5699	0.958859	4.15206	0.725629	1.32044	0.800104	0	0	0	0	1.33892	0.438562	1.1123	0.656119	2.8687	0.845526	0.352773	0.267162	0	0
4833.33	15.2534	0.755854	24.4198	0.840524	9.7556	0.96521	1.00506	0.650179	0	0	0	0	16.5815	0.738331	34.1794	0.890485	14.8991	0.976963	0	0	0	0	0	0	13.3956	0.701695	30.8645	0.883595	19.7048	0.965468	5.37116	0.938684	1.32044	0.800104	0.352003	0.997817	0	0	1.05147	0.344409	1.1123	0.656119	2.8687	0.845526	0	0	1.32044	1
4866.67	14.8537	0.736046	24.4198	0.840524	9.7556	0.96521	0.725754	0.469496	0	0	0	0	16.5815	0.738331	34.1794	0.890485	14.764	0.968101	0	0	0	0	0	0	13.3956	0.701695	32.2058	0.921993	18.8494	0.923557	5.37116	0.938684	1.32044	0.800104	0.352003	0.997817	0	0	1.05147	0.344409	1.1123	0.656119	2.8687	0.845526	0	0	1.32044	1
4900	15.2534	0.755854	24.7794	0.852902	8.18725	0.810039	1.00506	0.650179	0	0	0.352003	0.266579	16.5815	0.738331	34.1794	0.890485	14.764	0.968101	0	0	0	0	0	0	15.0314	0.787382	32.603	0.933365	19.5699	0.958859	4.15206	0.725629	0	0	0	0	0.55139	0.484014	0.843207	0.276191	1.49918	0.884329	2.8687	0.845526	0	0	1.00597	0.76184
4933.33	14.4529	0.716185	24.7794	0.852902	9.7556	0.96521	1.00506	0.650179	0	0	0.352003	0.266579	17.0426	0.758862	34.1794	0.890485	14.8991	0.976963	0.352003	0.886325	0	0	0	0	15.0314	0.787382	32.0588	0.917784	20.0575	0.982753	5.37116	0.938684	1.32044	0.800104	0	0	0	0	1.33892	0.438562	1.1123	0.656119	2.8687	0.845526	0.352773	0.267162	1.32044	1
4966.67	15.2534	0.755854	24.4198	0.840524	9.7556	0.96521	1.00506	0.650179	0	0	0	0	18.2037	0.810562	34.1794	0.890485	14.764	0.968101	0	0	0	0	0	0	13.8883	0.727508	32.4566	0.929173	19.7048	0.965468	4.15206	0.725629	0	0	0.352003	0.997817	0.574094	0.503944	1.05147	0.344409	1.1123	0.656119	2.67249	0.787694	0	0	1.00597	0.76184
5000	15.2534	0.755854	24.4198	0.840524	9.7556	0.96521	1.00506	0.650179	0	0	0.352003	0.266579	17.5021	0.779323	34.1794	0.890485	14.764	0.968101	0	0	0	0	0	0	14.2199	0.744875	32.8534	0.940532	18.8494	0.923557	4.15206	0.725629	0.594899	0.36047	0	0	0.574094	0.503944	1.05147	0.344409	1.1123	0.656119	2.8687	0.845526	0	0	1.32044	1
5033.33	15.2534	0.755854	24.4198	0.840524	9.7556	0.96521	0.725754	0.469496	0	0	0.352003	0.266579	17.2102	0.766323	34.5664	0.900568	14.764	0.968101	0.352003	0.886325	0	0	0	0	13.8883	0.727508	32.4566	0.929173	20.0575	0.982753	5.37116	0.938684	1.32044	0.800104	0	0	0	0	1.05147	0.344409	1.49918	0.884329	2.8687	0.845526	0	0	0.854016	0.646764
5066.67	15.2534	0.755854	24.4198	0.840524	9.7556	0.96521	1.00506	0.650179	0	0	0.352003	0.266579	17.0426	0.758862	34.1794	0.890485	14.764	0.968101	0	0	0	0	0	0	13.8883	0.727508	32.4566	0.929173	20.0575	0.982753	5.37116	0.938684	0	0	0	0	0	0	0.982849	0.321931	1.1123	0.656119	2.8687	0.845526	0	0	1.00597	0.76184
5100	16.0738	0.796507	24.7794	0.852902	9.7556	0.96521	0.725754	0.469496	0	0	0.352003	0.266579	17.5021	0.779323	32.9825	0.859303	14.8991	0.976963	0	0	0	0	0	0	14.552	0.762272	32.8534	0.940532	20.0575	0.982753	5.37116	0.938684	0	0	0	0	0.574094	0.503944	0.843207	0.276191	1.1123	0.656119	2.8687	0.845526	0	0	0	0
5133.33	15.2534	0.755854	24.7794	0.852902	9.7556	0.96521	0.725754	0.469496	0	0	0.352003	0.266579	17.5021	0.779323	34.1794	0.890485	14.764	0.968101	0	0	0	0	0	0	13.2758	0.69542	31.2619	0.89497	20.0575	0.982753	5.37116	0.938684	0.352529	0.21361	0	0	0.55139	0.484014	1.05147	0.344409	1.49918	0.884329	2.8687	0.845526	0	0	1.00597	0.76184
5166.67	15.2534	0.755854	24.7794	0.852902	9.7556	0.96521	0.725754	0.469496	0	0	0.352003	0.266579	17.5021	0.779323	32.9825	0.859303	14.764	0.968101	0	0	0	0	0	0	14.3792	0.75322	32.8534	0.940532	18.8494	0.923557	5.37116	0.938684	0	0	0	0	0	0	1.05147	0.344409	1.1123	0.656119	3.03196	0.893646	0	0	1.32044	1
5200	15.2534	0.755854	24.7794	0.852902	9.7556	0.96521	1.00506	0.650179	0	0	0	0	17.96	0.799713	34.1794	0.890485	14.764	0.968101	0	0	0	0	0	0	13.7629	0.720938	32.8534	0.940532	18.8494	0.923557	5.37116	0.938684	1.32044	0.800104	0	0	0	0	1.58077	0.51778	1.49918	0.884329	2.8687	0.845526	0	0	1.32044	1
5233.33	15.6521	0.775609	24.4198	0.840524	9.7556	0.96521	1.00506	0.650179	0	0	0.352003	0.266579	17.5021	0.779323	32.9825	0.859303	14.764	0.968101	0.352003	0.886325	0	0	0	0	14.0615	0.736576	31.6581	0.906314	20.0575	0.982753	5.37116	0.938684	1.32044	0.800104	0.352003	0.997817	0.574094	0.503944	1.05147	0.344409	1.1123	0.656119	2.8687	0.845526	0	0	1.32044	1
5266.67	15.2534	0.755854	24.7794	0.852902	9.7556	0.96521	1.00506	0.650179	0	0	0	0	17.96	0.799713	32.9825	0.859303	14.8991	0.976963	0.352003	0.886325	0.397149	0.240589	0	0	13.2758	0.69542	31.6581	0.906314	19.7048	0.965468	5.60237	0.979091	1.32044	0.800104	0	0	0.574094	0.503944	1.58077	0.51778	1.1123	0.656119	2.8687	0.845526	0	0	1.32044	1
5300	15.6521	0.775609	24.7794	0.852902	9.7556	0.96521	1.00506	0.650179	0	0	0	0	17.96	0.799713	34.5664	0.900568	14.8991	0.976963	0	0	0	0	0	0	14.8681	0.778833	31.6581	0.906314	20.0575	0.982753	4.15206	0.725629	1.32044	0.800104	0.352773	1	0	0	0.843207	0.276191	1.20975	0.713599	2.8687	0.845526	0	0	0	0
5333.33	15.2534	0.755854	24.7794	0.852902	9.7556	0.96521	0.725754	0.469496	0	0	0.352003	0.266579	17.6692	0.786763	32.9825	0.859303	14.8991	0.976963	0	0	0	0	0	0	12.7868	0.669807	32.0533	0.917628	19.9232	0.976174	5.37116	0.938684	1.32044	0.800104	0.352003	0.997817	0.63752	0.55962	1.05147	0.344409	1.49918	0.884329	2.50727	0.738997	0.352003	0.266579	1.00597	0.76184
5366.67	16.8723	0.836075	25.1382	0.865253	9.7556	0.96521	1.00506	0.650179	0	0	0.352003	0.266579	17.96	0.799713	32.9825	0.859303	14.4112	0.94497	0	0	0	0	0	0	14.3792	0.75322	31.6581	0.906314	19.7048	0.965468	5.60237	0.979091	1.32044	0.800104	0.352003	0.997817	0.574094	0.503944	0.982849	0.321931	1.49918	0.884329	2.50727	0.738997	0	0	1.32044	1
5400	16.0497	0.795311	25.1382	0.865253	10.1072	1	1.00506	0.650179	0	0	1.32044	1	17.96	0.799713	34.9524	0.910624	14.764	0.968101	0	0	0	0	0	0	14.8681	0.778833	32.0533	0.917628	19.5699	0.958859	5.01971	0.877262	1.32044	0.800104	0	0	0	0	1.33892	0.438562	1.1123	0.656119	2.8687	0.845526	0	0	0	0
5433.33	15.2534	0.755854	25.1382	0.865253	9.7556	0.96521	1.00506	0.650179	0	0	0	0	18.1267	0.807133	33.3691	0.869373	14.764	0.968101	0	0	0	0	0	0	14.552	0.762272	33.2491	0.95186	20.0575	0.982753	5.37116	0.938684	1.32044	0.800104	0	0	0.63752	0.55962	1.05147	0.344409	1.1123	0.656119	2.50727	0.738997	0	0	1.32044	1
5466.67	16.8723	0.836075	25.1382	0.865253	9.7556	0.96521	0.725754	0.469496	0	0	0	0	18.1267	0.807133	34.9524	0.910624	14.764	0.968101	0.352003	0.886325	0	0	0	0	14.552	0.762272	33.2491	0.95186	18.8494	0.923557	5.37116	0.938684	0.352529	0.21361	0.352003	0.997817	0	0	1.05147	0.344409	1.1123	0.656119	2.50727	0.738997	0	0	1.00597	0.76184
5500	15.6521	0.775609	25.1382	0.865253	9.7556	0.96521	1.00506	0.650179	0	0	0.352003	0.266579	17.96	0.799713	34.9524	0.910624	14.764	0.968101	0	0	0.352773	0.213707	0	0	15.3552	0.804347	32.0533	0.917628	20.0575	0.982753	4.15206	0.725629	1.32044	0.800104	0	0	0	0	1.27535	0.417739	1.1123	0.656119	2.8687	0.845526	0.352773	0.267162	0	0
5533.33	15.6521	0.775609	25.1382	0.865253	9.7556	0.96521	0.725754	0.469496	0	0	0	0	17.96	0.799713	34.9524	0.910624	14.764	0.968101	0	0	0	0	0	0	14.8681	0.778833	32.0533	0.917628	18.8494	0.923557	5.37116	0.938684	1.32044	0.800104	0.352003	0.997817	0	0	1.46725	0.480597	1.20975	0.713599	2.50727	0.738997	0	0	1.00597	0.76184
5566.67	15.6521	0.775609	25.4963	0.877576	9.7556	0.96521	1.00506	0.650179	0	0	0	0	17.96	0.799713	34.9524	0.910624	14.764	0.968101	0	0	0	0	0	0	14.8681	0.778833	32.0533	0.917628	18.8494	0.923557	4.15206	0.725629	1.32044	0.800104	0	0	0.574094	0.503944	1.05147	0.344409	1.1123	0.656119	2.8687	0.845526	0	0	1.32044	1
5600	15.6521	0.775609	26.3373	0.906526	9.7556	0.96521	1.00506	0.650179	0	0	0	0	17.96	0.799713	34.9524	0.910624	14.764	0.968101	0	0	0	0	0	0	14.8681	0.778833	32.0533	0.917628	19.7048	0.965468	5.37116	0.938684	0	0	0	0	0.571084	0.501301	0.52456	0.171819	1.1123	0.656119	2.8687	0.845526	0	0	0	0
5633.33	15.2534	0.755854	25.1382	0.865253	9.7556	0.96521	0.725754	0.469496	0	0	0.352003	0.266579	17.96	0.799713	33.7546	0.879418	14.8991	0.976963	0.352003	0.886325	0	0	0	0	15.0406	0.787866	32.4475	0.928912	20.0575	0.982753	4.15206	0.725629	1.16915	0.708427	0	0	0.574094	0.503944	1.05147	0.344409	1.1123	0.656119	2.8687	0.845526	0	0	1.00597	0.76184
5666.67	15.6521	0.775609	25.1382	0.865253	9.7556	0.96521	0.725754	0.469496	0	0	0	0	18.1267	0.807133	34.9524	0.910624	14.764	0.968101	0	0	0	0	0	0	15.0406	0.787866	32.4475	0.928912	20.0575	0.982753	5.37116	0.938684	0	0	0	0	0	0	1.05147	0.344409	0.745703	0.43987	3.23096	0.9523	0	0	0	0
5700	17.27	0.855781	25.1382	0.865253	9.7556	0.96521	1.00506	0.650179	0	0	0	0	17.96	0.799713	34.9524	0.910624	14.764	0.968101	0	0	0	0	0.352003	0.980216	14.552	0.762272	32.0533	0.917628	18.8494	0.923557	5.72202	1	1.32044	0.800104	0	0	0	0	1.05147	0.344409	1.1123	0.656119	2.8687	0.845526	0	0	1.32044	1
5733.33	15.6521	0.775609	25.4963	0.877576	9.7556	0.96521	0.725754	0.469496	0	0	0.352003	0.266579	18.1267	0.807133	34.9524	0.910624	14.764	0.968101	0	0	0	0	0	0	14.8681	0.778833	32.0533	0.917628	20.0575	0.982753	5.37116	0.938684	1.32044	0.800104	0.352003	0.997817	0.63752	0.55962	1.05147	0.344409	1.1123	0.656119	2.8687	0.845526	0	0	1.00597	0.76184
5766.67	15.6521	0.775609	25.4963	0.877576	9.7556	0.96521	0.725754	0.469496	0	0	0	0	18.1267	0.807133	35.3374	0.920655	14.764	0.968101	0	0	0	0	0	0	15.0406	0.787866	32.4475	0.928912	18.8494	0.923557	5.72202	1	1.00506	0.609	0.352003	0.997817	0.574094	0.503944	1.05147	0.344409	1.1123	0.656119	2.8687	0.845526	0	0	1.32044	1
5800	16.0497	0.795311	25.1382	0.865253	9.40322	0.930346	0.725754	0.469496	0	0	0	0	18.5826	0.827432	34.9524	0.910624	14.764	0.968101	0	0	0	0	0	0	15.5273	0.813361	32.0533	0.917628	18.8494	0.923557	5.25203	0.917863	0	0	0	0	0.55139	0.484014	0.52456	0.171819	1.1123	0.656119	2.8687	0.845526	0	0	0.352003	0.266579
5833.33	17.27	0.855781	26.6957	0.918862	10.1072	1	0.725754	0.469496	0	0	0	0	19.0369	0.847661	34.1392	0.889437	15.1159	0.99118	0	0	0	0	0	0	15.3552	0.804347	32.0533	0.917628	20.0575	0.982753	5.37116	0.938684	0	0	0.352003	0.997817	0	0	1.05147	0.344409	1.49918	0.884329	2.8687	0.845526	0	0	1.00597	0.76184
5866.67	16.8723	0.836075	25.1382	0.865253	9.7556	0.96521	0.725754	0.469496	0	0	0.352003	0.266579	17.96	0.799713	33.7546	0.879418	14.8991	0.976963	0	0	0	0	0	0	14.8681	0.778833	32.4475	0.928912	19.5699	0.958859	5.01971	0.877262	0	0	0	0	0	0	0.982849	0.321931	1.61522	0.952776	2.8687	0.845526	0	0	1.32044	1
5900	15.6521	0.775609	25.0061	0.860704	9.7556	0.96521	1.00506	0.650179	0	0	0	0	19.5796	0.871829	34.9524	0.910624	14.764	0.968101	0	0	0.360772	0.218552	0	0	15.3552	0.804347	32.8406	0.940167	20.0575	0.982753	5.37116	0.938684	0.352529	0.21361	0.352773	1	0.55139	0.484014	1.33892	0.438562	1.1123	0.656119	2.8687	0.845526	0	0	0	0
5933.33	16.8723	0.836075	25.1382	0.865253	9.7556	0.96521	0.725754	0.469496	0	0	0	0	18.1267	0.807133	33.7546	0.879418	14.764	0.968101	0.352003	0.886325	0.352003	0.21324	0	0	15.8404	0.829764	32.4475	0.928912	20.0575	0.982753	5.25203	0.917863	0	0	0	0	0.55139	0.484014	1.05147	0.344409	1.49918	0.884329	2.8687	0.845526	0	0	1.32044	1
5966.67	16.0497	0.795311	25.4963	0.877576	9.7556	0.96521	1.00506	0.650179	0	0	0.352003	0.266579	18.4164	0.820033	34.1392	0.889437	14.4112	0.94497	0	0	0	0	0	0	15.5273	0.813361	32.8406	0.940167	19.9232	0.976174	5.37116	0.938684	0.352529	0.21361	0	0	0.574094	0.503944	1.58077	0.51778	1.1123	0.656119	2.8687	0.845526	0	0	1.32044	1
6000	15.6521	0.775609	25.3646	0.873045	10.1072	1	1.00506	0.650179	0	0	0	0	20.0351	0.892112	34.9524	0.910624	14.764	0.968101	0	0	0	0	0	0	15.8404	0.829764	32.8406	0.940167	19.7048	0.965468	4.15206	0.725629	1.00506	0.609	0	0	0.574094	0.503944	1.58077	0.51778	1.1123	0.656119	2.8687	0.845526	0	0	0	0
6033.33	17.27	0.855781	26.6957	0.918862	9.7556	0.96521	0.725754	0.469496	0	0	0.589301	0.44629	18.5826	0.827432	35.7214	0.930661	14.8991	0.976963	0	0	0.397149	0.240589	0	0	15.3552	0.804347	32.8406	0.940167	20.0575	0.982753	5.25203	0.917863	1.32044	0.800104	0	0	0	0	1.05147	0.344409	1.1123	0.656119	2.8687	0.845526	0	0	1.00597	0.76184
6066.67	15.6521	0.775609	25.4963	0.877576	10.1072	1	0.725754	0.469496	0	0	0.352003	0.266579	18.5826	0.827432	35.7214	0.930661	15.1159	0.99118	0	0	0.352003	0.21324	0	0	15.3552	0.804347	32.8406	0.940167	20.0575	0.982753	5.37116	0.938684	1.32044	0.800104	0	0	0	0	1.05147	0.344409	1.1123	0.656119	2.8687	0.845526	0	0	1.32044	1
6100	17.27	0.855781	26.9207	0.926605	9.7556	0.96521	1.00506	0.650179	0	0	0	0	20.0351	0.892112	35.7214	0.930661	14.764	0.968101	0	0	0	0	0	0	15.0406	0.787866	33.2327	0.951392	20.0575	0.982753	5.25203	0.917863	0	0	0	0	0.63752	0.55962	1.05147	0.344409	1.1123	0.656119	2.8687	0.845526	0	0	0	0
6133.33	17.27	0.855781	26.9207	0.926605	10.1072	1	0.725754	0.469496	0	0	0	0	18.5826	0.827432	35.7214	0.930661	15.2504	1	0	0	0.360772	0.218552	0	0	15.3552	0.804347	32.4475	0.928912	19.7048	0.965468	5.37116	0.938684	1.32044	0.800104	0	0	0.63752	0.55962	0.982849	0.321931	1.49918	0.884329	2.8687	0.845526	0	0	1.00597	0.76184
6166.67	17.27	0.855781	25.5948	0.88097	9.7556	0.96521	0.725754	0.469496	0	0	0	0	19.0369	0.847661	35.7214	0.930661	14.764	0.968101	0	0	0	0	0	0	15.3552	0.804347	31.6688	0.906621	20.0575	0.982753	5.25203	0.917863	1.32044	0.800104	0.352003	0.997817	0	0	1.05147	0.344409	1.1123	0.656119	2.50727	0.738997	0	0	1.32044	1
6200	17.27	0.855781	25.3646	0.873045	9.7556	0.96521	1.00506	0.650179	0	0	0	0	19.0369	0.847661	35.7214	0.930661	14.764	0.968101	0	0	0	0	0	0	15.8404	0.829764	33.2327	0.951392	19.5699	0.958859	5.37116	0.938684	0	0	0	0	0	0	1.58077	0.51778	1.49918	0.884329	2.8687	0.845526	0	0	0	0
6233.33	17.6666	0.875435	25.3646	0.873045	9.7556	0.96521	1.00506	0.650179	0	0	0.352003	0.266579	18.8712	0.840284	34.1392	0.889437	14.764	0.968101	0	0	0	0	0	0	15.8404	0.829764	32.8406	0.940167	20.0575	0.982753	4.15206	0.725629	1.32044	0.800104	0.352003	0.997817	0.574094	0.503944	1.33892	0.438562	1.1123	0.656119	2.50727	0.738997	0	0	1.00597	0.76184
6266.67	16.0497	0.795311	25.8535	0.889872	9.7556	0.96521	0.725754	0.469496	0	0	0	0	19.0369	0.847661	36.1045	0.940641	14.764	0.968101	0	0	0	0	0	0	15.5273	0.813361	33.2327	0.951392	20.0575	0.982753	5.25203	0.917863	1.32044	0.800104	0	0	0	0	1.58077	0.51778	1.20975	0.713599	3.23096	0.9523	0	0	0.352003	0.266579
6300	17.27	0.855781	27.4101	0.943452	9.7556	0.96521	1.00506	0.650179	0	0	0	0	18.8712	0.840284	34.5227	0.89943	14.764	0.968101	0	0	0	0	0	0	16.3238	0.855084	33.2327	0.951392	18.8494	0.923557	5.25203	0.917863	0.352529	0.21361	0	0	0	0	1.05147	0.344409	1.1123	0.656119	2.8687	0.845526	0	0	0	0
6333.33	17.27	0.855781	27.2781	0.938905	9.7556	0.96521	0.725754	0.469496	0	0	0	0	19.0369	0.847661	36.1045	0.940641	14.764	0.968101	0	0	0	0	0	0	16.0121	0.838758	32.8406	0.940167	20.0575	0.982753	5.60237	0.979091	1.32044	0.800104	0.352003	0.997817	0.574094	0.503944	1.05147	0.344409	1.1123	0.656119	3.23096	0.9523	0	0	1.00597	0.76184
6366.67	16.4462	0.814961	27.4101	0.943452	9.7556	0.96521	1.00506	0.650179	0	0	0.352003	0.266579	18.5826	0.827432	34.9054	0.909399	14.4112	0.94497	0	0	0	0	0	0	15.8404	0.829764	32.8406	0.940167	20.0575	0.982753	4.15206	0.725629	0	0	0	0	0	0	1.58077	0.51778	1.49918	0.884329	3.23096	0.9523	0	0	1.00597	0.76184
6400	16.0497	0.795311	27.4101	0.943452	9.7556	0.96521	1.00506	0.650179	0	0	0	0	19.0369	0.847661	35.7214	0.930661	14.764	0.968101	0	0	0	0	0	0	15.8404	0.829764	33.2327	0.951392	19.5699	0.958859	5.37116	0.938684	0.352529	0.21361	0	0	0	0	1.33892	0.438562	1.1123	0.656119	2.8687	0.845526	0	0	0.352003	0.266579
6433.33	16.0497	0.795311	25.9522	0.89327	9.7556	0.96521	0.725754	0.469496	0	0	0	0	19.0369	0.847661	34.9054	0.909399	14.764	0.968101	0	0	0	0	0	0	16.0121	0.838758	33.3746	0.955453	20.0575	0.982753	5.37116	0.938684	0	0	0.352003	0.997817	0.574094	0.503944	1.05147	0.344409	0.745703	0.43987	2.8687	0.845526	0	0	0.352003	0.266579
6466.67	16.0497	0.795311	26.0793	0.897644	9.7556	0.96521	0.725754	0.469496	0	0	0.352003	0.266579	19.0369	0.847661	34.7663	0.905775	14.764	0.968101	0	0	0.352003	0.21324	0	0	15.8404	0.829764	33.2327	0.951392	20.0575	0.982753	5.37116	0.938684	1.32044	0.800104	0	0	0.63752	0.55962	1.05147	0.344409	1.1123	0.656119	2.8687	0.845526	0	0	1.00597	0.76184
6500	16.0497	0.795311	26.2099	0.902139	9.7556	0.96521	1.00506	0.650179	0	0	0	0	18.8712	0.840284	34.9054	0.909399	14.4112	0.94497	0	0	0	0	0	0	16.4951	0.864058	33.3746	0.955453	19.5699	0.958859	5.01971	0.877262	1.32044	0.800104	0	0	0	0	1.58077	0.51778	1.20975	0.713599	2.8687	0.845526	0	0	1.32044	1
6533.33	16.4462	0.814961	26.2099	0.902139	9.7556	0.96521	0.725754	0.469496	0	0	0.352003	0.266579	19.0369	0.847661	34.9054	0.909399	14.4112	0.94497	0.352003	0.886325	0	0	0	0	15.8404	0.829764	33.6238	0.962587	20.0575	0.982753	4.15206	0.725629	1.32044	0.800104	0	0	0	0	1.05147	0.344409	0.805395	0.475081	2.8687	0.845526	0	0	1.00597	0.76184
6566.67	16.0497	0.795311	26.0793	0.897644	9.7556	0.96521	1.00506	0.650179	0	0	0	0	19.0369	0.847661	34.7663	0.905775	14.764	0.968101	0	0	0	0	0	0	15.3552	0.804347	32.983	0.944244	20.0575	0.982753	5.37116	0.938684	0.352529	0.21361	0	0	0.574094	0.503944	1.05147	0.344409	1.20975	0.713599	2.8687	0.845526	0	0	0.352003	0.266579
6600	18.0622	0.895039	26.0793	0.897644	9.7556	0.96521	1.00506	0.650179	0	0	0	0	19.0369	0.847661	34.7663	0.905775	14.764	0.968101	0	0	0	0	0	0	16.0121	0.838758	32.983	0.944244	18.8494	0.923557	4.15206	0.725629	0.352529	0.21361	0.352773	1	0	0	0.843207	0.276191	1.20975	0.713599	2.8687	0.845526	0	0	0	0
6633.33	16.4462	0.814961	26.0793	0.897644	9.7556	0.96521	0.725754	0.469496	0	0	0.352003	0.266579	19.0369	0.847661	34.7663	0.905775	14.764	0.968101	0	0	0	0	0	0	15.8404	0.829764	33.2327	0.951392	20.0575	0.982753	5.37116	0.938684	1.65034	1	0.352003	0.997817	0.55139	0.484014	1.58077	0.51778	1.1123	0.656119	1.73988	0.512815	0	0	1.00597	0.76184
6666.67	17.8268	0.883376	26.0793	0.897644	10.1072	1	0.725754	0.469496	0	0	0.352003	0.266579	19.4897	0.867822	35.1485	0.915733	15.1159	0.99118	0	0	0	0	0	0	17.1673	0.899271	33.3746	0.955453	20.0575	0.982753	4.15206	0.725629	1.00506	0.609	0	0	0	0	1.58077	0.51778	1.49918	0.884329	2.8687	0.845526	0	0	1.32044	1
6700	17.6666	0.875435	26.0793	0.897644	9.7556	0.96521	1.00506	0.650179	0	0	0.352003	0.266579	19.0369	0.847661	35.1485	0.915733	14.764	0.968101	0	0	0	0	0	0	17.9535	0.940452	33.6238	0.962587	20.0575	0.982753	5.37116	0.938684	0.352529	0.21361	0	0	0	0	1.05147	0.344409	1.1123	0.656119	1.73988	0.512815	0	0	0	0
6733.33	18.0622	0.895039	26.4354	0.909902	9.7556	0.96521	0.725754	0.469496	0	0	0	0	19.4897	0.867822	34.7663	0.905775	14.764	0.968101	0	0	0	0	0	0	16.0121	0.838758	33.3746	0.955453	19.7048	0.965468	5.37116	0.938684	1.32044	0.800104	0	0	0.574094	0.503944	1.05147	0.344409	1.1123	0.656119	3.23096	0.9523	0	0	1.00597	0.76184
6766.67	16.8417	0.83456	26.0793	0.897644	9.7556	0.96521	1.00506	0.650179	0	0	0	0	19.9409	0.887915	35.5297	0.925666	14.4112	0.94497	0	0	0	0	0	0	15.8404	0.829764	33.7651	0.966633	20.0575	0.982753	5.37116	0.938684	0	0	0	0	0.574094	0.503944	1.05147	0.344409	1.1123	0.656119	3.23096	0.9523	0	0	1.00597	0.76184
6800	18.0622	0.895039	26.4354	0.909902	9.7556	0.96521	1.00506	0.650179	0	0	0	0	19.9409	0.887915	35.5297	0.925666	14.764	0.968101	0	0	0	0	0	0	16.3238	0.855084	33.7651	0.966633	20.0575	0.982753	5.25203	0.917863	0.352529	0.21361	0	0	0.571084	0.501301	0.589292	0.193022	1.20975	0.713599	2.8687	0.845526	0	0	0	0
6833.33	18.0622	0.895039	26.0793	0.897644	9.7556	0.96521	1.00506	0.650179	0	0	0.352003	0.266579	19.4897	0.867822	35.1485	0.915733	14.764	0.968101	0	0	0	0	0	0	15.8404	0.829764	33.3746	0.955453	19.7048	0.965468	5.25203	0.917863	1.00506	0.609	0	0	0.574094	0.503944	1.05147	0.344409	1.1123	0.656119	2.8687	0.845526	0	0	1.00597	0.76184
6866.67	16.8417	0.83456	26.4354	0.909902	9.7556	0.96521	1.00506	0.650179	0	0	0	0	19.4897	0.867822	35.1485	0.915733	14.764	0.968101	0.352003	0.886325	0	0	0	0	16.0121	0.838758	33.3746	0.955453	19.7048	0.965468	5.37116	0.938684	0.352529	0.21361	0	0	0	0	1.05147	0.344409	1.49918	0.884329	2.8687	0.845526	0	0	1.00597	0.76184
6900	16.8417	0.83456	26.4354	0.909902	9.7556	0.96521	1.00506	0.650179	0	0	0	0	19.3245	0.860467	35.1485	0.915733	14.764	0.968101	0	0	0	0	0	0	17.9535	0.940452	33.7651	0.966633	18.8494	0.923557	5.37116	0.938684	1.00506	0.609	0	0	0.571084	0.501301	1.05147	0.344409	1.1123	0.656119	2.8687	0.845526	0	0	0	0
6933.33	16.4462	0.814961	26.4354	0.909902	9.7556	0.96521	1.00506	0.650179	0	0	0	0	19.0369	0.847661	35.1485	0.915733	14.764	0.968101	0	0	0	0	0	0	15.8404	0.829764	33.2327	0.951392	18.8494	0.923557	5.37116	0.938684	0.352529	0.21361	0	0	0	0	0.982849	0.321931	1.1123	0.656119	2.8687	0.845526	0	0	1.32044	1
6966.67	18.6154	0.92245	26.4354	0.909902	9.7556	0.96521	0.725754	0.469496	0	0	0	0	19.9409	0.887915	35.5297	0.925666	14.764	0.968101	0	0	0	0	0	0	15.8404	0.829764	33.7651	0.966633	18.8494	0.923557	5.37116	0.938684	0	0	0	0	0.55139	0.484014	1.05147	0.344409	1.1123	0.656119	2.8687	0.845526	0	0	1.32044	1
7000	16.9972	0.842263	26.4354	0.909902	9.7556	0.96521	1.00506	0.650179	0	0	0	0	21.1119	0.940057	35.5297	0.925666	14.8991	0.976963	0	0	0	0	0	0	16.3238	0.855084	33.7651	0.966633	18.8494	0.923557	5.37116	0.938684	0.352529	0.21361	0	0	0.574094	0.503944	1.05147	0.344409	1.20975	0.713599	3.23096	0.9523	0	0	1.32044	1
7033.33	16.8417	0.83456	26.4354	0.909902	9.7556	0.96521	1.00506	0.650179	0	0	0.352003	0.266579	19.9409	0.887915	34.3551	0.895062	14.764	0.968101	0	0	0	0	0	0	16.4951	0.864058	33.7651	0.966633	19.7048	0.965468	5.37116	0.938684	1.32044	0.800104	0	0	0	0	1.58077	0.51778	1.1123	0.656119	2.8687	0.845526	0	0	1.00597	0.76184
7066.67	16.0469	0.795176	26.7908	0.922133	9.7556	0.96521	0.725754	0.469496	0	0	0.352003	0.266579	19.9409	0.887915	35.5297	0.925666	14.764	0.968101	0	0	0	0	0	0	16.3238	0.855084	34.1546	0.977784	20.0575	0.982753	5.37116	0.938684	0.352529	0.21361	0	0	0	0	1.05147	0.344409	1.1123	0.656119	2.8687	0.845526	0	0	1.32044	1
7100	16.8417	0.83456	26.7908	0.922133	9.7556	0.96521	1.00506	0.650179	0	0	0	0	20.9416	0.932472	35.1485	0.915733	14.764	0.968101	0	0	0	0	0	0	17.9535	0.940452	34.1546	0.977784	18.8494	0.923557	4.15206	0.725629	0.352529	0.21361	0	0	0.571084	0.501301	1.05147	0.344409	1.1123	0.656119	3.3928	1	0	0	1.32044	1
7133.33	16.9972	0.842263	26.7908	0.922133	9.7556	0.96521	1.00506	0.650179	0.352003	0.980216	0	0	19.9409	0.887915	35.5297	0.925666	14.764	0.968101	0	0	0	0	0	0	15.8404	0.829764	34.1546	0.977784	18.8494	0.923557	5.37116	0.938684	1.32044	0.800104	0	0	0.55139	0.484014	1.05147	0.344409	1.20975	0.713599	2.8687	0.845526	0	0	1.00597	0.76184
7166.67	15.653	0.775652	26.7908	0.922133	9.7556	0.96521	1.00506	0.650179	0	0	0.352003	0.266579	19.9409	0.887915	35.1485	0.915733	14.764	0.968101	0	0	0.360772	0.218552	0	0	15.8404	0.829764	33.7651	0.966633	20.0575	0.982753	5.37116	0.938684	0	0	0	0	0.55139	0.484014	1.58077	0.51778	1.1123	0.656119	2.8687	0.845526	0	0	1.00597	0.76184
7200	17.2362	0.854107	26.7908	0.922133	9.7556	0.96521	1.00506	0.650179	0	0	0	0	19.9409	0.887915	35.5297	0.925666	14.764	0.968101	0	0	0	0	0	0	17.4711	0.915184	34.1546	0.977784	20.0575	0.982753	5.37116	0.938684	0	0	0	0	0	0	1.05147	0.344409	1.49918	0.884329	3.03196	0.893646	0	0	0	0
7233.33	17.2362	0.854107	26.7908	0.922133	9.7556	0.96521	1.00506	0.650179	0	0	0.352003	0.266579	19.9409	0.887915	35.5297	0.925666	14.764	0.968101	0	0	0	0	0	0	16.4951	0.864058	34.1546	0.977784	20.0575	0.982753	4.15206	0.725629	0.352529	0.21361	0	0	0.55139	0.484014	1.05147	0.344409	1.49918	0.884329	2.8687	0.845526	0	0	1.32044	1
7266.67	19.0081	0.941912	26.7908	0.922133	9.7556	0.96521	0.725754	0.469496	0	0	0	0	19.9409	0.887915	35.5297	0.925666	14.764	0.968101	0	0	0	0	0	0	16.3238	0.855084	33.7651	0.966633	18.8494	0.923557	5.72202	1	0	0	0	0	0.55139	0.484014	1.84337	0.603793	1.1123	0.656119	2.8687	0.845526	0	0	0	0
7300	17.7837	0.881239	26.7908	0.922133	9.7556	0.96521	0.725754	0.469496	0	0	0	0	21.1119	0.940057	35.5297	0.925666	14.764	0.968101	0	0	0	0	0	0	17.9535	0.940452	34.1546	0.977784	20.0575	0.982753	5.37116	0.938684	1.00506	0.609	0	0	0	0	1.05147	0.344409	1.20975	0.713599	2.8687	0.845526	0	0	1.32044	1
7333.33	17.391	0.861776	26.6646	0.91779	9.7556	0.96521	0.725754	0.469496	0	0	0.352003	0.266579	20.3906	0.907941	35.5297	0.925666	14.764	0.968101	0	0	0	0	0	0	16.3238	0.855084	34.1546	0.977784	20.0575	0.982753	5.37116	0.938684	0	0	0	0	0.574094	0.503944	1.58077	0.51778	1.49918	0.884329	2.8687	0.845526	0	0	1.00597	0.76184
7366.67	16.0469	0.795176	26.7908	0.922133	9.7556	0.96521	0.725754	0.469496	0	0	0	0	20.3906	0.907941	35.5297	0.925666	14.4112	0.94497	0	0	0.352003	0.21324	0	0	16.3238	0.855084	34.1546	0.977784	20.0575	0.982753	4.15206	0.725629	1.00506	0.609	0	0	0.55139	0.484014	0.982849	0.321931	1.20975	0.713599	2.8687	0.845526	0	0	1.00597	0.76184
7400	17.391	0.861776	26.7908	0.922133	9.7556	0.96521	1.00506	0.650179	0	0	0	0	20.3906	0.907941	35.91	0.935573	14.4112	0.94497	0	0	0	0	0	0	18.1324	0.949825	34.1546	0.977784	20.0575	0.982753	5.37116	0.938684	1.00506	0.609	0	0	0	0	1.33892	0.438562	0.745703	0.43987	2.8687	0.845526	0	0	1.32044	1
7433.33	17.6296	0.873602	26.7908	0.922133	9.7556	0.96521	1.00506	0.650179	0	0	0	0	19.9409	0.887915	35.5297	0.925666	14.764	0.968101	0	0	0	0	0	0	17.9535	0.940452	34.1546	0.977784	19.7048	0.965468	5.37116	0.938684	1.00506	0.609	0.352003	0.997817	0.55139	0.484014	1.05147	0.344409	1.20975	0.713599	3.03196	0.893646	0	0	1.00597	0.76184
7466.67	17.6296	0.873602	27.1453	0.934337	9.7556	0.96521	0.725754	0.469496	0	0	0	0	20.3906	0.907941	36.2894	0.945457	14.4112	0.94497	0	0	0.360772	0.218552	0	0	17.9535	0.940452	33.7651	0.966633	20.0575	0.982753	5.37116	0.938684	1.32044	0.800104	0.352003	0.997817	0.63752	0.55962	1.05147	0.344409	1.1123	0.656119	2.8687	0.845526	0	0	1.32044	1
7500	17.6296	0.873602	27.1453	0.934337	9.7556	0.96521	1.00506	0.650179	0	0	0	0	20.3906	0.907941	35.5297	0.925666	14.764	0.968101	0	0	0	0	0	0	17.9535	0.940452	34.1546	0.977784	19.5699	0.958859	4.15206	0.725629	0.352529	0.21361	0	0	0	0	1.05147	0.344409	1.20975	0.713599	2.8687	0.845526	0	0	0.352003	0.266579
7533.33	17.6296	0.873602	26.7908	0.922133	9.7556	0.96521	0.725754	0.469496	0	0	0	0	20.3906	0.907941	35.91	0.935573	14.764	0.968101	0.352003	0.886325	0	0	0	0	17.9535	0.940452	34.1546	0.977784	20.0575	0.982753	5.72202	1	1.00506	0.609	0.352003	0.997817	0	0	1.05147	0.344409	1.49918	0.884329	1.73988	0.512815	0	0	1.32044	1
7566.67	17.6296	0.873602	27.1453	0.934337	10.1072	1	1.00506	0.650179	0	0	0	0	20.3906	0.907941	36.2894	0.945457	14.764	0.968101	0	0	0	0	0	0	16.8053	0.880309	34.1546	0.977784	20.0575	0.982753	4.15206	0.725629	0	0	0.352003	0.997817	0	0	1.33892	0.438562	1.20975	0.713599	2.8687	0.845526	0	0	0.352003	0.266579
7600	18.022	0.893047	25.9712	0.893925	9.7556	0.96521	1.00506	0.650179	0	0	0	0	20.3906	0.907941	35.91	0.935573	14.764	0.968101	0	0	0	0	0	0	18.4341	0.965625	34.1546	0.977784	20.0575	0.982753	5.37116	0.938684	1.00506	0.609	0	0	0	0	1.05147	0.344409	1.61522	0.952776	2.8687	0.845526	0	0	0	0
7633.33	17.6296	0.873602	26.7908	0.922133	9.7556	0.96521	0.725754	0.469496	0	0	0.352003	0.266579	20.3906	0.907941	35.91	0.935573	14.4112	0.94497	0	0	0.352003	0.21324	0	0	16.3238	0.855084	34.1546	0.977784	20.0575	0.982753	5.37116	0.938684	0.352529	0.21361	0	0	0	0	1.05147	0.344409	1.1123	0.656119	2.8687	0.845526	0	0	0.352003	0.266579
7666.67	18.022	0.893047	26.7908	0.922133	9.7556	0.96521	0.725754	0.469496	0	0	0	0	20.3906	0.907941	34.9807	0.911361	14.764	0.968101	0	0	0	0	0	0	17.6508	0.924596	34.1546	0.977784	18.8494	0.923557	5.72202	1	0.352529	0.21361	0	0	0	0	1.33892	0.438562	1.20975	0.713599	2.8687	0.845526	0	0	1.00597	0.76184
7700	17.6296	0.873602	27.4991	0.946514	9.7556	0.96521	1.00506	0.650179	0	0	0	0	22.0109	0.980085	35.91	0.935573	14.4112	0.94497	0	0	0	0	0	0	18.4341	0.965625	34.1546	0.977784	19.5699	0.958859	4.15206	0.725629	1.00506	0.609	0	0	0	0	0.843207	0.276191	1.1123	0.656119	3.03196	0.893646	0	0	0	0
7733.33	17.6296	0.873602	27.1453	0.934337	9.7556	0.96521	1.00506	0.650179	0	0	0	0	20.3906	0.907941	35.91	0.935573	14.764	0.968101	0	0	0	0	0	0	18.4341	0.965625	34.5431	0.988907	20.0575	0.982753	5.72202	1	0.352529	0.21361	0	0	0	0	1.05147	0.344409	1.1123	0.656119	2.8687	0.845526	0	0	1.00597	0.76184
7766.67	18.1755	0.900651	27.1453	0.934337	9.7556	0.96521	0.725754	0.469496	0	0	0.352003	0.266579	20.3906	0.907941	35.91	0.935573	14.764	0.968101	0	0	1.32044	0.799914	0	0	17.9535	0.940452	34.1546	0.977784	20.0575	0.982753	5.37116	0.938684	1.32044	0.800104	0	0	0	0	1.05147	0.344409	1.1123	0.656119	3.03196	0.893646	0	0	1.32044	1
7800	18.022	0.893047	27.4991	0.946514	9.7556	0.96521	1.00506	0.650179	0	0	0.352003	0.266579	20.8389	0.9279	35.91	0.935573	14.764	0.968101	0	0	0	0	0	0	18.4341	0.965625	34.1546	0.977784	18.8494	0.923557	3.80094	0.664265	1.32044	0.800104	0.352773	1	0	0	1.05147	0.344409	1.1123	0.656119	3.23096	0.9523	0	0	1.00597	0.76184
7833.33	17.7837	0.881239	27.1453	0.934337	9.7556	0.96521	1.54582	1	0	0	0	0	20.8389	0.9279	36.2894	0.945457	14.764	0.968101	0	0	0	0	0	0	18.6122	0.974959	34.1546	0.977784	20.0575	0.982753	5.37116	0.938684	0.352529	0.21361	0	0	0.63752	0.55962	1.58077	0.51778	1.1123	0.656119	2.8687	0.845526	0	0	0.352003	0.266579
7866.67	18.1755	0.900651	27.4991	0.946514	9.7556	0.96521	1.00506	0.650179	0	0	0.352003	0.266579	20.3906	0.907941	36.2894	0.945457	14.764	0.968101	0	0	0	0	0	0	18.4341	0.965625	33.7651	0.966633	20.0575	0.982753	4.15206	0.725629	0	0	0	0	0	0	1.05147	0.344409	1.49918	0.884329	2.8687	0.845526	0	0	1.00597	0.76184
7900	19.2429	0.953545	27.4991	0.946514	9.7556	0.96521	1.00506	0.650179	0	0	0	0	21.5621	0.960105	34.9807	0.911361	14.764	0.968101	0	0	0	0	0	0	18.4341	0.965625	34.5431	0.988907	20.0575	0.982753	5.37116	0.938684	0.352529	0.21361	0	0	0	0	1.58077	0.51778	1.1123	0.656119	3.03196	0.893646	0	0	0	0
7933.33	18.1755	0.900651	27.1453	0.934337	9.7556	0.96521	1.00506	0.650179	0	0	0.352003	0.266579	20.3906	0.907941	36.2894	0.945457	14.4112	0.94497	0	0	0	0	0	0	18.1324	0.949825	34.5431	0.988907	20.0575	0.982753	5.37116	0.938684	0	0	0.352003	0.997817	0.574094	0.503944	1.05147	0.344409	1.49918	0.884329	2.8687	0.845526	0	0	0.352003	0.266579
7966.67	18.022	0.893047	27.4991	0.946514	9.7556	0.96521	1.00506	0.650179	0	0	0	0	20.8389	0.9279	36.6678	0.955316	14.764	0.968101	0	0	0	0	0	0	18.4341	0.965625	34.4029	0.984891	20.0575	0.982753	5.72202	1	0	0	0	0	0.574094	0.503944	1.05147	0.344409	1.20975	0.713599	2.8687	0.845526	0	0	1.32044	1
8000	18.022	0.893047	27.4991	0.946514	9.7556	0.96521	0.725754	0.469496	0	0	0	0	20.8389	0.9279	36.2894	0.945457	14.764	0.968101	0.352003	0.886325	0	0	0	0	18.9128	0.990704	34.1546	0.977784	18.8494	0.923557	5.37116	0.938684	1.32044	0.800104	0	0	0	0	1.05147	0.344409	1.1123	0.656119	3.23096	0.9523	0	0	0	0
8033.33	18.1755	0.900651	27.4991	0.946514	9.7556	0.96521	0.725754	0.469496	0	0	0.352003	0.266579	20.3906	0.907941	36.6678	0.955316	15.1159	0.99118	0	0	0	0	0	0	16.8053	0.880309	34.1546	0.977784	20.0575	0.982753	4.15206	0.725629	1.00506	0.609	0	0	0.574094	0.503944	1.05147	0.344409	1.61522	0.952776	2.8687	0.845526	0	0	1.00597	0.76184
8066.67	18.1755	0.900651	27.4991	0.946514	9.7556	0.96521	1.00506	0.650179	0	0	0	0	20.8389	0.9279	36.2894	0.945457	14.4112	0.94497	0	0	0	0	0	0	18.4341	0.965625	34.1546	0.977784	20.0575	0.982753	5.25203	0.917863	1.00506	0.609	0.352003	0.997817	0.574094	0.503944	0.982849	0.321931	1.1123	0.656119	2.8687	0.845526	0	0	1.00597	0.76184
8100	18.4134	0.912441	27.4991	0.946514	9.7556	0.96521	1.00506	0.650179	0	0	0	0	20.6752	0.920611	36.6678	0.955316	14.4112	0.94497	0	0	1.00597	0.609406	0	0	18.4341	0.965625	34.9306	1	20.0575	0.982753	5.25203	0.917863	1.00506	0.609	0	0	0	0	0.843207	0.276191	1.61522	0.952776	2.8687	0.845526	0	0	1.00597	0.76184
8133.33	18.1755	0.900651	28.6996	0.987835	10.1072	1	1.00506	0.650179	0	0	0	0	22.0109	0.980085	36.6678	0.955316	14.764	0.968101	0	0	0	0	0	0	18.4341	0.965625	34.1546	0.977784	20.0575	0.982753	5.37116	0.938684	0.352529	0.21361	0	0	0.63752	0.55962	1.05147	0.344409	1.1123	0.656119	2.8687	0.845526	0	0	0.352003	0.266579
8166.67	18.5662	0.920012	27.4991	0.946514	9.7556	0.96521	0.725754	0.469496	0	0	0.352003	0.266579	20.3906	0.907941	36.2894	0.945457	15.1159	0.99118	0	0	0	0	0	0	18.4341	0.965625	34.5431	0.988907	20.0575	0.982753	4.15206	0.725629	1.32044	0.800104	0	0	0	0	1.05147	0.344409	1.20975	0.713599	2.8687	0.845526	0	0	0.726971	0.55055
8200	18.8038	0.931785	27.4991	0.946514	9.7556	0.96521	1.00506	0.650179	0	0	0	0	20.8389	0.9279	37.8683	0.986592	14.764	0.968101	0	0	0	0	0	0	18.4341	0.965625	34.5431	0.988907	18.8494	0.923557	5.37116	0.938684	0.352529	0.21361	0	0	0	0	1.05147	0.344409	1.20975	0.713599	2.8687	0.845526	0	0	0.352003	0.266579
8233.33	18.1755	0.900651	27.1453	0.934337	9.7556	0.96521	0.725754	0.469496	0	0	0	0	20.8389	0.9279	36.2894	0.945457	13.5625	0.889318	0.397149	1	0.352003	0.21324	0.359108	1	18.4341	0.965625	34.5431	0.988907	20.0575	0.982753	5.37116	0.938684	1.32044	0.800104	0.352003	0.997817	0.63752	0.55962	3.05298	1	1.20975	0.713599	2.8687	0.845526	0	0	0	0
8266.67	18.5662	0.920012	28.6996	0.987835	9.7556	0.96521	1.00506	0.650179	0	0	0	0	22.4581	1	36.6678	0.955316	14.764	0.968101	0	0	0.352773	0.213707	0	0	18.4341	0.965625	34.9306	1	20.0575	0.982753	5.37116	0.938684	0.352529	0.21361	0.352003	0.997817	0	0	1.05147	0.344409	1.20975	0.713599	3.23096	0.9523	0	0	0	0
8300	18.8038	0.931785	28.6996	0.987835	9.7556	0.96521	1.00506	0.650179	0	0	0	0	20.8389	0.9279	37.8683	0.986592	15.1159	0.99118	0	0	0.352003	0.21324	0	0	18.4341	0.965625	34.9306	1	18.8494	0.923557	5.37116	0.938684	0.352529	0.21361	0	0	0	0	1.58077	0.51778	0.745703	0.43987	2.8687	0.845526	0	0	0	0
8333.33	18.8038	0.931785	27.4991	0.946514	10.1072	1	1.00506	0.650179	0	0	0	0	20.8389	0.9279	36.534	0.951831	14.764	0.968101	0	0	0	0	0	0	17.9535	0.940452	34.5431	0.988907	20.0575	0.982753	5.37116	0.938684	1.32044	0.800104	0	0	0	0	1.58077	0.51778	1.20975	0.713599	2.8687	0.845526	0	0	0	0
8366.67	18.1755	0.900651	27.4991	0.946514	9.7556	0.96521	1.00506	0.650179	0	0	0	0	22.4581	1	36.6678	0.955316	15.1159	0.99118	0	0	0	0	0	0	18.4341	0.965625	34.9306	1	20.0575	0.982753	5.25203	0.917863	0.352529	0.21361	0.352003	0.997817	0.63752	0.55962	1.05147	0.344409	1.1123	0.656119	2.8687	0.845526	0	0	0.352003	0.266579
8400	18.8038	0.931785	28.6996	0.987835	9.7556	0.96521	1.00506	0.650179	0	0	0	0	21.2856	0.947792	38.2462	0.99644	14.4112	0.94497	0	0	0.352003	0.21324	0	0	18.4341	0.965625	34.9306	1	18.8494	0.923557	5.37116	0.938684	0	0	0.352773	1	0	0	0.52456	0.171819	1.49918	0.884329	3.23096	0.9523	0	0	0.352003	0.266579
8433.33	20.1804	1	28.6996	0.987835	10.1072	1	0.725754	0.469496	0	0	0.352003	0.266579	21.2856	0.947792	36.6678	0.955316	14.8991	0.976963	0	0	0	0	0	0	18.4341	0.965625	34.9306	1	20.0575	0.982753	5.37116	0.938684	0.352529	0.21361	0	0	0.574094	0.503944	1.58077	0.51778	1.20975	0.713599	3.23096	0.9523	0	0	1.00597	0.76184
8466.67	18.5662	0.920012	27.4991	0.946514	9.7556	0.96521	0.725754	0.469496	0	0	0.352003	0.266579	20.8389	0.9279	36.6678	0.955316	14.764	0.968101	0	0	0.360772	0.218552	0	0	19.0903	1	34.9306	1	19.7048	0.965468	4.15206	0.725629	0.352529	0.21361	0.352003	0.997817	0.55139	0.484014	1.05147	0.344409	1.20975	0.713599	2.8687	0.845526	0	0	1.00597	0.76184
8500	20.025	0.992299	28.6996	0.987835	9.7556	0.96521	1.00506	0.650179	0	0	0	0	20.8389	0.9279	36.534	0.951831	14.764	0.968101	0	0	0	0	0	0	18.9128	0.990704	34.5431	0.988907	18.497	0.906292	5.37116	0.938684	0	0	0.352773	1	0	0	0.52456	0.171819	1.1123	0.656119	2.8687	0.845526	0	0	0	0
8533.33	18.5662	0.920012	28.6996	0.987835	10.1072	1	0.725754	0.469496	0	0	0	0	21.1225	0.940526	38.3829	1	14.764	0.968101	0.352003	0.886325	0	0	0	0	17.2851	0.905439	34.5431	0.988907	20.0575	0.982753	5.37116	0.938684	0	0	0	0	0.574094	0.503944	1.05147	0.344409	1.1123	0.656119	2.8687	0.845526	0	0	0	0
8566.67	18.5662	0.920012	27.8521	0.958664	9.7556	0.96521	0.725754	0.469496	0	0	0.352003	0.266579	21.2856	0.947792	38.2462	0.99644	14.764	0.968101	0	0	0	0	0	0	17.4556	0.914369	34.9306	1	20.0575	0.982753	5.72202	1	0.352529	0.21361	0	0	0.55139	0.484014	0.52456	0.171819	1.61522	0.952776	2.8687	0.845526	0	0	1.00597	0.76184
8600	18.4134	0.912441	27.4991	0.946514	9.7556	0.96521	1.00506	0.650179	0	0	0	0	20.8389	0.9279	36.912	0.961678	14.764	0.968101	0	0	0	0	0	0	18.4341	0.965625	34.9306	1	18.8494	0.923557	5.72202	1	0.352529	0.21361	0	0	0.55139	0.484014	1.33892	0.438562	1.1123	0.656119	3.23096	0.9523	0	0	0	0
8633.33	18.5662	0.920012	28.6996	0.987835	9.7556	0.96521	1.00506	0.650179	0	0	0	0	22.4581	1	37.0453	0.965151	14.4112	0.94497	0	0	0	0	0	0	17.2851	0.905439	34.1546	0.977784	20.0575	0.982753	5.37116	0.938684	0.352529	0.21361	0	0	0.55139	0.484014	1.05147	0.344409	1.20975	0.713599	3.23096	0.9523	1.32044	1	0	0
8666.67	18.9559	0.939324	29.053	1	9.7556	0.96521	0.725754	0.469496	0	0	0.352003	0.266579	20.8389	0.9279	36.6678	0.955316	14.764	0.968101	0	0	0	0	0	0	18.4341	0.965625	34.5431	0.988907	19.7048	0.965468	5.37116	0.938684	1.00506	0.609	0	0	0	0	1.05147	0.344409	1.20975	0.713599	2.8687	0.845526	0	0	0.352003	0.266579
8700	20.1804	1	29.053	1	9.7556	0.96521	1.00506	0.650179	0	0	0	0	21.7309	0.967619	38.2462	0.99644	14.764	0.968101	0	0	0	0	0	0	18.9128	0.990704	34.9306	1	20.0575	0.982753	5.37116	0.938684	0.352529	0.21361	0	0	0	0	0.843207	0.276191	1.1123	0.656119	3.23096	0.9523	0	0	0.360772	0.27322
	20.1804		29.053		10.1072		1.54582		0.359108		1.32044		22.4581		38.3829		15.2504		0.397149		1.65073		0.359108		19.0903		34.9306		20.4095		5.72202		1.65034		0.352773		1.1392		3.05298		1.69528		3.3928		1.32044		1.32044

## Sheet: CV15
	0	0	1	1	2	2	3	3	4	4	5	5	6	6	7	7	8	8	9	9	10	10	11	11	12	12	13	13	14	14	15	15	16	16	17	17	18	18	19	19	20	20	21	21	22	22	23	23
Time	delta e	norm	delta e	norm	delta e	norm	delta e	norm	delta e	norm	delta e	norm	delta e	norm	delta e	norm	delta e	norm	delta e	norm	delta e	norm	delta e	norm	delta e	norm	delta e	norm	delta e	norm	delta e	norm	delta e	norm	delta e	norm	delta e	norm	delta e	norm	delta e	norm	delta e	norm	delta e	norm	delta e	norm
0	0	0	0	0	0	0	0	0	0	0	0	0	0	0	0	0	0	0	0	0	0	0	0	0	0	0	0	0	0	0	0	0	0	0	0	0	0	0	0	0	0	0	0	0	0	0	0	0
33.3333	1.23509	0.28125	0	0	1.94512	0.048541	1.7869	0.025311	1.31391	0.0151022	3.04719	0.0374682	1.18802	0.184336	0	0	0.474249	0.0112798	0.42974	0.00593856	0	0	1.90379	0.0237941	0.483936	0.0904492	0	0	0.432233	0.01026	0.436741	0.00608616	0.33478	0.00403971	1.14922	0.0153135	0	0	0.646119	0.283424	0.481562	0.12909	0.654114	0.0579018	0.366264	0.0365956	0.22912	0.0971333
66.6667	0.557677	0.126992	0.413971	0.0245229	1.54356	0.03852	4.11851	0.0583377	2.45688	0.0282396	4.62369	0.0568529	0.847448	0.131493	0	0	0.419385	0.0099749	2.44168	0.0337415	1.09111	0.0123785	4.13078	0.0516278	0	0	0	0	0	0	0.619917	0.0086388	0.372786	0.00449831	1.79557	0.0239262	0.559434	0.213653	0.411886	0.180676	0.481562	0.12909	0	0	0	0	0	0
100	0.557677	0.126992	0.413971	0.0245229	1.17845	0.0294085	4.32498	0.0612623	2.12011	0.0243687	7.52749	0.0925582	0.847448	0.131493	0.492036	0.0290139	0.472239	0.011232	1.62988	0.0225232	0.696223	0.00789859	5.67812	0.0709669	0.903808	0.168925	0	0	0	0	1.4764	0.0205743	0.726427	0.00876562	3.14479	0.0419048	1.09548	0.418375	0.646119	0.283424	0	0	0	0	0.365293	0.0364985	0.22912	0.0971333
133.333	1.08299	0.246613	0.413971	0.0245229	0	0	4.32498	0.0612623	2.47039	0.0283949	9.55048	0.117433	0.847448	0.131493	0.492036	0.0290139	1.4137	0.0336243	2.46215	0.0340244	0.971715	0.011024	7.11766	0.0889587	0	0	0.977814	0.0710636	0	0	1.738	0.0242197	0.60881	0.00734636	3.86971	0.0515644	1.09548	0.418375	0.646119	0.283424	0.420388	0.112691	0.654114	0.0579018	0	0	0.22912	0.0971333
166.667	1.57234	0.358047	0.413971	0.0245229	0.497462	0.0124143	3.29802	0.0467157	2.59607	0.0298395	11.874	0.146003	0.847448	0.131493	0.492036	0.0290139	1.86096	0.0442621	2.04512	0.0282614	1.64925	0.0187106	8.88785	0.111083	0.525447	0.0982077	0.977814	0.0710636	0	0	1.89693	0.0264345	0.557128	0.00672273	3.86971	0.0515644	0.751738	0.287095	0.959954	0.42109	0.420388	0.112691	0.480511	0.0425345	0.729621	0.0729006	0.458651	0.194441
200	1.08299	0.246613	0	0	0.890697	0.0222276	3.29802	0.0467157	2.19018	0.0251742	14.3494	0.176441	1.34253	0.208311	0.577086	0.0340291	1.86096	0.0442621	3.27416	0.0452456	1.99724	0.0226585	10.1757	0.127179	0.648972	0.121295	1.50151	0.109123	0.432233	0.01026	2.59818	0.0362067	1.48512	0.0179205	4.60234	0.0613269	0.751738	0.287095	1.28762	0.564822	0.420388	0.112691	0.480511	0.0425345	0.729621	0.0729006	0	0
233.333	1.7151	0.390555	1.24219	0.0735849	0.890697	0.0222276	3.67775	0.0520945	1.96721	0.0226112	16.6504	0.204734	2.68985	0.417365	0.639814	0.0377279	1.4137	0.0336243	3.5506	0.0490657	2.44626	0.0277526	12.1225	0.151511	0.648972	0.121295	0.977814	0.0710636	0	0	3.02612	0.0421702	0.723583	0.0087313	6.09499	0.0812167	0.679713	0.259588	0.959954	0.42109	0.420388	0.112691	0.758705	0.0671601	0.555818	0.055535	0.22912	0.0971333
266.667	1.08299	0.246613	1.70841	0.101203	0.890697	0.0222276	4.0572	0.0574693	2.50303	0.0287701	19.0747	0.234543	2.68985	0.417365	0.639814	0.0377279	1.86096	0.0442621	3.69146	0.0510122	1.92659	0.021857	13.9696	0.174596	0.586825	0.109679	0.977814	0.0710636	0	0	2.52838	0.035234	1.85391	0.0223707	6.09499	0.0812167	1.09548	0.418375	1.28762	0.564822	0.384802	0.103152	0.480511	0.0425345	0.729621	0.0729006	0	0
300	1.23509	0.28125	1.70841	0.101203	2.58916	0.0646134	4.81451	0.0681964	2.54594	0.0292632	21.8866	0.269118	2.48739	0.385951	0.639814	0.0377279	2.7732	0.0659594	2.87961	0.0397933	1.75413	0.0199004	15.9934	0.19989	1.13539	0.212208	0.977814	0.0710636	0.485628	0.0115274	4.01419	0.0559394	2.22172	0.026809	7.85101	0.104616	1.09548	0.418375	1.28762	0.564822	0.728733	0.195348	0.480511	0.0425345	1.09299	0.109207	0	0
333.333	1.57234	0.358047	1.70841	0.101203	2.58916	0.0646134	5.32171	0.0753808	3.51373	0.0403871	24.7903	0.304821	3.31061	0.513684	1.31144	0.0773316	3.72527	0.088604	3.39859	0.046965	1.97696	0.0224285	17.7929	0.222382	1.13539	0.212208	0.977814	0.0710636	0.54255	0.0128786	4.01419	0.0559394	2.22172	0.026809	8.03049	0.107008	1.09548	0.418375	1.28762	0.564822	0.748092	0.200537	0.383638	0.0339594	0.729621	0.0729006	0.160668	0.0681137
366.667	2.06548	0.470342	0.945988	0.0560386	3.02286	0.0754363	4.61149	0.0653207	4.04787	0.0465266	27.3391	0.336163	2.79967	0.434406	0.639814	0.0377279	4.17508	0.0993027	3.39859	0.046965	1.97935	0.0224556	19.3871	0.242306	1.13539	0.212208	1.50151	0.109123	0.932978	0.0221462	3.36596	0.0469061	1.32723	0.0160153	8.43488	0.112396	0.751738	0.287095	1.53743	0.674405	0.420388	0.112691	0.758705	0.0671601	1.09299	0.109207	0	0
400	2.06548	0.470342	2.18212	0.129265	4.73479	0.118158	4.98866	0.0706631	5.51724	0.0634156	29.0923	0.35772	3.31061	0.513684	1.31144	0.0773316	5.36358	0.12757	4.23458	0.0585176	2.14565	0.0243423	20.7863	0.259793	1.13539	0.212208	0.977814	0.0710636	1.7695	0.0420028	4.85632	0.0676749	1.66794	0.0201266	9.12202	0.121552	1.09548	0.418375	1.28762	0.564822	0.930716	0.249492	0.383638	0.0339594	1.09299	0.109207	0	0
433.333	1.57234	0.358047	3.41529	0.202315	5.16228	0.128826	5.73983	0.0813033	6.69036	0.0768996	32.677	0.401797	2.79967	0.434406	1.87034	0.110288	5.59328	0.133034	4.54401	0.0627935	2.67523	0.0303503	24.0359	0.300408	1.13539	0.212208	0.977814	0.0710636	1.93433	0.0459153	3.36596	0.0469061	1.71795	0.0207301	11.0051	0.146644	0.751738	0.287095	1.28762	0.564822	0.748092	0.200537	0.769079	0.0680783	1.09299	0.109207	0.309322	0.131134
466.667	2.20264	0.501576	3.41529	0.202315	5.16228	0.128826	6.2204	0.0881105	10.1024	0.116118	33.9875	0.417911	3.31061	0.513684	1.72086	0.101474	6.24122	0.148445	5.06531	0.0699974	3.00566	0.0340989	25.2014	0.314974	1.13539	0.212208	0.977814	0.0710636	1.93433	0.0459153	4.85632	0.0676749	2.01677	0.0243359	11.3864	0.151725	1.09548	0.418375	1.28762	0.564822	0	0	0.769079	0.0680783	1.09299	0.109207	0.160668	0.0681137
500	1.7151	0.390555	3.41529	0.202315	5.5894	0.139485	6.04259	0.0855918	12.4053	0.142588	37.1779	0.457141	3.31061	0.513684	2.43315	0.143476	6.24122	0.148445	5.47873	0.0757104	3.24004	0.036758	27.0919	0.338602	1.13539	0.212208	1.50151	0.109123	1.7695	0.0420028	4.85632	0.0676749	1.43573	0.0173246	13.239	0.176412	1.09548	0.418375	1.28762	0.564822	0.728733	0.195348	2.01699	0.178543	0.709469	0.0708871	0.309322	0.131134
533.333	2.06548	0.470342	3.41529	0.202315	7.29871	0.182142	6.04259	0.0855918	15.11	0.173676	39.2396	0.482491	3.53553	0.548584	1.87034	0.110288	6.48573	0.15426	5.89087	0.0814057	4.06194	0.0460824	28.5538	0.356874	1.13539	0.212208	0.771834	0.0560937	1.93433	0.0459153	4.20185	0.0585545	2.43252	0.0293527	13.0568	0.173984	1.09548	0.418375	1.28762	0.564822	0.728733	0.195348	2.01699	0.178543	0.415867	0.0415516	0.309322	0.131134
566.667	2.06548	0.470342	3.88343	0.230047	7.29871	0.182142	5.91197	0.0837416	18.013	0.207043	41.5212	0.510546	3.31061	0.513684	2.43315	0.143476	7.12403	0.169442	6.30173	0.0870835	5.61124	0.063659	29.2743	0.36588	0.940703	0.17582	0.771834	0.0560937	2.40145	0.0570035	5.27572	0.0735194	1.66515	0.0200929	13.8837	0.185003	1.09548	0.418375	1.28762	0.564822	0.384802	0.103152	2.37814	0.210511	1.298	0.12969	0.160668	0.0681137
600	2.06548	0.470342	3.88343	0.230047	8.3069	0.207301	5.47351	0.077531	20.5362	0.236045	43.2089	0.531298	3.31061	0.513684	2.43315	0.143476	7.12403	0.169442	6.30173	0.0870835	6.34512	0.0719848	31.2422	0.390475	0.940703	0.17582	0.977814	0.0710636	2.40145	0.0570035	5.27572	0.0735194	2.30699	0.0278378	15.3414	0.204426	1.09548	0.418375	1.28762	0.564822	0.748092	0.200537	2.37814	0.210511	1.298	0.12969	0.309322	0.131134
633.333	2.06548	0.470342	4.35245	0.257831	8.56194	0.213666	5.49497	0.0778349	23.9955	0.275806	45.5029	0.559505	3.31061	0.513684	2.43315	0.143476	8.54517	0.203243	7.11971	0.0983871	8.252	0.0936183	33.0077	0.41254	0.940703	0.17582	0.977814	0.0710636	2.24334	0.0532503	5.69394	0.0793475	2.30699	0.0278378	15.3414	0.204426	1.09548	0.418375	1.28762	0.564822	0.748092	0.200537	1.31253	0.116184	1.298	0.12969	0.160668	0.0681137
666.667	2.55877	0.582674	4.35245	0.257831	8.9813	0.224131	5.16953	0.0732251	26.5696	0.305394	47.2144	0.58055	3.8291	0.594135	4.44378	0.262037	8.54517	0.203243	7.52683	0.104013	9.75025	0.110616	35.5832	0.44473	0.940703	0.17582	0.771834	0.0560937	2.87148	0.0681606	5.69394	0.0793475	2.30699	0.0278378	16.9555	0.225935	1.09548	0.418375	0.646119	0.283424	0.384802	0.103152	1.31253	0.116184	0.955599	0.0954794	0.521091	0.220912
700	3.26177	0.742757	6.04836	0.358294	9.55751	0.238511	4.79192	0.0678764	28.9869	0.333178	49.3072	0.606282	3.8291	0.594135	4.44378	0.262037	9.42207	0.2241	7.93273	0.109622	11.6738	0.132438	36.996	0.462387	1.34911	0.252152	0.977814	0.0710636	3.87273	0.0919274	5.03421	0.0701539	2.30699	0.0278378	17.5767	0.234213	1.09548	0.418375	1.28762	0.564822	0.384802	0.103152	2.76002	0.244315	0.639031	0.0638492	0.521091	0.220912
733.333	3.26177	0.742757	6.23477	0.369336	11.2553	0.280879	4.7544	0.067345	31.7591	0.365042	51.2065	0.629636	3.65966	0.567844	4.44378	0.262037	9.86015	0.23452	8.4622	0.116939	13.3957	0.151974	37.7244	0.471491	1.74721	0.32656	1.50151	0.109123	4.33467	0.102893	4.61853	0.0643611	2.13687	0.0257851	18.3699	0.244782	1.0885	0.415706	1.28762	0.564822	0.384802	0.103152	1.68695	0.149328	0.639031	0.0638492	0.309322	0.131134
766.667	2.55877	0.582674	6.04836	0.358294	10.3871	0.259213	4.86145	0.0688613	34.374	0.395098	53.2164	0.65435	4.18642	0.649577	4.44378	0.262037	11.4801	0.27305	8.7409	0.12079	15.9575	0.181037	39.9574	0.499399	0.940703	0.17582	1.87723	0.136429	4.33467	0.102893	5.03421	0.0701539	2.33712	0.0282015	18.8739	0.251498	1.09548	0.418375	0.646119	0.283424	0.748092	0.200537	2.37814	0.210511	0.632213	0.063168	0.521091	0.220912
800	3.74946	0.853812	6.97466	0.413166	11.7819	0.294022	5.30004	0.0750738	36.4411	0.418858	54.7744	0.673507	4.66698	0.724142	4.99819	0.294728	11.2834	0.268371	10.7892	0.149095	17.8122	0.202077	41.293	0.516093	1.74721	0.32656	1.31429	0.0955173	4.7979	0.113888	5.44884	0.0759318	2.63012	0.0317371	20.1533	0.268546	1.09548	0.418375	2.27969	1	0.384802	0.103152	3.03203	0.268393	0.639031	0.0638492	0.521091	0.220912
833.333	3.74946	0.853812	6.97466	0.413166	11.3401	0.282995	6.62029	0.0937748	38.743	0.445315	56.8303	0.698787	3.65966	0.567844	4.99819	0.294728	11.718	0.278707	9.94421	0.137419	19.4508	0.220668	43.1471	0.539266	1.13539	0.212208	2.05345	0.149236	4.7979	0.113888	5.34455	0.0744785	2.33712	0.0282015	21.0301	0.28023	1.09548	0.418375	0.646119	0.283424	0.384802	0.103152	3.41204	0.302032	0.581852	0.0581362	0.521091	0.220912
866.667	3.74946	0.853812	7.15175	0.423656	11.7488	0.293194	7.53442	0.106723	41.5182	0.477213	57.9218	0.712208	4.47388	0.69418	5.55096	0.327324	12.3425	0.293562	10.4642	0.144604	21.6003	0.245053	44.587	0.557261	1.13539	0.212208	1.31429	0.0955173	4.7979	0.113888	6.94136	0.0967308	2.63012	0.0317371	21.798	0.290462	1.09548	0.418375	1.28762	0.564822	0.384802	0.103152	3.15575	0.279345	0.581852	0.0581362	0.521091	0.220912
900	3.74946	0.853812	7.15175	0.423656	11.7341	0.292828	8.54693	0.121065	44.3829	0.510141	59.6555	0.733525	5.18172	0.804011	5.55096	0.327324	13.2029	0.314025	10.8611	0.15009	24.321	0.27592	45.661	0.570685	1.13539	0.212208	2.05345	0.149236	5.26154	0.124894	6.94136	0.0967308	2.30353	0.0277962	22.3843	0.298274	0.751738	0.287095	2.27969	1	0.384802	0.103152	4.49262	0.397683	0.581852	0.0581362	0.309322	0.131134
933.333	4.23658	0.964737	8.06719	0.477885	12.2868	0.306622	10.607	0.150245	46.7514	0.537365	60.8326	0.747999	5.51709	0.856048	7.0183	0.413848	13.4494	0.319887	12.3776	0.171046	26.0503	0.295538	47.0196	0.587665	1.52176	0.284422	2.05345	0.149236	5.26154	0.124894	6.40064	0.0891955	2.51163	0.0303073	23.7201	0.316074	1.09548	0.418375	0.646119	0.283424	0.384802	0.103152	3.41204	0.302032	0.847195	0.0846482	0.436972	0.18525
966.667	3.74946	0.853812	7.89738	0.467826	11.8762	0.296374	12.4512	0.176369	48.7956	0.560861	62.6509	0.770357	4.99476	0.775002	7.0183	0.413848	12.4743	0.296697	11.6517	0.161014	28.3219	0.32131	48.815	0.610105	1.13539	0.212208	1.31429	0.0955173	5.26154	0.124894	6.68596	0.0931716	2.51163	0.0303073	24.0122	0.319967	0.751738	0.287095	1.28762	0.564822	0.384802	0.103152	3.41204	0.302032	0.847195	0.0846482	0.160668	0.0681137
1000	4.23658	0.964737	8.06719	0.477885	12.1415	0.302994	14.8781	0.210745	50.1411	0.576326	63.5304	0.781171	4.99476	0.775002	7.56307	0.445972	12.9068	0.306983	12.0453	0.166453	29.6061	0.335879	50.1273	0.626507	1.68082	0.31415	1.31429	0.0955173	5.72504	0.135896	6.68596	0.0931716	2.54312	0.0306872	24.1852	0.322271	1.09548	0.418375	0.646119	0.283424	0.384802	0.103152	3.15575	0.279345	1.17178	0.117079	0.309322	0.131134
1033.33	4.23658	0.964737	8.97917	0.531909	12.1597	0.303448	16.735	0.237047	52.193	0.599911	64.5289	0.793448	5.18172	0.804011	7.97203	0.470087	13.5121	0.321379	12.4378	0.171877	31.8763	0.361634	50.845	0.635477	1.13539	0.212208	2.23527	0.16245	6.7318	0.159793	7.22004	0.100614	2.54312	0.0306872	25.2114	0.335945	1.09548	0.418375	1.28762	0.564822	0.384802	0.103152	3.80456	0.336777	1.17178	0.117079	0.321794	0.136421
1066.67	4.39143	1	8.97917	0.531909	12.2883	0.306658	18.5741	0.263098	54.1027	0.621861	65.6459	0.807184	5.18172	0.804011	8.50603	0.501575	13.9403	0.331564	12.8292	0.177286	33.4021	0.378945	52.3027	0.653695	1.13539	0.212208	2.23527	0.16245	7.19016	0.170674	8.31571	0.115883	2.65039	0.0319816	25.4933	0.339702	0.751738	0.287095	0.646119	0.283424	0.384802	0.103152	3.80456	0.336777	1.17178	0.117079	0.321794	0.136421
1100	4.39143	1	9.43349	0.558822	12.7104	0.317192	20.5966	0.291746	56.2314	0.646329	67.0084	0.823936	5.18172	0.804011	9.03902	0.533004	14.7936	0.351861	13.2195	0.18268	34.6109	0.392658	53.711	0.671296	1.68082	0.31415	2.78628	0.202495	7.19016	0.170674	7.5049	0.104584	2.65039	0.0319816	26.9573	0.35921	1.09548	0.418375	0.646119	0.283424	0.384802	0.103152	3.15575	0.279345	1.51881	0.151753	0.321794	0.136421
1133.33	3.90915	0.890176	8.68524	0.514497	11.2363	0.280404	22.9094	0.324506	57.9888	0.666529	67.6111	0.831347	5.18172	0.804011	8.64693	0.509884	15.2187	0.36197	12.6415	0.174693	37.732	0.428066	55.0991	0.688646	1.68082	0.31415	1.87723	0.136429	7.8391	0.186078	7.62807	0.1063	2.80254	0.0338175	27.7916	0.370328	1.09548	0.418375	0.646119	0.283424	0.705424	0.189099	4.88383	0.432313	1.87648	0.18749	0.321794	0.136421
1166.67	3.67047	0.835826	9.30422	0.551164	10.7408	0.26804	24.9762	0.353782	60.516	0.695577	69.2958	0.852063	5.69889	0.884257	9.90273	0.583935	14.6914	0.349428	13.0286	0.180042	39.5514	0.448707	56.6121	0.707555	1.13539	0.212208	1.87723	0.136429	7.8391	0.186078	8.03497	0.111971	3.00319	0.0362388	28.9467	0.385719	0.751738	0.287095	0.646119	0.283424	0.384802	0.103152	3.56127	0.315241	1.51881	0.151753	0.436972	0.18525
1200	3.67047	0.835826	8.72917	0.5171	9.93635	0.247965	27.8341	0.394263	62.1891	0.714807	69.4012	0.853358	5.69889	0.884257	9.90273	0.583935	14.6914	0.349428	12.4759	0.172403	41.8861	0.475194	57.561	0.719415	1.68082	0.31415	2.78628	0.202495	9.31994	0.221229	8.03497	0.111971	3.75675	0.0453317	29.6594	0.395216	0.751738	0.287095	0.646119	0.283424	0.450624	0.120796	3.9741	0.351784	1.87648	0.18749	0.620447	0.263033
1233.33	4.15765	0.946764	8.72917	0.5171	9.11601	0.227493	29.0497	0.411481	63.5811	0.730807	70.5868	0.867936	5.69889	0.884257	9.90273	0.583935	14.6075	0.347434	11.9515	0.165157	42.8921	0.486607	58.5011	0.731165	1.13539	0.212208	2.78628	0.202495	8.29258	0.196842	9.27803	0.129293	3.75675	0.0453317	30.4763	0.406101	0.751738	0.287095	0.646119	0.283424	0.705424	0.189099	3.9741	0.351784	2.39535	0.239333	0.620447	0.263033
1266.67	4.15765	0.946764	9.06782	0.53716	8.87223	0.221409	31.4214	0.445076	65.0942	0.748199	71.0315	0.873404	5.69889	0.884257	9.52021	0.561379	13.6973	0.325785	11.2337	0.155239	44.8815	0.509177	59.4171	0.742613	1.68082	0.31415	3.34356	0.242996	9.76973	0.231905	9.53664	0.132897	4.39065	0.052981	31.1802	0.415482	0.559434	0.213653	0.646119	0.283424	0.450624	0.120796	3.9741	0.351784	2.04106	0.203934	0.620447	0.263033
1300	4.0302	0.917741	9.51801	0.563829	8.43341	0.210458	33.4924	0.474411	66.8551	0.768438	72.1058	0.886615	5.69889	0.884257	11.4917	0.677631	14.6929	0.349465	9.80101	0.13544	46.3691	0.526054	60.6016	0.757417	2.40444	0.449398	3.34356	0.242996	9.76973	0.231905	9.94138	0.138537	5.20106	0.0627599	32.295	0.430336	1.09548	0.418375	0.646119	0.283424	0.450624	0.120796	3.9741	0.351784	2.39535	0.239333	0.93233	0.395252
1333.33	4.15765	0.946764	8.96368	0.530991	8.41126	0.209906	35.3302	0.500444	67.4727	0.775537	72.185	0.887588	5.51709	0.856048	10.5813	0.623946	14.2186	0.338183	8.66703	0.119769	48.3786	0.548852	61.1095	0.763765	1.68082	0.31415	3.34356	0.242996	10.2192	0.242573	9.94138	0.138537	5.20106	0.0627599	32.8137	0.437248	1.09548	0.418375	0.646119	0.283424	0.450624	0.120796	4.61601	0.408607	2.75598	0.275366	0.93233	0.395252
1366.67	3.96564	0.90304	9.1871	0.544226	8.21428	0.20499	37.3057	0.528427	68.7868	0.790642	72.4149	0.890415	6.21715	0.964672	10.5813	0.623946	13.7656	0.327408	7.77365	0.107424	48.842	0.554109	61.6133	0.770061	1.68082	0.31415	3.34356	0.242996	10.668	0.253228	9.65116	0.134493	4.62439	0.0558014	33.7338	0.449509	0.559434	0.213653	0	0	0.450624	0.120796	3.9741	0.351784	2.75598	0.275366	0.582011	0.246738
1400	3.4784	0.792088	8.65946	0.51297	8.22271	0.2052	39.0589	0.55326	69.8251	0.802576	73.3346	0.901724	5.39911	0.837742	11.2845	0.665415	13.3348	0.317162	7.22402	0.0998285	49.7511	0.564422	62.3745	0.779575	2.40444	0.449398	3.90295	0.28365	10.8636	0.257871	9.65116	0.134493	6.57546	0.0793445	34.6942	0.462306	0.751738	0.287095	0	0	0.854966	0.229186	5.46079	0.483385	2.75598	0.275366	0.729734	0.309364
1433.33	3.96564	0.90304	8.47074	0.50179	8.56268	0.213684	40.9453	0.57998	71.2202	0.818611	73.6764	0.905926	5.39911	0.837742	10.7512	0.633968	12.9272	0.307469	6.98533	0.09653	52.0427	0.59042	63.1302	0.78902	2.9763	0.556281	3.90295	0.28365	11.3085	0.268431	10.7475	0.149771	6.80061	0.0820613	35.371	0.471324	0.679713	0.259588	0.646119	0.283424	1.07258	0.28752	4.20656	0.372362	2.93653	0.293406	0.9334	0.395706
1466.67	3.96564	0.90304	9.02589	0.534677	8.86969	0.221346	42.0148	0.595129	72.3691	0.831817	74.3567	0.914291	5.92253	0.918958	10.4223	0.614573	12.5441	0.298355	8.03957	0.111099	53.395	0.605762	64.013	0.800054	2.9763	0.556281	3.90295	0.28365	11.5636	0.274487	11.1489	0.155364	7.29286	0.0880011	35.8721	0.478001	0.751738	0.287095	0	0	0.705424	0.189099	4.39265	0.388834	3.29338	0.329061	0.742339	0.314708
1500	3.33936	0.760427	8.30591	0.492026	9.74183	0.24311	44.2583	0.626909	73.4764	0.844544	74.7784	0.919477	5.92253	0.918958	10.5705	0.623314	11.8552	0.28197	8.73313	0.120683	54.994	0.623902	64.7562	0.809342	2.40444	0.449398	5.39462	0.392059	11.5636	0.274487	11.6862	0.162853	8.44436	0.101896	37.0359	0.493509	0.559434	0.213653	1.66665	0.731088	0.450624	0.120796	4.61601	0.408607	3.29338	0.329061	0.742339	0.314708
1533.33	3.96564	0.90304	8.25535	0.489031	10.5487	0.263245	46.1157	0.653218	74.208	0.852953	75.3689	0.926737	5.92253	0.918958	10.009	0.590199	11.1554	0.265326	10.5325	0.145548	55.9294	0.634514	65.7552	0.821828	2.40444	0.449398	5.39462	0.392059	11.5636	0.274487	11.6862	0.162853	9.39576	0.113376	37.6976	0.502326	0.559434	0.213653	0	0	0.773883	0.207451	5.68875	0.503564	3.65525	0.365218	0.742339	0.314708
1566.67	3.82029	0.869942	7.14488	0.423249	11.9595	0.298452	47.5266	0.673203	75.16	0.863896	75.9273	0.933603	5.92253	0.918958	10.6387	0.627334	9.74314	0.231737	12.4342	0.171828	58.1116	0.659272	66.3559	0.829336	2.9763	0.556281	4.46238	0.324308	12.1963	0.289506	11.6862	0.162853	9.1812	0.110787	37.7391	0.502879	0.559434	0.213653	0	0	1.07258	0.28752	4.81587	0.426298	3.48975	0.348681	0.742339	0.314708
1600	3.33936	0.760427	7.1044	0.420851	12.4949	0.311814	49.0725	0.6951	76.0143	0.873715	76.261	0.937706	6.44483	1	10.3645	0.611165	9.5779	0.227806	14.4056	0.19907	58.7435	0.66644	67.0818	0.838409	2.9763	0.556281	5.39462	0.392059	12.6391	0.300016	12.084	0.168395	10.1368	0.122318	38.227	0.509381	0.559434	0.213653	1.08442	0.475689	1.07258	0.28752	6.10018	0.539984	4.0211	0.401772	0.774638	0.328401
1633.33	3.82029	0.869942	6.74898	0.399797	13.7001	0.34189	50.287	0.712303	76.2383	0.87629	76.4846	0.940456	5.92253	0.918958	10.2213	0.602719	8.6892	0.206669	16.6158	0.229613	60.5209	0.686605	66.8275	0.835231	2.9763	0.556281	5.39462	0.392059	12.4556	0.295659	12.084	0.168395	10.8419	0.130826	39.0438	0.520265	0.827525	0.316039	0	0	0.686597	0.184052	5.45211	0.482617	3.86114	0.385789	0.774638	0.328401
1666.67	3.92377	0.893505	6.42616	0.380674	14.9899	0.374079	52.034	0.73705	77.0507	0.885627	76.8167	0.94454	5.66129	0.878423	9.49276	0.55976	8.61874	0.204993	19.2137	0.265513	62.1681	0.705292	68.0359	0.850333	2.9763	0.556281	5.39462	0.392059	13.081	0.310505	11.3762	0.158532	11.7908	0.142276	40.1677	0.535242	0.559434	0.213653	0	0	0.686597	0.184052	6.10018	0.539984	4.39021	0.438652	0.734514	0.31139
1700	3.32046	0.756122	6.14441	0.363983	16.1228	0.402349	52.2806	0.740543	77.8818	0.89518	77.2945	0.950414	5.66129	0.878423	9.30345	0.548597	8.17328	0.194398	21.1733	0.292594	62.5982	0.710172	68.2702	0.853262	3.54618	0.662792	5.94675	0.432186	13.522	0.320972	11.6458	0.162289	12.7376	0.153702	40.002	0.533033	0.559434	0.213653	0	0	0.686597	0.184052	5.26953	0.466455	4.0211	0.401772	0.774638	0.328401
1733.33	3.32046	0.756122	6.22843	0.36896	17.0999	0.426733	53.8533	0.762819	78.106	0.897758	77.3713	0.951359	5.66129	0.878423	9.21104	0.543148	7.88676	0.187583	23.7451	0.328133	64.3139	0.729636	68.5059	0.856207	3.54618	0.662792	5.94675	0.432186	12.5115	0.296987	12.7431	0.17758	13.9458	0.16828	40.4778	0.539373	0.942096	0.359794	0	0	0.686597	0.184052	5.6826	0.50302	3.43733	0.343444	0.734514	0.31139
1766.67	3.32046	0.756122	5.64031	0.334122	17.6965	0.441623	54.5127	0.772159	78.6787	0.90434	77.807	0.956716	5.66129	0.878423	8.59864	0.507037	8.31814	0.197844	25.6254	0.354116	64.8891	0.736161	69.3393	0.866623	3.54618	0.662792	6.49822	0.472264	12.9532	0.307471	12.0413	0.167801	14.4118	0.173904	40.9514	0.545684	0.559434	0.213653	0.646119	0.283424	0.873155	0.234062	6.51653	0.576838	4.56687	0.456303	0.891786	0.378064
1800	3.79482	0.864142	5.75276	0.340783	18.8852	0.471285	55.9155	0.79203	79.6274	0.915245	78.135	0.960749	4.91103	0.762011	8.5064	0.501597	8.84051	0.210268	27.5387	0.380557	66.0312	0.749118	70.1662	0.876959	3.54618	0.662792	5.7623	0.41878	13.3937	0.317927	12.1665	0.169545	15.5548	0.187696	42.3777	0.56469	0.827525	0.316039	0	0	0.906569	0.243019	5.45211	0.482617	4.39021	0.438652	0.877685	0.372086
1833.33	3.42948	0.780948	5.74087	0.340078	20.0942	0.501457	56.6764	0.802807	79.849	0.917791	77.8208	0.956886	4.91103	0.762011	8.02258	0.473068	9.31655	0.22159	28.5955	0.39516	67.125	0.761528	70.5171	0.881344	4.36299	0.815456	6.49822	0.472264	13.3937	0.317927	12.1665	0.169545	15.346	0.185177	42.6781	0.568693	0.827525	0.316039	0	0	0.686597	0.184052	6.75055	0.597554	4.93366	0.492951	0.734514	0.31139
1866.67	3.32046	0.756122	5.88129	0.348396	21.2385	0.530013	57.5562	0.815271	79.6967	0.916041	78.2527	0.962197	5.43679	0.843589	7.99887	0.47167	10.1931	0.242439	30.1888	0.417178	67.9434	0.770812	70.7478	0.884227	3.54618	0.662792	7.04845	0.512253	13.833	0.328355	12.56	0.175029	16.071	0.193925	43.76	0.58311	1.12273	0.428782	0	0	0.686597	0.184052	7.16576	0.634309	4.39021	0.438652	0.734514	0.31139
1900	3.42948	0.780948	5.90363	0.34972	21.8325	0.544836	58.4263	0.827595	80.1629	0.9214	78.2999	0.962777	5.43679	0.843589	7.3131	0.431232	10.9775	0.261095	32.735	0.452364	68.4874	0.776984	70.8633	0.885671	4.11347	0.768822	6.313	0.458803	13.833	0.328355	12.4357	0.173297	16.7213	0.201772	44.3769	0.59133	1.12273	0.428782	0	0	1.11249	0.298219	7.16576	0.634309	4.7621	0.475808	0.926078	0.392602
1933.33	3.32046	0.756122	6.0181	0.356501	23.0445	0.575082	59.2979	0.83994	81.1018	0.932191	78.7298	0.968063	4.91103	0.762011	7.25989	0.428094	11.7401	0.279232	34.5169	0.476988	69.5597	0.789149	71.2125	0.890036	3.54618	0.662792	7.59706	0.552123	12.6875	0.301165	11.7699	0.164019	17.6366	0.212817	44.5144	0.593162	0.827525	0.316039	0.855681	0.37535	1.11249	0.298219	7.16576	0.634309	3.8049	0.380169	0.807951	0.342523
1966.67	3.32046	0.756122	5.97707	0.35407	23.4123	0.584262	59.5339	0.843284	81.4429	0.936112	78.3748	0.963698	5.43679	0.843589	7.11106	0.419318	12.5244	0.297889	35.0336	0.484128	70.635	0.801348	71.5606	0.894386	3.54618	0.662792	7.792	0.566291	14.1624	0.336175	11.8852	0.165625	18.8222	0.227122	45.124	0.601285	0.559434	0.213653	0	0	0.87213	0.233787	7.16576	0.634309	3.8049	0.380169	0.867305	0.367686
2000	3.32819	0.757882	6.19036	0.366705	24.6422	0.614954	60.2665	0.853661	81.4117	0.935753	78.7018	0.967718	4.91103	0.762011	7.28959	0.429845	13.8923	0.330422	37.4477	0.517488	70.8831	0.804163	71.7941	0.897304	4.01649	0.750695	8.14377	0.591856	14.443	0.342836	12.2758	0.171068	19.4499	0.234697	45.7308	0.609371	1.12273	0.428782	1.08442	0.475689	0.87213	0.233787	7.16576	0.634309	4.7621	0.475808	0.868608	0.368238
2033.33	3.32819	0.757882	6.36159	0.376848	25.537	0.637285	60.9942	0.863968	81.8867	0.941212	78.9546	0.970827	4.73103	0.734081	6.95416	0.410066	15.2838	0.36352	39.1369	0.540832	71.9349	0.816096	72.7432	0.909167	4.22489	0.789646	8.33497	0.605751	13.0547	0.309881	10.861	0.151352	20.6263	0.248893	46.0233	0.613267	0.942096	0.359794	1.08442	0.475689	1.11249	0.298219	7.58543	0.671457	5.13639	0.513207	0.890912	0.377694
2066.67	3.25869	0.742055	6.58257	0.389939	26.1071	0.65151	61.2344	0.867371	82.3421	0.946448	78.8538	0.969588	5.43679	0.843589	7.43837	0.438619	16.1147	0.383282	40.5273	0.560046	72.591	0.823539	72.8298	0.910249	4.01649	0.750695	7.23422	0.525754	14.0747	0.334093	11.6374	0.162172	21.0364	0.253841	46.6236	0.621266	1.12273	0.428782	0.855681	0.37535	1.11249	0.298219	7.58543	0.671457	5.13639	0.513207	0.867305	0.367686
2100	2.86604	0.652643	6.49632	0.384829	26.7895	0.668541	61.9563	0.877596	82.6794	0.950324	78.7539	0.968359	5.33226	0.827369	7.30326	0.430651	16.9584	0.403349	42.1594	0.5826	73.3626	0.832293	73.0626	0.913158	4.01649	0.750695	7.78153	0.56553	13.9278	0.330606	12.0242	0.167562	21.9216	0.264523	47.5085	0.633058	1.12273	0.428782	1.08442	0.475689	1.11249	0.298219	7.58543	0.671457	4.17602	0.41725	0.807951	0.342523
2133.33	2.86604	0.652643	6.75218	0.399986	27.576	0.688168	62.4467	0.884543	82.8164	0.951898	78.6548	0.96714	4.73103	0.734081	7.48948	0.441633	18.2168	0.433279	43.6031	0.602551	73.6059	0.835053	72.9534	0.911793	3.45556	0.645855	7.78153	0.56553	13.437	0.318956	11.1445	0.155303	22.6006	0.272716	47.4839	0.632731	1.12273	0.428782	0.855681	0.37535	1.02323	0.274292	7.58543	0.671457	4.32886	0.432522	0.807951	0.342523
2166.67	2.80504	0.638752	7.42258	0.439699	28.1305	0.702005	62.9131	0.891149	82.9001	0.952861	78.982	0.971164	4.14649	0.643382	7.76616	0.457948	19.253	0.457924	44.9135	0.620659	75.0271	0.851176	73.5533	0.919291	4.01649	0.750695	7.78153	0.56553	13.5754	0.32224	10.5814	0.147456	24.5415	0.296136	48.3857	0.644748	1.12273	0.428782	0.855681	0.37535	1.02323	0.274292	7.16576	0.634309	5.13639	0.513207	0.807951	0.342523
2200	3.25869	0.742055	7.29361	0.43206	28.183	0.703316	63.1543	0.894565	82.7855	0.951544	78.9275	0.970493	4.73103	0.734081	8.11467	0.478498	19.9026	0.473374	45.4258	0.627738	75.2657	0.853883	73.7463	0.921703	3.45556	0.645855	7.78153	0.56553	13.5313	0.321193	9.32425	0.129937	24.0586	0.290309	48.6964	0.648887	0.942096	0.359794	0.855681	0.37535	1.02323	0.274292	7.58543	0.671457	5.51285	0.550821	0.807951	0.342523
2233.33	3.25869	0.742055	7.2347	0.42857	28.9618	0.722751	64.2276	0.909769	83.2357	0.956719	79.0806	0.972377	4.84037	0.751046	7.75781	0.457455	20.7738	0.494096	47.2361	0.652755	75.8901	0.860967	74.0864	0.925955	3.43017	0.64111	8.32623	0.605117	13.5313	0.321193	9.69542	0.13511	26.0557	0.314408	49.6791	0.661981	0.942096	0.359794	0.855681	0.37535	1.02323	0.274292	6.95104	0.615302	5.67619	0.567141	1.01524	0.4304
2266.67	3.25869	0.742055	7.2347	0.42857	29.5084	0.736391	64.331	0.911233	83.1217	0.955408	78.982	0.971164	4.73103	0.734081	8.13823	0.479888	21.4211	0.509493	48.2151	0.666283	76.127	0.863654	74.5335	0.931542	4.01649	0.750695	8.49635	0.61748	13.0806	0.310497	9.24318	0.128808	26.6217	0.321238	49.9834	0.666037	0.942096	0.359794	0.855681	0.37535	1.15326	0.309148	7.58543	0.671457	4.69932	0.469536	1.02262	0.433532
2300	3.32819	0.757882	7.57182	0.44854	29.7938	0.743515	64.6825	0.916212	83.4568	0.95926	78.982	0.971164	4.73103	0.734081	8.53043	0.503014	22.2177	0.528439	48.9689	0.6767	77.0044	0.873609	74.3185	0.928855	3.9749	0.742921	7.6068	0.552831	13.5072	0.320622	8.50361	0.118501	27.4646	0.331409	50.4114	0.671739	0.942096	0.359794	0.855681	0.37535	1.15326	0.309148	6.34362	0.561533	4.69932	0.469536	1.02262	0.433532
2333.33	3.32819	0.757882	7.80367	0.462274	30.7656	0.767766	64.5701	0.91462	83.7908	0.963099	79.3082	0.975174	4.73103	0.734081	8.84241	0.521411	23.6694	0.562968	50.4492	0.697156	77.6359	0.880773	74.9134	0.93629	4.01649	0.750695	7.6068	0.552831	12.5483	0.297861	7.86624	0.109619	28.1006	0.339083	50.2636	0.669771	0.827525	0.316039	0.855681	0.37535	1.15326	0.309148	7.42849	0.657565	5.07287	0.50686	1.29342	0.548335
2366.67	3.25869	0.742055	7.80367	0.462274	30.8172	0.769054	65.271	0.924549	83.5392	0.960207	79.3082	0.975174	4.66198	0.723367	9.25646	0.545826	23.5745	0.560711	50.9222	0.703692	77.6074	0.88045	74.657	0.933086	4.5762	0.855306	8.14891	0.592229	11.3949	0.270482	7.65765	0.106713	29.7572	0.359072	51.2618	0.683072	0.942096	0.359794	1.08442	0.475689	1.10196	0.295396	7.58543	0.671457	5.07287	0.50686	0.970941	0.411621
2400	2.40914	0.548599	8.19593	0.485511	31.5806	0.788105	65.6198	0.929489	84.0122	0.965643	79.7311	0.980375	4.73103	0.734081	9.56756	0.564171	25.3988	0.604101	52.3677	0.723668	78.3395	0.888755	74.8894	0.93599	4.52246	0.845263	8.14891	0.592229	10.7386	0.254904	6.99423	0.0974675	30.3774	0.366557	51.8304	0.690649	0.759371	0.29001	0.855681	0.37535	1.10196	0.295396	7.82466	0.692633	5.07287	0.50686	0.970941	0.411621
2433.33	2.86604	0.652643	8.10547	0.480153	32.0583	0.800024	65.7593	0.931465	84.0122	0.965643	79.5364	0.977981	4.73103	0.734081	9.49238	0.559738	26.0167	0.618797	53.4958	0.739257	78.5737	0.891413	75.0414	0.93789	4.01649	0.750695	8.14891	0.592229	10.4503	0.24806	7.00581	0.0976288	30.3774	0.366557	51.6843	0.688702	0.997047	0.380781	0.416875	0.182865	1.27499	0.34178	8.49213	0.751718	4.69932	0.469536	1.29342	0.548335
2466.67	2.80504	0.638752	8.13568	0.481943	32.109	0.80129	65.9674	0.934413	84.0122	0.965643	79.6333	0.979173	4.73103	0.734081	9.78991	0.577282	27.1238	0.645129	54.6401	0.755071	78.9372	0.895536	75.2262	0.9402	4.01649	0.750695	8.68827	0.631428	9.80513	0.232746	6.90303	0.0961965	31.1915	0.37638	52.6681	0.701811	0.759371	0.29001	1.08442	0.475689	1.10196	0.295396	8.43657	0.7468	5.07287	0.50686	1.29342	0.548335
2500	2.86604	0.652643	8.42676	0.499185	32.2569	0.80498	66.2057	0.937788	84.5966	0.972361	79.4403	0.976799	4.73103	0.734081	10.455	0.616502	28.0042	0.666069	55.6144	0.768534	79.7878	0.905186	75.562	0.944397	4.5762	0.855306	8.68827	0.631428	9.63389	0.228681	7.50944	0.104647	32.3207	0.390006	53.0843	0.707357	0.759371	0.29001	0.855681	0.37535	1.10196	0.295396	8.24351	0.72971	5.07287	0.50686	1.29342	0.548335
2533.33	2.86604	0.652643	8.42676	0.499185	32.487	0.810723	66.4545	0.941313	84.5966	0.972361	79.861	0.981972	4.73103	0.734081	10.455	0.616502	28.1585	0.669738	56.5821	0.781906	80.0196	0.907815	75.8179	0.947595	5.2523	0.981672	7.83651	0.569525	8.6213	0.204645	7.70831	0.107419	33.2066	0.400696	53.0843	0.707357	0.942096	0.359794	0.416875	0.182865	1.10196	0.295396	8.66651	0.767154	5.23865	0.523424	1.18049	0.500456
2566.67	2.86604	0.652643	8.8348	0.523357	33.0088	0.823744	66.8005	0.946213	84.4864	0.971094	80.1139	0.985082	4.73103	0.734081	10.2635	0.605207	28.8877	0.687082	56.8768	0.785979	80.5135	0.913419	76.1524	0.951776	4.5762	0.855306	7.70742	0.560144	8.57617	0.203574	8.74804	0.121908	33.9985	0.410252	53.2262	0.709247	0.398921	0.152351	0.640023	0.28075	1.10196	0.295396	8.66651	0.767154	6.05127	0.604618	1.16663	0.494581
2600	2.86604	0.652643	8.96458	0.531045	33.3834	0.833094	67.2524	0.952614	84.9278	0.976168	80.2104	0.986269	4.73103	0.734081	10.672	0.629296	29.7305	0.707128	57.6972	0.797317	80.7347	0.915929	75.8967	0.94858	4.52246	0.845263	7.4559	0.541865	8.21236	0.194938	9.85839	0.137381	34.7854	0.419747	54.4643	0.725745	0.398921	0.152351	0.416875	0.182865	1.368	0.366711	8.66651	0.767154	6.42858	0.642316	1.16663	0.494581
2633.33	2.86604	0.652643	8.89065	0.526665	33.064	0.825122	67.1453	0.951097	85.1806	0.979073	79.861	0.981972	4.08591	0.633983	10.642	0.627525	30.4058	0.723189	58.105	0.802951	81.2271	0.921515	76.4859	0.955944	5.35036	1	7.4559	0.541865	7.99744	0.189836	10.4474	0.145589	35.5673	0.429182	54.3229	0.723861	0.398921	0.152351	0.416875	0.182865	1.92244	0.515338	8.43657	0.7468	5.61118	0.560645	1.10393	0.468
2666.67	2.86604	0.652643	9.18676	0.544206	33.9888	0.848201	67.4889	0.955965	85.1806	0.979073	79.861	0.981972	4.5987	0.713548	10.3206	0.608574	30.5697	0.727087	58.9155	0.814152	81.3213	0.922584	76.3837	0.954667	4.52246	0.845263	7.4559	0.541865	8.12896	0.192958	11.9486	0.166509	36.3443	0.438557	54.8728	0.731189	0.398921	0.152351	0.640023	0.28075	1.368	0.366711	8.43657	0.7468	6.42858	0.642316	1.16663	0.494581
2700	3.25869	0.742055	9.18676	0.544206	33.6693	0.840229	67.3467	0.953951	85.3681	0.981228	80.2104	0.986269	4.08591	0.633983	11.046	0.65135	31.5286	0.749895	59.8428	0.826967	81.6752	0.926598	76.8184	0.960099	5.07086	0.947761	6.80042	0.494227	8.29815	0.196974	12.517	0.17443	36.92	0.445505	55.0077	0.732986	2.00416	0.765407	0.416875	0.182865	1.368	0.366711	8.66651	0.767154	5.61118	0.560645	1.13441	0.480921
2733.33	2.86604	0.652643	9.18676	0.544206	34.129	0.851701	66.8872	0.947442	85.258	0.979963	80.0548	0.984356	4.08591	0.633983	10.8676	0.640831	31.6869	0.75366	60.6389	0.837967	82.2882	0.933553	76.4613	0.955636	4.5762	0.855306	7.3271	0.532504	8.44792	0.200529	13.9291	0.194108	37.4012	0.451311	55.4131	0.738388	0.398921	0.152351	0.416875	0.182865	1.55302	0.416311	9.09334	0.804936	5.61118	0.560645	1.18049	0.500456
2766.67	2.80504	0.638752	9.05934	0.536658	34.2693	0.855201	67.5829	0.957296	85.258	0.979963	80.2104	0.986269	4.08591	0.633983	11.4359	0.67434	32.5114	0.773271	60.9137	0.841765	82.5008	0.935965	76.8945	0.961051	4.5762	0.855306	7.3271	0.532504	8.47619	0.2012	15.1236	0.210754	37.9682	0.458153	55.9558	0.74562	0.398921	0.152351	0.416875	0.182865	1.368	0.366711	8.66651	0.767154	5.61118	0.560645	1.13441	0.480921
2800	2.86604	0.652643	8.99396	0.532785	33.9551	0.847359	67.2305	0.952304	85.258	0.979963	80.3078	0.987466	4.15569	0.644809	11.2621	0.664092	32.804	0.780231	61.19	0.845584	82.6394	0.937537	77.1498	0.964241	4.52246	0.845263	7.3271	0.532504	8.88725	0.210958	16.555	0.230701	38.8178	0.468405	56.0885	0.747388	0.76379	0.291698	0.640023	0.28075	1.55302	0.416311	8.66651	0.767154	5.98657	0.598153	1.32133	0.560163
2833.33	2.86604	0.652643	8.99396	0.532785	34.3226	0.856531	67.4781	0.955811	85.258	0.979963	80.3078	0.987466	3.57329	0.554443	11.2621	0.664092	33.4739	0.796164	62.0939	0.858073	83.3382	0.945465	77.736	0.971568	5.134	0.959562	7.13484	0.518531	9.49117	0.225293	18.2054	0.2537	39.2836	0.474026	56.3538	0.750924	0.76379	0.291698	0.416875	0.182865	1.55302	0.416311	8.66651	0.767154	5.61118	0.560645	1.32133	0.560163
2866.67	2.80504	0.638752	9.34423	0.553534	34.6893	0.865682	67.6228	0.95786	85.258	0.979963	80.0548	0.984356	4.08591	0.633983	11.8395	0.69814	33.6246	0.799747	62.3678	0.86186	83.4588	0.946833	77.5817	0.96964	4.52246	0.845263	6.48608	0.471382	9.9475	0.236125	19.3973	0.27031	40.5812	0.489684	57.7026	0.768896	0.76379	0.291698	0.416875	0.182865	1.368	0.366711	8.66651	0.767154	6.97724	0.697137	1.2101	0.51301
2900	3.32819	0.757882	9.28402	0.549968	35.1406	0.876944	67.1268	0.950835	85.1487	0.978707	80.0548	0.984356	4.08591	0.633983	11.6551	0.687266	33.255	0.790956	62.6432	0.865665	83.6858	0.949409	77.4801	0.96837	5.07086	0.947761	6.48608	0.471382	10.6797	0.253505	20.6153	0.287283	41.4146	0.499739	58.097	0.774152	0.76379	0.291698	0.416875	0.182865	1.73931	0.466248	8.86744	0.78494	5.98657	0.598153	1.2101	0.51301
2933.33	2.80504	0.638752	9.28402	0.549968	34.829	0.869168	67.3743	0.954341	85.1487	0.978707	80.0548	0.984356	3.57329	0.554443	11.8395	0.69814	33.9216	0.80681	62.9198	0.869488	83.4487	0.946719	77.4801	0.96837	4.52246	0.845263	6.48608	0.471382	11.0014	0.261141	22.497	0.313506	41.6731	0.502859	58.7617	0.783009	1.62224	0.619549	0.416875	0.182865	1.92244	0.515338	9.3329	0.826142	6.97724	0.697137	1.34017	0.568154
2966.67	3.25869	0.742055	9.70506	0.574909	35.2777	0.880367	67.3743	0.954341	85.1487	0.978707	80.1139	0.985082	4.08591	0.633983	11.4887	0.677457	34.0718	0.810384	63.045	0.871217	83.9138	0.951996	77.9106	0.97375	4.52246	0.845263	6.98679	0.507771	11.5992	0.275331	22.84	0.318285	42.401	0.511642	58.3528	0.777561	0.76379	0.291698	0.416875	0.182865	1.92244	0.515338	9.09334	0.804936	5.98657	0.598153	1.34017	0.568154
3000	2.80504	0.638752	9.63173	0.570566	35.1933	0.87826	67.717	0.959195	85.8396	0.986648	80.1139	0.985082	4.5987	0.713548	12.2549	0.722635	34.4785	0.820056	64.1893	0.887031	84.0002	0.952975	77.3794	0.967111	5.07086	0.947761	6.42277	0.466781	12.9993	0.308565	24.7716	0.345202	42.9376	0.518117	58.7452	0.782789	0.76379	0.291698	0.416875	0.182865	1.92244	0.515338	8.66651	0.767154	6.97724	0.697137	1.32133	0.560163
3033.33	2.80504	0.638752	9.63173	0.570566	35.4149	0.883789	67.717	0.959195	85.8396	0.986648	80.1139	0.985082	4.08591	0.633983	12.2549	0.722635	34.9918	0.832266	64.2001	0.88718	84.1427	0.954592	78.0652	0.975683	4.41047	0.824331	6.41495	0.466212	13.808	0.327762	26.4143	0.368094	43.4712	0.524556	58.6103	0.780992	0.76379	0.291698	0.640023	0.28075	2.34187	0.627772	9.09334	0.804936	7.35564	0.734944	1.34017	0.568154
3066.67	3.32819	0.757882	9.50875	0.56328	35.3315	0.881708	68.4097	0.969007	85.8396	0.986648	80.3675	0.9882	4.08591	0.633983	12.6414	0.745429	34.6269	0.823586	64.6909	0.893962	84.1427	0.954592	77.7092	0.971233	5.07086	0.947761	6.41495	0.466212	14.2692	0.338709	26.5316	0.369729	44.8957	0.541746	58.7317	0.78261	0.76379	0.291698	0.640023	0.28075	1.92244	0.515338	9.09334	0.804936	5.82776	0.582285	1.32133	0.560163
3100	2.80504	0.638752	9.9234	0.587843	35.552	0.887211	68.1613	0.965488	85.8396	0.986648	80.3078	0.987466	4.5987	0.713548	12.6414	0.745429	35.2882	0.839314	65.071	0.899214	84.4879	0.958509	77.7092	0.971233	4.52246	0.845263	6.88416	0.500312	15.332	0.363937	27.8116	0.387566	45.602	0.550268	59.1222	0.787813	0.759371	0.29001	0.640023	0.28075	1.92244	0.515338	9.09334	0.804936	5.98657	0.598153	1.26477	0.536186
3133.33	3.32819	0.757882	9.85431	0.583751	35.4696	0.885154	67.717	0.959195	85.2928	0.980363	80.3675	0.9882	4.08591	0.633983	12.4713	0.735397	35.2823	0.839175	65.4496	0.904446	84.6043	0.959829	77.9649	0.974429	5.07086	0.947761	6.3666	0.462698	15.7662	0.374245	29.4191	0.409968	46.119	0.556507	59.3923	0.791412	0.398921	0.152351	1.66905	0.732137	1.92244	0.515338	8.47015	0.749772	7.35564	0.734944	1.32133	0.560163
3166.67	3.25869	0.742055	9.85431	0.583751	35.9118	0.896191	68.4097	0.969007	85.7308	0.985397	80.1139	0.985082	4.5987	0.713548	12.4713	0.735397	35.1771	0.836673	65.8268	0.909659	84.3725	0.957199	77.6098	0.969991	5.07086	0.947761	6.3666	0.462698	16.6537	0.395311	30.2744	0.421886	46.6333	0.562712	60.03	0.799909	0.76379	0.291698	0.416875	0.182865	1.92244	0.515338	9.09334	0.804936	5.98657	0.598153	1.34017	0.568154
3200	3.25869	0.742055	9.85431	0.583751	35.83	0.89415	68.4097	0.969007	85.7308	0.985397	80.3675	0.9882	4.08591	0.633983	12.4713	0.735397	35.9387	0.854787	66.2026	0.914852	85.0919	0.965361	77.8655	0.973186	5.07086	0.947761	6.3666	0.462698	17.751	0.421357	31.5799	0.440079	47.1448	0.568885	59.8986	0.798158	0.76379	0.291698	0.640023	0.28075	1.92244	0.515338	9.3329	0.826142	6.36454	0.635918	1.5835	0.671309
3233.33	3.25869	0.742055	10.1419	0.600788	35.6076	0.888599	68.8528	0.975283	85.7308	0.985397	80.3675	0.9882	4.08591	0.633983	12.4713	0.735397	36.2342	0.861816	66.5771	0.920027	85.4347	0.96925	78.2935	0.978536	5.07086	0.947761	6.3666	0.462698	18.2003	0.432024	32.8697	0.458054	47.6535	0.575024	60.4151	0.805041	0.398921	0.152351	0.686457	0.301119	2.34187	0.627772	9.52373	0.843034	6.36454	0.635918	1.29835	0.550423
3266.67	3.25869	0.742055	10.1419	0.600788	36.1897	0.903125	68.3069	0.967551	85.8759	0.987066	80.2717	0.987022	4.08591	0.633983	12.8527	0.757886	35.9772	0.855704	66.4716	0.918569	85.4347	0.96925	78.1946	0.977299	5.07086	0.947761	6.34106	0.460843	19.1103	0.453622	33.1394	0.461811	48.5565	0.585919	60.6691	0.808425	0.398921	0.152351	0.686457	0.301119	2.34187	0.627772	9.52373	0.843034	6.36454	0.635918	1.5835	0.671309
3300	2.80504	0.638752	10.1419	0.600788	35.9666	0.897558	68.7496	0.973821	85.984	0.988307	80.3675	0.9882	4.08591	0.633983	13.0605	0.770141	36.2342	0.861816	66.8452	0.923733	85.0605	0.965005	78.1946	0.977299	4.41047	0.824331	6.3799	0.463665	19.3356	0.458972	34.2221	0.476899	49.5175	0.597516	61.1811	0.815248	0.76379	0.291698	0.686457	0.301119	1.92244	0.515338	9.52373	0.843034	7.35564	0.734944	1.29835	0.550423
3333.33	2.80504	0.638752	10.1419	0.600788	36.629	0.914088	68.9988	0.977352	86.4207	0.993327	80.3675	0.9882	4.08591	0.633983	13.0605	0.770141	37.1321	0.883172	67.3218	0.930318	85.7763	0.973125	78.2935	0.978536	4.41047	0.824331	5.56043	0.404109	20.8791	0.49561	35.752	0.498219	50.0126	0.60349	61.0522	0.81353	1.10336	0.421383	0.686457	0.301119	2.34187	0.627772	9.52373	0.843034	6.36454	0.635918	1.29835	0.550423
3366.67	2.42889	0.553097	10.0768	0.596933	36.5485	0.912079	68.6473	0.972373	86.3123	0.992081	80.3675	0.9882	4.08591	0.633983	12.8948	0.760368	36.7725	0.87462	67.2175	0.928877	85.6624	0.971833	78.0964	0.976073	4.41047	0.824331	6.0441	0.43926	21.0919	0.50066	36.7098	0.511567	50.2216	0.606011	61.1657	0.815043	0.76379	0.291698	0.705189	0.309335	2.34187	0.627772	9.52373	0.843034	6.74485	0.673917	1.60778	0.681602
3400	2.42889	0.553097	10.4956	0.621737	36.8433	0.919437	68.9988	0.977352	86.6746	0.996245	80.5615	0.990585	4.08591	0.633983	12.8948	0.760368	36.8738	0.877028	67.6921	0.935436	85.7763	0.973125	78.1946	0.977299	4.41047	0.824331	5.83542	0.424094	21.5487	0.511503	36.9554	0.514989	51.8328	0.625453	61.6734	0.821807	2.00416	0.765407	1.2821	0.562403	2.34187	0.627772	8.47015	0.749772	6.36454	0.635918	1.29835	0.550423
3433.33	2.42889	0.553097	10.4956	0.621737	36.3248	0.906497	68.8965	0.975903	86.4207	0.993327	80.3675	0.9882	4.08591	0.633983	12.8948	0.760368	36.5168	0.868537	67.5885	0.934003	86.1168	0.976988	78.1946	0.977299	4.41047	0.824331	6.06565	0.440827	22.4021	0.531762	38.169	0.531902	52.1402	0.629163	61.814	0.823682	0.76379	0.291698	0.686457	0.301119	2.34187	0.627772	9.75929	0.863886	6.74485	0.673917	1.47845	0.626776
3466.67	3.25869	0.742055	10.4956	0.621737	36.6821	0.915414	68.8965	0.975903	85.8759	0.987066	80.4641	0.989388	4.5987	0.713548	12.8948	0.760368	36.9121	0.877939	67.6973	0.935508	86.0034	0.975702	78.1946	0.977299	4.41047	0.824331	5.88567	0.427746	22.608	0.536648	39.1941	0.546186	52.3382	0.631552	62.1928	0.828729	1.10336	0.421383	0.686457	0.301119	2.34187	0.627772	9.52373	0.843034	6.36454	0.635918	1.47845	0.626776
3500	2.42889	0.553097	10.2992	0.610107	36.4599	0.909867	68.8965	0.975903	85.8759	0.987066	80.4641	0.989388	4.5987	0.713548	13.27	0.782491	36.9121	0.877939	67.5956	0.934101	86.0034	0.975702	78.6212	0.982631	4.41047	0.824331	5.88567	0.427746	22.8805	0.543118	40.2749	0.561248	52.817	0.63733	62.696	0.835434	1.62224	0.619549	0.705189	0.309335	2.34187	0.627772	9.75929	0.863886	6.74485	0.673917	1.47845	0.626776
3533.33	3.25869	0.742055	10.431	0.617913	36.6821	0.915414	68.9988	0.977352	85.984	0.988307	80.4641	0.989388	4.67545	0.725457	13.27	0.782491	36.6581	0.871898	68.0657	0.940598	86.0034	0.975702	78.0964	0.976073	4.45111	0.831926	6.29172	0.457256	24.3288	0.577495	40.7752	0.568219	53.9191	0.650629	63.0712	0.840434	1.10336	0.421383	0.686457	0.301119	2.58287	0.692376	10.4337	0.923583	6.5364	0.65309	1.50126	0.636445
3566.67	2.80224	0.638116	10.2992	0.610107	36.5391	0.911845	68.7496	0.973821	85.7308	0.985397	80.5615	0.990585	4.5987	0.713548	13.27	0.782491	36.5608	0.869584	68.0657	0.940598	86.3433	0.979558	78.8774	0.985833	4.41047	0.824331	6.10883	0.443965	24.3425	0.577822	42.1532	0.587422	54.1076	0.652903	63.5705	0.847088	1.10336	0.421383	0.686457	0.301119	2.34187	0.627772	9.52373	0.843034	6.36454	0.635918	1.5835	0.671309
3600	2.83391	0.645327	10.7118	0.634547	36.8944	0.920712	68.8965	0.975903	86.3123	0.992081	80.5615	0.990585	4.5987	0.713548	13.27	0.782491	36.7033	0.872974	68.4327	0.945669	86.3433	0.979558	78.7788	0.984601	4.41047	0.824331	6.13049	0.445539	25.4155	0.60329	43.407	0.604895	55.4959	0.669655	63.9423	0.852041	1.10336	0.421383	0.686457	0.301119	1.92244	0.515338	9.75929	0.863886	6.36454	0.635918	1.47845	0.626776
3633.33	2.80224	0.638116	10.7118	0.634547	36.8944	0.920712	68.8965	0.975903	86.4207	0.993327	80.4641	0.989388	4.08591	0.633983	13.27	0.782491	36.9553	0.878967	68.332	0.944279	86.2314	0.978288	78.7788	0.984601	4.41047	0.824331	6.13049	0.445539	25.862	0.613888	43.8916	0.611648	55.9588	0.675241	63.8176	0.850379	0.76379	0.291698	0.686457	0.301119	2.34187	0.627772	9.75929	0.863886	7.91312	0.790646	1.46277	0.620129
3666.67	2.83391	0.645327	10.7118	0.634547	36.8944	0.920712	68.9988	0.977352	85.8759	0.987066	80.5615	0.990585	4.5987	0.713548	13.1106	0.773094	36.7033	0.872974	68.7984	0.950723	86.6821	0.983401	79.2038	0.989913	4.41047	0.824331	6.23473	0.453115	26.3083	0.624484	44.7392	0.623459	56.589	0.682845	64.1887	0.855325	0.76379	0.291698	0.705189	0.309335	2.34187	0.627772	10.1893	0.901954	6.36454	0.635918	1.47845	0.626776
3700	3.25869	0.742055	10.6509	0.63094	37.2489	0.929557	68.8965	0.975903	86.4207	0.993327	80.8159	0.993714	4.5987	0.713548	13.1106	0.773094	37.1913	0.88458	68.6983	0.94934	86.6821	0.983401	79.2038	0.989913	4.41047	0.824331	6.23473	0.453115	26.3278	0.624947	45.6894	0.636701	56.7642	0.684959	63.9219	0.851769	0.76379	0.291698	0.686457	0.301119	2.34187	0.627772	8.70194	0.77029	6.36454	0.635918	1.50126	0.636445
3733.33	2.80504	0.638752	10.7945	0.639445	37.2489	0.929557	68.8965	0.975903	86.1299	0.989984	80.7185	0.992516	4.5987	0.713548	13.3266	0.785829	37.4441	0.890593	68.6983	0.94934	86.5706	0.982137	79.0085	0.987472	4.41047	0.824331	6.23473	0.453115	27.6455	0.656224	46.0022	0.641059	57.617	0.69525	64.8261	0.863818	2.00416	0.765407	0.686457	0.301119	2.34187	0.627772	10.1893	0.901954	7.91312	0.790646	1.50126	0.636445
3766.67	2.42889	0.553097	11.0721	0.655891	37.2489	0.929557	68.8965	0.975903	85.984	0.988307	80.7185	0.992516	4.5987	0.713548	14.0908	0.830895	37.8353	0.899898	69.4232	0.959357	86.5706	0.982137	78.6811	0.98338	4.45111	0.831926	6.39748	0.464942	28.0901	0.666778	46.821	0.65247	57.6723	0.695918	64.9271	0.865163	1.10336	0.421383	0.686457	0.301119	1.92244	0.515338	8.70194	0.77029	6.74485	0.673917	1.73432	0.735248
3800	2.42889	0.553097	11.0721	0.655891	37.682	0.940365	68.8965	0.975903	86.4207	0.993327	80.8159	0.993714	4.5987	0.713548	13.3266	0.785829	37.582	0.893873	69.4232	0.959357	87.0197	0.987231	79.1057	0.988687	4.41047	0.824331	6.93868	0.504275	28.4302	0.674852	48.1825	0.671443	58.1232	0.701358	64.9271	0.865163	0.76379	0.291698	0.705189	0.309335	2.34187	0.627772	8.70194	0.77029	6.36454	0.635918	1.50126	0.636445
3833.33	2.80224	0.638116	10.9281	0.647357	37.682	0.940365	69.1467	0.979446	86.238	0.991227	80.6219	0.991328	4.5987	0.713548	13.1106	0.773094	37.8353	0.899898	69.3235	0.95798	86.8306	0.985086	78.6811	0.98338	4.41047	0.824331	6.66814	0.484613	29.1371	0.69163	48.4877	0.675696	59.6289	0.719528	65.5614	0.873617	1.10336	0.421383	0.686457	0.301119	2.34187	0.627772	9.13435	0.808566	6.74485	0.673917	1.73432	0.735248
3866.67	2.83391	0.645327	10.8706	0.643956	37.6025	0.938382	69.3376	0.98215	86.4207	0.993327	80.8159	0.993714	4.5987	0.713548	13.6954	0.807576	38.0675	0.905419	69.5259	0.960776	87.0197	0.987231	79.1057	0.988687	3.97565	0.743063	7.0721	0.513972	29.9063	0.70989	49.8835	0.695147	59.6257	0.719488	65.6601	0.874931	1.10336	0.421383	0.686457	0.301119	2.00906	0.538559	9.75929	0.863886	6.74485	0.673917	1.46277	0.620129
3900	2.83391	0.645327	11.2858	0.668548	37.525	0.936449	68.7953	0.974469	85.7687	0.985833	80.6219	0.991328	4.5987	0.713548	13.6954	0.807576	37.9716	0.903138	69.4269	0.959408	86.4601	0.980882	79.1057	0.988687	4.45111	0.831926	7.0721	0.513972	29.5921	0.702431	50.6114	0.70529	59.4631	0.717526	65.6601	0.874931	1.10336	0.421383	0.416875	0.182865	2.34187	0.627772	8.70194	0.77029	6.91354	0.690771	1.50126	0.636445
3933.33	2.4203	0.551141	11.2858	0.668548	37.8784	0.945267	69.0453	0.978011	86.4586	0.993762	81.2963	0.999621	4.67545	0.725457	13.9228	0.820987	38.2254	0.909175	70.0493	0.96801	86.3504	0.979638	78.8411	0.98538	4.41047	0.824331	7.0721	0.513972	30.6214	0.726863	51.3566	0.715676	60.5062	0.730114	65.9055	0.878201	1.10336	0.421383	0.686457	0.301119	2.58287	0.692376	10.1893	0.901954	6.74485	0.673917	1.6449	0.697339
3966.67	2.50462	0.570342	11.2858	0.668548	38.0341	0.949154	69.9417	0.990707	87.0012	1	81.0712	0.996852	4.04035	0.626913	14.2898	0.842626	38.5524	0.916953	69.9873	0.967152	86.9088	0.985973	79.0085	0.987472	3.97565	0.743063	7.48352	0.543872	31.2098	0.74083	51.986	0.724446	60.8248	0.733958	66.1222	0.881088	1.10336	0.421383	0.686457	0.301119	2.00906	0.538559	8.70194	0.77029	7.29316	0.728702	1.50126	0.636445
4000	2.42889	0.553097	11.2287	0.665165	38.1029	0.95087	69.7369	0.987807	86.7132	0.996689	81.2963	0.999621	4.08591	0.633983	13.9228	0.820987	38.6142	0.918423	70.0493	0.96801	86.6102	0.982586	79.1687	0.989475	4.44616	0.831001	7.18398	0.522102	31.9158	0.757589	52.5543	0.732365	61.3788	0.740643	66.388	0.88463	1.10336	0.421383	0.686457	0.301119	2.34187	0.627772	9.13435	0.808566	7.91312	0.790646	1.42675	0.604857
4033.33	2.42889	0.553097	11.2287	0.665165	38.4068	0.958455	69.7369	0.987807	86.7132	0.996689	81.2963	0.999621	3.54495	0.550045	13.7654	0.811707	38.6142	0.918423	70.4103	0.972999	86.9492	0.986432	79.2652	0.990681	3.86029	0.7215	7.62653	0.554265	32.1989	0.764309	53.5737	0.746572	62.5599	0.754895	66.75	0.889454	0.76379	0.291698	1.2821	0.562403	2.37783	0.637412	9.75929	0.863886	7.29316	0.728702	1.63746	0.694185
4066.67	2.42889	0.553097	11.6511	0.690191	38.1801	0.952796	69.7369	0.987807	86.7132	0.996689	81.2963	0.999621	3.52985	0.547702	14.5274	0.85664	39.0964	0.929891	70.6714	0.976606	86.9492	0.986432	79.2652	0.990681	3.97565	0.743063	7.62653	0.554265	32.7796	0.778092	54.8606	0.764506	62.2434	0.751076	66.75	0.889454	2.00416	0.765407	1.2821	0.562403	3.01769	0.808937	10.1893	0.901954	7.12732	0.712132	1.63746	0.694185
4100	2.50462	0.570342	11.6511	0.690191	38.3072	0.955969	69.5877	0.985693	86.7132	0.996689	81.2963	0.999621	3.52985	0.547702	14.3637	0.846985	39.0964	0.929891	70.5084	0.974353	87.0585	0.987671	79.2652	0.990681	3.86029	0.7215	7.84153	0.569891	33.2098	0.788304	54.5918	0.760759	62.5505	0.754781	67.1107	0.894261	1.10336	0.421383	1.2821	0.562403	3.01769	0.808937	8.70194	0.77029	7.29316	0.728702	1.63746	0.694185
4133.33	2.42889	0.553097	11.8152	0.699908	38.3855	0.957922	69.7369	0.987807	86.7132	0.996689	81.3272	1	3.57151	0.554167	14.3637	0.846985	39.0018	0.927643	70.4103	0.972999	86.9088	0.985973	79.0085	0.987472	3.97565	0.743063	7.84153	0.569891	33.6388	0.798487	55.1553	0.768612	62.9771	0.759929	66.8453	0.890724	1.68339	0.6429	0.686457	0.301119	2.58287	0.692376	10.1893	0.901954	7.29316	0.728702	1.63746	0.694185
4166.67	2.42889	0.553097	11.4455	0.678009	38.3072	0.955969	69.7369	0.987807	86.0226	0.988751	80.7185	0.992516	3.52985	0.547702	14.1277	0.83307	38.7471	0.921585	70.1503	0.969405	86.7987	0.984725	79.2652	0.990681	4.36186	0.815247	7.79111	0.566226	33.2186	0.788513	55.3063	0.770716	63.4018	0.765054	66.6121	0.887617	1.10336	0.421383	1.2821	0.562403	2.34187	0.627772	9.13435	0.808566	7.12732	0.712132	1.63746	0.694185
4200	2.42889	0.553097	11.862	0.702683	38.0838	0.950393	69.8388	0.98925	86.4586	0.993762	80.2977	0.987341	3.52985	0.547702	14.3637	0.846985	38.7471	0.921585	70.4103	0.972999	86.6895	0.983486	79.0085	0.987472	4.36186	0.815247	8.29137	0.602583	33.3731	0.792182	55.4569	0.772815	63.9793	0.772023	67.3537	0.897499	0.76379	0.291698	0.686457	0.301119	2.79013	0.747936	10.1893	0.901954	7.12732	0.712132	1.63746	0.694185
4233.33	2.42889	0.553097	11.4455	0.678009	38.0838	0.950393	69.1467	0.979446	86.0226	0.988751	80.2977	0.987341	4.08591	0.633983	13.54	0.798411	38.7471	0.921585	70.0535	0.968068	86.6895	0.983486	79.2652	0.990681	3.86029	0.7215	8.01778	0.582699	34.2154	0.812175	56.0194	0.780654	64.2456	0.775236	67.4475	0.898749	1.10336	0.421383	1.2821	0.562403	2.58287	0.692376	9.37585	0.829944	7.29316	0.728702	2.0365	0.863356
4266.67	2.42889	0.553097	11.862	0.702683	38.0838	0.950393	69.3978	0.983003	85.7687	0.985833	80.7185	0.992516	4.08591	0.633983	14.1277	0.83307	39.2266	0.932988	70.3134	0.971659	86.6895	0.983486	79.1687	0.989475	4.36186	0.815247	8.55361	0.621641	34.5013	0.818962	56.8568	0.792324	64.8055	0.781992	67.5978	0.900752	1.10336	0.421383	1.2821	0.562403	3.01769	0.808937	10.1893	0.901954	7.12732	0.712132	1.75164	0.742593
4300	2.42889	0.553097	11.7129	0.693852	38.5911	0.963052	69.1467	0.979446	86.4207	0.993327	80.9142	0.994922	4.04035	0.626913	13.9041	0.819883	38.9732	0.926963	70.7701	0.97797	86.7987	0.984725	79.2652	0.990681	3.86029	0.7215	8.55361	0.621641	34.7872	0.825748	57.274	0.798137	64.957	0.783821	67.8053	0.903517	1.10336	0.421383	1.2821	0.562403	2.34187	0.627772	10.1893	0.901954	7.12732	0.712132	1.63746	0.694185
4333.33	2.42889	0.553097	11.862	0.702683	38.0077	0.948495	69.3978	0.983003	86.0226	0.988751	80.2977	0.987341	3.52985	0.547702	14.1277	0.83307	39.1331	0.930765	70.7701	0.97797	86.9492	0.986432	79.1687	0.989475	4.36186	0.815247	8.28634	0.602217	34.9264	0.829052	58.3773	0.813513	66.3384	0.800489	68.6922	0.915335	1.10336	0.421383	0.686457	0.301119	3.01769	0.808937	10.1893	0.901954	7.6751	0.766864	1.63746	0.694185
4366.67	2.42889	0.553097	12.1329	0.718731	38.2123	0.9536	69.4859	0.984251	85.8759	0.987066	80.7185	0.992516	3.52985	0.547702	13.9041	0.819883	38.8801	0.924747	70.7701	0.97797	86.9492	0.986432	79.5914	0.994758	4.36186	0.815247	8.73359	0.634722	35.0734	0.832542	58.3837	0.813602	65.6351	0.792003	68.4266	0.911796	1.10336	0.421383	1.2821	0.562403	2.79013	0.747936	9.13435	0.808566	6.91354	0.690771	1.63746	0.694185
4400	2.42889	0.553097	12.0728	0.715172	38.4343	0.959141	69.3978	0.983003	86.1299	0.989984	80.2977	0.987341	4.04035	0.626913	13.9761	0.824131	39.3568	0.936086	70.7701	0.97797	86.9492	0.986432	79.3348	0.99155	4.36186	0.815247	9.44954	0.686754	35.6293	0.845736	58.9252	0.821147	66.0473	0.796977	68.7818	0.916529	1.10336	0.421383	1.2821	0.562403	3.01769	0.808937	10.1893	0.901954	7.12732	0.712132	1.63746	0.694185
4433.33	2.83391	0.645327	12.2023	0.722842	38.2123	0.9536	69.2964	0.981567	86.0226	0.988751	80.2977	0.987341	4.08591	0.633983	14.1277	0.83307	38.8801	0.924747	70.6737	0.976638	86.9492	0.986432	79.0731	0.98828	4.36186	0.815247	9.30209	0.676038	35.4953	0.842557	59.2044	0.825038	66.8814	0.807041	68.669	0.915025	1.10336	0.421383	1.2821	0.562403	3.01769	0.808937	10.6228	0.940327	7.6751	0.766864	1.89934	0.805207
4466.67	2.42889	0.553097	12.6447	0.749047	38.7165	0.966181	69.8388	0.98925	86.1299	0.989984	80.7185	0.992516	3.57151	0.554167	14.724	0.868234	39.4514	0.938336	70.8676	0.979317	87.3959	0.991499	79.5914	0.994758	3.86029	0.7215	9.30209	0.676038	36.0484	0.855685	59.4679	0.82871	67.7149	0.817099	69.2491	0.922755	2.61843	1	1.2821	0.562403	3.01769	0.808937	10.1893	0.901954	8.29285	0.828587	1.63746	0.694185
4500	2.42889	0.553097	12.0728	0.715172	38.4343	0.959141	69.0453	0.978011	86.0226	0.988751	81.2963	0.999621	4.04035	0.626913	13.9761	0.824131	39.1052	0.930101	70.7701	0.97797	86.9492	0.986432	79.4954	0.993557	4.44616	0.831001	9.03831	0.656867	36.6001	0.868781	59.8732	0.834359	67.6948	0.816857	69.1358	0.921246	1.10336	0.421383	1.2821	0.562403	2.37783	0.637412	9.13435	0.808566	7.12732	0.712132	1.66349	0.70522
4533.33	2.42889	0.553097	12.0728	0.715172	38.4343	0.959141	69.3978	0.983003	86.0226	0.988751	80.5529	0.99048	4.02113	0.623931	14.334	0.845233	39.1052	0.930101	70.7701	0.97797	86.9492	0.986432	79.0731	0.98828	4.36186	0.815247	9.03831	0.656867	36.4663	0.865604	60.4229	0.842018	67.8235	0.81841	68.7592	0.916228	1.68339	0.6429	0.686457	0.301119	2.58287	0.692376	9.37585	0.829944	7.29316	0.728702	1.66349	0.70522
4566.67	2.83391	0.645327	12.2835	0.727653	38.2123	0.9536	69.7369	0.987807	86.1299	0.989984	81.2296	0.998801	4.02113	0.623931	14.566	0.858915	39.3568	0.936086	70.7701	0.97797	86.9492	0.986432	79.4954	0.993557	4.44616	0.831001	9.48291	0.689179	36.8828	0.875492	61.0795	0.851169	68.9174	0.83161	69.1128	0.920939	1.68339	0.6429	1.2821	0.562403	2.58287	0.692376	10.1893	0.901954	8.11862	0.811178	1.66349	0.70522
4600	2.42889	0.553097	12.4391	0.736868	38.3588	0.957257	69.7369	0.987807	86.7132	0.996689	80.9737	0.995654	3.52985	0.547702	14.334	0.845233	39.4872	0.939186	71.2255	0.984263	87.3959	0.991499	79.2388	0.990351	4.36186	0.815247	9.62905	0.6998	37.4291	0.888458	60.9546	0.849428	68.7716	0.829851	69.2244	0.922426	2.61843	1	1.2821	0.562403	2.58287	0.692376	9.57026	0.847153	7.6751	0.766864	1.66349	0.70522
4633.33	2.42889	0.553097	12.4391	0.736868	38.1371	0.951723	69.2964	0.981567	86.3846	0.992912	81.2296	0.998801	3.55207	0.551151	14.724	0.868234	39.0131	0.927911	70.6737	0.976638	87.0276	0.987321	79.0731	0.98828	3.86029	0.7215	9.37277	0.681174	37.2981	0.885349	61.8757	0.862264	69.1701	0.834659	69.7291	0.929152	1.68339	0.6429	1.2821	0.562403	2.37783	0.637412	9.37585	0.829944	7.6751	0.766864	1.62768	0.690041
4666.67	2.42889	0.553097	12.4391	0.736868	38.5615	0.962314	69.8388	0.98925	86.7132	0.996689	81.2296	0.998801	3.63842	0.564548	14.334	0.845233	39.7393	0.945182	71.2255	0.984263	87.2871	0.990265	79.4954	0.993557	3.66896	0.685741	10.0739	0.732129	37.5639	0.891658	61.7525	0.860547	69.567	0.839447	69.7291	0.929152	1.10336	0.421383	1.2821	0.562403	3.01769	0.808937	10.1893	0.901954	7.6751	0.766864	1.66349	0.70522
4700	2.83391	0.645327	12.4391	0.736868	38.7091	0.965998	69.7369	0.987807	86.7132	0.996689	81.1329	0.997612	3.52985	0.547702	14.334	0.845233	39.7393	0.945182	71.3895	0.986529	87.2871	0.990265	79.4954	0.993557	4.44616	0.831001	10.2443	0.744514	37.5639	0.891658	62.4211	0.869865	69.8204	0.842505	70.0801	0.933829	1.68339	0.6429	0.686457	0.301119	3.01769	0.808937	10.1893	0.901954	8.67471	0.86674	1.63746	0.694185
4733.33	2.42889	0.553097	12.769	0.756413	38.784	0.967868	69.2964	0.981567	86.7132	0.996689	81.2296	0.998801	4.05147	0.628639	14.334	0.845233	39.7393	0.945182	71.1285	0.982923	87.0276	0.987321	79.0731	0.98828	3.86029	0.7215	9.98156	0.725419	38.1246	0.904969	62.544	0.871577	70.0949	0.845818	69.6191	0.927686	1.10336	0.421383	2.19392	0.962375	2.58287	0.692376	10.4337	0.923583	8.05921	0.805242	1.58968	0.673928
4766.67	2.42889	0.553097	12.7036	0.752538	38.5615	0.962314	69.7369	0.987807	86.7132	0.996689	81.2296	0.998801	3.22604	0.500562	14.1879	0.836621	39.7393	0.945182	71.1285	0.982923	87.2871	0.990265	79.4954	0.993557	4.44616	0.831001	9.81437	0.713268	38.2529	0.908013	62.7874	0.874969	70.3558	0.848967	70.0801	0.933829	1.68339	0.6429	1.2821	0.562403	3.01769	0.808937	10.1893	0.901954	7.6751	0.766864	1.89934	0.805207
4800	2.42889	0.553097	12.647	0.749183	38.7091	0.965998	69.7369	0.987807	86.2773	0.991679	81.2296	0.998801	3.63842	0.564548	14.1879	0.836621	39.7393	0.945182	71.1285	0.982923	87.0276	0.987321	79.4002	0.992367	4.44616	0.831001	10.6108	0.771152	38.1246	0.904969	63.4494	0.884194	70.7479	0.853698	69.9707	0.932371	1.68339	0.6429	1.2821	0.562403	3.01769	0.808937	10.1893	0.901954	7.29316	0.728702	1.89934	0.805207
4833.33	2.42889	0.553097	12.494	0.740124	38.3408	0.956806	69.0453	0.978011	85.6924	0.984956	80.2977	0.987341	4.04035	0.626913	14.6922	0.866356	39.2371	0.93324	70.8687	0.979332	86.9492	0.986432	78.912	0.986266	4.44616	0.831001	10.422	0.757428	37.7213	0.895395	63.4492	0.88419	70.8653	0.855114	69.5986	0.927413	1.68339	0.6429	1.2821	0.562403	3.01769	0.808937	9.37585	0.829944	7.29316	0.728702	1.88794	0.800375
4866.67	2.83391	0.645327	12.3524	0.731732	38.3408	0.956806	69.0453	0.978011	85.6924	0.984956	80.5529	0.99048	4.02113	0.623931	14.5414	0.857466	39.1461	0.931075	70.8687	0.979332	87.1792	0.989041	79.0731	0.98828	4.36186	0.815247	10.422	0.757428	38.2575	0.908124	63.3314	0.88255	70.7261	0.853434	70.3211	0.93704	1.10336	0.421383	1.2821	0.562403	3.01769	0.808937	9.13435	0.808566	7.6751	0.766864	1.89934	0.805207
4900	2.83391	0.645327	12.8158	0.759183	38.2664	0.954951	69.1467	0.979446	85.6924	0.984956	80.5529	0.99048	4.02113	0.623931	14.1141	0.832265	39.1461	0.931075	70.8687	0.979332	87.2871	0.990265	79.0731	0.98828	4.44616	0.831001	10.17	0.739115	38.1335	0.905179	63.7211	0.88798	70.8441	0.854859	69.7947	0.930025	1.10336	0.421383	1.2821	0.562403	2.37783	0.637412	10.6228	0.940327	7.6751	0.766864	1.89934	0.805207
4933.33	2.83391	0.645327	12.404	0.734787	38.2664	0.954951	69.3978	0.983003	85.6924	0.984956	80.2279	0.986483	4.51833	0.701078	13.9701	0.823773	39.1461	0.931075	70.3187	0.971732	86.8127	0.984883	79.0731	0.98828	3.97565	0.743063	10.17	0.739115	38.0121	0.902297	63.3365	0.88262	71.3681	0.861182	69.9497	0.932092	1.68339	0.6429	1.2821	0.562403	3.01769	0.808937	10.1893	0.901954	7.51183	0.75055	2.17927	0.923882
4966.67	2.83391	0.645327	12.6139	0.747221	38.0479	0.949498	69.2964	0.981567	85.6924	0.984956	80.2977	0.987341	4.51669	0.700823	14.5414	0.857466	39.5273	0.940141	70.7729	0.978009	86.7333	0.983982	79.0731	0.98828	4.44616	0.831001	10.6048	0.770714	38.6671	0.917845	64.6115	0.900388	71.6198	0.864218	70.2997	0.936754	1.68339	0.6429	1.2821	0.562403	2.20282	0.590498	9.13435	0.808566	7.29316	0.728702	1.89934	0.805207
5000	2.83391	0.645327	12.7557	0.755626	38.6886	0.965486	69.3978	0.983003	86.3846	0.992912	80.5529	0.99048	4.02113	0.623931	14.7696	0.870921	39.5273	0.940141	70.7729	0.978009	86.8408	0.985202	79.0731	0.98828	4.44616	0.831001	10.791	0.784246	39.3544	0.934161	64.6115	0.900388	72.1412	0.87051	70.4068	0.938182	1.10336	0.421383	1.2821	0.562403	3.01769	0.808937	9.13435	0.808566	7.6751	0.766864	1.88794	0.800375
5033.33	2.69391	0.613448	12.8158	0.759183	38.2664	0.954951	69.3978	0.983003	85.6924	0.984956	80.2977	0.987341	4.04035	0.626913	14.3252	0.844712	39.6176	0.942288	71.0327	0.981598	87.0276	0.987321	79.1687	0.989475	4.44616	0.831001	10.791	0.784246	39.0753	0.927535	64.496	0.898779	72.0053	0.86887	70.2997	0.936754	1.68339	0.6429	1.2821	0.562403	2.79013	0.747936	9.80768	0.868169	7.6751	0.766864	2.17927	0.923882
5066.67	2.83391	0.645327	13.0203	0.771299	38.4693	0.960013	69.3978	0.983003	85.8002	0.986195	80.1312	0.985294	4.07351	0.632059	14.5414	0.857466	39.2792	0.93424	70.7729	0.978009	87.0276	0.987321	79.1687	0.989475	4.07046	0.760782	10.791	0.784246	39.0753	0.927535	64.6123	0.900399	72.3893	0.873505	70.4926	0.939325	1.68339	0.6429	0.686457	0.301119	3.01769	0.808937	9.13435	0.808566	7.29316	0.728702	2.17927	0.923882
5100	3.25747	0.741778	13.0203	0.771299	38.6886	0.965486	69.3978	0.983003	85.6924	0.984956	80.2977	0.987341	4.02113	0.623931	14.5414	0.857466	39.7775	0.946091	71.0327	0.981598	86.9197	0.986097	79.0731	0.98828	4.44616	0.831001	11.1781	0.812381	39.4822	0.937193	65.265	0.909494	72.7719	0.878121	70.755	0.942822	1.68339	0.6429	1.2821	0.562403	3.01769	0.808937	9.13435	0.808566	7.6751	0.766864	1.88794	0.800375
5133.33	2.42889	0.553097	12.9631	0.767912	38.6148	0.963644	69.3978	0.983003	85.6924	0.984956	80.5529	0.99048	4.01423	0.62286	14.4007	0.849169	39.7775	0.946091	70.7449	0.977622	86.9197	0.986097	79.0731	0.98828	3.97565	0.743063	11.1781	0.812381	39.3619	0.934337	65.265	0.909494	72.6387	0.876514	70.9117	0.944909	1.68339	0.6429	0.686457	0.301119	2.79013	0.747936	9.80768	0.868169	7.6751	0.766864	1.88794	0.800375
5166.67	2.57147	0.585564	13.4399	0.796156	38.4693	0.960013	69.3978	0.983003	85.6924	0.984956	80.5529	0.99048	4.07351	0.632059	14.4007	0.849169	39.748	0.94539	70.7729	0.978009	86.9197	0.986097	79.1687	0.989475	4.07046	0.760782	10.9758	0.797678	39.4822	0.937193	65.3785	0.911076	73.153	0.882719	71.102	0.947446	1.10336	0.421383	1.2821	0.562403	3.01769	0.808937	10.1893	0.901954	7.6751	0.766864	1.88794	0.800375
5200	2.50984	0.57153	13.375	0.792311	38.6886	0.965486	69.3978	0.983003	86.3846	0.992912	80.5529	0.99048	3.55207	0.551151	14.4007	0.849169	39.9968	0.951309	71.0327	0.981598	86.9197	0.986097	79.1687	0.989475	4.07046	0.760782	10.9413	0.795166	39.3619	0.934337	65.7594	0.916385	73.5326	0.887299	71.102	0.947446	1.68339	0.6429	1.2821	0.562403	3.01769	0.808937	10.6228	0.940327	7.6751	0.766864	1.88794	0.800375
5233.33	2.83391	0.645327	13.4399	0.796156	38.6886	0.965486	69.3978	0.983003	85.6924	0.984956	80.5529	0.99048	4.05147	0.628639	14.4007	0.849169	39.5273	0.940141	71.0327	0.981598	86.9197	0.986097	79.0731	0.98828	3.66896	0.685741	11.5809	0.841651	39.3619	0.934337	66.0281	0.920129	74.3134	0.896722	70.996	0.946033	2.61843	1	1.2821	0.562403	3.47304	0.930999	10.8636	0.961635	7.6751	0.766864	1.88794	0.800375
5266.67	2.89486	0.659206	13.2248	0.783413	38.3957	0.958178	69.3978	0.983003	85.6924	0.984956	80.5529	0.99048	4.07351	0.632059	14.4007	0.849169	39.9073	0.94918	70.9379	0.980289	86.9197	0.986097	79.1687	0.989475	4.07046	0.760782	11.6042	0.843349	39.8878	0.94682	66.1389	0.921673	73.9107	0.891862	71.4479	0.952055	1.68339	0.6429	1.2821	0.562403	3.01769	0.808937	10.1893	0.901954	7.6751	0.766864	1.88794	0.800375
5300	2.50984	0.57153	13.1704	0.780188	38.3957	0.958178	69.3978	0.983003	85.9472	0.987885	80.2977	0.987341	3.55207	0.551151	14.75	0.869762	39.9968	0.951309	71.0327	0.981598	87.0276	0.987321	79.1687	0.989475	4.07046	0.760782	11.6042	0.843349	39.7686	0.943992	66.1389	0.921673	74.0179	0.893156	71.3424	0.950649	1.68339	0.6429	1.2821	0.562403	2.37783	0.637412	9.57026	0.847153	7.6751	0.766864	1.88794	0.800375
5333.33	2.83391	0.645327	13.1704	0.780188	38.6886	0.965486	69.3978	0.983003	85.9472	0.987885	80.5529	0.99048	3.22604	0.500562	14.75	0.869762	39.9968	0.951309	71.0327	0.981598	86.9197	0.986097	79.2652	0.990681	4.44616	0.831001	11.3641	0.825894	39.7686	0.943992	66.1389	0.921673	74.6627	0.900937	71.3424	0.950649	1.10336	0.421383	1.2821	0.562403	2.79097	0.74816	9.80768	0.868169	7.6751	0.766864	1.88794	0.800375
5366.67	2.57147	0.585564	13.4292	0.79552	38.8157	0.968659	69.3978	0.983003	85.6924	0.984956	80.5529	0.99048	4.01423	0.62286	14.75	0.869762	39.9073	0.94918	71.0327	0.981598	86.9197	0.986097	79.1687	0.989475	4.44616	0.831001	12.0001	0.872121	39.7686	0.943992	66.517	0.926942	74.3934	0.897687	71.7926	0.956648	1.68339	0.6429	1.2821	0.562403	2.37783	0.637412	9.37585	0.829944	7.6751	0.766864	1.88794	0.800375
5400	3.2855	0.748161	13.4292	0.79552	38.8157	0.968659	69.3978	0.983003	85.6924	0.984956	80.2977	0.987341	4.01423	0.62286	14.5372	0.857217	39.9073	0.94918	70.7729	0.978009	86.9197	0.986097	79.0731	0.98828	4.50265	0.841561	11.1649	0.811419	40.014	0.949818	67.0042	0.933731	74.7674	0.9022	71.2379	0.949257	1.68339	0.6429	0.686457	0.301119	2.79097	0.74816	9.57026	0.847153	7.6751	0.766864	2.17927	0.923882
5433.33	2.57147	0.585564	13.577	0.804277	38.8157	0.968659	69.3978	0.983003	85.6924	0.984956	80.65	0.991674	4.01423	0.62286	14.75	0.869762	39.9073	0.94918	71.4858	0.98786	86.9197	0.986097	79.2652	0.990681	4.5801	0.856035	11.7672	0.85519	39.8963	0.947022	66.8936	0.932191	75.0366	0.905448	71.6877	0.95525	1.10336	0.421383	1.2821	0.562403	2.37783	0.637412	10.8636	0.961635	7.6751	0.766864	2.16497	0.917818
5466.67	2.92919	0.667024	13.4292	0.79552	38.8157	0.968659	69.3978	0.983003	85.6924	0.984956	80.2279	0.986483	4.01423	0.62286	14.5372	0.857217	39.6588	0.943268	70.7729	0.978009	87.0276	0.987321	78.912	0.986266	4.50265	0.841561	11.7849	0.856478	40.014	0.949818	66.8936	0.932191	75.2691	0.908254	71.4258	0.95176	1.10336	0.421383	1.2821	0.562403	3.01769	0.808937	9.13435	0.808566	7.6751	0.766864	1.88794	0.800375
5500	2.50984	0.57153	13.9957	0.82908	38.7427	0.966837	69.2964	0.981567	85.6924	0.984956	80.2279	0.986483	3.55207	0.551151	14.75	0.869762	40.1257	0.954374	71.0327	0.981598	87.0276	0.987321	79.1687	0.989475	4.07046	0.760782	12.0001	0.872121	40.174	0.953614	67.2689	0.93742	75.5113	0.911176	71.5837	0.953864	2.61843	1	1.2821	0.562403	3.01769	0.808937	10.8636	0.961635	7.6751	0.766864	2.17927	0.923882
5533.33	2.92919	0.667024	13.8383	0.819754	38.8157	0.968659	69.2964	0.981567	85.6924	0.984956	80.2279	0.986483	4.51669	0.700823	14.75	0.869762	39.6588	0.943268	70.9379	0.980289	86.9197	0.986097	79.0731	0.98828	4.44616	0.831001	11.5539	0.83969	39.8963	0.947022	67.2689	0.93742	76.0499	0.917675	71.5837	0.953864	1.10336	0.421383	1.2821	0.562403	2.37783	0.637412	9.37585	0.829944	8.05921	0.805242	2.17927	0.923882
5566.67	2.92919	0.667024	13.6334	0.807619	38.8157	0.968659	69.3978	0.983003	85.6924	0.984956	80.5529	0.99048	4.01423	0.62286	14.4037	0.849346	40.1257	0.954374	70.9379	0.980289	86.8127	0.984883	79.0731	0.98828	4.50265	0.841561	12.1813	0.885285	40.4166	0.959373	67.6428	0.942631	76.1498	0.918881	72.0318	0.959835	1.10336	0.421383	1.2821	0.562403	3.47304	0.930999	9.57026	0.847153	7.6751	0.766864	1.88794	0.800375
5600	2.50984	0.57153	13.6334	0.807619	38.7427	0.966837	68.7548	0.973895	85.5855	0.983727	80.65	0.991674	4.01423	0.62286	14.6144	0.861768	40.0372	0.952269	70.9379	0.980289	86.8127	0.984883	79.1687	0.989475	4.07046	0.760782	12.1813	0.885285	39.7809	0.944285	67.5348	0.941126	75.7546	0.914112	71.9284	0.958457	1.10336	0.421383	1.2821	0.562403	2.37783	0.637412	9.13435	0.808566	7.6751	0.766864	2.17927	0.923882
5633.33	2.50984	0.57153	13.5841	0.804698	38.9623	0.972317	68.7548	0.973895	86.6401	0.995849	80.809	0.993629	3.55207	0.551151	14.6144	0.861768	40.0372	0.952269	70.9379	0.980289	86.8127	0.984883	79.0731	0.98828	4.07046	0.760782	11.957	0.868989	40.2999	0.956604	67.5348	0.941126	76.3922	0.921806	71.9284	0.958457	2.00416	0.765407	1.2821	0.562403	2.37783	0.637412	10.8636	0.961635	7.6751	0.766864	2.17927	0.923882
5666.67	2.89486	0.659206	13.6334	0.807619	38.9623	0.972317	68.7548	0.973895	85.7341	0.985435	80.65	0.991674	4.01423	0.62286	14.7501	0.869772	40.0372	0.952269	70.9379	0.980289	86.8127	0.984883	79.0731	0.98828	4.07046	0.760782	11.957	0.868989	40.2999	0.956604	67.908	0.946326	76.6168	0.924516	71.5642	0.953605	1.68339	0.6429	1.2821	0.562403	2.37783	0.637412	10.8636	0.961635	7.6751	0.766864	2.17927	0.923882
5700	2.92919	0.667024	14.0375	0.831554	38.7427	0.966837	69.3978	0.983003	86.3846	0.992912	80.2279	0.986483	4.01423	0.62286	14.9594	0.882114	40.0372	0.952269	71.3904	0.986542	87.1792	0.989041	79.1687	0.989475	4.50265	0.841561	12.1813	0.885285	40.578	0.963204	68.0153	0.947822	76.6168	0.924516	72.1132	0.96092	1.68339	0.6429	0.686457	0.301119	2.37783	0.637412	9.57026	0.847153	7.6751	0.766864	2.16497	0.917818
5733.33	2.92919	0.667024	13.451	0.796809	38.9623	0.972317	69.2964	0.981567	85.9472	0.987885	80.65	0.991674	4.01423	0.62286	14.9594	0.882114	40.0372	0.952269	71.4858	0.98786	87.1792	0.989041	79.0731	0.98828	4.50265	0.841561	11.957	0.868989	40.578	0.963204	68.4944	0.954499	77.2508	0.932166	72.2719	0.963034	2.00416	0.765407	1.2821	0.562403	2.79097	0.74816	10.8636	0.961635	7.6751	0.766864	2.16497	0.917818
5766.67	2.89486	0.659206	13.8375	0.819706	39.1614	0.977285	69.3978	0.983003	86.055	0.989124	80.2279	0.986483	4.01423	0.62286	14.9594	0.882114	40.2547	0.957441	71.4858	0.98786	86.9197	0.986097	79.0731	0.98828	4.50265	0.841561	11.957	0.868989	40.2999	0.956604	68.4944	0.954499	77.2048	0.931611	72.0103	0.959549	1.68339	0.6429	1.20758	0.52971	3.47304	0.930999	9.57026	0.847153	7.6751	0.766864	2.17927	0.923882
5800	2.66814	0.607579	13.9808	0.828193	38.525	0.961404	69.2964	0.981567	85.9472	0.987885	80.2279	0.986483	4.01423	0.62286	14.9594	0.882114	40.2547	0.957441	70.9379	0.980289	87.0276	0.987321	79.0731	0.98828	4.07046	0.760782	11.957	0.868989	40.2999	0.956604	68.3865	0.952994	77.3471	0.933328	72.2719	0.963034	1.68339	0.6429	1.2821	0.562403	2.37783	0.637412	9.57026	0.847153	8.05921	0.805242	2.16497	0.917818
5833.33	2.89486	0.659206	13.8375	0.819706	39.3818	0.982785	69.3978	0.983003	86.055	0.989124	80.2279	0.986483	4.01423	0.62286	14.9594	0.882114	40.2547	0.957441	70.9379	0.980289	86.8127	0.984883	79.1687	0.989475	4.07046	0.760782	12.59	0.914991	40.2999	0.956604	68.2797	0.951507	77.4912	0.935067	72.4552	0.965477	1.68339	0.6429	1.2821	0.562403	2.79097	0.74816	9.80768	0.868169	8.23323	0.822629	2.04386	0.866475
5866.67	2.66814	0.607579	14.2366	0.84335	39.1614	0.977285	69.6498	0.986573	86.2028	0.990823	80.2279	0.986483	4.01423	0.62286	14.8288	0.874411	40.2547	0.957441	71.4858	0.98786	87.0276	0.987321	79.1687	0.989475	4.07046	0.760782	12.366	0.898709	40.8178	0.968897	68.7563	0.958147	77.7102	0.93771	72.6143	0.967597	1.68339	0.6429	1.2821	0.562403	2.79097	0.74816	9.57026	0.847153	8.05921	0.805242	2.16497	0.917818
5900	2.89486	0.659206	14.2366	0.84335	39.0889	0.975476	69.3978	0.983003	85.9472	0.987885	80.2279	0.986483	4.01423	0.62286	14.8288	0.874411	40.2547	0.957441	71.4858	0.98786	87.0722	0.987827	79.0731	0.98828	4.50265	0.841561	12.1502	0.883026	40.8178	0.968897	68.7563	0.958147	77.587	0.936224	72.6143	0.967597	1.10336	0.421383	1.2821	0.562403	2.37783	0.637412	9.80768	0.868169	7.6751	0.766864	2.04386	0.866475
5933.33	2.89486	0.659206	14.2366	0.84335	39.0889	0.975476	69.2964	0.981567	86.6401	0.995849	81.163	0.997982	4.01423	0.62286	14.6216	0.862193	40.2547	0.957441	71.3904	0.986542	87.2871	0.990265	79.0731	0.98828	4.07046	0.760782	12.3724	0.899176	41.0964	0.975509	68.6502	0.956669	78.3398	0.945307	72.5128	0.966245	1.68339	0.6429	2.19392	0.962375	2.79097	0.74816	9.80768	0.868169	8.05921	0.805242	2.17927	0.923882
5966.67	2.77489	0.631888	14.1824	0.840139	39.0889	0.975476	69.3978	0.983003	86.6401	0.995849	80.2279	0.986483	4.01423	0.62286	15.5241	0.915413	40.2547	0.957441	71.4858	0.98786	87.5165	0.992868	79.0731	0.98828	4.50265	0.841561	12.1502	0.883026	40.8178	0.968897	69.2315	0.964769	77.9495	0.940598	72.5128	0.966245	1.68339	0.6429	1.2821	0.562403	2.79097	0.74816	9.80768	0.868169	7.6751	0.766864	2.17927	0.923882
6000	2.77489	0.631888	14.0413	0.831781	39.0889	0.975476	69.196	0.980145	86.6401	0.995849	80.5529	0.99048	4.48626	0.696102	14.6216	0.862193	40.1672	0.95536	71.3904	0.986542	87.1792	0.989041	79.0731	0.98828	4.50265	0.841561	12.1502	0.883026	40.7023	0.966155	69.0192	0.961812	78.4326	0.946427	72.9555	0.972144	1.68339	0.6429	1.2821	0.562403	2.79097	0.74816	9.80768	0.868169	7.85186	0.784525	2.16497	0.917818
6033.33	2.89486	0.659206	14.0413	0.831781	39.0889	0.975476	69.5483	0.985136	86.6401	0.995849	80.3254	0.987683	4.01423	0.62286	14.6216	0.862193	40.2547	0.957441	71.6511	0.990145	87.1792	0.989041	79.0731	0.98828	4.07046	0.760782	12.1502	0.883026	40.7023	0.966155	68.7526	0.958096	78.3107	0.944956	72.5934	0.967319	1.10336	0.421383	1.2821	0.562403	2.79097	0.74816	9.80768	0.868169	8.05921	0.805242	2.04386	0.866475
6066.67	3.00647	0.684622	14.2946	0.846784	39.0889	0.975476	69.2964	0.981567	86.6401	0.995849	80.65	0.991674	4.48626	0.696102	15.1697	0.894514	40.3836	0.960508	71.6511	0.990145	87.2871	0.990265	79.0731	0.98828	4.50265	0.841561	12.1502	0.883026	41.2177	0.978389	69.0192	0.961812	78.7919	0.950762	73.3971	0.978027	1.10336	0.421383	1.2821	0.562403	2.37783	0.637412	9.13435	0.808566	8.05921	0.805242	2.04386	0.866475
6100	3.08324	0.702104	14.4357	0.855141	38.8707	0.97003	69.3978	0.983003	86.6401	0.995849	80.2279	0.986483	4.48626	0.696102	15.1697	0.894514	40.6297	0.966362	71.6511	0.990145	87.1792	0.989041	79.1687	0.989475	4.50265	0.841561	12.1502	0.883026	41.2177	0.978389	69.2252	0.964682	78.7919	0.950762	73.3971	0.978027	1.68339	0.6429	1.2821	0.562403	2.79097	0.74816	9.80768	0.868169	8.23323	0.822629	2.16497	0.917818
6133.33	3.08324	0.702104	14.3839	0.852073	39.0889	0.975476	69.3978	0.983003	86.6401	0.995849	80.2279	0.986483	4.01423	0.62286	14.9638	0.88237	40.3836	0.960508	71.7466	0.991464	87.2871	0.990265	79.0731	0.98828	4.07046	0.760782	12.1502	0.883026	40.7023	0.966155	69.3312	0.966159	79.1498	0.955082	72.8546	0.970799	1.68339	0.6429	1.2821	0.562403	2.79097	0.74816	9.80768	0.868169	8.23323	0.822629	2.04386	0.866475
6166.67	3.08324	0.702104	14.2449	0.843841	39.2872	0.980425	70.2418	0.994958	86.6401	0.995849	80.9061	0.994823	4.48626	0.696102	14.9638	0.88237	40.3836	0.960508	72.1025	0.996382	87.1792	0.989041	79.0731	0.98828	4.07046	0.760782	12.7744	0.928389	41.2177	0.978389	69.1204	0.963222	79.0292	0.953626	73.2957	0.976677	1.68339	0.6429	1.2821	0.562403	2.37783	0.637412	9.80768	0.868169	8.05921	0.805242	2.17927	0.923882
6200	3.08324	0.702104	14.4956	0.858691	39.5063	0.985891	69.6498	0.986573	86.6401	0.995849	80.9061	0.994823	4.01423	0.62286	14.9638	0.88237	40.3836	0.960508	71.3904	0.986542	87.7767	0.995819	79.0731	0.98828	4.07046	0.760782	12.554	0.912372	41.2177	0.978389	69.387	0.966937	78.7629	0.950413	73.2957	0.976677	1.10336	0.421383	1.2821	0.562403	2.79097	0.74816	9.80768	0.868169	8.05921	0.805242	2.04386	0.866475
6233.33	3.00647	0.684622	14.4956	0.858691	39.0889	0.975476	69.6498	0.986573	86.055	0.989124	80.2279	0.986483	4.48626	0.696102	14.9638	0.88237	40.3836	0.960508	71.4858	0.98786	87.2871	0.990265	79.0731	0.98828	4.07046	0.760782	12.5648	0.913157	40.7023	0.966155	69.387	0.966937	78.7629	0.950413	73.2957	0.976677	1.10336	0.421383	1.2821	0.562403	3.47304	0.930999	9.80768	0.868169	8.23323	0.822629	2.16497	0.917818
6266.67	3.00647	0.684622	14.4956	0.858691	39.0889	0.975476	69.6498	0.986573	86.2028	0.990823	80.9061	0.994823	4.48626	0.696102	14.84	0.875072	40.3836	0.960508	71.6511	0.990145	87.8842	0.997038	79.0731	0.98828	4.50265	0.841561	12.7744	0.928389	41.1033	0.975673	69.7534	0.972043	79.3866	0.957938	73.7356	0.982539	1.68339	0.6429	1.2821	0.562403	2.79097	0.74816	9.80768	0.868169	8.05921	0.805242	2.04386	0.866475
6300	3.08324	0.702104	14.4956	0.858691	39.2872	0.980425	69.2964	0.981567	85.8402	0.986655	80.65	0.991674	4.48626	0.696102	14.84	0.875072	40.3836	0.960508	71.4858	0.98786	87.8842	0.997038	79.0731	0.98828	4.50265	0.841561	12.7744	0.928389	40.941	0.971821	69.8577	0.973496	79.3866	0.957938	73.4746	0.979061	1.68339	0.6429	1.2821	0.562403	2.61659	0.701414	9.80768	0.868169	8.05921	0.805242	2.04386	0.866475
6333.33	2.9827	0.679208	14.4956	0.858691	39.0889	0.975476	69.4479	0.983713	86.6401	0.995849	81.0658	0.996787	4.01423	0.62286	14.84	0.875072	40.2971	0.958451	71.3904	0.986542	87.7767	0.995819	79.0731	0.98828	4.50265	0.841561	12.5648	0.913157	40.8268	0.96911	69.7534	0.972043	79.2676	0.956502	73.6347	0.981195	1.10336	0.421383	1.2821	0.562403	2.79097	0.74816	9.80768	0.868169	8.05921	0.805242	2.04386	0.866475
6366.67	2.64345	0.601957	14.9792	0.887337	39.8503	0.994476	70.5977	1	86.6401	0.995849	81.2296	0.998801	3.637	0.564328	15.5944	0.919557	41.0037	0.975256	72.1025	0.996382	87.8842	0.997038	80.0109	1	4.50265	0.841561	12.5648	0.913157	41.8954	0.994477	69.7534	0.972043	80.483	0.971169	73.8965	0.984682	1.68339	0.6429	1.2821	0.562403	2.37783	0.637412	9.80768	0.868169	8.05921	0.805242	1.82669	0.774408
6400	2.64345	0.601957	14.9792	0.887337	40.0716	1	70.1408	0.993528	86.6401	0.995849	81.163	0.997982	3.637	0.564328	15.5944	0.919557	41.464	0.986204	72.3643	1	87.7767	0.995819	80.0109	1	4.07046	0.760782	12.5648	0.913157	41.8954	0.994477	70.386	0.980859	80.3642	0.969735	73.7965	0.98335	1.68339	0.6429	1.2821	0.562403	3.47304	0.930999	9.80768	0.868169	8.05921	0.805242	1.79308	0.760159
6433.33	3.28644	0.748375	14.6964	0.870585	39.2155	0.978635	70.0908	0.99282	86.6401	0.995849	81.163	0.997982	4.01437	0.622881	15.3807	0.906956	40.2971	0.958451	71.3904	0.986542	87.9925	0.998267	79.0731	0.98828	4.07046	0.760782	12.5648	0.913157	40.8268	0.96911	69.6503	0.970606	80.3642	0.969735	73.6347	0.981195	1.68339	0.6429	1.2821	0.562403	3.01971	0.809477	9.80768	0.868169	8.44536	0.843825	1.95978	0.830829
6466.67	2.88236	0.65636	14.6964	0.870585	39.2872	0.980425	69.6498	0.986573	86.6401	0.995849	80.9061	0.994823	4.06392	0.63057	15.3807	0.906956	40.5126	0.963577	71.2961	0.985239	87.7767	0.995819	79.0731	0.98828	4.50265	0.841561	12.9618	0.942008	40.8268	0.96911	69.8521	0.973419	80.3642	0.969735	74.073	0.987035	1.68339	0.6429	1.2821	0.562403	2.37783	0.637412	9.80768	0.868169	8.05921	0.805242	2.04386	0.866475
6500	3.28644	0.748375	14.6512	0.86791	39.2155	0.978635	69.3978	0.983003	86.6401	0.995849	80.2279	0.986483	4.06392	0.63057	15.3807	0.906956	40.5126	0.963577	71.3904	0.986542	87.7767	0.995819	79.0731	0.98828	4.50265	0.841561	12.3463	0.897279	40.8268	0.96911	69.8521	0.973419	80.5692	0.972209	74.3347	0.990522	1.68339	0.6429	1.2821	0.562403	2.61659	0.701414	10.8636	0.961635	8.23323	0.822629	2.04386	0.866475
6533.33	3.3761	0.768792	14.6512	0.86791	39.2155	0.978635	69.1067	0.97888	86.3107	0.992063	80.4841	0.989634	4.06392	0.63057	15.1781	0.895006	40.5126	0.963577	70.9379	0.980289	87.8842	0.997038	79.3306	0.991497	4.50265	0.841561	13.193	0.95881	40.8268	0.96911	69.8521	0.973419	79.9797	0.965095	73.9727	0.985698	1.10336	0.421383	1.2821	0.562403	2.79097	0.74816	9.37585	0.829944	8.05921	0.805242	2.04386	0.866475
6566.67	2.88236	0.65636	15.0319	0.890461	39.2155	0.978635	69.4479	0.983713	86.6401	0.995849	81.163	0.997982	4.06392	0.63057	15.3807	0.906956	40.5126	0.963577	71.3904	0.986542	87.7767	0.995819	79.3306	0.991497	4.50265	0.841561	13.4077	0.974415	41.3393	0.981275	69.8521	0.973419	79.8629	0.963686	73.8732	0.984373	1.68339	0.6429	1.2821	0.562403	2.79097	0.74816	9.80768	0.868169	8.05921	0.805242	2.04386	0.866475
6600	3.1732	0.72259	14.8969	0.882465	39.6307	0.988998	70.0908	0.99282	86.6401	0.995849	80.9061	0.994823	4.06392	0.63057	15.1781	0.895006	40.5126	0.963577	71.4858	0.98786	87.8842	0.997038	79.0731	0.98828	4.50265	0.841561	12.9618	0.942008	41.3393	0.981275	69.8521	0.973419	80.3339	0.969369	73.9727	0.985698	1.68339	0.6429	1.2821	0.562403	2.79097	0.74816	9.80768	0.868169	8.23323	0.822629	2.04386	0.866475
6633.33	3.1732	0.72259	14.8969	0.882465	38.9986	0.973222	69.5483	0.985136	85.9472	0.987885	80.2279	0.986483	4.06392	0.63057	15.3807	0.906956	40.5126	0.963577	71.3904	0.986542	87.8842	0.997038	79.0731	0.98828	4.9565	0.926386	12.745	0.926253	40.8268	0.96911	69.5869	0.969722	80.451	0.970783	73.4358	0.978544	1.10336	0.421383	1.2821	0.562403	2.37783	0.637412	9.80768	0.868169	8.05921	0.805242	2.04386	0.866475
6666.67	3.1732	0.72259	14.8969	0.882465	39.2155	0.978635	69.5483	0.985136	86.6401	0.995849	80.9061	0.994823	4.06392	0.63057	15.1781	0.895006	40.5126	0.963577	71.3904	0.986542	87.7767	0.995819	79.7527	0.996774	4.50265	0.841561	12.745	0.926253	40.4408	0.959948	70.216	0.97849	80.6004	0.972585	74.1348	0.987858	1.68339	0.6429	0.686457	0.301119	3.01971	0.809477	9.57026	0.847153	8.05921	0.805242	2.04386	0.866475
6700	3.50221	0.79751	14.7298	0.872566	39.2155	0.978635	69.1067	0.97888	86.2028	0.990823	80.2279	0.986483	4.06392	0.63057	15.0589	0.887977	40.4271	0.961542	70.9379	0.980289	87.7767	0.995819	79.0731	0.98828	4.50265	0.841561	12.9618	0.942008	40.4408	0.959948	69.7497	0.971991	80.6868	0.973628	73.7747	0.98306	1.68339	0.6429	0.686457	0.301119	2.37783	0.637412	9.37585	0.829944	8.23323	0.822629	2.04386	0.866475
6733.33	3.1732	0.72259	14.8539	0.879915	39.1456	0.976891	69.7008	0.987295	86.6401	0.995849	81.163	0.997982	4.01437	0.622881	15.0589	0.887977	40.5126	0.963577	71.3904	0.986542	87.8842	0.997038	80.0109	1	4.50265	0.841561	12.9618	0.942008	41.2261	0.978589	70.216	0.97849	80.9532	0.976842	74.1348	0.987858	1.68339	0.6429	1.2821	0.562403	2.79097	0.74816	10.4337	0.923583	8.05921	0.805242	2.04386	0.866475
6766.67	3.1732	0.72259	14.8539	0.879915	39.6307	0.988998	69.6498	0.986573	86.6401	0.995849	81.163	0.997982	4.06392	0.63057	15.5923	0.919434	40.6417	0.966646	71.3904	0.986542	87.7767	0.995819	80.0109	1	4.50265	0.841561	12.9618	0.942008	41.2261	0.978589	70.216	0.97849	80.6868	0.973628	74.6709	0.995002	1.68339	0.6429	1.2821	0.562403	3.01971	0.809477	9.80768	0.868169	8.61688	0.860962	2.04386	0.866475
6800	3.1732	0.72259	15.2302	0.90221	39.413	0.983564	69.8013	0.988719	86.6401	0.995849	81.163	0.997982	4.06392	0.63057	15.5923	0.919434	40.8847	0.972425	71.3904	0.986542	87.8842	0.997038	80.0109	1	4.50265	0.841561	12.9618	0.942008	42.1281	1	70.216	0.97849	81.0385	0.977872	74.0362	0.986545	1.68339	0.6429	1.2821	0.562403	2.79097	0.74816	9.80768	0.868169	8.23323	0.822629	1.82669	0.774408
6833.33	2.79094	0.635541	15.2302	0.90221	38.9986	0.973222	69.6498	0.986573	86.6401	0.995849	81.163	0.997982	4.06392	0.63057	15.5923	0.919434	40.7283	0.968706	71.4858	0.98786	87.7767	0.995819	79.5888	0.994725	4.50265	0.841561	12.7599	0.927338	41.3393	0.981275	70.216	0.97849	80.5712	0.972233	74.571	0.99367	1.10336	0.421383	1.2821	0.562403	3.01971	0.809477	11.297	1	9.81231	0.980405	2.04386	0.866475
6866.67	3.1732	0.72259	15.0972	0.894328	39.413	0.983564	70.3438	0.996403	86.8965	0.998795	81.163	0.997982	4.50702	0.699323	15.5923	0.919434	40.6417	0.966646	71.4858	0.98786	87.8842	0.997038	80.0109	1	4.50265	0.841561	12.9618	0.942008	42.0135	0.99728	70.216	0.97849	81.0385	0.977872	74.571	0.99367	1.10336	0.421383	1.2821	0.562403	2.79097	0.74816	10.8636	0.961635	8.44536	0.843825	2.04386	0.866475
6900	3.1732	0.72259	15.2302	0.90221	39.413	0.983564	69.6498	0.986573	86.6401	0.995849	80.9061	0.994823	4.50702	0.699323	15.7184	0.926867	40.6417	0.966646	71.4858	0.98786	87.8842	0.997038	80.0109	1	4.50265	0.841561	12.5451	0.911727	42.1281	1	70.6811	0.984971	81.5045	0.983494	74.472	0.992351	1.68339	0.6429	1.2821	0.562403	2.79097	0.74816	10.8636	0.961635	8.05921	0.805242	2.05016	0.869144
6933.33	3.1732	0.72259	15.4759	0.916761	39.413	0.983564	70.2418	0.994958	86.8965	0.998795	80.9061	0.994823	4.06392	0.63057	15.5923	0.919434	40.8847	0.972425	71.4858	0.98786	87.9925	0.998267	80.0109	1	4.67526	0.873821	12.9618	0.942008	42.0135	0.99728	70.216	0.97849	81.7706	0.986706	74.3739	0.991044	2.00416	0.765407	1.2821	0.562403	3.4521	0.925386	9.80768	0.868169	8.44536	0.843825	2.04386	0.866475
6966.67	3.1732	0.72259	15.3427	0.908874	39.413	0.983564	69.6498	0.986573	86.6401	0.995849	81.163	0.997982	4.01437	0.622881	15.5923	0.919434	40.6417	0.966646	71.3904	0.986542	87.9925	0.998267	79.7527	0.996774	4.50265	0.841561	13.5865	0.987415	40.9514	0.972069	70.5786	0.983543	81.3891	0.982102	74.3739	0.991044	2.61843	1	1.2821	0.562403	2.79097	0.74816	9.80768	0.868169	9.23954	0.923176	2.04386	0.866475
7000	3.50221	0.79751	15.4283	0.913945	39.413	0.983564	70.3438	0.996403	86.8965	0.998795	80.809	0.993629	4.47785	0.694797	16.135	0.951434	40.6417	0.966646	71.4858	0.98786	87.9925	0.998267	79.9156	0.998809	4.50265	0.841561	13.3793	0.972355	42.0135	0.99728	70.5786	0.983543	82.1192	0.990912	74.3739	0.991044	1.10336	0.421383	1.2821	0.562403	2.79097	0.74816	9.80768	0.868169	8.44536	0.843825	1.82669	0.774408
7033.33	3.1732	0.72259	15.2971	0.906173	39.413	0.983564	69.6498	0.986573	86.5671	0.99501	81.163	0.997982	4.47785	0.694797	15.4754	0.912539	40.6417	0.966646	71.4858	0.98786	87.8842	0.997038	80.0109	1	4.50265	0.841561	12.7599	0.927338	41.2261	0.978589	70.5786	0.983543	82.1192	0.990912	74.6361	0.994538	1.68339	0.6429	1.2821	0.562403	2.79097	0.74816	10.8636	0.961635	8.23323	0.822629	1.95978	0.830829
7066.67	3.10845	0.707844	15.4283	0.913945	39.413	0.983564	70.3438	0.996403	86.4592	0.99377	81.163	0.997982	4.06392	0.63057	16.135	0.951434	41.0982	0.977503	71.8418	0.992779	87.8842	0.997038	80.0109	1	4.22599	0.789852	13.3575	0.970772	42.0135	0.99728	70.5786	0.983543	81.8532	0.987702	74.8081	0.99683	1.68339	0.6429	1.2821	0.562403	2.79097	0.74816	10.8636	0.961635	8.44536	0.843825	2.04386	0.866475
7100	3.13968	0.714956	15.6716	0.928358	39.3421	0.981794	69.6498	0.986573	86.8965	0.998795	81.163	0.997982	4.01437	0.622881	16.0114	0.944148	41.3419	0.983299	72.1025	0.996382	88.1452	1	80.0109	1	4.50265	0.841561	13.3793	0.972355	41.7362	0.990697	71.3081	0.993708	82.0043	0.989526	74.3739	0.991044	1.68339	0.6429	1.2821	0.562403	2.79097	0.74816	9.57026	0.847153	9.62296	0.961486	2.04386	0.866475
7133.33	3.28555	0.748172	15.2971	0.906173	39.413	0.983564	69.5483	0.985136	86.8965	0.998795	80.4841	0.989634	4.47785	0.694797	15.4754	0.912539	40.5571	0.964634	71.3904	0.986542	87.9925	0.998267	79.5888	0.994725	4.50265	0.841561	13.3793	0.972355	41.7362	0.990697	70.5786	0.983543	81.8532	0.987702	74.8081	0.99683	1.68339	0.6429	1.2821	0.562403	3.01971	0.809477	10.2431	0.906714	8.23323	0.822629	2.04386	0.866475
7166.67	3.38562	0.770961	15.5403	0.92058	39.413	0.983564	69.6498	0.986573	86.2028	0.990823	80.9061	0.994823	4.47785	0.694797	15.2781	0.900903	40.7708	0.969716	71.4858	0.98786	87.7767	0.995819	79.0731	0.98828	4.50265	0.841561	13.3793	0.972355	40.9514	0.972069	71.0419	0.989998	81.4733	0.983119	74.1126	0.987562	1.68339	0.6429	1.2821	0.562403	2.79097	0.74816	9.57026	0.847153	8.05921	0.805242	2.04386	0.866475
7200	3.45978	0.787848	15.5403	0.92058	39.1971	0.978176	69.3978	0.983003	86.3107	0.992063	80.2279	0.986483	4.47785	0.694797	15.9261	0.939116	41.0122	0.975459	71.4858	0.98786	87.8842	0.997038	79.0731	0.98828	4.9565	0.926386	13.152	0.955831	40.9514	0.972069	70.3135	0.979848	81.6245	0.984942	74.1126	0.987562	1.68339	0.6429	1.2821	0.562403	3.01971	0.809477	9.80768	0.868169	8.23323	0.822629	2.04386	0.866475
7233.33	3.38562	0.770961	15.5403	0.92058	39.1971	0.978176	69.6498	0.986573	86.3107	0.992063	80.4841	0.989634	4.47785	0.694797	15.8045	0.931943	41.0982	0.977503	71.3904	0.986542	87.9925	0.998267	79.3306	0.991497	4.61651	0.86284	13.152	0.955831	40.9514	0.972069	70.3135	0.979848	81.5115	0.98358	74.1126	0.987562	2.61843	1	1.2821	0.562403	3.01971	0.809477	9.80768	0.868169	8.61688	0.860962	2.04386	0.866475
7266.67	3.28555	0.748172	15.4968	0.918	39.1265	0.976414	69.3978	0.983003	86.3107	0.992063	80.2279	0.986483	4.47785	0.694797	15.6081	0.920366	40.7708	0.969716	71.3904	0.986542	87.7767	0.995819	78.5554	0.981809	4.9565	0.926386	12.9387	0.940334	40.9514	0.972069	70.3135	0.979848	81.3595	0.981745	74.0154	0.986268	1.68339	0.6429	1.2821	0.562403	2.61659	0.701414	9.80768	0.868169	8.05921	0.805242	2.35882	1
7300	3.28555	0.748172	15.4968	0.918	39.3421	0.981794	68.8547	0.97531	86.4592	0.99377	80.2279	0.986483	4.47785	0.694797	15.6081	0.920366	40.7708	0.969716	71.3904	0.986542	87.7767	0.995819	78.5554	0.981809	4.50265	0.841561	13.152	0.955831	40.8409	0.969444	70.3135	0.979848	81.5115	0.98358	74.3527	0.990761	1.68339	0.6429	1.2821	0.562403	2.79097	0.74816	9.80768	0.868169	8.44536	0.843825	2.05016	0.869144
7333.33	3.28555	0.748172	15.4968	0.918	39.1265	0.976414	68.9556	0.97674	86.2028	0.990823	80.2279	0.986483	4.07991	0.633051	15.6081	0.920366	40.7708	0.969716	70.9379	0.980289	87.7767	0.995819	78.5554	0.981809	4.50265	0.841561	13.152	0.955831	40.9514	0.972069	70.6749	0.984885	81.8608	0.987794	74.0154	0.986268	1.10336	0.421383	1.2821	0.562403	3.01971	0.809477	10.8636	0.961635	8.23323	0.822629	2.35882	1
7366.67	3.59753	0.819216	15.8672	0.939941	39.5388	0.986703	69.6498	0.986573	86.6401	0.995849	81.0658	0.996787	4.47785	0.694797	15.8045	0.931943	40.7708	0.969716	71.3904	0.986542	87.8842	0.997038	79.2357	0.990312	4.9565	0.926386	13.152	0.955831	41.3491	0.981509	70.94	0.988578	81.8608	0.987794	74.7105	0.995529	1.68339	0.6429	1.2821	0.562403	2.79097	0.74816	9.80768	0.868169	8.44536	0.843825	2.04386	0.866475
7400	3.28555	0.748172	15.8672	0.939941	39.0577	0.974696	70.2418	0.994958	86.8965	0.998795	80.5483	0.990423	4.47785	0.694797	15.6918	0.925297	41.467	0.986275	71.2961	0.985239	87.7767	0.995819	79.4939	0.993539	4.50265	0.841561	12.9575	0.941702	41.6241	0.988036	71.4014	0.995008	81.8608	0.987794	75.046	1	1.68339	0.6429	1.2821	0.562403	2.79097	0.74816	9.80768	0.868169	8.44536	0.843825	2.05016	0.869144
7433.33	3.28555	0.748172	15.7377	0.932271	39.3421	0.981794	69.6498	0.986573	86.6401	0.995849	80.3873	0.988444	4.01437	0.622881	15.8045	0.931943	40.7708	0.969716	71.3904	0.986542	87.8842	0.997038	78.5554	0.981809	4.50265	0.841561	12.7464	0.926353	40.6789	0.9656	70.94	0.988578	81.8608	0.987794	74.6138	0.994241	1.68339	0.6429	0.686457	0.301119	3.01971	0.809477	9.80768	0.868169	8.61688	0.860962	2.32553	0.985887
7466.67	3.28555	0.748172	15.6961	0.929806	38.9907	0.973024	68.7548	0.973895	86.0958	0.989593	80.3873	0.988444	4.01437	0.622881	15.4975	0.913844	40.6871	0.967727	70.8442	0.978995	87.7767	0.995819	78.5554	0.981809	4.85898	0.90816	12.9575	0.941702	40.5686	0.96298	70.411	0.981207	81.7493	0.986449	74.2569	0.989485	1.68339	0.6429	0.686457	0.301119	2.79097	0.74816	9.80768	0.868169	8.05921	0.805242	2.35882	1
7500	3.28555	0.748172	15.5767	0.922734	39.0577	0.974696	68.7548	0.973895	86.0958	0.989593	79.7083	0.980095	4.47785	0.694797	15.4975	0.913844	40.7708	0.969716	70.9379	0.980289	87.7767	0.995819	78.4618	0.980639	4.9565	0.926386	12.9387	0.940334	40.5686	0.96298	70.411	0.981207	81.7493	0.986449	74.2569	0.989485	1.68339	0.6429	0.686457	0.301119	2.79097	0.74816	9.80768	0.868169	8.44536	0.843825	2.35882	1
7533.33	3.28555	0.748172	15.6961	0.929806	38.9907	0.973024	68.7548	0.973895	86.0958	0.989593	79.7083	0.980095	4.47785	0.694797	15.8237	0.93308	40.6871	0.967727	70.9379	0.980289	87.7767	0.995819	78.7193	0.983857	4.9565	0.926386	12.7464	0.926353	40.5686	0.96298	69.9484	0.97476	81.6388	0.985115	74.9498	0.998718	1.68339	0.6429	0.686457	0.301119	2.79097	0.74816	11.297	1	8.44536	0.843825	2.32553	0.985887
7566.67	3.28555	0.748172	15.815	0.936851	39.4687	0.984953	69.3978	0.983003	85.9472	0.987885	80.3873	0.988444	4.07991	0.633051	16.017	0.944478	40.6871	0.967727	71.3904	0.986542	87.7767	0.995819	78.9783	0.987095	4.9565	0.926386	13.543	0.984249	40.6789	0.9656	70.411	0.981207	81.596	0.984599	74.6888	0.99524	1.68339	0.6429	0.686457	0.301119	3.01971	0.809477	9.80768	0.868169	8.44536	0.843825	2.05016	0.869144
7600	3.28555	0.748172	15.9347	0.943944	39.5388	0.986703	69.6498	0.986573	86.4592	0.99377	80.6443	0.991603	4.47785	0.694797	16.017	0.944478	40.4479	0.962037	71.3904	0.986542	87.7767	0.995819	79.3998	0.992363	4.9565	0.926386	13.3447	0.96984	40.5686	0.96298	71.3	0.993596	82.2088	0.991993	74.9498	0.998718	1.10336	0.421383	1.2821	0.562403	2.79097	0.74816	9.80768	0.868169	8.44536	0.843825	2.35882	1
7633.33	3.28555	0.748172	15.9806	0.946662	39.5388	0.986703	69.6498	0.986573	86.5671	0.99501	80.6443	0.991603	4.07991	0.633051	16.017	0.944478	40.6871	0.967727	71.3904	0.986542	87.7767	0.995819	78.5554	0.981809	4.9565	0.926386	13.3447	0.96984	40.5686	0.96298	71.4014	0.995008	81.7493	0.986449	74.9498	0.998718	1.68339	0.6429	1.2821	0.562403	3.01971	0.809477	10.8636	0.961635	8.44536	0.843825	2.05016	0.869144
7666.67	3.50499	0.798142	15.815	0.936851	39.5388	0.986703	69.6498	0.986573	86.5671	0.99501	80.2914	0.987264	4.07991	0.633051	15.8237	0.93308	40.8998	0.972786	71.3904	0.986542	87.7767	0.995819	79.2357	0.990312	4.61651	0.86284	13.3447	0.96984	41.0763	0.975032	71.4014	0.995008	81.9441	0.9888	74.9498	0.998718	1.68339	0.6429	1.2821	0.562403	2.79097	0.74816	10.8636	0.961635	8.44536	0.843825	2.35882	1
7700	3.50499	0.798142	15.815	0.936851	39.3242	0.981347	69.3097	0.981755	85.8719	0.987019	80.1312	0.985294	4.51344	0.700319	15.8237	0.93308	40.9845	0.974801	71.4858	0.98786	87.2871	0.990265	78.5554	0.981809	4.9565	0.926386	13.3447	0.96984	41.1879	0.977683	71.1363	0.991314	81.9441	0.9888	74.2569	0.989485	1.68339	0.6429	1.2821	0.562403	2.79097	0.74816	9.80768	0.868169	8.44536	0.843825	2.04386	0.866475
7733.33	3.59753	0.819216	15.7034	0.93024	39.1265	0.976414	69.3097	0.981755	85.8719	0.987019	79.7083	0.980095	4.07991	0.633051	15.8237	0.93308	40.8998	0.972786	71.3904	0.986542	87.7767	0.995819	78.5554	0.981809	4.9565	0.926386	13.1575	0.956231	40.5686	0.96298	70.5743	0.983482	81.9441	0.9888	74.9498	0.998718	1.68339	0.6429	1.2821	0.562403	2.79097	0.74816	9.80768	0.868169	8.44536	0.843825	2.32553	0.985887
7766.67	3.56437	0.811665	16.0133	0.948599	39.2543	0.979604	69.6498	0.986573	86.3107	0.992063	80.3873	0.988444	4.07991	0.633051	15.7172	0.926797	41.1398	0.978493	71.3904	0.986542	87.8842	0.997038	78.5554	0.981809	4.61651	0.86284	13.3447	0.96984	40.5686	0.96298	71.3	0.993596	81.9441	0.9888	74.6888	0.99524	1.68339	0.6429	1.2821	0.562403	2.79097	0.74816	9.57026	0.847153	8.44536	0.843825	2.05016	0.869144
7800	3.59753	0.819216	15.7772	0.934613	39.5388	0.986703	69.6498	0.986573	86.3107	0.992063	80.3873	0.988444	4.07991	0.633051	16.23	0.957034	40.8998	0.972786	71.3904	0.986542	87.7767	0.995819	78.5554	0.981809	4.9565	0.926386	13.3447	0.96984	41.0763	0.975032	71.0351	0.989904	81.9441	0.9888	74.9498	0.998718	1.68339	0.6429	1.2821	0.562403	3.01971	0.809477	9.80768	0.868169	8.05921	0.805242	2.35882	1
7833.33	3.56437	0.811665	16.0554	0.951092	38.7008	0.96579	69.3097	0.981755	85.6161	0.984079	79.7083	0.980095	4.51344	0.700319	15.7172	0.926797	40.8998	0.972786	71.226	0.98427	87.0722	0.987827	78.5554	0.981809	4.9565	0.926386	13.135	0.954596	40.5686	0.96298	70.3105	0.979806	81.9441	0.9888	73.9966	0.986017	1.10336	0.421383	1.2821	0.562403	2.79097	0.74816	9.80768	0.868169	8.61688	0.860962	2.32553	0.985887
7866.67	3.41757	0.778237	16.1315	0.955598	39.5388	0.986703	69.6498	0.986573	86.3107	0.992063	80.4841	0.989634	4.07991	0.633051	16.23	0.957034	40.8998	0.972786	71.4858	0.98786	87.9925	0.998267	78.5554	0.981809	4.61651	0.86284	13.1575	0.956231	41.0763	0.975032	71.4946	0.996308	81.9441	0.9888	74.5935	0.99397	1.68339	0.6429	1.2821	0.562403	2.79097	0.74816	9.80768	0.868169	8.05921	0.805242	2.35882	1
7900	3.41757	0.778237	16.0133	0.948599	39.4687	0.984953	69.6498	0.986573	86.3107	0.992063	79.7083	0.980095	4.51344	0.700319	16.23	0.957034	41.1398	0.978493	71.3904	0.986542	87.5475	0.993219	78.5554	0.981809	4.9565	0.926386	13.3447	0.96984	41.0763	0.975032	71.0351	0.989904	81.9441	0.9888	74.6888	0.99524	1.68339	0.6429	1.2821	0.562403	2.61659	0.701414	10.8636	0.961635	8.05921	0.805242	2.35882	1
7933.33	3.56437	0.811665	16.0133	0.948599	39.4687	0.984953	69.2077	0.98031	86.4592	0.99377	79.7083	0.980095	4.07991	0.633051	16.23	0.957034	40.8998	0.972786	71.1307	0.982954	87.7767	0.995819	78.5554	0.981809	4.61651	0.86284	13.1575	0.956231	41.0763	0.975032	71.3	0.993596	81.9441	0.9888	74.6888	0.99524	1.10336	0.421383	1.2821	0.562403	3.01971	0.809477	10.2431	0.906714	8.61688	0.860962	2.32553	0.985887
7966.67	3.71207	0.845299	16.37	0.969725	39.4687	0.984953	69.6498	0.986573	86.3107	0.992063	80.1312	0.985294	4.07991	0.633051	16.0396	0.94581	41.3514	0.983527	71.3904	0.986542	87.8842	0.997038	78.5554	0.981809	4.61651	0.86284	13.3447	0.96984	41.8564	0.993549	71.4946	0.996308	82.2911	0.992987	74.5935	0.99397	1.68339	0.6429	1.2821	0.562403	3.01971	0.809477	10.8636	0.961635	8.44536	0.843825	2.04386	0.866475
8000	3.75826	0.855817	16.37	0.969725	39.5388	0.986703	69.6498	0.986573	86.3107	0.992063	80.3873	0.988444	4.31734	0.669892	16.752	0.987816	41.5921	0.989251	71.3904	0.986542	87.9925	0.998267	78.5554	0.981809	4.82338	0.901505	13.3447	0.96984	41.8564	0.993549	71.4946	0.996308	81.9441	0.9888	74.5935	0.99397	1.68339	0.6429	1.2821	0.562403	3.01971	0.809477	10.8636	0.961635	8.44536	0.843825	2.32553	0.985887
8033.33	3.41757	0.778237	16.3279	0.967233	39.4687	0.984953	69.6498	0.986573	86.4592	0.99377	80.3873	0.988444	4.07991	0.633051	16.4306	0.968862	41.5921	0.989251	71.3904	0.986542	87.9925	0.998267	78.5554	0.981809	4.22599	0.789852	13.7597	1	41.7455	0.990918	70.935	0.988509	82.2911	0.992987	74.6888	0.99524	1.68339	0.6429	1.2821	0.562403	2.79097	0.74816	11.297	1	8.61688	0.860962	2.35882	1
8066.67	3.71207	0.845299	16.3279	0.967233	39.9511	0.996994	69.6498	0.986573	86.5671	0.99501	80.3873	0.988444	4.51344	0.700319	16.5526	0.976056	41.3514	0.983527	71.3904	0.986542	87.8842	0.997038	78.5554	0.981809	4.61651	0.86284	13.7597	1	41.7455	0.990918	71.4946	0.996308	82.1808	0.991656	74.5935	0.99397	1.68339	0.6429	1.92653	0.845082	2.79097	0.74816	9.80768	0.868169	8.05921	0.805242	2.35882	1
8100	3.41757	0.778237	16.3279	0.967233	39.8797	0.995211	69.6498	0.986573	86.3107	0.992063	80.3873	0.988444	4.51344	0.700319	16.752	0.987816	42.044	1	71.8418	0.992779	87.7767	0.995819	78.5554	0.981809	4.61651	0.86284	13.7597	1	41.7455	0.990918	71.4946	0.996308	82.4453	0.994847	75.0238	0.999704	1.68339	0.6429	1.92653	0.845082	2.79097	0.74816	9.80768	0.868169	8.44536	0.843825	2.05016	0.869144
8133.33	3.71207	0.845299	16.3279	0.967233	39.8797	0.995211	69.7523	0.988025	86.5671	0.99501	79.7083	0.980095	4.49265	0.697094	16.5526	0.976056	41.2674	0.981528	71.3904	0.986542	87.8842	0.997038	78.5554	0.981809	4.61651	0.86284	13.1575	0.956231	41.7455	0.990918	71.4946	0.996308	82.1808	0.991656	74.5935	0.99397	1.68339	0.6429	1.2821	0.562403	2.79097	0.74816	11.297	1	8.44536	0.843825	2.32553	0.985887
8166.67	3.71207	0.845299	16.4473	0.974304	39.6646	0.989842	69.6498	0.986573	86.2028	0.990823	79.9646	0.983246	4.51344	0.700319	16.4432	0.969606	40.8998	0.972786	71.8418	0.992779	87.8842	0.997038	78.5554	0.981809	4.61651	0.86284	13.5398	0.984018	41.4723	0.984434	71.4946	0.996308	82.0714	0.990336	75.0238	0.999704	1.68339	0.6429	1.2821	0.562403	2.79097	0.74816	9.80768	0.868169	8.44536	0.843825	2.35882	1
8200	3.71207	0.845299	16.177	0.958295	39.1863	0.977906	69.2077	0.98031	86.4592	0.99377	79.7083	0.980095	4.07991	0.633051	16.4432	0.969606	41.2674	0.981528	71.3904	0.986542	87.7767	0.995819	78.4618	0.980639	4.61651	0.86284	13.7597	1	41.7455	0.990918	70.935	0.988509	82.3358	0.993526	74.4991	0.992713	1.68339	0.6429	1.2821	0.562403	2.79097	0.74816	10.2431	0.906714	8.44536	0.843825	2.35882	1
8233.33	3.71207	0.845299	16.5642	0.981232	39.6646	0.989842	69.9028	0.990157	86.5671	0.99501	80.6443	0.991603	4.07991	0.633051	16.6407	0.981252	41.5078	0.987245	71.4858	0.98786	87.7767	0.995819	79.2357	0.990312	4.61651	0.86284	13.5774	0.986752	41.7455	0.990918	71.7596	1	82.3358	0.993526	75.0238	0.999704	2.46221	0.940339	1.2821	0.562403	3.73044	1	11.297	1	10.0084	1	2.35882	1
8266.67	3.68764	0.839736	16.524	0.978848	39.1863	0.977906	69.1067	0.97888	86.2028	0.990823	80.3873	0.988444	4.51344	0.700319	16.6407	0.981252	41.8747	0.995972	71.2961	0.985239	87.7767	0.995819	78.7193	0.983857	4.61651	0.86284	13.7597	1	41.7455	0.990918	71.2944	0.993518	82.4183	0.994521	74.4991	0.992713	1.68339	0.6429	1.2821	0.562403	2.79097	0.74816	9.57026	0.847153	8.44536	0.843825	2.35882	1
8300	3.6421	0.829365	16.0701	0.951962	39.12	0.976252	69.0067	0.977464	86.0958	0.989593	80.3873	0.988444	4.49265	0.697094	16.4432	0.969606	41.0289	0.975857	71.3904	0.986542	87.7767	0.995819	78.7193	0.983857	4.61651	0.86284	13.7597	1	40.8599	0.969897	70.935	0.988509	82.7915	0.999024	74.4991	0.992713	1.68339	0.6429	1.2821	0.562403	2.79097	0.74816	10.2431	0.906714	8.05921	0.805242	2.35882	1
8333.33	3.6421	0.829365	16.524	0.978848	39.5952	0.98811	69.3596	0.982463	86.4592	0.99377	79.7083	0.980095	4.51344	0.700319	16.2557	0.958552	41.3514	0.983527	71.6511	0.990145	87.7767	0.995819	78.7193	0.983857	5.03449	0.940963	13.7597	1	41.7455	0.990918	70.935	0.988509	82.4183	0.994521	74.4991	0.992713	1.68339	0.6429	1.2821	0.562403	2.79097	0.74816	9.80768	0.868169	8.44536	0.843825	2.35882	1
8366.67	3.6421	0.829365	16.524	0.978848	39.5952	0.98811	69.7008	0.987295	86.4592	0.99377	80.5483	0.990423	4.51344	0.700319	16.5377	0.975179	41.2674	0.981528	71.5567	0.988841	87.7767	0.995819	78.6265	0.982698	5.03449	0.940963	13.3595	0.97091	41.4723	0.984434	70.935	0.988509	82.4183	0.994521	74.4991	0.992713	1.68339	0.6429	1.2821	0.562403	2.79097	0.74816	9.80768	0.868169	8.44536	0.843825	2.35882	1
8400	3.6421	0.829365	16.4088	0.972027	39.5952	0.98811	69.6498	0.986573	86.5671	0.99501	80.3873	0.988444	4.19683	0.651193	16.3422	0.96365	41.1853	0.979576	71.3904	0.986542	87.7767	0.995819	78.4618	0.980639	4.82338	0.901505	13.5398	0.984018	41.637	0.988341	71.394	0.994905	81.9629	0.989027	74.4991	0.992713	1.68339	0.6429	1.2821	0.562403	2.79097	0.74816	10.2431	0.906714	8.05921	0.805242	2.35882	1
8433.33	3.56665	0.812183	16.3762	0.970097	39.5276	0.986423	69.2077	0.98031	86.5671	0.99501	80.6443	0.991603	4.49265	0.697094	16.3422	0.96365	40.9472	0.973911	71.3904	0.986542	87.7767	0.995819	78.7193	0.983857	4.61651	0.86284	13.5774	0.986752	41.7455	0.990918	70.935	0.988509	82.4183	0.994521	74.4991	0.992713	2.08527	0.796381	1.2821	0.562403	3.01971	0.809477	10.2431	0.906714	8.44536	0.843825	2.35882	1
8466.67	3.56665	0.812183	16.881	1	39.5952	0.98811	69.6498	0.986573	86.5671	0.99501	80.3873	0.988444	4.19683	0.651193	16.3422	0.96365	41.7173	0.992229	71.2961	0.985239	87.7767	0.995819	78.5554	0.981809	4.61651	0.86284	13.5774	0.986752	41.364	0.981862	71.2944	0.993518	82.4183	0.994521	74.929	0.998441	1.68339	0.6429	1.92653	0.845082	2.79097	0.74816	9.80768	0.868169	8.44536	0.843825	2.05016	0.869144
8500	3.89991	0.888073	16.7581	0.99272	39.6646	0.989842	69.3097	0.981755	86.5671	0.99501	80.2279	0.986483	4.19683	0.651193	16.7622	0.988416	41.4781	0.986541	71.3904	0.986542	87.8842	0.997038	78.5554	0.981809	5.03449	0.940963	13.7597	1	41.4723	0.984434	71.1302	0.991229	82.4183	0.994521	75.0238	0.999704	1.68339	0.6429	1.2821	0.562403	3.01971	0.809477	9.80768	0.868169	8.44536	0.843825	2.35882	1
8533.33	3.89991	0.888073	16.524	0.978848	39.5952	0.98811	70.0054	0.991609	86.5671	0.99501	80.6443	0.991603	4.12059	0.639363	16.9586	1	41.6339	0.990245	72.1025	0.996382	87.7767	0.995819	79.2357	0.990312	4.61651	0.86284	13.5774	0.986752	41.7455	0.990918	71.2944	0.993518	82.8723	1	75.0238	0.999704	2.46221	0.940339	1.2821	0.562403	2.79097	0.74816	10.2431	0.906714	8.44536	0.843825	2.35882	1
	4.39143		16.881		40.0716		70.5977		87.0012		81.3272		6.44483		16.9586		42.044		72.3643		88.1452		80.0109		5.35036		13.7597		42.1281		71.7596		82.8723		75.046		2.61843		2.27969		3.73044		11.297		10.0084		2.35882
