# Supplementary material for: Parallel and High Throughput Reaction Monitoring with Computer Vision
Source: Angew Chem Int Ed Engl. 2024 Oct 31;64(1):e202413395. doi: 10.1002/anie.202413395 (PMC11701362; doi:10.1002/anie.202413395)
Supplement: Supplementary file 2 — Supporting Information [file ANIE-64-e202413395-s002.zip › Supporting Info - Machine readable data part 1/Figure 7 - investigating camera lenses for well plate filming/Supplement - band-pass filters/AMcf_CV20/AMcf_CV20.xlsx]

## Sheet: CV20
	0	0	1	1	2	2	3	3	4	4	5	5	6	6	7	7	8	8	9	9	10	10	11	11	12	12	13	13	14	14	15	15	16	16	17	17	18	18	19	19	20	20	21	21	22	22	23	23
Time	delta e	norm	delta e	norm	delta e	norm	delta e	norm	delta e	norm	delta e	norm	delta e	norm	delta e	norm	delta e	norm	delta e	norm	delta e	norm	delta e	norm	delta e	norm	delta e	norm	delta e	norm	delta e	norm	delta e	norm	delta e	norm	delta e	norm	delta e	norm	delta e	norm	delta e	norm	delta e	norm	delta e	norm
0	0	0	0	0	0	0	0	0	0	0	0	0	0	0	0	0	0	0	0	0	0	0	0	0	0	0	0	0	0	0	0	0	0	0	0	0	0	0	0	0	0	0	0	0	0	0	0	0
33.3333	0.624982	0.13782	0.549559	0.01889	0.7133	0.020455	0.524956	0.0196331	0.794494	0.0308588	1.50479	0.0459383	1.25528	0.146027	0	0	0	0	1.19459	0.0246225	0.325816	0.0119264	0.517181	0.0241408	0.883688	0.295475	0.754731	0.0246991	0.76784	0.016837	1.12333	0.0198698	0.351734	0.0105746	0.641597	0.0259204	0.837463	0.17521	0	0	0	0	0.563672	0.0893876	1.01056	0.175129	0.444989	0.0745158
66.6667	1.29967	0.286601	0.721271	0.0247922	0	0	1.35034	0.0505023	1.04574	0.0406173	2.27613	0.069486	0	0	1.85282	0.0480564	1.04232	0.0238134	0.772744	0.0159276	1.71244	0.0626835	0.98597	0.0460227	0.620595	0.207506	0.754731	0.0246991	0	0	0.793226	0.0140308	0.865206	0.0260118	1.11343	0.0449825	0	0	0	0	0	0	0.731881	0.116062	0	0	0.444989	0.0745158
100	1.29967	0.286601	0.721271	0.0247922	0.7133	0.020455	1.35034	0.0505023	1.89037	0.0734238	2.90573	0.0887065	0.802091	0.0933073	0	0	1.04232	0.0238134	0.439656	0.00906204	1.28485	0.0470317	1.29889	0.0606291	0.620595	0.207506	0.754731	0.0246991	0	0	0.793226	0.0140308	1.48249	0.0445698	0.823112	0.0332536	0.837463	0.17521	0	0	0.560618	0.0788962	0.731881	0.116062	0	0	0.444989	0.0745158
133.333	0.624982	0.13782	0.721271	0.0247922	1.946	0.0558045	0.935122	0.0349732	2.46793	0.0958566	5.02828	0.153504	0.802091	0.0933073	0	0	0	0	0.916173	0.0188839	1.64248	0.0601227	2.82906	0.132054	0.812516	0.271678	0.754731	0.0246991	0	0	0.793226	0.0140308	1.14177	0.0343265	1.37352	0.0554899	0.837463	0.17521	0	0	0.621051	0.087401	0	0	0	0	0.444989	0.0745158
166.667	0	0	0.721271	0.0247922	0.7133	0.020455	1.57963	0.0590776	3.04315	0.118198	5.43233	0.165839	0.615028	0.0715463	0.803094	0.0208297	0.564767	0.012903	1.01627	0.0209469	2.35609	0.0862441	3.23798	0.151141	0	0	0.607652	0.0198858	1.72242	0.0377688	0	0	1.14177	0.0343265	1.80212	0.0728052	0.837463	0.17521	0.826527	0.193254	0.738278	0.103898	0.621148	0.0985021	0.681951	0.118182	0	0
200	0.624982	0.13782	0.549559	0.01889	0.7133	0.020455	2.23113	0.0834433	3.62129	0.140654	7.24773	0.22126	0	0	0.875399	0.0227051	0.564767	0.012903	0.873491	0.0180041	2.4215	0.0886383	4.18101	0.19516	0.883688	0.295475	0.754731	0.0246991	0.76784	0.016837	0.611405	0.0108147	1.43337	0.0430932	1.80149	0.0727798	0.837463	0.17521	0.826527	0.193254	0.560618	0.0788962	0	0	0	0	0.444989	0.0745158
233.333	0.624982	0.13782	0.513021	0.0176341	0.773073	0.0221691	1.93912	0.0725222	4.30054	0.167037	8.39702	0.256345	0.615028	0.0715463	0	0	0.644859	0.0147328	1.73556	0.0357729	3.12451	0.114372	5.41942	0.252966	0	0	0	0	0.76784	0.016837	0.611405	0.0108147	1.43337	0.0430932	2.1568	0.0871345	0.837463	0.17521	0.826527	0.193254	0.528094	0.074319	0.739208	0.117224	0.371131	0.0643167	0.446934	0.0748416
266.667	0.624982	0.13782	0	0	0	0	2.47472	0.0925534	4.84232	0.18808	9.51992	0.290625	0	0	0.803094	0.0208297	0.644859	0.0147328	1.35285	0.0278846	3.2734	0.119822	6.34667	0.296247	0.883688	0.295475	0.800859	0.0262087	1.38276	0.0303209	1.25388	0.0221789	1.44405	0.0434143	2.73273	0.110402	0.837463	0.17521	0.826527	0.193254	1.30115	0.183111	0.731881	0.116062	1.01056	0.175129	0.444989	0.0745158
300	0.624982	0.13782	0.721271	0.0247922	0	0	3.35179	0.125356	5.91681	0.229814	10.3194	0.315032	0.802091	0.0933073	1.59732	0.0414293	1.65574	0.0378279	2.00227	0.0412703	4.34109	0.158905	6.30935	0.294506	1.25395	0.419278	0.607652	0.0198858	0	0	0.784642	0.0138789	2.24342	0.0674467	2.92368	0.118116	0.837463	0.17521	0	0	0.621051	0.087401	0.731881	0.116062	1.01056	0.175129	0.444989	0.0745158
333.333	0.624982	0.13782	0.549559	0.01889	0	0	3.30181	0.123486	6.55741	0.254695	11.7294	0.358076	0.802091	0.0933073	0.803094	0.0208297	1.32625	0.0303002	1.725	0.0355552	4.56471	0.16709	7.50896	0.3505	1.25395	0.419278	0	0	0.582732	0.012778	0	0	2.24342	0.0674467	3.45083	0.139413	0.837463	0.17521	0	0	0.528094	0.074319	0.563672	0.0893876	0	0	0	0
366.667	0.624982	0.13782	0.549559	0.01889	0	0	3.59402	0.134415	7.21404	0.2802	12.796	0.390637	0	0	0.803094	0.0208297	1.65574	0.0378279	1.72446	0.035544	4.84785	0.177454	8.13065	0.379519	1.25395	0.419278	0	0	0	0	1.25388	0.0221789	2.074	0.0623533	3.4898	0.140988	1.03181	0.21587	0.826527	0.193254	0.417743	0.0587892	0	0	0	0	0.446934	0.0748416
400	0.624982	0.13782	0.782372	0.0268925	0	0	4.18818	0.156636	7.80488	0.303148	14.1591	0.43225	0	0	0.803094	0.0208297	1.65574	0.0378279	2.11094	0.0435101	5.4082	0.197966	9.03011	0.421504	1.25395	0.419278	0	0	1.38276	0.0303209	1.25388	0.0221789	2.52963	0.0760515	3.68138	0.148727	0	0	0	0	1.30115	0.183111	0	0	0	0	0	0
433.333	1.29967	0.286601	0.513021	0.0176341	0	0	4.4875	0.167831	8.798	0.341722	14.7775	0.45113	0.802091	0.0933073	0.875399	0.0227051	1.32625	0.0303002	3.19345	0.0658224	5.51591	0.201909	9.26178	0.432318	0.620595	0.207506	0	0	0.677381	0.0148535	1.25388	0.0221789	2.52963	0.0760515	3.88011	0.156756	1.18228	0.24735	1.66286	0.388802	0.528094	0.074319	0	0	1.01056	0.175129	0.444989	0.0745158
466.667	0.624982	0.13782	0.59685	0.0205155	0.706579	0.0202623	6.30445	0.235784	9.64214	0.374509	16.1041	0.491627	0.873887	0.101659	1.12903	0.0292836	1.65574	0.0378279	3.17934	0.0655316	6.07865	0.222508	10.1423	0.47342	1.25395	0.419278	0	0	1.07745	0.023626	1.51674	0.0268284	2.82235	0.0848518	4.42981	0.178964	0.837463	0.17521	0.839749	0.196346	0.528094	0.074319	0.731881	0.116062	1.53434	0.265901	0.444989	0.0745158
500	0.624982	0.13782	0.721271	0.0247922	0.584479	0.0167609	6.05663	0.226515	10.5219	0.408678	17.6996	0.540335	0.802091	0.0933073	0	0	1.08614	0.0248146	3.71373	0.0765463	6.41103	0.234674	11.0154	0.51417	0.771162	0.257851	0	0	2.40802	0.0528026	1.21332	0.0214616	3.11883	0.0937653	5.41102	0.218605	0	0	0.632783	0.147954	1.30115	0.183111	0	0	1.01056	0.175129	0	0
533.333	0.624982	0.13782	0.549559	0.01889	0.390297	0.0111924	6.60397	0.246986	11.4495	0.444707	18.9037	0.577093	0.615028	0.0715463	0	0	0	0	3.96532	0.081732	6.77871	0.248133	12.0626	0.563052	1.25395	0.419278	0.800859	0.0262087	0	0	0.956663	0.0169217	2.71041	0.0814865	5.56734	0.22492	0.837463	0.17521	0	0	0.534882	0.0752744	0	0	0.590132	0.102269	0.446934	0.0748416
566.667	0.624982	0.13782	0	0	0.973334	0.0279119	7.61428	0.284771	12.652	0.491414	19.1856	0.585701	0.615028	0.0715463	0.803094	0.0208297	0.740588	0.0169199	4.05897	0.0836623	7.33222	0.268394	12.2587	0.572208	1.25395	0.419278	0	0	1.72242	0.0377688	1.00758	0.0178224	3.02734	0.0910148	6.12179	0.247319	0.837463	0.17521	0.826527	0.193254	0.621051	0.087401	0	0	1.01056	0.175129	0	0
600	0.624982	0.13782	1.26237	0.0433913	1.79362	0.0514348	7.96934	0.29805	13.2606	0.515053	20.4489	0.624267	0.802091	0.0933073	0.803094	0.0208297	1.71118	0.0390945	4.80761	0.0990929	8.10443	0.296661	12.7374	0.594551	1.25395	0.419278	0	0	1.38276	0.0303209	1.36363	0.0241201	3.41731	0.102739	5.89923	0.238328	0.837463	0.17521	0	0	0.528094	0.074319	0.624982	0.0991101	0.590132	0.102269	0.444989	0.0745158
633.333	0.624982	0.13782	0.782372	0.0268925	1.29574	0.0371573	8.77852	0.328313	14.1922	0.551238	20.9192	0.638626	0.802091	0.0933073	0.803094	0.0208297	1.47384	0.0336721	5.11711	0.105472	8.37109	0.306422	13.3154	0.621529	1.25395	0.419278	0	0	1.38276	0.0303209	1.51674	0.0268284	3.86001	0.116048	6.67188	0.269543	0	0	0.491765	0.114982	0.621051	0.087401	0	0	0.590132	0.102269	0.444989	0.0745158
666.667	0.624982	0.13782	0	0	1.15622	0.0331564	8.71299	0.325862	15.2159	0.590998	22.7447	0.694354	0	0	0.803094	0.0208297	1.71118	0.0390945	5.89223	0.121449	8.79364	0.321889	14.0558	0.656089	0.965161	0.322717	0	0	0	0	1.85206	0.0327596	4.14118	0.124501	7.06895	0.285585	0.837463	0.17521	0.826527	0.193254	0.621051	0.087401	0	0	0.590132	0.102269	0	0
700	0.624982	0.13782	0.782372	0.0268925	2.2238	0.0637709	9.39853	0.351501	16.1512	0.627325	23.3066	0.711508	0.802091	0.0933073	0.803094	0.0208297	1.71118	0.0390945	5.93898	0.122412	9.22983	0.337856	14.7979	0.690731	1.25395	0.419278	0.800859	0.0262087	0.76784	0.016837	1.85206	0.0327596	4.42416	0.133009	7.21762	0.291591	0.501448	0.10491	0.491765	0.114982	0.621051	0.087401	1.29967	0.206103	0.590132	0.102269	0	0
733.333	1.29967	0.286601	0.782372	0.0268925	2.64879	0.0759581	10.068	0.376539	17.1761	0.667135	24.3436	0.743164	0.802091	0.0933073	0.803094	0.0208297	1.47384	0.0336721	6.87076	0.141618	9.89326	0.362141	15.259	0.712254	1.25395	0.419278	0.800859	0.0262087	0.76784	0.016837	1.85206	0.0327596	4.31467	0.129717	7.37139	0.297803	0.854267	0.178725	0	0	0.621051	0.087401	1.06336	0.168628	0.590132	0.102269	0.444989	0.0745158
766.667	0.624982	0.13782	0	0	2.33947	0.067088	10.5258	0.393662	17.9351	0.696614	24.2047	0.738925	0.802091	0.0933073	0.803094	0.0208297	1.85337	0.042343	7.30656	0.150601	10.6376	0.389388	15.9858	0.746177	1.25395	0.419278	0	0	1.38276	0.0303209	1.3592	0.0240418	4.49906	0.135261	8.1518	0.329332	0.501448	0.10491	0.839749	0.196346	0.621051	0.087401	0.624982	0.0991101	1.5691	0.271923	0.446934	0.0748416
800	0.624982	0.13782	0.721271	0.0247922	2.88628	0.0827687	11.0829	0.414497	18.5878	0.721966	24.9571	0.761893	0.802091	0.0933073	0.471733	0.0122353	1.70333	0.0389152	7.99798	0.164852	11.0866	0.405821	16.2647	0.759197	1.25395	0.419278	0	0	0	0	2.22382	0.0393355	4.27637	0.128566	8.29622	0.335166	0	0	0.839749	0.196346	0.621051	0.087401	0.624982	0.0991101	1.5691	0.271923	0.444989	0.0745158
833.333	1.62666	0.358709	0.721271	0.0247922	2.99199	0.0858	11.5212	0.43089	19.4557	0.755676	26.0805	0.796188	0.873887	0.101659	1.59732	0.0414293	2.41039	0.0550691	8.72222	0.17978	11.9112	0.436006	16.6394	0.77669	0.803365	0.268618	0	0	1.38276	0.0303209	1.80071	0.0318514	4.9091	0.147588	8.44503	0.341178	0.837463	0.17521	0	0	0.621051	0.087401	1.29967	0.206103	0.371131	0.0643167	0.446934	0.0748416
866.667	1.29967	0.286601	0.721271	0.0247922	4.35531	0.124895	12.5288	0.468571	20.0653	0.779352	25.569	0.780573	0.873887	0.101659	0.803094	0.0208297	1.98353	0.0453168	9.11222	0.187818	12.6171	0.461847	17.3469	0.809714	1.25395	0.419278	0.607652	0.0198858	1.77077	0.038829	2.21247	0.0391347	4.88769	0.146945	8.97576	0.362619	1.34791	0.282002	0.491765	0.114982	0.621051	0.087401	0.624982	0.0991101	1.16874	0.202542	0	0
900	0.624982	0.13782	0.721271	0.0247922	4.07357	0.116816	13.413	0.50164	20.5507	0.798205	26.0049	0.79388	0.615028	0.0715463	0.471733	0.0122353	2.6592	0.0607535	9.76849	0.201345	13.4085	0.490816	17.4335	0.813752	1.25395	0.419278	0	0	1.72242	0.0377688	2.63772	0.0466566	5.20429	0.156463	9.91362	0.400509	0.854267	0.178725	0	0	1.24593	0.175341	0.624982	0.0991101	0.371131	0.0643167	0.446934	0.0748416
933.333	1.29967	0.286601	1.12585	0.0386987	4.83249	0.138579	14.3435	0.536442	21.0003	0.81567	26.3728	0.805112	0	0	0.471733	0.0122353	2.6592	0.0607535	10.4354	0.21509	14.1002	0.516134	17.7918	0.830477	1.25395	0.419278	0.800859	0.0262087	0.76784	0.016837	2.63772	0.0466566	5.1899	0.15603	9.80613	0.396166	0	0	1.01687	0.23776	0.528094	0.074319	1.06336	0.168628	0.714093	0.123752	0.446934	0.0748416
966.667	0.624982	0.13782	1.68043	0.0577613	5.40937	0.155122	15.345	0.573896	21.7478	0.844702	26.74	0.816324	0.963992	0.112141	1.0426	0.0270418	3.66633	0.0837631	11.297	0.232851	14.4915	0.530458	17.8781	0.834508	1.81897	0.608203	0	0	1.52764	0.0334979	3.01238	0.0532836	5.4898	0.165047	9.88276	0.399262	0.854267	0.178725	0.491765	0.114982	1.24593	0.175341	0.624982	0.0991101	0.714093	0.123752	0	0
1000	1.29967	0.286601	2.02854	0.069727	6.11546	0.175371	16.2643	0.608278	21.7421	0.844483	26.7695	0.817222	1.55207	0.180552	1.78313	0.0462487	3.22891	0.0737695	12.0542	0.248457	14.9766	0.548215	17.0977	0.798081	1.25395	0.419278	0.792002	0.0259188	1.52764	0.0334979	3.0603	0.0541313	6.08013	0.182794	10.0252	0.405017	0.501448	0.10491	0.491765	0.114982	1.24593	0.175341	0.624982	0.0991101	0.714093	0.123752	0.444989	0.0745158
1033.33	0.624982	0.13782	1.32887	0.0456773	6.37422	0.182791	17.272	0.645964	22.6587	0.880082	28.0434	0.856112	1.59531	0.185583	1.39523	0.0361879	3.53547	0.0807733	12.9857	0.267657	15.9044	0.582178	17.9763	0.839092	1.25395	0.419278	0.800859	0.0262087	1.77077	0.038829	3.01238	0.0532836	6.30612	0.189589	11.0412	0.446064	0.854267	0.178725	0.491765	0.114982	0.528094	0.074319	0.411149	0.0652002	1.26244	0.21878	0.89584	0.150013
1066.67	0	0	1.68057	0.0577664	6.81644	0.195472	18.359	0.68662	22.9652	0.891989	27.8377	0.849834	0.468267	0.0544736	1.39523	0.0361879	4.42192	0.101026	13.8926	0.28635	16.9871	0.62181	18.0628	0.843128	1.25395	0.419278	0.870942	0.0285022	1.77077	0.038829	3.41481	0.060402	6.1333	0.184393	11.4317	0.461839	0.501448	0.10491	1.01687	0.23776	1.24593	0.175341	1.25385	0.198837	1.6858	0.292148	0.89584	0.150013
1100	1.29967	0.286601	1.68057	0.0577664	7.70765	0.221029	19.0342	0.711872	23.0997	0.897212	28.0993	0.85782	0.468267	0.0544736	1.39523	0.0361879	4.17067	0.0952854	14.7783	0.304605	17.9492	0.657028	18.3327	0.855725	1.25395	0.419278	0.800859	0.0262087	0.76784	0.016837	3.47938	0.0615441	6.2298	0.187294	11.5543	0.466792	0.501448	0.10491	0.491765	0.114982	1.24593	0.175341	0.411149	0.0652002	0.975565	0.169065	0.89584	0.150013
1133.33	0.731881	0.161393	2.60304	0.0894743	8.16691	0.234199	19.8937	0.744016	22.9334	0.890752	27.896	0.851613	1.24508	0.144841	1.82626	0.0473674	5.03229	0.11497	16.0094	0.329982	18.1217	0.66334	18.3201	0.855139	1.25395	0.419278	0.760729	0.0248954	1.52764	0.0334979	3.81818	0.0675369	6.52448	0.196154	12.0635	0.487364	0.854267	0.178725	1.32987	0.310944	1.24593	0.175341	1.25385	0.198837	1.41211	0.244717	0.446934	0.0748416
1166.67	0.405653	0.0894539	2.32839	0.080034	9.0562	0.259701	20.7719	0.776861	22.9334	0.890752	28.2022	0.860961	0.963992	0.112141	1.84899	0.0479568	5.04001	0.115147	16.8296	0.346887	18.7917	0.687867	17.8	0.830862	1.25395	0.419278	0	0	1.52764	0.0334979	3.81818	0.0675369	6.72128	0.20207	12.4482	0.502907	1.34791	0.282002	1.01687	0.23776	1.0099	0.142123	0.411149	0.0652002	0.975565	0.169065	0.446934	0.0748416
1200	1.03285	0.227761	2.73107	0.0938753	9.80695	0.28123	21.7203	0.812329	22.9334	0.890752	28.4632	0.86893	1.24508	0.144841	2.26379	0.0587157	5.35548	0.122354	18.4469	0.380222	19.7628	0.723411	18.0628	0.843128	1.25395	0.419278	0	0	2.27965	0.0499878	4.2208	0.0746586	7.10713	0.213671	13.2213	0.534139	0.501448	0.10491	0.839749	0.196346	1.24593	0.175341	0.759276	0.120407	1.26244	0.21878	0.89584	0.150013
1233.33	1.0607	0.233904	3.08063	0.105891	10.4877	0.300752	22.5937	0.844995	22.7742	0.884568	28.5133	0.870457	1.51397	0.17612	2.19457	0.0569201	6.12307	0.139891	19.7713	0.40752	20.4903	0.750044	17.802	0.830955	1.25395	0.419278	0	0	2.27965	0.0499878	4.72717	0.0836153	7.10713	0.213671	13.334	0.538692	0.854267	0.178725	0.491765	0.114982	2.52275	0.355028	0.759276	0.120407	0.975565	0.169065	0.89584	0.150013
1266.67	0.405653	0.0894539	3.27675	0.112632	11.4722	0.328984	23.3948	0.874955	22.7742	0.884568	28.7739	0.878414	1.3781	0.160314	2.61875	0.067922	6.37154	0.145568	20.7807	0.428324	21.3107	0.780074	17.8	0.830862	1.25395	0.419278	0	0	1.76033	0.0386001	4.62166	0.081749	7.39517	0.22233	13.7181	0.55421	0.854267	0.178725	0.839749	0.196346	1.8747	0.263827	0.759276	0.120407	0.975565	0.169065	1.34674	0.225519
1300	0.405653	0.0894539	3.83755	0.131908	12.783	0.366573	24.9074	0.931527	22.9334	0.890752	28.5133	0.870457	1.24508	0.144841	3.09574	0.0802936	6.68907	0.152822	22.3266	0.460189	21.7764	0.797121	17.802	0.830955	1.25395	0.419278	0	0	1.76033	0.0386001	5.0201	0.0887967	7.68892	0.231162	14.103	0.569759	0.854267	0.178725	1.01687	0.23776	1.8747	0.263827	0.759276	0.120407	0.975565	0.169065	1.34674	0.225519
1333.33	0.999354	0.220376	4.51148	0.155073	13.6812	0.392329	25.3479	0.948003	22.7742	0.884568	28.1574	0.859592	0.930069	0.108195	3.66369	0.0950246	6.82978	0.156037	23.5568	0.485545	22.2392	0.814059	18.0575	0.842879	1.25395	0.419278	0	0	2.49166	0.0546367	5.11545	0.0904834	7.80969	0.234792	14.2114	0.574138	0.854267	0.178725	1.63981	0.383412	1.8747	0.263827	1.25385	0.198837	1.43695	0.249022	1.5246	0.255303
1366.67	0.805988	0.177735	4.73291	0.162684	15.0587	0.431833	26.0434	0.974013	22.7742	0.884568	28.4632	0.86893	0.930069	0.108195	3.88474	0.100758	7.55974	0.172714	24.9032	0.513297	22.7476	0.832672	18.3201	0.855139	1.25395	0.419278	0	0	1.76033	0.0386001	5.41571	0.0957944	8.15935	0.245305	14.7012	0.593926	0.854267	0.178725	1.63981	0.383412	1.8747	0.263827	1.33551	0.211786	1.43695	0.249022	1.34674	0.225519
1400	0.749406	0.165258	5.02216	0.172627	16.2417	0.465756	25.9291	0.969737	22.7742	0.884568	28.7739	0.878414	0.930069	0.108195	4.94295	0.128204	8.46508	0.193398	26.9634	0.555761	23.7227	0.868364	18.0575	0.842879	1.25395	0.419278	0	0	2.74514	0.0601949	5.80825	0.102738	8.52683	0.256353	15.3587	0.62049	0.501448	0.10491	1.01687	0.23776	2.5074	0.352868	1.88667	0.299189	1.87174	0.32437	1.34674	0.225519
1433.33	0.749406	0.165258	6.29221	0.216282	17.3023	0.49617	25.9291	0.969737	22.9334	0.890752	28.7739	0.878414	1.3781	0.160314	5.29022	0.137212	9.06266	0.207051	27.7723	0.572434	24.6503	0.90232	18.4167	0.859649	1.25395	0.419278	0	0	2.36763	0.051917	6.19754	0.109624	8.7086	0.261818	15.7419	0.63597	0.501448	0.10491	0.491765	0.114982	1.8747	0.263827	0.760366	0.120579	1.29761	0.224876	1.34674	0.225519
1466.67	1.30878	0.28861	6.23567	0.214339	18.1559	0.52065	25.8103	0.965294	23.1766	0.9002	28.8291	0.8801	1.34839	0.156858	5.64486	0.14641	9.86573	0.225398	29.4206	0.606408	24.301	0.889532	18.0575	0.842879	1.25395	0.419278	0.792002	0.0259188	3.02772	0.0663913	6.5835	0.116451	8.91539	0.268034	15.6705	0.633088	1.7165	0.359117	1.68715	0.394481	1.8747	0.263827	1.33551	0.211786	1.43695	0.249022	1.34674	0.225519
1500	1.02982	0.227095	7.763	0.266838	19.5347	0.56019	25.6985	0.961112	22.7742	0.884568	29.7345	0.907738	1.85112	0.21534	6.76647	0.175501	10.5474	0.240973	30.5773	0.630249	25.2719	0.925073	18.6736	0.871637	1.25395	0.419278	0	0	3.02772	0.0663913	6.68608	0.118265	9.4085	0.282859	15.9406	0.643999	2.17322	0.45467	1.63981	0.383412	1.8747	0.263827	0.760366	0.120579	1.43695	0.249022	1.79967	0.301364
1533.33	1.02982	0.227095	8.18216	0.281246	21.0932	0.60488	25.8103	0.965294	22.9334	0.890752	29.4096	0.89782	2.47073	0.28742	8.41678	0.218305	11.3848	0.260104	32.0928	0.661486	25.5969	0.936971	18.3327	0.855725	1.99403	0.666736	0	0	2.70605	0.0593377	7.06892	0.125037	9.67106	0.290753	16.3177	0.659234	0.854267	0.178725	1.63981	0.383412	1.00276	0.141119	1.05216	0.166852	1.68054	0.291236	1.34674	0.225519
1566.67	1.20117	0.264881	8.24974	0.283569	21.9412	0.629197	26.0133	0.972885	23.1766	0.9002	29.1498	0.889888	2.47073	0.28742	8.54503	0.221631	12.2261	0.279324	33.2207	0.684735	25.7826	0.943768	18.0575	0.842879	1.25395	0.419278	0.792002	0.0259188	3.98052	0.0872841	7.44799	0.131742	9.91109	0.297969	16.5146	0.667186	2.17322	0.45467	1.63981	0.383412	1.00276	0.141119	1.33551	0.211786	1.97723	0.342652	1.5246	0.255303
1600	1.02982	0.227095	9.49152	0.326252	23.3135	0.668552	25.8563	0.967014	22.7742	0.884568	29.1498	0.889888	2.2276	0.259136	9.13333	0.23689	13.3579	0.305183	34.8013	0.717314	25.5138	0.933925	18.6736	0.871637	1.25395	0.419278	0	0	3.64647	0.0799592	7.82337	0.138382	10.1679	0.305691	16.8898	0.682346	1.7165	0.359117	1.63981	0.383412	2.5074	0.352868	2.37366	0.376416	1.68054	0.291236	1.79967	0.301364
1633.33	1.74914	0.385718	10.4681	0.35982	25.1006	0.7198	25.5936	0.957188	22.9334	0.890752	29.0894	0.888045	1.9821	0.230578	10.9449	0.283876	14.6709	0.335179	36.294	0.74808	26.0383	0.953126	18.0628	0.843128	1.25395	0.419278	0	0	4.26886	0.0936066	8.09345	0.143159	10.6899	0.321383	17.2652	0.697512	1.12905	0.236214	1.1062	0.258645	1.00276	0.141119	1.52872	0.242426	1.68054	0.291236	1.79967	0.301364
1666.67	1.47846	0.326027	10.9877	0.37768	25.2653	0.724523	26.1172	0.976771	22.9334	0.890752	29.1498	0.889888	2.2276	0.259136	12.1726	0.315719	15.8278	0.36161	36.9964	0.762558	26.1553	0.957408	18.0628	0.843128	1.25395	0.419278	0.455541	0.0149079	3.97169	0.0870904	8.46253	0.149687	10.6395	0.319869	17.6358	0.712485	2.17322	0.45467	1.63981	0.383412	2.5074	0.352868	2.37366	0.376416	1.68054	0.291236	2.25465	0.377553
1700	1.02982	0.227095	11.2234	0.385782	26.0872	0.748092	26.1172	0.976771	23.2351	0.902471	29.4096	0.89782	1.83515	0.213483	13.4053	0.347692	16.4195	0.37513	38.5285	0.794138	25.891	0.947735	18.0628	0.843128	1.99403	0.666736	0.455541	0.0149079	4.30279	0.0943508	9.13446	0.161573	10.8879	0.327335	18.2909	0.738951	1.7165	0.359117	1.63981	0.383412	3.14409	0.44247	1.95076	0.309353	1.68054	0.291236	1.79967	0.301364
1733.33	1.02982	0.227095	12.0223	0.413242	26.7972	0.768453	25.7544	0.963204	23.3338	0.906303	29.4096	0.89782	2.79042	0.324609	14.0251	0.363766	18.217	0.416195	39.9882	0.824223	25.891	0.947735	18.0575	0.842879	0.965161	0.322717	0.792002	0.0259188	4.63754	0.101691	9.49266	0.167908	11.4383	0.343883	17.7323	0.716384	1.12905	0.236214	1.1062	0.258645	2.55796	0.359984	1.95076	0.309353	1.68054	0.291236	1.79967	0.301364
1766.67	1.02982	0.227095	12.4699	0.428629	28.2192	0.809231	25.6985	0.961112	22.9334	0.890752	30.064	0.917798	2.79042	0.324609	14.8208	0.384404	19.347	0.442014	40.2876	0.830395	26.4769	0.969182	18.3327	0.855725	1.25395	0.419278	0.792002	0.0259188	4.97432	0.109076	9.84799	0.174194	11.6761	0.351033	18.3796	0.742534	2.17322	0.45467	1.1062	0.258645	2.5074	0.352868	1.95076	0.309353	2.16881	0.375853	2.25465	0.377553
1800	1.48923	0.328402	13.3704	0.459582	29.0186	0.832156	25.9655	0.971097	22.9334	0.890752	30.064	0.917798	2.79042	0.324609	16.0326	0.415836	20.522	0.468857	41.7267	0.860057	25.9546	0.950062	18.6889	0.872355	1.99403	0.666736	0.455541	0.0149079	5.19573	0.113931	10.5264	0.186193	11.9139	0.358183	18.84	0.761134	1.66701	0.348763	1.68715	0.394481	2.55796	0.359984	1.52872	0.242426	2.16881	0.375853	2.25465	0.377553
1833.33	1.02982	0.227095	14.1783	0.487353	30.0194	0.860853	25.9655	0.971097	23.0997	0.897212	30.064	0.917798	2.30422	0.26805	16.8039	0.43584	22.1668	0.506435	42.8019	0.88222	25.6909	0.940411	18.0628	0.843128	0.965161	0.322717	0.455541	0.0149079	5.54872	0.121671	10.8804	0.192456	12.7968	0.384726	19.2092	0.776048	1.12905	0.236214	1.1062	0.258645	2.55796	0.359984	2.58024	0.409177	1.62804	0.282139	2.25465	0.377553
1866.67	1.14321	0.252098	13.8225	0.475122	30.4297	0.872619	25.9655	0.971097	23.0997	0.897212	30.064	0.917798	3.42301	0.398198	17.9931	0.466683	23.471	0.536232	43.3662	0.893851	26.2734	0.961733	18.3327	0.855725	1.99403	0.666736	0.455541	0.0149079	5.72141	0.125458	11.2195	0.198454	12.7209	0.382443	18.9363	0.765022	1.7165	0.359117	2.14046	0.500472	2.55796	0.359984	1.52872	0.242426	1.97041	0.341471	2.7117	0.454089
1900	1.48923	0.328402	14.2754	0.490688	30.782	0.882722	25.9655	0.971097	23.0997	0.897212	29.7345	0.907738	3.42301	0.398198	18.1529	0.47083	24.2986	0.555139	44.4251	0.915677	26.2734	0.961733	18.3327	0.855725	1.81897	0.608203	1.03922	0.0340093	6.24741	0.136992	11.8913	0.210337	13.33	0.400755	19.5942	0.791602	1.7165	0.359117	1.1062	0.258645	1.59912	0.225045	1.95076	0.309353	1.97041	0.341471	2.25465	0.377553
1933.33	1.20117	0.264881	14.2754	0.490688	30.9229	0.886762	25.9655	0.971097	23.0997	0.897212	30.064	0.917798	4.08999	0.475789	19.9045	0.516261	25.913	0.592023	44.5903	0.919081	26.4769	0.969182	18.893	0.881881	1.25395	0.419278	1.03922	0.0340093	6.84398	0.150073	13.0272	0.230429	13.6473	0.410296	19.6755	0.794887	1.12905	0.236214	1.1062	0.258645	2.55796	0.359984	2.09544	0.332296	1.62804	0.282139	2.25465	0.377553
1966.67	1.48923	0.328402	14.7288	0.506272	31.623	0.906838	25.9655	0.971097	23.0997	0.897212	29.7345	0.907738	3.42301	0.398198	20.8778	0.541503	26.7459	0.611053	45.923	0.946551	25.6909	0.940411	18.6095	0.868646	1.25395	0.419278	0.904858	0.0296121	7.27242	0.159468	12.904	0.22825	14.1808	0.426335	20.3156	0.820746	1.7165	0.359117	1.68715	0.394481	2.55796	0.359984	2.58024	0.409177	1.97041	0.341471	2.25465	0.377553
2000	1.48923	0.328402	16.3619	0.562407	32.0454	0.918952	25.9655	0.971097	23.0997	0.897212	29.4751	0.899819	3.42301	0.398198	20.6258	0.534967	27.3762	0.625452	46.3635	0.955629	25.6909	0.940411	18.6095	0.868646	1.87337	0.62639	0.752453	0.0246245	7.33835	0.160914	13.6579	0.241584	14.3901	0.432629	20.3966	0.824019	1.7165	0.359117	1.68715	0.394481	2.55796	0.359984	2.58024	0.409177	2.70842	0.469367	2.25465	0.377553
2033.33	1.48923	0.328402	15.2757	0.525071	32.1205	0.921106	25.754	0.963187	23.0997	0.897212	29.7345	0.907738	4.08999	0.475789	21.5894	0.55996	28.8295	0.658654	47.3132	0.975205	25.6909	0.940411	18.893	0.881881	1.25395	0.419278	0.904858	0.0296121	8.08753	0.177342	14.8682	0.262992	15.0406	0.452183	20.4799	0.827385	1.12905	0.236214	1.1062	0.258645	2.55796	0.359984	2.09544	0.332296	2.40729	0.417181	2.25465	0.377553
2066.67	1.93677	0.427094	16.0897	0.553051	32.7496	0.939146	25.6985	0.961112	23.0997	0.897212	30.064	0.917798	4.08999	0.475789	21.9043	0.568128	29.9661	0.684622	47.745	0.984105	25.891	0.947735	19.8435	0.926247	1.25395	0.419278	1.34816	0.0441195	8.27631	0.181481	14.6692	0.259472	15.2414	0.458221	20.859	0.8427	2.58686	0.54121	1.1062	0.258645	2.55796	0.359984	2.58024	0.409177	2.40729	0.417181	2.7117	0.454089
2100	1.36751	0.301561	16.1723	0.555892	33.1662	0.951094	25.6585	0.959616	22.9334	0.890752	29.0894	0.888045	3.6266	0.421882	22.4675	0.582736	30.5149	0.69716	47.5781	0.980665	25.8132	0.944888	19.2534	0.898701	1.25395	0.419278	1.34816	0.0441195	8.8024	0.193017	15.2753	0.270193	15.7681	0.474056	21.2068	0.856753	2.58686	0.54121	1.68715	0.394481	2.55796	0.359984	2.09544	0.332296	2.70842	0.469367	1.79967	0.301364
2133.33	1.48923	0.328402	16.1723	0.555892	34.06	0.976726	25.5936	0.957188	23.0997	0.897212	29.4751	0.899819	3.6266	0.421882	23.0288	0.597295	31.5761	0.721406	47.8955	0.987206	25.6909	0.940411	19.8435	0.926247	1.25395	0.419278	1.12442	0.0367975	9.66419	0.211914	16.4522	0.29101	16.245	0.488394	21.5699	0.87142	1.12905	0.236214	1.1062	0.258645	2.2189	0.312267	2.69898	0.428006	2.70842	0.469367	2.7117	0.454089
2166.67	1.48923	0.328402	17.0688	0.586705	34.1243	0.978568	25.8563	0.967014	23.0997	0.897212	29.7345	0.907738	3.25515	0.378671	24.591	0.637814	32.3939	0.740088	48.2379	0.994265	26.4769	0.969182	19.5453	0.912328	1.99403	0.666736	0.931962	0.0304991	10.2262	0.224238	16.7622	0.296494	16.3256	0.490816	21.9326	0.886075	1.7165	0.359117	1.1062	0.258645	2.55796	0.359984	2.69898	0.428006	2.03813	0.353207	2.7117	0.454089
2200	1.36751	0.301561	16.283	0.559697	34.4671	0.988398	25.754	0.963187	22.9334	0.890752	29.1498	0.889888	3.6266	0.421882	24.1455	0.626258	33.1636	0.757674	48.0084	0.989534	25.9546	0.950062	19.5453	0.912328	1.25395	0.419278	1.34816	0.0441195	10.5156	0.230584	17.4551	0.30875	17.2977	0.520042	21.9326	0.886075	1.12905	0.236214	1.68715	0.394481	3.1913	0.449113	2.58024	0.409177	2.34156	0.405791	2.25465	0.377553
2233.33	1.36751	0.301561	17.4135	0.598555	34.4671	0.988398	25.754	0.963187	22.9334	0.890752	29.7345	0.907738	3.6266	0.421882	24.7008	0.64066	33.602	0.767691	48.0084	0.989534	25.891	0.947735	19.5453	0.912328	1.25395	0.419278	1.677	0.0548811	11.0343	0.241957	18.1444	0.320942	17.6407	0.530354	22.0091	0.889163	2.45305	0.513214	1.498	0.350254	3.1913	0.449113	2.69898	0.428006	2.34156	0.405791	2.25465	0.377553
2266.67	1.36751	0.301561	17.5165	0.602095	34.5316	0.990247	25.8563	0.967014	23.0997	0.897212	30.064	0.917798	3.25515	0.378671	25.2539	0.655007	34.3439	0.784641	48.2605	0.994729	25.891	0.947735	18.893	0.881881	1.25395	0.419278	1.78565	0.0584366	11.9209	0.2614	18.8296	0.333063	17.9985	0.541112	22.295	0.900714	2.45305	0.513214	1.1062	0.258645	3.1913	0.449113	2.58024	0.409177	2.70842	0.469367	2.7117	0.454089
2300	1.36751	0.301561	17.5165	0.602095	34.5316	0.990247	25.754	0.963187	23.0997	0.897212	30.064	0.917798	4.08999	0.475789	25.7431	0.667694	34.7945	0.794935	48.0084	0.989534	26.1553	0.957408	18.893	0.881881	2.63679	0.881653	1.78565	0.0584366	12.8729	0.282275	20.0534	0.354709	18.0403	0.542367	22.3907	0.904583	2.45305	0.513214	1.91523	0.447808	3.78484	0.532643	3.2181	0.510328	3.27614	0.567752	2.7117	0.454089
2333.33	1.89865	0.418688	17.9	0.615276	34.5316	0.990247	25.6985	0.961112	23.766	0.923091	30.064	0.917798	3.6266	0.421882	25.8049	0.669297	35.4531	0.809983	48.0084	0.989534	26.422	0.967171	18.893	0.881881	0.771162	0.257851	1.53012	0.0500743	13.1188	0.287666	20.9176	0.369996	19.0233	0.571921	22.657	0.915338	1.12905	0.236214	1.91523	0.447808	2.67333	0.376219	2.69898	0.428006	2.68223	0.464828	2.7117	0.454089
2366.67	1.20117	0.264881	17.5165	0.602095	34.5316	0.990247	26.1172	0.976771	23.8467	0.926225	30.064	0.917798	4.3632	0.507571	26.3537	0.683531	35.6006	0.81335	48.2605	0.994729	26.6865	0.976854	18.893	0.881881	1.99403	0.666736	1.71496	0.0561233	14.0564	0.308227	21.0312	0.372004	19.72	0.592867	22.7291	0.918254	1.9527	0.408533	1.91523	0.447808	3.1913	0.449113	3.2181	0.510328	2.40729	0.417181	2.7117	0.454089
2400	1.48923	0.328402	17.9638	0.617469	34.2511	0.982204	25.6985	0.961112	23.766	0.923091	30.3981	0.927998	4.32197	0.502775	27.2741	0.707405	36.9244	0.843596	48.2605	0.994729	26.9022	0.984748	18.893	0.881881	1.25395	0.419278	2.55315	0.0835537	14.6594	0.321449	22.1289	0.391421	19.5858	0.588833	23.0185	0.929943	2.58686	0.54121	2.41153	0.56385	3.831	0.539139	2.69898	0.428006	2.90994	0.504291	3.17086	0.530978
2433.33	1.48923	0.328402	18.4105	0.632823	34.8717	1	25.8103	0.965294	23.766	0.923091	30.7368	0.938338	4.3632	0.507571	27.8169	0.721483	37.9623	0.867309	48.5162	1	26.3099	0.963069	18.893	0.881881	1.25395	0.419278	3.12192	0.102167	15.9699	0.350186	23.579	0.417071	19.934	0.599301	22.7291	0.918254	1.12905	0.236214	1.91523	0.447808	3.1913	0.449113	2.69898	0.428006	2.90994	0.504291	3.63216	0.608225
2466.67	1.36751	0.301561	17.9638	0.617469	34.2511	0.982204	25.9655	0.971097	23.0997	0.897212	30.3981	0.927998	3.8964	0.453268	26.9973	0.700225	37.72	0.861772	48.0084	0.989534	26.6372	0.975047	18.3327	0.855725	1.25395	0.419278	2.4889	0.081451	16.7215	0.366665	24.0221	0.424908	19.9162	0.598765	23.0886	0.932776	2.45305	0.513214	1.91523	0.447808	3.831	0.539139	3.129	0.496199	2.90994	0.504291	2.86762	0.480199
2500	1.20117	0.264881	18.4105	0.632823	34.2511	0.982204	25.6985	0.961112	23.766	0.923091	30.9987	0.946331	4.32197	0.502775	26.9973	0.700225	37.73	0.862	48.0084	0.989534	26.9022	0.984748	18.6095	0.868646	1.25395	0.419278	2.91796	0.0954922	17.3233	0.379862	24.7382	0.437575	20.7906	0.625053	22.7291	0.918254	1.9527	0.408533	1.91523	0.447808	3.1913	0.449113	3.32177	0.526768	2.90994	0.504291	3.17086	0.530978
2533.33	1.48923	0.328402	18.4105	0.632823	34.3183	0.984131	25.8103	0.965294	23.4535	0.910953	30.3981	0.927998	4.77437	0.555403	27.0995	0.702876	38.4456	0.878349	48.0084	0.989534	26.6372	0.975047	18.893	0.881881	1.25395	0.419278	2.91796	0.0954922	18.8353	0.413017	25.8402	0.457068	20.9461	0.62973	22.8233	0.922059	1.9527	0.408533	1.91523	0.447808	3.831	0.539139	2.69898	0.428006	2.90994	0.504291	3.17086	0.530978
2566.67	1.36751	0.301561	18.4105	0.632823	34.2511	0.982204	25.6985	0.961112	23.4535	0.910953	30.7368	0.938338	3.8964	0.453268	27.9867	0.725885	38.1551	0.871714	48.0084	0.989534	26.8584	0.983146	18.6095	0.868646	1.25395	0.419278	3.44293	0.112672	18.8924	0.41427	26.2468	0.46426	21.3543	0.642	22.8233	0.922059	2.45305	0.513214	2.41153	0.56385	3.831	0.539139	2.30866	0.366109	2.90994	0.504291	3.17086	0.530978
2600	1.36751	0.301561	18.4105	0.632823	34.2511	0.982204	25.8103	0.965294	23.4535	0.910953	31.0801	0.948817	3.8964	0.453268	28.0753	0.728185	38.8795	0.888263	48.0084	0.989534	26.3099	0.963069	18.893	0.881881	1.25395	0.419278	3.78221	0.123776	20.0523	0.439704	27.6711	0.489454	22.1397	0.665613	23.4476	0.947281	1.9527	0.408533	1.91523	0.447808	3.831	0.539139	3.32177	0.526768	2.90994	0.504291	3.63216	0.608225
2633.33	1.48923	0.328402	18.5258	0.636788	33.9788	0.974396	25.6985	0.961112	23.6408	0.91823	31.0801	0.948817	4.3632	0.507571	28.0753	0.728185	39.5291	0.903104	48.5162	1	26.5286	0.971075	18.893	0.881881	1.25395	0.419278	3.78221	0.123776	21.5883	0.473385	28.9661	0.512359	22.6969	0.682366	23.183	0.93659	1.9527	0.408533	1.498	0.350254	3.48752	0.490801	3.32177	0.526768	2.90994	0.504291	3.17086	0.530978
2666.67	1.36751	0.301561	18.5258	0.636788	34.3183	0.984131	25.8563	0.967014	23.4535	0.910953	30.9987	0.946331	3.8964	0.453268	27.7114	0.718747	39.5291	0.903104	48.2605	0.994729	26.6865	0.976854	18.5898	0.867726	1.87337	0.62639	4.32892	0.141667	21.2599	0.466182	28.795	0.509332	22.3481	0.671878	22.8959	0.92499	3.02771	0.633442	1.91523	0.447808	3.831	0.539139	3.86229	0.612485	2.90994	0.504291	2.7117	0.454089
2700	1.36751	0.301561	18.8565	0.648154	33.9788	0.974396	26.2279	0.980911	23.9567	0.930497	31.3414	0.956793	4.3632	0.507571	28.6111	0.742081	40.2482	0.919532	48.0084	0.989534	26.6865	0.976854	18.3327	0.855725	2.34535	0.784205	3.90756	0.127878	23.1236	0.50705	30.0861	0.532171	22.9026	0.68855	22.8959	0.92499	2.45305	0.513214	3.23334	0.756002	3.29063	0.463093	3.86229	0.612485	3.45173	0.598182	3.17086	0.530978
2733.33	2.31508	0.510517	19.2504	0.661696	34.3183	0.984131	25.8103	0.965294	23.6408	0.91823	31.4278	0.959432	4.3632	0.507571	29.1447	0.755921	40.3202	0.921178	48.5162	1	26.3099	0.963069	18.6095	0.868646	1.87337	0.62639	4.64975	0.152166	23.5717	0.516876	31.0412	0.549063	23.3284	0.70135	22.8959	0.92499	2.58686	0.54121	2.41153	0.56385	4.47618	0.629935	3.32177	0.526768	3.45173	0.598182	3.17086	0.530978
2766.67	1.20117	0.264881	18.4768	0.635102	33.7123	0.966753	25.8563	0.967014	23.9567	0.930497	30.7368	0.938338	4.3632	0.507571	28.7008	0.744408	40.014	0.914182	48.2605	0.994729	26.0974	0.955288	18.6095	0.868646	1.87337	0.62639	4.49308	0.147039	24.5247	0.537772	31.2884	0.553437	23.5312	0.707448	22.8959	0.92499	1.9527	0.408533	3.23334	0.756002	4.42969	0.623394	3.32177	0.526768	3.86137	0.669172	3.17086	0.530978
2800	1.93677	0.427094	18.5258	0.636788	33.7123	0.966753	25.9655	0.971097	23.9567	0.930497	31.0801	0.948817	4.3632	0.507571	29.0702	0.753988	40.014	0.914182	48.5162	1	26.3099	0.963069	18.6095	0.868646	1.87337	0.62639	4.56675	0.14945	25.3187	0.555184	32.3026	0.571376	24.1624	0.726423	22.8959	0.92499	1.9527	0.408533	3.23334	0.756002	4.47618	0.629935	3.32177	0.526768	3.14739	0.545441	3.17086	0.530978
2833.33	1.48923	0.328402	20.034	0.688628	33.7123	0.966753	25.5936	0.957188	23.6408	0.91823	30.7368	0.938338	4.77437	0.555403	30.4974	0.791006	41.0134	0.937014	48.5162	1	26.422	0.967171	18.3327	0.855725	1.87337	0.62639	5.20598	0.170369	26.2576	0.575771	34.178	0.604548	24.859	0.747367	23.183	0.93659	1.9527	0.408533	3.23334	0.756002	3.831	0.539139	3.32177	0.526768	3.45173	0.598182	3.63216	0.608225
2866.67	1.36751	0.301561	19.6388	0.675046	33.7123	0.966753	25.754	0.963187	23.6408	0.91823	30.7099	0.937517	3.8964	0.453268	28.7008	0.744408	40.728	0.930495	48.5162	1	26.6865	0.976854	18.3327	0.855725	1.87337	0.62639	5.51252	0.180401	26.7191	0.585891	34.141	0.603894	24.7075	0.742813	22.8959	0.92499	1.9527	0.408533	2.75971	0.645261	4.47618	0.629935	3.32177	0.526768	3.45173	0.598182	3.52153	0.589699
2900	1.48923	0.328402	19.7462	0.678737	33.7123	0.966753	25.6985	0.961112	24.1541	0.938166	31.4278	0.959432	5.02021	0.584001	30.1323	0.781537	41.3216	0.944056	48.5162	1	26.0974	0.955288	18.6095	0.868646	1.87337	0.62639	6.0723	0.19872	28.2387	0.619213	35.3929	0.626038	25.5584	0.768393	23.183	0.93659	1.9527	0.408533	3.23334	0.756002	4.47618	0.629935	3.32177	0.526768	3.14739	0.545441	3.78206	0.633327
2933.33	1.48923	0.328402	19.7462	0.678737	33.7123	0.966753	25.6985	0.961112	24.1541	0.938166	31.4278	0.959432	5.02021	0.584001	30.2053	0.783429	41.3687	0.945133	48.5162	1	26.3099	0.963069	18.893	0.881881	2.58842	0.86548	7.44367	0.243599	28.706	0.629459	36.2256	0.640768	26.2598	0.789481	23.4759	0.948422	1.9527	0.408533	3.83445	0.896551	3.55246	0.49994	3.32177	0.526768	3.14739	0.545441	3.63216	0.608225
2966.67	1.36751	0.301561	19.3597	0.665453	33.1152	0.949631	25.8563	0.967014	23.6408	0.91823	31.0801	0.948817	5.02021	0.584001	29.6761	0.769703	41.084	0.938628	48.0084	0.989534	26.422	0.967171	18.3327	0.855725	1.87337	0.62639	6.65245	0.217706	28.5609	0.626279	36.5085	0.645772	25.7504	0.774166	23.183	0.93659	1.9527	0.408533	3.23334	0.756002	4.13135	0.581408	3.32177	0.526768	3.45173	0.598182	3.17086	0.530978
3000	1.48923	0.328402	19.7462	0.678737	33.1152	0.949631	25.9655	0.971097	24.1541	0.938166	30.7099	0.937517	3.58888	0.417495	29.8467	0.77413	41.084	0.938628	48.2605	0.994729	26.6865	0.976854	18.3327	0.855725	1.87337	0.62639	6.23285	0.203974	29.7348	0.652018	38.4259	0.679686	26.7291	0.803589	23.4759	0.948422	1.9527	0.408533	2.23524	0.522632	4.47618	0.629935	3.74103	0.593255	3.14739	0.545441	3.63216	0.608225
3033.33	1.93677	0.427094	20.0818	0.690273	33.7123	0.966753	26.0815	0.975436	24.3582	0.946094	31.6885	0.967392	4.5623	0.530733	30.2053	0.783429	41.7234	0.953236	48.5162	1	26.3099	0.963069	18.893	0.881881	1.87337	0.62639	7.2468	0.237157	30.517	0.66917	38.8858	0.687821	26.7978	0.805655	23.4759	0.948422	2.81241	0.588397	3.23334	0.756002	4.47618	0.629935	2.87444	0.455831	3.45173	0.598182	4.09562	0.685834
3066.67	1.20117	0.264881	19.3597	0.665453	33.1429	0.950426	25.754	0.963187	23.9567	0.930497	30.6297	0.935068	5.02021	0.584001	29.758	0.771827	41.4393	0.946746	48.0084	0.989534	26.4769	0.969182	18.9455	0.884331	1.87337	0.62639	7.21214	0.236022	30.6314	0.671679	40.226	0.711527	26.9693	0.810813	23.183	0.93659	3.89782	0.815482	3.23334	0.756002	4.47618	0.629935	3.95682	0.627476	4.01859	0.696419	3.17086	0.530978
3100	1.48923	0.328402	20.524	0.705471	33.4515	0.959274	25.8103	0.965294	24.3582	0.946094	31.4278	0.959432	4.5623	0.530733	29.8467	0.77413	41.4393	0.946746	48.2605	0.994729	26.3099	0.963069	18.6095	0.868646	1.25395	0.419278	7.21214	0.236022	31.7947	0.697188	40.4233	0.715018	27.3135	0.821161	23.4759	0.948422	3.28994	0.688303	3.83445	0.896551	4.47618	0.629935	3.95682	0.627476	3.87087	0.67082	3.63216	0.608225
3133.33	1.48923	0.328402	20.1898	0.693983	33.4515	0.959274	25.9655	0.971097	24.3582	0.946094	31.4278	0.959432	4.32197	0.502775	30.7323	0.797098	41.4393	0.946746	48.2605	0.994729	26.0974	0.955288	18.893	0.881881	1.87337	0.62639	7.77054	0.254296	32.8854	0.721104	41.9454	0.74194	27.6581	0.83152	23.4759	0.948422	3.46553	0.72504	3.23334	0.756002	4.47618	0.629935	3.95682	0.627476	3.66062	0.634382	3.63216	0.608225
3166.67	1.48923	0.328402	19.8002	0.680594	33.1965	0.951961	25.754	0.963187	24.1541	0.938166	31.4278	0.959432	5.46741	0.636024	30.7323	0.797098	41.771	0.954324	48.0084	0.989534	26.4769	0.969182	18.6095	0.868646	1.87337	0.62639	8.34187	0.272994	33.3416	0.731107	42.1338	0.745274	28.003	0.841888	23.183	0.93659	3.28994	0.688303	3.23334	0.756002	4.47618	0.629935	3.95682	0.627476	4.43171	0.768013	3.17086	0.530978
3200	1.48923	0.328402	19.4718	0.669304	32.6147	0.935279	25.8563	0.967014	23.9567	0.930497	31.0801	0.948817	4.32197	0.502775	30.2834	0.785455	41.771	0.954324	48.3478	0.996529	26.3622	0.964982	18.6095	0.868646	2.34535	0.784205	8.34187	0.272994	33.4391	0.733247	42.9236	0.759243	27.8407	0.83701	23.183	0.93659	2.81241	0.588397	3.83445	0.896551	4.47618	0.629935	3.95682	0.627476	4.01859	0.696419	3.63216	0.608225
3233.33	1.02982	0.227095	20.6324	0.709198	33.1429	0.950426	25.9655	0.971097	24.0361	0.933583	31.0572	0.948117	4.5623	0.530733	30.7323	0.797098	41.771	0.954324	48.5162	1	26.422	0.967171	19.1831	0.895423	1.87337	0.62639	9.5104	0.311234	34.1125	0.748012	43.4257	0.768125	28.4161	0.854307	23.4759	0.948422	2.81241	0.588397	2.7507	0.643153	4.78043	0.672754	3.47288	0.550731	3.66062	0.634382	4.09562	0.685834
3266.67	1.07494	0.237043	20.24	0.69571	32.862	0.942371	25.9655	0.971097	24.1541	0.938166	31.0801	0.948817	5.02021	0.584001	29.9248	0.776154	41.8403	0.955908	48.0084	0.989534	26.0974	0.955288	19.1831	0.895423	1.13729	0.380271	8.75556	0.286532	34.205	0.750041	44.5963	0.78883	28.5272	0.85765	23.4476	0.947281	3.28994	0.688303	3.23334	0.756002	4.47618	0.629935	3.47288	0.550731	4.43171	0.768013	4.09562	0.685834
3300	1.20117	0.264881	20.24	0.69571	33.4768	0.96	25.8563	0.967014	24.3582	0.946094	31.0801	0.948817	4.5623	0.530733	30.8067	0.799027	41.8403	0.955908	48.0084	0.989534	26.4769	0.969182	19.5453	0.912328	2.34535	0.784205	9.74268	0.318836	34.2795	0.751673	45.3729	0.802566	29.1469	0.876279	23.183	0.93659	2.81241	0.588397	2.75971	0.645261	3.55246	0.49994	3.95682	0.627476	4.01859	0.696419	3.63216	0.608225
3333.33	1.48923	0.328402	19.8607	0.682671	33.2274	0.952848	25.8563	0.967014	24.1541	0.938166	31.3414	0.956793	5.02021	0.584001	30.8067	0.799027	42.1233	0.962373	48.0983	0.991387	25.6909	0.940411	19.1831	0.895423	1.13729	0.380271	9.9138	0.324436	34.7525	0.762046	45.5727	0.806102	29.4901	0.886598	22.8959	0.92499	3.46553	0.72504	3.23334	0.756002	4.13135	0.581408	3.95682	0.627476	3.66062	0.634382	3.17086	0.530978
3366.67	1.36751	0.301561	20.24	0.69571	32.862	0.942371	25.754	0.963187	24.1541	0.938166	31.4278	0.959432	4.5623	0.530733	30.8067	0.799027	42.1233	0.962373	48.3478	0.996529	25.891	0.947735	19.5453	0.912328	1.6414	0.548828	10.6989	0.350129	35.5112	0.778682	46.7199	0.826393	29.4901	0.886598	23.183	0.93659	3.28994	0.688303	3.23334	0.756002	3.55246	0.49994	4.36779	0.692648	4.01859	0.696419	3.63216	0.608225
3400	1.36751	0.301561	20.24	0.69571	32.9838	0.945861	25.754	0.963187	24.1541	0.938166	31.0801	0.948817	5.02021	0.584001	30.4493	0.789759	42.1233	0.962373	47.8211	0.985674	26.4769	0.969182	18.893	0.881881	2.99073	1	10.5003	0.343631	35.8897	0.786982	47.1949	0.834795	29.5582	0.888645	23.1608	0.935694	3.28994	0.688303	3.23334	0.756002	5.1264	0.721442	3.95682	0.627476	4.01859	0.696419	3.63216	0.608225
3433.33	1.48923	0.328402	20.6789	0.710796	33.2274	0.952848	25.8563	0.967014	23.8351	0.925774	31.6885	0.967392	4.5623	0.530733	31.7797	0.824265	41.8208	0.955462	48.3478	0.996529	26.6865	0.976854	19.5453	0.912328	1.13729	0.380271	11.494	0.376148	36.9452	0.810126	47.8457	0.846306	30.1768	0.907243	22.8959	0.92499	2.81241	0.588397	2.7507	0.643153	3.55246	0.49994	3.95682	0.627476	3.66062	0.634382	3.63216	0.608225
3466.67	1.48923	0.328402	20.6789	0.710796	32.9472	0.944813	25.9655	0.971097	24.2439	0.941655	31.4278	0.959432	5.02439	0.584487	31.3278	0.812545	42.7832	0.97745	48.3478	0.996529	26.6865	0.976854	19.8435	0.926247	2.26222	0.756411	11.2956	0.369655	37.324	0.818434	48.023	0.849442	30.5201	0.917565	22.8959	0.92499	2.81241	0.588397	3.23334	0.756002	3.55246	0.49994	3.47288	0.550731	4.01859	0.696419	4.09562	0.685834
3500	1.48923	0.328402	20.353	0.699593	32.9838	0.945861	25.8563	0.967014	24.3582	0.946094	31.4278	0.959432	4.5623	0.530733	31.3278	0.812545	41.8208	0.955462	48.0983	0.991387	26.4769	0.969182	19.5453	0.912328	1.8608	0.622188	11.6999	0.382889	37.3981	0.820058	48.4883	0.857674	30.8634	0.927885	22.6146	0.913627	3.28994	0.688303	3.23334	0.756002	4.55966	0.641684	3.95682	0.627476	4.01859	0.696419	4.09562	0.685834
3533.33	1.48923	0.328402	20.353	0.699593	32.9472	0.944813	25.8563	0.967014	24.569	0.954281	31.6885	0.967392	4.5623	0.530733	31.6902	0.821943	42.1714	0.963471	47.76	0.984414	26.6865	0.976854	19.1831	0.895423	1.8608	0.622188	12.2787	0.401829	37.1008	0.81354	49.2355	0.87089	30.6211	0.920599	22.8959	0.92499	2.81241	0.588397	3.40556	0.79627	5.1264	0.721442	4.51788	0.716449	4.01859	0.696419	4.09562	0.685834
3566.67	1.48923	0.328402	21.1169	0.725853	33.1797	0.95148	25.8563	0.967014	24.0361	0.933583	31.4278	0.959432	4.5623	0.530733	31.6902	0.821943	42.4749	0.970405	48.0084	0.989534	25.891	0.947735	19.8435	0.926247	1.8608	0.622188	12.2787	0.401829	37.7736	0.828293	49.3955	0.87372	31.2066	0.938203	22.8959	0.92499	2.81241	0.588397	3.23334	0.756002	4.19286	0.590065	3.47288	0.550731	4.01859	0.696419	4.09562	0.685834
3600	1.48923	0.328402	19.969	0.686396	32.7945	0.940434	25.8563	0.967014	24.3582	0.946094	31.4278	0.959432	4.5623	0.530733	31.6902	0.821943	41.8889	0.957017	47.8211	0.985674	26.2734	0.961733	19.5453	0.912328	1.8608	0.622188	12.4593	0.407739	38.1486	0.836514	50.4317	0.892049	31.0306	0.932911	22.8959	0.92499	3.28994	0.688303	3.83445	0.896551	5.1264	0.721442	3.47288	0.550731	3.66062	0.634382	3.63216	0.608225
3633.33	1.02982	0.227095	21.1169	0.725853	32.9838	0.945861	25.6985	0.961112	24.8367	0.964679	31.0572	0.948117	4.5623	0.530733	31.3278	0.812545	43.1351	0.985489	48.3478	0.996529	26.422	0.967171	20.1478	0.940452	1.8608	0.622188	14.0222	0.458887	38.5228	0.844721	50.5048	0.89334	31.2766	0.940309	22.8959	0.92499	3.28994	0.688303	2.7507	0.643153	4.55966	0.641684	4.51788	0.716449	4.08458	0.707855	4.24345	0.710588
3666.67	1.48923	0.328402	20.4054	0.701396	32.9838	0.945861	25.8563	0.967014	24.3582	0.946094	31.0801	0.948817	4.5623	0.530733	31.3278	0.812545	43.1106	0.984929	48.0983	0.991387	26.4769	0.969182	19.8435	0.926247	1.8608	0.622188	14.0222	0.458887	38.2211	0.838104	50.9529	0.901268	31.8926	0.958826	22.8959	0.92499	2.81241	0.588397	3.83445	0.896551	5.1264	0.721442	3.47288	0.550731	4.01859	0.696419	4.09562	0.685834
3700	1.93677	0.427094	21.554	0.740877	32.4661	0.931017	25.9655	0.971097	24.2439	0.941655	31.4278	0.959432	4.19368	0.487851	31.4034	0.814506	42.8258	0.978423	48.0084	0.989534	26.4769	0.969182	19.7825	0.9234	1.8608	0.622188	14.6038	0.477919	38.8964	0.852912	51.3187	0.907737	31.8926	0.958826	22.8959	0.92499	2.81241	0.588397	3.23334	0.756002	4.78043	0.672754	5.00548	0.793773	3.66062	0.634382	4.56128	0.763811
3733.33	1.36751	0.301561	21.554	0.740877	32.7459	0.93904	25.8563	0.967014	24.569	0.954281	31.4278	0.959432	4.66005	0.542104	31.8469	0.826007	42.1714	0.963471	48.0983	0.991387	25.891	0.947735	19.4797	0.909265	1.8608	0.622188	14.6038	0.477919	39.3356	0.862543	51.6836	0.914192	31.9853	0.961615	22.6146	0.913627	2.81241	0.588397	2.75971	0.645261	4.19286	0.590065	4.09173	0.64887	5.01032	0.868285	4.09562	0.685834
3766.67	1.48923	0.328402	21.166	0.727541	32.9472	0.944813	26.0815	0.975436	24.7863	0.962722	31.78	0.970185	4.5623	0.530733	32.3001	0.837763	43.1351	0.985489	48.0084	0.989534	26.0974	0.955288	20.7119	0.966784	1.13729	0.380271	14.3784	0.470545	39.6414	0.86925	52.4112	0.927061	32.2353	0.96913	23.183	0.93659	2.81241	0.588397	2.75971	0.645261	5.1264	0.721442	3.47288	0.550731	4.43171	0.768013	5.49931	0.920889
3800	1.36751	0.301561	21.166	0.727541	32.4661	0.931017	25.9655	0.971097	24.569	0.954281	31.0801	0.948817	4.5623	0.530733	31.4034	0.814506	42.8258	0.978423	48.0983	0.991387	26.6865	0.976854	19.4797	0.909265	0.52439	0.175338	14.9477	0.489173	39.7057	0.87066	52.847	0.93477	31.8083	0.956294	23.1608	0.935694	2.81241	0.588397	3.40556	0.79627	4.55966	0.641684	4.60094	0.72962	4.6261	0.8017	4.56128	0.763811
3833.33	1.48923	0.328402	21.166	0.727541	32.7459	0.93904	25.6985	0.961112	24.2439	0.941655	31.4278	0.959432	4.5623	0.530733	31.4034	0.814506	42.8258	0.978423	48.0983	0.991387	26.4769	0.969182	19.4797	0.909265	1.59787	0.534274	14.9538	0.489374	39.7827	0.872347	53.2072	0.941142	32.3261	0.97186	23.183	0.93659	2.81241	0.588397	2.7507	0.643153	4.84044	0.681198	4.60094	0.72962	4.01859	0.696419	3.98281	0.666943
3866.67	1.20117	0.264881	21.2306	0.729758	32.7037	0.937832	25.9655	0.971097	24.569	0.954281	31.78	0.970185	4.5623	0.530733	32.6599	0.847093	43.1351	0.985489	48.0704	0.990812	26.0974	0.955288	19.7825	0.9234	1.6414	0.548828	15.1213	0.494856	40.0912	0.879113	53.6395	0.948788	32.3261	0.97186	23.183	0.93659	3.28994	0.688303	2.75971	0.645261	4.55966	0.641684	4.51788	0.716449	4.20603	0.728902	5.02916	0.842161
3900	1.36751	0.301561	20.841	0.716369	32.4661	0.931017	26.2279	0.980911	24.2439	0.941655	31.78	0.970185	4.5623	0.530733	32.3001	0.837763	43.1351	0.985489	48.0084	0.989534	26.6865	0.976854	20.1478	0.940452	1.8608	0.622188	15.6877	0.513391	40.1521	0.880448	54.2833	0.960175	32.3261	0.97186	23.183	0.93659	2.81241	0.588397	2.75971	0.645261	4.55966	0.641684	5.00548	0.793773	4.6261	0.8017	3.7734	0.631876
3933.33	1.93677	0.427094	21.5996	0.742443	33.0738	0.948443	25.8103	0.965294	24.2439	0.941655	31.4278	0.959432	5.02021	0.584001	31.8469	0.826007	42.8258	0.978423	48.0983	0.991387	26.0974	0.955288	20.1478	0.940452	1.19714	0.400284	16.0784	0.526176	40.5208	0.888533	54.3556	0.961455	32.3261	0.97186	23.183	0.93659	2.81241	0.588397	2.23524	0.522632	4.19286	0.590065	4.60094	0.72962	4.43171	0.768013	4.44675	0.744632
3966.67	1.36751	0.301561	21.5996	0.742443	32.5606	0.933727	25.8563	0.967014	24.2439	0.941655	31.78	0.970185	4.19368	0.487851	31.4034	0.814506	42.8062	0.977975	47.5755	0.980611	25.891	0.947735	19.8435	0.926247	1.19714	0.400284	16.2455	0.531646	40.5208	0.888533	54.7755	0.968882	31.9047	0.95919	22.6146	0.913627	3.28994	0.688303	2.75971	0.645261	4.55966	0.641684	4.60094	0.72962	5.01032	0.868285	3.7734	0.631876
4000	1.36751	0.301561	21.2758	0.731313	33.0738	0.948443	25.9655	0.971097	24.2439	0.941655	31.6885	0.967392	4.5623	0.530733	31.9189	0.827876	42.8258	0.978423	47.5755	0.980611	26.0974	0.955288	20.1478	0.940452	1.19714	0.400284	16.4152	0.5372	41.1794	0.902975	54.7755	0.968882	32.1476	0.966493	22.8959	0.92499	3.28994	0.688303	3.40556	0.79627	5.78147	0.81363	5.00548	0.793773	4.60284	0.797669	4.09562	0.685834
4033.33	1.48923	0.328402	21.6679	0.744791	33.0738	0.948443	25.8103	0.965294	24.4584	0.949986	31.4089	0.958855	4.5623	0.530733	32.3638	0.839415	43.1106	0.984929	48.0084	0.989534	26.3099	0.963069	19.7825	0.9234	1.19714	0.400284	17.7702	0.581542	40.8318	0.895352	56.0609	0.991619	32.3957	0.973952	23.4759	0.948422	2.81241	0.588397	2.23524	0.522632	4.55966	0.641684	3.66757	0.581606	3.66062	0.634382	4.91325	0.822751
4066.67	1.48923	0.328402	22.0323	0.757316	32.7459	0.93904	25.8103	0.965294	24.6796	0.958575	31.78	0.970185	5.24122	0.609711	32.3638	0.839415	43.4863	0.993512	48.0983	0.991387	26.8584	0.983146	20.0914	0.93782	1.58303	0.529312	17.9167	0.586338	41.8592	0.91788	55.8401	0.987713	32.1476	0.966493	23.4759	0.948422	4.15244	0.868752	2.7507	0.643153	5.1264	0.721442	3.08265	0.488849	5.01032	0.868285	5.02916	0.842161
4100	1.48923	0.328402	22.1042	0.759788	33.0738	0.948443	26.2043	0.980031	24.4584	0.949986	32.0402	0.978126	5.24122	0.609711	32.8786	0.852767	43.7703	1	48.0983	0.991387	26.5286	0.971075	20.0914	0.93782	1.19714	0.400284	17.5326	0.573766	42.2262	0.925927	56.122	0.992699	32.4867	0.976687	23.8062	0.961768	2.81241	0.588397	2.7507	0.643153	4.78043	0.672754	4.09173	0.64887	4.20603	0.728902	5.02916	0.842161
4133.33	1.36751	0.301561	22.0323	0.757316	32.2851	0.925826	25.9291	0.969737	24.4584	0.949986	31.7651	0.96973	4.82966	0.561835	33.237	0.862063	43.4863	0.993512	48.0084	0.989534	26.8584	0.983146	20.3458	0.949696	1.19714	0.400284	17.9167	0.586338	42.2262	0.925927	56.122	0.992699	32.242	0.96933	23.4759	0.948422	2.81241	0.588397	2.23524	0.522632	5.20625	0.732679	4.09173	0.64887	5.18975	0.899381	4.91325	0.822751
4166.67	1.48923	0.328402	21.327	0.733075	32.5606	0.933727	25.9655	0.971097	24.2439	0.941655	31.78	0.970185	4.19368	0.487851	32.4323	0.841192	42.5213	0.971466	47.5755	0.980611	26.5752	0.97278	19.7352	0.921194	1.19714	0.400284	17.1337	0.560713	41.912	0.919037	56.1844	0.993803	32.4867	0.976687	23.183	0.93659	2.81241	0.588397	3.23334	0.756002	5.20625	0.732679	4.60094	0.72962	4.6261	0.8017	4.56128	0.763811
4200	1.48923	0.328402	22.0323	0.757316	32.5606	0.933727	25.9655	0.971097	24.2439	0.941655	31.4278	0.959432	4.19368	0.487851	32.7919	0.850519	42.5698	0.972574	47.5755	0.980611	26.3099	0.963069	19.7825	0.9234	1.19714	0.400284	18.4722	0.604516	41.6227	0.912694	55.6172	0.983771	32.242	0.96933	23.4759	0.948422	4.15244	0.868752	3.62075	0.846585	5.1264	0.721442	4.60094	0.72962	4.20603	0.728902	4.56128	0.763811
4233.33	1.48923	0.328402	22.0323	0.757316	32.3325	0.927185	25.6985	0.961112	24.4584	0.949986	31.78	0.970185	4.82966	0.561835	32.8786	0.852767	42.5213	0.971466	47.5755	0.980611	26.3099	0.963069	20.1478	0.940452	1.19714	0.400284	19.0265	0.622657	42.5924	0.933958	55.8984	0.988745	32.4867	0.976687	23.7401	0.959097	2.81241	0.588397	2.23524	0.522632	5.20625	0.732679	4.60094	0.72962	4.20603	0.728902	4.09562	0.685834
4266.67	1.48923	0.328402	22.464	0.772157	32.2851	0.925826	26.0815	0.975436	24.6796	0.958575	31.78	0.970185	5.24122	0.609711	32.9437	0.854456	43.176	0.986424	47.8211	0.985674	26.6372	0.975047	20.1478	0.940452	1.19714	0.400284	18.2363	0.596796	42.2771	0.927044	56.2481	0.99493	32.4867	0.976687	23.4759	0.948422	4.15244	0.868752	2.23524	0.522632	5.20625	0.732679	4.09173	0.64887	4.6261	0.8017	4.56128	0.763811
4300	1.36751	0.301561	22.8593	0.785745	32.5606	0.933727	26.0815	0.975436	24.6796	0.958575	31.4089	0.958855	5.24122	0.609711	33.3913	0.866064	43.176	0.986424	47.5755	0.980611	26.6372	0.975047	20.1478	0.940452	1.19714	0.400284	18.2363	0.596796	42.9578	0.941971	56.2481	0.99493	32.4867	0.976687	23.4759	0.948422	2.81241	0.588397	2.75971	0.645261	5.20625	0.732679	4.51788	0.716449	5.18975	0.899381	4.56128	0.763811
4333.33	1.48923	0.328402	22.0803	0.758966	32.5606	0.933727	25.6985	0.961112	24.4584	0.949986	32.0402	0.978126	5.69071	0.662	32.4323	0.841192	42.2216	0.964618	47.5755	0.980611	26.9022	0.984748	20.1478	0.940452	1.19714	0.400284	19.1669	0.62725	42.6415	0.935035	55.6172	0.983771	32.757	0.984815	23.8366	0.962994	3.46553	0.72504	3.62075	0.846585	4.84044	0.681198	3.66757	0.581606	5.18975	0.899381	4.09562	0.685834
4366.67	1.36751	0.301561	22.1426	0.761108	32.6112	0.935178	25.9655	0.971097	24.7863	0.962722	31.78	0.970185	5.28962	0.615342	32.9437	0.854456	42.8706	0.979445	48.0983	0.991387	26.8584	0.983146	19.7825	0.9234	1.9541	0.653384	19.714	0.645155	42.9578	0.941971	55.9674	0.989965	33.007	0.992331	23.4759	0.948422	2.81241	0.588397	3.23334	0.756002	4.84044	0.681198	4.51788	0.716449	4.6261	0.8017	4.56128	0.763811
4400	1.36751	0.301561	22.5086	0.77369	32.1101	0.920809	25.8563	0.967014	24.0361	0.933583	31.4278	0.959432	5.69071	0.662	32.9437	0.854456	42.5698	0.972574	47.3335	0.975624	26.6372	0.975047	19.8435	0.926247	0.763513	0.255293	19.3352	0.632757	42.9578	0.941971	55.6842	0.984955	32.757	0.984815	23.4759	0.948422	4.15244	0.868752	2.7507	0.643153	5.20625	0.732679	5.65195	0.89629	5.18975	0.899381	4.09562	0.685834
4433.33	1.48923	0.328402	22.5745	0.775955	32.5606	0.933727	26.0815	0.975436	24.4584	0.949986	31.6696	0.966815	5.69071	0.662	32.9437	0.854456	42.5698	0.972574	47.8211	0.985674	27.1238	0.992861	19.7825	0.9234	1.19714	0.400284	19.8828	0.650677	42.6415	0.935035	55.9674	0.989965	32.9915	0.991864	23.4759	0.948422	2.81241	0.588397	3.62075	0.846585	4.84044	0.681198	4.72483	0.749267	4.20603	0.728902	3.98281	0.666943
4466.67	1.48923	0.328402	22.8948	0.786965	32.2851	0.925826	25.9655	0.971097	24.4584	0.949986	32.0402	0.978126	5.24122	0.609711	32.9437	0.854456	42.8706	0.979445	47.8211	0.985674	26.5286	0.971075	20.0914	0.93782	0.763513	0.255293	19.8828	0.650677	42.7178	0.936707	56.254	0.995034	33.2621	1	24.1365	0.97511	3.28994	0.688303	3.54296	0.828395	5.20625	0.732679	4.51788	0.716449	5.18975	0.899381	4.56128	0.763811
4500	1.36751	0.301561	22.8948	0.786965	32.1101	0.920809	25.9655	0.971097	24.4584	0.949986	31.4278	0.959432	4.82966	0.561835	32.5055	0.843091	42.5698	0.972574	47.5755	0.980611	26.3099	0.963069	20.1478	0.940452	0.763513	0.255293	19.4755	0.637349	43.0052	0.943009	55.6842	0.984955	33.007	0.992331	23.4476	0.947281	3.28994	0.688303	4.08026	0.954025	5.20625	0.732679	4.60094	0.72962	4.20603	0.728902	4.09562	0.685834
4533.33	1.48923	0.328402	22.8948	0.786965	32.5606	0.933727	26.0815	0.975436	24.6796	0.958575	32.0402	0.978126	5.28962	0.615342	32.9437	0.854456	42.5698	0.972574	47.5755	0.980611	26.9022	0.984748	20.0914	0.93782	0.763513	0.255293	20.429	0.668552	43.3225	0.949967	55.6172	0.983771	32.7365	0.984199	23.4759	0.948422	3.68911	0.771816	3.23334	0.756002	4.84044	0.681198	4.09173	0.64887	4.42112	0.766176	4.56128	0.763811
4566.67	1.48923	0.328402	22.8948	0.786965	32.3325	0.927185	25.8103	0.965294	24.7863	0.962722	32.1367	0.981073	5.69071	0.662	32.9437	0.854456	42.5698	0.972574	48.0983	0.991387	26.5286	0.971075	19.7825	0.9234	0.763513	0.255293	20.429	0.668552	43.3225	0.949967	56.2481	0.99493	33.007	0.992331	23.7401	0.959097	3.28994	0.688303	4.08026	0.954025	5.20625	0.732679	5.25244	0.832936	5.18975	0.899381	4.56128	0.763811
4600	1.48923	0.328402	22.9361	0.788384	32.3325	0.927185	25.6985	0.961112	24.4584	0.949986	31.78	0.970185	4.82966	0.561835	33.453	0.867666	42.5698	0.972574	47.8211	0.985674	27.1238	0.992861	20.7119	0.966784	0.763513	0.255293	20.0174	0.655082	42.7178	0.936707	55.9674	0.989965	33.007	0.992331	23.4759	0.948422	4.15244	0.868752	3.62075	0.846585	5.20625	0.732679	5.65195	0.89629	4.77416	0.827358	5.02916	0.842161
4633.33	1.48923	0.328402	23.3246	0.801738	32.0573	0.919293	26.2043	0.980031	24.6796	0.958575	32.0253	0.977671	5.24122	0.609711	32.9437	0.854456	43.176	0.986424	48.0983	0.991387	26.5286	0.971075	20.0914	0.93782	1.40521	0.469855	20.9737	0.686378	43.6864	0.957946	56.2481	0.99493	33.007	0.992331	23.4759	0.948422	2.81241	0.588397	3.04641	0.712294	4.84044	0.681198	4.09173	0.64887	4.20603	0.728902	4.56128	0.763811
4666.67	1.36751	0.301561	22.6156	0.777366	32.3885	0.928792	26.2279	0.980911	24.4584	0.949986	31.78	0.970185	5.92673	0.689457	32.6612	0.847128	42.5698	0.972574	47.3335	0.975624	26.3099	0.963069	20.4581	0.954936	1.03955	0.347592	20.1914	0.660777	43.0548	0.944097	55.4043	0.980004	33.007	0.992331	23.183	0.93659	4.35268	0.910645	3.23334	0.756002	5.20625	0.732679	4.60094	0.72962	5.18975	0.899381	4.09562	0.685834
4700	2.02685	0.446957	22.6156	0.777366	32.5606	0.933727	26.0815	0.975436	24.6796	0.958575	32.1367	0.981073	4.82966	0.561835	33.453	0.867666	42.5698	0.972574	47.5755	0.980611	26.3099	0.963069	19.7825	0.9234	1.03955	0.347592	21.0973	0.690425	43.0813	0.944679	55.6842	0.984955	33.007	0.992331	23.183	0.93659	3.28994	0.688303	3.04641	0.712294	4.84044	0.681198	4.60094	0.72962	4.77416	0.827358	4.56128	0.763811
4733.33	1.89865	0.418688	22.9361	0.788384	32.5606	0.933727	26.2043	0.980031	24.6796	0.958575	31.4089	0.958855	5.69071	0.662	33.453	0.867666	42.5698	0.972574	48.0983	0.991387	26.5286	0.971075	20.0914	0.93782	1.40521	0.469855	21.6352	0.708027	43.3998	0.951662	55.9674	0.989965	33.007	0.992331	23.4759	0.948422	2.81241	0.588397	3.54296	0.828395	4.29442	0.604356	5.00548	0.793773	5.18975	0.899381	5.02916	0.842161
4766.67	1.36751	0.301561	22.6156	0.777366	32.3325	0.927185	25.9291	0.969737	24.6796	0.958575	31.78	0.970185	6.36863	0.740863	33.1019	0.858558	42.5698	0.972574	47.8211	0.985674	26.8584	0.983146	20.0914	0.93782	1.03955	0.347592	21.6352	0.708027	43.7302	0.958907	55.6842	0.984955	33.2621	1	23.183	0.93659	4.15244	0.868752	3.54296	0.828395	5.20625	0.732679	5.25244	0.832936	5.18975	0.899381	4.56128	0.763811
4800	2.02685	0.446957	23.0433	0.792068	32.5606	0.933727	25.9655	0.971097	24.4584	0.949986	31.4089	0.958855	5.48387	0.637939	33.0135	0.856265	42.5698	0.972574	47.5755	0.980611	26.8584	0.983146	20.0914	0.93782	0.763513	0.255293	22.0581	0.721867	43.4441	0.952633	55.6842	0.984955	33.2621	1	23.5422	0.951102	3.28994	0.688303	3.62075	0.846585	4.67969	0.658576	5.65195	0.89629	5.18975	0.899381	4.70741	0.788282
4833.33	1.48923	0.328402	23.0433	0.792068	32.5606	0.933727	26.4695	0.989949	24.9072	0.967419	31.78	0.970185	4.82966	0.561835	33.453	0.867666	42.5698	0.972574	47.8211	0.985674	26.5286	0.971075	20.0914	0.93782	1.65133	0.552148	22.5977	0.739526	44.0494	0.965908	55.3346	0.978773	32.9915	0.991864	23.4759	0.948422	4.35268	0.910645	3.62075	0.846585	5.20625	0.732679	5.14428	0.815784	5.18975	0.899381	5.02916	0.842161
4866.67	1.36751	0.301561	24.1811	0.831179	32.3325	0.927185	26.2279	0.980911	25.0102	0.971416	32.3962	0.988996	5.92673	0.689457	33.0135	0.856265	42.5698	0.972574	48.0983	0.991387	26.8584	0.983146	20.3458	0.949696	1.40521	0.469855	22.5422	0.73771	43.4441	0.952633	55.9674	0.989965	33.007	0.992331	23.183	0.93659	4.77978	1	3.62075	0.846585	5.20625	0.732679	5.14428	0.815784	5.18975	0.899381	5.02916	0.842161
4900	1.74239	0.38423	23.0433	0.792068	32.5606	0.933727	26.4695	0.989949	24.6796	0.958575	32.1367	0.981073	5.48387	0.637939	34.4103	0.892494	42.8706	0.979445	47.7305	0.983807	26.8584	0.983146	20.0914	0.93782	1.40521	0.469855	22.5977	0.739526	43.4441	0.952633	56.5347	1	33.2621	1	23.7744	0.960482	2.81241	0.588397	3.62075	0.846585	5.85934	0.824588	5.14428	0.815784	5.18975	0.899381	5.02916	0.842161
4933.33	2.45867	0.542183	24.1811	0.831179	32.5606	0.933727	25.9291	0.969737	24.6796	0.958575	31.7651	0.96973	6.36863	0.740863	34.4103	0.892494	42.8706	0.979445	47.8211	0.985674	27.1238	0.992861	20.7271	0.967489	0.763513	0.255293	23.0754	0.755159	43.4441	0.952633	55.9674	0.989965	32.7365	0.984199	23.4759	0.948422	3.68911	0.771816	3.62075	0.846585	4.84044	0.681198	4.72483	0.749267	5.18975	0.899381	4.56128	0.763811
4966.67	2.02685	0.446957	23.7883	0.817677	32.3325	0.927185	26.0815	0.975436	25.0102	0.971416	31.78	0.970185	5.92673	0.689457	33.9603	0.880823	42.5698	0.972574	47.8211	0.985674	26.5286	0.971075	20.0914	0.93782	0.763513	0.255293	23.5029	0.769151	43.4906	0.953654	55.9674	0.989965	33.007	0.992331	23.4476	0.947281	2.81241	0.588397	4.08026	0.954025	4.84044	0.681198	5.25244	0.832936	5.18975	0.899381	5.02916	0.842161
5000	2.02685	0.446957	23.7883	0.817677	32.8396	0.941728	26.3453	0.985303	24.6796	0.958575	32.3962	0.988996	5.93687	0.690636	33.0135	0.856265	42.5698	0.972574	47.8524	0.986319	26.5286	0.971075	19.7825	0.9234	0.763513	0.255293	22.7063	0.743079	43.806	0.96057	56.254	0.995034	33.007	0.992331	23.183	0.93659	2.80193	0.586204	3.62075	0.846585	5.20625	0.732679	4.72483	0.749267	5.18975	0.899381	5.02916	0.842161
5033.33	1.78409	0.393424	24.213	0.832274	32.5606	0.933727	26.4695	0.989949	24.6796	0.958575	32.3962	0.988996	6.36863	0.740863	34.4103	0.892494	42.5698	0.972574	47.8211	0.985674	26.5286	0.971075	20.9802	0.979304	1.40521	0.469855	22.7063	0.743079	43.4441	0.952633	56.254	0.995034	33.007	0.992331	23.4759	0.948422	2.81241	0.588397	3.04641	0.712294	5.31814	0.748425	5.25244	0.832936	4.77416	0.827358	4.70654	0.788136
5066.67	1.74239	0.38423	23.8288	0.819068	32.3325	0.927185	25.9605	0.970913	25.0102	0.971416	32.1367	0.981073	5.92673	0.689457	33.5194	0.869388	42.8542	0.979072	47.8211	0.985674	26.8584	0.983146	20.6601	0.964365	0.763513	0.255293	23.2393	0.760522	43.4906	0.953654	55.9674	0.989965	33.007	0.992331	23.4759	0.948422	4.15244	0.868752	3.62075	0.846585	5.20625	0.732679	4.72483	0.749267	5.18975	0.899381	5.02916	0.842161
5100	1.74239	0.38423	23.8288	0.819068	31.7883	0.911579	26.0815	0.975436	24.6796	0.958575	31.78	0.970185	6.36863	0.740863	33.9603	0.880823	42.8542	0.979072	47.5755	0.980611	26.3099	0.963069	20.0914	0.93782	0.763513	0.255293	22.8204	0.746814	43.806	0.96057	55.9674	0.989965	33.2621	1	23.183	0.93659	3.28994	0.688303	3.23334	0.756002	5.85934	0.824588	5.14428	0.815784	5.18975	0.899381	4.91325	0.822751
5133.33	2.02685	0.446957	24.213	0.832274	32.5606	0.933727	26.4695	0.989949	24.6796	0.958575	31.78	0.970185	6.36863	0.740863	34.4103	0.892494	42.5698	0.972574	48.0084	0.989534	26.5286	0.971075	20.6601	0.964365	1.40521	0.469855	23.6069	0.772552	43.806	0.96057	56.254	0.995034	32.7365	0.984199	23.4759	0.948422	4.15244	0.868752	3.62075	0.846585	5.49425	0.773209	4.72483	0.749267	4.77416	0.827358	5.02916	0.842161
5166.67	1.74239	0.38423	24.6078	0.845844	32.8396	0.941728	26.4695	0.989949	25.2404	0.98036	32.1367	0.981073	6.36863	0.740863	33.9603	0.880823	42.5698	0.972574	48.0983	0.991387	27.0856	0.991464	20.4063	0.952518	0.940303	0.314406	23.7706	0.777909	43.806	0.96057	56.254	0.995034	33.2621	1	23.4759	0.948422	4.15244	0.868752	3.04641	0.712294	5.85934	0.824588	4.72483	0.749267	4.77416	0.827358	5.49931	0.920889
5200	1.74239	0.38423	23.8288	0.819068	32.1101	0.920809	25.6985	0.961112	24.4584	0.949986	31.78	0.970185	6.36863	0.740863	34.4655	0.893926	42.2738	0.965812	47.8211	0.985674	26.5286	0.971075	20.7119	0.966784	1.40521	0.469855	23.7706	0.777909	44.1672	0.968491	55.6172	0.983771	32.757	0.984815	23.183	0.93659	2.81241	0.588397	2.75971	0.645261	5.85934	0.824588	5.14428	0.815784	4.77416	0.827358	4.2388	0.709811
5233.33	1.74239	0.38423	23.8288	0.819068	32.1101	0.920809	26.3453	0.985303	24.6796	0.958575	31.0572	0.948117	6.36863	0.740863	33.9603	0.880823	42.2738	0.965812	47.5755	0.980611	26.8584	0.983146	20.0914	0.93782	0.940303	0.314406	24.1367	0.78989	43.806	0.96057	56.2481	0.99493	32.4867	0.976687	23.4759	0.948422	2.282	0.477428	3.04641	0.712294	5.85934	0.824588	4.72483	0.749267	4.77416	0.827358	4.56128	0.763811
5266.67	1.74239	0.38423	24.6367	0.846836	32.3885	0.928792	26.0815	0.975436	24.6796	0.958575	31.78	0.970185	5.93687	0.690636	34.1167	0.884879	42.2738	0.965812	47.8211	0.985674	26.5286	0.971075	20.0914	0.93782	1.13666	0.380061	24.1367	0.78989	44.1672	0.968491	56.2481	0.99493	33.2621	1	23.4759	0.948422	3.28994	0.688303	3.62075	0.846585	4.84044	0.681198	5.65195	0.89629	4.77416	0.827358	5.49931	0.920889
5300	1.74239	0.38423	24.3206	0.835971	32.3885	0.928792	25.9655	0.971097	24.6796	0.958575	32.1367	0.981073	5.92673	0.689457	34.1167	0.884879	42.2738	0.965812	47.8211	0.985674	26.5286	0.971075	20.3458	0.949696	1.13666	0.380061	23.7706	0.777909	43.8509	0.961554	55.9674	0.989965	32.757	0.984815	23.183	0.93659	4.15244	0.868752	4.27689	1	5.20625	0.732679	5.65195	0.89629	5.18975	0.899381	5.02916	0.842161
5333.33	2.02685	0.446957	24.6367	0.846836	32.2851	0.925826	25.9291	0.969737	25.2404	0.98036	31.4089	0.958855	5.92673	0.689457	34.4655	0.893926	42.5698	0.972574	47.8211	0.985674	26.5286	0.971075	20.4063	0.952518	0.940303	0.314406	24.5698	0.804065	44.1672	0.968491	55.9674	0.989965	32.4867	0.976687	23.7744	0.960482	4.15244	0.868752	3.62075	0.846585	5.85934	0.824588	4.72483	0.749267	4.77416	0.827358	5.17661	0.866852
5366.67	1.74239	0.38423	24.3547	0.837145	31.5741	0.905436	25.9655	0.971097	24.6796	0.958575	31.78	0.970185	6.36863	0.740863	34.1167	0.884879	41.9924	0.959381	48.0983	0.991387	26.8584	0.983146	20.0914	0.93782	1.2153	0.406357	23.8753	0.781337	43.8509	0.961554	55.9674	0.989965	32.4867	0.976687	23.4476	0.947281	3.28994	0.688303	3.62075	0.846585	5.49425	0.773209	4.72483	0.749267	5.18975	0.899381	4.56128	0.763811
5400	2.02685	0.446957	24.3547	0.837145	32.2851	0.925826	26.2043	0.980031	25.2404	0.98036	32.4977	0.992095	5.93687	0.690636	34.1167	0.884879	42.2885	0.966146	48.0084	0.989534	26.5286	0.971075	20.4063	0.952518	0.940303	0.314406	24.3001	0.795237	44.1672	0.968491	55.9674	0.989965	33.007	0.992331	23.7401	0.959097	4.15244	0.868752	4.08026	0.954025	5.31814	0.748425	5.25244	0.832936	4.77416	0.827358	5.02916	0.842161
5433.33	2.02685	0.446957	24.671	0.848017	32.1101	0.920809	25.9291	0.969737	24.9072	0.967419	31.4089	0.958855	6.36863	0.740863	34.4655	0.893926	42.2738	0.965812	47.8211	0.985674	26.5286	0.971075	20.4063	0.952518	1.13666	0.380061	24.3001	0.795237	43.8509	0.961554	55.9674	0.989965	32.7365	0.984199	23.4759	0.948422	2.81241	0.588397	3.04641	0.712294	5.31814	0.748425	5.14428	0.815784	4.77416	0.827358	4.70654	0.788136
5466.67	1.74239	0.38423	24.7754	0.851607	32.1101	0.920809	25.9655	0.971097	24.4584	0.949986	32.1367	0.981073	6.36863	0.740863	34.1167	0.884879	41.9826	0.959157	47.5755	0.980611	26.5286	0.971075	20.4022	0.952328	0.940303	0.314406	24.4003	0.798518	43.8509	0.961554	55.9648	0.989919	32.242	0.96933	22.8959	0.92499	4.15244	0.868752	3.62075	0.846585	5.85934	0.824588	5.65195	0.89629	5.18975	0.899381	5.02916	0.842161
5500	1.74239	0.38423	24.7754	0.851607	32.3325	0.927185	26.4695	0.989949	24.9072	0.967419	32.1367	0.981073	6.36863	0.740863	34.4655	0.893926	42.2738	0.965812	48.3478	0.996529	26.5286	0.971075	20.4063	0.952518	0.940303	0.314406	24.4003	0.798518	43.569	0.955373	55.9674	0.989965	32.4867	0.976687	23.4759	0.948422	2.81241	0.588397	4.08026	0.954025	5.31814	0.748425	4.72483	0.749267	5.18975	0.899381	5.49931	0.920889
5533.33	1.74239	0.38423	24.3942	0.838502	32.1101	0.920809	26.4695	0.989949	24.9072	0.967419	32.0253	0.977671	5.92673	0.689457	35.322	0.916141	42.2738	0.965812	47.4824	0.978691	26.8584	0.983146	20.6601	0.964365	1.31067	0.438242	24.8277	0.812504	44.5277	0.976394	55.6172	0.983771	32.4867	0.976687	23.7401	0.959097	3.68911	0.771816	3.62075	0.846585	5.31814	0.748425	5.25244	0.832936	4.42112	0.766176	4.91325	0.822751
5566.67	1.39183	0.306923	24.3942	0.838502	32.6112	0.935178	26.2043	0.980031	24.6796	0.958575	32.1367	0.981073	5.92673	0.689457	34.9687	0.906977	42.2738	0.965812	47.8211	0.985674	26.8584	0.983146	20.9802	0.979304	0.940303	0.314406	24.4003	0.798518	44.2104	0.969437	55.9674	0.989965	32.757	0.984815	23.4759	0.948422	4.77978	1	3.62075	0.846585	5.85934	0.824588	5.65195	0.89629	5.18975	0.899381	5.49931	0.920889
5600	1.39183	0.306923	24.3942	0.838502	32.1101	0.920809	26.3453	0.985303	24.6796	0.958575	32.0402	0.978126	6.36863	0.740863	34.5254	0.895479	42.5583	0.972312	47.8211	0.985674	26.5286	0.971075	20.4063	0.952518	1.51982	0.508176	24.4003	0.798518	44.2104	0.969437	55.6842	0.984955	32.757	0.984815	23.4759	0.948422	3.68911	0.771816	3.62075	0.846585	5.31814	0.748425	5.14428	0.815784	4.77416	0.827358	4.70654	0.788136
5633.33	1.74239	0.38423	24.3942	0.838502	32.3885	0.928792	26.3453	0.985303	24.6796	0.958575	31.4089	0.958855	5.93687	0.690636	35.322	0.916141	41.9826	0.959157	47.8211	0.985674	26.8584	0.983146	20.4063	0.952518	0.940303	0.314406	24.9236	0.815642	43.8509	0.961554	55.6842	0.984955	32.5791	0.979467	23.4759	0.948422	3.28994	0.688303	3.62075	0.846585	5.49425	0.773209	4.72483	0.749267	4.42112	0.766176	4.2388	0.709811
5666.67	2.59199	0.571581	24.8119	0.852862	32.3325	0.927185	26.4695	0.989949	24.9072	0.967419	32.1367	0.981073	5.48387	0.637939	34.9687	0.906977	42.2738	0.965812	48.3478	0.996529	26.5286	0.971075	20.9802	0.979304	0.902117	0.301638	25.7152	0.841548	44.5277	0.976394	55.9674	0.989965	32.4867	0.976687	23.7401	0.959097	3.68911	0.771816	4.08026	0.954025	5.31814	0.748425	4.72483	0.749267	5.18975	0.899381	5.49931	0.920889
5700	1.85178	0.408352	24.8119	0.852862	32.6112	0.935178	26.2043	0.980031	25.2404	0.98036	32.3962	0.988996	5.93687	0.690636	34.5254	0.895479	42.5583	0.972312	48.0084	0.989534	26.8584	0.983146	21.3486	0.996503	0.940303	0.314406	25.3535	0.82971	44.5277	0.976394	55.9674	0.989965	32.757	0.984815	23.4759	0.948422	4.77978	1	4.08026	0.954025	4.29442	0.604356	4.72483	0.749267	4.77416	0.827358	5.97174	1
5733.33	2.59199	0.571581	24.8119	0.852862	32.1101	0.920809	25.8103	0.965294	24.9072	0.967419	31.7651	0.96973	5.92673	0.689457	34.8798	0.90467	42.2738	0.965812	47.5755	0.980611	26.5286	0.971075	20.4063	0.952518	1.51982	0.508176	24.9236	0.815642	44.2104	0.969437	55.6842	0.984955	32.242	0.96933	23.4759	0.948422	3.68911	0.771816	3.04641	0.712294	5.49425	0.773209	4.72483	0.749267	4.42112	0.766176	5.02916	0.842161
5766.67	2.21975	0.489495	24.4388	0.840037	32.1101	0.920809	25.9655	0.971097	24.6796	0.958575	31.78	0.970185	5.92673	0.689457	34.5254	0.895479	41.9826	0.959157	47.8524	0.986319	26.5286	0.971075	20.6601	0.964365	0.940303	0.314406	24.5059	0.801972	43.898	0.962587	55.4043	0.980004	32.1015	0.965106	23.183	0.93659	4.15244	0.868752	3.62075	0.846585	5.85934	0.824588	5.65195	0.89629	5.18975	0.899381	5.02916	0.842161
5800	1.85178	0.408352	24.8536	0.854293	32.0671	0.919574	25.9655	0.971097	24.6796	0.958575	31.78	0.970185	6.14867	0.715275	34.9687	0.906977	42.2671	0.965658	47.3335	0.975624	26.8584	0.983146	20.0914	0.93782	1.32042	0.441504	25.3535	0.82971	43.898	0.962587	54.7795	0.968953	32.1015	0.965106	22.8959	0.92499	4.77978	1	4.08026	0.954025	5.85934	0.824588	6.30594	1	4.77416	0.827358	5.02916	0.842161
5833.33	1.74239	0.38423	24.8536	0.854293	32.3885	0.928792	26.2043	0.980031	24.6796	0.958575	31.78	0.970185	5.93687	0.690636	34.9687	0.906977	42.2738	0.965812	47.8211	0.985674	27.1238	0.992861	20.4063	0.952518	1.51982	0.508176	26.2377	0.858646	43.6166	0.956416	55.6848	0.984965	32.0024	0.962128	23.4759	0.948422	3.68911	0.771816	3.62075	0.846585	5.49425	0.773209	4.72483	0.749267	4.42112	0.766176	5.49931	0.920889
5866.67	1.85178	0.408352	24.8536	0.854293	32.6112	0.935178	25.9291	0.969737	24.9072	0.967419	32.7567	1	5.93687	0.690636	35.3785	0.917607	42.5583	0.972312	48.3478	0.996529	27.0856	0.991464	20.7271	0.967489	1.51982	0.508176	25.8069	0.844548	44.8873	0.98428	56.2481	0.99493	32.242	0.96933	23.4759	0.948422	3.68911	0.771816	4.08026	0.954025	4.29442	0.604356	4.72483	0.749267	4.77416	0.827358	5.97174	1
5900	2.74433	0.605175	24.8536	0.854293	32.3885	0.928792	26.4695	0.989949	25.5092	0.9908	32.1367	0.981073	5.48387	0.637939	35.0254	0.908447	42.5583	0.972312	48.0983	0.991387	26.5286	0.971075	20.9802	0.979304	1.16965	0.39109	25.4451	0.832708	44.8873	0.98428	55.4043	0.980004	32.5791	0.979467	24.1002	0.973644	3.68911	0.771816	4.08026	0.954025	5.85934	0.824588	4.72483	0.749267	4.42112	0.766176	5.17661	0.866852
5933.33	2.59199	0.571581	24.8536	0.854293	32.3885	0.928792	25.9291	0.969737	24.9072	0.967419	31.7651	0.96973	5.48387	0.637939	35.0254	0.908447	42.5583	0.972312	47.4824	0.978691	26.5286	0.971075	20.7271	0.967489	1.51982	0.508176	25.4451	0.832708	44.8873	0.98428	55.4043	0.980004	32.0024	0.962128	23.4759	0.948422	2.81241	0.588397	3.62075	0.846585	5.31814	0.748425	5.14428	0.815784	4.77416	0.827358	5.49931	0.920889
5966.67	2.21975	0.489495	25.3066	0.869864	32.3885	0.928792	26.4695	0.989949	24.9072	0.967419	32.3962	0.988996	6.6151	0.769534	35.0254	0.908447	42.5583	0.972312	48.0983	0.991387	27.0856	0.991464	20.7271	0.967489	1.16965	0.39109	25.9648	0.849716	44.6068	0.978128	55.6842	0.984955	32.242	0.96933	23.4759	0.948422	4.15244	0.868752	3.62075	0.846585	4.93505	0.694513	5.14428	0.815784	5.18975	0.899381	5.49931	0.920889
6000	1.85178	0.408352	25.6447	0.881484	32.1101	0.920809	26.6005	0.994848	24.9072	0.967419	31.7651	0.96973	5.93687	0.690636	35.0254	0.908447	42.2738	0.965812	48.3478	0.996529	27.3188	1	20.7271	0.967489	1.32042	0.441504	25.4451	0.832708	44.8873	0.98428	55.6842	0.984955	32.3377	0.97221	23.4759	0.948422	4.35268	0.910645	3.04641	0.712294	5.49425	0.773209	4.72483	0.749267	4.42112	0.766176	5.97174	1
6033.33	2.03846	0.449517	25.2675	0.868519	31.6829	0.908558	26.0815	0.975436	24.6796	0.958575	31.0572	0.948117	6.14867	0.715275	35.0254	0.908447	41.696	0.95261	47.3335	0.975624	26.0974	0.955288	20.0914	0.93782	1.32042	0.441504	26.3252	0.86151	43.6166	0.956416	55.6848	0.984965	31.8358	0.957119	23.183	0.93659	2.81241	0.588397	3.62075	0.846585	5.49425	0.773209	5.36881	0.85139	5.77036	1	4.56128	0.763811
6066.67	2.03846	0.449517	25.2675	0.868519	32.3885	0.928792	26.4695	0.989949	24.6796	0.958575	31.78	0.970185	6.14867	0.715275	35.0254	0.908447	42.2671	0.965658	47.8211	0.985674	26.5286	0.971075	20.6601	0.964365	1.51982	0.508176	25.9648	0.849716	44.5691	0.977303	55.4043	0.980004	32.5791	0.979467	23.4759	0.948422	4.77978	1	3.62075	0.846585	4.93505	0.694513	4.72483	0.749267	4.84556	0.839733	5.49931	0.920889
6100	1.85178	0.408352	25.6447	0.881484	32.1101	0.920809	26.4695	0.989949	24.9072	0.967419	32.3962	0.988996	6.14867	0.715275	35.0254	0.908447	41.9826	0.959157	48.0983	0.991387	26.5286	0.971075	20.6601	0.964365	1.2153	0.406357	25.9648	0.849716	44.6068	0.978128	55.6842	0.984955	32.3377	0.97221	23.4759	0.948422	3.68911	0.771816	3.04641	0.712294	4.93505	0.694513	4.72483	0.749267	4.84556	0.839733	5.97174	1
6133.33	2.21975	0.489495	24.9002	0.855894	31.7883	0.911579	25.9655	0.971097	24.6796	0.958575	31.78	0.970185	5.93687	0.690636	35.0254	0.908447	41.9826	0.959157	47.8211	0.985674	26.5286	0.971075	20.6601	0.964365	1.29552	0.433177	25.9648	0.849716	43.6166	0.956416	55.6848	0.984965	31.8358	0.957119	23.4759	0.948422	4.35268	0.910645	3.62075	0.846585	6.51836	0.917333	4.72483	0.749267	5.77036	1	4.70654	0.788136
6166.67	2.37442	0.523603	25.2675	0.868519	31.8936	0.9146	26.6005	0.994848	24.9072	0.967419	32.7567	1	6.59489	0.767183	35.0254	0.908447	42.5583	0.972312	47.7305	0.983807	27.0856	0.991464	20.7271	0.967489	1.2153	0.406357	25.9648	0.849716	44.6068	0.978128	55.6842	0.984955	32.3377	0.97221	23.7744	0.960482	4.15244	0.868752	4.08026	0.954025	5.85934	0.824588	4.72483	0.749267	4.42112	0.766176	5.97174	1
6200	2.21975	0.489495	25.3111	0.870018	32.1716	0.922571	25.6985	0.961112	24.6796	0.958575	31.6885	0.967392	5.48387	0.637939	35.0254	0.908447	41.696	0.95261	47.5755	0.980611	26.5286	0.971075	20.0914	0.93782	1.51982	0.508176	26.8417	0.878412	44.2558	0.970432	55.6848	0.984965	32.1015	0.965106	23.4759	0.948422	3.68911	0.771816	3.62075	0.846585	6.44127	0.906484	4.72483	0.749267	4.77416	0.827358	5.02916	0.842161
6233.33	2.21975	0.489495	25.6254	0.880823	31.7883	0.911579	26.0815	0.975436	25.2404	0.98036	31.78	0.970185	6.14867	0.715275	35.0254	0.908447	42.2671	0.965658	47.8211	0.985674	26.5286	0.971075	20.9802	0.979304	1.51982	0.508176	26.4826	0.866663	43.9291	0.963269	55.9648	0.989919	32.0718	0.964214	23.183	0.93659	3.68911	0.771816	3.62075	0.846585	5.49425	0.773209	4.72483	0.749267	4.77416	0.827358	5.02916	0.842161
6266.67	1.85178	0.408352	26.0345	0.894885	32.1716	0.922571	26.0815	0.975436	24.6796	0.958575	32.1367	0.981073	6.14867	0.715275	35.0865	0.910033	41.696	0.95261	47.3335	0.975624	26.8584	0.983146	20.0914	0.93782	1.32042	0.441504	26.4826	0.866663	44.5397	0.976658	55.6848	0.984965	32.3377	0.97221	23.4759	0.948422	4.35268	0.910645	4.27689	1	5.85934	0.824588	5.14428	0.815784	4.77416	0.827358	4.70654	0.788136
6300	2.09092	0.461086	26.0926	0.89688	31.8936	0.9146	26.0815	0.975436	25.2404	0.98036	31.78	0.970185	6.59489	0.767183	35.5234	0.921364	41.696	0.95261	47.5755	0.980611	26.8584	0.983146	20.9802	0.979304	1.32042	0.441504	26.4826	0.866663	44.2884	0.971148	55.6848	0.984965	32.1015	0.965106	23.4759	0.948422	4.35268	0.910645	3.54296	0.828395	5.49425	0.773209	4.72483	0.749267	4.77416	0.827358	5.49931	0.920889
6333.33	2.74433	0.605175	25.6805	0.882715	31.8936	0.9146	26.2043	0.980031	24.6796	0.958575	31.78	0.970185	6.14867	0.715275	35.0865	0.910033	41.9826	0.959157	47.8211	0.985674	26.5286	0.971075	20.4063	0.952518	1.51982	0.508176	26.4826	0.866663	44.5691	0.977303	55.6848	0.984965	32.1015	0.965106	23.4759	0.948422	2.81241	0.588397	3.04641	0.712294	5.49425	0.773209	4.72483	0.749267	4.42112	0.766176	5.02916	0.842161
6366.67	2.09092	0.461086	25.7212	0.884115	31.8936	0.9146	25.9655	0.971097	24.4584	0.949986	31.78	0.970185	6.14867	0.715275	34.739	0.901021	41.696	0.95261	47.3335	0.975624	26.5286	0.971075	20.0914	0.93782	1.16965	0.39109	26.4826	0.866663	44.2558	0.970432	55.4043	0.980004	32.1015	0.965106	23.4759	0.948422	4.35268	0.910645	3.62075	0.846585	6.44127	0.906484	5.25244	0.832936	4.77416	0.827358	5.02916	0.842161
6400	2.09092	0.461086	26.0926	0.89688	32.1101	0.920809	26.6005	0.994848	25.7461	1	32.3962	0.988996	5.74777	0.668638	35.0865	0.910033	41.696	0.95261	47.8211	0.985674	26.5286	0.971075	20.7271	0.967489	1.16965	0.39109	26.5712	0.869563	45.2461	0.992149	55.9648	0.989919	32.3377	0.97221	24.4418	0.987446	4.77978	1	3.62075	0.846585	5.85934	0.824588	4.72483	0.749267	5.18975	0.899381	5.97174	1
6433.33	2.45973	0.542416	26.0926	0.89688	32.1101	0.920809	26.4695	0.989949	24.6796	0.958575	31.78	0.970185	6.59489	0.767183	35.5814	0.922869	41.696	0.95261	47.8211	0.985674	26.5286	0.971075	20.7271	0.967489	1.29552	0.433177	26.9986	0.883549	44.5691	0.977303	55.6848	0.984965	31.8358	0.957119	24.1365	0.97511	3.46553	0.72504	4.08026	0.954025	5.49425	0.773209	4.72483	0.749267	4.42112	0.766176	5.02916	0.842161
6466.67	2.74433	0.605175	26.5037	0.911013	31.8936	0.9146	26.0815	0.975436	25.2404	0.98036	32.1367	0.981073	6.14867	0.715275	36.0194	0.934229	41.696	0.95261	47.5755	0.980611	26.5286	0.971075	20.7271	0.967489	1.16965	0.39109	26.9986	0.883549	44.9271	0.985153	55.6848	0.984965	32.1015	0.965106	24.1365	0.97511	4.35268	0.910645	4.08026	0.954025	5.49425	0.773209	4.72483	0.749267	5.77036	1	5.49931	0.920889
6500	2.74433	0.605175	26.1304	0.898182	32.1101	0.920809	26.2043	0.980031	25.5092	0.9908	32.1367	0.981073	6.59489	0.767183	35.5814	0.922869	41.9806	0.959113	47.8211	0.985674	26.5286	0.971075	20.9802	0.979304	1.16965	0.39109	26.9986	0.883549	44.9271	0.985153	55.6848	0.984965	32.1015	0.965106	24.4418	0.987446	4.35268	0.910645	3.62075	0.846585	5.49425	0.773209	5.78269	0.917023	4.77416	0.827358	5.02916	0.842161
6533.33	2.74433	0.605175	26.0926	0.89688	32.3885	0.928792	26.334	0.984881	24.9072	0.967419	32.1367	0.981073	7.25925	0.844469	36.466	0.945811	41.696	0.95261	47.8211	0.985674	26.5286	0.971075	21.3486	0.996503	1.16965	0.39109	26.9986	0.883549	44.5691	0.977303	55.6842	0.984955	32.0024	0.962128	24.4418	0.987446	2.81241	0.588397	4.08026	0.954025	5.49425	0.773209	4.26488	0.676328	4.42112	0.766176	5.49931	0.920889
6566.67	2.74433	0.605175	26.1304	0.898182	31.8936	0.9146	25.9291	0.969737	24.9072	0.967419	32.1367	0.981073	5.74777	0.668638	35.5814	0.922869	41.696	0.95261	47.4824	0.978691	26.8584	0.983146	20.4063	0.952518	1.16965	0.39109	26.5712	0.869563	44.9271	0.985153	55.6848	0.984965	32.0718	0.964214	24.0785	0.972767	4.77978	1	4.08026	0.954025	5.85934	0.824588	4.72483	0.749267	4.42112	0.766176	5.02916	0.842161
6600	2.74433	0.605175	26.1304	0.898182	32.1101	0.920809	26.3453	0.985303	24.6796	0.958575	32.1367	0.981073	6.14867	0.715275	35.5814	0.922869	41.696	0.95261	47.8211	0.985674	26.5286	0.971075	21.3486	0.996503	1.50506	0.503242	26.2192	0.858043	44.5691	0.977303	55.9648	0.989919	32.1015	0.965106	23.7744	0.960482	3.68911	0.771816	4.08026	0.954025	5.85934	0.824588	5.78269	0.917023	4.84556	0.839733	5.02916	0.842161
6633.33	2.74433	0.605175	26.5388	0.91222	32.1101	0.920809	26.2043	0.980031	24.6796	0.958575	31.78	0.970185	6.59489	0.767183	35.5814	0.922869	41.696	0.95261	47.8211	0.985674	26.5286	0.971075	20.7119	0.966784	1.81738	0.607669	26.5712	0.869563	44.9271	0.985153	55.6842	0.984955	31.8703	0.958157	23.7744	0.960482	3.46553	0.72504	3.62075	0.846585	5.49425	0.773209	5.25244	0.832936	4.97105	0.861479	4.70654	0.788136
6666.67	2.94122	0.648594	26.5388	0.91222	32.3885	0.928792	26.0548	0.974439	25.4771	0.989552	32.4977	0.992095	6.14867	0.715275	35.674	0.925272	41.9806	0.959113	48.3478	0.996529	27.0856	0.991464	20.7271	0.967489	1.16965	0.39109	27.5127	0.900374	45.2461	0.992149	55.9674	0.989965	32.3377	0.97221	24.0785	0.972767	4.77978	1	3.62075	0.846585	5.49425	0.773209	5.14428	0.815784	4.84556	0.839733	5.64903	0.945961
6700	2.94122	0.648594	26.5388	0.91222	31.7883	0.911579	26.334	0.984881	25.1414	0.976514	32.1367	0.981073	6.81936	0.793296	36.0194	0.934229	41.696	0.95261	48.3478	0.996529	27.0856	0.991464	20.7271	0.967489	1.54072	0.515165	27.5127	0.900374	45.2461	0.992149	55.9648	0.989919	32.1015	0.965106	24.0785	0.972767	3.68911	0.771816	4.08026	0.954025	5.31814	0.748425	4.72483	0.749267	4.77416	0.827358	5.17661	0.866852
6733.33	2.74433	0.605175	26.5388	0.91222	32.1101	0.920809	26.4695	0.989949	25.1414	0.976514	32.1367	0.981073	6.59489	0.767183	36.5135	0.947044	41.696	0.95261	48.0084	0.989534	27.0856	0.991464	20.7271	0.967489	1.16965	0.39109	27.5127	0.900374	45.2461	0.992149	55.0554	0.973833	32.3377	0.97221	24.0785	0.972767	3.46553	0.72504	4.08026	0.954025	4.29442	0.604356	4.72483	0.749267	4.42112	0.766176	5.49931	0.920889
6766.67	2.74433	0.605175	26.5388	0.91222	32.1716	0.922571	26.0548	0.974439	25.1414	0.976514	32.4977	0.992095	6.14867	0.715275	36.5135	0.947044	41.696	0.95261	48.0084	0.989534	27.3188	1	20.7271	0.967489	1.54072	0.515165	27.5127	0.900374	45.2461	0.992149	55.9648	0.989919	32.5791	0.979467	24.0785	0.972767	3.68911	0.771816	3.62075	0.846585	5.31814	0.748425	4.72483	0.749267	4.42112	0.766176	5.17661	0.866852
6800	3.29175	0.725891	26.5786	0.913588	31.8936	0.9146	26.0815	0.975436	24.6796	0.958575	31.78	0.970185	6.14867	0.715275	36.1692	0.938115	41.696	0.95261	47.8211	0.985674	26.8584	0.983146	20.4063	0.952518	1.54072	0.515165	28.0249	0.917136	44.9271	0.985153	55.4043	0.980004	32.1015	0.965106	24.1365	0.97511	4.15244	0.868752	4.08026	0.954025	5.49425	0.773209	5.78269	0.917023	4.77416	0.827358	5.02916	0.842161
6833.33	2.74433	0.605175	26.9463	0.926226	32.1101	0.920809	26.6005	0.994848	25.1414	0.976514	31.7651	0.96973	6.59489	0.767183	36.5135	0.947044	41.696	0.95261	48.0983	0.991387	26.5286	0.971075	20.7271	0.967489	1.81738	0.607669	28.0249	0.917136	45.2461	0.992149	55.4043	0.980004	32.3377	0.97221	24.0785	0.972767	4.35268	0.910645	3.62075	0.846585	5.49425	0.773209	5.14428	0.815784	4.97105	0.861479	5.17661	0.866852
6866.67	2.94122	0.648594	26.5786	0.913588	32.1716	0.922571	25.9655	0.971097	24.9072	0.967419	32.3962	0.988996	7.25925	0.844469	35.7291	0.926701	41.696	0.95261	48.0983	0.991387	26.5286	0.971075	20.7271	0.967489	1.54072	0.515165	28.0249	0.917136	44.9271	0.985153	55.6848	0.984965	32.1015	0.965106	24.0785	0.972767	3.68911	0.771816	3.62075	0.846585	5.49425	0.773209	5.36881	0.85139	4.42112	0.766176	5.02916	0.842161
6900	3.29175	0.725891	26.5786	0.913588	32.1101	0.920809	25.9291	0.969737	24.9072	0.967419	32.1367	0.981073	6.81936	0.793296	35.7291	0.926701	41.696	0.95261	47.8211	0.985674	26.5286	0.971075	20.9802	0.979304	1.54072	0.515165	27.5935	0.903017	45.2461	0.992149	55.9648	0.989919	32.1015	0.965106	24.4418	0.987446	3.68911	0.771816	3.62075	0.846585	5.49425	0.773209	4.72483	0.749267	5.18975	0.899381	5.49931	0.920889
6933.33	3.29175	0.725891	26.5786	0.913588	32.1101	0.920809	25.9291	0.969737	24.9072	0.967419	32.1367	0.981073	7.25925	0.844469	36.1692	0.938115	41.9806	0.959113	47.8211	0.985674	26.7535	0.979304	20.9802	0.979304	1.81738	0.607669	28.38	0.928755	44.9271	0.985153	55.6842	0.984955	32.0718	0.964214	24.0785	0.972767	2.81241	0.588397	3.62075	0.846585	5.49425	0.773209	5.78269	0.917023	4.42112	0.766176	5.49931	0.920889
6966.67	2.56541	0.56572	26.9834	0.9275	32.1716	0.922571	26.0815	0.975436	24.6796	0.958575	32.1367	0.981073	6.81936	0.793296	35.7291	0.926701	41.696	0.95261	47.8211	0.985674	26.5286	0.971075	20.4063	0.952518	1.81738	0.607669	27.5935	0.903017	44.9271	0.985153	55.6848	0.984965	31.8358	0.957119	23.7744	0.960482	3.68911	0.771816	3.62075	0.846585	5.85934	0.824588	5.36881	0.85139	4.42112	0.766176	4.70654	0.788136
7000	2.94122	0.648594	26.9834	0.9275	31.8936	0.9146	26.0815	0.975436	25.2404	0.98036	32.1367	0.981073	6.81936	0.793296	35.7291	0.926701	41.9806	0.959113	47.8211	0.985674	27.0856	0.991464	20.6601	0.964365	1.81738	0.607669	28.0249	0.917136	45.2461	0.992149	55.6848	0.984965	32.1015	0.965106	24.0785	0.972767	4.35268	0.910645	3.62075	0.846585	5.49425	0.773209	5.36881	0.85139	4.77416	0.827358	5.97174	1
7033.33	2.45973	0.542416	26.9834	0.9275	32.1101	0.920809	26.4695	0.989949	25.1414	0.976514	31.4089	0.958855	7.25925	0.844469	36.5135	0.947044	41.696	0.95261	48.0704	0.990812	27.0856	0.991464	21.0961	0.984716	1.81738	0.607669	28.889	0.945412	45.2461	0.992149	55.9648	0.989919	32.0718	0.964214	24.388	0.985274	4.35268	0.910645	3.62075	0.846585	5.49425	0.773209	4.72483	0.749267	4.42112	0.766176	5.17661	0.866852
7066.67	2.56541	0.56572	27.025	0.92893	31.8936	0.9146	26.1941	0.979648	25.2404	0.98036	32.1367	0.981073	7.25925	0.844469	36.5654	0.948391	41.696	0.95261	47.8211	0.985674	26.5286	0.971075	20.9802	0.979304	1.81738	0.607669	27.5935	0.903017	45.2843	0.992985	55.6848	0.984965	31.8358	0.957119	24.0785	0.972767	4.35268	0.910645	3.62075	0.846585	5.49425	0.773209	4.26488	0.676328	4.77416	0.827358	5.49931	0.920889
7100	2.56541	0.56572	27.025	0.92893	31.9604	0.916516	26.0815	0.975436	24.6796	0.958575	32.0402	0.978126	6.81936	0.793296	36.5654	0.948391	41.4142	0.946171	47.5755	0.980611	26.5286	0.971075	20.4063	0.952518	1.81738	0.607669	27.5935	0.903017	44.3034	0.971475	55.4043	0.980004	31.8358	0.957119	24.1365	0.97511	4.15244	0.868752	4.08026	0.954025	5.85934	0.824588	5.36881	0.85139	5.39261	0.934536	4.91325	0.822751
7133.33	2.94122	0.648594	26.72	0.918448	31.7883	0.911579	26.6005	0.994848	25.1414	0.976514	32.0253	0.977671	7.25925	0.844469	36.5654	0.948391	41.696	0.95261	48.0084	0.989534	26.7535	0.979304	20.7271	0.967489	1.72844	0.577933	28.889	0.945412	45.2461	0.992149	55.6842	0.984955	32.0718	0.964214	24.703	0.997998	4.15244	0.868752	3.62075	0.846585	5.49425	0.773209	4.72483	0.749267	4.77416	0.827358	5.17661	0.866852
7166.67	2.56541	0.56572	27.7903	0.955236	32.1101	0.920809	26.1941	0.979648	25.1414	0.976514	32.1367	0.981073	7.25925	0.844469	36.5654	0.948391	41.696	0.95261	48.0084	0.989534	27.0856	0.991464	21.3486	0.996503	1.81738	0.607669	28.457	0.931274	45.2843	0.992985	55.9648	0.989919	32.1015	0.965106	24.388	0.985274	3.68911	0.771816	3.62075	0.846585	5.85934	0.824588	4.72483	0.749267	4.42112	0.766176	5.49931	0.920889
7200	2.56541	0.56572	27.4262	0.94272	31.8936	0.9146	26.6005	0.994848	24.9072	0.967419	32.1367	0.981073	6.81936	0.793296	37.0545	0.961078	41.696	0.95261	48.0983	0.991387	26.8584	0.983146	20.7271	0.967489	1.81738	0.607669	28.5352	0.933836	44.9271	0.985153	55.6848	0.984965	31.8358	0.957119	24.4418	0.987446	3.68911	0.771816	3.62075	0.846585	5.49425	0.773209	4.72483	0.749267	4.77416	0.827358	5.49931	0.920889
7233.33	2.94122	0.648594	27.025	0.92893	32.1101	0.920809	26.4695	0.989949	24.9072	0.967419	32.1367	0.981073	7.25925	0.844469	36.5654	0.948391	41.696	0.95261	47.8211	0.985674	26.8584	0.983146	20.9802	0.979304	1.81738	0.607669	28.889	0.945412	45.2843	0.992985	55.9648	0.989919	32.1015	0.965106	24.4418	0.987446	4.35268	0.910645	3.04641	0.712294	5.49425	0.773209	5.36881	0.85139	4.42112	0.766176	5.49931	0.920889
7266.67	2.36863	0.522327	26.7661	0.920031	31.6829	0.908558	26.0815	0.975436	24.6796	0.958575	31.78	0.970185	6.81936	0.793296	36.5654	0.948391	41.6988	0.952674	47.5755	0.980611	26.3099	0.963069	20.4063	0.952518	1.81738	0.607669	28.1019	0.919655	44.6128	0.978262	55.6848	0.984965	31.8703	0.958157	24.1365	0.97511	3.68911	0.771816	4.08026	0.954025	6.44127	0.906484	5.36881	0.85139	5.35917	0.928741	4.70654	0.788136
7300	2.94122	0.648594	26.7661	0.920031	32.1101	0.920809	26.4695	0.989949	24.9072	0.967419	32.3962	0.988996	6.83977	0.79567	37.0545	0.961078	41.9806	0.959113	47.5755	0.980611	26.5286	0.971075	20.7271	0.967489	1.81738	0.607669	28.1019	0.919655	45.2843	0.992985	55.6848	0.984965	32.1015	0.965106	24.4418	0.987446	3.68911	0.771816	3.62075	0.846585	5.85934	0.824588	4.72483	0.749267	5.35917	0.928741	5.17388	0.866395
7333.33	2.94122	0.648594	27.7903	0.955236	31.8936	0.9146	26.334	0.984881	25.1414	0.976514	32.1258	0.980741	7.25925	0.844469	37.0545	0.961078	41.9806	0.959113	48.0084	0.989534	27.0856	0.991464	20.7271	0.967489	2.16346	0.723389	28.1019	0.919655	45.6042	1	55.6842	0.984955	31.8358	0.957119	24.388	0.985274	4.77978	1	3.62075	0.846585	4.59083	0.64607	4.72483	0.749267	4.97105	0.861479	5.49931	0.920889
7366.67	2.56541	0.56572	27.8265	0.956482	32.1716	0.922571	26.4695	0.989949	24.9072	0.967419	32.4977	0.992095	6.81936	0.793296	36.7115	0.95218	41.9806	0.959113	47.7305	0.983807	26.8584	0.983146	20.7271	0.967489	1.81738	0.607669	28.1019	0.919655	45.2461	0.992149	55.6848	0.984965	32.1015	0.965106	24.0785	0.972767	4.35268	0.910645	3.62075	0.846585	5.49425	0.773209	4.72483	0.749267	5.77036	1	5.49931	0.920889
7400	3.45609	0.762131	27.8901	0.958666	32.3885	0.928792	26.6005	0.994848	25.1414	0.976514	32.4977	0.992095	6.39129	0.743499	37.0545	0.961078	41.696	0.95261	48.0084	0.989534	27.3188	1	20.7271	0.967489	2.43814	0.815232	28.9623	0.94781	45.2843	0.992985	55.9648	0.989919	32.1015	0.965106	24.703	0.997998	3.68911	0.771816	3.62075	0.846585	5.85934	0.824588	4.88247	0.774265	4.97105	0.861479	5.97174	1
7433.33	2.94122	0.648594	27.1655	0.933759	31.8936	0.9146	26.6005	0.994848	25.1414	0.976514	32.1367	0.981073	7.25925	0.844469	37.0545	0.961078	41.4142	0.946171	47.8211	0.985674	26.5286	0.971075	20.7271	0.967489	2.43814	0.815232	28.1019	0.919655	44.9271	0.985153	55.9648	0.989919	31.8358	0.957119	24.0785	0.972767	4.77978	1	3.62075	0.846585	6.15376	0.866023	5.78269	0.917023	4.97105	0.861479	5.49931	0.920889
7466.67	3.08025	0.679252	27.4694	0.944207	31.8936	0.9146	26.6005	0.994848	25.4771	0.989552	32.1367	0.981073	6.39129	0.743499	36.6216	0.949849	41.696	0.95261	48.3478	0.996529	26.5286	0.971075	20.7271	0.967489	1.81738	0.607669	28.1019	0.919655	45.2843	0.992985	55.6848	0.984965	31.8358	0.957119	24.0785	0.972767	3.68911	0.771816	3.04641	0.712294	5.85934	0.824588	5.36881	0.85139	5.39261	0.934536	5.17661	0.866852
7500	3.08025	0.679252	27.8265	0.956482	31.8936	0.9146	26.6005	0.994848	25.1414	0.976514	32.4977	0.992095	7.92703	0.922152	36.6216	0.949849	41.696	0.95261	48.0084	0.989534	26.5286	0.971075	20.7271	0.967489	1.86026	0.622009	28.9623	0.94781	45.2843	0.992985	55.6842	0.984955	31.8703	0.958157	24.0785	0.972767	4.15244	0.868752	3.62075	0.846585	5.85934	0.824588	5.36881	0.85139	4.97105	0.861479	5.78443	0.968634
7533.33	2.94122	0.648594	27.8265	0.956482	31.7883	0.911579	26.0548	0.974439	25.1414	0.976514	32.4977	0.992095	7.48635	0.870887	36.6216	0.949849	41.696	0.95261	48.0084	0.989534	27.3188	1	20.7271	0.967489	2.43814	0.815232	28.6085	0.936234	45.2461	0.992149	55.6842	0.984955	32.1015	0.965106	24.388	0.985274	3.68911	0.771816	3.62075	0.846585	5.85934	0.824588	5.36881	0.85139	4.42112	0.766176	5.49931	0.920889
7566.67	3.08025	0.679252	27.5641	0.94746	31.9604	0.916516	26.6005	0.994848	24.9072	0.967419	32.1367	0.981073	6.39129	0.743499	36.765	0.953567	41.4142	0.946171	48.0983	0.991387	27.0856	0.991464	20.7271	0.967489	2.43814	0.815232	28.1839	0.922337	45.2843	0.992985	55.6848	0.984965	31.6049	0.950179	24.4418	0.987446	4.15244	0.868752	3.62075	0.846585	6.51836	0.917333	5.78269	0.917023	5.39261	0.934536	4.70654	0.788136
7600	3.08025	0.679252	28.2261	0.970215	32.1101	0.920809	26.6005	0.994848	24.9072	0.967419	31.78	0.970185	7.04353	0.819375	36.765	0.953567	41.9806	0.959113	47.8211	0.985674	26.8584	0.983146	20.7271	0.967489	2.43814	0.815232	28.1839	0.922337	45.2843	0.992985	55.9648	0.989919	31.8358	0.957119	24.0785	0.972767	4.15244	0.868752	4.08026	0.954025	5.85934	0.824588	5.78269	0.917023	5.39261	0.934536	5.49931	0.920889
7633.33	3.45609	0.762131	28.2261	0.970215	31.5741	0.905436	26.6005	0.994848	25.1414	0.976514	31.7651	0.96973	7.92703	0.922152	37.1078	0.962459	41.696	0.95261	48.0084	0.989534	27.3188	1	20.9802	0.979304	1.86026	0.622009	28.9623	0.94781	45.6042	1	55.6842	0.984955	31.8358	0.957119	24.0785	0.972767	3.68911	0.771816	3.04641	0.712294	4.93505	0.694513	4.72483	0.749267	5.39261	0.934536	5.02916	0.842161
7666.67	3.08025	0.679252	27.5641	0.94746	31.8936	0.9146	26.1941	0.979648	25.1414	0.976514	32.4977	0.992095	7.48635	0.870887	36.765	0.953567	41.696	0.95261	47.8211	0.985674	26.5286	0.971075	20.7271	0.967489	1.86026	0.622009	28.6085	0.936234	45.2843	0.992985	55.9648	0.989919	32.1015	0.965106	24.7526	1	3.10829	0.650301	4.08026	0.954025	5.49425	0.773209	6.30594	1	4.42112	0.766176	5.49931	0.920889
7700	2.79695	0.616778	27.8671	0.957878	31.7883	0.911579	26.3212	0.9844	25.1414	0.976514	32.1367	0.981073	7.92703	0.922152	36.765	0.953567	41.9806	0.959113	48.0084	0.989534	27.0856	0.991464	20.7271	0.967489	2.11391	0.70682	28.9623	0.94781	45.2843	0.992985	55.6842	0.984955	32.1015	0.965106	24.7526	1	3.68911	0.771816	3.62075	0.846585	5.85934	0.824588	4.26488	0.676328	4.77416	0.827358	5.97174	1
7733.33	3.08025	0.679252	27.8671	0.957878	31.9604	0.916516	26.3212	0.9844	24.9072	0.967419	32.1258	0.980741	7.48635	0.870887	37.1078	0.962459	41.6988	0.952674	48.0084	0.989534	26.8584	0.983146	20.7271	0.967489	2.11391	0.70682	28.5388	0.933953	45.2461	0.992149	55.9648	0.989919	31.8358	0.957119	24.0785	0.972767	4.77978	1	3.04641	0.712294	6.51836	0.917333	5.36881	0.85139	4.42112	0.766176	5.02916	0.842161
7766.67	2.79695	0.616778	27.8671	0.957878	31.9604	0.916516	26.4695	0.989949	24.9072	0.967419	32.3962	0.988996	7.04353	0.819375	36.765	0.953567	41.4142	0.946171	47.4824	0.978691	26.5286	0.971075	21.3486	0.996503	1.86026	0.622009	28.6085	0.936234	45.2843	0.992985	55.6848	0.984965	32.1015	0.965106	24.0785	0.972767	4.35268	0.910645	4.08026	0.954025	6.51836	0.917333	5.14428	0.815784	4.42112	0.766176	5.02916	0.842161
7800	3.17256	0.699608	28.6247	0.983918	32.1101	0.920809	26.7383	1	25.1414	0.976514	32.3962	0.988996	7.04353	0.819375	37.6862	0.97746	41.696	0.95261	48.2605	0.994729	27.0856	0.991464	20.7271	0.967489	2.16346	0.723389	29.4657	0.964287	45.2461	0.992149	55.9648	0.989919	32.3377	0.97221	24.388	0.985274	4.15244	0.868752	4.08026	0.954025	6.51836	0.917333	5.36881	0.85139	5.77036	1	5.64903	0.945961
7833.33	3.45609	0.762131	28.2641	0.971522	31.7883	0.911579	26.0548	0.974439	25.1414	0.976514	31.7651	0.96973	7.25925	0.844469	37.5921	0.975021	41.696	0.95261	48.0084	0.989534	27.3188	1	20.7271	0.967489	1.86026	0.622009	29.9012	0.978539	45.2843	0.992985	55.6172	0.983771	31.8358	0.957119	24.388	0.985274	2.81241	0.588397	3.62075	0.846585	4.93505	0.694513	5.78269	0.917023	4.42112	0.766176	5.49931	0.920889
7866.67	3.65391	0.805754	28.2641	0.971522	31.8936	0.9146	26.6005	0.994848	25.1414	0.976514	32.3962	0.988996	7.04353	0.819375	37.2504	0.966156	41.4142	0.946171	47.8211	0.985674	26.5286	0.971075	21.3486	0.996503	2.16346	0.723389	28.6867	0.938794	45.6042	1	55.6842	0.984955	31.8703	0.958157	24.0785	0.972767	4.15244	0.868752	3.62075	0.846585	5.49425	0.773209	5.36881	0.85139	5.77036	1	4.84292	0.810974
7900	3.08025	0.679252	27.9618	0.961133	31.5741	0.905436	26.6005	0.994848	25.1414	0.976514	32.1367	0.981073	7.92703	0.922152	37.5921	0.975021	41.4142	0.946171	48.0704	0.990812	26.8584	0.983146	20.7271	0.967489	2.11391	0.70682	29.4657	0.964287	44.9271	0.985153	55.6842	0.984955	32.1015	0.965106	24.0785	0.972767	3.68911	0.771816	4.08026	0.954025	5.85934	0.824588	4.72483	0.749267	5.39261	0.934536	5.49931	0.920889
7933.33	3.45609	0.762131	28.2641	0.971522	31.5741	0.905436	26.4695	0.989949	24.9072	0.967419	31.6696	0.966815	7.49293	0.871653	37.5921	0.975021	41.137	0.93984	47.8211	0.985674	26.5286	0.971075	20.7271	0.967489	2.11391	0.70682	29.1133	0.952752	45.2843	0.992985	55.6842	0.984955	31.8358	0.957119	24.0785	0.972767	4.35268	0.910645	3.54296	0.828395	4.93505	0.694513	5.14428	0.815784	5.35917	0.928741	5.49931	0.920889
7966.67	3.27501	0.7222	27.9618	0.961133	31.7883	0.911579	26.6005	0.994848	25.1414	0.976514	32.4977	0.992095	7.49293	0.871653	38.0271	0.986302	41.696	0.95261	48.0084	0.989534	27.3188	1	20.7271	0.967489	2.43814	0.815232	29.1133	0.952752	45.2843	0.992985	55.6842	0.984955	32.3377	0.97221	24.388	0.985274	4.15244	0.868752	3.62075	0.846585	5.85934	0.824588	4.72483	0.749267	4.97105	0.861479	5.49931	0.920889
8000	3.27501	0.7222	27.9618	0.961133	32.1101	0.920809	26.0548	0.974439	25.1414	0.976514	32.1258	0.980741	7.92703	0.922152	38.0271	0.986302	41.696	0.95261	48.0084	0.989534	27.3188	1	21.0535	0.982727	2.11391	0.70682	29.4657	0.964287	45.2843	0.992985	56.2481	0.99493	32.3377	0.97221	24.4452	0.987583	4.35268	0.910645	3.62075	0.846585	6.51836	0.917333	5.36881	0.85139	4.42112	0.766176	5.97174	1
8033.33	3.6166	0.797527	28.2641	0.971522	31.7883	0.911579	26.4706	0.989988	25.1414	0.976514	32.7567	1	7.92703	0.922152	38.0746	0.987534	41.696	0.95261	48.0084	0.989534	27.3188	1	21.4235	1	2.11391	0.70682	29.1133	0.952752	45.2843	0.992985	55.9674	0.989965	32.3377	0.97221	24.703	0.997998	4.15244	0.868752	4.08026	0.954025	6.51836	0.917333	5.36881	0.85139	4.97105	0.861479	5.97174	1
8066.67	3.27501	0.7222	27.9618	0.961133	32.1716	0.922571	26.6005	0.994848	25.1414	0.976514	32.1367	0.981073	7.48635	0.870887	38.5105	0.99884	41.696	0.95261	48.3478	0.996529	27.3188	1	20.7271	0.967489	1.86026	0.622009	29.6161	0.969209	45.2843	0.992985	55.6842	0.984955	32.3377	0.97221	24.703	0.997998	4.15244	0.868752	3.62075	0.846585	6.51836	0.917333	4.72483	0.749267	4.97105	0.861479	5.49931	0.920889
8100	3.27501	0.7222	28.0042	0.962588	31.3658	0.899463	26.1941	0.979648	25.4109	0.98698	32.1367	0.981073	7.48635	0.870887	38.0746	0.987534	41.4142	0.946171	47.7305	0.983807	26.5286	0.971075	20.4063	0.952518	2.11391	0.70682	28.6867	0.938794	45.2843	0.992985	55.6842	0.984955	32.1015	0.965106	24.7526	1	3.68911	0.771816	4.08026	0.954025	5.49425	0.773209	5.36881	0.85139	4.77416	0.827358	5.38227	0.901291
8133.33	3.6166	0.797527	28.6602	0.985137	31.3658	0.899463	26.4695	0.989949	25.1414	0.976514	32.1367	0.981073	7.48635	0.870887	38.0746	0.987534	41.137	0.93984	47.8211	0.985674	27.1238	0.992861	21.3486	0.996503	2.11391	0.70682	29.4657	0.964287	45.2461	0.992149	55.9648	0.989919	31.8358	0.957119	24.4418	0.987446	4.77978	1	4.08026	0.954025	4.93505	0.694513	4.72483	0.749267	4.97105	0.861479	4.70654	0.788136
8166.67	3.6166	0.797527	28.3063	0.972972	31.7883	0.911579	26.0548	0.974439	25.4109	0.98698	32.4977	0.992095	7.04353	0.819375	38.0746	0.987534	41.4142	0.946171	48.0084	0.989534	27.0856	0.991464	20.7271	0.967489	2.11391	0.70682	29.1133	0.952752	45.2843	0.992985	55.6842	0.984955	32.0718	0.964214	24.388	0.985274	3.68911	0.771816	4.08026	0.954025	5.31814	0.748425	4.72483	0.749267	5.39261	0.934536	5.17661	0.866852
8200	3.6166	0.797527	28.0042	0.962588	32.1101	0.920809	26.7383	1	25.1414	0.976514	32.3962	0.988996	7.92703	0.922152	37.7339	0.978698	41.4216	0.946342	48.0084	0.989534	27.0856	0.991464	20.7271	0.967489	2.11391	0.70682	29.6161	0.969209	45.2843	0.992985	55.9648	0.989919	32.3377	0.97221	24.388	0.985274	3.60912	0.75508	4.08026	0.954025	4.93505	0.694513	5.36881	0.85139	4.97105	0.861479	5.49931	0.920889
8233.33	3.98993	0.879854	28.3063	0.972972	32.1716	0.922571	26.334	0.984881	25.1414	0.976514	31.78	0.970185	8.59623	1	38.5105	0.99884	41.137	0.93984	48.0084	0.989534	26.7535	0.979304	21.3059	0.994508	1.86026	0.622009	29.6161	0.969209	45.2461	0.992149	55.9648	0.989919	31.8358	0.957119	24.0785	0.972767	3.68911	0.771816	3.04641	0.712294	6.51836	0.917333	4.88247	0.774265	4.97105	0.861479	5.49931	0.920889
8266.67	3.27501	0.7222	28.3063	0.972972	31.8936	0.9146	26.6005	0.994848	24.9072	0.967419	32.7567	1	8.13836	0.946735	37.7339	0.978698	41.137	0.93984	47.7305	0.983807	26.8584	0.983146	20.7271	0.967489	1.86026	0.622009	29.6161	0.969209	45.6042	1	55.9648	0.989919	32.1015	0.965106	24.388	0.985274	4.15244	0.868752	4.08026	0.954025	5.49425	0.773209	5.14428	0.815784	5.35917	0.928741	5.49931	0.920889
8300	3.98993	0.879854	28.6998	0.986499	32.1101	0.920809	26.0548	0.974439	25.4109	0.98698	32.1367	0.981073	8.59623	1	37.7339	0.978698	41.4142	0.946171	48.0084	0.989534	26.7535	0.979304	21.0535	0.982727	2.11391	0.70682	29.6161	0.969209	45.2843	0.992985	55.9648	0.989919	32.1015	0.965106	24.1297	0.974838	3.10829	0.650301	4.08026	0.954025	5.85934	0.824588	5.36881	0.85139	5.39261	0.934536	5.38227	0.901291
8333.33	3.98993	0.879854	28.6998	0.986499	31.8936	0.9146	26.6005	0.994848	25.1414	0.976514	32.1367	0.981073	7.70094	0.89585	37.7339	0.978698	41.137	0.93984	48.0084	0.989534	26.5286	0.971075	20.7271	0.967489	2.76182	0.923459	29.6161	0.969209	45.2461	0.992149	55.9648	0.989919	32.1015	0.965106	24.4948	0.989588	3.68911	0.771816	3.04641	0.712294	5.49425	0.773209	5.36881	0.85139	4.42112	0.766176	5.49931	0.920889
8366.67	3.78246	0.834101	28.6998	0.986499	31.6829	0.908558	26.1941	0.979648	25.2404	0.98036	32.1367	0.981073	7.04353	0.819375	37.7339	0.978698	41.137	0.93984	47.8211	0.985674	26.5286	0.971075	21.3486	0.996503	1.86026	0.622009	29.1879	0.955193	44.9271	0.985153	55.9648	0.989919	31.8358	0.957119	24.4418	0.987446	3.68911	0.771816	3.54296	0.828395	5.85934	0.824588	4.72483	0.749267	5.77036	1	4.70654	0.788136
8400	3.78246	0.834101	28.6998	0.986499	31.9604	0.916516	26.6005	0.994848	25.1414	0.976514	32.1367	0.981073	8.16742	0.950116	38.5552	1	41.137	0.93984	47.7305	0.983807	26.5286	0.971075	20.7271	0.967489	2.11391	0.70682	29.6161	0.969209	45.2843	0.992985	55.6848	0.984965	32.1015	0.965106	24.7526	1	4.15244	0.868752	4.08026	0.954025	5.85934	0.824588	5.36881	0.85139	4.97105	0.861479	5.31247	0.889602
8433.33	3.65391	0.805754	28.6998	0.986499	31.6829	0.908558	26.0548	0.974439	25.1414	0.976514	31.4089	0.958855	8.59623	1	37.7857	0.980042	41.137	0.93984	48.0084	0.989534	26.5286	0.971075	20.7271	0.967489	2.38342	0.796934	29.6161	0.969209	45.6042	1	55.9648	0.989919	31.8358	0.957119	24.0785	0.972767	4.15244	0.868752	3.62075	0.846585	6.15376	0.866023	4.72483	0.749267	5.35917	0.928741	5.02916	0.842161
8466.67	3.27501	0.7222	28.0506	0.964182	31.6829	0.908558	26.6005	0.994848	24.9072	0.967419	32.1367	0.981073	7.04353	0.819375	37.7857	0.980042	40.7945	0.932014	47.8211	0.985674	26.8584	0.983146	21.0275	0.981511	1.86026	0.622009	29.6161	0.969209	44.9271	0.985153	55.6848	0.984965	31.8703	0.958157	24.0785	0.972767	4.15244	0.868752	4.08026	0.954025	5.85934	0.824588	5.36881	0.85139	5.39261	0.934536	4.70654	0.788136
8500	3.27501	0.7222	29.0926	1	32.1101	0.920809	26.0548	0.974439	25.1414	0.976514	32.1367	0.981073	8.16742	0.950116	37.7857	0.980042	41.4216	0.946342	48.0084	0.989534	27.3188	1	20.7271	0.967489	1.86026	0.622009	30.1171	0.985605	45.2843	0.992985	55.9674	0.989965	31.8358	0.957119	24.4452	0.987583	4.77978	1	4.08026	0.954025	7.10577	1	4.72483	0.749267	4.42112	0.766176	5.97174	1
8533.33	4.53477	1	29.0926	1	31.5741	0.905436	26.4706	0.989988	25.1414	0.976514	32.1367	0.981073	8.59623	1	38.5552	1	41.4216	0.946342	48.0084	0.989534	27.3188	1	21.4235	1	2.11391	0.70682	30.557	1	45.2843	0.992985	55.9648	0.989919	32.0718	0.964214	24.703	0.997998	4.15244	0.868752	3.62075	0.846585	5.85934	0.824588	4.26488	0.676328	4.97105	0.861479	5.49931	0.920889
	4.53477		29.0926		34.8717		26.7383		25.7461		32.7567		8.59623		38.5552		43.7703		48.5162		27.3188		21.4235		2.99073		30.557		45.6042		56.5347		33.2621		24.7526		4.77978		4.27689		7.10577		6.30594		5.77036		5.97174

## Sheet: CV15
	0	0	1	1	2	2	3	3	4	4	5	5	6	6	7	7	8	8	9	9	10	10	11	11	12	12	13	13	14	14	15	15	16	16	17	17	18	18	19	19	20	20	21	21	22	22	23	23
Time	delta e	norm	delta e	norm	delta e	norm	delta e	norm	delta e	norm	delta e	norm	delta e	norm	delta e	norm	delta e	norm	delta e	norm	delta e	norm	delta e	norm	delta e	norm	delta e	norm	delta e	norm	delta e	norm	delta e	norm	delta e	norm	delta e	norm	delta e	norm	delta e	norm	delta e	norm	delta e	norm	delta e	norm
0	0	0	0	0	0	0	0	0	0	0	0	0	0	0	0	0	0	0	0	0	0	0	0	0	0	0	0	0	0	0	0	0	0	0	0	0	0	0	0	0	0	0	0	0	0	0	0	0
33.3333	1.23509	0.28125	0	0	1.94512	0.048541	1.7869	0.025311	1.31391	0.0151022	3.04719	0.0374682	1.18802	0.184336	0	0	0.474249	0.0112798	0.42974	0.00593856	0	0	1.90379	0.0237941	0.483936	0.0904492	0	0	0.432233	0.01026	0.436741	0.00608616	0.33478	0.00403971	1.14922	0.0153135	0	0	0.646119	0.283424	0.481562	0.12909	0.654114	0.0579018	0.366264	0.0365956	0.22912	0.0971333
66.6667	0.557677	0.126992	0.413971	0.0245229	1.54356	0.03852	4.11851	0.0583377	2.45688	0.0282396	4.62369	0.0568529	0.847448	0.131493	0	0	0.419385	0.0099749	2.44168	0.0337415	1.09111	0.0123785	4.13078	0.0516278	0	0	0	0	0	0	0.619917	0.0086388	0.372786	0.00449831	1.79557	0.0239262	0.559434	0.213653	0.411886	0.180676	0.481562	0.12909	0	0	0	0	0	0
100	0.557677	0.126992	0.413971	0.0245229	1.17845	0.0294085	4.32498	0.0612623	2.12011	0.0243687	7.52749	0.0925582	0.847448	0.131493	0.492036	0.0290139	0.472239	0.011232	1.62988	0.0225232	0.696223	0.00789859	5.67812	0.0709669	0.903808	0.168925	0	0	0	0	1.4764	0.0205743	0.726427	0.00876562	3.14479	0.0419048	1.09548	0.418375	0.646119	0.283424	0	0	0	0	0.365293	0.0364985	0.22912	0.0971333
133.333	1.08299	0.246613	0.413971	0.0245229	0	0	4.32498	0.0612623	2.47039	0.0283949	9.55048	0.117433	0.847448	0.131493	0.492036	0.0290139	1.4137	0.0336243	2.46215	0.0340244	0.971715	0.011024	7.11766	0.0889587	0	0	0.977814	0.0710636	0	0	1.738	0.0242197	0.60881	0.00734636	3.86971	0.0515644	1.09548	0.418375	0.646119	0.283424	0.420388	0.112691	0.654114	0.0579018	0	0	0.22912	0.0971333
166.667	1.57234	0.358047	0.413971	0.0245229	0.497462	0.0124143	3.29802	0.0467157	2.59607	0.0298395	11.874	0.146003	0.847448	0.131493	0.492036	0.0290139	1.86096	0.0442621	2.04512	0.0282614	1.64925	0.0187106	8.88785	0.111083	0.525447	0.0982077	0.977814	0.0710636	0	0	1.89693	0.0264345	0.557128	0.00672273	3.86971	0.0515644	0.751738	0.287095	0.959954	0.42109	0.420388	0.112691	0.480511	0.0425345	0.729621	0.0729006	0.458651	0.194441
200	1.08299	0.246613	0	0	0.890697	0.0222276	3.29802	0.0467157	2.19018	0.0251742	14.3494	0.176441	1.34253	0.208311	0.577086	0.0340291	1.86096	0.0442621	3.27416	0.0452456	1.99724	0.0226585	10.1757	0.127179	0.648972	0.121295	1.50151	0.109123	0.432233	0.01026	2.59818	0.0362067	1.48512	0.0179205	4.60234	0.0613269	0.751738	0.287095	1.28762	0.564822	0.420388	0.112691	0.480511	0.0425345	0.729621	0.0729006	0	0
233.333	1.7151	0.390555	1.24219	0.0735849	0.890697	0.0222276	3.67775	0.0520945	1.96721	0.0226112	16.6504	0.204734	2.68985	0.417365	0.639814	0.0377279	1.4137	0.0336243	3.5506	0.0490657	2.44626	0.0277526	12.1225	0.151511	0.648972	0.121295	0.977814	0.0710636	0	0	3.02612	0.0421702	0.723583	0.0087313	6.09499	0.0812167	0.679713	0.259588	0.959954	0.42109	0.420388	0.112691	0.758705	0.0671601	0.555818	0.055535	0.22912	0.0971333
266.667	1.08299	0.246613	1.70841	0.101203	0.890697	0.0222276	4.0572	0.0574693	2.50303	0.0287701	19.0747	0.234543	2.68985	0.417365	0.639814	0.0377279	1.86096	0.0442621	3.69146	0.0510122	1.92659	0.021857	13.9696	0.174596	0.586825	0.109679	0.977814	0.0710636	0	0	2.52838	0.035234	1.85391	0.0223707	6.09499	0.0812167	1.09548	0.418375	1.28762	0.564822	0.384802	0.103152	0.480511	0.0425345	0.729621	0.0729006	0	0
300	1.23509	0.28125	1.70841	0.101203	2.58916	0.0646134	4.81451	0.0681964	2.54594	0.0292632	21.8866	0.269118	2.48739	0.385951	0.639814	0.0377279	2.7732	0.0659594	2.87961	0.0397933	1.75413	0.0199004	15.9934	0.19989	1.13539	0.212208	0.977814	0.0710636	0.485628	0.0115274	4.01419	0.0559394	2.22172	0.026809	7.85101	0.104616	1.09548	0.418375	1.28762	0.564822	0.728733	0.195348	0.480511	0.0425345	1.09299	0.109207	0	0
333.333	1.57234	0.358047	1.70841	0.101203	2.58916	0.0646134	5.32171	0.0753808	3.51373	0.0403871	24.7903	0.304821	3.31061	0.513684	1.31144	0.0773316	3.72527	0.088604	3.39859	0.046965	1.97696	0.0224285	17.7929	0.222382	1.13539	0.212208	0.977814	0.0710636	0.54255	0.0128786	4.01419	0.0559394	2.22172	0.026809	8.03049	0.107008	1.09548	0.418375	1.28762	0.564822	0.748092	0.200537	0.383638	0.0339594	0.729621	0.0729006	0.160668	0.0681137
366.667	2.06548	0.470342	0.945988	0.0560386	3.02286	0.0754363	4.61149	0.0653207	4.04787	0.0465266	27.3391	0.336163	2.79967	0.434406	0.639814	0.0377279	4.17508	0.0993027	3.39859	0.046965	1.97935	0.0224556	19.3871	0.242306	1.13539	0.212208	1.50151	0.109123	0.932978	0.0221462	3.36596	0.0469061	1.32723	0.0160153	8.43488	0.112396	0.751738	0.287095	1.53743	0.674405	0.420388	0.112691	0.758705	0.0671601	1.09299	0.109207	0	0
400	2.06548	0.470342	2.18212	0.129265	4.73479	0.118158	4.98866	0.0706631	5.51724	0.0634156	29.0923	0.35772	3.31061	0.513684	1.31144	0.0773316	5.36358	0.12757	4.23458	0.0585176	2.14565	0.0243423	20.7863	0.259793	1.13539	0.212208	0.977814	0.0710636	1.7695	0.0420028	4.85632	0.0676749	1.66794	0.0201266	9.12202	0.121552	1.09548	0.418375	1.28762	0.564822	0.930716	0.249492	0.383638	0.0339594	1.09299	0.109207	0	0
433.333	1.57234	0.358047	3.41529	0.202315	5.16228	0.128826	5.73983	0.0813033	6.69036	0.0768996	32.677	0.401797	2.79967	0.434406	1.87034	0.110288	5.59328	0.133034	4.54401	0.0627935	2.67523	0.0303503	24.0359	0.300408	1.13539	0.212208	0.977814	0.0710636	1.93433	0.0459153	3.36596	0.0469061	1.71795	0.0207301	11.0051	0.146644	0.751738	0.287095	1.28762	0.564822	0.748092	0.200537	0.769079	0.0680783	1.09299	0.109207	0.309322	0.131134
466.667	2.20264	0.501576	3.41529	0.202315	5.16228	0.128826	6.2204	0.0881105	10.1024	0.116118	33.9875	0.417911	3.31061	0.513684	1.72086	0.101474	6.24122	0.148445	5.06531	0.0699974	3.00566	0.0340989	25.2014	0.314974	1.13539	0.212208	0.977814	0.0710636	1.93433	0.0459153	4.85632	0.0676749	2.01677	0.0243359	11.3864	0.151725	1.09548	0.418375	1.28762	0.564822	0	0	0.769079	0.0680783	1.09299	0.109207	0.160668	0.0681137
500	1.7151	0.390555	3.41529	0.202315	5.5894	0.139485	6.04259	0.0855918	12.4053	0.142588	37.1779	0.457141	3.31061	0.513684	2.43315	0.143476	6.24122	0.148445	5.47873	0.0757104	3.24004	0.036758	27.0919	0.338602	1.13539	0.212208	1.50151	0.109123	1.7695	0.0420028	4.85632	0.0676749	1.43573	0.0173246	13.239	0.176412	1.09548	0.418375	1.28762	0.564822	0.728733	0.195348	2.01699	0.178543	0.709469	0.0708871	0.309322	0.131134
533.333	2.06548	0.470342	3.41529	0.202315	7.29871	0.182142	6.04259	0.0855918	15.11	0.173676	39.2396	0.482491	3.53553	0.548584	1.87034	0.110288	6.48573	0.15426	5.89087	0.0814057	4.06194	0.0460824	28.5538	0.356874	1.13539	0.212208	0.771834	0.0560937	1.93433	0.0459153	4.20185	0.0585545	2.43252	0.0293527	13.0568	0.173984	1.09548	0.418375	1.28762	0.564822	0.728733	0.195348	2.01699	0.178543	0.415867	0.0415516	0.309322	0.131134
566.667	2.06548	0.470342	3.88343	0.230047	7.29871	0.182142	5.91197	0.0837416	18.013	0.207043	41.5212	0.510546	3.31061	0.513684	2.43315	0.143476	7.12403	0.169442	6.30173	0.0870835	5.61124	0.063659	29.2743	0.36588	0.940703	0.17582	0.771834	0.0560937	2.40145	0.0570035	5.27572	0.0735194	1.66515	0.0200929	13.8837	0.185003	1.09548	0.418375	1.28762	0.564822	0.384802	0.103152	2.37814	0.210511	1.298	0.12969	0.160668	0.0681137
600	2.06548	0.470342	3.88343	0.230047	8.3069	0.207301	5.47351	0.077531	20.5362	0.236045	43.2089	0.531298	3.31061	0.513684	2.43315	0.143476	7.12403	0.169442	6.30173	0.0870835	6.34512	0.0719848	31.2422	0.390475	0.940703	0.17582	0.977814	0.0710636	2.40145	0.0570035	5.27572	0.0735194	2.30699	0.0278378	15.3414	0.204426	1.09548	0.418375	1.28762	0.564822	0.748092	0.200537	2.37814	0.210511	1.298	0.12969	0.309322	0.131134
633.333	2.06548	0.470342	4.35245	0.257831	8.56194	0.213666	5.49497	0.0778349	23.9955	0.275806	45.5029	0.559505	3.31061	0.513684	2.43315	0.143476	8.54517	0.203243	7.11971	0.0983871	8.252	0.0936183	33.0077	0.41254	0.940703	0.17582	0.977814	0.0710636	2.24334	0.0532503	5.69394	0.0793475	2.30699	0.0278378	15.3414	0.204426	1.09548	0.418375	1.28762	0.564822	0.748092	0.200537	1.31253	0.116184	1.298	0.12969	0.160668	0.0681137
666.667	2.55877	0.582674	4.35245	0.257831	8.9813	0.224131	5.16953	0.0732251	26.5696	0.305394	47.2144	0.58055	3.8291	0.594135	4.44378	0.262037	8.54517	0.203243	7.52683	0.104013	9.75025	0.110616	35.5832	0.44473	0.940703	0.17582	0.771834	0.0560937	2.87148	0.0681606	5.69394	0.0793475	2.30699	0.0278378	16.9555	0.225935	1.09548	0.418375	0.646119	0.283424	0.384802	0.103152	1.31253	0.116184	0.955599	0.0954794	0.521091	0.220912
700	3.26177	0.742757	6.04836	0.358294	9.55751	0.238511	4.79192	0.0678764	28.9869	0.333178	49.3072	0.606282	3.8291	0.594135	4.44378	0.262037	9.42207	0.2241	7.93273	0.109622	11.6738	0.132438	36.996	0.462387	1.34911	0.252152	0.977814	0.0710636	3.87273	0.0919274	5.03421	0.0701539	2.30699	0.0278378	17.5767	0.234213	1.09548	0.418375	1.28762	0.564822	0.384802	0.103152	2.76002	0.244315	0.639031	0.0638492	0.521091	0.220912
733.333	3.26177	0.742757	6.23477	0.369336	11.2553	0.280879	4.7544	0.067345	31.7591	0.365042	51.2065	0.629636	3.65966	0.567844	4.44378	0.262037	9.86015	0.23452	8.4622	0.116939	13.3957	0.151974	37.7244	0.471491	1.74721	0.32656	1.50151	0.109123	4.33467	0.102893	4.61853	0.0643611	2.13687	0.0257851	18.3699	0.244782	1.0885	0.415706	1.28762	0.564822	0.384802	0.103152	1.68695	0.149328	0.639031	0.0638492	0.309322	0.131134
766.667	2.55877	0.582674	6.04836	0.358294	10.3871	0.259213	4.86145	0.0688613	34.374	0.395098	53.2164	0.65435	4.18642	0.649577	4.44378	0.262037	11.4801	0.27305	8.7409	0.12079	15.9575	0.181037	39.9574	0.499399	0.940703	0.17582	1.87723	0.136429	4.33467	0.102893	5.03421	0.0701539	2.33712	0.0282015	18.8739	0.251498	1.09548	0.418375	0.646119	0.283424	0.748092	0.200537	2.37814	0.210511	0.632213	0.063168	0.521091	0.220912
800	3.74946	0.853812	6.97466	0.413166	11.7819	0.294022	5.30004	0.0750738	36.4411	0.418858	54.7744	0.673507	4.66698	0.724142	4.99819	0.294728	11.2834	0.268371	10.7892	0.149095	17.8122	0.202077	41.293	0.516093	1.74721	0.32656	1.31429	0.0955173	4.7979	0.113888	5.44884	0.0759318	2.63012	0.0317371	20.1533	0.268546	1.09548	0.418375	2.27969	1	0.384802	0.103152	3.03203	0.268393	0.639031	0.0638492	0.521091	0.220912
833.333	3.74946	0.853812	6.97466	0.413166	11.3401	0.282995	6.62029	0.0937748	38.743	0.445315	56.8303	0.698787	3.65966	0.567844	4.99819	0.294728	11.718	0.278707	9.94421	0.137419	19.4508	0.220668	43.1471	0.539266	1.13539	0.212208	2.05345	0.149236	4.7979	0.113888	5.34455	0.0744785	2.33712	0.0282015	21.0301	0.28023	1.09548	0.418375	0.646119	0.283424	0.384802	0.103152	3.41204	0.302032	0.581852	0.0581362	0.521091	0.220912
866.667	3.74946	0.853812	7.15175	0.423656	11.7488	0.293194	7.53442	0.106723	41.5182	0.477213	57.9218	0.712208	4.47388	0.69418	5.55096	0.327324	12.3425	0.293562	10.4642	0.144604	21.6003	0.245053	44.587	0.557261	1.13539	0.212208	1.31429	0.0955173	4.7979	0.113888	6.94136	0.0967308	2.63012	0.0317371	21.798	0.290462	1.09548	0.418375	1.28762	0.564822	0.384802	0.103152	3.15575	0.279345	0.581852	0.0581362	0.521091	0.220912
900	3.74946	0.853812	7.15175	0.423656	11.7341	0.292828	8.54693	0.121065	44.3829	0.510141	59.6555	0.733525	5.18172	0.804011	5.55096	0.327324	13.2029	0.314025	10.8611	0.15009	24.321	0.27592	45.661	0.570685	1.13539	0.212208	2.05345	0.149236	5.26154	0.124894	6.94136	0.0967308	2.30353	0.0277962	22.3843	0.298274	0.751738	0.287095	2.27969	1	0.384802	0.103152	4.49262	0.397683	0.581852	0.0581362	0.309322	0.131134
933.333	4.23658	0.964737	8.06719	0.477885	12.2868	0.306622	10.607	0.150245	46.7514	0.537365	60.8326	0.747999	5.51709	0.856048	7.0183	0.413848	13.4494	0.319887	12.3776	0.171046	26.0503	0.295538	47.0196	0.587665	1.52176	0.284422	2.05345	0.149236	5.26154	0.124894	6.40064	0.0891955	2.51163	0.0303073	23.7201	0.316074	1.09548	0.418375	0.646119	0.283424	0.384802	0.103152	3.41204	0.302032	0.847195	0.0846482	0.436972	0.18525
966.667	3.74946	0.853812	7.89738	0.467826	11.8762	0.296374	12.4512	0.176369	48.7956	0.560861	62.6509	0.770357	4.99476	0.775002	7.0183	0.413848	12.4743	0.296697	11.6517	0.161014	28.3219	0.32131	48.815	0.610105	1.13539	0.212208	1.31429	0.0955173	5.26154	0.124894	6.68596	0.0931716	2.51163	0.0303073	24.0122	0.319967	0.751738	0.287095	1.28762	0.564822	0.384802	0.103152	3.41204	0.302032	0.847195	0.0846482	0.160668	0.0681137
1000	4.23658	0.964737	8.06719	0.477885	12.1415	0.302994	14.8781	0.210745	50.1411	0.576326	63.5304	0.781171	4.99476	0.775002	7.56307	0.445972	12.9068	0.306983	12.0453	0.166453	29.6061	0.335879	50.1273	0.626507	1.68082	0.31415	1.31429	0.0955173	5.72504	0.135896	6.68596	0.0931716	2.54312	0.0306872	24.1852	0.322271	1.09548	0.418375	0.646119	0.283424	0.384802	0.103152	3.15575	0.279345	1.17178	0.117079	0.309322	0.131134
1033.33	4.23658	0.964737	8.97917	0.531909	12.1597	0.303448	16.735	0.237047	52.193	0.599911	64.5289	0.793448	5.18172	0.804011	7.97203	0.470087	13.5121	0.321379	12.4378	0.171877	31.8763	0.361634	50.845	0.635477	1.13539	0.212208	2.23527	0.16245	6.7318	0.159793	7.22004	0.100614	2.54312	0.0306872	25.2114	0.335945	1.09548	0.418375	1.28762	0.564822	0.384802	0.103152	3.80456	0.336777	1.17178	0.117079	0.321794	0.136421
1066.67	4.39143	1	8.97917	0.531909	12.2883	0.306658	18.5741	0.263098	54.1027	0.621861	65.6459	0.807184	5.18172	0.804011	8.50603	0.501575	13.9403	0.331564	12.8292	0.177286	33.4021	0.378945	52.3027	0.653695	1.13539	0.212208	2.23527	0.16245	7.19016	0.170674	8.31571	0.115883	2.65039	0.0319816	25.4933	0.339702	0.751738	0.287095	0.646119	0.283424	0.384802	0.103152	3.80456	0.336777	1.17178	0.117079	0.321794	0.136421
1100	4.39143	1	9.43349	0.558822	12.7104	0.317192	20.5966	0.291746	56.2314	0.646329	67.0084	0.823936	5.18172	0.804011	9.03902	0.533004	14.7936	0.351861	13.2195	0.18268	34.6109	0.392658	53.711	0.671296	1.68082	0.31415	2.78628	0.202495	7.19016	0.170674	7.5049	0.104584	2.65039	0.0319816	26.9573	0.35921	1.09548	0.418375	0.646119	0.283424	0.384802	0.103152	3.15575	0.279345	1.51881	0.151753	0.321794	0.136421
1133.33	3.90915	0.890176	8.68524	0.514497	11.2363	0.280404	22.9094	0.324506	57.9888	0.666529	67.6111	0.831347	5.18172	0.804011	8.64693	0.509884	15.2187	0.36197	12.6415	0.174693	37.732	0.428066	55.0991	0.688646	1.68082	0.31415	1.87723	0.136429	7.8391	0.186078	7.62807	0.1063	2.80254	0.0338175	27.7916	0.370328	1.09548	0.418375	0.646119	0.283424	0.705424	0.189099	4.88383	0.432313	1.87648	0.18749	0.321794	0.136421
1166.67	3.67047	0.835826	9.30422	0.551164	10.7408	0.26804	24.9762	0.353782	60.516	0.695577	69.2958	0.852063	5.69889	0.884257	9.90273	0.583935	14.6914	0.349428	13.0286	0.180042	39.5514	0.448707	56.6121	0.707555	1.13539	0.212208	1.87723	0.136429	7.8391	0.186078	8.03497	0.111971	3.00319	0.0362388	28.9467	0.385719	0.751738	0.287095	0.646119	0.283424	0.384802	0.103152	3.56127	0.315241	1.51881	0.151753	0.436972	0.18525
1200	3.67047	0.835826	8.72917	0.5171	9.93635	0.247965	27.8341	0.394263	62.1891	0.714807	69.4012	0.853358	5.69889	0.884257	9.90273	0.583935	14.6914	0.349428	12.4759	0.172403	41.8861	0.475194	57.561	0.719415	1.68082	0.31415	2.78628	0.202495	9.31994	0.221229	8.03497	0.111971	3.75675	0.0453317	29.6594	0.395216	0.751738	0.287095	0.646119	0.283424	0.450624	0.120796	3.9741	0.351784	1.87648	0.18749	0.620447	0.263033
1233.33	4.15765	0.946764	8.72917	0.5171	9.11601	0.227493	29.0497	0.411481	63.5811	0.730807	70.5868	0.867936	5.69889	0.884257	9.90273	0.583935	14.6075	0.347434	11.9515	0.165157	42.8921	0.486607	58.5011	0.731165	1.13539	0.212208	2.78628	0.202495	8.29258	0.196842	9.27803	0.129293	3.75675	0.0453317	30.4763	0.406101	0.751738	0.287095	0.646119	0.283424	0.705424	0.189099	3.9741	0.351784	2.39535	0.239333	0.620447	0.263033
1266.67	4.15765	0.946764	9.06782	0.53716	8.87223	0.221409	31.4214	0.445076	65.0942	0.748199	71.0315	0.873404	5.69889	0.884257	9.52021	0.561379	13.6973	0.325785	11.2337	0.155239	44.8815	0.509177	59.4171	0.742613	1.68082	0.31415	3.34356	0.242996	9.76973	0.231905	9.53664	0.132897	4.39065	0.052981	31.1802	0.415482	0.559434	0.213653	0.646119	0.283424	0.450624	0.120796	3.9741	0.351784	2.04106	0.203934	0.620447	0.263033
1300	4.0302	0.917741	9.51801	0.563829	8.43341	0.210458	33.4924	0.474411	66.8551	0.768438	72.1058	0.886615	5.69889	0.884257	11.4917	0.677631	14.6929	0.349465	9.80101	0.13544	46.3691	0.526054	60.6016	0.757417	2.40444	0.449398	3.34356	0.242996	9.76973	0.231905	9.94138	0.138537	5.20106	0.0627599	32.295	0.430336	1.09548	0.418375	0.646119	0.283424	0.450624	0.120796	3.9741	0.351784	2.39535	0.239333	0.93233	0.395252
1333.33	4.15765	0.946764	8.96368	0.530991	8.41126	0.209906	35.3302	0.500444	67.4727	0.775537	72.185	0.887588	5.51709	0.856048	10.5813	0.623946	14.2186	0.338183	8.66703	0.119769	48.3786	0.548852	61.1095	0.763765	1.68082	0.31415	3.34356	0.242996	10.2192	0.242573	9.94138	0.138537	5.20106	0.0627599	32.8137	0.437248	1.09548	0.418375	0.646119	0.283424	0.450624	0.120796	4.61601	0.408607	2.75598	0.275366	0.93233	0.395252
1366.67	3.96564	0.90304	9.1871	0.544226	8.21428	0.20499	37.3057	0.528427	68.7868	0.790642	72.4149	0.890415	6.21715	0.964672	10.5813	0.623946	13.7656	0.327408	7.77365	0.107424	48.842	0.554109	61.6133	0.770061	1.68082	0.31415	3.34356	0.242996	10.668	0.253228	9.65116	0.134493	4.62439	0.0558014	33.7338	0.449509	0.559434	0.213653	0	0	0.450624	0.120796	3.9741	0.351784	2.75598	0.275366	0.582011	0.246738
1400	3.4784	0.792088	8.65946	0.51297	8.22271	0.2052	39.0589	0.55326	69.8251	0.802576	73.3346	0.901724	5.39911	0.837742	11.2845	0.665415	13.3348	0.317162	7.22402	0.0998285	49.7511	0.564422	62.3745	0.779575	2.40444	0.449398	3.90295	0.28365	10.8636	0.257871	9.65116	0.134493	6.57546	0.0793445	34.6942	0.462306	0.751738	0.287095	0	0	0.854966	0.229186	5.46079	0.483385	2.75598	0.275366	0.729734	0.309364
1433.33	3.96564	0.90304	8.47074	0.50179	8.56268	0.213684	40.9453	0.57998	71.2202	0.818611	73.6764	0.905926	5.39911	0.837742	10.7512	0.633968	12.9272	0.307469	6.98533	0.09653	52.0427	0.59042	63.1302	0.78902	2.9763	0.556281	3.90295	0.28365	11.3085	0.268431	10.7475	0.149771	6.80061	0.0820613	35.371	0.471324	0.679713	0.259588	0.646119	0.283424	1.07258	0.28752	4.20656	0.372362	2.93653	0.293406	0.9334	0.395706
1466.67	3.96564	0.90304	9.02589	0.534677	8.86969	0.221346	42.0148	0.595129	72.3691	0.831817	74.3567	0.914291	5.92253	0.918958	10.4223	0.614573	12.5441	0.298355	8.03957	0.111099	53.395	0.605762	64.013	0.800054	2.9763	0.556281	3.90295	0.28365	11.5636	0.274487	11.1489	0.155364	7.29286	0.0880011	35.8721	0.478001	0.751738	0.287095	0	0	0.705424	0.189099	4.39265	0.388834	3.29338	0.329061	0.742339	0.314708
1500	3.33936	0.760427	8.30591	0.492026	9.74183	0.24311	44.2583	0.626909	73.4764	0.844544	74.7784	0.919477	5.92253	0.918958	10.5705	0.623314	11.8552	0.28197	8.73313	0.120683	54.994	0.623902	64.7562	0.809342	2.40444	0.449398	5.39462	0.392059	11.5636	0.274487	11.6862	0.162853	8.44436	0.101896	37.0359	0.493509	0.559434	0.213653	1.66665	0.731088	0.450624	0.120796	4.61601	0.408607	3.29338	0.329061	0.742339	0.314708
1533.33	3.96564	0.90304	8.25535	0.489031	10.5487	0.263245	46.1157	0.653218	74.208	0.852953	75.3689	0.926737	5.92253	0.918958	10.009	0.590199	11.1554	0.265326	10.5325	0.145548	55.9294	0.634514	65.7552	0.821828	2.40444	0.449398	5.39462	0.392059	11.5636	0.274487	11.6862	0.162853	9.39576	0.113376	37.6976	0.502326	0.559434	0.213653	0	0	0.773883	0.207451	5.68875	0.503564	3.65525	0.365218	0.742339	0.314708
1566.67	3.82029	0.869942	7.14488	0.423249	11.9595	0.298452	47.5266	0.673203	75.16	0.863896	75.9273	0.933603	5.92253	0.918958	10.6387	0.627334	9.74314	0.231737	12.4342	0.171828	58.1116	0.659272	66.3559	0.829336	2.9763	0.556281	4.46238	0.324308	12.1963	0.289506	11.6862	0.162853	9.1812	0.110787	37.7391	0.502879	0.559434	0.213653	0	0	1.07258	0.28752	4.81587	0.426298	3.48975	0.348681	0.742339	0.314708
1600	3.33936	0.760427	7.1044	0.420851	12.4949	0.311814	49.0725	0.6951	76.0143	0.873715	76.261	0.937706	6.44483	1	10.3645	0.611165	9.5779	0.227806	14.4056	0.19907	58.7435	0.66644	67.0818	0.838409	2.9763	0.556281	5.39462	0.392059	12.6391	0.300016	12.084	0.168395	10.1368	0.122318	38.227	0.509381	0.559434	0.213653	1.08442	0.475689	1.07258	0.28752	6.10018	0.539984	4.0211	0.401772	0.774638	0.328401
1633.33	3.82029	0.869942	6.74898	0.399797	13.7001	0.34189	50.287	0.712303	76.2383	0.87629	76.4846	0.940456	5.92253	0.918958	10.2213	0.602719	8.6892	0.206669	16.6158	0.229613	60.5209	0.686605	66.8275	0.835231	2.9763	0.556281	5.39462	0.392059	12.4556	0.295659	12.084	0.168395	10.8419	0.130826	39.0438	0.520265	0.827525	0.316039	0	0	0.686597	0.184052	5.45211	0.482617	3.86114	0.385789	0.774638	0.328401
1666.67	3.92377	0.893505	6.42616	0.380674	14.9899	0.374079	52.034	0.73705	77.0507	0.885627	76.8167	0.94454	5.66129	0.878423	9.49276	0.55976	8.61874	0.204993	19.2137	0.265513	62.1681	0.705292	68.0359	0.850333	2.9763	0.556281	5.39462	0.392059	13.081	0.310505	11.3762	0.158532	11.7908	0.142276	40.1677	0.535242	0.559434	0.213653	0	0	0.686597	0.184052	6.10018	0.539984	4.39021	0.438652	0.734514	0.31139
1700	3.32046	0.756122	6.14441	0.363983	16.1228	0.402349	52.2806	0.740543	77.8818	0.89518	77.2945	0.950414	5.66129	0.878423	9.30345	0.548597	8.17328	0.194398	21.1733	0.292594	62.5982	0.710172	68.2702	0.853262	3.54618	0.662792	5.94675	0.432186	13.522	0.320972	11.6458	0.162289	12.7376	0.153702	40.002	0.533033	0.559434	0.213653	0	0	0.686597	0.184052	5.26953	0.466455	4.0211	0.401772	0.774638	0.328401
1733.33	3.32046	0.756122	6.22843	0.36896	17.0999	0.426733	53.8533	0.762819	78.106	0.897758	77.3713	0.951359	5.66129	0.878423	9.21104	0.543148	7.88676	0.187583	23.7451	0.328133	64.3139	0.729636	68.5059	0.856207	3.54618	0.662792	5.94675	0.432186	12.5115	0.296987	12.7431	0.17758	13.9458	0.16828	40.4778	0.539373	0.942096	0.359794	0	0	0.686597	0.184052	5.6826	0.50302	3.43733	0.343444	0.734514	0.31139
1766.67	3.32046	0.756122	5.64031	0.334122	17.6965	0.441623	54.5127	0.772159	78.6787	0.90434	77.807	0.956716	5.66129	0.878423	8.59864	0.507037	8.31814	0.197844	25.6254	0.354116	64.8891	0.736161	69.3393	0.866623	3.54618	0.662792	6.49822	0.472264	12.9532	0.307471	12.0413	0.167801	14.4118	0.173904	40.9514	0.545684	0.559434	0.213653	0.646119	0.283424	0.873155	0.234062	6.51653	0.576838	4.56687	0.456303	0.891786	0.378064
1800	3.79482	0.864142	5.75276	0.340783	18.8852	0.471285	55.9155	0.79203	79.6274	0.915245	78.135	0.960749	4.91103	0.762011	8.5064	0.501597	8.84051	0.210268	27.5387	0.380557	66.0312	0.749118	70.1662	0.876959	3.54618	0.662792	5.7623	0.41878	13.3937	0.317927	12.1665	0.169545	15.5548	0.187696	42.3777	0.56469	0.827525	0.316039	0	0	0.906569	0.243019	5.45211	0.482617	4.39021	0.438652	0.877685	0.372086
1833.33	3.42948	0.780948	5.74087	0.340078	20.0942	0.501457	56.6764	0.802807	79.849	0.917791	77.8208	0.956886	4.91103	0.762011	8.02258	0.473068	9.31655	0.22159	28.5955	0.39516	67.125	0.761528	70.5171	0.881344	4.36299	0.815456	6.49822	0.472264	13.3937	0.317927	12.1665	0.169545	15.346	0.185177	42.6781	0.568693	0.827525	0.316039	0	0	0.686597	0.184052	6.75055	0.597554	4.93366	0.492951	0.734514	0.31139
1866.67	3.32046	0.756122	5.88129	0.348396	21.2385	0.530013	57.5562	0.815271	79.6967	0.916041	78.2527	0.962197	5.43679	0.843589	7.99887	0.47167	10.1931	0.242439	30.1888	0.417178	67.9434	0.770812	70.7478	0.884227	3.54618	0.662792	7.04845	0.512253	13.833	0.328355	12.56	0.175029	16.071	0.193925	43.76	0.58311	1.12273	0.428782	0	0	0.686597	0.184052	7.16576	0.634309	4.39021	0.438652	0.734514	0.31139
1900	3.42948	0.780948	5.90363	0.34972	21.8325	0.544836	58.4263	0.827595	80.1629	0.9214	78.2999	0.962777	5.43679	0.843589	7.3131	0.431232	10.9775	0.261095	32.735	0.452364	68.4874	0.776984	70.8633	0.885671	4.11347	0.768822	6.313	0.458803	13.833	0.328355	12.4357	0.173297	16.7213	0.201772	44.3769	0.59133	1.12273	0.428782	0	0	1.11249	0.298219	7.16576	0.634309	4.7621	0.475808	0.926078	0.392602
1933.33	3.32046	0.756122	6.0181	0.356501	23.0445	0.575082	59.2979	0.83994	81.1018	0.932191	78.7298	0.968063	4.91103	0.762011	7.25989	0.428094	11.7401	0.279232	34.5169	0.476988	69.5597	0.789149	71.2125	0.890036	3.54618	0.662792	7.59706	0.552123	12.6875	0.301165	11.7699	0.164019	17.6366	0.212817	44.5144	0.593162	0.827525	0.316039	0.855681	0.37535	1.11249	0.298219	7.16576	0.634309	3.8049	0.380169	0.807951	0.342523
1966.67	3.32046	0.756122	5.97707	0.35407	23.4123	0.584262	59.5339	0.843284	81.4429	0.936112	78.3748	0.963698	5.43679	0.843589	7.11106	0.419318	12.5244	0.297889	35.0336	0.484128	70.635	0.801348	71.5606	0.894386	3.54618	0.662792	7.792	0.566291	14.1624	0.336175	11.8852	0.165625	18.8222	0.227122	45.124	0.601285	0.559434	0.213653	0	0	0.87213	0.233787	7.16576	0.634309	3.8049	0.380169	0.867305	0.367686
2000	3.32819	0.757882	6.19036	0.366705	24.6422	0.614954	60.2665	0.853661	81.4117	0.935753	78.7018	0.967718	4.91103	0.762011	7.28959	0.429845	13.8923	0.330422	37.4477	0.517488	70.8831	0.804163	71.7941	0.897304	4.01649	0.750695	8.14377	0.591856	14.443	0.342836	12.2758	0.171068	19.4499	0.234697	45.7308	0.609371	1.12273	0.428782	1.08442	0.475689	0.87213	0.233787	7.16576	0.634309	4.7621	0.475808	0.868608	0.368238
2033.33	3.32819	0.757882	6.36159	0.376848	25.537	0.637285	60.9942	0.863968	81.8867	0.941212	78.9546	0.970827	4.73103	0.734081	6.95416	0.410066	15.2838	0.36352	39.1369	0.540832	71.9349	0.816096	72.7432	0.909167	4.22489	0.789646	8.33497	0.605751	13.0547	0.309881	10.861	0.151352	20.6263	0.248893	46.0233	0.613267	0.942096	0.359794	1.08442	0.475689	1.11249	0.298219	7.58543	0.671457	5.13639	0.513207	0.890912	0.377694
2066.67	3.25869	0.742055	6.58257	0.389939	26.1071	0.65151	61.2344	0.867371	82.3421	0.946448	78.8538	0.969588	5.43679	0.843589	7.43837	0.438619	16.1147	0.383282	40.5273	0.560046	72.591	0.823539	72.8298	0.910249	4.01649	0.750695	7.23422	0.525754	14.0747	0.334093	11.6374	0.162172	21.0364	0.253841	46.6236	0.621266	1.12273	0.428782	0.855681	0.37535	1.11249	0.298219	7.58543	0.671457	5.13639	0.513207	0.867305	0.367686
2100	2.86604	0.652643	6.49632	0.384829	26.7895	0.668541	61.9563	0.877596	82.6794	0.950324	78.7539	0.968359	5.33226	0.827369	7.30326	0.430651	16.9584	0.403349	42.1594	0.5826	73.3626	0.832293	73.0626	0.913158	4.01649	0.750695	7.78153	0.56553	13.9278	0.330606	12.0242	0.167562	21.9216	0.264523	47.5085	0.633058	1.12273	0.428782	1.08442	0.475689	1.11249	0.298219	7.58543	0.671457	4.17602	0.41725	0.807951	0.342523
2133.33	2.86604	0.652643	6.75218	0.399986	27.576	0.688168	62.4467	0.884543	82.8164	0.951898	78.6548	0.96714	4.73103	0.734081	7.48948	0.441633	18.2168	0.433279	43.6031	0.602551	73.6059	0.835053	72.9534	0.911793	3.45556	0.645855	7.78153	0.56553	13.437	0.318956	11.1445	0.155303	22.6006	0.272716	47.4839	0.632731	1.12273	0.428782	0.855681	0.37535	1.02323	0.274292	7.58543	0.671457	4.32886	0.432522	0.807951	0.342523
2166.67	2.80504	0.638752	7.42258	0.439699	28.1305	0.702005	62.9131	0.891149	82.9001	0.952861	78.982	0.971164	4.14649	0.643382	7.76616	0.457948	19.253	0.457924	44.9135	0.620659	75.0271	0.851176	73.5533	0.919291	4.01649	0.750695	7.78153	0.56553	13.5754	0.32224	10.5814	0.147456	24.5415	0.296136	48.3857	0.644748	1.12273	0.428782	0.855681	0.37535	1.02323	0.274292	7.16576	0.634309	5.13639	0.513207	0.807951	0.342523
2200	3.25869	0.742055	7.29361	0.43206	28.183	0.703316	63.1543	0.894565	82.7855	0.951544	78.9275	0.970493	4.73103	0.734081	8.11467	0.478498	19.9026	0.473374	45.4258	0.627738	75.2657	0.853883	73.7463	0.921703	3.45556	0.645855	7.78153	0.56553	13.5313	0.321193	9.32425	0.129937	24.0586	0.290309	48.6964	0.648887	0.942096	0.359794	0.855681	0.37535	1.02323	0.274292	7.58543	0.671457	5.51285	0.550821	0.807951	0.342523
2233.33	3.25869	0.742055	7.2347	0.42857	28.9618	0.722751	64.2276	0.909769	83.2357	0.956719	79.0806	0.972377	4.84037	0.751046	7.75781	0.457455	20.7738	0.494096	47.2361	0.652755	75.8901	0.860967	74.0864	0.925955	3.43017	0.64111	8.32623	0.605117	13.5313	0.321193	9.69542	0.13511	26.0557	0.314408	49.6791	0.661981	0.942096	0.359794	0.855681	0.37535	1.02323	0.274292	6.95104	0.615302	5.67619	0.567141	1.01524	0.4304
2266.67	3.25869	0.742055	7.2347	0.42857	29.5084	0.736391	64.331	0.911233	83.1217	0.955408	78.982	0.971164	4.73103	0.734081	8.13823	0.479888	21.4211	0.509493	48.2151	0.666283	76.127	0.863654	74.5335	0.931542	4.01649	0.750695	8.49635	0.61748	13.0806	0.310497	9.24318	0.128808	26.6217	0.321238	49.9834	0.666037	0.942096	0.359794	0.855681	0.37535	1.15326	0.309148	7.58543	0.671457	4.69932	0.469536	1.02262	0.433532
2300	3.32819	0.757882	7.57182	0.44854	29.7938	0.743515	64.6825	0.916212	83.4568	0.95926	78.982	0.971164	4.73103	0.734081	8.53043	0.503014	22.2177	0.528439	48.9689	0.6767	77.0044	0.873609	74.3185	0.928855	3.9749	0.742921	7.6068	0.552831	13.5072	0.320622	8.50361	0.118501	27.4646	0.331409	50.4114	0.671739	0.942096	0.359794	0.855681	0.37535	1.15326	0.309148	6.34362	0.561533	4.69932	0.469536	1.02262	0.433532
2333.33	3.32819	0.757882	7.80367	0.462274	30.7656	0.767766	64.5701	0.91462	83.7908	0.963099	79.3082	0.975174	4.73103	0.734081	8.84241	0.521411	23.6694	0.562968	50.4492	0.697156	77.6359	0.880773	74.9134	0.93629	4.01649	0.750695	7.6068	0.552831	12.5483	0.297861	7.86624	0.109619	28.1006	0.339083	50.2636	0.669771	0.827525	0.316039	0.855681	0.37535	1.15326	0.309148	7.42849	0.657565	5.07287	0.50686	1.29342	0.548335
2366.67	3.25869	0.742055	7.80367	0.462274	30.8172	0.769054	65.271	0.924549	83.5392	0.960207	79.3082	0.975174	4.66198	0.723367	9.25646	0.545826	23.5745	0.560711	50.9222	0.703692	77.6074	0.88045	74.657	0.933086	4.5762	0.855306	8.14891	0.592229	11.3949	0.270482	7.65765	0.106713	29.7572	0.359072	51.2618	0.683072	0.942096	0.359794	1.08442	0.475689	1.10196	0.295396	7.58543	0.671457	5.07287	0.50686	0.970941	0.411621
2400	2.40914	0.548599	8.19593	0.485511	31.5806	0.788105	65.6198	0.929489	84.0122	0.965643	79.7311	0.980375	4.73103	0.734081	9.56756	0.564171	25.3988	0.604101	52.3677	0.723668	78.3395	0.888755	74.8894	0.93599	4.52246	0.845263	8.14891	0.592229	10.7386	0.254904	6.99423	0.0974675	30.3774	0.366557	51.8304	0.690649	0.759371	0.29001	0.855681	0.37535	1.10196	0.295396	7.82466	0.692633	5.07287	0.50686	0.970941	0.411621
2433.33	2.86604	0.652643	8.10547	0.480153	32.0583	0.800024	65.7593	0.931465	84.0122	0.965643	79.5364	0.977981	4.73103	0.734081	9.49238	0.559738	26.0167	0.618797	53.4958	0.739257	78.5737	0.891413	75.0414	0.93789	4.01649	0.750695	8.14891	0.592229	10.4503	0.24806	7.00581	0.0976288	30.3774	0.366557	51.6843	0.688702	0.997047	0.380781	0.416875	0.182865	1.27499	0.34178	8.49213	0.751718	4.69932	0.469536	1.29342	0.548335
2466.67	2.80504	0.638752	8.13568	0.481943	32.109	0.80129	65.9674	0.934413	84.0122	0.965643	79.6333	0.979173	4.73103	0.734081	9.78991	0.577282	27.1238	0.645129	54.6401	0.755071	78.9372	0.895536	75.2262	0.9402	4.01649	0.750695	8.68827	0.631428	9.80513	0.232746	6.90303	0.0961965	31.1915	0.37638	52.6681	0.701811	0.759371	0.29001	1.08442	0.475689	1.10196	0.295396	8.43657	0.7468	5.07287	0.50686	1.29342	0.548335
2500	2.86604	0.652643	8.42676	0.499185	32.2569	0.80498	66.2057	0.937788	84.5966	0.972361	79.4403	0.976799	4.73103	0.734081	10.455	0.616502	28.0042	0.666069	55.6144	0.768534	79.7878	0.905186	75.562	0.944397	4.5762	0.855306	8.68827	0.631428	9.63389	0.228681	7.50944	0.104647	32.3207	0.390006	53.0843	0.707357	0.759371	0.29001	0.855681	0.37535	1.10196	0.295396	8.24351	0.72971	5.07287	0.50686	1.29342	0.548335
2533.33	2.86604	0.652643	8.42676	0.499185	32.487	0.810723	66.4545	0.941313	84.5966	0.972361	79.861	0.981972	4.73103	0.734081	10.455	0.616502	28.1585	0.669738	56.5821	0.781906	80.0196	0.907815	75.8179	0.947595	5.2523	0.981672	7.83651	0.569525	8.6213	0.204645	7.70831	0.107419	33.2066	0.400696	53.0843	0.707357	0.942096	0.359794	0.416875	0.182865	1.10196	0.295396	8.66651	0.767154	5.23865	0.523424	1.18049	0.500456
2566.67	2.86604	0.652643	8.8348	0.523357	33.0088	0.823744	66.8005	0.946213	84.4864	0.971094	80.1139	0.985082	4.73103	0.734081	10.2635	0.605207	28.8877	0.687082	56.8768	0.785979	80.5135	0.913419	76.1524	0.951776	4.5762	0.855306	7.70742	0.560144	8.57617	0.203574	8.74804	0.121908	33.9985	0.410252	53.2262	0.709247	0.398921	0.152351	0.640023	0.28075	1.10196	0.295396	8.66651	0.767154	6.05127	0.604618	1.16663	0.494581
2600	2.86604	0.652643	8.96458	0.531045	33.3834	0.833094	67.2524	0.952614	84.9278	0.976168	80.2104	0.986269	4.73103	0.734081	10.672	0.629296	29.7305	0.707128	57.6972	0.797317	80.7347	0.915929	75.8967	0.94858	4.52246	0.845263	7.4559	0.541865	8.21236	0.194938	9.85839	0.137381	34.7854	0.419747	54.4643	0.725745	0.398921	0.152351	0.416875	0.182865	1.368	0.366711	8.66651	0.767154	6.42858	0.642316	1.16663	0.494581
2633.33	2.86604	0.652643	8.89065	0.526665	33.064	0.825122	67.1453	0.951097	85.1806	0.979073	79.861	0.981972	4.08591	0.633983	10.642	0.627525	30.4058	0.723189	58.105	0.802951	81.2271	0.921515	76.4859	0.955944	5.35036	1	7.4559	0.541865	7.99744	0.189836	10.4474	0.145589	35.5673	0.429182	54.3229	0.723861	0.398921	0.152351	0.416875	0.182865	1.92244	0.515338	8.43657	0.7468	5.61118	0.560645	1.10393	0.468
2666.67	2.86604	0.652643	9.18676	0.544206	33.9888	0.848201	67.4889	0.955965	85.1806	0.979073	79.861	0.981972	4.5987	0.713548	10.3206	0.608574	30.5697	0.727087	58.9155	0.814152	81.3213	0.922584	76.3837	0.954667	4.52246	0.845263	7.4559	0.541865	8.12896	0.192958	11.9486	0.166509	36.3443	0.438557	54.8728	0.731189	0.398921	0.152351	0.640023	0.28075	1.368	0.366711	8.43657	0.7468	6.42858	0.642316	1.16663	0.494581
2700	3.25869	0.742055	9.18676	0.544206	33.6693	0.840229	67.3467	0.953951	85.3681	0.981228	80.2104	0.986269	4.08591	0.633983	11.046	0.65135	31.5286	0.749895	59.8428	0.826967	81.6752	0.926598	76.8184	0.960099	5.07086	0.947761	6.80042	0.494227	8.29815	0.196974	12.517	0.17443	36.92	0.445505	55.0077	0.732986	2.00416	0.765407	0.416875	0.182865	1.368	0.366711	8.66651	0.767154	5.61118	0.560645	1.13441	0.480921
2733.33	2.86604	0.652643	9.18676	0.544206	34.129	0.851701	66.8872	0.947442	85.258	0.979963	80.0548	0.984356	4.08591	0.633983	10.8676	0.640831	31.6869	0.75366	60.6389	0.837967	82.2882	0.933553	76.4613	0.955636	4.5762	0.855306	7.3271	0.532504	8.44792	0.200529	13.9291	0.194108	37.4012	0.451311	55.4131	0.738388	0.398921	0.152351	0.416875	0.182865	1.55302	0.416311	9.09334	0.804936	5.61118	0.560645	1.18049	0.500456
2766.67	2.80504	0.638752	9.05934	0.536658	34.2693	0.855201	67.5829	0.957296	85.258	0.979963	80.2104	0.986269	4.08591	0.633983	11.4359	0.67434	32.5114	0.773271	60.9137	0.841765	82.5008	0.935965	76.8945	0.961051	4.5762	0.855306	7.3271	0.532504	8.47619	0.2012	15.1236	0.210754	37.9682	0.458153	55.9558	0.74562	0.398921	0.152351	0.416875	0.182865	1.368	0.366711	8.66651	0.767154	5.61118	0.560645	1.13441	0.480921
2800	2.86604	0.652643	8.99396	0.532785	33.9551	0.847359	67.2305	0.952304	85.258	0.979963	80.3078	0.987466	4.15569	0.644809	11.2621	0.664092	32.804	0.780231	61.19	0.845584	82.6394	0.937537	77.1498	0.964241	4.52246	0.845263	7.3271	0.532504	8.88725	0.210958	16.555	0.230701	38.8178	0.468405	56.0885	0.747388	0.76379	0.291698	0.640023	0.28075	1.55302	0.416311	8.66651	0.767154	5.98657	0.598153	1.32133	0.560163
2833.33	2.86604	0.652643	8.99396	0.532785	34.3226	0.856531	67.4781	0.955811	85.258	0.979963	80.3078	0.987466	3.57329	0.554443	11.2621	0.664092	33.4739	0.796164	62.0939	0.858073	83.3382	0.945465	77.736	0.971568	5.134	0.959562	7.13484	0.518531	9.49117	0.225293	18.2054	0.2537	39.2836	0.474026	56.3538	0.750924	0.76379	0.291698	0.416875	0.182865	1.55302	0.416311	8.66651	0.767154	5.61118	0.560645	1.32133	0.560163
2866.67	2.80504	0.638752	9.34423	0.553534	34.6893	0.865682	67.6228	0.95786	85.258	0.979963	80.0548	0.984356	4.08591	0.633983	11.8395	0.69814	33.6246	0.799747	62.3678	0.86186	83.4588	0.946833	77.5817	0.96964	4.52246	0.845263	6.48608	0.471382	9.9475	0.236125	19.3973	0.27031	40.5812	0.489684	57.7026	0.768896	0.76379	0.291698	0.416875	0.182865	1.368	0.366711	8.66651	0.767154	6.97724	0.697137	1.2101	0.51301
2900	3.32819	0.757882	9.28402	0.549968	35.1406	0.876944	67.1268	0.950835	85.1487	0.978707	80.0548	0.984356	4.08591	0.633983	11.6551	0.687266	33.255	0.790956	62.6432	0.865665	83.6858	0.949409	77.4801	0.96837	5.07086	0.947761	6.48608	0.471382	10.6797	0.253505	20.6153	0.287283	41.4146	0.499739	58.097	0.774152	0.76379	0.291698	0.416875	0.182865	1.73931	0.466248	8.86744	0.78494	5.98657	0.598153	1.2101	0.51301
2933.33	2.80504	0.638752	9.28402	0.549968	34.829	0.869168	67.3743	0.954341	85.1487	0.978707	80.0548	0.984356	3.57329	0.554443	11.8395	0.69814	33.9216	0.80681	62.9198	0.869488	83.4487	0.946719	77.4801	0.96837	4.52246	0.845263	6.48608	0.471382	11.0014	0.261141	22.497	0.313506	41.6731	0.502859	58.7617	0.783009	1.62224	0.619549	0.416875	0.182865	1.92244	0.515338	9.3329	0.826142	6.97724	0.697137	1.34017	0.568154
2966.67	3.25869	0.742055	9.70506	0.574909	35.2777	0.880367	67.3743	0.954341	85.1487	0.978707	80.1139	0.985082	4.08591	0.633983	11.4887	0.677457	34.0718	0.810384	63.045	0.871217	83.9138	0.951996	77.9106	0.97375	4.52246	0.845263	6.98679	0.507771	11.5992	0.275331	22.84	0.318285	42.401	0.511642	58.3528	0.777561	0.76379	0.291698	0.416875	0.182865	1.92244	0.515338	9.09334	0.804936	5.98657	0.598153	1.34017	0.568154
3000	2.80504	0.638752	9.63173	0.570566	35.1933	0.87826	67.717	0.959195	85.8396	0.986648	80.1139	0.985082	4.5987	0.713548	12.2549	0.722635	34.4785	0.820056	64.1893	0.887031	84.0002	0.952975	77.3794	0.967111	5.07086	0.947761	6.42277	0.466781	12.9993	0.308565	24.7716	0.345202	42.9376	0.518117	58.7452	0.782789	0.76379	0.291698	0.416875	0.182865	1.92244	0.515338	8.66651	0.767154	6.97724	0.697137	1.32133	0.560163
3033.33	2.80504	0.638752	9.63173	0.570566	35.4149	0.883789	67.717	0.959195	85.8396	0.986648	80.1139	0.985082	4.08591	0.633983	12.2549	0.722635	34.9918	0.832266	64.2001	0.88718	84.1427	0.954592	78.0652	0.975683	4.41047	0.824331	6.41495	0.466212	13.808	0.327762	26.4143	0.368094	43.4712	0.524556	58.6103	0.780992	0.76379	0.291698	0.640023	0.28075	2.34187	0.627772	9.09334	0.804936	7.35564	0.734944	1.34017	0.568154
3066.67	3.32819	0.757882	9.50875	0.56328	35.3315	0.881708	68.4097	0.969007	85.8396	0.986648	80.3675	0.9882	4.08591	0.633983	12.6414	0.745429	34.6269	0.823586	64.6909	0.893962	84.1427	0.954592	77.7092	0.971233	5.07086	0.947761	6.41495	0.466212	14.2692	0.338709	26.5316	0.369729	44.8957	0.541746	58.7317	0.78261	0.76379	0.291698	0.640023	0.28075	1.92244	0.515338	9.09334	0.804936	5.82776	0.582285	1.32133	0.560163
3100	2.80504	0.638752	9.9234	0.587843	35.552	0.887211	68.1613	0.965488	85.8396	0.986648	80.3078	0.987466	4.5987	0.713548	12.6414	0.745429	35.2882	0.839314	65.071	0.899214	84.4879	0.958509	77.7092	0.971233	4.52246	0.845263	6.88416	0.500312	15.332	0.363937	27.8116	0.387566	45.602	0.550268	59.1222	0.787813	0.759371	0.29001	0.640023	0.28075	1.92244	0.515338	9.09334	0.804936	5.98657	0.598153	1.26477	0.536186
3133.33	3.32819	0.757882	9.85431	0.583751	35.4696	0.885154	67.717	0.959195	85.2928	0.980363	80.3675	0.9882	4.08591	0.633983	12.4713	0.735397	35.2823	0.839175	65.4496	0.904446	84.6043	0.959829	77.9649	0.974429	5.07086	0.947761	6.3666	0.462698	15.7662	0.374245	29.4191	0.409968	46.119	0.556507	59.3923	0.791412	0.398921	0.152351	1.66905	0.732137	1.92244	0.515338	8.47015	0.749772	7.35564	0.734944	1.32133	0.560163
3166.67	3.25869	0.742055	9.85431	0.583751	35.9118	0.896191	68.4097	0.969007	85.7308	0.985397	80.1139	0.985082	4.5987	0.713548	12.4713	0.735397	35.1771	0.836673	65.8268	0.909659	84.3725	0.957199	77.6098	0.969991	5.07086	0.947761	6.3666	0.462698	16.6537	0.395311	30.2744	0.421886	46.6333	0.562712	60.03	0.799909	0.76379	0.291698	0.416875	0.182865	1.92244	0.515338	9.09334	0.804936	5.98657	0.598153	1.34017	0.568154
3200	3.25869	0.742055	9.85431	0.583751	35.83	0.89415	68.4097	0.969007	85.7308	0.985397	80.3675	0.9882	4.08591	0.633983	12.4713	0.735397	35.9387	0.854787	66.2026	0.914852	85.0919	0.965361	77.8655	0.973186	5.07086	0.947761	6.3666	0.462698	17.751	0.421357	31.5799	0.440079	47.1448	0.568885	59.8986	0.798158	0.76379	0.291698	0.640023	0.28075	1.92244	0.515338	9.3329	0.826142	6.36454	0.635918	1.5835	0.671309
3233.33	3.25869	0.742055	10.1419	0.600788	35.6076	0.888599	68.8528	0.975283	85.7308	0.985397	80.3675	0.9882	4.08591	0.633983	12.4713	0.735397	36.2342	0.861816	66.5771	0.920027	85.4347	0.96925	78.2935	0.978536	5.07086	0.947761	6.3666	0.462698	18.2003	0.432024	32.8697	0.458054	47.6535	0.575024	60.4151	0.805041	0.398921	0.152351	0.686457	0.301119	2.34187	0.627772	9.52373	0.843034	6.36454	0.635918	1.29835	0.550423
3266.67	3.25869	0.742055	10.1419	0.600788	36.1897	0.903125	68.3069	0.967551	85.8759	0.987066	80.2717	0.987022	4.08591	0.633983	12.8527	0.757886	35.9772	0.855704	66.4716	0.918569	85.4347	0.96925	78.1946	0.977299	5.07086	0.947761	6.34106	0.460843	19.1103	0.453622	33.1394	0.461811	48.5565	0.585919	60.6691	0.808425	0.398921	0.152351	0.686457	0.301119	2.34187	0.627772	9.52373	0.843034	6.36454	0.635918	1.5835	0.671309
3300	2.80504	0.638752	10.1419	0.600788	35.9666	0.897558	68.7496	0.973821	85.984	0.988307	80.3675	0.9882	4.08591	0.633983	13.0605	0.770141	36.2342	0.861816	66.8452	0.923733	85.0605	0.965005	78.1946	0.977299	4.41047	0.824331	6.3799	0.463665	19.3356	0.458972	34.2221	0.476899	49.5175	0.597516	61.1811	0.815248	0.76379	0.291698	0.686457	0.301119	1.92244	0.515338	9.52373	0.843034	7.35564	0.734944	1.29835	0.550423
3333.33	2.80504	0.638752	10.1419	0.600788	36.629	0.914088	68.9988	0.977352	86.4207	0.993327	80.3675	0.9882	4.08591	0.633983	13.0605	0.770141	37.1321	0.883172	67.3218	0.930318	85.7763	0.973125	78.2935	0.978536	4.41047	0.824331	5.56043	0.404109	20.8791	0.49561	35.752	0.498219	50.0126	0.60349	61.0522	0.81353	1.10336	0.421383	0.686457	0.301119	2.34187	0.627772	9.52373	0.843034	6.36454	0.635918	1.29835	0.550423
3366.67	2.42889	0.553097	10.0768	0.596933	36.5485	0.912079	68.6473	0.972373	86.3123	0.992081	80.3675	0.9882	4.08591	0.633983	12.8948	0.760368	36.7725	0.87462	67.2175	0.928877	85.6624	0.971833	78.0964	0.976073	4.41047	0.824331	6.0441	0.43926	21.0919	0.50066	36.7098	0.511567	50.2216	0.606011	61.1657	0.815043	0.76379	0.291698	0.705189	0.309335	2.34187	0.627772	9.52373	0.843034	6.74485	0.673917	1.60778	0.681602
3400	2.42889	0.553097	10.4956	0.621737	36.8433	0.919437	68.9988	0.977352	86.6746	0.996245	80.5615	0.990585	4.08591	0.633983	12.8948	0.760368	36.8738	0.877028	67.6921	0.935436	85.7763	0.973125	78.1946	0.977299	4.41047	0.824331	5.83542	0.424094	21.5487	0.511503	36.9554	0.514989	51.8328	0.625453	61.6734	0.821807	2.00416	0.765407	1.2821	0.562403	2.34187	0.627772	8.47015	0.749772	6.36454	0.635918	1.29835	0.550423
3433.33	2.42889	0.553097	10.4956	0.621737	36.3248	0.906497	68.8965	0.975903	86.4207	0.993327	80.3675	0.9882	4.08591	0.633983	12.8948	0.760368	36.5168	0.868537	67.5885	0.934003	86.1168	0.976988	78.1946	0.977299	4.41047	0.824331	6.06565	0.440827	22.4021	0.531762	38.169	0.531902	52.1402	0.629163	61.814	0.823682	0.76379	0.291698	0.686457	0.301119	2.34187	0.627772	9.75929	0.863886	6.74485	0.673917	1.47845	0.626776
3466.67	3.25869	0.742055	10.4956	0.621737	36.6821	0.915414	68.8965	0.975903	85.8759	0.987066	80.4641	0.989388	4.5987	0.713548	12.8948	0.760368	36.9121	0.877939	67.6973	0.935508	86.0034	0.975702	78.1946	0.977299	4.41047	0.824331	5.88567	0.427746	22.608	0.536648	39.1941	0.546186	52.3382	0.631552	62.1928	0.828729	1.10336	0.421383	0.686457	0.301119	2.34187	0.627772	9.52373	0.843034	6.36454	0.635918	1.47845	0.626776
3500	2.42889	0.553097	10.2992	0.610107	36.4599	0.909867	68.8965	0.975903	85.8759	0.987066	80.4641	0.989388	4.5987	0.713548	13.27	0.782491	36.9121	0.877939	67.5956	0.934101	86.0034	0.975702	78.6212	0.982631	4.41047	0.824331	5.88567	0.427746	22.8805	0.543118	40.2749	0.561248	52.817	0.63733	62.696	0.835434	1.62224	0.619549	0.705189	0.309335	2.34187	0.627772	9.75929	0.863886	6.74485	0.673917	1.47845	0.626776
3533.33	3.25869	0.742055	10.431	0.617913	36.6821	0.915414	68.9988	0.977352	85.984	0.988307	80.4641	0.989388	4.67545	0.725457	13.27	0.782491	36.6581	0.871898	68.0657	0.940598	86.0034	0.975702	78.0964	0.976073	4.45111	0.831926	6.29172	0.457256	24.3288	0.577495	40.7752	0.568219	53.9191	0.650629	63.0712	0.840434	1.10336	0.421383	0.686457	0.301119	2.58287	0.692376	10.4337	0.923583	6.5364	0.65309	1.50126	0.636445
3566.67	2.80224	0.638116	10.2992	0.610107	36.5391	0.911845	68.7496	0.973821	85.7308	0.985397	80.5615	0.990585	4.5987	0.713548	13.27	0.782491	36.5608	0.869584	68.0657	0.940598	86.3433	0.979558	78.8774	0.985833	4.41047	0.824331	6.10883	0.443965	24.3425	0.577822	42.1532	0.587422	54.1076	0.652903	63.5705	0.847088	1.10336	0.421383	0.686457	0.301119	2.34187	0.627772	9.52373	0.843034	6.36454	0.635918	1.5835	0.671309
3600	2.83391	0.645327	10.7118	0.634547	36.8944	0.920712	68.8965	0.975903	86.3123	0.992081	80.5615	0.990585	4.5987	0.713548	13.27	0.782491	36.7033	0.872974	68.4327	0.945669	86.3433	0.979558	78.7788	0.984601	4.41047	0.824331	6.13049	0.445539	25.4155	0.60329	43.407	0.604895	55.4959	0.669655	63.9423	0.852041	1.10336	0.421383	0.686457	0.301119	1.92244	0.515338	9.75929	0.863886	6.36454	0.635918	1.47845	0.626776
3633.33	2.80224	0.638116	10.7118	0.634547	36.8944	0.920712	68.8965	0.975903	86.4207	0.993327	80.4641	0.989388	4.08591	0.633983	13.27	0.782491	36.9553	0.878967	68.332	0.944279	86.2314	0.978288	78.7788	0.984601	4.41047	0.824331	6.13049	0.445539	25.862	0.613888	43.8916	0.611648	55.9588	0.675241	63.8176	0.850379	0.76379	0.291698	0.686457	0.301119	2.34187	0.627772	9.75929	0.863886	7.91312	0.790646	1.46277	0.620129
3666.67	2.83391	0.645327	10.7118	0.634547	36.8944	0.920712	68.9988	0.977352	85.8759	0.987066	80.5615	0.990585	4.5987	0.713548	13.1106	0.773094	36.7033	0.872974	68.7984	0.950723	86.6821	0.983401	79.2038	0.989913	4.41047	0.824331	6.23473	0.453115	26.3083	0.624484	44.7392	0.623459	56.589	0.682845	64.1887	0.855325	0.76379	0.291698	0.705189	0.309335	2.34187	0.627772	10.1893	0.901954	6.36454	0.635918	1.47845	0.626776
3700	3.25869	0.742055	10.6509	0.63094	37.2489	0.929557	68.8965	0.975903	86.4207	0.993327	80.8159	0.993714	4.5987	0.713548	13.1106	0.773094	37.1913	0.88458	68.6983	0.94934	86.6821	0.983401	79.2038	0.989913	4.41047	0.824331	6.23473	0.453115	26.3278	0.624947	45.6894	0.636701	56.7642	0.684959	63.9219	0.851769	0.76379	0.291698	0.686457	0.301119	2.34187	0.627772	8.70194	0.77029	6.36454	0.635918	1.50126	0.636445
3733.33	2.80504	0.638752	10.7945	0.639445	37.2489	0.929557	68.8965	0.975903	86.1299	0.989984	80.7185	0.992516	4.5987	0.713548	13.3266	0.785829	37.4441	0.890593	68.6983	0.94934	86.5706	0.982137	79.0085	0.987472	4.41047	0.824331	6.23473	0.453115	27.6455	0.656224	46.0022	0.641059	57.617	0.69525	64.8261	0.863818	2.00416	0.765407	0.686457	0.301119	2.34187	0.627772	10.1893	0.901954	7.91312	0.790646	1.50126	0.636445
3766.67	2.42889	0.553097	11.0721	0.655891	37.2489	0.929557	68.8965	0.975903	85.984	0.988307	80.7185	0.992516	4.5987	0.713548	14.0908	0.830895	37.8353	0.899898	69.4232	0.959357	86.5706	0.982137	78.6811	0.98338	4.45111	0.831926	6.39748	0.464942	28.0901	0.666778	46.821	0.65247	57.6723	0.695918	64.9271	0.865163	1.10336	0.421383	0.686457	0.301119	1.92244	0.515338	8.70194	0.77029	6.74485	0.673917	1.73432	0.735248
3800	2.42889	0.553097	11.0721	0.655891	37.682	0.940365	68.8965	0.975903	86.4207	0.993327	80.8159	0.993714	4.5987	0.713548	13.3266	0.785829	37.582	0.893873	69.4232	0.959357	87.0197	0.987231	79.1057	0.988687	4.41047	0.824331	6.93868	0.504275	28.4302	0.674852	48.1825	0.671443	58.1232	0.701358	64.9271	0.865163	0.76379	0.291698	0.705189	0.309335	2.34187	0.627772	8.70194	0.77029	6.36454	0.635918	1.50126	0.636445
3833.33	2.80224	0.638116	10.9281	0.647357	37.682	0.940365	69.1467	0.979446	86.238	0.991227	80.6219	0.991328	4.5987	0.713548	13.1106	0.773094	37.8353	0.899898	69.3235	0.95798	86.8306	0.985086	78.6811	0.98338	4.41047	0.824331	6.66814	0.484613	29.1371	0.69163	48.4877	0.675696	59.6289	0.719528	65.5614	0.873617	1.10336	0.421383	0.686457	0.301119	2.34187	0.627772	9.13435	0.808566	6.74485	0.673917	1.73432	0.735248
3866.67	2.83391	0.645327	10.8706	0.643956	37.6025	0.938382	69.3376	0.98215	86.4207	0.993327	80.8159	0.993714	4.5987	0.713548	13.6954	0.807576	38.0675	0.905419	69.5259	0.960776	87.0197	0.987231	79.1057	0.988687	3.97565	0.743063	7.0721	0.513972	29.9063	0.70989	49.8835	0.695147	59.6257	0.719488	65.6601	0.874931	1.10336	0.421383	0.686457	0.301119	2.00906	0.538559	9.75929	0.863886	6.74485	0.673917	1.46277	0.620129
3900	2.83391	0.645327	11.2858	0.668548	37.525	0.936449	68.7953	0.974469	85.7687	0.985833	80.6219	0.991328	4.5987	0.713548	13.6954	0.807576	37.9716	0.903138	69.4269	0.959408	86.4601	0.980882	79.1057	0.988687	4.45111	0.831926	7.0721	0.513972	29.5921	0.702431	50.6114	0.70529	59.4631	0.717526	65.6601	0.874931	1.10336	0.421383	0.416875	0.182865	2.34187	0.627772	8.70194	0.77029	6.91354	0.690771	1.50126	0.636445
3933.33	2.4203	0.551141	11.2858	0.668548	37.8784	0.945267	69.0453	0.978011	86.4586	0.993762	81.2963	0.999621	4.67545	0.725457	13.9228	0.820987	38.2254	0.909175	70.0493	0.96801	86.3504	0.979638	78.8411	0.98538	4.41047	0.824331	7.0721	0.513972	30.6214	0.726863	51.3566	0.715676	60.5062	0.730114	65.9055	0.878201	1.10336	0.421383	0.686457	0.301119	2.58287	0.692376	10.1893	0.901954	6.74485	0.673917	1.6449	0.697339
3966.67	2.50462	0.570342	11.2858	0.668548	38.0341	0.949154	69.9417	0.990707	87.0012	1	81.0712	0.996852	4.04035	0.626913	14.2898	0.842626	38.5524	0.916953	69.9873	0.967152	86.9088	0.985973	79.0085	0.987472	3.97565	0.743063	7.48352	0.543872	31.2098	0.74083	51.986	0.724446	60.8248	0.733958	66.1222	0.881088	1.10336	0.421383	0.686457	0.301119	2.00906	0.538559	8.70194	0.77029	7.29316	0.728702	1.50126	0.636445
4000	2.42889	0.553097	11.2287	0.665165	38.1029	0.95087	69.7369	0.987807	86.7132	0.996689	81.2963	0.999621	4.08591	0.633983	13.9228	0.820987	38.6142	0.918423	70.0493	0.96801	86.6102	0.982586	79.1687	0.989475	4.44616	0.831001	7.18398	0.522102	31.9158	0.757589	52.5543	0.732365	61.3788	0.740643	66.388	0.88463	1.10336	0.421383	0.686457	0.301119	2.34187	0.627772	9.13435	0.808566	7.91312	0.790646	1.42675	0.604857
4033.33	2.42889	0.553097	11.2287	0.665165	38.4068	0.958455	69.7369	0.987807	86.7132	0.996689	81.2963	0.999621	3.54495	0.550045	13.7654	0.811707	38.6142	0.918423	70.4103	0.972999	86.9492	0.986432	79.2652	0.990681	3.86029	0.7215	7.62653	0.554265	32.1989	0.764309	53.5737	0.746572	62.5599	0.754895	66.75	0.889454	0.76379	0.291698	1.2821	0.562403	2.37783	0.637412	9.75929	0.863886	7.29316	0.728702	1.63746	0.694185
4066.67	2.42889	0.553097	11.6511	0.690191	38.1801	0.952796	69.7369	0.987807	86.7132	0.996689	81.2963	0.999621	3.52985	0.547702	14.5274	0.85664	39.0964	0.929891	70.6714	0.976606	86.9492	0.986432	79.2652	0.990681	3.97565	0.743063	7.62653	0.554265	32.7796	0.778092	54.8606	0.764506	62.2434	0.751076	66.75	0.889454	2.00416	0.765407	1.2821	0.562403	3.01769	0.808937	10.1893	0.901954	7.12732	0.712132	1.63746	0.694185
4100	2.50462	0.570342	11.6511	0.690191	38.3072	0.955969	69.5877	0.985693	86.7132	0.996689	81.2963	0.999621	3.52985	0.547702	14.3637	0.846985	39.0964	0.929891	70.5084	0.974353	87.0585	0.987671	79.2652	0.990681	3.86029	0.7215	7.84153	0.569891	33.2098	0.788304	54.5918	0.760759	62.5505	0.754781	67.1107	0.894261	1.10336	0.421383	1.2821	0.562403	3.01769	0.808937	8.70194	0.77029	7.29316	0.728702	1.63746	0.694185
4133.33	2.42889	0.553097	11.8152	0.699908	38.3855	0.957922	69.7369	0.987807	86.7132	0.996689	81.3272	1	3.57151	0.554167	14.3637	0.846985	39.0018	0.927643	70.4103	0.972999	86.9088	0.985973	79.0085	0.987472	3.97565	0.743063	7.84153	0.569891	33.6388	0.798487	55.1553	0.768612	62.9771	0.759929	66.8453	0.890724	1.68339	0.6429	0.686457	0.301119	2.58287	0.692376	10.1893	0.901954	7.29316	0.728702	1.63746	0.694185
4166.67	2.42889	0.553097	11.4455	0.678009	38.3072	0.955969	69.7369	0.987807	86.0226	0.988751	80.7185	0.992516	3.52985	0.547702	14.1277	0.83307	38.7471	0.921585	70.1503	0.969405	86.7987	0.984725	79.2652	0.990681	4.36186	0.815247	7.79111	0.566226	33.2186	0.788513	55.3063	0.770716	63.4018	0.765054	66.6121	0.887617	1.10336	0.421383	1.2821	0.562403	2.34187	0.627772	9.13435	0.808566	7.12732	0.712132	1.63746	0.694185
4200	2.42889	0.553097	11.862	0.702683	38.0838	0.950393	69.8388	0.98925	86.4586	0.993762	80.2977	0.987341	3.52985	0.547702	14.3637	0.846985	38.7471	0.921585	70.4103	0.972999	86.6895	0.983486	79.0085	0.987472	4.36186	0.815247	8.29137	0.602583	33.3731	0.792182	55.4569	0.772815	63.9793	0.772023	67.3537	0.897499	0.76379	0.291698	0.686457	0.301119	2.79013	0.747936	10.1893	0.901954	7.12732	0.712132	1.63746	0.694185
4233.33	2.42889	0.553097	11.4455	0.678009	38.0838	0.950393	69.1467	0.979446	86.0226	0.988751	80.2977	0.987341	4.08591	0.633983	13.54	0.798411	38.7471	0.921585	70.0535	0.968068	86.6895	0.983486	79.2652	0.990681	3.86029	0.7215	8.01778	0.582699	34.2154	0.812175	56.0194	0.780654	64.2456	0.775236	67.4475	0.898749	1.10336	0.421383	1.2821	0.562403	2.58287	0.692376	9.37585	0.829944	7.29316	0.728702	2.0365	0.863356
4266.67	2.42889	0.553097	11.862	0.702683	38.0838	0.950393	69.3978	0.983003	85.7687	0.985833	80.7185	0.992516	4.08591	0.633983	14.1277	0.83307	39.2266	0.932988	70.3134	0.971659	86.6895	0.983486	79.1687	0.989475	4.36186	0.815247	8.55361	0.621641	34.5013	0.818962	56.8568	0.792324	64.8055	0.781992	67.5978	0.900752	1.10336	0.421383	1.2821	0.562403	3.01769	0.808937	10.1893	0.901954	7.12732	0.712132	1.75164	0.742593
4300	2.42889	0.553097	11.7129	0.693852	38.5911	0.963052	69.1467	0.979446	86.4207	0.993327	80.9142	0.994922	4.04035	0.626913	13.9041	0.819883	38.9732	0.926963	70.7701	0.97797	86.7987	0.984725	79.2652	0.990681	3.86029	0.7215	8.55361	0.621641	34.7872	0.825748	57.274	0.798137	64.957	0.783821	67.8053	0.903517	1.10336	0.421383	1.2821	0.562403	2.34187	0.627772	10.1893	0.901954	7.12732	0.712132	1.63746	0.694185
4333.33	2.42889	0.553097	11.862	0.702683	38.0077	0.948495	69.3978	0.983003	86.0226	0.988751	80.2977	0.987341	3.52985	0.547702	14.1277	0.83307	39.1331	0.930765	70.7701	0.97797	86.9492	0.986432	79.1687	0.989475	4.36186	0.815247	8.28634	0.602217	34.9264	0.829052	58.3773	0.813513	66.3384	0.800489	68.6922	0.915335	1.10336	0.421383	0.686457	0.301119	3.01769	0.808937	10.1893	0.901954	7.6751	0.766864	1.63746	0.694185
4366.67	2.42889	0.553097	12.1329	0.718731	38.2123	0.9536	69.4859	0.984251	85.8759	0.987066	80.7185	0.992516	3.52985	0.547702	13.9041	0.819883	38.8801	0.924747	70.7701	0.97797	86.9492	0.986432	79.5914	0.994758	4.36186	0.815247	8.73359	0.634722	35.0734	0.832542	58.3837	0.813602	65.6351	0.792003	68.4266	0.911796	1.10336	0.421383	1.2821	0.562403	2.79013	0.747936	9.13435	0.808566	6.91354	0.690771	1.63746	0.694185
4400	2.42889	0.553097	12.0728	0.715172	38.4343	0.959141	69.3978	0.983003	86.1299	0.989984	80.2977	0.987341	4.04035	0.626913	13.9761	0.824131	39.3568	0.936086	70.7701	0.97797	86.9492	0.986432	79.3348	0.99155	4.36186	0.815247	9.44954	0.686754	35.6293	0.845736	58.9252	0.821147	66.0473	0.796977	68.7818	0.916529	1.10336	0.421383	1.2821	0.562403	3.01769	0.808937	10.1893	0.901954	7.12732	0.712132	1.63746	0.694185
4433.33	2.83391	0.645327	12.2023	0.722842	38.2123	0.9536	69.2964	0.981567	86.0226	0.988751	80.2977	0.987341	4.08591	0.633983	14.1277	0.83307	38.8801	0.924747	70.6737	0.976638	86.9492	0.986432	79.0731	0.98828	4.36186	0.815247	9.30209	0.676038	35.4953	0.842557	59.2044	0.825038	66.8814	0.807041	68.669	0.915025	1.10336	0.421383	1.2821	0.562403	3.01769	0.808937	10.6228	0.940327	7.6751	0.766864	1.89934	0.805207
4466.67	2.42889	0.553097	12.6447	0.749047	38.7165	0.966181	69.8388	0.98925	86.1299	0.989984	80.7185	0.992516	3.57151	0.554167	14.724	0.868234	39.4514	0.938336	70.8676	0.979317	87.3959	0.991499	79.5914	0.994758	3.86029	0.7215	9.30209	0.676038	36.0484	0.855685	59.4679	0.82871	67.7149	0.817099	69.2491	0.922755	2.61843	1	1.2821	0.562403	3.01769	0.808937	10.1893	0.901954	8.29285	0.828587	1.63746	0.694185
4500	2.42889	0.553097	12.0728	0.715172	38.4343	0.959141	69.0453	0.978011	86.0226	0.988751	81.2963	0.999621	4.04035	0.626913	13.9761	0.824131	39.1052	0.930101	70.7701	0.97797	86.9492	0.986432	79.4954	0.993557	4.44616	0.831001	9.03831	0.656867	36.6001	0.868781	59.8732	0.834359	67.6948	0.816857	69.1358	0.921246	1.10336	0.421383	1.2821	0.562403	2.37783	0.637412	9.13435	0.808566	7.12732	0.712132	1.66349	0.70522
4533.33	2.42889	0.553097	12.0728	0.715172	38.4343	0.959141	69.3978	0.983003	86.0226	0.988751	80.5529	0.99048	4.02113	0.623931	14.334	0.845233	39.1052	0.930101	70.7701	0.97797	86.9492	0.986432	79.0731	0.98828	4.36186	0.815247	9.03831	0.656867	36.4663	0.865604	60.4229	0.842018	67.8235	0.81841	68.7592	0.916228	1.68339	0.6429	0.686457	0.301119	2.58287	0.692376	9.37585	0.829944	7.29316	0.728702	1.66349	0.70522
4566.67	2.83391	0.645327	12.2835	0.727653	38.2123	0.9536	69.7369	0.987807	86.1299	0.989984	81.2296	0.998801	4.02113	0.623931	14.566	0.858915	39.3568	0.936086	70.7701	0.97797	86.9492	0.986432	79.4954	0.993557	4.44616	0.831001	9.48291	0.689179	36.8828	0.875492	61.0795	0.851169	68.9174	0.83161	69.1128	0.920939	1.68339	0.6429	1.2821	0.562403	2.58287	0.692376	10.1893	0.901954	8.11862	0.811178	1.66349	0.70522
4600	2.42889	0.553097	12.4391	0.736868	38.3588	0.957257	69.7369	0.987807	86.7132	0.996689	80.9737	0.995654	3.52985	0.547702	14.334	0.845233	39.4872	0.939186	71.2255	0.984263	87.3959	0.991499	79.2388	0.990351	4.36186	0.815247	9.62905	0.6998	37.4291	0.888458	60.9546	0.849428	68.7716	0.829851	69.2244	0.922426	2.61843	1	1.2821	0.562403	2.58287	0.692376	9.57026	0.847153	7.6751	0.766864	1.66349	0.70522
4633.33	2.42889	0.553097	12.4391	0.736868	38.1371	0.951723	69.2964	0.981567	86.3846	0.992912	81.2296	0.998801	3.55207	0.551151	14.724	0.868234	39.0131	0.927911	70.6737	0.976638	87.0276	0.987321	79.0731	0.98828	3.86029	0.7215	9.37277	0.681174	37.2981	0.885349	61.8757	0.862264	69.1701	0.834659	69.7291	0.929152	1.68339	0.6429	1.2821	0.562403	2.37783	0.637412	9.37585	0.829944	7.6751	0.766864	1.62768	0.690041
4666.67	2.42889	0.553097	12.4391	0.736868	38.5615	0.962314	69.8388	0.98925	86.7132	0.996689	81.2296	0.998801	3.63842	0.564548	14.334	0.845233	39.7393	0.945182	71.2255	0.984263	87.2871	0.990265	79.4954	0.993557	3.66896	0.685741	10.0739	0.732129	37.5639	0.891658	61.7525	0.860547	69.567	0.839447	69.7291	0.929152	1.10336	0.421383	1.2821	0.562403	3.01769	0.808937	10.1893	0.901954	7.6751	0.766864	1.66349	0.70522
4700	2.83391	0.645327	12.4391	0.736868	38.7091	0.965998	69.7369	0.987807	86.7132	0.996689	81.1329	0.997612	3.52985	0.547702	14.334	0.845233	39.7393	0.945182	71.3895	0.986529	87.2871	0.990265	79.4954	0.993557	4.44616	0.831001	10.2443	0.744514	37.5639	0.891658	62.4211	0.869865	69.8204	0.842505	70.0801	0.933829	1.68339	0.6429	0.686457	0.301119	3.01769	0.808937	10.1893	0.901954	8.67471	0.86674	1.63746	0.694185
4733.33	2.42889	0.553097	12.769	0.756413	38.784	0.967868	69.2964	0.981567	86.7132	0.996689	81.2296	0.998801	4.05147	0.628639	14.334	0.845233	39.7393	0.945182	71.1285	0.982923	87.0276	0.987321	79.0731	0.98828	3.86029	0.7215	9.98156	0.725419	38.1246	0.904969	62.544	0.871577	70.0949	0.845818	69.6191	0.927686	1.10336	0.421383	2.19392	0.962375	2.58287	0.692376	10.4337	0.923583	8.05921	0.805242	1.58968	0.673928
4766.67	2.42889	0.553097	12.7036	0.752538	38.5615	0.962314	69.7369	0.987807	86.7132	0.996689	81.2296	0.998801	3.22604	0.500562	14.1879	0.836621	39.7393	0.945182	71.1285	0.982923	87.2871	0.990265	79.4954	0.993557	4.44616	0.831001	9.81437	0.713268	38.2529	0.908013	62.7874	0.874969	70.3558	0.848967	70.0801	0.933829	1.68339	0.6429	1.2821	0.562403	3.01769	0.808937	10.1893	0.901954	7.6751	0.766864	1.89934	0.805207
4800	2.42889	0.553097	12.647	0.749183	38.7091	0.965998	69.7369	0.987807	86.2773	0.991679	81.2296	0.998801	3.63842	0.564548	14.1879	0.836621	39.7393	0.945182	71.1285	0.982923	87.0276	0.987321	79.4002	0.992367	4.44616	0.831001	10.6108	0.771152	38.1246	0.904969	63.4494	0.884194	70.7479	0.853698	69.9707	0.932371	1.68339	0.6429	1.2821	0.562403	3.01769	0.808937	10.1893	0.901954	7.29316	0.728702	1.89934	0.805207
4833.33	2.42889	0.553097	12.494	0.740124	38.3408	0.956806	69.0453	0.978011	85.6924	0.984956	80.2977	0.987341	4.04035	0.626913	14.6922	0.866356	39.2371	0.93324	70.8687	0.979332	86.9492	0.986432	78.912	0.986266	4.44616	0.831001	10.422	0.757428	37.7213	0.895395	63.4492	0.88419	70.8653	0.855114	69.5986	0.927413	1.68339	0.6429	1.2821	0.562403	3.01769	0.808937	9.37585	0.829944	7.29316	0.728702	1.88794	0.800375
4866.67	2.83391	0.645327	12.3524	0.731732	38.3408	0.956806	69.0453	0.978011	85.6924	0.984956	80.5529	0.99048	4.02113	0.623931	14.5414	0.857466	39.1461	0.931075	70.8687	0.979332	87.1792	0.989041	79.0731	0.98828	4.36186	0.815247	10.422	0.757428	38.2575	0.908124	63.3314	0.88255	70.7261	0.853434	70.3211	0.93704	1.10336	0.421383	1.2821	0.562403	3.01769	0.808937	9.13435	0.808566	7.6751	0.766864	1.89934	0.805207
4900	2.83391	0.645327	12.8158	0.759183	38.2664	0.954951	69.1467	0.979446	85.6924	0.984956	80.5529	0.99048	4.02113	0.623931	14.1141	0.832265	39.1461	0.931075	70.8687	0.979332	87.2871	0.990265	79.0731	0.98828	4.44616	0.831001	10.17	0.739115	38.1335	0.905179	63.7211	0.88798	70.8441	0.854859	69.7947	0.930025	1.10336	0.421383	1.2821	0.562403	2.37783	0.637412	10.6228	0.940327	7.6751	0.766864	1.89934	0.805207
4933.33	2.83391	0.645327	12.404	0.734787	38.2664	0.954951	69.3978	0.983003	85.6924	0.984956	80.2279	0.986483	4.51833	0.701078	13.9701	0.823773	39.1461	0.931075	70.3187	0.971732	86.8127	0.984883	79.0731	0.98828	3.97565	0.743063	10.17	0.739115	38.0121	0.902297	63.3365	0.88262	71.3681	0.861182	69.9497	0.932092	1.68339	0.6429	1.2821	0.562403	3.01769	0.808937	10.1893	0.901954	7.51183	0.75055	2.17927	0.923882
4966.67	2.83391	0.645327	12.6139	0.747221	38.0479	0.949498	69.2964	0.981567	85.6924	0.984956	80.2977	0.987341	4.51669	0.700823	14.5414	0.857466	39.5273	0.940141	70.7729	0.978009	86.7333	0.983982	79.0731	0.98828	4.44616	0.831001	10.6048	0.770714	38.6671	0.917845	64.6115	0.900388	71.6198	0.864218	70.2997	0.936754	1.68339	0.6429	1.2821	0.562403	2.20282	0.590498	9.13435	0.808566	7.29316	0.728702	1.89934	0.805207
5000	2.83391	0.645327	12.7557	0.755626	38.6886	0.965486	69.3978	0.983003	86.3846	0.992912	80.5529	0.99048	4.02113	0.623931	14.7696	0.870921	39.5273	0.940141	70.7729	0.978009	86.8408	0.985202	79.0731	0.98828	4.44616	0.831001	10.791	0.784246	39.3544	0.934161	64.6115	0.900388	72.1412	0.87051	70.4068	0.938182	1.10336	0.421383	1.2821	0.562403	3.01769	0.808937	9.13435	0.808566	7.6751	0.766864	1.88794	0.800375
5033.33	2.69391	0.613448	12.8158	0.759183	38.2664	0.954951	69.3978	0.983003	85.6924	0.984956	80.2977	0.987341	4.04035	0.626913	14.3252	0.844712	39.6176	0.942288	71.0327	0.981598	87.0276	0.987321	79.1687	0.989475	4.44616	0.831001	10.791	0.784246	39.0753	0.927535	64.496	0.898779	72.0053	0.86887	70.2997	0.936754	1.68339	0.6429	1.2821	0.562403	2.79013	0.747936	9.80768	0.868169	7.6751	0.766864	2.17927	0.923882
5066.67	2.83391	0.645327	13.0203	0.771299	38.4693	0.960013	69.3978	0.983003	85.8002	0.986195	80.1312	0.985294	4.07351	0.632059	14.5414	0.857466	39.2792	0.93424	70.7729	0.978009	87.0276	0.987321	79.1687	0.989475	4.07046	0.760782	10.791	0.784246	39.0753	0.927535	64.6123	0.900399	72.3893	0.873505	70.4926	0.939325	1.68339	0.6429	0.686457	0.301119	3.01769	0.808937	9.13435	0.808566	7.29316	0.728702	2.17927	0.923882
5100	3.25747	0.741778	13.0203	0.771299	38.6886	0.965486	69.3978	0.983003	85.6924	0.984956	80.2977	0.987341	4.02113	0.623931	14.5414	0.857466	39.7775	0.946091	71.0327	0.981598	86.9197	0.986097	79.0731	0.98828	4.44616	0.831001	11.1781	0.812381	39.4822	0.937193	65.265	0.909494	72.7719	0.878121	70.755	0.942822	1.68339	0.6429	1.2821	0.562403	3.01769	0.808937	9.13435	0.808566	7.6751	0.766864	1.88794	0.800375
5133.33	2.42889	0.553097	12.9631	0.767912	38.6148	0.963644	69.3978	0.983003	85.6924	0.984956	80.5529	0.99048	4.01423	0.62286	14.4007	0.849169	39.7775	0.946091	70.7449	0.977622	86.9197	0.986097	79.0731	0.98828	3.97565	0.743063	11.1781	0.812381	39.3619	0.934337	65.265	0.909494	72.6387	0.876514	70.9117	0.944909	1.68339	0.6429	0.686457	0.301119	2.79013	0.747936	9.80768	0.868169	7.6751	0.766864	1.88794	0.800375
5166.67	2.57147	0.585564	13.4399	0.796156	38.4693	0.960013	69.3978	0.983003	85.6924	0.984956	80.5529	0.99048	4.07351	0.632059	14.4007	0.849169	39.748	0.94539	70.7729	0.978009	86.9197	0.986097	79.1687	0.989475	4.07046	0.760782	10.9758	0.797678	39.4822	0.937193	65.3785	0.911076	73.153	0.882719	71.102	0.947446	1.10336	0.421383	1.2821	0.562403	3.01769	0.808937	10.1893	0.901954	7.6751	0.766864	1.88794	0.800375
5200	2.50984	0.57153	13.375	0.792311	38.6886	0.965486	69.3978	0.983003	86.3846	0.992912	80.5529	0.99048	3.55207	0.551151	14.4007	0.849169	39.9968	0.951309	71.0327	0.981598	86.9197	0.986097	79.1687	0.989475	4.07046	0.760782	10.9413	0.795166	39.3619	0.934337	65.7594	0.916385	73.5326	0.887299	71.102	0.947446	1.68339	0.6429	1.2821	0.562403	3.01769	0.808937	10.6228	0.940327	7.6751	0.766864	1.88794	0.800375
5233.33	2.83391	0.645327	13.4399	0.796156	38.6886	0.965486	69.3978	0.983003	85.6924	0.984956	80.5529	0.99048	4.05147	0.628639	14.4007	0.849169	39.5273	0.940141	71.0327	0.981598	86.9197	0.986097	79.0731	0.98828	3.66896	0.685741	11.5809	0.841651	39.3619	0.934337	66.0281	0.920129	74.3134	0.896722	70.996	0.946033	2.61843	1	1.2821	0.562403	3.47304	0.930999	10.8636	0.961635	7.6751	0.766864	1.88794	0.800375
5266.67	2.89486	0.659206	13.2248	0.783413	38.3957	0.958178	69.3978	0.983003	85.6924	0.984956	80.5529	0.99048	4.07351	0.632059	14.4007	0.849169	39.9073	0.94918	70.9379	0.980289	86.9197	0.986097	79.1687	0.989475	4.07046	0.760782	11.6042	0.843349	39.8878	0.94682	66.1389	0.921673	73.9107	0.891862	71.4479	0.952055	1.68339	0.6429	1.2821	0.562403	3.01769	0.808937	10.1893	0.901954	7.6751	0.766864	1.88794	0.800375
5300	2.50984	0.57153	13.1704	0.780188	38.3957	0.958178	69.3978	0.983003	85.9472	0.987885	80.2977	0.987341	3.55207	0.551151	14.75	0.869762	39.9968	0.951309	71.0327	0.981598	87.0276	0.987321	79.1687	0.989475	4.07046	0.760782	11.6042	0.843349	39.7686	0.943992	66.1389	0.921673	74.0179	0.893156	71.3424	0.950649	1.68339	0.6429	1.2821	0.562403	2.37783	0.637412	9.57026	0.847153	7.6751	0.766864	1.88794	0.800375
5333.33	2.83391	0.645327	13.1704	0.780188	38.6886	0.965486	69.3978	0.983003	85.9472	0.987885	80.5529	0.99048	3.22604	0.500562	14.75	0.869762	39.9968	0.951309	71.0327	0.981598	86.9197	0.986097	79.2652	0.990681	4.44616	0.831001	11.3641	0.825894	39.7686	0.943992	66.1389	0.921673	74.6627	0.900937	71.3424	0.950649	1.10336	0.421383	1.2821	0.562403	2.79097	0.74816	9.80768	0.868169	7.6751	0.766864	1.88794	0.800375
5366.67	2.57147	0.585564	13.4292	0.79552	38.8157	0.968659	69.3978	0.983003	85.6924	0.984956	80.5529	0.99048	4.01423	0.62286	14.75	0.869762	39.9073	0.94918	71.0327	0.981598	86.9197	0.986097	79.1687	0.989475	4.44616	0.831001	12.0001	0.872121	39.7686	0.943992	66.517	0.926942	74.3934	0.897687	71.7926	0.956648	1.68339	0.6429	1.2821	0.562403	2.37783	0.637412	9.37585	0.829944	7.6751	0.766864	1.88794	0.800375
5400	3.2855	0.748161	13.4292	0.79552	38.8157	0.968659	69.3978	0.983003	85.6924	0.984956	80.2977	0.987341	4.01423	0.62286	14.5372	0.857217	39.9073	0.94918	70.7729	0.978009	86.9197	0.986097	79.0731	0.98828	4.50265	0.841561	11.1649	0.811419	40.014	0.949818	67.0042	0.933731	74.7674	0.9022	71.2379	0.949257	1.68339	0.6429	0.686457	0.301119	2.79097	0.74816	9.57026	0.847153	7.6751	0.766864	2.17927	0.923882
5433.33	2.57147	0.585564	13.577	0.804277	38.8157	0.968659	69.3978	0.983003	85.6924	0.984956	80.65	0.991674	4.01423	0.62286	14.75	0.869762	39.9073	0.94918	71.4858	0.98786	86.9197	0.986097	79.2652	0.990681	4.5801	0.856035	11.7672	0.85519	39.8963	0.947022	66.8936	0.932191	75.0366	0.905448	71.6877	0.95525	1.10336	0.421383	1.2821	0.562403	2.37783	0.637412	10.8636	0.961635	7.6751	0.766864	2.16497	0.917818
5466.67	2.92919	0.667024	13.4292	0.79552	38.8157	0.968659	69.3978	0.983003	85.6924	0.984956	80.2279	0.986483	4.01423	0.62286	14.5372	0.857217	39.6588	0.943268	70.7729	0.978009	87.0276	0.987321	78.912	0.986266	4.50265	0.841561	11.7849	0.856478	40.014	0.949818	66.8936	0.932191	75.2691	0.908254	71.4258	0.95176	1.10336	0.421383	1.2821	0.562403	3.01769	0.808937	9.13435	0.808566	7.6751	0.766864	1.88794	0.800375
5500	2.50984	0.57153	13.9957	0.82908	38.7427	0.966837	69.2964	0.981567	85.6924	0.984956	80.2279	0.986483	3.55207	0.551151	14.75	0.869762	40.1257	0.954374	71.0327	0.981598	87.0276	0.987321	79.1687	0.989475	4.07046	0.760782	12.0001	0.872121	40.174	0.953614	67.2689	0.93742	75.5113	0.911176	71.5837	0.953864	2.61843	1	1.2821	0.562403	3.01769	0.808937	10.8636	0.961635	7.6751	0.766864	2.17927	0.923882
5533.33	2.92919	0.667024	13.8383	0.819754	38.8157	0.968659	69.2964	0.981567	85.6924	0.984956	80.2279	0.986483	4.51669	0.700823	14.75	0.869762	39.6588	0.943268	70.9379	0.980289	86.9197	0.986097	79.0731	0.98828	4.44616	0.831001	11.5539	0.83969	39.8963	0.947022	67.2689	0.93742	76.0499	0.917675	71.5837	0.953864	1.10336	0.421383	1.2821	0.562403	2.37783	0.637412	9.37585	0.829944	8.05921	0.805242	2.17927	0.923882
5566.67	2.92919	0.667024	13.6334	0.807619	38.8157	0.968659	69.3978	0.983003	85.6924	0.984956	80.5529	0.99048	4.01423	0.62286	14.4037	0.849346	40.1257	0.954374	70.9379	0.980289	86.8127	0.984883	79.0731	0.98828	4.50265	0.841561	12.1813	0.885285	40.4166	0.959373	67.6428	0.942631	76.1498	0.918881	72.0318	0.959835	1.10336	0.421383	1.2821	0.562403	3.47304	0.930999	9.57026	0.847153	7.6751	0.766864	1.88794	0.800375
5600	2.50984	0.57153	13.6334	0.807619	38.7427	0.966837	68.7548	0.973895	85.5855	0.983727	80.65	0.991674	4.01423	0.62286	14.6144	0.861768	40.0372	0.952269	70.9379	0.980289	86.8127	0.984883	79.1687	0.989475	4.07046	0.760782	12.1813	0.885285	39.7809	0.944285	67.5348	0.941126	75.7546	0.914112	71.9284	0.958457	1.10336	0.421383	1.2821	0.562403	2.37783	0.637412	9.13435	0.808566	7.6751	0.766864	2.17927	0.923882
5633.33	2.50984	0.57153	13.5841	0.804698	38.9623	0.972317	68.7548	0.973895	86.6401	0.995849	80.809	0.993629	3.55207	0.551151	14.6144	0.861768	40.0372	0.952269	70.9379	0.980289	86.8127	0.984883	79.0731	0.98828	4.07046	0.760782	11.957	0.868989	40.2999	0.956604	67.5348	0.941126	76.3922	0.921806	71.9284	0.958457	2.00416	0.765407	1.2821	0.562403	2.37783	0.637412	10.8636	0.961635	7.6751	0.766864	2.17927	0.923882
5666.67	2.89486	0.659206	13.6334	0.807619	38.9623	0.972317	68.7548	0.973895	85.7341	0.985435	80.65	0.991674	4.01423	0.62286	14.7501	0.869772	40.0372	0.952269	70.9379	0.980289	86.8127	0.984883	79.0731	0.98828	4.07046	0.760782	11.957	0.868989	40.2999	0.956604	67.908	0.946326	76.6168	0.924516	71.5642	0.953605	1.68339	0.6429	1.2821	0.562403	2.37783	0.637412	10.8636	0.961635	7.6751	0.766864	2.17927	0.923882
5700	2.92919	0.667024	14.0375	0.831554	38.7427	0.966837	69.3978	0.983003	86.3846	0.992912	80.2279	0.986483	4.01423	0.62286	14.9594	0.882114	40.0372	0.952269	71.3904	0.986542	87.1792	0.989041	79.1687	0.989475	4.50265	0.841561	12.1813	0.885285	40.578	0.963204	68.0153	0.947822	76.6168	0.924516	72.1132	0.96092	1.68339	0.6429	0.686457	0.301119	2.37783	0.637412	9.57026	0.847153	7.6751	0.766864	2.16497	0.917818
5733.33	2.92919	0.667024	13.451	0.796809	38.9623	0.972317	69.2964	0.981567	85.9472	0.987885	80.65	0.991674	4.01423	0.62286	14.9594	0.882114	40.0372	0.952269	71.4858	0.98786	87.1792	0.989041	79.0731	0.98828	4.50265	0.841561	11.957	0.868989	40.578	0.963204	68.4944	0.954499	77.2508	0.932166	72.2719	0.963034	2.00416	0.765407	1.2821	0.562403	2.79097	0.74816	10.8636	0.961635	7.6751	0.766864	2.16497	0.917818
5766.67	2.89486	0.659206	13.8375	0.819706	39.1614	0.977285	69.3978	0.983003	86.055	0.989124	80.2279	0.986483	4.01423	0.62286	14.9594	0.882114	40.2547	0.957441	71.4858	0.98786	86.9197	0.986097	79.0731	0.98828	4.50265	0.841561	11.957	0.868989	40.2999	0.956604	68.4944	0.954499	77.2048	0.931611	72.0103	0.959549	1.68339	0.6429	1.20758	0.52971	3.47304	0.930999	9.57026	0.847153	7.6751	0.766864	2.17927	0.923882
5800	2.66814	0.607579	13.9808	0.828193	38.525	0.961404	69.2964	0.981567	85.9472	0.987885	80.2279	0.986483	4.01423	0.62286	14.9594	0.882114	40.2547	0.957441	70.9379	0.980289	87.0276	0.987321	79.0731	0.98828	4.07046	0.760782	11.957	0.868989	40.2999	0.956604	68.3865	0.952994	77.3471	0.933328	72.2719	0.963034	1.68339	0.6429	1.2821	0.562403	2.37783	0.637412	9.57026	0.847153	8.05921	0.805242	2.16497	0.917818
5833.33	2.89486	0.659206	13.8375	0.819706	39.3818	0.982785	69.3978	0.983003	86.055	0.989124	80.2279	0.986483	4.01423	0.62286	14.9594	0.882114	40.2547	0.957441	70.9379	0.980289	86.8127	0.984883	79.1687	0.989475	4.07046	0.760782	12.59	0.914991	40.2999	0.956604	68.2797	0.951507	77.4912	0.935067	72.4552	0.965477	1.68339	0.6429	1.2821	0.562403	2.79097	0.74816	9.80768	0.868169	8.23323	0.822629	2.04386	0.866475
5866.67	2.66814	0.607579	14.2366	0.84335	39.1614	0.977285	69.6498	0.986573	86.2028	0.990823	80.2279	0.986483	4.01423	0.62286	14.8288	0.874411	40.2547	0.957441	71.4858	0.98786	87.0276	0.987321	79.1687	0.989475	4.07046	0.760782	12.366	0.898709	40.8178	0.968897	68.7563	0.958147	77.7102	0.93771	72.6143	0.967597	1.68339	0.6429	1.2821	0.562403	2.79097	0.74816	9.57026	0.847153	8.05921	0.805242	2.16497	0.917818
5900	2.89486	0.659206	14.2366	0.84335	39.0889	0.975476	69.3978	0.983003	85.9472	0.987885	80.2279	0.986483	4.01423	0.62286	14.8288	0.874411	40.2547	0.957441	71.4858	0.98786	87.0722	0.987827	79.0731	0.98828	4.50265	0.841561	12.1502	0.883026	40.8178	0.968897	68.7563	0.958147	77.587	0.936224	72.6143	0.967597	1.10336	0.421383	1.2821	0.562403	2.37783	0.637412	9.80768	0.868169	7.6751	0.766864	2.04386	0.866475
5933.33	2.89486	0.659206	14.2366	0.84335	39.0889	0.975476	69.2964	0.981567	86.6401	0.995849	81.163	0.997982	4.01423	0.62286	14.6216	0.862193	40.2547	0.957441	71.3904	0.986542	87.2871	0.990265	79.0731	0.98828	4.07046	0.760782	12.3724	0.899176	41.0964	0.975509	68.6502	0.956669	78.3398	0.945307	72.5128	0.966245	1.68339	0.6429	2.19392	0.962375	2.79097	0.74816	9.80768	0.868169	8.05921	0.805242	2.17927	0.923882
5966.67	2.77489	0.631888	14.1824	0.840139	39.0889	0.975476	69.3978	0.983003	86.6401	0.995849	80.2279	0.986483	4.01423	0.62286	15.5241	0.915413	40.2547	0.957441	71.4858	0.98786	87.5165	0.992868	79.0731	0.98828	4.50265	0.841561	12.1502	0.883026	40.8178	0.968897	69.2315	0.964769	77.9495	0.940598	72.5128	0.966245	1.68339	0.6429	1.2821	0.562403	2.79097	0.74816	9.80768	0.868169	7.6751	0.766864	2.17927	0.923882
6000	2.77489	0.631888	14.0413	0.831781	39.0889	0.975476	69.196	0.980145	86.6401	0.995849	80.5529	0.99048	4.48626	0.696102	14.6216	0.862193	40.1672	0.95536	71.3904	0.986542	87.1792	0.989041	79.0731	0.98828	4.50265	0.841561	12.1502	0.883026	40.7023	0.966155	69.0192	0.961812	78.4326	0.946427	72.9555	0.972144	1.68339	0.6429	1.2821	0.562403	2.79097	0.74816	9.80768	0.868169	7.85186	0.784525	2.16497	0.917818
6033.33	2.89486	0.659206	14.0413	0.831781	39.0889	0.975476	69.5483	0.985136	86.6401	0.995849	80.3254	0.987683	4.01423	0.62286	14.6216	0.862193	40.2547	0.957441	71.6511	0.990145	87.1792	0.989041	79.0731	0.98828	4.07046	0.760782	12.1502	0.883026	40.7023	0.966155	68.7526	0.958096	78.3107	0.944956	72.5934	0.967319	1.10336	0.421383	1.2821	0.562403	2.79097	0.74816	9.80768	0.868169	8.05921	0.805242	2.04386	0.866475
6066.67	3.00647	0.684622	14.2946	0.846784	39.0889	0.975476	69.2964	0.981567	86.6401	0.995849	80.65	0.991674	4.48626	0.696102	15.1697	0.894514	40.3836	0.960508	71.6511	0.990145	87.2871	0.990265	79.0731	0.98828	4.50265	0.841561	12.1502	0.883026	41.2177	0.978389	69.0192	0.961812	78.7919	0.950762	73.3971	0.978027	1.10336	0.421383	1.2821	0.562403	2.37783	0.637412	9.13435	0.808566	8.05921	0.805242	2.04386	0.866475
6100	3.08324	0.702104	14.4357	0.855141	38.8707	0.97003	69.3978	0.983003	86.6401	0.995849	80.2279	0.986483	4.48626	0.696102	15.1697	0.894514	40.6297	0.966362	71.6511	0.990145	87.1792	0.989041	79.1687	0.989475	4.50265	0.841561	12.1502	0.883026	41.2177	0.978389	69.2252	0.964682	78.7919	0.950762	73.3971	0.978027	1.68339	0.6429	1.2821	0.562403	2.79097	0.74816	9.80768	0.868169	8.23323	0.822629	2.16497	0.917818
6133.33	3.08324	0.702104	14.3839	0.852073	39.0889	0.975476	69.3978	0.983003	86.6401	0.995849	80.2279	0.986483	4.01423	0.62286	14.9638	0.88237	40.3836	0.960508	71.7466	0.991464	87.2871	0.990265	79.0731	0.98828	4.07046	0.760782	12.1502	0.883026	40.7023	0.966155	69.3312	0.966159	79.1498	0.955082	72.8546	0.970799	1.68339	0.6429	1.2821	0.562403	2.79097	0.74816	9.80768	0.868169	8.23323	0.822629	2.04386	0.866475
6166.67	3.08324	0.702104	14.2449	0.843841	39.2872	0.980425	70.2418	0.994958	86.6401	0.995849	80.9061	0.994823	4.48626	0.696102	14.9638	0.88237	40.3836	0.960508	72.1025	0.996382	87.1792	0.989041	79.0731	0.98828	4.07046	0.760782	12.7744	0.928389	41.2177	0.978389	69.1204	0.963222	79.0292	0.953626	73.2957	0.976677	1.68339	0.6429	1.2821	0.562403	2.37783	0.637412	9.80768	0.868169	8.05921	0.805242	2.17927	0.923882
6200	3.08324	0.702104	14.4956	0.858691	39.5063	0.985891	69.6498	0.986573	86.6401	0.995849	80.9061	0.994823	4.01423	0.62286	14.9638	0.88237	40.3836	0.960508	71.3904	0.986542	87.7767	0.995819	79.0731	0.98828	4.07046	0.760782	12.554	0.912372	41.2177	0.978389	69.387	0.966937	78.7629	0.950413	73.2957	0.976677	1.10336	0.421383	1.2821	0.562403	2.79097	0.74816	9.80768	0.868169	8.05921	0.805242	2.04386	0.866475
6233.33	3.00647	0.684622	14.4956	0.858691	39.0889	0.975476	69.6498	0.986573	86.055	0.989124	80.2279	0.986483	4.48626	0.696102	14.9638	0.88237	40.3836	0.960508	71.4858	0.98786	87.2871	0.990265	79.0731	0.98828	4.07046	0.760782	12.5648	0.913157	40.7023	0.966155	69.387	0.966937	78.7629	0.950413	73.2957	0.976677	1.10336	0.421383	1.2821	0.562403	3.47304	0.930999	9.80768	0.868169	8.23323	0.822629	2.16497	0.917818
6266.67	3.00647	0.684622	14.4956	0.858691	39.0889	0.975476	69.6498	0.986573	86.2028	0.990823	80.9061	0.994823	4.48626	0.696102	14.84	0.875072	40.3836	0.960508	71.6511	0.990145	87.8842	0.997038	79.0731	0.98828	4.50265	0.841561	12.7744	0.928389	41.1033	0.975673	69.7534	0.972043	79.3866	0.957938	73.7356	0.982539	1.68339	0.6429	1.2821	0.562403	2.79097	0.74816	9.80768	0.868169	8.05921	0.805242	2.04386	0.866475
6300	3.08324	0.702104	14.4956	0.858691	39.2872	0.980425	69.2964	0.981567	85.8402	0.986655	80.65	0.991674	4.48626	0.696102	14.84	0.875072	40.3836	0.960508	71.4858	0.98786	87.8842	0.997038	79.0731	0.98828	4.50265	0.841561	12.7744	0.928389	40.941	0.971821	69.8577	0.973496	79.3866	0.957938	73.4746	0.979061	1.68339	0.6429	1.2821	0.562403	2.61659	0.701414	9.80768	0.868169	8.05921	0.805242	2.04386	0.866475
6333.33	2.9827	0.679208	14.4956	0.858691	39.0889	0.975476	69.4479	0.983713	86.6401	0.995849	81.0658	0.996787	4.01423	0.62286	14.84	0.875072	40.2971	0.958451	71.3904	0.986542	87.7767	0.995819	79.0731	0.98828	4.50265	0.841561	12.5648	0.913157	40.8268	0.96911	69.7534	0.972043	79.2676	0.956502	73.6347	0.981195	1.10336	0.421383	1.2821	0.562403	2.79097	0.74816	9.80768	0.868169	8.05921	0.805242	2.04386	0.866475
6366.67	2.64345	0.601957	14.9792	0.887337	39.8503	0.994476	70.5977	1	86.6401	0.995849	81.2296	0.998801	3.637	0.564328	15.5944	0.919557	41.0037	0.975256	72.1025	0.996382	87.8842	0.997038	80.0109	1	4.50265	0.841561	12.5648	0.913157	41.8954	0.994477	69.7534	0.972043	80.483	0.971169	73.8965	0.984682	1.68339	0.6429	1.2821	0.562403	2.37783	0.637412	9.80768	0.868169	8.05921	0.805242	1.82669	0.774408
6400	2.64345	0.601957	14.9792	0.887337	40.0716	1	70.1408	0.993528	86.6401	0.995849	81.163	0.997982	3.637	0.564328	15.5944	0.919557	41.464	0.986204	72.3643	1	87.7767	0.995819	80.0109	1	4.07046	0.760782	12.5648	0.913157	41.8954	0.994477	70.386	0.980859	80.3642	0.969735	73.7965	0.98335	1.68339	0.6429	1.2821	0.562403	3.47304	0.930999	9.80768	0.868169	8.05921	0.805242	1.79308	0.760159
6433.33	3.28644	0.748375	14.6964	0.870585	39.2155	0.978635	70.0908	0.99282	86.6401	0.995849	81.163	0.997982	4.01437	0.622881	15.3807	0.906956	40.2971	0.958451	71.3904	0.986542	87.9925	0.998267	79.0731	0.98828	4.07046	0.760782	12.5648	0.913157	40.8268	0.96911	69.6503	0.970606	80.3642	0.969735	73.6347	0.981195	1.68339	0.6429	1.2821	0.562403	3.01971	0.809477	9.80768	0.868169	8.44536	0.843825	1.95978	0.830829
6466.67	2.88236	0.65636	14.6964	0.870585	39.2872	0.980425	69.6498	0.986573	86.6401	0.995849	80.9061	0.994823	4.06392	0.63057	15.3807	0.906956	40.5126	0.963577	71.2961	0.985239	87.7767	0.995819	79.0731	0.98828	4.50265	0.841561	12.9618	0.942008	40.8268	0.96911	69.8521	0.973419	80.3642	0.969735	74.073	0.987035	1.68339	0.6429	1.2821	0.562403	2.37783	0.637412	9.80768	0.868169	8.05921	0.805242	2.04386	0.866475
6500	3.28644	0.748375	14.6512	0.86791	39.2155	0.978635	69.3978	0.983003	86.6401	0.995849	80.2279	0.986483	4.06392	0.63057	15.3807	0.906956	40.5126	0.963577	71.3904	0.986542	87.7767	0.995819	79.0731	0.98828	4.50265	0.841561	12.3463	0.897279	40.8268	0.96911	69.8521	0.973419	80.5692	0.972209	74.3347	0.990522	1.68339	0.6429	1.2821	0.562403	2.61659	0.701414	10.8636	0.961635	8.23323	0.822629	2.04386	0.866475
6533.33	3.3761	0.768792	14.6512	0.86791	39.2155	0.978635	69.1067	0.97888	86.3107	0.992063	80.4841	0.989634	4.06392	0.63057	15.1781	0.895006	40.5126	0.963577	70.9379	0.980289	87.8842	0.997038	79.3306	0.991497	4.50265	0.841561	13.193	0.95881	40.8268	0.96911	69.8521	0.973419	79.9797	0.965095	73.9727	0.985698	1.10336	0.421383	1.2821	0.562403	2.79097	0.74816	9.37585	0.829944	8.05921	0.805242	2.04386	0.866475
6566.67	2.88236	0.65636	15.0319	0.890461	39.2155	0.978635	69.4479	0.983713	86.6401	0.995849	81.163	0.997982	4.06392	0.63057	15.3807	0.906956	40.5126	0.963577	71.3904	0.986542	87.7767	0.995819	79.3306	0.991497	4.50265	0.841561	13.4077	0.974415	41.3393	0.981275	69.8521	0.973419	79.8629	0.963686	73.8732	0.984373	1.68339	0.6429	1.2821	0.562403	2.79097	0.74816	9.80768	0.868169	8.05921	0.805242	2.04386	0.866475
6600	3.1732	0.72259	14.8969	0.882465	39.6307	0.988998	70.0908	0.99282	86.6401	0.995849	80.9061	0.994823	4.06392	0.63057	15.1781	0.895006	40.5126	0.963577	71.4858	0.98786	87.8842	0.997038	79.0731	0.98828	4.50265	0.841561	12.9618	0.942008	41.3393	0.981275	69.8521	0.973419	80.3339	0.969369	73.9727	0.985698	1.68339	0.6429	1.2821	0.562403	2.79097	0.74816	9.80768	0.868169	8.23323	0.822629	2.04386	0.866475
6633.33	3.1732	0.72259	14.8969	0.882465	38.9986	0.973222	69.5483	0.985136	85.9472	0.987885	80.2279	0.986483	4.06392	0.63057	15.3807	0.906956	40.5126	0.963577	71.3904	0.986542	87.8842	0.997038	79.0731	0.98828	4.9565	0.926386	12.745	0.926253	40.8268	0.96911	69.5869	0.969722	80.451	0.970783	73.4358	0.978544	1.10336	0.421383	1.2821	0.562403	2.37783	0.637412	9.80768	0.868169	8.05921	0.805242	2.04386	0.866475
6666.67	3.1732	0.72259	14.8969	0.882465	39.2155	0.978635	69.5483	0.985136	86.6401	0.995849	80.9061	0.994823	4.06392	0.63057	15.1781	0.895006	40.5126	0.963577	71.3904	0.986542	87.7767	0.995819	79.7527	0.996774	4.50265	0.841561	12.745	0.926253	40.4408	0.959948	70.216	0.97849	80.6004	0.972585	74.1348	0.987858	1.68339	0.6429	0.686457	0.301119	3.01971	0.809477	9.57026	0.847153	8.05921	0.805242	2.04386	0.866475
6700	3.50221	0.79751	14.7298	0.872566	39.2155	0.978635	69.1067	0.97888	86.2028	0.990823	80.2279	0.986483	4.06392	0.63057	15.0589	0.887977	40.4271	0.961542	70.9379	0.980289	87.7767	0.995819	79.0731	0.98828	4.50265	0.841561	12.9618	0.942008	40.4408	0.959948	69.7497	0.971991	80.6868	0.973628	73.7747	0.98306	1.68339	0.6429	0.686457	0.301119	2.37783	0.637412	9.37585	0.829944	8.23323	0.822629	2.04386	0.866475
6733.33	3.1732	0.72259	14.8539	0.879915	39.1456	0.976891	69.7008	0.987295	86.6401	0.995849	81.163	0.997982	4.01437	0.622881	15.0589	0.887977	40.5126	0.963577	71.3904	0.986542	87.8842	0.997038	80.0109	1	4.50265	0.841561	12.9618	0.942008	41.2261	0.978589	70.216	0.97849	80.9532	0.976842	74.1348	0.987858	1.68339	0.6429	1.2821	0.562403	2.79097	0.74816	10.4337	0.923583	8.05921	0.805242	2.04386	0.866475
6766.67	3.1732	0.72259	14.8539	0.879915	39.6307	0.988998	69.6498	0.986573	86.6401	0.995849	81.163	0.997982	4.06392	0.63057	15.5923	0.919434	40.6417	0.966646	71.3904	0.986542	87.7767	0.995819	80.0109	1	4.50265	0.841561	12.9618	0.942008	41.2261	0.978589	70.216	0.97849	80.6868	0.973628	74.6709	0.995002	1.68339	0.6429	1.2821	0.562403	3.01971	0.809477	9.80768	0.868169	8.61688	0.860962	2.04386	0.866475
6800	3.1732	0.72259	15.2302	0.90221	39.413	0.983564	69.8013	0.988719	86.6401	0.995849	81.163	0.997982	4.06392	0.63057	15.5923	0.919434	40.8847	0.972425	71.3904	0.986542	87.8842	0.997038	80.0109	1	4.50265	0.841561	12.9618	0.942008	42.1281	1	70.216	0.97849	81.0385	0.977872	74.0362	0.986545	1.68339	0.6429	1.2821	0.562403	2.79097	0.74816	9.80768	0.868169	8.23323	0.822629	1.82669	0.774408
6833.33	2.79094	0.635541	15.2302	0.90221	38.9986	0.973222	69.6498	0.986573	86.6401	0.995849	81.163	0.997982	4.06392	0.63057	15.5923	0.919434	40.7283	0.968706	71.4858	0.98786	87.7767	0.995819	79.5888	0.994725	4.50265	0.841561	12.7599	0.927338	41.3393	0.981275	70.216	0.97849	80.5712	0.972233	74.571	0.99367	1.10336	0.421383	1.2821	0.562403	3.01971	0.809477	11.297	1	9.81231	0.980405	2.04386	0.866475
6866.67	3.1732	0.72259	15.0972	0.894328	39.413	0.983564	70.3438	0.996403	86.8965	0.998795	81.163	0.997982	4.50702	0.699323	15.5923	0.919434	40.6417	0.966646	71.4858	0.98786	87.8842	0.997038	80.0109	1	4.50265	0.841561	12.9618	0.942008	42.0135	0.99728	70.216	0.97849	81.0385	0.977872	74.571	0.99367	1.10336	0.421383	1.2821	0.562403	2.79097	0.74816	10.8636	0.961635	8.44536	0.843825	2.04386	0.866475
6900	3.1732	0.72259	15.2302	0.90221	39.413	0.983564	69.6498	0.986573	86.6401	0.995849	80.9061	0.994823	4.50702	0.699323	15.7184	0.926867	40.6417	0.966646	71.4858	0.98786	87.8842	0.997038	80.0109	1	4.50265	0.841561	12.5451	0.911727	42.1281	1	70.6811	0.984971	81.5045	0.983494	74.472	0.992351	1.68339	0.6429	1.2821	0.562403	2.79097	0.74816	10.8636	0.961635	8.05921	0.805242	2.05016	0.869144
6933.33	3.1732	0.72259	15.4759	0.916761	39.413	0.983564	70.2418	0.994958	86.8965	0.998795	80.9061	0.994823	4.06392	0.63057	15.5923	0.919434	40.8847	0.972425	71.4858	0.98786	87.9925	0.998267	80.0109	1	4.67526	0.873821	12.9618	0.942008	42.0135	0.99728	70.216	0.97849	81.7706	0.986706	74.3739	0.991044	2.00416	0.765407	1.2821	0.562403	3.4521	0.925386	9.80768	0.868169	8.44536	0.843825	2.04386	0.866475
6966.67	3.1732	0.72259	15.3427	0.908874	39.413	0.983564	69.6498	0.986573	86.6401	0.995849	81.163	0.997982	4.01437	0.622881	15.5923	0.919434	40.6417	0.966646	71.3904	0.986542	87.9925	0.998267	79.7527	0.996774	4.50265	0.841561	13.5865	0.987415	40.9514	0.972069	70.5786	0.983543	81.3891	0.982102	74.3739	0.991044	2.61843	1	1.2821	0.562403	2.79097	0.74816	9.80768	0.868169	9.23954	0.923176	2.04386	0.866475
7000	3.50221	0.79751	15.4283	0.913945	39.413	0.983564	70.3438	0.996403	86.8965	0.998795	80.809	0.993629	4.47785	0.694797	16.135	0.951434	40.6417	0.966646	71.4858	0.98786	87.9925	0.998267	79.9156	0.998809	4.50265	0.841561	13.3793	0.972355	42.0135	0.99728	70.5786	0.983543	82.1192	0.990912	74.3739	0.991044	1.10336	0.421383	1.2821	0.562403	2.79097	0.74816	9.80768	0.868169	8.44536	0.843825	1.82669	0.774408
7033.33	3.1732	0.72259	15.2971	0.906173	39.413	0.983564	69.6498	0.986573	86.5671	0.99501	81.163	0.997982	4.47785	0.694797	15.4754	0.912539	40.6417	0.966646	71.4858	0.98786	87.8842	0.997038	80.0109	1	4.50265	0.841561	12.7599	0.927338	41.2261	0.978589	70.5786	0.983543	82.1192	0.990912	74.6361	0.994538	1.68339	0.6429	1.2821	0.562403	2.79097	0.74816	10.8636	0.961635	8.23323	0.822629	1.95978	0.830829
7066.67	3.10845	0.707844	15.4283	0.913945	39.413	0.983564	70.3438	0.996403	86.4592	0.99377	81.163	0.997982	4.06392	0.63057	16.135	0.951434	41.0982	0.977503	71.8418	0.992779	87.8842	0.997038	80.0109	1	4.22599	0.789852	13.3575	0.970772	42.0135	0.99728	70.5786	0.983543	81.8532	0.987702	74.8081	0.99683	1.68339	0.6429	1.2821	0.562403	2.79097	0.74816	10.8636	0.961635	8.44536	0.843825	2.04386	0.866475
7100	3.13968	0.714956	15.6716	0.928358	39.3421	0.981794	69.6498	0.986573	86.8965	0.998795	81.163	0.997982	4.01437	0.622881	16.0114	0.944148	41.3419	0.983299	72.1025	0.996382	88.1452	1	80.0109	1	4.50265	0.841561	13.3793	0.972355	41.7362	0.990697	71.3081	0.993708	82.0043	0.989526	74.3739	0.991044	1.68339	0.6429	1.2821	0.562403	2.79097	0.74816	9.57026	0.847153	9.62296	0.961486	2.04386	0.866475
7133.33	3.28555	0.748172	15.2971	0.906173	39.413	0.983564	69.5483	0.985136	86.8965	0.998795	80.4841	0.989634	4.47785	0.694797	15.4754	0.912539	40.5571	0.964634	71.3904	0.986542	87.9925	0.998267	79.5888	0.994725	4.50265	0.841561	13.3793	0.972355	41.7362	0.990697	70.5786	0.983543	81.8532	0.987702	74.8081	0.99683	1.68339	0.6429	1.2821	0.562403	3.01971	0.809477	10.2431	0.906714	8.23323	0.822629	2.04386	0.866475
7166.67	3.38562	0.770961	15.5403	0.92058	39.413	0.983564	69.6498	0.986573	86.2028	0.990823	80.9061	0.994823	4.47785	0.694797	15.2781	0.900903	40.7708	0.969716	71.4858	0.98786	87.7767	0.995819	79.0731	0.98828	4.50265	0.841561	13.3793	0.972355	40.9514	0.972069	71.0419	0.989998	81.4733	0.983119	74.1126	0.987562	1.68339	0.6429	1.2821	0.562403	2.79097	0.74816	9.57026	0.847153	8.05921	0.805242	2.04386	0.866475
7200	3.45978	0.787848	15.5403	0.92058	39.1971	0.978176	69.3978	0.983003	86.3107	0.992063	80.2279	0.986483	4.47785	0.694797	15.9261	0.939116	41.0122	0.975459	71.4858	0.98786	87.8842	0.997038	79.0731	0.98828	4.9565	0.926386	13.152	0.955831	40.9514	0.972069	70.3135	0.979848	81.6245	0.984942	74.1126	0.987562	1.68339	0.6429	1.2821	0.562403	3.01971	0.809477	9.80768	0.868169	8.23323	0.822629	2.04386	0.866475
7233.33	3.38562	0.770961	15.5403	0.92058	39.1971	0.978176	69.6498	0.986573	86.3107	0.992063	80.4841	0.989634	4.47785	0.694797	15.8045	0.931943	41.0982	0.977503	71.3904	0.986542	87.9925	0.998267	79.3306	0.991497	4.61651	0.86284	13.152	0.955831	40.9514	0.972069	70.3135	0.979848	81.5115	0.98358	74.1126	0.987562	2.61843	1	1.2821	0.562403	3.01971	0.809477	9.80768	0.868169	8.61688	0.860962	2.04386	0.866475
7266.67	3.28555	0.748172	15.4968	0.918	39.1265	0.976414	69.3978	0.983003	86.3107	0.992063	80.2279	0.986483	4.47785	0.694797	15.6081	0.920366	40.7708	0.969716	71.3904	0.986542	87.7767	0.995819	78.5554	0.981809	4.9565	0.926386	12.9387	0.940334	40.9514	0.972069	70.3135	0.979848	81.3595	0.981745	74.0154	0.986268	1.68339	0.6429	1.2821	0.562403	2.61659	0.701414	9.80768	0.868169	8.05921	0.805242	2.35882	1
7300	3.28555	0.748172	15.4968	0.918	39.3421	0.981794	68.8547	0.97531	86.4592	0.99377	80.2279	0.986483	4.47785	0.694797	15.6081	0.920366	40.7708	0.969716	71.3904	0.986542	87.7767	0.995819	78.5554	0.981809	4.50265	0.841561	13.152	0.955831	40.8409	0.969444	70.3135	0.979848	81.5115	0.98358	74.3527	0.990761	1.68339	0.6429	1.2821	0.562403	2.79097	0.74816	9.80768	0.868169	8.44536	0.843825	2.05016	0.869144
7333.33	3.28555	0.748172	15.4968	0.918	39.1265	0.976414	68.9556	0.97674	86.2028	0.990823	80.2279	0.986483	4.07991	0.633051	15.6081	0.920366	40.7708	0.969716	70.9379	0.980289	87.7767	0.995819	78.5554	0.981809	4.50265	0.841561	13.152	0.955831	40.9514	0.972069	70.6749	0.984885	81.8608	0.987794	74.0154	0.986268	1.10336	0.421383	1.2821	0.562403	3.01971	0.809477	10.8636	0.961635	8.23323	0.822629	2.35882	1
7366.67	3.59753	0.819216	15.8672	0.939941	39.5388	0.986703	69.6498	0.986573	86.6401	0.995849	81.0658	0.996787	4.47785	0.694797	15.8045	0.931943	40.7708	0.969716	71.3904	0.986542	87.8842	0.997038	79.2357	0.990312	4.9565	0.926386	13.152	0.955831	41.3491	0.981509	70.94	0.988578	81.8608	0.987794	74.7105	0.995529	1.68339	0.6429	1.2821	0.562403	2.79097	0.74816	9.80768	0.868169	8.44536	0.843825	2.04386	0.866475
7400	3.28555	0.748172	15.8672	0.939941	39.0577	0.974696	70.2418	0.994958	86.8965	0.998795	80.5483	0.990423	4.47785	0.694797	15.6918	0.925297	41.467	0.986275	71.2961	0.985239	87.7767	0.995819	79.4939	0.993539	4.50265	0.841561	12.9575	0.941702	41.6241	0.988036	71.4014	0.995008	81.8608	0.987794	75.046	1	1.68339	0.6429	1.2821	0.562403	2.79097	0.74816	9.80768	0.868169	8.44536	0.843825	2.05016	0.869144
7433.33	3.28555	0.748172	15.7377	0.932271	39.3421	0.981794	69.6498	0.986573	86.6401	0.995849	80.3873	0.988444	4.01437	0.622881	15.8045	0.931943	40.7708	0.969716	71.3904	0.986542	87.8842	0.997038	78.5554	0.981809	4.50265	0.841561	12.7464	0.926353	40.6789	0.9656	70.94	0.988578	81.8608	0.987794	74.6138	0.994241	1.68339	0.6429	0.686457	0.301119	3.01971	0.809477	9.80768	0.868169	8.61688	0.860962	2.32553	0.985887
7466.67	3.28555	0.748172	15.6961	0.929806	38.9907	0.973024	68.7548	0.973895	86.0958	0.989593	80.3873	0.988444	4.01437	0.622881	15.4975	0.913844	40.6871	0.967727	70.8442	0.978995	87.7767	0.995819	78.5554	0.981809	4.85898	0.90816	12.9575	0.941702	40.5686	0.96298	70.411	0.981207	81.7493	0.986449	74.2569	0.989485	1.68339	0.6429	0.686457	0.301119	2.79097	0.74816	9.80768	0.868169	8.05921	0.805242	2.35882	1
7500	3.28555	0.748172	15.5767	0.922734	39.0577	0.974696	68.7548	0.973895	86.0958	0.989593	79.7083	0.980095	4.47785	0.694797	15.4975	0.913844	40.7708	0.969716	70.9379	0.980289	87.7767	0.995819	78.4618	0.980639	4.9565	0.926386	12.9387	0.940334	40.5686	0.96298	70.411	0.981207	81.7493	0.986449	74.2569	0.989485	1.68339	0.6429	0.686457	0.301119	2.79097	0.74816	9.80768	0.868169	8.44536	0.843825	2.35882	1
7533.33	3.28555	0.748172	15.6961	0.929806	38.9907	0.973024	68.7548	0.973895	86.0958	0.989593	79.7083	0.980095	4.47785	0.694797	15.8237	0.93308	40.6871	0.967727	70.9379	0.980289	87.7767	0.995819	78.7193	0.983857	4.9565	0.926386	12.7464	0.926353	40.5686	0.96298	69.9484	0.97476	81.6388	0.985115	74.9498	0.998718	1.68339	0.6429	0.686457	0.301119	2.79097	0.74816	11.297	1	8.44536	0.843825	2.32553	0.985887
7566.67	3.28555	0.748172	15.815	0.936851	39.4687	0.984953	69.3978	0.983003	85.9472	0.987885	80.3873	0.988444	4.07991	0.633051	16.017	0.944478	40.6871	0.967727	71.3904	0.986542	87.7767	0.995819	78.9783	0.987095	4.9565	0.926386	13.543	0.984249	40.6789	0.9656	70.411	0.981207	81.596	0.984599	74.6888	0.99524	1.68339	0.6429	0.686457	0.301119	3.01971	0.809477	9.80768	0.868169	8.44536	0.843825	2.05016	0.869144
7600	3.28555	0.748172	15.9347	0.943944	39.5388	0.986703	69.6498	0.986573	86.4592	0.99377	80.6443	0.991603	4.47785	0.694797	16.017	0.944478	40.4479	0.962037	71.3904	0.986542	87.7767	0.995819	79.3998	0.992363	4.9565	0.926386	13.3447	0.96984	40.5686	0.96298	71.3	0.993596	82.2088	0.991993	74.9498	0.998718	1.10336	0.421383	1.2821	0.562403	2.79097	0.74816	9.80768	0.868169	8.44536	0.843825	2.35882	1
7633.33	3.28555	0.748172	15.9806	0.946662	39.5388	0.986703	69.6498	0.986573	86.5671	0.99501	80.6443	0.991603	4.07991	0.633051	16.017	0.944478	40.6871	0.967727	71.3904	0.986542	87.7767	0.995819	78.5554	0.981809	4.9565	0.926386	13.3447	0.96984	40.5686	0.96298	71.4014	0.995008	81.7493	0.986449	74.9498	0.998718	1.68339	0.6429	1.2821	0.562403	3.01971	0.809477	10.8636	0.961635	8.44536	0.843825	2.05016	0.869144
7666.67	3.50499	0.798142	15.815	0.936851	39.5388	0.986703	69.6498	0.986573	86.5671	0.99501	80.2914	0.987264	4.07991	0.633051	15.8237	0.93308	40.8998	0.972786	71.3904	0.986542	87.7767	0.995819	79.2357	0.990312	4.61651	0.86284	13.3447	0.96984	41.0763	0.975032	71.4014	0.995008	81.9441	0.9888	74.9498	0.998718	1.68339	0.6429	1.2821	0.562403	2.79097	0.74816	10.8636	0.961635	8.44536	0.843825	2.35882	1
7700	3.50499	0.798142	15.815	0.936851	39.3242	0.981347	69.3097	0.981755	85.8719	0.987019	80.1312	0.985294	4.51344	0.700319	15.8237	0.93308	40.9845	0.974801	71.4858	0.98786	87.2871	0.990265	78.5554	0.981809	4.9565	0.926386	13.3447	0.96984	41.1879	0.977683	71.1363	0.991314	81.9441	0.9888	74.2569	0.989485	1.68339	0.6429	1.2821	0.562403	2.79097	0.74816	9.80768	0.868169	8.44536	0.843825	2.04386	0.866475
7733.33	3.59753	0.819216	15.7034	0.93024	39.1265	0.976414	69.3097	0.981755	85.8719	0.987019	79.7083	0.980095	4.07991	0.633051	15.8237	0.93308	40.8998	0.972786	71.3904	0.986542	87.7767	0.995819	78.5554	0.981809	4.9565	0.926386	13.1575	0.956231	40.5686	0.96298	70.5743	0.983482	81.9441	0.9888	74.9498	0.998718	1.68339	0.6429	1.2821	0.562403	2.79097	0.74816	9.80768	0.868169	8.44536	0.843825	2.32553	0.985887
7766.67	3.56437	0.811665	16.0133	0.948599	39.2543	0.979604	69.6498	0.986573	86.3107	0.992063	80.3873	0.988444	4.07991	0.633051	15.7172	0.926797	41.1398	0.978493	71.3904	0.986542	87.8842	0.997038	78.5554	0.981809	4.61651	0.86284	13.3447	0.96984	40.5686	0.96298	71.3	0.993596	81.9441	0.9888	74.6888	0.99524	1.68339	0.6429	1.2821	0.562403	2.79097	0.74816	9.57026	0.847153	8.44536	0.843825	2.05016	0.869144
7800	3.59753	0.819216	15.7772	0.934613	39.5388	0.986703	69.6498	0.986573	86.3107	0.992063	80.3873	0.988444	4.07991	0.633051	16.23	0.957034	40.8998	0.972786	71.3904	0.986542	87.7767	0.995819	78.5554	0.981809	4.9565	0.926386	13.3447	0.96984	41.0763	0.975032	71.0351	0.989904	81.9441	0.9888	74.9498	0.998718	1.68339	0.6429	1.2821	0.562403	3.01971	0.809477	9.80768	0.868169	8.05921	0.805242	2.35882	1
7833.33	3.56437	0.811665	16.0554	0.951092	38.7008	0.96579	69.3097	0.981755	85.6161	0.984079	79.7083	0.980095	4.51344	0.700319	15.7172	0.926797	40.8998	0.972786	71.226	0.98427	87.0722	0.987827	78.5554	0.981809	4.9565	0.926386	13.135	0.954596	40.5686	0.96298	70.3105	0.979806	81.9441	0.9888	73.9966	0.986017	1.10336	0.421383	1.2821	0.562403	2.79097	0.74816	9.80768	0.868169	8.61688	0.860962	2.32553	0.985887
7866.67	3.41757	0.778237	16.1315	0.955598	39.5388	0.986703	69.6498	0.986573	86.3107	0.992063	80.4841	0.989634	4.07991	0.633051	16.23	0.957034	40.8998	0.972786	71.4858	0.98786	87.9925	0.998267	78.5554	0.981809	4.61651	0.86284	13.1575	0.956231	41.0763	0.975032	71.4946	0.996308	81.9441	0.9888	74.5935	0.99397	1.68339	0.6429	1.2821	0.562403	2.79097	0.74816	9.80768	0.868169	8.05921	0.805242	2.35882	1
7900	3.41757	0.778237	16.0133	0.948599	39.4687	0.984953	69.6498	0.986573	86.3107	0.992063	79.7083	0.980095	4.51344	0.700319	16.23	0.957034	41.1398	0.978493	71.3904	0.986542	87.5475	0.993219	78.5554	0.981809	4.9565	0.926386	13.3447	0.96984	41.0763	0.975032	71.0351	0.989904	81.9441	0.9888	74.6888	0.99524	1.68339	0.6429	1.2821	0.562403	2.61659	0.701414	10.8636	0.961635	8.05921	0.805242	2.35882	1
7933.33	3.56437	0.811665	16.0133	0.948599	39.4687	0.984953	69.2077	0.98031	86.4592	0.99377	79.7083	0.980095	4.07991	0.633051	16.23	0.957034	40.8998	0.972786	71.1307	0.982954	87.7767	0.995819	78.5554	0.981809	4.61651	0.86284	13.1575	0.956231	41.0763	0.975032	71.3	0.993596	81.9441	0.9888	74.6888	0.99524	1.10336	0.421383	1.2821	0.562403	3.01971	0.809477	10.2431	0.906714	8.61688	0.860962	2.32553	0.985887
7966.67	3.71207	0.845299	16.37	0.969725	39.4687	0.984953	69.6498	0.986573	86.3107	0.992063	80.1312	0.985294	4.07991	0.633051	16.0396	0.94581	41.3514	0.983527	71.3904	0.986542	87.8842	0.997038	78.5554	0.981809	4.61651	0.86284	13.3447	0.96984	41.8564	0.993549	71.4946	0.996308	82.2911	0.992987	74.5935	0.99397	1.68339	0.6429	1.2821	0.562403	3.01971	0.809477	10.8636	0.961635	8.44536	0.843825	2.04386	0.866475
8000	3.75826	0.855817	16.37	0.969725	39.5388	0.986703	69.6498	0.986573	86.3107	0.992063	80.3873	0.988444	4.31734	0.669892	16.752	0.987816	41.5921	0.989251	71.3904	0.986542	87.9925	0.998267	78.5554	0.981809	4.82338	0.901505	13.3447	0.96984	41.8564	0.993549	71.4946	0.996308	81.9441	0.9888	74.5935	0.99397	1.68339	0.6429	1.2821	0.562403	3.01971	0.809477	10.8636	0.961635	8.44536	0.843825	2.32553	0.985887
8033.33	3.41757	0.778237	16.3279	0.967233	39.4687	0.984953	69.6498	0.986573	86.4592	0.99377	80.3873	0.988444	4.07991	0.633051	16.4306	0.968862	41.5921	0.989251	71.3904	0.986542	87.9925	0.998267	78.5554	0.981809	4.22599	0.789852	13.7597	1	41.7455	0.990918	70.935	0.988509	82.2911	0.992987	74.6888	0.99524	1.68339	0.6429	1.2821	0.562403	2.79097	0.74816	11.297	1	8.61688	0.860962	2.35882	1
8066.67	3.71207	0.845299	16.3279	0.967233	39.9511	0.996994	69.6498	0.986573	86.5671	0.99501	80.3873	0.988444	4.51344	0.700319	16.5526	0.976056	41.3514	0.983527	71.3904	0.986542	87.8842	0.997038	78.5554	0.981809	4.61651	0.86284	13.7597	1	41.7455	0.990918	71.4946	0.996308	82.1808	0.991656	74.5935	0.99397	1.68339	0.6429	1.92653	0.845082	2.79097	0.74816	9.80768	0.868169	8.05921	0.805242	2.35882	1
8100	3.41757	0.778237	16.3279	0.967233	39.8797	0.995211	69.6498	0.986573	86.3107	0.992063	80.3873	0.988444	4.51344	0.700319	16.752	0.987816	42.044	1	71.8418	0.992779	87.7767	0.995819	78.5554	0.981809	4.61651	0.86284	13.7597	1	41.7455	0.990918	71.4946	0.996308	82.4453	0.994847	75.0238	0.999704	1.68339	0.6429	1.92653	0.845082	2.79097	0.74816	9.80768	0.868169	8.44536	0.843825	2.05016	0.869144
8133.33	3.71207	0.845299	16.3279	0.967233	39.8797	0.995211	69.7523	0.988025	86.5671	0.99501	79.7083	0.980095	4.49265	0.697094	16.5526	0.976056	41.2674	0.981528	71.3904	0.986542	87.8842	0.997038	78.5554	0.981809	4.61651	0.86284	13.1575	0.956231	41.7455	0.990918	71.4946	0.996308	82.1808	0.991656	74.5935	0.99397	1.68339	0.6429	1.2821	0.562403	2.79097	0.74816	11.297	1	8.44536	0.843825	2.32553	0.985887
8166.67	3.71207	0.845299	16.4473	0.974304	39.6646	0.989842	69.6498	0.986573	86.2028	0.990823	79.9646	0.983246	4.51344	0.700319	16.4432	0.969606	40.8998	0.972786	71.8418	0.992779	87.8842	0.997038	78.5554	0.981809	4.61651	0.86284	13.5398	0.984018	41.4723	0.984434	71.4946	0.996308	82.0714	0.990336	75.0238	0.999704	1.68339	0.6429	1.2821	0.562403	2.79097	0.74816	9.80768	0.868169	8.44536	0.843825	2.35882	1
8200	3.71207	0.845299	16.177	0.958295	39.1863	0.977906	69.2077	0.98031	86.4592	0.99377	79.7083	0.980095	4.07991	0.633051	16.4432	0.969606	41.2674	0.981528	71.3904	0.986542	87.7767	0.995819	78.4618	0.980639	4.61651	0.86284	13.7597	1	41.7455	0.990918	70.935	0.988509	82.3358	0.993526	74.4991	0.992713	1.68339	0.6429	1.2821	0.562403	2.79097	0.74816	10.2431	0.906714	8.44536	0.843825	2.35882	1
8233.33	3.71207	0.845299	16.5642	0.981232	39.6646	0.989842	69.9028	0.990157	86.5671	0.99501	80.6443	0.991603	4.07991	0.633051	16.6407	0.981252	41.5078	0.987245	71.4858	0.98786	87.7767	0.995819	79.2357	0.990312	4.61651	0.86284	13.5774	0.986752	41.7455	0.990918	71.7596	1	82.3358	0.993526	75.0238	0.999704	2.46221	0.940339	1.2821	0.562403	3.73044	1	11.297	1	10.0084	1	2.35882	1
8266.67	3.68764	0.839736	16.524	0.978848	39.1863	0.977906	69.1067	0.97888	86.2028	0.990823	80.3873	0.988444	4.51344	0.700319	16.6407	0.981252	41.8747	0.995972	71.2961	0.985239	87.7767	0.995819	78.7193	0.983857	4.61651	0.86284	13.7597	1	41.7455	0.990918	71.2944	0.993518	82.4183	0.994521	74.4991	0.992713	1.68339	0.6429	1.2821	0.562403	2.79097	0.74816	9.57026	0.847153	8.44536	0.843825	2.35882	1
8300	3.6421	0.829365	16.0701	0.951962	39.12	0.976252	69.0067	0.977464	86.0958	0.989593	80.3873	0.988444	4.49265	0.697094	16.4432	0.969606	41.0289	0.975857	71.3904	0.986542	87.7767	0.995819	78.7193	0.983857	4.61651	0.86284	13.7597	1	40.8599	0.969897	70.935	0.988509	82.7915	0.999024	74.4991	0.992713	1.68339	0.6429	1.2821	0.562403	2.79097	0.74816	10.2431	0.906714	8.05921	0.805242	2.35882	1
8333.33	3.6421	0.829365	16.524	0.978848	39.5952	0.98811	69.3596	0.982463	86.4592	0.99377	79.7083	0.980095	4.51344	0.700319	16.2557	0.958552	41.3514	0.983527	71.6511	0.990145	87.7767	0.995819	78.7193	0.983857	5.03449	0.940963	13.7597	1	41.7455	0.990918	70.935	0.988509	82.4183	0.994521	74.4991	0.992713	1.68339	0.6429	1.2821	0.562403	2.79097	0.74816	9.80768	0.868169	8.44536	0.843825	2.35882	1
8366.67	3.6421	0.829365	16.524	0.978848	39.5952	0.98811	69.7008	0.987295	86.4592	0.99377	80.5483	0.990423	4.51344	0.700319	16.5377	0.975179	41.2674	0.981528	71.5567	0.988841	87.7767	0.995819	78.6265	0.982698	5.03449	0.940963	13.3595	0.97091	41.4723	0.984434	70.935	0.988509	82.4183	0.994521	74.4991	0.992713	1.68339	0.6429	1.2821	0.562403	2.79097	0.74816	9.80768	0.868169	8.44536	0.843825	2.35882	1
8400	3.6421	0.829365	16.4088	0.972027	39.5952	0.98811	69.6498	0.986573	86.5671	0.99501	80.3873	0.988444	4.19683	0.651193	16.3422	0.96365	41.1853	0.979576	71.3904	0.986542	87.7767	0.995819	78.4618	0.980639	4.82338	0.901505	13.5398	0.984018	41.637	0.988341	71.394	0.994905	81.9629	0.989027	74.4991	0.992713	1.68339	0.6429	1.2821	0.562403	2.79097	0.74816	10.2431	0.906714	8.05921	0.805242	2.35882	1
8433.33	3.56665	0.812183	16.3762	0.970097	39.5276	0.986423	69.2077	0.98031	86.5671	0.99501	80.6443	0.991603	4.49265	0.697094	16.3422	0.96365	40.9472	0.973911	71.3904	0.986542	87.7767	0.995819	78.7193	0.983857	4.61651	0.86284	13.5774	0.986752	41.7455	0.990918	70.935	0.988509	82.4183	0.994521	74.4991	0.992713	2.08527	0.796381	1.2821	0.562403	3.01971	0.809477	10.2431	0.906714	8.44536	0.843825	2.35882	1
8466.67	3.56665	0.812183	16.881	1	39.5952	0.98811	69.6498	0.986573	86.5671	0.99501	80.3873	0.988444	4.19683	0.651193	16.3422	0.96365	41.7173	0.992229	71.2961	0.985239	87.7767	0.995819	78.5554	0.981809	4.61651	0.86284	13.5774	0.986752	41.364	0.981862	71.2944	0.993518	82.4183	0.994521	74.929	0.998441	1.68339	0.6429	1.92653	0.845082	2.79097	0.74816	9.80768	0.868169	8.44536	0.843825	2.05016	0.869144
8500	3.89991	0.888073	16.7581	0.99272	39.6646	0.989842	69.3097	0.981755	86.5671	0.99501	80.2279	0.986483	4.19683	0.651193	16.7622	0.988416	41.4781	0.986541	71.3904	0.986542	87.8842	0.997038	78.5554	0.981809	5.03449	0.940963	13.7597	1	41.4723	0.984434	71.1302	0.991229	82.4183	0.994521	75.0238	0.999704	1.68339	0.6429	1.2821	0.562403	3.01971	0.809477	9.80768	0.868169	8.44536	0.843825	2.35882	1
8533.33	3.89991	0.888073	16.524	0.978848	39.5952	0.98811	70.0054	0.991609	86.5671	0.99501	80.6443	0.991603	4.12059	0.639363	16.9586	1	41.6339	0.990245	72.1025	0.996382	87.7767	0.995819	79.2357	0.990312	4.61651	0.86284	13.5774	0.986752	41.7455	0.990918	71.2944	0.993518	82.8723	1	75.0238	0.999704	2.46221	0.940339	1.2821	0.562403	2.79097	0.74816	10.2431	0.906714	8.44536	0.843825	2.35882	1
	4.39143		16.881		40.0716		70.5977		87.0012		81.3272		6.44483		16.9586		42.044		72.3643		88.1452		80.0109		5.35036		13.7597		42.1281		71.7596		82.8723		75.046		2.61843		2.27969		3.73044		11.297		10.0084		2.35882
