# Supplementary material for: Parallel and High Throughput Reaction Monitoring with Computer Vision
Source: Angew Chem Int Ed Engl. 2024 Oct 31;64(1):e202413395. doi: 10.1002/anie.202413395 (PMC11701362; doi:10.1002/anie.202413395)
Supplement: Supplementary file 2 — Supporting Information [file ANIE-64-e202413395-s002.zip › Supporting Info - Machine readable data part 1/Figure 7 - investigating camera lenses for well plate filming/Supplement - band-pass filters/AMcf_CV27/AMcf_CV27.xlsx]

## Sheet: Delta_e vs time
	0	0	1	1	2	2	3	3	4	4	5	5	6	6	7	7	8	8	9	9	10	10	11	11	12	12	13	13	14	14	15	15	16	16	17	17	18	18	19	19	20	20	21	21	22	22	23	23
Time	delta e	norm	delta e	norm	delta e	norm	delta e	norm	delta e	norm	delta e	norm	delta e	norm	delta e	norm	delta e	norm	delta e	norm	delta e	norm	delta e	norm	delta e	norm	delta e	norm	delta e	norm	delta e	norm	delta e	norm	delta e	norm	delta e	norm	delta e	norm	delta e	norm	delta e	norm	delta e	norm	delta e	norm
0	0	0	0	0	0	0	0	0	0	0	0	0	0	0	0	0	0	0	0	0	0	0	0	0	0	0	0	0	0	0	0	0	0	0	0	0	0	0	0	0	0	0	0	0	0	0	0	0
33.3333	1.11164	0.131412	0	0	0	0	0.346672	0.00609174	0.885561	0.0138473	1.18329	0.017077	0	0	0	0	0	0	0	0	0	0	0.307198	0.00456173	0.833344	0.202804	0.912508	0.0498912	1.8146	0.0521088	0.436958	0.00837979	0.351085	0.00641147	0.313943	0.00502402	1.04745	0.376471	0	0	0.383189	0.214835	0.819265	0.344729	0.814672	0.321436	0.804638	0.518254
66.6667	1.11164	0.131412	0.862985	0.034306	0.895704	0.0199229	1.11545	0.0196008	1.65943	0.025948	1.77472	0.0256125	1.34245	0.183676	1.33274	0.0523311	0.39099	0.0101733	1.21713	0.0225138	0	0	1.18137	0.0175428	1.00994	0.24578	0.807577	0.0441541	1.72037	0.0494026	0.814612	0.0156223	1.15437	0.0210809	0.626826	0.0100311	1.70895	0.614225	1.00553	0.55221	0	0	1.59429	0.670844	0	0	0.469904	0.302657
100	0.728952	0.086173	0.375375	0.0149222	0	0	1.08345	0.0190384	1.585	0.0247841	2.95648	0.0426675	0.995401	0.136193	0	0	0.746444	0.0194219	0.759223	0.0140437	1.40211	0.022949	0.806367	0.0119742	0.466627	0.113559	1.71532	0.0937849	0	0	1.18154	0.0226591	1.15437	0.0210809	0.626826	0.0100311	0.482989	0.173595	0.827022	0.454179	0.90702	0.508522	0	0	0	0	1.08845	0.701054
133.333	1.11164	0.131412	0	0	0	0	1.59315	0.0279949	2.21932	0.0347029	2.21968	0.0320341	0.995401	0.136193	1.00633	0.0395145	0.39099	0.0101733	1.53249	0.0283472	1.40211	0.022949	1.23068	0.018275	0.466627	0.113559	1.71532	0.0937849	0	0	0.814612	0.0156223	1.44319	0.0263555	0.938654	0.0150212	0.482989	0.173595	1.00553	0.55221	0	0	0	0	0.814672	0.321436	0.810396	0.521963
166.667	0.908291	0.107373	0	0	0.361851	0.00804855	1.61703	0.0284145	3.13606	0.0490377	2.49993	0.0360785	1.34245	0.183676	0.418065	0.0164157	0.39099	0.0101733	1.40002	0.0258968	2.52438	0.0413177	1.80254	0.0267668	0	0	1.71532	0.0937849	0.822508	0.0236194	1.18154	0.0226591	1.75289	0.0320111	0.938654	0.0150212	0.848685	0.305032	1.00553	0.55221	0.984637	0.552038	0.819265	0.344729	0.442483	0.174586	1.08845	0.701054
200	1.08202	0.127911	0	0	0	0	1.89397	0.033281	3.60431	0.0563596	3.31145	0.0477903	0	0	0	0	0.746444	0.0194219	2.29837	0.0425141	2.00394	0.0327994	2.12939	0.0316203	0.466627	0.113559	0.915546	0.0500573	1.62475	0.0466569	1.49701	0.0287091	1.44319	0.0263555	1.24944	0.0199947	1.77365	0.637479	1.00553	0.55221	0.808107	0.453066	0.819265	0.344729	1.12516	0.443942	0.364954	0.235061
233.333	1.38485	0.16371	0.375375	0.0149222	0.815922	0.0181483	1.72045	0.0302318	3.9005	0.0609909	3.36547	0.0485699	0.995401	0.136193	0.452955	0.0177857	0.39099	0.0101733	2.21831	0.0410331	2.26425	0.03706	2.04229	0.0303269	1.58891	0.386679	0.807577	0.0441541	0.932806	0.0267868	1.21904	0.0233782	1.75289	0.0320111	1.24944	0.0199947	1.72751	0.620897	0.469298	0.257726	0.808107	0.453066	0.911777	0.383656	0	0	0.364954	0.235061
266.667	0.908291	0.107373	0	0	1.71267	0.0380944	1.89397	0.033281	4.38429	0.0685557	4.62202	0.0667042	0	0	0.686083	0.0269397	0.39099	0.0101733	2.48764	0.046015	2.59031	0.0423968	2.4503	0.0363857	0	0	1.58635	0.0867334	0.899469	0.0258295	2.4262	0.0465287	2.64527	0.0483076	1.71666	0.0274717	1.02242	0.367474	0.562941	0.309153	0	0	2.37654	1	1.12516	0.443942	1.12676	0.725725
300	0.728952	0.086173	0.375375	0.0149222	0.895704	0.0199229	1.89397	0.033281	5.35581	0.0837471	3.80114	0.0548574	0	0	0.452955	0.0177857	0.39099	0.0101733	2.93037	0.0542044	2.91622	0.0477311	2.44309	0.0362787	0.807685	0.19656	1.71532	0.0937849	0	0	1.49701	0.0287091	2.07346	0.0378653	1.9935	0.0319019	0.848685	0.305032	0.469298	0.257726	0.808107	0.453066	0.819265	0.344729	0.349146	0.137758	0.364954	0.235061
333.333	0.728952	0.086173	0.375375	0.0149222	0.361851	0.00804855	2.06071	0.036211	5.82639	0.0911055	4.63045	0.0668259	0	0	0.981101	0.0385238	0.39099	0.0101733	2.93037	0.0542044	2.91622	0.0477311	3.08645	0.0458323	0.466627	0.113559	0.912508	0.0498912	1.62475	0.0466569	2.36428	0.0453411	2.07346	0.0378653	2.17559	0.0348158	0.848685	0.305032	1.00553	0.55221	0.808107	0.453066	0.894865	0.37654	0.349146	0.137758	0.364954	0.235061
366.667	0	0	0.862985	0.034306	0.895704	0.0199229	2.67823	0.0470621	6.41349	0.100286	4.22046	0.060909	1.95819	0.267923	1.08353	0.0425459	1.53576	0.0399593	3.28963	0.0608497	3.24166	0.0530578	3.64278	0.0540934	0	0	0.456534	0.0249609	0.822508	0.0236194	2.74461	0.0526349	3.18814	0.0582215	2.17559	0.0348158	1.72751	0.620897	0.42316	0.232389	0.652787	0.365986	0.819265	0.344729	1.12516	0.443942	0.469904	0.302657
400	1.08202	0.127911	0.889906	0.0353762	1.09419	0.0243377	3.2565	0.0572234	6.87526	0.107506	5.37599	0.0775854	0.843722	0.11544	0	0	0.780262	0.0203019	3.28963	0.0608497	4.16263	0.0681317	3.48704	0.0517809	0.807685	0.19656	0.912508	0.0498912	0	0	2.74483	0.0526391	2.43812	0.0445247	2.08787	0.033412	0.931897	0.33494	1.00553	0.55221	0.984637	0.552038	0.819265	0.344729	1.41424	0.557999	0.364954	0.235061
433.333	0.728952	0.086173	1.54981	0.0616092	1.43189	0.0318491	3.56062	0.0625674	7.46581	0.116741	5.27594	0.0761415	0	0	0.686083	0.0269397	0.39099	0.0101733	2.7521	0.0509069	5.36433	0.0878005	4.13765	0.061442	0.466627	0.113559	0.912508	0.0498912	0.39888	0.0114544	2.36428	0.0453411	3.18814	0.0582215	2.56273	0.0410113	1.77365	0.637479	1.00553	0.55221	0.888222	0.497983	0.819265	0.344729	1.41424	0.557999	0.364954	0.235061
466.667	0.434127	0.0513202	1.13229	0.0450116	1.35926	0.0302336	4.67277	0.0821102	7.48115	0.11698	6.80638	0.0982286	1.34245	0.183676	0.686083	0.0269397	1.88502	0.0490468	4.72816	0.0874589	5.66128	0.0926608	4.67631	0.0694408	1.00994	0.24578	1.58635	0.0867334	0.39888	0.0114544	3.12805	0.0599885	2.97504	0.0543299	2.67186	0.0427576	0.931897	0.33494	0.827022	0.454179	1.16252	0.651769	1.64977	0.694188	1.12516	0.443942	0.364954	0.235061
500	0.434127	0.0513202	0.373844	0.0148613	1.08129	0.0240509	5.23255	0.0919467	7.88955	0.123366	7.79666	0.11252	0	0	0	0	1.44727	0.0376568	3.64957	0.0675077	5.78739	0.0947251	4.17398	0.0619816	1.00994	0.24578	1.58635	0.0867334	0.39888	0.0114544	3.12805	0.0599885	3.30676	0.0603878	2.86285	0.045814	2.78228	1	0.827022	0.454179	0.888222	0.497983	0.819265	0.344729	1.12516	0.443942	0.364954	0.235061
533.333	1.11164	0.131412	0.862985	0.034306	1.35926	0.0302336	5.23255	0.0919467	9.46932	0.148069	7.86571	0.113517	0.460171	0.0629615	0.831413	0.0326462	1.44727	0.0376568	3.59128	0.0664296	5.95985	0.0975476	5.04624	0.0749342	0.807685	0.19656	0.456534	0.0249609	0.932806	0.0267868	3.12805	0.0599885	4.13996	0.0756035	2.74928	0.0439966	0.485836	0.174618	0.469298	0.257726	0.888222	0.497983	0.894865	0.37654	1.12516	0.443942	0.364954	0.235061
566.667	0.434127	0.0513202	0.906893	0.0360515	1.75483	0.0390322	5.53648	0.0972874	9.36334	0.146412	9.55789	0.137938	1.09643	0.150016	0.686083	0.0269397	1.44727	0.0376568	5.10761	0.0944777	6.56033	0.107376	5.48963	0.0815183	1.00994	0.24578	0.807577	0.0441541	0.899469	0.0258295	3.96785	0.0760937	3.63953	0.0664648	2.45722	0.0393227	1.70895	0.614225	0.469298	0.257726	0.984637	0.552038	1.68489	0.708967	1.12516	0.443942	0.364954	0.235061
600	0.672105	0.0794528	1.11936	0.0444974	2.08811	0.0464452	6.03019	0.105963	9.65693	0.151003	9.84496	0.142081	0	0	0.686083	0.0269397	1.16783	0.0303862	4.56811	0.0844984	6.71962	0.109983	6.64675	0.0987009	1.72211	0.419096	0.915546	0.0500573	0.899469	0.0258295	4.68354	0.089819	4.6896	0.0856409	3.03592	0.0485836	0.482989	0.173595	0.469298	0.257726	0	0	0.894865	0.37654	1.90659	0.752262	0.364954	0.235061
633.333	0.434127	0.0513202	0.373844	0.0148613	1.43891	0.0320052	6.60236	0.116017	9.58889	0.149939	11.4978	0.165934	0	0	1.33274	0.0523311	1.55372	0.0404267	4.36932	0.0808213	7.02988	0.115061	7.17696	0.106574	0.807685	0.19656	1.17969	0.0644991	0.932806	0.0267868	3.51299	0.0673706	4.92739	0.0899835	3.00054	0.0480174	1.77365	0.637479	1.00553	0.55221	0.652787	0.365986	1.59429	0.670844	1.41424	0.557999	0.364954	0.235061
666.667	1.11164	0.131412	1.94335	0.0772534	2.42687	0.0539801	6.96457	0.122382	9.88737	0.154606	12.0543	0.173965	0	0	1.08353	0.0425459	1.41558	0.0368324	5.80471	0.107372	7.02988	0.115061	7.1274	0.105838	1.58891	0.386679	1.58635	0.0867334	0.39888	0.0114544	4.33336	0.0831033	4.62524	0.0844657	3.2868	0.0525984	0.482989	0.173595	1.03137	0.566401	0.984637	0.552038	0.378686	0.159343	1.12516	0.443942	1.12676	0.725725
700	1.11164	0.131412	0.373844	0.0148613	3.17865	0.0707017	6.27129	0.1102	9.91351	0.155015	13.8383	0.199712	0	0	1.08353	0.0425459	2.12488	0.0552877	5.45595	0.100921	7.33972	0.120133	8.99666	0.133596	0.466627	0.113559	0.456534	0.0249609	0.755308	0.0216897	3.51299	0.0673706	4.92739	0.0899835	3.32736	0.0532476	0.931897	0.33494	0.827022	0.454179	0.652787	0.365986	0.819265	0.344729	1.41424	0.557999	0.4912	0.316374
733.333	0.728952	0.086173	0.373844	0.0148613	3.05299	0.0679066	7.50063	0.131801	10.5388	0.164792	15.5027	0.223733	0	0	1.33274	0.0523311	1.55372	0.0404267	6.37887	0.117993	8.79714	0.143987	8.8576	0.131531	0.807685	0.19656	0.912508	0.0498912	0.899469	0.0258295	4.14641	0.0795181	5.54138	0.101196	3.32736	0.0532476	0.848685	0.305032	0.863384	0.474149	0.808107	0.453066	1.68489	0.708967	1.41424	0.557999	0.364954	0.235061
766.667	1.11164	0.131412	1.11936	0.0444974	2.71255	0.0603345	8.61612	0.151403	10.5613	0.165144	17.1773	0.2479	0.995401	0.136193	1.08353	0.0425459	2.12488	0.0552877	5.80471	0.107372	8.79714	0.143987	10.1219	0.150305	0.844506	0.205521	1.71532	0.0937849	0.919619	0.0264081	3.96785	0.0760937	6.35937	0.116134	3.91179	0.0626002	1.72751	0.620897	0.42316	0.232389	1.16252	0.651769	1.68489	0.708967	1.41424	0.557999	0.364954	0.235061
800	0.908291	0.107373	1.44725	0.057532	2.76857	0.0615805	8.92194	0.156777	10.2314	0.159985	18.298	0.264074	0	0	1.50939	0.0592677	2.12488	0.0552877	6.50229	0.120276	9.24405	0.151302	11.2681	0.167326	0.807685	0.19656	1.58635	0.0867334	1.16014	0.0333149	3.78502	0.0725875	6.35937	0.116134	3.96111	0.0633894	0.931897	0.33494	0.827022	0.454179	0.652787	0.365986	0.378686	0.159343	1.41424	0.557999	1.12676	0.725725
833.333	0.908291	0.107373	1.44725	0.057532	4.46153	0.0992364	9.45006	0.166057	10.4262	0.163032	19.9678	0.288172	0	0	1.33274	0.0523311	2.12488	0.0552877	7.05165	0.130437	9.8477	0.161182	11.1809	0.166031	1.72211	0.419096	0.456534	0.0249609	0.79596	0.0228571	4.14641	0.0795181	6.09653	0.111334	3.96111	0.0633894	1.02242	0.367474	0.42316	0.232389	0.90702	0.508522	1.59429	0.670844	1.90659	0.752262	0.364954	0.235061
866.667	0.649398	0.0767684	1.11936	0.0444974	4.48819	0.0998295	10.7997	0.189773	10.3797	0.162305	21.1167	0.304753	1.34245	0.183676	1.89003	0.0742136	2.3205	0.0603778	7.19852	0.133154	9.8477	0.161182	12.2995	0.182641	2.03003	0.494033	1.00664	0.0550376	1.12201	0.0322201	4.14641	0.0795181	6.41053	0.117068	4.40471	0.0704883	1.70895	0.614225	0.42316	0.232389	1.18103	0.662147	1.64977	0.694188	1.41424	0.557999	0.364954	0.235061
900	0.672105	0.0794528	1.11936	0.0444974	4.1567	0.0924563	10.1449	0.178267	10.694	0.167219	23.3931	0.337605	0.843722	0.11544	1.08353	0.0425459	2.48113	0.0645571	7.94586	0.146978	9.79625	0.16034	13.4578	0.199842	1.58891	0.386679	1.58635	0.0867334	1.56111	0.0448292	4.28373	0.0821516	6.96064	0.127114	4.4812	0.0717124	0.848685	0.305032	0.827022	0.454179	0.652787	0.365986	1.49892	0.630715	1.41424	0.557999	0.364954	0.235061
933.333	0.434127	0.0513202	2.20702	0.0877351	4.82101	0.107232	10.755	0.188987	11.0651	0.173022	23.9082	0.345039	0	0	1.08353	0.0425459	2.84236	0.0739563	8.62541	0.159548	9.80099	0.160417	13.3672	0.198496	0.807685	0.19656	1.58635	0.0867334	0.79596	0.0228571	4.28373	0.0821516	6.96064	0.127114	4.4812	0.0717124	0.848685	0.305032	0.469298	0.257726	0.652787	0.365986	1.59429	0.670844	1.41424	0.557999	0.364954	0.235061
966.667	0	0	2.1287	0.0846215	5.882	0.130831	10.755	0.188987	11.0456	0.172717	24.9699	0.360362	1.73315	0.237133	1.74043	0.0683394	2.84236	0.0739563	8.48204	0.156896	9.55509	0.156393	14.621	0.217115	0.565741	0.13768	0.807577	0.0441541	0.79596	0.0228571	5.37613	0.103101	6.47678	0.118278	4.66549	0.0746616	1.70895	0.614225	0.562941	0.309153	0.984637	0.552038	0.819265	0.344729	1.41424	0.557999	0.364954	0.235061
1000	0.672105	0.0794528	2.04448	0.0812736	6.48725	0.144294	11.6668	0.20501	12.4097	0.194046	26.1378	0.377217	0.460171	0.0629615	1.50939	0.0592677	3.72013	0.0967952	8.96473	0.165825	10.1367	0.165913	15.7688	0.234159	1.58891	0.386679	0.456534	0.0249609	1.19126	0.0342086	5.4448	0.104418	6.3079	0.115194	4.90833	0.0785477	0.482989	0.173595	0.469298	0.257726	0.90702	0.508522	1.59429	0.670844	1.41424	0.557999	0.364954	0.235061
1033.33	0.363763	0.0430022	2.49645	0.0992405	5.48867	0.122083	11.3101	0.198742	12.6911	0.198447	29.1667	0.420929	0.995401	0.136193	1.71393	0.067299	3.96141	0.103073	10.0689	0.186248	9.66853	0.158249	16.8954	0.250888	0.466627	0.113559	1.71532	0.0937849	1.42191	0.0408321	4.87892	0.0935659	7.35738	0.13436	4.94199	0.0790864	0.931897	0.33494	0.42316	0.232389	0.90702	0.508522	0.819265	0.344729	1.41424	0.557999	0.364954	0.235061
1066.67	0.649398	0.0767684	2.47976	0.0985771	6.35988	0.141461	12.0383	0.211538	13.5815	0.21237	30.9068	0.446042	2.25769	0.308902	2.70115	0.106063	4.82406	0.125519	9.30358	0.172093	10.1963	0.166888	16.7775	0.249138	1.72211	0.419096	1.00664	0.0550376	1.7843	0.0512386	5.4448	0.104418	7.56888	0.138222	6.12884	0.0980794	0.848685	0.305032	0.562941	0.309153	0.417774	0.234225	1.68489	0.708967	1.41424	0.557999	0.469904	0.302657
1100	0.649398	0.0767684	2.1287	0.0846215	6.85728	0.152524	12.5297	0.220173	15.2303	0.238151	33.7355	0.486865	0.995401	0.136193	1.94345	0.0763114	3.17469	0.0826032	10.1639	0.188006	10.1314	0.165826	18.5716	0.275779	1.58891	0.386679	1.00664	0.0550376	1.91766	0.0550683	5.4448	0.104418	7.67376	0.140137	5.70948	0.0913685	0.848685	0.305032	0.827022	0.454179	0.417774	0.234225	1.49892	0.630715	1.41424	0.557999	0.364954	0.235061
1133.33	0.649398	0.0767684	2.49645	0.0992405	6.49067	0.14437	12.5952	0.221324	15.5993	0.243922	34.2536	0.494343	1.29828	0.177633	1.94345	0.0763114	4.31175	0.112189	10.3165	0.190829	10.1641	0.16636	19.688	0.292358	0.565741	0.13768	1.71532	0.0937849	1.19126	0.0342086	6.08422	0.116681	8.18141	0.149408	5.50355	0.0880729	0.848685	0.305032	1.00553	0.55221	0.417774	0.234225	1.68489	0.708967	1.41424	0.557999	0.364954	0.235061
1166.67	0.649398	0.0767684	3.22177	0.128074	8.05499	0.179165	12.0341	0.211464	17.1142	0.26761	35.3868	0.510696	1.34245	0.183676	1.94345	0.0763114	4.46066	0.116063	11.3947	0.210773	10.2948	0.1685	20.1553	0.299297	0.807685	0.19656	2.69691	0.147453	1.7843	0.0512386	5.66055	0.108556	7.41981	0.1355	6.24192	0.0998891	0.482989	0.173595	0.42316	0.232389	0.417774	0.234225	0.894865	0.37654	1.41424	0.557999	0.469904	0.302657
1200	0.832817	0.0984513	3.55637	0.141375	7.15684	0.159187	12.1036	0.212684	17.8367	0.278907	37.6855	0.543871	0.460171	0.0629615	1.94345	0.0763114	4.83	0.125673	11.725	0.216883	10.8712	0.177935	21.2801	0.315999	0.807685	0.19656	1.71532	0.0937849	1.58479	0.0455094	5.81751	0.111566	9.04077	0.165102	6.63709	0.106213	1.70895	0.614225	0.42316	0.232389	0.417774	0.234225	0.894865	0.37654	1.90659	0.752262	0.364954	0.235061
1233.33	1.09414	0.129344	3.55637	0.141375	8.68807	0.193246	12.5202	0.220006	19.0744	0.298261	38.7472	0.559193	0.995401	0.136193	1.94345	0.0763114	4.83	0.125673	11.9171	0.220437	10.9984	0.180016	22.4931	0.334011	0.807685	0.19656	1.58635	0.0867334	2.65781	0.0763225	6.44172	0.123537	9.85574	0.179984	6.81048	0.108988	1.77365	0.637479	0.42316	0.232389	0.417774	0.234225	0.894865	0.37654	1.41424	0.557999	0.4912	0.316374
1266.67	1.39977	0.165474	3.89519	0.154844	9.32201	0.207347	12.6455	0.222207	19.8023	0.309642	39.8138	0.574586	2.25769	0.308902	2.11533	0.0830603	5.90101	0.15354	12.712	0.23514	11.1331	0.18222	22.9399	0.340645	0.807685	0.19656	1.00664	0.0550376	3.2257	0.0926302	7.17195	0.137541	8.79631	0.160637	7.2276	0.115663	0.931897	0.33494	0.562941	0.309153	0.417774	0.234225	1.59429	0.670844	1.41424	0.557999	0.364954	0.235061
1300	0.649398	0.0767684	3.89519	0.154844	9.46285	0.210479	12.7767	0.224512	20.7748	0.32485	41.5002	0.598923	0.460171	0.0629615	2.53551	0.099559	6.26035	0.16289	12.3212	0.22791	11.3852	0.186347	25.3335	0.37619	1.00994	0.24578	1.00664	0.0550376	1.58479	0.0455094	7.6649	0.146994	8.62274	0.157468	8.2099	0.131383	0.848685	0.305032	1.00553	0.55221	0.888222	0.497983	0.819265	0.344729	1.41424	0.557999	0.364954	0.235061
1333.33	0.958167	0.11327	4.22793	0.168072	9.63894	0.214396	13.2766	0.233297	22.8117	0.3567	43.0153	0.62079	2.25769	0.308902	2.53551	0.099559	6.6194	0.172232	12.6521	0.234032	12.2426	0.200381	25.9116	0.384774	0.807685	0.19656	1.71532	0.0937849	2.65828	0.0763362	8.01428	0.153694	9.10418	0.16626	8.15616	0.130523	0.848685	0.305032	0.827022	0.454179	0.417774	0.234225	0.378686	0.159343	1.30541	0.515062	0.4912	0.316374
1366.67	1.91624	0.226528	4.58036	0.182082	10.4943	0.233422	13.6949	0.240647	23.5415	0.368111	44.0915	0.636321	1.73315	0.237133	3.45174	0.135536	6.8362	0.177873	12.9821	0.240136	12.7753	0.209099	26.3573	0.391393	1.77893	0.432923	1.71532	0.0937849	2.65828	0.0763362	7.37642	0.141462	10.1814	0.185932	8.15616	0.130523	1.72751	0.620897	0.42316	0.232389	0.417774	0.234225	0.894865	0.37654	1.41424	0.557999	0.364954	0.235061
1400	1.09414	0.129344	4.58036	0.182082	10.2304	0.227552	13.8909	0.244092	24.9973	0.390875	47.0113	0.67846	2.25769	0.308902	2.95744	0.116126	6.97798	0.181562	13.7614	0.25455	13.089	0.214234	26.8776	0.399119	0.418652	0.101884	1.00664	0.0550376	2.65828	0.0763362	7.73926	0.14842	9.72012	0.177508	8.65505	0.138506	1.77365	0.637479	0.42316	0.232389	0.417774	0.234225	0.378686	0.159343	1.41424	0.557999	0.4912	0.316374
1433.33	0.832817	0.0984513	5.19212	0.206401	10.5501	0.234662	14.7879	0.259854	25.9761	0.40618	47.4636	0.684986	1.73315	0.237133	3.25246	0.127711	6.97798	0.181562	13.9662	0.258339	13.2543	0.21694	28.6702	0.425738	0.418652	0.101884	1.94314	0.106241	3.32907	0.0955986	8.36488	0.160418	10.0279	0.183129	9.86307	0.157838	0	0	0.42316	0.232389	0.718671	0.402924	1.59429	0.670844	1.41424	0.557999	0.364954	0.235061
1466.67	1.39977	0.165474	4.92506	0.195784	11.1872	0.248833	14.5849	0.256286	28.1456	0.440105	47.8023	0.689875	2.14796	0.293888	3.88139	0.152406	6.97798	0.181562	14.5408	0.268967	13.9189	0.227817	29.8248	0.442883	1.00994	0.24578	1.71532	0.0937849	2.65828	0.0763362	8.46525	0.162343	10.6429	0.19436	9.12728	0.146063	0.848685	0.305032	0.469298	0.257726	0.718671	0.402924	1.68489	0.708967	1.41424	0.557999	0.364954	0.235061
1500	1.39977	0.165474	5.27042	0.209513	11.1467	0.247934	15.1434	0.266101	29.5019	0.461313	49.5586	0.715222	1.73315	0.237133	3.25246	0.127711	7.8789	0.205003	14.6116	0.270277	15.281	0.250111	31.0556	0.461161	1.00994	0.24578	1.94314	0.106241	3.82414	0.109815	8.71635	0.167158	10.5358	0.192404	10.3194	0.165141	0	0	0.42316	0.232389	0.417774	0.234225	0.894865	0.37654	1.90659	0.752262	0.364954	0.235061
1533.33	2.14654	0.253753	5.27042	0.209513	11.0403	0.245566	17.028	0.299218	31.7322	0.496186	50.5259	0.729181	2.25769	0.308902	3.25246	0.127711	7.69316	0.20017	14.3222	0.264924	15.9567	0.261171	32.6972	0.485538	0.807685	0.19656	1.71532	0.0937849	3.4117	0.0979715	8.82798	0.169299	10.5108	0.191948	10.1041	0.161696	0.848685	0.305032	1.60357	0.880637	0.652787	0.365986	1.64977	0.694188	1.41424	0.557999	0.4912	0.316374
1566.67	2.14654	0.253753	4.92736	0.195876	11.7006	0.260253	17.3291	0.304509	33.2421	0.519796	50.9141	0.734783	2.60097	0.35587	4.39421	0.172543	8.22658	0.21405	14.9863	0.277208	16.172	0.264694	34.4075	0.510934	1.00994	0.24578	1.33611	0.0730517	3.981	0.11432	10.2789	0.197125	10.8235	0.197657	10.6526	0.170473	0.848685	0.305032	0.42316	0.232389	0	0	1.64977	0.694188	1.41424	0.557999	0.364954	0.235061
1600	2.06102	0.243643	6.18311	0.245795	11.17	0.248451	18.2136	0.320051	33.7581	0.527866	52.6485	0.759814	2.60097	0.35587	5.03921	0.197869	8.40504	0.218693	15.0457	0.278307	16.5435	0.270776	34.8344	0.517273	1.00994	0.24578	1.33611	0.0730517	3.4117	0.0979715	9.77325	0.187427	11.1354	0.203354	11.8921	0.190308	0.848685	0.305032	0.42316	0.232389	0.90702	0.508522	0.819265	0.344729	1.90659	0.752262	0.4912	0.316374
1633.33	1.72547	0.203976	6.15932	0.24485	11.8923	0.264516	18.9829	0.333569	35.8794	0.561035	53.589	0.773387	1.53093	0.209465	4.81961	0.189246	8.75956	0.227918	15.1572	0.28037	17.4446	0.285523	36.1056	0.53615	0.807685	0.19656	1.94314	0.106241	4.54585	0.13054	9.77325	0.187427	10.5553	0.19276	12.4514	0.199258	0.931897	0.33494	0.827022	0.454179	0.718671	0.402924	1.68489	0.708967	1.41424	0.557999	0.364954	0.235061
1666.67	1.08285	0.128009	6.36931	0.253197	11.8338	0.263217	20.1862	0.354713	36.7309	0.57435	54.2997	0.783644	2.57397	0.352176	4.81961	0.189246	9.11308	0.237116	15.7405	0.291159	18.938	0.309967	37.3288	0.554315	1.72211	0.419096	1.33611	0.0730517	4.54585	0.13054	9.55206	0.183185	11.7571	0.214707	12.5013	0.200057	1.72751	0.620897	0.42316	0.232389	0.90702	0.508522	0.819265	0.344729	1.41424	0.557999	0.800327	0.515477
1700	2.06102	0.243643	6.15745	0.244775	12.4681	0.277324	21.323	0.37469	37.7636	0.590497	54.5961	0.787922	2.60097	0.35587	5.24435	0.205924	9.81692	0.255429	15.7975	0.292214	20.0774	0.328617	37.7904	0.561169	0	0	1.33611	0.0730517	4.91014	0.141001	9.91318	0.190111	12.0668	0.220362	13.6132	0.217851	0	0	0.42316	0.232389	0.417774	0.234225	0.894865	0.37654	1.41424	0.557999	0.364954	0.235061
1733.33	1.44103	0.170351	6.90716	0.274578	12.8288	0.285346	21.6642	0.380685	40.5913	0.634714	55.6761	0.803508	2.14796	0.293888	5.66811	0.222563	10.1672	0.264543	15.3228	0.283433	21.0273	0.344164	38.8571	0.577009	1.00994	0.24578	1.94314	0.106241	4.91014	0.141001	11.0724	0.212342	11.4852	0.209741	14.171	0.226778	1.72751	0.620897	0.562941	0.309153	0.417774	0.234225	0.378686	0.159343	1.41424	0.557999	0.364954	0.235061
1766.67	3.02906	0.35808	7.25105	0.288249	12.9834	0.288785	23.311	0.409622	41.0409	0.641744	56.6718	0.817877	2.72643	0.373036	6.44886	0.25322	10.5163	0.273628	15.9011	0.29413	22.3265	0.365428	40.4093	0.600058	1.00328	0.244159	1.72082	0.0940854	4.73714	0.136033	10.2735	0.197022	11.7283	0.214181	14.7293	0.235711	0.931897	0.33494	0.562941	0.309153	0.718671	0.402924	1.68489	0.708967	1.41424	0.557999	0.364954	0.235061
1800	1.79784	0.212531	7.40204	0.294251	13.4944	0.300152	24.3129	0.427228	42.0642	0.657746	57.1671	0.825026	2.97178	0.406605	6.86195	0.26944	10.3134	0.268348	15.935	0.294757	22.8156	0.373433	41.5584	0.617122	0.833344	0.202804	2.23837	0.122383	4.73714	0.136033	11.0724	0.212342	12.0395	0.219864	14.5725	0.233203	1.04745	0.376471	0.562941	0.309153	0.652787	0.365986	1.59429	0.670844	1.41424	0.557999	0.364954	0.235061
1833.33	1.79784	0.212531	7.72614	0.307135	14.3937	0.320156	25.0982	0.441027	43.5107	0.680363	57.4436	0.829017	2.14796	0.293888	6.86195	0.26944	10.5798	0.275279	16.5718	0.306536	22.9761	0.376061	42.0497	0.624418	0	0	1.94314	0.106241	4.5444	0.130499	11.7784	0.225881	11.4354	0.208832	14.6261	0.234061	0	0	1.06299	0.583769	0.383189	0.214835	0.894865	0.37654	1.72375	0.680119	0.364954	0.235061
1866.67	2.15329	0.254551	7.6573	0.304398	15.0806	0.335434	26.9483	0.473538	44.6051	0.697477	57.9342	0.836096	2.57397	0.352176	6.44389	0.253025	11.2643	0.293089	16.498	0.305171	23.8452	0.390286	43.8419	0.65103	1.00994	0.24578	3.05116	0.166822	5.2756	0.151496	11.7784	0.225881	11.7893	0.215296	16.3852	0.262212	0.848685	0.305032	1.03137	0.566401	0.652787	0.365986	0.894865	0.37654	2.14431	0.846055	0.800327	0.515477
1900	2.15329	0.254551	7.82366	0.311012	15.9013	0.353687	28.2537	0.496475	46.1624	0.721828	59.619	0.860411	2.57397	0.352176	6.51177	0.255691	11.9655	0.311333	17.7576	0.32847	25.4257	0.416155	44.9198	0.667037	0.807685	0.19656	1.72082	0.0940854	5.6417	0.162009	12.1304	0.232632	11.4786	0.209622	15.7318	0.251755	2.58593	0.929429	0.42316	0.232389	0.383189	0.214835	0.378686	0.159343	1.41424	0.557999	0.364954	0.235061
1933.33	2.5074	0.296412	7.81792	0.310784	16.4184	0.36519	28.324	0.497712	47.1619	0.737456	60.1045	0.867418	2.97178	0.406605	7.28625	0.286101	11.7327	0.305276	18.1937	0.336537	26.4107	0.432277	45.8761	0.681237	1.72211	0.419096	1.72082	0.0940854	5.86656	0.168466	13.536	0.259588	12.4343	0.227075	16.9744	0.27164	1.04745	0.376471	0.42316	0.232389	1.07837	0.604589	0	0	1.90659	0.752262	0.364954	0.235061
1966.67	2.63364	0.311336	8.20855	0.326312	17.3946	0.386903	30.3224	0.532827	46.4083	0.725673	59.3961	0.857194	3.00535	0.411198	7.28625	0.286101	12.4175	0.323095	18.9982	0.351418	27.3653	0.447902	46.4081	0.689137	0.844506	0.205521	3.5575	0.194505	6.57503	0.188811	13.6403	0.261589	12.2338	0.223413	18.0563	0.288955	0.848685	0.305032	0.562941	0.309153	0.90702	0.508522	0.894865	0.37654	1.72375	0.680119	0.800327	0.515477
2000	2.5074	0.296412	8.62976	0.343056	18.4523	0.41043	30.7798	0.540865	48.6524	0.760763	61.0706	0.881361	2.97178	0.406605	7.17876	0.28188	12.5688	0.32703	19.5154	0.360985	27.6279	0.452199	47.5839	0.706598	1.72211	0.419096	2.23837	0.122383	6.24105	0.17922	13.9847	0.268192	12.3623	0.225759	18.6136	0.297872	0.848685	0.305032	0.42316	0.232389	0.417774	0.234225	0.894865	0.37654	1.41424	0.557999	0.364954	0.235061
2033.33	2.63364	0.311336	9.44157	0.375328	18.9779	0.42212	32.1766	0.56541	49.0124	0.766392	61.0706	0.881361	3.00535	0.411198	7.04163	0.276496	12.5445	0.3264	19.8125	0.366481	29.0717	0.47583	48.5185	0.720476	0.685751	0.166886	2.12953	0.116432	7.30926	0.209895	13.1819	0.252797	12.384	0.226155	18.4718	0.295603	0.848685	0.305032	1.00553	0.55221	0.417774	0.234225	0.894865	0.37654	1.90659	0.752262	0.364954	0.235061
2066.67	2.86018	0.338115	9.67135	0.384462	20.5815	0.457787	33.1024	0.581677	49.5054	0.774101	61.4161	0.886347	3.00535	0.411198	7.35182	0.288676	13.3174	0.346508	20.6611	0.382177	30.7363	0.503076	49.5633	0.735991	1.00994	0.24578	3.4397	0.188065	7.67546	0.220411	13.5307	0.259486	12.6884	0.231715	19.0211	0.304393	0.848685	0.305032	0.42316	0.232389	0.718671	0.402924	1.64977	0.694188	1.41424	0.557999	0.364954	0.235061
2100	2.86018	0.338115	9.49784	0.377565	20.2687	0.45083	34.9903	0.614851	50.4876	0.789459	62.5079	0.902104	3.00535	0.411198	7.60812	0.29874	13.2488	0.344725	21.7079	0.401541	31.7184	0.51915	50.0831	0.74371	1.00994	0.24578	4.26348	0.233105	7.85345	0.225522	14.6713	0.281359	11.9051	0.217409	20.1221	0.322013	0.848685	0.305032	0.42316	0.232389	0.733372	0.411166	0.894865	0.37654	1.90659	0.752262	0.469904	0.302657
2133.33	2.77965	0.328595	10.014	0.398082	20.4677	0.455257	35.9405	0.631549	52.0875	0.814477	62.5079	0.902104	2.27622	0.311437	7.68353	0.301701	13.2335	0.344325	22.4538	0.415339	33.0442	0.54085	50.7228	0.753209	0	0	3.4397	0.188065	7.85345	0.225522	14.2255	0.272811	12.1786	0.222405	20.1067	0.321766	0.931897	0.33494	0.42316	0.232389	0.90702	0.508522	0.894865	0.37654	1.72375	0.680119	0.364954	0.235061
2166.67	2.77965	0.328595	10.7846	0.428718	21.5378	0.479058	37.102	0.651959	52.0875	0.814477	62.8889	0.907603	3.43915	0.470552	8.08471	0.317453	14.4902	0.377023	23.3891	0.432639	33.3961	0.54661	51.1176	0.759071	1.00994	0.24578	3.4397	0.188065	8.21053	0.235776	14.5715	0.279445	12.4695	0.227716	21.8921	0.350338	0.848685	0.305032	1.15902	0.636503	1.0351	0.580328	0.894865	0.37654	2.53448	1	0.364954	0.235061
2200	2.77965	0.328595	11.2847	0.448597	22.4784	0.499979	38.0207	0.668102	51.8272	0.810405	63.4583	0.915819	2.27622	0.311437	8.46691	0.332461	14.3746	0.374017	24.3322	0.450083	34.5935	0.566209	52.2265	0.775537	1.00994	0.24578	2.5495	0.139393	8.4054	0.241372	14.9164	0.286061	12.4835	0.227973	21.0624	0.33706	0.848685	0.305032	0.469298	0.257726	0.417774	0.234225	0.894865	0.37654	1.63863	0.646535	0.4912	0.316374
2233.33	2.77965	0.328595	11.5507	0.459172	22.8912	0.509162	39.677	0.697207	52.9206	0.827503	64.511	0.931013	2.72421	0.372732	8.90047	0.349485	15.1619	0.394502	25.3639	0.469167	35.6121	0.58288	53.0425	0.787655	1.00994	0.24578	3.83859	0.209874	8.56736	0.246023	15.1401	0.29035	12.5372	0.228953	22.2815	0.356569	1.77365	0.637479	0.42316	0.232389	0.417774	0.234225	0.819265	0.344729	1.41424	0.557999	0.364954	0.235061
2266.67	3.36581	0.397889	12.5637	0.499442	24.1412	0.536966	39.9284	0.701624	53.4033	0.835051	63.9311	0.922644	3.31033	0.452926	9.16677	0.359942	15.8185	0.411586	25.9603	0.480199	36.5873	0.598843	53.6737	0.797028	0	0	3.83859	0.209874	8.32368	0.239026	15.2603	0.292656	12.515	0.228548	22.1479	0.354431	1.72751	0.620897	0.562941	0.309153	0.652787	0.365986	1.64977	0.694188	1.41424	0.557999	0.364954	0.235061
2300	3.001	0.354763	12.0751	0.480017	24.0595	0.535149	40.7156	0.715456	54.503	0.852247	64.541	0.931445	2.48954	0.340624	9.18556	0.360679	15.4142	0.401067	26.7983	0.4957	36.9537	0.604839	54.0552	0.802693	0	0	2.97491	0.162653	9.27969	0.266479	15.9451	0.305788	13.1216	0.239625	23.3449	0.373587	0.848685	0.305032	0.42316	0.232389	0.417774	0.234225	0.378686	0.159343	1.41424	0.557999	0.364954	0.235061
2333.33	2.31616	0.273805	12.3794	0.492113	25.085	0.557958	41.309	0.725884	54.2622	0.848481	64.4025	0.929446	2.72421	0.372732	9.6038	0.377102	17.0888	0.444639	27.0058	0.499538	38.4802	0.629824	54.8109	0.813915	1.34785	0.328014	4.24419	0.23205	9.13154	0.262224	16.2858	0.312323	13.1819	0.240726	23.819	0.381175	0.931897	0.33494	1.00553	0.55221	0.417774	0.234225	0.894865	0.37654	1.41424	0.557999	0.364954	0.235061
2366.67	2.85673	0.337707	12.8337	0.510175	25.5061	0.567324	41.6704	0.732234	54.8435	0.857571	64.4025	0.929446	4.16644	0.57006	9.96763	0.391388	17.6173	0.45839	28.5071	0.527309	39.4383	0.645506	55.187	0.8195	1.34785	0.328014	4.24419	0.23205	10.2087	0.293157	16.5202	0.316817	13.62	0.248727	24.3808	0.390165	1.70895	0.614225	0.42316	0.232389	0.652787	0.365986	1.68489	0.708967	1.72375	0.680119	1.47238	0.948335
2400	2.85673	0.337707	12.8337	0.510175	26.265	0.584205	43.2637	0.760233	55.3209	0.865036	65.3405	0.942983	2.91374	0.398663	10.7645	0.422678	17.8659	0.464859	28.7194	0.531235	40.5875	0.664314	55.6881	0.826941	0.464059	0.112934	3.98896	0.218096	9.27973	0.26648	16.2418	0.311478	13.8318	0.252595	24.9041	0.398539	1.77365	0.637479	0.827022	0.454179	0.417774	0.234225	0.894865	0.37654	1.72375	0.680119	0.364954	0.235061
2433.33	3.17229	0.375011	13.4635	0.535212	27.3282	0.607853	43.7995	0.769648	56.4119	0.882095	65.3405	0.942983	3.34148	0.457189	11.3119	0.444171	18.1879	0.473237	29.4879	0.545451	41.6578	0.681832	56.1876	0.834357	1.00328	0.244159	5.0188	0.274402	10.3433	0.297021	16.5135	0.31669	14.0717	0.256975	25.4245	0.406867	1.70895	0.614225	0.42316	0.232389	0.652787	0.365986	1.59429	0.670844	1.72375	0.680119	0.4912	0.316374
2466.67	4.14797	0.490351	13.6763	0.54367	27.3268	0.607821	43.7389	0.768582	56.2717	0.879904	65.3405	0.942983	3.61317	0.494361	11.9752	0.470217	19.3395	0.5032	30.3648	0.561672	42.3105	0.692517	56.1101	0.833208	1.00994	0.24578	5.4816	0.299705	10.5101	0.301813	17.3642	0.333003	14.8739	0.271625	25.9517	0.415303	0.848685	0.305032	0.562941	0.309153	1.05806	0.593202	1.68489	0.708967	1.72375	0.680119	1.08845	0.701054
2500	3.17229	0.375011	13.5047	0.536847	27.5669	0.613161	45.1612	0.793575	56.2717	0.879904	65.8072	0.949719	3.22196	0.440834	11.8773	0.466372	20.0828	0.52254	31.2441	0.577936	43.8191	0.717208	57.8056	0.858385	1.34785	0.328014	5.06674	0.277023	10.276	0.295088	17.5973	0.337473	14.9381	0.272799	26.5434	0.424772	1.77365	0.637479	1.00553	0.55221	0.417774	0.234225	0	0	1.90659	0.752262	0.364954	0.235061
2533.33	3.49311	0.412938	13.7187	0.545354	27.5669	0.613161	44.4607	0.781266	56.7452	0.887307	65.8072	0.949719	2.94788	0.403334	12.1516	0.477143	20.7774	0.540613	32.045	0.592752	43.6031	0.713673	58.1687	0.863777	1.00994	0.24578	5.40721	0.295638	11.2833	0.324016	16.6231	0.318792	14.9172	0.272416	27.7199	0.443599	0.848685	0.305032	0.42316	0.232389	0.652787	0.365986	0.894865	0.37654	1.41424	0.557999	0.364954	0.235061
2566.67	3.81754	0.451289	14.4261	0.573475	28.0007	0.622811	45.4048	0.797857	57.2173	0.894689	65.8072	0.949719	3.6528	0.499783	13.2268	0.519363	21.3239	0.554832	32.8577	0.607784	44.6027	0.730033	57.4655	0.853334	1.0944	0.266336	5.27514	0.288417	11.991	0.344339	17.3018	0.331806	15.8074	0.288674	28.8497	0.46168	1.70895	0.614225	0.42316	0.232389	0.417774	0.234225	1.68489	0.708967	1.41424	0.557999	0.469904	0.302657
2600	3.35428	0.396526	14.7199	0.585155	29.777	0.66232	47.0488	0.826745	57.2173	0.894689	66.8497	0.964764	3.22196	0.440834	12.8034	0.502737	21.4856	0.559039	34.0038	0.628983	45.6739	0.747567	58.0873	0.862568	1.72211	0.419096	4.68851	0.256343	10.7531	0.308789	17.0355	0.326699	16.5358	0.301974	29.4146	0.47072	1.82589	0.656258	0.469298	0.257726	0.718671	0.402924	0.894865	0.37654	1.30541	0.515062	0.4912	0.316374
2633.33	3.58983	0.424372	14.4614	0.574878	29.777	0.66232	46.9798	0.825532	57.6881	0.902051	66.4123	0.958451	3.09584	0.423579	13.3628	0.524703	22.4064	0.582999	34.8466	0.644573	46.8147	0.766239	59.1495	0.878341	0.685751	0.166886	5.48093	0.299669	12.0557	0.346197	17.7061	0.339559	16.3161	0.297964	29.2827	0.46861	0	0	0.42316	0.232389	0.888222	0.497983	0.894865	0.37654	1.72375	0.680119	0.4912	0.316374
2666.67	3.49311	0.412938	14.2501	0.56648	30.4295	0.676835	46.8161	0.822656	58.8771	0.920643	66.2725	0.956434	3.61317	0.494361	13.7062	0.538185	22.9528	0.597216	34.6806	0.641503	46.5915	0.762585	59.0197	0.876413	1.00994	0.24578	4.68851	0.256343	11.8167	0.339332	18.3716	0.352323	17.3171	0.316243	30.5435	0.488786	1.72751	0.620897	1.06299	0.583769	0.417774	0.234225	0.894865	0.37654	1.41424	0.557999	0.364954	0.235061
2700	3.07595	0.363623	15.1028	0.600377	30.1256	0.670073	47.9883	0.843254	58.736	0.918436	66.8763	0.965148	3.09584	0.423579	13.8473	0.543727	23.5694	0.61326	35.4736	0.656172	47.5801	0.778767	59.9931	0.890868	0.925358	0.225197	5.54133	0.302971	11.9496	0.343148	18.058	0.346309	17.2597	0.315195	30.9714	0.495633	0.482989	0.173595	0.42316	0.232389	0.652787	0.365986	1.49892	0.630715	1.41424	0.557999	0.364954	0.235061
2733.33	4.08706	0.483151	15.1028	0.600377	30.5669	0.679891	47.9167	0.841995	58.736	0.918436	66.7362	0.963126	3.08677	0.422338	14.4667	0.568048	24.7281	0.643408	36.245	0.670439	48.2206	0.78925	59.4212	0.882376	1.34785	0.328014	5.54133	0.302971	11.8353	0.339866	17.9355	0.343959	18.0717	0.330024	32.6542	0.522563	0.848685	0.305032	0.42316	0.232389	0.417774	0.234225	1.49892	0.630715	1.41424	0.557999	0.364954	0.235061
2766.67	3.64362	0.43073	15.2993	0.608188	30.5669	0.679891	48.4569	0.851487	59.0924	0.92401	66.7362	0.963126	3.61317	0.494361	14.7145	0.577776	24.6642	0.641745	36.6939	0.678744	48.7929	0.798617	60.4774	0.89806	1.0944	0.266336	6.99514	0.382458	12.5265	0.359715	18.4542	0.353908	17.8715	0.326367	32.6542	0.522563	0.848685	0.305032	0.42316	0.232389	1.18103	0.662147	1.68489	0.708967	2.53448	1	0.364954	0.235061
2800	3.83111	0.452894	15.7014	0.624172	31.3436	0.697166	48.2957	0.848655	59.5579	0.931289	66.7362	0.963126	3.09584	0.423579	15.2225	0.597725	25.0628	0.652115	37.4967	0.693593	47.9381	0.784626	60.0384	0.891541	1.34785	0.328014	5.30797	0.290212	12.3127	0.353576	18.2428	0.349852	19.0544	0.347969	33.6897	0.539134	1.77365	0.637479	0.42316	0.232389	0.417774	0.234225	0.894865	0.37654	1.72375	0.680119	0.941421	0.606354
2833.33	3.35428	0.396526	15.7014	0.624172	31.3436	0.697166	49.3915	0.86791	60.1665	0.940805	67.4519	0.973455	3.52478	0.482267	15.2225	0.597725	26.498	0.689459	38.3682	0.709713	50.1815	0.821344	60.5222	0.898725	1.0944	0.266336	5.72167	0.312831	12.9959	0.373195	18.879	0.362053	18.8527	0.344286	34.9465	0.559247	0.848685	0.305032	0.827022	0.454179	0.718671	0.402924	0.894865	0.37654	1.41424	0.557999	0.4912	0.316374
2866.67	4.08706	0.483151	15.8419	0.629759	32.0011	0.71179	49.3162	0.866587	58.9603	0.921944	67.7747	0.978113	4.49292	0.61473	16.0015	0.628312	26.2813	0.68382	39.4679	0.730055	50.0336	0.818924	61.5733	0.914333	1.34785	0.328014	5.58825	0.305537	13.0401	0.374463	19.0283	0.364917	20.1747	0.368429	34.2449	0.548019	1.72751	0.620897	0.562941	0.309153	0.90702	0.508522	0.894865	0.37654	2.14431	0.846055	0.364954	0.235061
2900	3.64362	0.43073	15.8419	0.629759	31.786	0.707007	49.781	0.874755	60.6299	0.948051	67.914	0.980123	3.52478	0.482267	15.848	0.622285	26.6938	0.694553	39.2217	0.725501	50.4354	0.8255	62.0533	0.921461	0.464059	0.112934	5.58825	0.305537	13.0399	0.374457	19.6597	0.377026	20.9164	0.381973	36.0545	0.576978	0.931897	0.33494	1.00553	0.55221	0.718671	0.402924	1.49892	0.630715	1.41424	0.557999	0.364954	0.235061
2933.33	3.94122	0.46591	16.1973	0.643888	32.1758	0.715676	50.245	0.882909	60.022	0.938546	67.1985	0.969797	3.09584	0.423579	15.605	0.612745	27.2338	0.708603	40.0841	0.741453	51.728	0.846657	62.0533	0.921461	1.34785	0.328014	6.42501	0.351286	13.416	0.385258	19.1769	0.367767	20.7126	0.378252	36.6066	0.585814	2.58593	0.929429	0.42316	0.232389	0.417774	0.234225	0.819265	0.344729	1.41424	0.557999	0.431103	0.277667
2966.67	4.63203	0.547575	16.1973	0.643888	33.039	0.734877	49.6963	0.873267	60.022	0.938546	67.1985	0.969797	3.95425	0.541028	15.7113	0.616917	27.6476	0.71937	40.5183	0.749484	51.0073	0.834861	62.0533	0.921461	1.34785	0.328014	6.7866	0.371056	13.8401	0.397438	20.0133	0.383806	21.9173	0.400251	37.0686	0.593207	0.482989	0.173595	0.562941	0.309153	1.33937	0.750917	0.894865	0.37654	1.72375	0.680119	0.364954	0.235061
3000	3.94122	0.46591	16.1973	0.643888	31.9729	0.711162	50.0818	0.88004	60.4849	0.945783	67.7747	0.978113	3.72806	0.510081	16.6348	0.653181	28.1833	0.73331	40.7304	0.753408	50.7828	0.831186	62.5318	0.928566	1.34785	0.328014	6.7866	0.371056	14.5352	0.417396	19.9414	0.382428	22.052	0.402712	37.0038	0.592169	0.931897	0.33494	0	0	0.383189	0.214835	1.59429	0.670844	2.14431	0.846055	0.364954	0.235061
3033.33	4.24503	0.501825	16.3846	0.651331	33.0588	0.735316	51.1703	0.899169	60.4849	0.945783	67.1985	0.969797	3.52478	0.482267	16.0966	0.632048	27.8542	0.724747	41.8307	0.773762	52.4592	0.858625	62.3071	0.92523	1.74225	0.423997	6.82516	0.373164	14.9658	0.429763	20.3849	0.390934	22.9597	0.419287	37.501	0.600126	0.848685	0.305032	0.42316	0.232389	0.417774	0.234225	0.378686	0.159343	1.72375	0.680119	0.364954	0.235061
3066.67	4.24503	0.501825	16.9451	0.673614	32.817	0.729939	50.5448	0.888177	61.6651	0.964238	67.6593	0.976447	3.95425	0.541028	16.3357	0.641435	28.901	0.751984	42.2701	0.781889	52.4592	0.858625	62.4414	0.927224	1.34785	0.328014	6.58315	0.359932	14.9298	0.428729	20.7923	0.398745	23.4167	0.427633	39.1873	0.627112	0.931897	0.33494	0.42316	0.232389	1.07837	0.604589	1.68489	0.708967	1.72375	0.680119	0.469904	0.302657
3100	3.8985	0.460861	16.3893	0.651519	33.8898	0.7538	51.007	0.896298	61.5528	0.962482	67.6593	0.976447	3.61511	0.494627	16.5784	0.650964	29.322	0.762939	42.7127	0.790076	52.9408	0.866508	62.9173	0.93429	0.464059	0.112934	7.3243	0.400454	15.6728	0.450066	21.5176	0.412655	24.3355	0.444412	39.1356	0.626285	1.40255	0.5041	1.32527	0.727806	0.888222	0.497983	0.894865	0.37654	1.90659	0.752262	0.364954	0.235061
3133.33	3.8985	0.460861	16.2008	0.644024	33.6728	0.748973	51.007	0.896298	60.9464	0.953	67.6593	0.976447	3.52478	0.482267	16.8245	0.660627	28.9148	0.752342	43.8282	0.81071	52.9408	0.866508	62.7827	0.932291	1.74225	0.423997	7.22477	0.395013	16.104	0.462448	22.0569	0.422997	24.7966	0.452834	40.2705	0.644446	0	0	1.00553	0.55221	0.417774	0.234225	1.49892	0.630715	1.41424	0.557999	0.469904	0.302657
3166.67	4.24503	0.501825	16.9405	0.673431	34.9787	0.778019	51.3869	0.902975	60.9464	0.953	68.3745	0.98677	3.95425	0.541028	16.9602	0.665959	29.9596	0.779527	43.5909	0.806321	53.4213	0.874371	63.9578	0.949742	1.74225	0.423997	7.49495	0.409785	16.6277	0.477487	23.0887	0.442786	24.5249	0.447871	40.8098	0.653077	0.931897	0.33494	0.469298	0.257726	0.652787	0.365986	1.68489	0.708967	2.14431	0.846055	0.364954	0.235061
3200	4.63203	0.547575	16.9269	0.67289	34.3191	0.763349	51.4682	0.904402	61.4066	0.960196	67.6593	0.976447	3.95851	0.541612	17.4989	0.687109	29.7428	0.773886	44.7157	0.827126	53.284	0.872125	64.4301	0.956755	0.464059	0.112934	7.59437	0.415221	17.3943	0.4995	22.8881	0.438939	26.049	0.475704	41.8517	0.66975	0.931897	0.33494	0.42316	0.232389	0.888222	0.497983	1.49892	0.630715	1.41424	0.557999	0.264561	0.170399
3233.33	3.99735	0.472546	16.9269	0.67289	34.7576	0.773102	51.4682	0.904402	61.5528	0.962482	68.3745	0.98677	3.52478	0.482267	17.4361	0.684646	31.3471	0.81563	44.7054	0.826936	53.284	0.872125	63.9578	0.949742	1.74225	0.423997	8.10064	0.442901	17.5095	0.502808	23.4081	0.448911	25.8538	0.472139	42.4861	0.679903	1.72751	0.620897	0.42316	0.232389	0.417774	0.234225	1.49892	0.630715	1.41424	0.557999	0.364954	0.235061
3266.67	4.16448	0.492303	17.2895	0.687304	34.7576	0.773102	51.4682	0.904402	61.4066	0.960196	67.6961	0.976979	4.32649	0.591959	17.1965	0.675236	31.1146	0.809579	44.9204	0.830913	54.3785	0.890039	63.7291	0.946345	1.0944	0.266336	8.47771	0.463517	18.5442	0.532522	24.0464	0.461152	26.7323	0.488182	41.8839	0.670265	0.848685	0.305032	0.42316	0.232389	0.652787	0.365986	0.894865	0.37654	1.72375	0.680119	0.364954	0.235061
3300	4.16448	0.492303	17.4922	0.695364	35.8441	0.797269	51.9284	0.91249	61.4066	0.960196	67.7999	0.978477	3.95425	0.541028	17.5844	0.690467	30.5757	0.795559	44.9353	0.831189	54.8553	0.897843	64.2958	0.95476	2.2623	0.550559	8.34234	0.456115	19.6266	0.563604	25.2829	0.484864	26.9675	0.492478	42.8476	0.685687	1.70895	0.614225	0.827022	0.454179	0.417774	0.234225	0.894865	0.37654	1.90659	0.752262	0.364954	0.235061
3333.33	4.44033	0.524913	16.9249	0.672812	34.5383	0.768225	53.0099	0.931493	62.0123	0.969667	67.6593	0.976447	3.95851	0.541612	17.8146	0.699508	30.8948	0.803861	45.3651	0.839138	55.3309	0.905627	64.2	0.953338	0.925579	0.225251	8.6216	0.471384	19.7815	0.568052	25.2658	0.484537	28.2915	0.516656	44.6113	0.713913	1.77365	0.637479	0.42316	0.232389	0.652787	0.365986	0.819265	0.344729	1.41424	0.557999	0.469904	0.302657
3366.67	4.91686	0.581246	17.2895	0.687304	35.6214	0.792315	52.3877	0.920561	61.4066	0.960196	68.1186	0.983076	4.38343	0.59975	17.8146	0.699508	31.5373	0.820579	46.4804	0.859769	54.7169	0.895578	64.2	0.953338	0.925579	0.225251	8.93968	0.488775	20.3381	0.584037	25.9861	0.49835	27.9065	0.509626	44.4344	0.71108	1.72751	0.620897	0.827022	0.454179	0.417774	0.234225	0.894865	0.37654	1.72375	0.680119	0.364954	0.235061
3400	4.44033	0.524913	16.928	0.672934	35.6206	0.792297	53.4674	0.939533	61.8654	0.967371	68.1186	0.983076	3.61511	0.494627	17.9865	0.706254	32.055	0.834048	46.256	0.855617	55.0951	0.901768	64.7662	0.961745	0.925579	0.225251	9.26263	0.506432	20.3486	0.584338	27.0733	0.5192	29.3611	0.53619	45.6645	0.730766	0.848685	0.305032	0.827022	0.454179	0.417774	0.234225	1.49892	0.630715	1.63863	0.646535	0.364954	0.235061
3433.33	3.75832	0.444289	17.1024	0.679867	35.6214	0.792315	53.4674	0.939533	62.4704	0.976831	67.6593	0.976447	3.96414	0.542381	17.8146	0.699508	31.4122	0.817324	46.256	0.855617	55.7092	0.911819	64.2	0.953338	0.925579	0.225251	9.58975	0.524318	20.8987	0.600135	27.8272	0.533658	29.835	0.544844	46.1887	0.739154	0.848685	0.305032	0.42316	0.232389	0.417774	0.234225	1.49892	0.630715	1.72375	0.680119	0.364954	0.235061
3466.67	5.01407	0.592738	17.1121	0.680251	34.975	0.777939	51.7767	0.909824	61.8654	0.967371	68.3745	0.98677	4.01443	0.549263	18.0482	0.708679	31.8315	0.828232	46.7021	0.86387	55.1921	0.903356	64.1141	0.952063	2.16085	0.525869	9.86341	0.53928	21.8222	0.626653	28.4493	0.545589	30.7344	0.561269	45.4233	0.726907	0.848685	0.305032	1.03137	0.566401	1.18103	0.662147	1.68489	0.708967	1.72375	0.680119	0.469904	0.302657
3500	4.40171	0.520348	18.0093	0.715918	36.0562	0.801987	54.0097	0.949062	61.8654	0.967371	68.1186	0.983076	3.61511	0.494627	18.7601	0.736632	31.2024	0.811863	47.1486	0.872128	56.1815	0.919549	65.235	0.968708	0.925579	0.225251	10.0843	0.551355	22.7382	0.652959	28.4029	0.544699	31.1899	0.569587	47.2322	0.755854	1.77365	0.637479	1.00553	0.55221	1.33937	0.750917	1.59429	0.670844	1.04347	0.41171	0.810396	0.521963
3533.33	4.29156	0.507326	17.4602	0.694089	36.0583	0.802033	54.0097	0.949062	61.8654	0.967371	68.1186	0.983076	4.01443	0.549263	18.7601	0.736632	32.808	0.853642	47.1486	0.872128	55.5682	0.909512	64.6694	0.960309	0.925579	0.225251	9.88978	0.540721	22.7416	0.653055	29.7959	0.571413	32.111	0.586407	47.7516	0.764165	1.77365	0.637479	0.827022	0.454179	0.718671	0.402924	0.378686	0.159343	1.72375	0.680119	0.469904	0.302657
3566.67	5.01407	0.592738	18.0093	0.715918	37.1631	0.826607	53.39	0.938173	61.9798	0.96916	68.1186	0.983076	4.39194	0.600914	18.9783	0.745199	32.5827	0.847779	47.5953	0.880392	56.0401	0.917235	64.6694	0.960309	2.16085	0.525869	10.5802	0.578469	23.2929	0.668887	29.9982	0.575292	33.0435	0.603437	47.0473	0.752895	1.70895	0.614225	1.00553	0.55221	0.652787	0.365986	0.894865	0.37654	1.41424	0.557999	1.12676	0.725725
3600	4.71632	0.557539	18.1874	0.722998	37.1563	0.826457	54.4661	0.957082	63.199	0.988224	68.1186	0.983076	3.61511	0.494627	18.4322	0.723757	33.232	0.864674	48.0423	0.88866	56.0401	0.917235	64.6694	0.960309	0.925579	0.225251	10.4778	0.572871	23.2806	0.668533	31.151	0.597401	33.5134	0.612019	48.0812	0.769441	1.77365	0.637479	0.827022	0.454179	0.417774	0.234225	0.894865	0.37654	1.72375	0.680119	0.264561	0.170399
3633.33	4.29156	0.507326	18.1874	0.722998	37.1563	0.826457	53.7597	0.944669	61.8654	0.967371	67.5542	0.974931	3.87186	0.529756	18.6601	0.732704	33.6561	0.875707	48.7379	0.901526	56.6526	0.92726	65.1373	0.967257	1.38459	0.336957	11.0213	0.602588	24.9109	0.715351	31.6904	0.607745	34.6583	0.632927	48.0812	0.769441	1.77365	0.637479	0.42316	0.232389	0.652787	0.365986	0.894865	0.37654	1.72375	0.680119	0.264561	0.170399
3666.67	4.71632	0.557539	17.8181	0.708318	37.1563	0.826457	52.7815	0.927479	63.0413	0.985757	67.5542	0.974931	4.41889	0.604601	19.388	0.761286	33.0053	0.858774	48.7095	0.901002	56.0401	0.917235	65.7024	0.975648	1.38459	0.336957	10.917	0.596886	24.6181	0.706941	31.7641	0.609158	34.4595	0.629296	48.5958	0.777676	1.72751	0.620897	0.562941	0.309153	0.984637	0.552038	1.68489	0.708967	1.72375	0.680119	0.469904	0.302657
3700	4.71632	0.557539	17.8181	0.708318	36.931	0.821444	54.4661	0.957082	62.9273	0.983975	68.1186	0.983076	4.01443	0.549263	18.8295	0.739357	33.0053	0.858774	48.4894	0.896931	55.91	0.915106	66.2781	0.984197	1.38459	0.336957	11.2884	0.61719	24.6781	0.708663	32.71	0.6273	34.9353	0.637985	49.8128	0.797151	0.931897	0.33494	0.827022	0.454179	0.888222	0.497983	0.894865	0.37654	1.72375	0.680119	1.12676	0.725725
3733.33	4.71632	0.557539	17.8181	0.708318	37.5969	0.836255	54.9215	0.965085	62.9273	0.983975	68.1186	0.983076	3.87186	0.529756	18.8295	0.739357	33.0053	0.858774	49.156	0.909261	56.6102	0.926566	65.1373	0.967257	0.925579	0.225251	11.5613	0.632114	25.2265	0.724412	32.5101	0.623465	35.428	0.646983	49.8128	0.797151	1.72751	0.620897	1.00553	0.55221	0.417774	0.234225	1.49892	0.630715	1.72375	0.680119	0.364954	0.235061
3766.67	4.71632	0.557539	17.9947	0.715337	38.0387	0.846084	53.151	0.933973	62.4704	0.976831	67.5542	0.974931	4.41889	0.604601	19.6069	0.769881	33.6561	0.875707	48.5199	0.897495	56.6102	0.926566	65.8377	0.977658	0.925579	0.225251	11.3922	0.622867	26.4283	0.758925	33.5374	0.643166	35.2341	0.643442	49.8128	0.797151	0.931897	0.33494	0.42316	0.232389	0.718671	0.402924	1.68489	0.708967	1.41424	0.557999	1.12676	0.725725
3800	4.29156	0.507326	17.8181	0.708318	38.0387	0.846084	54.3035	0.954224	63.0413	0.985757	68.1186	0.983076	4.22289	0.577785	19.0488	0.747967	33.0053	0.858774	48.4894	0.896931	57.5911	0.94262	65.7024	0.975648	1.38459	0.336957	11.947	0.653201	26.3657	0.757126	34.2626	0.657074	36.1964	0.661015	50.1298	0.802224	1.72751	0.620897	0.827022	0.454179	0.718671	0.402924	1.49892	0.630715	1.72375	0.680119	0.364954	0.235061
3833.33	4.29156	0.507326	18.7234	0.744305	37.3808	0.831449	54.3035	0.954224	61.8654	0.967371	68.1186	0.983076	4.41889	0.604601	20.0136	0.785852	33.4279	0.86977	48.4894	0.896931	56.9802	0.932622	65.7024	0.975648	1.38459	0.336957	12.2101	0.667587	26.0641	0.748467	35.1041	0.673211	37.3101	0.681353	50.6379	0.810355	0.482989	0.173595	0.469298	0.257726	0.652787	0.365986	0.894865	0.37654	2.14431	0.846055	0.364954	0.235061
3866.67	4.97307	0.58789	18.5489	0.737368	38.4818	0.855938	54.3035	0.954224	62.9273	0.983975	68.1186	0.983076	5.08153	0.695265	20.0136	0.785852	33.4279	0.86977	49.6026	0.917521	57.6903	0.944245	66.304	0.984581	1.38459	0.336957	12.4786	0.682263	27.3169	0.784443	36.169	0.693634	38.3002	0.699435	51.1444	0.81846	0.848685	0.305032	0.42316	0.232389	0.888222	0.497983	1.49892	0.630715	1.72375	0.680119	0.469904	0.302657
3900	4.29322	0.507522	18.9187	0.752069	38.4818	0.855938	53.7597	0.944669	63.0866	0.986465	68.7176	0.991721	4.22289	0.577785	19.4497	0.763708	33.7709	0.878696	48.9366	0.905203	57.5493	0.941937	65.1373	0.967257	1.38459	0.336957	12.1057	0.661877	26.9899	0.77505	35.6441	0.683568	38.7528	0.707699	51.0278	0.816595	1.04745	0.376471	0.469298	0.257726	0.417774	0.234225	0.894865	0.37654	1.72375	0.680119	0.364954	0.235061
3933.33	4.85885	0.574388	18.9187	0.752069	37.8116	0.841031	55.3759	0.973069	62.9273	0.983975	67.5542	0.974931	4.69996	0.643057	20.0136	0.785852	34.4256	0.895729	48.9689	0.9058	57.4484	0.940285	65.6037	0.974183	1.67957	0.408745	12.1057	0.661877	28.0115	0.804389	35.8341	0.687211	38.5823	0.704586	51.532	0.824664	1.77365	0.637479	0.827022	0.454179	0.718671	0.402924	1.49892	0.630715	1.41424	0.557999	0.264561	0.170399
3966.67	4.97307	0.58789	19.0871	0.758764	37.8116	0.841031	54.9215	0.965085	61.8654	0.967371	68.1186	0.983076	4.22289	0.577785	19.6585	0.771907	33.2118	0.864147	49.3515	0.912877	57.4484	0.940285	65.7024	0.975648	1.38459	0.336957	12.6076	0.689317	27.5304	0.790573	36.7928	0.705597	39.1021	0.714079	51.5786	0.825409	1.70895	0.614225	0.42316	0.232389	0.417774	0.234225	1.68489	0.708967	1.31791	0.519994	0.469904	0.302657
4000	4.97307	0.58789	19.0871	0.758764	38.2689	0.851203	55.3759	0.973069	63.0413	0.985757	68.5764	0.989684	4.22289	0.577785	19.6585	0.771907	33.8504	0.880764	50.0492	0.925782	58.0585	0.950271	65.6037	0.974183	1.84112	0.44806	12.3706	0.676358	27.6613	0.794332	37.5522	0.720161	39.5491	0.722242	52.1525	0.834594	1.70895	0.614225	0.469298	0.257726	0.888222	0.497983	1.49892	0.630715	1.41424	0.557999	0.264561	0.170399
4033.33	4.57185	0.540461	18.5283	0.736549	38.2689	0.851203	55.3759	0.973069	62.9273	0.983975	68.1186	0.983076	3.94529	0.539802	19.664	0.772123	33.8504	0.880764	49.3839	0.913476	57.9598	0.948656	65.6037	0.974183	1.55672	0.378847	13.1211	0.717392	28.968	0.831856	37.2546	0.714452	39.994	0.730367	51.9612	0.831531	0.931897	0.33494	1.00553	0.55221	0.652787	0.365986	0.378686	0.159343	1.72375	0.680119	0.364954	0.235061
4066.67	5.23855	0.619274	18.9187	0.752069	38.2537	0.850865	54.3035	0.954224	62.9273	0.983975	67.5542	0.974931	4.59132	0.628193	19.6585	0.771907	33.8504	0.880764	49.3839	0.913476	58.1585	0.951907	65.7404	0.976212	1.38459	0.336957	12.7546	0.697358	28.3537	0.814216	37.6004	0.721084	40.7231	0.743681	52.7743	0.844544	1.72751	0.620897	1.06299	0.583769	0.652787	0.365986	0.894865	0.37654	1.72375	0.680119	0.364954	0.235061
4100	4.57185	0.540461	18.7241	0.744335	39.371	0.875717	54.7586	0.962222	62.9273	0.983975	67.5542	0.974931	4.22289	0.577785	19.8615	0.779879	34.2728	0.891753	50.9422	0.942301	59.1938	0.968853	66.1683	0.982567	1.38459	0.336957	12.2814	0.671485	28.4773	0.817765	38.3802	0.73604	41.2082	0.75254	53.1543	0.850625	0.848685	0.305032	0.827022	0.454179	0.90702	0.508522	1.59429	0.670844	1.72375	0.680119	0	0
4133.33	4.85885	0.574388	18.7241	0.744335	38.6969	0.860723	54.7586	0.962222	62.323	0.974526	68.6938	0.991377	4.22289	0.577785	19.8615	0.779879	34.1955	0.889742	50.4957	0.934042	58.6254	0.959549	66.7687	0.991482	1.95793	0.476486	12.2814	0.671485	28.8887	0.829578	39.1672	0.751133	42.3097	0.772655	54.2358	0.867933	0.931897	0.33494	1.00553	0.55221	0.718671	0.402924	0	0	1.72375	0.680119	0.364954	0.235061
4166.67	5.0578	0.597906	18.8911	0.750971	38.6969	0.860723	54.7586	0.962222	62.9273	0.983975	67.6961	0.976979	4.96832	0.679776	19.8615	0.779879	34.1955	0.889742	50.4957	0.934042	57.9153	0.947928	66.1683	0.982567	1.84112	0.44806	13.2714	0.725613	29.1852	0.838092	40.1806	0.770566	42.1783	0.770255	53.6528	0.858602	0.848685	0.305032	0	0	0.652787	0.365986	0.894865	0.37654	1.72375	0.680119	1.08845	0.701054
4200	5.1512	0.608948	18.8911	0.750971	39.7973	0.8852	55.3759	0.973069	62.323	0.974526	68.1186	0.983076	4.59132	0.628193	20.0679	0.787983	35.2765	0.917868	50.9422	0.942301	58.4834	0.957226	66.7687	0.991482	1.84112	0.44806	13.1622	0.719641	29.9201	0.859196	39.2602	0.752916	43.0977	0.787046	54.1497	0.866554	2.58593	0.929429	0.827022	0.454179	0.888222	0.497983	0.894865	0.37654	1.90659	0.752262	0.264561	0.170399
4233.33	4.85885	0.574388	18.8911	0.750971	39.817	0.885636	55.2128	0.970202	62.9273	0.983975	68.1186	0.983076	4.59132	0.628193	20.0679	0.787983	34.6197	0.900779	50.2782	0.930019	58.6254	0.959549	66.2056	0.98312	1.84112	0.44806	13.2714	0.725613	29.4208	0.844857	40.2135	0.771198	43.0977	0.787046	54.1497	0.866554	0	0	0.42316	0.232389	0.718671	0.402924	0.894865	0.37654	1.72375	0.680119	0.4912	0.316374
4266.67	5.0578	0.597906	19.0871	0.758764	39.161	0.871046	55.3759	0.973069	63.3828	0.991098	68.1186	0.983076	4.59132	0.628193	21.2311	0.833659	34.6197	0.900779	50.2782	0.930019	58.017	0.949592	66.7687	0.991482	1.84112	0.44806	13.2714	0.725613	29.7168	0.853359	40.2135	0.771198	43.4187	0.792908	54.645	0.87448	0.482989	0.173595	1.00553	0.55221	0.808107	0.453066	0.894865	0.37654	1.41424	0.557999	0.364954	0.235061
4300	5.83898	0.690254	18.8911	0.750971	40.4663	0.90008	55.8293	0.981036	62.4379	0.976323	67.9788	0.981059	4.16544	0.569923	20.2831	0.796433	34.6197	0.900779	50.2782	0.930019	58.4834	0.957226	66.7687	0.991482	1.84112	0.44806	12.9184	0.706311	29.7168	0.853359	40.646	0.779492	44.0108	0.80372	55.2266	0.883788	1.04745	0.376471	0.469298	0.257726	0	0	0.894865	0.37654	1.72375	0.680119	0.264561	0.170399
4333.33	5.1512	0.608948	18.8911	0.750971	39.141	0.870602	55.8293	0.981036	62.9273	0.983975	68.1186	0.983076	4.22289	0.577785	20.8408	0.818333	34.6197	0.900779	50.7253	0.938288	59.091	0.967171	66.6327	0.989463	1.38459	0.336957	13.4048	0.732905	29.8324	0.856677	41.0253	0.786767	43.8474	0.800736	55.1387	0.882381	0.931897	0.33494	0.827022	0.454179	0.417774	0.234225	0.894865	0.37654	1.72375	0.680119	0.364954	0.235061
4366.67	5.96928	0.705658	19.0607	0.757715	39.161	0.871046	55.2128	0.970202	62.323	0.974526	68.1186	0.983076	4.34209	0.594094	20.4818	0.804237	34.9722	0.90995	50.2782	0.930019	58.4834	0.957226	66.6327	0.989463	1.84112	0.44806	13.6526	0.746453	30.4513	0.87445	42.0176	0.805796	44.4909	0.812488	55.1387	0.882381	1.70895	0.614225	0.562941	0.309153	0.90702	0.508522	1.68489	0.708967	2.14431	0.846055	0.364954	0.235061
4400	5.1512	0.608948	19.0607	0.757715	39.7973	0.8852	54.7586	0.962222	63.4973	0.992889	68.1186	0.983076	4.59132	0.628193	20.4901	0.804561	34.4	0.895064	50.7253	0.938288	59.091	0.967171	66.6327	0.989463	1.67957	0.408745	14.1681	0.774637	30.5508	0.877308	42.3657	0.812471	45.5065	0.831036	55.6308	0.890257	0.931897	0.33494	1.00553	0.55221	0.90702	0.508522	0.378686	0.159343	1.63863	0.646535	0.364954	0.235061
4433.33	5.28757	0.625069	19.8371	0.788579	39.6083	0.880995	55.2128	0.970202	62.9273	0.983975	68.6938	0.991377	4.59132	0.628193	20.4901	0.804561	34.4	0.895064	50.2425	0.929359	59.091	0.967171	66.2056	0.98312	1.84112	0.44806	13.6526	0.746453	30.8672	0.886393	41.7942	0.801512	44.8656	0.819331	56.211	0.899542	1.70895	0.614225	1.00553	0.55221	0.888222	0.497983	1.49892	0.630715	1.72375	0.680119	0.364954	0.235061
4466.67	5.51129	0.651516	20.2114	0.80346	39.586	0.880499	54.6693	0.960652	62.7792	0.98166	68.1186	0.983076	4.82662	0.660388	20.6838	0.812169	34.4	0.895064	51.2126	0.947303	58.4834	0.957226	66.0686	0.981086	2.37746	0.578583	13.6526	0.746453	30.2456	0.868543	42.1422	0.808185	44.8656	0.819331	55.5528	0.889009	0.931897	0.33494	1.06218	0.583321	0.888222	0.497983	0.894865	0.37654	2.14431	0.846055	0.364954	0.235061
4500	5.28757	0.625069	19.7917	0.786774	40.2418	0.895085	55.8293	0.981036	62.7792	0.98166	68.2595	0.98511	4.59132	0.628193	20.6838	0.812169	34.4	0.895064	51.3885	0.950557	58.4834	0.957226	66.7687	0.991482	2.29521	0.558566	13.9052	0.760263	30.6601	0.880447	42.9701	0.824063	46.4668	0.848572	56.487	0.903958	0.931897	0.33494	1.00553	0.55221	0.888222	0.497983	1.49892	0.630715	1.72375	0.680119	0.364954	0.235061
4533.33	5.28757	0.625069	19.4254	0.772212	40.0562	0.890958	55.2128	0.970202	62.9273	0.983975	68.1186	0.983076	4.34209	0.594094	20.6838	0.812169	34.4	0.895064	51.3885	0.950557	59.5554	0.974772	66.7687	0.991482	2.08735	0.507982	14.0552	0.768465	30.0518	0.862978	43.3675	0.831683	46.4668	0.848572	56.6104	0.905932	1.04745	0.376471	0.827022	0.454179	0.652787	0.365986	1.49892	0.630715	1.72375	0.680119	0.364954	0.235061
4566.67	5.52793	0.653483	19.6239	0.780101	40.2418	0.895085	54.7586	0.962222	62.9273	0.983975	68.1186	0.983076	4.97985	0.681353	20.9048	0.820846	35.0435	0.911806	50.6879	0.937598	59.5554	0.974772	66.7687	0.991482	2.37746	0.578583	14.5896	0.797683	31.5978	0.907373	43.7672	0.83935	47.5962	0.869197	56.487	0.903958	0.931897	0.33494	0.562941	0.309153	0.808107	0.453066	0.894865	0.37654	1.90659	0.752262	0.364954	0.235061
4600	5.08375	0.600974	19.9967	0.794923	39.586	0.880499	55.1225	0.968617	63.4973	0.992889	68.1186	0.983076	4.96832	0.679776	20.6838	0.812169	34.7519	0.90422	51.8347	0.95881	58.9486	0.964839	67.2319	0.998361	2.08735	0.507982	13.8064	0.754862	31.7023	0.910375	43.7374	0.838778	46.8848	0.856206	57.0978	0.913733	1.70895	0.614225	1.00553	0.55221	0.808107	0.453066	0.894865	0.37654	1.72375	0.680119	0.364954	0.235061
4633.33	5.1512	0.608948	19.5919	0.778829	40.0562	0.890958	55.8293	0.981036	62.7792	0.98166	68.2595	0.98511	4.96832	0.679776	20.889	0.820224	34.6834	0.902437	51.1721	0.946554	59.5554	0.974772	66.6327	0.989463	2.29521	0.558566	14.2955	0.781601	31.2876	0.898465	44.8032	0.859216	47.362	0.864919	57.0978	0.913733	0.848685	0.305032	0.469298	0.257726	0.652787	0.365986	0.894865	0.37654	1.90659	0.752262	0.469904	0.302657
4666.67	5.1512	0.608948	19.5919	0.778829	40.6869	0.904986	55.8293	0.981036	63.0413	0.985757	68.1186	0.983076	4.96832	0.679776	20.889	0.820224	34.6834	0.902437	51.8347	0.95881	60.1733	0.984885	66.0686	0.981086	2.37746	0.578583	13.8064	0.754862	31.8088	0.913432	44.1693	0.84706	46.3079	0.84567	57.0978	0.913733	1.72751	0.620897	1.00553	0.55221	0.90702	0.508522	0.894865	0.37654	1.72375	0.680119	0.364954	0.235061
4700	5.1512	0.608948	19.7973	0.786994	40.0317	0.890413	55.8293	0.981036	62.8947	0.983465	68.0125	0.981545	4.59132	0.628193	20.346	0.798904	34.6834	0.902437	51.6608	0.955593	59.5554	0.974772	66.6327	0.989463	1.44958	0.352772	14.2955	0.781601	31.3891	0.901379	44.5734	0.854811	47.4891	0.867241	56.8915	0.910431	1.77365	0.637479	0.42316	0.232389	0.90702	0.508522	0.378686	0.159343	2.14431	0.846055	0.364954	0.235061
4733.33	5.52793	0.653483	19.0491	0.757253	40.478	0.900341	55.8293	0.981036	62.9273	0.983975	68.1186	0.983076	4.59132	0.628193	20.5594	0.807284	35.33	0.91926	51.1721	0.946554	59.5554	0.974772	66.7687	0.991482	1.84112	0.44806	13.9597	0.763245	31.598	0.907379	45.2345	0.867488	48.0739	0.87792	58.0379	0.928777	0	0	1.00553	0.55221	0.652787	0.365986	1.49892	0.630715	1.72375	0.680119	0.364954	0.235061
4766.67	5.51129	0.651516	19.5919	0.778829	40.6869	0.904986	55.2128	0.970202	63.4973	0.992889	67.6593	0.976447	4.96832	0.679776	21.0995	0.828491	34.6834	0.902437	51.1721	0.946554	59.4533	0.9731	66.7687	0.991482	1.95793	0.476486	14.5404	0.794993	32.2249	0.925381	44.9796	0.862599	47.4891	0.867241	57.4592	0.919517	0.931897	0.33494	0.827022	0.454179	0.417774	0.234225	0.894865	0.37654	2.14431	0.846055	0.364954	0.235061
4800	5.79006	0.684471	19.5919	0.778829	41.1326	0.9149	55.6658	0.978163	62.323	0.974526	68.1186	0.983076	4.5549	0.62321	21.0995	0.828491	35.33	0.91926	52.2807	0.967059	58.9486	0.964839	66.6327	0.989463	2.50911	0.610621	14.5404	0.794993	31.598	0.907379	45.3876	0.870424	47.9026	0.874793	57.4592	0.919517	0	0	0.469298	0.257726	0.888222	0.497983	0.894865	0.37654	1.72375	0.680119	0.364954	0.235061
4833.33	5.08375	0.600974	19.4069	0.771478	40.478	0.900341	56.2816	0.988983	63.3828	0.991098	67.6961	0.976979	4.96832	0.679776	21.2974	0.836261	35.33	0.91926	50.9685	0.942787	59.5554	0.974772	66.6327	0.989463	2.29521	0.558566	14.705	0.803992	31.598	0.907379	46.723	0.896035	48.3799	0.883508	58.068	0.929259	0	0	0.42316	0.232389	0.808107	0.453066	1.49892	0.630715	1.72375	0.680119	0.364954	0.235061
4866.67	6.07384	0.718017	19.7608	0.785546	40.478	0.900341	55.2128	0.970202	62.9273	0.983975	68.1186	0.983076	4.74304	0.648952	21.0971	0.828395	35.33	0.91926	51.6188	0.954816	59.5554	0.974772	66.6327	0.989463	2.29521	0.558566	15.298	0.836412	32.2249	0.925381	45.3876	0.870424	47.9026	0.874793	58.068	0.929259	0.931897	0.33494	0.562941	0.309153	1.05806	0.593202	1.80103	0.757837	2.14431	0.846055	0.364954	0.235061
4900	5.35341	0.632853	19.4069	0.771478	41.6072	0.925457	55.6658	0.978163	62.7792	0.98166	67.5542	0.974931	4.74304	0.648952	22.1149	0.86836	35.33	0.91926	51.6188	0.954816	60.0186	0.982352	66.6327	0.989463	1.8485	0.449855	14.705	0.803992	32.5408	0.934454	46.4774	0.891324	49.5027	0.904014	58.521	0.936509	0.848685	0.305032	0.42316	0.232389	0.888222	0.497983	0.378686	0.159343	1.72375	0.680119	0.364954	0.235061
4933.33	5.52793	0.653483	20.1756	0.802035	41.5789	0.924826	55.6658	0.978163	62.7792	0.98166	68.1186	0.983076	4.5549	0.62321	20.7441	0.814537	34.7519	0.90422	51.6188	0.954816	60.6356	0.992452	66.0686	0.981086	1.84112	0.44806	14.705	0.803992	32.6418	0.937352	46.4591	0.890972	49.2639	0.899652	58.068	0.929259	2.58593	0.929429	0.469298	0.257726	0.888222	0.497983	0.894865	0.37654	1.72375	0.680119	0.364954	0.235061
4966.67	5.77735	0.682968	19.9581	0.793388	41.6072	0.925457	56.0259	0.984491	63.4973	0.992889	68.1186	0.983076	4.96832	0.679776	21.0971	0.828395	35.7565	0.930359	51.6188	0.954816	60.1227	0.984058	66.7687	0.991482	2.29521	0.558566	14.705	0.803992	32.0127	0.919288	45.7973	0.878282	49.2639	0.899652	58.5508	0.936985	1.72751	0.620897	0.827022	0.454179	0.652787	0.365986	1.68489	0.708967	1.72375	0.680119	0.364954	0.235061
5000	5.77735	0.682968	20.1756	0.802035	40.9249	0.910281	55.6658	0.978163	63.4973	0.992889	68.1186	0.983076	4.74304	0.648952	21.8751	0.858945	35.7565	0.930359	50.9276	0.94203	59.5554	0.974772	66.7687	0.991482	1.84112	0.44806	14.9383	0.816748	32.6418	0.937352	46.8706	0.898864	48.8564	0.89221	58.5508	0.936985	0.931897	0.33494	0.42316	0.232389	0.718671	0.402924	0.894865	0.37654	1.72375	0.680119	0.364954	0.235061
5033.33	5.35341	0.632853	20.1756	0.802035	41.6072	0.925457	55.2128	0.970202	62.9273	0.983975	68.1186	0.983076	5.14664	0.704174	20.9502	0.822629	35.6928	0.928701	51.6188	0.954816	58.9486	0.964839	66.6327	0.989463	2.50911	0.610621	14.9383	0.816748	32.6418	0.937352	46.8562	0.898589	49.7375	0.908302	58.5508	0.936985	0.931897	0.33494	0.469298	0.257726	0.417774	0.234225	1.68489	0.708967	1.72375	0.680119	0.264561	0.170399
5066.67	6.03451	0.713368	20.7614	0.825323	42.056	0.935438	55.1225	0.968617	63.3828	0.991098	68.1186	0.983076	4.88208	0.667976	21.4983	0.844151	35.33	0.91926	52.2807	0.967059	59.4533	0.9731	66.6327	0.989463	2.80593	0.682856	15.1762	0.829754	32.0127	0.919288	46.8706	0.898864	49.2639	0.899652	58.4253	0.934977	0.931897	0.33494	0.42316	0.232389	0.467421	0.26206	1.68489	0.708967	1.41424	0.557999	0.364954	0.235061
5100	5.62942	0.665481	20.913	0.831347	41.5789	0.924826	56.1914	0.987399	62.7792	0.98166	68.1186	0.983076	4.88208	0.667976	22.3008	0.875663	35.1091	0.913514	52.1087	0.963878	60.0186	0.982352	66.6327	0.989463	2.29521	0.558566	14.9383	0.816748	32.0127	0.919288	47.9576	0.919711	50.3829	0.920087	58.4672	0.935646	0.848685	0.305032	0.469298	0.257726	0.808107	0.453066	1.68489	0.708967	1.72375	0.680119	0.364954	0.235061
5133.33	5.77735	0.682968	20.5598	0.817309	42.056	0.935438	55.8293	0.981036	63.3828	0.991098	68.1186	0.983076	5.14664	0.704174	21.7144	0.852635	35.6928	0.928701	51.6188	0.954816	60.0186	0.982352	66.6327	0.989463	2.29521	0.558566	15.1762	0.829754	32.3283	0.92835	47.2715	0.906553	50.2812	0.918229	58.4672	0.935646	0	0	0.469298	0.257726	0.718671	0.402924	1.68489	0.708967	1.72375	0.680119	0.364954	0.235061
5166.67	6.03451	0.713368	20.913	0.831347	41.6072	0.925457	55.1225	0.968617	63.0413	0.985757	68.1186	0.983076	5.14664	0.704174	21.7144	0.852635	35.7565	0.930359	51.6188	0.954816	60.0186	0.982352	66.7687	0.991482	2.29521	0.558566	15.1762	0.829754	32.0127	0.919288	47.6881	0.914543	50.2812	0.918229	58.9061	0.942671	0.848685	0.305032	0.562941	0.309153	0.652787	0.365986	1.64977	0.694188	2.14431	0.846055	0.364954	0.235061
5200	6.03451	0.713368	20.489	0.814495	42.056	0.935438	55.6658	0.978163	63.3828	0.991098	68.1186	0.983076	5.14664	0.704174	21.7144	0.852635	35.1091	0.913514	51.6188	0.954816	60.0186	0.982352	66.6327	0.989463	2.29521	0.558566	15.1314	0.827307	32.4282	0.93122	47.0359	0.902034	50.1234	0.915348	58.9061	0.942671	0.848685	0.305032	0.42316	0.232389	0.383189	0.214835	0.894865	0.37654	1.41424	0.557999	0.4912	0.316374
5233.33	5.62942	0.665481	20.5598	0.817309	41.3723	0.920231	56.2816	0.988983	62.7792	0.98166	67.5542	0.974931	5.14664	0.704174	21.7144	0.852635	35.7565	0.930359	52.2807	0.967059	60.0186	0.982352	67.2073	0.997996	2.29521	0.558566	15.1314	0.827307	32.961	0.946519	47.6881	0.914543	50.7544	0.926872	58.4672	0.935646	0.482989	0.173595	0.469298	0.257726	0.718671	0.402924	0.894865	0.37654	1.72375	0.680119	0.364954	0.235061
5266.67	5.77735	0.682968	20.5598	0.817309	40.2832	0.896006	55.8293	0.981036	62.9273	0.983975	68.1186	0.983076	5.3516	0.732216	21.4983	0.844151	35.7565	0.930359	52.0652	0.963073	60.1227	0.984058	67.2319	0.998361	2.37746	0.578583	15.1762	0.829754	32.3283	0.92835	48.1133	0.922697	51.3259	0.937309	58.9475	0.943333	0.931897	0.33494	0.42316	0.232389	0.417774	0.234225	0.819265	0.344729	1.72375	0.680119	0.364954	0.235061
5300	5.62942	0.665481	20.71	0.823279	42.0256	0.934762	55.7399	0.979466	62.9273	0.983975	68.1186	0.983076	4.52545	0.619181	21.7144	0.852635	35.7565	0.930359	52.7264	0.975303	60.1227	0.984058	66.6327	0.989463	1.35736	0.33033	15.3535	0.839451	32.4282	0.93122	48.1133	0.922697	50.6824	0.925557	60.0868	0.961565	0.931897	0.33494	1.00553	0.55221	0.652787	0.365986	1.49892	0.630715	2.14431	0.846055	0.469904	0.302657
5333.33	5.77735	0.682968	20.71	0.823279	42.0256	0.934762	55.2128	0.970202	62.8146	0.982212	68.1186	0.983076	4.52545	0.619181	21.9087	0.860266	35.7565	0.930359	52.0652	0.963073	59.5554	0.974772	67.2073	0.997996	2.29521	0.558566	15.4183	0.842993	31.8123	0.913532	48.5369	0.93082	51.2268	0.935499	59.9899	0.960015	0.931897	0.33494	0.827022	0.454179	0.652787	0.365986	0.894865	0.37654	1.72375	0.680119	0.364954	0.235061
5366.67	6.03451	0.713368	20.5598	0.817309	42.0256	0.934762	55.8293	0.981036	62.7792	0.98166	67.9788	0.981059	5.14664	0.704174	21.9084	0.860252	35.7565	0.930359	52.0652	0.963073	60.0186	0.982352	66.2056	0.98312	2.37746	0.578583	15.1762	0.829754	32.4282	0.93122	47.4514	0.910003	50.6824	0.925557	59.5118	0.952363	1.72751	0.620897	0.42316	0.232389	0.652787	0.365986	0.894865	0.37654	1.72375	0.680119	0.469904	0.302657
5400	5.62942	0.665481	20.8628	0.829353	41.82	0.93019	56.2816	0.988983	63.3828	0.991098	68.6938	0.991377	5.14664	0.704174	21.9084	0.860252	35.7565	0.930359	52.0652	0.963073	60.0186	0.982352	66.6327	0.989463	1.8485	0.449855	15.9038	0.869535	32.4282	0.93122	48.9478	0.9387	51.1536	0.934162	59.9899	0.960015	0.848685	0.305032	0.469298	0.257726	0.718671	0.402924	0.894865	0.37654	1.72375	0.680119	0.364954	0.235061
5433.33	5.62942	0.665481	20.8628	0.829353	42.505	0.945426	55.2128	0.970202	63.3828	0.991098	68.7176	0.991721	4.88208	0.667976	22.1053	0.867985	35.4713	0.922937	52.7264	0.975303	59.4124	0.972432	67.2073	0.997996	2.29521	0.558566	15.3535	0.839451	32.4282	0.93122	48.9478	0.9387	51.1536	0.934162	59.9899	0.960015	1.77365	0.637479	0.827022	0.454179	0.417774	0.234225	2.3105	0.97221	1.41424	0.557999	1.08845	0.701054
5466.67	6.03451	0.713368	20.6496	0.820876	41.82	0.93019	55.8293	0.981036	62.323	0.974526	68.1186	0.983076	5.3516	0.732216	21.7021	0.852154	35.4713	0.922937	52.5113	0.971325	59.5554	0.974772	66.2056	0.98312	2.29521	0.558566	14.8362	0.811164	32.4282	0.93122	48.9478	0.9387	51.1536	0.934162	59.9899	0.960015	1.72751	0.620897	0.42316	0.232389	0.652787	0.365986	1.49676	0.629806	2.14431	0.846055	0.364954	0.235061
5500	6.03451	0.713368	20.4596	0.813323	41.82	0.93019	55.8293	0.981036	63.4973	0.992889	67.4134	0.972899	5.22274	0.714585	22.1053	0.867985	35.1091	0.913514	52.5563	0.972157	59.4124	0.972432	66.0686	0.981086	1.8485	0.449855	15.4183	0.842993	33.4773	0.961345	48.9478	0.9387	51.6983	0.944109	59.9899	0.960015	1.70895	0.614225	0.469298	0.257726	0.652787	0.365986	0.378686	0.159343	1.72375	0.680119	0.364954	0.235061
5533.33	5.87095	0.694033	21.0182	0.835528	42.4726	0.944706	55.8293	0.981036	62.323	0.974526	68.1186	0.983076	5.14664	0.704174	22.1053	0.867985	35.4713	0.922937	52.0652	0.963073	60.0186	0.982352	66.6327	0.989463	2.50911	0.610621	15.5804	0.851855	32.8443	0.943169	48.9525	0.93879	51.6983	0.944109	60.1181	0.962066	0.485836	0.174618	0.469298	0.257726	0.718671	0.402924	0.894865	0.37654	1.72375	0.680119	1.08845	0.701054
5566.67	5.62025	0.664397	21.5992	0.858628	42.4726	0.944706	55.2128	0.970202	62.7792	0.98166	67.5542	0.974931	5.73943	0.78528	22.3051	0.875829	35.1091	0.913514	52.0232	0.962297	59.4124	0.972432	66.6327	0.989463	2.74687	0.668483	15.3535	0.839451	32.8443	0.943169	48.286	0.926009	51.069	0.932617	59.9899	0.960015	0.931897	0.33494	0.827022	0.454179	0.417774	0.234225	0.894865	0.37654	1.04347	0.41171	0.469904	0.302657
5600	6.03451	0.713368	21.0182	0.835528	42.505	0.945426	56.457	0.992066	63.3828	0.991098	68.1186	0.983076	5.22274	0.714585	22.1053	0.867985	35.1091	0.913514	52.0652	0.963073	60.0186	0.982352	66.7687	0.991482	2.29521	0.558566	15.071	0.824004	32.8443	0.943169	48.2907	0.926099	52.3392	0.955813	60.5952	0.969702	0.482989	0.173595	1.00553	0.55221	0.652787	0.365986	0.819265	0.344729	1.72375	0.680119	0.364954	0.235061
5633.33	6.29828	0.74455	21.0182	0.835528	42.92	0.954656	55.8293	0.981036	63.3828	0.991098	68.2595	0.98511	4.89496	0.669738	22.3051	0.875829	35.4713	0.922937	52.5113	0.971325	60.0186	0.982352	67.0956	0.996337	2.29521	0.558566	15.5804	0.851855	32.2263	0.925423	49.3665	0.946731	51.6983	0.944109	59.9899	0.960015	0.931897	0.33494	1.00553	0.55221	0.417774	0.234225	2.37654	1	2.14431	0.846055	0.364954	0.235061
5666.67	5.62942	0.665481	21.5992	0.858628	42.268	0.940155	55.6658	0.978163	62.323	0.974526	68.1186	0.983076	5.22274	0.714585	22.1179	0.868481	35.4713	0.922937	52.5113	0.971325	59.4124	0.972432	66.6327	0.989463	2.74687	0.668483	16.3463	0.893731	32.8443	0.943169	49.3691	0.946779	51.6983	0.944109	59.9899	0.960015	0.931897	0.33494	0.42316	0.232389	0.417774	0.234225	1.68489	0.708967	1.72375	0.680119	0.469904	0.302657
5700	6.03451	0.713368	21.5992	0.858628	42.268	0.940155	55.8293	0.981036	62.7792	0.98166	68.1186	0.983076	5.57392	0.762635	22.3051	0.875829	35.4713	0.922937	52.5113	0.971325	60.0186	0.982352	66.7687	0.991482	2.37746	0.578583	15.8117	0.864503	33.4773	0.961345	49.3665	0.946731	52.1689	0.952703	60.5952	0.969702	0	0	0.827022	0.454179	0.417774	0.234225	0.378686	0.159343	1.72375	0.680119	0.364954	0.235061
5733.33	5.91068	0.698729	21.8333	0.867933	42.9543	0.955419	55.2128	0.970202	62.7792	0.98166	68.1186	0.983076	4.89496	0.669738	22.3051	0.875829	36.1204	0.939828	51.3731	0.950271	59.4124	0.972432	66.7687	0.991482	1.8485	0.449855	15.3535	0.839451	33.4773	0.961345	48.7075	0.934091	51.069	0.932617	61.0404	0.976826	0.931897	0.33494	0.827022	0.454179	0.417774	0.234225	1.49892	0.630715	1.72375	0.680119	0.364954	0.235061
5766.67	6.09732	0.720794	21.0182	0.835528	41.1795	0.915942	55.3044	0.971813	62.323	0.974526	68.1186	0.983076	5.55185	0.759615	22.877	0.898284	35.5341	0.924573	52.5113	0.971325	60.0186	0.982352	66.7687	0.991482	2.37746	0.578583	15.8117	0.864503	32.8443	0.943169	49.3691	0.946779	51.6983	0.944109	59.9899	0.960015	0.931897	0.33494	0	0	1.07837	0.604589	0.894865	0.37654	1.72375	0.680119	1.08845	0.701054
5800	6.29828	0.74455	21.3926	0.850412	42.268	0.940155	55.8293	0.981036	62.7792	0.98166	68.1186	0.983076	5.22274	0.714585	23.0746	0.906046	36.1204	0.939828	52.5113	0.971325	60.0186	0.982352	66.7687	0.991482	2.74687	0.668483	15.8117	0.864503	33.4773	0.961345	49.3691	0.946779	52.1689	0.952703	60.4666	0.967643	0.931897	0.33494	0.469298	0.257726	0.652787	0.365986	0.894865	0.37654	1.72375	0.680119	0.364954	0.235061
5833.33	5.91068	0.698729	21.3926	0.850412	42.92	0.954656	55.8293	0.981036	63.4973	0.992889	68.6938	0.991377	5.55185	0.759615	22.877	0.898284	36.1204	0.939828	52.5113	0.971325	60.1227	0.984058	66.6327	0.989463	2.29521	0.558566	16.0003	0.874814	32.8443	0.943169	49.1247	0.942093	52.8089	0.964391	61.515	0.98442	1.77365	0.637479	0.863384	0.474149	0.652787	0.365986	0.894865	0.37654	1.72375	0.680119	0.364954	0.235061
5866.67	6.29828	0.74455	21.3926	0.850412	42.3029	0.94093	55.2128	0.970202	62.7792	0.98166	68.1186	0.983076	5.57392	0.762635	22.3051	0.875829	36.4325	0.947947	52.5113	0.971325	60.0186	0.982352	66.6327	0.989463	2.80593	0.682856	16.3463	0.893731	33.8024	0.970682	49.5453	0.95016	52.8089	0.964391	59.9034	0.958631	0.931897	0.33494	0.42316	0.232389	0.417774	0.234225	0.894865	0.37654	1.72375	0.680119	0.364954	0.235061
5900	5.91068	0.698729	21.3926	0.850412	43.3675	0.96461	56.2816	0.988983	62.8947	0.983465	68.1186	0.983076	5.22274	0.714585	23.1018	0.907112	36.4325	0.947947	52.5113	0.971325	60.0186	0.982352	66.7687	0.991482	2.29521	0.558566	16.0003	0.874814	33.4773	0.961345	49.7862	0.954778	51.5405	0.941226	61.0708	0.977312	0.931897	0.33494	1.00553	0.55221	0.652787	0.365986	1.59429	0.670844	1.72375	0.680119	0.469904	0.302657
5933.33	5.87433	0.694432	21.3926	0.850412	42.268	0.940155	56.9085	1	63.4973	0.992889	68.5764	0.989684	5.27148	0.721254	22.5075	0.883779	36.4889	0.949416	51.8623	0.959321	59.4124	0.972432	66.6327	0.989463	2.26616	0.551497	15.8117	0.864503	32.8443	0.943169	49.7862	0.954778	51.4641	0.939832	60.9418	0.975247	1.77365	0.637479	0.469298	0.257726	0.417774	0.234225	0.894865	0.37654	2.14431	0.846055	0.364954	0.235061
5966.67	6.76992	0.800305	21.3926	0.850412	42.9543	0.955419	55.5748	0.976563	63.3828	0.991098	68.5764	0.989684	5.57392	0.762635	23.2903	0.914514	36.4325	0.947947	52.5113	0.971325	59.4124	0.972432	66.7687	0.991482	2.74687	0.668483	15.8117	0.864503	32.8443	0.943169	49.7862	0.954778	52.011	0.949819	60.4666	0.967643	0.931897	0.33494	0.42316	0.232389	0.417774	0.234225	1.68489	0.708967	1.72375	0.680119	0.364954	0.235061
6000	5.91068	0.698729	21.5453	0.856485	42.268	0.940155	56.3732	0.990593	63.3828	0.991098	68.1186	0.983076	5.57392	0.762635	22.9057	0.899413	36.4889	0.949416	52.5113	0.971325	59.4124	0.972432	66.2056	0.98312	1.8485	0.449855	15.8117	0.864503	33.2609	0.955133	49.7862	0.954778	52.6386	0.96128	60.9418	0.975247	1.70895	0.614225	0.469298	0.257726	1.07837	0.604589	0.894865	0.37654	2.14431	0.846055	0.364954	0.235061
6033.33	5.91068	0.698729	21.2002	0.842767	43.4037	0.965415	55.8293	0.981036	63.3828	0.991098	68.1186	0.983076	5.57392	0.762635	22.7126	0.89183	36.4325	0.947947	52.4679	0.970521	60.4805	0.989913	66.7687	0.991482	2.74687	0.668483	16.0003	0.874814	33.2609	0.955133	50.2066	0.962841	52.6386	0.96128	60.9418	0.975247	0.482989	0.173595	0	0	0.888222	0.497983	1.49892	0.630715	2.14431	0.846055	0.364954	0.235061
6066.67	6.1353	0.725283	21.3926	0.850412	42.9543	0.955419	55.8293	0.981036	62.7792	0.98166	68.6938	0.991377	5.57392	0.762635	23.0746	0.906046	36.4325	0.947947	52.3088	0.96758	59.4124	0.972432	67.0956	0.996337	2.74687	0.668483	15.8117	0.864503	33.2609	0.955133	49.5437	0.950129	52.011	0.949819	60.3792	0.966244	0.931897	0.33494	1.00553	0.55221	0.652787	0.365986	0.894865	0.37654	1.72375	0.680119	1.08845	0.701054
6100	5.87433	0.694432	20.9834	0.834148	43.4037	0.965415	56.2816	0.988983	63.3502	0.990587	68.1186	0.983076	5.57392	0.762635	22.1742	0.870691	36.4889	0.949416	52.4679	0.970521	60.4805	0.989913	67.0956	0.996337	1.7948	0.436787	16.0003	0.874814	33.2609	0.955133	50.2066	0.962841	53.1073	0.96984	60.9418	0.975247	0.848685	0.305032	0.469298	0.257726	0.652787	0.365986	1.49892	0.630715	1.72375	0.680119	0.364954	0.235061
6133.33	6.33275	0.748625	21.2002	0.842767	42.7163	0.950125	55.6658	0.978163	62.7792	0.98166	68.1186	0.983076	5.27148	0.721254	22.7126	0.89183	37.0979	0.965261	52.9571	0.979571	60.4805	0.989913	67.2319	0.998361	2.23607	0.544175	16.3463	0.893731	33.2609	0.955133	50.6278	0.970918	52.6386	0.96128	61.515	0.98442	1.70895	0.614225	0.827022	0.454179	0.90702	0.508522	1.59429	0.670844	2.14431	0.846055	0.4912	0.316374
6166.67	5.91068	0.698729	22.1292	0.879697	43.3675	0.96461	55.8293	0.981036	63.3828	0.991098	67.6593	0.976447	6.13052	0.838791	23.4778	0.921875	36.4325	0.947947	52.5113	0.971325	60.0186	0.982352	66.7687	0.991482	2.74687	0.668483	16.2212	0.886892	33.2609	0.955133	50.2066	0.962841	52.6386	0.96128	60.9418	0.975247	0.931897	0.33494	0.42316	0.232389	1.33937	0.750917	1.68489	0.708967	1.72375	0.680119	0.364954	0.235061
6200	6.33275	0.748625	22.6181	0.899132	42.7163	0.950125	55.8293	0.981036	62.7792	0.98166	67.4134	0.972899	5.27148	0.721254	22.9057	0.899413	36.4325	0.947947	53.6168	0.991774	59.8751	0.980004	66.0686	0.981086	2.26616	0.551497	16.2212	0.886892	33.2609	0.955133	50.6278	0.970918	52.6386	0.96128	60.9418	0.975247	0.931897	0.33494	0.827022	0.454179	0.808107	0.453066	0.378686	0.159343	1.72375	0.680119	0.4912	0.316374
6233.33	6.19629	0.732494	21.9202	0.871386	42.753	0.950942	55.6658	0.978163	63.4973	0.992889	68.1186	0.983076	5.27148	0.721254	23.1043	0.907209	36.4325	0.947947	52.4679	0.970521	60.4805	0.989913	67.2073	0.997996	2.74687	0.668483	16.0472	0.877379	33.2609	0.955133	50.2066	0.962841	52.6386	0.96128	60.9418	0.975247	0.931897	0.33494	0.469298	0.257726	0.888222	0.497983	0.894865	0.37654	1.72375	0.680119	0.364954	0.235061
6266.67	7.02195	0.830099	22.5101	0.894839	42.753	0.950942	55.2128	0.970202	62.9273	0.983975	68.1186	0.983076	6.13052	0.838791	22.7126	0.89183	36.4325	0.947947	52.9571	0.979571	59.4124	0.972432	66.6327	0.989463	2.80593	0.682856	15.8117	0.864503	33.2609	0.955133	51.3006	0.983821	52.6386	0.96128	60.9418	0.975247	1.72751	0.620897	0.42316	0.232389	0.417774	0.234225	0.894865	0.37654	1.72375	0.680119	0.469904	0.302657
6300	7.09148	0.838318	22.1567	0.880789	42.7163	0.950125	55.8293	0.981036	63.4973	0.992889	68.1186	0.983076	5.57392	0.762635	22.9201	0.899978	36.4325	0.947947	52.9571	0.979571	60.4805	0.989913	66.6327	0.989463	2.26616	0.551497	16.2212	0.886892	33.8957	0.973359	49.5453	0.95016	52.4805	0.958394	62.1165	0.994046	0.848685	0.305032	1.00553	0.55221	0.417774	0.234225	0.894865	0.37654	1.72375	0.680119	0.4912	0.316374
6333.33	5.62025	0.664397	22.1567	0.880789	42.7163	0.950125	56.2816	0.988983	63.3828	0.991098	68.5764	0.989684	5.27148	0.721254	22.9201	0.899978	36.4325	0.947947	52.3088	0.96758	60.4805	0.989913	67.0956	0.996337	2.74687	0.668483	15.7033	0.858572	33.2609	0.955133	50.6278	0.970918	52.4805	0.958394	61.4154	0.982827	1.70895	0.614225	0.827022	0.454179	0.417774	0.234225	0.894865	0.37654	1.72375	0.680119	0.364954	0.235061
6366.67	6.57608	0.77739	22.5101	0.894839	42.753	0.950942	55.1225	0.968617	62.7792	0.98166	68.1186	0.983076	5.93332	0.811809	22.5563	0.885695	36.4325	0.947947	52.9122	0.97874	59.8751	0.980004	66.7687	0.991482	2.74687	0.668483	16.4465	0.899206	33.2609	0.955133	49.5453	0.95016	52.6386	0.96128	61.4154	0.982827	1.70895	0.614225	1.15902	0.636503	0.984637	0.552038	0.894865	0.37654	2.04377	0.806388	0.364954	0.235061
6400	6.29828	0.74455	22.3	0.886484	43.1647	0.960099	56.2816	0.988983	63.3828	0.991098	68.1186	0.983076	5.57392	0.762635	23.3053	0.915105	36.8617	0.959116	52.9571	0.979571	60.4805	0.989913	67.2319	0.998361	2.26616	0.551497	16.2212	0.886892	33.2609	0.955133	50.6278	0.970918	53.1073	0.96984	61.5449	0.984899	0.848685	0.305032	1.00553	0.55221	0.417774	0.234225	0.894865	0.37654	2.14431	0.846055	0.364954	0.235061
6433.33	6.33275	0.748625	22.3	0.886484	43.1647	0.960099	55.6658	0.978163	63.3828	0.991098	68.1186	0.983076	5.57392	0.762635	23.3053	0.915105	36.8088	0.957739	52.9571	0.979571	59.4124	0.972432	67.0956	0.996337	2.74687	0.668483	16.7707	0.916934	32.641	0.937331	51.0496	0.979008	52.4805	0.958394	61.4154	0.982827	1.72751	0.620897	0.827022	0.454179	0.90702	0.508522	0.378686	0.159343	2.14431	0.846055	0.364954	0.235061
6466.67	6.56769	0.776398	22.3	0.886484	42.1143	0.936735	55.8293	0.981036	62.7792	0.98166	68.4364	0.987663	5.95791	0.815173	22.9201	0.899978	36.4325	0.947947	51.776	0.957724	59.4124	0.972432	66.6327	0.989463	2.80593	0.682856	16.2866	0.890468	33.2609	0.955133	50.6278	0.970918	53.1073	0.96984	61.4154	0.982827	0.931897	0.33494	1.00553	0.55221	0.652787	0.365986	0.819265	0.344729	2.53448	1	0.364954	0.235061
6500	6.19629	0.732494	22.5455	0.896245	43.1647	0.960099	55.5748	0.976563	63.3828	0.991098	68.5764	0.989684	5.57392	0.762635	23.3053	0.915105	36.8617	0.959116	52.9122	0.97874	60.0186	0.982352	67.2319	0.998361	2.26616	0.551497	16.4465	0.899206	33.2609	0.955133	50.6278	0.970918	53.1073	0.96984	61.4154	0.982827	1.72751	0.620897	0.827022	0.454179	0.652787	0.365986	0.894865	0.37654	2.14431	0.846055	0.364954	0.235061
6533.33	6.33275	0.748625	22.1039	0.87869	42.5261	0.945895	55.8293	0.981036	62.7792	0.98166	68.1186	0.983076	5.57392	0.762635	23.3053	0.915105	36.8617	0.959116	52.9122	0.97874	60.4805	0.989913	66.0686	0.981086	2.74687	0.668483	16.4465	0.899206	32.641	0.937331	50.6278	0.970918	53.0296	0.968421	61.4154	0.982827	0.931897	0.33494	0.469298	0.257726	0.417774	0.234225	1.49892	0.630715	1.72375	0.680119	0.4912	0.316374
6566.67	7.02195	0.830099	22.5455	0.896245	43.1647	0.960099	55.1225	0.968617	63.3828	0.991098	68.1186	0.983076	5.93332	0.811809	23.3053	0.915105	36.4325	0.947947	52.9571	0.979571	60.4805	0.989913	67.3423	1	2.80593	0.682856	16.1121	0.880928	33.2609	0.955133	50.6278	0.970918	53.1073	0.96984	60.8534	0.973833	1.72751	0.620897	0.42316	0.232389	1.78364	1	0.894865	0.37654	1.72375	0.680119	0.364954	0.235061
6600	6.1353	0.725283	22.1039	0.87869	43.1647	0.960099	56.2816	0.988983	62.7792	0.98166	68.1186	0.983076	5.57392	0.762635	23.5088	0.923095	36.8617	0.959116	52.9571	0.979571	60.4805	0.989913	66.532	0.987968	2.26616	0.551497	16.4465	0.899206	33.5856	0.964456	50.6242	0.97085	53.1073	0.96984	61.8876	0.990383	1.70895	0.614225	0.469298	0.257726	0.652787	0.365986	1.49892	0.630715	1.72375	0.680119	0.364954	0.235061
6633.33	6.57608	0.77739	22.1039	0.87869	43.1647	0.960099	55.8293	0.981036	62.7792	0.98166	68.1186	0.983076	5.65315	0.773475	23.5088	0.923095	36.8617	0.959116	52.9571	0.979571	59.8751	0.980004	67.2319	0.998361	2.26616	0.551497	15.9359	0.871293	33.2609	0.955133	50.6278	0.970918	53.0303	0.968433	61.4154	0.982827	0	0	1.00553	0.55221	0.652787	0.365986	0.738914	0.310919	1.72375	0.680119	0.364954	0.235061
6666.67	6.57608	0.77739	22.1039	0.87869	42.077	0.935906	55.8293	0.981036	62.7792	0.98166	67.6593	0.976447	5.95791	0.815173	23.8721	0.937358	36.8617	0.959116	52.9571	0.979571	59.4124	0.972432	66.6327	0.989463	2.74687	0.668483	16.6758	0.911743	33.3576	0.957907	50.6278	0.970918	53.1073	0.96984	61.515	0.98442	0.931897	0.33494	0.42316	0.232389	1.07837	0.604589	0.819265	0.344729	2.53448	1	0.469904	0.302657
6700	7.09148	0.838318	22.1039	0.87869	43.6132	0.970074	56.2816	0.988983	62.8947	0.983465	68.1186	0.983076	5.27148	0.721254	23.8721	0.937358	36.2096	0.942147	53.6168	0.991774	59.4124	0.972432	66.6327	0.989463	2.26616	0.551497	16.645	0.91006	33.2609	0.955133	51.7221	0.991905	53.1073	0.96984	61.988	0.991991	1.72751	0.620897	1.00553	0.55221	0.90702	0.508522	1.49892	0.630715	1.72375	0.680119	0.4912	0.316374
6733.33	6.57608	0.77739	22.1039	0.87869	43.6132	0.970074	56.2816	0.988983	62.7792	0.98166	67.5542	0.974931	5.65315	0.773475	23.8721	0.937358	36.8617	0.959116	52.9571	0.979571	60.4805	0.989913	67.2319	0.998361	2.26616	0.551497	16.9886	0.928847	33.2609	0.955133	51.7221	0.991905	52.4805	0.958394	61.8876	0.990383	0.848685	0.305032	0.827022	0.454179	0.718671	0.402924	0.894865	0.37654	1.72375	0.680119	0.576663	0.371419
6766.67	6.57608	0.77739	22.1039	0.87869	43.1647	0.960099	55.8293	0.981036	62.1864	0.97239	68.1186	0.983076	6.52391	0.892615	23.8721	0.937358	36.8617	0.959116	53.6168	0.991774	60.0186	0.982352	66.6327	0.989463	2.80593	0.682856	16.6758	0.911743	34.2235	0.982773	49.9667	0.958241	54.2124	0.990022	60.8534	0.973833	1.72751	0.620897	1.82092	1	0.652787	0.365986	1.00543	0.423064	1.72375	0.680119	0.800327	0.515477
6800	6.1353	0.725283	22.1039	0.87869	42.9753	0.955886	56.2816	0.988983	63.3828	0.991098	68.1186	0.983076	5.57392	0.762635	23.8721	0.937358	36.2096	0.942147	53.6168	0.991774	60.4805	0.989913	67.2319	0.998361	2.26616	0.551497	17.2079	0.940836	33.5856	0.964456	51.7221	0.991905	52.4805	0.958394	61.4154	0.982827	0.848685	0.305032	0.469298	0.257726	1.07837	0.604589	0.894865	0.37654	1.72375	0.680119	0.364954	0.235061
6833.33	6.57608	0.77739	22.4869	0.893916	43.6132	0.970074	56.2816	0.988983	63.2342	0.988774	67.5198	0.974434	5.57392	0.762635	23.8721	0.937358	36.2096	0.942147	53.4025	0.98781	60.4805	0.989913	67.2319	0.998361	3.19613	0.777816	16.4465	0.899206	33.5856	0.964456	51.0441	0.978902	53.5751	0.978382	61.3261	0.981397	2.58593	0.929429	0.42316	0.232389	0.417774	0.234225	0.894865	0.37654	2.14431	0.846055	0.364954	0.235061
6866.67	6.8263	0.80697	22.6842	0.90176	43.1647	0.960099	55.5748	0.976563	63.9521	1	68.1186	0.983076	6.52391	0.892615	24.071	0.945171	36.5852	0.95192	52.9122	0.97874	59.4124	0.972432	67.0956	0.996337	2.80593	0.682856	16.9886	0.928847	33.6779	0.967106	51.0496	0.979008	53.1073	0.96984	61.8876	0.990383	0.931897	0.33494	0.42316	0.232389	0.808107	0.453066	2.37654	1	1.72375	0.680119	0.364954	0.235061
6900	6.57608	0.77739	22.4869	0.893916	43.6132	0.970074	56.2816	0.988983	62.7792	0.98166	68.1186	0.983076	5.93332	0.811809	23.6987	0.930552	37.2386	0.968923	52.9571	0.979571	60.4805	0.989913	67.0956	0.996337	2.69266	0.655292	16.9886	0.928847	33.6779	0.967106	51.0496	0.979008	52.9491	0.966951	61.8876	0.990383	0.848685	0.305032	0.469298	0.257726	0.652787	0.365986	1.49892	0.630715	1.72375	0.680119	0.364954	0.235061
6933.33	6.57608	0.77739	22.4869	0.893916	44.263	0.984528	55.8293	0.981036	62.7792	0.98166	67.5542	0.974931	5.93332	0.811809	23.6987	0.930552	36.2096	0.942147	53.5724	0.990953	59.8751	0.980004	66.6327	0.989463	3.2388	0.7882	16.4465	0.899206	33.5856	0.964456	51.0496	0.979008	52.4805	0.958394	61.8876	0.990383	0.848685	0.305032	0.827022	0.454179	0.383189	0.214835	1.68489	0.708967	1.72375	0.680119	0.364954	0.235061
6966.67	7.32476	0.865895	23.0726	0.917196	43.2033	0.960957	55.8293	0.981036	62.8947	0.983465	68.1186	0.983076	5.93332	0.811809	24.2739	0.953136	37.2386	0.968923	52.9571	0.979571	59.7706	0.978295	66.6327	0.989463	3.2388	0.7882	16.4465	0.899206	33.2609	0.955133	51.0566	0.979143	53.1073	0.96984	62.0175	0.992462	1.72751	0.620897	1.06299	0.583769	0.652787	0.365986	1.68489	0.708967	1.72375	0.680119	0.469904	0.302657
7000	6.40215	0.75683	22.4869	0.893916	43.4245	0.965877	55.6658	0.978163	62.6651	0.979874	67.5542	0.974931	6.03858	0.826211	23.896	0.938299	36.5852	0.95192	53.4025	0.98781	59.8751	0.980004	67.2319	0.998361	2.69266	0.655292	16.1121	0.880928	34.2235	0.982773	51.0496	0.979008	53.5751	0.978382	61.8876	0.990383	0.482989	0.173595	0.827022	0.454179	0.718671	0.402924	0.894865	0.37654	1.72375	0.680119	0.364954	0.235061
7033.33	6.57608	0.77739	22.4869	0.893916	44.0617	0.980051	55.8293	0.981036	62.8947	0.983465	68.1186	0.983076	6.29914	0.861861	23.6987	0.930552	36.6373	0.953276	52.3088	0.96758	60.4805	0.989913	66.7687	0.991482	2.95871	0.720038	16.8603	0.921834	33.5856	0.964456	51.0496	0.979008	53.5751	0.978382	61.8876	0.990383	0.848685	0.305032	0.827022	0.454179	0.652787	0.365986	0.819265	0.344729	2.14431	0.846055	0.469904	0.302657
7066.67	6.8263	0.80697	23.1147	0.91887	42.5261	0.945895	55.1225	0.968617	62.7792	0.98166	67.5542	0.974931	6.29914	0.861861	23.896	0.938299	36.8617	0.959116	52.3088	0.96758	59.4124	0.972432	67.3423	1	3.19613	0.777816	16.4465	0.899206	33.5856	0.964456	51.0496	0.979008	53.1073	0.96984	61.8876	0.990383	0.931897	0.33494	0.697131	0.382846	1.07837	0.604589	0.894865	0.37654	2.14431	0.846055	0.469904	0.302657
7100	6.8263	0.80697	22.874	0.909302	44.7107	0.994487	56.2816	0.988983	62.7792	0.98166	68.1186	0.983076	5.50206	0.752803	23.896	0.938299	36.6373	0.953276	52.9571	0.979571	59.3087	0.970734	66.6327	0.989463	3.2388	0.7882	16.6758	0.911743	34.3143	0.985381	51.7221	0.991905	53.6554	0.979849	61.3261	0.981397	0	0	0.42316	0.232389	0.417774	0.234225	2.37654	1	1.72375	0.680119	0.364954	0.235061
7133.33	6.57608	0.77739	23.2093	0.922634	44.0617	0.980051	55.7399	0.979466	63.3828	0.991098	68.1186	0.983076	6.29914	0.861861	23.896	0.938299	36.6373	0.953276	52.9571	0.979571	59.8751	0.980004	66.6327	0.989463	3.2388	0.7882	17.2106	0.940988	33.2609	0.955133	51.7221	0.991905	54.2124	0.990022	61.3261	0.981397	0.931897	0.33494	0.469298	0.257726	0.417774	0.234225	0.894865	0.37654	1.72375	0.680119	0.364954	0.235061
7166.67	7.08254	0.837261	23.0726	0.917196	43.6132	0.970074	55.2128	0.970202	62.7792	0.98166	68.1186	0.983076	6.03858	0.826211	23.896	0.938299	36.5852	0.95192	52.7549	0.975831	60.0186	0.982352	66.6327	0.989463	3.19613	0.777816	16.6758	0.911743	33.5856	0.964456	51.0496	0.979008	53.5751	0.978382	61.3261	0.981397	1.72751	0.620897	0.42316	0.232389	0	0	0.894865	0.37654	1.72375	0.680119	0.469904	0.302657
7200	6.8263	0.80697	22.6268	0.899478	44.0617	0.980051	55.7399	0.979466	63.3828	0.991098	68.1186	0.983076	6.03858	0.826211	23.896	0.938299	36.6373	0.953276	53.4025	0.98781	60.4805	0.989913	66.7687	0.991482	2.69266	0.655292	16.6758	0.911743	34.3143	0.985381	51.0496	0.979008	53.5751	0.978382	61.8876	0.990383	1.77365	0.637479	0.469298	0.257726	0.652787	0.365986	0.894865	0.37654	2.14431	0.846055	0.364954	0.235061
7233.33	7.32476	0.865895	22.6268	0.899478	43.3835	0.964966	56.2816	0.988983	62.7792	0.98166	68.1186	0.983076	6.29914	0.861861	24.0957	0.946139	37.2386	0.968923	53.4025	0.98781	59.8751	0.980004	66.6327	0.989463	2.69266	0.655292	16.3346	0.893092	34.3143	0.985381	51.7221	0.991905	53.5751	0.978382	62.4596	0.999538	0.848685	0.305032	0.469298	0.257726	0.888222	0.497983	0.894865	0.37654	1.72375	0.680119	0.364954	0.235061
7266.67	6.8263	0.80697	22.6268	0.899478	44.0617	0.980051	55.8293	0.981036	63.3828	0.991098	68.1186	0.983076	6.03858	0.826211	23.896	0.938299	36.5852	0.95192	53.4025	0.98781	60.0186	0.982352	66.7687	0.991482	3.2388	0.7882	16.6758	0.911743	33.2609	0.955133	51.0496	0.979008	53.4963	0.976943	61.3261	0.981397	0.931897	0.33494	0.469298	0.257726	1.33937	0.750917	1.68489	0.708967	1.72375	0.680119	0.364954	0.235061
7300	6.8263	0.80697	22.9136	0.910879	44.0617	0.980051	56.2816	0.988983	63.3828	0.991098	68.1186	0.983076	6.03858	0.826211	23.896	0.938299	36.5852	0.95192	54.0615	1	60.4805	0.989913	66.7687	0.991482	2.69266	0.655292	16.645	0.91006	34.3143	0.985381	51.0496	0.979008	53.1073	0.96984	61.1964	0.979322	1.77365	0.637479	0.469298	0.257726	0.417774	0.234225	1.49892	0.630715	1.72375	0.680119	0.364954	0.235061
7333.33	6.8263	0.80697	22.9136	0.910879	44.0617	0.980051	56.2816	0.988983	62.7792	0.98166	68.1186	0.983076	6.03858	0.826211	24.0957	0.946139	36.6373	0.953276	53.3562	0.986953	60.0186	0.982352	66.2056	0.98312	3.3475	0.814654	16.8603	0.921834	34.3143	0.985381	51.0496	0.979008	53.5751	0.978382	61.8876	0.990383	1.77365	0.637479	1.00553	0.55221	0.417774	0.234225	1.49892	0.630715	2.40713	0.949753	0.469904	0.302657
7366.67	6.8263	0.80697	22.6268	0.899478	43.6132	0.970074	55.061	0.967535	62.7792	0.98166	68.1186	0.983076	6.03858	0.826211	24.0957	0.946139	36.6373	0.953276	53.4025	0.98781	59.4124	0.972432	66.6327	0.989463	3.2388	0.7882	17.0799	0.933837	33.2609	0.955133	51.472	0.987108	54.2124	0.990022	61.5449	0.984899	1.72751	0.620897	0.562941	0.309153	0.417774	0.234225	1.64977	0.694188	1.72375	0.680119	1.47238	0.948335
7400	6.8263	0.80697	22.9136	0.910879	43.4245	0.965877	56.1914	0.987399	63.4973	0.992889	67.9788	0.981059	5.50206	0.752803	24.2908	0.9538	36.5852	0.95192	52.7549	0.975831	59.8751	0.980004	66.7687	0.991482	3.12339	0.760114	17.0799	0.933837	33.5856	0.964456	51.7221	0.991905	53.5751	0.978382	62.4885	1	0.482989	0.173595	1.00553	0.55221	1.78364	1	1.68489	0.708967	2.14431	0.846055	0.4912	0.316374
7433.33	7.08254	0.837261	23.1474	0.920173	44.5102	0.990026	56.2816	0.988983	62.7792	0.98166	68.1186	0.983076	6.03858	0.826211	24.2908	0.9538	36.6373	0.953276	53.4025	0.98781	60.4805	0.989913	67.3423	1	2.69266	0.655292	16.8603	0.921834	34.3143	0.985381	50.804	0.974297	53.5751	0.978382	61.8876	0.990383	0	0	0.42316	0.232389	0.652787	0.365986	1.59429	0.670844	1.72375	0.680119	1.08845	0.701054
7466.67	7.66622	0.90626	22.9136	0.910879	44.0617	0.980051	55.8293	0.981036	62.9273	0.983975	68.1186	0.983076	6.6636	0.911727	24.2908	0.9538	37.1892	0.967636	53.4025	0.98781	59.4124	0.972432	66.7687	0.991482	3.67365	0.894027	17.4366	0.953344	34.2235	0.982773	51.472	0.987108	53.5751	0.978382	62.0175	0.992462	1.72751	0.620897	0.562941	0.309153	0.652787	0.365986	1.40929	0.593	2.14431	0.846055	0.364954	0.235061
7500	7.08254	0.837261	23.1474	0.920173	44.0617	0.980051	56.2816	0.988983	62.323	0.974526	67.5542	0.974931	6.03858	0.826211	24.0957	0.946139	36.5852	0.95192	53.4025	0.98781	60.0186	0.982352	66.6327	0.989463	3.12339	0.760114	16.8603	0.921834	34.2235	0.982773	51.472	0.987108	54.2919	0.991473	61.8876	0.990383	0.848685	0.305032	0	0	0.888222	0.497983	1.68489	0.708967	1.72375	0.680119	0.264561	0.170399
7533.33	7.08254	0.837261	23.1474	0.920173	44.0213	0.979152	56.2816	0.988983	63.3828	0.991098	68.1186	0.983076	6.03858	0.826211	24.2908	0.9538	36.6373	0.953276	53.4025	0.98781	59.9157	0.980669	66.6327	0.989463	2.6781	0.651747	17.3034	0.946058	34.2235	0.982773	51.472	0.987108	54.2124	0.990022	61.8876	0.990383	0.848685	0.305032	1.60844	0.883314	0.888222	0.497983	1.59429	0.670844	2.14431	0.846055	0.4912	0.316374
7566.67	7.08254	0.837261	23.1474	0.920173	43.4245	0.965877	55.1225	0.968617	62.7792	0.98166	68.1186	0.983076	6.03858	0.826211	24.2908	0.9538	36.9648	0.961797	53.4025	0.98781	60.0186	0.982352	67.2073	0.997996	3.64302	0.886573	17.6288	0.96385	33.6779	0.967106	51.472	0.987108	54.2124	0.990022	61.8876	0.990383	1.70895	0.614225	1.00553	0.55221	0.718671	0.402924	0.894865	0.37654	1.72375	0.680119	0.364954	0.235061
7600	6.26836	0.741013	23.2877	0.925748	43.4245	0.965877	55.6658	0.978163	63.3828	0.991098	68.1186	0.983076	6.03858	0.826211	24.2908	0.9538	36.9648	0.961797	53.4025	0.98781	60.4805	0.989913	66.2056	0.98312	3.64302	0.886573	17.0799	0.933837	33.5856	0.964456	51.472	0.987108	53.5751	0.978382	61.8876	0.990383	0.931897	0.33494	0.827022	0.454179	0.888222	0.497983	0.894865	0.37654	1.72375	0.680119	0.364954	0.235061
7633.33	7.13054	0.842936	23.2877	0.925748	43.4245	0.965877	55.1225	0.968617	63.3828	0.991098	67.5542	0.974931	6.03858	0.826211	24.2908	0.9538	37.6194	0.97883	53.4025	0.98781	60.4805	0.989913	66.6327	0.989463	3.64302	0.886573	17.0799	0.933837	34.3143	0.985381	51.481	0.98728	53.4963	0.976943	62.0175	0.992462	0.931897	0.33494	1.03137	0.566401	0.652787	0.365986	0.378686	0.159343	2.14431	0.846055	0.364954	0.235061
7666.67	6.67402	0.788968	23.732	0.943411	43.6132	0.970074	56.2816	0.988983	62.8947	0.983465	68.1186	0.983076	6.67251	0.912946	23.7343	0.93195	36.9648	0.961797	52.9122	0.97874	60.4805	0.989913	66.2056	0.98312	2.69266	0.655292	17.8454	0.975695	34.3143	0.985381	51.472	0.987108	53.7455	0.981496	61.8876	0.990383	0.482989	0.173595	0.42316	0.232389	1.33937	0.750917	1.59429	0.670844	1.04347	0.41171	0.800327	0.515477
7700	7.13054	0.842936	23.2877	0.925748	44.5102	0.990026	56.2816	0.988983	63.3828	0.991098	68.1186	0.983076	6.21619	0.850511	24.2908	0.9538	37.3481	0.971771	53.4025	0.98781	60.4805	0.989913	66.7687	0.991482	3.12339	0.760114	16.7917	0.91808	34.3143	0.985381	50.8115	0.974442	54.2124	0.990022	61.8876	0.990383	0	0	0.827022	0.454179	0.652787	0.365986	2.3105	0.97221	1.72375	0.680119	0.364954	0.235061
7733.33	7.13054	0.842936	23.6657	0.940777	44.5102	0.990026	55.5748	0.976563	62.7792	0.98166	68.1186	0.983076	6.55378	0.896701	23.9323	0.939722	38.0038	0.988831	53.4025	0.98781	59.8751	0.980004	66.6327	0.989463	3.3475	0.814654	17.3034	0.946058	34.3143	0.985381	50.8115	0.974442	54.7588	1	61.3261	0.981397	0.848685	0.305032	0.827022	0.454179	0.888222	0.497983	1.49892	0.630715	1.72375	0.680119	0.364954	0.235061
7766.67	7.344	0.86817	23.2877	0.925748	43.4245	0.965877	55.8293	0.981036	63.3828	0.991098	68.2595	0.98511	6.42671	0.879315	24.2908	0.9538	38.0038	0.988831	53.4025	0.98781	60.4805	0.989913	66.0686	0.981086	3.67365	0.894027	17.3034	0.946058	34.407	0.988042	51.472	0.987108	54.2124	0.990022	61.3261	0.981397	0.931897	0.33494	0.827022	0.454179	0.652787	0.365986	1.10292	0.464086	1.72375	0.680119	0.364954	0.235061
7800	6.66116	0.787448	23.6657	0.940777	43.8737	0.975869	55.8293	0.981036	62.7792	0.98166	68.2595	0.98511	6.42671	0.879315	23.9323	0.939722	37.3481	0.971771	53.8475	0.996041	60.0186	0.982352	66.2056	0.98312	2.69266	0.655292	17.0799	0.933837	33.6779	0.967106	51.472	0.987108	54.2124	0.990022	62.3582	0.997915	0.931897	0.33494	0.827022	0.454179	0.652787	0.365986	1.68489	0.708967	1.72375	0.680119	0.4912	0.316374
7833.33	7.13054	0.842936	23.6657	0.940777	43.831	0.974919	56.2816	0.988983	63.3828	0.991098	68.1186	0.983076	5.85495	0.801086	25.2509	0.991499	38.0485	0.989994	54.0615	1	59.4124	0.972432	66.0686	0.981086	3.12339	0.760114	17.3034	0.946058	34.3143	0.985381	51.472	0.987108	53.5751	0.978382	61.8876	0.990383	0.931897	0.33494	0.827022	0.454179	0.718671	0.402924	0.378686	0.159343	1.72375	0.680119	0.364954	0.235061
7866.67	7.344	0.86817	23.6657	0.940777	44.5102	0.990026	55.5748	0.976563	63.3828	0.991098	67.9788	0.981059	6.21619	0.850511	25.2787	0.99259	38.0038	0.988831	53.4025	0.98781	59.7706	0.978295	67.2073	0.997996	4.08758	0.994761	17.3034	0.946058	33.6779	0.967106	50.8115	0.974442	54.6784	0.99853	61.3261	0.981397	0.931897	0.33494	1.00553	0.55221	0.417774	0.234225	1.68489	0.708967	1.72375	0.680119	0.469904	0.302657
7900	7.13054	0.842936	23.6657	0.940777	44.5102	0.990026	55.5748	0.976563	63.3828	0.991098	68.1186	0.983076	6.55378	0.896701	23.9668	0.941078	38.0485	0.989994	53.8475	0.996041	59.8751	0.980004	66.6327	0.989463	3.12339	0.760114	16.7917	0.91808	34.407	0.988042	51.472	0.987108	54.2124	0.990022	61.7973	0.988938	0	0	0.827022	0.454179	0.417774	0.234225	0.378686	0.159343	1.72375	0.680119	0.364954	0.235061
7933.33	7.66622	0.90626	23.6657	0.940777	43.831	0.974919	55.5748	0.976563	62.7792	0.98166	68.1186	0.983076	6.21476	0.850316	25.2787	0.99259	38.0485	0.989994	53.4025	0.98781	59.8751	0.980004	66.6693	0.990007	3.3475	0.814654	17.3034	0.946058	34.3143	0.985381	50.8115	0.974442	54.2124	0.990022	62.3582	0.997915	1.77365	0.637479	0.827022	0.454179	0.888222	0.497983	0.894865	0.37654	1.72375	0.680119	0.364954	0.235061
7966.67	7.13054	0.842936	23.6657	0.940777	44.0617	0.980051	55.8293	0.981036	62.6651	0.979874	67.5542	0.974931	6.81672	0.932678	24.2976	0.954068	37.3934	0.97295	53.8475	0.996041	60.0186	0.982352	66.6327	0.989463	3.3475	0.814654	17.5306	0.958482	34.3143	0.985381	51.472	0.987108	54.0418	0.986907	61.1964	0.979322	1.70895	0.614225	0.863384	0.474149	0.417774	0.234225	0.894865	0.37654	1.72375	0.680119	0.364954	0.235061
8000	7.36865	0.871083	23.6657	0.940777	43.8737	0.975869	56.2816	0.988983	62.7792	0.98166	68.1186	0.983076	5.85495	0.801086	23.9323	0.939722	37.3934	0.97295	53.4025	0.98781	60.4805	0.989913	66.7687	0.991482	3.12339	0.760114	17.3034	0.946058	33.2609	0.955133	51.4646	0.986966	53.5751	0.978382	62.4885	1	0.848685	0.305032	0.469298	0.257726	0.652787	0.365986	1.68489	0.708967	1.72375	0.680119	0.364954	0.235061
8033.33	7.13054	0.842936	23.6657	0.940777	44.9586	1	55.7399	0.979466	62.323	0.974526	67.6593	0.976447	6.42671	0.879315	25.2509	0.991499	38.433	1	53.8475	0.996041	60.4805	0.989913	66.7687	0.991482	3.12339	0.760114	17.0257	0.930878	34.3143	0.985381	50.8115	0.974442	53.5751	0.978382	61.9286	0.991039	2.58593	0.929429	0.42316	0.232389	1.07837	0.604589	0.894865	0.37654	2.14431	0.846055	0.364954	0.235061
8066.67	7.344	0.86817	24.5094	0.974314	43.831	0.974919	55.2128	0.970202	62.7792	0.98166	68.1186	0.983076	6.42671	0.879315	25.0591	0.983966	38.0485	0.989994	53.4025	0.98781	60.4805	0.989913	66.6327	0.989463	4.10911	1	17.3034	0.946058	33.3576	0.957907	51.472	0.987108	53.5751	0.978382	61.8876	0.990383	0.848685	0.305032	0.562941	0.309153	0.652787	0.365986	1.68489	0.708967	1.72375	0.680119	0.469904	0.302657
8100	7.344	0.86817	24.0475	0.955952	44.9586	1	55.6658	0.978163	63.3828	0.991098	68.1186	0.983076	6.21619	0.850511	24.6805	0.969102	37.3934	0.97295	53.4025	0.98781	60.4805	0.989913	66.7687	0.991482	3.12339	0.760114	16.7917	0.91808	33.7721	0.96981	51.472	0.987108	54.6784	0.99853	62.3582	0.997915	0	0	0.42316	0.232389	0.718671	0.402924	0.894865	0.37654	1.72375	0.680119	0.364954	0.235061
8133.33	7.13054	0.842936	24.0475	0.955952	44.9586	1	56.2816	0.988983	63.3828	0.991098	68.1186	0.983076	6.29914	0.861861	24.8804	0.976951	37.777	0.982931	53.4025	0.98781	60.4805	0.989913	66.7687	0.991482	3.12339	0.760114	17.5306	0.958482	34.407	0.988042	51.472	0.987108	54.7588	1	61.7973	0.988938	0.848685	0.305032	1.00553	0.55221	0.652787	0.365986	1.59429	0.670844	1.72375	0.680119	0.364954	0.235061
8166.67	6.91482	0.817435	23.9155	0.950706	43.831	0.974919	55.5748	0.976563	62.7792	0.98166	68.1186	0.983076	6.66994	0.912594	25.2509	0.991499	37.777	0.982931	53.8475	0.996041	59.3087	0.970734	66.0686	0.981086	3.67365	0.894027	17.5306	0.958482	34.3143	0.985381	51.472	0.987108	54.0418	0.986907	61.7973	0.988938	0.931897	0.33494	0.42316	0.232389	1.05806	0.593202	1.68489	0.708967	2.14431	0.846055	0.364954	0.235061
8200	6.91482	0.817435	23.6127	0.938667	44.9586	1	56.2816	0.988983	62.7792	0.98166	68.1186	0.983076	6.55378	0.896701	25.0707	0.984422	37.777	0.982931	53.8967	0.996951	60.4805	0.989913	66.6327	0.989463	3.12339	0.760114	17.3034	0.946058	33.7721	0.96981	51.472	0.987108	54.1232	0.988392	61.3261	0.981397	0.848685	0.305032	0.827022	0.454179	0.888222	0.497983	0.738914	0.310919	2.14431	0.846055	0.4912	0.316374
8233.33	7.36865	0.871083	24.3045	0.96617	44.9586	1	56.2816	0.988983	62.7792	0.98166	68.1186	0.983076	5.85495	0.801086	24.6805	0.969102	37.1341	0.966202	53.2006	0.984076	61.0968	1	66.0686	0.981086	3.3475	0.814654	17.5306	0.958482	34.3143	0.985381	52.1442	1	54.1232	0.988392	61.7973	0.988938	0.482989	0.173595	0.827022	0.454179	0.467421	0.26206	0.894865	0.37654	2.04377	0.806388	0.364954	0.235061
8266.67	7.22991	0.854683	24.0475	0.955952	44.5102	0.990026	55.6658	0.978163	62.7792	0.98166	68.1186	0.983076	6.98591	0.955826	25.0707	0.984422	37.777	0.982931	53.2006	0.984076	59.4124	0.972432	66.7687	0.991482	3.67365	0.894027	17.5306	0.958482	34.6446	0.994866	51.472	0.987108	52.8695	0.965497	61.3261	0.981397	1.70895	0.614225	0.42316	0.232389	0.652787	0.365986	0.894865	0.37654	2.14431	0.846055	0.364954	0.235061
8300	7.17391	0.848062	23.856	0.94834	44.5102	0.990026	56.2816	0.988983	62.8947	0.983465	68.1186	0.983076	6.55378	0.896701	25.0707	0.984422	37.3934	0.97295	53.8475	0.996041	60.0186	0.982352	66.2056	0.98312	3.12339	0.760114	18.0659	0.987749	33.6779	0.967106	52.1442	1	54.6784	0.99853	62.3582	0.997915	0.848685	0.305032	0.42316	0.232389	0.652787	0.365986	0.738914	0.310919	1.72375	0.680119	0.364954	0.235061
8333.33	7.36865	0.871083	24.4325	0.97126	44.9586	1	55.6658	0.978163	63.4973	0.992889	68.7176	0.991721	6.21476	0.850316	25.0707	0.984422	37.777	0.982931	53.8475	0.996041	61.0968	1	66.6327	0.989463	3.3475	0.814654	17.0257	0.930878	33.7721	0.96981	51.472	0.987108	53.4963	0.976943	62.3582	0.997915	1.77365	0.637479	1.00553	0.55221	0.90702	0.508522	0.894865	0.37654	2.14431	0.846055	0.469904	0.302657
8366.67	7.61293	0.899961	25.1555	1	44.5102	0.990026	55.2128	0.970202	62.8947	0.983465	68.1186	0.983076	7.30877	1	24.8787	0.976886	37.777	0.982931	53.8475	0.996041	60.0186	0.982352	66.2056	0.98312	3.74759	0.91202	18.29	1	34.0052	0.976506	50.8206	0.974616	54.2124	0.990022	61.1964	0.979322	0.848685	0.305032	0.42316	0.232389	0.652787	0.365986	1.68489	0.708967	1.72375	0.680119	0.469904	0.302657
8400	7.36865	0.871083	24.5628	0.976439	44.3228	0.985858	56.2816	0.988983	62.323	0.974526	68.2595	0.98511	6.55378	0.896701	25.0707	0.984422	37.777	0.982931	53.2006	0.984076	60.1227	0.984058	66.6327	0.989463	3.12339	0.760114	17.7115	0.968373	34.0951	0.979088	51.4646	0.986966	53.5751	0.978382	61.7973	0.988938	1.70895	0.614225	1.00553	0.55221	0.888222	0.497983	0.378686	0.159343	1.72375	0.680119	0.364954	0.235061
8433.33	7.61293	0.899961	24.8206	0.986686	44.4681	0.989089	55.6658	0.978163	63.4973	0.992889	67.9788	0.981059	6.55378	0.896701	25.0707	0.984422	37.8209	0.984073	53.8475	0.996041	60.4805	0.989913	66.7687	0.991482	3.3475	0.814654	17.7115	0.968373	33.7721	0.96981	51.472	0.987108	54.1232	0.988392	61.7973	0.988938	1.0102	0.363084	1.32527	0.727806	0.417774	0.234225	1.68489	0.708967	1.72375	0.680119	0.364954	0.235061
8466.67	7.61293	0.899961	24.9471	0.991714	44.5102	0.990026	55.2128	0.970202	63.3828	0.991098	67.5542	0.974931	6.89894	0.943927	25.2632	0.991981	37.777	0.982931	53.8475	0.996041	59.8751	0.980004	66.2056	0.98312	3.67365	0.894027	17.7614	0.971098	34.0052	0.976506	50.8115	0.974442	53.5751	0.978382	61.7973	0.988938	0.482989	0.173595	0.42316	0.232389	0.652787	0.365986	1.68489	0.708967	1.72375	0.680119	0.364954	0.235061
8500	7.61293	0.899961	24.3688	0.968726	44.3228	0.985858	56.2816	0.988983	62.7792	0.98166	68.5764	0.989684	7.08577	0.969489	25.2632	0.991981	37.777	0.982931	53.8475	0.996041	60.4805	0.989913	66.7687	0.991482	2.69266	0.655292	17.9296	0.980297	34.6446	0.994866	51.481	0.98728	53.962	0.985449	62.2292	0.99585	0.482989	0.173595	0.469298	0.257726	0.718671	0.402924	0.894865	0.37654	1.72375	0.680119	0.364954	0.235061
8533.33	7.61293	0.899961	24.3688	0.968726	44.3228	0.985858	56.2816	0.988983	62.6651	0.979874	69.2913	1	6.57997	0.900285	25.2632	0.991981	37.8209	0.984073	53.2006	0.984076	60.4805	0.989913	66.6327	0.989463	4.08758	0.994761	17.7115	0.968373	34.1869	0.981722	52.1442	1	54.1232	0.988392	62.3582	0.997915	0.848685	0.305032	0.863384	0.474149	0.652787	0.365986	1.68489	0.708967	2.04377	0.806388	0.364954	0.235061
8566.67	8.11812	0.959682	24.9471	0.991714	44.5102	0.990026	55.6658	0.978163	63.4973	0.992889	68.1186	0.983076	6.57997	0.900285	25.0707	0.984422	37.777	0.982931	53.8475	0.996041	60.4805	0.989913	67.2319	0.998361	3.12339	0.760114	18.2666	0.998722	33.7721	0.96981	50.804	0.974297	54.6784	0.99853	61.3261	0.981397	0.931897	0.33494	0.42316	0.232389	0.417774	0.234225	0.894865	0.37654	2.04377	0.806388	0.469904	0.302657
8600	7.17391	0.848062	24.3688	0.968726	43.8737	0.975869	56.2816	0.988983	63.3828	0.991098	67.5542	0.974931	6.89894	0.943927	24.711	0.9703	37.1341	0.966202	53.2006	0.984076	60.4805	0.989913	66.0686	0.981086	3.55981	0.866322	17.9954	0.983896	34.8234	1	51.472	0.987108	53.5751	0.978382	61.8876	0.990383	1.72751	0.620897	0.827022	0.454179	0.652787	0.365986	0.378686	0.159343	2.14431	0.846055	0.364954	0.235061
8633.33	8.11812	0.959682	24.3688	0.968726	44.3228	0.985858	56.2816	0.988983	62.7792	0.98166	68.1186	0.983076	6.57997	0.900285	25.0707	0.984422	37.8209	0.984073	53.8475	0.996041	60.3769	0.988218	66.7687	0.991482	3.12339	0.760114	17.9296	0.980297	34.6446	0.994866	51.472	0.987108	52.8695	0.965497	62.3582	0.997915	0	0	0.827022	0.454179	0.652787	0.365986	1.68489	0.708967	1.72375	0.680119	0.364954	0.235061
8666.67	7.61293	0.899961	24.9471	0.991714	44.5102	0.990026	55.6658	0.978163	62.7792	0.98166	68.1186	0.983076	7.30877	1	25.0791	0.984754	37.777	0.982931	53.2006	0.984076	61.0968	1	66.7687	0.991482	3.74759	0.91202	17.9296	0.980297	34.6446	0.994866	51.8856	0.995041	54.1232	0.988392	61.7973	0.988938	0.931897	0.33494	1.22488	0.672672	1.07837	0.604589	1.64977	0.694188	2.14431	0.846055	0.364954	0.235061
8700	7.17391	0.848062	24.3688	0.968726	44.9586	1	56.2816	0.988983	62.8947	0.983465	68.1186	0.983076	6.89894	0.943927	25.4674	1	37.8209	0.984073	53.8475	0.996041	60.4805	0.989913	66.6693	0.990007	3.12339	0.760114	17.4102	0.951901	34.7331	0.997407	51.472	0.987108	53.0303	0.968433	62.3582	0.997915	0.931897	0.33494	0.469298	0.257726	0.417774	0.234225	0.894865	0.37654	2.04377	0.806388	0.364954	0.235061
8733.33	8.45918	1	24.3688	0.968726	44.2784	0.98487	56.2816	0.988983	63.3828	0.991098	68.1186	0.983076	6.89894	0.943927	24.711	0.9703	37.1786	0.967361	53.8475	0.996041	59.8751	0.980004	66.7687	0.991482	3.55594	0.86538	17.4102	0.951901	34.0052	0.976506	52.1369	0.99986	54.7588	1	62.3582	0.997915	0.482989	0.173595	0.562941	0.309153	0.417774	0.234225	0.894865	0.37654	1.72375	0.680119	0.4912	0.316374
8766.67	8.15337	0.963849	24.3688	0.968726	43.831	0.974919	55.2128	0.970202	62.6651	0.979874	68.1186	0.983076	7.25026	0.991995	25.2632	0.991981	37.777	0.982931	53.8475	0.996041	59.8751	0.980004	67.2073	0.997996	4.08758	0.994761	18.2326	0.996863	34.7331	0.997407	51.472	0.987108	53.4167	0.975491	61.8876	0.990383	1.72751	0.620897	1.22488	0.672672	0.652787	0.365986	1.68489	0.708967	2.40713	0.949753	1.55259	1
	8.45918		25.1555		44.9586		56.9085		63.9521		69.2913		7.30877		25.4674		38.433		54.0615		61.0968		67.3423		4.10911		18.29		34.8234		52.1442		54.7588		62.4885		2.78228		1.82092		1.78364		2.37654		2.53448		1.55259

## Sheet: CV15
	0	0	1	1	2	2	3	3	4	4	5	5	6	6	7	7	8	8	9	9	10	10	11	11	12	12	13	13	14	14	15	15	16	16	17	17	18	18	19	19	20	20	21	21	22	22	23	23
Time	delta e	norm	delta e	norm	delta e	norm	delta e	norm	delta e	norm	delta e	norm	delta e	norm	delta e	norm	delta e	norm	delta e	norm	delta e	norm	delta e	norm	delta e	norm	delta e	norm	delta e	norm	delta e	norm	delta e	norm	delta e	norm	delta e	norm	delta e	norm	delta e	norm	delta e	norm	delta e	norm	delta e	norm
0	0	0	0	0	0	0	0	0	0	0	0	0	0	0	0	0	0	0	0	0	0	0	0	0	0	0	0	0	0	0	0	0	0	0	0	0	0	0	0	0	0	0	0	0	0	0	0	0
33.3333	1.23509	0.28125	0	0	1.94512	0.048541	1.7869	0.025311	1.31391	0.0151022	3.04719	0.0374682	1.18802	0.184336	0	0	0.474249	0.0112798	0.42974	0.00593856	0	0	1.90379	0.0237941	0.483936	0.0904492	0	0	0.432233	0.01026	0.436741	0.00608616	0.33478	0.00403971	1.14922	0.0153135	0	0	0.646119	0.283424	0.481562	0.12909	0.654114	0.0579018	0.366264	0.0365956	0.22912	0.0971333
66.6667	0.557677	0.126992	0.413971	0.0245229	1.54356	0.03852	4.11851	0.0583377	2.45688	0.0282396	4.62369	0.0568529	0.847448	0.131493	0	0	0.419385	0.0099749	2.44168	0.0337415	1.09111	0.0123785	4.13078	0.0516278	0	0	0	0	0	0	0.619917	0.0086388	0.372786	0.00449831	1.79557	0.0239262	0.559434	0.213653	0.411886	0.180676	0.481562	0.12909	0	0	0	0	0	0
100	0.557677	0.126992	0.413971	0.0245229	1.17845	0.0294085	4.32498	0.0612623	2.12011	0.0243687	7.52749	0.0925582	0.847448	0.131493	0.492036	0.0290139	0.472239	0.011232	1.62988	0.0225232	0.696223	0.00789859	5.67812	0.0709669	0.903808	0.168925	0	0	0	0	1.4764	0.0205743	0.726427	0.00876562	3.14479	0.0419048	1.09548	0.418375	0.646119	0.283424	0	0	0	0	0.365293	0.0364985	0.22912	0.0971333
133.333	1.08299	0.246613	0.413971	0.0245229	0	0	4.32498	0.0612623	2.47039	0.0283949	9.55048	0.117433	0.847448	0.131493	0.492036	0.0290139	1.4137	0.0336243	2.46215	0.0340244	0.971715	0.011024	7.11766	0.0889587	0	0	0.977814	0.0710636	0	0	1.738	0.0242197	0.60881	0.00734636	3.86971	0.0515644	1.09548	0.418375	0.646119	0.283424	0.420388	0.112691	0.654114	0.0579018	0	0	0.22912	0.0971333
166.667	1.57234	0.358047	0.413971	0.0245229	0.497462	0.0124143	3.29802	0.0467157	2.59607	0.0298395	11.874	0.146003	0.847448	0.131493	0.492036	0.0290139	1.86096	0.0442621	2.04512	0.0282614	1.64925	0.0187106	8.88785	0.111083	0.525447	0.0982077	0.977814	0.0710636	0	0	1.89693	0.0264345	0.557128	0.00672273	3.86971	0.0515644	0.751738	0.287095	0.959954	0.42109	0.420388	0.112691	0.480511	0.0425345	0.729621	0.0729006	0.458651	0.194441
200	1.08299	0.246613	0	0	0.890697	0.0222276	3.29802	0.0467157	2.19018	0.0251742	14.3494	0.176441	1.34253	0.208311	0.577086	0.0340291	1.86096	0.0442621	3.27416	0.0452456	1.99724	0.0226585	10.1757	0.127179	0.648972	0.121295	1.50151	0.109123	0.432233	0.01026	2.59818	0.0362067	1.48512	0.0179205	4.60234	0.0613269	0.751738	0.287095	1.28762	0.564822	0.420388	0.112691	0.480511	0.0425345	0.729621	0.0729006	0	0
233.333	1.7151	0.390555	1.24219	0.0735849	0.890697	0.0222276	3.67775	0.0520945	1.96721	0.0226112	16.6504	0.204734	2.68985	0.417365	0.639814	0.0377279	1.4137	0.0336243	3.5506	0.0490657	2.44626	0.0277526	12.1225	0.151511	0.648972	0.121295	0.977814	0.0710636	0	0	3.02612	0.0421702	0.723583	0.0087313	6.09499	0.0812167	0.679713	0.259588	0.959954	0.42109	0.420388	0.112691	0.758705	0.0671601	0.555818	0.055535	0.22912	0.0971333
266.667	1.08299	0.246613	1.70841	0.101203	0.890697	0.0222276	4.0572	0.0574693	2.50303	0.0287701	19.0747	0.234543	2.68985	0.417365	0.639814	0.0377279	1.86096	0.0442621	3.69146	0.0510122	1.92659	0.021857	13.9696	0.174596	0.586825	0.109679	0.977814	0.0710636	0	0	2.52838	0.035234	1.85391	0.0223707	6.09499	0.0812167	1.09548	0.418375	1.28762	0.564822	0.384802	0.103152	0.480511	0.0425345	0.729621	0.0729006	0	0
300	1.23509	0.28125	1.70841	0.101203	2.58916	0.0646134	4.81451	0.0681964	2.54594	0.0292632	21.8866	0.269118	2.48739	0.385951	0.639814	0.0377279	2.7732	0.0659594	2.87961	0.0397933	1.75413	0.0199004	15.9934	0.19989	1.13539	0.212208	0.977814	0.0710636	0.485628	0.0115274	4.01419	0.0559394	2.22172	0.026809	7.85101	0.104616	1.09548	0.418375	1.28762	0.564822	0.728733	0.195348	0.480511	0.0425345	1.09299	0.109207	0	0
333.333	1.57234	0.358047	1.70841	0.101203	2.58916	0.0646134	5.32171	0.0753808	3.51373	0.0403871	24.7903	0.304821	3.31061	0.513684	1.31144	0.0773316	3.72527	0.088604	3.39859	0.046965	1.97696	0.0224285	17.7929	0.222382	1.13539	0.212208	0.977814	0.0710636	0.54255	0.0128786	4.01419	0.0559394	2.22172	0.026809	8.03049	0.107008	1.09548	0.418375	1.28762	0.564822	0.748092	0.200537	0.383638	0.0339594	0.729621	0.0729006	0.160668	0.0681137
366.667	2.06548	0.470342	0.945988	0.0560386	3.02286	0.0754363	4.61149	0.0653207	4.04787	0.0465266	27.3391	0.336163	2.79967	0.434406	0.639814	0.0377279	4.17508	0.0993027	3.39859	0.046965	1.97935	0.0224556	19.3871	0.242306	1.13539	0.212208	1.50151	0.109123	0.932978	0.0221462	3.36596	0.0469061	1.32723	0.0160153	8.43488	0.112396	0.751738	0.287095	1.53743	0.674405	0.420388	0.112691	0.758705	0.0671601	1.09299	0.109207	0	0
400	2.06548	0.470342	2.18212	0.129265	4.73479	0.118158	4.98866	0.0706631	5.51724	0.0634156	29.0923	0.35772	3.31061	0.513684	1.31144	0.0773316	5.36358	0.12757	4.23458	0.0585176	2.14565	0.0243423	20.7863	0.259793	1.13539	0.212208	0.977814	0.0710636	1.7695	0.0420028	4.85632	0.0676749	1.66794	0.0201266	9.12202	0.121552	1.09548	0.418375	1.28762	0.564822	0.930716	0.249492	0.383638	0.0339594	1.09299	0.109207	0	0
433.333	1.57234	0.358047	3.41529	0.202315	5.16228	0.128826	5.73983	0.0813033	6.69036	0.0768996	32.677	0.401797	2.79967	0.434406	1.87034	0.110288	5.59328	0.133034	4.54401	0.0627935	2.67523	0.0303503	24.0359	0.300408	1.13539	0.212208	0.977814	0.0710636	1.93433	0.0459153	3.36596	0.0469061	1.71795	0.0207301	11.0051	0.146644	0.751738	0.287095	1.28762	0.564822	0.748092	0.200537	0.769079	0.0680783	1.09299	0.109207	0.309322	0.131134
466.667	2.20264	0.501576	3.41529	0.202315	5.16228	0.128826	6.2204	0.0881105	10.1024	0.116118	33.9875	0.417911	3.31061	0.513684	1.72086	0.101474	6.24122	0.148445	5.06531	0.0699974	3.00566	0.0340989	25.2014	0.314974	1.13539	0.212208	0.977814	0.0710636	1.93433	0.0459153	4.85632	0.0676749	2.01677	0.0243359	11.3864	0.151725	1.09548	0.418375	1.28762	0.564822	0	0	0.769079	0.0680783	1.09299	0.109207	0.160668	0.0681137
500	1.7151	0.390555	3.41529	0.202315	5.5894	0.139485	6.04259	0.0855918	12.4053	0.142588	37.1779	0.457141	3.31061	0.513684	2.43315	0.143476	6.24122	0.148445	5.47873	0.0757104	3.24004	0.036758	27.0919	0.338602	1.13539	0.212208	1.50151	0.109123	1.7695	0.0420028	4.85632	0.0676749	1.43573	0.0173246	13.239	0.176412	1.09548	0.418375	1.28762	0.564822	0.728733	0.195348	2.01699	0.178543	0.709469	0.0708871	0.309322	0.131134
533.333	2.06548	0.470342	3.41529	0.202315	7.29871	0.182142	6.04259	0.0855918	15.11	0.173676	39.2396	0.482491	3.53553	0.548584	1.87034	0.110288	6.48573	0.15426	5.89087	0.0814057	4.06194	0.0460824	28.5538	0.356874	1.13539	0.212208	0.771834	0.0560937	1.93433	0.0459153	4.20185	0.0585545	2.43252	0.0293527	13.0568	0.173984	1.09548	0.418375	1.28762	0.564822	0.728733	0.195348	2.01699	0.178543	0.415867	0.0415516	0.309322	0.131134
566.667	2.06548	0.470342	3.88343	0.230047	7.29871	0.182142	5.91197	0.0837416	18.013	0.207043	41.5212	0.510546	3.31061	0.513684	2.43315	0.143476	7.12403	0.169442	6.30173	0.0870835	5.61124	0.063659	29.2743	0.36588	0.940703	0.17582	0.771834	0.0560937	2.40145	0.0570035	5.27572	0.0735194	1.66515	0.0200929	13.8837	0.185003	1.09548	0.418375	1.28762	0.564822	0.384802	0.103152	2.37814	0.210511	1.298	0.12969	0.160668	0.0681137
600	2.06548	0.470342	3.88343	0.230047	8.3069	0.207301	5.47351	0.077531	20.5362	0.236045	43.2089	0.531298	3.31061	0.513684	2.43315	0.143476	7.12403	0.169442	6.30173	0.0870835	6.34512	0.0719848	31.2422	0.390475	0.940703	0.17582	0.977814	0.0710636	2.40145	0.0570035	5.27572	0.0735194	2.30699	0.0278378	15.3414	0.204426	1.09548	0.418375	1.28762	0.564822	0.748092	0.200537	2.37814	0.210511	1.298	0.12969	0.309322	0.131134
633.333	2.06548	0.470342	4.35245	0.257831	8.56194	0.213666	5.49497	0.0778349	23.9955	0.275806	45.5029	0.559505	3.31061	0.513684	2.43315	0.143476	8.54517	0.203243	7.11971	0.0983871	8.252	0.0936183	33.0077	0.41254	0.940703	0.17582	0.977814	0.0710636	2.24334	0.0532503	5.69394	0.0793475	2.30699	0.0278378	15.3414	0.204426	1.09548	0.418375	1.28762	0.564822	0.748092	0.200537	1.31253	0.116184	1.298	0.12969	0.160668	0.0681137
666.667	2.55877	0.582674	4.35245	0.257831	8.9813	0.224131	5.16953	0.0732251	26.5696	0.305394	47.2144	0.58055	3.8291	0.594135	4.44378	0.262037	8.54517	0.203243	7.52683	0.104013	9.75025	0.110616	35.5832	0.44473	0.940703	0.17582	0.771834	0.0560937	2.87148	0.0681606	5.69394	0.0793475	2.30699	0.0278378	16.9555	0.225935	1.09548	0.418375	0.646119	0.283424	0.384802	0.103152	1.31253	0.116184	0.955599	0.0954794	0.521091	0.220912
700	3.26177	0.742757	6.04836	0.358294	9.55751	0.238511	4.79192	0.0678764	28.9869	0.333178	49.3072	0.606282	3.8291	0.594135	4.44378	0.262037	9.42207	0.2241	7.93273	0.109622	11.6738	0.132438	36.996	0.462387	1.34911	0.252152	0.977814	0.0710636	3.87273	0.0919274	5.03421	0.0701539	2.30699	0.0278378	17.5767	0.234213	1.09548	0.418375	1.28762	0.564822	0.384802	0.103152	2.76002	0.244315	0.639031	0.0638492	0.521091	0.220912
733.333	3.26177	0.742757	6.23477	0.369336	11.2553	0.280879	4.7544	0.067345	31.7591	0.365042	51.2065	0.629636	3.65966	0.567844	4.44378	0.262037	9.86015	0.23452	8.4622	0.116939	13.3957	0.151974	37.7244	0.471491	1.74721	0.32656	1.50151	0.109123	4.33467	0.102893	4.61853	0.0643611	2.13687	0.0257851	18.3699	0.244782	1.0885	0.415706	1.28762	0.564822	0.384802	0.103152	1.68695	0.149328	0.639031	0.0638492	0.309322	0.131134
766.667	2.55877	0.582674	6.04836	0.358294	10.3871	0.259213	4.86145	0.0688613	34.374	0.395098	53.2164	0.65435	4.18642	0.649577	4.44378	0.262037	11.4801	0.27305	8.7409	0.12079	15.9575	0.181037	39.9574	0.499399	0.940703	0.17582	1.87723	0.136429	4.33467	0.102893	5.03421	0.0701539	2.33712	0.0282015	18.8739	0.251498	1.09548	0.418375	0.646119	0.283424	0.748092	0.200537	2.37814	0.210511	0.632213	0.063168	0.521091	0.220912
800	3.74946	0.853812	6.97466	0.413166	11.7819	0.294022	5.30004	0.0750738	36.4411	0.418858	54.7744	0.673507	4.66698	0.724142	4.99819	0.294728	11.2834	0.268371	10.7892	0.149095	17.8122	0.202077	41.293	0.516093	1.74721	0.32656	1.31429	0.0955173	4.7979	0.113888	5.44884	0.0759318	2.63012	0.0317371	20.1533	0.268546	1.09548	0.418375	2.27969	1	0.384802	0.103152	3.03203	0.268393	0.639031	0.0638492	0.521091	0.220912
833.333	3.74946	0.853812	6.97466	0.413166	11.3401	0.282995	6.62029	0.0937748	38.743	0.445315	56.8303	0.698787	3.65966	0.567844	4.99819	0.294728	11.718	0.278707	9.94421	0.137419	19.4508	0.220668	43.1471	0.539266	1.13539	0.212208	2.05345	0.149236	4.7979	0.113888	5.34455	0.0744785	2.33712	0.0282015	21.0301	0.28023	1.09548	0.418375	0.646119	0.283424	0.384802	0.103152	3.41204	0.302032	0.581852	0.0581362	0.521091	0.220912
866.667	3.74946	0.853812	7.15175	0.423656	11.7488	0.293194	7.53442	0.106723	41.5182	0.477213	57.9218	0.712208	4.47388	0.69418	5.55096	0.327324	12.3425	0.293562	10.4642	0.144604	21.6003	0.245053	44.587	0.557261	1.13539	0.212208	1.31429	0.0955173	4.7979	0.113888	6.94136	0.0967308	2.63012	0.0317371	21.798	0.290462	1.09548	0.418375	1.28762	0.564822	0.384802	0.103152	3.15575	0.279345	0.581852	0.0581362	0.521091	0.220912
900	3.74946	0.853812	7.15175	0.423656	11.7341	0.292828	8.54693	0.121065	44.3829	0.510141	59.6555	0.733525	5.18172	0.804011	5.55096	0.327324	13.2029	0.314025	10.8611	0.15009	24.321	0.27592	45.661	0.570685	1.13539	0.212208	2.05345	0.149236	5.26154	0.124894	6.94136	0.0967308	2.30353	0.0277962	22.3843	0.298274	0.751738	0.287095	2.27969	1	0.384802	0.103152	4.49262	0.397683	0.581852	0.0581362	0.309322	0.131134
933.333	4.23658	0.964737	8.06719	0.477885	12.2868	0.306622	10.607	0.150245	46.7514	0.537365	60.8326	0.747999	5.51709	0.856048	7.0183	0.413848	13.4494	0.319887	12.3776	0.171046	26.0503	0.295538	47.0196	0.587665	1.52176	0.284422	2.05345	0.149236	5.26154	0.124894	6.40064	0.0891955	2.51163	0.0303073	23.7201	0.316074	1.09548	0.418375	0.646119	0.283424	0.384802	0.103152	3.41204	0.302032	0.847195	0.0846482	0.436972	0.18525
966.667	3.74946	0.853812	7.89738	0.467826	11.8762	0.296374	12.4512	0.176369	48.7956	0.560861	62.6509	0.770357	4.99476	0.775002	7.0183	0.413848	12.4743	0.296697	11.6517	0.161014	28.3219	0.32131	48.815	0.610105	1.13539	0.212208	1.31429	0.0955173	5.26154	0.124894	6.68596	0.0931716	2.51163	0.0303073	24.0122	0.319967	0.751738	0.287095	1.28762	0.564822	0.384802	0.103152	3.41204	0.302032	0.847195	0.0846482	0.160668	0.0681137
1000	4.23658	0.964737	8.06719	0.477885	12.1415	0.302994	14.8781	0.210745	50.1411	0.576326	63.5304	0.781171	4.99476	0.775002	7.56307	0.445972	12.9068	0.306983	12.0453	0.166453	29.6061	0.335879	50.1273	0.626507	1.68082	0.31415	1.31429	0.0955173	5.72504	0.135896	6.68596	0.0931716	2.54312	0.0306872	24.1852	0.322271	1.09548	0.418375	0.646119	0.283424	0.384802	0.103152	3.15575	0.279345	1.17178	0.117079	0.309322	0.131134
1033.33	4.23658	0.964737	8.97917	0.531909	12.1597	0.303448	16.735	0.237047	52.193	0.599911	64.5289	0.793448	5.18172	0.804011	7.97203	0.470087	13.5121	0.321379	12.4378	0.171877	31.8763	0.361634	50.845	0.635477	1.13539	0.212208	2.23527	0.16245	6.7318	0.159793	7.22004	0.100614	2.54312	0.0306872	25.2114	0.335945	1.09548	0.418375	1.28762	0.564822	0.384802	0.103152	3.80456	0.336777	1.17178	0.117079	0.321794	0.136421
1066.67	4.39143	1	8.97917	0.531909	12.2883	0.306658	18.5741	0.263098	54.1027	0.621861	65.6459	0.807184	5.18172	0.804011	8.50603	0.501575	13.9403	0.331564	12.8292	0.177286	33.4021	0.378945	52.3027	0.653695	1.13539	0.212208	2.23527	0.16245	7.19016	0.170674	8.31571	0.115883	2.65039	0.0319816	25.4933	0.339702	0.751738	0.287095	0.646119	0.283424	0.384802	0.103152	3.80456	0.336777	1.17178	0.117079	0.321794	0.136421
1100	4.39143	1	9.43349	0.558822	12.7104	0.317192	20.5966	0.291746	56.2314	0.646329	67.0084	0.823936	5.18172	0.804011	9.03902	0.533004	14.7936	0.351861	13.2195	0.18268	34.6109	0.392658	53.711	0.671296	1.68082	0.31415	2.78628	0.202495	7.19016	0.170674	7.5049	0.104584	2.65039	0.0319816	26.9573	0.35921	1.09548	0.418375	0.646119	0.283424	0.384802	0.103152	3.15575	0.279345	1.51881	0.151753	0.321794	0.136421
1133.33	3.90915	0.890176	8.68524	0.514497	11.2363	0.280404	22.9094	0.324506	57.9888	0.666529	67.6111	0.831347	5.18172	0.804011	8.64693	0.509884	15.2187	0.36197	12.6415	0.174693	37.732	0.428066	55.0991	0.688646	1.68082	0.31415	1.87723	0.136429	7.8391	0.186078	7.62807	0.1063	2.80254	0.0338175	27.7916	0.370328	1.09548	0.418375	0.646119	0.283424	0.705424	0.189099	4.88383	0.432313	1.87648	0.18749	0.321794	0.136421
1166.67	3.67047	0.835826	9.30422	0.551164	10.7408	0.26804	24.9762	0.353782	60.516	0.695577	69.2958	0.852063	5.69889	0.884257	9.90273	0.583935	14.6914	0.349428	13.0286	0.180042	39.5514	0.448707	56.6121	0.707555	1.13539	0.212208	1.87723	0.136429	7.8391	0.186078	8.03497	0.111971	3.00319	0.0362388	28.9467	0.385719	0.751738	0.287095	0.646119	0.283424	0.384802	0.103152	3.56127	0.315241	1.51881	0.151753	0.436972	0.18525
1200	3.67047	0.835826	8.72917	0.5171	9.93635	0.247965	27.8341	0.394263	62.1891	0.714807	69.4012	0.853358	5.69889	0.884257	9.90273	0.583935	14.6914	0.349428	12.4759	0.172403	41.8861	0.475194	57.561	0.719415	1.68082	0.31415	2.78628	0.202495	9.31994	0.221229	8.03497	0.111971	3.75675	0.0453317	29.6594	0.395216	0.751738	0.287095	0.646119	0.283424	0.450624	0.120796	3.9741	0.351784	1.87648	0.18749	0.620447	0.263033
1233.33	4.15765	0.946764	8.72917	0.5171	9.11601	0.227493	29.0497	0.411481	63.5811	0.730807	70.5868	0.867936	5.69889	0.884257	9.90273	0.583935	14.6075	0.347434	11.9515	0.165157	42.8921	0.486607	58.5011	0.731165	1.13539	0.212208	2.78628	0.202495	8.29258	0.196842	9.27803	0.129293	3.75675	0.0453317	30.4763	0.406101	0.751738	0.287095	0.646119	0.283424	0.705424	0.189099	3.9741	0.351784	2.39535	0.239333	0.620447	0.263033
1266.67	4.15765	0.946764	9.06782	0.53716	8.87223	0.221409	31.4214	0.445076	65.0942	0.748199	71.0315	0.873404	5.69889	0.884257	9.52021	0.561379	13.6973	0.325785	11.2337	0.155239	44.8815	0.509177	59.4171	0.742613	1.68082	0.31415	3.34356	0.242996	9.76973	0.231905	9.53664	0.132897	4.39065	0.052981	31.1802	0.415482	0.559434	0.213653	0.646119	0.283424	0.450624	0.120796	3.9741	0.351784	2.04106	0.203934	0.620447	0.263033
1300	4.0302	0.917741	9.51801	0.563829	8.43341	0.210458	33.4924	0.474411	66.8551	0.768438	72.1058	0.886615	5.69889	0.884257	11.4917	0.677631	14.6929	0.349465	9.80101	0.13544	46.3691	0.526054	60.6016	0.757417	2.40444	0.449398	3.34356	0.242996	9.76973	0.231905	9.94138	0.138537	5.20106	0.0627599	32.295	0.430336	1.09548	0.418375	0.646119	0.283424	0.450624	0.120796	3.9741	0.351784	2.39535	0.239333	0.93233	0.395252
1333.33	4.15765	0.946764	8.96368	0.530991	8.41126	0.209906	35.3302	0.500444	67.4727	0.775537	72.185	0.887588	5.51709	0.856048	10.5813	0.623946	14.2186	0.338183	8.66703	0.119769	48.3786	0.548852	61.1095	0.763765	1.68082	0.31415	3.34356	0.242996	10.2192	0.242573	9.94138	0.138537	5.20106	0.0627599	32.8137	0.437248	1.09548	0.418375	0.646119	0.283424	0.450624	0.120796	4.61601	0.408607	2.75598	0.275366	0.93233	0.395252
1366.67	3.96564	0.90304	9.1871	0.544226	8.21428	0.20499	37.3057	0.528427	68.7868	0.790642	72.4149	0.890415	6.21715	0.964672	10.5813	0.623946	13.7656	0.327408	7.77365	0.107424	48.842	0.554109	61.6133	0.770061	1.68082	0.31415	3.34356	0.242996	10.668	0.253228	9.65116	0.134493	4.62439	0.0558014	33.7338	0.449509	0.559434	0.213653	0	0	0.450624	0.120796	3.9741	0.351784	2.75598	0.275366	0.582011	0.246738
1400	3.4784	0.792088	8.65946	0.51297	8.22271	0.2052	39.0589	0.55326	69.8251	0.802576	73.3346	0.901724	5.39911	0.837742	11.2845	0.665415	13.3348	0.317162	7.22402	0.0998285	49.7511	0.564422	62.3745	0.779575	2.40444	0.449398	3.90295	0.28365	10.8636	0.257871	9.65116	0.134493	6.57546	0.0793445	34.6942	0.462306	0.751738	0.287095	0	0	0.854966	0.229186	5.46079	0.483385	2.75598	0.275366	0.729734	0.309364
1433.33	3.96564	0.90304	8.47074	0.50179	8.56268	0.213684	40.9453	0.57998	71.2202	0.818611	73.6764	0.905926	5.39911	0.837742	10.7512	0.633968	12.9272	0.307469	6.98533	0.09653	52.0427	0.59042	63.1302	0.78902	2.9763	0.556281	3.90295	0.28365	11.3085	0.268431	10.7475	0.149771	6.80061	0.0820613	35.371	0.471324	0.679713	0.259588	0.646119	0.283424	1.07258	0.28752	4.20656	0.372362	2.93653	0.293406	0.9334	0.395706
1466.67	3.96564	0.90304	9.02589	0.534677	8.86969	0.221346	42.0148	0.595129	72.3691	0.831817	74.3567	0.914291	5.92253	0.918958	10.4223	0.614573	12.5441	0.298355	8.03957	0.111099	53.395	0.605762	64.013	0.800054	2.9763	0.556281	3.90295	0.28365	11.5636	0.274487	11.1489	0.155364	7.29286	0.0880011	35.8721	0.478001	0.751738	0.287095	0	0	0.705424	0.189099	4.39265	0.388834	3.29338	0.329061	0.742339	0.314708
1500	3.33936	0.760427	8.30591	0.492026	9.74183	0.24311	44.2583	0.626909	73.4764	0.844544	74.7784	0.919477	5.92253	0.918958	10.5705	0.623314	11.8552	0.28197	8.73313	0.120683	54.994	0.623902	64.7562	0.809342	2.40444	0.449398	5.39462	0.392059	11.5636	0.274487	11.6862	0.162853	8.44436	0.101896	37.0359	0.493509	0.559434	0.213653	1.66665	0.731088	0.450624	0.120796	4.61601	0.408607	3.29338	0.329061	0.742339	0.314708
1533.33	3.96564	0.90304	8.25535	0.489031	10.5487	0.263245	46.1157	0.653218	74.208	0.852953	75.3689	0.926737	5.92253	0.918958	10.009	0.590199	11.1554	0.265326	10.5325	0.145548	55.9294	0.634514	65.7552	0.821828	2.40444	0.449398	5.39462	0.392059	11.5636	0.274487	11.6862	0.162853	9.39576	0.113376	37.6976	0.502326	0.559434	0.213653	0	0	0.773883	0.207451	5.68875	0.503564	3.65525	0.365218	0.742339	0.314708
1566.67	3.82029	0.869942	7.14488	0.423249	11.9595	0.298452	47.5266	0.673203	75.16	0.863896	75.9273	0.933603	5.92253	0.918958	10.6387	0.627334	9.74314	0.231737	12.4342	0.171828	58.1116	0.659272	66.3559	0.829336	2.9763	0.556281	4.46238	0.324308	12.1963	0.289506	11.6862	0.162853	9.1812	0.110787	37.7391	0.502879	0.559434	0.213653	0	0	1.07258	0.28752	4.81587	0.426298	3.48975	0.348681	0.742339	0.314708
1600	3.33936	0.760427	7.1044	0.420851	12.4949	0.311814	49.0725	0.6951	76.0143	0.873715	76.261	0.937706	6.44483	1	10.3645	0.611165	9.5779	0.227806	14.4056	0.19907	58.7435	0.66644	67.0818	0.838409	2.9763	0.556281	5.39462	0.392059	12.6391	0.300016	12.084	0.168395	10.1368	0.122318	38.227	0.509381	0.559434	0.213653	1.08442	0.475689	1.07258	0.28752	6.10018	0.539984	4.0211	0.401772	0.774638	0.328401
1633.33	3.82029	0.869942	6.74898	0.399797	13.7001	0.34189	50.287	0.712303	76.2383	0.87629	76.4846	0.940456	5.92253	0.918958	10.2213	0.602719	8.6892	0.206669	16.6158	0.229613	60.5209	0.686605	66.8275	0.835231	2.9763	0.556281	5.39462	0.392059	12.4556	0.295659	12.084	0.168395	10.8419	0.130826	39.0438	0.520265	0.827525	0.316039	0	0	0.686597	0.184052	5.45211	0.482617	3.86114	0.385789	0.774638	0.328401
1666.67	3.92377	0.893505	6.42616	0.380674	14.9899	0.374079	52.034	0.73705	77.0507	0.885627	76.8167	0.94454	5.66129	0.878423	9.49276	0.55976	8.61874	0.204993	19.2137	0.265513	62.1681	0.705292	68.0359	0.850333	2.9763	0.556281	5.39462	0.392059	13.081	0.310505	11.3762	0.158532	11.7908	0.142276	40.1677	0.535242	0.559434	0.213653	0	0	0.686597	0.184052	6.10018	0.539984	4.39021	0.438652	0.734514	0.31139
1700	3.32046	0.756122	6.14441	0.363983	16.1228	0.402349	52.2806	0.740543	77.8818	0.89518	77.2945	0.950414	5.66129	0.878423	9.30345	0.548597	8.17328	0.194398	21.1733	0.292594	62.5982	0.710172	68.2702	0.853262	3.54618	0.662792	5.94675	0.432186	13.522	0.320972	11.6458	0.162289	12.7376	0.153702	40.002	0.533033	0.559434	0.213653	0	0	0.686597	0.184052	5.26953	0.466455	4.0211	0.401772	0.774638	0.328401
1733.33	3.32046	0.756122	6.22843	0.36896	17.0999	0.426733	53.8533	0.762819	78.106	0.897758	77.3713	0.951359	5.66129	0.878423	9.21104	0.543148	7.88676	0.187583	23.7451	0.328133	64.3139	0.729636	68.5059	0.856207	3.54618	0.662792	5.94675	0.432186	12.5115	0.296987	12.7431	0.17758	13.9458	0.16828	40.4778	0.539373	0.942096	0.359794	0	0	0.686597	0.184052	5.6826	0.50302	3.43733	0.343444	0.734514	0.31139
1766.67	3.32046	0.756122	5.64031	0.334122	17.6965	0.441623	54.5127	0.772159	78.6787	0.90434	77.807	0.956716	5.66129	0.878423	8.59864	0.507037	8.31814	0.197844	25.6254	0.354116	64.8891	0.736161	69.3393	0.866623	3.54618	0.662792	6.49822	0.472264	12.9532	0.307471	12.0413	0.167801	14.4118	0.173904	40.9514	0.545684	0.559434	0.213653	0.646119	0.283424	0.873155	0.234062	6.51653	0.576838	4.56687	0.456303	0.891786	0.378064
1800	3.79482	0.864142	5.75276	0.340783	18.8852	0.471285	55.9155	0.79203	79.6274	0.915245	78.135	0.960749	4.91103	0.762011	8.5064	0.501597	8.84051	0.210268	27.5387	0.380557	66.0312	0.749118	70.1662	0.876959	3.54618	0.662792	5.7623	0.41878	13.3937	0.317927	12.1665	0.169545	15.5548	0.187696	42.3777	0.56469	0.827525	0.316039	0	0	0.906569	0.243019	5.45211	0.482617	4.39021	0.438652	0.877685	0.372086
1833.33	3.42948	0.780948	5.74087	0.340078	20.0942	0.501457	56.6764	0.802807	79.849	0.917791	77.8208	0.956886	4.91103	0.762011	8.02258	0.473068	9.31655	0.22159	28.5955	0.39516	67.125	0.761528	70.5171	0.881344	4.36299	0.815456	6.49822	0.472264	13.3937	0.317927	12.1665	0.169545	15.346	0.185177	42.6781	0.568693	0.827525	0.316039	0	0	0.686597	0.184052	6.75055	0.597554	4.93366	0.492951	0.734514	0.31139
1866.67	3.32046	0.756122	5.88129	0.348396	21.2385	0.530013	57.5562	0.815271	79.6967	0.916041	78.2527	0.962197	5.43679	0.843589	7.99887	0.47167	10.1931	0.242439	30.1888	0.417178	67.9434	0.770812	70.7478	0.884227	3.54618	0.662792	7.04845	0.512253	13.833	0.328355	12.56	0.175029	16.071	0.193925	43.76	0.58311	1.12273	0.428782	0	0	0.686597	0.184052	7.16576	0.634309	4.39021	0.438652	0.734514	0.31139
1900	3.42948	0.780948	5.90363	0.34972	21.8325	0.544836	58.4263	0.827595	80.1629	0.9214	78.2999	0.962777	5.43679	0.843589	7.3131	0.431232	10.9775	0.261095	32.735	0.452364	68.4874	0.776984	70.8633	0.885671	4.11347	0.768822	6.313	0.458803	13.833	0.328355	12.4357	0.173297	16.7213	0.201772	44.3769	0.59133	1.12273	0.428782	0	0	1.11249	0.298219	7.16576	0.634309	4.7621	0.475808	0.926078	0.392602
1933.33	3.32046	0.756122	6.0181	0.356501	23.0445	0.575082	59.2979	0.83994	81.1018	0.932191	78.7298	0.968063	4.91103	0.762011	7.25989	0.428094	11.7401	0.279232	34.5169	0.476988	69.5597	0.789149	71.2125	0.890036	3.54618	0.662792	7.59706	0.552123	12.6875	0.301165	11.7699	0.164019	17.6366	0.212817	44.5144	0.593162	0.827525	0.316039	0.855681	0.37535	1.11249	0.298219	7.16576	0.634309	3.8049	0.380169	0.807951	0.342523
1966.67	3.32046	0.756122	5.97707	0.35407	23.4123	0.584262	59.5339	0.843284	81.4429	0.936112	78.3748	0.963698	5.43679	0.843589	7.11106	0.419318	12.5244	0.297889	35.0336	0.484128	70.635	0.801348	71.5606	0.894386	3.54618	0.662792	7.792	0.566291	14.1624	0.336175	11.8852	0.165625	18.8222	0.227122	45.124	0.601285	0.559434	0.213653	0	0	0.87213	0.233787	7.16576	0.634309	3.8049	0.380169	0.867305	0.367686
2000	3.32819	0.757882	6.19036	0.366705	24.6422	0.614954	60.2665	0.853661	81.4117	0.935753	78.7018	0.967718	4.91103	0.762011	7.28959	0.429845	13.8923	0.330422	37.4477	0.517488	70.8831	0.804163	71.7941	0.897304	4.01649	0.750695	8.14377	0.591856	14.443	0.342836	12.2758	0.171068	19.4499	0.234697	45.7308	0.609371	1.12273	0.428782	1.08442	0.475689	0.87213	0.233787	7.16576	0.634309	4.7621	0.475808	0.868608	0.368238
2033.33	3.32819	0.757882	6.36159	0.376848	25.537	0.637285	60.9942	0.863968	81.8867	0.941212	78.9546	0.970827	4.73103	0.734081	6.95416	0.410066	15.2838	0.36352	39.1369	0.540832	71.9349	0.816096	72.7432	0.909167	4.22489	0.789646	8.33497	0.605751	13.0547	0.309881	10.861	0.151352	20.6263	0.248893	46.0233	0.613267	0.942096	0.359794	1.08442	0.475689	1.11249	0.298219	7.58543	0.671457	5.13639	0.513207	0.890912	0.377694
2066.67	3.25869	0.742055	6.58257	0.389939	26.1071	0.65151	61.2344	0.867371	82.3421	0.946448	78.8538	0.969588	5.43679	0.843589	7.43837	0.438619	16.1147	0.383282	40.5273	0.560046	72.591	0.823539	72.8298	0.910249	4.01649	0.750695	7.23422	0.525754	14.0747	0.334093	11.6374	0.162172	21.0364	0.253841	46.6236	0.621266	1.12273	0.428782	0.855681	0.37535	1.11249	0.298219	7.58543	0.671457	5.13639	0.513207	0.867305	0.367686
2100	2.86604	0.652643	6.49632	0.384829	26.7895	0.668541	61.9563	0.877596	82.6794	0.950324	78.7539	0.968359	5.33226	0.827369	7.30326	0.430651	16.9584	0.403349	42.1594	0.5826	73.3626	0.832293	73.0626	0.913158	4.01649	0.750695	7.78153	0.56553	13.9278	0.330606	12.0242	0.167562	21.9216	0.264523	47.5085	0.633058	1.12273	0.428782	1.08442	0.475689	1.11249	0.298219	7.58543	0.671457	4.17602	0.41725	0.807951	0.342523
2133.33	2.86604	0.652643	6.75218	0.399986	27.576	0.688168	62.4467	0.884543	82.8164	0.951898	78.6548	0.96714	4.73103	0.734081	7.48948	0.441633	18.2168	0.433279	43.6031	0.602551	73.6059	0.835053	72.9534	0.911793	3.45556	0.645855	7.78153	0.56553	13.437	0.318956	11.1445	0.155303	22.6006	0.272716	47.4839	0.632731	1.12273	0.428782	0.855681	0.37535	1.02323	0.274292	7.58543	0.671457	4.32886	0.432522	0.807951	0.342523
2166.67	2.80504	0.638752	7.42258	0.439699	28.1305	0.702005	62.9131	0.891149	82.9001	0.952861	78.982	0.971164	4.14649	0.643382	7.76616	0.457948	19.253	0.457924	44.9135	0.620659	75.0271	0.851176	73.5533	0.919291	4.01649	0.750695	7.78153	0.56553	13.5754	0.32224	10.5814	0.147456	24.5415	0.296136	48.3857	0.644748	1.12273	0.428782	0.855681	0.37535	1.02323	0.274292	7.16576	0.634309	5.13639	0.513207	0.807951	0.342523
2200	3.25869	0.742055	7.29361	0.43206	28.183	0.703316	63.1543	0.894565	82.7855	0.951544	78.9275	0.970493	4.73103	0.734081	8.11467	0.478498	19.9026	0.473374	45.4258	0.627738	75.2657	0.853883	73.7463	0.921703	3.45556	0.645855	7.78153	0.56553	13.5313	0.321193	9.32425	0.129937	24.0586	0.290309	48.6964	0.648887	0.942096	0.359794	0.855681	0.37535	1.02323	0.274292	7.58543	0.671457	5.51285	0.550821	0.807951	0.342523
2233.33	3.25869	0.742055	7.2347	0.42857	28.9618	0.722751	64.2276	0.909769	83.2357	0.956719	79.0806	0.972377	4.84037	0.751046	7.75781	0.457455	20.7738	0.494096	47.2361	0.652755	75.8901	0.860967	74.0864	0.925955	3.43017	0.64111	8.32623	0.605117	13.5313	0.321193	9.69542	0.13511	26.0557	0.314408	49.6791	0.661981	0.942096	0.359794	0.855681	0.37535	1.02323	0.274292	6.95104	0.615302	5.67619	0.567141	1.01524	0.4304
2266.67	3.25869	0.742055	7.2347	0.42857	29.5084	0.736391	64.331	0.911233	83.1217	0.955408	78.982	0.971164	4.73103	0.734081	8.13823	0.479888	21.4211	0.509493	48.2151	0.666283	76.127	0.863654	74.5335	0.931542	4.01649	0.750695	8.49635	0.61748	13.0806	0.310497	9.24318	0.128808	26.6217	0.321238	49.9834	0.666037	0.942096	0.359794	0.855681	0.37535	1.15326	0.309148	7.58543	0.671457	4.69932	0.469536	1.02262	0.433532
2300	3.32819	0.757882	7.57182	0.44854	29.7938	0.743515	64.6825	0.916212	83.4568	0.95926	78.982	0.971164	4.73103	0.734081	8.53043	0.503014	22.2177	0.528439	48.9689	0.6767	77.0044	0.873609	74.3185	0.928855	3.9749	0.742921	7.6068	0.552831	13.5072	0.320622	8.50361	0.118501	27.4646	0.331409	50.4114	0.671739	0.942096	0.359794	0.855681	0.37535	1.15326	0.309148	6.34362	0.561533	4.69932	0.469536	1.02262	0.433532
2333.33	3.32819	0.757882	7.80367	0.462274	30.7656	0.767766	64.5701	0.91462	83.7908	0.963099	79.3082	0.975174	4.73103	0.734081	8.84241	0.521411	23.6694	0.562968	50.4492	0.697156	77.6359	0.880773	74.9134	0.93629	4.01649	0.750695	7.6068	0.552831	12.5483	0.297861	7.86624	0.109619	28.1006	0.339083	50.2636	0.669771	0.827525	0.316039	0.855681	0.37535	1.15326	0.309148	7.42849	0.657565	5.07287	0.50686	1.29342	0.548335
2366.67	3.25869	0.742055	7.80367	0.462274	30.8172	0.769054	65.271	0.924549	83.5392	0.960207	79.3082	0.975174	4.66198	0.723367	9.25646	0.545826	23.5745	0.560711	50.9222	0.703692	77.6074	0.88045	74.657	0.933086	4.5762	0.855306	8.14891	0.592229	11.3949	0.270482	7.65765	0.106713	29.7572	0.359072	51.2618	0.683072	0.942096	0.359794	1.08442	0.475689	1.10196	0.295396	7.58543	0.671457	5.07287	0.50686	0.970941	0.411621
2400	2.40914	0.548599	8.19593	0.485511	31.5806	0.788105	65.6198	0.929489	84.0122	0.965643	79.7311	0.980375	4.73103	0.734081	9.56756	0.564171	25.3988	0.604101	52.3677	0.723668	78.3395	0.888755	74.8894	0.93599	4.52246	0.845263	8.14891	0.592229	10.7386	0.254904	6.99423	0.0974675	30.3774	0.366557	51.8304	0.690649	0.759371	0.29001	0.855681	0.37535	1.10196	0.295396	7.82466	0.692633	5.07287	0.50686	0.970941	0.411621
2433.33	2.86604	0.652643	8.10547	0.480153	32.0583	0.800024	65.7593	0.931465	84.0122	0.965643	79.5364	0.977981	4.73103	0.734081	9.49238	0.559738	26.0167	0.618797	53.4958	0.739257	78.5737	0.891413	75.0414	0.93789	4.01649	0.750695	8.14891	0.592229	10.4503	0.24806	7.00581	0.0976288	30.3774	0.366557	51.6843	0.688702	0.997047	0.380781	0.416875	0.182865	1.27499	0.34178	8.49213	0.751718	4.69932	0.469536	1.29342	0.548335
2466.67	2.80504	0.638752	8.13568	0.481943	32.109	0.80129	65.9674	0.934413	84.0122	0.965643	79.6333	0.979173	4.73103	0.734081	9.78991	0.577282	27.1238	0.645129	54.6401	0.755071	78.9372	0.895536	75.2262	0.9402	4.01649	0.750695	8.68827	0.631428	9.80513	0.232746	6.90303	0.0961965	31.1915	0.37638	52.6681	0.701811	0.759371	0.29001	1.08442	0.475689	1.10196	0.295396	8.43657	0.7468	5.07287	0.50686	1.29342	0.548335
2500	2.86604	0.652643	8.42676	0.499185	32.2569	0.80498	66.2057	0.937788	84.5966	0.972361	79.4403	0.976799	4.73103	0.734081	10.455	0.616502	28.0042	0.666069	55.6144	0.768534	79.7878	0.905186	75.562	0.944397	4.5762	0.855306	8.68827	0.631428	9.63389	0.228681	7.50944	0.104647	32.3207	0.390006	53.0843	0.707357	0.759371	0.29001	0.855681	0.37535	1.10196	0.295396	8.24351	0.72971	5.07287	0.50686	1.29342	0.548335
2533.33	2.86604	0.652643	8.42676	0.499185	32.487	0.810723	66.4545	0.941313	84.5966	0.972361	79.861	0.981972	4.73103	0.734081	10.455	0.616502	28.1585	0.669738	56.5821	0.781906	80.0196	0.907815	75.8179	0.947595	5.2523	0.981672	7.83651	0.569525	8.6213	0.204645	7.70831	0.107419	33.2066	0.400696	53.0843	0.707357	0.942096	0.359794	0.416875	0.182865	1.10196	0.295396	8.66651	0.767154	5.23865	0.523424	1.18049	0.500456
2566.67	2.86604	0.652643	8.8348	0.523357	33.0088	0.823744	66.8005	0.946213	84.4864	0.971094	80.1139	0.985082	4.73103	0.734081	10.2635	0.605207	28.8877	0.687082	56.8768	0.785979	80.5135	0.913419	76.1524	0.951776	4.5762	0.855306	7.70742	0.560144	8.57617	0.203574	8.74804	0.121908	33.9985	0.410252	53.2262	0.709247	0.398921	0.152351	0.640023	0.28075	1.10196	0.295396	8.66651	0.767154	6.05127	0.604618	1.16663	0.494581
2600	2.86604	0.652643	8.96458	0.531045	33.3834	0.833094	67.2524	0.952614	84.9278	0.976168	80.2104	0.986269	4.73103	0.734081	10.672	0.629296	29.7305	0.707128	57.6972	0.797317	80.7347	0.915929	75.8967	0.94858	4.52246	0.845263	7.4559	0.541865	8.21236	0.194938	9.85839	0.137381	34.7854	0.419747	54.4643	0.725745	0.398921	0.152351	0.416875	0.182865	1.368	0.366711	8.66651	0.767154	6.42858	0.642316	1.16663	0.494581
2633.33	2.86604	0.652643	8.89065	0.526665	33.064	0.825122	67.1453	0.951097	85.1806	0.979073	79.861	0.981972	4.08591	0.633983	10.642	0.627525	30.4058	0.723189	58.105	0.802951	81.2271	0.921515	76.4859	0.955944	5.35036	1	7.4559	0.541865	7.99744	0.189836	10.4474	0.145589	35.5673	0.429182	54.3229	0.723861	0.398921	0.152351	0.416875	0.182865	1.92244	0.515338	8.43657	0.7468	5.61118	0.560645	1.10393	0.468
2666.67	2.86604	0.652643	9.18676	0.544206	33.9888	0.848201	67.4889	0.955965	85.1806	0.979073	79.861	0.981972	4.5987	0.713548	10.3206	0.608574	30.5697	0.727087	58.9155	0.814152	81.3213	0.922584	76.3837	0.954667	4.52246	0.845263	7.4559	0.541865	8.12896	0.192958	11.9486	0.166509	36.3443	0.438557	54.8728	0.731189	0.398921	0.152351	0.640023	0.28075	1.368	0.366711	8.43657	0.7468	6.42858	0.642316	1.16663	0.494581
2700	3.25869	0.742055	9.18676	0.544206	33.6693	0.840229	67.3467	0.953951	85.3681	0.981228	80.2104	0.986269	4.08591	0.633983	11.046	0.65135	31.5286	0.749895	59.8428	0.826967	81.6752	0.926598	76.8184	0.960099	5.07086	0.947761	6.80042	0.494227	8.29815	0.196974	12.517	0.17443	36.92	0.445505	55.0077	0.732986	2.00416	0.765407	0.416875	0.182865	1.368	0.366711	8.66651	0.767154	5.61118	0.560645	1.13441	0.480921
2733.33	2.86604	0.652643	9.18676	0.544206	34.129	0.851701	66.8872	0.947442	85.258	0.979963	80.0548	0.984356	4.08591	0.633983	10.8676	0.640831	31.6869	0.75366	60.6389	0.837967	82.2882	0.933553	76.4613	0.955636	4.5762	0.855306	7.3271	0.532504	8.44792	0.200529	13.9291	0.194108	37.4012	0.451311	55.4131	0.738388	0.398921	0.152351	0.416875	0.182865	1.55302	0.416311	9.09334	0.804936	5.61118	0.560645	1.18049	0.500456
2766.67	2.80504	0.638752	9.05934	0.536658	34.2693	0.855201	67.5829	0.957296	85.258	0.979963	80.2104	0.986269	4.08591	0.633983	11.4359	0.67434	32.5114	0.773271	60.9137	0.841765	82.5008	0.935965	76.8945	0.961051	4.5762	0.855306	7.3271	0.532504	8.47619	0.2012	15.1236	0.210754	37.9682	0.458153	55.9558	0.74562	0.398921	0.152351	0.416875	0.182865	1.368	0.366711	8.66651	0.767154	5.61118	0.560645	1.13441	0.480921
2800	2.86604	0.652643	8.99396	0.532785	33.9551	0.847359	67.2305	0.952304	85.258	0.979963	80.3078	0.987466	4.15569	0.644809	11.2621	0.664092	32.804	0.780231	61.19	0.845584	82.6394	0.937537	77.1498	0.964241	4.52246	0.845263	7.3271	0.532504	8.88725	0.210958	16.555	0.230701	38.8178	0.468405	56.0885	0.747388	0.76379	0.291698	0.640023	0.28075	1.55302	0.416311	8.66651	0.767154	5.98657	0.598153	1.32133	0.560163
2833.33	2.86604	0.652643	8.99396	0.532785	34.3226	0.856531	67.4781	0.955811	85.258	0.979963	80.3078	0.987466	3.57329	0.554443	11.2621	0.664092	33.4739	0.796164	62.0939	0.858073	83.3382	0.945465	77.736	0.971568	5.134	0.959562	7.13484	0.518531	9.49117	0.225293	18.2054	0.2537	39.2836	0.474026	56.3538	0.750924	0.76379	0.291698	0.416875	0.182865	1.55302	0.416311	8.66651	0.767154	5.61118	0.560645	1.32133	0.560163
2866.67	2.80504	0.638752	9.34423	0.553534	34.6893	0.865682	67.6228	0.95786	85.258	0.979963	80.0548	0.984356	4.08591	0.633983	11.8395	0.69814	33.6246	0.799747	62.3678	0.86186	83.4588	0.946833	77.5817	0.96964	4.52246	0.845263	6.48608	0.471382	9.9475	0.236125	19.3973	0.27031	40.5812	0.489684	57.7026	0.768896	0.76379	0.291698	0.416875	0.182865	1.368	0.366711	8.66651	0.767154	6.97724	0.697137	1.2101	0.51301
2900	3.32819	0.757882	9.28402	0.549968	35.1406	0.876944	67.1268	0.950835	85.1487	0.978707	80.0548	0.984356	4.08591	0.633983	11.6551	0.687266	33.255	0.790956	62.6432	0.865665	83.6858	0.949409	77.4801	0.96837	5.07086	0.947761	6.48608	0.471382	10.6797	0.253505	20.6153	0.287283	41.4146	0.499739	58.097	0.774152	0.76379	0.291698	0.416875	0.182865	1.73931	0.466248	8.86744	0.78494	5.98657	0.598153	1.2101	0.51301
2933.33	2.80504	0.638752	9.28402	0.549968	34.829	0.869168	67.3743	0.954341	85.1487	0.978707	80.0548	0.984356	3.57329	0.554443	11.8395	0.69814	33.9216	0.80681	62.9198	0.869488	83.4487	0.946719	77.4801	0.96837	4.52246	0.845263	6.48608	0.471382	11.0014	0.261141	22.497	0.313506	41.6731	0.502859	58.7617	0.783009	1.62224	0.619549	0.416875	0.182865	1.92244	0.515338	9.3329	0.826142	6.97724	0.697137	1.34017	0.568154
2966.67	3.25869	0.742055	9.70506	0.574909	35.2777	0.880367	67.3743	0.954341	85.1487	0.978707	80.1139	0.985082	4.08591	0.633983	11.4887	0.677457	34.0718	0.810384	63.045	0.871217	83.9138	0.951996	77.9106	0.97375	4.52246	0.845263	6.98679	0.507771	11.5992	0.275331	22.84	0.318285	42.401	0.511642	58.3528	0.777561	0.76379	0.291698	0.416875	0.182865	1.92244	0.515338	9.09334	0.804936	5.98657	0.598153	1.34017	0.568154
3000	2.80504	0.638752	9.63173	0.570566	35.1933	0.87826	67.717	0.959195	85.8396	0.986648	80.1139	0.985082	4.5987	0.713548	12.2549	0.722635	34.4785	0.820056	64.1893	0.887031	84.0002	0.952975	77.3794	0.967111	5.07086	0.947761	6.42277	0.466781	12.9993	0.308565	24.7716	0.345202	42.9376	0.518117	58.7452	0.782789	0.76379	0.291698	0.416875	0.182865	1.92244	0.515338	8.66651	0.767154	6.97724	0.697137	1.32133	0.560163
3033.33	2.80504	0.638752	9.63173	0.570566	35.4149	0.883789	67.717	0.959195	85.8396	0.986648	80.1139	0.985082	4.08591	0.633983	12.2549	0.722635	34.9918	0.832266	64.2001	0.88718	84.1427	0.954592	78.0652	0.975683	4.41047	0.824331	6.41495	0.466212	13.808	0.327762	26.4143	0.368094	43.4712	0.524556	58.6103	0.780992	0.76379	0.291698	0.640023	0.28075	2.34187	0.627772	9.09334	0.804936	7.35564	0.734944	1.34017	0.568154
3066.67	3.32819	0.757882	9.50875	0.56328	35.3315	0.881708	68.4097	0.969007	85.8396	0.986648	80.3675	0.9882	4.08591	0.633983	12.6414	0.745429	34.6269	0.823586	64.6909	0.893962	84.1427	0.954592	77.7092	0.971233	5.07086	0.947761	6.41495	0.466212	14.2692	0.338709	26.5316	0.369729	44.8957	0.541746	58.7317	0.78261	0.76379	0.291698	0.640023	0.28075	1.92244	0.515338	9.09334	0.804936	5.82776	0.582285	1.32133	0.560163
3100	2.80504	0.638752	9.9234	0.587843	35.552	0.887211	68.1613	0.965488	85.8396	0.986648	80.3078	0.987466	4.5987	0.713548	12.6414	0.745429	35.2882	0.839314	65.071	0.899214	84.4879	0.958509	77.7092	0.971233	4.52246	0.845263	6.88416	0.500312	15.332	0.363937	27.8116	0.387566	45.602	0.550268	59.1222	0.787813	0.759371	0.29001	0.640023	0.28075	1.92244	0.515338	9.09334	0.804936	5.98657	0.598153	1.26477	0.536186
3133.33	3.32819	0.757882	9.85431	0.583751	35.4696	0.885154	67.717	0.959195	85.2928	0.980363	80.3675	0.9882	4.08591	0.633983	12.4713	0.735397	35.2823	0.839175	65.4496	0.904446	84.6043	0.959829	77.9649	0.974429	5.07086	0.947761	6.3666	0.462698	15.7662	0.374245	29.4191	0.409968	46.119	0.556507	59.3923	0.791412	0.398921	0.152351	1.66905	0.732137	1.92244	0.515338	8.47015	0.749772	7.35564	0.734944	1.32133	0.560163
3166.67	3.25869	0.742055	9.85431	0.583751	35.9118	0.896191	68.4097	0.969007	85.7308	0.985397	80.1139	0.985082	4.5987	0.713548	12.4713	0.735397	35.1771	0.836673	65.8268	0.909659	84.3725	0.957199	77.6098	0.969991	5.07086	0.947761	6.3666	0.462698	16.6537	0.395311	30.2744	0.421886	46.6333	0.562712	60.03	0.799909	0.76379	0.291698	0.416875	0.182865	1.92244	0.515338	9.09334	0.804936	5.98657	0.598153	1.34017	0.568154
3200	3.25869	0.742055	9.85431	0.583751	35.83	0.89415	68.4097	0.969007	85.7308	0.985397	80.3675	0.9882	4.08591	0.633983	12.4713	0.735397	35.9387	0.854787	66.2026	0.914852	85.0919	0.965361	77.8655	0.973186	5.07086	0.947761	6.3666	0.462698	17.751	0.421357	31.5799	0.440079	47.1448	0.568885	59.8986	0.798158	0.76379	0.291698	0.640023	0.28075	1.92244	0.515338	9.3329	0.826142	6.36454	0.635918	1.5835	0.671309
3233.33	3.25869	0.742055	10.1419	0.600788	35.6076	0.888599	68.8528	0.975283	85.7308	0.985397	80.3675	0.9882	4.08591	0.633983	12.4713	0.735397	36.2342	0.861816	66.5771	0.920027	85.4347	0.96925	78.2935	0.978536	5.07086	0.947761	6.3666	0.462698	18.2003	0.432024	32.8697	0.458054	47.6535	0.575024	60.4151	0.805041	0.398921	0.152351	0.686457	0.301119	2.34187	0.627772	9.52373	0.843034	6.36454	0.635918	1.29835	0.550423
3266.67	3.25869	0.742055	10.1419	0.600788	36.1897	0.903125	68.3069	0.967551	85.8759	0.987066	80.2717	0.987022	4.08591	0.633983	12.8527	0.757886	35.9772	0.855704	66.4716	0.918569	85.4347	0.96925	78.1946	0.977299	5.07086	0.947761	6.34106	0.460843	19.1103	0.453622	33.1394	0.461811	48.5565	0.585919	60.6691	0.808425	0.398921	0.152351	0.686457	0.301119	2.34187	0.627772	9.52373	0.843034	6.36454	0.635918	1.5835	0.671309
3300	2.80504	0.638752	10.1419	0.600788	35.9666	0.897558	68.7496	0.973821	85.984	0.988307	80.3675	0.9882	4.08591	0.633983	13.0605	0.770141	36.2342	0.861816	66.8452	0.923733	85.0605	0.965005	78.1946	0.977299	4.41047	0.824331	6.3799	0.463665	19.3356	0.458972	34.2221	0.476899	49.5175	0.597516	61.1811	0.815248	0.76379	0.291698	0.686457	0.301119	1.92244	0.515338	9.52373	0.843034	7.35564	0.734944	1.29835	0.550423
3333.33	2.80504	0.638752	10.1419	0.600788	36.629	0.914088	68.9988	0.977352	86.4207	0.993327	80.3675	0.9882	4.08591	0.633983	13.0605	0.770141	37.1321	0.883172	67.3218	0.930318	85.7763	0.973125	78.2935	0.978536	4.41047	0.824331	5.56043	0.404109	20.8791	0.49561	35.752	0.498219	50.0126	0.60349	61.0522	0.81353	1.10336	0.421383	0.686457	0.301119	2.34187	0.627772	9.52373	0.843034	6.36454	0.635918	1.29835	0.550423
3366.67	2.42889	0.553097	10.0768	0.596933	36.5485	0.912079	68.6473	0.972373	86.3123	0.992081	80.3675	0.9882	4.08591	0.633983	12.8948	0.760368	36.7725	0.87462	67.2175	0.928877	85.6624	0.971833	78.0964	0.976073	4.41047	0.824331	6.0441	0.43926	21.0919	0.50066	36.7098	0.511567	50.2216	0.606011	61.1657	0.815043	0.76379	0.291698	0.705189	0.309335	2.34187	0.627772	9.52373	0.843034	6.74485	0.673917	1.60778	0.681602
3400	2.42889	0.553097	10.4956	0.621737	36.8433	0.919437	68.9988	0.977352	86.6746	0.996245	80.5615	0.990585	4.08591	0.633983	12.8948	0.760368	36.8738	0.877028	67.6921	0.935436	85.7763	0.973125	78.1946	0.977299	4.41047	0.824331	5.83542	0.424094	21.5487	0.511503	36.9554	0.514989	51.8328	0.625453	61.6734	0.821807	2.00416	0.765407	1.2821	0.562403	2.34187	0.627772	8.47015	0.749772	6.36454	0.635918	1.29835	0.550423
3433.33	2.42889	0.553097	10.4956	0.621737	36.3248	0.906497	68.8965	0.975903	86.4207	0.993327	80.3675	0.9882	4.08591	0.633983	12.8948	0.760368	36.5168	0.868537	67.5885	0.934003	86.1168	0.976988	78.1946	0.977299	4.41047	0.824331	6.06565	0.440827	22.4021	0.531762	38.169	0.531902	52.1402	0.629163	61.814	0.823682	0.76379	0.291698	0.686457	0.301119	2.34187	0.627772	9.75929	0.863886	6.74485	0.673917	1.47845	0.626776
3466.67	3.25869	0.742055	10.4956	0.621737	36.6821	0.915414	68.8965	0.975903	85.8759	0.987066	80.4641	0.989388	4.5987	0.713548	12.8948	0.760368	36.9121	0.877939	67.6973	0.935508	86.0034	0.975702	78.1946	0.977299	4.41047	0.824331	5.88567	0.427746	22.608	0.536648	39.1941	0.546186	52.3382	0.631552	62.1928	0.828729	1.10336	0.421383	0.686457	0.301119	2.34187	0.627772	9.52373	0.843034	6.36454	0.635918	1.47845	0.626776
3500	2.42889	0.553097	10.2992	0.610107	36.4599	0.909867	68.8965	0.975903	85.8759	0.987066	80.4641	0.989388	4.5987	0.713548	13.27	0.782491	36.9121	0.877939	67.5956	0.934101	86.0034	0.975702	78.6212	0.982631	4.41047	0.824331	5.88567	0.427746	22.8805	0.543118	40.2749	0.561248	52.817	0.63733	62.696	0.835434	1.62224	0.619549	0.705189	0.309335	2.34187	0.627772	9.75929	0.863886	6.74485	0.673917	1.47845	0.626776
3533.33	3.25869	0.742055	10.431	0.617913	36.6821	0.915414	68.9988	0.977352	85.984	0.988307	80.4641	0.989388	4.67545	0.725457	13.27	0.782491	36.6581	0.871898	68.0657	0.940598	86.0034	0.975702	78.0964	0.976073	4.45111	0.831926	6.29172	0.457256	24.3288	0.577495	40.7752	0.568219	53.9191	0.650629	63.0712	0.840434	1.10336	0.421383	0.686457	0.301119	2.58287	0.692376	10.4337	0.923583	6.5364	0.65309	1.50126	0.636445
3566.67	2.80224	0.638116	10.2992	0.610107	36.5391	0.911845	68.7496	0.973821	85.7308	0.985397	80.5615	0.990585	4.5987	0.713548	13.27	0.782491	36.5608	0.869584	68.0657	0.940598	86.3433	0.979558	78.8774	0.985833	4.41047	0.824331	6.10883	0.443965	24.3425	0.577822	42.1532	0.587422	54.1076	0.652903	63.5705	0.847088	1.10336	0.421383	0.686457	0.301119	2.34187	0.627772	9.52373	0.843034	6.36454	0.635918	1.5835	0.671309
3600	2.83391	0.645327	10.7118	0.634547	36.8944	0.920712	68.8965	0.975903	86.3123	0.992081	80.5615	0.990585	4.5987	0.713548	13.27	0.782491	36.7033	0.872974	68.4327	0.945669	86.3433	0.979558	78.7788	0.984601	4.41047	0.824331	6.13049	0.445539	25.4155	0.60329	43.407	0.604895	55.4959	0.669655	63.9423	0.852041	1.10336	0.421383	0.686457	0.301119	1.92244	0.515338	9.75929	0.863886	6.36454	0.635918	1.47845	0.626776
3633.33	2.80224	0.638116	10.7118	0.634547	36.8944	0.920712	68.8965	0.975903	86.4207	0.993327	80.4641	0.989388	4.08591	0.633983	13.27	0.782491	36.9553	0.878967	68.332	0.944279	86.2314	0.978288	78.7788	0.984601	4.41047	0.824331	6.13049	0.445539	25.862	0.613888	43.8916	0.611648	55.9588	0.675241	63.8176	0.850379	0.76379	0.291698	0.686457	0.301119	2.34187	0.627772	9.75929	0.863886	7.91312	0.790646	1.46277	0.620129
3666.67	2.83391	0.645327	10.7118	0.634547	36.8944	0.920712	68.9988	0.977352	85.8759	0.987066	80.5615	0.990585	4.5987	0.713548	13.1106	0.773094	36.7033	0.872974	68.7984	0.950723	86.6821	0.983401	79.2038	0.989913	4.41047	0.824331	6.23473	0.453115	26.3083	0.624484	44.7392	0.623459	56.589	0.682845	64.1887	0.855325	0.76379	0.291698	0.705189	0.309335	2.34187	0.627772	10.1893	0.901954	6.36454	0.635918	1.47845	0.626776
3700	3.25869	0.742055	10.6509	0.63094	37.2489	0.929557	68.8965	0.975903	86.4207	0.993327	80.8159	0.993714	4.5987	0.713548	13.1106	0.773094	37.1913	0.88458	68.6983	0.94934	86.6821	0.983401	79.2038	0.989913	4.41047	0.824331	6.23473	0.453115	26.3278	0.624947	45.6894	0.636701	56.7642	0.684959	63.9219	0.851769	0.76379	0.291698	0.686457	0.301119	2.34187	0.627772	8.70194	0.77029	6.36454	0.635918	1.50126	0.636445
3733.33	2.80504	0.638752	10.7945	0.639445	37.2489	0.929557	68.8965	0.975903	86.1299	0.989984	80.7185	0.992516	4.5987	0.713548	13.3266	0.785829	37.4441	0.890593	68.6983	0.94934	86.5706	0.982137	79.0085	0.987472	4.41047	0.824331	6.23473	0.453115	27.6455	0.656224	46.0022	0.641059	57.617	0.69525	64.8261	0.863818	2.00416	0.765407	0.686457	0.301119	2.34187	0.627772	10.1893	0.901954	7.91312	0.790646	1.50126	0.636445
3766.67	2.42889	0.553097	11.0721	0.655891	37.2489	0.929557	68.8965	0.975903	85.984	0.988307	80.7185	0.992516	4.5987	0.713548	14.0908	0.830895	37.8353	0.899898	69.4232	0.959357	86.5706	0.982137	78.6811	0.98338	4.45111	0.831926	6.39748	0.464942	28.0901	0.666778	46.821	0.65247	57.6723	0.695918	64.9271	0.865163	1.10336	0.421383	0.686457	0.301119	1.92244	0.515338	8.70194	0.77029	6.74485	0.673917	1.73432	0.735248
3800	2.42889	0.553097	11.0721	0.655891	37.682	0.940365	68.8965	0.975903	86.4207	0.993327	80.8159	0.993714	4.5987	0.713548	13.3266	0.785829	37.582	0.893873	69.4232	0.959357	87.0197	0.987231	79.1057	0.988687	4.41047	0.824331	6.93868	0.504275	28.4302	0.674852	48.1825	0.671443	58.1232	0.701358	64.9271	0.865163	0.76379	0.291698	0.705189	0.309335	2.34187	0.627772	8.70194	0.77029	6.36454	0.635918	1.50126	0.636445
3833.33	2.80224	0.638116	10.9281	0.647357	37.682	0.940365	69.1467	0.979446	86.238	0.991227	80.6219	0.991328	4.5987	0.713548	13.1106	0.773094	37.8353	0.899898	69.3235	0.95798	86.8306	0.985086	78.6811	0.98338	4.41047	0.824331	6.66814	0.484613	29.1371	0.69163	48.4877	0.675696	59.6289	0.719528	65.5614	0.873617	1.10336	0.421383	0.686457	0.301119	2.34187	0.627772	9.13435	0.808566	6.74485	0.673917	1.73432	0.735248
3866.67	2.83391	0.645327	10.8706	0.643956	37.6025	0.938382	69.3376	0.98215	86.4207	0.993327	80.8159	0.993714	4.5987	0.713548	13.6954	0.807576	38.0675	0.905419	69.5259	0.960776	87.0197	0.987231	79.1057	0.988687	3.97565	0.743063	7.0721	0.513972	29.9063	0.70989	49.8835	0.695147	59.6257	0.719488	65.6601	0.874931	1.10336	0.421383	0.686457	0.301119	2.00906	0.538559	9.75929	0.863886	6.74485	0.673917	1.46277	0.620129
3900	2.83391	0.645327	11.2858	0.668548	37.525	0.936449	68.7953	0.974469	85.7687	0.985833	80.6219	0.991328	4.5987	0.713548	13.6954	0.807576	37.9716	0.903138	69.4269	0.959408	86.4601	0.980882	79.1057	0.988687	4.45111	0.831926	7.0721	0.513972	29.5921	0.702431	50.6114	0.70529	59.4631	0.717526	65.6601	0.874931	1.10336	0.421383	0.416875	0.182865	2.34187	0.627772	8.70194	0.77029	6.91354	0.690771	1.50126	0.636445
3933.33	2.4203	0.551141	11.2858	0.668548	37.8784	0.945267	69.0453	0.978011	86.4586	0.993762	81.2963	0.999621	4.67545	0.725457	13.9228	0.820987	38.2254	0.909175	70.0493	0.96801	86.3504	0.979638	78.8411	0.98538	4.41047	0.824331	7.0721	0.513972	30.6214	0.726863	51.3566	0.715676	60.5062	0.730114	65.9055	0.878201	1.10336	0.421383	0.686457	0.301119	2.58287	0.692376	10.1893	0.901954	6.74485	0.673917	1.6449	0.697339
3966.67	2.50462	0.570342	11.2858	0.668548	38.0341	0.949154	69.9417	0.990707	87.0012	1	81.0712	0.996852	4.04035	0.626913	14.2898	0.842626	38.5524	0.916953	69.9873	0.967152	86.9088	0.985973	79.0085	0.987472	3.97565	0.743063	7.48352	0.543872	31.2098	0.74083	51.986	0.724446	60.8248	0.733958	66.1222	0.881088	1.10336	0.421383	0.686457	0.301119	2.00906	0.538559	8.70194	0.77029	7.29316	0.728702	1.50126	0.636445
4000	2.42889	0.553097	11.2287	0.665165	38.1029	0.95087	69.7369	0.987807	86.7132	0.996689	81.2963	0.999621	4.08591	0.633983	13.9228	0.820987	38.6142	0.918423	70.0493	0.96801	86.6102	0.982586	79.1687	0.989475	4.44616	0.831001	7.18398	0.522102	31.9158	0.757589	52.5543	0.732365	61.3788	0.740643	66.388	0.88463	1.10336	0.421383	0.686457	0.301119	2.34187	0.627772	9.13435	0.808566	7.91312	0.790646	1.42675	0.604857
4033.33	2.42889	0.553097	11.2287	0.665165	38.4068	0.958455	69.7369	0.987807	86.7132	0.996689	81.2963	0.999621	3.54495	0.550045	13.7654	0.811707	38.6142	0.918423	70.4103	0.972999	86.9492	0.986432	79.2652	0.990681	3.86029	0.7215	7.62653	0.554265	32.1989	0.764309	53.5737	0.746572	62.5599	0.754895	66.75	0.889454	0.76379	0.291698	1.2821	0.562403	2.37783	0.637412	9.75929	0.863886	7.29316	0.728702	1.63746	0.694185
4066.67	2.42889	0.553097	11.6511	0.690191	38.1801	0.952796	69.7369	0.987807	86.7132	0.996689	81.2963	0.999621	3.52985	0.547702	14.5274	0.85664	39.0964	0.929891	70.6714	0.976606	86.9492	0.986432	79.2652	0.990681	3.97565	0.743063	7.62653	0.554265	32.7796	0.778092	54.8606	0.764506	62.2434	0.751076	66.75	0.889454	2.00416	0.765407	1.2821	0.562403	3.01769	0.808937	10.1893	0.901954	7.12732	0.712132	1.63746	0.694185
4100	2.50462	0.570342	11.6511	0.690191	38.3072	0.955969	69.5877	0.985693	86.7132	0.996689	81.2963	0.999621	3.52985	0.547702	14.3637	0.846985	39.0964	0.929891	70.5084	0.974353	87.0585	0.987671	79.2652	0.990681	3.86029	0.7215	7.84153	0.569891	33.2098	0.788304	54.5918	0.760759	62.5505	0.754781	67.1107	0.894261	1.10336	0.421383	1.2821	0.562403	3.01769	0.808937	8.70194	0.77029	7.29316	0.728702	1.63746	0.694185
4133.33	2.42889	0.553097	11.8152	0.699908	38.3855	0.957922	69.7369	0.987807	86.7132	0.996689	81.3272	1	3.57151	0.554167	14.3637	0.846985	39.0018	0.927643	70.4103	0.972999	86.9088	0.985973	79.0085	0.987472	3.97565	0.743063	7.84153	0.569891	33.6388	0.798487	55.1553	0.768612	62.9771	0.759929	66.8453	0.890724	1.68339	0.6429	0.686457	0.301119	2.58287	0.692376	10.1893	0.901954	7.29316	0.728702	1.63746	0.694185
4166.67	2.42889	0.553097	11.4455	0.678009	38.3072	0.955969	69.7369	0.987807	86.0226	0.988751	80.7185	0.992516	3.52985	0.547702	14.1277	0.83307	38.7471	0.921585	70.1503	0.969405	86.7987	0.984725	79.2652	0.990681	4.36186	0.815247	7.79111	0.566226	33.2186	0.788513	55.3063	0.770716	63.4018	0.765054	66.6121	0.887617	1.10336	0.421383	1.2821	0.562403	2.34187	0.627772	9.13435	0.808566	7.12732	0.712132	1.63746	0.694185
4200	2.42889	0.553097	11.862	0.702683	38.0838	0.950393	69.8388	0.98925	86.4586	0.993762	80.2977	0.987341	3.52985	0.547702	14.3637	0.846985	38.7471	0.921585	70.4103	0.972999	86.6895	0.983486	79.0085	0.987472	4.36186	0.815247	8.29137	0.602583	33.3731	0.792182	55.4569	0.772815	63.9793	0.772023	67.3537	0.897499	0.76379	0.291698	0.686457	0.301119	2.79013	0.747936	10.1893	0.901954	7.12732	0.712132	1.63746	0.694185
4233.33	2.42889	0.553097	11.4455	0.678009	38.0838	0.950393	69.1467	0.979446	86.0226	0.988751	80.2977	0.987341	4.08591	0.633983	13.54	0.798411	38.7471	0.921585	70.0535	0.968068	86.6895	0.983486	79.2652	0.990681	3.86029	0.7215	8.01778	0.582699	34.2154	0.812175	56.0194	0.780654	64.2456	0.775236	67.4475	0.898749	1.10336	0.421383	1.2821	0.562403	2.58287	0.692376	9.37585	0.829944	7.29316	0.728702	2.0365	0.863356
4266.67	2.42889	0.553097	11.862	0.702683	38.0838	0.950393	69.3978	0.983003	85.7687	0.985833	80.7185	0.992516	4.08591	0.633983	14.1277	0.83307	39.2266	0.932988	70.3134	0.971659	86.6895	0.983486	79.1687	0.989475	4.36186	0.815247	8.55361	0.621641	34.5013	0.818962	56.8568	0.792324	64.8055	0.781992	67.5978	0.900752	1.10336	0.421383	1.2821	0.562403	3.01769	0.808937	10.1893	0.901954	7.12732	0.712132	1.75164	0.742593
4300	2.42889	0.553097	11.7129	0.693852	38.5911	0.963052	69.1467	0.979446	86.4207	0.993327	80.9142	0.994922	4.04035	0.626913	13.9041	0.819883	38.9732	0.926963	70.7701	0.97797	86.7987	0.984725	79.2652	0.990681	3.86029	0.7215	8.55361	0.621641	34.7872	0.825748	57.274	0.798137	64.957	0.783821	67.8053	0.903517	1.10336	0.421383	1.2821	0.562403	2.34187	0.627772	10.1893	0.901954	7.12732	0.712132	1.63746	0.694185
4333.33	2.42889	0.553097	11.862	0.702683	38.0077	0.948495	69.3978	0.983003	86.0226	0.988751	80.2977	0.987341	3.52985	0.547702	14.1277	0.83307	39.1331	0.930765	70.7701	0.97797	86.9492	0.986432	79.1687	0.989475	4.36186	0.815247	8.28634	0.602217	34.9264	0.829052	58.3773	0.813513	66.3384	0.800489	68.6922	0.915335	1.10336	0.421383	0.686457	0.301119	3.01769	0.808937	10.1893	0.901954	7.6751	0.766864	1.63746	0.694185
4366.67	2.42889	0.553097	12.1329	0.718731	38.2123	0.9536	69.4859	0.984251	85.8759	0.987066	80.7185	0.992516	3.52985	0.547702	13.9041	0.819883	38.8801	0.924747	70.7701	0.97797	86.9492	0.986432	79.5914	0.994758	4.36186	0.815247	8.73359	0.634722	35.0734	0.832542	58.3837	0.813602	65.6351	0.792003	68.4266	0.911796	1.10336	0.421383	1.2821	0.562403	2.79013	0.747936	9.13435	0.808566	6.91354	0.690771	1.63746	0.694185
4400	2.42889	0.553097	12.0728	0.715172	38.4343	0.959141	69.3978	0.983003	86.1299	0.989984	80.2977	0.987341	4.04035	0.626913	13.9761	0.824131	39.3568	0.936086	70.7701	0.97797	86.9492	0.986432	79.3348	0.99155	4.36186	0.815247	9.44954	0.686754	35.6293	0.845736	58.9252	0.821147	66.0473	0.796977	68.7818	0.916529	1.10336	0.421383	1.2821	0.562403	3.01769	0.808937	10.1893	0.901954	7.12732	0.712132	1.63746	0.694185
4433.33	2.83391	0.645327	12.2023	0.722842	38.2123	0.9536	69.2964	0.981567	86.0226	0.988751	80.2977	0.987341	4.08591	0.633983	14.1277	0.83307	38.8801	0.924747	70.6737	0.976638	86.9492	0.986432	79.0731	0.98828	4.36186	0.815247	9.30209	0.676038	35.4953	0.842557	59.2044	0.825038	66.8814	0.807041	68.669	0.915025	1.10336	0.421383	1.2821	0.562403	3.01769	0.808937	10.6228	0.940327	7.6751	0.766864	1.89934	0.805207
4466.67	2.42889	0.553097	12.6447	0.749047	38.7165	0.966181	69.8388	0.98925	86.1299	0.989984	80.7185	0.992516	3.57151	0.554167	14.724	0.868234	39.4514	0.938336	70.8676	0.979317	87.3959	0.991499	79.5914	0.994758	3.86029	0.7215	9.30209	0.676038	36.0484	0.855685	59.4679	0.82871	67.7149	0.817099	69.2491	0.922755	2.61843	1	1.2821	0.562403	3.01769	0.808937	10.1893	0.901954	8.29285	0.828587	1.63746	0.694185
4500	2.42889	0.553097	12.0728	0.715172	38.4343	0.959141	69.0453	0.978011	86.0226	0.988751	81.2963	0.999621	4.04035	0.626913	13.9761	0.824131	39.1052	0.930101	70.7701	0.97797	86.9492	0.986432	79.4954	0.993557	4.44616	0.831001	9.03831	0.656867	36.6001	0.868781	59.8732	0.834359	67.6948	0.816857	69.1358	0.921246	1.10336	0.421383	1.2821	0.562403	2.37783	0.637412	9.13435	0.808566	7.12732	0.712132	1.66349	0.70522
4533.33	2.42889	0.553097	12.0728	0.715172	38.4343	0.959141	69.3978	0.983003	86.0226	0.988751	80.5529	0.99048	4.02113	0.623931	14.334	0.845233	39.1052	0.930101	70.7701	0.97797	86.9492	0.986432	79.0731	0.98828	4.36186	0.815247	9.03831	0.656867	36.4663	0.865604	60.4229	0.842018	67.8235	0.81841	68.7592	0.916228	1.68339	0.6429	0.686457	0.301119	2.58287	0.692376	9.37585	0.829944	7.29316	0.728702	1.66349	0.70522
4566.67	2.83391	0.645327	12.2835	0.727653	38.2123	0.9536	69.7369	0.987807	86.1299	0.989984	81.2296	0.998801	4.02113	0.623931	14.566	0.858915	39.3568	0.936086	70.7701	0.97797	86.9492	0.986432	79.4954	0.993557	4.44616	0.831001	9.48291	0.689179	36.8828	0.875492	61.0795	0.851169	68.9174	0.83161	69.1128	0.920939	1.68339	0.6429	1.2821	0.562403	2.58287	0.692376	10.1893	0.901954	8.11862	0.811178	1.66349	0.70522
4600	2.42889	0.553097	12.4391	0.736868	38.3588	0.957257	69.7369	0.987807	86.7132	0.996689	80.9737	0.995654	3.52985	0.547702	14.334	0.845233	39.4872	0.939186	71.2255	0.984263	87.3959	0.991499	79.2388	0.990351	4.36186	0.815247	9.62905	0.6998	37.4291	0.888458	60.9546	0.849428	68.7716	0.829851	69.2244	0.922426	2.61843	1	1.2821	0.562403	2.58287	0.692376	9.57026	0.847153	7.6751	0.766864	1.66349	0.70522
4633.33	2.42889	0.553097	12.4391	0.736868	38.1371	0.951723	69.2964	0.981567	86.3846	0.992912	81.2296	0.998801	3.55207	0.551151	14.724	0.868234	39.0131	0.927911	70.6737	0.976638	87.0276	0.987321	79.0731	0.98828	3.86029	0.7215	9.37277	0.681174	37.2981	0.885349	61.8757	0.862264	69.1701	0.834659	69.7291	0.929152	1.68339	0.6429	1.2821	0.562403	2.37783	0.637412	9.37585	0.829944	7.6751	0.766864	1.62768	0.690041
4666.67	2.42889	0.553097	12.4391	0.736868	38.5615	0.962314	69.8388	0.98925	86.7132	0.996689	81.2296	0.998801	3.63842	0.564548	14.334	0.845233	39.7393	0.945182	71.2255	0.984263	87.2871	0.990265	79.4954	0.993557	3.66896	0.685741	10.0739	0.732129	37.5639	0.891658	61.7525	0.860547	69.567	0.839447	69.7291	0.929152	1.10336	0.421383	1.2821	0.562403	3.01769	0.808937	10.1893	0.901954	7.6751	0.766864	1.66349	0.70522
4700	2.83391	0.645327	12.4391	0.736868	38.7091	0.965998	69.7369	0.987807	86.7132	0.996689	81.1329	0.997612	3.52985	0.547702	14.334	0.845233	39.7393	0.945182	71.3895	0.986529	87.2871	0.990265	79.4954	0.993557	4.44616	0.831001	10.2443	0.744514	37.5639	0.891658	62.4211	0.869865	69.8204	0.842505	70.0801	0.933829	1.68339	0.6429	0.686457	0.301119	3.01769	0.808937	10.1893	0.901954	8.67471	0.86674	1.63746	0.694185
4733.33	2.42889	0.553097	12.769	0.756413	38.784	0.967868	69.2964	0.981567	86.7132	0.996689	81.2296	0.998801	4.05147	0.628639	14.334	0.845233	39.7393	0.945182	71.1285	0.982923	87.0276	0.987321	79.0731	0.98828	3.86029	0.7215	9.98156	0.725419	38.1246	0.904969	62.544	0.871577	70.0949	0.845818	69.6191	0.927686	1.10336	0.421383	2.19392	0.962375	2.58287	0.692376	10.4337	0.923583	8.05921	0.805242	1.58968	0.673928
4766.67	2.42889	0.553097	12.7036	0.752538	38.5615	0.962314	69.7369	0.987807	86.7132	0.996689	81.2296	0.998801	3.22604	0.500562	14.1879	0.836621	39.7393	0.945182	71.1285	0.982923	87.2871	0.990265	79.4954	0.993557	4.44616	0.831001	9.81437	0.713268	38.2529	0.908013	62.7874	0.874969	70.3558	0.848967	70.0801	0.933829	1.68339	0.6429	1.2821	0.562403	3.01769	0.808937	10.1893	0.901954	7.6751	0.766864	1.89934	0.805207
4800	2.42889	0.553097	12.647	0.749183	38.7091	0.965998	69.7369	0.987807	86.2773	0.991679	81.2296	0.998801	3.63842	0.564548	14.1879	0.836621	39.7393	0.945182	71.1285	0.982923	87.0276	0.987321	79.4002	0.992367	4.44616	0.831001	10.6108	0.771152	38.1246	0.904969	63.4494	0.884194	70.7479	0.853698	69.9707	0.932371	1.68339	0.6429	1.2821	0.562403	3.01769	0.808937	10.1893	0.901954	7.29316	0.728702	1.89934	0.805207
4833.33	2.42889	0.553097	12.494	0.740124	38.3408	0.956806	69.0453	0.978011	85.6924	0.984956	80.2977	0.987341	4.04035	0.626913	14.6922	0.866356	39.2371	0.93324	70.8687	0.979332	86.9492	0.986432	78.912	0.986266	4.44616	0.831001	10.422	0.757428	37.7213	0.895395	63.4492	0.88419	70.8653	0.855114	69.5986	0.927413	1.68339	0.6429	1.2821	0.562403	3.01769	0.808937	9.37585	0.829944	7.29316	0.728702	1.88794	0.800375
4866.67	2.83391	0.645327	12.3524	0.731732	38.3408	0.956806	69.0453	0.978011	85.6924	0.984956	80.5529	0.99048	4.02113	0.623931	14.5414	0.857466	39.1461	0.931075	70.8687	0.979332	87.1792	0.989041	79.0731	0.98828	4.36186	0.815247	10.422	0.757428	38.2575	0.908124	63.3314	0.88255	70.7261	0.853434	70.3211	0.93704	1.10336	0.421383	1.2821	0.562403	3.01769	0.808937	9.13435	0.808566	7.6751	0.766864	1.89934	0.805207
4900	2.83391	0.645327	12.8158	0.759183	38.2664	0.954951	69.1467	0.979446	85.6924	0.984956	80.5529	0.99048	4.02113	0.623931	14.1141	0.832265	39.1461	0.931075	70.8687	0.979332	87.2871	0.990265	79.0731	0.98828	4.44616	0.831001	10.17	0.739115	38.1335	0.905179	63.7211	0.88798	70.8441	0.854859	69.7947	0.930025	1.10336	0.421383	1.2821	0.562403	2.37783	0.637412	10.6228	0.940327	7.6751	0.766864	1.89934	0.805207
4933.33	2.83391	0.645327	12.404	0.734787	38.2664	0.954951	69.3978	0.983003	85.6924	0.984956	80.2279	0.986483	4.51833	0.701078	13.9701	0.823773	39.1461	0.931075	70.3187	0.971732	86.8127	0.984883	79.0731	0.98828	3.97565	0.743063	10.17	0.739115	38.0121	0.902297	63.3365	0.88262	71.3681	0.861182	69.9497	0.932092	1.68339	0.6429	1.2821	0.562403	3.01769	0.808937	10.1893	0.901954	7.51183	0.75055	2.17927	0.923882
4966.67	2.83391	0.645327	12.6139	0.747221	38.0479	0.949498	69.2964	0.981567	85.6924	0.984956	80.2977	0.987341	4.51669	0.700823	14.5414	0.857466	39.5273	0.940141	70.7729	0.978009	86.7333	0.983982	79.0731	0.98828	4.44616	0.831001	10.6048	0.770714	38.6671	0.917845	64.6115	0.900388	71.6198	0.864218	70.2997	0.936754	1.68339	0.6429	1.2821	0.562403	2.20282	0.590498	9.13435	0.808566	7.29316	0.728702	1.89934	0.805207
5000	2.83391	0.645327	12.7557	0.755626	38.6886	0.965486	69.3978	0.983003	86.3846	0.992912	80.5529	0.99048	4.02113	0.623931	14.7696	0.870921	39.5273	0.940141	70.7729	0.978009	86.8408	0.985202	79.0731	0.98828	4.44616	0.831001	10.791	0.784246	39.3544	0.934161	64.6115	0.900388	72.1412	0.87051	70.4068	0.938182	1.10336	0.421383	1.2821	0.562403	3.01769	0.808937	9.13435	0.808566	7.6751	0.766864	1.88794	0.800375
5033.33	2.69391	0.613448	12.8158	0.759183	38.2664	0.954951	69.3978	0.983003	85.6924	0.984956	80.2977	0.987341	4.04035	0.626913	14.3252	0.844712	39.6176	0.942288	71.0327	0.981598	87.0276	0.987321	79.1687	0.989475	4.44616	0.831001	10.791	0.784246	39.0753	0.927535	64.496	0.898779	72.0053	0.86887	70.2997	0.936754	1.68339	0.6429	1.2821	0.562403	2.79013	0.747936	9.80768	0.868169	7.6751	0.766864	2.17927	0.923882
5066.67	2.83391	0.645327	13.0203	0.771299	38.4693	0.960013	69.3978	0.983003	85.8002	0.986195	80.1312	0.985294	4.07351	0.632059	14.5414	0.857466	39.2792	0.93424	70.7729	0.978009	87.0276	0.987321	79.1687	0.989475	4.07046	0.760782	10.791	0.784246	39.0753	0.927535	64.6123	0.900399	72.3893	0.873505	70.4926	0.939325	1.68339	0.6429	0.686457	0.301119	3.01769	0.808937	9.13435	0.808566	7.29316	0.728702	2.17927	0.923882
5100	3.25747	0.741778	13.0203	0.771299	38.6886	0.965486	69.3978	0.983003	85.6924	0.984956	80.2977	0.987341	4.02113	0.623931	14.5414	0.857466	39.7775	0.946091	71.0327	0.981598	86.9197	0.986097	79.0731	0.98828	4.44616	0.831001	11.1781	0.812381	39.4822	0.937193	65.265	0.909494	72.7719	0.878121	70.755	0.942822	1.68339	0.6429	1.2821	0.562403	3.01769	0.808937	9.13435	0.808566	7.6751	0.766864	1.88794	0.800375
5133.33	2.42889	0.553097	12.9631	0.767912	38.6148	0.963644	69.3978	0.983003	85.6924	0.984956	80.5529	0.99048	4.01423	0.62286	14.4007	0.849169	39.7775	0.946091	70.7449	0.977622	86.9197	0.986097	79.0731	0.98828	3.97565	0.743063	11.1781	0.812381	39.3619	0.934337	65.265	0.909494	72.6387	0.876514	70.9117	0.944909	1.68339	0.6429	0.686457	0.301119	2.79013	0.747936	9.80768	0.868169	7.6751	0.766864	1.88794	0.800375
5166.67	2.57147	0.585564	13.4399	0.796156	38.4693	0.960013	69.3978	0.983003	85.6924	0.984956	80.5529	0.99048	4.07351	0.632059	14.4007	0.849169	39.748	0.94539	70.7729	0.978009	86.9197	0.986097	79.1687	0.989475	4.07046	0.760782	10.9758	0.797678	39.4822	0.937193	65.3785	0.911076	73.153	0.882719	71.102	0.947446	1.10336	0.421383	1.2821	0.562403	3.01769	0.808937	10.1893	0.901954	7.6751	0.766864	1.88794	0.800375
5200	2.50984	0.57153	13.375	0.792311	38.6886	0.965486	69.3978	0.983003	86.3846	0.992912	80.5529	0.99048	3.55207	0.551151	14.4007	0.849169	39.9968	0.951309	71.0327	0.981598	86.9197	0.986097	79.1687	0.989475	4.07046	0.760782	10.9413	0.795166	39.3619	0.934337	65.7594	0.916385	73.5326	0.887299	71.102	0.947446	1.68339	0.6429	1.2821	0.562403	3.01769	0.808937	10.6228	0.940327	7.6751	0.766864	1.88794	0.800375
5233.33	2.83391	0.645327	13.4399	0.796156	38.6886	0.965486	69.3978	0.983003	85.6924	0.984956	80.5529	0.99048	4.05147	0.628639	14.4007	0.849169	39.5273	0.940141	71.0327	0.981598	86.9197	0.986097	79.0731	0.98828	3.66896	0.685741	11.5809	0.841651	39.3619	0.934337	66.0281	0.920129	74.3134	0.896722	70.996	0.946033	2.61843	1	1.2821	0.562403	3.47304	0.930999	10.8636	0.961635	7.6751	0.766864	1.88794	0.800375
5266.67	2.89486	0.659206	13.2248	0.783413	38.3957	0.958178	69.3978	0.983003	85.6924	0.984956	80.5529	0.99048	4.07351	0.632059	14.4007	0.849169	39.9073	0.94918	70.9379	0.980289	86.9197	0.986097	79.1687	0.989475	4.07046	0.760782	11.6042	0.843349	39.8878	0.94682	66.1389	0.921673	73.9107	0.891862	71.4479	0.952055	1.68339	0.6429	1.2821	0.562403	3.01769	0.808937	10.1893	0.901954	7.6751	0.766864	1.88794	0.800375
5300	2.50984	0.57153	13.1704	0.780188	38.3957	0.958178	69.3978	0.983003	85.9472	0.987885	80.2977	0.987341	3.55207	0.551151	14.75	0.869762	39.9968	0.951309	71.0327	0.981598	87.0276	0.987321	79.1687	0.989475	4.07046	0.760782	11.6042	0.843349	39.7686	0.943992	66.1389	0.921673	74.0179	0.893156	71.3424	0.950649	1.68339	0.6429	1.2821	0.562403	2.37783	0.637412	9.57026	0.847153	7.6751	0.766864	1.88794	0.800375
5333.33	2.83391	0.645327	13.1704	0.780188	38.6886	0.965486	69.3978	0.983003	85.9472	0.987885	80.5529	0.99048	3.22604	0.500562	14.75	0.869762	39.9968	0.951309	71.0327	0.981598	86.9197	0.986097	79.2652	0.990681	4.44616	0.831001	11.3641	0.825894	39.7686	0.943992	66.1389	0.921673	74.6627	0.900937	71.3424	0.950649	1.10336	0.421383	1.2821	0.562403	2.79097	0.74816	9.80768	0.868169	7.6751	0.766864	1.88794	0.800375
5366.67	2.57147	0.585564	13.4292	0.79552	38.8157	0.968659	69.3978	0.983003	85.6924	0.984956	80.5529	0.99048	4.01423	0.62286	14.75	0.869762	39.9073	0.94918	71.0327	0.981598	86.9197	0.986097	79.1687	0.989475	4.44616	0.831001	12.0001	0.872121	39.7686	0.943992	66.517	0.926942	74.3934	0.897687	71.7926	0.956648	1.68339	0.6429	1.2821	0.562403	2.37783	0.637412	9.37585	0.829944	7.6751	0.766864	1.88794	0.800375
5400	3.2855	0.748161	13.4292	0.79552	38.8157	0.968659	69.3978	0.983003	85.6924	0.984956	80.2977	0.987341	4.01423	0.62286	14.5372	0.857217	39.9073	0.94918	70.7729	0.978009	86.9197	0.986097	79.0731	0.98828	4.50265	0.841561	11.1649	0.811419	40.014	0.949818	67.0042	0.933731	74.7674	0.9022	71.2379	0.949257	1.68339	0.6429	0.686457	0.301119	2.79097	0.74816	9.57026	0.847153	7.6751	0.766864	2.17927	0.923882
5433.33	2.57147	0.585564	13.577	0.804277	38.8157	0.968659	69.3978	0.983003	85.6924	0.984956	80.65	0.991674	4.01423	0.62286	14.75	0.869762	39.9073	0.94918	71.4858	0.98786	86.9197	0.986097	79.2652	0.990681	4.5801	0.856035	11.7672	0.85519	39.8963	0.947022	66.8936	0.932191	75.0366	0.905448	71.6877	0.95525	1.10336	0.421383	1.2821	0.562403	2.37783	0.637412	10.8636	0.961635	7.6751	0.766864	2.16497	0.917818
5466.67	2.92919	0.667024	13.4292	0.79552	38.8157	0.968659	69.3978	0.983003	85.6924	0.984956	80.2279	0.986483	4.01423	0.62286	14.5372	0.857217	39.6588	0.943268	70.7729	0.978009	87.0276	0.987321	78.912	0.986266	4.50265	0.841561	11.7849	0.856478	40.014	0.949818	66.8936	0.932191	75.2691	0.908254	71.4258	0.95176	1.10336	0.421383	1.2821	0.562403	3.01769	0.808937	9.13435	0.808566	7.6751	0.766864	1.88794	0.800375
5500	2.50984	0.57153	13.9957	0.82908	38.7427	0.966837	69.2964	0.981567	85.6924	0.984956	80.2279	0.986483	3.55207	0.551151	14.75	0.869762	40.1257	0.954374	71.0327	0.981598	87.0276	0.987321	79.1687	0.989475	4.07046	0.760782	12.0001	0.872121	40.174	0.953614	67.2689	0.93742	75.5113	0.911176	71.5837	0.953864	2.61843	1	1.2821	0.562403	3.01769	0.808937	10.8636	0.961635	7.6751	0.766864	2.17927	0.923882
5533.33	2.92919	0.667024	13.8383	0.819754	38.8157	0.968659	69.2964	0.981567	85.6924	0.984956	80.2279	0.986483	4.51669	0.700823	14.75	0.869762	39.6588	0.943268	70.9379	0.980289	86.9197	0.986097	79.0731	0.98828	4.44616	0.831001	11.5539	0.83969	39.8963	0.947022	67.2689	0.93742	76.0499	0.917675	71.5837	0.953864	1.10336	0.421383	1.2821	0.562403	2.37783	0.637412	9.37585	0.829944	8.05921	0.805242	2.17927	0.923882
5566.67	2.92919	0.667024	13.6334	0.807619	38.8157	0.968659	69.3978	0.983003	85.6924	0.984956	80.5529	0.99048	4.01423	0.62286	14.4037	0.849346	40.1257	0.954374	70.9379	0.980289	86.8127	0.984883	79.0731	0.98828	4.50265	0.841561	12.1813	0.885285	40.4166	0.959373	67.6428	0.942631	76.1498	0.918881	72.0318	0.959835	1.10336	0.421383	1.2821	0.562403	3.47304	0.930999	9.57026	0.847153	7.6751	0.766864	1.88794	0.800375
5600	2.50984	0.57153	13.6334	0.807619	38.7427	0.966837	68.7548	0.973895	85.5855	0.983727	80.65	0.991674	4.01423	0.62286	14.6144	0.861768	40.0372	0.952269	70.9379	0.980289	86.8127	0.984883	79.1687	0.989475	4.07046	0.760782	12.1813	0.885285	39.7809	0.944285	67.5348	0.941126	75.7546	0.914112	71.9284	0.958457	1.10336	0.421383	1.2821	0.562403	2.37783	0.637412	9.13435	0.808566	7.6751	0.766864	2.17927	0.923882
5633.33	2.50984	0.57153	13.5841	0.804698	38.9623	0.972317	68.7548	0.973895	86.6401	0.995849	80.809	0.993629	3.55207	0.551151	14.6144	0.861768	40.0372	0.952269	70.9379	0.980289	86.8127	0.984883	79.0731	0.98828	4.07046	0.760782	11.957	0.868989	40.2999	0.956604	67.5348	0.941126	76.3922	0.921806	71.9284	0.958457	2.00416	0.765407	1.2821	0.562403	2.37783	0.637412	10.8636	0.961635	7.6751	0.766864	2.17927	0.923882
5666.67	2.89486	0.659206	13.6334	0.807619	38.9623	0.972317	68.7548	0.973895	85.7341	0.985435	80.65	0.991674	4.01423	0.62286	14.7501	0.869772	40.0372	0.952269	70.9379	0.980289	86.8127	0.984883	79.0731	0.98828	4.07046	0.760782	11.957	0.868989	40.2999	0.956604	67.908	0.946326	76.6168	0.924516	71.5642	0.953605	1.68339	0.6429	1.2821	0.562403	2.37783	0.637412	10.8636	0.961635	7.6751	0.766864	2.17927	0.923882
5700	2.92919	0.667024	14.0375	0.831554	38.7427	0.966837	69.3978	0.983003	86.3846	0.992912	80.2279	0.986483	4.01423	0.62286	14.9594	0.882114	40.0372	0.952269	71.3904	0.986542	87.1792	0.989041	79.1687	0.989475	4.50265	0.841561	12.1813	0.885285	40.578	0.963204	68.0153	0.947822	76.6168	0.924516	72.1132	0.96092	1.68339	0.6429	0.686457	0.301119	2.37783	0.637412	9.57026	0.847153	7.6751	0.766864	2.16497	0.917818
5733.33	2.92919	0.667024	13.451	0.796809	38.9623	0.972317	69.2964	0.981567	85.9472	0.987885	80.65	0.991674	4.01423	0.62286	14.9594	0.882114	40.0372	0.952269	71.4858	0.98786	87.1792	0.989041	79.0731	0.98828	4.50265	0.841561	11.957	0.868989	40.578	0.963204	68.4944	0.954499	77.2508	0.932166	72.2719	0.963034	2.00416	0.765407	1.2821	0.562403	2.79097	0.74816	10.8636	0.961635	7.6751	0.766864	2.16497	0.917818
5766.67	2.89486	0.659206	13.8375	0.819706	39.1614	0.977285	69.3978	0.983003	86.055	0.989124	80.2279	0.986483	4.01423	0.62286	14.9594	0.882114	40.2547	0.957441	71.4858	0.98786	86.9197	0.986097	79.0731	0.98828	4.50265	0.841561	11.957	0.868989	40.2999	0.956604	68.4944	0.954499	77.2048	0.931611	72.0103	0.959549	1.68339	0.6429	1.20758	0.52971	3.47304	0.930999	9.57026	0.847153	7.6751	0.766864	2.17927	0.923882
5800	2.66814	0.607579	13.9808	0.828193	38.525	0.961404	69.2964	0.981567	85.9472	0.987885	80.2279	0.986483	4.01423	0.62286	14.9594	0.882114	40.2547	0.957441	70.9379	0.980289	87.0276	0.987321	79.0731	0.98828	4.07046	0.760782	11.957	0.868989	40.2999	0.956604	68.3865	0.952994	77.3471	0.933328	72.2719	0.963034	1.68339	0.6429	1.2821	0.562403	2.37783	0.637412	9.57026	0.847153	8.05921	0.805242	2.16497	0.917818
5833.33	2.89486	0.659206	13.8375	0.819706	39.3818	0.982785	69.3978	0.983003	86.055	0.989124	80.2279	0.986483	4.01423	0.62286	14.9594	0.882114	40.2547	0.957441	70.9379	0.980289	86.8127	0.984883	79.1687	0.989475	4.07046	0.760782	12.59	0.914991	40.2999	0.956604	68.2797	0.951507	77.4912	0.935067	72.4552	0.965477	1.68339	0.6429	1.2821	0.562403	2.79097	0.74816	9.80768	0.868169	8.23323	0.822629	2.04386	0.866475
5866.67	2.66814	0.607579	14.2366	0.84335	39.1614	0.977285	69.6498	0.986573	86.2028	0.990823	80.2279	0.986483	4.01423	0.62286	14.8288	0.874411	40.2547	0.957441	71.4858	0.98786	87.0276	0.987321	79.1687	0.989475	4.07046	0.760782	12.366	0.898709	40.8178	0.968897	68.7563	0.958147	77.7102	0.93771	72.6143	0.967597	1.68339	0.6429	1.2821	0.562403	2.79097	0.74816	9.57026	0.847153	8.05921	0.805242	2.16497	0.917818
5900	2.89486	0.659206	14.2366	0.84335	39.0889	0.975476	69.3978	0.983003	85.9472	0.987885	80.2279	0.986483	4.01423	0.62286	14.8288	0.874411	40.2547	0.957441	71.4858	0.98786	87.0722	0.987827	79.0731	0.98828	4.50265	0.841561	12.1502	0.883026	40.8178	0.968897	68.7563	0.958147	77.587	0.936224	72.6143	0.967597	1.10336	0.421383	1.2821	0.562403	2.37783	0.637412	9.80768	0.868169	7.6751	0.766864	2.04386	0.866475
5933.33	2.89486	0.659206	14.2366	0.84335	39.0889	0.975476	69.2964	0.981567	86.6401	0.995849	81.163	0.997982	4.01423	0.62286	14.6216	0.862193	40.2547	0.957441	71.3904	0.986542	87.2871	0.990265	79.0731	0.98828	4.07046	0.760782	12.3724	0.899176	41.0964	0.975509	68.6502	0.956669	78.3398	0.945307	72.5128	0.966245	1.68339	0.6429	2.19392	0.962375	2.79097	0.74816	9.80768	0.868169	8.05921	0.805242	2.17927	0.923882
5966.67	2.77489	0.631888	14.1824	0.840139	39.0889	0.975476	69.3978	0.983003	86.6401	0.995849	80.2279	0.986483	4.01423	0.62286	15.5241	0.915413	40.2547	0.957441	71.4858	0.98786	87.5165	0.992868	79.0731	0.98828	4.50265	0.841561	12.1502	0.883026	40.8178	0.968897	69.2315	0.964769	77.9495	0.940598	72.5128	0.966245	1.68339	0.6429	1.2821	0.562403	2.79097	0.74816	9.80768	0.868169	7.6751	0.766864	2.17927	0.923882
6000	2.77489	0.631888	14.0413	0.831781	39.0889	0.975476	69.196	0.980145	86.6401	0.995849	80.5529	0.99048	4.48626	0.696102	14.6216	0.862193	40.1672	0.95536	71.3904	0.986542	87.1792	0.989041	79.0731	0.98828	4.50265	0.841561	12.1502	0.883026	40.7023	0.966155	69.0192	0.961812	78.4326	0.946427	72.9555	0.972144	1.68339	0.6429	1.2821	0.562403	2.79097	0.74816	9.80768	0.868169	7.85186	0.784525	2.16497	0.917818
6033.33	2.89486	0.659206	14.0413	0.831781	39.0889	0.975476	69.5483	0.985136	86.6401	0.995849	80.3254	0.987683	4.01423	0.62286	14.6216	0.862193	40.2547	0.957441	71.6511	0.990145	87.1792	0.989041	79.0731	0.98828	4.07046	0.760782	12.1502	0.883026	40.7023	0.966155	68.7526	0.958096	78.3107	0.944956	72.5934	0.967319	1.10336	0.421383	1.2821	0.562403	2.79097	0.74816	9.80768	0.868169	8.05921	0.805242	2.04386	0.866475
6066.67	3.00647	0.684622	14.2946	0.846784	39.0889	0.975476	69.2964	0.981567	86.6401	0.995849	80.65	0.991674	4.48626	0.696102	15.1697	0.894514	40.3836	0.960508	71.6511	0.990145	87.2871	0.990265	79.0731	0.98828	4.50265	0.841561	12.1502	0.883026	41.2177	0.978389	69.0192	0.961812	78.7919	0.950762	73.3971	0.978027	1.10336	0.421383	1.2821	0.562403	2.37783	0.637412	9.13435	0.808566	8.05921	0.805242	2.04386	0.866475
6100	3.08324	0.702104	14.4357	0.855141	38.8707	0.97003	69.3978	0.983003	86.6401	0.995849	80.2279	0.986483	4.48626	0.696102	15.1697	0.894514	40.6297	0.966362	71.6511	0.990145	87.1792	0.989041	79.1687	0.989475	4.50265	0.841561	12.1502	0.883026	41.2177	0.978389	69.2252	0.964682	78.7919	0.950762	73.3971	0.978027	1.68339	0.6429	1.2821	0.562403	2.79097	0.74816	9.80768	0.868169	8.23323	0.822629	2.16497	0.917818
6133.33	3.08324	0.702104	14.3839	0.852073	39.0889	0.975476	69.3978	0.983003	86.6401	0.995849	80.2279	0.986483	4.01423	0.62286	14.9638	0.88237	40.3836	0.960508	71.7466	0.991464	87.2871	0.990265	79.0731	0.98828	4.07046	0.760782	12.1502	0.883026	40.7023	0.966155	69.3312	0.966159	79.1498	0.955082	72.8546	0.970799	1.68339	0.6429	1.2821	0.562403	2.79097	0.74816	9.80768	0.868169	8.23323	0.822629	2.04386	0.866475
6166.67	3.08324	0.702104	14.2449	0.843841	39.2872	0.980425	70.2418	0.994958	86.6401	0.995849	80.9061	0.994823	4.48626	0.696102	14.9638	0.88237	40.3836	0.960508	72.1025	0.996382	87.1792	0.989041	79.0731	0.98828	4.07046	0.760782	12.7744	0.928389	41.2177	0.978389	69.1204	0.963222	79.0292	0.953626	73.2957	0.976677	1.68339	0.6429	1.2821	0.562403	2.37783	0.637412	9.80768	0.868169	8.05921	0.805242	2.17927	0.923882
6200	3.08324	0.702104	14.4956	0.858691	39.5063	0.985891	69.6498	0.986573	86.6401	0.995849	80.9061	0.994823	4.01423	0.62286	14.9638	0.88237	40.3836	0.960508	71.3904	0.986542	87.7767	0.995819	79.0731	0.98828	4.07046	0.760782	12.554	0.912372	41.2177	0.978389	69.387	0.966937	78.7629	0.950413	73.2957	0.976677	1.10336	0.421383	1.2821	0.562403	2.79097	0.74816	9.80768	0.868169	8.05921	0.805242	2.04386	0.866475
6233.33	3.00647	0.684622	14.4956	0.858691	39.0889	0.975476	69.6498	0.986573	86.055	0.989124	80.2279	0.986483	4.48626	0.696102	14.9638	0.88237	40.3836	0.960508	71.4858	0.98786	87.2871	0.990265	79.0731	0.98828	4.07046	0.760782	12.5648	0.913157	40.7023	0.966155	69.387	0.966937	78.7629	0.950413	73.2957	0.976677	1.10336	0.421383	1.2821	0.562403	3.47304	0.930999	9.80768	0.868169	8.23323	0.822629	2.16497	0.917818
6266.67	3.00647	0.684622	14.4956	0.858691	39.0889	0.975476	69.6498	0.986573	86.2028	0.990823	80.9061	0.994823	4.48626	0.696102	14.84	0.875072	40.3836	0.960508	71.6511	0.990145	87.8842	0.997038	79.0731	0.98828	4.50265	0.841561	12.7744	0.928389	41.1033	0.975673	69.7534	0.972043	79.3866	0.957938	73.7356	0.982539	1.68339	0.6429	1.2821	0.562403	2.79097	0.74816	9.80768	0.868169	8.05921	0.805242	2.04386	0.866475
6300	3.08324	0.702104	14.4956	0.858691	39.2872	0.980425	69.2964	0.981567	85.8402	0.986655	80.65	0.991674	4.48626	0.696102	14.84	0.875072	40.3836	0.960508	71.4858	0.98786	87.8842	0.997038	79.0731	0.98828	4.50265	0.841561	12.7744	0.928389	40.941	0.971821	69.8577	0.973496	79.3866	0.957938	73.4746	0.979061	1.68339	0.6429	1.2821	0.562403	2.61659	0.701414	9.80768	0.868169	8.05921	0.805242	2.04386	0.866475
6333.33	2.9827	0.679208	14.4956	0.858691	39.0889	0.975476	69.4479	0.983713	86.6401	0.995849	81.0658	0.996787	4.01423	0.62286	14.84	0.875072	40.2971	0.958451	71.3904	0.986542	87.7767	0.995819	79.0731	0.98828	4.50265	0.841561	12.5648	0.913157	40.8268	0.96911	69.7534	0.972043	79.2676	0.956502	73.6347	0.981195	1.10336	0.421383	1.2821	0.562403	2.79097	0.74816	9.80768	0.868169	8.05921	0.805242	2.04386	0.866475
6366.67	2.64345	0.601957	14.9792	0.887337	39.8503	0.994476	70.5977	1	86.6401	0.995849	81.2296	0.998801	3.637	0.564328	15.5944	0.919557	41.0037	0.975256	72.1025	0.996382	87.8842	0.997038	80.0109	1	4.50265	0.841561	12.5648	0.913157	41.8954	0.994477	69.7534	0.972043	80.483	0.971169	73.8965	0.984682	1.68339	0.6429	1.2821	0.562403	2.37783	0.637412	9.80768	0.868169	8.05921	0.805242	1.82669	0.774408
6400	2.64345	0.601957	14.9792	0.887337	40.0716	1	70.1408	0.993528	86.6401	0.995849	81.163	0.997982	3.637	0.564328	15.5944	0.919557	41.464	0.986204	72.3643	1	87.7767	0.995819	80.0109	1	4.07046	0.760782	12.5648	0.913157	41.8954	0.994477	70.386	0.980859	80.3642	0.969735	73.7965	0.98335	1.68339	0.6429	1.2821	0.562403	3.47304	0.930999	9.80768	0.868169	8.05921	0.805242	1.79308	0.760159
6433.33	3.28644	0.748375	14.6964	0.870585	39.2155	0.978635	70.0908	0.99282	86.6401	0.995849	81.163	0.997982	4.01437	0.622881	15.3807	0.906956	40.2971	0.958451	71.3904	0.986542	87.9925	0.998267	79.0731	0.98828	4.07046	0.760782	12.5648	0.913157	40.8268	0.96911	69.6503	0.970606	80.3642	0.969735	73.6347	0.981195	1.68339	0.6429	1.2821	0.562403	3.01971	0.809477	9.80768	0.868169	8.44536	0.843825	1.95978	0.830829
6466.67	2.88236	0.65636	14.6964	0.870585	39.2872	0.980425	69.6498	0.986573	86.6401	0.995849	80.9061	0.994823	4.06392	0.63057	15.3807	0.906956	40.5126	0.963577	71.2961	0.985239	87.7767	0.995819	79.0731	0.98828	4.50265	0.841561	12.9618	0.942008	40.8268	0.96911	69.8521	0.973419	80.3642	0.969735	74.073	0.987035	1.68339	0.6429	1.2821	0.562403	2.37783	0.637412	9.80768	0.868169	8.05921	0.805242	2.04386	0.866475
6500	3.28644	0.748375	14.6512	0.86791	39.2155	0.978635	69.3978	0.983003	86.6401	0.995849	80.2279	0.986483	4.06392	0.63057	15.3807	0.906956	40.5126	0.963577	71.3904	0.986542	87.7767	0.995819	79.0731	0.98828	4.50265	0.841561	12.3463	0.897279	40.8268	0.96911	69.8521	0.973419	80.5692	0.972209	74.3347	0.990522	1.68339	0.6429	1.2821	0.562403	2.61659	0.701414	10.8636	0.961635	8.23323	0.822629	2.04386	0.866475
6533.33	3.3761	0.768792	14.6512	0.86791	39.2155	0.978635	69.1067	0.97888	86.3107	0.992063	80.4841	0.989634	4.06392	0.63057	15.1781	0.895006	40.5126	0.963577	70.9379	0.980289	87.8842	0.997038	79.3306	0.991497	4.50265	0.841561	13.193	0.95881	40.8268	0.96911	69.8521	0.973419	79.9797	0.965095	73.9727	0.985698	1.10336	0.421383	1.2821	0.562403	2.79097	0.74816	9.37585	0.829944	8.05921	0.805242	2.04386	0.866475
6566.67	2.88236	0.65636	15.0319	0.890461	39.2155	0.978635	69.4479	0.983713	86.6401	0.995849	81.163	0.997982	4.06392	0.63057	15.3807	0.906956	40.5126	0.963577	71.3904	0.986542	87.7767	0.995819	79.3306	0.991497	4.50265	0.841561	13.4077	0.974415	41.3393	0.981275	69.8521	0.973419	79.8629	0.963686	73.8732	0.984373	1.68339	0.6429	1.2821	0.562403	2.79097	0.74816	9.80768	0.868169	8.05921	0.805242	2.04386	0.866475
6600	3.1732	0.72259	14.8969	0.882465	39.6307	0.988998	70.0908	0.99282	86.6401	0.995849	80.9061	0.994823	4.06392	0.63057	15.1781	0.895006	40.5126	0.963577	71.4858	0.98786	87.8842	0.997038	79.0731	0.98828	4.50265	0.841561	12.9618	0.942008	41.3393	0.981275	69.8521	0.973419	80.3339	0.969369	73.9727	0.985698	1.68339	0.6429	1.2821	0.562403	2.79097	0.74816	9.80768	0.868169	8.23323	0.822629	2.04386	0.866475
6633.33	3.1732	0.72259	14.8969	0.882465	38.9986	0.973222	69.5483	0.985136	85.9472	0.987885	80.2279	0.986483	4.06392	0.63057	15.3807	0.906956	40.5126	0.963577	71.3904	0.986542	87.8842	0.997038	79.0731	0.98828	4.9565	0.926386	12.745	0.926253	40.8268	0.96911	69.5869	0.969722	80.451	0.970783	73.4358	0.978544	1.10336	0.421383	1.2821	0.562403	2.37783	0.637412	9.80768	0.868169	8.05921	0.805242	2.04386	0.866475
6666.67	3.1732	0.72259	14.8969	0.882465	39.2155	0.978635	69.5483	0.985136	86.6401	0.995849	80.9061	0.994823	4.06392	0.63057	15.1781	0.895006	40.5126	0.963577	71.3904	0.986542	87.7767	0.995819	79.7527	0.996774	4.50265	0.841561	12.745	0.926253	40.4408	0.959948	70.216	0.97849	80.6004	0.972585	74.1348	0.987858	1.68339	0.6429	0.686457	0.301119	3.01971	0.809477	9.57026	0.847153	8.05921	0.805242	2.04386	0.866475
6700	3.50221	0.79751	14.7298	0.872566	39.2155	0.978635	69.1067	0.97888	86.2028	0.990823	80.2279	0.986483	4.06392	0.63057	15.0589	0.887977	40.4271	0.961542	70.9379	0.980289	87.7767	0.995819	79.0731	0.98828	4.50265	0.841561	12.9618	0.942008	40.4408	0.959948	69.7497	0.971991	80.6868	0.973628	73.7747	0.98306	1.68339	0.6429	0.686457	0.301119	2.37783	0.637412	9.37585	0.829944	8.23323	0.822629	2.04386	0.866475
6733.33	3.1732	0.72259	14.8539	0.879915	39.1456	0.976891	69.7008	0.987295	86.6401	0.995849	81.163	0.997982	4.01437	0.622881	15.0589	0.887977	40.5126	0.963577	71.3904	0.986542	87.8842	0.997038	80.0109	1	4.50265	0.841561	12.9618	0.942008	41.2261	0.978589	70.216	0.97849	80.9532	0.976842	74.1348	0.987858	1.68339	0.6429	1.2821	0.562403	2.79097	0.74816	10.4337	0.923583	8.05921	0.805242	2.04386	0.866475
6766.67	3.1732	0.72259	14.8539	0.879915	39.6307	0.988998	69.6498	0.986573	86.6401	0.995849	81.163	0.997982	4.06392	0.63057	15.5923	0.919434	40.6417	0.966646	71.3904	0.986542	87.7767	0.995819	80.0109	1	4.50265	0.841561	12.9618	0.942008	41.2261	0.978589	70.216	0.97849	80.6868	0.973628	74.6709	0.995002	1.68339	0.6429	1.2821	0.562403	3.01971	0.809477	9.80768	0.868169	8.61688	0.860962	2.04386	0.866475
6800	3.1732	0.72259	15.2302	0.90221	39.413	0.983564	69.8013	0.988719	86.6401	0.995849	81.163	0.997982	4.06392	0.63057	15.5923	0.919434	40.8847	0.972425	71.3904	0.986542	87.8842	0.997038	80.0109	1	4.50265	0.841561	12.9618	0.942008	42.1281	1	70.216	0.97849	81.0385	0.977872	74.0362	0.986545	1.68339	0.6429	1.2821	0.562403	2.79097	0.74816	9.80768	0.868169	8.23323	0.822629	1.82669	0.774408
6833.33	2.79094	0.635541	15.2302	0.90221	38.9986	0.973222	69.6498	0.986573	86.6401	0.995849	81.163	0.997982	4.06392	0.63057	15.5923	0.919434	40.7283	0.968706	71.4858	0.98786	87.7767	0.995819	79.5888	0.994725	4.50265	0.841561	12.7599	0.927338	41.3393	0.981275	70.216	0.97849	80.5712	0.972233	74.571	0.99367	1.10336	0.421383	1.2821	0.562403	3.01971	0.809477	11.297	1	9.81231	0.980405	2.04386	0.866475
6866.67	3.1732	0.72259	15.0972	0.894328	39.413	0.983564	70.3438	0.996403	86.8965	0.998795	81.163	0.997982	4.50702	0.699323	15.5923	0.919434	40.6417	0.966646	71.4858	0.98786	87.8842	0.997038	80.0109	1	4.50265	0.841561	12.9618	0.942008	42.0135	0.99728	70.216	0.97849	81.0385	0.977872	74.571	0.99367	1.10336	0.421383	1.2821	0.562403	2.79097	0.74816	10.8636	0.961635	8.44536	0.843825	2.04386	0.866475
6900	3.1732	0.72259	15.2302	0.90221	39.413	0.983564	69.6498	0.986573	86.6401	0.995849	80.9061	0.994823	4.50702	0.699323	15.7184	0.926867	40.6417	0.966646	71.4858	0.98786	87.8842	0.997038	80.0109	1	4.50265	0.841561	12.5451	0.911727	42.1281	1	70.6811	0.984971	81.5045	0.983494	74.472	0.992351	1.68339	0.6429	1.2821	0.562403	2.79097	0.74816	10.8636	0.961635	8.05921	0.805242	2.05016	0.869144
6933.33	3.1732	0.72259	15.4759	0.916761	39.413	0.983564	70.2418	0.994958	86.8965	0.998795	80.9061	0.994823	4.06392	0.63057	15.5923	0.919434	40.8847	0.972425	71.4858	0.98786	87.9925	0.998267	80.0109	1	4.67526	0.873821	12.9618	0.942008	42.0135	0.99728	70.216	0.97849	81.7706	0.986706	74.3739	0.991044	2.00416	0.765407	1.2821	0.562403	3.4521	0.925386	9.80768	0.868169	8.44536	0.843825	2.04386	0.866475
6966.67	3.1732	0.72259	15.3427	0.908874	39.413	0.983564	69.6498	0.986573	86.6401	0.995849	81.163	0.997982	4.01437	0.622881	15.5923	0.919434	40.6417	0.966646	71.3904	0.986542	87.9925	0.998267	79.7527	0.996774	4.50265	0.841561	13.5865	0.987415	40.9514	0.972069	70.5786	0.983543	81.3891	0.982102	74.3739	0.991044	2.61843	1	1.2821	0.562403	2.79097	0.74816	9.80768	0.868169	9.23954	0.923176	2.04386	0.866475
7000	3.50221	0.79751	15.4283	0.913945	39.413	0.983564	70.3438	0.996403	86.8965	0.998795	80.809	0.993629	4.47785	0.694797	16.135	0.951434	40.6417	0.966646	71.4858	0.98786	87.9925	0.998267	79.9156	0.998809	4.50265	0.841561	13.3793	0.972355	42.0135	0.99728	70.5786	0.983543	82.1192	0.990912	74.3739	0.991044	1.10336	0.421383	1.2821	0.562403	2.79097	0.74816	9.80768	0.868169	8.44536	0.843825	1.82669	0.774408
7033.33	3.1732	0.72259	15.2971	0.906173	39.413	0.983564	69.6498	0.986573	86.5671	0.99501	81.163	0.997982	4.47785	0.694797	15.4754	0.912539	40.6417	0.966646	71.4858	0.98786	87.8842	0.997038	80.0109	1	4.50265	0.841561	12.7599	0.927338	41.2261	0.978589	70.5786	0.983543	82.1192	0.990912	74.6361	0.994538	1.68339	0.6429	1.2821	0.562403	2.79097	0.74816	10.8636	0.961635	8.23323	0.822629	1.95978	0.830829
7066.67	3.10845	0.707844	15.4283	0.913945	39.413	0.983564	70.3438	0.996403	86.4592	0.99377	81.163	0.997982	4.06392	0.63057	16.135	0.951434	41.0982	0.977503	71.8418	0.992779	87.8842	0.997038	80.0109	1	4.22599	0.789852	13.3575	0.970772	42.0135	0.99728	70.5786	0.983543	81.8532	0.987702	74.8081	0.99683	1.68339	0.6429	1.2821	0.562403	2.79097	0.74816	10.8636	0.961635	8.44536	0.843825	2.04386	0.866475
7100	3.13968	0.714956	15.6716	0.928358	39.3421	0.981794	69.6498	0.986573	86.8965	0.998795	81.163	0.997982	4.01437	0.622881	16.0114	0.944148	41.3419	0.983299	72.1025	0.996382	88.1452	1	80.0109	1	4.50265	0.841561	13.3793	0.972355	41.7362	0.990697	71.3081	0.993708	82.0043	0.989526	74.3739	0.991044	1.68339	0.6429	1.2821	0.562403	2.79097	0.74816	9.57026	0.847153	9.62296	0.961486	2.04386	0.866475
7133.33	3.28555	0.748172	15.2971	0.906173	39.413	0.983564	69.5483	0.985136	86.8965	0.998795	80.4841	0.989634	4.47785	0.694797	15.4754	0.912539	40.5571	0.964634	71.3904	0.986542	87.9925	0.998267	79.5888	0.994725	4.50265	0.841561	13.3793	0.972355	41.7362	0.990697	70.5786	0.983543	81.8532	0.987702	74.8081	0.99683	1.68339	0.6429	1.2821	0.562403	3.01971	0.809477	10.2431	0.906714	8.23323	0.822629	2.04386	0.866475
7166.67	3.38562	0.770961	15.5403	0.92058	39.413	0.983564	69.6498	0.986573	86.2028	0.990823	80.9061	0.994823	4.47785	0.694797	15.2781	0.900903	40.7708	0.969716	71.4858	0.98786	87.7767	0.995819	79.0731	0.98828	4.50265	0.841561	13.3793	0.972355	40.9514	0.972069	71.0419	0.989998	81.4733	0.983119	74.1126	0.987562	1.68339	0.6429	1.2821	0.562403	2.79097	0.74816	9.57026	0.847153	8.05921	0.805242	2.04386	0.866475
7200	3.45978	0.787848	15.5403	0.92058	39.1971	0.978176	69.3978	0.983003	86.3107	0.992063	80.2279	0.986483	4.47785	0.694797	15.9261	0.939116	41.0122	0.975459	71.4858	0.98786	87.8842	0.997038	79.0731	0.98828	4.9565	0.926386	13.152	0.955831	40.9514	0.972069	70.3135	0.979848	81.6245	0.984942	74.1126	0.987562	1.68339	0.6429	1.2821	0.562403	3.01971	0.809477	9.80768	0.868169	8.23323	0.822629	2.04386	0.866475
7233.33	3.38562	0.770961	15.5403	0.92058	39.1971	0.978176	69.6498	0.986573	86.3107	0.992063	80.4841	0.989634	4.47785	0.694797	15.8045	0.931943	41.0982	0.977503	71.3904	0.986542	87.9925	0.998267	79.3306	0.991497	4.61651	0.86284	13.152	0.955831	40.9514	0.972069	70.3135	0.979848	81.5115	0.98358	74.1126	0.987562	2.61843	1	1.2821	0.562403	3.01971	0.809477	9.80768	0.868169	8.61688	0.860962	2.04386	0.866475
7266.67	3.28555	0.748172	15.4968	0.918	39.1265	0.976414	69.3978	0.983003	86.3107	0.992063	80.2279	0.986483	4.47785	0.694797	15.6081	0.920366	40.7708	0.969716	71.3904	0.986542	87.7767	0.995819	78.5554	0.981809	4.9565	0.926386	12.9387	0.940334	40.9514	0.972069	70.3135	0.979848	81.3595	0.981745	74.0154	0.986268	1.68339	0.6429	1.2821	0.562403	2.61659	0.701414	9.80768	0.868169	8.05921	0.805242	2.35882	1
7300	3.28555	0.748172	15.4968	0.918	39.3421	0.981794	68.8547	0.97531	86.4592	0.99377	80.2279	0.986483	4.47785	0.694797	15.6081	0.920366	40.7708	0.969716	71.3904	0.986542	87.7767	0.995819	78.5554	0.981809	4.50265	0.841561	13.152	0.955831	40.8409	0.969444	70.3135	0.979848	81.5115	0.98358	74.3527	0.990761	1.68339	0.6429	1.2821	0.562403	2.79097	0.74816	9.80768	0.868169	8.44536	0.843825	2.05016	0.869144
7333.33	3.28555	0.748172	15.4968	0.918	39.1265	0.976414	68.9556	0.97674	86.2028	0.990823	80.2279	0.986483	4.07991	0.633051	15.6081	0.920366	40.7708	0.969716	70.9379	0.980289	87.7767	0.995819	78.5554	0.981809	4.50265	0.841561	13.152	0.955831	40.9514	0.972069	70.6749	0.984885	81.8608	0.987794	74.0154	0.986268	1.10336	0.421383	1.2821	0.562403	3.01971	0.809477	10.8636	0.961635	8.23323	0.822629	2.35882	1
7366.67	3.59753	0.819216	15.8672	0.939941	39.5388	0.986703	69.6498	0.986573	86.6401	0.995849	81.0658	0.996787	4.47785	0.694797	15.8045	0.931943	40.7708	0.969716	71.3904	0.986542	87.8842	0.997038	79.2357	0.990312	4.9565	0.926386	13.152	0.955831	41.3491	0.981509	70.94	0.988578	81.8608	0.987794	74.7105	0.995529	1.68339	0.6429	1.2821	0.562403	2.79097	0.74816	9.80768	0.868169	8.44536	0.843825	2.04386	0.866475
7400	3.28555	0.748172	15.8672	0.939941	39.0577	0.974696	70.2418	0.994958	86.8965	0.998795	80.5483	0.990423	4.47785	0.694797	15.6918	0.925297	41.467	0.986275	71.2961	0.985239	87.7767	0.995819	79.4939	0.993539	4.50265	0.841561	12.9575	0.941702	41.6241	0.988036	71.4014	0.995008	81.8608	0.987794	75.046	1	1.68339	0.6429	1.2821	0.562403	2.79097	0.74816	9.80768	0.868169	8.44536	0.843825	2.05016	0.869144
7433.33	3.28555	0.748172	15.7377	0.932271	39.3421	0.981794	69.6498	0.986573	86.6401	0.995849	80.3873	0.988444	4.01437	0.622881	15.8045	0.931943	40.7708	0.969716	71.3904	0.986542	87.8842	0.997038	78.5554	0.981809	4.50265	0.841561	12.7464	0.926353	40.6789	0.9656	70.94	0.988578	81.8608	0.987794	74.6138	0.994241	1.68339	0.6429	0.686457	0.301119	3.01971	0.809477	9.80768	0.868169	8.61688	0.860962	2.32553	0.985887
7466.67	3.28555	0.748172	15.6961	0.929806	38.9907	0.973024	68.7548	0.973895	86.0958	0.989593	80.3873	0.988444	4.01437	0.622881	15.4975	0.913844	40.6871	0.967727	70.8442	0.978995	87.7767	0.995819	78.5554	0.981809	4.85898	0.90816	12.9575	0.941702	40.5686	0.96298	70.411	0.981207	81.7493	0.986449	74.2569	0.989485	1.68339	0.6429	0.686457	0.301119	2.79097	0.74816	9.80768	0.868169	8.05921	0.805242	2.35882	1
7500	3.28555	0.748172	15.5767	0.922734	39.0577	0.974696	68.7548	0.973895	86.0958	0.989593	79.7083	0.980095	4.47785	0.694797	15.4975	0.913844	40.7708	0.969716	70.9379	0.980289	87.7767	0.995819	78.4618	0.980639	4.9565	0.926386	12.9387	0.940334	40.5686	0.96298	70.411	0.981207	81.7493	0.986449	74.2569	0.989485	1.68339	0.6429	0.686457	0.301119	2.79097	0.74816	9.80768	0.868169	8.44536	0.843825	2.35882	1
7533.33	3.28555	0.748172	15.6961	0.929806	38.9907	0.973024	68.7548	0.973895	86.0958	0.989593	79.7083	0.980095	4.47785	0.694797	15.8237	0.93308	40.6871	0.967727	70.9379	0.980289	87.7767	0.995819	78.7193	0.983857	4.9565	0.926386	12.7464	0.926353	40.5686	0.96298	69.9484	0.97476	81.6388	0.985115	74.9498	0.998718	1.68339	0.6429	0.686457	0.301119	2.79097	0.74816	11.297	1	8.44536	0.843825	2.32553	0.985887
7566.67	3.28555	0.748172	15.815	0.936851	39.4687	0.984953	69.3978	0.983003	85.9472	0.987885	80.3873	0.988444	4.07991	0.633051	16.017	0.944478	40.6871	0.967727	71.3904	0.986542	87.7767	0.995819	78.9783	0.987095	4.9565	0.926386	13.543	0.984249	40.6789	0.9656	70.411	0.981207	81.596	0.984599	74.6888	0.99524	1.68339	0.6429	0.686457	0.301119	3.01971	0.809477	9.80768	0.868169	8.44536	0.843825	2.05016	0.869144
7600	3.28555	0.748172	15.9347	0.943944	39.5388	0.986703	69.6498	0.986573	86.4592	0.99377	80.6443	0.991603	4.47785	0.694797	16.017	0.944478	40.4479	0.962037	71.3904	0.986542	87.7767	0.995819	79.3998	0.992363	4.9565	0.926386	13.3447	0.96984	40.5686	0.96298	71.3	0.993596	82.2088	0.991993	74.9498	0.998718	1.10336	0.421383	1.2821	0.562403	2.79097	0.74816	9.80768	0.868169	8.44536	0.843825	2.35882	1
7633.33	3.28555	0.748172	15.9806	0.946662	39.5388	0.986703	69.6498	0.986573	86.5671	0.99501	80.6443	0.991603	4.07991	0.633051	16.017	0.944478	40.6871	0.967727	71.3904	0.986542	87.7767	0.995819	78.5554	0.981809	4.9565	0.926386	13.3447	0.96984	40.5686	0.96298	71.4014	0.995008	81.7493	0.986449	74.9498	0.998718	1.68339	0.6429	1.2821	0.562403	3.01971	0.809477	10.8636	0.961635	8.44536	0.843825	2.05016	0.869144
7666.67	3.50499	0.798142	15.815	0.936851	39.5388	0.986703	69.6498	0.986573	86.5671	0.99501	80.2914	0.987264	4.07991	0.633051	15.8237	0.93308	40.8998	0.972786	71.3904	0.986542	87.7767	0.995819	79.2357	0.990312	4.61651	0.86284	13.3447	0.96984	41.0763	0.975032	71.4014	0.995008	81.9441	0.9888	74.9498	0.998718	1.68339	0.6429	1.2821	0.562403	2.79097	0.74816	10.8636	0.961635	8.44536	0.843825	2.35882	1
7700	3.50499	0.798142	15.815	0.936851	39.3242	0.981347	69.3097	0.981755	85.8719	0.987019	80.1312	0.985294	4.51344	0.700319	15.8237	0.93308	40.9845	0.974801	71.4858	0.98786	87.2871	0.990265	78.5554	0.981809	4.9565	0.926386	13.3447	0.96984	41.1879	0.977683	71.1363	0.991314	81.9441	0.9888	74.2569	0.989485	1.68339	0.6429	1.2821	0.562403	2.79097	0.74816	9.80768	0.868169	8.44536	0.843825	2.04386	0.866475
7733.33	3.59753	0.819216	15.7034	0.93024	39.1265	0.976414	69.3097	0.981755	85.8719	0.987019	79.7083	0.980095	4.07991	0.633051	15.8237	0.93308	40.8998	0.972786	71.3904	0.986542	87.7767	0.995819	78.5554	0.981809	4.9565	0.926386	13.1575	0.956231	40.5686	0.96298	70.5743	0.983482	81.9441	0.9888	74.9498	0.998718	1.68339	0.6429	1.2821	0.562403	2.79097	0.74816	9.80768	0.868169	8.44536	0.843825	2.32553	0.985887
7766.67	3.56437	0.811665	16.0133	0.948599	39.2543	0.979604	69.6498	0.986573	86.3107	0.992063	80.3873	0.988444	4.07991	0.633051	15.7172	0.926797	41.1398	0.978493	71.3904	0.986542	87.8842	0.997038	78.5554	0.981809	4.61651	0.86284	13.3447	0.96984	40.5686	0.96298	71.3	0.993596	81.9441	0.9888	74.6888	0.99524	1.68339	0.6429	1.2821	0.562403	2.79097	0.74816	9.57026	0.847153	8.44536	0.843825	2.05016	0.869144
7800	3.59753	0.819216	15.7772	0.934613	39.5388	0.986703	69.6498	0.986573	86.3107	0.992063	80.3873	0.988444	4.07991	0.633051	16.23	0.957034	40.8998	0.972786	71.3904	0.986542	87.7767	0.995819	78.5554	0.981809	4.9565	0.926386	13.3447	0.96984	41.0763	0.975032	71.0351	0.989904	81.9441	0.9888	74.9498	0.998718	1.68339	0.6429	1.2821	0.562403	3.01971	0.809477	9.80768	0.868169	8.05921	0.805242	2.35882	1
7833.33	3.56437	0.811665	16.0554	0.951092	38.7008	0.96579	69.3097	0.981755	85.6161	0.984079	79.7083	0.980095	4.51344	0.700319	15.7172	0.926797	40.8998	0.972786	71.226	0.98427	87.0722	0.987827	78.5554	0.981809	4.9565	0.926386	13.135	0.954596	40.5686	0.96298	70.3105	0.979806	81.9441	0.9888	73.9966	0.986017	1.10336	0.421383	1.2821	0.562403	2.79097	0.74816	9.80768	0.868169	8.61688	0.860962	2.32553	0.985887
7866.67	3.41757	0.778237	16.1315	0.955598	39.5388	0.986703	69.6498	0.986573	86.3107	0.992063	80.4841	0.989634	4.07991	0.633051	16.23	0.957034	40.8998	0.972786	71.4858	0.98786	87.9925	0.998267	78.5554	0.981809	4.61651	0.86284	13.1575	0.956231	41.0763	0.975032	71.4946	0.996308	81.9441	0.9888	74.5935	0.99397	1.68339	0.6429	1.2821	0.562403	2.79097	0.74816	9.80768	0.868169	8.05921	0.805242	2.35882	1
7900	3.41757	0.778237	16.0133	0.948599	39.4687	0.984953	69.6498	0.986573	86.3107	0.992063	79.7083	0.980095	4.51344	0.700319	16.23	0.957034	41.1398	0.978493	71.3904	0.986542	87.5475	0.993219	78.5554	0.981809	4.9565	0.926386	13.3447	0.96984	41.0763	0.975032	71.0351	0.989904	81.9441	0.9888	74.6888	0.99524	1.68339	0.6429	1.2821	0.562403	2.61659	0.701414	10.8636	0.961635	8.05921	0.805242	2.35882	1
7933.33	3.56437	0.811665	16.0133	0.948599	39.4687	0.984953	69.2077	0.98031	86.4592	0.99377	79.7083	0.980095	4.07991	0.633051	16.23	0.957034	40.8998	0.972786	71.1307	0.982954	87.7767	0.995819	78.5554	0.981809	4.61651	0.86284	13.1575	0.956231	41.0763	0.975032	71.3	0.993596	81.9441	0.9888	74.6888	0.99524	1.10336	0.421383	1.2821	0.562403	3.01971	0.809477	10.2431	0.906714	8.61688	0.860962	2.32553	0.985887
7966.67	3.71207	0.845299	16.37	0.969725	39.4687	0.984953	69.6498	0.986573	86.3107	0.992063	80.1312	0.985294	4.07991	0.633051	16.0396	0.94581	41.3514	0.983527	71.3904	0.986542	87.8842	0.997038	78.5554	0.981809	4.61651	0.86284	13.3447	0.96984	41.8564	0.993549	71.4946	0.996308	82.2911	0.992987	74.5935	0.99397	1.68339	0.6429	1.2821	0.562403	3.01971	0.809477	10.8636	0.961635	8.44536	0.843825	2.04386	0.866475
8000	3.75826	0.855817	16.37	0.969725	39.5388	0.986703	69.6498	0.986573	86.3107	0.992063	80.3873	0.988444	4.31734	0.669892	16.752	0.987816	41.5921	0.989251	71.3904	0.986542	87.9925	0.998267	78.5554	0.981809	4.82338	0.901505	13.3447	0.96984	41.8564	0.993549	71.4946	0.996308	81.9441	0.9888	74.5935	0.99397	1.68339	0.6429	1.2821	0.562403	3.01971	0.809477	10.8636	0.961635	8.44536	0.843825	2.32553	0.985887
8033.33	3.41757	0.778237	16.3279	0.967233	39.4687	0.984953	69.6498	0.986573	86.4592	0.99377	80.3873	0.988444	4.07991	0.633051	16.4306	0.968862	41.5921	0.989251	71.3904	0.986542	87.9925	0.998267	78.5554	0.981809	4.22599	0.789852	13.7597	1	41.7455	0.990918	70.935	0.988509	82.2911	0.992987	74.6888	0.99524	1.68339	0.6429	1.2821	0.562403	2.79097	0.74816	11.297	1	8.61688	0.860962	2.35882	1
8066.67	3.71207	0.845299	16.3279	0.967233	39.9511	0.996994	69.6498	0.986573	86.5671	0.99501	80.3873	0.988444	4.51344	0.700319	16.5526	0.976056	41.3514	0.983527	71.3904	0.986542	87.8842	0.997038	78.5554	0.981809	4.61651	0.86284	13.7597	1	41.7455	0.990918	71.4946	0.996308	82.1808	0.991656	74.5935	0.99397	1.68339	0.6429	1.92653	0.845082	2.79097	0.74816	9.80768	0.868169	8.05921	0.805242	2.35882	1
8100	3.41757	0.778237	16.3279	0.967233	39.8797	0.995211	69.6498	0.986573	86.3107	0.992063	80.3873	0.988444	4.51344	0.700319	16.752	0.987816	42.044	1	71.8418	0.992779	87.7767	0.995819	78.5554	0.981809	4.61651	0.86284	13.7597	1	41.7455	0.990918	71.4946	0.996308	82.4453	0.994847	75.0238	0.999704	1.68339	0.6429	1.92653	0.845082	2.79097	0.74816	9.80768	0.868169	8.44536	0.843825	2.05016	0.869144
8133.33	3.71207	0.845299	16.3279	0.967233	39.8797	0.995211	69.7523	0.988025	86.5671	0.99501	79.7083	0.980095	4.49265	0.697094	16.5526	0.976056	41.2674	0.981528	71.3904	0.986542	87.8842	0.997038	78.5554	0.981809	4.61651	0.86284	13.1575	0.956231	41.7455	0.990918	71.4946	0.996308	82.1808	0.991656	74.5935	0.99397	1.68339	0.6429	1.2821	0.562403	2.79097	0.74816	11.297	1	8.44536	0.843825	2.32553	0.985887
8166.67	3.71207	0.845299	16.4473	0.974304	39.6646	0.989842	69.6498	0.986573	86.2028	0.990823	79.9646	0.983246	4.51344	0.700319	16.4432	0.969606	40.8998	0.972786	71.8418	0.992779	87.8842	0.997038	78.5554	0.981809	4.61651	0.86284	13.5398	0.984018	41.4723	0.984434	71.4946	0.996308	82.0714	0.990336	75.0238	0.999704	1.68339	0.6429	1.2821	0.562403	2.79097	0.74816	9.80768	0.868169	8.44536	0.843825	2.35882	1
8200	3.71207	0.845299	16.177	0.958295	39.1863	0.977906	69.2077	0.98031	86.4592	0.99377	79.7083	0.980095	4.07991	0.633051	16.4432	0.969606	41.2674	0.981528	71.3904	0.986542	87.7767	0.995819	78.4618	0.980639	4.61651	0.86284	13.7597	1	41.7455	0.990918	70.935	0.988509	82.3358	0.993526	74.4991	0.992713	1.68339	0.6429	1.2821	0.562403	2.79097	0.74816	10.2431	0.906714	8.44536	0.843825	2.35882	1
8233.33	3.71207	0.845299	16.5642	0.981232	39.6646	0.989842	69.9028	0.990157	86.5671	0.99501	80.6443	0.991603	4.07991	0.633051	16.6407	0.981252	41.5078	0.987245	71.4858	0.98786	87.7767	0.995819	79.2357	0.990312	4.61651	0.86284	13.5774	0.986752	41.7455	0.990918	71.7596	1	82.3358	0.993526	75.0238	0.999704	2.46221	0.940339	1.2821	0.562403	3.73044	1	11.297	1	10.0084	1	2.35882	1
8266.67	3.68764	0.839736	16.524	0.978848	39.1863	0.977906	69.1067	0.97888	86.2028	0.990823	80.3873	0.988444	4.51344	0.700319	16.6407	0.981252	41.8747	0.995972	71.2961	0.985239	87.7767	0.995819	78.7193	0.983857	4.61651	0.86284	13.7597	1	41.7455	0.990918	71.2944	0.993518	82.4183	0.994521	74.4991	0.992713	1.68339	0.6429	1.2821	0.562403	2.79097	0.74816	9.57026	0.847153	8.44536	0.843825	2.35882	1
8300	3.6421	0.829365	16.0701	0.951962	39.12	0.976252	69.0067	0.977464	86.0958	0.989593	80.3873	0.988444	4.49265	0.697094	16.4432	0.969606	41.0289	0.975857	71.3904	0.986542	87.7767	0.995819	78.7193	0.983857	4.61651	0.86284	13.7597	1	40.8599	0.969897	70.935	0.988509	82.7915	0.999024	74.4991	0.992713	1.68339	0.6429	1.2821	0.562403	2.79097	0.74816	10.2431	0.906714	8.05921	0.805242	2.35882	1
8333.33	3.6421	0.829365	16.524	0.978848	39.5952	0.98811	69.3596	0.982463	86.4592	0.99377	79.7083	0.980095	4.51344	0.700319	16.2557	0.958552	41.3514	0.983527	71.6511	0.990145	87.7767	0.995819	78.7193	0.983857	5.03449	0.940963	13.7597	1	41.7455	0.990918	70.935	0.988509	82.4183	0.994521	74.4991	0.992713	1.68339	0.6429	1.2821	0.562403	2.79097	0.74816	9.80768	0.868169	8.44536	0.843825	2.35882	1
8366.67	3.6421	0.829365	16.524	0.978848	39.5952	0.98811	69.7008	0.987295	86.4592	0.99377	80.5483	0.990423	4.51344	0.700319	16.5377	0.975179	41.2674	0.981528	71.5567	0.988841	87.7767	0.995819	78.6265	0.982698	5.03449	0.940963	13.3595	0.97091	41.4723	0.984434	70.935	0.988509	82.4183	0.994521	74.4991	0.992713	1.68339	0.6429	1.2821	0.562403	2.79097	0.74816	9.80768	0.868169	8.44536	0.843825	2.35882	1
8400	3.6421	0.829365	16.4088	0.972027	39.5952	0.98811	69.6498	0.986573	86.5671	0.99501	80.3873	0.988444	4.19683	0.651193	16.3422	0.96365	41.1853	0.979576	71.3904	0.986542	87.7767	0.995819	78.4618	0.980639	4.82338	0.901505	13.5398	0.984018	41.637	0.988341	71.394	0.994905	81.9629	0.989027	74.4991	0.992713	1.68339	0.6429	1.2821	0.562403	2.79097	0.74816	10.2431	0.906714	8.05921	0.805242	2.35882	1
8433.33	3.56665	0.812183	16.3762	0.970097	39.5276	0.986423	69.2077	0.98031	86.5671	0.99501	80.6443	0.991603	4.49265	0.697094	16.3422	0.96365	40.9472	0.973911	71.3904	0.986542	87.7767	0.995819	78.7193	0.983857	4.61651	0.86284	13.5774	0.986752	41.7455	0.990918	70.935	0.988509	82.4183	0.994521	74.4991	0.992713	2.08527	0.796381	1.2821	0.562403	3.01971	0.809477	10.2431	0.906714	8.44536	0.843825	2.35882	1
8466.67	3.56665	0.812183	16.881	1	39.5952	0.98811	69.6498	0.986573	86.5671	0.99501	80.3873	0.988444	4.19683	0.651193	16.3422	0.96365	41.7173	0.992229	71.2961	0.985239	87.7767	0.995819	78.5554	0.981809	4.61651	0.86284	13.5774	0.986752	41.364	0.981862	71.2944	0.993518	82.4183	0.994521	74.929	0.998441	1.68339	0.6429	1.92653	0.845082	2.79097	0.74816	9.80768	0.868169	8.44536	0.843825	2.05016	0.869144
8500	3.89991	0.888073	16.7581	0.99272	39.6646	0.989842	69.3097	0.981755	86.5671	0.99501	80.2279	0.986483	4.19683	0.651193	16.7622	0.988416	41.4781	0.986541	71.3904	0.986542	87.8842	0.997038	78.5554	0.981809	5.03449	0.940963	13.7597	1	41.4723	0.984434	71.1302	0.991229	82.4183	0.994521	75.0238	0.999704	1.68339	0.6429	1.2821	0.562403	3.01971	0.809477	9.80768	0.868169	8.44536	0.843825	2.35882	1
8533.33	3.89991	0.888073	16.524	0.978848	39.5952	0.98811	70.0054	0.991609	86.5671	0.99501	80.6443	0.991603	4.12059	0.639363	16.9586	1	41.6339	0.990245	72.1025	0.996382	87.7767	0.995819	79.2357	0.990312	4.61651	0.86284	13.5774	0.986752	41.7455	0.990918	71.2944	0.993518	82.8723	1	75.0238	0.999704	2.46221	0.940339	1.2821	0.562403	2.79097	0.74816	10.2431	0.906714	8.44536	0.843825	2.35882	1
	4.39143		16.881		40.0716		70.5977		87.0012		81.3272		6.44483		16.9586		42.044		72.3643		88.1452		80.0109		5.35036		13.7597		42.1281		71.7596		82.8723		75.046		2.61843		2.27969		3.73044		11.297		10.0084		2.35882
