# Supplementary material for: Parallel and High Throughput Reaction Monitoring with Computer Vision
Source: Angew Chem Int Ed Engl. 2024 Oct 31;64(1):e202413395. doi: 10.1002/anie.202413395 (PMC11701362; doi:10.1002/anie.202413395)
Supplement: Supplementary file 2 — Supporting Information [file ANIE-64-e202413395-s002.zip › Supporting Info - Machine readable data part 1/Figure 7 - investigating camera lenses for well plate filming/Supplement - band-pass filters/AMcf_CV30/AMcf_CV30.xlsx]

## Sheet: Delta_e vs Time
	0	0	1	1	2	2	3	3	4	4	5	5	6	6	7	7	8	8	9	9	10	10	11	11	12	12	13	13	14	14	15	15	16	16	17	17	18	18	19	19	20	20	21	21	22	22	23	23
Time	delta e	norm	delta e	norm	delta e	norm	delta e	norm	delta e	norm	delta e	norm	delta e	norm	delta e	norm	delta e	norm	delta e	norm	delta e	norm	delta e	norm	delta e	norm	delta e	norm	delta e	norm	delta e	norm	delta e	norm	delta e	norm	delta e	norm	delta e	norm	delta e	norm	delta e	norm	delta e	norm	delta e	norm
0	0	0	0	0	0	0	0	0	0	0	0	0	0	0	0	0	0	0	0	0	0	0	0	0	0	0	0	0	0	0	0	0	0	0	0	0	0	0	0	0	0	0	0	0	0	0	0	0
33.3333	0	0	0.458142	0.0245984	0.777991	0.0143034	2.4459	0.0250005	0.662927	0.00618427	0.329397	0.00305538	0.93444	0.104792	0.387978	0.0196205	1.21152	0.025284	1.17823	0.0130768	0.946771	0.00913228	1.06672	0.00988623	0.664591	0.0851253	0.890189	0.0532179	1.41881	0.033378	1.21917	0.0149087	1.44138	0.0147038	1.10342	0.010552	0.625399	0.223367	0.578077	0.12174	0.442157	0.131968	1.82886	0.77627	0.414473	0.157077	0.329657	0.166442
66.6667	0.731536	0.0947431	0.493612	0.0265028	2.37227	0.0436141	3.49201	0.0356934	1.1822	0.0110285	3.9605	0.0367365	0.93444	0.104792	0.557827	0.0282099	1.11165	0.0231999	1.3085	0.0145227	0.997097	0.00961772	1.32749	0.012303	0.664591	0.0851253	0	0	0.911908	0.021453	1.62329	0.0198504	0.690193	0.00704081	1.41518	0.0135333	0	0	0	0	0.416737	0.124381	1.82886	0.77627	1.24436	0.471587	0.329657	0.166442
100	0.748912	0.0969935	0.957443	0.0514067	2.27267	0.0417831	4.05091	0.041406	2.65885	0.0248037	7.01422	0.0650618	0.93444	0.104792	0.557827	0.0282099	0.439361	0.00916934	1.63	0.0180909	1.34622	0.0129853	2.86998	0.0265986	0.664591	0.0851253	0.890189	0.0532179	2.11699	0.049803	1.91048	0.0233623	1.02117	0.0104172	1.70684	0.0163224	0.541876	0.193536	0	0	0.416737	0.124381	1.79427	0.761592	1.46545	0.555377	0.329657	0.166442
133.333	0.485621	0.062894	0.477657	0.0256461	2.27267	0.0417831	3.97544	0.0406346	2.65885	0.0248037	10.8402	0.10055	0.530529	0.0594958	0	0	2.67116	0.0557464	2.01653	0.022381	0.594681	0.00573612	4.38399	0.0406302	0.736764	0.0943697	0.572824	0.0342449	1.70379	0.0400822	2.42814	0.0296926	1.44138	0.0147038	2.62051	0.0250598	0	0	0	0	0	0	1.79427	0.761592	0.508213	0.192603	0.329657	0.166442
166.667	1.18808	0.153871	0.957443	0.0514067	1.9613	0.0360585	4.51428	0.0461424	3.29479	0.0307362	14.1013	0.1308	0.93444	0.104792	1.37973	0.0697742	1.66023	0.0346485	4.2748	0.0474449	2.01547	0.0194407	5.05222	0.0468233	1.29252	0.165554	0.575423	0.0344003	1.67126	0.0393171	2.70286	0.033052	2.43887	0.0248794	3.34248	0.031964	0	0	0.578077	0.12174	0	0	1.02339	0.434386	1.17278	0.44446	0.329657	0.166442
200	1.65536	0.21439	0.912791	0.0490092	1.9613	0.0360585	5.47279	0.0559397	4.05167	0.0377969	18.0504	0.16743	0.93444	0.104792	0	0	1.20237	0.025093	3.06303	0.0339958	2.01785	0.0194636	9.03159	0.0837036	0.664591	0.0851253	0.636131	0.0380296	1.85478	0.0436344	3.22857	0.0394806	0.846122	0.00863148	4.80116	0.0459133	0	0	0.578077	0.12174	0	0	1.79427	0.761592	1.24425	0.471546	0.594291	0.300054
233.333	0.748912	0.0969935	1.36145	0.0730985	1.55442	0.0285781	4.16229	0.0425445	3.71472	0.0346537	21.0908	0.195632	0.93444	0.104792	0.511873	0.025886	0.880274	0.0183711	3.89525	0.0432324	2.32745	0.0224499	11.2564	0.104323	1.15703	0.1482	0.636131	0.0380296	0.507289	0.0119342	2.8289	0.0345934	1.70119	0.0173543	5.19676	0.0496964	0	0	0.893796	0.188228	0	0	0.803855	0.341202	0.698954	0.26489	0.329657	0.166442
266.667	0	0	0.957443	0.0514067	0.459152	0.00844151	5.71074	0.0583719	3.98715	0.0371951	26.5636	0.246396	0	0	0	0	0.437825	0.00913729	4.55119	0.0505125	2.65616	0.0256206	13.1909	0.122252	1.15703	0.1482	0	0	1.85478	0.0436344	4.02462	0.0492153	3.14205	0.0320528	5.60791	0.0536282	0	0	0.574708	0.12103	1.11616	0.333134	1.79427	0.761592	0.698954	0.26489	0.844215	0.426239
300	0.748912	0.0969935	0.527841	0.0283406	0.398353	0.00732373	6.41872	0.0656084	3.95124	0.03686	31.2875	0.290214	0	0	0.876021	0.0443013	1.39279	0.0290672	4.92437	0.0546543	3.30326	0.0318623	14.219	0.13178	0.736764	0.0943697	0.519759	0.0310726	0.911908	0.021453	4.28728	0.0524272	2.43733	0.0248637	5.41642	0.051797	0	0	0.574708	0.12103	1.11616	0.333134	1.79427	0.761592	1.24436	0.471587	0.329657	0.166442
333.333	0	0	0.477657	0.0256461	0.667531	0.0122726	6.67251	0.0682026	4.26368	0.0397747	34.3051	0.318204	0.93444	0.104792	0.876021	0.0443013	1.81035	0.0377815	4.55119	0.0505125	3.62898	0.0350041	17.426	0.161502	0.943414	0.120839	0	0	0.507289	0.0119342	4.81638	0.0588972	2.7211	0.0277585	4.68954	0.0448458	0	0	0.636711	0.134088	1.11616	0.333134	1.82886	0.77627	0.574726	0.21781	0.844215	0.426239
366.667	1.06291	0.13766	0.458142	0.0245984	2.12326	0.039036	7.37601	0.0753934	4.26368	0.0397747	40.6219	0.376797	0.521192	0.0584487	0.511873	0.025886	2.06158	0.0430246	6.05434	0.0671956	3.95361	0.0381354	20.8997	0.193696	0.526843	0.0674816	0.636131	0.0380296	1.85478	0.0436344	5.07543	0.062065	2.7211	0.0277585	6.91982	0.0661738	1.24656	0.445222	0.583223	0.122823	1.11616	0.333134	1.79427	0.761592	1.24425	0.471546	0.844215	0.426239
400	0.291922	0.0378076	0	0	3.67124	0.0674958	7.64054	0.0780972	3.36096	0.0313535	43.336	0.401972	0.93444	0.104792	0	0	3.62586	0.0756708	5.39949	0.0599276	3.9668	0.0382626	23.8307	0.22086	0.664591	0.0851253	0	0	1.36533	0.0321199	5.07543	0.062065	3.48087	0.0355091	6.33639	0.0605946	0.625399	0.223367	1.02955	0.216817	0.442157	0.131968	1.79427	0.761592	0.662935	0.251239	0.844215	0.426239
433.333	0.748912	0.0969935	0.830526	0.0445923	5.62714	0.103455	7.64054	0.0780972	3.46235	0.0322993	48.9905	0.454421	0.93444	0.104792	0.557827	0.0282099	3.62586	0.0756708	4.55119	0.0505125	3.27042	0.0315455	29.3155	0.271692	1.15703	0.1482	0.519759	0.0310726	1.85478	0.0436344	5.35778	0.0655178	3.0674	0.0312912	8.98928	0.085964	1.24656	0.445222	0.578077	0.12174	0.416737	0.124381	0	0	0.733384	0.277938	0.329657	0.166442
466.667	0	0	0.475554	0.0255333	7.35455	0.135213	7.98991	0.0816683	2.76884	0.0258298	51.2761	0.475622	0.93444	0.104792	0.614131	0.0310573	4.04558	0.0844301	5.67015	0.0629315	4.28076	0.0412909	27.8283	0.257909	0.602104	0.0771215	0.636131	0.0380296	2.29677	0.0540323	7.44521	0.091044	3.7629	0.0383862	10.0312	0.0959278	0.625399	0.223367	0.574708	0.12103	0.704516	0.210272	1.79427	0.761592	0.366241	0.138798	0.421506	0.212816
500	0.727043	0.0941611	1.22959	0.0660189	6.36829	0.117081	8.20134	0.0838293	3.23594	0.0301872	55.2309	0.512305	0.93444	0.104792	0.614131	0.0310573	4.27853	0.0892917	6.70294	0.0743942	4.28418	0.041324	33.0716	0.306503	0.664591	0.0851253	0	0	2.56411	0.0603216	8.0913	0.0989448	3.71428	0.0378902	10.2233	0.097765	1.24656	0.445222	0.574708	0.12103	1.54359	0.460705	1.82886	0.77627	1.24436	0.471587	0.844215	0.426239
533.333	0.483344	0.0625991	1.22959	0.0660189	8.29557	0.152514	8.54676	0.0873601	5.55899	0.0518584	58.7521	0.544967	0.93444	0.104792	1.27637	0.0645476	5.49227	0.114622	6.78558	0.0753115	4.00759	0.038656	35.3798	0.327895	0.526843	0.0674816	0.519759	0.0310726	3.71453	0.0873858	7.70184	0.0941823	5.17665	0.0528082	11.7256	0.112131	0.625399	0.223367	0.574708	0.12103	1.54359	0.460705	2.12079	0.900182	0.93303	0.3536	0.677234	0.341931
566.667	0.416635	0.0539594	2.36717	0.127097	9.26343	0.170308	7.87377	0.0804811	8.0439	0.0750394	61.2821	0.568435	1.47206	0.165084	1.10659	0.0559614	6.08661	0.127026	6.69615	0.0743189	3.65956	0.0352991	38.7761	0.359372	0.526843	0.0674816	0.636131	0.0380296	2.74105	0.0644841	8.47986	0.103696	4.11119	0.0419392	13.5139	0.129233	0.625399	0.223367	0	0	0.442157	0.131968	1.79427	0.761592	0.733384	0.277938	0.594291	0.300054
600	0.964443	0.124907	2.91349	0.15643	9.84006	0.18091	8.8059	0.0900089	13.7285	0.12807	65.3858	0.6065	2.95074	0.330908	1.55862	0.078821	7.90508	0.164977	6.69615	0.0743189	4.93998	0.0476496	40.4728	0.375097	0.526843	0.0674816	0	0	3.63069	0.0854133	8.47986	0.103696	4.04707	0.0412851	15.2048	0.145403	1.40096	0.500367	0	0	1.70834	0.509876	2.12079	0.900182	1.17278	0.44446	0.677234	0.341931
633.333	1.16011	0.150248	3.18374	0.17094	10.4356	0.191859	7.81476	0.079878	17.0519	0.159073	68.4778	0.63518	2.95074	0.330908	1.55862	0.078821	7.72451	0.161208	7.06475	0.0784099	3.96834	0.0382775	44.2863	0.41044	0.526843	0.0674816	0	0	3.27868	0.077132	8.36141	0.102248	4.04707	0.0412851	14.9042	0.142528	0	0	0.893796	0.188228	0	0	1.79427	0.761592	0.927308	0.351431	0.72175	0.364407
666.667	0.964443	0.124907	4.28015	0.229808	11.2116	0.206124	5.52203	0.056443	24.232	0.226054	71.2526	0.660918	2.95074	0.330908	1.55862	0.078821	8.32184	0.173674	7.35683	0.0816517	3.71241	0.0358088	45.4624	0.42134	0.526843	0.0674816	0.519759	0.0310726	3.95194	0.0929709	8.47986	0.103696	4.7517	0.0484732	16.7159	0.159854	0.625399	0.223367	0	0	1.11616	0.333134	1.79427	0.761592	0.366241	0.138798	0.844215	0.426239
700	0.964443	0.124907	4.86001	0.260942	12.946	0.238012	5.68736	0.0581329	29.0537	0.271035	73.7794	0.684356	2.95074	0.330908	4.3268	0.218811	10.5583	0.220349	7.80072	0.0865783	4.07427	0.0392992	48.4302	0.448845	0.526843	0.0674816	0.890189	0.0532179	4.39486	0.103391	8.8675	0.108437	4.71973	0.048147	17.9645	0.171794	0.625399	0.223367	0	0	1.11616	0.333134	2.12079	0.900182	1.46545	0.555377	1.00538	0.507608
733.333	0.964443	0.124907	6.28578	0.337494	13.3303	0.245078	5.54093	0.0566362	33.8562	0.315836	76.9365	0.71364	2.71489	0.304459	4.3268	0.218811	10.1453	0.211729	8.16796	0.0906541	3.27306	0.031571	51.9861	0.481801	0.526843	0.0674816	0.986988	0.0590048	4.15244	0.0976876	9.00133	0.110073	3.74914	0.0382458	19.7305	0.188682	0	0	0.578077	0.12174	0	0	1.79427	0.761592	0.662935	0.251239	0.329657	0.166442
766.667	1.44333	0.186929	6.40672	0.343987	15.4511	0.284068	6.41513	0.0655718	39.205	0.365733	79.1909	0.734552	2.60936	0.292625	3.9735	0.200944	12.2026	0.254664	8.4517	0.0938034	3.45827	0.0333575	53.8582	0.499151	0.526843	0.0674816	0	0	4.8375	0.113804	8.8675	0.108437	5.05832	0.0516011	20.8478	0.199367	0.625399	0.223367	0.578077	0.12174	0.882847	0.263498	1.79427	0.761592	0.927308	0.351431	0.72175	0.364407
800	2.08367	0.269862	6.40672	0.343987	14.3163	0.263205	8.58639	0.0877652	43.395	0.40482	80.9033	0.750435	2.95074	0.330908	5.39597	0.27288	12.3866	0.258504	8.4517	0.0938034	3.6291	0.0350053	55.7567	0.516747	0.736764	0.0943697	0.519759	0.0310726	4.8375	0.113804	8.36141	0.102248	5.05832	0.0516011	21.8575	0.209022	1.24656	0.445222	0	0	1.11616	0.333134	1.5059	0.63919	0.662935	0.251239	0.844215	0.426239
833.333	1.44333	0.186929	6.85797	0.368215	15.2412	0.28021	10.7725	0.11011	48.3793	0.451317	82.9123	0.76907	2.95074	0.330908	4.86207	0.24588	12.6136	0.263242	8.816	0.0978466	5.26558	0.0507902	58.0141	0.537668	0.526843	0.0674816	0.986988	0.0590048	5.80744	0.136622	8.8675	0.108437	4.74235	0.0483777	23.0658	0.220578	0	0	0.578077	0.12174	0.416737	0.124381	1.5059	0.63919	0.662935	0.251239	0.844215	0.426239
866.667	1.34404	0.17407	8.52521	0.457732	15.0473	0.276644	16.1291	0.164863	52.2777	0.487684	85.4063	0.792204	3.50889	0.393502	5.39597	0.27288	13.0238	0.271802	9.17986	0.101885	7.4297	0.0716647	60.2765	0.558635	0.526843	0.0674816	0	0	6.8843	0.161956	9.51964	0.116411	5.50286	0.0561359	27.3248	0.261305	0.541876	0.193536	0.578077	0.12174	0	0	0.455671	0.193413	0.662935	0.251239	0.421506	0.212816
900	2.39457	0.310127	8.97129	0.481683	15.1259	0.27809	20.7732	0.212332	56.1834	0.52412	86.623	0.803489	4.07161	0.456608	7.59219	0.383945	14.8529	0.309976	9.54323	0.105918	10.4256	0.100563	62.8375	0.58237	0	0	1.50831	0.0901707	7.31902	0.172183	9.51964	0.116411	5.37679	0.0548498	27.7332	0.265211	0.625399	0.223367	0.578077	0.12174	0.706911	0.210987	0.803855	0.341202	1.24425	0.471546	0.844215	0.426239
933.333	1.37167	0.177649	9.41639	0.505581	15.0996	0.277607	24.5565	0.251003	59.3742	0.553886	87.9735	0.816016	4.07161	0.456608	7.90147	0.399586	15.0863	0.314846	9.46847	0.105088	15.0167	0.144847	64.6031	0.598733	0.943414	0.120839	2.05414	0.122802	7.67284	0.180506	9.13437	0.1117	5.78439	0.0590079	28.2733	0.270377	0	0	2.07549	0.437085	0.443811	0.132461	0.912135	0.387162	0.698954	0.26489	0.421506	0.212816
966.667	1.92002	0.248667	10.3033	0.553201	14.431	0.265314	28.2097	0.288343	63.3778	0.591234	89.9467	0.834319	4.07161	0.456608	8.42527	0.426075	15.6651	0.326927	9.46847	0.105088	17.4305	0.16813	67.0729	0.621623	0.943414	0.120839	0.572113	0.0342024	8.31372	0.195583	8.73272	0.106788	6.12851	0.0625184	29.3624	0.280791	0	0	1.31863	0.277695	0.443811	0.132461	1.5059	0.63919	0.93303	0.3536	1.00538	0.507608
1000	3.99929	0.517958	11.3392	0.608818	15.0583	0.276846	32.83	0.335569	66.1258	0.61687	90.3623	0.838174	3.85605	0.432434	8.42527	0.426075	16.304	0.340259	9.12104	0.101232	19.5053	0.188143	68.0148	0.630352	0.526843	0.0674816	2.34864	0.140408	7.55848	0.177816	10.6704	0.130483	6.07851	0.0620083	30.4758	0.291439	0	0	0.578077	0.12174	0	0	0.757259	0.321424	0.662935	0.251239	0.844215	0.426239
1033.33	2.86698	0.37131	12.0551	0.647259	14.9276	0.274444	35.8331	0.366265	69.5053	0.648397	92.6784	0.859657	4.32691	0.485238	9.88385	0.499837	16.708	0.348692	9.47561	0.105167	23.8437	0.22999	70.4873	0.653268	1.49614	0.191636	2.05414	0.122802	8.9755	0.211152	9.90407	0.121112	5.38981	0.0549827	32.998	0.315558	0	0	2.64547	0.55712	0.443811	0.132461	1.5059	0.63919	0.93303	0.3536	0.844215	0.426239
1066.67	3.01856	0.390941	12.6575	0.679599	13.9748	0.256926	39.9129	0.407967	73.2758	0.683571	93.4776	0.86707	4.42708	0.496472	10.9178	0.552123	17.9144	0.373868	9.42553	0.104612	26.3362	0.254031	72.6272	0.6731	0.526843	0.0674816	2.34864	0.140408	10.4082	0.244857	9.11437	0.111455	5.38981	0.0549827	34.6948	0.331785	0	0	1.51956	0.320011	0.443811	0.132461	1.47654	0.626728	0.927308	0.351431	1.18937	0.600503
1100	4.46592	0.578393	13.5297	0.726432	12.83	0.235879	43.4055	0.443666	75.397	0.703358	94.4006	0.875633	5.20029	0.583183	11.238	0.568316	17.1608	0.358141	8.79079	0.0975668	28.6936	0.27677	73.9518	0.685376	0.526843	0.0674816	3.16169	0.189014	10.4082	0.244857	10.2549	0.125403	5.71243	0.0582738	35.4815	0.339307	0.541876	0.193536	0.578077	0.12174	0.416737	0.124381	1.5059	0.63919	0.366241	0.138798	0.844215	0.426239
1133.33	3.95077	0.511675	13.0508	0.700716	11.9766	0.22019	48.0396	0.491033	78.2068	0.729571	95.7829	0.888454	5.20029	0.583183	11.9443	0.604036	18.1558	0.378907	8.79079	0.0975668	33.6211	0.324299	75.8501	0.702969	0.912338	0.116858	4.10846	0.245615	10.2164	0.240345	11.0523	0.135153	5.72086	0.0583598	36.1614	0.345809	0.541876	0.193536	2.07549	0.437085	1.07491	0.320823	1.2828	0.544492	1.46142	0.553848	1.09277	0.551734
1166.67	4.27175	0.553245	13.4849	0.724027	9.79124	0.180012	51.4329	0.525717	80.9342	0.755013	96.5449	0.895522	4.32691	0.485238	12.2635	0.620177	17.9604	0.374829	8.23611	0.0914106	36.7529	0.354508	76.7041	0.710884	0.912338	0.116858	3.41616	0.204227	10.8383	0.254975	9.4953	0.116114	6.76003	0.0689606	38.5623	0.368769	0	0	2.07549	0.437085	0.706911	0.210987	0.765072	0.32474	0.662935	0.251239	0.844215	0.426239
1200	3.80555	0.492866	13.4773	0.723616	8.47761	0.155861	54.9037	0.561194	82.7295	0.771761	97.5871	0.905189	5.76364	0.646359	14.4165	0.729059	18.7559	0.39143	7.44173	0.0825939	38.9256	0.375466	78.3886	0.726496	2.35977	0.302256	3.71587	0.222145	11.2677	0.265076	10.2549	0.125403	5.72086	0.0583598	39.2173	0.375033	0	0	2.07549	0.437085	0.443811	0.132461	1.2828	0.544492	1.17278	0.44446	0.810073	0.409001
1233.33	3.95077	0.511675	13.1941	0.708414	8.59099	0.157945	58.1377	0.59425	84.115	0.784686	98.031	0.909306	6.32541	0.709359	14.9199	0.754514	18.7559	0.39143	6.58529	0.0730885	42.927	0.414061	80.5066	0.746125	2.35977	0.302256	4.10846	0.245615	12.2824	0.288947	11.8134	0.144461	6.03862	0.0616013	41.9403	0.401073	0	0	2.64547	0.55712	0.889295	0.265422	0.912135	0.387162	0.662935	0.251239	0.594291	0.300054
1266.67	4.73594	0.613363	12.9262	0.694029	8.22813	0.151274	60.4836	0.618228	85.8858	0.801206	98.4407	0.913107	6.32541	0.709359	14.29	0.722659	19.4025	0.404924	6.48965	0.0720271	44.6652	0.430828	80.8881	0.74966	1.44655	0.185284	3.16169	0.189014	12.5165	0.294456	12.1927	0.149098	5.12171	0.0522477	41.3457	0.395387	0	0	2.64547	0.55712	0.889295	0.265422	0.912135	0.387162	0.733384	0.277938	0.844215	0.426239
1300	4.73594	0.613363	13.097	0.703199	8.96826	0.164882	63.9083	0.653233	88.2474	0.823237	99.55	0.923396	6.12977	0.687419	15.2909	0.773279	19.6126	0.40931	6.55052	0.0727026	48.0217	0.463203	82.6437	0.765932	2.35977	0.302256	4.26862	0.25519	12.9443	0.304519	10.9109	0.133425	5.14767	0.0525125	44.8191	0.428603	0	0	2.07549	0.437085	0.443811	0.132461	0.757259	0.321424	0.366241	0.138798	0.844215	0.426239
1333.33	4.73594	0.613363	12.3082	0.660848	9.57155	0.175973	66.4281	0.67899	89.5562	0.835446	100.687	0.933939	6.69262	0.75054	15.1184	0.764553	19.0524	0.397618	7.50299	0.0832739	49.9438	0.481744	83.8274	0.776902	2.35977	0.302256	5.74581	0.3435	14.8186	0.348612	10.9109	0.133425	4.65147	0.0474507	45.2289	0.432521	0	0	2.07549	0.437085	0.889295	0.265422	0.757259	0.321424	1.24425	0.471546	0.421506	0.212816
1366.67	5.19813	0.673223	12.0953	0.649416	11.3378	0.208446	68.7893	0.703125	90.987	0.848793	100.714	0.934196	7.25284	0.813364	16.2838	0.823488	18.7771	0.391872	9.20767	0.102194	52.5771	0.507144	84.9965	0.787737	1.1928	0.152781	5.74581	0.3435	13.797	0.32458	11.287	0.138023	4.99689	0.0509744	46.8209	0.447746	0	0	0.578077	0.12174	0.706911	0.210987	1.5059	0.63919	1.17278	0.44446	0.421506	0.212816
1400	5.00559	0.648287	11.2575	0.604434	13.0539	0.239996	70.6557	0.722202	92.1323	0.859477	101.259	0.939248	6.41653	0.719577	15.7005	0.793992	18.3736	0.383451	11.3038	0.125458	54.649	0.527129	85.6245	0.793557	2.64507	0.338799	5.74581	0.3435	14.4695	0.340401	11.6623	0.142613	4.23482	0.0432004	47.1186	0.450592	0	0	0.578077	0.12174	0.443811	0.132461	1.15905	0.491966	0.927308	0.351431	0.844215	0.426239
1433.33	4.49139	0.581692	11.5588	0.620608	14.6484	0.26931	72.9059	0.745202	93.2675	0.870068	101.271	0.939356	7.25284	0.813364	16.9379	0.85657	17.8669	0.372876	15.6499	0.173694	56.7552	0.547445	86.6326	0.8029	2.35977	0.302256	6.29001	0.376034	14.6458	0.344547	13.212	0.161564	3.72004	0.037949	48.5847	0.464613	0	0	1.85019	0.389639	1.33647	0.398887	1.5059	0.63919	0.508213	0.192603	0.627215	0.316677
1466.67	5.39865	0.699192	10.4973	0.563617	16.6463	0.306041	74.3368	0.759828	94.5631	0.882154	102.704	0.95265	8.3651	0.938098	17.0182	0.860627	16.4371	0.343038	17.9601	0.199335	60.5491	0.584039	88.0458	0.815998	3.47496	0.445096	7.24292	0.433001	15.0686	0.354494	12.0369	0.147194	4.08137	0.041635	51.0775	0.488451	0	0	0.578077	0.12174	0	0	0.803855	0.341202	1.17278	0.44446	0.329657	0.166442
1500	4.45267	0.576677	9.98132	0.535913	18.6919	0.34365	76.7025	0.784009	95.9389	0.894989	102.719	0.952791	7.14296	0.801042	17.2532	0.872514	15.2891	0.31908	21.4258	0.2378	61.6543	0.5947	88.4902	0.820117	2.91275	0.373085	6.29001	0.376034	16.6945	0.392744	12.8887	0.157611	4.51928	0.0461022	51.2558	0.490156	0	0	1.51956	0.320011	0.889295	0.265422	0.757259	0.321424	1.24425	0.471546	0.594291	0.300054
1533.33	4.37682	0.566853	10.3046	0.553272	21.2013	0.389785	77.3758	0.790891	95.7368	0.893103	103.36	0.958736	8.91708	1	17.1103	0.865289	14.5855	0.304394	24.5767	0.272771	64.4432	0.621601	89.8711	0.832914	2.58392	0.330966	7.7814	0.465193	16.3287	0.384139	13.7487	0.168127	5.22095	0.0532601	52.0837	0.498074	0	0	2.64547	0.55712	0.706911	0.210987	0.757259	0.321424	0.415027	0.157287	1.18937	0.600503
1566.67	4.3416	0.562292	9.49869	0.51	23.0604	0.423965	79.3817	0.811394	97.3202	0.907874	103.36	0.958736	8.3651	0.938098	16.5063	0.83474	13.4883	0.281497	29.0901	0.322863	66.8676	0.644985	90.9659	0.84306	2.37084	0.303674	7.37332	0.440797	16.7496	0.394041	13.6339	0.166723	7.96528	0.0812557	53.8508	0.514972	0	0	0.578077	0.12174	0	0	1.5059	0.63919	1.17278	0.44446	0.243172	0.122776
1600	4.76817	0.617538	9.14189	0.490843	24.3174	0.447076	80.4048	0.821852	97.6377	0.910836	103.287	0.958058	7.94325	0.89079	16.6334	0.841168	12.9516	0.270297	30.7112	0.340856	67.6102	0.652149	91.177	0.845017	3.47496	0.445096	8.31857	0.497306	17.5883	0.41377	13.7487	0.168127	8.49587	0.0866683	54.3179	0.519439	1.08026	0.385827	0.578077	0.12174	0.443811	0.132461	1.12177	0.476142	1.24425	0.471546	1.38692	0.70025
1633.33	4.36923	0.565871	8.83669	0.474456	26.7301	0.491433	82.3597	0.841833	98.7462	0.921177	103.606	0.961022	7.94325	0.89079	16.3049	0.824558	11.5222	0.240465	35.117	0.389755	69.5961	0.671304	91.7768	0.850576	3.47496	0.445096	9.38803	0.561242	18.006	0.423597	14.1202	0.172669	9.03634	0.0921817	56.2969	0.538364	0	0	0.578077	0.12174	0.443811	0.132461	0.912135	0.387162	1.1086	0.420138	1.18937	0.600503
1666.67	4.3284	0.560582	8.14994	0.437583	28.3904	0.521958	82.891	0.847264	99.773	0.930756	104.532	0.969608	7.94325	0.89079	14.7112	0.743962	10.4345	0.217766	37.3767	0.414835	71.8791	0.693325	93.226	0.864007	2.58392	0.330966	9.38803	0.561242	18.006	0.423597	12.9618	0.158504	13.0881	0.133514	57.3776	0.548699	0.541876	0.193536	2.64547	0.55712	0.443811	0.132461	0.912135	0.387162	0.93303	0.3536	0.594291	0.300054
1700	4.42409	0.572975	8.09558	0.434665	30.8862	0.567843	84.8003	0.86678	99.5067	0.928272	104.495	0.969269	7.83235	0.878353	13.3571	0.675483	10.0365	0.209459	41.0745	0.455876	73.9441	0.713243	93.9347	0.870576	3.47496	0.445096	9.38803	0.561242	18.4226	0.433398	12.9618	0.158504	14.6387	0.149333	58.6046	0.560432	0	0	2.64547	0.55712	2.14128	0.639093	0.757259	0.321424	0.537747	0.203796	0.446382	0.225376
1733.33	3.73758	0.484064	8.08686	0.434197	32.9117	0.605081	84.975	0.868566	100.85	0.9408	104.97	0.973671	7.83235	0.878353	13.6073	0.688136	10.0652	0.210059	43.2344	0.479848	74.606	0.719628	94.1319	0.872403	2.37084	0.303674	9.71325	0.580684	18.4226	0.433398	14.6382	0.179004	16.4365	0.167672	59.4499	0.568516	0	0	2.07549	0.437085	0.889295	0.265422	0.912135	0.387162	0.79683	0.301983	0.594291	0.300054
1766.67	4.07021	0.527143	8.27977	0.444554	33.8434	0.622211	85.6297	0.875258	101.278	0.944795	104.781	0.971915	7.83235	0.878353	13.3049	0.672844	10.1377	0.21157	44.8633	0.497927	76.2802	0.735776	94.7144	0.877801	2.58392	0.330966	10.45	0.62473	18.2442	0.429202	13.5923	0.166213	18.4925	0.188646	59.7818	0.57169	0.541876	0.193536	2.07549	0.437085	1.7061	0.509208	1.18333	0.502272	1.57132	0.595501	0.594291	0.300054
1800	4.42251	0.572771	8.5452	0.458805	34.0858	0.626667	86.1916	0.881001	100.984	0.942052	105.096	0.974838	7.5217	0.843516	12.2801	0.621019	11.2952	0.235728	45.8723	0.509126	76.9492	0.74223	95.2085	0.882381	3.53467	0.452744	11.5038	0.68773	19.837	0.466672	13.4938	0.16501	17.7173	0.180738	61.2603	0.58583	0	0	1.51956	0.320011	0.443811	0.132461	1.02339	0.434386	0.927308	0.351431	1.38692	0.70025
1833.33	4.0956	0.530432	8.68217	0.46616	36.212	0.665758	87.2934	0.892262	101.465	0.946536	105.225	0.976036	7.5217	0.843516	12.2261	0.618286	11.6522	0.243178	50.1449	0.556546	78.2811	0.755077	95.6741	0.886695	3.53467	0.452744	10.7757	0.644199	18.658	0.438935	13.8604	0.169492	22.9552	0.234171	62.7553	0.600126	0	0	2.64547	0.55712	1.7061	0.509208	1.12177	0.476142	1.24678	0.472505	1.23009	0.621066
1866.67	4.0956	0.530432	8.93548	0.47976	37.2487	0.684818	87.9848	0.89933	102.107	0.952525	105.357	0.977263	7.43436	0.833721	11.1105	0.561871	12.5839	0.262622	52.3239	0.58073	79.6416	0.7682	96.8255	0.897367	3.53467	0.452744	11.3035	0.675753	21.0677	0.495625	13.2117	0.161559	25.0235	0.255271	63.7962	0.61008	0.541876	0.193536	2.64547	0.55712	1.33647	0.398887	0.757259	0.321424	1.24425	0.471546	1.01068	0.510287
1900	4.39042	0.568614	8.99887	0.483164	37.2664	0.685142	87.9545	0.89902	102.126	0.952703	105.178	0.975603	7.96483	0.89321	11.3976	0.576391	13.7485	0.286928	53.7937	0.597043	80.8173	0.779541	96.9163	0.898208	4.60825	0.590256	11.829	0.707171	21.6488	0.509296	13.2117	0.161559	26.2465	0.267747	64.7096	0.618814	1.08026	0.385827	1.88218	0.396376	0.841773	0.251239	1.50254	0.637763	1.90527	0.72206	1.80408	0.910871
1933.33	5.2232	0.67647	9.28502	0.498528	38.4396	0.706713	89.0995	0.910724	102.426	0.955506	105.376	0.977441	7.84324	0.879575	11.8755	0.600555	14.6777	0.306318	55.1749	0.612372	81.9151	0.79013	96.9077	0.898129	5.5257	0.707769	12.8733	0.769599	21.5544	0.507075	15.3197	0.187338	24.5245	0.25018	64.4549	0.616379	0.625399	0.223367	0.578077	0.12174	0.704516	0.210272	1.82886	0.77627	2.63866	1	0.844215	0.426239
1966.67	5.09784	0.660234	10.0157	0.537761	39.3437	0.723334	89.2855	0.912625	102.644	0.95754	106.164	0.984748	7.84324	0.879575	11.6444	0.588871	16.9291	0.353306	56.9271	0.63182	82.6683	0.797395	97.591	0.904461	5.5257	0.707769	13.8148	0.825883	23.3874	0.550196	13.498	0.165061	25.959	0.264813	65.2221	0.623715	1.24656	0.445222	1.51956	0.320011	1.11616	0.333134	2.12079	0.900182	1.46545	0.555377	0.844215	0.426239
2000	4.32528	0.560178	9.96013	0.534776	41.361	0.760422	90.3829	0.923842	103.694	0.967338	106.131	0.984444	7.23568	0.81144	10.8058	0.546461	19.2277	0.401276	60.241	0.6686	84.5846	0.815879	98.4972	0.91286	4.95408	0.634552	13.5857	0.812193	20.9597	0.493085	10.3313	0.126337	32.5382	0.33193	67.9259	0.649572	0	0	2.64547	0.55712	0.443811	0.132461	0.757259	0.321424	1.46142	0.553848	1.01244	0.511176
2033.33	4.23664	0.548698	10.6872	0.573814	41.8652	0.769692	90.8504	0.92862	104.109	0.971202	106.385	0.986799	6.73599	0.755403	10.8663	0.549521	20.8303	0.434723	61.5549	0.683182	86.6308	0.835616	98.985	0.91738	5.5257	0.707769	11.7873	0.704674	20.6418	0.485605	8.52626	0.104264	34.6382	0.353352	69.3087	0.662796	0	0	2.07549	0.437085	0.889295	0.265422	0.912135	0.387162	0.537747	0.203796	0.461198	0.232856
2066.67	4.14976	0.537445	10.7898	0.579319	42.0036	0.772236	90.6045	0.926107	103.366	0.964275	106.607	0.988853	7.24567	0.812561	10.9214	0.552309	21.2414	0.443301	62.264	0.691053	86.1958	0.83142	98.8203	0.915854	5.5257	0.707769	12.8238	0.766642	21.1917	0.498543	8.25984	0.101006	35.0732	0.357789	69.1422	0.661204	0	0	2.07549	0.437085	0.443811	0.132461	0.757259	0.321424	1.77134	0.671305	1.38692	0.70025
2100	3.90177	0.505328	10.7898	0.579319	43.0168	0.790864	91.5812	0.93609	103.838	0.968675	106.177	0.984867	6.73599	0.755403	10.9581	0.554163	22.8929	0.477768	64.244	0.713028	87.9437	0.84828	99.7485	0.924456	5.5257	0.707769	13.3386	0.797417	18.8762	0.44407	7.24909	0.0886458	38.4972	0.392719	70.5073	0.674257	0	0	2.64547	0.55712	0.841773	0.251239	1.12177	0.476142	1.57132	0.595501	1.38692	0.70025
2133.33	4.14976	0.537445	10.9763	0.589335	43.8738	0.806619	92.1144	0.94154	104.344	0.973395	106.663	0.989378	7.75658	0.869856	11.3239	0.572662	25.0844	0.523503	66.5234	0.738327	88.6715	0.8553	100.94	0.935497	4.87408	0.624305	13.3386	0.797417	18.2252	0.428754	8.3937	0.102643	41.2584	0.420886	73.2327	0.700321	0	0	2.64547	0.55712	0.889295	0.265422	1.19363	0.506645	1.1086	0.420138	0.594291	0.300054
2166.67	4.18452	0.541948	11.5675	0.621075	43.8867	0.806856	92.3312	0.943757	104.405	0.973969	106.663	0.989378	6.67771	0.748867	12.0095	0.607333	26.323	0.549354	67.8699	0.753271	89.8863	0.867018	101.491	0.940603	4.68478	0.600058	13.8511	0.828055	19.0277	0.447634	10.0203	0.122534	42.4434	0.432975	73.5418	0.703276	0	0	1.51956	0.320011	0.889295	0.265422	1.18333	0.502272	0.698954	0.26489	1.01068	0.510287
2200	3.99918	0.517944	11.6293	0.624394	44.7336	0.822426	92.7978	0.948526	104.561	0.975424	106.829	0.990912	6.67771	0.748867	11.8512	0.599327	28.1416	0.587307	69.5113	0.771489	91.0864	0.878593	101.713	0.942667	5.5257	0.707769	13.1265	0.784737	18.1279	0.426466	12.0006	0.146749	44.2163	0.451061	74.5715	0.713124	0	0	2.64547	0.55712	0.889295	0.265422	0.757259	0.321424	1.24425	0.471546	0.594291	0.300054
2233.33	3.99918	0.517944	11.4204	0.613182	45.3614	0.833968	92.6658	0.947176	104.874	0.97834	106.973	0.992247	6.67771	0.748867	11.9638	0.605024	28.5663	0.59617	70.2951	0.780188	91.6663	0.884187	101.507	0.940751	5.44128	0.696955	13.4803	0.805888	18.0445	0.424503	14.3592	0.175592	45.6435	0.46562	74.6777	0.714139	0	0	2.64547	0.55712	0.443811	0.132461	1.18333	0.502272	0.733384	0.277938	0.594291	0.300054
2266.67	4.21843	0.54634	11.3234	0.607971	45.2765	0.832409	92.7867	0.948412	104.5	0.974851	106.568	0.988495	7.11308	0.797691	12.3242	0.623247	29.8006	0.621929	71.1997	0.790228	91.1404	0.879114	101.631	0.941906	5.44128	0.696955	13.9875	0.836209	17.1885	0.404366	16.4998	0.201769	46.854	0.477968	74.6408	0.713786	0.541876	0.193536	1.51956	0.320011	0.889295	0.265422	1.51174	0.641666	0.830618	0.314788	1.38692	0.70025
2300	4.38099	0.567393	12.1207	0.650782	46.008	0.845856	93.1071	0.951688	104.905	0.978631	106.401	0.986945	6.67771	0.748867	12.0933	0.611569	30.9359	0.645623	72.3708	0.803226	92.1086	0.888453	101.859	0.944014	6.09451	0.780626	14.4924	0.866397	16.7492	0.39403	19.1228	0.233844	48.6322	0.496108	75.2209	0.719333	0.541876	0.193536	2.64547	0.55712	0.889295	0.265422	1.18333	0.502272	1.24425	0.471546	1.01068	0.510287
2333.33	3.99918	0.517944	12.5427	0.673439	46.9317	0.862839	94.0417	0.961241	105.309	0.982401	106.401	0.986945	7.11308	0.797691	12.7096	0.642736	32.6885	0.6822	73.7933	0.819013	93.278	0.899733	102.811	0.952836	5.25484	0.673075	14.2829	0.853873	16.1729	0.380474	22.1193	0.270487	50.8414	0.518644	76.9595	0.73596	0	0	2.64547	0.55712	0.443811	0.132461	1.2828	0.544492	0.93303	0.3536	0.992967	0.501343
2366.67	4.0943	0.530263	11.9087	0.639397	47.2919	0.869462	93.8432	0.959211	105.712	0.986163	106.941	0.991956	7.12138	0.798622	12.8757	0.65114	33.7886	0.705159	74.8018	0.830207	93.1304	0.898309	101.831	0.943753	6.00573	0.769255	14.505	0.867146	16.173	0.380476	24.191	0.29582	51.4294	0.524643	76.7921	0.734359	0	0	2.07549	0.437085	0	0	0.757259	0.321424	1.17278	0.44446	1.38692	0.70025
2400	4.26505	0.552377	12.8415	0.689479	47.3922	0.871305	94.2588	0.963459	105.309	0.982401	106.885	0.991434	6.6488	0.745625	12.7812	0.64636	34.1935	0.713609	75.0367	0.832814	94.0566	0.907243	103.357	0.957897	6.66042	0.853112	15.001	0.896802	14.7802	0.347709	28.1777	0.344572	54.1754	0.552656	77.9318	0.745258	0	0	2.64547	0.55712	0.443811	0.132461	1.5059	0.63919	0.93303	0.3536	0.594291	0.300054
2433.33	4.0943	0.530263	12.8415	0.689479	47.4573	0.872501	94.0627	0.961454	105.369	0.982958	106.798	0.990626	7.16411	0.803414	13.064	0.660661	34.9846	0.730119	76.2914	0.84674	94.7722	0.914145	102.551	0.950433	5.82164	0.745675	15.001	0.896802	15.1515	0.356445	29.6331	0.36237	55.8885	0.570132	78.4558	0.750268	0	0	2.07549	0.437085	0.443811	0.132461	1.12177	0.476142	1.57132	0.595501	1.38692	0.70025
2466.67	4.45417	0.57687	13.1568	0.70641	48.1194	0.884676	94.4765	0.965685	105.277	0.9821	107.36	0.995839	6.66541	0.747488	13.6513	0.690359	35.6395	0.743786	76.9106	0.853612	95.3109	0.919341	103.13	0.955792	6.56737	0.841193	14.794	0.884428	15.2473	0.358698	31.8614	0.389618	57.29	0.584428	79.5734	0.760957	0	0	2.07549	0.437085	0.443811	0.132461	0.757259	0.321424	1.46142	0.553848	1.01244	0.511176
2500	4.45417	0.57687	13.7241	0.73687	48.3165	0.888299	94.9877	0.97091	105.369	0.982958	106.941	0.991956	6.66541	0.747488	13.5181	0.683626	35.7882	0.74689	77.6485	0.861802	96.4758	0.930578	104.319	0.966818	5.48075	0.702012	13.8791	0.829733	13.5674	0.319178	34.2946	0.419373	59.1221	0.603118	80.5322	0.770125	0	0	2.07549	0.437085	0.443811	0.132461	0.757259	0.321424	0.93303	0.3536	0.594291	0.300054
2533.33	4.71029	0.610041	13.7515	0.738342	48.1348	0.884959	94.7918	0.968907	105.929	0.988186	106.545	0.988283	7.11587	0.798005	13.5781	0.686657	36.8182	0.768385	78.2623	0.868614	95.8769	0.924801	103.869	0.962647	7.78347	0.99696	13.6014	0.813126	13.691	0.322085	35.1285	0.42957	59.2456	0.604377	79.9617	0.76467	0	0	2.07549	0.437085	0.443811	0.132461	1.12177	0.476142	0.698954	0.26489	0.594291	0.300054
2566.67	4.42415	0.572982	13.3373	0.7161	48.5846	0.893227	94.6949	0.967917	105.929	0.988186	106.855	0.991152	6.30665	0.707255	13.7208	0.693878	37.3524	0.779533	78.7344	0.873853	96.1038	0.92699	103.869	0.962647	6.79751	0.870671	13.6014	0.813126	12.6188	0.296863	38.7548	0.473914	61.313	0.625468	81.879	0.783005	0	0	2.37094	0.499306	0.443811	0.132461	0.757259	0.321424	0.93303	0.3536	0.243172	0.122776
2600	4.54844	0.58908	13.8944	0.746015	48.8299	0.897738	95.4195	0.975323	106.33	0.991924	107.107	0.993492	6.64321	0.744999	14.0278	0.7094	38.2512	0.798292	79.4581	0.881886	97.4445	0.939921	104.508	0.968566	6.03331	0.772788	13.3476	0.797955	11.817	0.277998	40.2704	0.492448	63.71	0.64992	82.3952	0.787941	0.772224	0.275807	2.07549	0.437085	1.10615	0.330145	0.757259	0.321424	0.93303	0.3536	0.315123	0.159103
2633.33	4.36217	0.564956	13.6302	0.731827	49.3852	0.907948	94.6673	0.967635	106.238	0.991066	107.021	0.992693	6.20961	0.696372	13.5972	0.687623	38.643	0.806468	80.0631	0.888601	97.0041	0.935674	104.318	0.966802	6.23854	0.799074	12.6509	0.756305	11.1241	0.261698	41.6976	0.509901	64.0027	0.652906	82.6305	0.790191	0	0	2.64547	0.55712	0.706911	0.210987	0.757259	0.321424	0.662935	0.251239	1.01068	0.510287
2666.67	4.54844	0.58908	13.6302	0.731827	48.694	0.89524	95.4854	0.975997	106.238	0.991066	107.755	0.999499	6.64321	0.744999	14.2778	0.722044	39.6522	0.827531	80.6357	0.894955	97.8889	0.944208	104.922	0.972401	6.79751	0.870671	12.4549	0.744585	10.9734	0.258152	44.9531	0.549711	66.9438	0.682909	84.5165	0.808227	0	0	2.07549	0.437085	0.889295	0.265422	0.757259	0.321424	0.733384	0.277938	0.594291	0.300054
2700	4.36217	0.564956	13.9491	0.748951	49.0465	0.90172	95.3899	0.975021	106.147	0.990213	107.755	0.999499	6.0589	0.679471	14.7651	0.746685	39.5522	0.825444	81.5988	0.905645	98.1122	0.946362	104.826	0.971512	5.48075	0.702012	11.8359	0.707583	10.835	0.254896	46.9179	0.573738	67.9229	0.692897	84.0861	0.804111	0.772224	0.275807	2.07549	0.437085	1.9495	0.581856	0.912135	0.387162	0.662935	0.251239	0.230806	0.116532
2733.33	4.36217	0.564956	13.7899	0.7404	48.9538	0.900015	95.2282	0.973367	106.204	0.990753	106.935	0.9919	6.20961	0.696372	14.5429	0.735451	39.6889	0.828296	81.4775	0.904298	97.7646	0.943009	104.289	0.966534	6.03331	0.772788	12.3205	0.73655	10.8927	0.256254	47.5139	0.581026	68.7961	0.701805	84.5803	0.808837	0	0	2.64547	0.55712	0.889295	0.265422	1.18333	0.502272	0.93303	0.3536	1.01068	0.510287
2766.67	4.5436	0.588453	14.1267	0.758487	49.1266	0.903192	95.5414	0.97657	106.364	0.992244	107.188	0.994246	6.64321	0.744999	14.9165	0.754343	40.2067	0.839103	81.4696	0.904211	98.2004	0.947213	104.954	0.972699	7.35365	0.941906	12.1404	0.725785	10.6956	0.251618	49.3437	0.603401	69.3883	0.707846	85.2151	0.814908	1.08026	0.385827	2.07549	0.437085	1.7061	0.509208	1.18333	0.502272	1.24425	0.471546	1.01068	0.510287
2800	4.64659	0.601791	14.1267	0.758487	49.7483	0.914622	95.6076	0.977246	106.364	0.992244	106.85	0.991113	6.64321	0.744999	14.9165	0.754343	40.3421	0.841927	82.5316	0.915998	98.8602	0.953577	104.86	0.971834	7.35365	0.941906	11.5961	0.693245	11.2362	0.264335	51.031	0.624035	70.672	0.720941	85.8674	0.821146	0.772224	0.275807	3.03121	0.638355	1.7061	0.509208	1.18333	0.502272	0.830618	0.314788	0.796644	0.402221
2833.33	4.64659	0.601791	14.7176	0.790213	49.6569	0.912943	95.6076	0.977246	106.615	0.994585	106.85	0.991113	6.20961	0.696372	15.0398	0.760578	40.9699	0.855031	82.5223	0.915894	98.7571	0.952583	104.768	0.970975	7.35365	0.941906	11.5163	0.688475	11.0372	0.259654	52.1539	0.637766	72.2548	0.737087	86.4912	0.827111	0	0	3.03121	0.638355	1.33647	0.398887	1.19363	0.506645	1.10144	0.417423	1.01068	0.510287
2866.67	4.78895	0.620229	14.5615	0.781831	50.0976	0.921045	95.6076	0.977246	106.706	0.995429	106.85	0.991113	6.70899	0.752375	14.7018	0.743485	41.2102	0.860045	83.1228	0.92256	99.7706	0.962359	105.271	0.975635	6.58404	0.843329	11.067	0.661615	11.877	0.279411	53.696	0.656624	72.9286	0.743961	86.8676	0.83071	0	0	2.07549	0.437085	0.443811	0.132461	0.912135	0.387162	0.698954	0.26489	0.230806	0.116532
2900	4.64659	0.601791	13.7585	0.738714	49.7641	0.914913	95.667	0.977853	106.615	0.994585	107.244	0.994764	6.30233	0.706771	14.9607	0.75658	40.7518	0.850479	83.0114	0.921323	98.7826	0.952828	104.74	0.970719	6.58404	0.843329	11.4629	0.685283	12.3339	0.29016	55.0487	0.673165	72.7654	0.742296	87.3504	0.835327	0	0	2.64547	0.55712	0.443811	0.132461	0.455671	0.193413	1.17278	0.44446	0.446382	0.225376
2933.33	4.84562	0.627568	14.5615	0.781831	49.961	0.918532	96.5695	0.987078	106.615	0.994585	106.935	0.9919	5.91222	0.663021	14.8643	0.751704	41.4811	0.865699	83.3586	0.925176	99.3121	0.957936	105.333	0.976213	5.83087	0.746857	11.0544	0.660861	12.9153	0.303837	56.9826	0.696814	74.0356	0.755254	87.9882	0.841427	0	0	2.64547	0.55712	1.33647	0.398887	0.912135	0.387162	0.733384	0.277938	0.594291	0.300054
2966.67	4.648	0.601974	14.7351	0.791152	49.2611	0.905665	96.0448	0.981714	105.686	0.985915	107.244	0.994764	6.70899	0.752375	15.3519	0.77636	41.8863	0.874156	83.6037	0.927897	98.6603	0.951649	105.809	0.980623	7.80721	1	11.0676	0.661654	12.8177	0.301542	57.5453	0.703695	74.8178	0.763233	88.5968	0.847247	0	0	2.64547	0.55712	0.443811	0.132461	0.912135	0.387162	0.733384	0.277938	1.01068	0.510287
3000	4.64659	0.601791	14.5895	0.783334	50.2191	0.923279	96.1369	0.982657	106.672	0.995114	106.935	0.9919	6.70899	0.752375	15.4404	0.780836	42.2349	0.88143	83.7991	0.930066	99.2851	0.957675	105.809	0.980623	7.13269	0.913604	11.1059	0.663938	13.6637	0.321444	59.0446	0.722029	76.3511	0.778875	89.5934	0.856778	0	0	2.07549	0.437085	0.443811	0.132461	0.757259	0.321424	0.93303	0.3536	0.594291	0.300054
3033.33	4.64598	0.601713	14.6287	0.78544	50.1317	0.921671	96.0448	0.981714	106.672	0.995114	107.329	0.995555	6.8116	0.763882	15.3519	0.77636	42.0319	0.877193	84.0432	0.932775	100.39	0.968336	105.717	0.979774	5.87416	0.752402	10.8841	0.650682	14.9174	0.350937	60.5807	0.740814	76.7189	0.782627	90.0955	0.861579	0.987433	0.352671	2.07549	0.437085	1.7061	0.509208	0.757259	0.321424	0.698954	0.26489	0.230806	0.116532
3066.67	4.94403	0.640314	14.9098	0.800532	49.9614	0.91854	96.1082	0.982363	106.583	0.99428	107.159	0.99398	6.30233	0.706771	15.5131	0.784515	42.7847	0.892904	83.7497	0.929518	99.6438	0.961136	105.688	0.979506	6.50623	0.833362	10.8431	0.648228	15.3731	0.361658	61.6985	0.754483	77.3533	0.789099	90.0628	0.861266	0.987433	0.352671	1.88218	0.396376	1.7061	0.509208	1.18333	0.502272	1.05476	0.399735	0.461198	0.232856
3100	4.648	0.601974	15.0617	0.808686	50.4791	0.928057	96.1082	0.982363	106.185	0.990576	106.907	0.991642	6.07201	0.680941	15.5131	0.784515	42.5386	0.887769	84.6909	0.939964	100.319	0.967653	105.913	0.981587	6.4128	0.821394	10.8161	0.646618	15.6767	0.3688	62.4073	0.76315	77.6073	0.791689	90.173	0.86232	0	0	1.88218	0.396376	0.889295	0.265422	0.912135	0.387162	0.93303	0.3536	1.01068	0.510287
3133.33	4.75883	0.616328	14.7126	0.789941	50.4791	0.928057	95.9533	0.980779	106.185	0.990576	106.85	0.991113	6.64138	0.744793	15.1483	0.766068	43.2572	0.902765	84.5338	0.93822	100.515	0.969541	105.779	0.980345	5.87416	0.752402	10.3544	0.619016	16.7057	0.393007	63.0904	0.771504	79.4618	0.810607	91.4148	0.874195	0	0	2.64547	0.55712	1.7061	0.509208	1.19363	0.506645	0.537747	0.203796	0.796644	0.402221
3166.67	4.75883	0.616328	14.6659	0.787434	50.3938	0.926489	95.8625	0.979852	106.185	0.990576	107.244	0.994764	6.31901	0.708641	15.8069	0.799372	43.2364	0.902331	84.8757	0.942014	100.585	0.970218	106.183	0.984095	6.4128	0.821394	10.5219	0.62903	18.0424	0.424454	63.9088	0.781511	80.2313	0.818458	91.5071	0.875078	0	0	2.78948	0.587448	1.7061	0.509208	1.12177	0.476142	0.662935	0.251239	0.230806	0.116532
3200	4.75883	0.616328	15.2353	0.81801	50.8254	0.934425	96.1738	0.983034	106.185	0.990576	106.514	0.987993	5.93754	0.665862	16.0086	0.809575	43.3831	0.905393	85.1251	0.944782	101.259	0.976716	106.568	0.98766	6.4128	0.821394	10.4781	0.626412	19.0386	0.447889	65.397	0.79971	81.111	0.827431	92.2214	0.881908	0.987433	0.352671	2.07549	0.437085	1.7061	0.509208	0.912135	0.387162	0.698954	0.26489	0.230806	0.116532
3233.33	4.75883	0.616328	15.2353	0.81801	50.5851	0.930006	96.1738	0.983034	106.583	0.99428	106.766	0.990331	6.07201	0.680941	16.3089	0.824761	43.7545	0.913144	85.2165	0.945796	101.679	0.980762	106.568	0.98766	6.4128	0.821394	10.5357	0.629851	19.5251	0.459335	66.5868	0.81426	81.8661	0.835134	92.4535	0.884128	0	0	2.64547	0.55712	1.54075	0.459856	1.18333	0.502272	0.79683	0.301983	0.594291	0.300054
3266.67	4.96373	0.642865	15.0855	0.809966	50.0701	0.920539	96.1738	0.983034	105.935	0.988243	107.244	0.994764	6.43145	0.72125	16.372	0.827948	43.7545	0.913144	85.4657	0.948562	101.482	0.97887	106.316	0.98532	6.4128	0.821394	10.7308	0.641518	19.9266	0.468779	67.1161	0.820732	82.1079	0.837601	92.0664	0.880426	0	0	2.37094	0.499306	0.889295	0.265422	0.912135	0.387162	0.698954	0.26489	0.594291	0.300054
3300	4.75883	0.616328	14.987	0.804677	50.024	0.919691	96.1738	0.983034	106.185	0.990576	106.514	0.987993	6.81017	0.763722	16.1682	0.817643	43.976	0.917766	85.4615	0.948516	101.133	0.975496	106.405	0.986152	6.95075	0.890299	10.7568	0.643069	20.2931	0.477402	67.5137	0.825594	82.8558	0.845231	92.8967	0.888367	0	0	2.07549	0.437085	0.889295	0.265422	0.912135	0.387162	0.415027	0.157287	0.230806	0.116532
3333.33	4.60048	0.59582	14.8122	0.79529	50.5006	0.928453	96.1738	0.983034	106.185	0.990576	106.766	0.990331	6.07201	0.680941	15.6775	0.79283	43.8792	0.915747	85.7105	0.951279	101.647	0.980461	106.226	0.984493	6.4128	0.821394	10.7308	0.641518	21.4173	0.50385	68.4318	0.836821	83.9671	0.856568	93.8642	0.897619	0	0	1.88218	0.396376	1.7061	0.509208	1.19363	0.506645	1.77134	0.671305	0.461198	0.232856
3366.67	4.96373	0.642865	14.987	0.804677	50.6912	0.931957	96.3295	0.984624	106.185	0.990576	107.244	0.994764	6.07201	0.680941	16.1682	0.817643	44.0041	0.918352	85.3678	0.947476	101.647	0.980461	106.226	0.984493	6.4128	0.821394	10.6959	0.639433	22.1874	0.521965	68.699	0.840089	84.0744	0.857661	93.4804	0.893948	0	0	2.64547	0.55712	1.7061	0.509208	1.69854	0.720956	0.698954	0.26489	0.594291	0.300054
3400	4.88388	0.632523	15.5656	0.835741	50.2617	0.924061	96.4842	0.986206	106.332	0.991947	107.076	0.993201	6.45741	0.724162	15.973	0.807772	44.3996	0.926606	85.7072	0.951243	101.454	0.978591	106.628	0.988214	6.34918	0.813246	10.6959	0.639433	22.3687	0.526232	69.86	0.854286	85.0661	0.867778	93.8307	0.897299	0	0	2.64547	0.55712	2.14128	0.639093	1.12177	0.476142	1.06711	0.404413	0.594291	0.300054
3433.33	5.09191	0.659466	15.2622	0.81945	50.8464	0.934811	96.8834	0.990286	106.979	0.997975	106.992	0.992426	6.81017	0.763722	15.973	0.807772	44.1542	0.921486	86.0455	0.954998	101.966	0.983539	106.226	0.984493	6.35824	0.814406	10.9858	0.65676	22.9373	0.539609	69.9847	0.855811	85.6665	0.873903	95.0282	0.90875	0.541876	0.193536	2.64547	0.55712	0.889295	0.265422	1.36941	0.581254	0.662935	0.251239	0.315123	0.159103
3466.67	4.88388	0.632523	15.9498	0.856371	50.6075	0.930418	96.8834	0.990286	106.332	0.991947	106.907	0.991642	6.10638	0.684796	16.3307	0.825861	44.616	0.931123	86.5684	0.960801	101.773	0.981678	107.191	0.993437	6.34918	0.813246	10.9399	0.654015	24.3494	0.572829	71.2451	0.871223	86.2305	0.879657	94.6741	0.905364	0.541876	0.193536	3.58594	0.755177	1.7061	0.509208	1.12177	0.476142	1.7728	0.671855	0.230806	0.116532
3500	4.7388	0.613734	15.3132	0.822191	50.9522	0.936756	97.1287	0.992794	106.244	0.99112	107.076	0.993201	6.10638	0.684796	16.2785	0.823223	43.6413	0.910782	86.3827	0.95874	102.441	0.988113	106.703	0.98891	6.88159	0.881441	10.9399	0.654015	24.6641	0.580232	70.8992	0.866993	86.8465	0.885941	94.7907	0.906479	0	0	2.07549	0.437085	1.7061	0.509208	0.912135	0.387162	1.24425	0.471546	0.461198	0.232856
3533.33	4.7388	0.613734	15.3132	0.822191	50.7973	0.933909	96.8834	0.990286	106.332	0.991947	106.766	0.990331	6.81017	0.763722	16.2785	0.823223	44.9827	0.938776	86.3827	0.95874	102.092	0.984755	107.191	0.993437	7.41314	0.949525	11.1693	0.667732	25.6689	0.60387	71.9152	0.879418	87.8168	0.895839	95.5644	0.913878	0	0	2.64547	0.55712	1.25516	0.37462	2.05616	0.872752	1.0371	0.393039	0.461198	0.232856
3566.67	5.09191	0.659466	15.5378	0.834251	51.1404	0.940216	96.8834	0.990286	106.244	0.99112	106.824	0.990864	6.45741	0.724162	16.9769	0.858541	44.8903	0.936848	86.4713	0.959724	102.25	0.986271	107.103	0.992616	6.80941	0.872195	10.9301	0.653431	26.0634	0.613151	73.152	0.894542	87.3186	0.890756	95.0727	0.909175	0.987433	0.352671	2.07549	0.437085	1.7061	0.509208	1.69854	0.720956	1.1086	0.420138	0.461198	0.232856
3600	4.88388	0.632523	15.5855	0.836809	50.9036	0.935862	96.8834	0.990286	106.729	0.995643	106.824	0.990864	6.10638	0.684796	16.9769	0.858541	44.9827	0.938776	86.7188	0.962471	102.41	0.987822	106.851	0.990279	6.26214	0.802098	11.2601	0.673156	27.0328	0.635956	73.0097	0.892802	87.9106	0.896796	95.3041	0.911388	0	0	2.07549	0.437085	1.7061	0.509208	1.36941	0.581254	0.698954	0.26489	0.461198	0.232856
3633.33	5.09191	0.659466	15.5855	0.836809	50.9036	0.935862	97.5269	0.996863	106.332	0.991947	107.019	0.992676	6.45741	0.724162	16.6338	0.841188	44.7383	0.933675	86.4713	0.959724	101.903	0.982928	106.791	0.989729	6.77385	0.86764	11.5427	0.690051	27.0219	0.6357	73.637	0.900473	88.5213	0.903026	95.6479	0.914676	0.541876	0.193536	2.64547	0.55712	1.7061	0.509208	0.912135	0.387162	0.366241	0.138798	0.446382	0.225376
3666.67	5.28876	0.68496	16.0116	0.859688	51.2456	0.94215	97.1916	0.993437	107.14	0.999482	106.907	0.991642	6.82807	0.765729	17.1356	0.866565	44.8606	0.936228	86.8734	0.964186	102.41	0.987822	106.851	0.990279	6.26214	0.802098	11.869	0.70956	28.2104	0.66366	73.7552	0.901919	87.777	0.895433	96.2517	0.92045	0.541876	0.193536	2.64547	0.55712	1.33647	0.398887	0.757259	0.321424	1.24425	0.471546	0.594291	0.300054
3700	5.17917	0.670767	15.8583	0.851456	51.9063	0.954296	97.1916	0.993437	106.729	0.995643	106.907	0.991642	6.45741	0.724162	17.1356	0.866565	45.1037	0.941301	86.9632	0.965183	102.316	0.986909	107.191	0.993437	6.77385	0.86764	11.8943	0.711072	29.3332	0.690075	73.9036	0.903733	89.2241	0.910195	96.4435	0.922284	0	0	2.07549	0.437085	0.889295	0.265422	1.69546	0.71965	1.24425	0.471546	0.412193	0.208114
3733.33	5.17917	0.670767	15.4396	0.828979	51.0099	0.937816	96.8834	0.990286	106.979	0.997975	107.076	0.993201	6.82807	0.765729	16.496	0.83422	45.3483	0.946406	87.0538	0.966189	102.476	0.988456	107.015	0.991801	6.34918	0.813246	11.4107	0.682164	29.004	0.682329	74.5272	0.911359	89.7167	0.91522	97.1946	0.929467	0	0	2.07549	0.437085	1.7061	0.509208	1.36941	0.581254	1.24425	0.471546	0.230806	0.116532
3766.67	5.17917	0.670767	16.0116	0.859688	51.6691	0.949936	97.4368	0.995943	106.244	0.99112	106.907	0.991642	6.45741	0.724162	17.1832	0.868972	44.7696	0.934328	87.0504	0.966151	102.222	0.986003	106.851	0.990279	7.28785	0.933477	12.6002	0.753274	30.4354	0.716003	75.0036	0.917185	88.9774	0.907678	97.0115	0.927716	0	0	2.64547	0.55712	1.7061	0.509208	0.757259	0.321424	0.662935	0.251239	0.230806	0.116532
3800	5.02048	0.650215	15.8583	0.851456	51.6691	0.949936	97.2816	0.994356	106.332	0.991947	106.907	0.991642	6.6278	0.74327	17.1356	0.866565	44.8606	0.936228	87.2316	0.968162	102.728	0.99088	107.25	0.993976	7.28785	0.933477	11.9968	0.717203	30.8244	0.725156	75.9391	0.928624	89.5519	0.913539	97.7199	0.934491	0	0	2.07549	0.437085	1.7061	0.509208	0.757259	0.321424	0.662935	0.251239	0.230806	0.116532
3833.33	5.02048	0.650215	15.8583	0.851456	51.5866	0.94842	97.1916	0.993437	106.583	0.99428	107.076	0.993201	6.45741	0.724162	17.1356	0.866565	45.468	0.948905	87.2975	0.968894	102.316	0.986909	107.502	0.996312	6.20351	0.794587	12.7398	0.761622	30.6629	0.721355	76.2994	0.93303	90.3907	0.922096	97.838	0.935619	0	0	2.64547	0.55712	0.889295	0.265422	1.19363	0.506645	0.733384	0.277938	0.230806	0.116532
3866.67	5.02048	0.650215	15.6722	0.841463	51.7725	0.951838	97.4368	0.995943	106.89	0.997144	107.019	0.992676	6.74527	0.756443	17.4521	0.882571	45.3774	0.947014	87.295	0.968866	102.633	0.989971	107.161	0.993158	6.77385	0.86764	12.7028	0.759409	31.5369	0.741917	75.7892	0.926791	90.3707	0.921892	98.1741	0.938834	0	0	2.07549	0.437085	1.7061	0.509208	1.18333	0.502272	1.57132	0.595501	0.461198	0.232856
3900	5.02048	0.650215	15.6722	0.841463	51.6908	0.950336	96.6165	0.987558	106.89	0.997144	106.907	0.991642	6.6278	0.74327	16.6209	0.840539	45.468	0.948905	87.9631	0.97628	102.54	0.989069	107.326	0.994682	6.20351	0.794587	12.8952	0.770911	31.8376	0.748992	76.5046	0.935539	90.7161	0.925415	98.0365	0.937518	0.772224	0.275807	1.88218	0.396376	2.14128	0.639093	2.08282	0.884065	1.09107	0.413496	0.461198	0.232856
3933.33	5.23089	0.677465	16.0883	0.863806	51.27	0.9426	97.0137	0.991618	106.89	0.997144	107.076	0.993201	6.82807	0.765729	17.4521	0.882571	45.468	0.948905	87.7162	0.973541	102.699	0.990601	107.015	0.991801	6.20351	0.794587	12.8952	0.770911	33.0053	0.776461	76.4052	0.934324	91.3155	0.93153	98.0365	0.937518	0.987433	0.352671	1.31863	0.277695	1.7061	0.509208	2.05616	0.872752	1.06711	0.404413	0.461198	0.232856
3966.67	5.15585	0.667747	15.9388	0.85578	51.3761	0.94455	96.6165	0.987558	106.89	0.997144	107.159	0.99398	6.6278	0.74327	17.2969	0.874722	45.1345	0.941943	87.7162	0.973541	102.857	0.992125	106.763	0.989464	6.70976	0.859431	12.5951	0.75297	33.5411	0.789066	76.5115	0.935625	90.9521	0.927823	98.9164	0.945933	0	0	2.64547	0.55712	2.14128	0.639093	1.18333	0.502272	0.698954	0.26489	0.461198	0.232856
4000	5.23089	0.677465	16.0883	0.863806	52.0298	0.956568	97.1708	0.993224	106.89	0.997144	106.766	0.990331	6.78572	0.76098	17.2969	0.874722	45.4983	0.949536	87.7162	0.973541	102.95	0.993024	107.25	0.993976	7.19946	0.922155	13.0156	0.778109	33.398	0.7857	77.3265	0.94559	91.4033	0.932425	98.9899	0.946635	0	0	2.64547	0.55712	2.14128	0.639093	0.757259	0.321424	0.733384	0.277938	0.230806	0.116532
4033.33	5.02048	0.650215	15.5895	0.837024	51.5317	0.94741	97.2588	0.994123	106.801	0.996319	107.076	0.993201	6.82807	0.765729	17.2969	0.874722	44.9595	0.938292	87.3664	0.969659	102.196	0.985751	107.074	0.992347	6.70976	0.859431	12.9722	0.77551	32.8849	0.773629	77.1322	0.943215	91.2325	0.930683	98.6763	0.943636	0	0	3.58594	0.755177	1.7061	0.509208	2.08282	0.884065	1.47041	0.557255	0.461198	0.232856
4066.67	5.23089	0.677465	16.1165	0.865322	51.7951	0.952253	97.0137	0.991618	106.89	0.997144	106.907	0.991642	7.00407	0.785466	17.4887	0.884422	45.1692	0.942669	88.3832	0.980944	102.857	0.992125	107.413	0.995494	7.19946	0.922155	13.3987	0.801011	34.6988	0.816303	78.0377	0.954287	92.0858	0.939388	100.014	0.956431	0	0	2.64547	0.55712	2.14128	0.639093	0.912135	0.387162	0.698954	0.26489	0.230806	0.116532
4100	5.31362	0.688181	16.5119	0.886552	52.2135	0.959944	96.9258	0.99072	106.801	0.996319	106.935	0.991899	7.00407	0.785466	17.113	0.865423	45.4105	0.947705	87.7867	0.974323	102.606	0.989704	107.326	0.994682	6.70976	0.859431	13.1426	0.785701	34.9488	0.822184	77.941	0.953105	92.3192	0.941769	99.112	0.947803	0.541876	0.193536	1.88218	0.396376	2.14128	0.639093	0.912135	0.387162	1.24425	0.471546	0.461198	0.232856
4133.33	5.23089	0.677465	15.8526	0.851151	51.6375	0.949355	97.1708	0.993224	107.14	0.999482	107.159	0.99398	6.10638	0.684796	16.6209	0.840539	44.8748	0.936525	87.4534	0.970623	102.672	0.990347	107.015	0.991801	6.70976	0.859431	12.9513	0.774266	34.1699	0.803859	77.751	0.950781	92.4493	0.943096	99.9593	0.955906	1.5568	0.556026	2.64547	0.55712	1.7061	0.509208	2.05616	0.872752	1.57132	0.595501	0.461198	0.232856
4166.67	5.31362	0.688181	16.3554	0.87815	51.9796	0.955646	97.1916	0.993437	106.244	0.99112	107.159	0.99398	6.73372	0.755148	17.6466	0.892408	45.7078	0.953908	88.2262	0.979201	102.699	0.990602	107.161	0.993158	6.67473	0.854944	13.3492	0.798054	35.0918	0.825547	78.3914	0.958613	92.7639	0.946305	99.4428	0.950967	0	0	2.64547	0.55712	0.889295	0.265422	0.757259	0.321424	0.662935	0.251239	0.230806	0.116532
4200	5.23089	0.677465	15.9388	0.85578	52.2135	0.959944	97.0137	0.991618	106.244	0.99112	107.076	0.993201	6.78572	0.76098	17.113	0.865423	45.1692	0.942669	88.0475	0.977218	102.672	0.990347	107.326	0.994682	7.21859	0.924606	13.8501	0.827994	35.8806	0.844104	78.4533	0.95937	92.5533	0.944157	99.3942	0.950502	0.541876	0.193536	2.07549	0.437085	1.33647	0.398887	1.19363	0.506645	0.733384	0.277938	0.461198	0.232856
4233.33	5.31362	0.688181	15.7968	0.848156	51.9796	0.955646	97.4368	0.995943	106.244	0.99112	107.412	0.996324	6.78572	0.76098	16.969	0.858141	45.4672	0.948886	87.8016	0.974488	103.265	0.996067	107.413	0.995494	7.21859	0.924606	13.5873	0.812285	35.6086	0.837704	77.948	0.95319	92.8916	0.947608	99.5686	0.952169	0	0	2.64547	0.55712	0.889295	0.265422	0.912135	0.387162	0.927308	0.351431	0.461198	0.232856
4266.67	5.23089	0.677465	15.7968	0.848156	52.316	0.96183	97.2588	0.994123	106.801	0.996319	107.076	0.993201	6.73372	0.755148	17.4606	0.883003	45.3789	0.947044	88.2204	0.979136	103.172	0.995172	107.326	0.994682	7.21859	0.924606	13.5231	0.80845	35.6355	0.838338	78.3017	0.957515	93.1257	0.949996	100.055	0.956821	0	0	3.58594	0.755177	0.889295	0.265422	0.912135	0.387162	0.927308	0.351431	0.461198	0.232856
4300	5.23089	0.677465	16.3023	0.875298	52.2464	0.96055	97.1916	0.993437	106.729	0.995643	107.159	0.99398	6.73372	0.755148	17.6466	0.892408	45.9172	0.958278	88.0475	0.977218	103.265	0.996067	107.074	0.992347	6.67473	0.854944	13.5231	0.80845	36.3828	0.855918	79.0002	0.966057	93.3119	0.951895	100.227	0.958463	0.541876	0.193536	2.07549	0.437085	1.10615	0.330145	0.757259	0.321424	0.733384	0.277938	0.461198	0.232856
4333.33	5.79602	0.750657	16.2061	0.870133	51.4358	0.945646	97.0137	0.991618	106.89	0.997144	107.076	0.993201	6.73372	0.755148	16.969	0.858141	45.2924	0.94524	88.6243	0.98362	103.08	0.994283	107.074	0.992347	6.67473	0.854944	14.0546	0.840222	35.8972	0.844496	78.9061	0.964906	93.3604	0.952391	100.127	0.957506	0	0	2.07549	0.437085	0.889295	0.265422	0.912135	0.387162	1.17278	0.44446	0.230806	0.116532
4366.67	5.94195	0.769556	16.3023	0.875298	52.3971	0.96332	97.744	0.999083	106.89	0.997144	106.907	0.991642	6.96163	0.780708	17.8022	0.900276	45.9806	0.959603	88.3778	0.980883	102.421	0.987927	107.559	0.996844	6.28695	0.805276	13.903	0.831159	36.5223	0.859201	78.813	0.963768	93.5449	0.954273	101.013	0.965981	0	0	3.69738	0.778646	2.58045	0.77017	0.815612	0.346192	0.508213	0.192603	0	0
4400	5.94195	0.769556	16.8315	0.903708	52.5807	0.966696	97.744	0.999083	106.729	0.995643	107.47	0.996863	6.97493	0.782199	18.3483	0.927891	45.9172	0.958278	88.3778	0.980883	103.265	0.996067	107.9	1	6.28695	0.805276	14.621	0.87408	37.646	0.885636	78.813	0.963768	93.5958	0.954792	101.338	0.969093	0.545411	0.194799	4.21346	0.887331	2.64375	0.789063	0.40721	0.172843	0.574726	0.21781	0	0
4433.33	5.41419	0.701206	16.5732	0.889844	52.1642	0.959038	97.4989	0.996578	106.729	0.995643	107.244	0.994764	6.97493	0.782199	17.6911	0.894659	45.9172	0.958278	88.3778	0.980883	103.172	0.995172	107.502	0.996312	6.40763	0.820732	14.2362	0.851079	36.5416	0.859653	78.4693	0.959566	94.0311	0.959232	101.081	0.966635	1.87882	0.671039	3.25458	0.685396	1.10615	0.330145	0.40721	0.172843	1.68159	0.637289	0	0
4466.67	5.94195	0.769556	16.474	0.884513	52.3487	0.96243	97.1023	0.992524	106.89	0.997144	106.992	0.992426	6.96163	0.780708	17.6911	0.894659	45.8277	0.956412	88.3778	0.980883	102.83	0.991864	107.811	0.999179	5.85176	0.749533	14.3555	0.85821	37.659	0.885941	79.1646	0.968068	94.0311	0.959232	100.981	0.965673	0	0	2.25639	0.475183	2.58045	0.77017	0.40721	0.172843	1.09346	0.4144	0.420311	0.212212
4500	5.54985	0.718775	16.1165	0.865322	52.3398	0.962266	97.1708	0.993224	107.14	0.999482	106.907	0.991642	6.82678	0.765585	17.1401	0.866794	45.5705	0.951043	88.1173	0.977992	102.738	0.990982	107.502	0.996312	6.67473	0.854944	14.0736	0.841361	37.3115	0.877766	78.9825	0.965841	93.7333	0.956194	101.306	0.968781	0	0	2.07549	0.437085	1.33647	0.398887	0.912135	0.387162	0.93303	0.3536	0.230806	0.116532
4533.33	5.57418	0.721926	15.9294	0.855277	52.1642	0.959038	97.4989	0.996578	106.729	0.995643	106.907	0.991642	6.73372	0.755148	17.807	0.900519	45.7402	0.954584	88.4613	0.981811	103.673	1	107.074	0.992347	6.67473	0.854944	14.3152	0.855801	37.4247	0.88043	78.3785	0.958455	93.6356	0.955198	101.009	0.965947	0	0	3.87584	0.81623	0.889295	0.265422	0.915017	0.388385	0.662935	0.251239	0.594291	0.300054
4566.67	5.29633	0.685941	16.2409	0.872001	51.7725	0.951838	97.744	0.999083	106.729	0.995643	107.019	0.992676	7.00407	0.785466	17.6267	0.891401	45.5012	0.949596	88.707	0.984537	103.265	0.996067	107.074	0.992347	6.24505	0.799908	14.4805	0.865682	37.3115	0.877766	78.9825	0.965841	93.9142	0.95804	100.912	0.965016	0	0	2.64547	0.55712	0.889295	0.265422	1.5059	0.63919	2.39444	0.907447	0.594291	0.300054
4600	5.88059	0.761609	16.474	0.884513	52.1178	0.958185	97.1916	0.993437	106.729	0.995643	107.244	0.994764	7.00407	0.785466	17.0067	0.860047	45.5012	0.949596	88.2033	0.978946	103.08	0.994283	107.326	0.994682	6.24505	0.799908	14.2331	0.850893	37.4522	0.881077	79.0731	0.966948	94.3461	0.962446	101.432	0.969991	0	0	1.51956	0.320011	0.706911	0.210987	0.815612	0.346192	1.24436	0.471587	0.594291	0.300054
4633.33	5.42885	0.703104	16.2061	0.870133	52.1871	0.959459	97.2588	0.994123	106.244	0.99112	107.076	0.993201	7.00407	0.785466	17.1401	0.866794	45.2079	0.943475	87.7858	0.974313	103.265	0.996067	106.928	0.990991	6.67473	0.854944	13.7897	0.824388	37.3432	0.878512	78.8215	0.963872	93.8162	0.957041	100.815	0.964093	0	0	2.64547	0.55712	0.542224	0.161834	1.79427	0.761592	0.927308	0.351431	0.594291	0.300054
4666.67	5.79602	0.750657	16.3811	0.87953	51.8781	0.953779	96.9258	0.99072	106.244	0.99112	106.824	0.990864	7.00407	0.785466	17.807	0.900519	45.3321	0.946068	88.1173	0.977992	102.989	0.993401	106.503	0.987056	6.67473	0.854944	14.2331	0.850893	38.0721	0.89566	79.1725	0.968164	94.4021	0.963017	101.141	0.96721	0	0	2.07549	0.437085	1.10615	0.330145	0.912135	0.387162	1.46545	0.555377	0.594291	0.300054
4700	5.74189	0.743647	16.6231	0.892522	52.601	0.967069	97.3475	0.99503	106.244	0.99112	107.159	0.99398	7.00407	0.785466	17.1801	0.868815	45.9478	0.958917	87.9577	0.976221	102.738	0.990982	107.326	0.994682	6.24505	0.799908	14.2331	0.850893	38.451	0.904574	79.4239	0.971238	94.8321	0.967404	101.238	0.96813	0	0	2.64547	0.55712	0.889295	0.265422	0.912135	0.387162	0.415027	0.157287	0.594291	0.300054
4733.33	5.31362	0.688181	16.474	0.884513	52.0365	0.956691	97.4368	0.995943	106.672	0.995114	107.244	0.994764	7.00407	0.785466	17.1401	0.866794	45.7402	0.954584	88.5493	0.982787	103.58	0.999102	107.25	0.993976	6.7353	0.862703	14.2331	0.850893	38.8039	0.912877	79.4239	0.971238	95.0289	0.969411	101.756	0.973087	0	0	2.64547	0.55712	1.10615	0.330145	0.915017	0.388385	0.662935	0.251239	0	0
4766.67	5.88059	0.761609	16.474	0.884513	53.0961	0.976171	97.1916	0.993437	106.729	0.995643	107.159	0.99398	7.00407	0.785466	17.6267	0.891401	46.0362	0.960763	88.707	0.984537	102.738	0.990982	107.326	0.994682	6.68762	0.856595	14.4534	0.864063	38.9376	0.916021	78.8322	0.964002	95.261	0.971779	101.562	0.971234	0	0	2.07549	0.437085	1.10615	0.330145	0.765072	0.32474	0.662935	0.251239	0	0
4800	5.99653	0.776626	16.1971	0.869648	52.7833	0.970421	97.4368	0.995943	106.64	0.994813	106.907	0.991642	7.00407	0.785466	17.4836	0.884164	45.8612	0.95711	88.2878	0.979885	103.58	0.999102	107.074	0.992347	6.67473	0.854944	14.4534	0.864063	38.7227	0.910966	79.5223	0.972442	95.3593	0.972782	101.982	0.975248	0	0	2.07549	0.437085	1.10615	0.330145	0.915017	0.388385	0.769731	0.291713	0.446382	0.225376
4833.33	5.37956	0.696721	16.6463	0.893769	52.6242	0.967497	96.9258	0.99072	106.583	0.99428	106.824	0.990864	7.00407	0.785466	17.4541	0.882675	45.3321	0.946068	88.5333	0.982609	102.989	0.993401	107.326	0.994682	6.24505	0.799908	14.1424	0.845468	38.1367	0.89718	79.6839	0.974418	95.261	0.971779	101.022	0.966067	0.997627	0.356312	2.64547	0.55712	0.889295	0.265422	0.757259	0.321424	0.93303	0.3536	0.796644	0.402221
4866.67	5.16744	0.669248	16.7023	0.896774	52.1363	0.958525	96.9258	0.99072	106.89	0.997144	106.514	0.987993	7.00407	0.785466	17.6267	0.891401	45.3321	0.946068	88.1173	0.977992	102.647	0.990108	106.503	0.987056	6.67473	0.854944	14.22	0.85011	39.1007	0.919858	79.5953	0.973334	94.8908	0.968003	101.602	0.971613	0.541876	0.193536	2.07549	0.437085	1.33647	0.398887	1.12177	0.476142	0.927308	0.351431	1.01068	0.510287
4900	5.79602	0.750657	16.6463	0.893769	52.7031	0.968946	97.744	0.999083	106.729	0.995643	106.766	0.990331	7.00407	0.785466	17.9697	0.908746	45.8612	0.95711	88.2878	0.979885	102.83	0.991864	107.074	0.992347	6.68762	0.856595	14.4534	0.864063	39.6883	0.933682	79.3443	0.970265	95.3393	0.972578	101.953	0.974974	0	0	2.64547	0.55712	1.53288	0.457508	1.2828	0.544492	0.927308	0.351431	0.446382	0.225376
4933.33	5.79602	0.750657	17.1596	0.921326	53.0961	0.976171	97.8337	1	106.729	0.995643	106.907	0.991642	7.24436	0.812414	17.807	0.900519	46.1264	0.962646	89.1229	0.989153	102.738	0.990982	107.074	0.992347	6.35508	0.814001	15.1781	0.907388	39.7972	0.936244	79.7736	0.975514	95.4937	0.974153	102.113	0.976505	0.951947	0.339997	4.21346	0.887331	1.10615	0.330145	0.815612	0.346192	0.769731	0.291713	0.230806	0.116532
4966.67	6.06891	0.785999	16.7422	0.898917	52.2449	0.960523	97.744	0.999083	106.729	0.995643	107.159	0.99398	7.24436	0.812414	18.4979	0.935461	46.4833	0.970094	89.1229	0.989153	102.83	0.991864	107.074	0.992347	6.35508	0.814001	15.0767	0.901328	39.6856	0.933619	79.6206	0.973644	95.4937	0.974153	101.858	0.974067	0.545411	0.194799	4.21346	0.887331	1.47278	0.439571	0	0	0.769731	0.291713	0.315123	0.159103
5000	5.74189	0.743647	16.7936	0.901675	52.7271	0.969388	97.4368	0.995943	106.422	0.992781	106.992	0.992426	7.00233	0.785272	18.3062	0.925764	45.9478	0.958917	89.1229	0.989153	102.922	0.992752	107.326	0.994682	6.77617	0.867938	15.1781	0.907388	39.8195	0.936767	80.2122	0.980878	95.3973	0.97317	102.275	0.978051	0	0	2.91778	0.614467	2.58045	0.77017	0.815612	0.346192	0.769731	0.291713	0.421506	0.212816
5033.33	6.11398	0.791837	16.8912	0.906916	52.9566	0.973608	97.744	0.999083	106.818	0.996479	106.907	0.991642	7.24436	0.812414	18.1218	0.916439	46.6337	0.973232	88.707	0.984537	102.738	0.990982	107.074	0.992347	6.35508	0.814001	15.1781	0.907388	39.7144	0.934295	79.8709	0.976705	95.3973	0.97317	101.925	0.974708	0	0	2.91778	0.614467	2.1343	0.637012	0.815612	0.346192	0.769731	0.291713	0.594291	0.300054
5066.67	5.61591	0.72733	17.0591	0.915931	52.9566	0.973608	96.9258	0.99072	107.196	1	106.935	0.991899	7.00233	0.785272	18.3062	0.925764	46.0679	0.961424	88.5333	0.982609	102.468	0.988377	106.815	0.989948	6.77617	0.867938	14.8318	0.886686	40.1921	0.945533	79.8709	0.976705	94.781	0.966883	101.809	0.973598	0.38812	0.138621	2.91778	0.614467	0.420643	0.125547	0.915017	0.388385	0.508213	0.192603	1.01068	0.510287
5100	5.88059	0.761609	16.6002	0.891292	52.5767	0.966622	97.4989	0.996578	106.729	0.995643	107.244	0.994764	7.24436	0.812414	18.152	0.917966	46.0362	0.960763	88.7951	0.985515	102.989	0.993401	107.326	0.994682	6.50368	0.833036	15.3094	0.91524	39.9508	0.939857	80.4901	0.984276	95.8229	0.977511	102.435	0.979584	0.545411	0.194799	4.21346	0.887331	2.95585	0.882214	0.43656	0.185301	0.508213	0.192603	0	0
5133.33	6.18405	0.800912	16.6463	0.893769	52.7271	0.969388	97.744	0.999083	106.332	0.991947	106.907	0.991642	7.24436	0.812414	18.1218	0.916439	46.3938	0.968226	89.1229	0.989153	102.989	0.993401	107.326	0.994682	6.35508	0.814001	15.1778	0.907369	40.1921	0.945533	80.559	0.985119	95.7269	0.976532	102.502	0.980218	0.951947	0.339997	2.91778	0.614467	1.53288	0.457508	1.03763	0.440429	0.441635	0.167371	0	0
5166.67	5.88059	0.761609	16.8194	0.903061	52.7271	0.969388	96.9258	0.99072	106.729	0.995643	107.159	0.99398	7.00233	0.785272	18.4639	0.933739	46.1554	0.963249	89.1229	0.989153	102.647	0.990108	106.987	0.991542	6.77617	0.867938	15.3094	0.91524	40.1921	0.945533	80.559	0.985119	95.6318	0.975561	101.994	0.975359	0.545411	0.194799	4.21346	0.887331	1.80861	0.539804	0.815612	0.346192	0.769731	0.291713	0.446382	0.225376
5200	6.06891	0.785999	16.912	0.908033	52.5767	0.966622	97.3475	0.99503	106.818	0.996479	106.992	0.992426	7.46724	0.837408	18.0061	0.910586	46.2446	0.965111	88.4613	0.981811	103.08	0.994283	107.074	0.992347	6.77617	0.867938	15.3094	0.91524	40.4271	0.951062	80.0576	0.978988	95.7269	0.976532	101.74	0.97293	0.545411	0.194799	4.21346	0.887331	1.77767	0.530569	0.676019	0.286941	0.759284	0.287754	0	0
5233.33	6.06891	0.785999	16.7718	0.900503	51.9393	0.954905	97.4368	0.995943	106.672	0.995114	106.992	0.992426	7.00233	0.785272	17.3492	0.877367	45.8312	0.956484	88.4613	0.981811	102.989	0.993401	107.074	0.992347	6.08995	0.780042	14.7464	0.881578	40.0823	0.942951	80.1481	0.980094	95.7269	0.976532	102.435	0.979584	0.951947	0.339997	2.73752	0.576505	1.07491	0.320823	1.20729	0.512441	0.769731	0.291713	0	0
5266.67	5.79602	0.750657	16.912	0.908033	53.3953	0.981672	97.744	0.999083	106.729	0.995643	106.992	0.992426	7.24436	0.812414	18.4956	0.935345	46.8392	0.97752	89.0352	0.98818	103.329	0.996683	107.074	0.992347	6.46299	0.827824	15.3094	0.91524	40.6924	0.957303	80.2183	0.980953	96.2473	0.981841	102.663	0.981759	0.951947	0.339997	4.21346	0.887331	2.95585	0.882214	0.815612	0.346192	0.574726	0.21781	0	0
5300	6.32133	0.818691	17.1781	0.922318	52.8301	0.971281	97.744	0.999083	106.818	0.996479	106.992	0.992426	7.00233	0.785272	18.4639	0.933739	46.8392	0.97752	88.7897	0.985454	103.145	0.994907	107.074	0.992347	6.46299	0.827824	15.5569	0.930036	41.27	0.970892	81.0862	0.991566	95.9607	0.978917	103.076	0.985713	0.545411	0.194799	3.25458	0.685396	2.95585	0.882214	0.815612	0.346192	0.769731	0.291713	0.315123	0.159103
5333.33	5.88059	0.761609	16.2871	0.874482	52.9075	0.972704	97.3475	0.99503	106.64	0.994813	106.992	0.992426	7.24436	0.812414	18.0061	0.910586	46.4833	0.970094	89.2042	0.990055	103.237	0.995791	107.074	0.992347	6.46299	0.827824	15.3094	0.91524	41.0387	0.965449	80.7439	0.98738	95.6318	0.975561	102.57	0.980871	0	0	3.25458	0.685396	2.1343	0.637012	1.03763	0.440429	0.508213	0.192603	0	0
5366.67	5.92545	0.76742	17.3797	0.933143	52.6028	0.967102	97.1708	0.993224	106.494	0.993452	107.244	0.994764	7.24547	0.812538	18.2849	0.92469	46.6633	0.97385	88.6169	0.983537	102.647	0.990108	107.074	0.992347	6.68762	0.856595	15.2125	0.909442	40.7324	0.958244	80.3805	0.982937	95.6158	0.975399	102.983	0.984822	0	0	2.64547	0.55712	1.33647	0.398887	0.912135	0.387162	0.93303	0.3536	0.446382	0.225376
5400	5.92545	0.76742	17.2278	0.924987	52.8301	0.971281	97.744	0.999083	106.583	0.99428	106.824	0.990864	7.05102	0.790731	17.6534	0.89275	46.0679	0.961424	88.9483	0.987215	102.738	0.990982	106.987	0.991542	6.68762	0.856595	14.7441	0.881443	40.8322	0.960592	80.9047	0.989346	95.9607	0.978917	102.223	0.977556	0	0	2.64547	0.55712	1.53288	0.457508	0.912135	0.387162	0.927308	0.351431	0.594291	0.300054
5433.33	5.92545	0.76742	16.7331	0.898425	52.754	0.969882	96.8616	0.990064	106.729	0.995643	106.43	0.987217	6.78757	0.761187	17.4885	0.884414	46.0679	0.961424	88.4476	0.981658	102.808	0.991656	106.669	0.988599	6.68762	0.856595	14.5264	0.868425	40.7324	0.958244	80.2183	0.980953	95.1928	0.971083	102.454	0.979758	0.38812	0.138621	2.64547	0.55712	1.53288	0.457508	1.2828	0.544492	0.537747	0.203796	1.38692	0.70025
5466.67	5.69475	0.737542	16.5793	0.890168	51.9513	0.955125	96.9969	0.991446	106.318	0.991813	106.77	0.990364	7.05102	0.790731	17.3315	0.876473	45.9731	0.959445	87.7814	0.974264	102.468	0.988377	106.418	0.986265	6.68762	0.856595	14.5707	0.871078	40.4467	0.951522	79.8697	0.97669	94.9167	0.968266	101.951	0.974955	0	0	2.07549	0.437085	0.716563	0.213868	2.05129	0.870683	1.57132	0.595501	1.98061	1
5500	6.00625	0.777885	16.9931	0.912387	52.754	0.969882	97.1708	0.993224	106.494	0.993452	106.766	0.990331	7.05102	0.790731	18.1346	0.917084	45.9823	0.959637	88.8622	0.98626	102.738	0.990982	106.755	0.989391	6.68762	0.856595	14.4492	0.863813	40.3941	0.950286	80.3805	0.982937	95.8667	0.977958	102.454	0.979758	0	0	2.64547	0.55712	1.53288	0.457508	0.757259	0.321424	1.46545	0.555377	0.594291	0.300054
5533.33	5.92545	0.76742	16.8194	0.903061	52.5269	0.965707	97.1708	0.993224	106.244	0.99112	107.412	0.996324	7.2893	0.817453	18.1134	0.916014	47.1059	0.983086	89.4497	0.99278	102.989	0.993401	107.326	0.994682	6.68762	0.856595	15.2125	0.909442	40.961	0.963622	80.6537	0.986277	96.1321	0.980666	102.545	0.980628	0.629722	0.224911	2.64547	0.55712	1.53288	0.457508	0.765072	0.32474	0.662935	0.251239	0.594291	0.300054
5566.67	5.92545	0.76742	16.7749	0.900671	52.6792	0.968507	97.1708	0.993224	106.244	0.99112	106.682	0.989555	7.05102	0.790731	17.9651	0.908516	46.2568	0.965366	88.8622	0.98626	102.557	0.989239	106.503	0.987056	6.32539	0.810199	15.2125	0.909442	41.1039	0.966985	80.8154	0.988254	95.5227	0.974448	102.545	0.980628	0	0	2.64547	0.55712	1.33647	0.398887	0.915017	0.388385	0.93303	0.3536	1.18937	0.600503
5600	5.8499	0.757635	16.8564	0.905045	52.5269	0.965707	97.2588	0.994123	106.332	0.991947	106.992	0.992426	7.05102	0.790731	17.3579	0.87781	46.5781	0.972071	88.5317	0.982592	102.989	0.993401	107.326	0.994682	6.68762	0.856595	15.2125	0.909442	40.8625	0.961304	80.8154	0.988254	96.2886	0.982262	102.545	0.980628	0	0	2.64547	0.55712	1.53288	0.457508	1.2828	0.544492	0.662935	0.251239	0.594291	0.300054
5633.33	5.92545	0.76742	16.9931	0.912387	52.9331	0.973175	97.0137	0.991618	106.244	0.99112	107.412	0.996324	7.64842	0.857727	18.4502	0.933045	46.2568	0.965366	88.5317	0.982592	102.989	0.993401	107.074	0.992347	6.74033	0.863347	15.4676	0.924695	40.8625	0.961304	80.4764	0.984109	96.7095	0.986555	102.545	0.980628	0.38812	0.138621	2.64547	0.55712	1.53288	0.457508	0.912135	0.387162	0.662935	0.251239	0.315123	0.159103
5666.67	5.87422	0.760785	17.0517	0.915531	52.8577	0.971788	97.2588	0.994123	106.332	0.991947	107.244	0.994764	7.24547	0.812538	17.8252	0.901437	46.1034	0.962165	88.5317	0.982592	102.738	0.990982	106.987	0.991542	6.68762	0.856595	14.8961	0.890527	41.0073	0.964712	80.2265	0.981053	96.2886	0.982262	102.865	0.983691	0	0	2.64547	0.55712	1.53288	0.457508	1.19363	0.506645	0.662935	0.251239	0.594291	0.300054
5700	5.87422	0.760785	16.9931	0.912387	52.9331	0.973175	97.2588	0.994123	106.494	0.993452	106.43	0.987217	7.06044	0.791788	17.8252	0.901437	46.1881	0.963932	88.6169	0.983537	102.989	0.993401	106.503	0.987056	6.66158	0.853261	15.3604	0.918285	40.8625	0.961304	80.4764	0.984109	96.6155	0.985597	102.865	0.983691	0.541876	0.193536	2.07549	0.437085	1.53288	0.457508	1.2828	0.544492	0.662935	0.251239	0.594291	0.300054
5733.33	5.92545	0.76742	16.9098	0.907917	52.5578	0.966274	96.8616	0.990064	106.244	0.99112	106.992	0.992426	7.24547	0.812538	17.8032	0.90033	47.1059	0.983086	88.8622	0.98626	102.989	0.993401	106.503	0.987056	6.66158	0.853261	14.6858	0.877956	40.8625	0.961304	80.5646	0.985187	95.8515	0.977803	103.119	0.986121	0.541876	0.193536	2.64547	0.55712	1.97048	0.588115	0.912135	0.387162	0.662935	0.251239	0.594291	0.300054
5766.67	6.00625	0.777885	17.3972	0.934081	52.9331	0.973175	96.6165	0.987558	106.583	0.99428	107.159	0.99398	7.05102	0.790731	18.1372	0.917219	46.781	0.976306	88.7897	0.985454	102.738	0.990982	106.503	0.987056	6.66158	0.853261	15.4676	0.924695	41.3303	0.972309	80.4764	0.984109	96.4588	0.983998	102.865	0.983691	0	0	2.64547	0.55712	1.53288	0.457508	0.912135	0.387162	0.662935	0.251239	0.594291	0.300054
5800	6.11398	0.791837	17.3972	0.934081	53.0362	0.97507	97.2588	0.994123	106.244	0.99112	106.907	0.991642	7.06044	0.791788	18.1372	0.917219	46.6967	0.974546	89.117	0.989087	103.054	0.994029	107.074	0.992347	6.66158	0.853261	15.3604	0.918285	41.4744	0.975701	80.6598	0.986352	95.9443	0.97875	103.438	0.989173	0.629722	0.224911	2.64547	0.55712	1.53288	0.457508	1.19363	0.506645	0.662935	0.251239	0.594291	0.300054
5833.33	6.00625	0.777885	17.1674	0.921744	52.6316	0.967632	97.1708	0.993224	106.672	0.995114	107.244	0.994764	7.2893	0.817453	17.9651	0.908516	46.4599	0.969605	88.6169	0.983537	102.738	0.990982	107.074	0.992347	6.66158	0.853261	14.6089	0.873361	41.9168	0.986107	80.4764	0.984109	96.4588	0.983998	103.438	0.989173	0	0	2.64547	0.55712	1.97048	0.588115	1.2828	0.544492	0.441635	0.167371	0.594291	0.300054
5866.67	6.24072	0.808252	17.3091	0.929355	53.0362	0.97507	97.744	0.999083	106.332	0.991947	106.43	0.987217	7.05102	0.790731	18.3015	0.925525	47.2214	0.985497	88.6169	0.983537	102.989	0.993401	107.074	0.992347	6.66158	0.853261	15.248	0.911567	41.4301	0.974657	81.2492	0.993559	96.3649	0.98304	103.438	0.989173	0	0	2.64547	0.55712	1.53288	0.457508	1.19363	0.506645	0.79683	0.301983	0.594291	0.300054
5900	5.8499	0.757635	17.3091	0.929355	53.0362	0.97507	97.2588	0.994123	106.244	0.99112	106.682	0.989555	7.2893	0.817453	18.4502	0.933045	47.2214	0.985497	89.0305	0.988128	102.647	0.990108	106.503	0.987056	6.66158	0.853261	15.1442	0.905359	41.5724	0.978005	80.9097	0.989407	96.2717	0.98209	103.438	0.989173	0	0	2.64547	0.55712	1.97048	0.588115	0.912135	0.387162	0.415027	0.157287	0.893079	0.45091
5933.33	5.8499	0.757635	17.3738	0.932828	52.7108	0.969088	97.1708	0.993224	106.89	0.997144	106.347	0.986448	7.05102	0.790731	17.7929	0.899806	46.6141	0.972823	88.3628	0.980717	102.808	0.991656	106.019	0.982574	6.66158	0.853261	15.0379	0.899004	40.9129	0.962492	80.8911	0.98918	96.2717	0.98209	103.004	0.985023	0	0	2.64547	0.55712	1.10789	0.330665	1.53451	0.651332	0.93303	0.3536	1.59283	0.804213
5966.67	5.75728	0.74564	17.1674	0.921744	53.591	0.98527	96.9258	0.99072	106.494	0.993452	106.992	0.992428	7.2893	0.817453	18.1372	0.917219	46.8988	0.978764	88.5317	0.982592	102.557	0.989239	106.503	0.987056	6.4446	0.825468	15.1442	0.905359	41.6985	0.980973	80.5722	0.98528	96.2717	0.98209	103.094	0.985881	0.541876	0.193536	2.64547	0.55712	1.53288	0.457508	0.912135	0.387162	0.733384	0.277938	0.594291	0.300054
6000	5.71556	0.740237	17.4822	0.938645	52.888	0.972346	97.1708	0.993224	106.244	0.99112	106.43	0.987217	7.11493	0.797899	18.1372	0.917219	47.136	0.983715	89.0305	0.988128	102.874	0.992292	106.503	0.987056	6.66158	0.853261	14.9375	0.893004	41.2327	0.970014	81.3419	0.994693	96.2717	0.98209	103.004	0.985023	0	0	2.64547	0.55712	1.33647	0.398887	0.912135	0.387162	1.24425	0.471546	1.01068	0.510287
6033.33	5.8499	0.757635	17.2271	0.924952	52.888	0.972346	97.1708	0.993224	106.244	0.99112	107.076	0.993201	7.55948	0.847753	18.2838	0.924633	47.2214	0.985497	89.117	0.989087	102.989	0.993401	106.755	0.989391	6.74033	0.863347	15.4062	0.921025	41.4744	0.975701	80.8219	0.988334	96.5223	0.984646	103.438	0.989173	0.571463	0.204103	2.64547	0.55712	1.10789	0.330665	1.36941	0.581254	1.24425	0.471546	1.40219	0.707959
6066.67	6.06379	0.785337	17.4031	0.934398	52.4139	0.96363	96.752	0.988943	105.847	0.987418	106.935	0.991899	7.05102	0.790731	17.649	0.892531	46.3776	0.967888	88.777	0.985313	102.468	0.988377	106.503	0.987056	6.66158	0.853261	15.6186	0.93372	41.2327	0.970014	80.4764	0.984109	96.01	0.97942	103.004	0.985023	1.08026	0.385827	2.64547	0.55712	0.716563	0.213868	1.19363	0.506645	1.1086	0.420138	1.22446	0.61822
6100	6.06379	0.785337	17.2648	0.926974	52.8159	0.97102	97.0835	0.992332	106.494	0.993452	107.076	0.993201	7.29731	0.818352	17.9988	0.910219	46.8154	0.977023	88.6169	0.983537	103.124	0.994708	106.755	0.989391	6.65679	0.852647	15.6186	0.93372	41.9409	0.986676	81.092	0.991637	96.2717	0.98209	103.094	0.985881	0	0	2.45705	0.51744	1.33647	0.398887	0.912135	0.387162	0.537747	0.203796	1.58422	0.799865
6133.33	6.37937	0.826208	17.6581	0.94809	53.1393	0.976966	97.744	0.999083	106.583	0.99428	106.514	0.987993	7.2893	0.817453	18.473	0.934202	46.8988	0.978764	89.117	0.989087	102.989	0.993401	107.326	0.994682	6.4446	0.825468	15.9578	0.953999	41.8985	0.985678	81.3419	0.994693	96.6155	0.985597	103.275	0.987614	0.951947	0.339997	4.15515	0.875051	2.52173	0.752646	0.815612	0.346192	0.596617	0.226106	0	0
6166.67	6.69484	0.867065	17.9736	0.96503	53.5416	0.984363	97.744	0.999083	106.729	0.995643	107.329	0.995555	7.59175	0.851371	18.473	0.934202	46.7478	0.975614	88.945	0.987178	103.329	0.996683	107.811	0.999179	6.46299	0.827824	15.2647	0.912563	41.9409	0.986676	81.3419	0.994693	96.7844	0.987319	103.275	0.987614	0.951947	0.339997	4.21346	0.887331	3.35049	1	1.22521	0.520051	0.596617	0.226106	0.231222	0.116742
6200	6.40844	0.829973	17.4255	0.935603	53.5416	0.984363	97.744	0.999083	106.729	0.995643	107.415	0.996351	7.75035	0.869157	18.9614	0.958899	46.663	0.973843	89.5301	0.993672	103.329	0.996683	107.161	0.993158	6.4446	0.825468	15.7305	0.940413	41.6985	0.980973	81.0039	0.990559	96.7844	0.987319	103.776	0.992408	0.951947	0.339997	3.25458	0.685396	2.1343	0.637012	1.22521	0.520051	0.508213	0.192603	0.329657	0.166442
6233.33	6.43647	0.833604	17.2904	0.928348	53.2425	0.978863	97.1708	0.993224	106.729	0.995643	107.244	0.994764	7.50688	0.841853	18.1956	0.92017	46.663	0.973843	88.6169	0.983537	103.58	0.999102	107.161	0.993158	6.83071	0.874923	15.7305	0.940413	40.8977	0.962133	80.5722	0.98528	97.035	0.989876	103.529	0.990044	0.951947	0.339997	2.91778	0.614467	0.784826	0.234242	0.815612	0.346192	0.759284	0.287754	0.329657	0.166442
6266.67	6.49196	0.84079	17.8257	0.957089	53.7187	0.987618	97.744	0.999083	106.672	0.995114	107.415	0.996351	7.75035	0.869157	18.8103	0.951259	46.663	0.973843	88.945	0.987178	103.329	0.996683	107.25	0.993976	6.83071	0.874923	15.7305	0.940413	41.7974	0.983299	81.092	0.991637	96.7844	0.987319	103.684	0.991528	0.38812	0.138621	2.91778	0.614467	2.1343	0.637012	0.592118	0.251329	0.574726	0.21781	0.329657	0.166442
6300	6.64965	0.861212	17.6841	0.949487	53.7187	0.987618	97.744	0.999083	106.672	0.995114	107.329	0.995555	7.78549	0.873099	18.7858	0.950018	46.663	0.973843	88.945	0.987178	103.329	0.996683	107.413	0.995494	6.60751	0.846334	15.4173	0.921685	41.6985	0.980973	81.2536	0.993613	97.109	0.990631	103.275	0.987614	0.951947	0.339997	3.25458	0.685396	2.1343	0.637012	1.03763	0.440429	0.596617	0.226106	0.329657	0.166442
6333.33	6.43647	0.833604	17.7762	0.95443	53.6953	0.987188	97.8337	1	106.729	0.995643	107.244	0.994764	8.03204	0.900747	18.6367	0.942479	47.1868	0.984774	89.7755	0.996396	103.329	0.996683	107.25	0.993976	6.47529	0.829399	15.7305	0.940413	41.6985	0.980973	80.8219	0.988334	96.7844	0.987319	103.275	0.987614	0.951947	0.339997	4.15515	0.875051	1.53288	0.457508	0.915017	0.388385	0.596617	0.226106	0.314535	0.158807
6366.67	6.49196	0.84079	17.8257	0.957089	53.495	0.983506	97.744	0.999083	106.422	0.992781	107.329	0.995555	7.59175	0.851371	18.4955	0.935337	46.5132	0.970717	89.4432	0.992708	103.58	0.999102	107.502	0.996312	7.11895	0.911843	15.7305	0.940413	41.9409	0.986676	81.3419	0.994693	96.9531	0.98904	103.684	0.991528	0.38812	0.138621	2.91778	0.614467	0.784826	0.234242	0.815612	0.346192	0.574726	0.21781	0.314535	0.158807
6400	6.30687	0.816819	17.9939	0.966121	53.5689	0.984865	97.744	0.999083	106.979	0.997975	106.992	0.992426	7.5627	0.848114	19.1203	0.966933	47.4233	0.98971	89.7755	0.996396	103.487	0.99821	107.559	0.996844	6.83071	0.874923	15.4173	0.921685	42.1638	0.991918	81.3419	0.994693	97.109	0.990631	103.34	0.988234	0.951947	0.339997	2.91778	0.614467	3.35049	1	0.815612	0.346192	0.574726	0.21781	0.231222	0.116742
6433.33	6.49196	0.84079	17.854	0.958611	53.5689	0.984865	97.744	0.999083	106.729	0.995643	107.244	0.994764	8.03204	0.900747	18.4955	0.935337	47.1008	0.98298	88.945	0.987178	103.237	0.995791	107.559	0.996844	6.83071	0.874923	15.8791	0.949293	41.6019	0.978699	81.1663	0.992545	96.8485	0.987974	103.684	0.991528	0.951947	0.339997	2.91778	0.614467	1.53288	0.457508	0.815281	0.346052	0.917185	0.347595	0.329657	0.166442
6466.67	6.49196	0.84079	17.854	0.958611	53.6712	0.986745	97.744	0.999083	106.729	0.995643	107.329	0.995555	7.35076	0.824345	18.3312	0.927028	47.1008	0.98298	89.6024	0.994475	103.329	0.996683	107.811	0.999179	6.47529	0.829399	16.2109	0.96913	41.6019	0.978699	81.4345	0.995825	97.109	0.990631	103.938	0.993957	0.951947	0.339997	4.21346	0.887331	3.35049	1	0.915017	0.388385	1.1841	0.448749	0.462861	0.233696
6500	6.49196	0.84079	17.854	0.958611	53.3457	0.980761	97.744	0.999083	106.762	0.995954	107.329	0.995555	7.5627	0.848114	18.6367	0.942479	46.4286	0.968952	89.0305	0.988128	102.83	0.991864	107.413	0.995494	6.83071	0.874923	16.2109	0.96913	41.3616	0.973046	81.0039	0.990559	96.7844	0.987319	103.684	0.991528	0.545411	0.194799	3.25458	0.685396	2.1343	0.637012	1.22521	0.520051	0.596617	0.226106	0.383119	0.193434
6533.33	6.49196	0.84079	17.854	0.958611	53.8196	0.989473	97.744	0.999083	106.672	0.995114	107.329	0.995555	7.50688	0.841853	18.6367	0.942479	47.1008	0.98298	89.3572	0.991754	103.58	0.999102	107.502	0.996312	6.47529	0.829399	15.8791	0.949293	41.6019	0.978699	81.0039	0.990559	96.8593	0.988083	104.03	0.994837	0.545411	0.194799	4.74847	1	1.80861	0.539804	1.42762	0.605964	0.81179	0.307653	0.329657	0.166442
6566.67	6.49196	0.84079	17.9939	0.966121	53.3457	0.980761	97.744	0.999083	106.672	0.995114	107.329	0.995555	7.5627	0.848114	18.4955	0.935337	47.1008	0.98298	89.272	0.990808	102.83	0.991864	107.25	0.993976	6.83071	0.874923	15.1318	0.904618	41.3616	0.973046	81.1663	0.992545	97.035	0.989876	103.684	0.991528	0.951947	0.339997	2.91778	0.614467	0.784826	0.234242	0.592118	0.251329	0.574726	0.21781	0.329657	0.166442
6600	6.74536	0.873609	17.9939	0.966121	53.6712	0.986745	97.744	0.999083	106.672	0.995114	107.329	0.995555	7.5627	0.848114	19.1203	0.966933	47.0166	0.981223	88.8602	0.986237	102.922	0.992752	107.161	0.993158	6.47529	0.829399	15.8791	0.949293	41.6019	0.978699	80.9167	0.989493	97.035	0.989876	103.593	0.990655	0.951947	0.339997	4.15515	0.875051	2.1343	0.637012	0.545675	0.231616	0.574726	0.21781	0.329657	0.166442
6633.33	6.76244	0.875821	18.0846	0.970989	54.0433	0.993586	97.744	0.999083	106.729	0.995643	106.992	0.992426	7.35076	0.824345	18.6367	0.942479	47.2526	0.986147	88.945	0.987178	103.08	0.994283	107.25	0.993976	6.47529	0.829399	16.58	0.991195	41.6019	0.978699	81.1663	0.992545	97.035	0.989876	103.684	0.991528	1.87882	0.671039	4.15515	0.875051	3.35049	1	1.42762	0.605964	0.574726	0.21781	0.596909	0.301376
6666.67	6.9806	0.904076	17.9431	0.963394	53.7448	0.988097	97.744	0.999083	107.068	0.998812	107.329	0.995555	7.78549	0.873099	18.4955	0.935337	46.866	0.97808	89.4432	0.992708	103.329	0.996683	107.25	0.993976	6.78512	0.869083	15.9982	0.956416	41.6019	0.978699	81.0039	0.990559	97.109	0.990631	103.431	0.989106	0.545411	0.194799	4.21346	0.887331	1.77767	0.530569	0.815612	0.346192	0.759284	0.287754	0.329657	0.166442
6700	6.80556	0.881406	18.0245	0.967764	53.6712	0.986745	97.744	0.999083	106.818	0.996479	107.329	0.995555	8.33531	0.934758	18.9497	0.958309	46.9516	0.979867	89.4432	0.992708	103.329	0.996683	107.559	0.996844	6.78512	0.869083	16.58	0.991195	41.9225	0.986241	81.4345	0.995825	97.109	0.990631	103.34	0.988234	0.951947	0.339997	4.21346	0.887331	2.95585	0.882214	1.22521	0.520051	0.574726	0.21781	0.595031	0.300427
6733.33	6.56048	0.849664	17.854	0.958611	53.7201	0.987644	97.4989	0.996578	106.672	0.995114	107.415	0.996351	7.5627	0.848114	18.4703	0.934061	46.6326	0.973208	89.0277	0.988096	103.58	0.999102	107.25	0.993976	6.47529	0.829399	15.6679	0.936668	41.6019	0.978699	81.4167	0.995607	96.6909	0.986366	103.684	0.991528	0.760794	0.271725	4.15515	0.875051	1.80861	0.539804	1.42762	0.605964	0.574726	0.21781	0.540895	0.273095
6766.67	6.49196	0.84079	17.7707	0.954136	53.449	0.982659	97.744	0.999083	106.672	0.995114	107.329	0.995555	7.8003	0.874759	19.1203	0.966933	47.4528	0.990326	89.272	0.990808	103.329	0.996683	107.25	0.993976	6.59935	0.845289	15.8791	0.949293	41.6019	0.978699	81.1663	0.992545	97.109	0.990631	103.593	0.990655	0.545411	0.194799	2.91778	0.614467	1.80861	0.539804	1.22521	0.520051	0.441635	0.167371	0	0
6800	6.76592	0.876271	18.1107	0.97239	53.9206	0.99133	97.744	0.999083	106.762	0.995954	107.415	0.996351	7.78549	0.873099	18.9708	0.959377	46.7821	0.976328	89.3572	0.991754	103.329	0.996683	107.25	0.993976	7.11895	0.911843	15.7814	0.943453	41.3616	0.973046	80.9167	0.989493	96.6909	0.986366	103.684	0.991528	0.951947	0.339997	4.21346	0.887331	0.784826	0.234242	1.22521	0.520051	0.759284	0.287754	0.329657	0.166442
6833.33	6.49196	0.84079	18.2504	0.979895	53.449	0.982659	97.744	0.999083	106.729	0.995643	107.329	0.995555	7.5627	0.848114	18.9497	0.958309	47.4528	0.990326	89.3572	0.991754	103.58	0.999102	107.413	0.995494	6.44801	0.825904	15.8791	0.949293	42.5073	1	81.5042	0.996677	97.3594	0.993185	103.593	0.990655	0.951947	0.339997	3.79458	0.799116	3.35049	1	1.22521	0.520051	0.596617	0.226106	0.595031	0.300427
6866.67	6.80556	0.881406	17.6388	0.947056	53.6712	0.986745	97.4989	0.996578	106.672	0.995114	107.329	0.995555	8.18038	0.917384	18.9708	0.959377	47.2178	0.985421	88.945	0.987178	103.237	0.995791	107.25	0.993976	6.78512	0.869083	16.1443	0.965149	41.6019	0.978699	81.1663	0.992545	96.4411	0.983817	103.593	0.990655	0.38812	0.138621	3.25458	0.685396	1.80861	0.539804	1.22521	0.520051	1.1841	0.448749	0.329657	0.166442
6900	6.76244	0.875821	18.0245	0.967764	53.449	0.982659	97.744	0.999083	107.068	0.998812	107.329	0.995555	7.8445	0.879716	18.9708	0.959377	47.2178	0.985421	88.945	0.987178	103.172	0.995172	107.25	0.993976	6.95612	0.890987	15.5736	0.93103	41.123	0.967434	81.0039	0.990559	96.7844	0.987319	103.431	0.989106	0.38812	0.138621	3.25458	0.685396	1.80861	0.539804	0.815612	0.346192	0.759284	0.287754	0.383119	0.193434
6933.33	6.61344	0.856524	17.944	0.96344	53.9958	0.992712	97.744	0.999083	106.672	0.995114	107.329	0.995555	8.18038	0.917384	18.3622	0.928598	47.1345	0.983683	89.272	0.990808	103.08	0.994283	107.25	0.993976	6.78512	0.869083	15.8791	0.949293	41.0442	0.965579	81.1663	0.992545	97.109	0.990631	103.431	0.989106	0.951947	0.339997	3.48023	0.732917	2.95585	0.882214	1.22521	0.520051	0.508213	0.192603	0.383119	0.193434
6966.67	6.80556	0.881406	18.0245	0.967764	53.7735	0.988625	97.744	0.999083	106.818	0.996479	107.329	0.995555	8.07883	0.905994	18.6626	0.943789	46.9842	0.980546	89.3572	0.991754	103.329	0.996683	107.25	0.993976	6.95612	0.890987	15.6947	0.938271	41.4579	0.975311	81.4345	0.995825	97.035	0.989876	103.684	0.991528	0.951947	0.339997	3.79458	0.799116	2.52173	0.752646	1.03763	0.440429	0.902983	0.342213	0.383119	0.193434
7000	6.80556	0.881406	17.8137	0.956445	53.7735	0.988625	97.744	0.999083	106.729	0.995643	107.415	0.996351	8.07883	0.905994	18.6626	0.943789	47.5686	0.992742	89.272	0.990808	103.58	0.999102	107.25	0.993976	7.11895	0.911843	15.7814	0.943453	41.8249	0.983945	81.5964	0.997805	96.5981	0.985419	103.748	0.992136	0.545411	0.194799	4.21346	0.887331	2.95585	0.882214	0.815612	0.346192	0.759284	0.287754	0.329657	0.166442
7033.33	6.56048	0.849664	18.332	0.984275	53.9958	0.992712	97.744	0.999083	106.672	0.995114	107.244	0.994764	8.07883	0.905994	19.1333	0.967592	47.5381	0.992105	89.7685	0.996318	103.237	0.995791	107.25	0.993976	6.48263	0.83034	15.5736	0.93103	41.8439	0.984393	81.2536	0.993613	97.109	0.990631	104.001	0.994556	0.38812	0.138621	4.15515	0.875051	3.35049	1	1.03763	0.440429	0.574726	0.21781	0.472985	0.238807
7066.67	6.80556	0.881406	17.944	0.96344	53.7735	0.988625	97.744	0.999083	107.068	0.998812	107.329	0.995555	8.18038	0.917384	19.1155	0.966691	47.5686	0.992742	89.7685	0.996318	103.329	0.996683	107.502	0.996312	6.95612	0.890987	16.0313	0.958392	41.2674	0.970832	81.3468	0.994753	97.109	0.990631	103.593	0.990655	0.951947	0.339997	2.91778	0.614467	2.22223	0.663254	1.22521	0.520051	0.596617	0.226106	0.383119	0.193434
7100	6.61344	0.856524	18.1955	0.976944	53.7018	0.987308	97.1708	0.993224	106.729	0.995643	107.415	0.996351	8.07883	0.905994	18.5033	0.935731	47.0529	0.98198	88.7762	0.985305	102.738	0.990982	107.811	0.999179	7.33128	0.93904	16.0313	0.958392	41.1755	0.96867	81.1742	0.992642	97.3594	0.993185	104.255	0.996983	0	0	3.25458	0.685396	1.80861	0.539804	1.22521	0.520051	0.441635	0.167371	0.329657	0.166442
7133.33	6.61344	0.856524	17.8925	0.96068	53.5278	0.984109	97.744	0.999083	106.583	0.99428	107.244	0.994764	8.33531	0.934758	18.3511	0.928037	47.5686	0.992742	89.1876	0.989871	102.989	0.993401	107.25	0.993976	6.48263	0.83034	16.0313	0.958392	41.5074	0.976476	81.5964	0.997805	96.5981	0.985419	103.593	0.990655	2.79987	1	3.63946	0.76645	2.95585	0.882214	1.63603	0.694423	1.1841	0.448749	0.540895	0.273095
7166.67	6.80556	0.881406	18.1955	0.976944	53.9958	0.992712	97.2588	0.994123	106.729	0.995643	107.809	1	8.23344	0.923333	19.1333	0.967592	47.5686	0.992742	89.272	0.990808	102.989	0.993401	107.25	0.993976	6.9922	0.895609	16.0313	0.958392	41.7294	0.9817	81.5964	0.997805	97.3594	0.993185	104.001	0.994556	0.38812	0.138621	4.21346	0.887331	2.1343	0.637012	1.22521	0.520051	0.596617	0.226106	0.595031	0.300427
7200	6.80556	0.881406	18.2788	0.981418	53.9958	0.992712	97.744	0.999083	106.729	0.995643	107.415	0.996351	8.07883	0.905994	18.8315	0.952331	47.3348	0.987864	89.272	0.990808	103.329	0.996683	107.559	0.996844	6.9922	0.895609	16.503	0.986595	41.8249	0.983945	81.3468	0.994753	97.3594	0.993185	104.001	0.994556	0.38812	0.138621	4.21346	0.887331	2.52173	0.752646	1.03763	0.440429	0.574726	0.21781	0.595031	0.300427
7233.33	6.87395	0.890263	18.2788	0.981418	53.9958	0.992712	97.4989	0.996578	106.672	0.995114	107.415	0.996351	8.07883	0.905994	18.5033	0.935731	47.5686	0.992742	89.272	0.990808	103.487	0.99821	107.25	0.993976	6.9922	0.895609	15.9344	0.952599	41.6019	0.978699	81.1663	0.992545	97.109	0.990631	103.847	0.993083	0.38812	0.138621	3.79458	0.799116	2.22223	0.663254	0.509983	0.216466	0.596617	0.226106	0.595031	0.300427
7266.67	7.09104	0.918378	17.9409	0.963276	53.9958	0.992712	97.744	0.999083	106.672	0.995114	107.415	0.996351	8.33531	0.934758	18.9931	0.960501	47.4189	0.989619	89.272	0.990808	103.58	0.999102	107.502	0.996312	7.29719	0.934674	16.0313	0.958392	41.4906	0.97608	81.3468	0.994753	97.3594	0.993185	104.001	0.994556	0.951947	0.339997	4.21346	0.887331	2.52173	0.752646	1.03763	0.440429	0.574726	0.21781	0.329657	0.166442
7300	6.96658	0.90226	18.6249	1	53.9481	0.991836	97.4989	0.996578	106.672	0.995114	107.809	1	8.51607	0.955029	18.9931	0.960501	46.9012	0.978814	89.272	0.990808	103.58	0.999102	107.25	0.993976	7.33128	0.93904	15.9344	0.952599	41.97	0.98736	81.26	0.993692	97.109	0.990631	104.001	0.994556	0.951947	0.339997	4.21346	0.887331	3.35049	1	1.22521	0.520051	0.574726	0.21781	0.595031	0.300427
7333.33	6.92479	0.896847	18.0651	0.969943	53.9958	0.992712	97.744	0.999083	106.672	0.995114	107.244	0.994764	8.33531	0.934758	18.3511	0.928037	47.5686	0.992742	89.517	0.993528	103.58	0.999102	107.559	0.996844	6.82667	0.874406	16.503	0.986595	41.5074	0.976476	81.1663	0.992545	97.3594	0.993185	104.255	0.996983	0.38812	0.138621	4.15515	0.875051	1.97048	0.588115	0.815612	0.346192	0.574726	0.21781	0.329657	0.166442
7366.67	7.09104	0.918378	18.1468	0.97433	53.9958	0.992712	97.744	0.999083	106.672	0.995114	107.415	0.996351	8.07883	0.905994	19.4632	0.984276	47.6529	0.994503	89.855	0.997278	103.329	0.996683	107.811	0.999179	7.29719	0.934674	16.721	0.999626	42.0658	0.989613	81.6843	0.998879	96.9531	0.98904	104.001	0.994556	0.951947	0.339997	4.21346	0.887331	2.1343	0.637012	1.22521	0.520051	0.596617	0.226106	0.595031	0.300427
7400	7.17912	0.929785	18.1468	0.97433	54.3922	1	97.4989	0.996578	106.729	0.995643	107.329	0.995555	8.38466	0.940292	18.9931	0.960501	47.4859	0.991017	89.598	0.994426	102.738	0.990982	107.502	0.996312	6.78608	0.869207	16.3934	0.980039	41.6362	0.979506	81.0894	0.991605	97.109	0.990631	103.91	0.993686	0.545411	0.194799	2.91778	0.614467	2.22223	0.663254	0.815612	0.346192	0.508213	0.192603	0.595031	0.300427
7433.33	6.91831	0.896008	17.9889	0.965854	53.9958	0.992712	97.1708	0.993224	106.729	0.995643	107.329	0.995555	8.23344	0.923333	18.677	0.944517	47.4859	0.991017	89.1876	0.989871	103.329	0.996683	107.25	0.993976	7.29719	0.934674	16.0313	0.958392	41.5074	0.976476	81.5964	0.997805	97.3594	0.993185	104.001	0.994556	0.38812	0.138621	4.15515	0.875051	2.52173	0.752646	1.22521	0.520051	0.596617	0.226106	0.329657	0.166442
7466.67	6.69218	0.866721	18.4475	0.990474	53.9958	0.992712	97.4989	0.996578	106.979	0.997975	107.244	0.994764	8.23344	0.923333	18.7011	0.945733	47.6844	0.99516	89.1876	0.989871	103.329	0.996683	107.559	0.996844	6.9922	0.895609	16.1869	0.967699	41.8764	0.985157	81.44	0.995892	97.2662	0.992234	104.57	1	0.951947	0.339997	3.79458	0.799116	2.22223	0.663254	0.815612	0.346192	0.596617	0.226106	0.314535	0.158807
7500	6.92479	0.896847	18.3669	0.986147	53.9958	0.992712	97.41	0.995669	106.729	0.995643	107.329	0.995555	7.8445	0.879716	19.4437	0.983291	47.6026	0.993453	89.598	0.994426	103.329	0.996683	107.811	0.999179	7.33128	0.93904	16.1869	0.967699	41.7294	0.9817	81.6886	0.998933	97.2662	0.992234	103.91	0.993686	0	0	4.21346	0.887331	1.53288	0.457508	0.815281	0.346052	0.574726	0.21781	0.682601	0.344641
7533.33	7.20958	0.933731	18.0651	0.969943	53.9958	0.992712	97.744	0.999083	106.729	0.995643	107.722	0.999201	8.07883	0.905994	18.2237	0.921594	47.2524	0.986144	89.8429	0.997145	103.237	0.995791	107.502	0.996312	6.78608	0.869207	16.4106	0.981072	41.2674	0.970832	81.26	0.993692	97.3594	0.993185	104.001	0.994556	1.52345	0.544115	4.15515	0.875051	2.41401	0.720495	2.35595	1	0.596617	0.226106	0.314535	0.158807
7566.67	7.12302	0.92252	18.1926	0.976791	54.0971	0.994575	97.744	0.999083	106.729	0.995643	107.809	1	8.33531	0.934758	19.4437	0.983291	47.6844	0.99516	89.1876	0.989871	102.989	0.993401	107.25	0.993976	6.9922	0.895609	16.1869	0.967699	41.4906	0.97608	81.26	0.993692	97.2662	0.992234	104.001	0.994556	0	0	3.79458	0.799116	3.35049	1	0.915017	0.388385	0.596617	0.226106	0.383119	0.193434
7600	7.23994	0.937663	18.2754	0.981238	54.3195	0.998664	97.4989	0.996578	106.729	0.995643	107.809	1	8.38466	0.940292	19.1589	0.968885	47.6844	0.99516	89.272	0.990808	103.58	0.999102	107.25	0.993976	7.29719	0.934674	15.9344	0.952599	41.7294	0.9817	81.26	0.993692	97.3594	0.993185	104.001	0.994556	0.545411	0.194799	3.48023	0.732917	1.80861	0.539804	0.815612	0.346192	0.596617	0.226106	0.329657	0.166442
7633.33	7.42156	0.961185	18.3669	0.986147	53.9958	0.992712	97.655	0.998174	106.729	0.995643	107.244	0.994764	8.23344	0.923333	18.8315	0.952331	47.2524	0.986144	88.9434	0.98716	102.989	0.993401	107.25	0.993976	6.78608	0.869207	16.3934	0.980039	41.5856	0.978317	81.3468	0.994753	97.3594	0.993185	103.502	0.989788	1.93983	0.692829	3.48023	0.732917	3.35049	1	1.42762	0.605964	0.508213	0.192603	0.329657	0.166442
7666.67	7.23994	0.937663	18.4014	0.988002	54.0971	0.994575	97.744	0.999083	106.762	0.995954	107.329	0.995555	8.23344	0.923333	19.6113	0.991764	47.7679	0.996902	89.3572	0.991754	103.396	0.997324	107.413	0.995494	7.11362	0.911161	16.3934	0.980039	41.5856	0.978317	81.7759	1	97.3594	0.993185	103.657	0.991266	0	0	4.21346	0.887331	3.35049	1	1.42762	0.605964	1.1841	0.448749	0.329657	0.166442
7700	7.48842	0.969844	18.1926	0.976791	54.1696	0.995908	97.744	0.999083	106.422	0.992781	107.077	0.993216	8.38466	0.940292	19.4632	0.984276	46.8715	0.978194	89.272	0.990808	103.329	0.996683	107.161	0.993158	7.11362	0.911161	16.3934	0.980039	41.7294	0.9817	81.26	0.993692	97.3594	0.993185	103.82	0.992823	0.951947	0.339997	3.48023	0.732917	2.95585	0.882214	0.815612	0.346192	0.596617	0.226106	0.462861	0.233696
7733.33	7.29382	0.944641	18.317	0.983469	54.1696	0.995908	97.744	0.999083	106.672	0.995114	107.329	0.995555	8.38466	0.940292	18.8315	0.952331	47.853	0.998679	90.1002	1	103.329	0.996683	107.502	0.996312	6.72774	0.861735	16.6083	0.992891	42.0477	0.989187	81.4345	0.995825	97.3594	0.993185	103.91	0.993686	0.951947	0.339997	3.25458	0.685396	2.1343	0.637012	1.42762	0.605964	0.574726	0.21781	0.329657	0.166442
7766.67	7.23994	0.937663	18.1926	0.976791	54.1696	0.995908	97.4989	0.996578	106.729	0.995643	107.244	0.994764	8.38466	0.940292	19.0021	0.960958	47.5351	0.992043	89.517	0.993528	103.145	0.994907	107.811	0.999179	6.9922	0.895609	16.1869	0.967699	42.0477	0.989187	81.5271	0.996958	97.109	0.990631	103.567	0.990403	0.545411	0.194799	4.21346	0.887331	2.52173	0.752646	1.22521	0.520051	0.574726	0.21781	0.677234	0.341931
7800	6.88038	0.891095	18.3669	0.986147	53.9958	0.992712	97.744	0.999083	106.422	0.992781	107.329	0.995555	7.91816	0.887977	18.9869	0.960187	47.0927	0.982811	89.1876	0.989871	103.329	0.996683	107.413	0.995494	6.84278	0.87647	15.9893	0.955885	41.1755	0.96867	81.5169	0.996832	96.8485	0.987974	103.91	0.993686	0	0	2.64547	0.55712	1.97048	0.588115	0.915017	0.388385	0.508213	0.192603	0.421506	0.212816
7833.33	6.88038	0.891095	17.7344	0.952188	53.9239	0.991391	97.744	0.999083	106.729	0.995643	106.514	0.987993	8.30068	0.930874	19.1388	0.967869	47.6844	0.99516	90.1002	1	102.581	0.989468	106.763	0.989464	6.96166	0.891696	15.9893	0.955885	41.7294	0.9817	81.26	0.993692	96.5981	0.985419	103.91	0.993686	0.571463	0.204103	1.74458	0.367399	1.97048	0.588115	1.13947	0.483656	1.10144	0.417423	0.844215	0.426239
7866.67	6.88038	0.891095	18.0435	0.968782	53.7018	0.987308	96.9258	0.99072	106.729	0.995643	107.244	0.994764	8.38466	0.940292	19.0021	0.960958	47.4519	0.990307	89.272	0.990808	102.989	0.993401	106.763	0.989464	7.32974	0.938843	16.4515	0.983517	41.7294	0.9817	81.26	0.993692	97.3594	0.993185	103.82	0.992823	0	0	2.64547	0.55712	1.97048	0.588115	1.13947	0.483656	0.508213	0.192603	0.284933	0.143861
7900	7.04877	0.912904	18.0435	0.968782	54.0971	0.994575	97.41	0.995669	106.729	0.995643	107.244	0.994764	8.14032	0.91289	18.7253	0.946961	47.6844	0.99516	89.272	0.990808	102.989	0.993401	107.326	0.994682	6.84278	0.87647	15.8964	0.950332	41.7294	0.9817	81.26	0.993692	97.2662	0.992234	104.136	0.995848	0	0	2.64547	0.55712	1.97048	0.588115	1.19363	0.506645	0.441635	0.167371	0.818216	0.413112
7933.33	7.11498	0.92148	18.1153	0.972639	53.4581	0.982826	97.744	0.999083	106.332	0.991947	107.244	0.994764	7.86533	0.882052	18.8523	0.953381	47.6844	0.99516	89.4432	0.992708	102.989	0.993401	107.015	0.991801	6.47254	0.829047	15.9893	0.955885	41.2189	0.96969	81.4345	0.995825	97.5172	0.994795	104.073	0.995248	0	0	2.64547	0.55712	1.53288	0.457508	0.915017	0.388385	0.662935	0.251239	0.818216	0.413112
7966.67	6.95288	0.900485	18.1645	0.975282	53.9481	0.991836	97.744	0.999083	106.422	0.992781	107.159	0.99398	7.91816	0.887977	19.4636	0.984295	47.7679	0.996902	90.1002	1	103.329	0.996683	107.074	0.992347	7.32974	0.938843	15.9893	0.955885	41.6362	0.979506	81.098	0.991711	97.3594	0.993185	103.82	0.992823	0.541876	0.193536	2.64547	0.55712	1.53288	0.457508	1.2828	0.544492	0.508213	0.192603	0.329657	0.166442
8000	6.95288	0.900485	18.6166	0.999555	54.1696	0.995908	97.4989	0.996578	106.729	0.995643	107.244	0.994764	8.44803	0.947399	19.0021	0.960958	47.6844	0.99516	89.3572	0.991754	102.83	0.991864	107.074	0.992347	7.1277	0.912964	15.8964	0.950332	41.1755	0.96867	81.26	0.993692	96.8485	0.987974	103.91	0.993686	0.541876	0.193536	2.64547	0.55712	1.97048	0.588115	1.2828	0.544492	0.508213	0.192603	0.595031	0.300427
8033.33	7.18626	0.930711	18.0435	0.968782	53.7018	0.987308	97.1708	0.993224	106.332	0.991947	106.907	0.991642	7.86533	0.882052	18.9869	0.960187	47.6844	0.99516	89.272	0.990808	102.738	0.990982	107.015	0.991801	6.80723	0.871916	15.901	0.950605	41.7294	0.9817	81.3468	0.994753	97.2662	0.992234	104.226	0.996708	0.38812	0.138621	3.22401	0.678957	1.97048	0.588115	1.19363	0.506645	0.537747	0.203796	0.421506	0.212816
8066.67	7.20118	0.932643	17.9286	0.962617	53.9239	0.991391	97.4989	0.996578	106.672	0.995114	107.244	0.994764	7.91816	0.887977	18.8523	0.953381	47.6026	0.993453	89.272	0.990808	103.237	0.995791	107.326	0.994682	7.1277	0.912964	15.8007	0.944606	41.6362	0.979506	81.26	0.993692	97.3594	0.993185	104.073	0.995248	0.629722	0.224911	2.07549	0.437085	1.97048	0.588115	1.19363	0.506645	1.26752	0.480367	0.677234	0.341931
8100	7.04877	0.912904	18.29	0.98202	53.7018	0.987308	97.1708	0.993224	106.332	0.991947	107.244	0.994764	8.44803	0.947399	18.8523	0.953381	47.4519	0.990307	89.272	0.990808	103.329	0.996683	107.326	0.994682	6.96166	0.891696	16.3459	0.9772	41.6362	0.979506	81.6886	0.998933	96.9235	0.988738	104.39	0.998272	0	0	2.64547	0.55712	1.97048	0.588115	1.19363	0.506645	0.441635	0.167371	0.677234	0.341931
8133.33	7.02454	0.909766	18.3404	0.984725	53.9239	0.991391	96.9258	0.99072	106.244	0.99112	106.766	0.990331	7.71964	0.865714	18.7095	0.946158	47.6026	0.993453	89.1876	0.989871	102.738	0.990982	106.763	0.989464	7.46157	0.955728	15.9893	0.955885	41.1755	0.96867	81.26	0.993692	97.5172	0.994795	103.91	0.993686	0	0	2.64547	0.55712	0.716563	0.213868	1.53451	0.651332	0.441635	0.167371	0.677234	0.341931
8166.67	7.04877	0.912904	18.4113	0.988533	54.3195	0.998664	97.4989	0.996578	106.332	0.991947	107.244	0.994764	7.94466	0.890948	19.1742	0.969662	47.2208	0.985484	89.272	0.990808	103.08	0.994283	107.161	0.993158	7.1277	0.912964	15.7111	0.939253	41.3977	0.973895	81.26	0.993692	97.3594	0.993185	103.91	0.993686	0	0	2.64547	0.55712	0.784826	0.234242	1.2828	0.544492	0.508213	0.192603	0.329657	0.166442
8200	7.24678	0.938548	18.3404	0.984725	54.0971	0.994575	97.4989	0.996578	106.672	0.995114	107.244	0.994764	8.30068	0.930874	18.7253	0.946961	47.1395	0.983789	89.1876	0.989871	103.329	0.996683	107.25	0.993976	7.1277	0.912964	16.3459	0.9772	41.7294	0.9817	81.26	0.993692	97.0159	0.989681	103.91	0.993686	0.541876	0.193536	2.91778	0.614467	1.97048	0.588115	0.765072	0.32474	0.441635	0.167371	0.329657	0.166442
8233.33	7.24678	0.938548	18.2207	0.9783	53.9239	0.991391	96.9258	0.99072	106.332	0.991947	106.992	0.992426	7.86533	0.882052	18.7095	0.946158	47.3704	0.988607	89.598	0.994426	102.738	0.990982	106.763	0.989464	7.1277	0.912964	15.7111	0.939253	40.9378	0.963076	80.9257	0.989604	96.9414	0.988921	104.073	0.995248	0	0	3.22401	0.678957	0.784826	0.234242	1.2828	0.544492	0.441635	0.167371	0.329657	0.166442
8266.67	7.24678	0.938548	18.1072	0.972206	53.9239	0.991391	96.9258	0.99072	106.332	0.991947	107.244	0.994764	8.44803	0.947399	19.029	0.962316	47.8003	0.997579	89.1876	0.989871	102.989	0.993401	107.413	0.995494	7.1277	0.912964	16.2573	0.971906	40.9378	0.963076	81.3538	0.994838	97.2662	0.992234	103.73	0.991966	0.571463	0.204103	2.07549	0.437085	2.41401	0.720495	1.19363	0.506645	0.662935	0.251239	0.677234	0.341931
8300	7.24678	0.938548	18.2207	0.9783	53.9239	0.991391	97.1708	0.993224	106.332	0.991947	106.766	0.990331	8.44803	0.947399	19.1742	0.969662	47.8003	0.997579	89.272	0.990808	102.738	0.990982	106.763	0.989464	7.1277	0.912964	16.3459	0.9772	41.3977	0.973895	81.26	0.993692	97.4247	0.993851	103.82	0.992823	0	0	2.64547	0.55712	1.97048	0.588115	1.53451	0.651332	0.662935	0.251239	0.421506	0.212816
8333.33	7.24678	0.938548	18.2207	0.9783	53.9239	0.991391	97.1708	0.993224	106.332	0.991947	107.244	0.994764	8.21578	0.921353	18.7095	0.946158	47.2906	0.986941	89.517	0.993528	102.738	0.990982	107.25	0.993976	7.22975	0.926035	16.1547	0.965773	40.9378	0.963076	81.2685	0.993795	96.8485	0.987974	104.073	0.995248	0	0	2.64547	0.55712	1.53288	0.457508	1.53451	0.651332	1.26752	0.480367	0.595031	0.300427
8366.67	7.24678	0.938548	18.5372	0.99529	54.0971	0.994575	97.744	0.999083	106.332	0.991947	107.244	0.994764	8.44803	0.947399	19.1742	0.969662	47.9163	1	89.6829	0.995368	102.647	0.990108	106.823	0.990018	7.1277	0.912964	16.2573	0.971906	41.7651	0.982538	81.6023	0.997877	97.2662	0.992234	103.82	0.992823	0	0	2.07549	0.437085	1.97048	0.588115	1.19363	0.506645	0.508213	0.192603	0.677234	0.341931
8400	7.09402	0.918765	18.1072	0.972206	54.0971	0.994575	97.1708	0.993224	106.244	0.99112	106.766	0.990331	8.44803	0.947399	19.7741	1	47.9163	1	89.272	0.990808	103.145	0.994907	107.074	0.992347	6.84278	0.87647	16.6125	0.993142	41.6362	0.979506	81.6023	0.997877	97.1737	0.991291	104.136	0.995848	0	0	2.64547	0.55712	1.97048	0.588115	1.19363	0.506645	1.62681	0.616527	0.446382	0.225376
8433.33	7.32982	0.949303	18.0451	0.96887	53.9239	0.991391	97.744	0.999083	106.672	0.995114	106.85	0.991113	8.44803	0.947399	18.5847	0.93985	47.2208	0.985484	89.7685	0.996318	102.922	0.992752	106.763	0.989464	7.1277	0.912964	16.3459	0.9772	41.1609	0.968326	81.6886	0.998933	97.0996	0.990535	104.073	0.995248	0.38812	0.138621	2.91778	0.614467	1.53288	0.457508	0.910297	0.386382	0.441635	0.167371	0.421506	0.212816
8466.67	7.24678	0.938548	18.1072	0.972206	54.0971	0.994575	97.4989	0.996578	106.729	0.995643	107.244	0.994764	8.44803	0.947399	19.1742	0.969662	47.569	0.992752	89.6829	0.995368	102.738	0.990982	107.161	0.993158	7.1277	0.912964	16.2505	0.971499	41.2534	0.970502	81.44	0.995892	97.0159	0.989681	104.073	0.995248	0	0	2.64547	0.55712	1.53288	0.457508	0.915017	0.388385	0.508213	0.192603	0.677234	0.341931
8500	7.72126	1	18.3982	0.98783	54.0259	0.993266	97.1708	0.993224	106.332	0.991947	106.907	0.991642	8.30068	0.930874	19.3094	0.9765	47.9163	1	89.598	0.994426	103.054	0.994029	107.413	0.995494	6.80723	0.871916	16.0626	0.960264	41.3977	0.973895	81.6023	0.997877	96.9235	0.988738	104.48	0.999133	0	0	2.64547	0.55712	1.97048	0.588115	1.53451	0.651332	0.441635	0.167371	0.677234	0.341931
8533.33	7.54548	0.977235	18.465	0.991417	53.6314	0.986013	97.744	0.999083	106.672	0.995114	107.244	0.994764	8.54911	0.958734	18.4512	0.933099	47.7194	0.995891	89.517	0.993528	102.989	0.993401	107.25	0.993976	7.1277	0.912964	16.7272	1	41.2534	0.970502	81.3538	0.994838	98.0274	1	104.226	0.996708	0.38812	0.138621	3.22401	0.678957	2.41401	0.720495	1.1644	0.494238	0.441635	0.167371	0.329657	0.166442
8566.67	7.54548	0.977235	18.465	0.991417	54.1696	0.995908	97.744	0.999083	106.422	0.992781	107.244	0.994764	8.44803	0.947399	19.6312	0.992771	47.9163	1	89.6829	0.995368	102.738	0.990982	107.074	0.992347	7.30012	0.935048	16.1547	0.965773	41.3977	0.973895	81.6023	0.997877	96.9235	0.988738	104.136	0.995848	0.629722	0.224911	2.64547	0.55712	2.41401	0.720495	1.5329	0.65065	0.537747	0.203796	0	0
8600	7.09402	0.918765	18.3982	0.98783	54.0971	0.994575	96.9258	0.99072	106.672	0.995114	107.415	0.996351	8.21578	0.921353	19.6312	0.992771	47.9163	1	89.6829	0.995368	103.237	0.995791	107.25	0.993976	7.1277	0.912964	16.4133	0.981229	41.7135	0.981325	81.3538	0.994838	97.5172	0.994795	104.226	0.996708	0	0	2.64547	0.55712	2.41401	0.720495	0.912135	0.387162	0.537747	0.203796	0.329657	0.166442
8633.33	7.18629	0.930715	18.3982	0.98783	53.8533	0.990093	96.9258	0.99072	106.583	0.99428	107.329	0.995555	8.30068	0.930874	18.5847	0.93985	47.2906	0.986941	89.272	0.990808	102.989	0.993401	106.763	0.989464	7.1277	0.912964	16.0626	0.960264	40.9378	0.963076	81.5169	0.996832	96.8485	0.987974	104.073	0.995248	0.629722	0.224911	2.64547	0.55712	1.97048	0.588115	0.815281	0.346052	0.441635	0.167371	0.677234	0.341931
8666.67	7.32732	0.94898	18.286	0.981805	53.6314	0.986013	97.1708	0.993224	106.332	0.991947	107.159	0.99398	8.44803	0.947399	19.029	0.962316	47.3322	0.987808	89.104	0.988943	102.738	0.990982	107.015	0.991801	7.1277	0.912964	16.6125	0.993142	41.2036	0.969328	81.1842	0.992764	96.7564	0.987034	103.477	0.989547	1.26386	0.451398	2.64547	0.55712	1.97048	0.588115	1.19363	0.506645	0.537747	0.203796	0.421506	0.212816
8700	7.32732	0.94898	18.286	0.981805	53.6314	0.986013	97.1708	0.993224	106.422	0.992781	106.766	0.990331	8.44803	0.947399	19.0465	0.963202	47.7194	0.995891	88.9434	0.98716	102.738	0.990982	107.25	0.993976	7.1277	0.912964	16.0626	0.960264	41.3977	0.973895	81.6023	0.997877	96.5981	0.985419	103.82	0.992823	0	0	2.64547	0.55712	1.97048	0.588115	1.5329	0.65065	0.537747	0.203796	0.677234	0.341931
8733.33	7.09402	0.918765	17.9395	0.963203	53.7018	0.987308	97.2588	0.994123	106.583	0.99428	107.329	0.995555	8.00566	0.897789	18.4512	0.933099	47.7194	0.995891	88.9434	0.98716	102.989	0.993401	106.763	0.989464	7.22975	0.926035	16.4133	0.981229	41.4906	0.97608	81.26	0.993692	97.2662	0.992234	104.164	0.996112	0	0	1.97595	0.416124	1.97048	0.588115	1.53451	0.651332	0.441635	0.167371	0.595031	0.300427
	7.72126		18.6249		54.3922		97.8337		107.196		107.809		8.91708		19.7741		47.9163		90.1002		103.673		107.9		7.80721		16.7272		42.5073		81.7759		98.0274		104.57		2.79987		4.74847		3.35049		2.35595		2.63866		1.98061

## Sheet: Sheet3
	0	0	1	1	2	2	3	3	4	4	5	5	6	6	7	7	8	8	9	9	10	10	11	11	12	12	13	13	14	14	15	15	16	16	17	17	18	18	19	19	20	20	21	21	22	22	23	23
Time	delta e	norm	delta e	norm	delta e	norm	delta e	norm	delta e	norm	delta e	norm	delta e	norm	delta e	norm	delta e	norm	delta e	norm	delta e	norm	delta e	norm	delta e	norm	delta e	norm	delta e	norm	delta e	norm	delta e	norm	delta e	norm	delta e	norm	delta e	norm	delta e	norm	delta e	norm	delta e	norm	delta e	norm
0	0	0	0	0	0	0	0	0	0	0	0	0	0	0	0	0	0	0	0	0	0	0	0	0	0	0	0	0	0	0	0	0	0	0	0	0	0	0	0	0	0	0	0	0	0	0	0	0
33.3333	1.23509	0.28125	0	0	1.94512	0.048541	1.7869	0.025311	1.31391	0.0151022	3.04719	0.0374682	1.18802	0.184336	0	0	0.474249	0.0112798	0.42974	0.00593856	0	0	1.90379	0.0237941	0.483936	0.0904492	0	0	0.432233	0.01026	0.436741	0.00608616	0.33478	0.00403971	1.14922	0.0153135	0	0	0.646119	0.283424	0.481562	0.12909	0.654114	0.0579018	0.366264	0.0365956	0.22912	0.0971333
66.6667	0.557677	0.126992	0.413971	0.0245229	1.54356	0.03852	4.11851	0.0583377	2.45688	0.0282396	4.62369	0.0568529	0.847448	0.131493	0	0	0.419385	0.0099749	2.44168	0.0337415	1.09111	0.0123785	4.13078	0.0516278	0	0	0	0	0	0	0.619917	0.0086388	0.372786	0.00449831	1.79557	0.0239262	0.559434	0.213653	0.411886	0.180676	0.481562	0.12909	0	0	0	0	0	0
100	0.557677	0.126992	0.413971	0.0245229	1.17845	0.0294085	4.32498	0.0612623	2.12011	0.0243687	7.52749	0.0925582	0.847448	0.131493	0.492036	0.0290139	0.472239	0.011232	1.62988	0.0225232	0.696223	0.00789859	5.67812	0.0709669	0.903808	0.168925	0	0	0	0	1.4764	0.0205743	0.726427	0.00876562	3.14479	0.0419048	1.09548	0.418375	0.646119	0.283424	0	0	0	0	0.365293	0.0364985	0.22912	0.0971333
133.333	1.08299	0.246613	0.413971	0.0245229	0	0	4.32498	0.0612623	2.47039	0.0283949	9.55048	0.117433	0.847448	0.131493	0.492036	0.0290139	1.4137	0.0336243	2.46215	0.0340244	0.971715	0.011024	7.11766	0.0889587	0	0	0.977814	0.0710636	0	0	1.738	0.0242197	0.60881	0.00734636	3.86971	0.0515644	1.09548	0.418375	0.646119	0.283424	0.420388	0.112691	0.654114	0.0579018	0	0	0.22912	0.0971333
166.667	1.57234	0.358047	0.413971	0.0245229	0.497462	0.0124143	3.29802	0.0467157	2.59607	0.0298395	11.874	0.146003	0.847448	0.131493	0.492036	0.0290139	1.86096	0.0442621	2.04512	0.0282614	1.64925	0.0187106	8.88785	0.111083	0.525447	0.0982077	0.977814	0.0710636	0	0	1.89693	0.0264345	0.557128	0.00672273	3.86971	0.0515644	0.751738	0.287095	0.959954	0.42109	0.420388	0.112691	0.480511	0.0425345	0.729621	0.0729006	0.458651	0.194441
200	1.08299	0.246613	0	0	0.890697	0.0222276	3.29802	0.0467157	2.19018	0.0251742	14.3494	0.176441	1.34253	0.208311	0.577086	0.0340291	1.86096	0.0442621	3.27416	0.0452456	1.99724	0.0226585	10.1757	0.127179	0.648972	0.121295	1.50151	0.109123	0.432233	0.01026	2.59818	0.0362067	1.48512	0.0179205	4.60234	0.0613269	0.751738	0.287095	1.28762	0.564822	0.420388	0.112691	0.480511	0.0425345	0.729621	0.0729006	0	0
233.333	1.7151	0.390555	1.24219	0.0735849	0.890697	0.0222276	3.67775	0.0520945	1.96721	0.0226112	16.6504	0.204734	2.68985	0.417365	0.639814	0.0377279	1.4137	0.0336243	3.5506	0.0490657	2.44626	0.0277526	12.1225	0.151511	0.648972	0.121295	0.977814	0.0710636	0	0	3.02612	0.0421702	0.723583	0.0087313	6.09499	0.0812167	0.679713	0.259588	0.959954	0.42109	0.420388	0.112691	0.758705	0.0671601	0.555818	0.055535	0.22912	0.0971333
266.667	1.08299	0.246613	1.70841	0.101203	0.890697	0.0222276	4.0572	0.0574693	2.50303	0.0287701	19.0747	0.234543	2.68985	0.417365	0.639814	0.0377279	1.86096	0.0442621	3.69146	0.0510122	1.92659	0.021857	13.9696	0.174596	0.586825	0.109679	0.977814	0.0710636	0	0	2.52838	0.035234	1.85391	0.0223707	6.09499	0.0812167	1.09548	0.418375	1.28762	0.564822	0.384802	0.103152	0.480511	0.0425345	0.729621	0.0729006	0	0
300	1.23509	0.28125	1.70841	0.101203	2.58916	0.0646134	4.81451	0.0681964	2.54594	0.0292632	21.8866	0.269118	2.48739	0.385951	0.639814	0.0377279	2.7732	0.0659594	2.87961	0.0397933	1.75413	0.0199004	15.9934	0.19989	1.13539	0.212208	0.977814	0.0710636	0.485628	0.0115274	4.01419	0.0559394	2.22172	0.026809	7.85101	0.104616	1.09548	0.418375	1.28762	0.564822	0.728733	0.195348	0.480511	0.0425345	1.09299	0.109207	0	0
333.333	1.57234	0.358047	1.70841	0.101203	2.58916	0.0646134	5.32171	0.0753808	3.51373	0.0403871	24.7903	0.304821	3.31061	0.513684	1.31144	0.0773316	3.72527	0.088604	3.39859	0.046965	1.97696	0.0224285	17.7929	0.222382	1.13539	0.212208	0.977814	0.0710636	0.54255	0.0128786	4.01419	0.0559394	2.22172	0.026809	8.03049	0.107008	1.09548	0.418375	1.28762	0.564822	0.748092	0.200537	0.383638	0.0339594	0.729621	0.0729006	0.160668	0.0681137
366.667	2.06548	0.470342	0.945988	0.0560386	3.02286	0.0754363	4.61149	0.0653207	4.04787	0.0465266	27.3391	0.336163	2.79967	0.434406	0.639814	0.0377279	4.17508	0.0993027	3.39859	0.046965	1.97935	0.0224556	19.3871	0.242306	1.13539	0.212208	1.50151	0.109123	0.932978	0.0221462	3.36596	0.0469061	1.32723	0.0160153	8.43488	0.112396	0.751738	0.287095	1.53743	0.674405	0.420388	0.112691	0.758705	0.0671601	1.09299	0.109207	0	0
400	2.06548	0.470342	2.18212	0.129265	4.73479	0.118158	4.98866	0.0706631	5.51724	0.0634156	29.0923	0.35772	3.31061	0.513684	1.31144	0.0773316	5.36358	0.12757	4.23458	0.0585176	2.14565	0.0243423	20.7863	0.259793	1.13539	0.212208	0.977814	0.0710636	1.7695	0.0420028	4.85632	0.0676749	1.66794	0.0201266	9.12202	0.121552	1.09548	0.418375	1.28762	0.564822	0.930716	0.249492	0.383638	0.0339594	1.09299	0.109207	0	0
433.333	1.57234	0.358047	3.41529	0.202315	5.16228	0.128826	5.73983	0.0813033	6.69036	0.0768996	32.677	0.401797	2.79967	0.434406	1.87034	0.110288	5.59328	0.133034	4.54401	0.0627935	2.67523	0.0303503	24.0359	0.300408	1.13539	0.212208	0.977814	0.0710636	1.93433	0.0459153	3.36596	0.0469061	1.71795	0.0207301	11.0051	0.146644	0.751738	0.287095	1.28762	0.564822	0.748092	0.200537	0.769079	0.0680783	1.09299	0.109207	0.309322	0.131134
466.667	2.20264	0.501576	3.41529	0.202315	5.16228	0.128826	6.2204	0.0881105	10.1024	0.116118	33.9875	0.417911	3.31061	0.513684	1.72086	0.101474	6.24122	0.148445	5.06531	0.0699974	3.00566	0.0340989	25.2014	0.314974	1.13539	0.212208	0.977814	0.0710636	1.93433	0.0459153	4.85632	0.0676749	2.01677	0.0243359	11.3864	0.151725	1.09548	0.418375	1.28762	0.564822	0	0	0.769079	0.0680783	1.09299	0.109207	0.160668	0.0681137
500	1.7151	0.390555	3.41529	0.202315	5.5894	0.139485	6.04259	0.0855918	12.4053	0.142588	37.1779	0.457141	3.31061	0.513684	2.43315	0.143476	6.24122	0.148445	5.47873	0.0757104	3.24004	0.036758	27.0919	0.338602	1.13539	0.212208	1.50151	0.109123	1.7695	0.0420028	4.85632	0.0676749	1.43573	0.0173246	13.239	0.176412	1.09548	0.418375	1.28762	0.564822	0.728733	0.195348	2.01699	0.178543	0.709469	0.0708871	0.309322	0.131134
533.333	2.06548	0.470342	3.41529	0.202315	7.29871	0.182142	6.04259	0.0855918	15.11	0.173676	39.2396	0.482491	3.53553	0.548584	1.87034	0.110288	6.48573	0.15426	5.89087	0.0814057	4.06194	0.0460824	28.5538	0.356874	1.13539	0.212208	0.771834	0.0560937	1.93433	0.0459153	4.20185	0.0585545	2.43252	0.0293527	13.0568	0.173984	1.09548	0.418375	1.28762	0.564822	0.728733	0.195348	2.01699	0.178543	0.415867	0.0415516	0.309322	0.131134
566.667	2.06548	0.470342	3.88343	0.230047	7.29871	0.182142	5.91197	0.0837416	18.013	0.207043	41.5212	0.510546	3.31061	0.513684	2.43315	0.143476	7.12403	0.169442	6.30173	0.0870835	5.61124	0.063659	29.2743	0.36588	0.940703	0.17582	0.771834	0.0560937	2.40145	0.0570035	5.27572	0.0735194	1.66515	0.0200929	13.8837	0.185003	1.09548	0.418375	1.28762	0.564822	0.384802	0.103152	2.37814	0.210511	1.298	0.12969	0.160668	0.0681137
600	2.06548	0.470342	3.88343	0.230047	8.3069	0.207301	5.47351	0.077531	20.5362	0.236045	43.2089	0.531298	3.31061	0.513684	2.43315	0.143476	7.12403	0.169442	6.30173	0.0870835	6.34512	0.0719848	31.2422	0.390475	0.940703	0.17582	0.977814	0.0710636	2.40145	0.0570035	5.27572	0.0735194	2.30699	0.0278378	15.3414	0.204426	1.09548	0.418375	1.28762	0.564822	0.748092	0.200537	2.37814	0.210511	1.298	0.12969	0.309322	0.131134
633.333	2.06548	0.470342	4.35245	0.257831	8.56194	0.213666	5.49497	0.0778349	23.9955	0.275806	45.5029	0.559505	3.31061	0.513684	2.43315	0.143476	8.54517	0.203243	7.11971	0.0983871	8.252	0.0936183	33.0077	0.41254	0.940703	0.17582	0.977814	0.0710636	2.24334	0.0532503	5.69394	0.0793475	2.30699	0.0278378	15.3414	0.204426	1.09548	0.418375	1.28762	0.564822	0.748092	0.200537	1.31253	0.116184	1.298	0.12969	0.160668	0.0681137
666.667	2.55877	0.582674	4.35245	0.257831	8.9813	0.224131	5.16953	0.0732251	26.5696	0.305394	47.2144	0.58055	3.8291	0.594135	4.44378	0.262037	8.54517	0.203243	7.52683	0.104013	9.75025	0.110616	35.5832	0.44473	0.940703	0.17582	0.771834	0.0560937	2.87148	0.0681606	5.69394	0.0793475	2.30699	0.0278378	16.9555	0.225935	1.09548	0.418375	0.646119	0.283424	0.384802	0.103152	1.31253	0.116184	0.955599	0.0954794	0.521091	0.220912
700	3.26177	0.742757	6.04836	0.358294	9.55751	0.238511	4.79192	0.0678764	28.9869	0.333178	49.3072	0.606282	3.8291	0.594135	4.44378	0.262037	9.42207	0.2241	7.93273	0.109622	11.6738	0.132438	36.996	0.462387	1.34911	0.252152	0.977814	0.0710636	3.87273	0.0919274	5.03421	0.0701539	2.30699	0.0278378	17.5767	0.234213	1.09548	0.418375	1.28762	0.564822	0.384802	0.103152	2.76002	0.244315	0.639031	0.0638492	0.521091	0.220912
733.333	3.26177	0.742757	6.23477	0.369336	11.2553	0.280879	4.7544	0.067345	31.7591	0.365042	51.2065	0.629636	3.65966	0.567844	4.44378	0.262037	9.86015	0.23452	8.4622	0.116939	13.3957	0.151974	37.7244	0.471491	1.74721	0.32656	1.50151	0.109123	4.33467	0.102893	4.61853	0.0643611	2.13687	0.0257851	18.3699	0.244782	1.0885	0.415706	1.28762	0.564822	0.384802	0.103152	1.68695	0.149328	0.639031	0.0638492	0.309322	0.131134
766.667	2.55877	0.582674	6.04836	0.358294	10.3871	0.259213	4.86145	0.0688613	34.374	0.395098	53.2164	0.65435	4.18642	0.649577	4.44378	0.262037	11.4801	0.27305	8.7409	0.12079	15.9575	0.181037	39.9574	0.499399	0.940703	0.17582	1.87723	0.136429	4.33467	0.102893	5.03421	0.0701539	2.33712	0.0282015	18.8739	0.251498	1.09548	0.418375	0.646119	0.283424	0.748092	0.200537	2.37814	0.210511	0.632213	0.063168	0.521091	0.220912
800	3.74946	0.853812	6.97466	0.413166	11.7819	0.294022	5.30004	0.0750738	36.4411	0.418858	54.7744	0.673507	4.66698	0.724142	4.99819	0.294728	11.2834	0.268371	10.7892	0.149095	17.8122	0.202077	41.293	0.516093	1.74721	0.32656	1.31429	0.0955173	4.7979	0.113888	5.44884	0.0759318	2.63012	0.0317371	20.1533	0.268546	1.09548	0.418375	2.27969	1	0.384802	0.103152	3.03203	0.268393	0.639031	0.0638492	0.521091	0.220912
833.333	3.74946	0.853812	6.97466	0.413166	11.3401	0.282995	6.62029	0.0937748	38.743	0.445315	56.8303	0.698787	3.65966	0.567844	4.99819	0.294728	11.718	0.278707	9.94421	0.137419	19.4508	0.220668	43.1471	0.539266	1.13539	0.212208	2.05345	0.149236	4.7979	0.113888	5.34455	0.0744785	2.33712	0.0282015	21.0301	0.28023	1.09548	0.418375	0.646119	0.283424	0.384802	0.103152	3.41204	0.302032	0.581852	0.0581362	0.521091	0.220912
866.667	3.74946	0.853812	7.15175	0.423656	11.7488	0.293194	7.53442	0.106723	41.5182	0.477213	57.9218	0.712208	4.47388	0.69418	5.55096	0.327324	12.3425	0.293562	10.4642	0.144604	21.6003	0.245053	44.587	0.557261	1.13539	0.212208	1.31429	0.0955173	4.7979	0.113888	6.94136	0.0967308	2.63012	0.0317371	21.798	0.290462	1.09548	0.418375	1.28762	0.564822	0.384802	0.103152	3.15575	0.279345	0.581852	0.0581362	0.521091	0.220912
900	3.74946	0.853812	7.15175	0.423656	11.7341	0.292828	8.54693	0.121065	44.3829	0.510141	59.6555	0.733525	5.18172	0.804011	5.55096	0.327324	13.2029	0.314025	10.8611	0.15009	24.321	0.27592	45.661	0.570685	1.13539	0.212208	2.05345	0.149236	5.26154	0.124894	6.94136	0.0967308	2.30353	0.0277962	22.3843	0.298274	0.751738	0.287095	2.27969	1	0.384802	0.103152	4.49262	0.397683	0.581852	0.0581362	0.309322	0.131134
933.333	4.23658	0.964737	8.06719	0.477885	12.2868	0.306622	10.607	0.150245	46.7514	0.537365	60.8326	0.747999	5.51709	0.856048	7.0183	0.413848	13.4494	0.319887	12.3776	0.171046	26.0503	0.295538	47.0196	0.587665	1.52176	0.284422	2.05345	0.149236	5.26154	0.124894	6.40064	0.0891955	2.51163	0.0303073	23.7201	0.316074	1.09548	0.418375	0.646119	0.283424	0.384802	0.103152	3.41204	0.302032	0.847195	0.0846482	0.436972	0.18525
966.667	3.74946	0.853812	7.89738	0.467826	11.8762	0.296374	12.4512	0.176369	48.7956	0.560861	62.6509	0.770357	4.99476	0.775002	7.0183	0.413848	12.4743	0.296697	11.6517	0.161014	28.3219	0.32131	48.815	0.610105	1.13539	0.212208	1.31429	0.0955173	5.26154	0.124894	6.68596	0.0931716	2.51163	0.0303073	24.0122	0.319967	0.751738	0.287095	1.28762	0.564822	0.384802	0.103152	3.41204	0.302032	0.847195	0.0846482	0.160668	0.0681137
1000	4.23658	0.964737	8.06719	0.477885	12.1415	0.302994	14.8781	0.210745	50.1411	0.576326	63.5304	0.781171	4.99476	0.775002	7.56307	0.445972	12.9068	0.306983	12.0453	0.166453	29.6061	0.335879	50.1273	0.626507	1.68082	0.31415	1.31429	0.0955173	5.72504	0.135896	6.68596	0.0931716	2.54312	0.0306872	24.1852	0.322271	1.09548	0.418375	0.646119	0.283424	0.384802	0.103152	3.15575	0.279345	1.17178	0.117079	0.309322	0.131134
1033.33	4.23658	0.964737	8.97917	0.531909	12.1597	0.303448	16.735	0.237047	52.193	0.599911	64.5289	0.793448	5.18172	0.804011	7.97203	0.470087	13.5121	0.321379	12.4378	0.171877	31.8763	0.361634	50.845	0.635477	1.13539	0.212208	2.23527	0.16245	6.7318	0.159793	7.22004	0.100614	2.54312	0.0306872	25.2114	0.335945	1.09548	0.418375	1.28762	0.564822	0.384802	0.103152	3.80456	0.336777	1.17178	0.117079	0.321794	0.136421
1066.67	4.39143	1	8.97917	0.531909	12.2883	0.306658	18.5741	0.263098	54.1027	0.621861	65.6459	0.807184	5.18172	0.804011	8.50603	0.501575	13.9403	0.331564	12.8292	0.177286	33.4021	0.378945	52.3027	0.653695	1.13539	0.212208	2.23527	0.16245	7.19016	0.170674	8.31571	0.115883	2.65039	0.0319816	25.4933	0.339702	0.751738	0.287095	0.646119	0.283424	0.384802	0.103152	3.80456	0.336777	1.17178	0.117079	0.321794	0.136421
1100	4.39143	1	9.43349	0.558822	12.7104	0.317192	20.5966	0.291746	56.2314	0.646329	67.0084	0.823936	5.18172	0.804011	9.03902	0.533004	14.7936	0.351861	13.2195	0.18268	34.6109	0.392658	53.711	0.671296	1.68082	0.31415	2.78628	0.202495	7.19016	0.170674	7.5049	0.104584	2.65039	0.0319816	26.9573	0.35921	1.09548	0.418375	0.646119	0.283424	0.384802	0.103152	3.15575	0.279345	1.51881	0.151753	0.321794	0.136421
1133.33	3.90915	0.890176	8.68524	0.514497	11.2363	0.280404	22.9094	0.324506	57.9888	0.666529	67.6111	0.831347	5.18172	0.804011	8.64693	0.509884	15.2187	0.36197	12.6415	0.174693	37.732	0.428066	55.0991	0.688646	1.68082	0.31415	1.87723	0.136429	7.8391	0.186078	7.62807	0.1063	2.80254	0.0338175	27.7916	0.370328	1.09548	0.418375	0.646119	0.283424	0.705424	0.189099	4.88383	0.432313	1.87648	0.18749	0.321794	0.136421
1166.67	3.67047	0.835826	9.30422	0.551164	10.7408	0.26804	24.9762	0.353782	60.516	0.695577	69.2958	0.852063	5.69889	0.884257	9.90273	0.583935	14.6914	0.349428	13.0286	0.180042	39.5514	0.448707	56.6121	0.707555	1.13539	0.212208	1.87723	0.136429	7.8391	0.186078	8.03497	0.111971	3.00319	0.0362388	28.9467	0.385719	0.751738	0.287095	0.646119	0.283424	0.384802	0.103152	3.56127	0.315241	1.51881	0.151753	0.436972	0.18525
1200	3.67047	0.835826	8.72917	0.5171	9.93635	0.247965	27.8341	0.394263	62.1891	0.714807	69.4012	0.853358	5.69889	0.884257	9.90273	0.583935	14.6914	0.349428	12.4759	0.172403	41.8861	0.475194	57.561	0.719415	1.68082	0.31415	2.78628	0.202495	9.31994	0.221229	8.03497	0.111971	3.75675	0.0453317	29.6594	0.395216	0.751738	0.287095	0.646119	0.283424	0.450624	0.120796	3.9741	0.351784	1.87648	0.18749	0.620447	0.263033
1233.33	4.15765	0.946764	8.72917	0.5171	9.11601	0.227493	29.0497	0.411481	63.5811	0.730807	70.5868	0.867936	5.69889	0.884257	9.90273	0.583935	14.6075	0.347434	11.9515	0.165157	42.8921	0.486607	58.5011	0.731165	1.13539	0.212208	2.78628	0.202495	8.29258	0.196842	9.27803	0.129293	3.75675	0.0453317	30.4763	0.406101	0.751738	0.287095	0.646119	0.283424	0.705424	0.189099	3.9741	0.351784	2.39535	0.239333	0.620447	0.263033
1266.67	4.15765	0.946764	9.06782	0.53716	8.87223	0.221409	31.4214	0.445076	65.0942	0.748199	71.0315	0.873404	5.69889	0.884257	9.52021	0.561379	13.6973	0.325785	11.2337	0.155239	44.8815	0.509177	59.4171	0.742613	1.68082	0.31415	3.34356	0.242996	9.76973	0.231905	9.53664	0.132897	4.39065	0.052981	31.1802	0.415482	0.559434	0.213653	0.646119	0.283424	0.450624	0.120796	3.9741	0.351784	2.04106	0.203934	0.620447	0.263033
1300	4.0302	0.917741	9.51801	0.563829	8.43341	0.210458	33.4924	0.474411	66.8551	0.768438	72.1058	0.886615	5.69889	0.884257	11.4917	0.677631	14.6929	0.349465	9.80101	0.13544	46.3691	0.526054	60.6016	0.757417	2.40444	0.449398	3.34356	0.242996	9.76973	0.231905	9.94138	0.138537	5.20106	0.0627599	32.295	0.430336	1.09548	0.418375	0.646119	0.283424	0.450624	0.120796	3.9741	0.351784	2.39535	0.239333	0.93233	0.395252
1333.33	4.15765	0.946764	8.96368	0.530991	8.41126	0.209906	35.3302	0.500444	67.4727	0.775537	72.185	0.887588	5.51709	0.856048	10.5813	0.623946	14.2186	0.338183	8.66703	0.119769	48.3786	0.548852	61.1095	0.763765	1.68082	0.31415	3.34356	0.242996	10.2192	0.242573	9.94138	0.138537	5.20106	0.0627599	32.8137	0.437248	1.09548	0.418375	0.646119	0.283424	0.450624	0.120796	4.61601	0.408607	2.75598	0.275366	0.93233	0.395252
1366.67	3.96564	0.90304	9.1871	0.544226	8.21428	0.20499	37.3057	0.528427	68.7868	0.790642	72.4149	0.890415	6.21715	0.964672	10.5813	0.623946	13.7656	0.327408	7.77365	0.107424	48.842	0.554109	61.6133	0.770061	1.68082	0.31415	3.34356	0.242996	10.668	0.253228	9.65116	0.134493	4.62439	0.0558014	33.7338	0.449509	0.559434	0.213653	0	0	0.450624	0.120796	3.9741	0.351784	2.75598	0.275366	0.582011	0.246738
1400	3.4784	0.792088	8.65946	0.51297	8.22271	0.2052	39.0589	0.55326	69.8251	0.802576	73.3346	0.901724	5.39911	0.837742	11.2845	0.665415	13.3348	0.317162	7.22402	0.0998285	49.7511	0.564422	62.3745	0.779575	2.40444	0.449398	3.90295	0.28365	10.8636	0.257871	9.65116	0.134493	6.57546	0.0793445	34.6942	0.462306	0.751738	0.287095	0	0	0.854966	0.229186	5.46079	0.483385	2.75598	0.275366	0.729734	0.309364
1433.33	3.96564	0.90304	8.47074	0.50179	8.56268	0.213684	40.9453	0.57998	71.2202	0.818611	73.6764	0.905926	5.39911	0.837742	10.7512	0.633968	12.9272	0.307469	6.98533	0.09653	52.0427	0.59042	63.1302	0.78902	2.9763	0.556281	3.90295	0.28365	11.3085	0.268431	10.7475	0.149771	6.80061	0.0820613	35.371	0.471324	0.679713	0.259588	0.646119	0.283424	1.07258	0.28752	4.20656	0.372362	2.93653	0.293406	0.9334	0.395706
1466.67	3.96564	0.90304	9.02589	0.534677	8.86969	0.221346	42.0148	0.595129	72.3691	0.831817	74.3567	0.914291	5.92253	0.918958	10.4223	0.614573	12.5441	0.298355	8.03957	0.111099	53.395	0.605762	64.013	0.800054	2.9763	0.556281	3.90295	0.28365	11.5636	0.274487	11.1489	0.155364	7.29286	0.0880011	35.8721	0.478001	0.751738	0.287095	0	0	0.705424	0.189099	4.39265	0.388834	3.29338	0.329061	0.742339	0.314708
1500	3.33936	0.760427	8.30591	0.492026	9.74183	0.24311	44.2583	0.626909	73.4764	0.844544	74.7784	0.919477	5.92253	0.918958	10.5705	0.623314	11.8552	0.28197	8.73313	0.120683	54.994	0.623902	64.7562	0.809342	2.40444	0.449398	5.39462	0.392059	11.5636	0.274487	11.6862	0.162853	8.44436	0.101896	37.0359	0.493509	0.559434	0.213653	1.66665	0.731088	0.450624	0.120796	4.61601	0.408607	3.29338	0.329061	0.742339	0.314708
1533.33	3.96564	0.90304	8.25535	0.489031	10.5487	0.263245	46.1157	0.653218	74.208	0.852953	75.3689	0.926737	5.92253	0.918958	10.009	0.590199	11.1554	0.265326	10.5325	0.145548	55.9294	0.634514	65.7552	0.821828	2.40444	0.449398	5.39462	0.392059	11.5636	0.274487	11.6862	0.162853	9.39576	0.113376	37.6976	0.502326	0.559434	0.213653	0	0	0.773883	0.207451	5.68875	0.503564	3.65525	0.365218	0.742339	0.314708
1566.67	3.82029	0.869942	7.14488	0.423249	11.9595	0.298452	47.5266	0.673203	75.16	0.863896	75.9273	0.933603	5.92253	0.918958	10.6387	0.627334	9.74314	0.231737	12.4342	0.171828	58.1116	0.659272	66.3559	0.829336	2.9763	0.556281	4.46238	0.324308	12.1963	0.289506	11.6862	0.162853	9.1812	0.110787	37.7391	0.502879	0.559434	0.213653	0	0	1.07258	0.28752	4.81587	0.426298	3.48975	0.348681	0.742339	0.314708
1600	3.33936	0.760427	7.1044	0.420851	12.4949	0.311814	49.0725	0.6951	76.0143	0.873715	76.261	0.937706	6.44483	1	10.3645	0.611165	9.5779	0.227806	14.4056	0.19907	58.7435	0.66644	67.0818	0.838409	2.9763	0.556281	5.39462	0.392059	12.6391	0.300016	12.084	0.168395	10.1368	0.122318	38.227	0.509381	0.559434	0.213653	1.08442	0.475689	1.07258	0.28752	6.10018	0.539984	4.0211	0.401772	0.774638	0.328401
1633.33	3.82029	0.869942	6.74898	0.399797	13.7001	0.34189	50.287	0.712303	76.2383	0.87629	76.4846	0.940456	5.92253	0.918958	10.2213	0.602719	8.6892	0.206669	16.6158	0.229613	60.5209	0.686605	66.8275	0.835231	2.9763	0.556281	5.39462	0.392059	12.4556	0.295659	12.084	0.168395	10.8419	0.130826	39.0438	0.520265	0.827525	0.316039	0	0	0.686597	0.184052	5.45211	0.482617	3.86114	0.385789	0.774638	0.328401
1666.67	3.92377	0.893505	6.42616	0.380674	14.9899	0.374079	52.034	0.73705	77.0507	0.885627	76.8167	0.94454	5.66129	0.878423	9.49276	0.55976	8.61874	0.204993	19.2137	0.265513	62.1681	0.705292	68.0359	0.850333	2.9763	0.556281	5.39462	0.392059	13.081	0.310505	11.3762	0.158532	11.7908	0.142276	40.1677	0.535242	0.559434	0.213653	0	0	0.686597	0.184052	6.10018	0.539984	4.39021	0.438652	0.734514	0.31139
1700	3.32046	0.756122	6.14441	0.363983	16.1228	0.402349	52.2806	0.740543	77.8818	0.89518	77.2945	0.950414	5.66129	0.878423	9.30345	0.548597	8.17328	0.194398	21.1733	0.292594	62.5982	0.710172	68.2702	0.853262	3.54618	0.662792	5.94675	0.432186	13.522	0.320972	11.6458	0.162289	12.7376	0.153702	40.002	0.533033	0.559434	0.213653	0	0	0.686597	0.184052	5.26953	0.466455	4.0211	0.401772	0.774638	0.328401
1733.33	3.32046	0.756122	6.22843	0.36896	17.0999	0.426733	53.8533	0.762819	78.106	0.897758	77.3713	0.951359	5.66129	0.878423	9.21104	0.543148	7.88676	0.187583	23.7451	0.328133	64.3139	0.729636	68.5059	0.856207	3.54618	0.662792	5.94675	0.432186	12.5115	0.296987	12.7431	0.17758	13.9458	0.16828	40.4778	0.539373	0.942096	0.359794	0	0	0.686597	0.184052	5.6826	0.50302	3.43733	0.343444	0.734514	0.31139
1766.67	3.32046	0.756122	5.64031	0.334122	17.6965	0.441623	54.5127	0.772159	78.6787	0.90434	77.807	0.956716	5.66129	0.878423	8.59864	0.507037	8.31814	0.197844	25.6254	0.354116	64.8891	0.736161	69.3393	0.866623	3.54618	0.662792	6.49822	0.472264	12.9532	0.307471	12.0413	0.167801	14.4118	0.173904	40.9514	0.545684	0.559434	0.213653	0.646119	0.283424	0.873155	0.234062	6.51653	0.576838	4.56687	0.456303	0.891786	0.378064
1800	3.79482	0.864142	5.75276	0.340783	18.8852	0.471285	55.9155	0.79203	79.6274	0.915245	78.135	0.960749	4.91103	0.762011	8.5064	0.501597	8.84051	0.210268	27.5387	0.380557	66.0312	0.749118	70.1662	0.876959	3.54618	0.662792	5.7623	0.41878	13.3937	0.317927	12.1665	0.169545	15.5548	0.187696	42.3777	0.56469	0.827525	0.316039	0	0	0.906569	0.243019	5.45211	0.482617	4.39021	0.438652	0.877685	0.372086
1833.33	3.42948	0.780948	5.74087	0.340078	20.0942	0.501457	56.6764	0.802807	79.849	0.917791	77.8208	0.956886	4.91103	0.762011	8.02258	0.473068	9.31655	0.22159	28.5955	0.39516	67.125	0.761528	70.5171	0.881344	4.36299	0.815456	6.49822	0.472264	13.3937	0.317927	12.1665	0.169545	15.346	0.185177	42.6781	0.568693	0.827525	0.316039	0	0	0.686597	0.184052	6.75055	0.597554	4.93366	0.492951	0.734514	0.31139
1866.67	3.32046	0.756122	5.88129	0.348396	21.2385	0.530013	57.5562	0.815271	79.6967	0.916041	78.2527	0.962197	5.43679	0.843589	7.99887	0.47167	10.1931	0.242439	30.1888	0.417178	67.9434	0.770812	70.7478	0.884227	3.54618	0.662792	7.04845	0.512253	13.833	0.328355	12.56	0.175029	16.071	0.193925	43.76	0.58311	1.12273	0.428782	0	0	0.686597	0.184052	7.16576	0.634309	4.39021	0.438652	0.734514	0.31139
1900	3.42948	0.780948	5.90363	0.34972	21.8325	0.544836	58.4263	0.827595	80.1629	0.9214	78.2999	0.962777	5.43679	0.843589	7.3131	0.431232	10.9775	0.261095	32.735	0.452364	68.4874	0.776984	70.8633	0.885671	4.11347	0.768822	6.313	0.458803	13.833	0.328355	12.4357	0.173297	16.7213	0.201772	44.3769	0.59133	1.12273	0.428782	0	0	1.11249	0.298219	7.16576	0.634309	4.7621	0.475808	0.926078	0.392602
1933.33	3.32046	0.756122	6.0181	0.356501	23.0445	0.575082	59.2979	0.83994	81.1018	0.932191	78.7298	0.968063	4.91103	0.762011	7.25989	0.428094	11.7401	0.279232	34.5169	0.476988	69.5597	0.789149	71.2125	0.890036	3.54618	0.662792	7.59706	0.552123	12.6875	0.301165	11.7699	0.164019	17.6366	0.212817	44.5144	0.593162	0.827525	0.316039	0.855681	0.37535	1.11249	0.298219	7.16576	0.634309	3.8049	0.380169	0.807951	0.342523
1966.67	3.32046	0.756122	5.97707	0.35407	23.4123	0.584262	59.5339	0.843284	81.4429	0.936112	78.3748	0.963698	5.43679	0.843589	7.11106	0.419318	12.5244	0.297889	35.0336	0.484128	70.635	0.801348	71.5606	0.894386	3.54618	0.662792	7.792	0.566291	14.1624	0.336175	11.8852	0.165625	18.8222	0.227122	45.124	0.601285	0.559434	0.213653	0	0	0.87213	0.233787	7.16576	0.634309	3.8049	0.380169	0.867305	0.367686
2000	3.32819	0.757882	6.19036	0.366705	24.6422	0.614954	60.2665	0.853661	81.4117	0.935753	78.7018	0.967718	4.91103	0.762011	7.28959	0.429845	13.8923	0.330422	37.4477	0.517488	70.8831	0.804163	71.7941	0.897304	4.01649	0.750695	8.14377	0.591856	14.443	0.342836	12.2758	0.171068	19.4499	0.234697	45.7308	0.609371	1.12273	0.428782	1.08442	0.475689	0.87213	0.233787	7.16576	0.634309	4.7621	0.475808	0.868608	0.368238
2033.33	3.32819	0.757882	6.36159	0.376848	25.537	0.637285	60.9942	0.863968	81.8867	0.941212	78.9546	0.970827	4.73103	0.734081	6.95416	0.410066	15.2838	0.36352	39.1369	0.540832	71.9349	0.816096	72.7432	0.909167	4.22489	0.789646	8.33497	0.605751	13.0547	0.309881	10.861	0.151352	20.6263	0.248893	46.0233	0.613267	0.942096	0.359794	1.08442	0.475689	1.11249	0.298219	7.58543	0.671457	5.13639	0.513207	0.890912	0.377694
2066.67	3.25869	0.742055	6.58257	0.389939	26.1071	0.65151	61.2344	0.867371	82.3421	0.946448	78.8538	0.969588	5.43679	0.843589	7.43837	0.438619	16.1147	0.383282	40.5273	0.560046	72.591	0.823539	72.8298	0.910249	4.01649	0.750695	7.23422	0.525754	14.0747	0.334093	11.6374	0.162172	21.0364	0.253841	46.6236	0.621266	1.12273	0.428782	0.855681	0.37535	1.11249	0.298219	7.58543	0.671457	5.13639	0.513207	0.867305	0.367686
2100	2.86604	0.652643	6.49632	0.384829	26.7895	0.668541	61.9563	0.877596	82.6794	0.950324	78.7539	0.968359	5.33226	0.827369	7.30326	0.430651	16.9584	0.403349	42.1594	0.5826	73.3626	0.832293	73.0626	0.913158	4.01649	0.750695	7.78153	0.56553	13.9278	0.330606	12.0242	0.167562	21.9216	0.264523	47.5085	0.633058	1.12273	0.428782	1.08442	0.475689	1.11249	0.298219	7.58543	0.671457	4.17602	0.41725	0.807951	0.342523
2133.33	2.86604	0.652643	6.75218	0.399986	27.576	0.688168	62.4467	0.884543	82.8164	0.951898	78.6548	0.96714	4.73103	0.734081	7.48948	0.441633	18.2168	0.433279	43.6031	0.602551	73.6059	0.835053	72.9534	0.911793	3.45556	0.645855	7.78153	0.56553	13.437	0.318956	11.1445	0.155303	22.6006	0.272716	47.4839	0.632731	1.12273	0.428782	0.855681	0.37535	1.02323	0.274292	7.58543	0.671457	4.32886	0.432522	0.807951	0.342523
2166.67	2.80504	0.638752	7.42258	0.439699	28.1305	0.702005	62.9131	0.891149	82.9001	0.952861	78.982	0.971164	4.14649	0.643382	7.76616	0.457948	19.253	0.457924	44.9135	0.620659	75.0271	0.851176	73.5533	0.919291	4.01649	0.750695	7.78153	0.56553	13.5754	0.32224	10.5814	0.147456	24.5415	0.296136	48.3857	0.644748	1.12273	0.428782	0.855681	0.37535	1.02323	0.274292	7.16576	0.634309	5.13639	0.513207	0.807951	0.342523
2200	3.25869	0.742055	7.29361	0.43206	28.183	0.703316	63.1543	0.894565	82.7855	0.951544	78.9275	0.970493	4.73103	0.734081	8.11467	0.478498	19.9026	0.473374	45.4258	0.627738	75.2657	0.853883	73.7463	0.921703	3.45556	0.645855	7.78153	0.56553	13.5313	0.321193	9.32425	0.129937	24.0586	0.290309	48.6964	0.648887	0.942096	0.359794	0.855681	0.37535	1.02323	0.274292	7.58543	0.671457	5.51285	0.550821	0.807951	0.342523
2233.33	3.25869	0.742055	7.2347	0.42857	28.9618	0.722751	64.2276	0.909769	83.2357	0.956719	79.0806	0.972377	4.84037	0.751046	7.75781	0.457455	20.7738	0.494096	47.2361	0.652755	75.8901	0.860967	74.0864	0.925955	3.43017	0.64111	8.32623	0.605117	13.5313	0.321193	9.69542	0.13511	26.0557	0.314408	49.6791	0.661981	0.942096	0.359794	0.855681	0.37535	1.02323	0.274292	6.95104	0.615302	5.67619	0.567141	1.01524	0.4304
2266.67	3.25869	0.742055	7.2347	0.42857	29.5084	0.736391	64.331	0.911233	83.1217	0.955408	78.982	0.971164	4.73103	0.734081	8.13823	0.479888	21.4211	0.509493	48.2151	0.666283	76.127	0.863654	74.5335	0.931542	4.01649	0.750695	8.49635	0.61748	13.0806	0.310497	9.24318	0.128808	26.6217	0.321238	49.9834	0.666037	0.942096	0.359794	0.855681	0.37535	1.15326	0.309148	7.58543	0.671457	4.69932	0.469536	1.02262	0.433532
2300	3.32819	0.757882	7.57182	0.44854	29.7938	0.743515	64.6825	0.916212	83.4568	0.95926	78.982	0.971164	4.73103	0.734081	8.53043	0.503014	22.2177	0.528439	48.9689	0.6767	77.0044	0.873609	74.3185	0.928855	3.9749	0.742921	7.6068	0.552831	13.5072	0.320622	8.50361	0.118501	27.4646	0.331409	50.4114	0.671739	0.942096	0.359794	0.855681	0.37535	1.15326	0.309148	6.34362	0.561533	4.69932	0.469536	1.02262	0.433532
2333.33	3.32819	0.757882	7.80367	0.462274	30.7656	0.767766	64.5701	0.91462	83.7908	0.963099	79.3082	0.975174	4.73103	0.734081	8.84241	0.521411	23.6694	0.562968	50.4492	0.697156	77.6359	0.880773	74.9134	0.93629	4.01649	0.750695	7.6068	0.552831	12.5483	0.297861	7.86624	0.109619	28.1006	0.339083	50.2636	0.669771	0.827525	0.316039	0.855681	0.37535	1.15326	0.309148	7.42849	0.657565	5.07287	0.50686	1.29342	0.548335
2366.67	3.25869	0.742055	7.80367	0.462274	30.8172	0.769054	65.271	0.924549	83.5392	0.960207	79.3082	0.975174	4.66198	0.723367	9.25646	0.545826	23.5745	0.560711	50.9222	0.703692	77.6074	0.88045	74.657	0.933086	4.5762	0.855306	8.14891	0.592229	11.3949	0.270482	7.65765	0.106713	29.7572	0.359072	51.2618	0.683072	0.942096	0.359794	1.08442	0.475689	1.10196	0.295396	7.58543	0.671457	5.07287	0.50686	0.970941	0.411621
2400	2.40914	0.548599	8.19593	0.485511	31.5806	0.788105	65.6198	0.929489	84.0122	0.965643	79.7311	0.980375	4.73103	0.734081	9.56756	0.564171	25.3988	0.604101	52.3677	0.723668	78.3395	0.888755	74.8894	0.93599	4.52246	0.845263	8.14891	0.592229	10.7386	0.254904	6.99423	0.0974675	30.3774	0.366557	51.8304	0.690649	0.759371	0.29001	0.855681	0.37535	1.10196	0.295396	7.82466	0.692633	5.07287	0.50686	0.970941	0.411621
2433.33	2.86604	0.652643	8.10547	0.480153	32.0583	0.800024	65.7593	0.931465	84.0122	0.965643	79.5364	0.977981	4.73103	0.734081	9.49238	0.559738	26.0167	0.618797	53.4958	0.739257	78.5737	0.891413	75.0414	0.93789	4.01649	0.750695	8.14891	0.592229	10.4503	0.24806	7.00581	0.0976288	30.3774	0.366557	51.6843	0.688702	0.997047	0.380781	0.416875	0.182865	1.27499	0.34178	8.49213	0.751718	4.69932	0.469536	1.29342	0.548335
2466.67	2.80504	0.638752	8.13568	0.481943	32.109	0.80129	65.9674	0.934413	84.0122	0.965643	79.6333	0.979173	4.73103	0.734081	9.78991	0.577282	27.1238	0.645129	54.6401	0.755071	78.9372	0.895536	75.2262	0.9402	4.01649	0.750695	8.68827	0.631428	9.80513	0.232746	6.90303	0.0961965	31.1915	0.37638	52.6681	0.701811	0.759371	0.29001	1.08442	0.475689	1.10196	0.295396	8.43657	0.7468	5.07287	0.50686	1.29342	0.548335
2500	2.86604	0.652643	8.42676	0.499185	32.2569	0.80498	66.2057	0.937788	84.5966	0.972361	79.4403	0.976799	4.73103	0.734081	10.455	0.616502	28.0042	0.666069	55.6144	0.768534	79.7878	0.905186	75.562	0.944397	4.5762	0.855306	8.68827	0.631428	9.63389	0.228681	7.50944	0.104647	32.3207	0.390006	53.0843	0.707357	0.759371	0.29001	0.855681	0.37535	1.10196	0.295396	8.24351	0.72971	5.07287	0.50686	1.29342	0.548335
2533.33	2.86604	0.652643	8.42676	0.499185	32.487	0.810723	66.4545	0.941313	84.5966	0.972361	79.861	0.981972	4.73103	0.734081	10.455	0.616502	28.1585	0.669738	56.5821	0.781906	80.0196	0.907815	75.8179	0.947595	5.2523	0.981672	7.83651	0.569525	8.6213	0.204645	7.70831	0.107419	33.2066	0.400696	53.0843	0.707357	0.942096	0.359794	0.416875	0.182865	1.10196	0.295396	8.66651	0.767154	5.23865	0.523424	1.18049	0.500456
2566.67	2.86604	0.652643	8.8348	0.523357	33.0088	0.823744	66.8005	0.946213	84.4864	0.971094	80.1139	0.985082	4.73103	0.734081	10.2635	0.605207	28.8877	0.687082	56.8768	0.785979	80.5135	0.913419	76.1524	0.951776	4.5762	0.855306	7.70742	0.560144	8.57617	0.203574	8.74804	0.121908	33.9985	0.410252	53.2262	0.709247	0.398921	0.152351	0.640023	0.28075	1.10196	0.295396	8.66651	0.767154	6.05127	0.604618	1.16663	0.494581
2600	2.86604	0.652643	8.96458	0.531045	33.3834	0.833094	67.2524	0.952614	84.9278	0.976168	80.2104	0.986269	4.73103	0.734081	10.672	0.629296	29.7305	0.707128	57.6972	0.797317	80.7347	0.915929	75.8967	0.94858	4.52246	0.845263	7.4559	0.541865	8.21236	0.194938	9.85839	0.137381	34.7854	0.419747	54.4643	0.725745	0.398921	0.152351	0.416875	0.182865	1.368	0.366711	8.66651	0.767154	6.42858	0.642316	1.16663	0.494581
2633.33	2.86604	0.652643	8.89065	0.526665	33.064	0.825122	67.1453	0.951097	85.1806	0.979073	79.861	0.981972	4.08591	0.633983	10.642	0.627525	30.4058	0.723189	58.105	0.802951	81.2271	0.921515	76.4859	0.955944	5.35036	1	7.4559	0.541865	7.99744	0.189836	10.4474	0.145589	35.5673	0.429182	54.3229	0.723861	0.398921	0.152351	0.416875	0.182865	1.92244	0.515338	8.43657	0.7468	5.61118	0.560645	1.10393	0.468
2666.67	2.86604	0.652643	9.18676	0.544206	33.9888	0.848201	67.4889	0.955965	85.1806	0.979073	79.861	0.981972	4.5987	0.713548	10.3206	0.608574	30.5697	0.727087	58.9155	0.814152	81.3213	0.922584	76.3837	0.954667	4.52246	0.845263	7.4559	0.541865	8.12896	0.192958	11.9486	0.166509	36.3443	0.438557	54.8728	0.731189	0.398921	0.152351	0.640023	0.28075	1.368	0.366711	8.43657	0.7468	6.42858	0.642316	1.16663	0.494581
2700	3.25869	0.742055	9.18676	0.544206	33.6693	0.840229	67.3467	0.953951	85.3681	0.981228	80.2104	0.986269	4.08591	0.633983	11.046	0.65135	31.5286	0.749895	59.8428	0.826967	81.6752	0.926598	76.8184	0.960099	5.07086	0.947761	6.80042	0.494227	8.29815	0.196974	12.517	0.17443	36.92	0.445505	55.0077	0.732986	2.00416	0.765407	0.416875	0.182865	1.368	0.366711	8.66651	0.767154	5.61118	0.560645	1.13441	0.480921
2733.33	2.86604	0.652643	9.18676	0.544206	34.129	0.851701	66.8872	0.947442	85.258	0.979963	80.0548	0.984356	4.08591	0.633983	10.8676	0.640831	31.6869	0.75366	60.6389	0.837967	82.2882	0.933553	76.4613	0.955636	4.5762	0.855306	7.3271	0.532504	8.44792	0.200529	13.9291	0.194108	37.4012	0.451311	55.4131	0.738388	0.398921	0.152351	0.416875	0.182865	1.55302	0.416311	9.09334	0.804936	5.61118	0.560645	1.18049	0.500456
2766.67	2.80504	0.638752	9.05934	0.536658	34.2693	0.855201	67.5829	0.957296	85.258	0.979963	80.2104	0.986269	4.08591	0.633983	11.4359	0.67434	32.5114	0.773271	60.9137	0.841765	82.5008	0.935965	76.8945	0.961051	4.5762	0.855306	7.3271	0.532504	8.47619	0.2012	15.1236	0.210754	37.9682	0.458153	55.9558	0.74562	0.398921	0.152351	0.416875	0.182865	1.368	0.366711	8.66651	0.767154	5.61118	0.560645	1.13441	0.480921
2800	2.86604	0.652643	8.99396	0.532785	33.9551	0.847359	67.2305	0.952304	85.258	0.979963	80.3078	0.987466	4.15569	0.644809	11.2621	0.664092	32.804	0.780231	61.19	0.845584	82.6394	0.937537	77.1498	0.964241	4.52246	0.845263	7.3271	0.532504	8.88725	0.210958	16.555	0.230701	38.8178	0.468405	56.0885	0.747388	0.76379	0.291698	0.640023	0.28075	1.55302	0.416311	8.66651	0.767154	5.98657	0.598153	1.32133	0.560163
2833.33	2.86604	0.652643	8.99396	0.532785	34.3226	0.856531	67.4781	0.955811	85.258	0.979963	80.3078	0.987466	3.57329	0.554443	11.2621	0.664092	33.4739	0.796164	62.0939	0.858073	83.3382	0.945465	77.736	0.971568	5.134	0.959562	7.13484	0.518531	9.49117	0.225293	18.2054	0.2537	39.2836	0.474026	56.3538	0.750924	0.76379	0.291698	0.416875	0.182865	1.55302	0.416311	8.66651	0.767154	5.61118	0.560645	1.32133	0.560163
2866.67	2.80504	0.638752	9.34423	0.553534	34.6893	0.865682	67.6228	0.95786	85.258	0.979963	80.0548	0.984356	4.08591	0.633983	11.8395	0.69814	33.6246	0.799747	62.3678	0.86186	83.4588	0.946833	77.5817	0.96964	4.52246	0.845263	6.48608	0.471382	9.9475	0.236125	19.3973	0.27031	40.5812	0.489684	57.7026	0.768896	0.76379	0.291698	0.416875	0.182865	1.368	0.366711	8.66651	0.767154	6.97724	0.697137	1.2101	0.51301
2900	3.32819	0.757882	9.28402	0.549968	35.1406	0.876944	67.1268	0.950835	85.1487	0.978707	80.0548	0.984356	4.08591	0.633983	11.6551	0.687266	33.255	0.790956	62.6432	0.865665	83.6858	0.949409	77.4801	0.96837	5.07086	0.947761	6.48608	0.471382	10.6797	0.253505	20.6153	0.287283	41.4146	0.499739	58.097	0.774152	0.76379	0.291698	0.416875	0.182865	1.73931	0.466248	8.86744	0.78494	5.98657	0.598153	1.2101	0.51301
2933.33	2.80504	0.638752	9.28402	0.549968	34.829	0.869168	67.3743	0.954341	85.1487	0.978707	80.0548	0.984356	3.57329	0.554443	11.8395	0.69814	33.9216	0.80681	62.9198	0.869488	83.4487	0.946719	77.4801	0.96837	4.52246	0.845263	6.48608	0.471382	11.0014	0.261141	22.497	0.313506	41.6731	0.502859	58.7617	0.783009	1.62224	0.619549	0.416875	0.182865	1.92244	0.515338	9.3329	0.826142	6.97724	0.697137	1.34017	0.568154
2966.67	3.25869	0.742055	9.70506	0.574909	35.2777	0.880367	67.3743	0.954341	85.1487	0.978707	80.1139	0.985082	4.08591	0.633983	11.4887	0.677457	34.0718	0.810384	63.045	0.871217	83.9138	0.951996	77.9106	0.97375	4.52246	0.845263	6.98679	0.507771	11.5992	0.275331	22.84	0.318285	42.401	0.511642	58.3528	0.777561	0.76379	0.291698	0.416875	0.182865	1.92244	0.515338	9.09334	0.804936	5.98657	0.598153	1.34017	0.568154
3000	2.80504	0.638752	9.63173	0.570566	35.1933	0.87826	67.717	0.959195	85.8396	0.986648	80.1139	0.985082	4.5987	0.713548	12.2549	0.722635	34.4785	0.820056	64.1893	0.887031	84.0002	0.952975	77.3794	0.967111	5.07086	0.947761	6.42277	0.466781	12.9993	0.308565	24.7716	0.345202	42.9376	0.518117	58.7452	0.782789	0.76379	0.291698	0.416875	0.182865	1.92244	0.515338	8.66651	0.767154	6.97724	0.697137	1.32133	0.560163
3033.33	2.80504	0.638752	9.63173	0.570566	35.4149	0.883789	67.717	0.959195	85.8396	0.986648	80.1139	0.985082	4.08591	0.633983	12.2549	0.722635	34.9918	0.832266	64.2001	0.88718	84.1427	0.954592	78.0652	0.975683	4.41047	0.824331	6.41495	0.466212	13.808	0.327762	26.4143	0.368094	43.4712	0.524556	58.6103	0.780992	0.76379	0.291698	0.640023	0.28075	2.34187	0.627772	9.09334	0.804936	7.35564	0.734944	1.34017	0.568154
3066.67	3.32819	0.757882	9.50875	0.56328	35.3315	0.881708	68.4097	0.969007	85.8396	0.986648	80.3675	0.9882	4.08591	0.633983	12.6414	0.745429	34.6269	0.823586	64.6909	0.893962	84.1427	0.954592	77.7092	0.971233	5.07086	0.947761	6.41495	0.466212	14.2692	0.338709	26.5316	0.369729	44.8957	0.541746	58.7317	0.78261	0.76379	0.291698	0.640023	0.28075	1.92244	0.515338	9.09334	0.804936	5.82776	0.582285	1.32133	0.560163
3100	2.80504	0.638752	9.9234	0.587843	35.552	0.887211	68.1613	0.965488	85.8396	0.986648	80.3078	0.987466	4.5987	0.713548	12.6414	0.745429	35.2882	0.839314	65.071	0.899214	84.4879	0.958509	77.7092	0.971233	4.52246	0.845263	6.88416	0.500312	15.332	0.363937	27.8116	0.387566	45.602	0.550268	59.1222	0.787813	0.759371	0.29001	0.640023	0.28075	1.92244	0.515338	9.09334	0.804936	5.98657	0.598153	1.26477	0.536186
3133.33	3.32819	0.757882	9.85431	0.583751	35.4696	0.885154	67.717	0.959195	85.2928	0.980363	80.3675	0.9882	4.08591	0.633983	12.4713	0.735397	35.2823	0.839175	65.4496	0.904446	84.6043	0.959829	77.9649	0.974429	5.07086	0.947761	6.3666	0.462698	15.7662	0.374245	29.4191	0.409968	46.119	0.556507	59.3923	0.791412	0.398921	0.152351	1.66905	0.732137	1.92244	0.515338	8.47015	0.749772	7.35564	0.734944	1.32133	0.560163
3166.67	3.25869	0.742055	9.85431	0.583751	35.9118	0.896191	68.4097	0.969007	85.7308	0.985397	80.1139	0.985082	4.5987	0.713548	12.4713	0.735397	35.1771	0.836673	65.8268	0.909659	84.3725	0.957199	77.6098	0.969991	5.07086	0.947761	6.3666	0.462698	16.6537	0.395311	30.2744	0.421886	46.6333	0.562712	60.03	0.799909	0.76379	0.291698	0.416875	0.182865	1.92244	0.515338	9.09334	0.804936	5.98657	0.598153	1.34017	0.568154
3200	3.25869	0.742055	9.85431	0.583751	35.83	0.89415	68.4097	0.969007	85.7308	0.985397	80.3675	0.9882	4.08591	0.633983	12.4713	0.735397	35.9387	0.854787	66.2026	0.914852	85.0919	0.965361	77.8655	0.973186	5.07086	0.947761	6.3666	0.462698	17.751	0.421357	31.5799	0.440079	47.1448	0.568885	59.8986	0.798158	0.76379	0.291698	0.640023	0.28075	1.92244	0.515338	9.3329	0.826142	6.36454	0.635918	1.5835	0.671309
3233.33	3.25869	0.742055	10.1419	0.600788	35.6076	0.888599	68.8528	0.975283	85.7308	0.985397	80.3675	0.9882	4.08591	0.633983	12.4713	0.735397	36.2342	0.861816	66.5771	0.920027	85.4347	0.96925	78.2935	0.978536	5.07086	0.947761	6.3666	0.462698	18.2003	0.432024	32.8697	0.458054	47.6535	0.575024	60.4151	0.805041	0.398921	0.152351	0.686457	0.301119	2.34187	0.627772	9.52373	0.843034	6.36454	0.635918	1.29835	0.550423
3266.67	3.25869	0.742055	10.1419	0.600788	36.1897	0.903125	68.3069	0.967551	85.8759	0.987066	80.2717	0.987022	4.08591	0.633983	12.8527	0.757886	35.9772	0.855704	66.4716	0.918569	85.4347	0.96925	78.1946	0.977299	5.07086	0.947761	6.34106	0.460843	19.1103	0.453622	33.1394	0.461811	48.5565	0.585919	60.6691	0.808425	0.398921	0.152351	0.686457	0.301119	2.34187	0.627772	9.52373	0.843034	6.36454	0.635918	1.5835	0.671309
3300	2.80504	0.638752	10.1419	0.600788	35.9666	0.897558	68.7496	0.973821	85.984	0.988307	80.3675	0.9882	4.08591	0.633983	13.0605	0.770141	36.2342	0.861816	66.8452	0.923733	85.0605	0.965005	78.1946	0.977299	4.41047	0.824331	6.3799	0.463665	19.3356	0.458972	34.2221	0.476899	49.5175	0.597516	61.1811	0.815248	0.76379	0.291698	0.686457	0.301119	1.92244	0.515338	9.52373	0.843034	7.35564	0.734944	1.29835	0.550423
3333.33	2.80504	0.638752	10.1419	0.600788	36.629	0.914088	68.9988	0.977352	86.4207	0.993327	80.3675	0.9882	4.08591	0.633983	13.0605	0.770141	37.1321	0.883172	67.3218	0.930318	85.7763	0.973125	78.2935	0.978536	4.41047	0.824331	5.56043	0.404109	20.8791	0.49561	35.752	0.498219	50.0126	0.60349	61.0522	0.81353	1.10336	0.421383	0.686457	0.301119	2.34187	0.627772	9.52373	0.843034	6.36454	0.635918	1.29835	0.550423
3366.67	2.42889	0.553097	10.0768	0.596933	36.5485	0.912079	68.6473	0.972373	86.3123	0.992081	80.3675	0.9882	4.08591	0.633983	12.8948	0.760368	36.7725	0.87462	67.2175	0.928877	85.6624	0.971833	78.0964	0.976073	4.41047	0.824331	6.0441	0.43926	21.0919	0.50066	36.7098	0.511567	50.2216	0.606011	61.1657	0.815043	0.76379	0.291698	0.705189	0.309335	2.34187	0.627772	9.52373	0.843034	6.74485	0.673917	1.60778	0.681602
3400	2.42889	0.553097	10.4956	0.621737	36.8433	0.919437	68.9988	0.977352	86.6746	0.996245	80.5615	0.990585	4.08591	0.633983	12.8948	0.760368	36.8738	0.877028	67.6921	0.935436	85.7763	0.973125	78.1946	0.977299	4.41047	0.824331	5.83542	0.424094	21.5487	0.511503	36.9554	0.514989	51.8328	0.625453	61.6734	0.821807	2.00416	0.765407	1.2821	0.562403	2.34187	0.627772	8.47015	0.749772	6.36454	0.635918	1.29835	0.550423
3433.33	2.42889	0.553097	10.4956	0.621737	36.3248	0.906497	68.8965	0.975903	86.4207	0.993327	80.3675	0.9882	4.08591	0.633983	12.8948	0.760368	36.5168	0.868537	67.5885	0.934003	86.1168	0.976988	78.1946	0.977299	4.41047	0.824331	6.06565	0.440827	22.4021	0.531762	38.169	0.531902	52.1402	0.629163	61.814	0.823682	0.76379	0.291698	0.686457	0.301119	2.34187	0.627772	9.75929	0.863886	6.74485	0.673917	1.47845	0.626776
3466.67	3.25869	0.742055	10.4956	0.621737	36.6821	0.915414	68.8965	0.975903	85.8759	0.987066	80.4641	0.989388	4.5987	0.713548	12.8948	0.760368	36.9121	0.877939	67.6973	0.935508	86.0034	0.975702	78.1946	0.977299	4.41047	0.824331	5.88567	0.427746	22.608	0.536648	39.1941	0.546186	52.3382	0.631552	62.1928	0.828729	1.10336	0.421383	0.686457	0.301119	2.34187	0.627772	9.52373	0.843034	6.36454	0.635918	1.47845	0.626776
3500	2.42889	0.553097	10.2992	0.610107	36.4599	0.909867	68.8965	0.975903	85.8759	0.987066	80.4641	0.989388	4.5987	0.713548	13.27	0.782491	36.9121	0.877939	67.5956	0.934101	86.0034	0.975702	78.6212	0.982631	4.41047	0.824331	5.88567	0.427746	22.8805	0.543118	40.2749	0.561248	52.817	0.63733	62.696	0.835434	1.62224	0.619549	0.705189	0.309335	2.34187	0.627772	9.75929	0.863886	6.74485	0.673917	1.47845	0.626776
3533.33	3.25869	0.742055	10.431	0.617913	36.6821	0.915414	68.9988	0.977352	85.984	0.988307	80.4641	0.989388	4.67545	0.725457	13.27	0.782491	36.6581	0.871898	68.0657	0.940598	86.0034	0.975702	78.0964	0.976073	4.45111	0.831926	6.29172	0.457256	24.3288	0.577495	40.7752	0.568219	53.9191	0.650629	63.0712	0.840434	1.10336	0.421383	0.686457	0.301119	2.58287	0.692376	10.4337	0.923583	6.5364	0.65309	1.50126	0.636445
3566.67	2.80224	0.638116	10.2992	0.610107	36.5391	0.911845	68.7496	0.973821	85.7308	0.985397	80.5615	0.990585	4.5987	0.713548	13.27	0.782491	36.5608	0.869584	68.0657	0.940598	86.3433	0.979558	78.8774	0.985833	4.41047	0.824331	6.10883	0.443965	24.3425	0.577822	42.1532	0.587422	54.1076	0.652903	63.5705	0.847088	1.10336	0.421383	0.686457	0.301119	2.34187	0.627772	9.52373	0.843034	6.36454	0.635918	1.5835	0.671309
3600	2.83391	0.645327	10.7118	0.634547	36.8944	0.920712	68.8965	0.975903	86.3123	0.992081	80.5615	0.990585	4.5987	0.713548	13.27	0.782491	36.7033	0.872974	68.4327	0.945669	86.3433	0.979558	78.7788	0.984601	4.41047	0.824331	6.13049	0.445539	25.4155	0.60329	43.407	0.604895	55.4959	0.669655	63.9423	0.852041	1.10336	0.421383	0.686457	0.301119	1.92244	0.515338	9.75929	0.863886	6.36454	0.635918	1.47845	0.626776
3633.33	2.80224	0.638116	10.7118	0.634547	36.8944	0.920712	68.8965	0.975903	86.4207	0.993327	80.4641	0.989388	4.08591	0.633983	13.27	0.782491	36.9553	0.878967	68.332	0.944279	86.2314	0.978288	78.7788	0.984601	4.41047	0.824331	6.13049	0.445539	25.862	0.613888	43.8916	0.611648	55.9588	0.675241	63.8176	0.850379	0.76379	0.291698	0.686457	0.301119	2.34187	0.627772	9.75929	0.863886	7.91312	0.790646	1.46277	0.620129
3666.67	2.83391	0.645327	10.7118	0.634547	36.8944	0.920712	68.9988	0.977352	85.8759	0.987066	80.5615	0.990585	4.5987	0.713548	13.1106	0.773094	36.7033	0.872974	68.7984	0.950723	86.6821	0.983401	79.2038	0.989913	4.41047	0.824331	6.23473	0.453115	26.3083	0.624484	44.7392	0.623459	56.589	0.682845	64.1887	0.855325	0.76379	0.291698	0.705189	0.309335	2.34187	0.627772	10.1893	0.901954	6.36454	0.635918	1.47845	0.626776
3700	3.25869	0.742055	10.6509	0.63094	37.2489	0.929557	68.8965	0.975903	86.4207	0.993327	80.8159	0.993714	4.5987	0.713548	13.1106	0.773094	37.1913	0.88458	68.6983	0.94934	86.6821	0.983401	79.2038	0.989913	4.41047	0.824331	6.23473	0.453115	26.3278	0.624947	45.6894	0.636701	56.7642	0.684959	63.9219	0.851769	0.76379	0.291698	0.686457	0.301119	2.34187	0.627772	8.70194	0.77029	6.36454	0.635918	1.50126	0.636445
3733.33	2.80504	0.638752	10.7945	0.639445	37.2489	0.929557	68.8965	0.975903	86.1299	0.989984	80.7185	0.992516	4.5987	0.713548	13.3266	0.785829	37.4441	0.890593	68.6983	0.94934	86.5706	0.982137	79.0085	0.987472	4.41047	0.824331	6.23473	0.453115	27.6455	0.656224	46.0022	0.641059	57.617	0.69525	64.8261	0.863818	2.00416	0.765407	0.686457	0.301119	2.34187	0.627772	10.1893	0.901954	7.91312	0.790646	1.50126	0.636445
3766.67	2.42889	0.553097	11.0721	0.655891	37.2489	0.929557	68.8965	0.975903	85.984	0.988307	80.7185	0.992516	4.5987	0.713548	14.0908	0.830895	37.8353	0.899898	69.4232	0.959357	86.5706	0.982137	78.6811	0.98338	4.45111	0.831926	6.39748	0.464942	28.0901	0.666778	46.821	0.65247	57.6723	0.695918	64.9271	0.865163	1.10336	0.421383	0.686457	0.301119	1.92244	0.515338	8.70194	0.77029	6.74485	0.673917	1.73432	0.735248
3800	2.42889	0.553097	11.0721	0.655891	37.682	0.940365	68.8965	0.975903	86.4207	0.993327	80.8159	0.993714	4.5987	0.713548	13.3266	0.785829	37.582	0.893873	69.4232	0.959357	87.0197	0.987231	79.1057	0.988687	4.41047	0.824331	6.93868	0.504275	28.4302	0.674852	48.1825	0.671443	58.1232	0.701358	64.9271	0.865163	0.76379	0.291698	0.705189	0.309335	2.34187	0.627772	8.70194	0.77029	6.36454	0.635918	1.50126	0.636445
3833.33	2.80224	0.638116	10.9281	0.647357	37.682	0.940365	69.1467	0.979446	86.238	0.991227	80.6219	0.991328	4.5987	0.713548	13.1106	0.773094	37.8353	0.899898	69.3235	0.95798	86.8306	0.985086	78.6811	0.98338	4.41047	0.824331	6.66814	0.484613	29.1371	0.69163	48.4877	0.675696	59.6289	0.719528	65.5614	0.873617	1.10336	0.421383	0.686457	0.301119	2.34187	0.627772	9.13435	0.808566	6.74485	0.673917	1.73432	0.735248
3866.67	2.83391	0.645327	10.8706	0.643956	37.6025	0.938382	69.3376	0.98215	86.4207	0.993327	80.8159	0.993714	4.5987	0.713548	13.6954	0.807576	38.0675	0.905419	69.5259	0.960776	87.0197	0.987231	79.1057	0.988687	3.97565	0.743063	7.0721	0.513972	29.9063	0.70989	49.8835	0.695147	59.6257	0.719488	65.6601	0.874931	1.10336	0.421383	0.686457	0.301119	2.00906	0.538559	9.75929	0.863886	6.74485	0.673917	1.46277	0.620129
3900	2.83391	0.645327	11.2858	0.668548	37.525	0.936449	68.7953	0.974469	85.7687	0.985833	80.6219	0.991328	4.5987	0.713548	13.6954	0.807576	37.9716	0.903138	69.4269	0.959408	86.4601	0.980882	79.1057	0.988687	4.45111	0.831926	7.0721	0.513972	29.5921	0.702431	50.6114	0.70529	59.4631	0.717526	65.6601	0.874931	1.10336	0.421383	0.416875	0.182865	2.34187	0.627772	8.70194	0.77029	6.91354	0.690771	1.50126	0.636445
3933.33	2.4203	0.551141	11.2858	0.668548	37.8784	0.945267	69.0453	0.978011	86.4586	0.993762	81.2963	0.999621	4.67545	0.725457	13.9228	0.820987	38.2254	0.909175	70.0493	0.96801	86.3504	0.979638	78.8411	0.98538	4.41047	0.824331	7.0721	0.513972	30.6214	0.726863	51.3566	0.715676	60.5062	0.730114	65.9055	0.878201	1.10336	0.421383	0.686457	0.301119	2.58287	0.692376	10.1893	0.901954	6.74485	0.673917	1.6449	0.697339
3966.67	2.50462	0.570342	11.2858	0.668548	38.0341	0.949154	69.9417	0.990707	87.0012	1	81.0712	0.996852	4.04035	0.626913	14.2898	0.842626	38.5524	0.916953	69.9873	0.967152	86.9088	0.985973	79.0085	0.987472	3.97565	0.743063	7.48352	0.543872	31.2098	0.74083	51.986	0.724446	60.8248	0.733958	66.1222	0.881088	1.10336	0.421383	0.686457	0.301119	2.00906	0.538559	8.70194	0.77029	7.29316	0.728702	1.50126	0.636445
4000	2.42889	0.553097	11.2287	0.665165	38.1029	0.95087	69.7369	0.987807	86.7132	0.996689	81.2963	0.999621	4.08591	0.633983	13.9228	0.820987	38.6142	0.918423	70.0493	0.96801	86.6102	0.982586	79.1687	0.989475	4.44616	0.831001	7.18398	0.522102	31.9158	0.757589	52.5543	0.732365	61.3788	0.740643	66.388	0.88463	1.10336	0.421383	0.686457	0.301119	2.34187	0.627772	9.13435	0.808566	7.91312	0.790646	1.42675	0.604857
4033.33	2.42889	0.553097	11.2287	0.665165	38.4068	0.958455	69.7369	0.987807	86.7132	0.996689	81.2963	0.999621	3.54495	0.550045	13.7654	0.811707	38.6142	0.918423	70.4103	0.972999	86.9492	0.986432	79.2652	0.990681	3.86029	0.7215	7.62653	0.554265	32.1989	0.764309	53.5737	0.746572	62.5599	0.754895	66.75	0.889454	0.76379	0.291698	1.2821	0.562403	2.37783	0.637412	9.75929	0.863886	7.29316	0.728702	1.63746	0.694185
4066.67	2.42889	0.553097	11.6511	0.690191	38.1801	0.952796	69.7369	0.987807	86.7132	0.996689	81.2963	0.999621	3.52985	0.547702	14.5274	0.85664	39.0964	0.929891	70.6714	0.976606	86.9492	0.986432	79.2652	0.990681	3.97565	0.743063	7.62653	0.554265	32.7796	0.778092	54.8606	0.764506	62.2434	0.751076	66.75	0.889454	2.00416	0.765407	1.2821	0.562403	3.01769	0.808937	10.1893	0.901954	7.12732	0.712132	1.63746	0.694185
4100	2.50462	0.570342	11.6511	0.690191	38.3072	0.955969	69.5877	0.985693	86.7132	0.996689	81.2963	0.999621	3.52985	0.547702	14.3637	0.846985	39.0964	0.929891	70.5084	0.974353	87.0585	0.987671	79.2652	0.990681	3.86029	0.7215	7.84153	0.569891	33.2098	0.788304	54.5918	0.760759	62.5505	0.754781	67.1107	0.894261	1.10336	0.421383	1.2821	0.562403	3.01769	0.808937	8.70194	0.77029	7.29316	0.728702	1.63746	0.694185
4133.33	2.42889	0.553097	11.8152	0.699908	38.3855	0.957922	69.7369	0.987807	86.7132	0.996689	81.3272	1	3.57151	0.554167	14.3637	0.846985	39.0018	0.927643	70.4103	0.972999	86.9088	0.985973	79.0085	0.987472	3.97565	0.743063	7.84153	0.569891	33.6388	0.798487	55.1553	0.768612	62.9771	0.759929	66.8453	0.890724	1.68339	0.6429	0.686457	0.301119	2.58287	0.692376	10.1893	0.901954	7.29316	0.728702	1.63746	0.694185
4166.67	2.42889	0.553097	11.4455	0.678009	38.3072	0.955969	69.7369	0.987807	86.0226	0.988751	80.7185	0.992516	3.52985	0.547702	14.1277	0.83307	38.7471	0.921585	70.1503	0.969405	86.7987	0.984725	79.2652	0.990681	4.36186	0.815247	7.79111	0.566226	33.2186	0.788513	55.3063	0.770716	63.4018	0.765054	66.6121	0.887617	1.10336	0.421383	1.2821	0.562403	2.34187	0.627772	9.13435	0.808566	7.12732	0.712132	1.63746	0.694185
4200	2.42889	0.553097	11.862	0.702683	38.0838	0.950393	69.8388	0.98925	86.4586	0.993762	80.2977	0.987341	3.52985	0.547702	14.3637	0.846985	38.7471	0.921585	70.4103	0.972999	86.6895	0.983486	79.0085	0.987472	4.36186	0.815247	8.29137	0.602583	33.3731	0.792182	55.4569	0.772815	63.9793	0.772023	67.3537	0.897499	0.76379	0.291698	0.686457	0.301119	2.79013	0.747936	10.1893	0.901954	7.12732	0.712132	1.63746	0.694185
4233.33	2.42889	0.553097	11.4455	0.678009	38.0838	0.950393	69.1467	0.979446	86.0226	0.988751	80.2977	0.987341	4.08591	0.633983	13.54	0.798411	38.7471	0.921585	70.0535	0.968068	86.6895	0.983486	79.2652	0.990681	3.86029	0.7215	8.01778	0.582699	34.2154	0.812175	56.0194	0.780654	64.2456	0.775236	67.4475	0.898749	1.10336	0.421383	1.2821	0.562403	2.58287	0.692376	9.37585	0.829944	7.29316	0.728702	2.0365	0.863356
4266.67	2.42889	0.553097	11.862	0.702683	38.0838	0.950393	69.3978	0.983003	85.7687	0.985833	80.7185	0.992516	4.08591	0.633983	14.1277	0.83307	39.2266	0.932988	70.3134	0.971659	86.6895	0.983486	79.1687	0.989475	4.36186	0.815247	8.55361	0.621641	34.5013	0.818962	56.8568	0.792324	64.8055	0.781992	67.5978	0.900752	1.10336	0.421383	1.2821	0.562403	3.01769	0.808937	10.1893	0.901954	7.12732	0.712132	1.75164	0.742593
4300	2.42889	0.553097	11.7129	0.693852	38.5911	0.963052	69.1467	0.979446	86.4207	0.993327	80.9142	0.994922	4.04035	0.626913	13.9041	0.819883	38.9732	0.926963	70.7701	0.97797	86.7987	0.984725	79.2652	0.990681	3.86029	0.7215	8.55361	0.621641	34.7872	0.825748	57.274	0.798137	64.957	0.783821	67.8053	0.903517	1.10336	0.421383	1.2821	0.562403	2.34187	0.627772	10.1893	0.901954	7.12732	0.712132	1.63746	0.694185
4333.33	2.42889	0.553097	11.862	0.702683	38.0077	0.948495	69.3978	0.983003	86.0226	0.988751	80.2977	0.987341	3.52985	0.547702	14.1277	0.83307	39.1331	0.930765	70.7701	0.97797	86.9492	0.986432	79.1687	0.989475	4.36186	0.815247	8.28634	0.602217	34.9264	0.829052	58.3773	0.813513	66.3384	0.800489	68.6922	0.915335	1.10336	0.421383	0.686457	0.301119	3.01769	0.808937	10.1893	0.901954	7.6751	0.766864	1.63746	0.694185
4366.67	2.42889	0.553097	12.1329	0.718731	38.2123	0.9536	69.4859	0.984251	85.8759	0.987066	80.7185	0.992516	3.52985	0.547702	13.9041	0.819883	38.8801	0.924747	70.7701	0.97797	86.9492	0.986432	79.5914	0.994758	4.36186	0.815247	8.73359	0.634722	35.0734	0.832542	58.3837	0.813602	65.6351	0.792003	68.4266	0.911796	1.10336	0.421383	1.2821	0.562403	2.79013	0.747936	9.13435	0.808566	6.91354	0.690771	1.63746	0.694185
4400	2.42889	0.553097	12.0728	0.715172	38.4343	0.959141	69.3978	0.983003	86.1299	0.989984	80.2977	0.987341	4.04035	0.626913	13.9761	0.824131	39.3568	0.936086	70.7701	0.97797	86.9492	0.986432	79.3348	0.99155	4.36186	0.815247	9.44954	0.686754	35.6293	0.845736	58.9252	0.821147	66.0473	0.796977	68.7818	0.916529	1.10336	0.421383	1.2821	0.562403	3.01769	0.808937	10.1893	0.901954	7.12732	0.712132	1.63746	0.694185
4433.33	2.83391	0.645327	12.2023	0.722842	38.2123	0.9536	69.2964	0.981567	86.0226	0.988751	80.2977	0.987341	4.08591	0.633983	14.1277	0.83307	38.8801	0.924747	70.6737	0.976638	86.9492	0.986432	79.0731	0.98828	4.36186	0.815247	9.30209	0.676038	35.4953	0.842557	59.2044	0.825038	66.8814	0.807041	68.669	0.915025	1.10336	0.421383	1.2821	0.562403	3.01769	0.808937	10.6228	0.940327	7.6751	0.766864	1.89934	0.805207
4466.67	2.42889	0.553097	12.6447	0.749047	38.7165	0.966181	69.8388	0.98925	86.1299	0.989984	80.7185	0.992516	3.57151	0.554167	14.724	0.868234	39.4514	0.938336	70.8676	0.979317	87.3959	0.991499	79.5914	0.994758	3.86029	0.7215	9.30209	0.676038	36.0484	0.855685	59.4679	0.82871	67.7149	0.817099	69.2491	0.922755	2.61843	1	1.2821	0.562403	3.01769	0.808937	10.1893	0.901954	8.29285	0.828587	1.63746	0.694185
4500	2.42889	0.553097	12.0728	0.715172	38.4343	0.959141	69.0453	0.978011	86.0226	0.988751	81.2963	0.999621	4.04035	0.626913	13.9761	0.824131	39.1052	0.930101	70.7701	0.97797	86.9492	0.986432	79.4954	0.993557	4.44616	0.831001	9.03831	0.656867	36.6001	0.868781	59.8732	0.834359	67.6948	0.816857	69.1358	0.921246	1.10336	0.421383	1.2821	0.562403	2.37783	0.637412	9.13435	0.808566	7.12732	0.712132	1.66349	0.70522
4533.33	2.42889	0.553097	12.0728	0.715172	38.4343	0.959141	69.3978	0.983003	86.0226	0.988751	80.5529	0.99048	4.02113	0.623931	14.334	0.845233	39.1052	0.930101	70.7701	0.97797	86.9492	0.986432	79.0731	0.98828	4.36186	0.815247	9.03831	0.656867	36.4663	0.865604	60.4229	0.842018	67.8235	0.81841	68.7592	0.916228	1.68339	0.6429	0.686457	0.301119	2.58287	0.692376	9.37585	0.829944	7.29316	0.728702	1.66349	0.70522
4566.67	2.83391	0.645327	12.2835	0.727653	38.2123	0.9536	69.7369	0.987807	86.1299	0.989984	81.2296	0.998801	4.02113	0.623931	14.566	0.858915	39.3568	0.936086	70.7701	0.97797	86.9492	0.986432	79.4954	0.993557	4.44616	0.831001	9.48291	0.689179	36.8828	0.875492	61.0795	0.851169	68.9174	0.83161	69.1128	0.920939	1.68339	0.6429	1.2821	0.562403	2.58287	0.692376	10.1893	0.901954	8.11862	0.811178	1.66349	0.70522
4600	2.42889	0.553097	12.4391	0.736868	38.3588	0.957257	69.7369	0.987807	86.7132	0.996689	80.9737	0.995654	3.52985	0.547702	14.334	0.845233	39.4872	0.939186	71.2255	0.984263	87.3959	0.991499	79.2388	0.990351	4.36186	0.815247	9.62905	0.6998	37.4291	0.888458	60.9546	0.849428	68.7716	0.829851	69.2244	0.922426	2.61843	1	1.2821	0.562403	2.58287	0.692376	9.57026	0.847153	7.6751	0.766864	1.66349	0.70522
4633.33	2.42889	0.553097	12.4391	0.736868	38.1371	0.951723	69.2964	0.981567	86.3846	0.992912	81.2296	0.998801	3.55207	0.551151	14.724	0.868234	39.0131	0.927911	70.6737	0.976638	87.0276	0.987321	79.0731	0.98828	3.86029	0.7215	9.37277	0.681174	37.2981	0.885349	61.8757	0.862264	69.1701	0.834659	69.7291	0.929152	1.68339	0.6429	1.2821	0.562403	2.37783	0.637412	9.37585	0.829944	7.6751	0.766864	1.62768	0.690041
4666.67	2.42889	0.553097	12.4391	0.736868	38.5615	0.962314	69.8388	0.98925	86.7132	0.996689	81.2296	0.998801	3.63842	0.564548	14.334	0.845233	39.7393	0.945182	71.2255	0.984263	87.2871	0.990265	79.4954	0.993557	3.66896	0.685741	10.0739	0.732129	37.5639	0.891658	61.7525	0.860547	69.567	0.839447	69.7291	0.929152	1.10336	0.421383	1.2821	0.562403	3.01769	0.808937	10.1893	0.901954	7.6751	0.766864	1.66349	0.70522
4700	2.83391	0.645327	12.4391	0.736868	38.7091	0.965998	69.7369	0.987807	86.7132	0.996689	81.1329	0.997612	3.52985	0.547702	14.334	0.845233	39.7393	0.945182	71.3895	0.986529	87.2871	0.990265	79.4954	0.993557	4.44616	0.831001	10.2443	0.744514	37.5639	0.891658	62.4211	0.869865	69.8204	0.842505	70.0801	0.933829	1.68339	0.6429	0.686457	0.301119	3.01769	0.808937	10.1893	0.901954	8.67471	0.86674	1.63746	0.694185
4733.33	2.42889	0.553097	12.769	0.756413	38.784	0.967868	69.2964	0.981567	86.7132	0.996689	81.2296	0.998801	4.05147	0.628639	14.334	0.845233	39.7393	0.945182	71.1285	0.982923	87.0276	0.987321	79.0731	0.98828	3.86029	0.7215	9.98156	0.725419	38.1246	0.904969	62.544	0.871577	70.0949	0.845818	69.6191	0.927686	1.10336	0.421383	2.19392	0.962375	2.58287	0.692376	10.4337	0.923583	8.05921	0.805242	1.58968	0.673928
4766.67	2.42889	0.553097	12.7036	0.752538	38.5615	0.962314	69.7369	0.987807	86.7132	0.996689	81.2296	0.998801	3.22604	0.500562	14.1879	0.836621	39.7393	0.945182	71.1285	0.982923	87.2871	0.990265	79.4954	0.993557	4.44616	0.831001	9.81437	0.713268	38.2529	0.908013	62.7874	0.874969	70.3558	0.848967	70.0801	0.933829	1.68339	0.6429	1.2821	0.562403	3.01769	0.808937	10.1893	0.901954	7.6751	0.766864	1.89934	0.805207
4800	2.42889	0.553097	12.647	0.749183	38.7091	0.965998	69.7369	0.987807	86.2773	0.991679	81.2296	0.998801	3.63842	0.564548	14.1879	0.836621	39.7393	0.945182	71.1285	0.982923	87.0276	0.987321	79.4002	0.992367	4.44616	0.831001	10.6108	0.771152	38.1246	0.904969	63.4494	0.884194	70.7479	0.853698	69.9707	0.932371	1.68339	0.6429	1.2821	0.562403	3.01769	0.808937	10.1893	0.901954	7.29316	0.728702	1.89934	0.805207
4833.33	2.42889	0.553097	12.494	0.740124	38.3408	0.956806	69.0453	0.978011	85.6924	0.984956	80.2977	0.987341	4.04035	0.626913	14.6922	0.866356	39.2371	0.93324	70.8687	0.979332	86.9492	0.986432	78.912	0.986266	4.44616	0.831001	10.422	0.757428	37.7213	0.895395	63.4492	0.88419	70.8653	0.855114	69.5986	0.927413	1.68339	0.6429	1.2821	0.562403	3.01769	0.808937	9.37585	0.829944	7.29316	0.728702	1.88794	0.800375
4866.67	2.83391	0.645327	12.3524	0.731732	38.3408	0.956806	69.0453	0.978011	85.6924	0.984956	80.5529	0.99048	4.02113	0.623931	14.5414	0.857466	39.1461	0.931075	70.8687	0.979332	87.1792	0.989041	79.0731	0.98828	4.36186	0.815247	10.422	0.757428	38.2575	0.908124	63.3314	0.88255	70.7261	0.853434	70.3211	0.93704	1.10336	0.421383	1.2821	0.562403	3.01769	0.808937	9.13435	0.808566	7.6751	0.766864	1.89934	0.805207
4900	2.83391	0.645327	12.8158	0.759183	38.2664	0.954951	69.1467	0.979446	85.6924	0.984956	80.5529	0.99048	4.02113	0.623931	14.1141	0.832265	39.1461	0.931075	70.8687	0.979332	87.2871	0.990265	79.0731	0.98828	4.44616	0.831001	10.17	0.739115	38.1335	0.905179	63.7211	0.88798	70.8441	0.854859	69.7947	0.930025	1.10336	0.421383	1.2821	0.562403	2.37783	0.637412	10.6228	0.940327	7.6751	0.766864	1.89934	0.805207
4933.33	2.83391	0.645327	12.404	0.734787	38.2664	0.954951	69.3978	0.983003	85.6924	0.984956	80.2279	0.986483	4.51833	0.701078	13.9701	0.823773	39.1461	0.931075	70.3187	0.971732	86.8127	0.984883	79.0731	0.98828	3.97565	0.743063	10.17	0.739115	38.0121	0.902297	63.3365	0.88262	71.3681	0.861182	69.9497	0.932092	1.68339	0.6429	1.2821	0.562403	3.01769	0.808937	10.1893	0.901954	7.51183	0.75055	2.17927	0.923882
4966.67	2.83391	0.645327	12.6139	0.747221	38.0479	0.949498	69.2964	0.981567	85.6924	0.984956	80.2977	0.987341	4.51669	0.700823	14.5414	0.857466	39.5273	0.940141	70.7729	0.978009	86.7333	0.983982	79.0731	0.98828	4.44616	0.831001	10.6048	0.770714	38.6671	0.917845	64.6115	0.900388	71.6198	0.864218	70.2997	0.936754	1.68339	0.6429	1.2821	0.562403	2.20282	0.590498	9.13435	0.808566	7.29316	0.728702	1.89934	0.805207
5000	2.83391	0.645327	12.7557	0.755626	38.6886	0.965486	69.3978	0.983003	86.3846	0.992912	80.5529	0.99048	4.02113	0.623931	14.7696	0.870921	39.5273	0.940141	70.7729	0.978009	86.8408	0.985202	79.0731	0.98828	4.44616	0.831001	10.791	0.784246	39.3544	0.934161	64.6115	0.900388	72.1412	0.87051	70.4068	0.938182	1.10336	0.421383	1.2821	0.562403	3.01769	0.808937	9.13435	0.808566	7.6751	0.766864	1.88794	0.800375
5033.33	2.69391	0.613448	12.8158	0.759183	38.2664	0.954951	69.3978	0.983003	85.6924	0.984956	80.2977	0.987341	4.04035	0.626913	14.3252	0.844712	39.6176	0.942288	71.0327	0.981598	87.0276	0.987321	79.1687	0.989475	4.44616	0.831001	10.791	0.784246	39.0753	0.927535	64.496	0.898779	72.0053	0.86887	70.2997	0.936754	1.68339	0.6429	1.2821	0.562403	2.79013	0.747936	9.80768	0.868169	7.6751	0.766864	2.17927	0.923882
5066.67	2.83391	0.645327	13.0203	0.771299	38.4693	0.960013	69.3978	0.983003	85.8002	0.986195	80.1312	0.985294	4.07351	0.632059	14.5414	0.857466	39.2792	0.93424	70.7729	0.978009	87.0276	0.987321	79.1687	0.989475	4.07046	0.760782	10.791	0.784246	39.0753	0.927535	64.6123	0.900399	72.3893	0.873505	70.4926	0.939325	1.68339	0.6429	0.686457	0.301119	3.01769	0.808937	9.13435	0.808566	7.29316	0.728702	2.17927	0.923882
5100	3.25747	0.741778	13.0203	0.771299	38.6886	0.965486	69.3978	0.983003	85.6924	0.984956	80.2977	0.987341	4.02113	0.623931	14.5414	0.857466	39.7775	0.946091	71.0327	0.981598	86.9197	0.986097	79.0731	0.98828	4.44616	0.831001	11.1781	0.812381	39.4822	0.937193	65.265	0.909494	72.7719	0.878121	70.755	0.942822	1.68339	0.6429	1.2821	0.562403	3.01769	0.808937	9.13435	0.808566	7.6751	0.766864	1.88794	0.800375
5133.33	2.42889	0.553097	12.9631	0.767912	38.6148	0.963644	69.3978	0.983003	85.6924	0.984956	80.5529	0.99048	4.01423	0.62286	14.4007	0.849169	39.7775	0.946091	70.7449	0.977622	86.9197	0.986097	79.0731	0.98828	3.97565	0.743063	11.1781	0.812381	39.3619	0.934337	65.265	0.909494	72.6387	0.876514	70.9117	0.944909	1.68339	0.6429	0.686457	0.301119	2.79013	0.747936	9.80768	0.868169	7.6751	0.766864	1.88794	0.800375
5166.67	2.57147	0.585564	13.4399	0.796156	38.4693	0.960013	69.3978	0.983003	85.6924	0.984956	80.5529	0.99048	4.07351	0.632059	14.4007	0.849169	39.748	0.94539	70.7729	0.978009	86.9197	0.986097	79.1687	0.989475	4.07046	0.760782	10.9758	0.797678	39.4822	0.937193	65.3785	0.911076	73.153	0.882719	71.102	0.947446	1.10336	0.421383	1.2821	0.562403	3.01769	0.808937	10.1893	0.901954	7.6751	0.766864	1.88794	0.800375
5200	2.50984	0.57153	13.375	0.792311	38.6886	0.965486	69.3978	0.983003	86.3846	0.992912	80.5529	0.99048	3.55207	0.551151	14.4007	0.849169	39.9968	0.951309	71.0327	0.981598	86.9197	0.986097	79.1687	0.989475	4.07046	0.760782	10.9413	0.795166	39.3619	0.934337	65.7594	0.916385	73.5326	0.887299	71.102	0.947446	1.68339	0.6429	1.2821	0.562403	3.01769	0.808937	10.6228	0.940327	7.6751	0.766864	1.88794	0.800375
5233.33	2.83391	0.645327	13.4399	0.796156	38.6886	0.965486	69.3978	0.983003	85.6924	0.984956	80.5529	0.99048	4.05147	0.628639	14.4007	0.849169	39.5273	0.940141	71.0327	0.981598	86.9197	0.986097	79.0731	0.98828	3.66896	0.685741	11.5809	0.841651	39.3619	0.934337	66.0281	0.920129	74.3134	0.896722	70.996	0.946033	2.61843	1	1.2821	0.562403	3.47304	0.930999	10.8636	0.961635	7.6751	0.766864	1.88794	0.800375
5266.67	2.89486	0.659206	13.2248	0.783413	38.3957	0.958178	69.3978	0.983003	85.6924	0.984956	80.5529	0.99048	4.07351	0.632059	14.4007	0.849169	39.9073	0.94918	70.9379	0.980289	86.9197	0.986097	79.1687	0.989475	4.07046	0.760782	11.6042	0.843349	39.8878	0.94682	66.1389	0.921673	73.9107	0.891862	71.4479	0.952055	1.68339	0.6429	1.2821	0.562403	3.01769	0.808937	10.1893	0.901954	7.6751	0.766864	1.88794	0.800375
5300	2.50984	0.57153	13.1704	0.780188	38.3957	0.958178	69.3978	0.983003	85.9472	0.987885	80.2977	0.987341	3.55207	0.551151	14.75	0.869762	39.9968	0.951309	71.0327	0.981598	87.0276	0.987321	79.1687	0.989475	4.07046	0.760782	11.6042	0.843349	39.7686	0.943992	66.1389	0.921673	74.0179	0.893156	71.3424	0.950649	1.68339	0.6429	1.2821	0.562403	2.37783	0.637412	9.57026	0.847153	7.6751	0.766864	1.88794	0.800375
5333.33	2.83391	0.645327	13.1704	0.780188	38.6886	0.965486	69.3978	0.983003	85.9472	0.987885	80.5529	0.99048	3.22604	0.500562	14.75	0.869762	39.9968	0.951309	71.0327	0.981598	86.9197	0.986097	79.2652	0.990681	4.44616	0.831001	11.3641	0.825894	39.7686	0.943992	66.1389	0.921673	74.6627	0.900937	71.3424	0.950649	1.10336	0.421383	1.2821	0.562403	2.79097	0.74816	9.80768	0.868169	7.6751	0.766864	1.88794	0.800375
5366.67	2.57147	0.585564	13.4292	0.79552	38.8157	0.968659	69.3978	0.983003	85.6924	0.984956	80.5529	0.99048	4.01423	0.62286	14.75	0.869762	39.9073	0.94918	71.0327	0.981598	86.9197	0.986097	79.1687	0.989475	4.44616	0.831001	12.0001	0.872121	39.7686	0.943992	66.517	0.926942	74.3934	0.897687	71.7926	0.956648	1.68339	0.6429	1.2821	0.562403	2.37783	0.637412	9.37585	0.829944	7.6751	0.766864	1.88794	0.800375
5400	3.2855	0.748161	13.4292	0.79552	38.8157	0.968659	69.3978	0.983003	85.6924	0.984956	80.2977	0.987341	4.01423	0.62286	14.5372	0.857217	39.9073	0.94918	70.7729	0.978009	86.9197	0.986097	79.0731	0.98828	4.50265	0.841561	11.1649	0.811419	40.014	0.949818	67.0042	0.933731	74.7674	0.9022	71.2379	0.949257	1.68339	0.6429	0.686457	0.301119	2.79097	0.74816	9.57026	0.847153	7.6751	0.766864	2.17927	0.923882
5433.33	2.57147	0.585564	13.577	0.804277	38.8157	0.968659	69.3978	0.983003	85.6924	0.984956	80.65	0.991674	4.01423	0.62286	14.75	0.869762	39.9073	0.94918	71.4858	0.98786	86.9197	0.986097	79.2652	0.990681	4.5801	0.856035	11.7672	0.85519	39.8963	0.947022	66.8936	0.932191	75.0366	0.905448	71.6877	0.95525	1.10336	0.421383	1.2821	0.562403	2.37783	0.637412	10.8636	0.961635	7.6751	0.766864	2.16497	0.917818
5466.67	2.92919	0.667024	13.4292	0.79552	38.8157	0.968659	69.3978	0.983003	85.6924	0.984956	80.2279	0.986483	4.01423	0.62286	14.5372	0.857217	39.6588	0.943268	70.7729	0.978009	87.0276	0.987321	78.912	0.986266	4.50265	0.841561	11.7849	0.856478	40.014	0.949818	66.8936	0.932191	75.2691	0.908254	71.4258	0.95176	1.10336	0.421383	1.2821	0.562403	3.01769	0.808937	9.13435	0.808566	7.6751	0.766864	1.88794	0.800375
5500	2.50984	0.57153	13.9957	0.82908	38.7427	0.966837	69.2964	0.981567	85.6924	0.984956	80.2279	0.986483	3.55207	0.551151	14.75	0.869762	40.1257	0.954374	71.0327	0.981598	87.0276	0.987321	79.1687	0.989475	4.07046	0.760782	12.0001	0.872121	40.174	0.953614	67.2689	0.93742	75.5113	0.911176	71.5837	0.953864	2.61843	1	1.2821	0.562403	3.01769	0.808937	10.8636	0.961635	7.6751	0.766864	2.17927	0.923882
5533.33	2.92919	0.667024	13.8383	0.819754	38.8157	0.968659	69.2964	0.981567	85.6924	0.984956	80.2279	0.986483	4.51669	0.700823	14.75	0.869762	39.6588	0.943268	70.9379	0.980289	86.9197	0.986097	79.0731	0.98828	4.44616	0.831001	11.5539	0.83969	39.8963	0.947022	67.2689	0.93742	76.0499	0.917675	71.5837	0.953864	1.10336	0.421383	1.2821	0.562403	2.37783	0.637412	9.37585	0.829944	8.05921	0.805242	2.17927	0.923882
5566.67	2.92919	0.667024	13.6334	0.807619	38.8157	0.968659	69.3978	0.983003	85.6924	0.984956	80.5529	0.99048	4.01423	0.62286	14.4037	0.849346	40.1257	0.954374	70.9379	0.980289	86.8127	0.984883	79.0731	0.98828	4.50265	0.841561	12.1813	0.885285	40.4166	0.959373	67.6428	0.942631	76.1498	0.918881	72.0318	0.959835	1.10336	0.421383	1.2821	0.562403	3.47304	0.930999	9.57026	0.847153	7.6751	0.766864	1.88794	0.800375
5600	2.50984	0.57153	13.6334	0.807619	38.7427	0.966837	68.7548	0.973895	85.5855	0.983727	80.65	0.991674	4.01423	0.62286	14.6144	0.861768	40.0372	0.952269	70.9379	0.980289	86.8127	0.984883	79.1687	0.989475	4.07046	0.760782	12.1813	0.885285	39.7809	0.944285	67.5348	0.941126	75.7546	0.914112	71.9284	0.958457	1.10336	0.421383	1.2821	0.562403	2.37783	0.637412	9.13435	0.808566	7.6751	0.766864	2.17927	0.923882
5633.33	2.50984	0.57153	13.5841	0.804698	38.9623	0.972317	68.7548	0.973895	86.6401	0.995849	80.809	0.993629	3.55207	0.551151	14.6144	0.861768	40.0372	0.952269	70.9379	0.980289	86.8127	0.984883	79.0731	0.98828	4.07046	0.760782	11.957	0.868989	40.2999	0.956604	67.5348	0.941126	76.3922	0.921806	71.9284	0.958457	2.00416	0.765407	1.2821	0.562403	2.37783	0.637412	10.8636	0.961635	7.6751	0.766864	2.17927	0.923882
5666.67	2.89486	0.659206	13.6334	0.807619	38.9623	0.972317	68.7548	0.973895	85.7341	0.985435	80.65	0.991674	4.01423	0.62286	14.7501	0.869772	40.0372	0.952269	70.9379	0.980289	86.8127	0.984883	79.0731	0.98828	4.07046	0.760782	11.957	0.868989	40.2999	0.956604	67.908	0.946326	76.6168	0.924516	71.5642	0.953605	1.68339	0.6429	1.2821	0.562403	2.37783	0.637412	10.8636	0.961635	7.6751	0.766864	2.17927	0.923882
5700	2.92919	0.667024	14.0375	0.831554	38.7427	0.966837	69.3978	0.983003	86.3846	0.992912	80.2279	0.986483	4.01423	0.62286	14.9594	0.882114	40.0372	0.952269	71.3904	0.986542	87.1792	0.989041	79.1687	0.989475	4.50265	0.841561	12.1813	0.885285	40.578	0.963204	68.0153	0.947822	76.6168	0.924516	72.1132	0.96092	1.68339	0.6429	0.686457	0.301119	2.37783	0.637412	9.57026	0.847153	7.6751	0.766864	2.16497	0.917818
5733.33	2.92919	0.667024	13.451	0.796809	38.9623	0.972317	69.2964	0.981567	85.9472	0.987885	80.65	0.991674	4.01423	0.62286	14.9594	0.882114	40.0372	0.952269	71.4858	0.98786	87.1792	0.989041	79.0731	0.98828	4.50265	0.841561	11.957	0.868989	40.578	0.963204	68.4944	0.954499	77.2508	0.932166	72.2719	0.963034	2.00416	0.765407	1.2821	0.562403	2.79097	0.74816	10.8636	0.961635	7.6751	0.766864	2.16497	0.917818
5766.67	2.89486	0.659206	13.8375	0.819706	39.1614	0.977285	69.3978	0.983003	86.055	0.989124	80.2279	0.986483	4.01423	0.62286	14.9594	0.882114	40.2547	0.957441	71.4858	0.98786	86.9197	0.986097	79.0731	0.98828	4.50265	0.841561	11.957	0.868989	40.2999	0.956604	68.4944	0.954499	77.2048	0.931611	72.0103	0.959549	1.68339	0.6429	1.20758	0.52971	3.47304	0.930999	9.57026	0.847153	7.6751	0.766864	2.17927	0.923882
5800	2.66814	0.607579	13.9808	0.828193	38.525	0.961404	69.2964	0.981567	85.9472	0.987885	80.2279	0.986483	4.01423	0.62286	14.9594	0.882114	40.2547	0.957441	70.9379	0.980289	87.0276	0.987321	79.0731	0.98828	4.07046	0.760782	11.957	0.868989	40.2999	0.956604	68.3865	0.952994	77.3471	0.933328	72.2719	0.963034	1.68339	0.6429	1.2821	0.562403	2.37783	0.637412	9.57026	0.847153	8.05921	0.805242	2.16497	0.917818
5833.33	2.89486	0.659206	13.8375	0.819706	39.3818	0.982785	69.3978	0.983003	86.055	0.989124	80.2279	0.986483	4.01423	0.62286	14.9594	0.882114	40.2547	0.957441	70.9379	0.980289	86.8127	0.984883	79.1687	0.989475	4.07046	0.760782	12.59	0.914991	40.2999	0.956604	68.2797	0.951507	77.4912	0.935067	72.4552	0.965477	1.68339	0.6429	1.2821	0.562403	2.79097	0.74816	9.80768	0.868169	8.23323	0.822629	2.04386	0.866475
5866.67	2.66814	0.607579	14.2366	0.84335	39.1614	0.977285	69.6498	0.986573	86.2028	0.990823	80.2279	0.986483	4.01423	0.62286	14.8288	0.874411	40.2547	0.957441	71.4858	0.98786	87.0276	0.987321	79.1687	0.989475	4.07046	0.760782	12.366	0.898709	40.8178	0.968897	68.7563	0.958147	77.7102	0.93771	72.6143	0.967597	1.68339	0.6429	1.2821	0.562403	2.79097	0.74816	9.57026	0.847153	8.05921	0.805242	2.16497	0.917818
5900	2.89486	0.659206	14.2366	0.84335	39.0889	0.975476	69.3978	0.983003	85.9472	0.987885	80.2279	0.986483	4.01423	0.62286	14.8288	0.874411	40.2547	0.957441	71.4858	0.98786	87.0722	0.987827	79.0731	0.98828	4.50265	0.841561	12.1502	0.883026	40.8178	0.968897	68.7563	0.958147	77.587	0.936224	72.6143	0.967597	1.10336	0.421383	1.2821	0.562403	2.37783	0.637412	9.80768	0.868169	7.6751	0.766864	2.04386	0.866475
5933.33	2.89486	0.659206	14.2366	0.84335	39.0889	0.975476	69.2964	0.981567	86.6401	0.995849	81.163	0.997982	4.01423	0.62286	14.6216	0.862193	40.2547	0.957441	71.3904	0.986542	87.2871	0.990265	79.0731	0.98828	4.07046	0.760782	12.3724	0.899176	41.0964	0.975509	68.6502	0.956669	78.3398	0.945307	72.5128	0.966245	1.68339	0.6429	2.19392	0.962375	2.79097	0.74816	9.80768	0.868169	8.05921	0.805242	2.17927	0.923882
5966.67	2.77489	0.631888	14.1824	0.840139	39.0889	0.975476	69.3978	0.983003	86.6401	0.995849	80.2279	0.986483	4.01423	0.62286	15.5241	0.915413	40.2547	0.957441	71.4858	0.98786	87.5165	0.992868	79.0731	0.98828	4.50265	0.841561	12.1502	0.883026	40.8178	0.968897	69.2315	0.964769	77.9495	0.940598	72.5128	0.966245	1.68339	0.6429	1.2821	0.562403	2.79097	0.74816	9.80768	0.868169	7.6751	0.766864	2.17927	0.923882
6000	2.77489	0.631888	14.0413	0.831781	39.0889	0.975476	69.196	0.980145	86.6401	0.995849	80.5529	0.99048	4.48626	0.696102	14.6216	0.862193	40.1672	0.95536	71.3904	0.986542	87.1792	0.989041	79.0731	0.98828	4.50265	0.841561	12.1502	0.883026	40.7023	0.966155	69.0192	0.961812	78.4326	0.946427	72.9555	0.972144	1.68339	0.6429	1.2821	0.562403	2.79097	0.74816	9.80768	0.868169	7.85186	0.784525	2.16497	0.917818
6033.33	2.89486	0.659206	14.0413	0.831781	39.0889	0.975476	69.5483	0.985136	86.6401	0.995849	80.3254	0.987683	4.01423	0.62286	14.6216	0.862193	40.2547	0.957441	71.6511	0.990145	87.1792	0.989041	79.0731	0.98828	4.07046	0.760782	12.1502	0.883026	40.7023	0.966155	68.7526	0.958096	78.3107	0.944956	72.5934	0.967319	1.10336	0.421383	1.2821	0.562403	2.79097	0.74816	9.80768	0.868169	8.05921	0.805242	2.04386	0.866475
6066.67	3.00647	0.684622	14.2946	0.846784	39.0889	0.975476	69.2964	0.981567	86.6401	0.995849	80.65	0.991674	4.48626	0.696102	15.1697	0.894514	40.3836	0.960508	71.6511	0.990145	87.2871	0.990265	79.0731	0.98828	4.50265	0.841561	12.1502	0.883026	41.2177	0.978389	69.0192	0.961812	78.7919	0.950762	73.3971	0.978027	1.10336	0.421383	1.2821	0.562403	2.37783	0.637412	9.13435	0.808566	8.05921	0.805242	2.04386	0.866475
6100	3.08324	0.702104	14.4357	0.855141	38.8707	0.97003	69.3978	0.983003	86.6401	0.995849	80.2279	0.986483	4.48626	0.696102	15.1697	0.894514	40.6297	0.966362	71.6511	0.990145	87.1792	0.989041	79.1687	0.989475	4.50265	0.841561	12.1502	0.883026	41.2177	0.978389	69.2252	0.964682	78.7919	0.950762	73.3971	0.978027	1.68339	0.6429	1.2821	0.562403	2.79097	0.74816	9.80768	0.868169	8.23323	0.822629	2.16497	0.917818
6133.33	3.08324	0.702104	14.3839	0.852073	39.0889	0.975476	69.3978	0.983003	86.6401	0.995849	80.2279	0.986483	4.01423	0.62286	14.9638	0.88237	40.3836	0.960508	71.7466	0.991464	87.2871	0.990265	79.0731	0.98828	4.07046	0.760782	12.1502	0.883026	40.7023	0.966155	69.3312	0.966159	79.1498	0.955082	72.8546	0.970799	1.68339	0.6429	1.2821	0.562403	2.79097	0.74816	9.80768	0.868169	8.23323	0.822629	2.04386	0.866475
6166.67	3.08324	0.702104	14.2449	0.843841	39.2872	0.980425	70.2418	0.994958	86.6401	0.995849	80.9061	0.994823	4.48626	0.696102	14.9638	0.88237	40.3836	0.960508	72.1025	0.996382	87.1792	0.989041	79.0731	0.98828	4.07046	0.760782	12.7744	0.928389	41.2177	0.978389	69.1204	0.963222	79.0292	0.953626	73.2957	0.976677	1.68339	0.6429	1.2821	0.562403	2.37783	0.637412	9.80768	0.868169	8.05921	0.805242	2.17927	0.923882
6200	3.08324	0.702104	14.4956	0.858691	39.5063	0.985891	69.6498	0.986573	86.6401	0.995849	80.9061	0.994823	4.01423	0.62286	14.9638	0.88237	40.3836	0.960508	71.3904	0.986542	87.7767	0.995819	79.0731	0.98828	4.07046	0.760782	12.554	0.912372	41.2177	0.978389	69.387	0.966937	78.7629	0.950413	73.2957	0.976677	1.10336	0.421383	1.2821	0.562403	2.79097	0.74816	9.80768	0.868169	8.05921	0.805242	2.04386	0.866475
6233.33	3.00647	0.684622	14.4956	0.858691	39.0889	0.975476	69.6498	0.986573	86.055	0.989124	80.2279	0.986483	4.48626	0.696102	14.9638	0.88237	40.3836	0.960508	71.4858	0.98786	87.2871	0.990265	79.0731	0.98828	4.07046	0.760782	12.5648	0.913157	40.7023	0.966155	69.387	0.966937	78.7629	0.950413	73.2957	0.976677	1.10336	0.421383	1.2821	0.562403	3.47304	0.930999	9.80768	0.868169	8.23323	0.822629	2.16497	0.917818
6266.67	3.00647	0.684622	14.4956	0.858691	39.0889	0.975476	69.6498	0.986573	86.2028	0.990823	80.9061	0.994823	4.48626	0.696102	14.84	0.875072	40.3836	0.960508	71.6511	0.990145	87.8842	0.997038	79.0731	0.98828	4.50265	0.841561	12.7744	0.928389	41.1033	0.975673	69.7534	0.972043	79.3866	0.957938	73.7356	0.982539	1.68339	0.6429	1.2821	0.562403	2.79097	0.74816	9.80768	0.868169	8.05921	0.805242	2.04386	0.866475
6300	3.08324	0.702104	14.4956	0.858691	39.2872	0.980425	69.2964	0.981567	85.8402	0.986655	80.65	0.991674	4.48626	0.696102	14.84	0.875072	40.3836	0.960508	71.4858	0.98786	87.8842	0.997038	79.0731	0.98828	4.50265	0.841561	12.7744	0.928389	40.941	0.971821	69.8577	0.973496	79.3866	0.957938	73.4746	0.979061	1.68339	0.6429	1.2821	0.562403	2.61659	0.701414	9.80768	0.868169	8.05921	0.805242	2.04386	0.866475
6333.33	2.9827	0.679208	14.4956	0.858691	39.0889	0.975476	69.4479	0.983713	86.6401	0.995849	81.0658	0.996787	4.01423	0.62286	14.84	0.875072	40.2971	0.958451	71.3904	0.986542	87.7767	0.995819	79.0731	0.98828	4.50265	0.841561	12.5648	0.913157	40.8268	0.96911	69.7534	0.972043	79.2676	0.956502	73.6347	0.981195	1.10336	0.421383	1.2821	0.562403	2.79097	0.74816	9.80768	0.868169	8.05921	0.805242	2.04386	0.866475
6366.67	2.64345	0.601957	14.9792	0.887337	39.8503	0.994476	70.5977	1	86.6401	0.995849	81.2296	0.998801	3.637	0.564328	15.5944	0.919557	41.0037	0.975256	72.1025	0.996382	87.8842	0.997038	80.0109	1	4.50265	0.841561	12.5648	0.913157	41.8954	0.994477	69.7534	0.972043	80.483	0.971169	73.8965	0.984682	1.68339	0.6429	1.2821	0.562403	2.37783	0.637412	9.80768	0.868169	8.05921	0.805242	1.82669	0.774408
6400	2.64345	0.601957	14.9792	0.887337	40.0716	1	70.1408	0.993528	86.6401	0.995849	81.163	0.997982	3.637	0.564328	15.5944	0.919557	41.464	0.986204	72.3643	1	87.7767	0.995819	80.0109	1	4.07046	0.760782	12.5648	0.913157	41.8954	0.994477	70.386	0.980859	80.3642	0.969735	73.7965	0.98335	1.68339	0.6429	1.2821	0.562403	3.47304	0.930999	9.80768	0.868169	8.05921	0.805242	1.79308	0.760159
6433.33	3.28644	0.748375	14.6964	0.870585	39.2155	0.978635	70.0908	0.99282	86.6401	0.995849	81.163	0.997982	4.01437	0.622881	15.3807	0.906956	40.2971	0.958451	71.3904	0.986542	87.9925	0.998267	79.0731	0.98828	4.07046	0.760782	12.5648	0.913157	40.8268	0.96911	69.6503	0.970606	80.3642	0.969735	73.6347	0.981195	1.68339	0.6429	1.2821	0.562403	3.01971	0.809477	9.80768	0.868169	8.44536	0.843825	1.95978	0.830829
6466.67	2.88236	0.65636	14.6964	0.870585	39.2872	0.980425	69.6498	0.986573	86.6401	0.995849	80.9061	0.994823	4.06392	0.63057	15.3807	0.906956	40.5126	0.963577	71.2961	0.985239	87.7767	0.995819	79.0731	0.98828	4.50265	0.841561	12.9618	0.942008	40.8268	0.96911	69.8521	0.973419	80.3642	0.969735	74.073	0.987035	1.68339	0.6429	1.2821	0.562403	2.37783	0.637412	9.80768	0.868169	8.05921	0.805242	2.04386	0.866475
6500	3.28644	0.748375	14.6512	0.86791	39.2155	0.978635	69.3978	0.983003	86.6401	0.995849	80.2279	0.986483	4.06392	0.63057	15.3807	0.906956	40.5126	0.963577	71.3904	0.986542	87.7767	0.995819	79.0731	0.98828	4.50265	0.841561	12.3463	0.897279	40.8268	0.96911	69.8521	0.973419	80.5692	0.972209	74.3347	0.990522	1.68339	0.6429	1.2821	0.562403	2.61659	0.701414	10.8636	0.961635	8.23323	0.822629	2.04386	0.866475
6533.33	3.3761	0.768792	14.6512	0.86791	39.2155	0.978635	69.1067	0.97888	86.3107	0.992063	80.4841	0.989634	4.06392	0.63057	15.1781	0.895006	40.5126	0.963577	70.9379	0.980289	87.8842	0.997038	79.3306	0.991497	4.50265	0.841561	13.193	0.95881	40.8268	0.96911	69.8521	0.973419	79.9797	0.965095	73.9727	0.985698	1.10336	0.421383	1.2821	0.562403	2.79097	0.74816	9.37585	0.829944	8.05921	0.805242	2.04386	0.866475
6566.67	2.88236	0.65636	15.0319	0.890461	39.2155	0.978635	69.4479	0.983713	86.6401	0.995849	81.163	0.997982	4.06392	0.63057	15.3807	0.906956	40.5126	0.963577	71.3904	0.986542	87.7767	0.995819	79.3306	0.991497	4.50265	0.841561	13.4077	0.974415	41.3393	0.981275	69.8521	0.973419	79.8629	0.963686	73.8732	0.984373	1.68339	0.6429	1.2821	0.562403	2.79097	0.74816	9.80768	0.868169	8.05921	0.805242	2.04386	0.866475
6600	3.1732	0.72259	14.8969	0.882465	39.6307	0.988998	70.0908	0.99282	86.6401	0.995849	80.9061	0.994823	4.06392	0.63057	15.1781	0.895006	40.5126	0.963577	71.4858	0.98786	87.8842	0.997038	79.0731	0.98828	4.50265	0.841561	12.9618	0.942008	41.3393	0.981275	69.8521	0.973419	80.3339	0.969369	73.9727	0.985698	1.68339	0.6429	1.2821	0.562403	2.79097	0.74816	9.80768	0.868169	8.23323	0.822629	2.04386	0.866475
6633.33	3.1732	0.72259	14.8969	0.882465	38.9986	0.973222	69.5483	0.985136	85.9472	0.987885	80.2279	0.986483	4.06392	0.63057	15.3807	0.906956	40.5126	0.963577	71.3904	0.986542	87.8842	0.997038	79.0731	0.98828	4.9565	0.926386	12.745	0.926253	40.8268	0.96911	69.5869	0.969722	80.451	0.970783	73.4358	0.978544	1.10336	0.421383	1.2821	0.562403	2.37783	0.637412	9.80768	0.868169	8.05921	0.805242	2.04386	0.866475
6666.67	3.1732	0.72259	14.8969	0.882465	39.2155	0.978635	69.5483	0.985136	86.6401	0.995849	80.9061	0.994823	4.06392	0.63057	15.1781	0.895006	40.5126	0.963577	71.3904	0.986542	87.7767	0.995819	79.7527	0.996774	4.50265	0.841561	12.745	0.926253	40.4408	0.959948	70.216	0.97849	80.6004	0.972585	74.1348	0.987858	1.68339	0.6429	0.686457	0.301119	3.01971	0.809477	9.57026	0.847153	8.05921	0.805242	2.04386	0.866475
6700	3.50221	0.79751	14.7298	0.872566	39.2155	0.978635	69.1067	0.97888	86.2028	0.990823	80.2279	0.986483	4.06392	0.63057	15.0589	0.887977	40.4271	0.961542	70.9379	0.980289	87.7767	0.995819	79.0731	0.98828	4.50265	0.841561	12.9618	0.942008	40.4408	0.959948	69.7497	0.971991	80.6868	0.973628	73.7747	0.98306	1.68339	0.6429	0.686457	0.301119	2.37783	0.637412	9.37585	0.829944	8.23323	0.822629	2.04386	0.866475
6733.33	3.1732	0.72259	14.8539	0.879915	39.1456	0.976891	69.7008	0.987295	86.6401	0.995849	81.163	0.997982	4.01437	0.622881	15.0589	0.887977	40.5126	0.963577	71.3904	0.986542	87.8842	0.997038	80.0109	1	4.50265	0.841561	12.9618	0.942008	41.2261	0.978589	70.216	0.97849	80.9532	0.976842	74.1348	0.987858	1.68339	0.6429	1.2821	0.562403	2.79097	0.74816	10.4337	0.923583	8.05921	0.805242	2.04386	0.866475
6766.67	3.1732	0.72259	14.8539	0.879915	39.6307	0.988998	69.6498	0.986573	86.6401	0.995849	81.163	0.997982	4.06392	0.63057	15.5923	0.919434	40.6417	0.966646	71.3904	0.986542	87.7767	0.995819	80.0109	1	4.50265	0.841561	12.9618	0.942008	41.2261	0.978589	70.216	0.97849	80.6868	0.973628	74.6709	0.995002	1.68339	0.6429	1.2821	0.562403	3.01971	0.809477	9.80768	0.868169	8.61688	0.860962	2.04386	0.866475
6800	3.1732	0.72259	15.2302	0.90221	39.413	0.983564	69.8013	0.988719	86.6401	0.995849	81.163	0.997982	4.06392	0.63057	15.5923	0.919434	40.8847	0.972425	71.3904	0.986542	87.8842	0.997038	80.0109	1	4.50265	0.841561	12.9618	0.942008	42.1281	1	70.216	0.97849	81.0385	0.977872	74.0362	0.986545	1.68339	0.6429	1.2821	0.562403	2.79097	0.74816	9.80768	0.868169	8.23323	0.822629	1.82669	0.774408
6833.33	2.79094	0.635541	15.2302	0.90221	38.9986	0.973222	69.6498	0.986573	86.6401	0.995849	81.163	0.997982	4.06392	0.63057	15.5923	0.919434	40.7283	0.968706	71.4858	0.98786	87.7767	0.995819	79.5888	0.994725	4.50265	0.841561	12.7599	0.927338	41.3393	0.981275	70.216	0.97849	80.5712	0.972233	74.571	0.99367	1.10336	0.421383	1.2821	0.562403	3.01971	0.809477	11.297	1	9.81231	0.980405	2.04386	0.866475
6866.67	3.1732	0.72259	15.0972	0.894328	39.413	0.983564	70.3438	0.996403	86.8965	0.998795	81.163	0.997982	4.50702	0.699323	15.5923	0.919434	40.6417	0.966646	71.4858	0.98786	87.8842	0.997038	80.0109	1	4.50265	0.841561	12.9618	0.942008	42.0135	0.99728	70.216	0.97849	81.0385	0.977872	74.571	0.99367	1.10336	0.421383	1.2821	0.562403	2.79097	0.74816	10.8636	0.961635	8.44536	0.843825	2.04386	0.866475
6900	3.1732	0.72259	15.2302	0.90221	39.413	0.983564	69.6498	0.986573	86.6401	0.995849	80.9061	0.994823	4.50702	0.699323	15.7184	0.926867	40.6417	0.966646	71.4858	0.98786	87.8842	0.997038	80.0109	1	4.50265	0.841561	12.5451	0.911727	42.1281	1	70.6811	0.984971	81.5045	0.983494	74.472	0.992351	1.68339	0.6429	1.2821	0.562403	2.79097	0.74816	10.8636	0.961635	8.05921	0.805242	2.05016	0.869144
6933.33	3.1732	0.72259	15.4759	0.916761	39.413	0.983564	70.2418	0.994958	86.8965	0.998795	80.9061	0.994823	4.06392	0.63057	15.5923	0.919434	40.8847	0.972425	71.4858	0.98786	87.9925	0.998267	80.0109	1	4.67526	0.873821	12.9618	0.942008	42.0135	0.99728	70.216	0.97849	81.7706	0.986706	74.3739	0.991044	2.00416	0.765407	1.2821	0.562403	3.4521	0.925386	9.80768	0.868169	8.44536	0.843825	2.04386	0.866475
6966.67	3.1732	0.72259	15.3427	0.908874	39.413	0.983564	69.6498	0.986573	86.6401	0.995849	81.163	0.997982	4.01437	0.622881	15.5923	0.919434	40.6417	0.966646	71.3904	0.986542	87.9925	0.998267	79.7527	0.996774	4.50265	0.841561	13.5865	0.987415	40.9514	0.972069	70.5786	0.983543	81.3891	0.982102	74.3739	0.991044	2.61843	1	1.2821	0.562403	2.79097	0.74816	9.80768	0.868169	9.23954	0.923176	2.04386	0.866475
7000	3.50221	0.79751	15.4283	0.913945	39.413	0.983564	70.3438	0.996403	86.8965	0.998795	80.809	0.993629	4.47785	0.694797	16.135	0.951434	40.6417	0.966646	71.4858	0.98786	87.9925	0.998267	79.9156	0.998809	4.50265	0.841561	13.3793	0.972355	42.0135	0.99728	70.5786	0.983543	82.1192	0.990912	74.3739	0.991044	1.10336	0.421383	1.2821	0.562403	2.79097	0.74816	9.80768	0.868169	8.44536	0.843825	1.82669	0.774408
7033.33	3.1732	0.72259	15.2971	0.906173	39.413	0.983564	69.6498	0.986573	86.5671	0.99501	81.163	0.997982	4.47785	0.694797	15.4754	0.912539	40.6417	0.966646	71.4858	0.98786	87.8842	0.997038	80.0109	1	4.50265	0.841561	12.7599	0.927338	41.2261	0.978589	70.5786	0.983543	82.1192	0.990912	74.6361	0.994538	1.68339	0.6429	1.2821	0.562403	2.79097	0.74816	10.8636	0.961635	8.23323	0.822629	1.95978	0.830829
7066.67	3.10845	0.707844	15.4283	0.913945	39.413	0.983564	70.3438	0.996403	86.4592	0.99377	81.163	0.997982	4.06392	0.63057	16.135	0.951434	41.0982	0.977503	71.8418	0.992779	87.8842	0.997038	80.0109	1	4.22599	0.789852	13.3575	0.970772	42.0135	0.99728	70.5786	0.983543	81.8532	0.987702	74.8081	0.99683	1.68339	0.6429	1.2821	0.562403	2.79097	0.74816	10.8636	0.961635	8.44536	0.843825	2.04386	0.866475
7100	3.13968	0.714956	15.6716	0.928358	39.3421	0.981794	69.6498	0.986573	86.8965	0.998795	81.163	0.997982	4.01437	0.622881	16.0114	0.944148	41.3419	0.983299	72.1025	0.996382	88.1452	1	80.0109	1	4.50265	0.841561	13.3793	0.972355	41.7362	0.990697	71.3081	0.993708	82.0043	0.989526	74.3739	0.991044	1.68339	0.6429	1.2821	0.562403	2.79097	0.74816	9.57026	0.847153	9.62296	0.961486	2.04386	0.866475
7133.33	3.28555	0.748172	15.2971	0.906173	39.413	0.983564	69.5483	0.985136	86.8965	0.998795	80.4841	0.989634	4.47785	0.694797	15.4754	0.912539	40.5571	0.964634	71.3904	0.986542	87.9925	0.998267	79.5888	0.994725	4.50265	0.841561	13.3793	0.972355	41.7362	0.990697	70.5786	0.983543	81.8532	0.987702	74.8081	0.99683	1.68339	0.6429	1.2821	0.562403	3.01971	0.809477	10.2431	0.906714	8.23323	0.822629	2.04386	0.866475
7166.67	3.38562	0.770961	15.5403	0.92058	39.413	0.983564	69.6498	0.986573	86.2028	0.990823	80.9061	0.994823	4.47785	0.694797	15.2781	0.900903	40.7708	0.969716	71.4858	0.98786	87.7767	0.995819	79.0731	0.98828	4.50265	0.841561	13.3793	0.972355	40.9514	0.972069	71.0419	0.989998	81.4733	0.983119	74.1126	0.987562	1.68339	0.6429	1.2821	0.562403	2.79097	0.74816	9.57026	0.847153	8.05921	0.805242	2.04386	0.866475
7200	3.45978	0.787848	15.5403	0.92058	39.1971	0.978176	69.3978	0.983003	86.3107	0.992063	80.2279	0.986483	4.47785	0.694797	15.9261	0.939116	41.0122	0.975459	71.4858	0.98786	87.8842	0.997038	79.0731	0.98828	4.9565	0.926386	13.152	0.955831	40.9514	0.972069	70.3135	0.979848	81.6245	0.984942	74.1126	0.987562	1.68339	0.6429	1.2821	0.562403	3.01971	0.809477	9.80768	0.868169	8.23323	0.822629	2.04386	0.866475
7233.33	3.38562	0.770961	15.5403	0.92058	39.1971	0.978176	69.6498	0.986573	86.3107	0.992063	80.4841	0.989634	4.47785	0.694797	15.8045	0.931943	41.0982	0.977503	71.3904	0.986542	87.9925	0.998267	79.3306	0.991497	4.61651	0.86284	13.152	0.955831	40.9514	0.972069	70.3135	0.979848	81.5115	0.98358	74.1126	0.987562	2.61843	1	1.2821	0.562403	3.01971	0.809477	9.80768	0.868169	8.61688	0.860962	2.04386	0.866475
7266.67	3.28555	0.748172	15.4968	0.918	39.1265	0.976414	69.3978	0.983003	86.3107	0.992063	80.2279	0.986483	4.47785	0.694797	15.6081	0.920366	40.7708	0.969716	71.3904	0.986542	87.7767	0.995819	78.5554	0.981809	4.9565	0.926386	12.9387	0.940334	40.9514	0.972069	70.3135	0.979848	81.3595	0.981745	74.0154	0.986268	1.68339	0.6429	1.2821	0.562403	2.61659	0.701414	9.80768	0.868169	8.05921	0.805242	2.35882	1
7300	3.28555	0.748172	15.4968	0.918	39.3421	0.981794	68.8547	0.97531	86.4592	0.99377	80.2279	0.986483	4.47785	0.694797	15.6081	0.920366	40.7708	0.969716	71.3904	0.986542	87.7767	0.995819	78.5554	0.981809	4.50265	0.841561	13.152	0.955831	40.8409	0.969444	70.3135	0.979848	81.5115	0.98358	74.3527	0.990761	1.68339	0.6429	1.2821	0.562403	2.79097	0.74816	9.80768	0.868169	8.44536	0.843825	2.05016	0.869144
7333.33	3.28555	0.748172	15.4968	0.918	39.1265	0.976414	68.9556	0.97674	86.2028	0.990823	80.2279	0.986483	4.07991	0.633051	15.6081	0.920366	40.7708	0.969716	70.9379	0.980289	87.7767	0.995819	78.5554	0.981809	4.50265	0.841561	13.152	0.955831	40.9514	0.972069	70.6749	0.984885	81.8608	0.987794	74.0154	0.986268	1.10336	0.421383	1.2821	0.562403	3.01971	0.809477	10.8636	0.961635	8.23323	0.822629	2.35882	1
7366.67	3.59753	0.819216	15.8672	0.939941	39.5388	0.986703	69.6498	0.986573	86.6401	0.995849	81.0658	0.996787	4.47785	0.694797	15.8045	0.931943	40.7708	0.969716	71.3904	0.986542	87.8842	0.997038	79.2357	0.990312	4.9565	0.926386	13.152	0.955831	41.3491	0.981509	70.94	0.988578	81.8608	0.987794	74.7105	0.995529	1.68339	0.6429	1.2821	0.562403	2.79097	0.74816	9.80768	0.868169	8.44536	0.843825	2.04386	0.866475
7400	3.28555	0.748172	15.8672	0.939941	39.0577	0.974696	70.2418	0.994958	86.8965	0.998795	80.5483	0.990423	4.47785	0.694797	15.6918	0.925297	41.467	0.986275	71.2961	0.985239	87.7767	0.995819	79.4939	0.993539	4.50265	0.841561	12.9575	0.941702	41.6241	0.988036	71.4014	0.995008	81.8608	0.987794	75.046	1	1.68339	0.6429	1.2821	0.562403	2.79097	0.74816	9.80768	0.868169	8.44536	0.843825	2.05016	0.869144
7433.33	3.28555	0.748172	15.7377	0.932271	39.3421	0.981794	69.6498	0.986573	86.6401	0.995849	80.3873	0.988444	4.01437	0.622881	15.8045	0.931943	40.7708	0.969716	71.3904	0.986542	87.8842	0.997038	78.5554	0.981809	4.50265	0.841561	12.7464	0.926353	40.6789	0.9656	70.94	0.988578	81.8608	0.987794	74.6138	0.994241	1.68339	0.6429	0.686457	0.301119	3.01971	0.809477	9.80768	0.868169	8.61688	0.860962	2.32553	0.985887
7466.67	3.28555	0.748172	15.6961	0.929806	38.9907	0.973024	68.7548	0.973895	86.0958	0.989593	80.3873	0.988444	4.01437	0.622881	15.4975	0.913844	40.6871	0.967727	70.8442	0.978995	87.7767	0.995819	78.5554	0.981809	4.85898	0.90816	12.9575	0.941702	40.5686	0.96298	70.411	0.981207	81.7493	0.986449	74.2569	0.989485	1.68339	0.6429	0.686457	0.301119	2.79097	0.74816	9.80768	0.868169	8.05921	0.805242	2.35882	1
7500	3.28555	0.748172	15.5767	0.922734	39.0577	0.974696	68.7548	0.973895	86.0958	0.989593	79.7083	0.980095	4.47785	0.694797	15.4975	0.913844	40.7708	0.969716	70.9379	0.980289	87.7767	0.995819	78.4618	0.980639	4.9565	0.926386	12.9387	0.940334	40.5686	0.96298	70.411	0.981207	81.7493	0.986449	74.2569	0.989485	1.68339	0.6429	0.686457	0.301119	2.79097	0.74816	9.80768	0.868169	8.44536	0.843825	2.35882	1
7533.33	3.28555	0.748172	15.6961	0.929806	38.9907	0.973024	68.7548	0.973895	86.0958	0.989593	79.7083	0.980095	4.47785	0.694797	15.8237	0.93308	40.6871	0.967727	70.9379	0.980289	87.7767	0.995819	78.7193	0.983857	4.9565	0.926386	12.7464	0.926353	40.5686	0.96298	69.9484	0.97476	81.6388	0.985115	74.9498	0.998718	1.68339	0.6429	0.686457	0.301119	2.79097	0.74816	11.297	1	8.44536	0.843825	2.32553	0.985887
7566.67	3.28555	0.748172	15.815	0.936851	39.4687	0.984953	69.3978	0.983003	85.9472	0.987885	80.3873	0.988444	4.07991	0.633051	16.017	0.944478	40.6871	0.967727	71.3904	0.986542	87.7767	0.995819	78.9783	0.987095	4.9565	0.926386	13.543	0.984249	40.6789	0.9656	70.411	0.981207	81.596	0.984599	74.6888	0.99524	1.68339	0.6429	0.686457	0.301119	3.01971	0.809477	9.80768	0.868169	8.44536	0.843825	2.05016	0.869144
7600	3.28555	0.748172	15.9347	0.943944	39.5388	0.986703	69.6498	0.986573	86.4592	0.99377	80.6443	0.991603	4.47785	0.694797	16.017	0.944478	40.4479	0.962037	71.3904	0.986542	87.7767	0.995819	79.3998	0.992363	4.9565	0.926386	13.3447	0.96984	40.5686	0.96298	71.3	0.993596	82.2088	0.991993	74.9498	0.998718	1.10336	0.421383	1.2821	0.562403	2.79097	0.74816	9.80768	0.868169	8.44536	0.843825	2.35882	1
7633.33	3.28555	0.748172	15.9806	0.946662	39.5388	0.986703	69.6498	0.986573	86.5671	0.99501	80.6443	0.991603	4.07991	0.633051	16.017	0.944478	40.6871	0.967727	71.3904	0.986542	87.7767	0.995819	78.5554	0.981809	4.9565	0.926386	13.3447	0.96984	40.5686	0.96298	71.4014	0.995008	81.7493	0.986449	74.9498	0.998718	1.68339	0.6429	1.2821	0.562403	3.01971	0.809477	10.8636	0.961635	8.44536	0.843825	2.05016	0.869144
7666.67	3.50499	0.798142	15.815	0.936851	39.5388	0.986703	69.6498	0.986573	86.5671	0.99501	80.2914	0.987264	4.07991	0.633051	15.8237	0.93308	40.8998	0.972786	71.3904	0.986542	87.7767	0.995819	79.2357	0.990312	4.61651	0.86284	13.3447	0.96984	41.0763	0.975032	71.4014	0.995008	81.9441	0.9888	74.9498	0.998718	1.68339	0.6429	1.2821	0.562403	2.79097	0.74816	10.8636	0.961635	8.44536	0.843825	2.35882	1
7700	3.50499	0.798142	15.815	0.936851	39.3242	0.981347	69.3097	0.981755	85.8719	0.987019	80.1312	0.985294	4.51344	0.700319	15.8237	0.93308	40.9845	0.974801	71.4858	0.98786	87.2871	0.990265	78.5554	0.981809	4.9565	0.926386	13.3447	0.96984	41.1879	0.977683	71.1363	0.991314	81.9441	0.9888	74.2569	0.989485	1.68339	0.6429	1.2821	0.562403	2.79097	0.74816	9.80768	0.868169	8.44536	0.843825	2.04386	0.866475
7733.33	3.59753	0.819216	15.7034	0.93024	39.1265	0.976414	69.3097	0.981755	85.8719	0.987019	79.7083	0.980095	4.07991	0.633051	15.8237	0.93308	40.8998	0.972786	71.3904	0.986542	87.7767	0.995819	78.5554	0.981809	4.9565	0.926386	13.1575	0.956231	40.5686	0.96298	70.5743	0.983482	81.9441	0.9888	74.9498	0.998718	1.68339	0.6429	1.2821	0.562403	2.79097	0.74816	9.80768	0.868169	8.44536	0.843825	2.32553	0.985887
7766.67	3.56437	0.811665	16.0133	0.948599	39.2543	0.979604	69.6498	0.986573	86.3107	0.992063	80.3873	0.988444	4.07991	0.633051	15.7172	0.926797	41.1398	0.978493	71.3904	0.986542	87.8842	0.997038	78.5554	0.981809	4.61651	0.86284	13.3447	0.96984	40.5686	0.96298	71.3	0.993596	81.9441	0.9888	74.6888	0.99524	1.68339	0.6429	1.2821	0.562403	2.79097	0.74816	9.57026	0.847153	8.44536	0.843825	2.05016	0.869144
7800	3.59753	0.819216	15.7772	0.934613	39.5388	0.986703	69.6498	0.986573	86.3107	0.992063	80.3873	0.988444	4.07991	0.633051	16.23	0.957034	40.8998	0.972786	71.3904	0.986542	87.7767	0.995819	78.5554	0.981809	4.9565	0.926386	13.3447	0.96984	41.0763	0.975032	71.0351	0.989904	81.9441	0.9888	74.9498	0.998718	1.68339	0.6429	1.2821	0.562403	3.01971	0.809477	9.80768	0.868169	8.05921	0.805242	2.35882	1
7833.33	3.56437	0.811665	16.0554	0.951092	38.7008	0.96579	69.3097	0.981755	85.6161	0.984079	79.7083	0.980095	4.51344	0.700319	15.7172	0.926797	40.8998	0.972786	71.226	0.98427	87.0722	0.987827	78.5554	0.981809	4.9565	0.926386	13.135	0.954596	40.5686	0.96298	70.3105	0.979806	81.9441	0.9888	73.9966	0.986017	1.10336	0.421383	1.2821	0.562403	2.79097	0.74816	9.80768	0.868169	8.61688	0.860962	2.32553	0.985887
7866.67	3.41757	0.778237	16.1315	0.955598	39.5388	0.986703	69.6498	0.986573	86.3107	0.992063	80.4841	0.989634	4.07991	0.633051	16.23	0.957034	40.8998	0.972786	71.4858	0.98786	87.9925	0.998267	78.5554	0.981809	4.61651	0.86284	13.1575	0.956231	41.0763	0.975032	71.4946	0.996308	81.9441	0.9888	74.5935	0.99397	1.68339	0.6429	1.2821	0.562403	2.79097	0.74816	9.80768	0.868169	8.05921	0.805242	2.35882	1
7900	3.41757	0.778237	16.0133	0.948599	39.4687	0.984953	69.6498	0.986573	86.3107	0.992063	79.7083	0.980095	4.51344	0.700319	16.23	0.957034	41.1398	0.978493	71.3904	0.986542	87.5475	0.993219	78.5554	0.981809	4.9565	0.926386	13.3447	0.96984	41.0763	0.975032	71.0351	0.989904	81.9441	0.9888	74.6888	0.99524	1.68339	0.6429	1.2821	0.562403	2.61659	0.701414	10.8636	0.961635	8.05921	0.805242	2.35882	1
7933.33	3.56437	0.811665	16.0133	0.948599	39.4687	0.984953	69.2077	0.98031	86.4592	0.99377	79.7083	0.980095	4.07991	0.633051	16.23	0.957034	40.8998	0.972786	71.1307	0.982954	87.7767	0.995819	78.5554	0.981809	4.61651	0.86284	13.1575	0.956231	41.0763	0.975032	71.3	0.993596	81.9441	0.9888	74.6888	0.99524	1.10336	0.421383	1.2821	0.562403	3.01971	0.809477	10.2431	0.906714	8.61688	0.860962	2.32553	0.985887
7966.67	3.71207	0.845299	16.37	0.969725	39.4687	0.984953	69.6498	0.986573	86.3107	0.992063	80.1312	0.985294	4.07991	0.633051	16.0396	0.94581	41.3514	0.983527	71.3904	0.986542	87.8842	0.997038	78.5554	0.981809	4.61651	0.86284	13.3447	0.96984	41.8564	0.993549	71.4946	0.996308	82.2911	0.992987	74.5935	0.99397	1.68339	0.6429	1.2821	0.562403	3.01971	0.809477	10.8636	0.961635	8.44536	0.843825	2.04386	0.866475
8000	3.75826	0.855817	16.37	0.969725	39.5388	0.986703	69.6498	0.986573	86.3107	0.992063	80.3873	0.988444	4.31734	0.669892	16.752	0.987816	41.5921	0.989251	71.3904	0.986542	87.9925	0.998267	78.5554	0.981809	4.82338	0.901505	13.3447	0.96984	41.8564	0.993549	71.4946	0.996308	81.9441	0.9888	74.5935	0.99397	1.68339	0.6429	1.2821	0.562403	3.01971	0.809477	10.8636	0.961635	8.44536	0.843825	2.32553	0.985887
8033.33	3.41757	0.778237	16.3279	0.967233	39.4687	0.984953	69.6498	0.986573	86.4592	0.99377	80.3873	0.988444	4.07991	0.633051	16.4306	0.968862	41.5921	0.989251	71.3904	0.986542	87.9925	0.998267	78.5554	0.981809	4.22599	0.789852	13.7597	1	41.7455	0.990918	70.935	0.988509	82.2911	0.992987	74.6888	0.99524	1.68339	0.6429	1.2821	0.562403	2.79097	0.74816	11.297	1	8.61688	0.860962	2.35882	1
8066.67	3.71207	0.845299	16.3279	0.967233	39.9511	0.996994	69.6498	0.986573	86.5671	0.99501	80.3873	0.988444	4.51344	0.700319	16.5526	0.976056	41.3514	0.983527	71.3904	0.986542	87.8842	0.997038	78.5554	0.981809	4.61651	0.86284	13.7597	1	41.7455	0.990918	71.4946	0.996308	82.1808	0.991656	74.5935	0.99397	1.68339	0.6429	1.92653	0.845082	2.79097	0.74816	9.80768	0.868169	8.05921	0.805242	2.35882	1
8100	3.41757	0.778237	16.3279	0.967233	39.8797	0.995211	69.6498	0.986573	86.3107	0.992063	80.3873	0.988444	4.51344	0.700319	16.752	0.987816	42.044	1	71.8418	0.992779	87.7767	0.995819	78.5554	0.981809	4.61651	0.86284	13.7597	1	41.7455	0.990918	71.4946	0.996308	82.4453	0.994847	75.0238	0.999704	1.68339	0.6429	1.92653	0.845082	2.79097	0.74816	9.80768	0.868169	8.44536	0.843825	2.05016	0.869144
8133.33	3.71207	0.845299	16.3279	0.967233	39.8797	0.995211	69.7523	0.988025	86.5671	0.99501	79.7083	0.980095	4.49265	0.697094	16.5526	0.976056	41.2674	0.981528	71.3904	0.986542	87.8842	0.997038	78.5554	0.981809	4.61651	0.86284	13.1575	0.956231	41.7455	0.990918	71.4946	0.996308	82.1808	0.991656	74.5935	0.99397	1.68339	0.6429	1.2821	0.562403	2.79097	0.74816	11.297	1	8.44536	0.843825	2.32553	0.985887
8166.67	3.71207	0.845299	16.4473	0.974304	39.6646	0.989842	69.6498	0.986573	86.2028	0.990823	79.9646	0.983246	4.51344	0.700319	16.4432	0.969606	40.8998	0.972786	71.8418	0.992779	87.8842	0.997038	78.5554	0.981809	4.61651	0.86284	13.5398	0.984018	41.4723	0.984434	71.4946	0.996308	82.0714	0.990336	75.0238	0.999704	1.68339	0.6429	1.2821	0.562403	2.79097	0.74816	9.80768	0.868169	8.44536	0.843825	2.35882	1
8200	3.71207	0.845299	16.177	0.958295	39.1863	0.977906	69.2077	0.98031	86.4592	0.99377	79.7083	0.980095	4.07991	0.633051	16.4432	0.969606	41.2674	0.981528	71.3904	0.986542	87.7767	0.995819	78.4618	0.980639	4.61651	0.86284	13.7597	1	41.7455	0.990918	70.935	0.988509	82.3358	0.993526	74.4991	0.992713	1.68339	0.6429	1.2821	0.562403	2.79097	0.74816	10.2431	0.906714	8.44536	0.843825	2.35882	1
8233.33	3.71207	0.845299	16.5642	0.981232	39.6646	0.989842	69.9028	0.990157	86.5671	0.99501	80.6443	0.991603	4.07991	0.633051	16.6407	0.981252	41.5078	0.987245	71.4858	0.98786	87.7767	0.995819	79.2357	0.990312	4.61651	0.86284	13.5774	0.986752	41.7455	0.990918	71.7596	1	82.3358	0.993526	75.0238	0.999704	2.46221	0.940339	1.2821	0.562403	3.73044	1	11.297	1	10.0084	1	2.35882	1
8266.67	3.68764	0.839736	16.524	0.978848	39.1863	0.977906	69.1067	0.97888	86.2028	0.990823	80.3873	0.988444	4.51344	0.700319	16.6407	0.981252	41.8747	0.995972	71.2961	0.985239	87.7767	0.995819	78.7193	0.983857	4.61651	0.86284	13.7597	1	41.7455	0.990918	71.2944	0.993518	82.4183	0.994521	74.4991	0.992713	1.68339	0.6429	1.2821	0.562403	2.79097	0.74816	9.57026	0.847153	8.44536	0.843825	2.35882	1
8300	3.6421	0.829365	16.0701	0.951962	39.12	0.976252	69.0067	0.977464	86.0958	0.989593	80.3873	0.988444	4.49265	0.697094	16.4432	0.969606	41.0289	0.975857	71.3904	0.986542	87.7767	0.995819	78.7193	0.983857	4.61651	0.86284	13.7597	1	40.8599	0.969897	70.935	0.988509	82.7915	0.999024	74.4991	0.992713	1.68339	0.6429	1.2821	0.562403	2.79097	0.74816	10.2431	0.906714	8.05921	0.805242	2.35882	1
8333.33	3.6421	0.829365	16.524	0.978848	39.5952	0.98811	69.3596	0.982463	86.4592	0.99377	79.7083	0.980095	4.51344	0.700319	16.2557	0.958552	41.3514	0.983527	71.6511	0.990145	87.7767	0.995819	78.7193	0.983857	5.03449	0.940963	13.7597	1	41.7455	0.990918	70.935	0.988509	82.4183	0.994521	74.4991	0.992713	1.68339	0.6429	1.2821	0.562403	2.79097	0.74816	9.80768	0.868169	8.44536	0.843825	2.35882	1
8366.67	3.6421	0.829365	16.524	0.978848	39.5952	0.98811	69.7008	0.987295	86.4592	0.99377	80.5483	0.990423	4.51344	0.700319	16.5377	0.975179	41.2674	0.981528	71.5567	0.988841	87.7767	0.995819	78.6265	0.982698	5.03449	0.940963	13.3595	0.97091	41.4723	0.984434	70.935	0.988509	82.4183	0.994521	74.4991	0.992713	1.68339	0.6429	1.2821	0.562403	2.79097	0.74816	9.80768	0.868169	8.44536	0.843825	2.35882	1
8400	3.6421	0.829365	16.4088	0.972027	39.5952	0.98811	69.6498	0.986573	86.5671	0.99501	80.3873	0.988444	4.19683	0.651193	16.3422	0.96365	41.1853	0.979576	71.3904	0.986542	87.7767	0.995819	78.4618	0.980639	4.82338	0.901505	13.5398	0.984018	41.637	0.988341	71.394	0.994905	81.9629	0.989027	74.4991	0.992713	1.68339	0.6429	1.2821	0.562403	2.79097	0.74816	10.2431	0.906714	8.05921	0.805242	2.35882	1
8433.33	3.56665	0.812183	16.3762	0.970097	39.5276	0.986423	69.2077	0.98031	86.5671	0.99501	80.6443	0.991603	4.49265	0.697094	16.3422	0.96365	40.9472	0.973911	71.3904	0.986542	87.7767	0.995819	78.7193	0.983857	4.61651	0.86284	13.5774	0.986752	41.7455	0.990918	70.935	0.988509	82.4183	0.994521	74.4991	0.992713	2.08527	0.796381	1.2821	0.562403	3.01971	0.809477	10.2431	0.906714	8.44536	0.843825	2.35882	1
8466.67	3.56665	0.812183	16.881	1	39.5952	0.98811	69.6498	0.986573	86.5671	0.99501	80.3873	0.988444	4.19683	0.651193	16.3422	0.96365	41.7173	0.992229	71.2961	0.985239	87.7767	0.995819	78.5554	0.981809	4.61651	0.86284	13.5774	0.986752	41.364	0.981862	71.2944	0.993518	82.4183	0.994521	74.929	0.998441	1.68339	0.6429	1.92653	0.845082	2.79097	0.74816	9.80768	0.868169	8.44536	0.843825	2.05016	0.869144
8500	3.89991	0.888073	16.7581	0.99272	39.6646	0.989842	69.3097	0.981755	86.5671	0.99501	80.2279	0.986483	4.19683	0.651193	16.7622	0.988416	41.4781	0.986541	71.3904	0.986542	87.8842	0.997038	78.5554	0.981809	5.03449	0.940963	13.7597	1	41.4723	0.984434	71.1302	0.991229	82.4183	0.994521	75.0238	0.999704	1.68339	0.6429	1.2821	0.562403	3.01971	0.809477	9.80768	0.868169	8.44536	0.843825	2.35882	1
8533.33	3.89991	0.888073	16.524	0.978848	39.5952	0.98811	70.0054	0.991609	86.5671	0.99501	80.6443	0.991603	4.12059	0.639363	16.9586	1	41.6339	0.990245	72.1025	0.996382	87.7767	0.995819	79.2357	0.990312	4.61651	0.86284	13.5774	0.986752	41.7455	0.990918	71.2944	0.993518	82.8723	1	75.0238	0.999704	2.46221	0.940339	1.2821	0.562403	2.79097	0.74816	10.2431	0.906714	8.44536	0.843825	2.35882	1
	4.39143		16.881		40.0716		70.5977		87.0012		81.3272		6.44483		16.9586		42.044		72.3643		88.1452		80.0109		5.35036		13.7597		42.1281		71.7596		82.8723		75.046		2.61843		2.27969		3.73044		11.297		10.0084		2.35882
