# Supplementary material for: Parallel and High Throughput Reaction Monitoring with Computer Vision
Source: Angew Chem Int Ed Engl. 2024 Oct 31;64(1):e202413395. doi: 10.1002/anie.202413395 (PMC11701362; doi:10.1002/anie.202413395)
Supplement: Supplementary file 2 — Supporting Information [file ANIE-64-e202413395-s002.zip › Supporting Info - Machine readable data part 1/Figure 7 - investigating camera lenses for well plate filming/Supplement - band-pass filters/AMcf_CV22/AMcf_CV22.xlsx]

## Sheet: CV22
	0	0	1	1	2	2	3	3	4	4	5	5	6	6	7	7	8	8	9	9	10	10	11	11	12	12	13	13	14	14	15	15	16	16	17	17	18	18	19	19	20	20	21	21	22	22	23	23
Time	delta e	norm	delta e	norm	delta e	norm	delta e	norm	delta e	norm	delta e	norm	delta e	norm	delta e	norm	delta e	norm	delta e	norm	delta e	norm	delta e	norm	delta e	norm	delta e	norm	delta e	norm	delta e	norm	delta e	norm	delta e	norm	delta e	norm	delta e	norm	delta e	norm	delta e	norm	delta e	norm	delta e	norm
0	0	0	0	0	0	0	0	0	0	0	0	0	0	0	0	0	0	0	0	0	0	0	0	0	0	0	0	0	0	0	0	0	0	0	0	0	0	0	0	0	0	0	0	0	0	0	0	0
33.3333	1.72	0.0817997	0	0	0.762538	0.0597325	0	0	0.352773	0.267225	0.352773	0.213707	1.25972	0.0668472	0	0	1.3231	0.0925402	0	0	0.353548	0.35209	0.352773	0.213707	0	0	1.64071	0.0403292	1.14028	0.0451496	1.09434	0.142418	0.352773	0.228289	0.352116	0.500546	0	0	2.26175	0.544861	0.8362	0.105568	0	0	0.352773	0.228212	0	0
66.6667	1.72	0.0817997	0.436554	0.0131052	0	0	0	0	0.352773	0.267225	0.352773	0.213707	1.6239	0.0861722	0	0	2.29086	0.160227	0.353302	0.151552	0.706321	0.703408	0.397487	0.240794	0	0	0.521328	0.0128144	1.53279	0.0606911	1.09434	0.142418	0.397487	0.257224	0.352116	0.500546	0.569949	0.501302	1.05147	0.253303	2.28044	0.2879	0.730404	0.172011	0.352773	0.228212	0	0
100	0	0	0	0	0.762538	0.0597325	0	0	1.32014	1	0	0	0.937226	0.049734	0	0	1.3231	0.0925402	1.65113	0.708266	0.706321	0.703408	0	0	0.56812	0.0253626	0	0	2.73619	0.10834	2.54174	0.330785	0	0	0	0	0.55139	0.484979	1.46104	0.351969	4.54014	0.573181	2.18113	0.513659	0	0	0	0
133.333	0.449333	0.0213693	0.436554	0.0131052	0.762538	0.0597325	0	0	0.359972	0.272678	0	0	1.6239	0.0861722	0.461724	0.0125977	1.3231	0.0925402	1.98939	0.853365	0.353548	0.35209	0.352773	0.213707	0.571084	0.0254949	0	0	2.73619	0.10834	2.90153	0.377609	0	0	0.352116	0.500546	0.55139	0.484979	1.95981	0.472125	5.35057	0.675496	3.41653	0.804599	1.24763	0.807104	0	0
166.667	0.500445	0.0238001	0.874495	0.026252	0.762538	0.0597325	1.32014	1	0.352773	0.267225	0.352773	0.213707	0.469455	0.0249117	0	0	1.3231	0.0925402	1.98939	0.853365	0.353548	0.35209	0.352773	0.213707	0	0	1.25556	0.0308619	2.73619	0.10834	3.61868	0.47094	0	0	0	0	0.6342	0.557814	1.95981	0.472125	6.32709	0.798779	3.26051	0.767856	0.352773	0.228212	0	0
200	0	0	0.436554	0.0131052	1.14239	0.0894878	0	0	0	0	0	0	1.25972	0.0668472	0	0	1.3231	0.0925402	1.98939	0.853365	0.353548	0.35209	0.352773	0.213707	0.549513	0.024532	0.517776	0.0127271	2.73619	0.10834	3.26051	0.424327	0	0	0	0	0	0	1.95981	0.472125	6.72707	0.849275	1.44405	0.340076	0.352773	0.228212	0	0
233.333	1.72	0.0817997	0.874495	0.026252	1.14239	0.0894878	0	0	0	0	0	0	0.469455	0.0249117	0.461724	0.0125977	0.980781	0.0685976	1.65113	0.708266	0.353548	0.35209	0.352773	0.213707	0.549513	0.024532	0.526914	0.0129517	2.73619	0.10834	3.61868	0.47094	0	0	0.352116	0.500546	0.569949	0.501302	1.95981	0.472125	7.12604	0.899644	3.06017	0.720675	0	0	0	0
266.667	1.72	0.0817997	0.485723	0.0145812	1.8993	0.148779	0	0	0.359972	0.272678	0.352773	0.213707	1.25972	0.0668472	0.461724	0.0125977	0.688973	0.048188	1.65113	0.708266	0.706321	0.703408	0	0	0.6342	0.0283126	0.987609	0.0242757	2.73619	0.10834	4.68839	0.610153	0	0	0.352116	0.500546	1.13694	1	1.23457	0.297411	7.524	0.949886	2.90153	0.683316	0	0	0	0
300	1.72	0.0817997	0.436554	0.0131052	1.8993	0.148779	0	0	0.352773	0.267225	0.352773	0.213707	0.469455	0.0249117	0.461724	0.0125977	0.688973	0.048188	0	0	1.00414	1	0	0	0.571084	0.0254949	0.987609	0.0242757	2.87261	0.113741	4.33262	0.563852	0.397487	0.257224	0.397487	0.565042	0.55139	0.484979	2.4654	0.593922	7.92096	1	2.90153	0.683316	0	0	0	0
333.333	1.72	0.0817997	0.436554	0.0131052	2.02356	0.158513	0	0	0.590742	0.447485	0.352773	0.213707	1.25972	0.0668472	0	0	0.688973	0.048188	1.65113	0.708266	0.706321	0.703408	0.352773	0.213707	0.6342	0.0283126	0.526914	0.0129517	2.73619	0.10834	4.68839	0.610153	0.397487	0.257224	0	0	0	0	2.4654	0.593922	7.92096	1	2.70355	0.636689	0	0	0	0
366.667	1.72	0.0817997	0	0	2.75571	0.215865	1.32014	1	0.352773	0.267225	0.352773	0.213707	1.25972	0.0668472	0.461724	0.0125977	0.535315	0.0374409	1.65113	0.708266	0.706321	0.703408	0.352773	0.213707	0	0	0.526914	0.0129517	2.73619	0.10834	4.20774	0.5476	0.359108	0.232388	0.352116	0.500546	0.55139	0.484979	2.4654	0.593922	7.92096	1	2.70355	0.636689	0.352773	0.228212	0	0
400	0.830734	0.039508	0	0	2.93287	0.229743	0	0	0	0	0	0	1.25972	0.0668472	0	0	1.93064	0.135033	1.98939	0.853365	0.706321	0.703408	0.352773	0.213707	0.571084	0.0254949	1.58793	0.0390317	2.73619	0.10834	4.91754	0.639975	0.359108	0.232388	0.352116	0.500546	0	0	2.97317	0.716245	7.75539	0.979097	2.34691	0.552701	0.352773	0.228212	0	0
433.333	2.14941	0.102222	0	0	3.29633	0.258214	0	0	0.352773	0.267225	0	0	0.469455	0.0249117	0	0	0.971952	0.06798	2.18651	0.937922	0.706321	0.703408	0.352773	0.213707	0.549513	0.024532	1.05621	0.025962	3.13897	0.124288	4.91754	0.639975	0.352773	0.228289	0.352116	0.500546	0.55139	0.484979	2.4654	0.593922	7.92096	1	2.18113	0.513659	0.352773	0.228212	0	0
466.667	0.500445	0.0238001	0.734754	0.022057	3.49009	0.273392	0	0	0	0	0.352773	0.213707	1.68462	0.0893946	0.461724	0.0125977	0.971952	0.06798	1.65113	0.708266	0.353548	0.35209	0	0	0.549513	0.024532	0.526914	0.0129517	3.13897	0.124288	4.91754	0.639975	0.352773	0.228289	0.352116	0.500546	0.55139	0.484979	2.4654	0.593922	7.92096	1	2.18113	0.513659	0.352773	0.228212	0	0
500	0.897181	0.0426681	1.69277	0.0508162	3.85709	0.302141	0	0	0.352773	0.267225	0	0	1.25972	0.0668472	0	0	1.5466	0.108172	1.65113	0.708266	0.706321	0.703408	0.352773	0.213707	0.571084	0.0254949	1.58793	0.0390317	3.13897	0.124288	5.27148	0.686037	0.352773	0.228289	0.359972	0.511714	0.55139	0.484979	2.4654	0.593922	6.19398	0.781974	1.45743	0.343228	0	0	0	0
533.333	0.830734	0.039508	2.10874	0.0633035	5.78458	0.453128	0.352773	0.267225	0.352773	0.267225	0.352773	0.213707	1.68462	0.0893946	0.460122	0.012554	1.5466	0.108172	1.98939	0.853365	0.353548	0.35209	0.352773	0.213707	0.6342	0.0283126	0.589373	0.014487	3.54147	0.140225	5.27148	0.686037	0.359108	0.232388	0	0	0.6342	0.557814	2.4654	0.593922	7.92096	1	1.45743	0.343228	0.352773	0.228212	0	0
566.667	0.897181	0.0426681	1.12062	0.0336404	4.95537	0.388173	0	0	0.352773	0.267225	0.352773	0.213707	0.89911	0.0477114	0.460122	0.012554	2.23524	0.156337	0.353302	0.151552	0.706321	0.703408	0	0	0	0	1.05621	0.025962	3.54147	0.140225	6.62782	0.862553	0.359108	0.232388	0.352116	0.500546	0.55139	0.484979	2.97317	0.716245	7.524	0.949886	1.45743	0.343228	0.352773	0.228212	0	0
600	0.897181	0.0426681	3.37658	0.101364	5.84261	0.457674	0	0	1.00506	0.761328	0.352773	0.213707	0.89911	0.0477114	0.460122	0.012554	2.23524	0.156337	1.98939	0.853365	1.00414	1	0.352773	0.213707	0.571084	0.0254949	1.05621	0.025962	3.54147	0.140225	4.91754	0.639975	0	0	0.352116	0.500546	0.55139	0.484979	2.4654	0.593922	7.35729	0.928839	0.730404	0.172011	0.352773	0.228212	0	0
633.333	0.830734	0.039508	3.18849	0.0957171	6.56619	0.514355	0.352773	0.267225	0.352773	0.267225	0.352773	0.213707	0.989404	0.0525028	1.37562	0.0375325	4.08361	0.285615	1.65113	0.708266	0.353548	0.35209	0	0	0.571084	0.0254949	1.05621	0.025962	3.94343	0.15614	6.98055	0.908457	0.397487	0.257224	0.352116	0.500546	0	0	2.97317	0.716245	7.524	0.949886	2.21131	0.520767	0.352773	0.228212	0	0
666.667	2.14941	0.102222	3.80065	0.114094	6.92702	0.54262	0	0	0	0	0.352773	0.213707	0.609982	0.0323688	1.37562	0.0375325	4.08361	0.285615	1.98939	0.853365	1.00414	1	0.352773	0.213707	0	0	1.05621	0.025962	3.94343	0.15614	6.98055	0.908457	0.352773	0.228289	0.352116	0.500546	0.55139	0.484979	2.97317	0.716245	7.12604	0.899644	1.6545	0.389637	0.352773	0.228212	0	0
700	2.58387	0.122883	4.04317	0.121374	8.49634	0.665551	1.00506	0.761328	0	0	0	0	0.609982	0.0323688	3.50499	0.0956303	3.6889	0.258008	2.18651	0.937922	0.706321	0.703408	0	0	0.549513	0.024532	1.05621	0.025962	4.3447	0.172029	6.98055	0.908457	0.352773	0.228289	0.352116	0.500546	0.569949	0.501302	2.97317	0.716245	7.12604	0.899644	0.376291	0.0886172	0.352773	0.228212	0	0
733.333	1.34356	0.0638969	4.89174	0.146848	8.0054	0.627093	0	0	0.352773	0.267225	0	0	0.89911	0.0477114	2.2849	0.0623412	3.46604	0.242421	1.98939	0.853365	0.706321	0.703408	0	0	0.6342	0.0283126	0.526914	0.0129517	5.14481	0.203709	6.98055	0.908457	0	0	0.352116	0.500546	0.55139	0.484979	2.97317	0.716245	7.524	0.949886	1.31219	0.309023	0.352773	0.228212	0	0
766.667	1.78848	0.0850565	5.49176	0.16486	8.2139	0.643426	0.352773	0.267225	0.352773	0.267225	0.352773	0.213707	1.03474	0.0549088	4.62678	0.126237	4.18191	0.29249	0.353302	0.151552	0.706321	0.703408	0.352773	0.213707	1.02202	0.045626	0.526914	0.0129517	4.74518	0.187886	6.84189	0.890412	0.359108	0.232388	0.352116	0.500546	0.55139	0.484979	3.4812	0.838631	7.12604	0.899644	0	0	0.352773	0.228212	0	0
800	1.78848	0.0850565	6.33214	0.190088	8.92978	0.699504	0.352773	0.267225	0.352773	0.267225	0	0	1.03474	0.0549088	3.83972	0.104763	4.18191	0.29249	1.98939	0.853365	0.706321	0.703408	0	0	0	0	0.987609	0.0242757	5.29062	0.209482	6.84189	0.890412	0.352773	0.228289	0.352116	0.500546	0.55139	0.484979	3.4812	0.838631	6.55788	0.827915	0.619334	0.145854	0	0	0	0
833.333	2.23196	0.106147	7.99382	0.239971	9.64261	0.755342	0.352773	0.267225	0	0	0	0	2.3306	0.123674	4.08524	0.111462	4.90307	0.34293	1.98939	0.853365	0.706321	0.703408	0.352773	0.213707	0.549513	0.024532	0	0	5.68979	0.225287	6.98055	0.908457	0	0	0.352116	0.500546	0.55139	0.484979	3.4812	0.838631	6.55788	0.827915	0.619334	0.145854	0.352773	0.228212	0	0
866.667	2.67401	0.12717	8.40947	0.252449	9.78836	0.766759	0	0	0.359972	0.272678	0.352773	0.213707	2.3306	0.123674	4.53161	0.123641	5.2645	0.368209	1.98939	0.853365	0.706321	0.703408	0	0	0.920893	0.0411115	0.526914	0.0129517	7.31089	0.289475	7.3326	0.954273	0.352773	0.228289	0.352116	0.500546	0.6342	0.557814	3.4812	0.838631	6.15654	0.777248	0.36648	0.0863067	0.352773	0.228212	0	0
900	2.02213	0.0961681	8.00034	0.240167	11.7085	0.917169	0.352773	0.267225	0.352773	0.267225	0	0	1.32712	0.0704239	4.0166	0.109589	5.62613	0.393501	1.98939	0.853365	0.706321	0.703408	0.352773	0.213707	0.920893	0.0411115	0	0	6.33819	0.250961	7.19471	0.936329	0.352773	0.228289	0.352116	0.500546	0.55139	0.484979	3.98856	0.960857	6.15654	0.777248	0.73382	0.172816	0.352773	0.228212	0	0
933.333	2.17272	0.10333	9.23998	0.27738	12.0617	0.944837	0.352773	0.267225	0.352773	0.267225	0	0	1.69575	0.0899855	4.45628	0.121585	7.48486	0.523504	1.98939	0.853365	1.00414	1	0	0	0.920893	0.0411115	0.521328	0.0128144	7.70736	0.305173	7.3326	0.954273	0.359108	0.232388	0	0	0.55139	0.484979	3.4812	0.838631	6.15654	0.777248	0.450036	0.105984	0.352773	0.228212	0	0
966.667	2.60277	0.123782	9.48362	0.284694	12.0617	0.944837	0.352773	0.267225	0	0	0.352773	0.213707	1.71807	0.0911697	5.33264	0.145496	8.21523	0.574588	1.98939	0.853365	0.706321	0.703408	0.352773	0.213707	1.13332	0.0505949	0.521328	0.0128144	7.12901	0.282273	7.68396	1	0	0	0	0	0.55139	0.484979	3.4812	0.838631	5.75411	0.726441	1.29708	0.305465	0.352773	0.228212	0	0
1000	2.60277	0.123782	10.3039	0.309319	12.4142	0.972448	1.00506	0.761328	0.352773	0.267225	0	0	1.71807	0.0911697	5.33264	0.145496	7.07138	0.494585	1.65113	0.708266	0.706321	0.703408	0	0	0.56812	0.0253626	1.75815	0.0432158	7.12901	0.282273	7.3326	0.954273	0.352773	0.228289	0.352116	0.500546	0.55139	0.484979	3.4812	0.838631	5.35057	0.675496	1.29708	0.305465	0.352773	0.228212	0	0
1033.33	3.03371	0.144277	10.7124	0.321581	12.7659	1	1.00506	0.761328	0.352773	0.267225	0	0	3.25141	0.172536	5.76914	0.157406	7.91525	0.553607	2.33123	1	0.706321	0.703408	0.352773	0.213707	0.631891	0.0282095	1.75815	0.0432158	7.52295	0.297872	7.54683	0.982153	0.359108	0.232388	0.352116	0.500546	0.55139	0.484979	3.4812	0.838631	5.75411	0.726441	1.4711	0.346446	0.352773	0.228212	0	0
1066.67	3.4647	0.164774	11.1197	0.333809	12.4142	0.972448	1.00506	0.761328	1.00506	0.761328	0	0	2.52151	0.133804	6.82913	0.186326	9.43959	0.660221	1.65113	0.708266	0.706321	0.703408	0	0	1.06475	0.0475335	0.978433	0.0240502	7.52295	0.297872	7.3326	0.954273	0	0	0.352116	0.500546	0.55139	0.484979	4.15105	1	5.35057	0.675496	0.824273	0.194118	0	0	0	0
1100	3.4647	0.164774	13.3228	0.399946	12.7659	1	0	0	0	0	0.352773	0.213707	3.55632	0.188717	7.26026	0.198089	10.1613	0.710702	1.98939	0.853365	0.706321	0.703408	0	0	1.13332	0.0505949	0.978433	0.0240502	7.91591	0.313431	7.54683	0.982153	0.352773	0.228289	0.352116	0.500546	0.55139	0.484979	3.98856	0.960857	5.35057	0.675496	0.586107	0.138029	0.397934	0.257427	0	0
1133.33	5.05386	0.240351	14.1275	0.424102	12.7659	1	0	0	0.352773	0.267225	0	0	4.01034	0.212809	7.9335	0.216458	10.1613	0.710702	1.65113	0.708266	0.706321	0.703408	0	0	0.830212	0.0370632	1.45414	0.0357432	8.3079	0.328952	7.3326	0.954273	0.352773	0.228289	0.352116	0.500546	0.569949	0.501302	3.98856	0.960857	6.5724	0.829749	2.02006	0.475728	0	0	0	0
1166.67	5.05386	0.240351	13.5407	0.406485	12.7659	1	0	0	0.352773	0.267225	0.359108	0.217544	4.01034	0.212809	8.19651	0.223634	10.8799	0.760961	1.65113	0.708266	0.706321	0.703408	0	0	0.901091	0.0402275	2.76454	0.0679532	8.84515	0.350224	7.68396	1	0.352773	0.228289	0.352116	0.500546	0.55139	0.484979	4.15105	1	4.94592	0.624409	0.586107	0.138029	0.352773	0.228212	0	0
1200	5.48553	0.26088	15.5613	0.467144	12.7659	1	0.352773	0.267225	0	0	0.352773	0.213707	4.01034	0.212809	10.6335	0.290125	9.47106	0.662423	1.65113	0.708266	1.00414	1	0	0	0.830212	0.0370632	2.76454	0.0679532	9.23494	0.365658	7.68396	1	0	0	0.352116	0.500546	0.55139	0.484979	4.15105	1	4.54014	0.573181	1.1364	0.267625	0	0	0	0
1233.33	5.91606	0.281355	14.7366	0.442386	12.7659	1	0.352773	0.267225	0.352773	0.267225	0.352773	0.213707	4.46345	0.236854	11.0593	0.301743	10.2959	0.720113	0.353302	0.151552	0.353548	0.35209	0.352773	0.213707	0.901091	0.0402275	2.45408	0.0603219	9.62371	0.381051	7.54683	0.982153	0.359108	0.232388	0.352116	0.500546	0.55139	0.484979	4.15105	1	4.3941	0.554744	1.1364	0.267625	0	0	0	0
1266.67	6.34542	0.301775	16.3554	0.490984	12.7659	1	1.00506	0.761328	1.32014	1	0	0	3.38875	0.179824	11.4838	0.313325	10.6511	0.744954	1.65113	0.708266	0.706321	0.703408	0	0	0.830212	0.0370632	2.08442	0.0512356	10.8443	0.42938	7.54683	0.982153	0.397487	0.257224	0.352116	0.500546	0.55139	0.484979	3.4812	0.838631	4.3941	0.554744	1.1364	0.267625	0.352773	0.228212	0	0
1300	6.34542	0.301775	17.1455	0.5147	12.6201	0.988577	0.352773	0.267225	1.00506	0.761328	0	0	3.38875	0.179824	12.3291	0.336387	11.3594	0.794495	1.98939	0.853365	0.706321	0.703408	0	0	0.901091	0.0402275	3.78231	0.0929701	10.0115	0.396405	7.68396	1	0	0	0.352116	0.500546	0.55139	0.484979	3.98856	0.960857	4.13323	0.52181	2.75572	0.648976	0	0	0	0
1333.33	6.77359	0.322138	16.4713	0.494461	12.6201	0.988577	1.00506	0.761328	0.590742	0.447485	0.352773	0.213707	4.91548	0.260841	12.9212	0.352543	11.3594	0.794495	1.98939	0.853365	0.706321	0.703408	0	0	2.32277	0.103696	2.95966	0.0727492	11.6188	0.460049	7.3326	0.954273	0	0	0.352116	0.500546	0.55139	0.484979	3.64	0.876887	4.13323	0.52181	2.75572	0.648976	0	0	0	0
1366.67	6.16038	0.292975	17.2537	0.51795	12.7659	1	0.352773	0.267225	0.352773	0.267225	0	0	5.36632	0.284765	13.3399	0.363966	13.2405	0.926062	1.98939	0.853365	0.706321	0.703408	0.352773	0.213707	1.94406	0.0867887	4.79856	0.11795	12.3896	0.490565	7.68396	1	0.359108	0.232388	0.352116	0.500546	0.55139	0.484979	3.98856	0.960857	3.90719	0.493273	2.75572	0.648976	0	0	0	0
1400	7.01851	0.333786	17.4906	0.525061	12.7659	1	0.352773	0.267225	0	0	0.352773	0.213707	4.91548	0.260841	16.2099	0.442271	13.2405	0.926062	1.98939	0.853365	1.00414	1	0	0	1.94406	0.0867887	4.79856	0.11795	11.1689	0.442233	7.68396	1	0.359108	0.232388	0.352116	0.500546	0.928212	0.816414	3.4812	0.838631	3.72519	0.470295	1.59344	0.375257	0	0	0	0
1433.33	7.62632	0.362692	17.88	0.536749	12.7659	1	0.352773	0.267225	0	0	0	0	4.7096	0.249915	15.4151	0.420586	11.7125	0.819194	1.65113	0.708266	0.706321	0.703408	0	0	2.48432	0.110908	5.54229	0.136231	11.5527	0.457431	7.68396	1	0	0	0.352116	0.500546	0.55139	0.484979	3.98856	0.960857	3.72519	0.470295	1.59344	0.375257	0	0	0	0
1466.67	7.62632	0.362692	18.2683	0.548408	12.7659	1	0.352773	0.267225	0	0	0.352773	0.213707	6.42503	0.340945	15.6609	0.427294	12.065	0.843844	1.98939	0.853365	0.724534	0.721545	0.352773	0.213707	2.48432	0.110908	5.54229	0.136231	12.1743	0.482041	7.68396	1	1.54529	1	0.352116	0.500546	0.928212	0.816414	3.64	0.876887	3.72519	0.470295	1.83074	0.431142	0.397934	0.257427	0	0
1500	6.71961	0.319571	19.6463	0.589772	12.7659	1	0.352773	0.267225	1.00506	0.761328	0	0	5.28155	0.280266	16.0721	0.438511	12.6526	0.884946	1.98939	0.853365	0.706321	0.703408	0.352773	0.213707	3.02628	0.135102	4.63981	0.114048	12.1743	0.482041	7.68396	1	0.352773	0.228289	0.352116	0.500546	0.55139	0.484979	2.97317	0.716245	3.50097	0.441989	3.12631	0.736252	0	0	0	0
1533.33	8.4742	0.403015	19.0421	0.571635	12.7659	1	0.352773	0.267225	0.352773	0.267225	0.352773	0.213707	5.7259	0.303846	16.8908	0.46085	13.946	0.975407	1.98939	0.853365	0.706321	0.703408	0	0	2.48432	0.110908	4.47484	0.109993	12.5557	0.497142	7.3326	0.954273	0	0	0.352116	0.500546	0.55139	0.484979	2.04741	0.493227	3.50097	0.441989	3.12631	0.736252	0	0	0	0
1566.67	8.4742	0.403015	19.4275	0.583205	12.6201	0.988577	0.352773	0.267225	0.352773	0.267225	0	0	5.89072	0.312592	17.705	0.483064	13.5936	0.950761	1.98939	0.853365	0.706321	0.703408	0.352773	0.213707	3.02628	0.135102	6.81415	0.167494	12.9361	0.512205	7.68396	1	1.54529	1	0.352116	0.500546	0.55139	0.484979	3.4812	0.838631	3.09422	0.390637	1.95481	0.46036	0.352773	0.228212	0	0
1600	8.29599	0.39454	20.3437	0.610709	12.4142	0.972448	1.00506	0.761328	0	0	0	0	5.54012	0.293987	18.5146	0.505154	13.5936	0.950761	1.98939	0.853365	0.706321	0.703408	0.352773	0.213707	3.02628	0.135102	5.4786	0.134666	13.3156	0.527232	7.3326	0.954273	0.352773	0.228289	0.352116	0.500546	0.928212	0.816414	2.97317	0.716245	3.09422	0.390637	3.49836	0.82387	0.397934	0.257427	0	0
1633.33	8.89633	0.423091	20.1954	0.606258	12.6201	0.988577	0.352773	0.267225	0.359972	0.272678	0.359108	0.217544	6.16913	0.327366	20.1232	0.549043	13.946	0.975407	1.98939	0.853365	0.353548	0.35209	0.352773	0.213707	3.39557	0.151588	5.978	0.146941	14.9105	0.590383	7.68396	1	0.359108	0.232388	0.352116	0.500546	0.928212	0.816414	2.97317	0.716245	3.50097	0.441989	1.95481	0.46036	0	0	0.352003	0.980216
1666.67	8.29599	0.39454	20.8177	0.624938	12.6201	0.988577	0.352773	0.267225	0.359972	0.272678	0	0	7.05201	0.374216	20.5256	0.560022	13.946	0.975407	1.84093	0.789681	0.353548	0.35209	0	0	3.56794	0.159284	8.30755	0.204202	13.6942	0.542222	7.68396	1	0	0	0.352116	0.500546	0.55139	0.484979	3.4812	0.838631	2.68721	0.339254	2.32094	0.546585	0	0	0	0
1700	8.71927	0.41467	19.7637	0.593299	12.7659	1	0.352773	0.267225	0.352773	0.267225	0	0	5.97345	0.316982	20.9269	0.570971	13.5936	0.950761	1.98939	0.853365	0.706321	0.703408	0	0	3.56794	0.159284	6.47566	0.159173	14.0719	0.557176	7.54683	0.982153	0	0	0.352116	0.500546	0.55139	0.484979	2.97317	0.716245	3.09422	0.390637	3.87171	0.911793	0	0	0	0
1733.33	8.71927	0.41467	20.9595	0.629195	12.6201	0.988577	0.352773	0.267225	0.590742	0.447485	0	0	5.97345	0.316982	20.1207	0.548974	13.946	0.975407	1.98939	0.853365	0.706321	0.703408	0.352773	0.213707	3.56794	0.159284	7.46558	0.183506	14.1509	0.560304	7.68396	1	0.397487	0.257224	0.352116	0.500546	0.55139	0.484979	2.97317	0.716245	2.68721	0.339254	2.69028	0.633565	0	0	0	0
1766.67	8.71927	0.41467	21.3401	0.64062	12.7659	1	0.352773	0.267225	0	0	0.352773	0.213707	7.65629	0.406282	20.6763	0.564134	13.946	0.975407	1.98939	0.853365	0.706321	0.703408	0	0	3.56794	0.159284	7.46558	0.183506	15.7127	0.622144	7.19471	0.936329	0.359108	0.232388	0	0	0.928212	0.816414	2.97317	0.716245	2.28044	0.2879	2.32094	0.546585	0.397934	0.257427	0	0
1800	9.14128	0.43474	21.7198	0.652018	12.6201	0.988577	0.352773	0.267225	0.352773	0.267225	0.352773	0.213707	5.97345	0.316982	22.6798	0.618796	13.5936	0.950761	1.98939	0.853365	0.706321	0.703408	0	0	5.76881	0.257537	7.95782	0.195605	14.5238	0.575069	7.68396	1	0.352773	0.228289	0	0	0.928212	0.816414	2.97317	0.716245	2.28044	0.2879	4.24626	1	0	0	0	0
1833.33	9.14128	0.43474	21.7198	0.652018	12.6201	0.988577	0.352773	0.267225	0.590742	0.447485	0.352773	0.213707	6.40653	0.339963	23.075	0.629579	13.5936	0.950761	1.98939	0.853365	0.706321	0.703408	0.352773	0.213707	4.10839	0.183411	8.93682	0.21967	15.4075	0.610059	7.68396	1	0.352773	0.228289	0.352116	0.500546	0.928212	0.816414	2.4654	0.593922	1.66755	0.210524	2.69028	0.633565	0	0	0	0
1866.67	9.14128	0.43474	22.0985	0.663388	12.7659	1	0.352773	0.267225	0.352773	0.267225	0	0	6.83914	0.36292	23.075	0.629579	13.946	0.975407	1.65113	0.708266	0.706321	0.703408	0	0	4.64717	0.207464	8.93682	0.21967	15.4075	0.610059	7.54683	0.982153	0	0	0.352116	0.500546	0.55139	0.484979	2.4654	0.593922	1.66755	0.210524	2.87032	0.675965	0	0	0	0
1900	9.50807	0.452184	22.0985	0.663388	12.6201	0.988577	0.352773	0.267225	0.352773	0.267225	0	0	6.83914	0.36292	22.4976	0.613825	13.946	0.975407	1.98939	0.853365	0.905021	0.901288	0	0	4.4701	0.199559	9.4236	0.231635	16.0066	0.633781	7.68396	1	0	0	0.352116	0.500546	0.55139	0.484979	2.4654	0.593922	1.25248	0.158122	3.43564	0.809098	0.352773	0.228212	0	0
1933.33	9.56205	0.454751	22.4763	0.674729	12.2673	0.960948	0.590742	0.447485	0.352773	0.267225	0	0	7.92992	0.420802	22.4976	0.613825	13.946	0.975407	1.84093	0.789681	0.706321	0.703408	0	0	5.18403	0.231431	10.3917	0.255432	16.3751	0.648373	7.68396	1	0.352773	0.228289	0.352116	0.500546	0.928212	0.816414	2.97317	0.716245	1.66755	0.210524	2.92624	0.689133	0.397934	0.257427	0	0
1966.67	11.3691	0.540692	23.2292	0.69733	12.6201	0.988577	0.352773	0.267225	0	0	0	0	6.83914	0.36292	24.4909	0.668211	13.946	0.975407	1.98939	0.853365	0.706321	0.703408	0	0	5.71881	0.255305	10.3917	0.255432	18.3028	0.7247	7.54683	0.982153	0.359108	0.232388	0.352116	0.500546	0.55139	0.484979	2.4654	0.593922	1.87482	0.236691	2.55739	0.602269	0	0	0	0
2000	10.3999	0.494597	22.5457	0.676813	12.6201	0.988577	1.00506	0.761328	0	0	0.352773	0.213707	7.27111	0.385843	23.2815	0.635215	13.946	0.975407	1.98939	0.853365	0.706321	0.703408	0.352773	0.213707	6.25143	0.279083	12.6891	0.311902	17.8407	0.706402	7.54683	0.982153	0	0	0	0	0.55139	0.484979	2.4654	0.593922	2.28044	0.2879	1.95481	0.46036	0	0	0	0
2033.33	10.5728	0.502819	22.9189	0.688017	12.6201	0.988577	0.352773	0.267225	0.352773	0.267225	0.352773	0.213707	8.13273	0.431564	25.2715	0.68951	13.946	0.975407	1.65113	0.708266	0.706321	0.703408	0	0	6.78185	0.302763	12.002	0.295012	18.3415	0.726231	7.19471	0.936329	0	0	0.352116	0.500546	0.55139	0.484979	2.97317	0.716245	2.28044	0.2879	3.12631	0.736252	0	0	0	0
2066.67	12.202	0.580301	23.8056	0.714635	12.2673	0.960948	0.352773	0.267225	0	0	0	0	7.70234	0.408726	24.6	0.671187	13.946	0.975407	1.65113	0.708266	0.592189	0.589746	0.352773	0.213707	7.31004	0.326343	12.4778	0.306708	19.0665	0.754939	7.54683	0.982153	0	0	0.352116	0.500546	0.55139	0.484979	2.4654	0.593922	2.68721	0.339254	1.47698	0.347832	0	0	0	0
2100	10.817	0.514433	23.8056	0.714635	12.6201	0.988577	0.352773	0.267225	0.352773	0.267225	0	0	8.13273	0.431564	24.6	0.671187	13.946	0.975407	1.50063	0.643708	0.706321	0.703408	0.352773	0.213707	6.78185	0.302763	13.2538	0.325781	20.627	0.816728	7.68396	1	0	0	0	0	0.55139	0.484979	2.97317	0.716245	2.68721	0.339254	1.95481	0.46036	0.352773	0.228212	0	0
2133.33	11.4038	0.542343	24.8649	0.746433	12.6201	0.988577	0.590742	0.447485	0.352773	0.267225	0.352773	0.213707	9.67039	0.513161	25.3726	0.692267	13.946	0.975407	1.65113	0.708266	0.905021	0.901288	0	0	7.31004	0.326343	13.2538	0.325781	19.4278	0.769244	7.54683	0.982153	0.359108	0.232388	0.352116	0.500546	0.55139	0.484979	2.97317	0.716245	2.68721	0.339254	2.19177	0.516165	0	0	0	0
2166.67	10.9889	0.522609	24.1756	0.725741	12.6201	0.988577	0.352773	0.267225	0.352773	0.267225	0	0	8.27981	0.439369	25.3726	0.692267	13.946	0.975407	1.98939	0.853365	0.706321	0.703408	0.352773	0.213707	7.836	0.349823	13.7247	0.337358	21.3479	0.845272	7.54683	0.982153	0	0	0.352116	0.500546	0.55139	0.484979	2.4654	0.593922	2.08143	0.262775	1.83074	0.431142	0	0	0	0
2200	11.4038	0.542343	23.8056	0.714635	12.6201	0.988577	0.352773	0.267225	0.352773	0.267225	0	0	9.2372	0.490173	25.3726	0.692267	13.946	0.975407	1.98939	0.853365	0.706321	0.703408	0	0	7.836	0.349823	14.5043	0.35652	20.1479	0.797757	7.68396	1	0.352773	0.228289	0	0	0.55139	0.484979	2.97317	0.716245	2.08143	0.262775	2.19177	0.516165	0	0	0	0
2233.33	11.4038	0.542343	24.0333	0.721469	12.6201	0.988577	0.352773	0.267225	0	0	0	0	9.40081	0.498855	27.355	0.746356	14.2976	1	1.65113	0.708266	0.706321	0.703408	0	0	7.65518	0.341751	14.5043	0.35652	20.5067	0.811965	7.54683	0.982153	0	0	0.397487	0.565042	0.55139	0.484979	2.4654	0.593922	2.68721	0.339254	2.19177	0.516165	0	0	0	0
2266.67	11.4038	0.542343	24.1756	0.725741	12.6201	0.988577	0.352773	0.267225	0.352773	0.267225	0.352773	0.213707	8.27981	0.439369	25.7574	0.702766	13.946	0.975407	1.98939	0.853365	0.706321	0.703408	0	0	8.17887	0.36513	14.6616	0.360387	20.3733	0.806681	7.68396	1	0	0	0	0	0.55139	0.484979	2.97317	0.716245	1.66755	0.210524	2.32094	0.546585	0.397934	0.257427	0	0
2300	11.2329	0.534211	24.1756	0.725741	12.6201	0.988577	0.352773	0.267225	0.352773	0.267225	0	0	8.13273	0.431564	27.355	0.746356	13.946	0.975407	1.98939	0.853365	0.353548	0.35209	1.65073	1	8.17887	0.36513	15.1276	0.37184	21.7072	0.859496	7.54683	0.982153	0	0	0.397487	0.565042	0.55139	0.484979	1.95981	0.472125	1.47228	0.185872	2.87032	0.675965	0.352773	0.228212	0	0
2333.33	11.8176	0.562021	24.0333	0.721469	12.6201	0.988577	0.590742	0.447485	0.352773	0.267225	0	0	8.71	0.462197	27.355	0.746356	13.946	0.975407	1.84093	0.789681	0.706321	0.703408	0.352773	0.213707	8.70042	0.388414	16.7518	0.411765	21.3191	0.844131	7.68396	1	0	0	0.352116	0.500546	0.55139	0.484979	2.4654	0.593922	1.66755	0.210524	1.95481	0.46036	0	0	0	0
2366.67	11.2329	0.534211	24.4029	0.732566	12.6201	0.988577	0.352773	0.267225	0	0	0	0	8.71	0.462197	27.355	0.746356	13.946	0.975407	1.98939	0.853365	0.706321	0.703408	0.352773	0.213707	8.70042	0.388414	16.0546	0.394627	21.4465	0.849175	7.68396	1	0	0	0.352116	0.500546	0.6342	0.557814	2.4654	0.593922	1.87482	0.236691	1.95481	0.46036	0	0	0	0
2400	11.8176	0.562021	24.4029	0.732566	12.2673	0.960948	0.352773	0.267225	0.352773	0.267225	0.352773	0.213707	10.2652	0.544722	27.355	0.746356	13.946	0.975407	1.98939	0.853365	0.905021	0.901288	0	0	8.54566	0.381504	16.0546	0.394627	21.4465	0.849175	7.54683	0.982153	0	0	0.352116	0.500546	0.55139	0.484979	1.95981	0.472125	1.66755	0.210524	2.32094	0.546585	0	0	0	0
2433.33	12.061	0.573597	24.7717	0.743637	12.6201	0.988577	0.590742	0.447485	0.590742	0.447485	0	0	9.13909	0.484967	27.7382	0.75681	13.946	0.975407	1.65113	0.708266	0.905021	0.901288	0.352773	0.213707	9.06341	0.404618	16.9752	0.417255	22.2889	0.88253	7.54683	0.982153	0	0	0.397487	0.565042	0.55139	0.484979	2.4654	0.593922	1.25248	0.158122	3.12631	0.736252	0	0	0	0
2466.67	12.2302	0.581643	24.7717	0.743637	12.6201	0.988577	0.590742	0.447485	0.352773	0.267225	0	0	10.2652	0.544722	26.906	0.734106	13.946	0.975407	1.65113	0.708266	0.353548	0.35209	0	0	8.70042	0.388414	18.1374	0.445821	22.2889	0.88253	7.68396	1	0.352773	0.228289	0.397487	0.565042	0.55139	0.484979	1.95981	0.472125	1.25248	0.158122	2.32094	0.546585	0	0	0	0
2500	12.2302	0.581643	24.7717	0.743637	12.6201	0.988577	0.352773	0.267225	0.352773	0.267225	0	0	10.2652	0.544722	28.1204	0.767239	13.946	0.975407	1.98939	0.853365	0.706321	0.703408	0.352773	0.213707	9.21983	0.411601	17.4331	0.428511	22.8664	0.905395	7.54683	0.982153	0.352773	0.228289	0	0	0.55139	0.484979	2.4654	0.593922	1.87482	0.236691	3.49836	0.82387	0.352773	0.228212	0	0
2533.33	12.2302	0.581643	25.1397	0.754682	12.6201	0.988577	0.590742	0.447485	0.359972	0.272678	0	0	9.13909	0.484967	28.1204	0.767239	13.946	0.975407	1.65113	0.708266	0.706321	0.703408	0.352773	0.213707	9.21983	0.411601	19.5086	0.479526	22.643	0.896549	7.19471	0.936329	0	0	0.397487	0.565042	0	0	2.61133	0.629077	1.87482	0.236691	1.95481	0.46036	0	0	0	0
2566.67	12.2302	0.581643	25.1397	0.754682	12.4142	0.972448	0.590742	0.447485	0.352773	0.267225	0	0	10.5329	0.558931	26.906	0.734106	13.946	0.975407	1.98939	0.853365	0.706321	0.703408	0	0	9.73709	0.434693	19.6808	0.483758	22.8664	0.905395	7.54683	0.982153	0.359108	0.232388	0.352116	0.500546	0.55139	0.484979	2.4654	0.593922	1.47228	0.185872	2.69028	0.633565	1.32014	0.854007	0	0
2600	12.2302	0.581643	25.1397	0.754682	12.6201	0.988577	0.352773	0.267225	0.352773	0.267225	0	0	10.6954	0.567551	26.906	0.734106	13.946	0.975407	1.98939	0.853365	0.905021	0.901288	0.352773	0.213707	10.2522	0.45769	19.9626	0.490685	22.3864	0.88639	7.68396	1	1.32044	0.854494	0.352116	0.500546	0.55139	0.484979	1.95981	0.472125	1.47228	0.185872	2.19177	0.516165	0	0	0	0
2633.33	12.2302	0.581643	24.7717	0.743637	12.6201	0.988577	0.352773	0.267225	0	0	0	0	8.99071	0.477093	26.906	0.734106	13.946	0.975407	1.65113	0.708266	0.353548	0.35209	0.352773	0.213707	10.2522	0.45769	18.7976	0.462049	22.8664	0.905395	7.54683	0.982153	0.352773	0.228289	0.352116	0.500546	0.928212	0.816414	1.95981	0.472125	1.07766	0.136052	2.69028	0.633565	0.352773	0.228212	0	0
2666.67	12.2302	0.581643	25.1397	0.754682	12.6201	0.988577	0.352773	0.267225	0.590742	0.447485	0	0	10.6954	0.567551	27.287	0.7445	13.946	0.975407	2.18651	0.937922	0.905021	0.901288	0	0	10.2522	0.45769	19.2493	0.473154	24.7738	0.98092	7.3326	0.954273	0	0	0.397487	0.565042	0.55139	0.484979	1.95981	0.472125	1.07766	0.136052	2.55739	0.602269	0	0	0	0
2700	12.6416	0.60121	27.077	0.812841	12.6201	0.988577	0.352773	0.267225	0.352773	0.267225	0	0	9.56705	0.507677	27.1413	0.740526	13.946	0.975407	1.98939	0.853365	0.706321	0.703408	0.352773	0.213707	10.7652	0.480592	19.6996	0.484221	24.4211	0.966955	7.68396	1	0.352773	0.228289	0.352116	0.500546	0.55139	0.484979	1.95981	0.472125	1.07766	0.136052	2.32094	0.546585	0	0	0	0
2733.33	12.4733	0.593206	25.5067	0.765701	12.6201	0.988577	0.590742	0.447485	0.352773	0.267225	0.359108	0.217544	10.6954	0.567551	27.522	0.750911	14.2976	1	1.98939	0.853365	0.706321	0.703408	0.352773	0.213707	10.7652	0.480592	19.2493	0.473154	24.5522	0.972147	7.54683	0.982153	0.359108	0.232388	0.352116	0.500546	0.55139	0.484979	1.95981	0.472125	1.47228	0.185872	2.69028	0.633565	0	0	0	0
2766.67	12.2302	0.581643	25.8729	0.776695	12.6201	0.988577	0.590742	0.447485	0.352773	0.267225	0	0	9.56705	0.507677	27.522	0.750911	13.946	0.975407	1.98939	0.853365	0.706321	0.703408	0.352773	0.213707	10.7652	0.480592	20.8659	0.51289	24.4211	0.966955	7.68396	1	0.359108	0.232388	0.352116	0.500546	0.55139	0.484979	1.95981	0.472125	1.07766	0.136052	2.32094	0.546585	0	0	0	0
2800	12.2302	0.581643	25.5067	0.765701	12.6201	0.988577	0.704776	0.533866	0.352773	0.267225	0.352773	0.213707	10.5329	0.558931	27.522	0.750911	13.946	0.975407	0.353302	0.151552	0.706321	0.703408	0	0	11.7849	0.526115	21.7633	0.534948	24.7738	0.98092	7.68396	1	0.397487	0.257224	0.352116	0.500546	0.55139	0.484979	1.95981	0.472125	1.07766	0.136052	2.69028	0.633565	0	0	0	0
2833.33	12.061	0.573597	25.5067	0.765701	12.6201	0.988577	0.704776	0.533866	0	0	0.359108	0.217544	11.1243	0.590312	27.9017	0.761271	13.946	0.975407	1.65113	0.708266	0.905021	0.901288	0	0	11.2761	0.5034	21.0414	0.517203	24.4211	0.966955	7.54683	0.982153	0	0	0.352116	0.500546	0.55139	0.484979	1.95981	0.472125	0.636777	0.0803914	2.19177	0.516165	0.352773	0.228212	0	0
2866.67	12.7275	0.605295	25.8729	0.776695	12.6201	0.988577	0.704776	0.533866	0.352773	0.267225	0	0	11.1243	0.590312	27.9017	0.761271	13.946	0.975407	1.98939	0.853365	0.706321	0.703408	0	0	12.4706	0.556727	21.4857	0.528125	25.1257	0.994854	7.3326	0.954273	0	0	0.397487	0.565042	0.55139	0.484979	1.95981	0.472125	1.07766	0.136052	2.69028	0.633565	0	0	0	0
2900	12.4733	0.593206	25.8729	0.776695	12.6201	0.988577	0.352773	0.267225	0.352773	0.267225	0	0	11.1243	0.590312	27.522	0.750911	13.946	0.975407	1.98939	0.853365	0.706321	0.703408	0.352773	0.213707	12.4706	0.556727	21.4857	0.528125	24.7738	0.98092	7.54683	0.982153	0.360772	0.233465	0	0	0.55139	0.484979	1.95981	0.472125	0.706528	0.0891973	2.55739	0.602269	0	0	0	0
2933.33	12.7275	0.605295	26.377	0.791826	12.6201	0.988577	0.352773	0.267225	0.352773	0.267225	0	0	11.5519	0.613005	27.522	0.750911	13.946	0.975407	1.98939	0.853365	0.706321	0.703408	0	0	12.4706	0.556727	21.3859	0.525672	24.7738	0.98092	7.54683	0.982153	0.352003	0.22779	0.397487	0.565042	0.55139	0.484979	1.46104	0.351969	0.706528	0.0891973	2.55739	0.602269	0	0	0	0
2966.67	12.8845	0.612759	25.8729	0.776695	12.6201	0.988577	0.590742	0.447485	0	0	0	0	11.1243	0.590312	27.522	0.750911	13.946	0.975407	1.98939	0.853365	0.706321	0.703408	0	0	11.9643	0.534121	21.3859	0.525672	24.7738	0.98092	7.54683	0.982153	0.359108	0.232388	0.352116	0.500546	0.55139	0.484979	1.95981	0.472125	0.740099	0.0934356	4.24626	1	0.397934	0.257427	0	0
3000	12.4733	0.593206	26.2383	0.787662	12.6201	0.988577	0.352773	0.267225	0.352773	0.267225	0.352773	0.213707	11.3903	0.604429	27.522	0.750911	13.946	0.975407	0.353302	0.151552	0.706321	0.703408	0	0	11.7849	0.526115	21.3859	0.525672	24.7738	0.98092	7.54683	0.982153	0	0	0.397487	0.565042	0	0	1.95981	0.472125	0.706528	0.0891973	3.87171	0.911793	0	0	0	0
3033.33	12.4733	0.593206	25.8729	0.776695	12.6201	0.988577	0.352773	0.267225	0.352773	0.267225	0	0	9.99387	0.530326	26.7139	0.728863	13.946	0.975407	1.98939	0.853365	0.706321	0.703408	0	0	12.2916	0.548737	21.3859	0.525672	24.7738	0.98092	7.54683	0.982153	0	0	0.397487	0.565042	0.55139	0.484979	1.95981	0.472125	0.468167	0.0591049	2.92624	0.689133	0	0	0	0
3066.67	13.2944	0.632256	26.377	0.791826	12.6201	0.988577	0.590742	0.447485	0.352773	0.267225	0.352773	0.213707	11.5519	0.613005	28.2804	0.771605	13.946	0.975407	1.98939	0.853365	0.706321	0.703408	0.352773	0.213707	12.2916	0.548737	22.262	0.547207	24.7738	0.98092	7.68396	1	0	0	0.397487	0.565042	0.6342	0.557814	2.4654	0.593922	1.29412	0.16338	2.32094	0.546585	1.24763	0.807104	0	0
3100	13.1379	0.624812	26.6028	0.798604	12.6201	0.988577	0.352773	0.267225	0.352773	0.267225	0.352773	0.213707	11.5519	0.613005	28.2804	0.771605	13.946	0.975407	0.353302	0.151552	0.706321	0.703408	0	0	12.2916	0.548737	22.698	0.557923	25.1257	0.994854	7.19471	0.936329	0	0	0.352116	0.500546	0.55139	0.484979	1.46104	0.351969	0.706528	0.0891973	2.32094	0.546585	0.397934	0.257427	0	0
3133.33	12.4733	0.593206	26.7409	0.802751	12.6201	0.988577	0.590742	0.447485	0.590742	0.447485	0	0	9.99387	0.530326	26.7139	0.728863	13.946	0.975407	0.353302	0.151552	0.905021	0.901288	0.352773	0.213707	12.9749	0.57924	22.262	0.547207	25.1257	0.994854	7.68396	1	0	0	0.352116	0.500546	0.572957	0.503947	0.994213	0.239509	0.855747	0.108036	2.92624	0.689133	0	0	0	0
3166.67	13.2944	0.632256	27.104	0.81365	12.7659	1	0.352773	0.267225	0.352773	0.267225	0	0	10.4195	0.552914	28.2804	0.771605	13.946	0.975407	0.353302	0.151552	0.706321	0.703408	0	0	14.6147	0.652445	24.446	0.60089	24.7738	0.98092	7.54683	0.982153	0	0	0.397487	0.565042	0.55139	0.484979	1.46104	0.351969	1.07766	0.136052	2.69028	0.633565	0	0	0	0
3200	13.2944	0.632256	26.9664	0.809521	12.6201	0.988577	0.352773	0.267225	0.352773	0.267225	0	0	11.5519	0.613005	28.2804	0.771605	13.946	0.975407	1.98939	0.853365	0.706321	0.703408	0.352773	0.213707	13.299	0.593706	24.7151	0.607505	24.7738	0.98092	7.54683	0.982153	0	0	0.397487	0.565042	0.55139	0.484979	1.95981	0.472125	0.8362	0.105568	2.69028	0.633565	1.24763	0.807104	0	0
3233.33	13.4611	0.64018	27.104	0.81365	12.6201	0.988577	0.590742	0.447485	0.352773	0.267225	0	0	11.5519	0.613005	28.2804	0.771605	13.946	0.975407	1.98939	0.853365	0.706321	0.703408	0	0	14.4253	0.64399	24.7151	0.607505	25.2557	1	7.68396	1	0.359108	0.232388	0.352116	0.500546	0.55139	0.484979	1.95981	0.472125	0.740099	0.0934356	2.69028	0.633565	0	0	0	0
3266.67	13.1379	0.624812	27.104	0.81365	12.6201	0.988577	0.352773	0.267225	0.352773	0.267225	0	0	11.5519	0.613005	28.6583	0.781914	13.946	0.975407	1.65113	0.708266	0.706321	0.703408	0.352773	0.213707	13.299	0.593706	24.8793	0.611541	24.7738	0.98092	7.54683	0.982153	0	0	0.397487	0.565042	0.55139	0.484979	1.95981	0.472125	0.706528	0.0891973	4.07048	0.958605	0	0	0	0
3300	13.2944	0.632256	27.104	0.81365	12.6201	0.988577	0.704776	0.533866	0.352773	0.267225	0	0	11.5519	0.613005	28.2804	0.771605	13.946	0.975407	1.98939	0.853365	0.905021	0.901288	0.352773	0.213707	13.299	0.593706	25.1478	0.618139	24.4211	0.966955	7.3326	0.954273	0	0	0.352116	0.500546	0.55139	0.484979	1.46104	0.351969	0.429068	0.0541688	2.69028	0.633565	0	0	0	0
3333.33	12.8845	0.612759	27.104	0.81365	12.7659	1	0.590742	0.447485	0.352773	0.267225	0	0	11.5519	0.613005	28.6583	0.781914	13.946	0.975407	1.98939	0.853365	0.905021	0.901288	0.352773	0.213707	13.7996	0.616055	25.579	0.62874	24.7738	0.98092	7.3326	0.954273	0	0	0.352116	0.500546	0.55139	0.484979	1.95981	0.472125	0.706528	0.0891973	2.69028	0.633565	0.352773	0.228212	0	0
3366.67	13.1379	0.624812	27.104	0.81365	12.7659	1	0.352773	0.267225	0.352773	0.267225	0	0	11.9783	0.635629	28.6583	0.781914	13.946	0.975407	1.98939	0.853365	0.706321	0.703408	0.352773	0.213707	14.4253	0.64399	25.579	0.62874	24.7738	0.98092	7.68396	1	0	0	0.352116	0.500546	0.55139	0.484979	1.46104	0.351969	0.429068	0.0541688	3.87171	0.911793	0.397934	0.257427	0	0
3400	13.2944	0.632256	27.4662	0.824524	12.6201	0.988577	0.352773	0.267225	0.352773	0.267225	0	0	11.9783	0.635629	28.6583	0.781914	13.946	0.975407	1.84093	0.789681	0.706321	0.703408	1.65073	1	14.4253	0.64399	25.579	0.62874	24.7738	0.98092	7.54683	0.982153	0.352773	0.228289	0.397487	0.565042	0.55139	0.484979	1.95981	0.472125	0.429068	0.0541688	2.19177	0.516165	0	0	0	0
3433.33	13.9553	0.663686	27.4662	0.824524	12.7659	1	0	0	0.359972	0.272678	0	0	11.9783	0.635629	28.6583	0.781914	13.946	0.975407	1.98939	0.853365	0.706321	0.703408	0	0	14.9272	0.666398	25.8519	0.635446	24.7738	0.98092	7.68396	1	0.359108	0.232388	0.397487	0.565042	0.55139	0.484979	2.09365	0.504367	0.740099	0.0934356	2.69028	0.633565	0	0	0	0
3466.67	13.2944	0.632256	26.9664	0.809521	12.7659	1	0.590742	0.447485	0.352773	0.267225	0.352773	0.213707	11.9783	0.635629	28.6583	0.781914	13.946	0.975407	1.98939	0.853365	0.706321	0.703408	0.352773	0.213707	15.4271	0.688714	25.8519	0.635446	24.7738	0.98092	7.54683	0.982153	0.359108	0.232388	0.397487	0.565042	0.55139	0.484979	1.95981	0.472125	0.429068	0.0541688	2.69028	0.633565	0.352773	0.228212	0	0
3500	13.2944	0.632256	27.4662	0.824524	12.7659	1	0.352773	0.267225	0.352773	0.267225	0	0	11.5519	0.613005	29.0352	0.792197	13.946	0.975407	1.98939	0.853365	0.706321	0.703408	0	0	14.9272	0.666398	26.7089	0.656512	24.6469	0.975894	7.68396	1	0	0	0.397487	0.565042	0.55139	0.484979	1.95981	0.472125	0.429068	0.0541688	3.49836	0.82387	0	0	0	0
3533.33	13.7033	0.651699	27.6913	0.83128	12.2673	0.960948	0.352773	0.267225	0.352773	0.267225	0.359108	0.217544	11.9783	0.635629	29.4111	0.802455	13.946	0.975407	1.98939	0.853365	0.706321	0.703408	0.352773	0.213707	14.9272	0.666398	27.451	0.674754	24.7738	0.98092	7.3326	0.954273	0.352003	0.22779	0.352116	0.500546	0.55139	0.484979	2.09365	0.504367	0.429068	0.0541688	2.69028	0.633565	0	0	0	0
3566.67	13.7033	0.651699	27.4662	0.824524	12.7659	1	0.704776	0.533866	0.352773	0.267225	0.352773	0.213707	11.8171	0.627078	29.4111	0.802455	13.946	0.975407	1.98939	0.853365	0.706321	0.703408	0.352773	0.213707	15.6147	0.697087	27.1354	0.666996	24.7738	0.98092	7.68396	1	0	0	0.397487	0.565042	0.55139	0.484979	1.95981	0.472125	0.706528	0.0891973	2.92624	0.689133	0	0	0	0
3600	14.111	0.671087	29.0345	0.871603	12.6201	0.988577	0.352773	0.267225	0.352773	0.267225	0	0	11.9783	0.635629	29.0352	0.792197	13.946	0.975407	0.353302	0.151552	0.706321	0.703408	0	0	14.9272	0.666398	26.7089	0.656512	25.1257	0.994854	7.54683	0.982153	0	0	0.397487	0.565042	0.55139	0.484979	1.95981	0.472125	0.706528	0.0891973	2.69028	0.633565	0.397934	0.257427	0	0
3633.33	13.7033	0.651699	27.8276	0.835374	12.6201	0.988577	0.590742	0.447485	0	0	0	0	11.9783	0.635629	29.4111	0.802455	13.946	0.975407	1.98939	0.853365	0.706321	0.703408	0	0	15.4271	0.688714	27.1354	0.666996	24.7738	0.98092	7.3326	0.954273	0	0	0.352116	0.500546	0.55139	0.484979	1.95981	0.472125	0.429068	0.0541688	3.2396	0.762932	0	0	0	0
3666.67	13.9553	0.663686	27.3293	0.820413	12.7659	1	0.352773	0.267225	0.359972	0.272678	0.352773	0.213707	11.9783	0.635629	28.3616	0.773821	13.946	0.975407	1.98939	0.853365	0.706321	0.703408	0.352773	0.213707	15.4271	0.688714	27.5607	0.677449	24.7738	0.98092	7.3326	0.954273	0	0	0.352116	0.500546	0.55139	0.484979	0.994213	0.239509	0.706528	0.0891973	2.32094	0.546585	0	0	0	0
3700	13.2944	0.632256	29.0345	0.871603	12.7659	1	0.352773	0.267225	0	0	0	0	12.4034	0.658186	29.4111	0.802455	13.946	0.975407	1.98939	0.853365	0.706321	0.703408	0.352773	0.213707	15.4271	0.688714	27.9847	0.68787	24.7738	0.98092	7.19471	0.936329	0	0	0.397487	0.565042	0.55139	0.484979	1.95981	0.472125	0.418711	0.0528612	2.92624	0.689133	0.353548	0.228713	0	0
3733.33	13.9553	0.663686	29.0345	0.871603	12.7659	1	0.902877	0.683926	0.590742	0.447485	0	0	11.9783	0.635629	28.7357	0.784026	13.946	0.975407	1.98939	0.853365	0.706321	0.703408	0.352773	0.213707	14.2982	0.638315	28.2979	0.695569	24.7738	0.98092	7.68396	1	0	0	0.397487	0.565042	0.55139	0.484979	0.994213	0.239509	1.08811	0.137371	2.19177	0.516165	0.397934	0.257427	0	0
3766.67	13.2944	0.632256	27.4662	0.824524	12.7659	1	0.352773	0.267225	0	0	0.352773	0.213707	10.4195	0.552914	28.6583	0.781914	13.946	0.975407	1.65113	0.708266	0.905021	0.901288	0	0	14.9272	0.666398	27.1354	0.666996	24.7738	0.98092	7.54683	0.982153	0.397487	0.257224	0.352116	0.500546	0.55139	0.484979	1.57371	0.379112	2.31046	0.29169	4.04588	0.952811	0	0	0	0
3800	13.7033	0.651699	27.8276	0.835374	12.7659	1	0.352773	0.267225	0	0	0	0	12.0942	0.641782	29.4111	0.802455	13.946	0.975407	1.98939	0.853365	0.706321	0.703408	0.352773	0.213707	14.6312	0.653181	28.4074	0.698261	24.7738	0.98092	7.54683	0.982153	0.352773	0.228289	0.397487	0.565042	0.55139	0.484979	1.46104	0.351969	0.706528	0.0891973	2.69028	0.633565	0	0	0	0
3833.33	14.111	0.671087	29.0345	0.871603	12.6201	0.988577	0.590742	0.447485	0	0	0	0	11.8171	0.627078	28.7357	0.784026	13.946	0.975407	1.8593	0.797562	0.706321	0.703408	0.352773	0.213707	14.2982	0.638315	27.9847	0.68787	24.7738	0.98092	7.54683	0.982153	0	0	0.397487	0.565042	0.55139	0.484979	1.57371	0.379112	1.08811	0.137371	2.32094	0.546585	0.397934	0.257427	0	0
3866.67	13.7033	0.651699	29.3953	0.882436	12.7659	1	0.352773	0.267225	0.352773	0.267225	0	0	12.2427	0.649659	29.1088	0.794206	13.946	0.975407	0.353302	0.151552	0.706321	0.703408	0	0	16.4209	0.733078	29.249	0.718949	25.1257	0.994854	7.54683	0.982153	0	0	0.352116	0.500546	0.55139	0.484979	1.95981	0.472125	0.706528	0.0891973	3.12631	0.736252	0.397934	0.257427	0	0
3900	14.5175	0.690422	28.1882	0.846198	12.6201	0.988577	0.352773	0.267225	0.352773	0.267225	0	0	12.8272	0.680676	29.1088	0.794206	13.946	0.975407	1.98939	0.853365	0.706321	0.703408	0	0	15.925	0.710941	28.8288	0.70862	24.7738	0.98092	7.54683	0.982153	0	0	0.352116	0.500546	0.55139	0.484979	1.46104	0.351969	0.8362	0.105568	3.49836	0.82387	0.397934	0.257427	0	0
3933.33	14.111	0.671087	28.1882	0.846198	12.7659	1	0.352773	0.267225	0.352773	0.267225	0	0	11.9783	0.635629	30.6738	0.836905	13.946	0.975407	1.8593	0.797562	0.905021	0.901288	0	0	15.2895	0.68257	29.8202	0.732988	24.7738	0.98092	7.54683	0.982153	0.352773	0.228289	0.397487	0.565042	0.55139	0.484979	1.95981	0.472125	0.418711	0.0528612	3.49836	0.82387	0.397934	0.257427	0	0
3966.67	13.9553	0.663686	28.0524	0.842122	12.7659	1	0.352773	0.267225	0	0	0	0	12.0942	0.641782	30.6738	0.836905	13.946	0.975407	1.98939	0.853365	0.706321	0.703408	0.352773	0.213707	14.7948	0.660486	29.8202	0.732988	24.7738	0.98092	7.54683	0.982153	0	0	0.397487	0.565042	0	0	1.95981	0.472125	0.706528	0.0891973	2.19177	0.516165	1.32014	0.854007	0	0
4000	14.111	0.671087	28.1882	0.846198	12.7659	1	0.590742	0.447485	0	0	0.352773	0.213707	12.0942	0.641782	30.6738	0.836905	13.946	0.975407	1.98939	0.853365	0.905021	0.901288	0.352773	0.213707	15.7822	0.704568	29.8202	0.732988	24.7738	0.98092	7.54683	0.982153	0.359108	0.232388	0.352116	0.500546	0.55139	0.484979	0.994213	0.239509	0.706528	0.0891973	1.95481	0.46036	0.352773	0.228212	0	0
4033.33	14.5175	0.690422	29.3953	0.882436	12.7659	1	0.352773	0.267225	0.359972	0.272678	0.352773	0.213707	12.0942	0.641782	30.6738	0.836905	13.946	0.975407	1.98939	0.853365	0.905021	0.901288	0.352773	0.213707	15.2895	0.68257	31.0036	0.762077	24.7738	0.98092	7.54683	0.982153	0	0	0.352116	0.500546	0.55139	0.484979	2.09365	0.504367	0.418711	0.0528612	3.49836	0.82387	0	0	0	0
4066.67	14.111	0.671087	29.7554	0.893243	12.7659	1	0.352773	0.267225	0.352773	0.267225	0	0	12.2427	0.649659	29.1088	0.794206	13.946	0.975407	1.98939	0.853365	0.706321	0.703408	0	0	15.2895	0.68257	31.4213	0.772343	24.9043	0.986089	7.19471	0.936329	0	0	0.352116	0.500546	0.55139	0.484979	0.994213	0.239509	0.418711	0.0528612	1.83074	0.431142	0	0	0.352003	0.980216
4100	14.111	0.671087	28.548	0.856998	12.7659	1	0.352773	0.267225	0	0	0.352773	0.213707	12.2427	0.649659	30.6738	0.836905	13.946	0.975407	1.65113	0.708266	0.706321	0.703408	0	0	15.2895	0.68257	32.253	0.792787	24.7738	0.98092	7.54683	0.982153	0	0	0.397487	0.565042	0.55139	0.484979	1.46104	0.351969	0.706528	0.0891973	1.95481	0.46036	0.397934	0.257427	0	0
4133.33	15.7249	0.747844	28.4128	0.852939	12.7659	1	0.590742	0.447485	0.352773	0.267225	0	0	12.667	0.672174	30.6738	0.836905	13.946	0.975407	1.98939	0.853365	0.724534	0.721545	0	0	15.7822	0.704568	32.253	0.792787	24.7738	0.98092	7.19471	0.936329	0.352773	0.228289	0.352116	0.500546	0.55139	0.484979	0.994213	0.239509	0.429068	0.0541688	3.32972	0.784154	0.397934	0.257427	0	0
4166.67	13.9553	0.663686	28.4128	0.852939	12.7659	1	0.590742	0.447485	0.590742	0.447485	0.352773	0.213707	12.8272	0.680676	30.6738	0.836905	13.946	0.975407	1.98939	0.853365	0.706321	0.703408	0.352773	0.213707	15.2895	0.68257	32.253	0.792787	24.7738	0.98092	7.68396	1	0	0	0.352116	0.500546	0.55139	0.484979	1.95981	0.472125	0.706528	0.0891973	3.32972	0.784154	1.32014	0.854007	0	0
4200	14.111	0.671087	28.548	0.856998	12.6201	0.988577	0.352773	0.267225	0.352773	0.267225	0.352773	0.213707	12.0942	0.641782	30.6738	0.836905	13.946	0.975407	1.65113	0.708266	0.706321	0.703408	0	0	16.4209	0.733078	32.667	0.802964	24.7738	0.98092	7.54683	0.982153	0	0	0.352116	0.500546	0.55139	0.484979	1.46104	0.351969	0.706528	0.0891973	3.70413	0.872328	0	0	0	0
4233.33	14.9229	0.709703	28.7723	0.863732	12.7659	1	0.590742	0.447485	0.359972	0.272678	0.352773	0.213707	12.2427	0.649659	29.1088	0.794206	13.946	0.975407	1.8593	0.797562	0.706321	0.703408	0.352773	0.213707	15.7822	0.704568	32.253	0.792787	24.7738	0.98092	7.19471	0.936329	0	0	0.352116	0.500546	0	0	1.46104	0.351969	0.429068	0.0541688	3.87171	0.911793	0	0	0	0
4266.67	14.3623	0.683042	28.9069	0.867773	12.7659	1	0.352773	0.267225	0.352773	0.267225	0.352773	0.213707	12.5185	0.664294	30.6738	0.836905	14.2976	1	1.98939	0.853365	0.706321	0.703408	0.352773	0.213707	15.2895	0.68257	32.667	0.802964	24.7738	0.98092	7.54683	0.982153	0	0	0.352116	0.500546	0.55139	0.484979	1.46104	0.351969	0	0	2.32094	0.546585	0	0	0	0
4300	14.5175	0.690422	28.7723	0.863732	12.7659	1	0	0	0.352773	0.267225	0	0	12.5185	0.664294	30.6738	0.836905	13.946	0.975407	1.98939	0.853365	0.706321	0.703408	0	0	15.7822	0.704568	32.667	0.802964	24.7738	0.98092	7.54683	0.982153	0	0	0.352116	0.500546	0.55139	0.484979	1.46104	0.351969	0	0	3.12631	0.736252	0	0	0	0
4333.33	14.5175	0.690422	29.131	0.8745	12.7659	1	0.590742	0.447485	0.359972	0.272678	0.352773	0.213707	12.667	0.672174	30.6738	0.836905	13.946	0.975407	1.65113	0.708266	0.905021	0.901288	0	0	15.7822	0.704568	31.894	0.783964	24.7738	0.98092	7.54683	0.982153	0	0	0.352116	0.500546	0.55139	0.484979	1.46104	0.351969	0.429068	0.0541688	1.83074	0.431142	1.32014	0.854007	0	0
4366.67	14.111	0.671087	28.7723	0.863732	12.7659	1	0.352773	0.267225	0.352773	0.267225	0.359108	0.217544	12.5185	0.664294	29.8524	0.814494	13.946	0.975407	1.98939	0.853365	0.706321	0.703408	0	0	15.7822	0.704568	32.3052	0.794072	25.1257	0.994854	7.19471	0.936329	0	0	0.352116	0.500546	0.55139	0.484979	1.46104	0.351969	0.429068	0.0541688	3.32972	0.784154	0.353548	0.228713	0	0
4400	14.111	0.671087	28.7723	0.863732	12.6201	0.988577	0.352773	0.267225	0.352773	0.267225	0	0	12.9415	0.686743	29.8524	0.814494	13.946	0.975407	0.353302	0.151552	0.706321	0.703408	0.352773	0.213707	15.7822	0.704568	32.3052	0.794072	24.7738	0.98092	7.54683	0.982153	0	0	0.352116	0.500546	0.55139	0.484979	1.46104	0.351969	0.429068	0.0541688	2.19177	0.516165	0.397934	0.257427	0	0
4433.33	14.5175	0.690422	30.473	0.914786	12.7659	1	0.590742	0.447485	0.352773	0.267225	0	0	12.5185	0.664294	30.6738	0.836905	13.946	0.975407	1.98939	0.853365	0.706321	0.703408	0	0	16.2731	0.72648	32.3052	0.794072	24.7738	0.98092	7.19471	0.936329	0.352773	0.228289	0.352116	0.500546	0.55139	0.484979	0.983125	0.236838	0	0	3.87171	0.911793	0	0	0	0
4466.67	16.1306	0.767137	28.6408	0.859784	12.7659	1	0.590742	0.447485	0.352773	0.267225	0	0	12.5185	0.664294	30.6738	0.836905	13.946	0.975407	1.98939	0.853365	0.706321	0.703408	0.352773	0.213707	15.7822	0.704568	32.5669	0.800503	24.7738	0.98092	7.54683	0.982153	0	0	0.352116	0.500546	0.6342	0.557814	0.983125	0.236838	0	0	3.70413	0.872328	0	0	0	0
4500	14.6817	0.69823	29.131	0.8745	12.6201	0.988577	0.352773	0.267225	0.352773	0.267225	0.352773	0.213707	13.09	0.694623	30.6738	0.836905	13.946	0.975407	1.98939	0.853365	0.706321	0.703408	0	0	15.7822	0.704568	32.1563	0.790411	24.7738	0.98092	7.19471	0.936329	0	0	0.352116	0.500546	0.55139	0.484979	1.46104	0.351969	0	0	3.49836	0.82387	0.397934	0.257427	0	0
4533.33	16.1306	0.767137	29.131	0.8745	12.6201	0.988577	0.352773	0.267225	0.590742	0.447485	0	0	12.667	0.672174	31.0455	0.847048	13.946	0.975407	1.65113	0.708266	0.706321	0.703408	0	0	15.7822	0.704568	32.9763	0.810566	24.7738	0.98092	7.19471	0.936329	0	0	0.397487	0.565042	0.55139	0.484979	1.46104	0.351969	0.706528	0.0891973	2.19177	0.516165	0	0	0	0
4566.67	14.5175	0.690422	29.131	0.8745	12.7659	1	0.590742	0.447485	0.359972	0.272678	0	0	12.667	0.672174	31.0455	0.847048	13.946	0.975407	1.98939	0.853365	0.905021	0.901288	0	0	15.7822	0.704568	32.9763	0.810566	24.7738	0.98092	7.54683	0.982153	0.359108	0.232388	0.352116	0.500546	0.55139	0.484979	1.46104	0.351969	0	0	3.49836	0.82387	0.353548	0.228713	0	0
4600	14.9229	0.709703	30.6961	0.921486	12.7659	1	0.704776	0.533866	0.352773	0.267225	0	0	12.9415	0.686743	30.6738	0.836905	13.946	0.975407	1.84093	0.789681	0.706321	0.703408	0.352773	0.213707	16.2731	0.72648	33.3846	0.820601	24.7738	0.98092	7.3326	0.954273	0.352773	0.228289	0.352116	0.500546	0.55139	0.484979	1.46104	0.351969	0.429068	0.0541688	3.32972	0.784154	0.397934	0.257427	0	0
4633.33	14.5175	0.690422	29.4889	0.885244	12.6201	0.988577	0.352773	0.267225	0.352773	0.267225	0	0	13.09	0.694623	30.6738	0.836905	13.946	0.975407	1.84093	0.789681	0.706321	0.703408	0	0	16.2731	0.72648	32.5669	0.800503	24.9043	0.986089	7.19471	0.936329	0.352773	0.228289	0.397487	0.565042	0.55139	0.484979	1.95981	0.472125	0.429068	0.0541688	3.32972	0.784154	0.397934	0.257427	0	0
4666.67	14.5175	0.690422	29.4889	0.885244	12.7659	1	0.352773	0.267225	0.352773	0.267225	0.352773	0.213707	13.09	0.694623	31.4164	0.857167	13.946	0.975407	0.353302	0.151552	0.660651	0.657926	0.352773	0.213707	16.2731	0.72648	32.9763	0.810566	24.7738	0.98092	7.19471	0.936329	0.352773	0.228289	0.352116	0.500546	0.55139	0.484979	2.09365	0.504367	0.429068	0.0541688	3.49836	0.82387	1.24763	0.807104	0	0
4700	14.9229	0.709703	29.6224	0.889252	12.7659	1	0.352773	0.267225	0.590742	0.447485	0.352773	0.213707	12.9415	0.686743	31.0455	0.847048	13.946	0.975407	0.705831	0.302772	0.706321	0.703408	0	0	16.937	0.756118	33.3846	0.820601	24.7738	0.98092	7.54683	0.982153	0.352003	0.22779	0.352116	0.500546	0.55139	0.484979	0.983125	0.236838	0	0	3.32972	0.784154	0.397934	0.257427	0	0
4733.33	15.0863	0.717473	29.4889	0.885244	12.7659	1	0.352773	0.267225	0.590742	0.447485	0	0	12.9415	0.686743	31.4164	0.857167	13.946	0.975407	1.65113	0.708266	0.706321	0.703408	0	0	16.2731	0.72648	33.3846	0.820601	24.7738	0.98092	7.19471	0.936329	0.359108	0.232388	0.352116	0.500546	0.55139	0.484979	1.46104	0.351969	0.429068	0.0541688	2.95621	0.696192	0	0	0	0
4766.67	16.5352	0.786378	29.6224	0.889252	12.7659	1	0.352773	0.267225	0	0	0	0	12.9415	0.686743	31.4164	0.857167	13.946	0.975407	1.98939	0.853365	0.706321	0.703408	0	0	16.762	0.748306	33.7917	0.830608	24.7738	0.98092	7.54683	0.982153	0	0	0.352116	0.500546	0.55139	0.484979	1.46104	0.351969	0.418711	0.0528612	3.12631	0.736252	0.352773	0.228212	0	0
4800	16.7025	0.794334	29.9789	0.899954	12.7659	1	0.352773	0.267225	0	0	0	0	12.9415	0.686743	31.4164	0.857167	13.946	0.975407	0.353302	0.151552	0.706321	0.703408	0.352773	0.213707	16.762	0.748306	33.7917	0.830608	24.7738	0.98092	7.54683	0.982153	0.359108	0.232388	0	0	0.55139	0.484979	1.57371	0.379112	1.29412	0.16338	2.95621	0.696192	0.353548	0.228713	0	0
4833.33	14.9229	0.709703	29.9789	0.899954	12.7659	1	0.590742	0.447485	0	0	0	0	12.9415	0.686743	30.5924	0.834685	12.7677	0.892999	1.98939	0.853365	0.706321	0.703408	0.352773	0.213707	16.762	0.748306	33.7917	0.830608	24.7738	0.98092	7.54683	0.982153	0	0	0.352116	0.500546	0.55139	0.484979	1.57371	0.379112	0.429068	0.0541688	3.32972	0.784154	0.397934	0.257427	0	0
4866.67	15.7304	0.748105	29.9789	0.899954	12.7659	1	0.352773	0.267225	0	0	0	0	12.9415	0.686743	31.4164	0.857167	14.2976	1	1.98939	0.853365	0.706321	0.703408	0	0	16.2731	0.72648	33.7917	0.830608	25.1257	0.994854	7.54683	0.982153	0	0	0.352116	0.500546	0.55139	0.484979	1.57371	0.379112	0.429068	0.0541688	3.12631	0.736252	0	0	0	0
4900	15.3272	0.72893	29.9789	0.899954	12.7659	1	0.704776	0.533866	0.352773	0.267225	0	0	12.9415	0.686743	31.4164	0.857167	13.946	0.975407	0.353302	0.151552	0.706321	0.703408	0	0	16.762	0.748306	34.1976	0.840587	24.7738	0.98092	7.54683	0.982153	0.352773	0.228289	0.352116	0.500546	0.55139	0.484979	1.46104	0.351969	0.429068	0.0541688	2.95621	0.696192	0.397934	0.257427	0	0
4933.33	15.7304	0.748105	30.3346	0.910633	12.7659	1	0.590742	0.447485	0.352773	0.267225	0.352773	0.213707	13.09	0.694623	31.4164	0.857167	13.946	0.975407	1.98939	0.853365	0.706321	0.703408	0.352773	0.213707	16.762	0.748306	34.6025	0.850539	24.7738	0.98092	7.54683	0.982153	0.352773	0.228289	0.397487	0.565042	0.55139	0.484979	0.99711	0.240207	0.429068	0.0541688	2.95621	0.696192	0	0	0	0
4966.67	15.3272	0.72893	30.3346	0.910633	12.7659	1	0.590742	0.447485	0.352773	0.267225	0	0	12.9415	0.686743	31.7864	0.867262	13.946	0.975407	1.98939	0.853365	0.706321	0.703408	0	0	17.249	0.770049	34.1976	0.840587	24.7738	0.98092	7.54683	0.982153	0	0	0.397487	0.565042	0.55139	0.484979	1.05147	0.253303	1.68474	0.212694	3.12631	0.736252	0.397934	0.257427	0	0
5000	15.3272	0.72893	30.6896	0.921289	12.7659	1	0.902877	0.683926	0.352773	0.267225	0	0	13.3633	0.709127	31.4164	0.857167	13.946	0.975407	1.98939	0.853365	0.706321	0.703408	0.352773	0.213707	16.937	0.756118	34.1976	0.840587	24.7738	0.98092	5.9773	0.777893	0	0	0.352116	0.500546	0.55139	0.484979	1.57371	0.379112	0.429068	0.0541688	3.12631	0.736252	1.24763	0.807104	0	0
5033.33	15.7304	0.748105	30.3346	0.910633	12.6201	0.988577	0.352773	0.267225	0.352773	0.267225	0	0	13.5118	0.717006	30.3635	0.82844	13.946	0.975407	1.98939	0.853365	0.706321	0.703408	0.352773	0.213707	16.937	0.756118	34.6025	0.850539	24.7738	0.98092	7.54683	0.982153	0	0	0.352116	0.500546	0.55139	0.484979	1.57371	0.379112	0.706528	0.0891973	3.32972	0.784154	0	0	0.352003	0.980216
5066.67	15.8922	0.755802	30.3346	0.910633	12.7659	1	0.352773	0.267225	0.352773	0.267225	0	0	13.3633	0.709127	30.2228	0.824601	13.946	0.975407	1.65113	0.708266	0.706321	0.703408	0.352773	0.213707	16.762	0.748306	34.1976	0.840587	24.7738	0.98092	7.19471	0.936329	0	0	0.352116	0.500546	0.928212	0.816414	0.983125	0.236838	0	0	3.12631	0.736252	0	0	0	0
5100	16.1325	0.767227	30.3346	0.910633	12.7659	1	0.352773	0.267225	0.352773	0.267225	0	0	12.9415	0.686743	30.7325	0.838507	13.946	0.975407	1.98939	0.853365	0.706321	0.703408	0	0	17.249	0.770049	34.6025	0.850539	24.7738	0.98092	7.68396	1	0.352773	0.228289	0.352116	0.500546	0.55139	0.484979	1.46104	0.351969	0	0	1.83074	0.431142	0.397934	0.257427	0	0
5133.33	15.8922	0.755802	30.6896	0.921289	12.7659	1	0.590742	0.447485	0.590742	0.447485	0	0	13.3633	0.709127	30.2228	0.824601	13.5936	0.950761	1.98939	0.853365	0.905021	0.901288	0	0	16.762	0.748306	35.0062	0.860463	24.7738	0.98092	7.54683	0.982153	0	0	0.352116	0.500546	0	0	0.994213	0.239509	0.429068	0.0541688	2.95621	0.696192	0	0	0	0
5166.67	15.8922	0.755802	31.8986	0.957582	12.7659	1	0.352773	0.267225	0	0	0	0	13.5118	0.717006	31.9276	0.871114	13.946	0.975407	0.353302	0.151552	0.706321	0.703408	0.352773	0.213707	16.937	0.756118	36.5974	0.899574	24.7738	0.98092	7.54683	0.982153	0	0	0.352116	0.500546	0.55139	0.484979	1.57371	0.379112	0.429068	0.0541688	3.12631	0.736252	0.397934	0.257427	0	0
5200	16.2936	0.774888	30.6896	0.921289	12.6201	0.988577	0	0	0.352773	0.267225	0.352773	0.213707	13.5118	0.717006	30.7325	0.838507	13.946	0.975407	1.98939	0.853365	0.706321	0.703408	0.352773	0.213707	16.937	0.756118	36.5974	0.899574	24.7738	0.98092	7.19471	0.936329	0.359108	0.232388	0.397487	0.565042	0.55139	0.484979	1.57371	0.379112	0.419944	0.0530168	2.95621	0.696192	0	0	0	0
5233.33	15.8922	0.755802	30.2023	0.90666	12.4142	0.972448	0.352773	0.267225	0	0	0	0	13.3633	0.709127	31.9276	0.871114	13.946	0.975407	1.65113	0.708266	0.706321	0.703408	0.352773	0.213707	17.249	0.770049	35.4088	0.870359	24.7738	0.98092	7.54683	0.982153	0.352773	0.228289	0.352116	0.500546	0.55139	0.484979	1.57371	0.379112	0.419944	0.0530168	2.5836	0.608441	0	0	0	0
5266.67	16.0618	0.763864	30.6896	0.921289	12.7659	1	0.352773	0.267225	0.590742	0.447485	0.352773	0.213707	13.5118	0.717006	31.1006	0.848551	13.946	0.975407	1.65113	0.708266	0.905021	0.901288	0.352773	0.213707	17.4235	0.777839	35.0062	0.860463	24.7738	0.98092	7.19471	0.936329	0.352773	0.228289	0.352116	0.500546	0.55139	0.484979	1.33304	0.321133	0.419944	0.0530168	1.83074	0.431142	0	0	0	0
5300	16.2936	0.774888	30.5578	0.917332	12.6201	0.988577	0.590742	0.447485	0.352773	0.267225	0	0	13.5118	0.717006	30.9611	0.844744	13.946	0.975407	0.353302	0.151552	0.905021	0.901288	0	0	17.249	0.770049	36.9994	0.909456	24.4211	0.966955	7.54683	0.982153	0	0	0.352116	0.500546	0.55139	0.484979	1.46104	0.351969	0.706528	0.0891973	2.95621	0.696192	1.32014	0.854007	0	0
5333.33	15.8922	0.755802	30.5578	0.917332	12.6201	0.988577	1.00506	0.761328	0.359972	0.272678	0	0	13.671	0.725456	30.9611	0.844744	13.946	0.975407	1.65113	0.708266	0.706321	0.703408	0	0	16.762	0.748306	36.5974	0.899574	24.7738	0.98092	7.3326	0.954273	0	0	0.352116	0.500546	0.55139	0.484979	2.77033	0.667382	0.468167	0.0591049	3.12631	0.736252	0.352773	0.228212	0	0
5366.67	16.5335	0.786298	30.5578	0.917332	12.6201	0.988577	0.352773	0.267225	0.359972	0.272678	0	0	13.9324	0.739324	30.9611	0.844744	14.2976	1	1.98939	0.853365	0.706321	0.703408	0	0	17.4235	0.777839	35.9544	0.883768	24.7738	0.98092	7.19471	0.936329	0	0	0.352116	0.500546	0	0	1.57371	0.379112	0.429068	0.0541688	2.95621	0.696192	0.397934	0.257427	0	0
5400	17.5064	0.832569	30.6896	0.921289	12.7659	1	0.590742	0.447485	0.352773	0.267225	0	0	14.9498	0.793314	30.9611	0.844744	13.946	0.975407	1.65113	0.708266	0.706321	0.703408	0	0	17.4235	0.777839	35.5534	0.873912	24.7738	0.98092	7.19471	0.936329	0.359108	0.232388	0.352116	0.500546	0.55139	0.484979	1.57371	0.379112	0.419944	0.0530168	1.95481	0.46036	0	0	0	0
5433.33	16.6938	0.793923	30.9125	0.92798	12.7659	1	0.352773	0.267225	0.359972	0.272678	0	0	13.9324	0.739324	30.9611	0.844744	13.946	0.975407	1.65113	0.708266	0.706321	0.703408	0	0	17.7342	0.791709	36.9994	0.909456	24.7738	0.98092	7.54683	0.982153	0	0	0.352116	0.500546	0.55139	0.484979	1.05147	0.253303	0.429068	0.0541688	2.95621	0.696192	0.352773	0.228212	0	0
5466.67	16.1325	0.767227	32.6066	0.978838	12.6201	0.988577	0.352773	0.267225	0	0	0.352773	0.213707	13.9324	0.739324	30.9611	0.844744	13.946	0.975407	1.98939	0.853365	0.706321	0.703408	0.352773	0.213707	17.9082	0.799476	36.9994	0.909456	24.7738	0.98092	7.54683	0.982153	0	0	0.352116	0.500546	0.55139	0.484979	2.77033	0.667382	0.419944	0.0530168	2.95621	0.696192	0	0	0	0
5500	16.2936	0.774888	30.9125	0.92798	12.6201	0.988577	0.352773	0.267225	0	0	0	0	13.9324	0.739324	31.3289	0.85478	13.946	0.975407	1.84093	0.789681	0.706321	0.703408	0.352773	0.213707	17.249	0.770049	36.3543	0.893597	24.7738	0.98092	7.54683	0.982153	0	0	0.397487	0.565042	0.55139	0.484979	1.46104	0.351969	0.429068	0.0541688	1.59344	0.375257	0	0	0	0
5533.33	17.9068	0.85161	32.6066	0.978838	12.7659	1	0.352773	0.267225	0.590742	0.447485	0	0	13.9324	0.739324	30.9611	0.844744	13.946	0.975407	1.98939	0.853365	0.706321	0.703408	0.352773	0.213707	17.7342	0.791709	36.3543	0.893597	25.1257	0.994854	7.54683	0.982153	0	0	0.352116	0.500546	0.55139	0.484979	1.46104	0.351969	0	0	2.38683	0.562101	0	0	0	0
5566.67	16.5335	0.786298	30.5578	0.917332	12.6201	0.988577	0.352773	0.267225	0.590742	0.447485	0.359108	0.217544	13.9324	0.739324	31.3289	0.85478	14.2976	1	1.98939	0.853365	0.706321	0.703408	0.352773	0.213707	17.4235	0.777839	35.9544	0.883768	25.1257	0.994854	7.19471	0.936329	0	0	0.397487	0.565042	0.6342	0.557814	1.57371	0.379112	0.429068	0.0541688	2.95621	0.696192	0.353548	0.228713	0	0
5600	17.093	0.812907	30.9125	0.92798	12.6201	0.988577	0.352773	0.267225	0.352773	0.267225	0	0	14.3517	0.761577	30.9611	0.844744	14.2976	1	1.98939	0.853365	0.905021	0.901288	0	0	17.7342	0.791709	37.5453	0.922873	24.6469	0.975894	7.19471	0.936329	0.359108	0.232388	0.352116	0.500546	0.55139	0.484979	1.57371	0.379112	0.468167	0.0591049	3.12631	0.736252	0.397934	0.257427	0	0
5633.33	16.1325	0.767227	30.9125	0.92798	12.7659	1	0.352773	0.267225	0.590742	0.447485	0	0	13.9324	0.739324	31.3289	0.85478	13.946	0.975407	1.98939	0.853365	0.706321	0.703408	0	0	17.7342	0.791709	36.3543	0.893597	24.7738	0.98092	7.54683	0.982153	1.54529	1	0.352116	0.500546	0.55139	0.484979	1.57371	0.379112	0.429068	0.0541688	2.5836	0.608441	0.397934	0.257427	0	0
5666.67	17.9068	0.85161	32.6066	0.978838	12.6201	0.988577	0.352773	0.267225	0.352773	0.267225	0	0	14.0911	0.747747	31.3289	0.85478	14.2976	1	1.84093	0.789681	0.706321	0.703408	0	0	17.9082	0.799476	37.9445	0.932687	24.7738	0.98092	7.19471	0.936329	0	0	0.397487	0.565042	0.55139	0.484979	1.05147	0.253303	0.419944	0.0530168	3.12631	0.736252	0	0	0	0
5700	16.5335	0.786298	30.9125	0.92798	12.7659	1	0.352773	0.267225	0	0	0	0	13.9324	0.739324	30.1585	0.822847	13.946	0.975407	1.65113	0.708266	0.706321	0.703408	0.352773	0.213707	17.7342	0.791709	36.753	0.9034	24.7738	0.98092	7.19471	0.936329	0.352773	0.228289	0.352116	0.500546	0.928212	0.816414	1.57371	0.379112	0	0	3.12631	0.736252	0	0	0	0
5733.33	17.9068	0.85161	32.4753	0.974894	12.6201	0.988577	0.352773	0.267225	0.590742	0.447485	0	0	14.3517	0.761577	32.8911	0.897403	14.2976	1	1.98939	0.853365	0.706321	0.703408	0.352773	0.213707	18.391	0.821031	37.9445	0.932687	24.7738	0.98092	7.54683	0.982153	0.359108	0.232388	0.397487	0.565042	0.55139	0.484979	1.57371	0.379112	0.429068	0.0541688	2.75572	0.648976	0	0	0	0
5766.67	16.6938	0.793923	32.6066	0.978838	12.7659	1	0.352773	0.267225	0.590742	0.447485	0.352773	0.213707	14.3517	0.761577	30.1585	0.822847	13.946	0.975407	1.65113	0.708266	0.905021	0.901288	0.352773	0.213707	18.391	0.821031	37.9445	0.932687	24.7738	0.98092	7.54683	0.982153	0	0	0.352116	0.500546	0.55139	0.484979	1.05147	0.253303	0.429068	0.0541688	2.95621	0.696192	0.397934	0.257427	0	0
5800	17.9068	0.85161	32.253	0.968221	12.6201	0.988577	0.902877	0.683926	0.590742	0.447485	0	0	14.7699	0.783765	32.062	0.874782	13.946	0.975407	1.98939	0.853365	0.706321	0.703408	0.352773	0.213707	17.9082	0.799476	36.753	0.9034	24.7738	0.98092	7.54683	0.982153	0	0	0.352116	0.500546	0.55139	0.484979	1.05147	0.253303	0.419944	0.0530168	2.75572	0.648976	0	0	0	0
5833.33	16.6938	0.793923	31.2664	0.938605	12.6201	0.988577	0.352773	0.267225	0	0	0	0	14.3517	0.761577	31.6959	0.864793	13.946	0.975407	1.65113	0.708266	0.706321	0.703408	0.352773	0.213707	17.7342	0.791709	37.9445	0.932687	24.4211	0.966955	7.54683	0.982153	0	0	0.352116	0.500546	0.55139	0.484979	1.57371	0.379112	0.429068	0.0541688	1.47698	0.347832	0	0	0	0
5866.67	16.5335	0.786298	30.9125	0.92798	12.6201	0.988577	0.352773	0.267225	0.352773	0.267225	0	0	14.3517	0.761577	32.8911	0.897403	13.946	0.975407	1.98939	0.853365	0.706321	0.703408	0	0	17.9082	0.799476	37.9445	0.932687	24.7738	0.98092	7.19471	0.936329	0	0	0.352116	0.500546	0.55139	0.484979	1.57371	0.379112	0.419944	0.0530168	2.95621	0.696192	0	0	0	0
5900	18.1425	0.86282	32.4753	0.974894	12.7659	1	0.352773	0.267225	0	0	0	0	14.7699	0.783765	32.062	0.874782	13.946	0.975407	1.98939	0.853365	0.706321	0.703408	0.352773	0.213707	17.7342	0.791709	38.199	0.938942	24.7738	0.98092	7.54683	0.982153	0.352773	0.228289	0.352116	0.500546	0.55139	0.484979	1.05147	0.253303	0.429068	0.0541688	2.95621	0.696192	0.397934	0.257427	0	0
5933.33	16.9334	0.805317	32.4753	0.974894	12.6201	0.988577	0.704776	0.533866	0.352773	0.267225	0	0	14.7699	0.783765	33.2576	0.907403	13.946	0.975407	1.65113	0.708266	0.706321	0.703408	0	0	17.7342	0.791709	37.9445	0.932687	24.7738	0.98092	7.54683	0.982153	0	0	0.352116	0.500546	0.928212	0.816414	1.82904	0.440622	0.419944	0.0530168	2.95621	0.696192	0.352773	0.228212	0	0
5966.67	16.9334	0.805317	32.6066	0.978838	12.6201	0.988577	0.352773	0.267225	0.352773	0.267225	0.352773	0.213707	14.7699	0.783765	33.2576	0.907403	13.946	0.975407	1.98939	0.853365	0.706321	0.703408	0	0	18.391	0.821031	38.3427	0.942475	24.7738	0.98092	7.19471	0.936329	0.352773	0.228289	0.352116	0.500546	0.55139	0.484979	1.05147	0.253303	1.68474	0.212694	3.12631	0.736252	0	0	0	0
6000	16.9334	0.805317	32.4753	0.974894	12.6201	0.988577	0.352773	0.267225	0.352773	0.267225	0.352773	0.213707	15.1868	0.80589	33.2576	0.907403	13.946	0.975407	1.65113	0.708266	0.706321	0.703408	0	0	18.2175	0.813286	38.3427	0.942475	24.7738	0.98092	7.54683	0.982153	0	0	0.352116	0.500546	0.55139	0.484979	1.46104	0.351969	0.419944	0.0530168	1.47698	0.347832	0.397934	0.257427	0	0
6033.33	17.093	0.812907	32.6066	0.978838	12.7659	1	0	0	0.590742	0.447485	0	0	14.7699	0.783765	32.8911	0.897403	13.946	0.975407	1.98939	0.853365	0.706321	0.703408	0.352773	0.213707	18.2175	0.813286	38.3427	0.942475	24.7738	0.98092	7.54683	0.982153	0	0	0.352116	0.500546	0.569949	0.501302	1.57371	0.379112	0	0	1.95481	0.46036	1.32014	0.854007	0	0
6066.67	18.7044	0.889541	32.9595	0.98943	12.6201	0.988577	0.352773	0.267225	0.352773	0.267225	0	0	14.7699	0.783765	31.6959	0.864793	13.946	0.975407	1.98939	0.853365	0.706321	0.703408	0.352773	0.213707	18.391	0.821031	37.0084	0.909676	24.7738	0.98092	7.19471	0.936329	0	0	0.397487	0.565042	0.55139	0.484979	1.57371	0.379112	0.468167	0.0591049	2.95621	0.696192	0	0	0	0
6100	16.9334	0.805317	32.6066	0.978838	12.6201	0.988577	0.352773	0.267225	0.590742	0.447485	0	0	14.7699	0.783765	32.1997	0.878539	13.946	0.975407	1.98939	0.853365	0.706321	0.703408	0.352773	0.213707	18.391	0.821031	38.3427	0.942475	24.7738	0.98092	7.54683	0.982153	0.397487	0.257224	0.352116	0.500546	0.55139	0.484979	2.09365	0.504367	1.68474	0.212694	2.95621	0.696192	0	0	0	0
6133.33	18.7044	0.889541	32.8287	0.985504	12.6201	0.988577	0.352773	0.267225	0.352773	0.267225	0	0	14.7699	0.783765	32.062	0.874782	13.946	0.975407	1.98939	0.853365	0.706321	0.703408	0	0	18.391	0.821031	38.7398	0.952236	24.7738	0.98092	7.54683	0.982153	0.359108	0.232388	0	0	0.928212	0.816414	1.05147	0.253303	1.49413	0.18863	1.95481	0.46036	0	0	0	0
6166.67	18.3061	0.870601	33.1814	0.996092	12.6201	0.988577	0.352773	0.267225	0	0	0	0	14.7699	0.783765	33.3963	0.911185	13.946	0.975407	0.705831	0.302772	0.706321	0.703408	0	0	18.2175	0.813286	37.0084	0.909676	24.4211	0.966955	7.54683	0.982153	0	0	0.352116	0.500546	0.55139	0.484979	1.05147	0.253303	0.429068	0.0541688	2.95621	0.696192	0.397934	0.257427	0	0
6200	16.9334	0.805317	32.8287	0.985504	12.6201	0.988577	0	0	0.352773	0.267225	0	0	15.1868	0.80589	32.7917	0.89469	13.946	0.975407	1.65113	0.708266	0.706321	0.703408	0	0	18.2175	0.813286	37.0084	0.909676	24.7738	0.98092	7.68396	1	0	0	0.352116	0.500546	0.55139	0.484979	1.57371	0.379112	0.429068	0.0541688	3.12631	0.736252	0.397934	0.257427	0.352003	0.980216
6233.33	18.7044	0.889541	32.8287	0.985504	12.2673	0.960948	0.352773	0.267225	0.352773	0.267225	0	0	14.7699	0.783765	33.3963	0.911185	13.946	0.975407	1.98939	0.853365	0.706321	0.703408	0	0	18.2175	0.813286	37.0084	0.909676	24.7738	0.98092	7.54683	0.982153	0	0	0.352116	0.500546	0.55139	0.484979	1.05147	0.253303	0.468167	0.0591049	3.12631	0.736252	1.24763	0.807104	0	0
6266.67	17.3322	0.824284	32.9595	0.98943	12.6201	0.988577	0.352773	0.267225	0.590742	0.447485	0	0	15.1868	0.80589	32.5644	0.888489	13.946	0.975407	1.98939	0.853365	0.706321	0.703408	0.352773	0.213707	18.391	0.821031	38.5967	0.948718	24.9043	0.986089	7.54683	0.982153	0	0	0.397487	0.565042	0.55139	0.484979	1.57371	0.379112	0	0	1.47698	0.347832	0.352773	0.228212	0	0
6300	18.5416	0.881802	32.9595	0.98943	12.2673	0.960948	0.352773	0.267225	0.352773	0.267225	0	0	14.7699	0.783765	34.1255	0.931081	13.946	0.975407	0.353302	0.151552	0.905021	0.901288	0	0	18.391	0.821031	37.4056	0.919439	24.7738	0.98092	7.68396	1	0	0	0.352116	0.500546	0.55139	0.484979	1.57371	0.379112	0.84113	0.10619	2.95621	0.696192	0	0	0	0
6333.33	18.9397	0.900733	32.4753	0.974894	12.6201	0.988577	0.352773	0.267225	0.590742	0.447485	0	0	15.1868	0.80589	32.9282	0.898416	13.946	0.975407	1.98939	0.853365	0.706321	0.703408	0	0	20.0181	0.893667	37.4056	0.919439	24.7738	0.98092	7.54683	0.982153	0.352773	0.228289	0.352116	0.500546	0.55139	0.484979	1.05147	0.253303	1.49413	0.18863	1.47698	0.347832	0.352773	0.228212	0	0
6366.67	18.7044	0.889541	32.8287	0.985504	12.6201	0.988577	0.352773	0.267225	0.359972	0.272678	0	0	14.7699	0.783765	32.4273	0.884747	13.946	0.975407	1.98939	0.853365	0.905021	0.901288	0	0	18.2175	0.813286	37.4056	0.919439	24.7738	0.98092	7.19471	0.936329	0	0	0.397487	0.565042	0.928212	0.816414	1.33304	0.321133	0	0	1.83074	0.431142	0.397934	0.257427	0	0
6400	18.7044	0.889541	32.8287	0.985504	12.6201	0.988577	0.902877	0.683926	0.352773	0.267225	0	0	15.6025	0.827951	32.5644	0.888489	13.946	0.975407	1.98939	0.853365	0.706321	0.703408	0	0	18.2175	0.813286	37.4056	0.919439	24.7738	0.98092	7.54683	0.982153	0	0	0.352116	0.500546	0.55139	0.484979	1.57371	0.379112	0.419944	0.0530168	3.12631	0.736252	0	0	0	0
6433.33	17.3322	0.824284	32.9595	0.98943	12.6201	0.988577	0.352773	0.267225	0.352773	0.267225	0	0	15.1868	0.80589	32.7917	0.89469	13.946	0.975407	1.98939	0.853365	0.706321	0.703408	0.352773	0.213707	18.391	0.821031	37.4056	0.919439	24.7738	0.98092	7.54683	0.982153	0.359108	0.232388	0.352116	0.500546	0	0	1.57371	0.379112	0.419944	0.0530168	2.75572	0.648976	0	0	0	0
6466.67	18.5416	0.881802	33.1814	0.996092	12.6201	0.988577	0.352773	0.267225	0.590742	0.447485	0	0	15.1868	0.80589	32.5644	0.888489	13.946	0.975407	1.98939	0.853365	0.706321	0.703408	0.352773	0.213707	18.391	0.821031	37.8017	0.929176	24.4211	0.966955	7.19471	0.936329	0	0	0.352116	0.500546	0.55139	0.484979	1.05147	0.253303	0.419944	0.0530168	1.47698	0.347832	0	0	0	0
6500	18.7044	0.889541	32.8287	0.985504	12.6201	0.988577	0.352773	0.267225	0.352773	0.267225	0	0	15.1868	0.80589	32.5644	0.888489	13.946	0.975407	1.98939	0.853365	0.706321	0.703408	0	0	18.391	0.821031	37.4056	0.919439	24.7738	0.98092	7.54683	0.982153	0	0	0.352116	0.500546	0.55139	0.484979	1.05147	0.253303	0.84113	0.10619	2.95621	0.696192	0	0	0	0
6533.33	17.3322	0.824284	33.1814	0.996092	12.6201	0.988577	0.352773	0.267225	0.352773	0.267225	0	0	15.1868	0.80589	32.9282	0.898416	13.946	0.975407	1.98939	0.853365	0.706321	0.703408	0	0	18.391	0.821031	37.4056	0.919439	24.4211	0.966955	7.54683	0.982153	0.352773	0.228289	0.352116	0.500546	0.55139	0.484979	1.05147	0.253303	0.468167	0.0591049	2.5836	0.608441	0	0	0	0
6566.67	17.73	0.843201	32.8287	0.985504	12.6201	0.988577	0.352773	0.267225	0.590742	0.447485	0.352773	0.213707	15.1868	0.80589	32.4273	0.884747	13.946	0.975407	1.65113	0.708266	0.706321	0.703408	0	0	20.3187	0.907091	37.4056	0.919439	25.1257	0.994854	7.54683	0.982153	0.352773	0.228289	0.352116	0.500546	0.55139	0.484979	1.57371	0.379112	0.84113	0.10619	3.12631	0.736252	0	0	0	0
6600	17.73	0.843201	32.8287	0.985504	12.6201	0.988577	0.352773	0.267225	0.352773	0.267225	0	0	15.1868	0.80589	32.7917	0.89469	13.946	0.975407	1.98939	0.853365	0.706321	0.703408	0.352773	0.213707	18.2175	0.813286	37.8017	0.929176	24.7738	0.98092	7.19471	0.936329	0	0	0	0	0.55139	0.484979	1.05147	0.253303	0.419944	0.0530168	1.83074	0.431142	0	0	0	0
6633.33	19.1016	0.908431	32.8287	0.985504	12.2673	0.960948	0.352773	0.267225	0.352773	0.267225	0	0	15.1868	0.80589	33.2912	0.908319	13.946	0.975407	0.353302	0.151552	0.706321	0.703408	0.352773	0.213707	18.699	0.834783	37.8017	0.929176	24.7738	0.98092	7.54683	0.982153	0	0	0.397487	0.565042	0.55139	0.484979	1.05147	0.253303	0.84113	0.10619	3.12631	0.736252	0.659351	0.426539	0.352003	0.980216
6666.67	17.73	0.843201	33.1814	0.996092	12.2673	0.960948	0.352773	0.267225	0.590742	0.447485	0	0	15.1868	0.80589	32.9282	0.898416	13.946	0.975407	1.98939	0.853365	0.706321	0.703408	0	0	18.699	0.834783	37.8017	0.929176	24.7738	0.98092	7.54683	0.982153	0	0	0.397487	0.565042	0.55139	0.484979	1.57371	0.379112	0.84113	0.10619	2.95621	0.696192	0.352773	0.228212	0	0
6700	18.9397	0.900733	32.8287	0.985504	12.6201	0.988577	0.352773	0.267225	0.352773	0.267225	0	0	15.6025	0.827951	32.7917	0.89469	13.946	0.975407	1.98939	0.853365	0.706321	0.703408	0	0	20.3187	0.907091	38.5908	0.948573	24.7738	0.98092	7.19471	0.936329	0	0	0	0	0.55139	0.484979	1.05147	0.253303	0.84113	0.10619	2.95621	0.696192	1.54582	1	0	0
6733.33	17.73	0.843201	33.1814	0.996092	12.6201	0.988577	0.352773	0.267225	0.352773	0.267225	0.352773	0.213707	15.6025	0.827951	33.2912	0.908319	13.946	0.975407	1.98939	0.853365	0.706321	0.703408	0	0	20.0181	0.893667	38.1968	0.938887	24.9043	0.986089	7.54683	0.982153	0	0	0.352116	0.500546	0.55139	0.484979	1.05147	0.253303	0.419944	0.0530168	3.12631	0.736252	0.352773	0.228212	0	0
6766.67	17.73	0.843201	32.8287	0.985504	12.2673	0.960948	0.352773	0.267225	0.352773	0.267225	0	0	15.6025	0.827951	32.7917	0.89469	13.946	0.975407	1.65113	0.708266	0.706321	0.703408	0	0	18.699	0.834783	38.5908	0.948573	24.7738	0.98092	7.54683	0.982153	0	0	0.397487	0.565042	0.55139	0.484979	1.05147	0.253303	0.84113	0.10619	3.12631	0.736252	0	0	0	0
6800	18.1267	0.862067	32.8287	0.985504	12.6201	0.988577	0.352773	0.267225	0.590742	0.447485	0	0	15.1868	0.80589	33.2912	0.908319	13.946	0.975407	1.98939	0.853365	0.706321	0.703408	0	0	20.498	0.915093	38.1968	0.938887	24.4211	0.966955	7.42365	0.966124	0	0	0.352116	0.500546	0.55139	0.484979	2.26175	0.544861	0.84113	0.10619	3.12631	0.736252	0.397934	0.257427	0	0
6833.33	17.8881	0.850721	32.8287	0.985504	12.6201	0.988577	0.352773	0.267225	0	0	0	0	17.1953	0.91247	33.2912	0.908319	13.946	0.975407	1.98939	0.853365	0.706321	0.703408	0	0	20.3187	0.907091	38.1968	0.938887	24.4211	0.966955	7.54683	0.982153	0	0	0.352116	0.500546	0.55139	0.484979	1.05147	0.253303	0.419944	0.0530168	1.47698	0.347832	0.397934	0.257427	0	0
6866.67	18.1267	0.862067	32.8287	0.985504	12.6201	0.988577	0.352773	0.267225	0.352773	0.267225	0	0	15.6025	0.827951	33.1552	0.904609	13.946	0.975407	1.65113	0.708266	0.706321	0.703408	0	0	20.0181	0.893667	38.5908	0.948573	25.2557	1	7.54683	0.982153	0.359108	0.232388	0.352116	0.500546	0.55139	0.484979	2.77033	0.667382	0.419944	0.0530168	3.12631	0.736252	0	0	0.359108	1
6900	18.1267	0.862067	33.1814	0.996092	12.6201	0.988577	0	0	0	0	0.352773	0.213707	15.6025	0.827951	33.1552	0.904609	13.946	0.975407	1.65113	0.708266	0.706321	0.703408	0.352773	0.213707	19.838	0.885631	38.5908	0.948573	24.7738	0.98092	7.19471	0.936329	0.352773	0.228289	0.397487	0.565042	0.55139	0.484979	1.05147	0.253303	0.84113	0.10619	2.5836	0.608441	0.353548	0.228713	0	0
6933.33	19.3367	0.919614	32.8287	0.985504	12.4142	0.972448	0	0	0.359972	0.272678	0	0	15.6025	0.827951	33.6534	0.9182	13.946	0.975407	1.65113	0.708266	0.706321	0.703408	0	0	20.498	0.915093	38.5908	0.948573	24.7738	0.98092	7.19471	0.936329	0	0	0.397487	0.565042	0.55139	0.484979	1.05147	0.253303	0.84113	0.10619	1.47698	0.347832	0	0	0	0
6966.67	18.1267	0.862067	32.8287	0.985504	12.6201	0.988577	0.352773	0.267225	0.590742	0.447485	0	0	17.1953	0.91247	33.6534	0.9182	13.946	0.975407	1.98939	0.853365	0.706321	0.703408	0.352773	0.213707	20.3187	0.907091	38.5908	0.948573	24.7738	0.98092	7.19471	0.936329	0.352773	0.228289	0.397487	0.565042	0.55139	0.484979	1.33304	0.321133	0.84113	0.10619	2.95621	0.696192	0	0	0	0
7000	18.1267	0.862067	33.1814	0.996092	12.6201	0.988577	0.352773	0.267225	0.590742	0.447485	0.352773	0.213707	15.6025	0.827951	33.6534	0.9182	13.946	0.975407	1.98939	0.853365	0.706321	0.703408	0.352773	0.213707	19.838	0.885631	38.5908	0.948573	24.4211	0.966955	6.32916	0.823685	0	0	0	0	0.55139	0.484979	1.05147	0.253303	1.79728	0.226902	2.95621	0.696192	0.352773	0.228212	0	0
7033.33	18.1267	0.862067	32.8287	0.985504	12.6201	0.988577	0.352773	0.267225	0.590742	0.447485	0	0	17.1953	0.91247	34.7152	0.947171	13.946	0.975407	1.98939	0.853365	0.706321	0.703408	0.352773	0.213707	20.498	0.915093	38.731	0.952019	24.7738	0.98092	7.54683	0.982153	0.359108	0.232388	0.352116	0.500546	0.55139	0.484979	1.05147	0.253303	0.84113	0.10619	2.95621	0.696192	0.397934	0.257427	0	0
7066.67	18.5223	0.880883	32.8287	0.985504	12.6201	0.988577	0.352773	0.267225	0.352773	0.267225	0	0	17.1953	0.91247	33.1552	0.904609	14.2976	1	0.705831	0.302772	0.706321	0.703408	0	0	20.3187	0.907091	38.5908	0.948573	24.7738	0.98092	7.54683	0.982153	0	0	0.352116	0.500546	0.55139	0.484979	1.05147	0.253303	0.419944	0.0530168	3.12631	0.736252	0	0	0	0
7100	18.5223	0.880883	32.8287	0.985504	12.6201	0.988577	0.352773	0.267225	0	0	0	0	15.6025	0.827951	33.1552	0.904609	13.946	0.975407	1.65113	0.708266	0.706321	0.703408	0.352773	0.213707	20.7976	0.92847	38.5908	0.948573	24.7738	0.98092	7.19471	0.936329	0	0	0	0	0.55139	0.484979	1.05147	0.253303	0.84113	0.10619	1.83074	0.431142	1.54582	1	0	0
7133.33	18.5223	0.880883	33.1814	0.996092	12.6201	0.988577	0.590742	0.447485	0.352773	0.267225	0.352773	0.213707	16.0171	0.849948	33.518	0.914506	13.946	0.975407	1.65113	0.708266	0.353548	0.35209	0.352773	0.213707	20.498	0.915093	38.5908	0.948573	24.7738	0.98092	7.54683	0.982153	0.359108	0.232388	0.352116	0.500546	0.55139	0.484979	1.05147	0.253303	1.26357	0.159522	3.12631	0.736252	0	0	0	0
7166.67	18.5223	0.880883	32.8287	0.985504	12.6201	0.988577	0.352773	0.267225	0	0	0.352773	0.213707	16.0171	0.849948	33.518	0.914506	13.946	0.975407	1.98939	0.853365	0.905021	0.901288	0.352773	0.213707	20.3187	0.907091	38.5908	0.948573	24.7738	0.98092	7.54683	0.982153	0.352773	0.228289	0.352116	0.500546	0.55139	0.484979	0.526914	0.126935	0.84113	0.10619	2.5836	0.608441	0.397934	0.257427	0	0
7200	18.5223	0.880883	32.8287	0.985504	12.6201	0.988577	0.352773	0.267225	0.352773	0.267225	0.352773	0.213707	15.6025	0.827951	33.518	0.914506	13.946	0.975407	0.353302	0.151552	0.706321	0.703408	1.32044	0.799914	20.498	0.915093	38.9838	0.958232	24.7738	0.98092	6.32916	0.823685	0	0	0.352116	0.500546	0.55139	0.484979	2.26175	0.544861	1.26357	0.159522	2.75572	0.648976	0	0	0	0
7233.33	18.5223	0.880883	32.8287	0.985504	12.2673	0.960948	0.590742	0.447485	0.590742	0.447485	0.352773	0.213707	16.0171	0.849948	35.0775	0.957056	13.946	0.975407	1.98939	0.853365	0.905021	0.901288	0	0	20.3187	0.907091	38.9838	0.958232	24.7738	0.98092	7.54683	0.982153	0	0	0.352116	0.500546	0.928212	0.816414	0.865663	0.208541	0.84113	0.10619	3.32972	0.784154	0	0	0.352003	0.980216
7266.67	18.5223	0.880883	32.8287	0.985504	12.6201	0.988577	0.352773	0.267225	0.352773	0.267225	0.352773	0.213707	17.6094	0.934447	33.8799	0.92438	13.946	0.975407	1.98939	0.853365	0.706321	0.703408	0	0	20.3187	0.907091	38.9838	0.958232	24.7738	0.98092	7.54683	0.982153	0	0	0	0	0	0	1.05147	0.253303	0.84113	0.10619	2.95621	0.696192	0.397934	0.257427	0	0
7300	18.5223	0.880883	32.8287	0.985504	12.6201	0.988577	0.352773	0.267225	0.352773	0.267225	0	0	16.4304	0.871883	34.0147	0.928059	13.946	0.975407	1.98939	0.853365	0.706321	0.703408	0	0	20.3187	0.907091	38.9838	0.958232	24.7738	0.98092	7.19471	0.936329	0	0	0.352116	0.500546	0.928212	0.816414	1.05147	0.253303	0.419944	0.0530168	2.95621	0.696192	0.352773	0.228212	0	0
7333.33	18.9169	0.899649	32.8287	0.985504	12.6201	0.988577	0.352773	0.267225	0.590742	0.447485	0.352773	0.213707	16.4304	0.871883	34.0147	0.928059	14.2976	1	1.65113	0.708266	0.706321	0.703408	0.352773	0.213707	19.3512	0.863896	39.5149	0.971287	24.7738	0.98092	7.54683	0.982153	0	0	0.352116	0.500546	0.55139	0.484979	1.33304	0.321133	0.84113	0.10619	1.83074	0.431142	0	0	0	0
7366.67	18.9169	0.899649	32.8287	0.985504	12.6201	0.988577	0.352773	0.267225	0.359972	0.272678	0	0	16.4304	0.871883	33.518	0.914506	13.946	0.975407	1.65113	0.708266	0.706321	0.703408	0	0	20.9761	0.936438	39.3758	0.967867	24.7738	0.98092	7.19471	0.936329	0	0	0.352116	0.500546	0.55139	0.484979	1.57371	0.379112	0.84113	0.10619	2.95621	0.696192	0.352773	0.228212	0	0
7400	18.9169	0.899649	32.8287	0.985504	12.6201	0.988577	0.352773	0.267225	0.352773	0.267225	0	0	17.1953	0.91247	34.3752	0.937894	14.2976	1	0.353302	0.151552	0.706321	0.703408	0	0	20.3187	0.907091	39.3758	0.967867	24.5522	0.972147	7.19471	0.936329	0	0	0.352116	0.500546	0.55139	0.484979	1.33304	0.321133	1.26357	0.159522	2.95621	0.696192	0	0	0	0
7433.33	19.3105	0.918366	33.1814	0.996092	12.6201	0.988577	0.352773	0.267225	0	0	0.359108	0.217544	17.6094	0.934447	33.8799	0.92438	13.946	0.975407	1.98939	0.853365	0.706321	0.703408	0	0	20.9761	0.936438	39.5149	0.971287	24.7738	0.98092	6.32916	0.823685	0.397487	0.257224	0.352116	0.500546	0.55139	0.484979	1.05147	0.253303	0.84113	0.10619	3.12631	0.736252	0	0	0	0
7466.67	18.5223	0.880883	32.8287	0.985504	12.6201	0.988577	0.352773	0.267225	0	0	0	0	17.6094	0.934447	34.8513	0.950885	13.946	0.975407	1.65113	0.708266	0.706321	0.703408	0.352773	0.213707	20.7976	0.92847	39.7667	0.977476	24.7738	0.98092	7.19471	0.936329	0	0	0.352116	0.500546	0.55139	0.484979	1.05147	0.253303	0.84113	0.10619	2.95621	0.696192	0.353548	0.228713	0	0
7500	19.3105	0.918366	32.9595	0.98943	12.6201	0.988577	0.352773	0.267225	0.352773	0.267225	0	0	17.6094	0.934447	34.0147	0.928059	13.946	0.975407	1.98939	0.853365	0.706321	0.703408	0.352773	0.213707	20.7976	0.92847	39.3758	0.967867	24.7738	0.98092	7.19471	0.936329	0	0	0.397487	0.565042	0.55139	0.484979	1.05147	0.253303	0.84113	0.10619	3.12631	0.736252	0	0	0	0
7533.33	18.9169	0.899649	32.8287	0.985504	12.6201	0.988577	0.352773	0.267225	0	0	0	0	17.1953	0.91247	33.8799	0.92438	13.946	0.975407	1.98939	0.853365	0.706321	0.703408	0.352773	0.213707	20.9761	0.936438	39.5149	0.971287	24.7738	0.98092	7.54683	0.982153	0.359108	0.232388	0.352116	0.500546	0.55139	0.484979	2.77033	0.667382	0.84113	0.10619	3.12631	0.736252	0	0	0	0
7566.67	18.9169	0.899649	32.8287	0.985504	12.6201	0.988577	0	0	0.359972	0.272678	0	0	16.4304	0.871883	34.2409	0.934231	13.946	0.975407	1.98939	0.853365	0.706321	0.703408	0	0	19.6567	0.877534	39.9053	0.980883	24.4211	0.966955	7.19471	0.936329	0	0	0.352116	0.500546	0.55139	0.484979	1.05147	0.253303	0.84113	0.10619	2.95621	0.696192	1.24763	0.807104	0	0
7600	18.9169	0.899649	32.8287	0.985504	12.6201	0.988577	0.352773	0.267225	0.352773	0.267225	0	0	17.6094	0.934447	34.3752	0.937894	14.2976	1	0.353302	0.151552	0.706321	0.703408	0.352773	0.213707	20.7976	0.92847	39.9053	0.980883	24.7738	0.98092	7.54683	0.982153	0.359108	0.232388	0.352116	0.500546	0.928212	0.816414	1.05147	0.253303	0.84113	0.10619	3.12631	0.736252	0	0	0	0
7633.33	19.3105	0.918366	31.6196	0.949207	12.6201	0.988577	0.352773	0.267225	0.590742	0.447485	0	0	17.6094	0.934447	35.5738	0.970598	14.2976	1	1.65113	0.708266	0.706321	0.703408	0	0	20.9761	0.936438	39.7667	0.977476	24.7738	0.98092	7.19471	0.936329	0	0	0.352116	0.500546	0.55139	0.484979	1.57371	0.379112	1.26357	0.159522	2.95621	0.696192	0	0	0	0
7666.67	19.3105	0.918366	32.8287	0.985504	12.6201	0.988577	0	0	0.352773	0.267225	0	0	17.6094	0.934447	34.2409	0.934231	13.946	0.975407	1.98939	0.853365	0.706321	0.703408	0.352773	0.213707	20.7976	0.92847	39.9053	0.980883	24.7738	0.98092	6.32916	0.823685	0	0	0.352116	0.500546	0.55139	0.484979	1.05147	0.253303	0.84113	0.10619	2.95621	0.696192	0.352773	0.228212	0	0
7700	19.703	0.937033	32.8287	0.985504	12.6201	0.988577	0.352773	0.267225	0.352773	0.267225	0	0	17.6094	0.934447	33.8799	0.92438	13.946	0.975407	1.65113	0.708266	0.706321	0.703408	0	0	21.2748	0.94977	39.9053	0.980883	24.7738	0.98092	6.32916	0.823685	0	0	0.397487	0.565042	0.55139	0.484979	2.77033	0.667382	0.84113	0.10619	3.32972	0.784154	0	0	0	0
7733.33	19.3105	0.918366	33.1814	0.996092	12.2673	0.960948	0.352773	0.267225	0.590742	0.447485	0	0	17.6094	0.934447	35.5738	0.970598	13.946	0.975407	1.98939	0.853365	0.706321	0.703408	0	0	21.4525	0.957703	39.9053	0.980883	24.7738	0.98092	7.54683	0.982153	0	0	0.352116	0.500546	0.55139	0.484979	1.05147	0.253303	0.419944	0.0530168	2.95621	0.696192	0.397934	0.257427	0	0
7766.67	19.3105	0.918366	32.9595	0.98943	12.6201	0.988577	0	0	0.352773	0.267225	0	0	18.0224	0.95636	34.3752	0.937894	13.946	0.975407	0.705831	0.302772	0.353548	0.35209	0	0	20.1328	0.89879	39.9053	0.980883	24.7738	0.98092	7.54683	0.982153	0	0	0.352116	0.500546	0.55139	0.484979	0.526914	0.126935	0.84113	0.10619	2.5836	0.608441	0	0	0	0
7800	19.703	0.937033	32.8287	0.985504	12.6201	0.988577	0.352773	0.267225	0	0	0	0	16.8426	0.893756	34.3752	0.937894	13.946	0.975407	1.65113	0.708266	0.706321	0.703408	0	0	20.7976	0.92847	39.9053	0.980883	24.7738	0.98092	7.19471	0.936329	0	0	0.352116	0.500546	0.55139	0.484979	1.05147	0.253303	0.84113	0.10619	2.75572	0.648976	0	0	0	0
7833.33	19.3105	0.918366	32.8287	0.985504	12.2673	0.960948	0.352773	0.267225	0.359972	0.272678	0	0	17.6094	0.934447	34.2409	0.934231	13.946	0.975407	1.98939	0.853365	0.706321	0.703408	0	0	21.4525	0.957703	39.9053	0.980883	24.7738	0.98092	7.54683	0.982153	0	0	0.352116	0.500546	0.928212	0.816414	0.526914	0.126935	0.84113	0.10619	2.95621	0.696192	1.32014	0.854007	0	0
7866.67	19.3105	0.918366	32.8287	0.985504	12.6201	0.988577	0.352773	0.267225	0.352773	0.267225	0.352773	0.213707	18.0224	0.95636	34.7349	0.947708	14.2976	1	1.98939	0.853365	0.706321	0.703408	0.352773	0.213707	20.7976	0.92847	39.9053	0.980883	24.7738	0.98092	7.54683	0.982153	0	0	0.352116	0.500546	0.928212	0.816414	1.05147	0.253303	0.84113	0.10619	3.12631	0.736252	0.352773	0.228212	0	0
7900	19.8576	0.944386	32.7004	0.981654	12.6201	0.988577	0.590742	0.447485	0	0	0	0	18.0224	0.95636	34.3752	0.937894	13.946	0.975407	1.98939	0.853365	0.706321	0.703408	0.352773	0.213707	20.3042	0.906441	39.9053	0.980883	25.1257	0.994854	7.54683	0.982153	1.54529	1	0.352116	0.500546	0.55139	0.484979	1.05147	0.253303	0.84113	0.10619	3.49836	0.82387	0	0	0	0
7933.33	19.703	0.937033	32.8287	0.985504	12.2673	0.960948	0.352773	0.267225	0.590742	0.447485	0	0	18.0224	0.95636	34.3752	0.937894	13.946	0.975407	0.705831	0.302772	0.706321	0.703408	0	0	21.4525	0.957703	40.2947	0.990454	24.7738	0.98092	5.9773	0.777893	0	0	0.352116	0.500546	0.928212	0.816414	0.526914	0.126935	0.419944	0.0530168	3.32972	0.784154	1.54582	1	0	0
7966.67	19.703	0.937033	32.8287	0.985504	12.2673	0.960948	0.352773	0.267225	0.359972	0.272678	0.352773	0.213707	18.0224	0.95636	34.3752	0.937894	13.946	0.975407	1.65113	0.708266	0.706321	0.703408	0	0	20.7976	0.92847	39.9053	0.980883	24.7738	0.98092	7.54683	0.982153	0	0	0.397487	0.565042	0.55139	0.484979	1.05147	0.253303	1.26357	0.159522	1.95481	0.46036	0	0	0	0
8000	19.703	0.937033	33.1814	0.996092	12.6201	0.988577	1.00506	0.761328	0.352773	0.267225	0	0	18.0224	0.95636	34.6012	0.94406	13.946	0.975407	1.98939	0.853365	0.706321	0.703408	0	0	21.2748	0.94977	39.9053	0.980883	24.7738	0.98092	7.54683	0.982153	0	0	0	0	0.55139	0.484979	1.05147	0.253303	0.419944	0.0530168	3.49836	0.82387	0.352773	0.228212	0	0
8033.33	19.8576	0.944386	32.9595	0.98943	12.6201	0.988577	0.352773	0.267225	0.352773	0.267225	0	0	18.0224	0.95636	35.5738	0.970598	13.946	0.975407	1.98939	0.853365	0.905021	0.901288	0	0	20.3042	0.906441	40.1566	0.98706	24.7738	0.98092	7.54683	0.982153	0.359108	0.232388	0.352116	0.500546	0.55139	0.484979	1.05147	0.253303	0.84113	0.10619	2.95621	0.696192	0	0	0	0
8066.67	20.2484	0.962972	32.8287	0.985504	12.6201	0.988577	0.590742	0.447485	0.352773	0.267225	0	0	18.0224	0.95636	35.9338	0.980421	13.946	0.975407	1.98939	0.853365	0.706321	0.703408	0	0	20.778	0.927595	40.2947	0.990454	24.7738	0.98092	7.54683	0.982153	0.359108	0.232388	0.352116	0.500546	0.55139	0.484979	2.26175	0.544861	0.84113	0.10619	3.49836	0.82387	0	0	0	0
8100	20.2484	0.962972	32.8287	0.985504	12.6201	0.988577	0.352773	0.267225	0.352773	0.267225	0	0	17.2537	0.915567	34.6012	0.94406	13.946	0.975407	1.98939	0.853365	0.706321	0.703408	1.65073	1	21.927	0.978891	40.2947	0.990454	25.1257	0.994854	7.19471	0.936329	0	0	0.352116	0.500546	0.928212	0.816414	1.46104	0.351969	1.26357	0.159522	3.49836	0.82387	0.352773	0.228212	0	0
8133.33	19.8576	0.944386	33.1814	0.996092	12.6201	0.988577	0.352773	0.267225	0.590742	0.447485	0	0	18.4342	0.978211	34.7349	0.947708	13.946	0.975407	1.65113	0.708266	0.706321	0.703408	0.352773	0.213707	21.4525	0.957703	39.9053	0.980883	24.7738	0.98092	7.19471	0.936329	0	0	0.352116	0.500546	0.55139	0.484979	1.82904	0.440622	1.26357	0.159522	3.49836	0.82387	0	0	0.352003	0.980216
8166.67	19.8576	0.944386	32.8287	0.985504	12.6201	0.988577	0.352773	0.267225	0.590742	0.447485	0	0	18.0224	0.95636	35.9338	0.980421	13.946	0.975407	1.65113	0.708266	0.706321	0.703408	0	0	20.3042	0.906441	40.2947	0.990454	24.7738	0.98092	7.19471	0.936329	0.359108	0.232388	0.352116	0.500546	0.55139	0.484979	0.526914	0.126935	0.84113	0.10619	2.32094	0.546585	0.397934	0.257427	0	0
8200	20.2484	0.962972	32.8287	0.985504	12.2673	0.960948	0.352773	0.267225	0.590742	0.447485	0	0	17.2537	0.915567	34.7349	0.947708	13.946	0.975407	1.98939	0.853365	0.706321	0.703408	0	0	20.1328	0.89879	40.2947	0.990454	24.7738	0.98092	7.54683	0.982153	0.352773	0.228289	0.359972	0.511714	0	0	1.05147	0.253303	0.84113	0.10619	3.49836	0.82387	1.32014	0.854007	0	0
8233.33	20.0945	0.955652	33.3116	1	12.6201	0.988577	0.352773	0.267225	0.590742	0.447485	1.65073	1	18.0224	0.95636	34.7349	0.947708	13.946	0.975407	1.98939	0.853365	0.706321	0.703408	0	0	20.778	0.927595	40.2947	0.990454	24.7738	0.98092	7.19471	0.936329	0	0	0.352116	0.500546	0.928212	0.816414	1.05147	0.253303	0.84113	0.10619	3.49836	0.82387	0	0	0	0
8266.67	20.2484	0.962972	32.8287	0.985504	12.6201	0.988577	0.590742	0.447485	0.352773	0.267225	0.352773	0.213707	18.4342	0.978211	36.2931	0.990222	13.946	0.975407	1.98939	0.853365	0.905021	0.901288	0.352773	0.213707	20.778	0.927595	40.2947	0.990454	24.7738	0.98092	7.54683	0.982153	0	0	0	0	0.55139	0.484979	2.26175	0.544861	1.26357	0.159522	3.12631	0.736252	0.704776	0.455925	0	0
8300	20.2484	0.962972	32.9595	0.98943	12.2673	0.960948	0.352773	0.267225	0.352773	0.267225	0.352773	0.213707	18.4342	0.978211	34.7349	0.947708	13.946	0.975407	0.353302	0.151552	0.706321	0.703408	0.352773	0.213707	21.927	0.978891	40.683	1	24.5522	0.972147	7.54683	0.982153	0	0	0.352116	0.500546	0.55139	0.484979	1.05147	0.253303	0.84113	0.10619	3.49836	0.82387	0	0	0	0
8333.33	20.2484	0.962972	33.1814	0.996092	12.6201	0.988577	0.590742	0.447485	0.590742	0.447485	0.352773	0.213707	18.4342	0.978211	36.2931	0.990222	13.946	0.975407	1.98939	0.853365	0.353548	0.35209	0.352773	0.213707	21.927	0.978891	40.2947	0.990454	24.9043	0.986089	7.54683	0.982153	0	0	0.397487	0.565042	0.55139	0.484979	3.05479	0.735908	0.84113	0.10619	1.95481	0.46036	1.54582	1	0	0
8366.67	20.2484	0.962972	32.8287	0.985504	12.6201	0.988577	0.352773	0.267225	0.590742	0.447485	0	0	17.2537	0.915567	35.0937	0.957499	13.946	0.975407	1.65113	0.708266	0.706321	0.703408	0	0	20.778	0.927595	40.683	1	24.7738	0.98092	7.54683	0.982153	0.352003	0.22779	0.352116	0.500546	0.928212	0.816414	1.05147	0.253303	0.84113	0.10619	3.49836	0.82387	0	0	0	0
8400	20.2484	0.962972	32.8287	0.985504	12.6201	0.988577	0.590742	0.447485	0.352773	0.267225	0.352773	0.213707	18.4342	0.978211	34.7349	0.947708	13.946	0.975407	0.353302	0.151552	0.706321	0.703408	0.352773	0.213707	22.3999	1	40.2947	0.990454	24.7738	0.98092	7.54683	0.982153	0.352773	0.228289	0.352116	0.500546	0.55139	0.484979	1.05147	0.253303	0.84113	0.10619	3.32972	0.784154	0	0	0	0
8433.33	20.2484	0.962972	32.8287	0.985504	12.6201	0.988577	0.352773	0.267225	0.352773	0.267225	0	0	18.4342	0.978211	36.2931	0.990222	13.946	0.975407	0.705831	0.302772	0.706321	0.703408	0.352773	0.213707	21.927	0.978891	40.683	1	25.1257	0.994854	5.9773	0.777893	0	0	0.352116	0.500546	0.55139	0.484979	1.33304	0.321133	0.84113	0.10619	3.49836	0.82387	0	0	0	0
8466.67	20.6382	0.98151	32.9595	0.98943	12.6201	0.988577	0.590742	0.447485	0.590742	0.447485	0.352773	0.213707	18.4342	0.978211	36.2931	0.990222	13.946	0.975407	1.65113	0.708266	0.706321	0.703408	0.352773	0.213707	21.2502	0.948672	40.683	1	24.7738	0.98092	7.54683	0.982153	0	0	0.397487	0.565042	0.6342	0.557814	1.05147	0.253303	0.84113	0.10619	3.32972	0.784154	0	0	0	0
8500	20.485	0.974223	32.8287	0.985504	12.6201	0.988577	0.352773	0.267225	0.590742	0.447485	0.352773	0.213707	17.2537	0.915567	35.0937	0.957499	13.946	0.975407	1.98939	0.853365	0.706321	0.703408	0.352773	0.213707	22.3999	1	40.2947	0.990454	24.7738	0.98092	7.19471	0.936329	0	0	0.703464	1	0.928212	0.816414	1.05147	0.253303	0.419944	0.0530168	3.49836	0.82387	0	0	0	0
8533.33	20.6382	0.98151	32.8287	0.985504	12.6201	0.988577	0.590742	0.447485	0	0	0	0	18.4342	0.978211	35.0937	0.957499	13.946	0.975407	1.98939	0.853365	0.706321	0.703408	0	0	20.778	0.927595	40.683	1	24.9043	0.986089	7.54683	0.982153	0	0	0.352116	0.500546	0.928212	0.816414	1.33304	0.321133	0.84113	0.10619	3.49836	0.82387	0	0	0	0
8566.67	20.6382	0.98151	33.1814	0.996092	12.6201	0.988577	0.352773	0.267225	0.352773	0.267225	0	0	18.4342	0.978211	35.4518	0.967268	13.946	0.975407	1.65113	0.708266	0.706321	0.703408	0	0	21.2502	0.948672	40.683	1	23.2194	0.919372	7.19471	0.936329	0.352773	0.228289	0.352116	0.500546	0.55139	0.484979	1.05147	0.253303	0.84113	0.10619	3.49836	0.82387	0	0	0	0
8600	20.6382	0.98151	32.8287	0.985504	12.6201	0.988577	0	0	0.352773	0.267225	0	0	18.8448	1	35.4518	0.967268	13.946	0.975407	1.65113	0.708266	0.706321	0.703408	0.352773	0.213707	22.3999	1	40.683	1	24.7738	0.98092	7.54683	0.982153	0	0	0.352116	0.500546	0.928212	0.816414	0.526914	0.126935	1.26357	0.159522	3.87171	0.911793	0	0	0	0
8633.33	20.485	0.974223	33.1814	0.996092	12.6201	0.988577	0.352773	0.267225	0.352773	0.267225	0.352773	0.213707	18.8448	1	34.9606	0.953867	14.2976	1	1.65113	0.708266	0.706321	0.703408	0	0	21.927	0.978891	40.683	1	24.5522	0.972147	7.54683	0.982153	0.359108	0.232388	0.397487	0.565042	0.55139	0.484979	1.82904	0.440622	0.84113	0.10619	2.19177	0.516165	0	0	0	0
8666.67	21.027	1	32.8287	0.985504	12.6201	0.988577	0.352773	0.267225	0.359972	0.272678	0	0	18.8448	1	35.0937	0.957499	14.2976	1	1.50063	0.643708	0.905021	0.901288	0	0	21.2502	0.948672	40.2947	0.990454	24.7738	0.98092	7.54683	0.982153	0.360772	0.233465	0.352116	0.500546	0.55139	0.484979	1.05147	0.253303	0.84113	0.10619	3.49836	0.82387	0	0	0.352773	0.982361
8700	21.027	1	32.8287	0.985504	12.6201	0.988577	0.352773	0.267225	0.352773	0.267225	0	0	17.6635	0.937317	36.6514	1	13.946	0.975407	1.65113	0.708266	0.706321	0.703408	0	0	21.0799	0.94107	40.683	1	24.7738	0.98092	7.19471	0.936329	0	0	0.352116	0.500546	0.928212	0.816414	1.05147	0.253303	0.84113	0.10619	3.49836	0.82387	1.54582	1	0	0
8733.33	20.6382	0.98151	32.9595	0.98943	12.2673	0.960948	0.352773	0.267225	0.352773	0.267225	0	0	18.4342	0.978211	36.6514	1	13.946	0.975407	1.98939	0.853365	0.905021	0.901288	0	0	20.778	0.927595	40.683	1	24.9043	0.986089	7.54683	0.982153	0	0	0.352116	0.500546	0.55139	0.484979	1.05147	0.253303	1.26357	0.159522	3.49836	0.82387	0	0	0	0
	21.027		33.3116		12.7659		1.32014		1.32014		1.65073		18.8448		36.6514		14.2976		2.33123		1.00414		1.65073		22.3999		40.683		25.2557		7.68396		1.54529		0.703464		1.13694		4.15105		7.92096		4.24626		1.54582		0.359108

## Sheet: CV15
	0	0	1	1	2	2	3	3	4	4	5	5	6	6	7	7	8	8	9	9	10	10	11	11	12	12	13	13	14	14	15	15	16	16	17	17	18	18	19	19	20	20	21	21	22	22	23	23
Time	delta e	norm	delta e	norm	delta e	norm	delta e	norm	delta e	norm	delta e	norm	delta e	norm	delta e	norm	delta e	norm	delta e	norm	delta e	norm	delta e	norm	delta e	norm	delta e	norm	delta e	norm	delta e	norm	delta e	norm	delta e	norm	delta e	norm	delta e	norm	delta e	norm	delta e	norm	delta e	norm	delta e	norm
0	0	0	0	0	0	0	0	0	0	0	0	0	0	0	0	0	0	0	0	0	0	0	0	0	0	0	0	0	0	0	0	0	0	0	0	0	0	0	0	0	0	0	0	0	0	0	0	0
33.3333	1.23509	0.28125	0	0	1.94512	0.048541	1.7869	0.025311	1.31391	0.0151022	3.04719	0.0374682	1.18802	0.184336	0	0	0.474249	0.0112798	0.42974	0.00593856	0	0	1.90379	0.0237941	0.483936	0.0904492	0	0	0.432233	0.01026	0.436741	0.00608616	0.33478	0.00403971	1.14922	0.0153135	0	0	0.646119	0.283424	0.481562	0.12909	0.654114	0.0579018	0.366264	0.0365956	0.22912	0.0971333
66.6667	0.557677	0.126992	0.413971	0.0245229	1.54356	0.03852	4.11851	0.0583377	2.45688	0.0282396	4.62369	0.0568529	0.847448	0.131493	0	0	0.419385	0.0099749	2.44168	0.0337415	1.09111	0.0123785	4.13078	0.0516278	0	0	0	0	0	0	0.619917	0.0086388	0.372786	0.00449831	1.79557	0.0239262	0.559434	0.213653	0.411886	0.180676	0.481562	0.12909	0	0	0	0	0	0
100	0.557677	0.126992	0.413971	0.0245229	1.17845	0.0294085	4.32498	0.0612623	2.12011	0.0243687	7.52749	0.0925582	0.847448	0.131493	0.492036	0.0290139	0.472239	0.011232	1.62988	0.0225232	0.696223	0.00789859	5.67812	0.0709669	0.903808	0.168925	0	0	0	0	1.4764	0.0205743	0.726427	0.00876562	3.14479	0.0419048	1.09548	0.418375	0.646119	0.283424	0	0	0	0	0.365293	0.0364985	0.22912	0.0971333
133.333	1.08299	0.246613	0.413971	0.0245229	0	0	4.32498	0.0612623	2.47039	0.0283949	9.55048	0.117433	0.847448	0.131493	0.492036	0.0290139	1.4137	0.0336243	2.46215	0.0340244	0.971715	0.011024	7.11766	0.0889587	0	0	0.977814	0.0710636	0	0	1.738	0.0242197	0.60881	0.00734636	3.86971	0.0515644	1.09548	0.418375	0.646119	0.283424	0.420388	0.112691	0.654114	0.0579018	0	0	0.22912	0.0971333
166.667	1.57234	0.358047	0.413971	0.0245229	0.497462	0.0124143	3.29802	0.0467157	2.59607	0.0298395	11.874	0.146003	0.847448	0.131493	0.492036	0.0290139	1.86096	0.0442621	2.04512	0.0282614	1.64925	0.0187106	8.88785	0.111083	0.525447	0.0982077	0.977814	0.0710636	0	0	1.89693	0.0264345	0.557128	0.00672273	3.86971	0.0515644	0.751738	0.287095	0.959954	0.42109	0.420388	0.112691	0.480511	0.0425345	0.729621	0.0729006	0.458651	0.194441
200	1.08299	0.246613	0	0	0.890697	0.0222276	3.29802	0.0467157	2.19018	0.0251742	14.3494	0.176441	1.34253	0.208311	0.577086	0.0340291	1.86096	0.0442621	3.27416	0.0452456	1.99724	0.0226585	10.1757	0.127179	0.648972	0.121295	1.50151	0.109123	0.432233	0.01026	2.59818	0.0362067	1.48512	0.0179205	4.60234	0.0613269	0.751738	0.287095	1.28762	0.564822	0.420388	0.112691	0.480511	0.0425345	0.729621	0.0729006	0	0
233.333	1.7151	0.390555	1.24219	0.0735849	0.890697	0.0222276	3.67775	0.0520945	1.96721	0.0226112	16.6504	0.204734	2.68985	0.417365	0.639814	0.0377279	1.4137	0.0336243	3.5506	0.0490657	2.44626	0.0277526	12.1225	0.151511	0.648972	0.121295	0.977814	0.0710636	0	0	3.02612	0.0421702	0.723583	0.0087313	6.09499	0.0812167	0.679713	0.259588	0.959954	0.42109	0.420388	0.112691	0.758705	0.0671601	0.555818	0.055535	0.22912	0.0971333
266.667	1.08299	0.246613	1.70841	0.101203	0.890697	0.0222276	4.0572	0.0574693	2.50303	0.0287701	19.0747	0.234543	2.68985	0.417365	0.639814	0.0377279	1.86096	0.0442621	3.69146	0.0510122	1.92659	0.021857	13.9696	0.174596	0.586825	0.109679	0.977814	0.0710636	0	0	2.52838	0.035234	1.85391	0.0223707	6.09499	0.0812167	1.09548	0.418375	1.28762	0.564822	0.384802	0.103152	0.480511	0.0425345	0.729621	0.0729006	0	0
300	1.23509	0.28125	1.70841	0.101203	2.58916	0.0646134	4.81451	0.0681964	2.54594	0.0292632	21.8866	0.269118	2.48739	0.385951	0.639814	0.0377279	2.7732	0.0659594	2.87961	0.0397933	1.75413	0.0199004	15.9934	0.19989	1.13539	0.212208	0.977814	0.0710636	0.485628	0.0115274	4.01419	0.0559394	2.22172	0.026809	7.85101	0.104616	1.09548	0.418375	1.28762	0.564822	0.728733	0.195348	0.480511	0.0425345	1.09299	0.109207	0	0
333.333	1.57234	0.358047	1.70841	0.101203	2.58916	0.0646134	5.32171	0.0753808	3.51373	0.0403871	24.7903	0.304821	3.31061	0.513684	1.31144	0.0773316	3.72527	0.088604	3.39859	0.046965	1.97696	0.0224285	17.7929	0.222382	1.13539	0.212208	0.977814	0.0710636	0.54255	0.0128786	4.01419	0.0559394	2.22172	0.026809	8.03049	0.107008	1.09548	0.418375	1.28762	0.564822	0.748092	0.200537	0.383638	0.0339594	0.729621	0.0729006	0.160668	0.0681137
366.667	2.06548	0.470342	0.945988	0.0560386	3.02286	0.0754363	4.61149	0.0653207	4.04787	0.0465266	27.3391	0.336163	2.79967	0.434406	0.639814	0.0377279	4.17508	0.0993027	3.39859	0.046965	1.97935	0.0224556	19.3871	0.242306	1.13539	0.212208	1.50151	0.109123	0.932978	0.0221462	3.36596	0.0469061	1.32723	0.0160153	8.43488	0.112396	0.751738	0.287095	1.53743	0.674405	0.420388	0.112691	0.758705	0.0671601	1.09299	0.109207	0	0
400	2.06548	0.470342	2.18212	0.129265	4.73479	0.118158	4.98866	0.0706631	5.51724	0.0634156	29.0923	0.35772	3.31061	0.513684	1.31144	0.0773316	5.36358	0.12757	4.23458	0.0585176	2.14565	0.0243423	20.7863	0.259793	1.13539	0.212208	0.977814	0.0710636	1.7695	0.0420028	4.85632	0.0676749	1.66794	0.0201266	9.12202	0.121552	1.09548	0.418375	1.28762	0.564822	0.930716	0.249492	0.383638	0.0339594	1.09299	0.109207	0	0
433.333	1.57234	0.358047	3.41529	0.202315	5.16228	0.128826	5.73983	0.0813033	6.69036	0.0768996	32.677	0.401797	2.79967	0.434406	1.87034	0.110288	5.59328	0.133034	4.54401	0.0627935	2.67523	0.0303503	24.0359	0.300408	1.13539	0.212208	0.977814	0.0710636	1.93433	0.0459153	3.36596	0.0469061	1.71795	0.0207301	11.0051	0.146644	0.751738	0.287095	1.28762	0.564822	0.748092	0.200537	0.769079	0.0680783	1.09299	0.109207	0.309322	0.131134
466.667	2.20264	0.501576	3.41529	0.202315	5.16228	0.128826	6.2204	0.0881105	10.1024	0.116118	33.9875	0.417911	3.31061	0.513684	1.72086	0.101474	6.24122	0.148445	5.06531	0.0699974	3.00566	0.0340989	25.2014	0.314974	1.13539	0.212208	0.977814	0.0710636	1.93433	0.0459153	4.85632	0.0676749	2.01677	0.0243359	11.3864	0.151725	1.09548	0.418375	1.28762	0.564822	0	0	0.769079	0.0680783	1.09299	0.109207	0.160668	0.0681137
500	1.7151	0.390555	3.41529	0.202315	5.5894	0.139485	6.04259	0.0855918	12.4053	0.142588	37.1779	0.457141	3.31061	0.513684	2.43315	0.143476	6.24122	0.148445	5.47873	0.0757104	3.24004	0.036758	27.0919	0.338602	1.13539	0.212208	1.50151	0.109123	1.7695	0.0420028	4.85632	0.0676749	1.43573	0.0173246	13.239	0.176412	1.09548	0.418375	1.28762	0.564822	0.728733	0.195348	2.01699	0.178543	0.709469	0.0708871	0.309322	0.131134
533.333	2.06548	0.470342	3.41529	0.202315	7.29871	0.182142	6.04259	0.0855918	15.11	0.173676	39.2396	0.482491	3.53553	0.548584	1.87034	0.110288	6.48573	0.15426	5.89087	0.0814057	4.06194	0.0460824	28.5538	0.356874	1.13539	0.212208	0.771834	0.0560937	1.93433	0.0459153	4.20185	0.0585545	2.43252	0.0293527	13.0568	0.173984	1.09548	0.418375	1.28762	0.564822	0.728733	0.195348	2.01699	0.178543	0.415867	0.0415516	0.309322	0.131134
566.667	2.06548	0.470342	3.88343	0.230047	7.29871	0.182142	5.91197	0.0837416	18.013	0.207043	41.5212	0.510546	3.31061	0.513684	2.43315	0.143476	7.12403	0.169442	6.30173	0.0870835	5.61124	0.063659	29.2743	0.36588	0.940703	0.17582	0.771834	0.0560937	2.40145	0.0570035	5.27572	0.0735194	1.66515	0.0200929	13.8837	0.185003	1.09548	0.418375	1.28762	0.564822	0.384802	0.103152	2.37814	0.210511	1.298	0.12969	0.160668	0.0681137
600	2.06548	0.470342	3.88343	0.230047	8.3069	0.207301	5.47351	0.077531	20.5362	0.236045	43.2089	0.531298	3.31061	0.513684	2.43315	0.143476	7.12403	0.169442	6.30173	0.0870835	6.34512	0.0719848	31.2422	0.390475	0.940703	0.17582	0.977814	0.0710636	2.40145	0.0570035	5.27572	0.0735194	2.30699	0.0278378	15.3414	0.204426	1.09548	0.418375	1.28762	0.564822	0.748092	0.200537	2.37814	0.210511	1.298	0.12969	0.309322	0.131134
633.333	2.06548	0.470342	4.35245	0.257831	8.56194	0.213666	5.49497	0.0778349	23.9955	0.275806	45.5029	0.559505	3.31061	0.513684	2.43315	0.143476	8.54517	0.203243	7.11971	0.0983871	8.252	0.0936183	33.0077	0.41254	0.940703	0.17582	0.977814	0.0710636	2.24334	0.0532503	5.69394	0.0793475	2.30699	0.0278378	15.3414	0.204426	1.09548	0.418375	1.28762	0.564822	0.748092	0.200537	1.31253	0.116184	1.298	0.12969	0.160668	0.0681137
666.667	2.55877	0.582674	4.35245	0.257831	8.9813	0.224131	5.16953	0.0732251	26.5696	0.305394	47.2144	0.58055	3.8291	0.594135	4.44378	0.262037	8.54517	0.203243	7.52683	0.104013	9.75025	0.110616	35.5832	0.44473	0.940703	0.17582	0.771834	0.0560937	2.87148	0.0681606	5.69394	0.0793475	2.30699	0.0278378	16.9555	0.225935	1.09548	0.418375	0.646119	0.283424	0.384802	0.103152	1.31253	0.116184	0.955599	0.0954794	0.521091	0.220912
700	3.26177	0.742757	6.04836	0.358294	9.55751	0.238511	4.79192	0.0678764	28.9869	0.333178	49.3072	0.606282	3.8291	0.594135	4.44378	0.262037	9.42207	0.2241	7.93273	0.109622	11.6738	0.132438	36.996	0.462387	1.34911	0.252152	0.977814	0.0710636	3.87273	0.0919274	5.03421	0.0701539	2.30699	0.0278378	17.5767	0.234213	1.09548	0.418375	1.28762	0.564822	0.384802	0.103152	2.76002	0.244315	0.639031	0.0638492	0.521091	0.220912
733.333	3.26177	0.742757	6.23477	0.369336	11.2553	0.280879	4.7544	0.067345	31.7591	0.365042	51.2065	0.629636	3.65966	0.567844	4.44378	0.262037	9.86015	0.23452	8.4622	0.116939	13.3957	0.151974	37.7244	0.471491	1.74721	0.32656	1.50151	0.109123	4.33467	0.102893	4.61853	0.0643611	2.13687	0.0257851	18.3699	0.244782	1.0885	0.415706	1.28762	0.564822	0.384802	0.103152	1.68695	0.149328	0.639031	0.0638492	0.309322	0.131134
766.667	2.55877	0.582674	6.04836	0.358294	10.3871	0.259213	4.86145	0.0688613	34.374	0.395098	53.2164	0.65435	4.18642	0.649577	4.44378	0.262037	11.4801	0.27305	8.7409	0.12079	15.9575	0.181037	39.9574	0.499399	0.940703	0.17582	1.87723	0.136429	4.33467	0.102893	5.03421	0.0701539	2.33712	0.0282015	18.8739	0.251498	1.09548	0.418375	0.646119	0.283424	0.748092	0.200537	2.37814	0.210511	0.632213	0.063168	0.521091	0.220912
800	3.74946	0.853812	6.97466	0.413166	11.7819	0.294022	5.30004	0.0750738	36.4411	0.418858	54.7744	0.673507	4.66698	0.724142	4.99819	0.294728	11.2834	0.268371	10.7892	0.149095	17.8122	0.202077	41.293	0.516093	1.74721	0.32656	1.31429	0.0955173	4.7979	0.113888	5.44884	0.0759318	2.63012	0.0317371	20.1533	0.268546	1.09548	0.418375	2.27969	1	0.384802	0.103152	3.03203	0.268393	0.639031	0.0638492	0.521091	0.220912
833.333	3.74946	0.853812	6.97466	0.413166	11.3401	0.282995	6.62029	0.0937748	38.743	0.445315	56.8303	0.698787	3.65966	0.567844	4.99819	0.294728	11.718	0.278707	9.94421	0.137419	19.4508	0.220668	43.1471	0.539266	1.13539	0.212208	2.05345	0.149236	4.7979	0.113888	5.34455	0.0744785	2.33712	0.0282015	21.0301	0.28023	1.09548	0.418375	0.646119	0.283424	0.384802	0.103152	3.41204	0.302032	0.581852	0.0581362	0.521091	0.220912
866.667	3.74946	0.853812	7.15175	0.423656	11.7488	0.293194	7.53442	0.106723	41.5182	0.477213	57.9218	0.712208	4.47388	0.69418	5.55096	0.327324	12.3425	0.293562	10.4642	0.144604	21.6003	0.245053	44.587	0.557261	1.13539	0.212208	1.31429	0.0955173	4.7979	0.113888	6.94136	0.0967308	2.63012	0.0317371	21.798	0.290462	1.09548	0.418375	1.28762	0.564822	0.384802	0.103152	3.15575	0.279345	0.581852	0.0581362	0.521091	0.220912
900	3.74946	0.853812	7.15175	0.423656	11.7341	0.292828	8.54693	0.121065	44.3829	0.510141	59.6555	0.733525	5.18172	0.804011	5.55096	0.327324	13.2029	0.314025	10.8611	0.15009	24.321	0.27592	45.661	0.570685	1.13539	0.212208	2.05345	0.149236	5.26154	0.124894	6.94136	0.0967308	2.30353	0.0277962	22.3843	0.298274	0.751738	0.287095	2.27969	1	0.384802	0.103152	4.49262	0.397683	0.581852	0.0581362	0.309322	0.131134
933.333	4.23658	0.964737	8.06719	0.477885	12.2868	0.306622	10.607	0.150245	46.7514	0.537365	60.8326	0.747999	5.51709	0.856048	7.0183	0.413848	13.4494	0.319887	12.3776	0.171046	26.0503	0.295538	47.0196	0.587665	1.52176	0.284422	2.05345	0.149236	5.26154	0.124894	6.40064	0.0891955	2.51163	0.0303073	23.7201	0.316074	1.09548	0.418375	0.646119	0.283424	0.384802	0.103152	3.41204	0.302032	0.847195	0.0846482	0.436972	0.18525
966.667	3.74946	0.853812	7.89738	0.467826	11.8762	0.296374	12.4512	0.176369	48.7956	0.560861	62.6509	0.770357	4.99476	0.775002	7.0183	0.413848	12.4743	0.296697	11.6517	0.161014	28.3219	0.32131	48.815	0.610105	1.13539	0.212208	1.31429	0.0955173	5.26154	0.124894	6.68596	0.0931716	2.51163	0.0303073	24.0122	0.319967	0.751738	0.287095	1.28762	0.564822	0.384802	0.103152	3.41204	0.302032	0.847195	0.0846482	0.160668	0.0681137
1000	4.23658	0.964737	8.06719	0.477885	12.1415	0.302994	14.8781	0.210745	50.1411	0.576326	63.5304	0.781171	4.99476	0.775002	7.56307	0.445972	12.9068	0.306983	12.0453	0.166453	29.6061	0.335879	50.1273	0.626507	1.68082	0.31415	1.31429	0.0955173	5.72504	0.135896	6.68596	0.0931716	2.54312	0.0306872	24.1852	0.322271	1.09548	0.418375	0.646119	0.283424	0.384802	0.103152	3.15575	0.279345	1.17178	0.117079	0.309322	0.131134
1033.33	4.23658	0.964737	8.97917	0.531909	12.1597	0.303448	16.735	0.237047	52.193	0.599911	64.5289	0.793448	5.18172	0.804011	7.97203	0.470087	13.5121	0.321379	12.4378	0.171877	31.8763	0.361634	50.845	0.635477	1.13539	0.212208	2.23527	0.16245	6.7318	0.159793	7.22004	0.100614	2.54312	0.0306872	25.2114	0.335945	1.09548	0.418375	1.28762	0.564822	0.384802	0.103152	3.80456	0.336777	1.17178	0.117079	0.321794	0.136421
1066.67	4.39143	1	8.97917	0.531909	12.2883	0.306658	18.5741	0.263098	54.1027	0.621861	65.6459	0.807184	5.18172	0.804011	8.50603	0.501575	13.9403	0.331564	12.8292	0.177286	33.4021	0.378945	52.3027	0.653695	1.13539	0.212208	2.23527	0.16245	7.19016	0.170674	8.31571	0.115883	2.65039	0.0319816	25.4933	0.339702	0.751738	0.287095	0.646119	0.283424	0.384802	0.103152	3.80456	0.336777	1.17178	0.117079	0.321794	0.136421
1100	4.39143	1	9.43349	0.558822	12.7104	0.317192	20.5966	0.291746	56.2314	0.646329	67.0084	0.823936	5.18172	0.804011	9.03902	0.533004	14.7936	0.351861	13.2195	0.18268	34.6109	0.392658	53.711	0.671296	1.68082	0.31415	2.78628	0.202495	7.19016	0.170674	7.5049	0.104584	2.65039	0.0319816	26.9573	0.35921	1.09548	0.418375	0.646119	0.283424	0.384802	0.103152	3.15575	0.279345	1.51881	0.151753	0.321794	0.136421
1133.33	3.90915	0.890176	8.68524	0.514497	11.2363	0.280404	22.9094	0.324506	57.9888	0.666529	67.6111	0.831347	5.18172	0.804011	8.64693	0.509884	15.2187	0.36197	12.6415	0.174693	37.732	0.428066	55.0991	0.688646	1.68082	0.31415	1.87723	0.136429	7.8391	0.186078	7.62807	0.1063	2.80254	0.0338175	27.7916	0.370328	1.09548	0.418375	0.646119	0.283424	0.705424	0.189099	4.88383	0.432313	1.87648	0.18749	0.321794	0.136421
1166.67	3.67047	0.835826	9.30422	0.551164	10.7408	0.26804	24.9762	0.353782	60.516	0.695577	69.2958	0.852063	5.69889	0.884257	9.90273	0.583935	14.6914	0.349428	13.0286	0.180042	39.5514	0.448707	56.6121	0.707555	1.13539	0.212208	1.87723	0.136429	7.8391	0.186078	8.03497	0.111971	3.00319	0.0362388	28.9467	0.385719	0.751738	0.287095	0.646119	0.283424	0.384802	0.103152	3.56127	0.315241	1.51881	0.151753	0.436972	0.18525
1200	3.67047	0.835826	8.72917	0.5171	9.93635	0.247965	27.8341	0.394263	62.1891	0.714807	69.4012	0.853358	5.69889	0.884257	9.90273	0.583935	14.6914	0.349428	12.4759	0.172403	41.8861	0.475194	57.561	0.719415	1.68082	0.31415	2.78628	0.202495	9.31994	0.221229	8.03497	0.111971	3.75675	0.0453317	29.6594	0.395216	0.751738	0.287095	0.646119	0.283424	0.450624	0.120796	3.9741	0.351784	1.87648	0.18749	0.620447	0.263033
1233.33	4.15765	0.946764	8.72917	0.5171	9.11601	0.227493	29.0497	0.411481	63.5811	0.730807	70.5868	0.867936	5.69889	0.884257	9.90273	0.583935	14.6075	0.347434	11.9515	0.165157	42.8921	0.486607	58.5011	0.731165	1.13539	0.212208	2.78628	0.202495	8.29258	0.196842	9.27803	0.129293	3.75675	0.0453317	30.4763	0.406101	0.751738	0.287095	0.646119	0.283424	0.705424	0.189099	3.9741	0.351784	2.39535	0.239333	0.620447	0.263033
1266.67	4.15765	0.946764	9.06782	0.53716	8.87223	0.221409	31.4214	0.445076	65.0942	0.748199	71.0315	0.873404	5.69889	0.884257	9.52021	0.561379	13.6973	0.325785	11.2337	0.155239	44.8815	0.509177	59.4171	0.742613	1.68082	0.31415	3.34356	0.242996	9.76973	0.231905	9.53664	0.132897	4.39065	0.052981	31.1802	0.415482	0.559434	0.213653	0.646119	0.283424	0.450624	0.120796	3.9741	0.351784	2.04106	0.203934	0.620447	0.263033
1300	4.0302	0.917741	9.51801	0.563829	8.43341	0.210458	33.4924	0.474411	66.8551	0.768438	72.1058	0.886615	5.69889	0.884257	11.4917	0.677631	14.6929	0.349465	9.80101	0.13544	46.3691	0.526054	60.6016	0.757417	2.40444	0.449398	3.34356	0.242996	9.76973	0.231905	9.94138	0.138537	5.20106	0.0627599	32.295	0.430336	1.09548	0.418375	0.646119	0.283424	0.450624	0.120796	3.9741	0.351784	2.39535	0.239333	0.93233	0.395252
1333.33	4.15765	0.946764	8.96368	0.530991	8.41126	0.209906	35.3302	0.500444	67.4727	0.775537	72.185	0.887588	5.51709	0.856048	10.5813	0.623946	14.2186	0.338183	8.66703	0.119769	48.3786	0.548852	61.1095	0.763765	1.68082	0.31415	3.34356	0.242996	10.2192	0.242573	9.94138	0.138537	5.20106	0.0627599	32.8137	0.437248	1.09548	0.418375	0.646119	0.283424	0.450624	0.120796	4.61601	0.408607	2.75598	0.275366	0.93233	0.395252
1366.67	3.96564	0.90304	9.1871	0.544226	8.21428	0.20499	37.3057	0.528427	68.7868	0.790642	72.4149	0.890415	6.21715	0.964672	10.5813	0.623946	13.7656	0.327408	7.77365	0.107424	48.842	0.554109	61.6133	0.770061	1.68082	0.31415	3.34356	0.242996	10.668	0.253228	9.65116	0.134493	4.62439	0.0558014	33.7338	0.449509	0.559434	0.213653	0	0	0.450624	0.120796	3.9741	0.351784	2.75598	0.275366	0.582011	0.246738
1400	3.4784	0.792088	8.65946	0.51297	8.22271	0.2052	39.0589	0.55326	69.8251	0.802576	73.3346	0.901724	5.39911	0.837742	11.2845	0.665415	13.3348	0.317162	7.22402	0.0998285	49.7511	0.564422	62.3745	0.779575	2.40444	0.449398	3.90295	0.28365	10.8636	0.257871	9.65116	0.134493	6.57546	0.0793445	34.6942	0.462306	0.751738	0.287095	0	0	0.854966	0.229186	5.46079	0.483385	2.75598	0.275366	0.729734	0.309364
1433.33	3.96564	0.90304	8.47074	0.50179	8.56268	0.213684	40.9453	0.57998	71.2202	0.818611	73.6764	0.905926	5.39911	0.837742	10.7512	0.633968	12.9272	0.307469	6.98533	0.09653	52.0427	0.59042	63.1302	0.78902	2.9763	0.556281	3.90295	0.28365	11.3085	0.268431	10.7475	0.149771	6.80061	0.0820613	35.371	0.471324	0.679713	0.259588	0.646119	0.283424	1.07258	0.28752	4.20656	0.372362	2.93653	0.293406	0.9334	0.395706
1466.67	3.96564	0.90304	9.02589	0.534677	8.86969	0.221346	42.0148	0.595129	72.3691	0.831817	74.3567	0.914291	5.92253	0.918958	10.4223	0.614573	12.5441	0.298355	8.03957	0.111099	53.395	0.605762	64.013	0.800054	2.9763	0.556281	3.90295	0.28365	11.5636	0.274487	11.1489	0.155364	7.29286	0.0880011	35.8721	0.478001	0.751738	0.287095	0	0	0.705424	0.189099	4.39265	0.388834	3.29338	0.329061	0.742339	0.314708
1500	3.33936	0.760427	8.30591	0.492026	9.74183	0.24311	44.2583	0.626909	73.4764	0.844544	74.7784	0.919477	5.92253	0.918958	10.5705	0.623314	11.8552	0.28197	8.73313	0.120683	54.994	0.623902	64.7562	0.809342	2.40444	0.449398	5.39462	0.392059	11.5636	0.274487	11.6862	0.162853	8.44436	0.101896	37.0359	0.493509	0.559434	0.213653	1.66665	0.731088	0.450624	0.120796	4.61601	0.408607	3.29338	0.329061	0.742339	0.314708
1533.33	3.96564	0.90304	8.25535	0.489031	10.5487	0.263245	46.1157	0.653218	74.208	0.852953	75.3689	0.926737	5.92253	0.918958	10.009	0.590199	11.1554	0.265326	10.5325	0.145548	55.9294	0.634514	65.7552	0.821828	2.40444	0.449398	5.39462	0.392059	11.5636	0.274487	11.6862	0.162853	9.39576	0.113376	37.6976	0.502326	0.559434	0.213653	0	0	0.773883	0.207451	5.68875	0.503564	3.65525	0.365218	0.742339	0.314708
1566.67	3.82029	0.869942	7.14488	0.423249	11.9595	0.298452	47.5266	0.673203	75.16	0.863896	75.9273	0.933603	5.92253	0.918958	10.6387	0.627334	9.74314	0.231737	12.4342	0.171828	58.1116	0.659272	66.3559	0.829336	2.9763	0.556281	4.46238	0.324308	12.1963	0.289506	11.6862	0.162853	9.1812	0.110787	37.7391	0.502879	0.559434	0.213653	0	0	1.07258	0.28752	4.81587	0.426298	3.48975	0.348681	0.742339	0.314708
1600	3.33936	0.760427	7.1044	0.420851	12.4949	0.311814	49.0725	0.6951	76.0143	0.873715	76.261	0.937706	6.44483	1	10.3645	0.611165	9.5779	0.227806	14.4056	0.19907	58.7435	0.66644	67.0818	0.838409	2.9763	0.556281	5.39462	0.392059	12.6391	0.300016	12.084	0.168395	10.1368	0.122318	38.227	0.509381	0.559434	0.213653	1.08442	0.475689	1.07258	0.28752	6.10018	0.539984	4.0211	0.401772	0.774638	0.328401
1633.33	3.82029	0.869942	6.74898	0.399797	13.7001	0.34189	50.287	0.712303	76.2383	0.87629	76.4846	0.940456	5.92253	0.918958	10.2213	0.602719	8.6892	0.206669	16.6158	0.229613	60.5209	0.686605	66.8275	0.835231	2.9763	0.556281	5.39462	0.392059	12.4556	0.295659	12.084	0.168395	10.8419	0.130826	39.0438	0.520265	0.827525	0.316039	0	0	0.686597	0.184052	5.45211	0.482617	3.86114	0.385789	0.774638	0.328401
1666.67	3.92377	0.893505	6.42616	0.380674	14.9899	0.374079	52.034	0.73705	77.0507	0.885627	76.8167	0.94454	5.66129	0.878423	9.49276	0.55976	8.61874	0.204993	19.2137	0.265513	62.1681	0.705292	68.0359	0.850333	2.9763	0.556281	5.39462	0.392059	13.081	0.310505	11.3762	0.158532	11.7908	0.142276	40.1677	0.535242	0.559434	0.213653	0	0	0.686597	0.184052	6.10018	0.539984	4.39021	0.438652	0.734514	0.31139
1700	3.32046	0.756122	6.14441	0.363983	16.1228	0.402349	52.2806	0.740543	77.8818	0.89518	77.2945	0.950414	5.66129	0.878423	9.30345	0.548597	8.17328	0.194398	21.1733	0.292594	62.5982	0.710172	68.2702	0.853262	3.54618	0.662792	5.94675	0.432186	13.522	0.320972	11.6458	0.162289	12.7376	0.153702	40.002	0.533033	0.559434	0.213653	0	0	0.686597	0.184052	5.26953	0.466455	4.0211	0.401772	0.774638	0.328401
1733.33	3.32046	0.756122	6.22843	0.36896	17.0999	0.426733	53.8533	0.762819	78.106	0.897758	77.3713	0.951359	5.66129	0.878423	9.21104	0.543148	7.88676	0.187583	23.7451	0.328133	64.3139	0.729636	68.5059	0.856207	3.54618	0.662792	5.94675	0.432186	12.5115	0.296987	12.7431	0.17758	13.9458	0.16828	40.4778	0.539373	0.942096	0.359794	0	0	0.686597	0.184052	5.6826	0.50302	3.43733	0.343444	0.734514	0.31139
1766.67	3.32046	0.756122	5.64031	0.334122	17.6965	0.441623	54.5127	0.772159	78.6787	0.90434	77.807	0.956716	5.66129	0.878423	8.59864	0.507037	8.31814	0.197844	25.6254	0.354116	64.8891	0.736161	69.3393	0.866623	3.54618	0.662792	6.49822	0.472264	12.9532	0.307471	12.0413	0.167801	14.4118	0.173904	40.9514	0.545684	0.559434	0.213653	0.646119	0.283424	0.873155	0.234062	6.51653	0.576838	4.56687	0.456303	0.891786	0.378064
1800	3.79482	0.864142	5.75276	0.340783	18.8852	0.471285	55.9155	0.79203	79.6274	0.915245	78.135	0.960749	4.91103	0.762011	8.5064	0.501597	8.84051	0.210268	27.5387	0.380557	66.0312	0.749118	70.1662	0.876959	3.54618	0.662792	5.7623	0.41878	13.3937	0.317927	12.1665	0.169545	15.5548	0.187696	42.3777	0.56469	0.827525	0.316039	0	0	0.906569	0.243019	5.45211	0.482617	4.39021	0.438652	0.877685	0.372086
1833.33	3.42948	0.780948	5.74087	0.340078	20.0942	0.501457	56.6764	0.802807	79.849	0.917791	77.8208	0.956886	4.91103	0.762011	8.02258	0.473068	9.31655	0.22159	28.5955	0.39516	67.125	0.761528	70.5171	0.881344	4.36299	0.815456	6.49822	0.472264	13.3937	0.317927	12.1665	0.169545	15.346	0.185177	42.6781	0.568693	0.827525	0.316039	0	0	0.686597	0.184052	6.75055	0.597554	4.93366	0.492951	0.734514	0.31139
1866.67	3.32046	0.756122	5.88129	0.348396	21.2385	0.530013	57.5562	0.815271	79.6967	0.916041	78.2527	0.962197	5.43679	0.843589	7.99887	0.47167	10.1931	0.242439	30.1888	0.417178	67.9434	0.770812	70.7478	0.884227	3.54618	0.662792	7.04845	0.512253	13.833	0.328355	12.56	0.175029	16.071	0.193925	43.76	0.58311	1.12273	0.428782	0	0	0.686597	0.184052	7.16576	0.634309	4.39021	0.438652	0.734514	0.31139
1900	3.42948	0.780948	5.90363	0.34972	21.8325	0.544836	58.4263	0.827595	80.1629	0.9214	78.2999	0.962777	5.43679	0.843589	7.3131	0.431232	10.9775	0.261095	32.735	0.452364	68.4874	0.776984	70.8633	0.885671	4.11347	0.768822	6.313	0.458803	13.833	0.328355	12.4357	0.173297	16.7213	0.201772	44.3769	0.59133	1.12273	0.428782	0	0	1.11249	0.298219	7.16576	0.634309	4.7621	0.475808	0.926078	0.392602
1933.33	3.32046	0.756122	6.0181	0.356501	23.0445	0.575082	59.2979	0.83994	81.1018	0.932191	78.7298	0.968063	4.91103	0.762011	7.25989	0.428094	11.7401	0.279232	34.5169	0.476988	69.5597	0.789149	71.2125	0.890036	3.54618	0.662792	7.59706	0.552123	12.6875	0.301165	11.7699	0.164019	17.6366	0.212817	44.5144	0.593162	0.827525	0.316039	0.855681	0.37535	1.11249	0.298219	7.16576	0.634309	3.8049	0.380169	0.807951	0.342523
1966.67	3.32046	0.756122	5.97707	0.35407	23.4123	0.584262	59.5339	0.843284	81.4429	0.936112	78.3748	0.963698	5.43679	0.843589	7.11106	0.419318	12.5244	0.297889	35.0336	0.484128	70.635	0.801348	71.5606	0.894386	3.54618	0.662792	7.792	0.566291	14.1624	0.336175	11.8852	0.165625	18.8222	0.227122	45.124	0.601285	0.559434	0.213653	0	0	0.87213	0.233787	7.16576	0.634309	3.8049	0.380169	0.867305	0.367686
2000	3.32819	0.757882	6.19036	0.366705	24.6422	0.614954	60.2665	0.853661	81.4117	0.935753	78.7018	0.967718	4.91103	0.762011	7.28959	0.429845	13.8923	0.330422	37.4477	0.517488	70.8831	0.804163	71.7941	0.897304	4.01649	0.750695	8.14377	0.591856	14.443	0.342836	12.2758	0.171068	19.4499	0.234697	45.7308	0.609371	1.12273	0.428782	1.08442	0.475689	0.87213	0.233787	7.16576	0.634309	4.7621	0.475808	0.868608	0.368238
2033.33	3.32819	0.757882	6.36159	0.376848	25.537	0.637285	60.9942	0.863968	81.8867	0.941212	78.9546	0.970827	4.73103	0.734081	6.95416	0.410066	15.2838	0.36352	39.1369	0.540832	71.9349	0.816096	72.7432	0.909167	4.22489	0.789646	8.33497	0.605751	13.0547	0.309881	10.861	0.151352	20.6263	0.248893	46.0233	0.613267	0.942096	0.359794	1.08442	0.475689	1.11249	0.298219	7.58543	0.671457	5.13639	0.513207	0.890912	0.377694
2066.67	3.25869	0.742055	6.58257	0.389939	26.1071	0.65151	61.2344	0.867371	82.3421	0.946448	78.8538	0.969588	5.43679	0.843589	7.43837	0.438619	16.1147	0.383282	40.5273	0.560046	72.591	0.823539	72.8298	0.910249	4.01649	0.750695	7.23422	0.525754	14.0747	0.334093	11.6374	0.162172	21.0364	0.253841	46.6236	0.621266	1.12273	0.428782	0.855681	0.37535	1.11249	0.298219	7.58543	0.671457	5.13639	0.513207	0.867305	0.367686
2100	2.86604	0.652643	6.49632	0.384829	26.7895	0.668541	61.9563	0.877596	82.6794	0.950324	78.7539	0.968359	5.33226	0.827369	7.30326	0.430651	16.9584	0.403349	42.1594	0.5826	73.3626	0.832293	73.0626	0.913158	4.01649	0.750695	7.78153	0.56553	13.9278	0.330606	12.0242	0.167562	21.9216	0.264523	47.5085	0.633058	1.12273	0.428782	1.08442	0.475689	1.11249	0.298219	7.58543	0.671457	4.17602	0.41725	0.807951	0.342523
2133.33	2.86604	0.652643	6.75218	0.399986	27.576	0.688168	62.4467	0.884543	82.8164	0.951898	78.6548	0.96714	4.73103	0.734081	7.48948	0.441633	18.2168	0.433279	43.6031	0.602551	73.6059	0.835053	72.9534	0.911793	3.45556	0.645855	7.78153	0.56553	13.437	0.318956	11.1445	0.155303	22.6006	0.272716	47.4839	0.632731	1.12273	0.428782	0.855681	0.37535	1.02323	0.274292	7.58543	0.671457	4.32886	0.432522	0.807951	0.342523
2166.67	2.80504	0.638752	7.42258	0.439699	28.1305	0.702005	62.9131	0.891149	82.9001	0.952861	78.982	0.971164	4.14649	0.643382	7.76616	0.457948	19.253	0.457924	44.9135	0.620659	75.0271	0.851176	73.5533	0.919291	4.01649	0.750695	7.78153	0.56553	13.5754	0.32224	10.5814	0.147456	24.5415	0.296136	48.3857	0.644748	1.12273	0.428782	0.855681	0.37535	1.02323	0.274292	7.16576	0.634309	5.13639	0.513207	0.807951	0.342523
2200	3.25869	0.742055	7.29361	0.43206	28.183	0.703316	63.1543	0.894565	82.7855	0.951544	78.9275	0.970493	4.73103	0.734081	8.11467	0.478498	19.9026	0.473374	45.4258	0.627738	75.2657	0.853883	73.7463	0.921703	3.45556	0.645855	7.78153	0.56553	13.5313	0.321193	9.32425	0.129937	24.0586	0.290309	48.6964	0.648887	0.942096	0.359794	0.855681	0.37535	1.02323	0.274292	7.58543	0.671457	5.51285	0.550821	0.807951	0.342523
2233.33	3.25869	0.742055	7.2347	0.42857	28.9618	0.722751	64.2276	0.909769	83.2357	0.956719	79.0806	0.972377	4.84037	0.751046	7.75781	0.457455	20.7738	0.494096	47.2361	0.652755	75.8901	0.860967	74.0864	0.925955	3.43017	0.64111	8.32623	0.605117	13.5313	0.321193	9.69542	0.13511	26.0557	0.314408	49.6791	0.661981	0.942096	0.359794	0.855681	0.37535	1.02323	0.274292	6.95104	0.615302	5.67619	0.567141	1.01524	0.4304
2266.67	3.25869	0.742055	7.2347	0.42857	29.5084	0.736391	64.331	0.911233	83.1217	0.955408	78.982	0.971164	4.73103	0.734081	8.13823	0.479888	21.4211	0.509493	48.2151	0.666283	76.127	0.863654	74.5335	0.931542	4.01649	0.750695	8.49635	0.61748	13.0806	0.310497	9.24318	0.128808	26.6217	0.321238	49.9834	0.666037	0.942096	0.359794	0.855681	0.37535	1.15326	0.309148	7.58543	0.671457	4.69932	0.469536	1.02262	0.433532
2300	3.32819	0.757882	7.57182	0.44854	29.7938	0.743515	64.6825	0.916212	83.4568	0.95926	78.982	0.971164	4.73103	0.734081	8.53043	0.503014	22.2177	0.528439	48.9689	0.6767	77.0044	0.873609	74.3185	0.928855	3.9749	0.742921	7.6068	0.552831	13.5072	0.320622	8.50361	0.118501	27.4646	0.331409	50.4114	0.671739	0.942096	0.359794	0.855681	0.37535	1.15326	0.309148	6.34362	0.561533	4.69932	0.469536	1.02262	0.433532
2333.33	3.32819	0.757882	7.80367	0.462274	30.7656	0.767766	64.5701	0.91462	83.7908	0.963099	79.3082	0.975174	4.73103	0.734081	8.84241	0.521411	23.6694	0.562968	50.4492	0.697156	77.6359	0.880773	74.9134	0.93629	4.01649	0.750695	7.6068	0.552831	12.5483	0.297861	7.86624	0.109619	28.1006	0.339083	50.2636	0.669771	0.827525	0.316039	0.855681	0.37535	1.15326	0.309148	7.42849	0.657565	5.07287	0.50686	1.29342	0.548335
2366.67	3.25869	0.742055	7.80367	0.462274	30.8172	0.769054	65.271	0.924549	83.5392	0.960207	79.3082	0.975174	4.66198	0.723367	9.25646	0.545826	23.5745	0.560711	50.9222	0.703692	77.6074	0.88045	74.657	0.933086	4.5762	0.855306	8.14891	0.592229	11.3949	0.270482	7.65765	0.106713	29.7572	0.359072	51.2618	0.683072	0.942096	0.359794	1.08442	0.475689	1.10196	0.295396	7.58543	0.671457	5.07287	0.50686	0.970941	0.411621
2400	2.40914	0.548599	8.19593	0.485511	31.5806	0.788105	65.6198	0.929489	84.0122	0.965643	79.7311	0.980375	4.73103	0.734081	9.56756	0.564171	25.3988	0.604101	52.3677	0.723668	78.3395	0.888755	74.8894	0.93599	4.52246	0.845263	8.14891	0.592229	10.7386	0.254904	6.99423	0.0974675	30.3774	0.366557	51.8304	0.690649	0.759371	0.29001	0.855681	0.37535	1.10196	0.295396	7.82466	0.692633	5.07287	0.50686	0.970941	0.411621
2433.33	2.86604	0.652643	8.10547	0.480153	32.0583	0.800024	65.7593	0.931465	84.0122	0.965643	79.5364	0.977981	4.73103	0.734081	9.49238	0.559738	26.0167	0.618797	53.4958	0.739257	78.5737	0.891413	75.0414	0.93789	4.01649	0.750695	8.14891	0.592229	10.4503	0.24806	7.00581	0.0976288	30.3774	0.366557	51.6843	0.688702	0.997047	0.380781	0.416875	0.182865	1.27499	0.34178	8.49213	0.751718	4.69932	0.469536	1.29342	0.548335
2466.67	2.80504	0.638752	8.13568	0.481943	32.109	0.80129	65.9674	0.934413	84.0122	0.965643	79.6333	0.979173	4.73103	0.734081	9.78991	0.577282	27.1238	0.645129	54.6401	0.755071	78.9372	0.895536	75.2262	0.9402	4.01649	0.750695	8.68827	0.631428	9.80513	0.232746	6.90303	0.0961965	31.1915	0.37638	52.6681	0.701811	0.759371	0.29001	1.08442	0.475689	1.10196	0.295396	8.43657	0.7468	5.07287	0.50686	1.29342	0.548335
2500	2.86604	0.652643	8.42676	0.499185	32.2569	0.80498	66.2057	0.937788	84.5966	0.972361	79.4403	0.976799	4.73103	0.734081	10.455	0.616502	28.0042	0.666069	55.6144	0.768534	79.7878	0.905186	75.562	0.944397	4.5762	0.855306	8.68827	0.631428	9.63389	0.228681	7.50944	0.104647	32.3207	0.390006	53.0843	0.707357	0.759371	0.29001	0.855681	0.37535	1.10196	0.295396	8.24351	0.72971	5.07287	0.50686	1.29342	0.548335
2533.33	2.86604	0.652643	8.42676	0.499185	32.487	0.810723	66.4545	0.941313	84.5966	0.972361	79.861	0.981972	4.73103	0.734081	10.455	0.616502	28.1585	0.669738	56.5821	0.781906	80.0196	0.907815	75.8179	0.947595	5.2523	0.981672	7.83651	0.569525	8.6213	0.204645	7.70831	0.107419	33.2066	0.400696	53.0843	0.707357	0.942096	0.359794	0.416875	0.182865	1.10196	0.295396	8.66651	0.767154	5.23865	0.523424	1.18049	0.500456
2566.67	2.86604	0.652643	8.8348	0.523357	33.0088	0.823744	66.8005	0.946213	84.4864	0.971094	80.1139	0.985082	4.73103	0.734081	10.2635	0.605207	28.8877	0.687082	56.8768	0.785979	80.5135	0.913419	76.1524	0.951776	4.5762	0.855306	7.70742	0.560144	8.57617	0.203574	8.74804	0.121908	33.9985	0.410252	53.2262	0.709247	0.398921	0.152351	0.640023	0.28075	1.10196	0.295396	8.66651	0.767154	6.05127	0.604618	1.16663	0.494581
2600	2.86604	0.652643	8.96458	0.531045	33.3834	0.833094	67.2524	0.952614	84.9278	0.976168	80.2104	0.986269	4.73103	0.734081	10.672	0.629296	29.7305	0.707128	57.6972	0.797317	80.7347	0.915929	75.8967	0.94858	4.52246	0.845263	7.4559	0.541865	8.21236	0.194938	9.85839	0.137381	34.7854	0.419747	54.4643	0.725745	0.398921	0.152351	0.416875	0.182865	1.368	0.366711	8.66651	0.767154	6.42858	0.642316	1.16663	0.494581
2633.33	2.86604	0.652643	8.89065	0.526665	33.064	0.825122	67.1453	0.951097	85.1806	0.979073	79.861	0.981972	4.08591	0.633983	10.642	0.627525	30.4058	0.723189	58.105	0.802951	81.2271	0.921515	76.4859	0.955944	5.35036	1	7.4559	0.541865	7.99744	0.189836	10.4474	0.145589	35.5673	0.429182	54.3229	0.723861	0.398921	0.152351	0.416875	0.182865	1.92244	0.515338	8.43657	0.7468	5.61118	0.560645	1.10393	0.468
2666.67	2.86604	0.652643	9.18676	0.544206	33.9888	0.848201	67.4889	0.955965	85.1806	0.979073	79.861	0.981972	4.5987	0.713548	10.3206	0.608574	30.5697	0.727087	58.9155	0.814152	81.3213	0.922584	76.3837	0.954667	4.52246	0.845263	7.4559	0.541865	8.12896	0.192958	11.9486	0.166509	36.3443	0.438557	54.8728	0.731189	0.398921	0.152351	0.640023	0.28075	1.368	0.366711	8.43657	0.7468	6.42858	0.642316	1.16663	0.494581
2700	3.25869	0.742055	9.18676	0.544206	33.6693	0.840229	67.3467	0.953951	85.3681	0.981228	80.2104	0.986269	4.08591	0.633983	11.046	0.65135	31.5286	0.749895	59.8428	0.826967	81.6752	0.926598	76.8184	0.960099	5.07086	0.947761	6.80042	0.494227	8.29815	0.196974	12.517	0.17443	36.92	0.445505	55.0077	0.732986	2.00416	0.765407	0.416875	0.182865	1.368	0.366711	8.66651	0.767154	5.61118	0.560645	1.13441	0.480921
2733.33	2.86604	0.652643	9.18676	0.544206	34.129	0.851701	66.8872	0.947442	85.258	0.979963	80.0548	0.984356	4.08591	0.633983	10.8676	0.640831	31.6869	0.75366	60.6389	0.837967	82.2882	0.933553	76.4613	0.955636	4.5762	0.855306	7.3271	0.532504	8.44792	0.200529	13.9291	0.194108	37.4012	0.451311	55.4131	0.738388	0.398921	0.152351	0.416875	0.182865	1.55302	0.416311	9.09334	0.804936	5.61118	0.560645	1.18049	0.500456
2766.67	2.80504	0.638752	9.05934	0.536658	34.2693	0.855201	67.5829	0.957296	85.258	0.979963	80.2104	0.986269	4.08591	0.633983	11.4359	0.67434	32.5114	0.773271	60.9137	0.841765	82.5008	0.935965	76.8945	0.961051	4.5762	0.855306	7.3271	0.532504	8.47619	0.2012	15.1236	0.210754	37.9682	0.458153	55.9558	0.74562	0.398921	0.152351	0.416875	0.182865	1.368	0.366711	8.66651	0.767154	5.61118	0.560645	1.13441	0.480921
2800	2.86604	0.652643	8.99396	0.532785	33.9551	0.847359	67.2305	0.952304	85.258	0.979963	80.3078	0.987466	4.15569	0.644809	11.2621	0.664092	32.804	0.780231	61.19	0.845584	82.6394	0.937537	77.1498	0.964241	4.52246	0.845263	7.3271	0.532504	8.88725	0.210958	16.555	0.230701	38.8178	0.468405	56.0885	0.747388	0.76379	0.291698	0.640023	0.28075	1.55302	0.416311	8.66651	0.767154	5.98657	0.598153	1.32133	0.560163
2833.33	2.86604	0.652643	8.99396	0.532785	34.3226	0.856531	67.4781	0.955811	85.258	0.979963	80.3078	0.987466	3.57329	0.554443	11.2621	0.664092	33.4739	0.796164	62.0939	0.858073	83.3382	0.945465	77.736	0.971568	5.134	0.959562	7.13484	0.518531	9.49117	0.225293	18.2054	0.2537	39.2836	0.474026	56.3538	0.750924	0.76379	0.291698	0.416875	0.182865	1.55302	0.416311	8.66651	0.767154	5.61118	0.560645	1.32133	0.560163
2866.67	2.80504	0.638752	9.34423	0.553534	34.6893	0.865682	67.6228	0.95786	85.258	0.979963	80.0548	0.984356	4.08591	0.633983	11.8395	0.69814	33.6246	0.799747	62.3678	0.86186	83.4588	0.946833	77.5817	0.96964	4.52246	0.845263	6.48608	0.471382	9.9475	0.236125	19.3973	0.27031	40.5812	0.489684	57.7026	0.768896	0.76379	0.291698	0.416875	0.182865	1.368	0.366711	8.66651	0.767154	6.97724	0.697137	1.2101	0.51301
2900	3.32819	0.757882	9.28402	0.549968	35.1406	0.876944	67.1268	0.950835	85.1487	0.978707	80.0548	0.984356	4.08591	0.633983	11.6551	0.687266	33.255	0.790956	62.6432	0.865665	83.6858	0.949409	77.4801	0.96837	5.07086	0.947761	6.48608	0.471382	10.6797	0.253505	20.6153	0.287283	41.4146	0.499739	58.097	0.774152	0.76379	0.291698	0.416875	0.182865	1.73931	0.466248	8.86744	0.78494	5.98657	0.598153	1.2101	0.51301
2933.33	2.80504	0.638752	9.28402	0.549968	34.829	0.869168	67.3743	0.954341	85.1487	0.978707	80.0548	0.984356	3.57329	0.554443	11.8395	0.69814	33.9216	0.80681	62.9198	0.869488	83.4487	0.946719	77.4801	0.96837	4.52246	0.845263	6.48608	0.471382	11.0014	0.261141	22.497	0.313506	41.6731	0.502859	58.7617	0.783009	1.62224	0.619549	0.416875	0.182865	1.92244	0.515338	9.3329	0.826142	6.97724	0.697137	1.34017	0.568154
2966.67	3.25869	0.742055	9.70506	0.574909	35.2777	0.880367	67.3743	0.954341	85.1487	0.978707	80.1139	0.985082	4.08591	0.633983	11.4887	0.677457	34.0718	0.810384	63.045	0.871217	83.9138	0.951996	77.9106	0.97375	4.52246	0.845263	6.98679	0.507771	11.5992	0.275331	22.84	0.318285	42.401	0.511642	58.3528	0.777561	0.76379	0.291698	0.416875	0.182865	1.92244	0.515338	9.09334	0.804936	5.98657	0.598153	1.34017	0.568154
3000	2.80504	0.638752	9.63173	0.570566	35.1933	0.87826	67.717	0.959195	85.8396	0.986648	80.1139	0.985082	4.5987	0.713548	12.2549	0.722635	34.4785	0.820056	64.1893	0.887031	84.0002	0.952975	77.3794	0.967111	5.07086	0.947761	6.42277	0.466781	12.9993	0.308565	24.7716	0.345202	42.9376	0.518117	58.7452	0.782789	0.76379	0.291698	0.416875	0.182865	1.92244	0.515338	8.66651	0.767154	6.97724	0.697137	1.32133	0.560163
3033.33	2.80504	0.638752	9.63173	0.570566	35.4149	0.883789	67.717	0.959195	85.8396	0.986648	80.1139	0.985082	4.08591	0.633983	12.2549	0.722635	34.9918	0.832266	64.2001	0.88718	84.1427	0.954592	78.0652	0.975683	4.41047	0.824331	6.41495	0.466212	13.808	0.327762	26.4143	0.368094	43.4712	0.524556	58.6103	0.780992	0.76379	0.291698	0.640023	0.28075	2.34187	0.627772	9.09334	0.804936	7.35564	0.734944	1.34017	0.568154
3066.67	3.32819	0.757882	9.50875	0.56328	35.3315	0.881708	68.4097	0.969007	85.8396	0.986648	80.3675	0.9882	4.08591	0.633983	12.6414	0.745429	34.6269	0.823586	64.6909	0.893962	84.1427	0.954592	77.7092	0.971233	5.07086	0.947761	6.41495	0.466212	14.2692	0.338709	26.5316	0.369729	44.8957	0.541746	58.7317	0.78261	0.76379	0.291698	0.640023	0.28075	1.92244	0.515338	9.09334	0.804936	5.82776	0.582285	1.32133	0.560163
3100	2.80504	0.638752	9.9234	0.587843	35.552	0.887211	68.1613	0.965488	85.8396	0.986648	80.3078	0.987466	4.5987	0.713548	12.6414	0.745429	35.2882	0.839314	65.071	0.899214	84.4879	0.958509	77.7092	0.971233	4.52246	0.845263	6.88416	0.500312	15.332	0.363937	27.8116	0.387566	45.602	0.550268	59.1222	0.787813	0.759371	0.29001	0.640023	0.28075	1.92244	0.515338	9.09334	0.804936	5.98657	0.598153	1.26477	0.536186
3133.33	3.32819	0.757882	9.85431	0.583751	35.4696	0.885154	67.717	0.959195	85.2928	0.980363	80.3675	0.9882	4.08591	0.633983	12.4713	0.735397	35.2823	0.839175	65.4496	0.904446	84.6043	0.959829	77.9649	0.974429	5.07086	0.947761	6.3666	0.462698	15.7662	0.374245	29.4191	0.409968	46.119	0.556507	59.3923	0.791412	0.398921	0.152351	1.66905	0.732137	1.92244	0.515338	8.47015	0.749772	7.35564	0.734944	1.32133	0.560163
3166.67	3.25869	0.742055	9.85431	0.583751	35.9118	0.896191	68.4097	0.969007	85.7308	0.985397	80.1139	0.985082	4.5987	0.713548	12.4713	0.735397	35.1771	0.836673	65.8268	0.909659	84.3725	0.957199	77.6098	0.969991	5.07086	0.947761	6.3666	0.462698	16.6537	0.395311	30.2744	0.421886	46.6333	0.562712	60.03	0.799909	0.76379	0.291698	0.416875	0.182865	1.92244	0.515338	9.09334	0.804936	5.98657	0.598153	1.34017	0.568154
3200	3.25869	0.742055	9.85431	0.583751	35.83	0.89415	68.4097	0.969007	85.7308	0.985397	80.3675	0.9882	4.08591	0.633983	12.4713	0.735397	35.9387	0.854787	66.2026	0.914852	85.0919	0.965361	77.8655	0.973186	5.07086	0.947761	6.3666	0.462698	17.751	0.421357	31.5799	0.440079	47.1448	0.568885	59.8986	0.798158	0.76379	0.291698	0.640023	0.28075	1.92244	0.515338	9.3329	0.826142	6.36454	0.635918	1.5835	0.671309
3233.33	3.25869	0.742055	10.1419	0.600788	35.6076	0.888599	68.8528	0.975283	85.7308	0.985397	80.3675	0.9882	4.08591	0.633983	12.4713	0.735397	36.2342	0.861816	66.5771	0.920027	85.4347	0.96925	78.2935	0.978536	5.07086	0.947761	6.3666	0.462698	18.2003	0.432024	32.8697	0.458054	47.6535	0.575024	60.4151	0.805041	0.398921	0.152351	0.686457	0.301119	2.34187	0.627772	9.52373	0.843034	6.36454	0.635918	1.29835	0.550423
3266.67	3.25869	0.742055	10.1419	0.600788	36.1897	0.903125	68.3069	0.967551	85.8759	0.987066	80.2717	0.987022	4.08591	0.633983	12.8527	0.757886	35.9772	0.855704	66.4716	0.918569	85.4347	0.96925	78.1946	0.977299	5.07086	0.947761	6.34106	0.460843	19.1103	0.453622	33.1394	0.461811	48.5565	0.585919	60.6691	0.808425	0.398921	0.152351	0.686457	0.301119	2.34187	0.627772	9.52373	0.843034	6.36454	0.635918	1.5835	0.671309
3300	2.80504	0.638752	10.1419	0.600788	35.9666	0.897558	68.7496	0.973821	85.984	0.988307	80.3675	0.9882	4.08591	0.633983	13.0605	0.770141	36.2342	0.861816	66.8452	0.923733	85.0605	0.965005	78.1946	0.977299	4.41047	0.824331	6.3799	0.463665	19.3356	0.458972	34.2221	0.476899	49.5175	0.597516	61.1811	0.815248	0.76379	0.291698	0.686457	0.301119	1.92244	0.515338	9.52373	0.843034	7.35564	0.734944	1.29835	0.550423
3333.33	2.80504	0.638752	10.1419	0.600788	36.629	0.914088	68.9988	0.977352	86.4207	0.993327	80.3675	0.9882	4.08591	0.633983	13.0605	0.770141	37.1321	0.883172	67.3218	0.930318	85.7763	0.973125	78.2935	0.978536	4.41047	0.824331	5.56043	0.404109	20.8791	0.49561	35.752	0.498219	50.0126	0.60349	61.0522	0.81353	1.10336	0.421383	0.686457	0.301119	2.34187	0.627772	9.52373	0.843034	6.36454	0.635918	1.29835	0.550423
3366.67	2.42889	0.553097	10.0768	0.596933	36.5485	0.912079	68.6473	0.972373	86.3123	0.992081	80.3675	0.9882	4.08591	0.633983	12.8948	0.760368	36.7725	0.87462	67.2175	0.928877	85.6624	0.971833	78.0964	0.976073	4.41047	0.824331	6.0441	0.43926	21.0919	0.50066	36.7098	0.511567	50.2216	0.606011	61.1657	0.815043	0.76379	0.291698	0.705189	0.309335	2.34187	0.627772	9.52373	0.843034	6.74485	0.673917	1.60778	0.681602
3400	2.42889	0.553097	10.4956	0.621737	36.8433	0.919437	68.9988	0.977352	86.6746	0.996245	80.5615	0.990585	4.08591	0.633983	12.8948	0.760368	36.8738	0.877028	67.6921	0.935436	85.7763	0.973125	78.1946	0.977299	4.41047	0.824331	5.83542	0.424094	21.5487	0.511503	36.9554	0.514989	51.8328	0.625453	61.6734	0.821807	2.00416	0.765407	1.2821	0.562403	2.34187	0.627772	8.47015	0.749772	6.36454	0.635918	1.29835	0.550423
3433.33	2.42889	0.553097	10.4956	0.621737	36.3248	0.906497	68.8965	0.975903	86.4207	0.993327	80.3675	0.9882	4.08591	0.633983	12.8948	0.760368	36.5168	0.868537	67.5885	0.934003	86.1168	0.976988	78.1946	0.977299	4.41047	0.824331	6.06565	0.440827	22.4021	0.531762	38.169	0.531902	52.1402	0.629163	61.814	0.823682	0.76379	0.291698	0.686457	0.301119	2.34187	0.627772	9.75929	0.863886	6.74485	0.673917	1.47845	0.626776
3466.67	3.25869	0.742055	10.4956	0.621737	36.6821	0.915414	68.8965	0.975903	85.8759	0.987066	80.4641	0.989388	4.5987	0.713548	12.8948	0.760368	36.9121	0.877939	67.6973	0.935508	86.0034	0.975702	78.1946	0.977299	4.41047	0.824331	5.88567	0.427746	22.608	0.536648	39.1941	0.546186	52.3382	0.631552	62.1928	0.828729	1.10336	0.421383	0.686457	0.301119	2.34187	0.627772	9.52373	0.843034	6.36454	0.635918	1.47845	0.626776
3500	2.42889	0.553097	10.2992	0.610107	36.4599	0.909867	68.8965	0.975903	85.8759	0.987066	80.4641	0.989388	4.5987	0.713548	13.27	0.782491	36.9121	0.877939	67.5956	0.934101	86.0034	0.975702	78.6212	0.982631	4.41047	0.824331	5.88567	0.427746	22.8805	0.543118	40.2749	0.561248	52.817	0.63733	62.696	0.835434	1.62224	0.619549	0.705189	0.309335	2.34187	0.627772	9.75929	0.863886	6.74485	0.673917	1.47845	0.626776
3533.33	3.25869	0.742055	10.431	0.617913	36.6821	0.915414	68.9988	0.977352	85.984	0.988307	80.4641	0.989388	4.67545	0.725457	13.27	0.782491	36.6581	0.871898	68.0657	0.940598	86.0034	0.975702	78.0964	0.976073	4.45111	0.831926	6.29172	0.457256	24.3288	0.577495	40.7752	0.568219	53.9191	0.650629	63.0712	0.840434	1.10336	0.421383	0.686457	0.301119	2.58287	0.692376	10.4337	0.923583	6.5364	0.65309	1.50126	0.636445
3566.67	2.80224	0.638116	10.2992	0.610107	36.5391	0.911845	68.7496	0.973821	85.7308	0.985397	80.5615	0.990585	4.5987	0.713548	13.27	0.782491	36.5608	0.869584	68.0657	0.940598	86.3433	0.979558	78.8774	0.985833	4.41047	0.824331	6.10883	0.443965	24.3425	0.577822	42.1532	0.587422	54.1076	0.652903	63.5705	0.847088	1.10336	0.421383	0.686457	0.301119	2.34187	0.627772	9.52373	0.843034	6.36454	0.635918	1.5835	0.671309
3600	2.83391	0.645327	10.7118	0.634547	36.8944	0.920712	68.8965	0.975903	86.3123	0.992081	80.5615	0.990585	4.5987	0.713548	13.27	0.782491	36.7033	0.872974	68.4327	0.945669	86.3433	0.979558	78.7788	0.984601	4.41047	0.824331	6.13049	0.445539	25.4155	0.60329	43.407	0.604895	55.4959	0.669655	63.9423	0.852041	1.10336	0.421383	0.686457	0.301119	1.92244	0.515338	9.75929	0.863886	6.36454	0.635918	1.47845	0.626776
3633.33	2.80224	0.638116	10.7118	0.634547	36.8944	0.920712	68.8965	0.975903	86.4207	0.993327	80.4641	0.989388	4.08591	0.633983	13.27	0.782491	36.9553	0.878967	68.332	0.944279	86.2314	0.978288	78.7788	0.984601	4.41047	0.824331	6.13049	0.445539	25.862	0.613888	43.8916	0.611648	55.9588	0.675241	63.8176	0.850379	0.76379	0.291698	0.686457	0.301119	2.34187	0.627772	9.75929	0.863886	7.91312	0.790646	1.46277	0.620129
3666.67	2.83391	0.645327	10.7118	0.634547	36.8944	0.920712	68.9988	0.977352	85.8759	0.987066	80.5615	0.990585	4.5987	0.713548	13.1106	0.773094	36.7033	0.872974	68.7984	0.950723	86.6821	0.983401	79.2038	0.989913	4.41047	0.824331	6.23473	0.453115	26.3083	0.624484	44.7392	0.623459	56.589	0.682845	64.1887	0.855325	0.76379	0.291698	0.705189	0.309335	2.34187	0.627772	10.1893	0.901954	6.36454	0.635918	1.47845	0.626776
3700	3.25869	0.742055	10.6509	0.63094	37.2489	0.929557	68.8965	0.975903	86.4207	0.993327	80.8159	0.993714	4.5987	0.713548	13.1106	0.773094	37.1913	0.88458	68.6983	0.94934	86.6821	0.983401	79.2038	0.989913	4.41047	0.824331	6.23473	0.453115	26.3278	0.624947	45.6894	0.636701	56.7642	0.684959	63.9219	0.851769	0.76379	0.291698	0.686457	0.301119	2.34187	0.627772	8.70194	0.77029	6.36454	0.635918	1.50126	0.636445
3733.33	2.80504	0.638752	10.7945	0.639445	37.2489	0.929557	68.8965	0.975903	86.1299	0.989984	80.7185	0.992516	4.5987	0.713548	13.3266	0.785829	37.4441	0.890593	68.6983	0.94934	86.5706	0.982137	79.0085	0.987472	4.41047	0.824331	6.23473	0.453115	27.6455	0.656224	46.0022	0.641059	57.617	0.69525	64.8261	0.863818	2.00416	0.765407	0.686457	0.301119	2.34187	0.627772	10.1893	0.901954	7.91312	0.790646	1.50126	0.636445
3766.67	2.42889	0.553097	11.0721	0.655891	37.2489	0.929557	68.8965	0.975903	85.984	0.988307	80.7185	0.992516	4.5987	0.713548	14.0908	0.830895	37.8353	0.899898	69.4232	0.959357	86.5706	0.982137	78.6811	0.98338	4.45111	0.831926	6.39748	0.464942	28.0901	0.666778	46.821	0.65247	57.6723	0.695918	64.9271	0.865163	1.10336	0.421383	0.686457	0.301119	1.92244	0.515338	8.70194	0.77029	6.74485	0.673917	1.73432	0.735248
3800	2.42889	0.553097	11.0721	0.655891	37.682	0.940365	68.8965	0.975903	86.4207	0.993327	80.8159	0.993714	4.5987	0.713548	13.3266	0.785829	37.582	0.893873	69.4232	0.959357	87.0197	0.987231	79.1057	0.988687	4.41047	0.824331	6.93868	0.504275	28.4302	0.674852	48.1825	0.671443	58.1232	0.701358	64.9271	0.865163	0.76379	0.291698	0.705189	0.309335	2.34187	0.627772	8.70194	0.77029	6.36454	0.635918	1.50126	0.636445
3833.33	2.80224	0.638116	10.9281	0.647357	37.682	0.940365	69.1467	0.979446	86.238	0.991227	80.6219	0.991328	4.5987	0.713548	13.1106	0.773094	37.8353	0.899898	69.3235	0.95798	86.8306	0.985086	78.6811	0.98338	4.41047	0.824331	6.66814	0.484613	29.1371	0.69163	48.4877	0.675696	59.6289	0.719528	65.5614	0.873617	1.10336	0.421383	0.686457	0.301119	2.34187	0.627772	9.13435	0.808566	6.74485	0.673917	1.73432	0.735248
3866.67	2.83391	0.645327	10.8706	0.643956	37.6025	0.938382	69.3376	0.98215	86.4207	0.993327	80.8159	0.993714	4.5987	0.713548	13.6954	0.807576	38.0675	0.905419	69.5259	0.960776	87.0197	0.987231	79.1057	0.988687	3.97565	0.743063	7.0721	0.513972	29.9063	0.70989	49.8835	0.695147	59.6257	0.719488	65.6601	0.874931	1.10336	0.421383	0.686457	0.301119	2.00906	0.538559	9.75929	0.863886	6.74485	0.673917	1.46277	0.620129
3900	2.83391	0.645327	11.2858	0.668548	37.525	0.936449	68.7953	0.974469	85.7687	0.985833	80.6219	0.991328	4.5987	0.713548	13.6954	0.807576	37.9716	0.903138	69.4269	0.959408	86.4601	0.980882	79.1057	0.988687	4.45111	0.831926	7.0721	0.513972	29.5921	0.702431	50.6114	0.70529	59.4631	0.717526	65.6601	0.874931	1.10336	0.421383	0.416875	0.182865	2.34187	0.627772	8.70194	0.77029	6.91354	0.690771	1.50126	0.636445
3933.33	2.4203	0.551141	11.2858	0.668548	37.8784	0.945267	69.0453	0.978011	86.4586	0.993762	81.2963	0.999621	4.67545	0.725457	13.9228	0.820987	38.2254	0.909175	70.0493	0.96801	86.3504	0.979638	78.8411	0.98538	4.41047	0.824331	7.0721	0.513972	30.6214	0.726863	51.3566	0.715676	60.5062	0.730114	65.9055	0.878201	1.10336	0.421383	0.686457	0.301119	2.58287	0.692376	10.1893	0.901954	6.74485	0.673917	1.6449	0.697339
3966.67	2.50462	0.570342	11.2858	0.668548	38.0341	0.949154	69.9417	0.990707	87.0012	1	81.0712	0.996852	4.04035	0.626913	14.2898	0.842626	38.5524	0.916953	69.9873	0.967152	86.9088	0.985973	79.0085	0.987472	3.97565	0.743063	7.48352	0.543872	31.2098	0.74083	51.986	0.724446	60.8248	0.733958	66.1222	0.881088	1.10336	0.421383	0.686457	0.301119	2.00906	0.538559	8.70194	0.77029	7.29316	0.728702	1.50126	0.636445
4000	2.42889	0.553097	11.2287	0.665165	38.1029	0.95087	69.7369	0.987807	86.7132	0.996689	81.2963	0.999621	4.08591	0.633983	13.9228	0.820987	38.6142	0.918423	70.0493	0.96801	86.6102	0.982586	79.1687	0.989475	4.44616	0.831001	7.18398	0.522102	31.9158	0.757589	52.5543	0.732365	61.3788	0.740643	66.388	0.88463	1.10336	0.421383	0.686457	0.301119	2.34187	0.627772	9.13435	0.808566	7.91312	0.790646	1.42675	0.604857
4033.33	2.42889	0.553097	11.2287	0.665165	38.4068	0.958455	69.7369	0.987807	86.7132	0.996689	81.2963	0.999621	3.54495	0.550045	13.7654	0.811707	38.6142	0.918423	70.4103	0.972999	86.9492	0.986432	79.2652	0.990681	3.86029	0.7215	7.62653	0.554265	32.1989	0.764309	53.5737	0.746572	62.5599	0.754895	66.75	0.889454	0.76379	0.291698	1.2821	0.562403	2.37783	0.637412	9.75929	0.863886	7.29316	0.728702	1.63746	0.694185
4066.67	2.42889	0.553097	11.6511	0.690191	38.1801	0.952796	69.7369	0.987807	86.7132	0.996689	81.2963	0.999621	3.52985	0.547702	14.5274	0.85664	39.0964	0.929891	70.6714	0.976606	86.9492	0.986432	79.2652	0.990681	3.97565	0.743063	7.62653	0.554265	32.7796	0.778092	54.8606	0.764506	62.2434	0.751076	66.75	0.889454	2.00416	0.765407	1.2821	0.562403	3.01769	0.808937	10.1893	0.901954	7.12732	0.712132	1.63746	0.694185
4100	2.50462	0.570342	11.6511	0.690191	38.3072	0.955969	69.5877	0.985693	86.7132	0.996689	81.2963	0.999621	3.52985	0.547702	14.3637	0.846985	39.0964	0.929891	70.5084	0.974353	87.0585	0.987671	79.2652	0.990681	3.86029	0.7215	7.84153	0.569891	33.2098	0.788304	54.5918	0.760759	62.5505	0.754781	67.1107	0.894261	1.10336	0.421383	1.2821	0.562403	3.01769	0.808937	8.70194	0.77029	7.29316	0.728702	1.63746	0.694185
4133.33	2.42889	0.553097	11.8152	0.699908	38.3855	0.957922	69.7369	0.987807	86.7132	0.996689	81.3272	1	3.57151	0.554167	14.3637	0.846985	39.0018	0.927643	70.4103	0.972999	86.9088	0.985973	79.0085	0.987472	3.97565	0.743063	7.84153	0.569891	33.6388	0.798487	55.1553	0.768612	62.9771	0.759929	66.8453	0.890724	1.68339	0.6429	0.686457	0.301119	2.58287	0.692376	10.1893	0.901954	7.29316	0.728702	1.63746	0.694185
4166.67	2.42889	0.553097	11.4455	0.678009	38.3072	0.955969	69.7369	0.987807	86.0226	0.988751	80.7185	0.992516	3.52985	0.547702	14.1277	0.83307	38.7471	0.921585	70.1503	0.969405	86.7987	0.984725	79.2652	0.990681	4.36186	0.815247	7.79111	0.566226	33.2186	0.788513	55.3063	0.770716	63.4018	0.765054	66.6121	0.887617	1.10336	0.421383	1.2821	0.562403	2.34187	0.627772	9.13435	0.808566	7.12732	0.712132	1.63746	0.694185
4200	2.42889	0.553097	11.862	0.702683	38.0838	0.950393	69.8388	0.98925	86.4586	0.993762	80.2977	0.987341	3.52985	0.547702	14.3637	0.846985	38.7471	0.921585	70.4103	0.972999	86.6895	0.983486	79.0085	0.987472	4.36186	0.815247	8.29137	0.602583	33.3731	0.792182	55.4569	0.772815	63.9793	0.772023	67.3537	0.897499	0.76379	0.291698	0.686457	0.301119	2.79013	0.747936	10.1893	0.901954	7.12732	0.712132	1.63746	0.694185
4233.33	2.42889	0.553097	11.4455	0.678009	38.0838	0.950393	69.1467	0.979446	86.0226	0.988751	80.2977	0.987341	4.08591	0.633983	13.54	0.798411	38.7471	0.921585	70.0535	0.968068	86.6895	0.983486	79.2652	0.990681	3.86029	0.7215	8.01778	0.582699	34.2154	0.812175	56.0194	0.780654	64.2456	0.775236	67.4475	0.898749	1.10336	0.421383	1.2821	0.562403	2.58287	0.692376	9.37585	0.829944	7.29316	0.728702	2.0365	0.863356
4266.67	2.42889	0.553097	11.862	0.702683	38.0838	0.950393	69.3978	0.983003	85.7687	0.985833	80.7185	0.992516	4.08591	0.633983	14.1277	0.83307	39.2266	0.932988	70.3134	0.971659	86.6895	0.983486	79.1687	0.989475	4.36186	0.815247	8.55361	0.621641	34.5013	0.818962	56.8568	0.792324	64.8055	0.781992	67.5978	0.900752	1.10336	0.421383	1.2821	0.562403	3.01769	0.808937	10.1893	0.901954	7.12732	0.712132	1.75164	0.742593
4300	2.42889	0.553097	11.7129	0.693852	38.5911	0.963052	69.1467	0.979446	86.4207	0.993327	80.9142	0.994922	4.04035	0.626913	13.9041	0.819883	38.9732	0.926963	70.7701	0.97797	86.7987	0.984725	79.2652	0.990681	3.86029	0.7215	8.55361	0.621641	34.7872	0.825748	57.274	0.798137	64.957	0.783821	67.8053	0.903517	1.10336	0.421383	1.2821	0.562403	2.34187	0.627772	10.1893	0.901954	7.12732	0.712132	1.63746	0.694185
4333.33	2.42889	0.553097	11.862	0.702683	38.0077	0.948495	69.3978	0.983003	86.0226	0.988751	80.2977	0.987341	3.52985	0.547702	14.1277	0.83307	39.1331	0.930765	70.7701	0.97797	86.9492	0.986432	79.1687	0.989475	4.36186	0.815247	8.28634	0.602217	34.9264	0.829052	58.3773	0.813513	66.3384	0.800489	68.6922	0.915335	1.10336	0.421383	0.686457	0.301119	3.01769	0.808937	10.1893	0.901954	7.6751	0.766864	1.63746	0.694185
4366.67	2.42889	0.553097	12.1329	0.718731	38.2123	0.9536	69.4859	0.984251	85.8759	0.987066	80.7185	0.992516	3.52985	0.547702	13.9041	0.819883	38.8801	0.924747	70.7701	0.97797	86.9492	0.986432	79.5914	0.994758	4.36186	0.815247	8.73359	0.634722	35.0734	0.832542	58.3837	0.813602	65.6351	0.792003	68.4266	0.911796	1.10336	0.421383	1.2821	0.562403	2.79013	0.747936	9.13435	0.808566	6.91354	0.690771	1.63746	0.694185
4400	2.42889	0.553097	12.0728	0.715172	38.4343	0.959141	69.3978	0.983003	86.1299	0.989984	80.2977	0.987341	4.04035	0.626913	13.9761	0.824131	39.3568	0.936086	70.7701	0.97797	86.9492	0.986432	79.3348	0.99155	4.36186	0.815247	9.44954	0.686754	35.6293	0.845736	58.9252	0.821147	66.0473	0.796977	68.7818	0.916529	1.10336	0.421383	1.2821	0.562403	3.01769	0.808937	10.1893	0.901954	7.12732	0.712132	1.63746	0.694185
4433.33	2.83391	0.645327	12.2023	0.722842	38.2123	0.9536	69.2964	0.981567	86.0226	0.988751	80.2977	0.987341	4.08591	0.633983	14.1277	0.83307	38.8801	0.924747	70.6737	0.976638	86.9492	0.986432	79.0731	0.98828	4.36186	0.815247	9.30209	0.676038	35.4953	0.842557	59.2044	0.825038	66.8814	0.807041	68.669	0.915025	1.10336	0.421383	1.2821	0.562403	3.01769	0.808937	10.6228	0.940327	7.6751	0.766864	1.89934	0.805207
4466.67	2.42889	0.553097	12.6447	0.749047	38.7165	0.966181	69.8388	0.98925	86.1299	0.989984	80.7185	0.992516	3.57151	0.554167	14.724	0.868234	39.4514	0.938336	70.8676	0.979317	87.3959	0.991499	79.5914	0.994758	3.86029	0.7215	9.30209	0.676038	36.0484	0.855685	59.4679	0.82871	67.7149	0.817099	69.2491	0.922755	2.61843	1	1.2821	0.562403	3.01769	0.808937	10.1893	0.901954	8.29285	0.828587	1.63746	0.694185
4500	2.42889	0.553097	12.0728	0.715172	38.4343	0.959141	69.0453	0.978011	86.0226	0.988751	81.2963	0.999621	4.04035	0.626913	13.9761	0.824131	39.1052	0.930101	70.7701	0.97797	86.9492	0.986432	79.4954	0.993557	4.44616	0.831001	9.03831	0.656867	36.6001	0.868781	59.8732	0.834359	67.6948	0.816857	69.1358	0.921246	1.10336	0.421383	1.2821	0.562403	2.37783	0.637412	9.13435	0.808566	7.12732	0.712132	1.66349	0.70522
4533.33	2.42889	0.553097	12.0728	0.715172	38.4343	0.959141	69.3978	0.983003	86.0226	0.988751	80.5529	0.99048	4.02113	0.623931	14.334	0.845233	39.1052	0.930101	70.7701	0.97797	86.9492	0.986432	79.0731	0.98828	4.36186	0.815247	9.03831	0.656867	36.4663	0.865604	60.4229	0.842018	67.8235	0.81841	68.7592	0.916228	1.68339	0.6429	0.686457	0.301119	2.58287	0.692376	9.37585	0.829944	7.29316	0.728702	1.66349	0.70522
4566.67	2.83391	0.645327	12.2835	0.727653	38.2123	0.9536	69.7369	0.987807	86.1299	0.989984	81.2296	0.998801	4.02113	0.623931	14.566	0.858915	39.3568	0.936086	70.7701	0.97797	86.9492	0.986432	79.4954	0.993557	4.44616	0.831001	9.48291	0.689179	36.8828	0.875492	61.0795	0.851169	68.9174	0.83161	69.1128	0.920939	1.68339	0.6429	1.2821	0.562403	2.58287	0.692376	10.1893	0.901954	8.11862	0.811178	1.66349	0.70522
4600	2.42889	0.553097	12.4391	0.736868	38.3588	0.957257	69.7369	0.987807	86.7132	0.996689	80.9737	0.995654	3.52985	0.547702	14.334	0.845233	39.4872	0.939186	71.2255	0.984263	87.3959	0.991499	79.2388	0.990351	4.36186	0.815247	9.62905	0.6998	37.4291	0.888458	60.9546	0.849428	68.7716	0.829851	69.2244	0.922426	2.61843	1	1.2821	0.562403	2.58287	0.692376	9.57026	0.847153	7.6751	0.766864	1.66349	0.70522
4633.33	2.42889	0.553097	12.4391	0.736868	38.1371	0.951723	69.2964	0.981567	86.3846	0.992912	81.2296	0.998801	3.55207	0.551151	14.724	0.868234	39.0131	0.927911	70.6737	0.976638	87.0276	0.987321	79.0731	0.98828	3.86029	0.7215	9.37277	0.681174	37.2981	0.885349	61.8757	0.862264	69.1701	0.834659	69.7291	0.929152	1.68339	0.6429	1.2821	0.562403	2.37783	0.637412	9.37585	0.829944	7.6751	0.766864	1.62768	0.690041
4666.67	2.42889	0.553097	12.4391	0.736868	38.5615	0.962314	69.8388	0.98925	86.7132	0.996689	81.2296	0.998801	3.63842	0.564548	14.334	0.845233	39.7393	0.945182	71.2255	0.984263	87.2871	0.990265	79.4954	0.993557	3.66896	0.685741	10.0739	0.732129	37.5639	0.891658	61.7525	0.860547	69.567	0.839447	69.7291	0.929152	1.10336	0.421383	1.2821	0.562403	3.01769	0.808937	10.1893	0.901954	7.6751	0.766864	1.66349	0.70522
4700	2.83391	0.645327	12.4391	0.736868	38.7091	0.965998	69.7369	0.987807	86.7132	0.996689	81.1329	0.997612	3.52985	0.547702	14.334	0.845233	39.7393	0.945182	71.3895	0.986529	87.2871	0.990265	79.4954	0.993557	4.44616	0.831001	10.2443	0.744514	37.5639	0.891658	62.4211	0.869865	69.8204	0.842505	70.0801	0.933829	1.68339	0.6429	0.686457	0.301119	3.01769	0.808937	10.1893	0.901954	8.67471	0.86674	1.63746	0.694185
4733.33	2.42889	0.553097	12.769	0.756413	38.784	0.967868	69.2964	0.981567	86.7132	0.996689	81.2296	0.998801	4.05147	0.628639	14.334	0.845233	39.7393	0.945182	71.1285	0.982923	87.0276	0.987321	79.0731	0.98828	3.86029	0.7215	9.98156	0.725419	38.1246	0.904969	62.544	0.871577	70.0949	0.845818	69.6191	0.927686	1.10336	0.421383	2.19392	0.962375	2.58287	0.692376	10.4337	0.923583	8.05921	0.805242	1.58968	0.673928
4766.67	2.42889	0.553097	12.7036	0.752538	38.5615	0.962314	69.7369	0.987807	86.7132	0.996689	81.2296	0.998801	3.22604	0.500562	14.1879	0.836621	39.7393	0.945182	71.1285	0.982923	87.2871	0.990265	79.4954	0.993557	4.44616	0.831001	9.81437	0.713268	38.2529	0.908013	62.7874	0.874969	70.3558	0.848967	70.0801	0.933829	1.68339	0.6429	1.2821	0.562403	3.01769	0.808937	10.1893	0.901954	7.6751	0.766864	1.89934	0.805207
4800	2.42889	0.553097	12.647	0.749183	38.7091	0.965998	69.7369	0.987807	86.2773	0.991679	81.2296	0.998801	3.63842	0.564548	14.1879	0.836621	39.7393	0.945182	71.1285	0.982923	87.0276	0.987321	79.4002	0.992367	4.44616	0.831001	10.6108	0.771152	38.1246	0.904969	63.4494	0.884194	70.7479	0.853698	69.9707	0.932371	1.68339	0.6429	1.2821	0.562403	3.01769	0.808937	10.1893	0.901954	7.29316	0.728702	1.89934	0.805207
4833.33	2.42889	0.553097	12.494	0.740124	38.3408	0.956806	69.0453	0.978011	85.6924	0.984956	80.2977	0.987341	4.04035	0.626913	14.6922	0.866356	39.2371	0.93324	70.8687	0.979332	86.9492	0.986432	78.912	0.986266	4.44616	0.831001	10.422	0.757428	37.7213	0.895395	63.4492	0.88419	70.8653	0.855114	69.5986	0.927413	1.68339	0.6429	1.2821	0.562403	3.01769	0.808937	9.37585	0.829944	7.29316	0.728702	1.88794	0.800375
4866.67	2.83391	0.645327	12.3524	0.731732	38.3408	0.956806	69.0453	0.978011	85.6924	0.984956	80.5529	0.99048	4.02113	0.623931	14.5414	0.857466	39.1461	0.931075	70.8687	0.979332	87.1792	0.989041	79.0731	0.98828	4.36186	0.815247	10.422	0.757428	38.2575	0.908124	63.3314	0.88255	70.7261	0.853434	70.3211	0.93704	1.10336	0.421383	1.2821	0.562403	3.01769	0.808937	9.13435	0.808566	7.6751	0.766864	1.89934	0.805207
4900	2.83391	0.645327	12.8158	0.759183	38.2664	0.954951	69.1467	0.979446	85.6924	0.984956	80.5529	0.99048	4.02113	0.623931	14.1141	0.832265	39.1461	0.931075	70.8687	0.979332	87.2871	0.990265	79.0731	0.98828	4.44616	0.831001	10.17	0.739115	38.1335	0.905179	63.7211	0.88798	70.8441	0.854859	69.7947	0.930025	1.10336	0.421383	1.2821	0.562403	2.37783	0.637412	10.6228	0.940327	7.6751	0.766864	1.89934	0.805207
4933.33	2.83391	0.645327	12.404	0.734787	38.2664	0.954951	69.3978	0.983003	85.6924	0.984956	80.2279	0.986483	4.51833	0.701078	13.9701	0.823773	39.1461	0.931075	70.3187	0.971732	86.8127	0.984883	79.0731	0.98828	3.97565	0.743063	10.17	0.739115	38.0121	0.902297	63.3365	0.88262	71.3681	0.861182	69.9497	0.932092	1.68339	0.6429	1.2821	0.562403	3.01769	0.808937	10.1893	0.901954	7.51183	0.75055	2.17927	0.923882
4966.67	2.83391	0.645327	12.6139	0.747221	38.0479	0.949498	69.2964	0.981567	85.6924	0.984956	80.2977	0.987341	4.51669	0.700823	14.5414	0.857466	39.5273	0.940141	70.7729	0.978009	86.7333	0.983982	79.0731	0.98828	4.44616	0.831001	10.6048	0.770714	38.6671	0.917845	64.6115	0.900388	71.6198	0.864218	70.2997	0.936754	1.68339	0.6429	1.2821	0.562403	2.20282	0.590498	9.13435	0.808566	7.29316	0.728702	1.89934	0.805207
5000	2.83391	0.645327	12.7557	0.755626	38.6886	0.965486	69.3978	0.983003	86.3846	0.992912	80.5529	0.99048	4.02113	0.623931	14.7696	0.870921	39.5273	0.940141	70.7729	0.978009	86.8408	0.985202	79.0731	0.98828	4.44616	0.831001	10.791	0.784246	39.3544	0.934161	64.6115	0.900388	72.1412	0.87051	70.4068	0.938182	1.10336	0.421383	1.2821	0.562403	3.01769	0.808937	9.13435	0.808566	7.6751	0.766864	1.88794	0.800375
5033.33	2.69391	0.613448	12.8158	0.759183	38.2664	0.954951	69.3978	0.983003	85.6924	0.984956	80.2977	0.987341	4.04035	0.626913	14.3252	0.844712	39.6176	0.942288	71.0327	0.981598	87.0276	0.987321	79.1687	0.989475	4.44616	0.831001	10.791	0.784246	39.0753	0.927535	64.496	0.898779	72.0053	0.86887	70.2997	0.936754	1.68339	0.6429	1.2821	0.562403	2.79013	0.747936	9.80768	0.868169	7.6751	0.766864	2.17927	0.923882
5066.67	2.83391	0.645327	13.0203	0.771299	38.4693	0.960013	69.3978	0.983003	85.8002	0.986195	80.1312	0.985294	4.07351	0.632059	14.5414	0.857466	39.2792	0.93424	70.7729	0.978009	87.0276	0.987321	79.1687	0.989475	4.07046	0.760782	10.791	0.784246	39.0753	0.927535	64.6123	0.900399	72.3893	0.873505	70.4926	0.939325	1.68339	0.6429	0.686457	0.301119	3.01769	0.808937	9.13435	0.808566	7.29316	0.728702	2.17927	0.923882
5100	3.25747	0.741778	13.0203	0.771299	38.6886	0.965486	69.3978	0.983003	85.6924	0.984956	80.2977	0.987341	4.02113	0.623931	14.5414	0.857466	39.7775	0.946091	71.0327	0.981598	86.9197	0.986097	79.0731	0.98828	4.44616	0.831001	11.1781	0.812381	39.4822	0.937193	65.265	0.909494	72.7719	0.878121	70.755	0.942822	1.68339	0.6429	1.2821	0.562403	3.01769	0.808937	9.13435	0.808566	7.6751	0.766864	1.88794	0.800375
5133.33	2.42889	0.553097	12.9631	0.767912	38.6148	0.963644	69.3978	0.983003	85.6924	0.984956	80.5529	0.99048	4.01423	0.62286	14.4007	0.849169	39.7775	0.946091	70.7449	0.977622	86.9197	0.986097	79.0731	0.98828	3.97565	0.743063	11.1781	0.812381	39.3619	0.934337	65.265	0.909494	72.6387	0.876514	70.9117	0.944909	1.68339	0.6429	0.686457	0.301119	2.79013	0.747936	9.80768	0.868169	7.6751	0.766864	1.88794	0.800375
5166.67	2.57147	0.585564	13.4399	0.796156	38.4693	0.960013	69.3978	0.983003	85.6924	0.984956	80.5529	0.99048	4.07351	0.632059	14.4007	0.849169	39.748	0.94539	70.7729	0.978009	86.9197	0.986097	79.1687	0.989475	4.07046	0.760782	10.9758	0.797678	39.4822	0.937193	65.3785	0.911076	73.153	0.882719	71.102	0.947446	1.10336	0.421383	1.2821	0.562403	3.01769	0.808937	10.1893	0.901954	7.6751	0.766864	1.88794	0.800375
5200	2.50984	0.57153	13.375	0.792311	38.6886	0.965486	69.3978	0.983003	86.3846	0.992912	80.5529	0.99048	3.55207	0.551151	14.4007	0.849169	39.9968	0.951309	71.0327	0.981598	86.9197	0.986097	79.1687	0.989475	4.07046	0.760782	10.9413	0.795166	39.3619	0.934337	65.7594	0.916385	73.5326	0.887299	71.102	0.947446	1.68339	0.6429	1.2821	0.562403	3.01769	0.808937	10.6228	0.940327	7.6751	0.766864	1.88794	0.800375
5233.33	2.83391	0.645327	13.4399	0.796156	38.6886	0.965486	69.3978	0.983003	85.6924	0.984956	80.5529	0.99048	4.05147	0.628639	14.4007	0.849169	39.5273	0.940141	71.0327	0.981598	86.9197	0.986097	79.0731	0.98828	3.66896	0.685741	11.5809	0.841651	39.3619	0.934337	66.0281	0.920129	74.3134	0.896722	70.996	0.946033	2.61843	1	1.2821	0.562403	3.47304	0.930999	10.8636	0.961635	7.6751	0.766864	1.88794	0.800375
5266.67	2.89486	0.659206	13.2248	0.783413	38.3957	0.958178	69.3978	0.983003	85.6924	0.984956	80.5529	0.99048	4.07351	0.632059	14.4007	0.849169	39.9073	0.94918	70.9379	0.980289	86.9197	0.986097	79.1687	0.989475	4.07046	0.760782	11.6042	0.843349	39.8878	0.94682	66.1389	0.921673	73.9107	0.891862	71.4479	0.952055	1.68339	0.6429	1.2821	0.562403	3.01769	0.808937	10.1893	0.901954	7.6751	0.766864	1.88794	0.800375
5300	2.50984	0.57153	13.1704	0.780188	38.3957	0.958178	69.3978	0.983003	85.9472	0.987885	80.2977	0.987341	3.55207	0.551151	14.75	0.869762	39.9968	0.951309	71.0327	0.981598	87.0276	0.987321	79.1687	0.989475	4.07046	0.760782	11.6042	0.843349	39.7686	0.943992	66.1389	0.921673	74.0179	0.893156	71.3424	0.950649	1.68339	0.6429	1.2821	0.562403	2.37783	0.637412	9.57026	0.847153	7.6751	0.766864	1.88794	0.800375
5333.33	2.83391	0.645327	13.1704	0.780188	38.6886	0.965486	69.3978	0.983003	85.9472	0.987885	80.5529	0.99048	3.22604	0.500562	14.75	0.869762	39.9968	0.951309	71.0327	0.981598	86.9197	0.986097	79.2652	0.990681	4.44616	0.831001	11.3641	0.825894	39.7686	0.943992	66.1389	0.921673	74.6627	0.900937	71.3424	0.950649	1.10336	0.421383	1.2821	0.562403	2.79097	0.74816	9.80768	0.868169	7.6751	0.766864	1.88794	0.800375
5366.67	2.57147	0.585564	13.4292	0.79552	38.8157	0.968659	69.3978	0.983003	85.6924	0.984956	80.5529	0.99048	4.01423	0.62286	14.75	0.869762	39.9073	0.94918	71.0327	0.981598	86.9197	0.986097	79.1687	0.989475	4.44616	0.831001	12.0001	0.872121	39.7686	0.943992	66.517	0.926942	74.3934	0.897687	71.7926	0.956648	1.68339	0.6429	1.2821	0.562403	2.37783	0.637412	9.37585	0.829944	7.6751	0.766864	1.88794	0.800375
5400	3.2855	0.748161	13.4292	0.79552	38.8157	0.968659	69.3978	0.983003	85.6924	0.984956	80.2977	0.987341	4.01423	0.62286	14.5372	0.857217	39.9073	0.94918	70.7729	0.978009	86.9197	0.986097	79.0731	0.98828	4.50265	0.841561	11.1649	0.811419	40.014	0.949818	67.0042	0.933731	74.7674	0.9022	71.2379	0.949257	1.68339	0.6429	0.686457	0.301119	2.79097	0.74816	9.57026	0.847153	7.6751	0.766864	2.17927	0.923882
5433.33	2.57147	0.585564	13.577	0.804277	38.8157	0.968659	69.3978	0.983003	85.6924	0.984956	80.65	0.991674	4.01423	0.62286	14.75	0.869762	39.9073	0.94918	71.4858	0.98786	86.9197	0.986097	79.2652	0.990681	4.5801	0.856035	11.7672	0.85519	39.8963	0.947022	66.8936	0.932191	75.0366	0.905448	71.6877	0.95525	1.10336	0.421383	1.2821	0.562403	2.37783	0.637412	10.8636	0.961635	7.6751	0.766864	2.16497	0.917818
5466.67	2.92919	0.667024	13.4292	0.79552	38.8157	0.968659	69.3978	0.983003	85.6924	0.984956	80.2279	0.986483	4.01423	0.62286	14.5372	0.857217	39.6588	0.943268	70.7729	0.978009	87.0276	0.987321	78.912	0.986266	4.50265	0.841561	11.7849	0.856478	40.014	0.949818	66.8936	0.932191	75.2691	0.908254	71.4258	0.95176	1.10336	0.421383	1.2821	0.562403	3.01769	0.808937	9.13435	0.808566	7.6751	0.766864	1.88794	0.800375
5500	2.50984	0.57153	13.9957	0.82908	38.7427	0.966837	69.2964	0.981567	85.6924	0.984956	80.2279	0.986483	3.55207	0.551151	14.75	0.869762	40.1257	0.954374	71.0327	0.981598	87.0276	0.987321	79.1687	0.989475	4.07046	0.760782	12.0001	0.872121	40.174	0.953614	67.2689	0.93742	75.5113	0.911176	71.5837	0.953864	2.61843	1	1.2821	0.562403	3.01769	0.808937	10.8636	0.961635	7.6751	0.766864	2.17927	0.923882
5533.33	2.92919	0.667024	13.8383	0.819754	38.8157	0.968659	69.2964	0.981567	85.6924	0.984956	80.2279	0.986483	4.51669	0.700823	14.75	0.869762	39.6588	0.943268	70.9379	0.980289	86.9197	0.986097	79.0731	0.98828	4.44616	0.831001	11.5539	0.83969	39.8963	0.947022	67.2689	0.93742	76.0499	0.917675	71.5837	0.953864	1.10336	0.421383	1.2821	0.562403	2.37783	0.637412	9.37585	0.829944	8.05921	0.805242	2.17927	0.923882
5566.67	2.92919	0.667024	13.6334	0.807619	38.8157	0.968659	69.3978	0.983003	85.6924	0.984956	80.5529	0.99048	4.01423	0.62286	14.4037	0.849346	40.1257	0.954374	70.9379	0.980289	86.8127	0.984883	79.0731	0.98828	4.50265	0.841561	12.1813	0.885285	40.4166	0.959373	67.6428	0.942631	76.1498	0.918881	72.0318	0.959835	1.10336	0.421383	1.2821	0.562403	3.47304	0.930999	9.57026	0.847153	7.6751	0.766864	1.88794	0.800375
5600	2.50984	0.57153	13.6334	0.807619	38.7427	0.966837	68.7548	0.973895	85.5855	0.983727	80.65	0.991674	4.01423	0.62286	14.6144	0.861768	40.0372	0.952269	70.9379	0.980289	86.8127	0.984883	79.1687	0.989475	4.07046	0.760782	12.1813	0.885285	39.7809	0.944285	67.5348	0.941126	75.7546	0.914112	71.9284	0.958457	1.10336	0.421383	1.2821	0.562403	2.37783	0.637412	9.13435	0.808566	7.6751	0.766864	2.17927	0.923882
5633.33	2.50984	0.57153	13.5841	0.804698	38.9623	0.972317	68.7548	0.973895	86.6401	0.995849	80.809	0.993629	3.55207	0.551151	14.6144	0.861768	40.0372	0.952269	70.9379	0.980289	86.8127	0.984883	79.0731	0.98828	4.07046	0.760782	11.957	0.868989	40.2999	0.956604	67.5348	0.941126	76.3922	0.921806	71.9284	0.958457	2.00416	0.765407	1.2821	0.562403	2.37783	0.637412	10.8636	0.961635	7.6751	0.766864	2.17927	0.923882
5666.67	2.89486	0.659206	13.6334	0.807619	38.9623	0.972317	68.7548	0.973895	85.7341	0.985435	80.65	0.991674	4.01423	0.62286	14.7501	0.869772	40.0372	0.952269	70.9379	0.980289	86.8127	0.984883	79.0731	0.98828	4.07046	0.760782	11.957	0.868989	40.2999	0.956604	67.908	0.946326	76.6168	0.924516	71.5642	0.953605	1.68339	0.6429	1.2821	0.562403	2.37783	0.637412	10.8636	0.961635	7.6751	0.766864	2.17927	0.923882
5700	2.92919	0.667024	14.0375	0.831554	38.7427	0.966837	69.3978	0.983003	86.3846	0.992912	80.2279	0.986483	4.01423	0.62286	14.9594	0.882114	40.0372	0.952269	71.3904	0.986542	87.1792	0.989041	79.1687	0.989475	4.50265	0.841561	12.1813	0.885285	40.578	0.963204	68.0153	0.947822	76.6168	0.924516	72.1132	0.96092	1.68339	0.6429	0.686457	0.301119	2.37783	0.637412	9.57026	0.847153	7.6751	0.766864	2.16497	0.917818
5733.33	2.92919	0.667024	13.451	0.796809	38.9623	0.972317	69.2964	0.981567	85.9472	0.987885	80.65	0.991674	4.01423	0.62286	14.9594	0.882114	40.0372	0.952269	71.4858	0.98786	87.1792	0.989041	79.0731	0.98828	4.50265	0.841561	11.957	0.868989	40.578	0.963204	68.4944	0.954499	77.2508	0.932166	72.2719	0.963034	2.00416	0.765407	1.2821	0.562403	2.79097	0.74816	10.8636	0.961635	7.6751	0.766864	2.16497	0.917818
5766.67	2.89486	0.659206	13.8375	0.819706	39.1614	0.977285	69.3978	0.983003	86.055	0.989124	80.2279	0.986483	4.01423	0.62286	14.9594	0.882114	40.2547	0.957441	71.4858	0.98786	86.9197	0.986097	79.0731	0.98828	4.50265	0.841561	11.957	0.868989	40.2999	0.956604	68.4944	0.954499	77.2048	0.931611	72.0103	0.959549	1.68339	0.6429	1.20758	0.52971	3.47304	0.930999	9.57026	0.847153	7.6751	0.766864	2.17927	0.923882
5800	2.66814	0.607579	13.9808	0.828193	38.525	0.961404	69.2964	0.981567	85.9472	0.987885	80.2279	0.986483	4.01423	0.62286	14.9594	0.882114	40.2547	0.957441	70.9379	0.980289	87.0276	0.987321	79.0731	0.98828	4.07046	0.760782	11.957	0.868989	40.2999	0.956604	68.3865	0.952994	77.3471	0.933328	72.2719	0.963034	1.68339	0.6429	1.2821	0.562403	2.37783	0.637412	9.57026	0.847153	8.05921	0.805242	2.16497	0.917818
5833.33	2.89486	0.659206	13.8375	0.819706	39.3818	0.982785	69.3978	0.983003	86.055	0.989124	80.2279	0.986483	4.01423	0.62286	14.9594	0.882114	40.2547	0.957441	70.9379	0.980289	86.8127	0.984883	79.1687	0.989475	4.07046	0.760782	12.59	0.914991	40.2999	0.956604	68.2797	0.951507	77.4912	0.935067	72.4552	0.965477	1.68339	0.6429	1.2821	0.562403	2.79097	0.74816	9.80768	0.868169	8.23323	0.822629	2.04386	0.866475
5866.67	2.66814	0.607579	14.2366	0.84335	39.1614	0.977285	69.6498	0.986573	86.2028	0.990823	80.2279	0.986483	4.01423	0.62286	14.8288	0.874411	40.2547	0.957441	71.4858	0.98786	87.0276	0.987321	79.1687	0.989475	4.07046	0.760782	12.366	0.898709	40.8178	0.968897	68.7563	0.958147	77.7102	0.93771	72.6143	0.967597	1.68339	0.6429	1.2821	0.562403	2.79097	0.74816	9.57026	0.847153	8.05921	0.805242	2.16497	0.917818
5900	2.89486	0.659206	14.2366	0.84335	39.0889	0.975476	69.3978	0.983003	85.9472	0.987885	80.2279	0.986483	4.01423	0.62286	14.8288	0.874411	40.2547	0.957441	71.4858	0.98786	87.0722	0.987827	79.0731	0.98828	4.50265	0.841561	12.1502	0.883026	40.8178	0.968897	68.7563	0.958147	77.587	0.936224	72.6143	0.967597	1.10336	0.421383	1.2821	0.562403	2.37783	0.637412	9.80768	0.868169	7.6751	0.766864	2.04386	0.866475
5933.33	2.89486	0.659206	14.2366	0.84335	39.0889	0.975476	69.2964	0.981567	86.6401	0.995849	81.163	0.997982	4.01423	0.62286	14.6216	0.862193	40.2547	0.957441	71.3904	0.986542	87.2871	0.990265	79.0731	0.98828	4.07046	0.760782	12.3724	0.899176	41.0964	0.975509	68.6502	0.956669	78.3398	0.945307	72.5128	0.966245	1.68339	0.6429	2.19392	0.962375	2.79097	0.74816	9.80768	0.868169	8.05921	0.805242	2.17927	0.923882
5966.67	2.77489	0.631888	14.1824	0.840139	39.0889	0.975476	69.3978	0.983003	86.6401	0.995849	80.2279	0.986483	4.01423	0.62286	15.5241	0.915413	40.2547	0.957441	71.4858	0.98786	87.5165	0.992868	79.0731	0.98828	4.50265	0.841561	12.1502	0.883026	40.8178	0.968897	69.2315	0.964769	77.9495	0.940598	72.5128	0.966245	1.68339	0.6429	1.2821	0.562403	2.79097	0.74816	9.80768	0.868169	7.6751	0.766864	2.17927	0.923882
6000	2.77489	0.631888	14.0413	0.831781	39.0889	0.975476	69.196	0.980145	86.6401	0.995849	80.5529	0.99048	4.48626	0.696102	14.6216	0.862193	40.1672	0.95536	71.3904	0.986542	87.1792	0.989041	79.0731	0.98828	4.50265	0.841561	12.1502	0.883026	40.7023	0.966155	69.0192	0.961812	78.4326	0.946427	72.9555	0.972144	1.68339	0.6429	1.2821	0.562403	2.79097	0.74816	9.80768	0.868169	7.85186	0.784525	2.16497	0.917818
6033.33	2.89486	0.659206	14.0413	0.831781	39.0889	0.975476	69.5483	0.985136	86.6401	0.995849	80.3254	0.987683	4.01423	0.62286	14.6216	0.862193	40.2547	0.957441	71.6511	0.990145	87.1792	0.989041	79.0731	0.98828	4.07046	0.760782	12.1502	0.883026	40.7023	0.966155	68.7526	0.958096	78.3107	0.944956	72.5934	0.967319	1.10336	0.421383	1.2821	0.562403	2.79097	0.74816	9.80768	0.868169	8.05921	0.805242	2.04386	0.866475
6066.67	3.00647	0.684622	14.2946	0.846784	39.0889	0.975476	69.2964	0.981567	86.6401	0.995849	80.65	0.991674	4.48626	0.696102	15.1697	0.894514	40.3836	0.960508	71.6511	0.990145	87.2871	0.990265	79.0731	0.98828	4.50265	0.841561	12.1502	0.883026	41.2177	0.978389	69.0192	0.961812	78.7919	0.950762	73.3971	0.978027	1.10336	0.421383	1.2821	0.562403	2.37783	0.637412	9.13435	0.808566	8.05921	0.805242	2.04386	0.866475
6100	3.08324	0.702104	14.4357	0.855141	38.8707	0.97003	69.3978	0.983003	86.6401	0.995849	80.2279	0.986483	4.48626	0.696102	15.1697	0.894514	40.6297	0.966362	71.6511	0.990145	87.1792	0.989041	79.1687	0.989475	4.50265	0.841561	12.1502	0.883026	41.2177	0.978389	69.2252	0.964682	78.7919	0.950762	73.3971	0.978027	1.68339	0.6429	1.2821	0.562403	2.79097	0.74816	9.80768	0.868169	8.23323	0.822629	2.16497	0.917818
6133.33	3.08324	0.702104	14.3839	0.852073	39.0889	0.975476	69.3978	0.983003	86.6401	0.995849	80.2279	0.986483	4.01423	0.62286	14.9638	0.88237	40.3836	0.960508	71.7466	0.991464	87.2871	0.990265	79.0731	0.98828	4.07046	0.760782	12.1502	0.883026	40.7023	0.966155	69.3312	0.966159	79.1498	0.955082	72.8546	0.970799	1.68339	0.6429	1.2821	0.562403	2.79097	0.74816	9.80768	0.868169	8.23323	0.822629	2.04386	0.866475
6166.67	3.08324	0.702104	14.2449	0.843841	39.2872	0.980425	70.2418	0.994958	86.6401	0.995849	80.9061	0.994823	4.48626	0.696102	14.9638	0.88237	40.3836	0.960508	72.1025	0.996382	87.1792	0.989041	79.0731	0.98828	4.07046	0.760782	12.7744	0.928389	41.2177	0.978389	69.1204	0.963222	79.0292	0.953626	73.2957	0.976677	1.68339	0.6429	1.2821	0.562403	2.37783	0.637412	9.80768	0.868169	8.05921	0.805242	2.17927	0.923882
6200	3.08324	0.702104	14.4956	0.858691	39.5063	0.985891	69.6498	0.986573	86.6401	0.995849	80.9061	0.994823	4.01423	0.62286	14.9638	0.88237	40.3836	0.960508	71.3904	0.986542	87.7767	0.995819	79.0731	0.98828	4.07046	0.760782	12.554	0.912372	41.2177	0.978389	69.387	0.966937	78.7629	0.950413	73.2957	0.976677	1.10336	0.421383	1.2821	0.562403	2.79097	0.74816	9.80768	0.868169	8.05921	0.805242	2.04386	0.866475
6233.33	3.00647	0.684622	14.4956	0.858691	39.0889	0.975476	69.6498	0.986573	86.055	0.989124	80.2279	0.986483	4.48626	0.696102	14.9638	0.88237	40.3836	0.960508	71.4858	0.98786	87.2871	0.990265	79.0731	0.98828	4.07046	0.760782	12.5648	0.913157	40.7023	0.966155	69.387	0.966937	78.7629	0.950413	73.2957	0.976677	1.10336	0.421383	1.2821	0.562403	3.47304	0.930999	9.80768	0.868169	8.23323	0.822629	2.16497	0.917818
6266.67	3.00647	0.684622	14.4956	0.858691	39.0889	0.975476	69.6498	0.986573	86.2028	0.990823	80.9061	0.994823	4.48626	0.696102	14.84	0.875072	40.3836	0.960508	71.6511	0.990145	87.8842	0.997038	79.0731	0.98828	4.50265	0.841561	12.7744	0.928389	41.1033	0.975673	69.7534	0.972043	79.3866	0.957938	73.7356	0.982539	1.68339	0.6429	1.2821	0.562403	2.79097	0.74816	9.80768	0.868169	8.05921	0.805242	2.04386	0.866475
6300	3.08324	0.702104	14.4956	0.858691	39.2872	0.980425	69.2964	0.981567	85.8402	0.986655	80.65	0.991674	4.48626	0.696102	14.84	0.875072	40.3836	0.960508	71.4858	0.98786	87.8842	0.997038	79.0731	0.98828	4.50265	0.841561	12.7744	0.928389	40.941	0.971821	69.8577	0.973496	79.3866	0.957938	73.4746	0.979061	1.68339	0.6429	1.2821	0.562403	2.61659	0.701414	9.80768	0.868169	8.05921	0.805242	2.04386	0.866475
6333.33	2.9827	0.679208	14.4956	0.858691	39.0889	0.975476	69.4479	0.983713	86.6401	0.995849	81.0658	0.996787	4.01423	0.62286	14.84	0.875072	40.2971	0.958451	71.3904	0.986542	87.7767	0.995819	79.0731	0.98828	4.50265	0.841561	12.5648	0.913157	40.8268	0.96911	69.7534	0.972043	79.2676	0.956502	73.6347	0.981195	1.10336	0.421383	1.2821	0.562403	2.79097	0.74816	9.80768	0.868169	8.05921	0.805242	2.04386	0.866475
6366.67	2.64345	0.601957	14.9792	0.887337	39.8503	0.994476	70.5977	1	86.6401	0.995849	81.2296	0.998801	3.637	0.564328	15.5944	0.919557	41.0037	0.975256	72.1025	0.996382	87.8842	0.997038	80.0109	1	4.50265	0.841561	12.5648	0.913157	41.8954	0.994477	69.7534	0.972043	80.483	0.971169	73.8965	0.984682	1.68339	0.6429	1.2821	0.562403	2.37783	0.637412	9.80768	0.868169	8.05921	0.805242	1.82669	0.774408
6400	2.64345	0.601957	14.9792	0.887337	40.0716	1	70.1408	0.993528	86.6401	0.995849	81.163	0.997982	3.637	0.564328	15.5944	0.919557	41.464	0.986204	72.3643	1	87.7767	0.995819	80.0109	1	4.07046	0.760782	12.5648	0.913157	41.8954	0.994477	70.386	0.980859	80.3642	0.969735	73.7965	0.98335	1.68339	0.6429	1.2821	0.562403	3.47304	0.930999	9.80768	0.868169	8.05921	0.805242	1.79308	0.760159
6433.33	3.28644	0.748375	14.6964	0.870585	39.2155	0.978635	70.0908	0.99282	86.6401	0.995849	81.163	0.997982	4.01437	0.622881	15.3807	0.906956	40.2971	0.958451	71.3904	0.986542	87.9925	0.998267	79.0731	0.98828	4.07046	0.760782	12.5648	0.913157	40.8268	0.96911	69.6503	0.970606	80.3642	0.969735	73.6347	0.981195	1.68339	0.6429	1.2821	0.562403	3.01971	0.809477	9.80768	0.868169	8.44536	0.843825	1.95978	0.830829
6466.67	2.88236	0.65636	14.6964	0.870585	39.2872	0.980425	69.6498	0.986573	86.6401	0.995849	80.9061	0.994823	4.06392	0.63057	15.3807	0.906956	40.5126	0.963577	71.2961	0.985239	87.7767	0.995819	79.0731	0.98828	4.50265	0.841561	12.9618	0.942008	40.8268	0.96911	69.8521	0.973419	80.3642	0.969735	74.073	0.987035	1.68339	0.6429	1.2821	0.562403	2.37783	0.637412	9.80768	0.868169	8.05921	0.805242	2.04386	0.866475
6500	3.28644	0.748375	14.6512	0.86791	39.2155	0.978635	69.3978	0.983003	86.6401	0.995849	80.2279	0.986483	4.06392	0.63057	15.3807	0.906956	40.5126	0.963577	71.3904	0.986542	87.7767	0.995819	79.0731	0.98828	4.50265	0.841561	12.3463	0.897279	40.8268	0.96911	69.8521	0.973419	80.5692	0.972209	74.3347	0.990522	1.68339	0.6429	1.2821	0.562403	2.61659	0.701414	10.8636	0.961635	8.23323	0.822629	2.04386	0.866475
6533.33	3.3761	0.768792	14.6512	0.86791	39.2155	0.978635	69.1067	0.97888	86.3107	0.992063	80.4841	0.989634	4.06392	0.63057	15.1781	0.895006	40.5126	0.963577	70.9379	0.980289	87.8842	0.997038	79.3306	0.991497	4.50265	0.841561	13.193	0.95881	40.8268	0.96911	69.8521	0.973419	79.9797	0.965095	73.9727	0.985698	1.10336	0.421383	1.2821	0.562403	2.79097	0.74816	9.37585	0.829944	8.05921	0.805242	2.04386	0.866475
6566.67	2.88236	0.65636	15.0319	0.890461	39.2155	0.978635	69.4479	0.983713	86.6401	0.995849	81.163	0.997982	4.06392	0.63057	15.3807	0.906956	40.5126	0.963577	71.3904	0.986542	87.7767	0.995819	79.3306	0.991497	4.50265	0.841561	13.4077	0.974415	41.3393	0.981275	69.8521	0.973419	79.8629	0.963686	73.8732	0.984373	1.68339	0.6429	1.2821	0.562403	2.79097	0.74816	9.80768	0.868169	8.05921	0.805242	2.04386	0.866475
6600	3.1732	0.72259	14.8969	0.882465	39.6307	0.988998	70.0908	0.99282	86.6401	0.995849	80.9061	0.994823	4.06392	0.63057	15.1781	0.895006	40.5126	0.963577	71.4858	0.98786	87.8842	0.997038	79.0731	0.98828	4.50265	0.841561	12.9618	0.942008	41.3393	0.981275	69.8521	0.973419	80.3339	0.969369	73.9727	0.985698	1.68339	0.6429	1.2821	0.562403	2.79097	0.74816	9.80768	0.868169	8.23323	0.822629	2.04386	0.866475
6633.33	3.1732	0.72259	14.8969	0.882465	38.9986	0.973222	69.5483	0.985136	85.9472	0.987885	80.2279	0.986483	4.06392	0.63057	15.3807	0.906956	40.5126	0.963577	71.3904	0.986542	87.8842	0.997038	79.0731	0.98828	4.9565	0.926386	12.745	0.926253	40.8268	0.96911	69.5869	0.969722	80.451	0.970783	73.4358	0.978544	1.10336	0.421383	1.2821	0.562403	2.37783	0.637412	9.80768	0.868169	8.05921	0.805242	2.04386	0.866475
6666.67	3.1732	0.72259	14.8969	0.882465	39.2155	0.978635	69.5483	0.985136	86.6401	0.995849	80.9061	0.994823	4.06392	0.63057	15.1781	0.895006	40.5126	0.963577	71.3904	0.986542	87.7767	0.995819	79.7527	0.996774	4.50265	0.841561	12.745	0.926253	40.4408	0.959948	70.216	0.97849	80.6004	0.972585	74.1348	0.987858	1.68339	0.6429	0.686457	0.301119	3.01971	0.809477	9.57026	0.847153	8.05921	0.805242	2.04386	0.866475
6700	3.50221	0.79751	14.7298	0.872566	39.2155	0.978635	69.1067	0.97888	86.2028	0.990823	80.2279	0.986483	4.06392	0.63057	15.0589	0.887977	40.4271	0.961542	70.9379	0.980289	87.7767	0.995819	79.0731	0.98828	4.50265	0.841561	12.9618	0.942008	40.4408	0.959948	69.7497	0.971991	80.6868	0.973628	73.7747	0.98306	1.68339	0.6429	0.686457	0.301119	2.37783	0.637412	9.37585	0.829944	8.23323	0.822629	2.04386	0.866475
6733.33	3.1732	0.72259	14.8539	0.879915	39.1456	0.976891	69.7008	0.987295	86.6401	0.995849	81.163	0.997982	4.01437	0.622881	15.0589	0.887977	40.5126	0.963577	71.3904	0.986542	87.8842	0.997038	80.0109	1	4.50265	0.841561	12.9618	0.942008	41.2261	0.978589	70.216	0.97849	80.9532	0.976842	74.1348	0.987858	1.68339	0.6429	1.2821	0.562403	2.79097	0.74816	10.4337	0.923583	8.05921	0.805242	2.04386	0.866475
6766.67	3.1732	0.72259	14.8539	0.879915	39.6307	0.988998	69.6498	0.986573	86.6401	0.995849	81.163	0.997982	4.06392	0.63057	15.5923	0.919434	40.6417	0.966646	71.3904	0.986542	87.7767	0.995819	80.0109	1	4.50265	0.841561	12.9618	0.942008	41.2261	0.978589	70.216	0.97849	80.6868	0.973628	74.6709	0.995002	1.68339	0.6429	1.2821	0.562403	3.01971	0.809477	9.80768	0.868169	8.61688	0.860962	2.04386	0.866475
6800	3.1732	0.72259	15.2302	0.90221	39.413	0.983564	69.8013	0.988719	86.6401	0.995849	81.163	0.997982	4.06392	0.63057	15.5923	0.919434	40.8847	0.972425	71.3904	0.986542	87.8842	0.997038	80.0109	1	4.50265	0.841561	12.9618	0.942008	42.1281	1	70.216	0.97849	81.0385	0.977872	74.0362	0.986545	1.68339	0.6429	1.2821	0.562403	2.79097	0.74816	9.80768	0.868169	8.23323	0.822629	1.82669	0.774408
6833.33	2.79094	0.635541	15.2302	0.90221	38.9986	0.973222	69.6498	0.986573	86.6401	0.995849	81.163	0.997982	4.06392	0.63057	15.5923	0.919434	40.7283	0.968706	71.4858	0.98786	87.7767	0.995819	79.5888	0.994725	4.50265	0.841561	12.7599	0.927338	41.3393	0.981275	70.216	0.97849	80.5712	0.972233	74.571	0.99367	1.10336	0.421383	1.2821	0.562403	3.01971	0.809477	11.297	1	9.81231	0.980405	2.04386	0.866475
6866.67	3.1732	0.72259	15.0972	0.894328	39.413	0.983564	70.3438	0.996403	86.8965	0.998795	81.163	0.997982	4.50702	0.699323	15.5923	0.919434	40.6417	0.966646	71.4858	0.98786	87.8842	0.997038	80.0109	1	4.50265	0.841561	12.9618	0.942008	42.0135	0.99728	70.216	0.97849	81.0385	0.977872	74.571	0.99367	1.10336	0.421383	1.2821	0.562403	2.79097	0.74816	10.8636	0.961635	8.44536	0.843825	2.04386	0.866475
6900	3.1732	0.72259	15.2302	0.90221	39.413	0.983564	69.6498	0.986573	86.6401	0.995849	80.9061	0.994823	4.50702	0.699323	15.7184	0.926867	40.6417	0.966646	71.4858	0.98786	87.8842	0.997038	80.0109	1	4.50265	0.841561	12.5451	0.911727	42.1281	1	70.6811	0.984971	81.5045	0.983494	74.472	0.992351	1.68339	0.6429	1.2821	0.562403	2.79097	0.74816	10.8636	0.961635	8.05921	0.805242	2.05016	0.869144
6933.33	3.1732	0.72259	15.4759	0.916761	39.413	0.983564	70.2418	0.994958	86.8965	0.998795	80.9061	0.994823	4.06392	0.63057	15.5923	0.919434	40.8847	0.972425	71.4858	0.98786	87.9925	0.998267	80.0109	1	4.67526	0.873821	12.9618	0.942008	42.0135	0.99728	70.216	0.97849	81.7706	0.986706	74.3739	0.991044	2.00416	0.765407	1.2821	0.562403	3.4521	0.925386	9.80768	0.868169	8.44536	0.843825	2.04386	0.866475
6966.67	3.1732	0.72259	15.3427	0.908874	39.413	0.983564	69.6498	0.986573	86.6401	0.995849	81.163	0.997982	4.01437	0.622881	15.5923	0.919434	40.6417	0.966646	71.3904	0.986542	87.9925	0.998267	79.7527	0.996774	4.50265	0.841561	13.5865	0.987415	40.9514	0.972069	70.5786	0.983543	81.3891	0.982102	74.3739	0.991044	2.61843	1	1.2821	0.562403	2.79097	0.74816	9.80768	0.868169	9.23954	0.923176	2.04386	0.866475
7000	3.50221	0.79751	15.4283	0.913945	39.413	0.983564	70.3438	0.996403	86.8965	0.998795	80.809	0.993629	4.47785	0.694797	16.135	0.951434	40.6417	0.966646	71.4858	0.98786	87.9925	0.998267	79.9156	0.998809	4.50265	0.841561	13.3793	0.972355	42.0135	0.99728	70.5786	0.983543	82.1192	0.990912	74.3739	0.991044	1.10336	0.421383	1.2821	0.562403	2.79097	0.74816	9.80768	0.868169	8.44536	0.843825	1.82669	0.774408
7033.33	3.1732	0.72259	15.2971	0.906173	39.413	0.983564	69.6498	0.986573	86.5671	0.99501	81.163	0.997982	4.47785	0.694797	15.4754	0.912539	40.6417	0.966646	71.4858	0.98786	87.8842	0.997038	80.0109	1	4.50265	0.841561	12.7599	0.927338	41.2261	0.978589	70.5786	0.983543	82.1192	0.990912	74.6361	0.994538	1.68339	0.6429	1.2821	0.562403	2.79097	0.74816	10.8636	0.961635	8.23323	0.822629	1.95978	0.830829
7066.67	3.10845	0.707844	15.4283	0.913945	39.413	0.983564	70.3438	0.996403	86.4592	0.99377	81.163	0.997982	4.06392	0.63057	16.135	0.951434	41.0982	0.977503	71.8418	0.992779	87.8842	0.997038	80.0109	1	4.22599	0.789852	13.3575	0.970772	42.0135	0.99728	70.5786	0.983543	81.8532	0.987702	74.8081	0.99683	1.68339	0.6429	1.2821	0.562403	2.79097	0.74816	10.8636	0.961635	8.44536	0.843825	2.04386	0.866475
7100	3.13968	0.714956	15.6716	0.928358	39.3421	0.981794	69.6498	0.986573	86.8965	0.998795	81.163	0.997982	4.01437	0.622881	16.0114	0.944148	41.3419	0.983299	72.1025	0.996382	88.1452	1	80.0109	1	4.50265	0.841561	13.3793	0.972355	41.7362	0.990697	71.3081	0.993708	82.0043	0.989526	74.3739	0.991044	1.68339	0.6429	1.2821	0.562403	2.79097	0.74816	9.57026	0.847153	9.62296	0.961486	2.04386	0.866475
7133.33	3.28555	0.748172	15.2971	0.906173	39.413	0.983564	69.5483	0.985136	86.8965	0.998795	80.4841	0.989634	4.47785	0.694797	15.4754	0.912539	40.5571	0.964634	71.3904	0.986542	87.9925	0.998267	79.5888	0.994725	4.50265	0.841561	13.3793	0.972355	41.7362	0.990697	70.5786	0.983543	81.8532	0.987702	74.8081	0.99683	1.68339	0.6429	1.2821	0.562403	3.01971	0.809477	10.2431	0.906714	8.23323	0.822629	2.04386	0.866475
7166.67	3.38562	0.770961	15.5403	0.92058	39.413	0.983564	69.6498	0.986573	86.2028	0.990823	80.9061	0.994823	4.47785	0.694797	15.2781	0.900903	40.7708	0.969716	71.4858	0.98786	87.7767	0.995819	79.0731	0.98828	4.50265	0.841561	13.3793	0.972355	40.9514	0.972069	71.0419	0.989998	81.4733	0.983119	74.1126	0.987562	1.68339	0.6429	1.2821	0.562403	2.79097	0.74816	9.57026	0.847153	8.05921	0.805242	2.04386	0.866475
7200	3.45978	0.787848	15.5403	0.92058	39.1971	0.978176	69.3978	0.983003	86.3107	0.992063	80.2279	0.986483	4.47785	0.694797	15.9261	0.939116	41.0122	0.975459	71.4858	0.98786	87.8842	0.997038	79.0731	0.98828	4.9565	0.926386	13.152	0.955831	40.9514	0.972069	70.3135	0.979848	81.6245	0.984942	74.1126	0.987562	1.68339	0.6429	1.2821	0.562403	3.01971	0.809477	9.80768	0.868169	8.23323	0.822629	2.04386	0.866475
7233.33	3.38562	0.770961	15.5403	0.92058	39.1971	0.978176	69.6498	0.986573	86.3107	0.992063	80.4841	0.989634	4.47785	0.694797	15.8045	0.931943	41.0982	0.977503	71.3904	0.986542	87.9925	0.998267	79.3306	0.991497	4.61651	0.86284	13.152	0.955831	40.9514	0.972069	70.3135	0.979848	81.5115	0.98358	74.1126	0.987562	2.61843	1	1.2821	0.562403	3.01971	0.809477	9.80768	0.868169	8.61688	0.860962	2.04386	0.866475
7266.67	3.28555	0.748172	15.4968	0.918	39.1265	0.976414	69.3978	0.983003	86.3107	0.992063	80.2279	0.986483	4.47785	0.694797	15.6081	0.920366	40.7708	0.969716	71.3904	0.986542	87.7767	0.995819	78.5554	0.981809	4.9565	0.926386	12.9387	0.940334	40.9514	0.972069	70.3135	0.979848	81.3595	0.981745	74.0154	0.986268	1.68339	0.6429	1.2821	0.562403	2.61659	0.701414	9.80768	0.868169	8.05921	0.805242	2.35882	1
7300	3.28555	0.748172	15.4968	0.918	39.3421	0.981794	68.8547	0.97531	86.4592	0.99377	80.2279	0.986483	4.47785	0.694797	15.6081	0.920366	40.7708	0.969716	71.3904	0.986542	87.7767	0.995819	78.5554	0.981809	4.50265	0.841561	13.152	0.955831	40.8409	0.969444	70.3135	0.979848	81.5115	0.98358	74.3527	0.990761	1.68339	0.6429	1.2821	0.562403	2.79097	0.74816	9.80768	0.868169	8.44536	0.843825	2.05016	0.869144
7333.33	3.28555	0.748172	15.4968	0.918	39.1265	0.976414	68.9556	0.97674	86.2028	0.990823	80.2279	0.986483	4.07991	0.633051	15.6081	0.920366	40.7708	0.969716	70.9379	0.980289	87.7767	0.995819	78.5554	0.981809	4.50265	0.841561	13.152	0.955831	40.9514	0.972069	70.6749	0.984885	81.8608	0.987794	74.0154	0.986268	1.10336	0.421383	1.2821	0.562403	3.01971	0.809477	10.8636	0.961635	8.23323	0.822629	2.35882	1
7366.67	3.59753	0.819216	15.8672	0.939941	39.5388	0.986703	69.6498	0.986573	86.6401	0.995849	81.0658	0.996787	4.47785	0.694797	15.8045	0.931943	40.7708	0.969716	71.3904	0.986542	87.8842	0.997038	79.2357	0.990312	4.9565	0.926386	13.152	0.955831	41.3491	0.981509	70.94	0.988578	81.8608	0.987794	74.7105	0.995529	1.68339	0.6429	1.2821	0.562403	2.79097	0.74816	9.80768	0.868169	8.44536	0.843825	2.04386	0.866475
7400	3.28555	0.748172	15.8672	0.939941	39.0577	0.974696	70.2418	0.994958	86.8965	0.998795	80.5483	0.990423	4.47785	0.694797	15.6918	0.925297	41.467	0.986275	71.2961	0.985239	87.7767	0.995819	79.4939	0.993539	4.50265	0.841561	12.9575	0.941702	41.6241	0.988036	71.4014	0.995008	81.8608	0.987794	75.046	1	1.68339	0.6429	1.2821	0.562403	2.79097	0.74816	9.80768	0.868169	8.44536	0.843825	2.05016	0.869144
7433.33	3.28555	0.748172	15.7377	0.932271	39.3421	0.981794	69.6498	0.986573	86.6401	0.995849	80.3873	0.988444	4.01437	0.622881	15.8045	0.931943	40.7708	0.969716	71.3904	0.986542	87.8842	0.997038	78.5554	0.981809	4.50265	0.841561	12.7464	0.926353	40.6789	0.9656	70.94	0.988578	81.8608	0.987794	74.6138	0.994241	1.68339	0.6429	0.686457	0.301119	3.01971	0.809477	9.80768	0.868169	8.61688	0.860962	2.32553	0.985887
7466.67	3.28555	0.748172	15.6961	0.929806	38.9907	0.973024	68.7548	0.973895	86.0958	0.989593	80.3873	0.988444	4.01437	0.622881	15.4975	0.913844	40.6871	0.967727	70.8442	0.978995	87.7767	0.995819	78.5554	0.981809	4.85898	0.90816	12.9575	0.941702	40.5686	0.96298	70.411	0.981207	81.7493	0.986449	74.2569	0.989485	1.68339	0.6429	0.686457	0.301119	2.79097	0.74816	9.80768	0.868169	8.05921	0.805242	2.35882	1
7500	3.28555	0.748172	15.5767	0.922734	39.0577	0.974696	68.7548	0.973895	86.0958	0.989593	79.7083	0.980095	4.47785	0.694797	15.4975	0.913844	40.7708	0.969716	70.9379	0.980289	87.7767	0.995819	78.4618	0.980639	4.9565	0.926386	12.9387	0.940334	40.5686	0.96298	70.411	0.981207	81.7493	0.986449	74.2569	0.989485	1.68339	0.6429	0.686457	0.301119	2.79097	0.74816	9.80768	0.868169	8.44536	0.843825	2.35882	1
7533.33	3.28555	0.748172	15.6961	0.929806	38.9907	0.973024	68.7548	0.973895	86.0958	0.989593	79.7083	0.980095	4.47785	0.694797	15.8237	0.93308	40.6871	0.967727	70.9379	0.980289	87.7767	0.995819	78.7193	0.983857	4.9565	0.926386	12.7464	0.926353	40.5686	0.96298	69.9484	0.97476	81.6388	0.985115	74.9498	0.998718	1.68339	0.6429	0.686457	0.301119	2.79097	0.74816	11.297	1	8.44536	0.843825	2.32553	0.985887
7566.67	3.28555	0.748172	15.815	0.936851	39.4687	0.984953	69.3978	0.983003	85.9472	0.987885	80.3873	0.988444	4.07991	0.633051	16.017	0.944478	40.6871	0.967727	71.3904	0.986542	87.7767	0.995819	78.9783	0.987095	4.9565	0.926386	13.543	0.984249	40.6789	0.9656	70.411	0.981207	81.596	0.984599	74.6888	0.99524	1.68339	0.6429	0.686457	0.301119	3.01971	0.809477	9.80768	0.868169	8.44536	0.843825	2.05016	0.869144
7600	3.28555	0.748172	15.9347	0.943944	39.5388	0.986703	69.6498	0.986573	86.4592	0.99377	80.6443	0.991603	4.47785	0.694797	16.017	0.944478	40.4479	0.962037	71.3904	0.986542	87.7767	0.995819	79.3998	0.992363	4.9565	0.926386	13.3447	0.96984	40.5686	0.96298	71.3	0.993596	82.2088	0.991993	74.9498	0.998718	1.10336	0.421383	1.2821	0.562403	2.79097	0.74816	9.80768	0.868169	8.44536	0.843825	2.35882	1
7633.33	3.28555	0.748172	15.9806	0.946662	39.5388	0.986703	69.6498	0.986573	86.5671	0.99501	80.6443	0.991603	4.07991	0.633051	16.017	0.944478	40.6871	0.967727	71.3904	0.986542	87.7767	0.995819	78.5554	0.981809	4.9565	0.926386	13.3447	0.96984	40.5686	0.96298	71.4014	0.995008	81.7493	0.986449	74.9498	0.998718	1.68339	0.6429	1.2821	0.562403	3.01971	0.809477	10.8636	0.961635	8.44536	0.843825	2.05016	0.869144
7666.67	3.50499	0.798142	15.815	0.936851	39.5388	0.986703	69.6498	0.986573	86.5671	0.99501	80.2914	0.987264	4.07991	0.633051	15.8237	0.93308	40.8998	0.972786	71.3904	0.986542	87.7767	0.995819	79.2357	0.990312	4.61651	0.86284	13.3447	0.96984	41.0763	0.975032	71.4014	0.995008	81.9441	0.9888	74.9498	0.998718	1.68339	0.6429	1.2821	0.562403	2.79097	0.74816	10.8636	0.961635	8.44536	0.843825	2.35882	1
7700	3.50499	0.798142	15.815	0.936851	39.3242	0.981347	69.3097	0.981755	85.8719	0.987019	80.1312	0.985294	4.51344	0.700319	15.8237	0.93308	40.9845	0.974801	71.4858	0.98786	87.2871	0.990265	78.5554	0.981809	4.9565	0.926386	13.3447	0.96984	41.1879	0.977683	71.1363	0.991314	81.9441	0.9888	74.2569	0.989485	1.68339	0.6429	1.2821	0.562403	2.79097	0.74816	9.80768	0.868169	8.44536	0.843825	2.04386	0.866475
7733.33	3.59753	0.819216	15.7034	0.93024	39.1265	0.976414	69.3097	0.981755	85.8719	0.987019	79.7083	0.980095	4.07991	0.633051	15.8237	0.93308	40.8998	0.972786	71.3904	0.986542	87.7767	0.995819	78.5554	0.981809	4.9565	0.926386	13.1575	0.956231	40.5686	0.96298	70.5743	0.983482	81.9441	0.9888	74.9498	0.998718	1.68339	0.6429	1.2821	0.562403	2.79097	0.74816	9.80768	0.868169	8.44536	0.843825	2.32553	0.985887
7766.67	3.56437	0.811665	16.0133	0.948599	39.2543	0.979604	69.6498	0.986573	86.3107	0.992063	80.3873	0.988444	4.07991	0.633051	15.7172	0.926797	41.1398	0.978493	71.3904	0.986542	87.8842	0.997038	78.5554	0.981809	4.61651	0.86284	13.3447	0.96984	40.5686	0.96298	71.3	0.993596	81.9441	0.9888	74.6888	0.99524	1.68339	0.6429	1.2821	0.562403	2.79097	0.74816	9.57026	0.847153	8.44536	0.843825	2.05016	0.869144
7800	3.59753	0.819216	15.7772	0.934613	39.5388	0.986703	69.6498	0.986573	86.3107	0.992063	80.3873	0.988444	4.07991	0.633051	16.23	0.957034	40.8998	0.972786	71.3904	0.986542	87.7767	0.995819	78.5554	0.981809	4.9565	0.926386	13.3447	0.96984	41.0763	0.975032	71.0351	0.989904	81.9441	0.9888	74.9498	0.998718	1.68339	0.6429	1.2821	0.562403	3.01971	0.809477	9.80768	0.868169	8.05921	0.805242	2.35882	1
7833.33	3.56437	0.811665	16.0554	0.951092	38.7008	0.96579	69.3097	0.981755	85.6161	0.984079	79.7083	0.980095	4.51344	0.700319	15.7172	0.926797	40.8998	0.972786	71.226	0.98427	87.0722	0.987827	78.5554	0.981809	4.9565	0.926386	13.135	0.954596	40.5686	0.96298	70.3105	0.979806	81.9441	0.9888	73.9966	0.986017	1.10336	0.421383	1.2821	0.562403	2.79097	0.74816	9.80768	0.868169	8.61688	0.860962	2.32553	0.985887
7866.67	3.41757	0.778237	16.1315	0.955598	39.5388	0.986703	69.6498	0.986573	86.3107	0.992063	80.4841	0.989634	4.07991	0.633051	16.23	0.957034	40.8998	0.972786	71.4858	0.98786	87.9925	0.998267	78.5554	0.981809	4.61651	0.86284	13.1575	0.956231	41.0763	0.975032	71.4946	0.996308	81.9441	0.9888	74.5935	0.99397	1.68339	0.6429	1.2821	0.562403	2.79097	0.74816	9.80768	0.868169	8.05921	0.805242	2.35882	1
7900	3.41757	0.778237	16.0133	0.948599	39.4687	0.984953	69.6498	0.986573	86.3107	0.992063	79.7083	0.980095	4.51344	0.700319	16.23	0.957034	41.1398	0.978493	71.3904	0.986542	87.5475	0.993219	78.5554	0.981809	4.9565	0.926386	13.3447	0.96984	41.0763	0.975032	71.0351	0.989904	81.9441	0.9888	74.6888	0.99524	1.68339	0.6429	1.2821	0.562403	2.61659	0.701414	10.8636	0.961635	8.05921	0.805242	2.35882	1
7933.33	3.56437	0.811665	16.0133	0.948599	39.4687	0.984953	69.2077	0.98031	86.4592	0.99377	79.7083	0.980095	4.07991	0.633051	16.23	0.957034	40.8998	0.972786	71.1307	0.982954	87.7767	0.995819	78.5554	0.981809	4.61651	0.86284	13.1575	0.956231	41.0763	0.975032	71.3	0.993596	81.9441	0.9888	74.6888	0.99524	1.10336	0.421383	1.2821	0.562403	3.01971	0.809477	10.2431	0.906714	8.61688	0.860962	2.32553	0.985887
7966.67	3.71207	0.845299	16.37	0.969725	39.4687	0.984953	69.6498	0.986573	86.3107	0.992063	80.1312	0.985294	4.07991	0.633051	16.0396	0.94581	41.3514	0.983527	71.3904	0.986542	87.8842	0.997038	78.5554	0.981809	4.61651	0.86284	13.3447	0.96984	41.8564	0.993549	71.4946	0.996308	82.2911	0.992987	74.5935	0.99397	1.68339	0.6429	1.2821	0.562403	3.01971	0.809477	10.8636	0.961635	8.44536	0.843825	2.04386	0.866475
8000	3.75826	0.855817	16.37	0.969725	39.5388	0.986703	69.6498	0.986573	86.3107	0.992063	80.3873	0.988444	4.31734	0.669892	16.752	0.987816	41.5921	0.989251	71.3904	0.986542	87.9925	0.998267	78.5554	0.981809	4.82338	0.901505	13.3447	0.96984	41.8564	0.993549	71.4946	0.996308	81.9441	0.9888	74.5935	0.99397	1.68339	0.6429	1.2821	0.562403	3.01971	0.809477	10.8636	0.961635	8.44536	0.843825	2.32553	0.985887
8033.33	3.41757	0.778237	16.3279	0.967233	39.4687	0.984953	69.6498	0.986573	86.4592	0.99377	80.3873	0.988444	4.07991	0.633051	16.4306	0.968862	41.5921	0.989251	71.3904	0.986542	87.9925	0.998267	78.5554	0.981809	4.22599	0.789852	13.7597	1	41.7455	0.990918	70.935	0.988509	82.2911	0.992987	74.6888	0.99524	1.68339	0.6429	1.2821	0.562403	2.79097	0.74816	11.297	1	8.61688	0.860962	2.35882	1
8066.67	3.71207	0.845299	16.3279	0.967233	39.9511	0.996994	69.6498	0.986573	86.5671	0.99501	80.3873	0.988444	4.51344	0.700319	16.5526	0.976056	41.3514	0.983527	71.3904	0.986542	87.8842	0.997038	78.5554	0.981809	4.61651	0.86284	13.7597	1	41.7455	0.990918	71.4946	0.996308	82.1808	0.991656	74.5935	0.99397	1.68339	0.6429	1.92653	0.845082	2.79097	0.74816	9.80768	0.868169	8.05921	0.805242	2.35882	1
8100	3.41757	0.778237	16.3279	0.967233	39.8797	0.995211	69.6498	0.986573	86.3107	0.992063	80.3873	0.988444	4.51344	0.700319	16.752	0.987816	42.044	1	71.8418	0.992779	87.7767	0.995819	78.5554	0.981809	4.61651	0.86284	13.7597	1	41.7455	0.990918	71.4946	0.996308	82.4453	0.994847	75.0238	0.999704	1.68339	0.6429	1.92653	0.845082	2.79097	0.74816	9.80768	0.868169	8.44536	0.843825	2.05016	0.869144
8133.33	3.71207	0.845299	16.3279	0.967233	39.8797	0.995211	69.7523	0.988025	86.5671	0.99501	79.7083	0.980095	4.49265	0.697094	16.5526	0.976056	41.2674	0.981528	71.3904	0.986542	87.8842	0.997038	78.5554	0.981809	4.61651	0.86284	13.1575	0.956231	41.7455	0.990918	71.4946	0.996308	82.1808	0.991656	74.5935	0.99397	1.68339	0.6429	1.2821	0.562403	2.79097	0.74816	11.297	1	8.44536	0.843825	2.32553	0.985887
8166.67	3.71207	0.845299	16.4473	0.974304	39.6646	0.989842	69.6498	0.986573	86.2028	0.990823	79.9646	0.983246	4.51344	0.700319	16.4432	0.969606	40.8998	0.972786	71.8418	0.992779	87.8842	0.997038	78.5554	0.981809	4.61651	0.86284	13.5398	0.984018	41.4723	0.984434	71.4946	0.996308	82.0714	0.990336	75.0238	0.999704	1.68339	0.6429	1.2821	0.562403	2.79097	0.74816	9.80768	0.868169	8.44536	0.843825	2.35882	1
8200	3.71207	0.845299	16.177	0.958295	39.1863	0.977906	69.2077	0.98031	86.4592	0.99377	79.7083	0.980095	4.07991	0.633051	16.4432	0.969606	41.2674	0.981528	71.3904	0.986542	87.7767	0.995819	78.4618	0.980639	4.61651	0.86284	13.7597	1	41.7455	0.990918	70.935	0.988509	82.3358	0.993526	74.4991	0.992713	1.68339	0.6429	1.2821	0.562403	2.79097	0.74816	10.2431	0.906714	8.44536	0.843825	2.35882	1
8233.33	3.71207	0.845299	16.5642	0.981232	39.6646	0.989842	69.9028	0.990157	86.5671	0.99501	80.6443	0.991603	4.07991	0.633051	16.6407	0.981252	41.5078	0.987245	71.4858	0.98786	87.7767	0.995819	79.2357	0.990312	4.61651	0.86284	13.5774	0.986752	41.7455	0.990918	71.7596	1	82.3358	0.993526	75.0238	0.999704	2.46221	0.940339	1.2821	0.562403	3.73044	1	11.297	1	10.0084	1	2.35882	1
8266.67	3.68764	0.839736	16.524	0.978848	39.1863	0.977906	69.1067	0.97888	86.2028	0.990823	80.3873	0.988444	4.51344	0.700319	16.6407	0.981252	41.8747	0.995972	71.2961	0.985239	87.7767	0.995819	78.7193	0.983857	4.61651	0.86284	13.7597	1	41.7455	0.990918	71.2944	0.993518	82.4183	0.994521	74.4991	0.992713	1.68339	0.6429	1.2821	0.562403	2.79097	0.74816	9.57026	0.847153	8.44536	0.843825	2.35882	1
8300	3.6421	0.829365	16.0701	0.951962	39.12	0.976252	69.0067	0.977464	86.0958	0.989593	80.3873	0.988444	4.49265	0.697094	16.4432	0.969606	41.0289	0.975857	71.3904	0.986542	87.7767	0.995819	78.7193	0.983857	4.61651	0.86284	13.7597	1	40.8599	0.969897	70.935	0.988509	82.7915	0.999024	74.4991	0.992713	1.68339	0.6429	1.2821	0.562403	2.79097	0.74816	10.2431	0.906714	8.05921	0.805242	2.35882	1
8333.33	3.6421	0.829365	16.524	0.978848	39.5952	0.98811	69.3596	0.982463	86.4592	0.99377	79.7083	0.980095	4.51344	0.700319	16.2557	0.958552	41.3514	0.983527	71.6511	0.990145	87.7767	0.995819	78.7193	0.983857	5.03449	0.940963	13.7597	1	41.7455	0.990918	70.935	0.988509	82.4183	0.994521	74.4991	0.992713	1.68339	0.6429	1.2821	0.562403	2.79097	0.74816	9.80768	0.868169	8.44536	0.843825	2.35882	1
8366.67	3.6421	0.829365	16.524	0.978848	39.5952	0.98811	69.7008	0.987295	86.4592	0.99377	80.5483	0.990423	4.51344	0.700319	16.5377	0.975179	41.2674	0.981528	71.5567	0.988841	87.7767	0.995819	78.6265	0.982698	5.03449	0.940963	13.3595	0.97091	41.4723	0.984434	70.935	0.988509	82.4183	0.994521	74.4991	0.992713	1.68339	0.6429	1.2821	0.562403	2.79097	0.74816	9.80768	0.868169	8.44536	0.843825	2.35882	1
8400	3.6421	0.829365	16.4088	0.972027	39.5952	0.98811	69.6498	0.986573	86.5671	0.99501	80.3873	0.988444	4.19683	0.651193	16.3422	0.96365	41.1853	0.979576	71.3904	0.986542	87.7767	0.995819	78.4618	0.980639	4.82338	0.901505	13.5398	0.984018	41.637	0.988341	71.394	0.994905	81.9629	0.989027	74.4991	0.992713	1.68339	0.6429	1.2821	0.562403	2.79097	0.74816	10.2431	0.906714	8.05921	0.805242	2.35882	1
8433.33	3.56665	0.812183	16.3762	0.970097	39.5276	0.986423	69.2077	0.98031	86.5671	0.99501	80.6443	0.991603	4.49265	0.697094	16.3422	0.96365	40.9472	0.973911	71.3904	0.986542	87.7767	0.995819	78.7193	0.983857	4.61651	0.86284	13.5774	0.986752	41.7455	0.990918	70.935	0.988509	82.4183	0.994521	74.4991	0.992713	2.08527	0.796381	1.2821	0.562403	3.01971	0.809477	10.2431	0.906714	8.44536	0.843825	2.35882	1
8466.67	3.56665	0.812183	16.881	1	39.5952	0.98811	69.6498	0.986573	86.5671	0.99501	80.3873	0.988444	4.19683	0.651193	16.3422	0.96365	41.7173	0.992229	71.2961	0.985239	87.7767	0.995819	78.5554	0.981809	4.61651	0.86284	13.5774	0.986752	41.364	0.981862	71.2944	0.993518	82.4183	0.994521	74.929	0.998441	1.68339	0.6429	1.92653	0.845082	2.79097	0.74816	9.80768	0.868169	8.44536	0.843825	2.05016	0.869144
8500	3.89991	0.888073	16.7581	0.99272	39.6646	0.989842	69.3097	0.981755	86.5671	0.99501	80.2279	0.986483	4.19683	0.651193	16.7622	0.988416	41.4781	0.986541	71.3904	0.986542	87.8842	0.997038	78.5554	0.981809	5.03449	0.940963	13.7597	1	41.4723	0.984434	71.1302	0.991229	82.4183	0.994521	75.0238	0.999704	1.68339	0.6429	1.2821	0.562403	3.01971	0.809477	9.80768	0.868169	8.44536	0.843825	2.35882	1
8533.33	3.89991	0.888073	16.524	0.978848	39.5952	0.98811	70.0054	0.991609	86.5671	0.99501	80.6443	0.991603	4.12059	0.639363	16.9586	1	41.6339	0.990245	72.1025	0.996382	87.7767	0.995819	79.2357	0.990312	4.61651	0.86284	13.5774	0.986752	41.7455	0.990918	71.2944	0.993518	82.8723	1	75.0238	0.999704	2.46221	0.940339	1.2821	0.562403	2.79097	0.74816	10.2431	0.906714	8.44536	0.843825	2.35882	1
	4.39143		16.881		40.0716		70.5977		87.0012		81.3272		6.44483		16.9586		42.044		72.3643		88.1452		80.0109		5.35036		13.7597		42.1281		71.7596		82.8723		75.046		2.61843		2.27969		3.73044		11.297		10.0084		2.35882
