# Supplementary material for: Parallel and High Throughput Reaction Monitoring with Computer Vision
Source: Angew Chem Int Ed Engl. 2024 Oct 31;64(1):e202413395. doi: 10.1002/anie.202413395 (PMC11701362; doi:10.1002/anie.202413395)
Supplement: Supplementary file 2 — Supporting Information [file ANIE-64-e202413395-s002.zip › Supporting Info - Machine readable data part 1/Figure 7 - investigating camera lenses for well plate filming/Supplement - band-pass filters/AMcf_CV25/AMcf_CV25.xlsx]

## Sheet: Delta_e vs time
	0	0	1	1	2	2	3	3	4	4	5	5	6	6	7	7	8	8	9	9	10	10	11	11	12	12	13	13	14	14	15	15	16	16	17	17	18	18	19	19	20	20	21	21	22	22	23	23
Time	delta e	norm	delta e	norm	delta e	norm	delta e	norm	delta e	norm	delta e	norm	delta e	norm	delta e	norm	delta e	norm	delta e	norm	delta e	norm	delta e	norm	delta e	norm	delta e	norm	delta e	norm	delta e	norm	delta e	norm	delta e	norm	delta e	norm	delta e	norm	delta e	norm	delta e	norm	delta e	norm	delta e	norm
0	0	0	0	0	0	0	0	0	0	0	0	0	0	0	0	0	0	0	0	0	0	0	0	0	0	0	0	0	0	0	0	0	0	0	0	0	0	0	0	0	0	0	0	0	0	0	0	0
33.3333	1.71312	0.094857	0	0	0.41841	0.00971026	0.395185	0.0103477	0	0	0.326943	0.0150934	0.858111	0.0546687	1.17488	0.0307575	1.45789	0.0310977	1.42353	0.0321548	1.11755	0.0336277	1.70495	0.0708016	1.91151	0.154871	0.527318	0.0162804	0	0	0.835714	0.0172612	1.09519	0.0312825	0.867625	0.0345835	0.764756	0.341558	1.90645	0.86873	0.438661	0.157865	0	0	0.376364	0.174766	0.255721	0.155266
66.6667	0.939673	0.0520306	1.83939	0.0496803	0.829776	0.019257	2.47566	0.0648239	1.1095	0.0357539	1.58558	0.0731989	0	0	0	0	0.896951	0.0191326	0.847717	0.0191484	1.11755	0.0336277	0.996007	0.0413613	0.849526	0.068829	1.55796	0.0481006	1.14842	0.0252603	0.476087	0.00983332	0	0	0.673141	0.0268314	1.08581	0.484946	0.848228	0.386521	2.05228	0.738571	0	0	0.772353	0.358645	0.874768	0.531133
100	0.445685	0.024678	1.83939	0.0496803	0.829776	0.019257	2.03789	0.0533612	1.1095	0.0357539	1.94331	0.0897133	0.858111	0.0546687	2.18381	0.0571704	1.82832	0.0389993	1.16396	0.0262917	1.39425	0.0419538	1.65365	0.0686711	2.95938	0.23977	1.55796	0.0481006	0.98529	0.0216721	0.939673	0.0194084	0.904554	0.0258372	0.673141	0.0268314	1.08581	0.484946	0.848228	0.386521	1.13402	0.40811	0	0	0.911547	0.423281	0.786296	0.477416
133.333	1.71046	0.0947099	2.05688	0.0555544	1.75411	0.0407086	2.39343	0.0626708	1.79323	0.0577875	3.2837	0.151593	1.56386	0.0996306	1.17488	0.0307575	2.06531	0.0440544	1.6867	0.0380993	1.84042	0.0553791	1.65365	0.0686711	0.849526	0.068829	0	0	0.98529	0.0216721	0.45448	0.00938703	1.6582	0.047364	0.673141	0.0268314	1.08581	0.484946	0.848228	0.386521	2.05228	0.738571	0.829109	0.285663	0.376364	0.174766	0.796182	0.483418
166.667	1.71046	0.0947099	0.833805	0.0225203	1.75411	0.0407086	3.09208	0.0809645	1.79323	0.0577875	3.68741	0.17023	0.858111	0.0546687	2.18381	0.0571704	1.26172	0.0269134	1.6867	0.0380993	1.84042	0.0553791	2.63077	0.109248	0.532853	0.043172	0	0	0.52382	0.0115218	0.45448	0.00938703	0.904554	0.0258372	0.673141	0.0268314	0.547598	0.24457	0	0	1.84107	0.662561	0	0	0.88087	0.409036	0	0
200	0.939673	0.0520306	0	0	0.834684	0.019371	3.42181	0.0895984	3.24302	0.104508	3.68741	0.17023	0	0	0.523836	0.0137136	1.82832	0.0389993	1.85403	0.041879	1.84042	0.0553791	2.80934	0.116664	1.71017	0.138559	0.527318	0.0162804	0.52382	0.0115218	0.514054	0.0106175	0.882269	0.0252007	1.00773	0.0401682	1.08581	0.484946	0.848228	0.386521	0.843864	0.303688	0.416274	0.143424	0.892136	0.414267	0	0
233.333	0.922526	0.0510811	0.84502	0.0228232	1.5153	0.0351664	3.49197	0.0914354	3.33551	0.107488	4.46828	0.206279	1.42521	0.0907975	0	0	0.896951	0.0191326	2.23536	0.0504927	2.2037	0.0663104	3.12098	0.129605	0.849526	0.068829	0	0	1.28848	0.0283411	0.906392	0.018721	2.42064	0.0691419	1.52371	0.0607351	1.08581	0.484946	1.70758	0.778111	0	0	0.416274	0.143424	0.376364	0.174766	0.255721	0.155266
266.667	1.71046	0.0947099	0.444758	0.0120125	0.834684	0.019371	3.10981	0.0814287	2.99677	0.0965721	5.08822	0.234899	0.858111	0.0546687	0	0	1.26172	0.0269134	2.51713	0.0568573	3.06052	0.0920926	3.59694	0.149371	0.849526	0.068829	1.17488	0.0362734	0.922091	0.020282	1.2712	0.026256	1.39617	0.0398794	1.34102	0.0534532	1.08581	0.484946	0.848228	0.386521	2.05228	0.738571	0.416274	0.143424	0.376364	0.174766	0	0
300	1.69135	0.0936516	0.444758	0.0120125	1.24885	0.0289826	3.49045	0.0913957	3.6751	0.118431	5.52839	0.25522	1.05714	0.0673484	0.523836	0.0137136	1.34171	0.0286195	3.02087	0.0682358	3.06052	0.0920926	4.58898	0.190567	1.06805	0.086534	1.17488	0.0362734	0.52382	0.0115218	1.35577	0.0280026	2.04721	0.0584755	2.74384	0.109369	0.547598	0.24457	0.848228	0.386521	0.843864	0.303688	0.416274	0.143424	0.911547	0.423281	0.255721	0.155266
333.333	1.18396	0.065557	0.887077	0.0239592	1.66092	0.0385458	3.95133	0.103464	4.24142	0.136681	6.61909	0.305573	0.858111	0.0546687	0.523836	0.0137136	2.22451	0.0474503	3.3392	0.0754264	4.70675	0.141628	4.8686	0.202179	1.91151	0.154871	0	0	0.922091	0.020282	0.906392	0.018721	2.70512	0.0772677	1.9075	0.076033	0.957816	0.427784	1.10415	0.503141	2.05228	0.738571	0.834684	0.287583	0.513059	0.238241	0	0
366.667	1.14067	0.06316	0.444758	0.0120125	2.4977	0.0579654	4.31973	0.11311	4.40115	0.141829	7.64575	0.352968	0.858111	0.0546687	1.05223	0.0275464	1.62123	0.0345818	3.3392	0.0754264	3.75701	0.11305	4.99947	0.207613	1.06805	0.086534	0	0	0.937387	0.0206184	2.03152	0.04196	2.21523	0.0632746	2.21182	0.0881632	1.08581	0.484946	1.90645	0.86873	0.969372	0.348856	0.834684	0.287583	1.81706	0.843758	0.796182	0.483418
400	1.71046	0.0947099	0.932792	0.0251939	2.21039	0.0512977	5.51299	0.144355	4.9689	0.160125	7.82481	0.361235	1.05714	0.0673484	0.946775	0.0247858	2.63364	0.0561773	3.74717	0.0846415	5.40068	0.162509	5.81025	0.241283	0.849526	0.068829	1.55796	0.0481006	1.37917	0.0303358	0.83983	0.0173462	2.48075	0.0708589	2.66138	0.106082	0	0	1.0598	0.482928	0.843864	0.303688	0.416274	0.143424	0.378073	0.17556	0.255721	0.155266
433.333	0.888908	0.0492196	0.887077	0.0239592	2.59438	0.0602093	5.05489	0.13236	5.40734	0.174253	8.8365	0.40794	1.05714	0.0673484	1.17488	0.0307575	2.63364	0.0561773	4.06484	0.0918171	5.40068	0.162509	6.12188	0.254224	0.849526	0.068829	0.523779	0.0161712	0.922091	0.020282	2.03152	0.04196	2.76941	0.0791039	2.66138	0.106082	1.09136	0.487427	0	0	1.44121	0.51866	0.416274	0.143424	0	0	0	0
466.667	1.18396	0.065557	1.19184	0.0321906	2.59438	0.0602093	5.4212	0.141951	6.62097	0.213363	10.2063	0.471176	0.521909	0.0332499	2.53832	0.0664511	3.03093	0.0646518	3.81669	0.0862118	5.14978	0.15496	6.72346	0.279206	1.06805	0.086534	0.527318	0.0162804	1.37917	0.0303358	2.03152	0.04196	1.84291	0.05264	2.98832	0.119114	0	0	0.529232	0.241161	1.84107	0.662561	0.834684	0.287583	2.15353	1	0.255721	0.155266
500	1.71046	0.0947099	0.887077	0.0239592	2.88483	0.0669498	5.78648	0.151516	6.96179	0.224346	10.7874	0.498005	0.858111	0.0546687	2.53832	0.0664511	2.63364	0.0561773	4.21518	0.095213	5.49633	0.165387	7.05014	0.292772	0.849526	0.068829	0	0	1.37917	0.0303358	2.03152	0.04196	1.84291	0.05264	3.31402	0.132097	1.08581	0.484946	1.70758	0.778111	2.05228	0.738571	0.834684	0.287583	0.378073	0.17556	0	0
533.333	0.445685	0.024678	2.20789	0.0596332	3.28877	0.0763243	6.51359	0.170555	6.95555	0.224145	10.7155	0.494685	0	0	2.46497	0.0645309	2.22394	0.047438	4.55704	0.102935	5.84195	0.175787	7.66354	0.318244	0.849526	0.068829	0.523779	0.0161712	1.13722	0.025014	2.24703	0.0464111	2.74116	0.0782971	4.00487	0.159634	0.547598	0.24457	0.848228	0.386521	2.05228	0.738571	0.750634	0.258624	0.757873	0.351922	0	0
566.667	1.18396	0.065557	0.887077	0.0239592	3.37438	0.078311	6.20702	0.162528	7.9515	0.25624	11.6332	0.537051	1.84325	0.11743	2.53832	0.0664511	3.78699	0.0807791	5.69656	0.128675	6.18657	0.186157	7.96863	0.330914	0.938135	0.0760081	1.17488	0.0362734	1.13722	0.025014	2.44207	0.0504396	3.09384	0.0883708	3.96175	0.157915	1.08581	0.484946	1.0598	0.482928	1.84107	0.662561	1.74459	0.601082	0.378073	0.17556	0.874768	0.531133
600	1.71046	0.0947099	0.887077	0.0239592	3.69074	0.0856529	7.20423	0.188639	8.6091	0.277431	11.3915	0.525891	0.858111	0.0546687	1.99572	0.0522463	2.83126	0.0603928	5.01048	0.113177	6.49937	0.195569	8.84178	0.367173	1.06805	0.086534	1.17488	0.0362734	1.37917	0.0303358	2.24703	0.0464111	2.74116	0.0782971	3.63849	0.14503	2.15809	0.963855	1.0598	0.482928	0.843864	0.303688	1.25525	0.432487	1.11491	0.517712	0	0
633.333	0.888908	0.0492196	1.8166	0.0490646	3.54421	0.0822523	7.5667	0.19813	9.2617	0.298462	12.7728	0.589663	0.858111	0.0546687	1.72163	0.0450709	4.57587	0.0976065	6.09089	0.137582	6.75061	0.203129	9.17847	0.381155	0.849526	0.068829	0	0	2.28556	0.0502724	3.82768	0.0790586	3.4481	0.0984896	4.10134	0.163479	1.09136	0.487427	0.848228	0.386521	1.13402	0.40811	0.493652	0.170084	0.446933	0.207535	0.255721	0.155266
666.667	1.69135	0.0936516	1.32699	0.0358407	3.15767	0.0732817	8.28698	0.21699	9.99493	0.32209	14.4779	0.668377	0.858111	0.0546687	1.99572	0.0522463	3.24822	0.0692867	6.48388	0.146459	7.25149	0.218201	9.43861	0.391958	0	0	0	0	1.83365	0.0403323	2.85991	0.0590699	3.36482	0.096111	4.41831	0.176114	1.87302	0.836534	0.848228	0.386521	2.05228	0.738571	1.19644	0.412224	0.902944	0.419286	0.255721	0.155266
700	1.3297	0.0736265	1.32699	0.0358407	4.48882	0.104174	8.64481	0.22636	10.5522	0.34005	14.1772	0.654496	0.521909	0.0332499	2.46497	0.0645309	3.66679	0.078215	6.15322	0.13899	8.15145	0.245281	10.075	0.418387	1.91151	0.154871	0	0	2.06592	0.0454412	2.60255	0.0537542	3.80304	0.108628	5.58338	0.222553	1.08581	0.484946	0	0	1.84107	0.662561	2.1184	0.729876	1.11491	0.517712	0.796182	0.483418
733.333	1.18396	0.065557	2.61215	0.0705517	4.94248	0.114703	10.4473	0.273557	11.8536	0.381985	15.0094	0.692914	1.05714	0.0673484	2.22649	0.0582878	3.52948	0.0752861	6.54747	0.147895	8.48866	0.255428	10.9774	0.45586	0.849526	0.068829	0.523779	0.0161712	2.28556	0.0502724	3.12851	0.0646175	4.15808	0.118769	5.89732	0.235067	2.23902	1	0.936821	0.426891	2.05228	0.738571	0.913524	0.314747	0.378073	0.17556	0.785526	0.476948
766.667	1.78608	0.0988968	2.19969	0.0594116	4.94248	0.114703	10.7928	0.282604	11.5076	0.370838	15.2851	0.705641	1.05714	0.0673484	2.22649	0.0582878	4.08577	0.0871522	6.93985	0.156758	9.15622	0.275515	11.5646	0.480245	0.849526	0.068829	0	0	1.83365	0.0403323	3.28133	0.067774	3.80304	0.108628	4.92433	0.196283	0.862676	0.385292	0.848228	0.386521	0	0	1.89101	0.65153	0.446933	0.207535	0.255721	0.155266
800	1.69135	0.0936516	2.39133	0.0645876	5.33285	0.123762	11.4231	0.299108	12.2244	0.393937	16.6769	0.769893	1.05714	0.0673484	1.56114	0.0408694	3.96002	0.08447	7.71905	0.174359	10.4718	0.315102	12.2096	0.507028	0.849526	0.068829	1.17488	0.0362734	2.28556	0.0502724	3.30276	0.0682166	4.15808	0.118769	5.89732	0.235067	1.08581	0.484946	0.848228	0.386521	0.843864	0.303688	1.52904	0.526817	1.4018	0.650934	0.255721	0.155266
833.333	0.888908	0.0492196	2.39133	0.0645876	6.72817	0.156144	11.111	0.290936	13.3527	0.430297	17.1714	0.792724	2.55078	0.162505	2.73303	0.0715486	4.08577	0.0871522	7.71905	0.174359	10.489	0.315619	12.4384	0.516532	0.849526	0.068829	0	0	2.28556	0.0502724	3.56565	0.0736464	4.51284	0.128902	5.87631	0.234229	0.862676	0.385292	0.848228	0.386521	2.05228	0.738571	1.74459	0.601082	1.11491	0.517712	0.255721	0.155266
866.667	0.928833	0.0514303	2.39133	0.0645876	6.7805	0.157359	12.1394	0.317864	13.6607	0.440221	16.9217	0.781195	1.05714	0.0673484	2.46497	0.0645309	4.50442	0.0960824	8.10592	0.183098	10.4845	0.315483	12.4222	0.515859	0.849526	0.068829	1.17488	0.0362734	1.83365	0.0403323	3.56565	0.0736464	4.09451	0.116954	5.87631	0.234229	1.08581	0.484946	0.529232	0.241161	1.84107	0.662561	1.19644	0.412224	1.4018	0.650934	0.255721	0.155266
900	1.69135	0.0936516	2.79971	0.0756177	7.11639	0.165154	11.8414	0.310061	13.7524	0.443175	17.729	0.818465	1.05714	0.0673484	2.94674	0.0771432	4.50442	0.0960824	8.15632	0.184236	10.8126	0.325357	12.7113	0.527863	1.91151	0.154871	0.523779	0.0161712	2.73493	0.0601567	3.43491	0.0709462	4.81791	0.137616	7.1448	0.284791	0.862676	0.385292	0.848228	0.386521	2.62041	0.943028	0.834684	0.287583	1.11491	0.517712	1.09877	0.667138
933.333	1.76808	0.0979004	4.14111	0.111848	7.93602	0.184175	12.5205	0.327844	15.1847	0.489334	18.1786	0.83922	2.55078	0.162505	2.94674	0.0771432	5.33899	0.113884	8.26954	0.186794	11.1395	0.335194	13.3981	0.556385	0.938135	0.0760081	0.451618	0.0139433	2.73493	0.0601567	4.00043	0.0826266	4.81791	0.137616	6.5052	0.259297	0.547598	0.24457	1.0598	0.482928	0.843864	0.303688	0.476186	0.164066	0.446933	0.207535	0	0
966.667	1.78608	0.0988968	3.21189	0.0867501	7.8876	0.183052	13.866	0.363073	15.8322	0.510199	18.5292	0.855405	1.05714	0.0673484	3.43429	0.089907	5.33899	0.113884	9.25577	0.209071	11.7896	0.354756	13.7961	0.572913	0.849526	0.068829	0.451618	0.0139433	2.73493	0.0601567	3.43491	0.0709462	5.17729	0.147881	6.81795	0.271763	0.547598	0.24457	1.0598	0.482928	2.05228	0.738571	0.834684	0.287583	1.11491	0.517712	0.255721	0.155266
1000	1.41067	0.0781099	3.06308	0.0827311	7.60605	0.176518	14.4929	0.37949	15.7924	0.508917	19.3223	0.892022	0.521909	0.0332499	3.43429	0.089907	6.18687	0.13197	9.63554	0.217649	12.5125	0.376507	14.0793	0.584674	0.849526	0.068829	0.523779	0.0161712	2.23393	0.0491368	3.85456	0.0796137	5.17729	0.147881	7.12958	0.284185	0.862676	0.385292	1.85553	0.845528	2.05228	0.738571	1.19644	0.412224	0.892417	0.414398	0	0
1033.33	1.76808	0.0979004	3.49136	0.0942984	9.43997	0.219078	15.1538	0.396795	17.0295	0.548781	19.4961	0.900046	1.42521	0.0907975	3.43429	0.089907	6.99513	0.149211	9.63554	0.217649	13.0753	0.393442	14.9906	0.622516	0.849526	0.068829	0.523779	0.0161712	3.1818	0.0699858	4.86301	0.100443	5.53514	0.158103	7.41906	0.295724	1.48296	0.662325	0.848228	0.386521	1.84107	0.662561	1.19644	0.412224	0.653361	0.303391	0.255721	0.155266
1066.67	1.41067	0.0781099	3.91738	0.105805	9.12173	0.211693	16.1358	0.422509	17.7142	0.570846	20.1087	0.928323	0.521909	0.0332499	3.43429	0.089907	5.75437	0.122745	10.3899	0.234689	13.0753	0.393442	15.2715	0.634179	0	0	0.451618	0.0139433	2.73493	0.0601567	4.27469	0.0882913	5.53514	0.158103	7.7495	0.308895	1.08581	0.484946	0	0	2.05228	0.738571	0.750634	0.258624	0.446933	0.207535	0.786296	0.477416
1100	1.41067	0.0781099	3.91738	0.105805	9.49637	0.220387	16.7844	0.439491	18.5035	0.596282	20.2777	0.936125	1.42521	0.0907975	3.81325	0.0998278	6.49644	0.138573	10.7645	0.243151	14.4215	0.433951	15.8305	0.657396	1.91151	0.154871	0.523779	0.0161712	2.73493	0.0601567	4.27469	0.0882913	5.89148	0.168281	8.05782	0.321184	1.94223	0.867448	1.0598	0.482928	1.13402	0.40811	1.52904	0.526817	0.653361	0.303391	0.255721	0.155266
1133.33	1.41067	0.0781099	4.04015	0.109121	9.6369	0.223649	17.4549	0.457048	18.7954	0.605687	20.113	0.928522	1.04036	0.0662793	3.74299	0.0979883	6.58053	0.140367	11.5088	0.259962	14.7357	0.443406	16.0376	0.665995	1.71017	0.138559	1.04407	0.0322346	3.1818	0.0699858	4.86301	0.100443	5.92464	0.169228	8.36505	0.333431	1.59458	0.712178	1.70758	0.778111	1.44121	0.51866	1.52904	0.526817	0.446933	0.207535	0.255721	0.155266
1166.67	1.41067	0.0781099	4.45428	0.120306	10.6486	0.247128	17.7483	0.464729	19.0247	0.613078	20.3726	0.94051	1.04036	0.0662793	4.41465	0.115572	6.58053	0.140367	11.5088	0.259962	14.9686	0.450414	16.5894	0.688911	0	0	1.42495	0.0439941	3.76939	0.0829103	5.39316	0.111393	7.38558	0.210958	8.67121	0.345634	1.08581	0.484946	1.0598	0.482928	2.05228	0.738571	1.52904	0.526817	1.09603	0.508944	0.255721	0.155266
1200	1.41067	0.0781099	4.86766	0.131471	11.7096	0.27175	19.0214	0.498065	19.9763	0.643743	20.6316	0.952464	0.521909	0.0332499	4.41465	0.115572	7.40003	0.157848	12.2465	0.276625	15.8628	0.47732	16.8641	0.700317	1.74009	0.140983	1.04407	0.0322346	3.33904	0.0734444	5.39316	0.111393	7.38558	0.210958	8.1366	0.324324	2.23902	1	0.766923	0.349472	0.843864	0.303688	1.67801	0.578143	0.653361	0.303391	0.255721	0.155266
1233.33	1.91446	0.106005	6.1261	0.16546	12.0728	0.28018	19.6445	0.514382	20.4559	0.6592	20.7694	0.958827	2.46957	0.157332	4.90446	0.128395	7.80714	0.166532	12.6129	0.284901	15.5672	0.468424	17.2132	0.714813	1.74369	0.141275	1.42495	0.0439941	3.76939	0.0829103	5.32261	0.109935	6.95154	0.19856	8.64536	0.344603	1.48296	0.662325	0.848228	0.386521	0.441055	0.158726	0.750634	0.258624	0.653361	0.303391	0.255721	0.155266
1266.67	2.23754	0.123895	5.27998	0.142608	12.4345	0.288573	19.9379	0.522065	21.0221	0.677444	21.6613	1	1.42521	0.0907975	4.7332	0.123911	7.80714	0.166532	14.0748	0.317923	16.2561	0.489155	18.3301	0.761194	0.849526	0.068829	1.42495	0.0439941	3.76939	0.0829103	5.71648	0.118071	6.95154	0.19856	9.54662	0.380528	1.94223	0.867448	0.529232	0.241161	0	0	1.52904	0.526817	0.653361	0.303391	0.255721	0.155266
1300	2.23754	0.123895	5.27998	0.142608	13.1931	0.30618	21.2724	0.557006	22.2248	0.716203	21.0265	0.970694	1.04036	0.0662793	5.20048	0.136144	8.21248	0.175178	13.7026	0.309515	16.7892	0.505195	18.5527	0.770441	0.938135	0.0760081	1.42495	0.0439941	4.19994	0.0923806	6.13986	0.126815	7.97634	0.227832	9.88522	0.394024	1.08581	0.484946	1.0598	0.482928	1.84107	0.662561	1.14737	0.395318	2.00508	0.931065	0	0
1333.33	2.88536	0.159765	6.10061	0.164772	13.5506	0.314476	21.5078	0.563171	23.2678	0.749813	21.5656	0.995584	2.46957	0.157332	4.5804	0.119911	8.616	0.183785	14.4577	0.326573	18.2895	0.550342	18.8217	0.781612	1.26656	0.102617	1.86555	0.0575972	4.19994	0.0923806	6.88916	0.142292	7.65093	0.218537	10.1861	0.406018	0.454554	0.203015	1.0598	0.482928	1.84107	0.662561	1.07118	0.369064	1.11491	0.517712	0.255721	0.155266
1366.67	2.55081	0.141241	6.42775	0.173608	14.5724	0.338189	23.0016	0.602285	23.5434	0.758694	21.0265	0.970694	1.5554	0.0990914	5.2407	0.137197	8.95634	0.191045	14.7783	0.333813	17.9945	0.541463	19.4101	0.806044	0.532853	0.043172	1.86555	0.0575972	3.49653	0.0769084	5.93005	0.122482	8.01017	0.228798	10.7848	0.429883	1.08581	0.484946	0	0	0	0	1.52904	0.526817	1.81706	0.843758	0.255721	0.155266
1400	2.55081	0.141241	6.42775	0.173608	14.9658	0.347319	23.3188	0.610591	24.092	0.776374	21.2828	0.982527	1.5554	0.0990914	4.5804	0.119911	9.41762	0.200884	15.4955	0.350015	18.591	0.559412	19.3821	0.804883	0.938135	0.0760081	1.56092	0.0481919	4.50766	0.0991489	6.56103	0.135515	8.01017	0.228798	10.7411	0.428141	1.71424	0.765619	1.0598	0.482928	1.7165	0.61773	1.52904	0.526817	0.757873	0.351922	0.255721	0.155266
1433.33	3.24545	0.179704	7.24766	0.195753	15.316	0.355445	24.5087	0.641749	24.7131	0.796387	21.2828	0.982527	2.94883	0.187864	5.7345	0.150125	9.81571	0.209376	15.8404	0.357805	19.4784	0.586114	19.566	0.812518	0.938135	0.0760081	1.86555	0.0575972	4.62998	0.101839	6.98003	0.144169	8.3535	0.238605	10.7848	0.429883	1.48296	0.662325	1.85553	0.845528	1.44121	0.51866	1.19644	0.412224	0.378073	0.17556	0.255721	0.155266
1466.67	2.55081	0.141241	7.31984	0.197702	16.3134	0.378595	25.3915	0.664864	25.771	0.83048	21.5384	0.994328	1.86196	0.118622	5.57899	0.146053	10.1591	0.216701	15.8988	0.359125	20.1198	0.605415	19.8318	0.823557	1.71977	0.139337	2.07438	0.0640445	4.35073	0.0956973	7.06099	0.145841	9.03639	0.258111	11.3795	0.453586	0	0	1.0598	0.482928	0	0	1.52904	0.526817	1.11491	0.517712	0.255721	0.155266
1500	2.95663	0.163711	7.72287	0.208588	16.6983	0.387526	26.2656	0.687751	26.3655	0.849638	21.5384	0.994328	2.06707	0.131689	6.06716	0.158833	10.212	0.217828	17.2363	0.389335	20.7064	0.623067	20.0969	0.834564	0.849526	0.068829	1.56092	0.0481919	4.35073	0.0956973	7.47365	0.154364	8.39383	0.239757	11.3326	0.451718	0.862676	0.385292	0.529232	0.241161	1.84107	0.662561	0.834684	0.287583	0.446933	0.207535	0.785526	0.476948
1533.33	3.36627	0.186393	8.46234	0.22856	18.3566	0.426011	27.0976	0.709537	25.6955	0.828047	21.2828	0.982527	2.46957	0.157332	6.06716	0.158833	11.3658	0.242441	17.5814	0.397131	21.2891	0.640601	20.4474	0.849121	0.532853	0.043172	2.07438	0.0640445	4.35073	0.0956973	7.8116	0.161344	8.80071	0.251379	11.9203	0.475143	2.23902	1	1.0598	0.482928	0.441055	0.158726	0.750634	0.258624	1.11491	0.517712	0.786296	0.477416
1566.67	3.36627	0.186393	8.86327	0.239389	18.6924	0.433804	27.9514	0.731893	26.7863	0.863199	21.4041	0.988127	2.06707	0.131689	6.06716	0.158833	11.3446	0.241988	18.2639	0.412549	21.7821	0.655435	20.8874	0.867394	0.938135	0.0760081	2.07438	0.0640445	5.37957	0.118327	7.18982	0.148502	9.71423	0.277472	11.9702	0.47713	2.23902	1	1.0598	0.482928	0	0	1.19644	0.412224	1.11491	0.517712	0.255721	0.155266
1600	3.36627	0.186393	9.26226	0.250165	19.3469	0.448994	27.974	0.732486	26.6837	0.859893	21.4488	0.99019	2.32688	0.148241	6.69183	0.175187	11.736	0.250336	18.9489	0.42802	22.0882	0.664644	21.2382	0.881962	1.06208	0.0860506	2.33353	0.0720456	4.94479	0.108764	7.58773	0.15672	9.07532	0.259223	12.8632	0.512728	1.08581	0.484946	0.848228	0.386521	2.62041	0.943028	0.834684	0.287583	0.757873	0.351922	0	0
1633.33	4.77178	0.264218	10.1041	0.272904	20.9909	0.487147	28.7595	0.753052	26.7609	0.862379	21.4488	0.99019	2.80422	0.178651	7.8052	0.204334	12.9109	0.275398	19.6245	0.44328	23.2355	0.699167	21.5003	0.892846	1.26656	0.102617	2.07438	0.0640445	4.77765	0.105088	8.00892	0.16542	10.387	0.29669	12.5569	0.500518	0.862676	0.385292	1.70758	0.778111	2.62041	0.943028	0.750634	0.258624	0.653361	0.303391	0	0
1666.67	3.73162	0.206623	11.6368	0.314299	21.3323	0.49507	29.6348	0.775973	28.19	0.908432	21.6602	0.999949	2.80422	0.178651	7.1687	0.187671	12.9358	0.275929	19.9602	0.450865	23.224	0.698822	21.6712	0.899944	0.532853	0.043172	2.07438	0.0640445	5.37957	0.118327	9.24348	0.190919	10.387	0.29669	12.8488	0.512154	0	0	1.0598	0.482928	0	0	1.52904	0.526817	0.902944	0.419286	0.786296	0.477416
1700	4.5683	0.252951	11.6368	0.314299	22.3017	0.517567	29.5954	0.774941	28.6258	0.922476	21.6602	0.999949	2.80422	0.178651	7.64313	0.200091	13.6983	0.292194	20.6149	0.465652	23.224	0.698822	21.931	0.910732	0.532853	0.043172	2.07438	0.0640445	5.20373	0.11446	8.41583	0.173824	10.7781	0.307861	13.3731	0.533053	0	0	1.0598	0.482928	1.13402	0.40811	0.834684	0.287583	0.757873	0.351922	0.255721	0.155266
1733.33	4.60184	0.254808	12.0201	0.324653	22.6224	0.52501	31.014	0.812086	28.8856	0.930848	21.5384	0.994328	2.57543	0.164076	8.11509	0.212447	14.077	0.300271	21.2903	0.480909	24.005	0.722323	21.931	0.910732	1.26656	0.102617	2.5845	0.0797939	6.24214	0.1373	9.44963	0.195177	11.0548	0.315764	13.6609	0.544524	0.454554	0.203015	0.848228	0.386521	1.84107	0.662561	1.52904	0.526817	1.11491	0.517712	0.786296	0.477416
1766.67	4.60184	0.254808	12.0023	0.324171	23.5774	0.547174	31.2873	0.819242	29.1446	0.939195	21.5384	0.994328	3.2871	0.209415	8.46402	0.221581	14.425	0.307695	21.9477	0.495757	24.6238	0.740943	22.1901	0.921489	1.88727	0.152907	3.09132	0.0954414	5.61397	0.123483	8.82094	0.182192	11.0548	0.315764	14.007	0.558318	1.08581	0.484946	1.0598	0.482928	0.441055	0.158726	1.25525	0.432487	1.11491	0.517712	0	0
1800	4.60184	0.254808	12.8023	0.34578	24.522	0.569095	31.8827	0.834832	28.855	0.929863	21.194	0.978427	2.57543	0.164076	8.93485	0.233907	14.9035	0.317902	22.6	0.510493	25.1777	0.757609	22.0226	0.914536	0.532853	0.043172	2.81348	0.0868636	5.61397	0.123483	9.22426	0.190522	11.7634	0.336005	14.2942	0.569765	0	0	1.85553	0.845528	2.62041	0.943028	1.19644	0.412224	0.757873	0.351922	0.255721	0.155266
1833.33	5.0132	0.277586	13.5578	0.366185	25.73	0.597131	32.9811	0.863593	29.222	0.94169	21.2828	0.982527	3.08051	0.196254	9.69135	0.253712	15.5513	0.33172	23.2475	0.525117	25.4533	0.765904	22.164	0.920408	2.02919	0.164406	3.09132	0.0954414	7.18156	0.157963	9.22426	0.190522	11.7176	0.334697	14.2942	0.569765	1.19651	0.534391	0.848228	0.386521	0	0	1.89952	0.654462	0.446933	0.207535	0.786296	0.477416
1866.67	5.42362	0.300311	13.9331	0.37632	26.3432	0.611361	33.1777	0.86874	29.222	0.94169	21.5384	0.994328	3.58237	0.228226	9.97779	0.26121	16.3774	0.349341	23.6144	0.533406	26.2954	0.791242	23.0572	0.9575	0.938135	0.0760081	3.09132	0.0954414	6.47419	0.142404	9.62576	0.198815	12.0472	0.34411	14.2281	0.567132	1.08581	0.484946	0	0	0	0	1.52904	0.526817	1.11491	0.517712	0.255721	0.155266
1900	5.42362	0.300311	15.0266	0.405855	27.2956	0.633463	33.3969	0.874481	29.4803	0.950012	21.2828	0.982527	3.77213	0.240315	10.4372	0.273236	16.6625	0.355423	24.845	0.561203	26.8407	0.807651	22.5398	0.936014	1.26656	0.102617	3.59489	0.110989	6.46404	0.142181	10.0149	0.206852	12.3755	0.353488	15.0863	0.60134	0.862676	0.385292	0.529232	0.241161	1.13402	0.40811	1.25525	0.432487	1.11491	0.517712	0.255721	0.155266
1933.33	6.24071	0.345554	15.7847	0.426331	27.8576	0.646507	33.6624	0.881434	30.1735	0.972351	21.5384	0.994328	4.08105	0.259996	11.6946	0.306154	16.7507	0.357304	25.4459	0.574777	27.7046	0.833646	22.6788	0.941786	1.26656	0.102617	3.60167	0.111198	7.51897	0.165385	11.0554	0.228344	12.7026	0.362832	15.3687	0.612597	1.08581	0.484946	1.70758	0.778111	1.84107	0.662561	1.52904	0.526817	1.11491	0.517712	0	0
1966.67	6.37269	0.352862	16.4985	0.44561	27.8556	0.646461	34.1912	0.895278	29.6281	0.954776	21.2828	0.982527	3.58237	0.228226	11.213	0.293546	18.134	0.38681	25.4567	0.57502	28.2427	0.849836	22.6788	0.941786	1.26656	0.102617	4.09525	0.126437	6.88596	0.151461	10.5038	0.216951	13.0285	0.372141	15.0787	0.601035	0	0	0.848228	0.386521	0	0	2.12335	0.731584	1.11491	0.517712	0.255721	0.155266
2000	6.24071	0.345554	16.8766	0.45582	29.3934	0.682148	34.5318	0.904196	29.9946	0.966585	21.2828	0.982527	4.2575	0.271237	12.4444	0.325785	18.4824	0.394242	26.0785	0.589065	28.2684	0.850611	22.6788	0.941786	1.69777	0.137554	3.59489	0.110989	7.31316	0.160858	11.891	0.245601	13.062	0.373096	15.9981	0.637684	0.862676	0.385292	0.848228	0.386521	2.05228	0.738571	0.476186	0.164066	0.513059	0.238241	1.29162	0.78423
2033.33	6.64711	0.368057	17.5967	0.47527	29.9348	0.694712	34.9785	0.915895	29.8844	0.963034	21.2828	0.982527	4.08105	0.259996	12.8945	0.337569	19.5556	0.417135	27.0609	0.611256	28.2684	0.850611	23.4745	0.974827	1.69777	0.137554	5.08652	0.157041	7.94014	0.174649	11.8467	0.244686	14.1011	0.402776	16.2107	0.646157	0	0	0.848228	0.386521	1.84107	0.662561	0.750634	0.258624	0.446933	0.207535	0	0
2066.67	7.05195	0.390473	18.3027	0.49434	31.1723	0.723433	35.8115	0.937706	30.1399	0.971269	21.4488	0.99019	3.9655	0.252635	13.3422	0.349288	19.9155	0.424812	28.2202	0.637442	28.4313	0.855512	23.5704	0.978809	1.26656	0.102617	4.75985	0.146956	7.73001	0.170027	12.2815	0.253668	14.6722	0.419089	16.5589	0.660038	0.862676	0.385292	0.848228	0.386521	0	0	1.25525	0.432487	1.11491	0.517712	0.786296	0.477416
2100	7.16846	0.396924	18.6655	0.504139	31.1	0.721755	36.0708	0.944494	29.9946	0.966585	21.6602	0.999949	5.06903	0.322938	14.3616	0.375974	20.6178	0.439791	27.9176	0.630607	28.4313	0.855512	23.8259	0.989419	1.69777	0.137554	4.59245	0.141787	8.35913	0.183865	12.6303	0.260872	14.3458	0.409766	16.838	0.671163	1.19651	0.534391	0.848228	0.386521	1.84107	0.662561	1.52904	0.526817	1.11491	0.517712	0.255721	0.155266
2133.33	7.96154	0.440838	19.7187	0.532585	31.5194	0.731488	36.3293	0.951263	30.2506	0.974837	21.5384	0.994328	4.57166	0.291252	14.6706	0.384065	21.9733	0.468705	28.8852	0.652462	28.6218	0.861245	23.4745	0.974827	2.1688	0.175717	4.59245	0.141787	8.13928	0.179029	13.0194	0.268908	14.6402	0.418174	17.0449	0.679408	0.547598	0.24457	1.70758	0.778111	0	0	1.07118	0.369064	0.513059	0.238241	0	0
2166.67	7.85674	0.435035	20.759	0.560681	31.9481	0.741436	36.0179	0.94311	29.9946	0.966585	21.4041	0.988127	5.06903	0.322938	14.7861	0.387088	22.3484	0.476706	29.4213	0.664572	29.1498	0.877133	23.8259	0.989419	1.58775	0.12864	5.24499	0.161934	9.25841	0.203645	13.0572	0.269689	14.6402	0.418174	17.3212	0.690423	0	0	0.848228	0.386521	1.84107	0.662561	1.89952	0.654462	1.11491	0.517712	0.255721	0.155266
2200	7.45518	0.4128	20.7653	0.560852	32.2333	0.748055	36.7961	0.963486	30.2506	0.974837	21.4488	0.99019	5.55842	0.354116	14.8163	0.387878	23.0375	0.491404	30.6143	0.69152	29.4904	0.887381	23.4745	0.974827	2.17383	0.176125	5.08652	0.157041	8.55294	0.188128	13.4252	0.277289	15.9406	0.455318	17.5968	0.701406	1.08581	0.484946	0	0	0	0	1.52904	0.526817	1.11491	0.517712	0	0
2233.33	8.25662	0.457176	20.8084	0.562017	33.0835	0.767786	36.3582	0.952022	29.8844	0.963034	21.2828	0.982527	5.55842	0.354116	16.409	0.429573	23.7079	0.505705	30.9563	0.699244	29.856	0.898381	23.8259	0.989419	1.69777	0.137554	5.57752	0.172201	8.96456	0.197182	14.1953	0.293195	15.2924	0.436804	17.6701	0.704331	2.23902	1	0.848228	0.386521	1.13402	0.40811	1.1222	0.386644	0.446933	0.207535	0.255721	0.155266
2266.67	8.35662	0.462713	21.4931	0.58051	33.9478	0.787844	36.6162	0.958777	31.0315	1	21.5384	0.994328	6.18645	0.394127	16.6141	0.434944	24.3979	0.520423	31.8372	0.719142	30.2767	0.911042	23.0541	0.957372	2.1688	0.175717	6.06548	0.187266	10.0756	0.22162	14.5574	0.300676	15.941	0.455329	18.2206	0.726273	0.547598	0.24457	1.0598	0.482928	2.77872	1	1.52904	0.526817	1.11491	0.517712	0	0
2300	8.65478	0.479223	21.5277	0.581444	34.2046	0.793804	36.6162	0.958777	30.2506	0.974837	21.2828	0.982527	6.18645	0.394127	17.3924	0.455318	24.7302	0.527512	32.368	0.731132	31.0887	0.935475	23.3102	0.968006	2.1688	0.175717	4.94502	0.152673	9.78652	0.215261	14.5574	0.300676	16.2565	0.464342	18.2206	0.726273	1.08581	0.484946	0	0	0.843864	0.303688	1.89952	0.654462	1.11491	0.517712	0.255721	0.155266
2333.33	9.69449	0.536792	22.8111	0.616106	34.7846	0.807264	37.4256	0.97997	30.2506	0.974837	21.2828	0.982527	6.52818	0.415898	18.2967	0.478994	26.0361	0.555368	32.6569	0.737658	31.1756	0.93809	22.9352	0.95243	2.1688	0.175717	6.06548	0.187266	10.1922	0.224184	14.9375	0.308526	16.5358	0.47232	19.3376	0.770797	0.862676	0.385292	0.848228	0.386521	2.62041	0.943028	0.750634	0.258624	0.446933	0.207535	0.255721	0.155266
2366.67	9.14326	0.50627	23.1476	0.625195	34.7599	0.806692	37.6813	0.986665	30.2506	0.974837	21.5384	0.994328	6.66373	0.424534	18.7121	0.489867	26.373	0.562554	33.2148	0.75026	31.2832	0.941327	23.1908	0.963045	2.62023	0.212292	6.55045	0.202239	10.596	0.233066	15.3422	0.316885	16.8478	0.481232	19.6089	0.781608	0.862676	0.385292	1.0598	0.482928	1.84107	0.662561	1.52904	0.526817	1.4018	0.650934	0.255721	0.155266
2400	9.05121	0.501174	23.8167	0.643266	35.0363	0.813106	37.0456	0.970019	31.0315	1	21.5384	0.994328	5.91093	0.376574	20.279	0.530888	27.0214	0.576385	33.5	0.756702	31.3147	0.942276	23.0541	0.957372	2.1688	0.175717	5.90524	0.182319	10.596	0.233066	15.7171	0.324628	17.4699	0.499002	19.5588	0.779613	1.08581	0.484946	0.848228	0.386521	0	0	1.52904	0.526817	0.653361	0.303391	0.255721	0.155266
2433.33	9.44591	0.523029	23.8167	0.643266	35.9546	0.834417	37.0456	0.970019	30.2506	0.974837	21.4488	0.99019	6.66373	0.424534	19.8892	0.520684	27.9826	0.596888	34.7116	0.78407	31.3147	0.942276	22.8466	0.948752	2.1688	0.175717	6.89257	0.212801	11.3925	0.250585	16.5259	0.341333	17.1472	0.489783	19.2325	0.766607	0	0	0.848228	0.386521	1.84107	0.662561	1.4478	0.498827	1.4018	0.650934	0	0
2466.67	9.53465	0.527943	24.4805	0.661197	36.2291	0.840789	37.3007	0.9767	30.1399	0.971269	21.194	0.978427	7.13869	0.454792	20.7048	0.542035	28.3028	0.603717	34.6317	0.782265	31.4207	0.945465	23.1908	0.963045	2.53725	0.205569	6.38258	0.197056	11.3925	0.250585	16.1804	0.334198	18.0826	0.516502	19.5823	0.780548	0.862676	0.385292	0	0	1.84107	0.662561	1.25525	0.432487	1.11491	0.517712	0.255721	0.155266
2500	9.44591	0.523029	25.1393	0.67899	36.7072	0.851883	37.0456	0.970019	30.2506	0.974837	21.2828	0.982527	7.61124	0.484898	21.961	0.57492	29.5677	0.630699	35.7742	0.808073	31.6789	0.953235	23.3102	0.968006	2.94737	0.238797	6.89257	0.212801	11.7903	0.259335	16.9194	0.349461	18.0949	0.516853	19.8521	0.791305	1.87302	0.836534	1.0598	0.482928	1.84107	0.662561	1.52904	0.526817	1.11491	0.517712	0.255721	0.155266
2533.33	9.83888	0.544788	25.1393	0.67899	37.5732	0.871981	37.13	0.97223	30.2506	0.974837	21.4488	0.99019	7.61124	0.484898	22.3582	0.585319	29.916	0.638128	35.4711	0.801227	31.6789	0.953235	23.3102	0.968006	3.1515	0.255336	8.58011	0.264903	13.2256	0.290906	16.9194	0.349461	18.3633	0.52452	20.0395	0.798772	2.23902	1	0.848228	0.386521	1.44121	0.51866	0.750634	0.258624	0.513059	0.238241	0.255721	0.155266
2566.67	9.83888	0.544788	25.4668	0.687835	37.249	0.864458	37.0456	0.970019	30.7768	0.991792	21.2828	0.982527	7.9609	0.507174	22.3119	0.584109	30.8134	0.65727	35.7492	0.807508	31.6789	0.953235	23.1908	0.963045	2.62857	0.212968	8.58011	0.264903	13.2256	0.290906	17.6305	0.364148	18.6666	0.533183	20.3069	0.809431	0	0	1.0598	0.482928	1.13402	0.40811	1.52904	0.526817	1.11491	0.517712	0	0
2600	9.83888	0.544788	25.8129	0.697184	37.5187	0.870717	37.13	0.97223	30.2506	0.974837	21.4488	0.99019	7.9609	0.507174	23.1039	0.60484	30.7968	0.656916	37.1559	0.839282	32.5805	0.980365	23.3102	0.968006	2.65652	0.215232	7.80145	0.240862	12.5871	0.276863	17.9936	0.371648	18.9689	0.541816	20.3069	0.809431	0.547598	0.24457	0.529232	0.241161	1.13402	0.40811	1.67801	0.578143	1.11491	0.517712	0.786296	0.477416
2633.33	11.2468	0.622745	26.1181	0.705425	38.3791	0.890685	37.3007	0.9767	30.2506	0.974837	21.5384	0.994328	8.08134	0.514847	24.9732	0.653778	31.4423	0.670685	37.4297	0.845467	32.4669	0.976947	22.9352	0.95243	3.1515	0.255336	9.04675	0.27931	14.0093	0.308143	18.3552	0.379117	19.9561	0.570016	20.5735	0.820058	0	0	0.848228	0.386521	1.44121	0.51866	2.40992	0.830319	0.653361	0.303391	0.255721	0.155266
2666.67	9.92469	0.549539	25.49	0.688462	38.128	0.884856	37.3007	0.9767	30.2506	0.974837	21.194	0.978427	8.08134	0.514847	24.9732	0.653778	32.0209	0.683028	37.4958	0.846961	31.9364	0.960983	23.1908	0.963045	3.14383	0.254715	8.77372	0.27088	14.435	0.317507	18.7391	0.387045	19.6119	0.560185	20.2868	0.80863	1.76694	0.78916	0.848228	0.386521	1.13402	0.40811	1.52904	0.526817	0.757873	0.351922	0.786296	0.477416
2700	10.2301	0.56645	26.4419	0.71417	37.8417	0.878213	37.0456	0.970019	30.2506	0.974837	21.2828	0.982527	7.33746	0.467456	25.3595	0.663892	32.6267	0.695948	37.9748	0.857779	31.9364	0.960983	23.3102	0.968006	3.1515	0.255336	8.73559	0.269703	14.1381	0.310977	19.0984	0.394466	19.9122	0.568762	20.5528	0.819232	0.862676	0.385292	1.0598	0.482928	1.13402	0.40811	0.750634	0.258624	0.446933	0.207535	0.255721	0.155266
2733.33	10.3133	0.571058	25.8148	0.697235	38.0218	0.882391	37.3007	0.9767	30.2506	0.974837	21.4488	0.99019	8.90187	0.567121	26.0977	0.683217	33.872	0.722512	38.2461	0.863907	32.1932	0.968709	23.0541	0.957372	4.30901	0.349118	10.3268	0.31883	15.5545	0.342131	20.4391	0.422158	21.0849	0.602257	20.5528	0.819232	1.19651	0.534391	1.70758	0.778111	2.05228	0.738571	1.17264	0.404025	0.446933	0.207535	0.255721	0.155266
2766.67	11.2468	0.622745	26.7644	0.722883	38.2194	0.886977	37.0456	0.970019	30.7768	0.991792	21.2828	0.982527	8.54896	0.544638	26.8869	0.703878	33.8643	0.722349	38.7862	0.876108	32.5807	0.980369	23.3102	0.968006	3.1515	0.255336	9.69833	0.299427	15.2988	0.336507	20.7933	0.429474	21.1032	0.60278	21.3687	0.851755	2.23902	1	0.848228	0.386521	1.84107	0.662561	2.90241	1	1.11491	0.517712	0	0
2800	11.2468	0.622745	27.0858	0.731563	38.5541	0.894746	37.3007	0.9767	31.0315	1	21.2828	0.982527	8.54896	0.544638	27.3169	0.715134	34.7665	0.741593	38.2139	0.863181	32.1932	0.968709	23.0541	0.957372	3.64939	0.295675	11.2435	0.347132	15.6791	0.344873	21.4977	0.444023	21.3797	0.610677	21.0824	0.840345	2.23902	1	0.848228	0.386521	0.843864	0.303688	0.750634	0.258624	1.11491	0.517712	0.255721	0.155266
2833.33	10.7005	0.592496	27.4313	0.740894	38.3769	0.890632	37.0456	0.970019	30.2506	0.974837	21.5384	0.994328	9.01407	0.57427	27.3554	0.716142	35.0382	0.747388	38.7526	0.875348	32.4492	0.976414	22.8466	0.948752	4.30901	0.349118	11.7936	0.364117	17.0955	0.376027	21.8821	0.451963	21.9889	0.628079	21.895	0.872733	0.547598	0.24457	0.936821	0.426891	0.843864	0.303688	0.750634	0.258624	1.11491	0.517712	0	0
2866.67	11.0074	0.609487	27.406	0.74021	38.8191	0.900896	37.3858	0.978928	30.2506	0.974837	21.5384	0.994328	8.90187	0.567121	27.3283	0.715434	35.9176	0.766147	39.0207	0.881405	32.4492	0.976414	23.0541	0.957372	3.65572	0.296188	11.7936	0.364117	17.4688	0.384237	22.1953	0.458431	22.2822	0.636456	22.157	0.883177	0	0	0.848228	0.386521	0	0	1.25525	0.432487	1.11491	0.517712	0	0
2900	11.0862	0.613854	27.406	0.74021	39.0834	0.907029	37.0456	0.970019	30.2506	0.974837	21.5384	0.994328	9.3682	0.59683	27.7276	0.725886	36.2088	0.772358	39.288	0.887443	32.4492	0.976414	23.1908	0.963045	3.8412	0.311216	12.2427	0.377982	17.54	0.385803	22.5421	0.465595	23.4868	0.670864	22.4183	0.893592	1.08581	0.484946	0.848228	0.386521	1.13402	0.40811	1.25525	0.432487	1.11491	0.517712	0.255721	0.155266
2933.33	12.0213	0.665631	27.7513	0.749538	38.7487	0.899263	37.3858	0.978928	30.2506	0.974837	21.5384	0.994328	9.01407	0.57427	28.0738	0.734949	36.5286	0.77918	39.5546	0.893464	32.9784	0.992337	23.0541	0.957372	4.14792	0.336066	13.1336	0.405488	17.9261	0.394296	23.2256	0.479713	23.7758	0.679118	22.4183	0.893592	0.547598	0.24457	0.848228	0.386521	1.44121	0.51866	1.17264	0.404025	0.446933	0.207535	0	0
2966.67	11.0074	0.609487	27.725	0.748826	39.3468	0.913143	37.3858	0.978928	30.2506	0.974837	21.2828	0.982527	9.01407	0.57427	28.8343	0.754859	37.1082	0.791543	39.8203	0.899467	32.4492	0.976414	23.0541	0.957372	4.81637	0.390224	13.0459	0.40278	18.6438	0.410083	22.9199	0.473398	23.4457	0.66969	22.4183	0.893592	1.71424	0.765619	1.0598	0.482928	1.84107	0.662561	1.25525	0.432487	0.902944	0.419286	0.255721	0.155266
3000	11.0074	0.609487	28.3594	0.765962	39.4378	0.915253	37.3007	0.9767	30.2506	0.974837	21.4488	0.99019	9.47668	0.603741	28.8343	0.754859	37.3641	0.797001	40.3495	0.911421	32.3411	0.973159	23.4606	0.974249	3.64939	0.295675	13.4902	0.416498	19.0085	0.418105	23.2954	0.481153	23.4164	0.668854	22.5076	0.897152	1.08581	0.484946	0.848228	0.386521	2.52746	0.909577	1.25525	0.432487	0.990392	0.459893	0.785526	0.476948
3033.33	11.3786	0.630044	28.0428	0.75741	39.3468	0.913143	37.3007	0.9767	29.9946	0.966585	21.6602	0.999949	8.73988	0.556801	29.2	0.764431	37.0411	0.790112	40.0853	0.905453	32.3411	0.973159	23.3102	0.968006	4.81637	0.390224	15.1085	0.46646	19.3717	0.426093	24.2763	0.501414	23.5056	0.671403	22.6788	0.903976	0.547598	0.24457	0.848228	0.386521	1.13402	0.40811	1.78457	0.614858	0.378073	0.17556	0.255721	0.155266
3066.67	11.4704	0.635128	28.0428	0.75741	39.6096	0.91924	38.1186	0.998116	30.2506	0.974837	21.5384	0.994328	9.47668	0.603741	29.564	0.773962	37.6134	0.802319	40.8041	0.921688	32.4492	0.976414	23.3102	0.968006	4.64582	0.376407	14.1368	0.436461	20.1147	0.442437	24.6121	0.508348	24.0126	0.685883	22.3933	0.892597	0.862676	0.385292	0.848228	0.386521	1.84107	0.662561	1.25525	0.432487	1.11491	0.517712	0.255721	0.155266
3100	11.3934	0.630863	28.3879	0.766731	39.6096	0.91924	37.3858	0.978928	30.386	0.979201	21.2828	0.982527	9.47668	0.603741	29.564	0.773962	37.8981	0.808393	40.8757	0.923306	32.3411	0.973159	23.1908	0.963045	4.64582	0.376407	15.6757	0.483972	20.8319	0.458211	24.9375	0.51507	24.2983	0.694045	23.1977	0.924657	1.08581	0.484946	1.85553	0.845528	0	0	1.4478	0.498827	1.4018	0.650934	0.255721	0.155266
3133.33	11.3934	0.630863	28.7044	0.77528	40.1722	0.932297	37.3007	0.9767	30.2506	0.974837	21.4488	0.99019	9.93678	0.633054	29.9265	0.783452	38.2335	0.815545	40.8757	0.923306	32.4492	0.976414	23.3102	0.968006	5.32089	0.431101	16.1774	0.499462	22.1754	0.487763	25.9191	0.535344	24.2406	0.692397	23.1977	0.924657	0.547598	0.24457	0.848228	0.386521	1.13402	0.40811	1.1222	0.386644	0.990392	0.459893	1.64698	1
3166.67	11.8056	0.653689	29.0198	0.783797	40.4333	0.938357	37.3007	0.9767	30.2506	0.974837	21.5384	0.994328	9.93678	0.633054	29.2596	0.765992	38.4649	0.820483	41.9609	0.947818	32.3411	0.973159	23.3102	0.968006	5.32089	0.431101	15.8622	0.489729	22.5267	0.495491	26.2666	0.542521	25.408	0.725739	22.5081	0.89717	0.551492	0.246309	1.0598	0.482928	1.84107	0.662561	1.89952	0.654462	1.4018	0.650934	1.29162	0.78423
3200	11.3934	0.630863	29.0198	0.783797	40.2254	0.933533	37.3858	0.978928	31.0315	1	21.4488	0.99019	9.93678	0.633054	30.2709	0.792468	38.5172	0.821598	41.9609	0.947818	32.3411	0.973159	23.3102	0.968006	5.32089	0.431101	17.4479	0.538688	22.5713	0.496471	26.2713	0.542618	25.0898	0.716651	23.456	0.934954	1.08581	0.484946	0.848228	0.386521	0.843864	0.303688	1.89952	0.654462	1.11491	0.517712	0.874768	0.531133
3233.33	12.1603	0.673329	28.9893	0.782973	40.6936	0.944399	37.3007	0.9767	30.2506	0.974837	21.2828	0.982527	9.93678	0.633054	30.6315	0.801909	38.7131	0.825776	41.9004	0.946453	32.8866	0.989574	23.1014	0.959334	5.8225	0.471742	17.5521	0.541905	23.2662	0.511755	26.5993	0.549393	26.2482	0.749738	23.7136	0.945222	0	0	0.848228	0.386521	1.84107	0.662561	0.750634	0.258624	0.446933	0.207535	0.255721	0.155266
3266.67	11.7777	0.652143	29.334	0.792284	40.1327	0.931381	38.1905	1	30.2506	0.974837	21.5384	0.994328	9.20208	0.586247	30.6315	0.801909	39.0281	0.832496	42.1593	0.952299	32.4492	0.976414	23.9832	0.995955	5.14235	0.416636	17.5521	0.541905	23.9553	0.526914	26.926	0.556142	26.2894	0.750917	23.7136	0.945222	1.1814	0.527641	1.0598	0.482928	1.13402	0.40811	1.52904	0.526817	1.11491	0.517712	0.255721	0.155266
3300	11.7777	0.652143	29.334	0.792284	40.9533	0.950424	37.3007	0.9767	30.2506	0.974837	21.2828	0.982527	9.93678	0.633054	30.9906	0.811309	39.5878	0.844435	42.4173	0.958129	32.4492	0.976414	23.1908	0.963045	5.14235	0.416636	17.5777	0.542694	24.0279	0.528509	27.5759	0.569564	26.5689	0.7589	23.2871	0.928224	1.08581	0.484946	0.848228	0.386521	0.441055	0.158726	1.67801	0.578143	1.81706	0.843758	0.785526	0.476948
3333.33	12.5413	0.694422	29.334	0.792284	40.3932	0.937426	37.3858	0.978928	30.2506	0.974837	21.194	0.978427	10.3944	0.662207	32.0531	0.839123	40.4656	0.863158	41.9189	0.94687	32.3411	0.973159	23.1014	0.959334	6.32116	0.512143	19.0536	0.588262	24.3404	0.535382	28.2673	0.583844	26.2735	0.750462	23.2871	0.928224	0.547598	0.24457	1.71929	0.783447	0.843864	0.303688	0.750634	0.258624	1.11491	0.517712	0.255721	0.155266
3366.67	12.1603	0.673329	29.3025	0.791433	40.3932	0.937426	38.1905	1	30.2506	0.974837	21.4488	0.99019	9.20208	0.586247	31.3482	0.82067	40.4656	0.863158	42.271	0.954822	32.4492	0.976414	23.1908	0.963045	5.63704	0.456716	19.5224	0.602734	25.6891	0.565048	28.5414	0.589508	27.1252	0.774789	23.5454	0.938518	0.862676	0.385292	1.0598	0.482928	1.84107	0.662561	1.52904	0.526817	2.00508	0.931065	0	0
3400	12.5413	0.694422	29.9255	0.80826	40.9533	0.950424	37.3007	0.9767	30.2506	0.974837	21.4488	0.99019	10.3944	0.662207	31.361	0.821004	40.144	0.856298	42.271	0.954822	32.4492	0.976414	24.0807	1	5.63704	0.456716	19.2296	0.593696	25.9899	0.571666	29.806	0.615626	27.3564	0.781393	23.5454	0.938518	0.547598	0.24457	0.848228	0.386521	0.931947	0.335388	1.52904	0.526817	1.11491	0.517712	0.785526	0.476948
3433.33	12.9205	0.715421	29.2818	0.790874	40.7468	0.945632	38.1905	1	30.2506	0.974837	21.194	0.978427	10.3944	0.662207	32.0531	0.839123	40.4208	0.862203	42.1779	0.95272	32.3411	0.973159	22.8466	0.948752	6.12959	0.496622	20.0238	0.618216	26.9893	0.593647	29.8627	0.616797	27.1068	0.774266	23.5454	0.938518	1.08581	0.484946	0.848228	0.386521	2.62041	0.943028	1.17264	0.404025	1.11491	0.517712	0.255721	0.155266
3466.67	12.5413	0.694422	29.9167	0.808023	40.7468	0.945632	37.3858	0.978928	30.2506	0.974837	21.5384	0.994328	10.3944	0.662207	31.7158	0.830293	40.4208	0.862203	42.5298	0.960668	32.4492	0.976414	24.0807	1	6.16622	0.49959	20.0238	0.618216	27.3198	0.600917	30.1783	0.623316	27.678	0.790581	23.5454	0.938518	0.547598	0.24457	0.848228	0.386521	0.441055	0.158726	1.89952	0.654462	1.81706	0.843758	0.786296	0.477416
3500	12.5413	0.694422	29.5916	0.799243	41.2929	0.958307	38.1905	1	30.2506	0.974837	21.5384	0.994328	10.3944	0.662207	32.7585	0.85759	40.6566	0.867233	42.5298	0.960668	33.1406	0.997217	23.0541	0.957372	6.12959	0.496622	20.4286	0.630715	27.9771	0.615374	30.7533	0.635192	27.9532	0.79844	23.8029	0.948782	0.547598	0.24457	0	0	0	0	1.52904	0.526817	1.11491	0.517712	0.786296	0.477416
3533.33	12.5413	0.694422	30.5329	0.824666	41.2121	0.956432	37.3858	0.978928	30.2506	0.974837	21.5384	0.994328	9.93678	0.633054	33.109	0.866766	40.6566	0.867233	42.4361	0.958552	32.3411	0.973159	23.3102	0.968006	6.81684	0.552304	20.8489	0.643689	28.6293	0.629721	31.3447	0.647407	29.0964	0.831093	24.3214	0.969449	0.547598	0.24457	0.848228	0.386521	2.05228	0.738571	1.4478	0.498827	1.4018	0.650934	0.786296	0.477416
3566.67	11.9868	0.663723	29.5916	0.799243	41.2121	0.956432	37.3858	0.978928	31.0315	1	21.2828	0.982527	9.66167	0.615527	33.109	0.866766	41.6133	0.88764	42.5298	0.960668	32.0856	0.965471	23.3102	0.968006	6.21347	0.503418	21.2324	0.65553	29.2766	0.643959	31.9923	0.660783	28.7736	0.821875	24.0597	0.959018	1.94223	0.867448	1.0598	0.482928	2.52746	0.909577	1.25525	0.432487	1.11491	0.517712	0.255721	0.155266
3600	12.1603	0.673329	29.5916	0.799243	40.6529	0.943453	37.3007	0.9767	29.9946	0.966585	21.2828	0.982527	10.8495	0.691201	32.0691	0.839542	41.5671	0.886654	42.6936	0.964369	33.1406	0.997217	24.0807	1	6.21347	0.503418	21.6467	0.66832	29.5985	0.651038	32.2661	0.666438	28.7228	0.820422	23.6858	0.944113	0.862676	0.385292	0.848228	0.386521	2.05228	0.738571	1.89952	0.654462	1.11491	0.517712	0.255721	0.155266
3633.33	12.9205	0.715421	29.9004	0.807582	41.4703	0.962423	37.3858	0.978928	30.2506	0.974837	21.4488	0.99019	10.3944	0.662207	32.4209	0.848753	41.5671	0.886654	43.3334	0.97882	33.2331	1	23.7292	0.985405	7.17095	0.580994	22.6929	0.700621	30.2386	0.665117	32.875	0.679015	29.8735	0.85329	24.5776	0.979661	0.943702	0.42148	1.85553	0.845528	1.84107	0.662561	1.1222	0.386644	0.513059	0.238241	0.874768	0.531133
3666.67	12.9205	0.715421	30.5329	0.824666	40.9119	0.949464	37.3858	0.978928	30.2506	0.974837	21.4488	0.99019	10.8495	0.691201	32.4209	0.848753	41.8404	0.892484	42.6936	0.964369	33.2331	1	23.0541	0.957372	6.65884	0.539502	22.0284	0.680107	30.5343	0.671622	33.5166	0.692267	29.3165	0.837381	23.6858	0.944113	0.862676	0.385292	0.848228	0.386521	0	0	1.89952	0.654462	1.4018	0.650934	0	0
3700	12.9205	0.715421	30.2943	0.818221	40.9119	0.949464	37.3007	0.9767	30.2506	0.974837	21.5384	0.994328	10.8495	0.691201	32.4117	0.848513	41.8875	0.893488	42.7879	0.966498	32.3411	0.973159	23.0541	0.957372	6.61981	0.53634	22.4236	0.692307	30.9077	0.679834	33.8183	0.698498	29.5328	0.843559	23.6858	0.944113	1.94223	0.867448	1.0598	0.482928	0.843864	0.303688	1.89952	0.654462	1.11491	0.517712	0.255721	0.155266
3733.33	12.9205	0.715421	29.9302	0.808387	40.9119	0.949464	37.3007	0.9767	30.2506	0.974837	21.194	0.978427	10.8495	0.691201	32.7633	0.857717	42.1128	0.898295	43.2515	0.976971	32.4492	0.976414	23.3102	0.968006	7.93142	0.642608	23.4801	0.724924	31.4896	0.692634	34.1189	0.704708	29.8561	0.852793	23.9421	0.954329	1.19651	0.534391	1.70758	0.778111	0.843864	0.303688	1.1222	0.386644	0.902944	0.419286	0.796182	0.483418
3766.67	12.9041	0.714511	30.5146	0.824172	41.1701	0.955457	37.3007	0.9767	30.2506	0.974837	21.6602	0.999949	10.751	0.684928	32.7713	0.857925	42.1608	0.899318	43.59	0.984616	32.4492	0.976414	23.3102	0.968006	6.61981	0.53634	23.2083	0.716533	31.8009	0.699482	35.0147	0.72321	29.8561	0.852793	24.0597	0.959018	0.862676	0.385292	0.848228	0.386521	1.13402	0.40811	1.52904	0.526817	1.11491	0.517712	0	0
3800	12.3638	0.684594	29.962	0.809247	41.1701	0.955457	38.1905	1	30.2506	0.974837	21.194	0.978427	10.751	0.684928	32.7633	0.857717	42.1128	0.898295	42.9504	0.970169	32.3411	0.973159	23.3102	0.968006	6.69253	0.542232	24.2963	0.750125	33.0312	0.726543	35.3113	0.729335	29.8561	0.852793	24.0597	0.959018	0.551492	0.246309	0.848228	0.386521	1.84107	0.662561	1.52904	0.526817	1.11491	0.517712	0.786296	0.477416
3833.33	13.2812	0.735389	30.2388	0.816723	41.1701	0.955457	37.3007	0.9767	30.2506	0.974837	21.194	0.978427	11.3021	0.720038	33.4319	0.87522	42.3845	0.904089	43.2515	0.976971	32.1932	0.968709	23.3102	0.968006	7.10757	0.575858	24.2597	0.748995	32.7283	0.719881	35.2689	0.728461	30.3925	0.868114	24.0597	0.959018	0.547598	0.24457	0.936821	0.426891	2.05228	0.738571	1.4478	0.498827	0.990392	0.459893	0.255721	0.155266
3866.67	13.2812	0.735389	30.5146	0.824172	41.1701	0.955457	38.1186	0.998116	30.2506	0.974837	21.194	0.978427	11.3021	0.720038	33.1134	0.866882	42.6553	0.909865	43.2064	0.975952	32.4492	0.976414	23.1908	0.963045	6.69253	0.542232	24.6819	0.762029	33.3915	0.734467	36.5064	0.75402	30.2891	0.865161	24.0597	0.959018	0.862676	0.385292	0.848228	0.386521	1.13402	0.40811	1.67801	0.578143	1.11491	0.517712	0.255721	0.155266
3900	12.9041	0.714511	30.8201	0.832423	41.1701	0.955457	37.6409	0.985608	30.2506	0.974837	21.5384	0.994328	11.3021	0.720038	33.7809	0.884356	42.7049	0.910924	42.9504	0.970169	32.3411	0.973159	23.1908	0.963045	6.61981	0.53634	24.6819	0.762029	33.9497	0.746747	36.7991	0.760065	30.2367	0.863664	23.9421	0.954329	0.862676	0.385292	1.0598	0.482928	1.84107	0.662561	1.89952	0.654462	1.11491	0.517712	0.255721	0.155266
3933.33	12.296	0.680841	30.5146	0.824172	41.5232	0.963652	37.3858	0.978928	30.7768	0.991792	21.2828	0.982527	10.751	0.684928	33.462	0.876009	42.6553	0.909865	43.2064	0.975952	32.4492	0.976414	23.3102	0.968006	6.69253	0.542232	25.032	0.77284	34.2524	0.753405	37.4335	0.773169	30.5013	0.871222	24.0597	0.959018	1.08581	0.484946	0	0	1.84107	0.662561	0.750634	0.258624	0.446933	0.207535	0	0
3966.67	13.2981	0.736327	30.8528	0.833306	41.5232	0.963652	37.3858	0.978928	30.2506	0.974837	21.5384	0.994328	11.3021	0.720038	33.462	0.876009	42.9252	0.915624	43.2064	0.975952	33.2331	1	23.1908	0.963045	7.10757	0.575858	24.7557	0.76431	34.9088	0.767842	37.6712	0.778078	30.6315	0.874942	24.8331	0.989845	2.23902	1	1.0598	0.482928	0	0	1.89952	0.654462	0.378073	0.17556	0.255721	0.155266
4000	13.674	0.757141	30.8528	0.833306	41.1701	0.955457	37.3007	0.9767	30.2506	0.974837	21.2828	0.982527	11.4603	0.730114	33.1134	0.866882	43.2457	0.92246	43.2064	0.975952	33.2331	1	23.3102	0.968006	6.61981	0.53634	24.7557	0.76431	35.2091	0.774448	37.6485	0.77761	30.897	0.882527	24.8331	0.989845	0	0	1.0598	0.482928	1.13402	0.40811	1.07118	0.369064	1.11491	0.517712	0.785526	0.476948
4033.33	13.6565	0.756174	31.1582	0.841555	41.5232	0.963652	37.3858	0.978928	30.2506	0.974837	21.4488	0.99019	11.2067	0.713958	33.462	0.876009	42.7049	0.910924	42.9504	0.970169	32.9784	0.992337	23.0541	0.957372	8.24626	0.668116	25.4155	0.784679	35.5084	0.781032	37.9364	0.783555	31.6582	0.904269	24.0597	0.959018	0.547598	0.24457	0.936821	0.426891	1.13402	0.40811	0.750634	0.258624	0.757873	0.351922	0.255721	0.155266
4066.67	12.9041	0.714511	30.8528	0.833306	41.4276	0.961433	37.3858	0.978928	31.0315	1	21.5384	0.994328	11.3021	0.720038	33.8137	0.885215	43.2457	0.92246	43.2064	0.975952	32.4492	0.976414	23.3102	0.968006	7.17095	0.580994	26.1771	0.808192	36.3513	0.799572	37.6484	0.777606	31.3466	0.895369	24.0597	0.959018	1.71424	0.765619	0.848228	0.386521	0	0	1.67801	0.578143	1.11491	0.517712	0.255721	0.155266
4100	12.7393	0.705385	31.1246	0.840646	41.1701	0.955457	37.3007	0.9767	30.2506	0.974837	21.2828	0.982527	11.3021	0.720038	33.8137	0.885215	43.428	0.926348	43.3018	0.978108	32.3411	0.973159	22.9352	0.95243	7.64829	0.619668	25.5237	0.788019	36.9417	0.812557	38.7943	0.801276	31.3466	0.895369	23.9421	0.954329	0	0	1.0598	0.482928	0	0	1.89952	0.654462	1.11491	0.517712	0.255721	0.155266
4133.33	13.6565	0.756174	31.1582	0.841555	41.4276	0.961433	37.3007	0.9767	30.2506	0.974837	21.2828	0.982527	11.3021	0.720038	33.8092	0.885098	43.8028	0.934344	43.2064	0.975952	32.4492	0.976414	23.1908	0.963045	7.10757	0.575858	25.9016	0.799686	37.2786	0.819967	38.2209	0.789431	32.1819	0.919227	24.1977	0.964518	1.08581	0.484946	0.936821	0.426891	1.84107	0.662561	2.40992	0.830319	0.378073	0.17556	0.796182	0.483418
4166.67	13.6565	0.756174	31.1246	0.840646	41.4276	0.961433	37.0456	0.970019	30.2506	0.974837	21.5384	0.994328	11.7523	0.748718	33.8137	0.885215	44.0472	0.939556	43.0452	0.972311	32.3411	0.973159	23.3102	0.968006	7.03549	0.570019	25.9016	0.799686	37.5722	0.826425	38.7214	0.79977	32.4426	0.926674	24.3158	0.969226	2.23902	1	0.848228	0.386521	1.7165	0.61773	1.25525	0.432487	1.11491	0.517712	0.255721	0.155266
4200	13.2812	0.735389	31.1246	0.840646	41.5232	0.963652	37.3858	0.978928	30.2506	0.974837	21.5384	0.994328	11.6598	0.742822	33.8137	0.885215	43.1944	0.921366	43.4618	0.98172	33.2331	1	23.1908	0.963045	7.59278	0.615171	25.9016	0.799686	37.8198	0.831872	39.0039	0.805603	32.4426	0.926674	24.1977	0.964518	0.862676	0.385292	0.529232	0.241161	1.84107	0.662561	1.89952	0.654462	1.11491	0.517712	0.255721	0.155266
4233.33	13.674	0.757141	31.4279	0.84884	41.5232	0.963652	37.0456	0.970019	29.9946	0.966585	21.4488	0.99019	11.6598	0.742822	33.8137	0.885215	43.2457	0.92246	43.2064	0.975952	32.4492	0.976414	23.3102	0.968006	7.59278	0.615171	26.177	0.808188	37.8648	0.83286	40.2061	0.830434	32.1318	0.917796	23.9421	0.954329	2.23902	1	0	0	1.13402	0.40811	1.25525	0.432487	0.757873	0.351922	0	0
4266.67	13.0476	0.722457	31.7303	0.857006	41.5232	0.963652	37.3858	0.978928	30.2506	0.974837	21.6602	0.999949	11.6598	0.742822	34.1583	0.894238	43.4628	0.92709	43.4618	0.98172	32.4492	0.976414	23.1908	0.963045	7.59278	0.615171	26.6818	0.823776	38.7368	0.852041	40.4857	0.83621	32.7026	0.9341	24.9908	0.996133	1.08581	0.484946	1.0598	0.482928	2.05228	0.738571	1.89952	0.654462	1.11491	0.517712	0	0
4300	14.0483	0.777865	31.4279	0.84884	41.4276	0.961433	37.3007	0.9767	30.2506	0.974837	21.5384	0.994328	11.7523	0.748718	33.8137	0.885215	43.5149	0.928202	43.3018	0.978108	33.2331	1	23.3102	0.968006	7.03549	0.570019	26.2749	0.811212	38.6893	0.850997	40.7645	0.841969	32.9618	0.941505	24.1977	0.964518	1.87302	0.836534	1.70758	0.778111	0	0	0.750634	0.258624	1.81706	0.843758	0.255721	0.155266
4333.33	13.674	0.757141	32.3558	0.8739	41.4276	0.961433	37.13	0.97223	30.2506	0.974837	21.6602	0.999949	12.2	0.777242	33.8137	0.885215	44.0701	0.940045	43.3018	0.978108	32.4492	0.976414	23.1014	0.959334	8.07539	0.654272	26.9317	0.831491	38.9772	0.85733	40.1246	0.828752	32.9618	0.941505	24.1977	0.964518	0	0	0.848228	0.386521	0	0	1.17264	0.404025	0.446933	0.207535	0.255721	0.155266
4366.67	13.1133	0.726094	31.7175	0.856662	41.5232	0.963652	38.1905	1	30.2506	0.974837	21.5384	0.994328	11.7523	0.748718	34.5016	0.903223	43.7304	0.932798	43.2064	0.975952	32.4492	0.976414	23.0541	0.957372	8.07539	0.654272	27.0533	0.835243	38.7357	0.852018	41.2599	0.8522	32.4741	0.927574	24.4526	0.974678	0.862676	0.385292	0	0	1.84107	0.662561	1.89952	0.654462	1.11491	0.517712	0.874768	0.531133
4400	14.0483	0.777865	31.7303	0.857006	41.5232	0.963652	37.3007	0.9767	30.2506	0.974837	21.4488	0.99019	11.7523	0.748718	34.1583	0.894238	43.7304	0.932798	43.2064	0.975952	32.4492	0.976414	23.3102	0.968006	8.12421	0.658228	26.6522	0.822862	38.7357	0.852018	41.5353	0.857889	32.4741	0.927574	24.1977	0.964518	0.862676	0.385292	0.848228	0.386521	0.441055	0.158726	1.89952	0.654462	0.757873	0.351922	0.796182	0.483418
4433.33	13.0476	0.722457	32.0316	0.865143	41.9844	0.974354	37.3858	0.978928	30.2506	0.974837	21.5384	0.994328	11.7523	0.748718	34.5255	0.90385	43.7304	0.932798	43.3018	0.978108	32.4492	0.976414	22.8466	0.948752	8.07539	0.654272	26.6522	0.822862	39.2453	0.863226	41.5957	0.859137	33.2871	0.950796	24.9908	0.996133	0.547598	0.24457	0.848228	0.386521	1.84107	0.662561	1.07118	0.369064	0.446933	0.207535	0.785526	0.476948
4466.67	13.1133	0.726094	32.6559	0.882007	41.4276	0.961433	37.3007	0.9767	30.7768	0.991792	21.5384	0.994328	11.7523	0.748718	33.8551	0.886298	43.9971	0.938488	43.4618	0.98172	33.2331	1	23.3102	0.968006	7.59278	0.615171	27.025	0.834371	39.2453	0.863226	41.8711	0.864824	33.4781	0.956251	24.1977	0.964518	0.862676	0.385292	1.0598	0.482928	1.84107	0.662561	1.67801	0.578143	1.11491	0.517712	0	0
4500	14.0613	0.778586	32.0316	0.865143	41.5232	0.963652	37.3007	0.9767	30.2506	0.974837	21.5384	0.994328	12.2	0.777242	33.8551	0.886298	43.4106	0.925976	44.1011	0.996161	32.4492	0.976414	22.9352	0.95243	8.07539	0.654272	26.6522	0.822862	39.5304	0.869496	42.7302	0.882568	32.9103	0.940033	24.3158	0.969226	0	0	1.85553	0.845528	0.931947	0.335388	1.4478	0.498827	1.11491	0.517712	0	0
4533.33	14.0302	0.776865	32.0316	0.865143	41.5232	0.963652	37.3858	0.978928	30.2506	0.974837	21.4488	0.99019	12.1103	0.771524	34.1583	0.894238	43.4106	0.925976	43.4618	0.98172	33.2331	1	23.1014	0.959334	8.12421	0.658228	28.0732	0.866734	39.5304	0.869496	43.2749	0.893819	33.1683	0.947403	23.9421	0.954329	0	0	0.848228	0.386521	1.84107	0.662561	1.4478	0.498827	1.09603	0.508944	0	0
4566.67	14.4209	0.798497	32.0316	0.865143	41.4276	0.961433	37.3858	0.978928	30.2506	0.974837	21.4488	0.99019	11.0251	0.702386	34.5016	0.903223	43.9605	0.937708	43.4618	0.98172	32.4492	0.976414	23.3102	0.968006	7.50805	0.608306	27.3964	0.845836	40.0978	0.881978	42.6921	0.881781	33.1683	0.947403	24.3158	0.969226	0.862676	0.385292	0.848228	0.386521	1.13402	0.40811	1.52904	0.526817	0.446933	0.207535	0.255721	0.155266
4600	14.0302	0.776865	32.3318	0.873253	41.5232	0.963652	37.3007	0.9767	30.2506	0.974837	21.5384	0.994328	12.2	0.777242	33.8551	0.886298	43.6775	0.93167	43.2064	0.975952	32.3411	0.973159	23.3102	0.968006	8.07539	0.654272	27.3962	0.84583	40.0978	0.881978	42.9641	0.8874	33.1683	0.947403	24.3158	0.969226	0.862676	0.385292	0.848228	0.386521	0	0	0.750634	0.258624	1.11491	0.517712	0.255721	0.155266
4633.33	14.4022	0.797465	32.6559	0.882007	41.9844	0.974354	37.3007	0.9767	30.2506	0.974837	21.5384	0.994328	12.1103	0.771524	34.1968	0.895245	43.6775	0.93167	43.4618	0.98172	32.4492	0.976414	22.8466	0.948752	8.07539	0.654272	27.7669	0.857275	40.3802	0.88819	43.546	0.899419	33.1683	0.947403	24.9908	0.996133	0.547598	0.24457	0.848228	0.386521	1.84107	0.662561	0.750634	0.258624	0.902944	0.419286	0	0
4666.67	13.4858	0.746721	32.068	0.866128	41.5232	0.963652	37.3858	0.978928	30.2506	0.974837	21.4488	0.99019	12.2	0.777242	34.1968	0.895245	43.6775	0.93167	43.5577	0.983888	33.2331	1	23.1908	0.963045	8.12421	0.658228	27.7656	0.857237	40.3802	0.88819	43.3184	0.894717	33.5106	0.957179	23.9421	0.954329	0.943702	0.42148	1.0598	0.482928	1.84107	0.662561	1.07118	0.369064	0.902944	0.419286	0.874768	0.531133
4700	14.0302	0.776865	32.0316	0.865143	42.3238	0.982232	37.3007	0.9767	30.2506	0.974837	21.194	0.978427	12.2	0.777242	34.191	0.895093	43.6775	0.93167	44.0172	0.994267	32.4492	0.976414	23.1014	0.959334	8.07539	0.654272	27.7656	0.857237	40.6617	0.894381	43.5894	0.900315	33.4257	0.954753	24.1977	0.964518	1.71424	0.765619	0	0	0	0	2.40992	0.830319	1.81706	0.843758	0.255721	0.155266
4733.33	14.4022	0.797465	32.3692	0.874263	42.2404	0.980295	37.0456	0.970019	30.2506	0.974837	21.2828	0.982527	12.6454	0.805612	34.5325	0.904033	43.6775	0.93167	43.4618	0.98172	33.2331	1	23.3102	0.968006	8.55538	0.693161	27.7669	0.857275	40.73	0.895882	43.7752	0.904153	33.4257	0.954753	23.9421	0.954329	0.862676	0.385292	1.70758	0.778111	0	0	1.17264	0.404025	1.11491	0.517712	0.255721	0.155266
4766.67	13.4858	0.746721	32.6694	0.88237	41.7806	0.969625	38.1186	0.998116	30.2506	0.974837	21.4488	0.99019	12.2	0.777242	34.5372	0.904155	43.8935	0.936279	44.0172	0.994267	32.3411	0.973159	23.3102	0.968006	8.12421	0.658228	28.1335	0.868594	41.5273	0.91342	43.7752	0.904153	33.5106	0.957179	24.3158	0.969226	1.08581	0.484946	1.0598	0.482928	2.62041	0.943028	1.52904	0.526817	0.892417	0.414398	0.796182	0.483418
4800	14.4209	0.798497	32.3692	0.874263	42.3238	0.982232	37.3007	0.9767	30.2506	0.974837	21.4488	0.99019	12.6454	0.805612	34.5372	0.904155	43.6775	0.93167	43.4618	0.98172	32.3411	0.973159	23.3102	0.968006	8.12421	0.658228	27.7656	0.857237	41.0112	0.902069	44.3119	0.915238	33.4257	0.954753	24.3158	0.969226	0.862676	0.385292	1.0598	0.482928	0	0	1.89952	0.654462	1.11491	0.517712	0	0
4833.33	14.4209	0.798497	32.6694	0.88237	41.5232	0.963652	38.1905	1	30.2506	0.974837	21.4488	0.99019	12.6454	0.805612	34.5372	0.904155	43.8935	0.936279	43.2064	0.975952	32.9784	0.992337	23.3102	0.968006	8.59849	0.696654	28.4997	0.879902	41.8061	0.919553	44.3119	0.915238	33.4257	0.954753	23.8537	0.950807	1.08581	0.484946	0.848228	0.386521	2.05228	0.738571	1.17264	0.404025	0.990392	0.459893	0	0
4866.67	14.4209	0.798497	32.6694	0.88237	42.3238	0.982232	37.3858	0.978928	30.2506	0.974837	21.5384	0.994328	12.1103	0.771524	34.5325	0.904033	43.9437	0.937348	43.4618	0.98172	32.4492	0.976414	23.3102	0.968006	8.55538	0.693161	28.1335	0.868594	41.2221	0.906706	44.5791	0.920756	33.5106	0.957179	24.1977	0.964518	0.862676	0.385292	0	0	0.936482	0.33702	1.52904	0.526817	1.11491	0.517712	0.255721	0.155266
4900	13.8569	0.767267	32.6694	0.88237	42.2404	0.980295	37.3007	0.9767	31.0315	1	21.2828	0.982527	12.6454	0.805612	34.5325	0.904033	43.8935	0.936279	44.0172	0.994267	32.4492	0.976414	23.1908	0.963045	8.07539	0.654272	28.4997	0.879902	41.2221	0.906706	43.9406	0.907568	33.4257	0.954753	24.1977	0.964518	1.08581	0.484946	1.0598	0.482928	1.84107	0.662561	1.67801	0.578143	1.11491	0.517712	0.786296	0.477416
4933.33	14.7919	0.81904	32.6694	0.88237	42.3238	0.982232	37.3858	0.978928	30.2506	0.974837	21.6602	0.999949	13.0883	0.833829	35.1839	0.921085	43.6775	0.93167	43.2064	0.975952	32.4492	0.976414	23.1014	0.959334	8.73064	0.707361	28.4997	0.879902	41.2221	0.906706	44.5791	0.920756	33.4257	0.954753	24.3158	0.969226	0.862676	0.385292	1.23397	0.562294	2.05228	0.738571	0.750634	0.258624	0.446933	0.207535	0	0
4966.67	14.4209	0.798497	32.6694	0.88237	42.3238	0.982232	37.3007	0.9767	31.0315	1	21.5384	0.994328	12.6454	0.805612	34.8762	0.91303	44.2771	0.944461	43.3018	0.978108	32.3411	0.973159	23.1014	0.959334	8.55538	0.693161	28.4997	0.879902	41.5009	0.91284	44.4728	0.918561	34.3173	0.980221	24.1977	0.964518	0.862676	0.385292	0.848228	0.386521	1.84107	0.662561	1.89952	0.654462	0.757873	0.351922	0.255721	0.155266
5000	14.4209	0.798497	32.6694	0.88237	42.5798	0.988171	37.3007	0.9767	30.2506	0.974837	21.2828	0.982527	12.1103	0.771524	34.5325	0.904033	43.9437	0.937348	44.0172	0.994267	33.2331	1	23.3102	0.968006	9.07681	0.735408	28.4997	0.879902	41.5009	0.91284	44.5548	0.920254	33.6181	0.960248	24.1977	0.964518	0.862676	0.385292	0.529232	0.241161	1.84107	0.662561	1.89952	0.654462	1.11491	0.517712	0.255721	0.155266
5033.33	14.4022	0.797465	32.6694	0.88237	42.4259	0.9846	37.3858	0.978928	30.2506	0.974837	21.2828	0.982527	13.0038	0.828448	34.5325	0.904033	43.9437	0.937348	43.5577	0.983888	33.2331	1	23.1908	0.963045	8.55538	0.693161	28.4997	0.879902	41.7789	0.918955	44.4728	0.918561	34.3173	0.980221	24.3158	0.969226	0.547598	0.24457	0.848228	0.386521	0.843864	0.303688	1.4478	0.498827	0.902944	0.419286	0.255721	0.155266
5066.67	14.4209	0.798497	32.9685	0.890449	42.0372	0.975581	37.3007	0.9767	30.2506	0.974837	21.5384	0.994328	12.6454	0.805612	35.543	0.930488	43.8935	0.936279	43.5577	0.983888	32.4492	0.976414	23.1908	0.963045	7.93455	0.642861	28.8644	0.891159	41.7789	0.918955	44.7377	0.924032	34.4094	0.982853	24.3158	0.969226	0.547598	0.24457	0	0	1.84107	0.662561	1.89952	0.654462	0.446933	0.207535	0.786296	0.477416
5100	14.7726	0.817974	32.9685	0.890449	42.5798	0.988171	37.3007	0.9767	29.9946	0.966585	21.5384	0.994328	12.6454	0.805612	34.8762	0.91303	44.209	0.943008	43.4618	0.98172	32.4492	0.976414	23.1908	0.963045	9.03272	0.731835	28.8644	0.891159	42.6375	0.93784	45.0851	0.931207	34.3173	0.980221	24.3158	0.969226	1.08581	0.484946	0.848228	0.386521	1.84107	0.662561	1.89952	0.654462	0.757873	0.351922	0	0
5133.33	14.4022	0.797465	33.2666	0.898501	42.3238	0.982232	37.3007	0.9767	30.2506	0.974837	21.6602	0.999949	13.8767	0.884056	34.5325	0.904033	44.0111	0.938785	43.4618	0.98172	32.4492	0.976414	23.1908	0.963045	9.72914	0.78826	28.4997	0.879902	42.6375	0.93784	45.5685	0.941192	34.4094	0.982853	24.1977	0.964518	0.547598	0.24457	1.70758	0.778111	1.44121	0.51866	0.750634	0.258624	0.446933	0.207535	0.255721	0.155266
5166.67	14.7919	0.81904	32.9685	0.890449	42.0372	0.975581	37.3858	0.978928	31.0315	1	21.4041	0.988127	12.6454	0.805612	34.8762	0.91303	44.209	0.943008	43.4618	0.98172	32.4492	0.976414	23.1014	0.959334	8.55538	0.693161	28.8644	0.891159	42.056	0.92505	45.8311	0.946615	34.4094	0.982853	24.1977	0.964518	0.862676	0.385292	0	0	2.05228	0.738571	1.67801	0.578143	1.11491	0.517712	0.785526	0.476948
5200	14.7726	0.817974	33.2666	0.898501	42.0372	0.975581	38.1186	0.998116	29.9946	0.966585	21.6602	0.999949	13.0883	0.833829	35.2138	0.92187	44.1581	0.941922	43.4618	0.98172	32.4492	0.976414	22.8466	0.948752	9.07681	0.735408	28.8644	0.891159	42.056	0.92505	45.3491	0.93666	34.6659	0.990177	24.1977	0.964518	0.862676	0.385292	1.0598	0.482928	0	0	1.89952	0.654462	0.902944	0.419286	0	0
5233.33	14.7919	0.81904	33.2666	0.898501	42.5798	0.988171	37.3858	0.978928	30.7768	0.991792	21.2828	0.982527	13.4469	0.856674	34.8726	0.912937	44.209	0.943008	43.4618	0.98172	33.2331	1	23.1014	0.959334	9.55166	0.77388	28.4997	0.879902	42.6961	0.93913	46.0929	0.952023	34.573	0.987526	24.9908	0.996133	0.943702	0.42148	0.848228	0.386521	2.05228	0.738571	1.07118	0.369064	0.446933	0.207535	0.785526	0.476948
5266.67	14.7919	0.81904	33.2265	0.897418	42.0372	0.975581	37.3007	0.9767	30.2506	0.974837	21.4488	0.99019	13.0883	0.833829	35.2138	0.92187	44.1581	0.941922	43.4618	0.98172	32.4492	0.976414	23.1014	0.959334	7.97937	0.646492	28.5875	0.882611	42.9129	0.943898	46.0929	0.952023	34.0245	0.971857	24.1085	0.960965	1.19651	0.534391	0.529232	0.241161	1.13402	0.40811	1.4478	0.498827	1.11491	0.517712	0.255721	0.155266
5300	15.1613	0.839493	33.2666	0.898501	42.5798	0.988171	38.1905	1	30.2506	0.974837	21.4041	0.988127	12.6454	0.805612	35.2138	0.92187	44.209	0.943008	43.4618	0.98172	33.2331	1	23.1908	0.963045	8.41001	0.681383	28.8644	0.891159	42.056	0.92505	46.0929	0.952023	34.0245	0.971857	24.3158	0.969226	0.862676	0.385292	0	0	1.44121	0.51866	2.40992	0.830319	0.446933	0.207535	0.255721	0.155266
5333.33	14.7919	0.81904	33.2666	0.898501	42.4956	0.986218	37.3858	0.978928	30.2506	0.974837	21.4041	0.988127	13.0883	0.833829	34.8726	0.912937	44.209	0.943008	43.4618	0.98172	32.4492	0.976414	23.3102	0.968006	9.07094	0.734932	28.8644	0.891159	42.9129	0.943898	46.3539	0.957415	34.3173	0.980221	24.1977	0.964518	0.547598	0.24457	0.848228	0.386521	0.441055	0.158726	0.750634	0.258624	0.990392	0.459893	0.785526	0.476948
5366.67	14.2264	0.78773	33.8699	0.914795	42.1959	0.979262	37.3007	0.9767	30.9376	0.996975	21.194	0.978427	12.5583	0.800066	35.2114	0.921805	44.4736	0.948652	43.4618	0.98172	33.2331	1	24.0807	1	9.07681	0.735408	29.2274	0.902368	42.4045	0.932716	46.3539	0.957415	34.0245	0.971857	24.1977	0.964518	0.862676	0.385292	0.848228	0.386521	1.84107	0.662561	0.750634	0.258624	0.513059	0.238241	0.785526	0.476948
5400	15.1613	0.839493	33.2265	0.897418	41.9405	0.973336	37.3007	0.9767	30.2506	0.974837	21.5384	0.994328	13.5288	0.861895	35.2138	0.92187	44.1581	0.941922	43.4618	0.98172	32.4492	0.976414	23.3102	0.968006	9.03272	0.731835	29.2274	0.902368	42.4045	0.932716	46.3539	0.957415	34.2803	0.979165	23.9421	0.954329	1.08581	0.484946	0	0	0	0	1.25525	0.432487	1.11491	0.517712	0	0
5433.33	14.7726	0.817974	33.2666	0.898501	41.7806	0.969625	37.3858	0.978928	29.9946	0.966585	21.4041	0.988127	13.0883	0.833829	35.2114	0.921805	44.4219	0.947549	43.4618	0.98172	32.4492	0.976414	23.3102	0.968006	9.50741	0.770295	29.2274	0.902368	43.2476	0.951261	46.3539	0.957415	34.2803	0.979165	24.1977	0.964518	1.08581	0.484946	0.848228	0.386521	0.843864	0.303688	1.4478	0.498827	1.11491	0.517712	0.255721	0.155266
5466.67	14.2264	0.78773	33.2265	0.897418	42.2932	0.98152	37.3007	0.9767	31.0315	1	21.6602	0.999949	13.0883	0.833829	35.8607	0.938805	44.4736	0.948652	43.3018	0.978108	33.2331	1	23.3102	0.968006	9.03272	0.731835	28.5875	0.882611	42.6806	0.938789	46.8738	0.968152	34.2803	0.979165	24.1977	0.964518	0.862676	0.385292	1.0598	0.482928	0	0	1.67801	0.578143	1.11491	0.517712	0.785526	0.476948
5500	15.1613	0.839493	33.5227	0.905419	42.0372	0.975581	37.0456	0.970019	30.7768	0.991792	21.194	0.978427	13.0883	0.833829	35.8607	0.938805	44.4736	0.948652	43.4618	0.98172	32.5959	0.980827	23.1908	0.963045	9.03272	0.731835	29.2274	0.902368	43.2476	0.951261	46.8738	0.968152	34.2803	0.979165	24.1977	0.964518	0.862676	0.385292	0	0	1.84107	0.662561	1.67801	0.578143	1.11491	0.517712	0.255721	0.155266
5533.33	14.7919	0.81904	34.1415	0.92213	41.9405	0.973336	37.3007	0.9767	30.2506	0.974837	21.4488	0.99019	13.0883	0.833829	35.2114	0.921805	44.4736	0.948652	43.4618	0.98172	33.2331	1	22.8466	0.948752	9.50741	0.770295	28.5881	0.88263	43.2476	0.951261	46.6142	0.962791	34.2803	0.979165	24.1977	0.964518	1.08581	0.484946	1.70758	0.778111	1.84107	0.662561	0.750634	0.258624	1.11491	0.517712	0.786296	0.477416
5566.67	14.7919	0.81904	33.5227	0.905419	42.7502	0.992126	38.1905	1	31.0315	1	21.6602	0.999949	13.0883	0.833829	35.2114	0.921805	44.7374	0.95428	43.5577	0.983888	32.4492	0.976414	23.1014	0.959334	9.03272	0.731835	28.6151	0.883463	43.2476	0.951261	46.8738	0.968152	34.2803	0.979165	24.3158	0.969226	1.08581	0.484946	0.848228	0.386521	0.843864	0.303688	1.89952	0.654462	1.11491	0.517712	0.874768	0.531133
5600	15.1613	0.839493	34.4356	0.930074	42.835	0.994094	37.3007	0.9767	30.2506	0.974837	21.5384	0.994328	13.0883	0.833829	35.5502	0.930675	44.4219	0.947549	43.3018	0.978108	33.2331	1	23.3102	0.968006	9.50741	0.770295	28.9503	0.893812	43.2476	0.951261	46.8738	0.968152	34.2803	0.979165	24.1977	0.964518	0.943702	0.42148	1.0598	0.482928	1.13402	0.40811	0.750634	0.258624	1.11491	0.517712	0	0
5633.33	15.1613	0.839493	34.4356	0.930074	42.0372	0.975581	37.3007	0.9767	30.2506	0.974837	21.4041	0.988127	14.7487	0.939613	35.2114	0.921805	44.4736	0.948652	43.5577	0.983888	32.9784	0.992337	23.1014	0.959334	9.55166	0.77388	29.5889	0.913529	43.2476	0.951261	47.454	0.980135	34.2803	0.979165	24.1977	0.964518	0	0	0.848228	0.386521	0.843864	0.303688	1.4478	0.498827	0.446933	0.207535	0.874768	0.531133
5666.67	14.5317	0.804631	33.818	0.913392	41.9405	0.973336	37.0456	0.970019	31.0315	1	21.5384	0.994328	13.2274	0.842692	35.5502	0.930675	44.685	0.95316	43.5577	0.983888	32.3411	0.973159	22.8466	0.948752	8.44919	0.684557	29.2274	0.902368	43.4612	0.955958	46.3975	0.958314	34.0245	0.971857	25.0878	1	1.87302	0.836534	0.848228	0.386521	0.931947	0.335388	1.89952	0.654462	1.11491	0.517712	0.786296	0.477416
5700	14.5945	0.808112	34.4356	0.930074	42.0372	0.975581	37.3858	0.978928	30.2506	0.974837	21.6602	0.999949	13.0883	0.833829	35.2114	0.921805	44.807	0.955762	43.5577	0.983888	32.4492	0.976414	23.1014	0.959334	8.88297	0.719703	29.5889	0.913529	42.6806	0.938789	46.8738	0.968152	34.2803	0.979165	24.1977	0.964518	0	0	0	0	1.84107	0.662561	1.67801	0.578143	1.4018	0.650934	0.255721	0.155266
5733.33	15.5291	0.859859	34.4356	0.930074	41.9405	0.973336	37.3858	0.978928	30.2506	0.974837	21.6602	0.999949	13.5288	0.861895	36.1971	0.947612	44.7374	0.95428	43.4618	0.98172	32.4492	0.976414	23.3102	0.968006	10.0237	0.812123	29.5889	0.913529	43.4612	0.955958	46.9486	0.969696	34.2803	0.979165	24.1977	0.964518	0.547598	0.24457	0.848228	0.386521	0.843864	0.303688	0.750634	0.258624	0.446933	0.207535	0	0
5766.67	15.1613	0.839493	34.4612	0.930767	42.0372	0.975581	37.3007	0.9767	30.2506	0.974837	21.4488	0.99019	13.967	0.889811	35.5502	0.930675	44.4736	0.948652	43.4618	0.98172	33.2331	1	23.1908	0.963045	8.88297	0.719703	28.9779	0.894666	43.4612	0.955958	47.2081	0.975056	34.0245	0.971857	24.3158	0.969226	0.862676	0.385292	0.848228	0.386521	1.13402	0.40811	1.89952	0.654462	1.11491	0.517712	0.796182	0.483418
5800	15.5291	0.859859	34.4356	0.930074	42.2932	0.98152	37.6409	0.985608	30.2506	0.974837	21.194	0.978427	13.4469	0.856674	36.2146	0.94807	44.7374	0.95428	43.3018	0.978108	32.4492	0.976414	23.1908	0.963045	8.91731	0.722484	29.5951	0.913721	43.5221	0.957298	46.9172	0.969048	34.0245	0.971857	24.1977	0.964518	0.547598	0.24457	1.70758	0.778111	0	0	2.40992	0.830319	1.11491	0.517712	0.785526	0.476948
5833.33	15.1613	0.839493	33.818	0.913392	41.9405	0.973336	37.3007	0.9767	30.2506	0.974837	21.2828	0.982527	13.5288	0.861895	36.1971	0.947612	44.685	0.95316	43.2064	0.975952	33.2331	1	23.0541	0.957372	9.97945	0.80854	29.956	0.924864	43.5221	0.957298	47.3907	0.978828	34.2803	0.979165	24.1977	0.964518	1.09136	0.487427	0.848228	0.386521	2.05228	0.738571	1.52904	0.526817	0.446933	0.207535	0.255721	0.155266
5866.67	15.1414	0.838392	34.4612	0.930767	41.9405	0.973336	37.3007	0.9767	30.2506	0.974837	21.5384	0.994328	12.334	0.785776	35.5502	0.930675	44.7374	0.95428	43.3018	0.978108	33.2331	1	23.3102	0.968006	9.55166	0.77388	29.9488	0.924641	43.5221	0.957298	46.8297	0.967242	34.2803	0.979165	24.3158	0.969226	0.862676	0.385292	2.19452	1	1.84107	0.662561	1.89952	0.654462	1.11491	0.517712	0.874768	0.531133
5900	15.1414	0.838392	34.4612	0.930767	42.2932	0.98152	37.3858	0.978928	30.2506	0.974837	21.5384	0.994328	13.5288	0.861895	35.5488	0.930639	44.685	0.95316	43.4618	0.98172	33.2331	1	23.3102	0.968006	8.91731	0.722484	29.956	0.924864	43.5221	0.957298	47.0879	0.972574	34.2803	0.979165	24.1977	0.964518	0.862676	0.385292	2.19452	1	1.84107	0.662561	1.89952	0.654462	1.11491	0.517712	0.255721	0.155266
5933.33	15.5291	0.859859	35.0486	0.946631	41.9405	0.973336	37.3858	0.978928	30.2506	0.974837	21.5384	0.994328	13.0883	0.833829	35.5488	0.930639	44.7374	0.95428	43.4618	0.98172	32.4492	0.976414	23.0541	0.957372	9.97945	0.80854	29.956	0.924864	43.7958	0.963317	46.8297	0.967242	34.2803	0.979165	23.9421	0.954329	0.547598	0.24457	0.848228	0.386521	1.84107	0.662561	1.4478	0.498827	0.446933	0.207535	0.786296	0.477416
5966.67	15.5291	0.859859	35.0486	0.946631	42.2932	0.98152	37.3007	0.9767	30.2506	0.974837	21.4041	0.988127	12.7768	0.813983	35.5502	0.930675	44.7374	0.95428	43.4618	0.98172	32.3411	0.973159	23.3102	0.968006	9.50741	0.770295	29.956	0.924864	43.7958	0.963317	46.8297	0.967242	34.2803	0.979165	24.1977	0.964518	0.862676	0.385292	0.848228	0.386521	0	0	1.89952	0.654462	0.757873	0.351922	0.255721	0.155266
6000	15.5085	0.85872	35.0486	0.946631	42.2932	0.98152	37.3858	0.978928	30.2506	0.974837	21.6602	0.999949	13.5288	0.861895	36.5485	0.95681	45.0005	0.959891	43.5577	0.983888	33.2331	1	23.1014	0.959334	10.0237	0.812123	29.3109	0.904946	43.2476	0.951261	46.8297	0.967242	34.2803	0.979165	24.1977	0.964518	0.862676	0.385292	0.848228	0.386521	0.441055	0.158726	1.89952	0.654462	0.902944	0.419286	0.785526	0.476948
6033.33	15.1414	0.838392	34.7554	0.938712	42.2932	0.98152	37.3007	0.9767	30.2506	0.974837	21.5384	0.994328	13.4469	0.856674	35.5502	0.930675	44.9472	0.958755	43.4618	0.98172	32.4492	0.976414	23.3102	0.968006	9.97945	0.80854	29.956	0.924864	43.7958	0.963317	46.9172	0.969048	34.2803	0.979165	24.3158	0.969226	1.08581	0.484946	0.848228	0.386521	0	0	0.750634	0.258624	0.898394	0.417173	0	0
6066.67	15.5291	0.859859	35.0486	0.946631	42.0372	0.975581	37.3007	0.9767	30.2506	0.974837	21.6602	0.999949	12.808	0.815976	36.5322	0.956384	44.7374	0.95428	43.5577	0.983888	33.2331	1	23.3102	0.968006	9.3534	0.757817	30.3072	0.935706	43.7958	0.963317	47.0879	0.972574	34.2803	0.979165	24.1085	0.960965	0.862676	0.385292	0	0	0	0	1.89952	0.654462	1.11491	0.517712	0.786296	0.477416
6100	15.8741	0.878961	35.0486	0.946631	42.1959	0.979262	38.1186	0.998116	30.2506	0.974837	21.4041	0.988127	13.5288	0.861895	35.5502	0.930675	45.5815	0.972283	43.4618	0.98172	33.2331	1	23.3102	0.968006	9.38357	0.760262	29.956	0.924864	43.7958	0.963317	47.1759	0.974393	34.2803	0.979165	24.3158	0.969226	0.862676	0.385292	1.19167	0.543019	0	0	0.750634	0.258624	1.11491	0.517712	0.255721	0.155266
6133.33	15.5291	0.859859	35.3408	0.954524	42.2932	0.98152	37.3007	0.9767	30.2506	0.974837	21.2828	0.982527	14.7487	0.939613	36.2146	0.94807	44.7374	0.95428	43.4618	0.98172	32.4492	0.976414	23.3102	0.968006	9.97945	0.80854	29.956	0.924864	44.0686	0.969317	47.0879	0.972574	34.2803	0.979165	24.1977	0.964518	0	0	0.848228	0.386521	1.84107	0.662561	0.750634	0.258624	1.4018	0.650934	0.785526	0.476948
6166.67	15.5291	0.859859	34.6978	0.937155	42.2932	0.98152	38.1186	0.998116	30.2506	0.974837	21.5384	0.994328	13.6637	0.870491	36.5485	0.95681	44.685	0.95316	43.5577	0.983888	33.1406	0.997217	23.1908	0.963045	10.0237	0.812123	30.3072	0.935706	44.0686	0.969317	47.0879	0.972574	34.0245	0.971857	24.1977	0.964518	1.08581	0.484946	0.848228	0.386521	0.843864	0.303688	1.67801	0.578143	0.902944	0.419286	0.786296	0.477416
6200	14.9611	0.828412	35.3121	0.953748	42.2932	0.98152	38.1905	1	30.2506	0.974837	21.5384	0.994328	13.5288	0.861895	36.5485	0.95681	45.0005	0.959891	43.4618	0.98172	32.3411	0.973159	23.3102	0.968006	9.3534	0.757817	30.3154	0.935959	43.7958	0.963317	47.1759	0.974393	34.2803	0.979165	23.9421	0.954329	1.71424	0.765619	1.70758	0.778111	1.84107	0.662561	1.89952	0.654462	1.11491	0.517712	0.255721	0.155266
6233.33	15.8953	0.880136	35.6024	0.961587	42.2932	0.98152	37.3858	0.978928	30.2506	0.974837	21.6602	0.999949	13.5288	0.861895	35.5502	0.930675	44.7374	0.95428	44.271	1	32.4492	0.976414	22.9352	0.95243	9.38357	0.760262	29.956	0.924864	43.7958	0.963317	46.8297	0.967242	34.2803	0.979165	24.1085	0.960965	0.551492	0.246309	0.848228	0.386521	1.13402	0.40811	1.1222	0.386644	0.378073	0.17556	0.796182	0.483418
6266.67	15.8741	0.878961	35.3121	0.953748	42.0372	0.975581	37.3858	0.978928	30.2506	0.974837	21.5384	0.994328	12.7768	0.813983	36.5485	0.95681	45.2628	0.965486	43.4618	0.98172	33.2331	1	22.9352	0.95243	9.38357	0.760262	30.3154	0.935959	43.7958	0.963317	47.0879	0.972574	33.9381	0.969391	25.0878	1	1.08581	0.484946	0.848228	0.386521	1.84107	0.662561	2.2908	0.789276	1.11491	0.517712	0.796182	0.483418
6300	15.5291	0.859859	35.3408	0.954524	42.2932	0.98152	38.1905	1	30.2506	0.974837	21.6602	0.999949	13.5288	0.861895	36.5485	0.95681	45.0005	0.959891	43.4618	0.98172	32.4492	0.976414	23.0541	0.957372	9.97945	0.80854	30.3072	0.935706	44.0686	0.969317	47.0879	0.972574	34.1933	0.976679	24.1977	0.964518	0	0	0	0	0	0	1.89952	0.654462	1.11491	0.517712	0.255721	0.155266
6333.33	15.8741	0.878961	35.0209	0.945883	42.2932	0.98152	37.3858	0.978928	30.2506	0.974837	21.4041	0.988127	14.3257	0.912662	36.5485	0.95681	44.9472	0.958755	43.4618	0.98172	32.7046	0.984098	22.9352	0.95243	9.97945	0.80854	30.3154	0.935959	43.7958	0.963317	47.3453	0.977891	34.2803	0.979165	24.1977	0.964518	2.23902	1	0.848228	0.386521	1.44121	0.51866	1.4478	0.498827	1.11491	0.517712	0.874768	0.531133
6366.67	15.8953	0.880136	35.3121	0.953748	42.2932	0.98152	37.3007	0.9767	30.2506	0.974837	21.4488	0.99019	13.8875	0.884744	35.8852	0.939445	45.2088	0.964333	43.4618	0.98172	33.2331	1	23.3102	0.968006	10.4488	0.846571	30.3154	0.935959	44.0686	0.969317	47.1759	0.974393	34.1933	0.976679	24.3158	0.969226	0.862676	0.385292	0	0	1.7165	0.61773	1.89952	0.654462	1.11491	0.517712	0	0
6400	14.9611	0.828412	35.6024	0.961587	42.2932	0.98152	37.3858	0.978928	30.2506	0.974837	21.5384	0.994328	13.8875	0.884744	36.5485	0.95681	44.9472	0.958755	43.5577	0.983888	33.2331	1	23.3102	0.968006	10.4488	0.846571	29.67	0.916033	44.0062	0.967945	47.3453	0.977891	34.2803	0.979165	24.1977	0.964518	1.87302	0.836534	0.529232	0.241161	1.84107	0.662561	1.4478	0.498827	1.11491	0.517712	0.255721	0.155266
6433.33	15.5291	0.859859	36.5268	0.986555	42.2932	0.98152	37.3007	0.9767	30.2506	0.974837	21.194	0.978427	13.8875	0.884744	36.5485	0.95681	45.0707	0.961389	43.4618	0.98172	33.2331	1	23.3102	0.968006	10.4929	0.85014	30.3154	0.935959	44.0686	0.969317	47.9046	0.989444	34.2803	0.979165	24.1977	0.964518	0.547598	0.24457	1.10415	0.503141	1.84107	0.662561	1.78457	0.614858	0.446933	0.207535	0	0
6466.67	15.8953	0.880136	35.6321	0.96239	42.1959	0.979262	38.1905	1	30.2506	0.974837	21.2828	0.982527	13.967	0.889811	36.5485	0.95681	46.1035	0.983418	43.5577	0.983888	32.4492	0.976414	23.3102	0.968006	9.3534	0.757817	29.67	0.916033	44.0062	0.967945	47.3453	0.977891	34.2803	0.979165	24.1085	0.960965	0	0	0	0	1.84107	0.662561	1.89952	0.654462	0.902944	0.419286	0.874768	0.531133
6500	15.4352	0.854662	35.8916	0.969401	42.1959	0.979262	37.3858	0.978928	30.2506	0.974837	21.4488	0.99019	13.6553	0.869951	36.881	0.965515	45.2088	0.964333	43.4618	0.98172	32.4492	0.976414	23.3102	0.968006	10.4488	0.846571	30.3072	0.935706	44.0062	0.967945	47.0879	0.972574	34.2803	0.979165	24.1977	0.964518	0	0	0.848228	0.386521	1.44121	0.51866	1.89952	0.654462	1.11491	0.517712	0.796182	0.483418
6533.33	14.9611	0.828412	35.6024	0.961587	42.1959	0.979262	37.6409	0.985608	30.2506	0.974837	21.4041	0.988127	14.3257	0.912662	36.5485	0.95681	45.0005	0.959891	43.4618	0.98172	32.4492	0.976414	23.1014	0.959334	10.9156	0.884388	30.3072	0.935706	44.0062	0.967945	47.3453	0.977891	34.2803	0.979165	24.1085	0.960965	1.08581	0.484946	1.71929	0.783447	0	0	1.17264	0.404025	0.990392	0.459893	0.786296	0.477416
6566.67	15.2643	0.845199	35.9224	0.970231	42.2932	0.98152	37.3007	0.9767	30.2506	0.974837	21.4488	0.99019	13.967	0.889811	36.881	0.965515	45.2088	0.964333	43.4618	0.98172	32.4492	0.976414	23.1908	0.963045	10.4488	0.846571	29.3393	0.905821	44.0062	0.967945	47.3453	0.977891	34.2803	0.979165	24.1977	0.964518	0.862676	0.385292	0.848228	0.386521	1.84107	0.662561	1.67801	0.578143	1.11491	0.517712	0.786296	0.477416
6600	15.2643	0.845199	35.6321	0.96239	42.2932	0.98152	37.3007	0.9767	30.2506	0.974837	21.6602	0.999949	13.8875	0.884744	36.881	0.965515	45.5243	0.971065	43.4618	0.98172	32.4492	0.976414	23.3102	0.968006	10.4488	0.846571	29.67	0.916033	44.8728	0.987007	47.3453	0.977891	34.2803	0.979165	24.1977	0.964518	0.862676	0.385292	1.0598	0.482928	0	0	2.40992	0.830319	0.902944	0.419286	0	0
6633.33	16.2599	0.900327	35.6024	0.961587	41.9405	0.973336	37.3007	0.9767	30.2506	0.974837	21.4041	0.988127	14.4028	0.917577	36.881	0.965515	45.8428	0.977858	43.2064	0.975952	32.4492	0.976414	22.9352	0.95243	10.9156	0.884388	30.6641	0.946724	44.0062	0.967945	47.3453	0.977891	34.2803	0.979165	24.1977	0.964518	0.547598	0.24457	1.70758	0.778111	1.84107	0.662561	1.4478	0.498827	0.446933	0.207535	0.874768	0.531133
6666.67	15.8953	0.880136	35.8916	0.969401	42.2932	0.98152	38.1186	0.998116	31.0315	1	21.5384	0.994328	14.3257	0.912662	36.881	0.965515	45.2088	0.964333	43.4618	0.98172	32.4492	0.976414	22.9352	0.95243	9.3534	0.757817	30.6641	0.946724	44.0062	0.967945	47.3453	0.977891	34.2803	0.979165	24.1977	0.964518	1.71424	0.765619	1.0598	0.482928	0	0	2.40992	0.830319	1.11491	0.517712	0.255721	0.155266
6700	16.2599	0.900327	36.5424	0.986977	42.2932	0.98152	37.3007	0.9767	30.2506	0.974837	21.5384	0.994328	13.967	0.889811	36.881	0.965515	46.0599	0.982489	43.4618	0.98172	32.9784	0.992337	23.1014	0.959334	9.82128	0.795725	30.3238	0.936217	44.2774	0.973911	47.3453	0.977891	34.2803	0.979165	24.1977	0.964518	1.71424	0.765619	0.848228	0.386521	1.13402	0.40811	1.4478	0.498827	1.11491	0.517712	0	0
6733.33	15.3263	0.848631	36.5424	0.986977	42.2932	0.98152	37.3007	0.9767	29.9946	0.966585	21.6602	0.999949	14.3257	0.912662	36.5485	0.95681	45.2628	0.965486	43.4618	0.98172	32.4492	0.976414	23.3102	0.968006	10.9156	0.884388	30.3072	0.935706	44.2774	0.973911	47.3453	0.977891	33.9381	0.969391	24.1977	0.964518	0	0	0.848228	0.386521	2.05228	0.738571	2.40992	0.830319	0.446933	0.207535	0	0
6766.67	16.238	0.899113	35.8916	0.969401	42.2932	0.98152	37.3007	0.9767	30.2506	0.974837	21.5384	0.994328	14.4028	0.917577	36.881	0.965515	45.5243	0.971065	43.4618	0.98172	32.4492	0.976414	23.0541	0.957372	10.4488	0.846571	30.6641	0.946724	44.3406	0.9753	47.3453	0.977891	34.2803	0.979165	24.1977	0.964518	1.08581	0.484946	1.0598	0.482928	1.84107	0.662561	1.89952	0.654462	1.11491	0.517712	0	0
6800	16.238	0.899113	36.18	0.977189	42.2932	0.98152	37.3007	0.9767	30.2506	0.974837	21.4041	0.988127	13.6851	0.871849	36.5322	0.956384	45.5243	0.971065	43.5577	0.983888	33.2331	1	23.3102	0.968006	10.4488	0.846571	30.6641	0.946724	44.0062	0.967945	47.4339	0.979722	34.2803	0.979165	24.1977	0.964518	0.862676	0.385292	1.0598	0.482928	0.936482	0.33702	1.89952	0.654462	1.11491	0.517712	0.255721	0.155266
6833.33	16.238	0.899113	35.8916	0.969401	42.2932	0.98152	37.3858	0.978928	30.2506	0.974837	21.6602	0.999949	14.8364	0.945197	36.881	0.965515	45.2088	0.964333	43.4618	0.98172	32.4492	0.976414	23.3102	0.968006	10.9156	0.884388	30.6641	0.946724	44.0062	0.967945	47.3453	0.977891	34.2803	0.979165	24.1977	0.964518	1.08581	0.484946	0.848228	0.386521	1.7165	0.61773	1.89952	0.654462	0.378073	0.17556	0.796182	0.483418
6866.67	15.3263	0.848631	35.9224	0.970231	42.2932	0.98152	37.3858	0.978928	30.2506	0.974837	21.6602	0.999949	14.7615	0.940428	36.881	0.965515	45.2628	0.965486	43.2064	0.975952	33.2331	1	23.3102	0.968006	9.84788	0.79788	30.6732	0.947007	45.1423	0.992934	47.3453	0.977891	34.2803	0.979165	24.1977	0.964518	0	0	1.0598	0.482928	0.931947	0.335388	1.89952	0.654462	0.902944	0.419286	0.874768	0.531133
6900	16.238	0.899113	36.18	0.977189	42.0372	0.975581	37.3858	0.978928	30.2506	0.974837	21.4041	0.988127	14.8364	0.945197	36.5485	0.95681	46.0599	0.982489	43.4618	0.98172	33.2331	1	23.0541	0.957372	10.4488	0.846571	30.6641	0.946724	44.3406	0.9753	47.4339	0.979722	34.2803	0.979165	24.9908	0.996133	1.08581	0.484946	1.70758	0.778111	1.7165	0.61773	1.89952	0.654462	1.11491	0.517712	0.255721	0.155266
6933.33	16.238	0.899113	35.8916	0.969401	42.0372	0.975581	37.3858	0.978928	30.2506	0.974837	21.4041	0.988127	14.7615	0.940428	36.881	0.965515	45.5959	0.972592	43.4618	0.98172	32.4492	0.976414	23.3102	0.968006	10.9156	0.884388	30.6732	0.947007	44.3406	0.9753	47.3453	0.977891	34.2803	0.979165	24.1977	0.964518	0.551492	0.246309	1.70758	0.778111	0.843864	0.303688	1.1222	0.386644	1.11491	0.517712	1.10327	0.669875
6966.67	16.238	0.899113	36.4674	0.984952	42.2932	0.98152	38.1905	1	30.2506	0.974837	21.5384	0.994328	13.6851	0.871849	36.881	0.965515	45.5243	0.971065	43.4618	0.98172	32.4492	0.976414	23.1014	0.959334	9.84788	0.79788	30.6641	0.946724	44.3406	0.9753	47.4339	0.979722	34.2803	0.979165	24.1977	0.964518	1.94223	0.867448	1.0598	0.482928	1.84107	0.662561	1.89952	0.654462	1.11491	0.517712	1.10327	0.669875
7000	15.6283	0.865354	36.1685	0.976877	42.1959	0.979262	37.3858	0.978928	30.2506	0.974837	21.6602	0.999949	13.6851	0.871849	36.881	0.965515	45.4695	0.969896	43.4618	0.98172	32.4492	0.976414	23.1014	0.959334	11.3798	0.921994	30.6641	0.946724	44.3406	0.9753	47.3453	0.977891	34.2803	0.979165	24.1977	0.964518	1.87302	0.836534	0.848228	0.386521	1.7165	0.61773	1.52904	0.526817	1.11491	0.517712	0.874768	0.531133
7033.33	16.623	0.920431	36.18	0.977189	42.1959	0.979262	37.3007	0.9767	30.2506	0.974837	21.5384	0.994328	14.8364	0.945197	36.5485	0.95681	45.5243	0.971065	43.4618	0.98172	32.8866	0.989574	23.1014	0.959334	10.9156	0.884388	30.6732	0.947007	44.3406	0.9753	47.4339	0.979722	34.2803	0.979165	24.1977	0.964518	1.08581	0.484946	0.848228	0.386521	1.84107	0.662561	1.52317	0.524797	1.11491	0.517712	0.786296	0.477416
7066.67	16.6004	0.919178	36.18	0.977189	42.1959	0.979262	38.1905	1	30.2506	0.974837	21.5384	0.994328	14.3257	0.912662	36.881	0.965515	45.5243	0.971065	43.4618	0.98172	32.4492	0.976414	23.1908	0.963045	10.2866	0.833428	30.6641	0.946724	44.6117	0.981264	47.4339	0.979722	34.2803	0.979165	24.1977	0.964518	1.08581	0.484946	0.848228	0.386521	1.84107	0.662561	1.67801	0.578143	1.11491	0.517712	0	0
7100	16.2599	0.900327	36.1685	0.976877	42.2932	0.98152	37.0456	0.970019	30.2506	0.974837	21.4041	0.988127	14.4028	0.917577	37.2122	0.974186	45.5243	0.971065	43.4618	0.98172	32.4492	0.976414	23.1908	0.963045	10.2866	0.833428	30.6641	0.946724	44.6117	0.981264	47.3453	0.977891	34.2803	0.979165	24.1085	0.960965	0.862676	0.385292	1.0598	0.482928	1.7165	0.61773	1.89952	0.654462	0.757873	0.351922	0.255721	0.155266
7133.33	15.9908	0.885425	36.18	0.977189	42.2932	0.98152	37.3007	0.9767	30.2506	0.974837	21.5384	0.994328	14.8364	0.945197	36.866	0.965121	45.5243	0.971065	43.4618	0.98172	32.4492	0.976414	23.3102	0.968006	10.9156	0.884388	30.6732	0.947007	44.3406	0.9753	47.3453	0.977891	34.2803	0.979165	24.1085	0.960965	0.547598	0.24457	0.848228	0.386521	1.84107	0.662561	1.17264	0.404025	1.11491	0.517712	0	0
7166.67	15.69	0.868768	36.4547	0.984609	42.2932	0.98152	37.3007	0.9767	30.2506	0.974837	21.6602	0.999949	13.6553	0.869951	36.881	0.965515	45.5243	0.971065	43.5577	0.983888	32.4492	0.976414	23.3102	0.968006	10.9594	0.887933	31.0194	0.957695	44.6117	0.981264	47.4339	0.979722	34.2803	0.979165	24.1977	0.964518	1.08581	0.484946	0.848228	0.386521	1.7165	0.61773	1.89952	0.654462	1.11491	0.517712	0.255721	0.155266
7200	16.623	0.920431	36.4547	0.984609	42.2932	0.98152	37.3858	0.978928	30.7768	0.991792	21.4488	0.99019	14.8364	0.945197	37.2122	0.974186	45.5243	0.971065	43.4618	0.98172	32.4492	0.976414	23.1908	0.963045	10.9156	0.884388	30.6732	0.947007	44.3406	0.9753	47.4339	0.979722	34.2803	0.979165	24.3158	0.969226	0.862676	0.385292	0	0	0	0	2.40992	0.830319	1.11491	0.517712	0.255721	0.155266
7233.33	16.238	0.899113	36.1685	0.976877	42.2932	0.98152	37.3007	0.9767	30.2506	0.974837	21.4041	0.988127	14.7615	0.940428	36.866	0.965121	46.1035	0.983418	43.4618	0.98172	32.4492	0.976414	23.3102	0.968006	11.3798	0.921994	30.6641	0.946724	44.5478	0.979859	47.3453	0.977891	34.2803	0.979165	24.1977	0.964518	0.862676	0.385292	0.848228	0.386521	1.84107	0.662561	1.4478	0.498827	0.513059	0.238241	0.785526	0.476948
7266.67	15.69	0.868768	36.4674	0.984952	42.2932	0.98152	37.3007	0.9767	30.1399	0.971269	21.2828	0.982527	13.6553	0.869951	37.2122	0.974186	46.3189	0.988014	43.4618	0.98172	33.2331	1	22.9352	0.95243	10.9156	0.884388	31.0194	0.957695	44.6117	0.981264	47.4339	0.979722	34.2803	0.979165	24.1977	0.964518	1.08581	0.484946	0.529232	0.241161	1.84107	0.662561	1.67801	0.578143	1.11491	0.517712	0	0
7300	16.623	0.920431	35.8573	0.968474	42.0372	0.975581	37.3858	0.978928	30.2506	0.974837	21.4041	0.988127	14.12	0.899561	37.2122	0.974186	46.3633	0.988961	43.4618	0.98172	32.4492	0.976414	23.0541	0.957372	10.7494	0.870925	30.6641	0.946724	44.6117	0.981264	47.3453	0.977891	34.2803	0.979165	24.1085	0.960965	1.71424	0.765619	1.0598	0.482928	1.84107	0.662561	1.89952	0.654462	1.11491	0.517712	0.255721	0.155266
7333.33	15.9908	0.885425	36.18	0.977189	42.2932	0.98152	37.3858	0.978928	30.2506	0.974837	21.2828	0.982527	14.7615	0.940428	37.2122	0.974186	46.3633	0.988961	43.4618	0.98172	32.3411	0.973159	23.3102	0.968006	11.3798	0.921994	30.6732	0.947007	44.3406	0.9753	47.4339	0.979722	35.0097	1	24.1977	0.964518	1.08581	0.484946	1.70758	0.778111	0.931947	0.335388	1.4478	0.498827	1.11491	0.517712	0	0
7366.67	15.9908	0.885425	35.8299	0.967733	42.0372	0.975581	37.3007	0.9767	30.2506	0.974837	21.6602	0.999949	14.7615	0.940428	37.1984	0.973825	45.5243	0.971065	43.4618	0.98172	33.2331	1	23.3102	0.968006	10.9156	0.884388	31.0296	0.958008	44.6117	0.981264	47.4339	0.979722	34.2803	0.979165	24.1085	0.960965	1.08581	0.484946	0.848228	0.386521	1.7165	0.61773	1.1222	0.386644	0.446933	0.207535	0.796182	0.483418
7400	15.9908	0.885425	36.7539	0.992689	41.9405	0.973336	37.3007	0.9767	30.2506	0.974837	21.5384	0.994328	13.6553	0.869951	37.2122	0.974186	45.7296	0.975442	43.4618	0.98172	33.2331	1	23.1014	0.959334	10.9156	0.884388	31.0194	0.957695	44.3406	0.9753	47.4339	0.979722	34.2803	0.979165	23.8537	0.950807	1.08581	0.484946	0	0	1.7165	0.61773	1.89952	0.654462	1.11491	0.517712	0.255721	0.155266
7433.33	16.0522	0.888824	36.4674	0.984952	42.0372	0.975581	37.3007	0.9767	30.2506	0.974837	21.4041	0.988127	14.8364	0.945197	37.5296	0.982494	46.3633	0.988961	43.4618	0.98172	33.2331	1	23.1014	0.959334	11.8842	0.96286	31.0194	0.957695	44.8728	0.987007	47.3453	0.977891	34.2803	0.979165	24.1977	0.964518	0.547598	0.24457	1.23397	0.562294	0.843864	0.303688	0.750634	0.258624	0.513059	0.238241	0.874768	0.531133
7466.67	16.0522	0.888824	36.7539	0.992689	42.2932	0.98152	37.3007	0.9767	30.2506	0.974837	21.2828	0.982527	15.195	0.968044	37.1984	0.973825	45.5243	0.971065	43.5577	0.983888	33.1406	0.997217	23.3102	0.968006	11.3798	0.921994	30.6641	0.946724	44.6117	0.981264	47.4339	0.979722	34.2803	0.979165	24.1977	0.964518	1.08581	0.484946	2.19452	1	0.441055	0.158726	1.89952	0.654462	1.11491	0.517712	0.255721	0.155266
7500	16.9845	0.94045	36.4674	0.984952	42.2932	0.98152	37.3858	0.978928	30.2506	0.974837	21.6602	0.999949	14.12	0.899561	37.1984	0.973825	46.0452	0.982175	43.4618	0.98172	32.4492	0.976414	23.3102	0.968006	10.9156	0.884388	30.6641	0.946724	44.2774	0.973911	47.4339	0.979722	34.2803	0.979165	24.1977	0.964518	0	0	0.848228	0.386521	0	0	1.67801	0.578143	1.11491	0.517712	0.786296	0.477416
7533.33	16.9612	0.939158	35.8299	0.967733	42.0372	0.975581	37.3007	0.9767	30.2506	0.974837	21.6602	0.999949	14.7615	0.940428	37.2122	0.974186	45.5243	0.971065	43.4618	0.98172	32.4492	0.976414	23.0541	0.957372	11.3798	0.921994	31.0194	0.957695	45.1423	0.992934	47.4339	0.979722	34.1933	0.976679	24.3158	0.969226	2.23902	1	0.848228	0.386521	1.13402	0.40811	1.4478	0.498827	1.11491	0.517712	0.255721	0.155266
7566.67	16.9845	0.94045	36.7401	0.992317	42.2932	0.98152	37.3007	0.9767	30.2506	0.974837	21.5384	0.994328	14.091	0.897714	37.1984	0.973825	45.9889	0.980973	43.4618	0.98172	32.4492	0.976414	23.3102	0.968006	10.2866	0.833428	31.0194	0.957695	45.4109	0.998843	47.4339	0.979722	34.2803	0.979165	24.1977	0.964518	1.08581	0.484946	1.0598	0.482928	0.441055	0.158726	2.2908	0.789276	0.902944	0.419286	0.255721	0.155266
7600	16.4129	0.9088	35.9053	0.969768	42.2932	0.98152	37.3007	0.9767	30.2506	0.974837	21.4041	0.988127	14.7615	0.940428	37.1984	0.973825	45.7851	0.976628	43.5577	0.983888	32.3411	0.973159	23.1014	0.959334	11.4231	0.925505	31.0194	0.957695	44.3406	0.9753	47.9046	0.989444	34.2803	0.979165	24.1085	0.960965	0.862676	0.385292	0	0	1.84107	0.662561	1.89952	0.654462	1.11491	0.517712	0.255721	0.155266
7633.33	16.9845	0.94045	35.9053	0.969768	42.1959	0.979262	38.1905	1	30.2506	0.974837	21.4041	0.988127	15.195	0.968044	37.1984	0.973825	45.7296	0.975442	43.4618	0.98172	33.2331	1	22.8466	0.948752	11.3798	0.921994	31.0194	0.957695	45.1423	0.992934	47.4339	0.979722	34.1933	0.976679	24.1977	0.964518	0.862676	0.385292	1.70758	0.778111	1.84107	0.662561	0.750634	0.258624	1.11491	0.517712	0.874768	0.531133
7666.67	16.3518	0.905412	36.4811	0.985321	42.2932	0.98152	37.3858	0.978928	30.2506	0.974837	21.2828	0.982527	14.8364	0.945197	37.5296	0.982494	46.0452	0.982175	43.5577	0.983888	33.2331	1	23.0541	0.957372	10.9594	0.887933	31.0194	0.957695	44.6117	0.981264	47.6912	0.985036	34.2803	0.979165	24.1977	0.964518	0.862676	0.385292	0.529232	0.241161	1.13402	0.40811	2.73477	0.942242	1.11491	0.517712	0.796182	0.483418
7700	16.3518	0.905412	36.1165	0.975473	42.2932	0.98152	37.3858	0.978928	31.0315	1	21.6602	0.999949	15.195	0.968044	37.2122	0.974186	46.0452	0.982175	43.4618	0.98172	32.4492	0.976414	23.1014	0.959334	10.7703	0.872615	31.0194	0.957695	44.6117	0.981264	47.4339	0.979722	34.2803	0.979165	24.1977	0.964518	0.862676	0.385292	1.0598	0.482928	2.62041	0.943028	1.89952	0.654462	1.11491	0.517712	0.785526	0.476948
7733.33	16.3518	0.905412	37.0246	1	42.2932	0.98152	37.3007	0.9767	30.2506	0.974837	21.4041	0.988127	14.7615	0.940428	37.1984	0.973825	45.7851	0.976628	43.4618	0.98172	32.4492	0.976414	23.1908	0.963045	11.3798	0.921994	31.0194	0.957695	44.6117	0.981264	47.4339	0.979722	34.2803	0.979165	24.1977	0.964518	0.862676	0.385292	0.766923	0.349472	1.13402	0.40811	1.78457	0.614858	0.378073	0.17556	0.796182	0.483418
7766.67	16.4129	0.9088	36.1449	0.97624	42.0372	0.975581	37.3007	0.9767	30.2506	0.974837	21.4041	0.988127	14.7615	0.940428	37.5422	0.982824	46.0452	0.982175	43.5577	0.983888	32.4492	0.976414	23.3102	0.968006	10.9156	0.884388	31.0296	0.958008	44.6117	0.981264	47.4339	0.979722	34.2803	0.979165	24.1977	0.964518	1.08581	0.484946	0.848228	0.386521	1.7165	0.61773	2.73477	0.942242	1.4018	0.650934	0.796182	0.483418
7800	16.3518	0.905412	36.1449	0.97624	42.2932	0.98152	37.3007	0.9767	30.2506	0.974837	21.6602	0.999949	14.091	0.897714	37.5296	0.982494	45.7296	0.975442	43.4618	0.98172	32.4492	0.976414	23.3102	0.968006	11.3798	0.921994	31.3733	0.96862	44.6117	0.981264	47.602	0.983193	34.2803	0.979165	24.1977	0.964518	1.94223	0.867448	1.0598	0.482928	1.13402	0.40811	1.89952	0.654462	1.11491	0.517712	0.786296	0.477416
7833.33	16.4129	0.9088	36.4811	0.985321	42.2932	0.98152	37.3007	0.9767	30.7768	0.991792	21.4041	0.988127	15.2676	0.972671	37.5296	0.982494	46.0452	0.982175	43.4618	0.98172	33.2331	1	22.8466	0.948752	11.3798	0.921994	32.0384	0.989154	44.6117	0.981264	47.3453	0.977891	34.2803	0.979165	24.1977	0.964518	0.547598	0.24457	0.848228	0.386521	1.84107	0.662561	1.4478	0.498827	1.11491	0.517712	0.874768	0.531133
7866.67	16.4129	0.9088	36.4315	0.983981	42.2932	0.98152	37.3858	0.978928	30.2506	0.974837	21.194	0.978427	14.091	0.897714	37.5422	0.982824	45.9889	0.980973	43.4618	0.98172	32.4492	0.976414	23.1014	0.959334	11.4231	0.925505	31.3733	0.96862	44.5478	0.979859	47.3453	0.977891	34.2803	0.979165	24.1977	0.964518	1.87302	0.836534	0.848228	0.386521	2.62041	0.943028	1.34792	0.464413	1.11491	0.517712	0.874768	0.531133
7900	16.4129	0.9088	36.4315	0.983981	42.2932	0.98152	38.1905	1	31.0315	1	21.5384	0.994328	14.5527	0.927125	37.8709	0.991429	46.6225	0.994488	43.4618	0.98172	32.3411	0.973159	23.3102	0.968006	11.4231	0.925505	31.3733	0.96862	44.6117	0.981264	48.2387	0.996343	34.2803	0.979165	24.1977	0.964518	0.447955	0.200067	0.848228	0.386521	1.7165	0.61773	1.89952	0.654462	1.4018	0.650934	0	0
7933.33	17.3446	0.960384	36.1936	0.977557	42.1959	0.979262	37.3007	0.9767	30.2506	0.974837	21.4041	0.988127	14.12	0.899561	37.5422	0.982824	45.7851	0.976628	43.4618	0.98172	32.4492	0.976414	23.3102	0.968006	11.8842	0.96286	31.3733	0.96862	44.5478	0.979859	47.3453	0.977891	34.2803	0.979165	24.1977	0.964518	1.09136	0.487427	0.936821	0.426891	0.936482	0.33702	1.4478	0.498827	1.4018	0.650934	0.874768	0.531133
7966.67	17.3205	0.959052	36.4315	0.983981	42.2932	0.98152	37.3858	0.978928	30.2506	0.974837	21.6602	0.999949	14.12	0.899561	37.8709	0.991429	46.5772	0.993524	43.3018	0.978108	33.2331	1	23.1908	0.963045	11.8413	0.95939	31.3733	0.96862	44.5478	0.979859	48.2387	0.996343	34.2803	0.979165	24.1977	0.964518	0.862676	0.385292	0.848228	0.386521	1.13402	0.40811	2.40992	0.830319	1.11491	0.517712	0	0
8000	17.3446	0.960384	36.4315	0.983981	42.2932	0.98152	37.3858	0.978928	30.7768	0.991792	21.6602	0.999949	14.8364	0.945197	37.8709	0.991429	46.0452	0.982175	43.4618	0.98172	32.4492	0.976414	23.3102	0.968006	11.8413	0.95939	31.3733	0.96862	44.8174	0.985789	47.3453	0.977891	34.0245	0.971857	24.1085	0.960965	0.862676	0.385292	1.0598	0.482928	1.84107	0.662561	1.89952	0.654462	1.11491	0.517712	0	0
8033.33	17.3446	0.960384	36.4315	0.983981	42.2932	0.98152	37.3007	0.9767	30.2506	0.974837	21.6602	0.999949	15.195	0.968044	37.8595	0.99113	46.0452	0.982175	43.4618	0.98172	32.4492	0.976414	23.0541	0.957372	11.8413	0.95939	32.0384	0.989154	44.5478	0.979859	47.3453	0.977891	34.2803	0.979165	23.9421	0.954329	0.862676	0.385292	1.23397	0.562294	1.44121	0.51866	1.1222	0.386644	0.378073	0.17556	0	0
8066.67	17.3446	0.960384	36.4315	0.983981	42.2932	0.98152	37.3007	0.9767	30.2506	0.974837	21.6602	0.999949	14.12	0.899561	37.8709	0.991429	46.0452	0.982175	43.4618	0.98172	32.4492	0.976414	22.8466	0.948752	11.3798	0.921994	31.3733	0.96862	44.8174	0.985789	47.6912	0.985036	34.2803	0.979165	24.1977	0.964518	0.862676	0.385292	0.525664	0.239535	1.7165	0.61773	1.89952	0.654462	1.11491	0.517712	0.786296	0.477416
8100	17.3446	0.960384	36.4315	0.983981	42.835	0.994094	38.1905	1	30.1399	0.971269	21.5384	0.994328	15.2676	0.972671	37.8709	0.991429	45.9889	0.980973	44.271	1	32.4492	0.976414	23.3102	0.968006	11.8842	0.96286	31.3862	0.969017	45.4109	0.998843	47.5395	0.981903	34.2803	0.979165	24.1085	0.960965	1.94223	0.867448	0.529232	0.241161	1.7165	0.61773	1.89952	0.654462	1.11491	0.517712	0	0
8133.33	17.3446	0.960384	36.4811	0.985321	41.9405	0.973336	37.3858	0.978928	30.2506	0.974837	21.6602	0.999949	15.2676	0.972671	38.1983	1	45.7851	0.976628	43.4618	0.98172	32.4492	0.976414	23.3102	0.968006	11.8842	0.96286	31.3844	0.968963	44.8174	0.985789	48.1605	0.994729	34.2803	0.979165	24.1977	0.964518	1.08581	0.484946	1.71929	0.783447	2.52746	0.909577	0.750634	0.258624	1.11491	0.517712	0.874768	0.531133
8166.67	17.3446	0.960384	36.4315	0.983981	42.0372	0.975581	38.1905	1	30.2506	0.974837	21.4041	0.988127	14.12	0.899561	37.8709	0.991429	45.9889	0.980973	43.5577	0.983888	32.4492	0.976414	24.0807	1	10.7703	0.872615	31.3733	0.96862	44.882	0.98721	47.6912	0.985036	34.0245	0.971857	24.1085	0.960965	0.862676	0.385292	0.848228	0.386521	0.441055	0.158726	1.89952	0.654462	1.11491	0.517712	0.874768	0.531133
8200	17.3446	0.960384	36.4315	0.983981	42.2932	0.98152	37.3007	0.9767	30.2506	0.974837	21.6602	0.999949	15.6966	1	37.8709	0.991429	46.0452	0.982175	43.4618	0.98172	33.2331	1	23.1908	0.963045	11.2097	0.908218	31.3733	0.96862	44.5478	0.979859	47.3453	0.977891	34.2803	0.979165	24.1977	0.964518	1.08581	0.484946	1.0598	0.482928	1.7165	0.61773	1.34792	0.464413	0.757873	0.351922	0.785526	0.476948
8233.33	17.3446	0.960384	36.4811	0.985321	42.2932	0.98152	37.3858	0.978928	30.2506	0.974837	21.4041	0.988127	14.5527	0.927125	37.5422	0.982824	46.0452	0.982175	43.4618	0.98172	33.2331	1	23.1908	0.963045	11.8842	0.96286	32.3897	1	45.1423	0.992934	47.4339	0.979722	34.2803	0.979165	24.1977	0.964518	0.547598	0.24457	1.23397	0.562294	2.05228	0.738571	1.4478	0.498827	0.446933	0.207535	0	0
8266.67	17.3446	0.960384	36.4315	0.983981	42.2932	0.98152	37.3007	0.9767	31.0315	1	21.6602	0.999949	15.195	0.968044	37.8709	0.991429	46.3045	0.987706	43.4618	0.98172	33.2331	1	23.0541	0.957372	10.7494	0.870925	31.7257	0.979499	45.4109	0.998843	47.602	0.983193	34.2803	0.979165	24.1977	0.964518	1.71424	0.765619	0	0	1.84107	0.662561	1.89952	0.654462	1.11491	0.517712	0.786296	0.477416
8300	17.3446	0.960384	36.7172	0.991697	42.2932	0.98152	37.3007	0.9767	30.2506	0.974837	21.4041	0.988127	14.12	0.899561	37.8709	0.991429	45.9889	0.980973	43.4618	0.98172	32.4492	0.976414	23.1908	0.963045	11.2097	0.908218	31.3733	0.96862	44.882	0.98721	47.4339	0.979722	34.2803	0.979165	24.1977	0.964518	0	0	0.529232	0.241161	1.84107	0.662561	1.67801	0.578143	1.11491	0.517712	0.255721	0.155266
8333.33	17.3446	0.960384	36.4315	0.983981	42.2932	0.98152	37.3858	0.978928	30.2506	0.974837	21.6602	0.999949	15.195	0.968044	37.8595	0.99113	45.9889	0.980973	43.2064	0.975952	32.9784	0.992337	22.8466	0.948752	11.8842	0.96286	31.7257	0.979499	45.4109	0.998843	47.4339	0.979722	34.2803	0.979165	24.1085	0.960965	1.08581	0.484946	1.57096	0.715857	1.13402	0.40811	1.4478	0.498827	1.11491	0.517712	0.796182	0.483418
8366.67	16.7723	0.928695	36.7676	0.993059	42.0372	0.975581	38.1905	1	29.8844	0.963034	21.6602	0.999949	15.2676	0.972671	38.1983	1	46.0452	0.982175	43.5577	0.983888	32.4492	0.976414	23.1014	0.959334	11.8842	0.96286	31.7257	0.979499	44.882	0.98721	48.2387	0.996343	34.2803	0.979165	24.3158	0.969226	0.547598	0.24457	0.848228	0.386521	2.52746	0.909577	1.1222	0.386644	1.11491	0.517712	0.786296	0.477416
8400	17.1301	0.94851	36.4315	0.983981	43.0895	1	37.3007	0.9767	30.2506	0.974837	21.6602	0.999949	14.5527	0.927125	38.1983	1	46.8809	1	43.5577	0.983888	32.4492	0.976414	23.3102	0.968006	11.2097	0.908218	31.7257	0.979499	44.0485	0.968875	48.2387	0.996343	34.2803	0.979165	24.1977	0.964518	0.862676	0.385292	0.848228	0.386521	0.441055	0.158726	1.34792	0.464413	1.11491	0.517712	0.796182	0.483418
8433.33	17.703	0.980233	36.7172	0.991697	41.9405	0.973336	37.3007	0.9767	30.2506	0.974837	21.6602	0.999949	15.2676	0.972671	37.2122	0.974186	46.5772	0.993524	43.4618	0.98172	32.4492	0.976414	22.9352	0.95243	11.8842	0.96286	31.7257	0.979499	44.6933	0.983059	47.6912	0.985036	34.2803	0.979165	24.1977	0.964518	1.1814	0.527641	0.848228	0.386521	0	0	1.78457	0.614858	0.902944	0.419286	0	0
8466.67	16.7723	0.928695	36.1326	0.975909	42.0372	0.975581	37.3858	0.978928	30.2506	0.974837	21.6602	0.999949	14.8364	0.945197	37.8709	0.991429	46.2474	0.986488	44.271	1	32.4492	0.976414	23.1908	0.963045	11.8842	0.96286	31.3733	0.96862	44.882	0.98721	47.7974	0.987228	34.2803	0.979165	23.9421	0.954329	0.862676	0.385292	0.848228	0.386521	0.441055	0.158726	1.89952	0.654462	1.11491	0.517712	0.255721	0.155266
8500	17.3446	0.960384	36.7172	0.991697	42.0372	0.975581	37.3007	0.9767	30.2506	0.974837	21.6602	0.999949	14.5246	0.925332	38.1881	0.999733	46.8348	0.999018	43.4618	0.98172	32.4492	0.976414	23.3102	0.968006	12.3003	0.996577	31.7257	0.979499	44.882	0.98721	48.2387	0.996343	34.2803	0.979165	24.1085	0.960965	0.943702	0.42148	1.0598	0.482928	1.13402	0.40811	2.73477	0.942242	0.446933	0.207535	0.786296	0.477416
8533.33	17.703	0.980233	36.4315	0.983981	42.2932	0.98152	37.3007	0.9767	30.2506	0.974837	21.6602	0.999949	15.6966	1	38.1983	1	46.0452	0.982175	43.4618	0.98172	32.4492	0.976414	23.1908	0.963045	11.8413	0.95939	31.7373	0.979859	45.4635	1	47.4339	0.979722	34.2803	0.979165	24.1977	0.964518	0.547598	0.24457	0.848228	0.386521	0.843864	0.303688	1.89952	0.654462	1.11491	0.517712	0.796182	0.483418
8566.67	17.703	0.980233	36.7172	0.991697	42.1959	0.979262	37.3858	0.978928	30.2506	0.974837	21.4041	0.988127	14.5527	0.927125	37.5408	0.982787	46.8348	0.999018	43.5577	0.983888	33.2331	1	22.8466	0.948752	11.2097	0.908218	31.7257	0.979499	45.4109	0.998843	47.7974	0.987228	34.2803	0.979165	24.1977	0.964518	0.862676	0.385292	0.848228	0.386521	2.52746	0.909577	1.67801	0.578143	0.513059	0.238241	0	0
8600	17.703	0.980233	36.1326	0.975909	42.2932	0.98152	38.1186	0.998116	29.8844	0.963034	21.6602	0.999949	15.6261	0.995512	38.1983	1	46.0452	0.982175	43.4618	0.98172	32.4492	0.976414	22.9352	0.95243	11.8413	0.95939	32.0766	0.990332	44.882	0.98721	47.7974	0.987228	34.2803	0.979165	24.3158	0.969226	0.862676	0.385292	0.848228	0.386521	1.13402	0.40811	1.1222	0.386644	1.11491	0.517712	0	0
8633.33	17.6783	0.978861	36.1326	0.975909	42.2932	0.98152	37.3007	0.9767	30.2506	0.974837	21.5384	0.994328	15.2676	0.972671	38.1983	1	46.3045	0.987706	43.2064	0.975952	32.4492	0.976414	23.0541	0.957372	12.3426	1	31.7373	0.979859	44.8174	0.985789	47.3453	0.977891	34.2803	0.979165	24.1977	0.964518	0.547598	0.24457	1.10415	0.503141	2.05228	0.738571	1.78457	0.614858	0.653361	0.303391	0	0
8666.67	17.1301	0.94851	36.1326	0.975909	42.2932	0.98152	37.3007	0.9767	30.2506	0.974837	21.6602	0.999949	14.5246	0.925332	38.1983	1	46.2474	0.986488	43.4618	0.98172	33.2331	1	23.3102	0.968006	11.8413	0.95939	31.7257	0.979499	44.882	0.98721	47.6912	0.985036	34.2803	0.979165	24.1085	0.960965	2.23902	1	0.848228	0.386521	1.7165	0.61773	1.89952	0.654462	0.902944	0.419286	0.785526	0.476948
8700	17.703	0.980233	36.7172	0.991697	42.2932	0.98152	37.3007	0.9767	30.2506	0.974837	21.6602	0.999949	14.9831	0.954543	38.1881	0.999733	46.3045	0.987706	43.4618	0.98172	32.9784	0.992337	22.8466	0.948752	11.8842	0.96286	31.7373	0.979859	44.882	0.98721	48.3335	0.998301	34.2803	0.979165	24.1977	0.964518	0.862676	0.385292	1.0598	0.482928	1.13402	0.40811	2.10297	0.72456	0.902944	0.419286	0.255721	0.155266
8733.33	18.06	1	36.7172	0.991697	42.2932	0.98152	37.3858	0.978928	30.2506	0.974837	21.4041	0.988127	15.6966	1	37.8595	0.99113	46.2474	0.986488	43.4618	0.98172	33.2331	1	23.3102	0.968006	12.3426	1	31.3733	0.96862	44.8174	0.985789	48.4157	1	34.2803	0.979165	24.3158	0.969226	0.447955	0.200067	1.70758	0.778111	1.7165	0.61773	0.750634	0.258624	1.11491	0.517712	0.785526	0.476948
	18.06		37.0246		43.0895		38.1905		31.0315		21.6613		15.6966		38.1983		46.8809		44.271		33.2331		24.0807		12.3426		32.3897		45.4635		48.4157		35.0097		25.0878		2.23902		2.19452		2.77872		2.90241		2.15353		1.64698

## Sheet: CV15
	0	0	1	1	2	2	3	3	4	4	5	5	6	6	7	7	8	8	9	9	10	10	11	11	12	12	13	13	14	14	15	15	16	16	17	17	18	18	19	19	20	20	21	21	22	22	23	23
Time	delta e	norm	delta e	norm	delta e	norm	delta e	norm	delta e	norm	delta e	norm	delta e	norm	delta e	norm	delta e	norm	delta e	norm	delta e	norm	delta e	norm	delta e	norm	delta e	norm	delta e	norm	delta e	norm	delta e	norm	delta e	norm	delta e	norm	delta e	norm	delta e	norm	delta e	norm	delta e	norm	delta e	norm
0	0	0	0	0	0	0	0	0	0	0	0	0	0	0	0	0	0	0	0	0	0	0	0	0	0	0	0	0	0	0	0	0	0	0	0	0	0	0	0	0	0	0	0	0	0	0	0	0
33.3333	1.23509	0.28125	0	0	1.94512	0.048541	1.7869	0.025311	1.31391	0.0151022	3.04719	0.0374682	1.18802	0.184336	0	0	0.474249	0.0112798	0.42974	0.00593856	0	0	1.90379	0.0237941	0.483936	0.0904492	0	0	0.432233	0.01026	0.436741	0.00608616	0.33478	0.00403971	1.14922	0.0153135	0	0	0.646119	0.283424	0.481562	0.12909	0.654114	0.0579018	0.366264	0.0365956	0.22912	0.0971333
66.6667	0.557677	0.126992	0.413971	0.0245229	1.54356	0.03852	4.11851	0.0583377	2.45688	0.0282396	4.62369	0.0568529	0.847448	0.131493	0	0	0.419385	0.0099749	2.44168	0.0337415	1.09111	0.0123785	4.13078	0.0516278	0	0	0	0	0	0	0.619917	0.0086388	0.372786	0.00449831	1.79557	0.0239262	0.559434	0.213653	0.411886	0.180676	0.481562	0.12909	0	0	0	0	0	0
100	0.557677	0.126992	0.413971	0.0245229	1.17845	0.0294085	4.32498	0.0612623	2.12011	0.0243687	7.52749	0.0925582	0.847448	0.131493	0.492036	0.0290139	0.472239	0.011232	1.62988	0.0225232	0.696223	0.00789859	5.67812	0.0709669	0.903808	0.168925	0	0	0	0	1.4764	0.0205743	0.726427	0.00876562	3.14479	0.0419048	1.09548	0.418375	0.646119	0.283424	0	0	0	0	0.365293	0.0364985	0.22912	0.0971333
133.333	1.08299	0.246613	0.413971	0.0245229	0	0	4.32498	0.0612623	2.47039	0.0283949	9.55048	0.117433	0.847448	0.131493	0.492036	0.0290139	1.4137	0.0336243	2.46215	0.0340244	0.971715	0.011024	7.11766	0.0889587	0	0	0.977814	0.0710636	0	0	1.738	0.0242197	0.60881	0.00734636	3.86971	0.0515644	1.09548	0.418375	0.646119	0.283424	0.420388	0.112691	0.654114	0.0579018	0	0	0.22912	0.0971333
166.667	1.57234	0.358047	0.413971	0.0245229	0.497462	0.0124143	3.29802	0.0467157	2.59607	0.0298395	11.874	0.146003	0.847448	0.131493	0.492036	0.0290139	1.86096	0.0442621	2.04512	0.0282614	1.64925	0.0187106	8.88785	0.111083	0.525447	0.0982077	0.977814	0.0710636	0	0	1.89693	0.0264345	0.557128	0.00672273	3.86971	0.0515644	0.751738	0.287095	0.959954	0.42109	0.420388	0.112691	0.480511	0.0425345	0.729621	0.0729006	0.458651	0.194441
200	1.08299	0.246613	0	0	0.890697	0.0222276	3.29802	0.0467157	2.19018	0.0251742	14.3494	0.176441	1.34253	0.208311	0.577086	0.0340291	1.86096	0.0442621	3.27416	0.0452456	1.99724	0.0226585	10.1757	0.127179	0.648972	0.121295	1.50151	0.109123	0.432233	0.01026	2.59818	0.0362067	1.48512	0.0179205	4.60234	0.0613269	0.751738	0.287095	1.28762	0.564822	0.420388	0.112691	0.480511	0.0425345	0.729621	0.0729006	0	0
233.333	1.7151	0.390555	1.24219	0.0735849	0.890697	0.0222276	3.67775	0.0520945	1.96721	0.0226112	16.6504	0.204734	2.68985	0.417365	0.639814	0.0377279	1.4137	0.0336243	3.5506	0.0490657	2.44626	0.0277526	12.1225	0.151511	0.648972	0.121295	0.977814	0.0710636	0	0	3.02612	0.0421702	0.723583	0.0087313	6.09499	0.0812167	0.679713	0.259588	0.959954	0.42109	0.420388	0.112691	0.758705	0.0671601	0.555818	0.055535	0.22912	0.0971333
266.667	1.08299	0.246613	1.70841	0.101203	0.890697	0.0222276	4.0572	0.0574693	2.50303	0.0287701	19.0747	0.234543	2.68985	0.417365	0.639814	0.0377279	1.86096	0.0442621	3.69146	0.0510122	1.92659	0.021857	13.9696	0.174596	0.586825	0.109679	0.977814	0.0710636	0	0	2.52838	0.035234	1.85391	0.0223707	6.09499	0.0812167	1.09548	0.418375	1.28762	0.564822	0.384802	0.103152	0.480511	0.0425345	0.729621	0.0729006	0	0
300	1.23509	0.28125	1.70841	0.101203	2.58916	0.0646134	4.81451	0.0681964	2.54594	0.0292632	21.8866	0.269118	2.48739	0.385951	0.639814	0.0377279	2.7732	0.0659594	2.87961	0.0397933	1.75413	0.0199004	15.9934	0.19989	1.13539	0.212208	0.977814	0.0710636	0.485628	0.0115274	4.01419	0.0559394	2.22172	0.026809	7.85101	0.104616	1.09548	0.418375	1.28762	0.564822	0.728733	0.195348	0.480511	0.0425345	1.09299	0.109207	0	0
333.333	1.57234	0.358047	1.70841	0.101203	2.58916	0.0646134	5.32171	0.0753808	3.51373	0.0403871	24.7903	0.304821	3.31061	0.513684	1.31144	0.0773316	3.72527	0.088604	3.39859	0.046965	1.97696	0.0224285	17.7929	0.222382	1.13539	0.212208	0.977814	0.0710636	0.54255	0.0128786	4.01419	0.0559394	2.22172	0.026809	8.03049	0.107008	1.09548	0.418375	1.28762	0.564822	0.748092	0.200537	0.383638	0.0339594	0.729621	0.0729006	0.160668	0.0681137
366.667	2.06548	0.470342	0.945988	0.0560386	3.02286	0.0754363	4.61149	0.0653207	4.04787	0.0465266	27.3391	0.336163	2.79967	0.434406	0.639814	0.0377279	4.17508	0.0993027	3.39859	0.046965	1.97935	0.0224556	19.3871	0.242306	1.13539	0.212208	1.50151	0.109123	0.932978	0.0221462	3.36596	0.0469061	1.32723	0.0160153	8.43488	0.112396	0.751738	0.287095	1.53743	0.674405	0.420388	0.112691	0.758705	0.0671601	1.09299	0.109207	0	0
400	2.06548	0.470342	2.18212	0.129265	4.73479	0.118158	4.98866	0.0706631	5.51724	0.0634156	29.0923	0.35772	3.31061	0.513684	1.31144	0.0773316	5.36358	0.12757	4.23458	0.0585176	2.14565	0.0243423	20.7863	0.259793	1.13539	0.212208	0.977814	0.0710636	1.7695	0.0420028	4.85632	0.0676749	1.66794	0.0201266	9.12202	0.121552	1.09548	0.418375	1.28762	0.564822	0.930716	0.249492	0.383638	0.0339594	1.09299	0.109207	0	0
433.333	1.57234	0.358047	3.41529	0.202315	5.16228	0.128826	5.73983	0.0813033	6.69036	0.0768996	32.677	0.401797	2.79967	0.434406	1.87034	0.110288	5.59328	0.133034	4.54401	0.0627935	2.67523	0.0303503	24.0359	0.300408	1.13539	0.212208	0.977814	0.0710636	1.93433	0.0459153	3.36596	0.0469061	1.71795	0.0207301	11.0051	0.146644	0.751738	0.287095	1.28762	0.564822	0.748092	0.200537	0.769079	0.0680783	1.09299	0.109207	0.309322	0.131134
466.667	2.20264	0.501576	3.41529	0.202315	5.16228	0.128826	6.2204	0.0881105	10.1024	0.116118	33.9875	0.417911	3.31061	0.513684	1.72086	0.101474	6.24122	0.148445	5.06531	0.0699974	3.00566	0.0340989	25.2014	0.314974	1.13539	0.212208	0.977814	0.0710636	1.93433	0.0459153	4.85632	0.0676749	2.01677	0.0243359	11.3864	0.151725	1.09548	0.418375	1.28762	0.564822	0	0	0.769079	0.0680783	1.09299	0.109207	0.160668	0.0681137
500	1.7151	0.390555	3.41529	0.202315	5.5894	0.139485	6.04259	0.0855918	12.4053	0.142588	37.1779	0.457141	3.31061	0.513684	2.43315	0.143476	6.24122	0.148445	5.47873	0.0757104	3.24004	0.036758	27.0919	0.338602	1.13539	0.212208	1.50151	0.109123	1.7695	0.0420028	4.85632	0.0676749	1.43573	0.0173246	13.239	0.176412	1.09548	0.418375	1.28762	0.564822	0.728733	0.195348	2.01699	0.178543	0.709469	0.0708871	0.309322	0.131134
533.333	2.06548	0.470342	3.41529	0.202315	7.29871	0.182142	6.04259	0.0855918	15.11	0.173676	39.2396	0.482491	3.53553	0.548584	1.87034	0.110288	6.48573	0.15426	5.89087	0.0814057	4.06194	0.0460824	28.5538	0.356874	1.13539	0.212208	0.771834	0.0560937	1.93433	0.0459153	4.20185	0.0585545	2.43252	0.0293527	13.0568	0.173984	1.09548	0.418375	1.28762	0.564822	0.728733	0.195348	2.01699	0.178543	0.415867	0.0415516	0.309322	0.131134
566.667	2.06548	0.470342	3.88343	0.230047	7.29871	0.182142	5.91197	0.0837416	18.013	0.207043	41.5212	0.510546	3.31061	0.513684	2.43315	0.143476	7.12403	0.169442	6.30173	0.0870835	5.61124	0.063659	29.2743	0.36588	0.940703	0.17582	0.771834	0.0560937	2.40145	0.0570035	5.27572	0.0735194	1.66515	0.0200929	13.8837	0.185003	1.09548	0.418375	1.28762	0.564822	0.384802	0.103152	2.37814	0.210511	1.298	0.12969	0.160668	0.0681137
600	2.06548	0.470342	3.88343	0.230047	8.3069	0.207301	5.47351	0.077531	20.5362	0.236045	43.2089	0.531298	3.31061	0.513684	2.43315	0.143476	7.12403	0.169442	6.30173	0.0870835	6.34512	0.0719848	31.2422	0.390475	0.940703	0.17582	0.977814	0.0710636	2.40145	0.0570035	5.27572	0.0735194	2.30699	0.0278378	15.3414	0.204426	1.09548	0.418375	1.28762	0.564822	0.748092	0.200537	2.37814	0.210511	1.298	0.12969	0.309322	0.131134
633.333	2.06548	0.470342	4.35245	0.257831	8.56194	0.213666	5.49497	0.0778349	23.9955	0.275806	45.5029	0.559505	3.31061	0.513684	2.43315	0.143476	8.54517	0.203243	7.11971	0.0983871	8.252	0.0936183	33.0077	0.41254	0.940703	0.17582	0.977814	0.0710636	2.24334	0.0532503	5.69394	0.0793475	2.30699	0.0278378	15.3414	0.204426	1.09548	0.418375	1.28762	0.564822	0.748092	0.200537	1.31253	0.116184	1.298	0.12969	0.160668	0.0681137
666.667	2.55877	0.582674	4.35245	0.257831	8.9813	0.224131	5.16953	0.0732251	26.5696	0.305394	47.2144	0.58055	3.8291	0.594135	4.44378	0.262037	8.54517	0.203243	7.52683	0.104013	9.75025	0.110616	35.5832	0.44473	0.940703	0.17582	0.771834	0.0560937	2.87148	0.0681606	5.69394	0.0793475	2.30699	0.0278378	16.9555	0.225935	1.09548	0.418375	0.646119	0.283424	0.384802	0.103152	1.31253	0.116184	0.955599	0.0954794	0.521091	0.220912
700	3.26177	0.742757	6.04836	0.358294	9.55751	0.238511	4.79192	0.0678764	28.9869	0.333178	49.3072	0.606282	3.8291	0.594135	4.44378	0.262037	9.42207	0.2241	7.93273	0.109622	11.6738	0.132438	36.996	0.462387	1.34911	0.252152	0.977814	0.0710636	3.87273	0.0919274	5.03421	0.0701539	2.30699	0.0278378	17.5767	0.234213	1.09548	0.418375	1.28762	0.564822	0.384802	0.103152	2.76002	0.244315	0.639031	0.0638492	0.521091	0.220912
733.333	3.26177	0.742757	6.23477	0.369336	11.2553	0.280879	4.7544	0.067345	31.7591	0.365042	51.2065	0.629636	3.65966	0.567844	4.44378	0.262037	9.86015	0.23452	8.4622	0.116939	13.3957	0.151974	37.7244	0.471491	1.74721	0.32656	1.50151	0.109123	4.33467	0.102893	4.61853	0.0643611	2.13687	0.0257851	18.3699	0.244782	1.0885	0.415706	1.28762	0.564822	0.384802	0.103152	1.68695	0.149328	0.639031	0.0638492	0.309322	0.131134
766.667	2.55877	0.582674	6.04836	0.358294	10.3871	0.259213	4.86145	0.0688613	34.374	0.395098	53.2164	0.65435	4.18642	0.649577	4.44378	0.262037	11.4801	0.27305	8.7409	0.12079	15.9575	0.181037	39.9574	0.499399	0.940703	0.17582	1.87723	0.136429	4.33467	0.102893	5.03421	0.0701539	2.33712	0.0282015	18.8739	0.251498	1.09548	0.418375	0.646119	0.283424	0.748092	0.200537	2.37814	0.210511	0.632213	0.063168	0.521091	0.220912
800	3.74946	0.853812	6.97466	0.413166	11.7819	0.294022	5.30004	0.0750738	36.4411	0.418858	54.7744	0.673507	4.66698	0.724142	4.99819	0.294728	11.2834	0.268371	10.7892	0.149095	17.8122	0.202077	41.293	0.516093	1.74721	0.32656	1.31429	0.0955173	4.7979	0.113888	5.44884	0.0759318	2.63012	0.0317371	20.1533	0.268546	1.09548	0.418375	2.27969	1	0.384802	0.103152	3.03203	0.268393	0.639031	0.0638492	0.521091	0.220912
833.333	3.74946	0.853812	6.97466	0.413166	11.3401	0.282995	6.62029	0.0937748	38.743	0.445315	56.8303	0.698787	3.65966	0.567844	4.99819	0.294728	11.718	0.278707	9.94421	0.137419	19.4508	0.220668	43.1471	0.539266	1.13539	0.212208	2.05345	0.149236	4.7979	0.113888	5.34455	0.0744785	2.33712	0.0282015	21.0301	0.28023	1.09548	0.418375	0.646119	0.283424	0.384802	0.103152	3.41204	0.302032	0.581852	0.0581362	0.521091	0.220912
866.667	3.74946	0.853812	7.15175	0.423656	11.7488	0.293194	7.53442	0.106723	41.5182	0.477213	57.9218	0.712208	4.47388	0.69418	5.55096	0.327324	12.3425	0.293562	10.4642	0.144604	21.6003	0.245053	44.587	0.557261	1.13539	0.212208	1.31429	0.0955173	4.7979	0.113888	6.94136	0.0967308	2.63012	0.0317371	21.798	0.290462	1.09548	0.418375	1.28762	0.564822	0.384802	0.103152	3.15575	0.279345	0.581852	0.0581362	0.521091	0.220912
900	3.74946	0.853812	7.15175	0.423656	11.7341	0.292828	8.54693	0.121065	44.3829	0.510141	59.6555	0.733525	5.18172	0.804011	5.55096	0.327324	13.2029	0.314025	10.8611	0.15009	24.321	0.27592	45.661	0.570685	1.13539	0.212208	2.05345	0.149236	5.26154	0.124894	6.94136	0.0967308	2.30353	0.0277962	22.3843	0.298274	0.751738	0.287095	2.27969	1	0.384802	0.103152	4.49262	0.397683	0.581852	0.0581362	0.309322	0.131134
933.333	4.23658	0.964737	8.06719	0.477885	12.2868	0.306622	10.607	0.150245	46.7514	0.537365	60.8326	0.747999	5.51709	0.856048	7.0183	0.413848	13.4494	0.319887	12.3776	0.171046	26.0503	0.295538	47.0196	0.587665	1.52176	0.284422	2.05345	0.149236	5.26154	0.124894	6.40064	0.0891955	2.51163	0.0303073	23.7201	0.316074	1.09548	0.418375	0.646119	0.283424	0.384802	0.103152	3.41204	0.302032	0.847195	0.0846482	0.436972	0.18525
966.667	3.74946	0.853812	7.89738	0.467826	11.8762	0.296374	12.4512	0.176369	48.7956	0.560861	62.6509	0.770357	4.99476	0.775002	7.0183	0.413848	12.4743	0.296697	11.6517	0.161014	28.3219	0.32131	48.815	0.610105	1.13539	0.212208	1.31429	0.0955173	5.26154	0.124894	6.68596	0.0931716	2.51163	0.0303073	24.0122	0.319967	0.751738	0.287095	1.28762	0.564822	0.384802	0.103152	3.41204	0.302032	0.847195	0.0846482	0.160668	0.0681137
1000	4.23658	0.964737	8.06719	0.477885	12.1415	0.302994	14.8781	0.210745	50.1411	0.576326	63.5304	0.781171	4.99476	0.775002	7.56307	0.445972	12.9068	0.306983	12.0453	0.166453	29.6061	0.335879	50.1273	0.626507	1.68082	0.31415	1.31429	0.0955173	5.72504	0.135896	6.68596	0.0931716	2.54312	0.0306872	24.1852	0.322271	1.09548	0.418375	0.646119	0.283424	0.384802	0.103152	3.15575	0.279345	1.17178	0.117079	0.309322	0.131134
1033.33	4.23658	0.964737	8.97917	0.531909	12.1597	0.303448	16.735	0.237047	52.193	0.599911	64.5289	0.793448	5.18172	0.804011	7.97203	0.470087	13.5121	0.321379	12.4378	0.171877	31.8763	0.361634	50.845	0.635477	1.13539	0.212208	2.23527	0.16245	6.7318	0.159793	7.22004	0.100614	2.54312	0.0306872	25.2114	0.335945	1.09548	0.418375	1.28762	0.564822	0.384802	0.103152	3.80456	0.336777	1.17178	0.117079	0.321794	0.136421
1066.67	4.39143	1	8.97917	0.531909	12.2883	0.306658	18.5741	0.263098	54.1027	0.621861	65.6459	0.807184	5.18172	0.804011	8.50603	0.501575	13.9403	0.331564	12.8292	0.177286	33.4021	0.378945	52.3027	0.653695	1.13539	0.212208	2.23527	0.16245	7.19016	0.170674	8.31571	0.115883	2.65039	0.0319816	25.4933	0.339702	0.751738	0.287095	0.646119	0.283424	0.384802	0.103152	3.80456	0.336777	1.17178	0.117079	0.321794	0.136421
1100	4.39143	1	9.43349	0.558822	12.7104	0.317192	20.5966	0.291746	56.2314	0.646329	67.0084	0.823936	5.18172	0.804011	9.03902	0.533004	14.7936	0.351861	13.2195	0.18268	34.6109	0.392658	53.711	0.671296	1.68082	0.31415	2.78628	0.202495	7.19016	0.170674	7.5049	0.104584	2.65039	0.0319816	26.9573	0.35921	1.09548	0.418375	0.646119	0.283424	0.384802	0.103152	3.15575	0.279345	1.51881	0.151753	0.321794	0.136421
1133.33	3.90915	0.890176	8.68524	0.514497	11.2363	0.280404	22.9094	0.324506	57.9888	0.666529	67.6111	0.831347	5.18172	0.804011	8.64693	0.509884	15.2187	0.36197	12.6415	0.174693	37.732	0.428066	55.0991	0.688646	1.68082	0.31415	1.87723	0.136429	7.8391	0.186078	7.62807	0.1063	2.80254	0.0338175	27.7916	0.370328	1.09548	0.418375	0.646119	0.283424	0.705424	0.189099	4.88383	0.432313	1.87648	0.18749	0.321794	0.136421
1166.67	3.67047	0.835826	9.30422	0.551164	10.7408	0.26804	24.9762	0.353782	60.516	0.695577	69.2958	0.852063	5.69889	0.884257	9.90273	0.583935	14.6914	0.349428	13.0286	0.180042	39.5514	0.448707	56.6121	0.707555	1.13539	0.212208	1.87723	0.136429	7.8391	0.186078	8.03497	0.111971	3.00319	0.0362388	28.9467	0.385719	0.751738	0.287095	0.646119	0.283424	0.384802	0.103152	3.56127	0.315241	1.51881	0.151753	0.436972	0.18525
1200	3.67047	0.835826	8.72917	0.5171	9.93635	0.247965	27.8341	0.394263	62.1891	0.714807	69.4012	0.853358	5.69889	0.884257	9.90273	0.583935	14.6914	0.349428	12.4759	0.172403	41.8861	0.475194	57.561	0.719415	1.68082	0.31415	2.78628	0.202495	9.31994	0.221229	8.03497	0.111971	3.75675	0.0453317	29.6594	0.395216	0.751738	0.287095	0.646119	0.283424	0.450624	0.120796	3.9741	0.351784	1.87648	0.18749	0.620447	0.263033
1233.33	4.15765	0.946764	8.72917	0.5171	9.11601	0.227493	29.0497	0.411481	63.5811	0.730807	70.5868	0.867936	5.69889	0.884257	9.90273	0.583935	14.6075	0.347434	11.9515	0.165157	42.8921	0.486607	58.5011	0.731165	1.13539	0.212208	2.78628	0.202495	8.29258	0.196842	9.27803	0.129293	3.75675	0.0453317	30.4763	0.406101	0.751738	0.287095	0.646119	0.283424	0.705424	0.189099	3.9741	0.351784	2.39535	0.239333	0.620447	0.263033
1266.67	4.15765	0.946764	9.06782	0.53716	8.87223	0.221409	31.4214	0.445076	65.0942	0.748199	71.0315	0.873404	5.69889	0.884257	9.52021	0.561379	13.6973	0.325785	11.2337	0.155239	44.8815	0.509177	59.4171	0.742613	1.68082	0.31415	3.34356	0.242996	9.76973	0.231905	9.53664	0.132897	4.39065	0.052981	31.1802	0.415482	0.559434	0.213653	0.646119	0.283424	0.450624	0.120796	3.9741	0.351784	2.04106	0.203934	0.620447	0.263033
1300	4.0302	0.917741	9.51801	0.563829	8.43341	0.210458	33.4924	0.474411	66.8551	0.768438	72.1058	0.886615	5.69889	0.884257	11.4917	0.677631	14.6929	0.349465	9.80101	0.13544	46.3691	0.526054	60.6016	0.757417	2.40444	0.449398	3.34356	0.242996	9.76973	0.231905	9.94138	0.138537	5.20106	0.0627599	32.295	0.430336	1.09548	0.418375	0.646119	0.283424	0.450624	0.120796	3.9741	0.351784	2.39535	0.239333	0.93233	0.395252
1333.33	4.15765	0.946764	8.96368	0.530991	8.41126	0.209906	35.3302	0.500444	67.4727	0.775537	72.185	0.887588	5.51709	0.856048	10.5813	0.623946	14.2186	0.338183	8.66703	0.119769	48.3786	0.548852	61.1095	0.763765	1.68082	0.31415	3.34356	0.242996	10.2192	0.242573	9.94138	0.138537	5.20106	0.0627599	32.8137	0.437248	1.09548	0.418375	0.646119	0.283424	0.450624	0.120796	4.61601	0.408607	2.75598	0.275366	0.93233	0.395252
1366.67	3.96564	0.90304	9.1871	0.544226	8.21428	0.20499	37.3057	0.528427	68.7868	0.790642	72.4149	0.890415	6.21715	0.964672	10.5813	0.623946	13.7656	0.327408	7.77365	0.107424	48.842	0.554109	61.6133	0.770061	1.68082	0.31415	3.34356	0.242996	10.668	0.253228	9.65116	0.134493	4.62439	0.0558014	33.7338	0.449509	0.559434	0.213653	0	0	0.450624	0.120796	3.9741	0.351784	2.75598	0.275366	0.582011	0.246738
1400	3.4784	0.792088	8.65946	0.51297	8.22271	0.2052	39.0589	0.55326	69.8251	0.802576	73.3346	0.901724	5.39911	0.837742	11.2845	0.665415	13.3348	0.317162	7.22402	0.0998285	49.7511	0.564422	62.3745	0.779575	2.40444	0.449398	3.90295	0.28365	10.8636	0.257871	9.65116	0.134493	6.57546	0.0793445	34.6942	0.462306	0.751738	0.287095	0	0	0.854966	0.229186	5.46079	0.483385	2.75598	0.275366	0.729734	0.309364
1433.33	3.96564	0.90304	8.47074	0.50179	8.56268	0.213684	40.9453	0.57998	71.2202	0.818611	73.6764	0.905926	5.39911	0.837742	10.7512	0.633968	12.9272	0.307469	6.98533	0.09653	52.0427	0.59042	63.1302	0.78902	2.9763	0.556281	3.90295	0.28365	11.3085	0.268431	10.7475	0.149771	6.80061	0.0820613	35.371	0.471324	0.679713	0.259588	0.646119	0.283424	1.07258	0.28752	4.20656	0.372362	2.93653	0.293406	0.9334	0.395706
1466.67	3.96564	0.90304	9.02589	0.534677	8.86969	0.221346	42.0148	0.595129	72.3691	0.831817	74.3567	0.914291	5.92253	0.918958	10.4223	0.614573	12.5441	0.298355	8.03957	0.111099	53.395	0.605762	64.013	0.800054	2.9763	0.556281	3.90295	0.28365	11.5636	0.274487	11.1489	0.155364	7.29286	0.0880011	35.8721	0.478001	0.751738	0.287095	0	0	0.705424	0.189099	4.39265	0.388834	3.29338	0.329061	0.742339	0.314708
1500	3.33936	0.760427	8.30591	0.492026	9.74183	0.24311	44.2583	0.626909	73.4764	0.844544	74.7784	0.919477	5.92253	0.918958	10.5705	0.623314	11.8552	0.28197	8.73313	0.120683	54.994	0.623902	64.7562	0.809342	2.40444	0.449398	5.39462	0.392059	11.5636	0.274487	11.6862	0.162853	8.44436	0.101896	37.0359	0.493509	0.559434	0.213653	1.66665	0.731088	0.450624	0.120796	4.61601	0.408607	3.29338	0.329061	0.742339	0.314708
1533.33	3.96564	0.90304	8.25535	0.489031	10.5487	0.263245	46.1157	0.653218	74.208	0.852953	75.3689	0.926737	5.92253	0.918958	10.009	0.590199	11.1554	0.265326	10.5325	0.145548	55.9294	0.634514	65.7552	0.821828	2.40444	0.449398	5.39462	0.392059	11.5636	0.274487	11.6862	0.162853	9.39576	0.113376	37.6976	0.502326	0.559434	0.213653	0	0	0.773883	0.207451	5.68875	0.503564	3.65525	0.365218	0.742339	0.314708
1566.67	3.82029	0.869942	7.14488	0.423249	11.9595	0.298452	47.5266	0.673203	75.16	0.863896	75.9273	0.933603	5.92253	0.918958	10.6387	0.627334	9.74314	0.231737	12.4342	0.171828	58.1116	0.659272	66.3559	0.829336	2.9763	0.556281	4.46238	0.324308	12.1963	0.289506	11.6862	0.162853	9.1812	0.110787	37.7391	0.502879	0.559434	0.213653	0	0	1.07258	0.28752	4.81587	0.426298	3.48975	0.348681	0.742339	0.314708
1600	3.33936	0.760427	7.1044	0.420851	12.4949	0.311814	49.0725	0.6951	76.0143	0.873715	76.261	0.937706	6.44483	1	10.3645	0.611165	9.5779	0.227806	14.4056	0.19907	58.7435	0.66644	67.0818	0.838409	2.9763	0.556281	5.39462	0.392059	12.6391	0.300016	12.084	0.168395	10.1368	0.122318	38.227	0.509381	0.559434	0.213653	1.08442	0.475689	1.07258	0.28752	6.10018	0.539984	4.0211	0.401772	0.774638	0.328401
1633.33	3.82029	0.869942	6.74898	0.399797	13.7001	0.34189	50.287	0.712303	76.2383	0.87629	76.4846	0.940456	5.92253	0.918958	10.2213	0.602719	8.6892	0.206669	16.6158	0.229613	60.5209	0.686605	66.8275	0.835231	2.9763	0.556281	5.39462	0.392059	12.4556	0.295659	12.084	0.168395	10.8419	0.130826	39.0438	0.520265	0.827525	0.316039	0	0	0.686597	0.184052	5.45211	0.482617	3.86114	0.385789	0.774638	0.328401
1666.67	3.92377	0.893505	6.42616	0.380674	14.9899	0.374079	52.034	0.73705	77.0507	0.885627	76.8167	0.94454	5.66129	0.878423	9.49276	0.55976	8.61874	0.204993	19.2137	0.265513	62.1681	0.705292	68.0359	0.850333	2.9763	0.556281	5.39462	0.392059	13.081	0.310505	11.3762	0.158532	11.7908	0.142276	40.1677	0.535242	0.559434	0.213653	0	0	0.686597	0.184052	6.10018	0.539984	4.39021	0.438652	0.734514	0.31139
1700	3.32046	0.756122	6.14441	0.363983	16.1228	0.402349	52.2806	0.740543	77.8818	0.89518	77.2945	0.950414	5.66129	0.878423	9.30345	0.548597	8.17328	0.194398	21.1733	0.292594	62.5982	0.710172	68.2702	0.853262	3.54618	0.662792	5.94675	0.432186	13.522	0.320972	11.6458	0.162289	12.7376	0.153702	40.002	0.533033	0.559434	0.213653	0	0	0.686597	0.184052	5.26953	0.466455	4.0211	0.401772	0.774638	0.328401
1733.33	3.32046	0.756122	6.22843	0.36896	17.0999	0.426733	53.8533	0.762819	78.106	0.897758	77.3713	0.951359	5.66129	0.878423	9.21104	0.543148	7.88676	0.187583	23.7451	0.328133	64.3139	0.729636	68.5059	0.856207	3.54618	0.662792	5.94675	0.432186	12.5115	0.296987	12.7431	0.17758	13.9458	0.16828	40.4778	0.539373	0.942096	0.359794	0	0	0.686597	0.184052	5.6826	0.50302	3.43733	0.343444	0.734514	0.31139
1766.67	3.32046	0.756122	5.64031	0.334122	17.6965	0.441623	54.5127	0.772159	78.6787	0.90434	77.807	0.956716	5.66129	0.878423	8.59864	0.507037	8.31814	0.197844	25.6254	0.354116	64.8891	0.736161	69.3393	0.866623	3.54618	0.662792	6.49822	0.472264	12.9532	0.307471	12.0413	0.167801	14.4118	0.173904	40.9514	0.545684	0.559434	0.213653	0.646119	0.283424	0.873155	0.234062	6.51653	0.576838	4.56687	0.456303	0.891786	0.378064
1800	3.79482	0.864142	5.75276	0.340783	18.8852	0.471285	55.9155	0.79203	79.6274	0.915245	78.135	0.960749	4.91103	0.762011	8.5064	0.501597	8.84051	0.210268	27.5387	0.380557	66.0312	0.749118	70.1662	0.876959	3.54618	0.662792	5.7623	0.41878	13.3937	0.317927	12.1665	0.169545	15.5548	0.187696	42.3777	0.56469	0.827525	0.316039	0	0	0.906569	0.243019	5.45211	0.482617	4.39021	0.438652	0.877685	0.372086
1833.33	3.42948	0.780948	5.74087	0.340078	20.0942	0.501457	56.6764	0.802807	79.849	0.917791	77.8208	0.956886	4.91103	0.762011	8.02258	0.473068	9.31655	0.22159	28.5955	0.39516	67.125	0.761528	70.5171	0.881344	4.36299	0.815456	6.49822	0.472264	13.3937	0.317927	12.1665	0.169545	15.346	0.185177	42.6781	0.568693	0.827525	0.316039	0	0	0.686597	0.184052	6.75055	0.597554	4.93366	0.492951	0.734514	0.31139
1866.67	3.32046	0.756122	5.88129	0.348396	21.2385	0.530013	57.5562	0.815271	79.6967	0.916041	78.2527	0.962197	5.43679	0.843589	7.99887	0.47167	10.1931	0.242439	30.1888	0.417178	67.9434	0.770812	70.7478	0.884227	3.54618	0.662792	7.04845	0.512253	13.833	0.328355	12.56	0.175029	16.071	0.193925	43.76	0.58311	1.12273	0.428782	0	0	0.686597	0.184052	7.16576	0.634309	4.39021	0.438652	0.734514	0.31139
1900	3.42948	0.780948	5.90363	0.34972	21.8325	0.544836	58.4263	0.827595	80.1629	0.9214	78.2999	0.962777	5.43679	0.843589	7.3131	0.431232	10.9775	0.261095	32.735	0.452364	68.4874	0.776984	70.8633	0.885671	4.11347	0.768822	6.313	0.458803	13.833	0.328355	12.4357	0.173297	16.7213	0.201772	44.3769	0.59133	1.12273	0.428782	0	0	1.11249	0.298219	7.16576	0.634309	4.7621	0.475808	0.926078	0.392602
1933.33	3.32046	0.756122	6.0181	0.356501	23.0445	0.575082	59.2979	0.83994	81.1018	0.932191	78.7298	0.968063	4.91103	0.762011	7.25989	0.428094	11.7401	0.279232	34.5169	0.476988	69.5597	0.789149	71.2125	0.890036	3.54618	0.662792	7.59706	0.552123	12.6875	0.301165	11.7699	0.164019	17.6366	0.212817	44.5144	0.593162	0.827525	0.316039	0.855681	0.37535	1.11249	0.298219	7.16576	0.634309	3.8049	0.380169	0.807951	0.342523
1966.67	3.32046	0.756122	5.97707	0.35407	23.4123	0.584262	59.5339	0.843284	81.4429	0.936112	78.3748	0.963698	5.43679	0.843589	7.11106	0.419318	12.5244	0.297889	35.0336	0.484128	70.635	0.801348	71.5606	0.894386	3.54618	0.662792	7.792	0.566291	14.1624	0.336175	11.8852	0.165625	18.8222	0.227122	45.124	0.601285	0.559434	0.213653	0	0	0.87213	0.233787	7.16576	0.634309	3.8049	0.380169	0.867305	0.367686
2000	3.32819	0.757882	6.19036	0.366705	24.6422	0.614954	60.2665	0.853661	81.4117	0.935753	78.7018	0.967718	4.91103	0.762011	7.28959	0.429845	13.8923	0.330422	37.4477	0.517488	70.8831	0.804163	71.7941	0.897304	4.01649	0.750695	8.14377	0.591856	14.443	0.342836	12.2758	0.171068	19.4499	0.234697	45.7308	0.609371	1.12273	0.428782	1.08442	0.475689	0.87213	0.233787	7.16576	0.634309	4.7621	0.475808	0.868608	0.368238
2033.33	3.32819	0.757882	6.36159	0.376848	25.537	0.637285	60.9942	0.863968	81.8867	0.941212	78.9546	0.970827	4.73103	0.734081	6.95416	0.410066	15.2838	0.36352	39.1369	0.540832	71.9349	0.816096	72.7432	0.909167	4.22489	0.789646	8.33497	0.605751	13.0547	0.309881	10.861	0.151352	20.6263	0.248893	46.0233	0.613267	0.942096	0.359794	1.08442	0.475689	1.11249	0.298219	7.58543	0.671457	5.13639	0.513207	0.890912	0.377694
2066.67	3.25869	0.742055	6.58257	0.389939	26.1071	0.65151	61.2344	0.867371	82.3421	0.946448	78.8538	0.969588	5.43679	0.843589	7.43837	0.438619	16.1147	0.383282	40.5273	0.560046	72.591	0.823539	72.8298	0.910249	4.01649	0.750695	7.23422	0.525754	14.0747	0.334093	11.6374	0.162172	21.0364	0.253841	46.6236	0.621266	1.12273	0.428782	0.855681	0.37535	1.11249	0.298219	7.58543	0.671457	5.13639	0.513207	0.867305	0.367686
2100	2.86604	0.652643	6.49632	0.384829	26.7895	0.668541	61.9563	0.877596	82.6794	0.950324	78.7539	0.968359	5.33226	0.827369	7.30326	0.430651	16.9584	0.403349	42.1594	0.5826	73.3626	0.832293	73.0626	0.913158	4.01649	0.750695	7.78153	0.56553	13.9278	0.330606	12.0242	0.167562	21.9216	0.264523	47.5085	0.633058	1.12273	0.428782	1.08442	0.475689	1.11249	0.298219	7.58543	0.671457	4.17602	0.41725	0.807951	0.342523
2133.33	2.86604	0.652643	6.75218	0.399986	27.576	0.688168	62.4467	0.884543	82.8164	0.951898	78.6548	0.96714	4.73103	0.734081	7.48948	0.441633	18.2168	0.433279	43.6031	0.602551	73.6059	0.835053	72.9534	0.911793	3.45556	0.645855	7.78153	0.56553	13.437	0.318956	11.1445	0.155303	22.6006	0.272716	47.4839	0.632731	1.12273	0.428782	0.855681	0.37535	1.02323	0.274292	7.58543	0.671457	4.32886	0.432522	0.807951	0.342523
2166.67	2.80504	0.638752	7.42258	0.439699	28.1305	0.702005	62.9131	0.891149	82.9001	0.952861	78.982	0.971164	4.14649	0.643382	7.76616	0.457948	19.253	0.457924	44.9135	0.620659	75.0271	0.851176	73.5533	0.919291	4.01649	0.750695	7.78153	0.56553	13.5754	0.32224	10.5814	0.147456	24.5415	0.296136	48.3857	0.644748	1.12273	0.428782	0.855681	0.37535	1.02323	0.274292	7.16576	0.634309	5.13639	0.513207	0.807951	0.342523
2200	3.25869	0.742055	7.29361	0.43206	28.183	0.703316	63.1543	0.894565	82.7855	0.951544	78.9275	0.970493	4.73103	0.734081	8.11467	0.478498	19.9026	0.473374	45.4258	0.627738	75.2657	0.853883	73.7463	0.921703	3.45556	0.645855	7.78153	0.56553	13.5313	0.321193	9.32425	0.129937	24.0586	0.290309	48.6964	0.648887	0.942096	0.359794	0.855681	0.37535	1.02323	0.274292	7.58543	0.671457	5.51285	0.550821	0.807951	0.342523
2233.33	3.25869	0.742055	7.2347	0.42857	28.9618	0.722751	64.2276	0.909769	83.2357	0.956719	79.0806	0.972377	4.84037	0.751046	7.75781	0.457455	20.7738	0.494096	47.2361	0.652755	75.8901	0.860967	74.0864	0.925955	3.43017	0.64111	8.32623	0.605117	13.5313	0.321193	9.69542	0.13511	26.0557	0.314408	49.6791	0.661981	0.942096	0.359794	0.855681	0.37535	1.02323	0.274292	6.95104	0.615302	5.67619	0.567141	1.01524	0.4304
2266.67	3.25869	0.742055	7.2347	0.42857	29.5084	0.736391	64.331	0.911233	83.1217	0.955408	78.982	0.971164	4.73103	0.734081	8.13823	0.479888	21.4211	0.509493	48.2151	0.666283	76.127	0.863654	74.5335	0.931542	4.01649	0.750695	8.49635	0.61748	13.0806	0.310497	9.24318	0.128808	26.6217	0.321238	49.9834	0.666037	0.942096	0.359794	0.855681	0.37535	1.15326	0.309148	7.58543	0.671457	4.69932	0.469536	1.02262	0.433532
2300	3.32819	0.757882	7.57182	0.44854	29.7938	0.743515	64.6825	0.916212	83.4568	0.95926	78.982	0.971164	4.73103	0.734081	8.53043	0.503014	22.2177	0.528439	48.9689	0.6767	77.0044	0.873609	74.3185	0.928855	3.9749	0.742921	7.6068	0.552831	13.5072	0.320622	8.50361	0.118501	27.4646	0.331409	50.4114	0.671739	0.942096	0.359794	0.855681	0.37535	1.15326	0.309148	6.34362	0.561533	4.69932	0.469536	1.02262	0.433532
2333.33	3.32819	0.757882	7.80367	0.462274	30.7656	0.767766	64.5701	0.91462	83.7908	0.963099	79.3082	0.975174	4.73103	0.734081	8.84241	0.521411	23.6694	0.562968	50.4492	0.697156	77.6359	0.880773	74.9134	0.93629	4.01649	0.750695	7.6068	0.552831	12.5483	0.297861	7.86624	0.109619	28.1006	0.339083	50.2636	0.669771	0.827525	0.316039	0.855681	0.37535	1.15326	0.309148	7.42849	0.657565	5.07287	0.50686	1.29342	0.548335
2366.67	3.25869	0.742055	7.80367	0.462274	30.8172	0.769054	65.271	0.924549	83.5392	0.960207	79.3082	0.975174	4.66198	0.723367	9.25646	0.545826	23.5745	0.560711	50.9222	0.703692	77.6074	0.88045	74.657	0.933086	4.5762	0.855306	8.14891	0.592229	11.3949	0.270482	7.65765	0.106713	29.7572	0.359072	51.2618	0.683072	0.942096	0.359794	1.08442	0.475689	1.10196	0.295396	7.58543	0.671457	5.07287	0.50686	0.970941	0.411621
2400	2.40914	0.548599	8.19593	0.485511	31.5806	0.788105	65.6198	0.929489	84.0122	0.965643	79.7311	0.980375	4.73103	0.734081	9.56756	0.564171	25.3988	0.604101	52.3677	0.723668	78.3395	0.888755	74.8894	0.93599	4.52246	0.845263	8.14891	0.592229	10.7386	0.254904	6.99423	0.0974675	30.3774	0.366557	51.8304	0.690649	0.759371	0.29001	0.855681	0.37535	1.10196	0.295396	7.82466	0.692633	5.07287	0.50686	0.970941	0.411621
2433.33	2.86604	0.652643	8.10547	0.480153	32.0583	0.800024	65.7593	0.931465	84.0122	0.965643	79.5364	0.977981	4.73103	0.734081	9.49238	0.559738	26.0167	0.618797	53.4958	0.739257	78.5737	0.891413	75.0414	0.93789	4.01649	0.750695	8.14891	0.592229	10.4503	0.24806	7.00581	0.0976288	30.3774	0.366557	51.6843	0.688702	0.997047	0.380781	0.416875	0.182865	1.27499	0.34178	8.49213	0.751718	4.69932	0.469536	1.29342	0.548335
2466.67	2.80504	0.638752	8.13568	0.481943	32.109	0.80129	65.9674	0.934413	84.0122	0.965643	79.6333	0.979173	4.73103	0.734081	9.78991	0.577282	27.1238	0.645129	54.6401	0.755071	78.9372	0.895536	75.2262	0.9402	4.01649	0.750695	8.68827	0.631428	9.80513	0.232746	6.90303	0.0961965	31.1915	0.37638	52.6681	0.701811	0.759371	0.29001	1.08442	0.475689	1.10196	0.295396	8.43657	0.7468	5.07287	0.50686	1.29342	0.548335
2500	2.86604	0.652643	8.42676	0.499185	32.2569	0.80498	66.2057	0.937788	84.5966	0.972361	79.4403	0.976799	4.73103	0.734081	10.455	0.616502	28.0042	0.666069	55.6144	0.768534	79.7878	0.905186	75.562	0.944397	4.5762	0.855306	8.68827	0.631428	9.63389	0.228681	7.50944	0.104647	32.3207	0.390006	53.0843	0.707357	0.759371	0.29001	0.855681	0.37535	1.10196	0.295396	8.24351	0.72971	5.07287	0.50686	1.29342	0.548335
2533.33	2.86604	0.652643	8.42676	0.499185	32.487	0.810723	66.4545	0.941313	84.5966	0.972361	79.861	0.981972	4.73103	0.734081	10.455	0.616502	28.1585	0.669738	56.5821	0.781906	80.0196	0.907815	75.8179	0.947595	5.2523	0.981672	7.83651	0.569525	8.6213	0.204645	7.70831	0.107419	33.2066	0.400696	53.0843	0.707357	0.942096	0.359794	0.416875	0.182865	1.10196	0.295396	8.66651	0.767154	5.23865	0.523424	1.18049	0.500456
2566.67	2.86604	0.652643	8.8348	0.523357	33.0088	0.823744	66.8005	0.946213	84.4864	0.971094	80.1139	0.985082	4.73103	0.734081	10.2635	0.605207	28.8877	0.687082	56.8768	0.785979	80.5135	0.913419	76.1524	0.951776	4.5762	0.855306	7.70742	0.560144	8.57617	0.203574	8.74804	0.121908	33.9985	0.410252	53.2262	0.709247	0.398921	0.152351	0.640023	0.28075	1.10196	0.295396	8.66651	0.767154	6.05127	0.604618	1.16663	0.494581
2600	2.86604	0.652643	8.96458	0.531045	33.3834	0.833094	67.2524	0.952614	84.9278	0.976168	80.2104	0.986269	4.73103	0.734081	10.672	0.629296	29.7305	0.707128	57.6972	0.797317	80.7347	0.915929	75.8967	0.94858	4.52246	0.845263	7.4559	0.541865	8.21236	0.194938	9.85839	0.137381	34.7854	0.419747	54.4643	0.725745	0.398921	0.152351	0.416875	0.182865	1.368	0.366711	8.66651	0.767154	6.42858	0.642316	1.16663	0.494581
2633.33	2.86604	0.652643	8.89065	0.526665	33.064	0.825122	67.1453	0.951097	85.1806	0.979073	79.861	0.981972	4.08591	0.633983	10.642	0.627525	30.4058	0.723189	58.105	0.802951	81.2271	0.921515	76.4859	0.955944	5.35036	1	7.4559	0.541865	7.99744	0.189836	10.4474	0.145589	35.5673	0.429182	54.3229	0.723861	0.398921	0.152351	0.416875	0.182865	1.92244	0.515338	8.43657	0.7468	5.61118	0.560645	1.10393	0.468
2666.67	2.86604	0.652643	9.18676	0.544206	33.9888	0.848201	67.4889	0.955965	85.1806	0.979073	79.861	0.981972	4.5987	0.713548	10.3206	0.608574	30.5697	0.727087	58.9155	0.814152	81.3213	0.922584	76.3837	0.954667	4.52246	0.845263	7.4559	0.541865	8.12896	0.192958	11.9486	0.166509	36.3443	0.438557	54.8728	0.731189	0.398921	0.152351	0.640023	0.28075	1.368	0.366711	8.43657	0.7468	6.42858	0.642316	1.16663	0.494581
2700	3.25869	0.742055	9.18676	0.544206	33.6693	0.840229	67.3467	0.953951	85.3681	0.981228	80.2104	0.986269	4.08591	0.633983	11.046	0.65135	31.5286	0.749895	59.8428	0.826967	81.6752	0.926598	76.8184	0.960099	5.07086	0.947761	6.80042	0.494227	8.29815	0.196974	12.517	0.17443	36.92	0.445505	55.0077	0.732986	2.00416	0.765407	0.416875	0.182865	1.368	0.366711	8.66651	0.767154	5.61118	0.560645	1.13441	0.480921
2733.33	2.86604	0.652643	9.18676	0.544206	34.129	0.851701	66.8872	0.947442	85.258	0.979963	80.0548	0.984356	4.08591	0.633983	10.8676	0.640831	31.6869	0.75366	60.6389	0.837967	82.2882	0.933553	76.4613	0.955636	4.5762	0.855306	7.3271	0.532504	8.44792	0.200529	13.9291	0.194108	37.4012	0.451311	55.4131	0.738388	0.398921	0.152351	0.416875	0.182865	1.55302	0.416311	9.09334	0.804936	5.61118	0.560645	1.18049	0.500456
2766.67	2.80504	0.638752	9.05934	0.536658	34.2693	0.855201	67.5829	0.957296	85.258	0.979963	80.2104	0.986269	4.08591	0.633983	11.4359	0.67434	32.5114	0.773271	60.9137	0.841765	82.5008	0.935965	76.8945	0.961051	4.5762	0.855306	7.3271	0.532504	8.47619	0.2012	15.1236	0.210754	37.9682	0.458153	55.9558	0.74562	0.398921	0.152351	0.416875	0.182865	1.368	0.366711	8.66651	0.767154	5.61118	0.560645	1.13441	0.480921
2800	2.86604	0.652643	8.99396	0.532785	33.9551	0.847359	67.2305	0.952304	85.258	0.979963	80.3078	0.987466	4.15569	0.644809	11.2621	0.664092	32.804	0.780231	61.19	0.845584	82.6394	0.937537	77.1498	0.964241	4.52246	0.845263	7.3271	0.532504	8.88725	0.210958	16.555	0.230701	38.8178	0.468405	56.0885	0.747388	0.76379	0.291698	0.640023	0.28075	1.55302	0.416311	8.66651	0.767154	5.98657	0.598153	1.32133	0.560163
2833.33	2.86604	0.652643	8.99396	0.532785	34.3226	0.856531	67.4781	0.955811	85.258	0.979963	80.3078	0.987466	3.57329	0.554443	11.2621	0.664092	33.4739	0.796164	62.0939	0.858073	83.3382	0.945465	77.736	0.971568	5.134	0.959562	7.13484	0.518531	9.49117	0.225293	18.2054	0.2537	39.2836	0.474026	56.3538	0.750924	0.76379	0.291698	0.416875	0.182865	1.55302	0.416311	8.66651	0.767154	5.61118	0.560645	1.32133	0.560163
2866.67	2.80504	0.638752	9.34423	0.553534	34.6893	0.865682	67.6228	0.95786	85.258	0.979963	80.0548	0.984356	4.08591	0.633983	11.8395	0.69814	33.6246	0.799747	62.3678	0.86186	83.4588	0.946833	77.5817	0.96964	4.52246	0.845263	6.48608	0.471382	9.9475	0.236125	19.3973	0.27031	40.5812	0.489684	57.7026	0.768896	0.76379	0.291698	0.416875	0.182865	1.368	0.366711	8.66651	0.767154	6.97724	0.697137	1.2101	0.51301
2900	3.32819	0.757882	9.28402	0.549968	35.1406	0.876944	67.1268	0.950835	85.1487	0.978707	80.0548	0.984356	4.08591	0.633983	11.6551	0.687266	33.255	0.790956	62.6432	0.865665	83.6858	0.949409	77.4801	0.96837	5.07086	0.947761	6.48608	0.471382	10.6797	0.253505	20.6153	0.287283	41.4146	0.499739	58.097	0.774152	0.76379	0.291698	0.416875	0.182865	1.73931	0.466248	8.86744	0.78494	5.98657	0.598153	1.2101	0.51301
2933.33	2.80504	0.638752	9.28402	0.549968	34.829	0.869168	67.3743	0.954341	85.1487	0.978707	80.0548	0.984356	3.57329	0.554443	11.8395	0.69814	33.9216	0.80681	62.9198	0.869488	83.4487	0.946719	77.4801	0.96837	4.52246	0.845263	6.48608	0.471382	11.0014	0.261141	22.497	0.313506	41.6731	0.502859	58.7617	0.783009	1.62224	0.619549	0.416875	0.182865	1.92244	0.515338	9.3329	0.826142	6.97724	0.697137	1.34017	0.568154
2966.67	3.25869	0.742055	9.70506	0.574909	35.2777	0.880367	67.3743	0.954341	85.1487	0.978707	80.1139	0.985082	4.08591	0.633983	11.4887	0.677457	34.0718	0.810384	63.045	0.871217	83.9138	0.951996	77.9106	0.97375	4.52246	0.845263	6.98679	0.507771	11.5992	0.275331	22.84	0.318285	42.401	0.511642	58.3528	0.777561	0.76379	0.291698	0.416875	0.182865	1.92244	0.515338	9.09334	0.804936	5.98657	0.598153	1.34017	0.568154
3000	2.80504	0.638752	9.63173	0.570566	35.1933	0.87826	67.717	0.959195	85.8396	0.986648	80.1139	0.985082	4.5987	0.713548	12.2549	0.722635	34.4785	0.820056	64.1893	0.887031	84.0002	0.952975	77.3794	0.967111	5.07086	0.947761	6.42277	0.466781	12.9993	0.308565	24.7716	0.345202	42.9376	0.518117	58.7452	0.782789	0.76379	0.291698	0.416875	0.182865	1.92244	0.515338	8.66651	0.767154	6.97724	0.697137	1.32133	0.560163
3033.33	2.80504	0.638752	9.63173	0.570566	35.4149	0.883789	67.717	0.959195	85.8396	0.986648	80.1139	0.985082	4.08591	0.633983	12.2549	0.722635	34.9918	0.832266	64.2001	0.88718	84.1427	0.954592	78.0652	0.975683	4.41047	0.824331	6.41495	0.466212	13.808	0.327762	26.4143	0.368094	43.4712	0.524556	58.6103	0.780992	0.76379	0.291698	0.640023	0.28075	2.34187	0.627772	9.09334	0.804936	7.35564	0.734944	1.34017	0.568154
3066.67	3.32819	0.757882	9.50875	0.56328	35.3315	0.881708	68.4097	0.969007	85.8396	0.986648	80.3675	0.9882	4.08591	0.633983	12.6414	0.745429	34.6269	0.823586	64.6909	0.893962	84.1427	0.954592	77.7092	0.971233	5.07086	0.947761	6.41495	0.466212	14.2692	0.338709	26.5316	0.369729	44.8957	0.541746	58.7317	0.78261	0.76379	0.291698	0.640023	0.28075	1.92244	0.515338	9.09334	0.804936	5.82776	0.582285	1.32133	0.560163
3100	2.80504	0.638752	9.9234	0.587843	35.552	0.887211	68.1613	0.965488	85.8396	0.986648	80.3078	0.987466	4.5987	0.713548	12.6414	0.745429	35.2882	0.839314	65.071	0.899214	84.4879	0.958509	77.7092	0.971233	4.52246	0.845263	6.88416	0.500312	15.332	0.363937	27.8116	0.387566	45.602	0.550268	59.1222	0.787813	0.759371	0.29001	0.640023	0.28075	1.92244	0.515338	9.09334	0.804936	5.98657	0.598153	1.26477	0.536186
3133.33	3.32819	0.757882	9.85431	0.583751	35.4696	0.885154	67.717	0.959195	85.2928	0.980363	80.3675	0.9882	4.08591	0.633983	12.4713	0.735397	35.2823	0.839175	65.4496	0.904446	84.6043	0.959829	77.9649	0.974429	5.07086	0.947761	6.3666	0.462698	15.7662	0.374245	29.4191	0.409968	46.119	0.556507	59.3923	0.791412	0.398921	0.152351	1.66905	0.732137	1.92244	0.515338	8.47015	0.749772	7.35564	0.734944	1.32133	0.560163
3166.67	3.25869	0.742055	9.85431	0.583751	35.9118	0.896191	68.4097	0.969007	85.7308	0.985397	80.1139	0.985082	4.5987	0.713548	12.4713	0.735397	35.1771	0.836673	65.8268	0.909659	84.3725	0.957199	77.6098	0.969991	5.07086	0.947761	6.3666	0.462698	16.6537	0.395311	30.2744	0.421886	46.6333	0.562712	60.03	0.799909	0.76379	0.291698	0.416875	0.182865	1.92244	0.515338	9.09334	0.804936	5.98657	0.598153	1.34017	0.568154
3200	3.25869	0.742055	9.85431	0.583751	35.83	0.89415	68.4097	0.969007	85.7308	0.985397	80.3675	0.9882	4.08591	0.633983	12.4713	0.735397	35.9387	0.854787	66.2026	0.914852	85.0919	0.965361	77.8655	0.973186	5.07086	0.947761	6.3666	0.462698	17.751	0.421357	31.5799	0.440079	47.1448	0.568885	59.8986	0.798158	0.76379	0.291698	0.640023	0.28075	1.92244	0.515338	9.3329	0.826142	6.36454	0.635918	1.5835	0.671309
3233.33	3.25869	0.742055	10.1419	0.600788	35.6076	0.888599	68.8528	0.975283	85.7308	0.985397	80.3675	0.9882	4.08591	0.633983	12.4713	0.735397	36.2342	0.861816	66.5771	0.920027	85.4347	0.96925	78.2935	0.978536	5.07086	0.947761	6.3666	0.462698	18.2003	0.432024	32.8697	0.458054	47.6535	0.575024	60.4151	0.805041	0.398921	0.152351	0.686457	0.301119	2.34187	0.627772	9.52373	0.843034	6.36454	0.635918	1.29835	0.550423
3266.67	3.25869	0.742055	10.1419	0.600788	36.1897	0.903125	68.3069	0.967551	85.8759	0.987066	80.2717	0.987022	4.08591	0.633983	12.8527	0.757886	35.9772	0.855704	66.4716	0.918569	85.4347	0.96925	78.1946	0.977299	5.07086	0.947761	6.34106	0.460843	19.1103	0.453622	33.1394	0.461811	48.5565	0.585919	60.6691	0.808425	0.398921	0.152351	0.686457	0.301119	2.34187	0.627772	9.52373	0.843034	6.36454	0.635918	1.5835	0.671309
3300	2.80504	0.638752	10.1419	0.600788	35.9666	0.897558	68.7496	0.973821	85.984	0.988307	80.3675	0.9882	4.08591	0.633983	13.0605	0.770141	36.2342	0.861816	66.8452	0.923733	85.0605	0.965005	78.1946	0.977299	4.41047	0.824331	6.3799	0.463665	19.3356	0.458972	34.2221	0.476899	49.5175	0.597516	61.1811	0.815248	0.76379	0.291698	0.686457	0.301119	1.92244	0.515338	9.52373	0.843034	7.35564	0.734944	1.29835	0.550423
3333.33	2.80504	0.638752	10.1419	0.600788	36.629	0.914088	68.9988	0.977352	86.4207	0.993327	80.3675	0.9882	4.08591	0.633983	13.0605	0.770141	37.1321	0.883172	67.3218	0.930318	85.7763	0.973125	78.2935	0.978536	4.41047	0.824331	5.56043	0.404109	20.8791	0.49561	35.752	0.498219	50.0126	0.60349	61.0522	0.81353	1.10336	0.421383	0.686457	0.301119	2.34187	0.627772	9.52373	0.843034	6.36454	0.635918	1.29835	0.550423
3366.67	2.42889	0.553097	10.0768	0.596933	36.5485	0.912079	68.6473	0.972373	86.3123	0.992081	80.3675	0.9882	4.08591	0.633983	12.8948	0.760368	36.7725	0.87462	67.2175	0.928877	85.6624	0.971833	78.0964	0.976073	4.41047	0.824331	6.0441	0.43926	21.0919	0.50066	36.7098	0.511567	50.2216	0.606011	61.1657	0.815043	0.76379	0.291698	0.705189	0.309335	2.34187	0.627772	9.52373	0.843034	6.74485	0.673917	1.60778	0.681602
3400	2.42889	0.553097	10.4956	0.621737	36.8433	0.919437	68.9988	0.977352	86.6746	0.996245	80.5615	0.990585	4.08591	0.633983	12.8948	0.760368	36.8738	0.877028	67.6921	0.935436	85.7763	0.973125	78.1946	0.977299	4.41047	0.824331	5.83542	0.424094	21.5487	0.511503	36.9554	0.514989	51.8328	0.625453	61.6734	0.821807	2.00416	0.765407	1.2821	0.562403	2.34187	0.627772	8.47015	0.749772	6.36454	0.635918	1.29835	0.550423
3433.33	2.42889	0.553097	10.4956	0.621737	36.3248	0.906497	68.8965	0.975903	86.4207	0.993327	80.3675	0.9882	4.08591	0.633983	12.8948	0.760368	36.5168	0.868537	67.5885	0.934003	86.1168	0.976988	78.1946	0.977299	4.41047	0.824331	6.06565	0.440827	22.4021	0.531762	38.169	0.531902	52.1402	0.629163	61.814	0.823682	0.76379	0.291698	0.686457	0.301119	2.34187	0.627772	9.75929	0.863886	6.74485	0.673917	1.47845	0.626776
3466.67	3.25869	0.742055	10.4956	0.621737	36.6821	0.915414	68.8965	0.975903	85.8759	0.987066	80.4641	0.989388	4.5987	0.713548	12.8948	0.760368	36.9121	0.877939	67.6973	0.935508	86.0034	0.975702	78.1946	0.977299	4.41047	0.824331	5.88567	0.427746	22.608	0.536648	39.1941	0.546186	52.3382	0.631552	62.1928	0.828729	1.10336	0.421383	0.686457	0.301119	2.34187	0.627772	9.52373	0.843034	6.36454	0.635918	1.47845	0.626776
3500	2.42889	0.553097	10.2992	0.610107	36.4599	0.909867	68.8965	0.975903	85.8759	0.987066	80.4641	0.989388	4.5987	0.713548	13.27	0.782491	36.9121	0.877939	67.5956	0.934101	86.0034	0.975702	78.6212	0.982631	4.41047	0.824331	5.88567	0.427746	22.8805	0.543118	40.2749	0.561248	52.817	0.63733	62.696	0.835434	1.62224	0.619549	0.705189	0.309335	2.34187	0.627772	9.75929	0.863886	6.74485	0.673917	1.47845	0.626776
3533.33	3.25869	0.742055	10.431	0.617913	36.6821	0.915414	68.9988	0.977352	85.984	0.988307	80.4641	0.989388	4.67545	0.725457	13.27	0.782491	36.6581	0.871898	68.0657	0.940598	86.0034	0.975702	78.0964	0.976073	4.45111	0.831926	6.29172	0.457256	24.3288	0.577495	40.7752	0.568219	53.9191	0.650629	63.0712	0.840434	1.10336	0.421383	0.686457	0.301119	2.58287	0.692376	10.4337	0.923583	6.5364	0.65309	1.50126	0.636445
3566.67	2.80224	0.638116	10.2992	0.610107	36.5391	0.911845	68.7496	0.973821	85.7308	0.985397	80.5615	0.990585	4.5987	0.713548	13.27	0.782491	36.5608	0.869584	68.0657	0.940598	86.3433	0.979558	78.8774	0.985833	4.41047	0.824331	6.10883	0.443965	24.3425	0.577822	42.1532	0.587422	54.1076	0.652903	63.5705	0.847088	1.10336	0.421383	0.686457	0.301119	2.34187	0.627772	9.52373	0.843034	6.36454	0.635918	1.5835	0.671309
3600	2.83391	0.645327	10.7118	0.634547	36.8944	0.920712	68.8965	0.975903	86.3123	0.992081	80.5615	0.990585	4.5987	0.713548	13.27	0.782491	36.7033	0.872974	68.4327	0.945669	86.3433	0.979558	78.7788	0.984601	4.41047	0.824331	6.13049	0.445539	25.4155	0.60329	43.407	0.604895	55.4959	0.669655	63.9423	0.852041	1.10336	0.421383	0.686457	0.301119	1.92244	0.515338	9.75929	0.863886	6.36454	0.635918	1.47845	0.626776
3633.33	2.80224	0.638116	10.7118	0.634547	36.8944	0.920712	68.8965	0.975903	86.4207	0.993327	80.4641	0.989388	4.08591	0.633983	13.27	0.782491	36.9553	0.878967	68.332	0.944279	86.2314	0.978288	78.7788	0.984601	4.41047	0.824331	6.13049	0.445539	25.862	0.613888	43.8916	0.611648	55.9588	0.675241	63.8176	0.850379	0.76379	0.291698	0.686457	0.301119	2.34187	0.627772	9.75929	0.863886	7.91312	0.790646	1.46277	0.620129
3666.67	2.83391	0.645327	10.7118	0.634547	36.8944	0.920712	68.9988	0.977352	85.8759	0.987066	80.5615	0.990585	4.5987	0.713548	13.1106	0.773094	36.7033	0.872974	68.7984	0.950723	86.6821	0.983401	79.2038	0.989913	4.41047	0.824331	6.23473	0.453115	26.3083	0.624484	44.7392	0.623459	56.589	0.682845	64.1887	0.855325	0.76379	0.291698	0.705189	0.309335	2.34187	0.627772	10.1893	0.901954	6.36454	0.635918	1.47845	0.626776
3700	3.25869	0.742055	10.6509	0.63094	37.2489	0.929557	68.8965	0.975903	86.4207	0.993327	80.8159	0.993714	4.5987	0.713548	13.1106	0.773094	37.1913	0.88458	68.6983	0.94934	86.6821	0.983401	79.2038	0.989913	4.41047	0.824331	6.23473	0.453115	26.3278	0.624947	45.6894	0.636701	56.7642	0.684959	63.9219	0.851769	0.76379	0.291698	0.686457	0.301119	2.34187	0.627772	8.70194	0.77029	6.36454	0.635918	1.50126	0.636445
3733.33	2.80504	0.638752	10.7945	0.639445	37.2489	0.929557	68.8965	0.975903	86.1299	0.989984	80.7185	0.992516	4.5987	0.713548	13.3266	0.785829	37.4441	0.890593	68.6983	0.94934	86.5706	0.982137	79.0085	0.987472	4.41047	0.824331	6.23473	0.453115	27.6455	0.656224	46.0022	0.641059	57.617	0.69525	64.8261	0.863818	2.00416	0.765407	0.686457	0.301119	2.34187	0.627772	10.1893	0.901954	7.91312	0.790646	1.50126	0.636445
3766.67	2.42889	0.553097	11.0721	0.655891	37.2489	0.929557	68.8965	0.975903	85.984	0.988307	80.7185	0.992516	4.5987	0.713548	14.0908	0.830895	37.8353	0.899898	69.4232	0.959357	86.5706	0.982137	78.6811	0.98338	4.45111	0.831926	6.39748	0.464942	28.0901	0.666778	46.821	0.65247	57.6723	0.695918	64.9271	0.865163	1.10336	0.421383	0.686457	0.301119	1.92244	0.515338	8.70194	0.77029	6.74485	0.673917	1.73432	0.735248
3800	2.42889	0.553097	11.0721	0.655891	37.682	0.940365	68.8965	0.975903	86.4207	0.993327	80.8159	0.993714	4.5987	0.713548	13.3266	0.785829	37.582	0.893873	69.4232	0.959357	87.0197	0.987231	79.1057	0.988687	4.41047	0.824331	6.93868	0.504275	28.4302	0.674852	48.1825	0.671443	58.1232	0.701358	64.9271	0.865163	0.76379	0.291698	0.705189	0.309335	2.34187	0.627772	8.70194	0.77029	6.36454	0.635918	1.50126	0.636445
3833.33	2.80224	0.638116	10.9281	0.647357	37.682	0.940365	69.1467	0.979446	86.238	0.991227	80.6219	0.991328	4.5987	0.713548	13.1106	0.773094	37.8353	0.899898	69.3235	0.95798	86.8306	0.985086	78.6811	0.98338	4.41047	0.824331	6.66814	0.484613	29.1371	0.69163	48.4877	0.675696	59.6289	0.719528	65.5614	0.873617	1.10336	0.421383	0.686457	0.301119	2.34187	0.627772	9.13435	0.808566	6.74485	0.673917	1.73432	0.735248
3866.67	2.83391	0.645327	10.8706	0.643956	37.6025	0.938382	69.3376	0.98215	86.4207	0.993327	80.8159	0.993714	4.5987	0.713548	13.6954	0.807576	38.0675	0.905419	69.5259	0.960776	87.0197	0.987231	79.1057	0.988687	3.97565	0.743063	7.0721	0.513972	29.9063	0.70989	49.8835	0.695147	59.6257	0.719488	65.6601	0.874931	1.10336	0.421383	0.686457	0.301119	2.00906	0.538559	9.75929	0.863886	6.74485	0.673917	1.46277	0.620129
3900	2.83391	0.645327	11.2858	0.668548	37.525	0.936449	68.7953	0.974469	85.7687	0.985833	80.6219	0.991328	4.5987	0.713548	13.6954	0.807576	37.9716	0.903138	69.4269	0.959408	86.4601	0.980882	79.1057	0.988687	4.45111	0.831926	7.0721	0.513972	29.5921	0.702431	50.6114	0.70529	59.4631	0.717526	65.6601	0.874931	1.10336	0.421383	0.416875	0.182865	2.34187	0.627772	8.70194	0.77029	6.91354	0.690771	1.50126	0.636445
3933.33	2.4203	0.551141	11.2858	0.668548	37.8784	0.945267	69.0453	0.978011	86.4586	0.993762	81.2963	0.999621	4.67545	0.725457	13.9228	0.820987	38.2254	0.909175	70.0493	0.96801	86.3504	0.979638	78.8411	0.98538	4.41047	0.824331	7.0721	0.513972	30.6214	0.726863	51.3566	0.715676	60.5062	0.730114	65.9055	0.878201	1.10336	0.421383	0.686457	0.301119	2.58287	0.692376	10.1893	0.901954	6.74485	0.673917	1.6449	0.697339
3966.67	2.50462	0.570342	11.2858	0.668548	38.0341	0.949154	69.9417	0.990707	87.0012	1	81.0712	0.996852	4.04035	0.626913	14.2898	0.842626	38.5524	0.916953	69.9873	0.967152	86.9088	0.985973	79.0085	0.987472	3.97565	0.743063	7.48352	0.543872	31.2098	0.74083	51.986	0.724446	60.8248	0.733958	66.1222	0.881088	1.10336	0.421383	0.686457	0.301119	2.00906	0.538559	8.70194	0.77029	7.29316	0.728702	1.50126	0.636445
4000	2.42889	0.553097	11.2287	0.665165	38.1029	0.95087	69.7369	0.987807	86.7132	0.996689	81.2963	0.999621	4.08591	0.633983	13.9228	0.820987	38.6142	0.918423	70.0493	0.96801	86.6102	0.982586	79.1687	0.989475	4.44616	0.831001	7.18398	0.522102	31.9158	0.757589	52.5543	0.732365	61.3788	0.740643	66.388	0.88463	1.10336	0.421383	0.686457	0.301119	2.34187	0.627772	9.13435	0.808566	7.91312	0.790646	1.42675	0.604857
4033.33	2.42889	0.553097	11.2287	0.665165	38.4068	0.958455	69.7369	0.987807	86.7132	0.996689	81.2963	0.999621	3.54495	0.550045	13.7654	0.811707	38.6142	0.918423	70.4103	0.972999	86.9492	0.986432	79.2652	0.990681	3.86029	0.7215	7.62653	0.554265	32.1989	0.764309	53.5737	0.746572	62.5599	0.754895	66.75	0.889454	0.76379	0.291698	1.2821	0.562403	2.37783	0.637412	9.75929	0.863886	7.29316	0.728702	1.63746	0.694185
4066.67	2.42889	0.553097	11.6511	0.690191	38.1801	0.952796	69.7369	0.987807	86.7132	0.996689	81.2963	0.999621	3.52985	0.547702	14.5274	0.85664	39.0964	0.929891	70.6714	0.976606	86.9492	0.986432	79.2652	0.990681	3.97565	0.743063	7.62653	0.554265	32.7796	0.778092	54.8606	0.764506	62.2434	0.751076	66.75	0.889454	2.00416	0.765407	1.2821	0.562403	3.01769	0.808937	10.1893	0.901954	7.12732	0.712132	1.63746	0.694185
4100	2.50462	0.570342	11.6511	0.690191	38.3072	0.955969	69.5877	0.985693	86.7132	0.996689	81.2963	0.999621	3.52985	0.547702	14.3637	0.846985	39.0964	0.929891	70.5084	0.974353	87.0585	0.987671	79.2652	0.990681	3.86029	0.7215	7.84153	0.569891	33.2098	0.788304	54.5918	0.760759	62.5505	0.754781	67.1107	0.894261	1.10336	0.421383	1.2821	0.562403	3.01769	0.808937	8.70194	0.77029	7.29316	0.728702	1.63746	0.694185
4133.33	2.42889	0.553097	11.8152	0.699908	38.3855	0.957922	69.7369	0.987807	86.7132	0.996689	81.3272	1	3.57151	0.554167	14.3637	0.846985	39.0018	0.927643	70.4103	0.972999	86.9088	0.985973	79.0085	0.987472	3.97565	0.743063	7.84153	0.569891	33.6388	0.798487	55.1553	0.768612	62.9771	0.759929	66.8453	0.890724	1.68339	0.6429	0.686457	0.301119	2.58287	0.692376	10.1893	0.901954	7.29316	0.728702	1.63746	0.694185
4166.67	2.42889	0.553097	11.4455	0.678009	38.3072	0.955969	69.7369	0.987807	86.0226	0.988751	80.7185	0.992516	3.52985	0.547702	14.1277	0.83307	38.7471	0.921585	70.1503	0.969405	86.7987	0.984725	79.2652	0.990681	4.36186	0.815247	7.79111	0.566226	33.2186	0.788513	55.3063	0.770716	63.4018	0.765054	66.6121	0.887617	1.10336	0.421383	1.2821	0.562403	2.34187	0.627772	9.13435	0.808566	7.12732	0.712132	1.63746	0.694185
4200	2.42889	0.553097	11.862	0.702683	38.0838	0.950393	69.8388	0.98925	86.4586	0.993762	80.2977	0.987341	3.52985	0.547702	14.3637	0.846985	38.7471	0.921585	70.4103	0.972999	86.6895	0.983486	79.0085	0.987472	4.36186	0.815247	8.29137	0.602583	33.3731	0.792182	55.4569	0.772815	63.9793	0.772023	67.3537	0.897499	0.76379	0.291698	0.686457	0.301119	2.79013	0.747936	10.1893	0.901954	7.12732	0.712132	1.63746	0.694185
4233.33	2.42889	0.553097	11.4455	0.678009	38.0838	0.950393	69.1467	0.979446	86.0226	0.988751	80.2977	0.987341	4.08591	0.633983	13.54	0.798411	38.7471	0.921585	70.0535	0.968068	86.6895	0.983486	79.2652	0.990681	3.86029	0.7215	8.01778	0.582699	34.2154	0.812175	56.0194	0.780654	64.2456	0.775236	67.4475	0.898749	1.10336	0.421383	1.2821	0.562403	2.58287	0.692376	9.37585	0.829944	7.29316	0.728702	2.0365	0.863356
4266.67	2.42889	0.553097	11.862	0.702683	38.0838	0.950393	69.3978	0.983003	85.7687	0.985833	80.7185	0.992516	4.08591	0.633983	14.1277	0.83307	39.2266	0.932988	70.3134	0.971659	86.6895	0.983486	79.1687	0.989475	4.36186	0.815247	8.55361	0.621641	34.5013	0.818962	56.8568	0.792324	64.8055	0.781992	67.5978	0.900752	1.10336	0.421383	1.2821	0.562403	3.01769	0.808937	10.1893	0.901954	7.12732	0.712132	1.75164	0.742593
4300	2.42889	0.553097	11.7129	0.693852	38.5911	0.963052	69.1467	0.979446	86.4207	0.993327	80.9142	0.994922	4.04035	0.626913	13.9041	0.819883	38.9732	0.926963	70.7701	0.97797	86.7987	0.984725	79.2652	0.990681	3.86029	0.7215	8.55361	0.621641	34.7872	0.825748	57.274	0.798137	64.957	0.783821	67.8053	0.903517	1.10336	0.421383	1.2821	0.562403	2.34187	0.627772	10.1893	0.901954	7.12732	0.712132	1.63746	0.694185
4333.33	2.42889	0.553097	11.862	0.702683	38.0077	0.948495	69.3978	0.983003	86.0226	0.988751	80.2977	0.987341	3.52985	0.547702	14.1277	0.83307	39.1331	0.930765	70.7701	0.97797	86.9492	0.986432	79.1687	0.989475	4.36186	0.815247	8.28634	0.602217	34.9264	0.829052	58.3773	0.813513	66.3384	0.800489	68.6922	0.915335	1.10336	0.421383	0.686457	0.301119	3.01769	0.808937	10.1893	0.901954	7.6751	0.766864	1.63746	0.694185
4366.67	2.42889	0.553097	12.1329	0.718731	38.2123	0.9536	69.4859	0.984251	85.8759	0.987066	80.7185	0.992516	3.52985	0.547702	13.9041	0.819883	38.8801	0.924747	70.7701	0.97797	86.9492	0.986432	79.5914	0.994758	4.36186	0.815247	8.73359	0.634722	35.0734	0.832542	58.3837	0.813602	65.6351	0.792003	68.4266	0.911796	1.10336	0.421383	1.2821	0.562403	2.79013	0.747936	9.13435	0.808566	6.91354	0.690771	1.63746	0.694185
4400	2.42889	0.553097	12.0728	0.715172	38.4343	0.959141	69.3978	0.983003	86.1299	0.989984	80.2977	0.987341	4.04035	0.626913	13.9761	0.824131	39.3568	0.936086	70.7701	0.97797	86.9492	0.986432	79.3348	0.99155	4.36186	0.815247	9.44954	0.686754	35.6293	0.845736	58.9252	0.821147	66.0473	0.796977	68.7818	0.916529	1.10336	0.421383	1.2821	0.562403	3.01769	0.808937	10.1893	0.901954	7.12732	0.712132	1.63746	0.694185
4433.33	2.83391	0.645327	12.2023	0.722842	38.2123	0.9536	69.2964	0.981567	86.0226	0.988751	80.2977	0.987341	4.08591	0.633983	14.1277	0.83307	38.8801	0.924747	70.6737	0.976638	86.9492	0.986432	79.0731	0.98828	4.36186	0.815247	9.30209	0.676038	35.4953	0.842557	59.2044	0.825038	66.8814	0.807041	68.669	0.915025	1.10336	0.421383	1.2821	0.562403	3.01769	0.808937	10.6228	0.940327	7.6751	0.766864	1.89934	0.805207
4466.67	2.42889	0.553097	12.6447	0.749047	38.7165	0.966181	69.8388	0.98925	86.1299	0.989984	80.7185	0.992516	3.57151	0.554167	14.724	0.868234	39.4514	0.938336	70.8676	0.979317	87.3959	0.991499	79.5914	0.994758	3.86029	0.7215	9.30209	0.676038	36.0484	0.855685	59.4679	0.82871	67.7149	0.817099	69.2491	0.922755	2.61843	1	1.2821	0.562403	3.01769	0.808937	10.1893	0.901954	8.29285	0.828587	1.63746	0.694185
4500	2.42889	0.553097	12.0728	0.715172	38.4343	0.959141	69.0453	0.978011	86.0226	0.988751	81.2963	0.999621	4.04035	0.626913	13.9761	0.824131	39.1052	0.930101	70.7701	0.97797	86.9492	0.986432	79.4954	0.993557	4.44616	0.831001	9.03831	0.656867	36.6001	0.868781	59.8732	0.834359	67.6948	0.816857	69.1358	0.921246	1.10336	0.421383	1.2821	0.562403	2.37783	0.637412	9.13435	0.808566	7.12732	0.712132	1.66349	0.70522
4533.33	2.42889	0.553097	12.0728	0.715172	38.4343	0.959141	69.3978	0.983003	86.0226	0.988751	80.5529	0.99048	4.02113	0.623931	14.334	0.845233	39.1052	0.930101	70.7701	0.97797	86.9492	0.986432	79.0731	0.98828	4.36186	0.815247	9.03831	0.656867	36.4663	0.865604	60.4229	0.842018	67.8235	0.81841	68.7592	0.916228	1.68339	0.6429	0.686457	0.301119	2.58287	0.692376	9.37585	0.829944	7.29316	0.728702	1.66349	0.70522
4566.67	2.83391	0.645327	12.2835	0.727653	38.2123	0.9536	69.7369	0.987807	86.1299	0.989984	81.2296	0.998801	4.02113	0.623931	14.566	0.858915	39.3568	0.936086	70.7701	0.97797	86.9492	0.986432	79.4954	0.993557	4.44616	0.831001	9.48291	0.689179	36.8828	0.875492	61.0795	0.851169	68.9174	0.83161	69.1128	0.920939	1.68339	0.6429	1.2821	0.562403	2.58287	0.692376	10.1893	0.901954	8.11862	0.811178	1.66349	0.70522
4600	2.42889	0.553097	12.4391	0.736868	38.3588	0.957257	69.7369	0.987807	86.7132	0.996689	80.9737	0.995654	3.52985	0.547702	14.334	0.845233	39.4872	0.939186	71.2255	0.984263	87.3959	0.991499	79.2388	0.990351	4.36186	0.815247	9.62905	0.6998	37.4291	0.888458	60.9546	0.849428	68.7716	0.829851	69.2244	0.922426	2.61843	1	1.2821	0.562403	2.58287	0.692376	9.57026	0.847153	7.6751	0.766864	1.66349	0.70522
4633.33	2.42889	0.553097	12.4391	0.736868	38.1371	0.951723	69.2964	0.981567	86.3846	0.992912	81.2296	0.998801	3.55207	0.551151	14.724	0.868234	39.0131	0.927911	70.6737	0.976638	87.0276	0.987321	79.0731	0.98828	3.86029	0.7215	9.37277	0.681174	37.2981	0.885349	61.8757	0.862264	69.1701	0.834659	69.7291	0.929152	1.68339	0.6429	1.2821	0.562403	2.37783	0.637412	9.37585	0.829944	7.6751	0.766864	1.62768	0.690041
4666.67	2.42889	0.553097	12.4391	0.736868	38.5615	0.962314	69.8388	0.98925	86.7132	0.996689	81.2296	0.998801	3.63842	0.564548	14.334	0.845233	39.7393	0.945182	71.2255	0.984263	87.2871	0.990265	79.4954	0.993557	3.66896	0.685741	10.0739	0.732129	37.5639	0.891658	61.7525	0.860547	69.567	0.839447	69.7291	0.929152	1.10336	0.421383	1.2821	0.562403	3.01769	0.808937	10.1893	0.901954	7.6751	0.766864	1.66349	0.70522
4700	2.83391	0.645327	12.4391	0.736868	38.7091	0.965998	69.7369	0.987807	86.7132	0.996689	81.1329	0.997612	3.52985	0.547702	14.334	0.845233	39.7393	0.945182	71.3895	0.986529	87.2871	0.990265	79.4954	0.993557	4.44616	0.831001	10.2443	0.744514	37.5639	0.891658	62.4211	0.869865	69.8204	0.842505	70.0801	0.933829	1.68339	0.6429	0.686457	0.301119	3.01769	0.808937	10.1893	0.901954	8.67471	0.86674	1.63746	0.694185
4733.33	2.42889	0.553097	12.769	0.756413	38.784	0.967868	69.2964	0.981567	86.7132	0.996689	81.2296	0.998801	4.05147	0.628639	14.334	0.845233	39.7393	0.945182	71.1285	0.982923	87.0276	0.987321	79.0731	0.98828	3.86029	0.7215	9.98156	0.725419	38.1246	0.904969	62.544	0.871577	70.0949	0.845818	69.6191	0.927686	1.10336	0.421383	2.19392	0.962375	2.58287	0.692376	10.4337	0.923583	8.05921	0.805242	1.58968	0.673928
4766.67	2.42889	0.553097	12.7036	0.752538	38.5615	0.962314	69.7369	0.987807	86.7132	0.996689	81.2296	0.998801	3.22604	0.500562	14.1879	0.836621	39.7393	0.945182	71.1285	0.982923	87.2871	0.990265	79.4954	0.993557	4.44616	0.831001	9.81437	0.713268	38.2529	0.908013	62.7874	0.874969	70.3558	0.848967	70.0801	0.933829	1.68339	0.6429	1.2821	0.562403	3.01769	0.808937	10.1893	0.901954	7.6751	0.766864	1.89934	0.805207
4800	2.42889	0.553097	12.647	0.749183	38.7091	0.965998	69.7369	0.987807	86.2773	0.991679	81.2296	0.998801	3.63842	0.564548	14.1879	0.836621	39.7393	0.945182	71.1285	0.982923	87.0276	0.987321	79.4002	0.992367	4.44616	0.831001	10.6108	0.771152	38.1246	0.904969	63.4494	0.884194	70.7479	0.853698	69.9707	0.932371	1.68339	0.6429	1.2821	0.562403	3.01769	0.808937	10.1893	0.901954	7.29316	0.728702	1.89934	0.805207
4833.33	2.42889	0.553097	12.494	0.740124	38.3408	0.956806	69.0453	0.978011	85.6924	0.984956	80.2977	0.987341	4.04035	0.626913	14.6922	0.866356	39.2371	0.93324	70.8687	0.979332	86.9492	0.986432	78.912	0.986266	4.44616	0.831001	10.422	0.757428	37.7213	0.895395	63.4492	0.88419	70.8653	0.855114	69.5986	0.927413	1.68339	0.6429	1.2821	0.562403	3.01769	0.808937	9.37585	0.829944	7.29316	0.728702	1.88794	0.800375
4866.67	2.83391	0.645327	12.3524	0.731732	38.3408	0.956806	69.0453	0.978011	85.6924	0.984956	80.5529	0.99048	4.02113	0.623931	14.5414	0.857466	39.1461	0.931075	70.8687	0.979332	87.1792	0.989041	79.0731	0.98828	4.36186	0.815247	10.422	0.757428	38.2575	0.908124	63.3314	0.88255	70.7261	0.853434	70.3211	0.93704	1.10336	0.421383	1.2821	0.562403	3.01769	0.808937	9.13435	0.808566	7.6751	0.766864	1.89934	0.805207
4900	2.83391	0.645327	12.8158	0.759183	38.2664	0.954951	69.1467	0.979446	85.6924	0.984956	80.5529	0.99048	4.02113	0.623931	14.1141	0.832265	39.1461	0.931075	70.8687	0.979332	87.2871	0.990265	79.0731	0.98828	4.44616	0.831001	10.17	0.739115	38.1335	0.905179	63.7211	0.88798	70.8441	0.854859	69.7947	0.930025	1.10336	0.421383	1.2821	0.562403	2.37783	0.637412	10.6228	0.940327	7.6751	0.766864	1.89934	0.805207
4933.33	2.83391	0.645327	12.404	0.734787	38.2664	0.954951	69.3978	0.983003	85.6924	0.984956	80.2279	0.986483	4.51833	0.701078	13.9701	0.823773	39.1461	0.931075	70.3187	0.971732	86.8127	0.984883	79.0731	0.98828	3.97565	0.743063	10.17	0.739115	38.0121	0.902297	63.3365	0.88262	71.3681	0.861182	69.9497	0.932092	1.68339	0.6429	1.2821	0.562403	3.01769	0.808937	10.1893	0.901954	7.51183	0.75055	2.17927	0.923882
4966.67	2.83391	0.645327	12.6139	0.747221	38.0479	0.949498	69.2964	0.981567	85.6924	0.984956	80.2977	0.987341	4.51669	0.700823	14.5414	0.857466	39.5273	0.940141	70.7729	0.978009	86.7333	0.983982	79.0731	0.98828	4.44616	0.831001	10.6048	0.770714	38.6671	0.917845	64.6115	0.900388	71.6198	0.864218	70.2997	0.936754	1.68339	0.6429	1.2821	0.562403	2.20282	0.590498	9.13435	0.808566	7.29316	0.728702	1.89934	0.805207
5000	2.83391	0.645327	12.7557	0.755626	38.6886	0.965486	69.3978	0.983003	86.3846	0.992912	80.5529	0.99048	4.02113	0.623931	14.7696	0.870921	39.5273	0.940141	70.7729	0.978009	86.8408	0.985202	79.0731	0.98828	4.44616	0.831001	10.791	0.784246	39.3544	0.934161	64.6115	0.900388	72.1412	0.87051	70.4068	0.938182	1.10336	0.421383	1.2821	0.562403	3.01769	0.808937	9.13435	0.808566	7.6751	0.766864	1.88794	0.800375
5033.33	2.69391	0.613448	12.8158	0.759183	38.2664	0.954951	69.3978	0.983003	85.6924	0.984956	80.2977	0.987341	4.04035	0.626913	14.3252	0.844712	39.6176	0.942288	71.0327	0.981598	87.0276	0.987321	79.1687	0.989475	4.44616	0.831001	10.791	0.784246	39.0753	0.927535	64.496	0.898779	72.0053	0.86887	70.2997	0.936754	1.68339	0.6429	1.2821	0.562403	2.79013	0.747936	9.80768	0.868169	7.6751	0.766864	2.17927	0.923882
5066.67	2.83391	0.645327	13.0203	0.771299	38.4693	0.960013	69.3978	0.983003	85.8002	0.986195	80.1312	0.985294	4.07351	0.632059	14.5414	0.857466	39.2792	0.93424	70.7729	0.978009	87.0276	0.987321	79.1687	0.989475	4.07046	0.760782	10.791	0.784246	39.0753	0.927535	64.6123	0.900399	72.3893	0.873505	70.4926	0.939325	1.68339	0.6429	0.686457	0.301119	3.01769	0.808937	9.13435	0.808566	7.29316	0.728702	2.17927	0.923882
5100	3.25747	0.741778	13.0203	0.771299	38.6886	0.965486	69.3978	0.983003	85.6924	0.984956	80.2977	0.987341	4.02113	0.623931	14.5414	0.857466	39.7775	0.946091	71.0327	0.981598	86.9197	0.986097	79.0731	0.98828	4.44616	0.831001	11.1781	0.812381	39.4822	0.937193	65.265	0.909494	72.7719	0.878121	70.755	0.942822	1.68339	0.6429	1.2821	0.562403	3.01769	0.808937	9.13435	0.808566	7.6751	0.766864	1.88794	0.800375
5133.33	2.42889	0.553097	12.9631	0.767912	38.6148	0.963644	69.3978	0.983003	85.6924	0.984956	80.5529	0.99048	4.01423	0.62286	14.4007	0.849169	39.7775	0.946091	70.7449	0.977622	86.9197	0.986097	79.0731	0.98828	3.97565	0.743063	11.1781	0.812381	39.3619	0.934337	65.265	0.909494	72.6387	0.876514	70.9117	0.944909	1.68339	0.6429	0.686457	0.301119	2.79013	0.747936	9.80768	0.868169	7.6751	0.766864	1.88794	0.800375
5166.67	2.57147	0.585564	13.4399	0.796156	38.4693	0.960013	69.3978	0.983003	85.6924	0.984956	80.5529	0.99048	4.07351	0.632059	14.4007	0.849169	39.748	0.94539	70.7729	0.978009	86.9197	0.986097	79.1687	0.989475	4.07046	0.760782	10.9758	0.797678	39.4822	0.937193	65.3785	0.911076	73.153	0.882719	71.102	0.947446	1.10336	0.421383	1.2821	0.562403	3.01769	0.808937	10.1893	0.901954	7.6751	0.766864	1.88794	0.800375
5200	2.50984	0.57153	13.375	0.792311	38.6886	0.965486	69.3978	0.983003	86.3846	0.992912	80.5529	0.99048	3.55207	0.551151	14.4007	0.849169	39.9968	0.951309	71.0327	0.981598	86.9197	0.986097	79.1687	0.989475	4.07046	0.760782	10.9413	0.795166	39.3619	0.934337	65.7594	0.916385	73.5326	0.887299	71.102	0.947446	1.68339	0.6429	1.2821	0.562403	3.01769	0.808937	10.6228	0.940327	7.6751	0.766864	1.88794	0.800375
5233.33	2.83391	0.645327	13.4399	0.796156	38.6886	0.965486	69.3978	0.983003	85.6924	0.984956	80.5529	0.99048	4.05147	0.628639	14.4007	0.849169	39.5273	0.940141	71.0327	0.981598	86.9197	0.986097	79.0731	0.98828	3.66896	0.685741	11.5809	0.841651	39.3619	0.934337	66.0281	0.920129	74.3134	0.896722	70.996	0.946033	2.61843	1	1.2821	0.562403	3.47304	0.930999	10.8636	0.961635	7.6751	0.766864	1.88794	0.800375
5266.67	2.89486	0.659206	13.2248	0.783413	38.3957	0.958178	69.3978	0.983003	85.6924	0.984956	80.5529	0.99048	4.07351	0.632059	14.4007	0.849169	39.9073	0.94918	70.9379	0.980289	86.9197	0.986097	79.1687	0.989475	4.07046	0.760782	11.6042	0.843349	39.8878	0.94682	66.1389	0.921673	73.9107	0.891862	71.4479	0.952055	1.68339	0.6429	1.2821	0.562403	3.01769	0.808937	10.1893	0.901954	7.6751	0.766864	1.88794	0.800375
5300	2.50984	0.57153	13.1704	0.780188	38.3957	0.958178	69.3978	0.983003	85.9472	0.987885	80.2977	0.987341	3.55207	0.551151	14.75	0.869762	39.9968	0.951309	71.0327	0.981598	87.0276	0.987321	79.1687	0.989475	4.07046	0.760782	11.6042	0.843349	39.7686	0.943992	66.1389	0.921673	74.0179	0.893156	71.3424	0.950649	1.68339	0.6429	1.2821	0.562403	2.37783	0.637412	9.57026	0.847153	7.6751	0.766864	1.88794	0.800375
5333.33	2.83391	0.645327	13.1704	0.780188	38.6886	0.965486	69.3978	0.983003	85.9472	0.987885	80.5529	0.99048	3.22604	0.500562	14.75	0.869762	39.9968	0.951309	71.0327	0.981598	86.9197	0.986097	79.2652	0.990681	4.44616	0.831001	11.3641	0.825894	39.7686	0.943992	66.1389	0.921673	74.6627	0.900937	71.3424	0.950649	1.10336	0.421383	1.2821	0.562403	2.79097	0.74816	9.80768	0.868169	7.6751	0.766864	1.88794	0.800375
5366.67	2.57147	0.585564	13.4292	0.79552	38.8157	0.968659	69.3978	0.983003	85.6924	0.984956	80.5529	0.99048	4.01423	0.62286	14.75	0.869762	39.9073	0.94918	71.0327	0.981598	86.9197	0.986097	79.1687	0.989475	4.44616	0.831001	12.0001	0.872121	39.7686	0.943992	66.517	0.926942	74.3934	0.897687	71.7926	0.956648	1.68339	0.6429	1.2821	0.562403	2.37783	0.637412	9.37585	0.829944	7.6751	0.766864	1.88794	0.800375
5400	3.2855	0.748161	13.4292	0.79552	38.8157	0.968659	69.3978	0.983003	85.6924	0.984956	80.2977	0.987341	4.01423	0.62286	14.5372	0.857217	39.9073	0.94918	70.7729	0.978009	86.9197	0.986097	79.0731	0.98828	4.50265	0.841561	11.1649	0.811419	40.014	0.949818	67.0042	0.933731	74.7674	0.9022	71.2379	0.949257	1.68339	0.6429	0.686457	0.301119	2.79097	0.74816	9.57026	0.847153	7.6751	0.766864	2.17927	0.923882
5433.33	2.57147	0.585564	13.577	0.804277	38.8157	0.968659	69.3978	0.983003	85.6924	0.984956	80.65	0.991674	4.01423	0.62286	14.75	0.869762	39.9073	0.94918	71.4858	0.98786	86.9197	0.986097	79.2652	0.990681	4.5801	0.856035	11.7672	0.85519	39.8963	0.947022	66.8936	0.932191	75.0366	0.905448	71.6877	0.95525	1.10336	0.421383	1.2821	0.562403	2.37783	0.637412	10.8636	0.961635	7.6751	0.766864	2.16497	0.917818
5466.67	2.92919	0.667024	13.4292	0.79552	38.8157	0.968659	69.3978	0.983003	85.6924	0.984956	80.2279	0.986483	4.01423	0.62286	14.5372	0.857217	39.6588	0.943268	70.7729	0.978009	87.0276	0.987321	78.912	0.986266	4.50265	0.841561	11.7849	0.856478	40.014	0.949818	66.8936	0.932191	75.2691	0.908254	71.4258	0.95176	1.10336	0.421383	1.2821	0.562403	3.01769	0.808937	9.13435	0.808566	7.6751	0.766864	1.88794	0.800375
5500	2.50984	0.57153	13.9957	0.82908	38.7427	0.966837	69.2964	0.981567	85.6924	0.984956	80.2279	0.986483	3.55207	0.551151	14.75	0.869762	40.1257	0.954374	71.0327	0.981598	87.0276	0.987321	79.1687	0.989475	4.07046	0.760782	12.0001	0.872121	40.174	0.953614	67.2689	0.93742	75.5113	0.911176	71.5837	0.953864	2.61843	1	1.2821	0.562403	3.01769	0.808937	10.8636	0.961635	7.6751	0.766864	2.17927	0.923882
5533.33	2.92919	0.667024	13.8383	0.819754	38.8157	0.968659	69.2964	0.981567	85.6924	0.984956	80.2279	0.986483	4.51669	0.700823	14.75	0.869762	39.6588	0.943268	70.9379	0.980289	86.9197	0.986097	79.0731	0.98828	4.44616	0.831001	11.5539	0.83969	39.8963	0.947022	67.2689	0.93742	76.0499	0.917675	71.5837	0.953864	1.10336	0.421383	1.2821	0.562403	2.37783	0.637412	9.37585	0.829944	8.05921	0.805242	2.17927	0.923882
5566.67	2.92919	0.667024	13.6334	0.807619	38.8157	0.968659	69.3978	0.983003	85.6924	0.984956	80.5529	0.99048	4.01423	0.62286	14.4037	0.849346	40.1257	0.954374	70.9379	0.980289	86.8127	0.984883	79.0731	0.98828	4.50265	0.841561	12.1813	0.885285	40.4166	0.959373	67.6428	0.942631	76.1498	0.918881	72.0318	0.959835	1.10336	0.421383	1.2821	0.562403	3.47304	0.930999	9.57026	0.847153	7.6751	0.766864	1.88794	0.800375
5600	2.50984	0.57153	13.6334	0.807619	38.7427	0.966837	68.7548	0.973895	85.5855	0.983727	80.65	0.991674	4.01423	0.62286	14.6144	0.861768	40.0372	0.952269	70.9379	0.980289	86.8127	0.984883	79.1687	0.989475	4.07046	0.760782	12.1813	0.885285	39.7809	0.944285	67.5348	0.941126	75.7546	0.914112	71.9284	0.958457	1.10336	0.421383	1.2821	0.562403	2.37783	0.637412	9.13435	0.808566	7.6751	0.766864	2.17927	0.923882
5633.33	2.50984	0.57153	13.5841	0.804698	38.9623	0.972317	68.7548	0.973895	86.6401	0.995849	80.809	0.993629	3.55207	0.551151	14.6144	0.861768	40.0372	0.952269	70.9379	0.980289	86.8127	0.984883	79.0731	0.98828	4.07046	0.760782	11.957	0.868989	40.2999	0.956604	67.5348	0.941126	76.3922	0.921806	71.9284	0.958457	2.00416	0.765407	1.2821	0.562403	2.37783	0.637412	10.8636	0.961635	7.6751	0.766864	2.17927	0.923882
5666.67	2.89486	0.659206	13.6334	0.807619	38.9623	0.972317	68.7548	0.973895	85.7341	0.985435	80.65	0.991674	4.01423	0.62286	14.7501	0.869772	40.0372	0.952269	70.9379	0.980289	86.8127	0.984883	79.0731	0.98828	4.07046	0.760782	11.957	0.868989	40.2999	0.956604	67.908	0.946326	76.6168	0.924516	71.5642	0.953605	1.68339	0.6429	1.2821	0.562403	2.37783	0.637412	10.8636	0.961635	7.6751	0.766864	2.17927	0.923882
5700	2.92919	0.667024	14.0375	0.831554	38.7427	0.966837	69.3978	0.983003	86.3846	0.992912	80.2279	0.986483	4.01423	0.62286	14.9594	0.882114	40.0372	0.952269	71.3904	0.986542	87.1792	0.989041	79.1687	0.989475	4.50265	0.841561	12.1813	0.885285	40.578	0.963204	68.0153	0.947822	76.6168	0.924516	72.1132	0.96092	1.68339	0.6429	0.686457	0.301119	2.37783	0.637412	9.57026	0.847153	7.6751	0.766864	2.16497	0.917818
5733.33	2.92919	0.667024	13.451	0.796809	38.9623	0.972317	69.2964	0.981567	85.9472	0.987885	80.65	0.991674	4.01423	0.62286	14.9594	0.882114	40.0372	0.952269	71.4858	0.98786	87.1792	0.989041	79.0731	0.98828	4.50265	0.841561	11.957	0.868989	40.578	0.963204	68.4944	0.954499	77.2508	0.932166	72.2719	0.963034	2.00416	0.765407	1.2821	0.562403	2.79097	0.74816	10.8636	0.961635	7.6751	0.766864	2.16497	0.917818
5766.67	2.89486	0.659206	13.8375	0.819706	39.1614	0.977285	69.3978	0.983003	86.055	0.989124	80.2279	0.986483	4.01423	0.62286	14.9594	0.882114	40.2547	0.957441	71.4858	0.98786	86.9197	0.986097	79.0731	0.98828	4.50265	0.841561	11.957	0.868989	40.2999	0.956604	68.4944	0.954499	77.2048	0.931611	72.0103	0.959549	1.68339	0.6429	1.20758	0.52971	3.47304	0.930999	9.57026	0.847153	7.6751	0.766864	2.17927	0.923882
5800	2.66814	0.607579	13.9808	0.828193	38.525	0.961404	69.2964	0.981567	85.9472	0.987885	80.2279	0.986483	4.01423	0.62286	14.9594	0.882114	40.2547	0.957441	70.9379	0.980289	87.0276	0.987321	79.0731	0.98828	4.07046	0.760782	11.957	0.868989	40.2999	0.956604	68.3865	0.952994	77.3471	0.933328	72.2719	0.963034	1.68339	0.6429	1.2821	0.562403	2.37783	0.637412	9.57026	0.847153	8.05921	0.805242	2.16497	0.917818
5833.33	2.89486	0.659206	13.8375	0.819706	39.3818	0.982785	69.3978	0.983003	86.055	0.989124	80.2279	0.986483	4.01423	0.62286	14.9594	0.882114	40.2547	0.957441	70.9379	0.980289	86.8127	0.984883	79.1687	0.989475	4.07046	0.760782	12.59	0.914991	40.2999	0.956604	68.2797	0.951507	77.4912	0.935067	72.4552	0.965477	1.68339	0.6429	1.2821	0.562403	2.79097	0.74816	9.80768	0.868169	8.23323	0.822629	2.04386	0.866475
5866.67	2.66814	0.607579	14.2366	0.84335	39.1614	0.977285	69.6498	0.986573	86.2028	0.990823	80.2279	0.986483	4.01423	0.62286	14.8288	0.874411	40.2547	0.957441	71.4858	0.98786	87.0276	0.987321	79.1687	0.989475	4.07046	0.760782	12.366	0.898709	40.8178	0.968897	68.7563	0.958147	77.7102	0.93771	72.6143	0.967597	1.68339	0.6429	1.2821	0.562403	2.79097	0.74816	9.57026	0.847153	8.05921	0.805242	2.16497	0.917818
5900	2.89486	0.659206	14.2366	0.84335	39.0889	0.975476	69.3978	0.983003	85.9472	0.987885	80.2279	0.986483	4.01423	0.62286	14.8288	0.874411	40.2547	0.957441	71.4858	0.98786	87.0722	0.987827	79.0731	0.98828	4.50265	0.841561	12.1502	0.883026	40.8178	0.968897	68.7563	0.958147	77.587	0.936224	72.6143	0.967597	1.10336	0.421383	1.2821	0.562403	2.37783	0.637412	9.80768	0.868169	7.6751	0.766864	2.04386	0.866475
5933.33	2.89486	0.659206	14.2366	0.84335	39.0889	0.975476	69.2964	0.981567	86.6401	0.995849	81.163	0.997982	4.01423	0.62286	14.6216	0.862193	40.2547	0.957441	71.3904	0.986542	87.2871	0.990265	79.0731	0.98828	4.07046	0.760782	12.3724	0.899176	41.0964	0.975509	68.6502	0.956669	78.3398	0.945307	72.5128	0.966245	1.68339	0.6429	2.19392	0.962375	2.79097	0.74816	9.80768	0.868169	8.05921	0.805242	2.17927	0.923882
5966.67	2.77489	0.631888	14.1824	0.840139	39.0889	0.975476	69.3978	0.983003	86.6401	0.995849	80.2279	0.986483	4.01423	0.62286	15.5241	0.915413	40.2547	0.957441	71.4858	0.98786	87.5165	0.992868	79.0731	0.98828	4.50265	0.841561	12.1502	0.883026	40.8178	0.968897	69.2315	0.964769	77.9495	0.940598	72.5128	0.966245	1.68339	0.6429	1.2821	0.562403	2.79097	0.74816	9.80768	0.868169	7.6751	0.766864	2.17927	0.923882
6000	2.77489	0.631888	14.0413	0.831781	39.0889	0.975476	69.196	0.980145	86.6401	0.995849	80.5529	0.99048	4.48626	0.696102	14.6216	0.862193	40.1672	0.95536	71.3904	0.986542	87.1792	0.989041	79.0731	0.98828	4.50265	0.841561	12.1502	0.883026	40.7023	0.966155	69.0192	0.961812	78.4326	0.946427	72.9555	0.972144	1.68339	0.6429	1.2821	0.562403	2.79097	0.74816	9.80768	0.868169	7.85186	0.784525	2.16497	0.917818
6033.33	2.89486	0.659206	14.0413	0.831781	39.0889	0.975476	69.5483	0.985136	86.6401	0.995849	80.3254	0.987683	4.01423	0.62286	14.6216	0.862193	40.2547	0.957441	71.6511	0.990145	87.1792	0.989041	79.0731	0.98828	4.07046	0.760782	12.1502	0.883026	40.7023	0.966155	68.7526	0.958096	78.3107	0.944956	72.5934	0.967319	1.10336	0.421383	1.2821	0.562403	2.79097	0.74816	9.80768	0.868169	8.05921	0.805242	2.04386	0.866475
6066.67	3.00647	0.684622	14.2946	0.846784	39.0889	0.975476	69.2964	0.981567	86.6401	0.995849	80.65	0.991674	4.48626	0.696102	15.1697	0.894514	40.3836	0.960508	71.6511	0.990145	87.2871	0.990265	79.0731	0.98828	4.50265	0.841561	12.1502	0.883026	41.2177	0.978389	69.0192	0.961812	78.7919	0.950762	73.3971	0.978027	1.10336	0.421383	1.2821	0.562403	2.37783	0.637412	9.13435	0.808566	8.05921	0.805242	2.04386	0.866475
6100	3.08324	0.702104	14.4357	0.855141	38.8707	0.97003	69.3978	0.983003	86.6401	0.995849	80.2279	0.986483	4.48626	0.696102	15.1697	0.894514	40.6297	0.966362	71.6511	0.990145	87.1792	0.989041	79.1687	0.989475	4.50265	0.841561	12.1502	0.883026	41.2177	0.978389	69.2252	0.964682	78.7919	0.950762	73.3971	0.978027	1.68339	0.6429	1.2821	0.562403	2.79097	0.74816	9.80768	0.868169	8.23323	0.822629	2.16497	0.917818
6133.33	3.08324	0.702104	14.3839	0.852073	39.0889	0.975476	69.3978	0.983003	86.6401	0.995849	80.2279	0.986483	4.01423	0.62286	14.9638	0.88237	40.3836	0.960508	71.7466	0.991464	87.2871	0.990265	79.0731	0.98828	4.07046	0.760782	12.1502	0.883026	40.7023	0.966155	69.3312	0.966159	79.1498	0.955082	72.8546	0.970799	1.68339	0.6429	1.2821	0.562403	2.79097	0.74816	9.80768	0.868169	8.23323	0.822629	2.04386	0.866475
6166.67	3.08324	0.702104	14.2449	0.843841	39.2872	0.980425	70.2418	0.994958	86.6401	0.995849	80.9061	0.994823	4.48626	0.696102	14.9638	0.88237	40.3836	0.960508	72.1025	0.996382	87.1792	0.989041	79.0731	0.98828	4.07046	0.760782	12.7744	0.928389	41.2177	0.978389	69.1204	0.963222	79.0292	0.953626	73.2957	0.976677	1.68339	0.6429	1.2821	0.562403	2.37783	0.637412	9.80768	0.868169	8.05921	0.805242	2.17927	0.923882
6200	3.08324	0.702104	14.4956	0.858691	39.5063	0.985891	69.6498	0.986573	86.6401	0.995849	80.9061	0.994823	4.01423	0.62286	14.9638	0.88237	40.3836	0.960508	71.3904	0.986542	87.7767	0.995819	79.0731	0.98828	4.07046	0.760782	12.554	0.912372	41.2177	0.978389	69.387	0.966937	78.7629	0.950413	73.2957	0.976677	1.10336	0.421383	1.2821	0.562403	2.79097	0.74816	9.80768	0.868169	8.05921	0.805242	2.04386	0.866475
6233.33	3.00647	0.684622	14.4956	0.858691	39.0889	0.975476	69.6498	0.986573	86.055	0.989124	80.2279	0.986483	4.48626	0.696102	14.9638	0.88237	40.3836	0.960508	71.4858	0.98786	87.2871	0.990265	79.0731	0.98828	4.07046	0.760782	12.5648	0.913157	40.7023	0.966155	69.387	0.966937	78.7629	0.950413	73.2957	0.976677	1.10336	0.421383	1.2821	0.562403	3.47304	0.930999	9.80768	0.868169	8.23323	0.822629	2.16497	0.917818
6266.67	3.00647	0.684622	14.4956	0.858691	39.0889	0.975476	69.6498	0.986573	86.2028	0.990823	80.9061	0.994823	4.48626	0.696102	14.84	0.875072	40.3836	0.960508	71.6511	0.990145	87.8842	0.997038	79.0731	0.98828	4.50265	0.841561	12.7744	0.928389	41.1033	0.975673	69.7534	0.972043	79.3866	0.957938	73.7356	0.982539	1.68339	0.6429	1.2821	0.562403	2.79097	0.74816	9.80768	0.868169	8.05921	0.805242	2.04386	0.866475
6300	3.08324	0.702104	14.4956	0.858691	39.2872	0.980425	69.2964	0.981567	85.8402	0.986655	80.65	0.991674	4.48626	0.696102	14.84	0.875072	40.3836	0.960508	71.4858	0.98786	87.8842	0.997038	79.0731	0.98828	4.50265	0.841561	12.7744	0.928389	40.941	0.971821	69.8577	0.973496	79.3866	0.957938	73.4746	0.979061	1.68339	0.6429	1.2821	0.562403	2.61659	0.701414	9.80768	0.868169	8.05921	0.805242	2.04386	0.866475
6333.33	2.9827	0.679208	14.4956	0.858691	39.0889	0.975476	69.4479	0.983713	86.6401	0.995849	81.0658	0.996787	4.01423	0.62286	14.84	0.875072	40.2971	0.958451	71.3904	0.986542	87.7767	0.995819	79.0731	0.98828	4.50265	0.841561	12.5648	0.913157	40.8268	0.96911	69.7534	0.972043	79.2676	0.956502	73.6347	0.981195	1.10336	0.421383	1.2821	0.562403	2.79097	0.74816	9.80768	0.868169	8.05921	0.805242	2.04386	0.866475
6366.67	2.64345	0.601957	14.9792	0.887337	39.8503	0.994476	70.5977	1	86.6401	0.995849	81.2296	0.998801	3.637	0.564328	15.5944	0.919557	41.0037	0.975256	72.1025	0.996382	87.8842	0.997038	80.0109	1	4.50265	0.841561	12.5648	0.913157	41.8954	0.994477	69.7534	0.972043	80.483	0.971169	73.8965	0.984682	1.68339	0.6429	1.2821	0.562403	2.37783	0.637412	9.80768	0.868169	8.05921	0.805242	1.82669	0.774408
6400	2.64345	0.601957	14.9792	0.887337	40.0716	1	70.1408	0.993528	86.6401	0.995849	81.163	0.997982	3.637	0.564328	15.5944	0.919557	41.464	0.986204	72.3643	1	87.7767	0.995819	80.0109	1	4.07046	0.760782	12.5648	0.913157	41.8954	0.994477	70.386	0.980859	80.3642	0.969735	73.7965	0.98335	1.68339	0.6429	1.2821	0.562403	3.47304	0.930999	9.80768	0.868169	8.05921	0.805242	1.79308	0.760159
6433.33	3.28644	0.748375	14.6964	0.870585	39.2155	0.978635	70.0908	0.99282	86.6401	0.995849	81.163	0.997982	4.01437	0.622881	15.3807	0.906956	40.2971	0.958451	71.3904	0.986542	87.9925	0.998267	79.0731	0.98828	4.07046	0.760782	12.5648	0.913157	40.8268	0.96911	69.6503	0.970606	80.3642	0.969735	73.6347	0.981195	1.68339	0.6429	1.2821	0.562403	3.01971	0.809477	9.80768	0.868169	8.44536	0.843825	1.95978	0.830829
6466.67	2.88236	0.65636	14.6964	0.870585	39.2872	0.980425	69.6498	0.986573	86.6401	0.995849	80.9061	0.994823	4.06392	0.63057	15.3807	0.906956	40.5126	0.963577	71.2961	0.985239	87.7767	0.995819	79.0731	0.98828	4.50265	0.841561	12.9618	0.942008	40.8268	0.96911	69.8521	0.973419	80.3642	0.969735	74.073	0.987035	1.68339	0.6429	1.2821	0.562403	2.37783	0.637412	9.80768	0.868169	8.05921	0.805242	2.04386	0.866475
6500	3.28644	0.748375	14.6512	0.86791	39.2155	0.978635	69.3978	0.983003	86.6401	0.995849	80.2279	0.986483	4.06392	0.63057	15.3807	0.906956	40.5126	0.963577	71.3904	0.986542	87.7767	0.995819	79.0731	0.98828	4.50265	0.841561	12.3463	0.897279	40.8268	0.96911	69.8521	0.973419	80.5692	0.972209	74.3347	0.990522	1.68339	0.6429	1.2821	0.562403	2.61659	0.701414	10.8636	0.961635	8.23323	0.822629	2.04386	0.866475
6533.33	3.3761	0.768792	14.6512	0.86791	39.2155	0.978635	69.1067	0.97888	86.3107	0.992063	80.4841	0.989634	4.06392	0.63057	15.1781	0.895006	40.5126	0.963577	70.9379	0.980289	87.8842	0.997038	79.3306	0.991497	4.50265	0.841561	13.193	0.95881	40.8268	0.96911	69.8521	0.973419	79.9797	0.965095	73.9727	0.985698	1.10336	0.421383	1.2821	0.562403	2.79097	0.74816	9.37585	0.829944	8.05921	0.805242	2.04386	0.866475
6566.67	2.88236	0.65636	15.0319	0.890461	39.2155	0.978635	69.4479	0.983713	86.6401	0.995849	81.163	0.997982	4.06392	0.63057	15.3807	0.906956	40.5126	0.963577	71.3904	0.986542	87.7767	0.995819	79.3306	0.991497	4.50265	0.841561	13.4077	0.974415	41.3393	0.981275	69.8521	0.973419	79.8629	0.963686	73.8732	0.984373	1.68339	0.6429	1.2821	0.562403	2.79097	0.74816	9.80768	0.868169	8.05921	0.805242	2.04386	0.866475
6600	3.1732	0.72259	14.8969	0.882465	39.6307	0.988998	70.0908	0.99282	86.6401	0.995849	80.9061	0.994823	4.06392	0.63057	15.1781	0.895006	40.5126	0.963577	71.4858	0.98786	87.8842	0.997038	79.0731	0.98828	4.50265	0.841561	12.9618	0.942008	41.3393	0.981275	69.8521	0.973419	80.3339	0.969369	73.9727	0.985698	1.68339	0.6429	1.2821	0.562403	2.79097	0.74816	9.80768	0.868169	8.23323	0.822629	2.04386	0.866475
6633.33	3.1732	0.72259	14.8969	0.882465	38.9986	0.973222	69.5483	0.985136	85.9472	0.987885	80.2279	0.986483	4.06392	0.63057	15.3807	0.906956	40.5126	0.963577	71.3904	0.986542	87.8842	0.997038	79.0731	0.98828	4.9565	0.926386	12.745	0.926253	40.8268	0.96911	69.5869	0.969722	80.451	0.970783	73.4358	0.978544	1.10336	0.421383	1.2821	0.562403	2.37783	0.637412	9.80768	0.868169	8.05921	0.805242	2.04386	0.866475
6666.67	3.1732	0.72259	14.8969	0.882465	39.2155	0.978635	69.5483	0.985136	86.6401	0.995849	80.9061	0.994823	4.06392	0.63057	15.1781	0.895006	40.5126	0.963577	71.3904	0.986542	87.7767	0.995819	79.7527	0.996774	4.50265	0.841561	12.745	0.926253	40.4408	0.959948	70.216	0.97849	80.6004	0.972585	74.1348	0.987858	1.68339	0.6429	0.686457	0.301119	3.01971	0.809477	9.57026	0.847153	8.05921	0.805242	2.04386	0.866475
6700	3.50221	0.79751	14.7298	0.872566	39.2155	0.978635	69.1067	0.97888	86.2028	0.990823	80.2279	0.986483	4.06392	0.63057	15.0589	0.887977	40.4271	0.961542	70.9379	0.980289	87.7767	0.995819	79.0731	0.98828	4.50265	0.841561	12.9618	0.942008	40.4408	0.959948	69.7497	0.971991	80.6868	0.973628	73.7747	0.98306	1.68339	0.6429	0.686457	0.301119	2.37783	0.637412	9.37585	0.829944	8.23323	0.822629	2.04386	0.866475
6733.33	3.1732	0.72259	14.8539	0.879915	39.1456	0.976891	69.7008	0.987295	86.6401	0.995849	81.163	0.997982	4.01437	0.622881	15.0589	0.887977	40.5126	0.963577	71.3904	0.986542	87.8842	0.997038	80.0109	1	4.50265	0.841561	12.9618	0.942008	41.2261	0.978589	70.216	0.97849	80.9532	0.976842	74.1348	0.987858	1.68339	0.6429	1.2821	0.562403	2.79097	0.74816	10.4337	0.923583	8.05921	0.805242	2.04386	0.866475
6766.67	3.1732	0.72259	14.8539	0.879915	39.6307	0.988998	69.6498	0.986573	86.6401	0.995849	81.163	0.997982	4.06392	0.63057	15.5923	0.919434	40.6417	0.966646	71.3904	0.986542	87.7767	0.995819	80.0109	1	4.50265	0.841561	12.9618	0.942008	41.2261	0.978589	70.216	0.97849	80.6868	0.973628	74.6709	0.995002	1.68339	0.6429	1.2821	0.562403	3.01971	0.809477	9.80768	0.868169	8.61688	0.860962	2.04386	0.866475
6800	3.1732	0.72259	15.2302	0.90221	39.413	0.983564	69.8013	0.988719	86.6401	0.995849	81.163	0.997982	4.06392	0.63057	15.5923	0.919434	40.8847	0.972425	71.3904	0.986542	87.8842	0.997038	80.0109	1	4.50265	0.841561	12.9618	0.942008	42.1281	1	70.216	0.97849	81.0385	0.977872	74.0362	0.986545	1.68339	0.6429	1.2821	0.562403	2.79097	0.74816	9.80768	0.868169	8.23323	0.822629	1.82669	0.774408
6833.33	2.79094	0.635541	15.2302	0.90221	38.9986	0.973222	69.6498	0.986573	86.6401	0.995849	81.163	0.997982	4.06392	0.63057	15.5923	0.919434	40.7283	0.968706	71.4858	0.98786	87.7767	0.995819	79.5888	0.994725	4.50265	0.841561	12.7599	0.927338	41.3393	0.981275	70.216	0.97849	80.5712	0.972233	74.571	0.99367	1.10336	0.421383	1.2821	0.562403	3.01971	0.809477	11.297	1	9.81231	0.980405	2.04386	0.866475
6866.67	3.1732	0.72259	15.0972	0.894328	39.413	0.983564	70.3438	0.996403	86.8965	0.998795	81.163	0.997982	4.50702	0.699323	15.5923	0.919434	40.6417	0.966646	71.4858	0.98786	87.8842	0.997038	80.0109	1	4.50265	0.841561	12.9618	0.942008	42.0135	0.99728	70.216	0.97849	81.0385	0.977872	74.571	0.99367	1.10336	0.421383	1.2821	0.562403	2.79097	0.74816	10.8636	0.961635	8.44536	0.843825	2.04386	0.866475
6900	3.1732	0.72259	15.2302	0.90221	39.413	0.983564	69.6498	0.986573	86.6401	0.995849	80.9061	0.994823	4.50702	0.699323	15.7184	0.926867	40.6417	0.966646	71.4858	0.98786	87.8842	0.997038	80.0109	1	4.50265	0.841561	12.5451	0.911727	42.1281	1	70.6811	0.984971	81.5045	0.983494	74.472	0.992351	1.68339	0.6429	1.2821	0.562403	2.79097	0.74816	10.8636	0.961635	8.05921	0.805242	2.05016	0.869144
6933.33	3.1732	0.72259	15.4759	0.916761	39.413	0.983564	70.2418	0.994958	86.8965	0.998795	80.9061	0.994823	4.06392	0.63057	15.5923	0.919434	40.8847	0.972425	71.4858	0.98786	87.9925	0.998267	80.0109	1	4.67526	0.873821	12.9618	0.942008	42.0135	0.99728	70.216	0.97849	81.7706	0.986706	74.3739	0.991044	2.00416	0.765407	1.2821	0.562403	3.4521	0.925386	9.80768	0.868169	8.44536	0.843825	2.04386	0.866475
6966.67	3.1732	0.72259	15.3427	0.908874	39.413	0.983564	69.6498	0.986573	86.6401	0.995849	81.163	0.997982	4.01437	0.622881	15.5923	0.919434	40.6417	0.966646	71.3904	0.986542	87.9925	0.998267	79.7527	0.996774	4.50265	0.841561	13.5865	0.987415	40.9514	0.972069	70.5786	0.983543	81.3891	0.982102	74.3739	0.991044	2.61843	1	1.2821	0.562403	2.79097	0.74816	9.80768	0.868169	9.23954	0.923176	2.04386	0.866475
7000	3.50221	0.79751	15.4283	0.913945	39.413	0.983564	70.3438	0.996403	86.8965	0.998795	80.809	0.993629	4.47785	0.694797	16.135	0.951434	40.6417	0.966646	71.4858	0.98786	87.9925	0.998267	79.9156	0.998809	4.50265	0.841561	13.3793	0.972355	42.0135	0.99728	70.5786	0.983543	82.1192	0.990912	74.3739	0.991044	1.10336	0.421383	1.2821	0.562403	2.79097	0.74816	9.80768	0.868169	8.44536	0.843825	1.82669	0.774408
7033.33	3.1732	0.72259	15.2971	0.906173	39.413	0.983564	69.6498	0.986573	86.5671	0.99501	81.163	0.997982	4.47785	0.694797	15.4754	0.912539	40.6417	0.966646	71.4858	0.98786	87.8842	0.997038	80.0109	1	4.50265	0.841561	12.7599	0.927338	41.2261	0.978589	70.5786	0.983543	82.1192	0.990912	74.6361	0.994538	1.68339	0.6429	1.2821	0.562403	2.79097	0.74816	10.8636	0.961635	8.23323	0.822629	1.95978	0.830829
7066.67	3.10845	0.707844	15.4283	0.913945	39.413	0.983564	70.3438	0.996403	86.4592	0.99377	81.163	0.997982	4.06392	0.63057	16.135	0.951434	41.0982	0.977503	71.8418	0.992779	87.8842	0.997038	80.0109	1	4.22599	0.789852	13.3575	0.970772	42.0135	0.99728	70.5786	0.983543	81.8532	0.987702	74.8081	0.99683	1.68339	0.6429	1.2821	0.562403	2.79097	0.74816	10.8636	0.961635	8.44536	0.843825	2.04386	0.866475
7100	3.13968	0.714956	15.6716	0.928358	39.3421	0.981794	69.6498	0.986573	86.8965	0.998795	81.163	0.997982	4.01437	0.622881	16.0114	0.944148	41.3419	0.983299	72.1025	0.996382	88.1452	1	80.0109	1	4.50265	0.841561	13.3793	0.972355	41.7362	0.990697	71.3081	0.993708	82.0043	0.989526	74.3739	0.991044	1.68339	0.6429	1.2821	0.562403	2.79097	0.74816	9.57026	0.847153	9.62296	0.961486	2.04386	0.866475
7133.33	3.28555	0.748172	15.2971	0.906173	39.413	0.983564	69.5483	0.985136	86.8965	0.998795	80.4841	0.989634	4.47785	0.694797	15.4754	0.912539	40.5571	0.964634	71.3904	0.986542	87.9925	0.998267	79.5888	0.994725	4.50265	0.841561	13.3793	0.972355	41.7362	0.990697	70.5786	0.983543	81.8532	0.987702	74.8081	0.99683	1.68339	0.6429	1.2821	0.562403	3.01971	0.809477	10.2431	0.906714	8.23323	0.822629	2.04386	0.866475
7166.67	3.38562	0.770961	15.5403	0.92058	39.413	0.983564	69.6498	0.986573	86.2028	0.990823	80.9061	0.994823	4.47785	0.694797	15.2781	0.900903	40.7708	0.969716	71.4858	0.98786	87.7767	0.995819	79.0731	0.98828	4.50265	0.841561	13.3793	0.972355	40.9514	0.972069	71.0419	0.989998	81.4733	0.983119	74.1126	0.987562	1.68339	0.6429	1.2821	0.562403	2.79097	0.74816	9.57026	0.847153	8.05921	0.805242	2.04386	0.866475
7200	3.45978	0.787848	15.5403	0.92058	39.1971	0.978176	69.3978	0.983003	86.3107	0.992063	80.2279	0.986483	4.47785	0.694797	15.9261	0.939116	41.0122	0.975459	71.4858	0.98786	87.8842	0.997038	79.0731	0.98828	4.9565	0.926386	13.152	0.955831	40.9514	0.972069	70.3135	0.979848	81.6245	0.984942	74.1126	0.987562	1.68339	0.6429	1.2821	0.562403	3.01971	0.809477	9.80768	0.868169	8.23323	0.822629	2.04386	0.866475
7233.33	3.38562	0.770961	15.5403	0.92058	39.1971	0.978176	69.6498	0.986573	86.3107	0.992063	80.4841	0.989634	4.47785	0.694797	15.8045	0.931943	41.0982	0.977503	71.3904	0.986542	87.9925	0.998267	79.3306	0.991497	4.61651	0.86284	13.152	0.955831	40.9514	0.972069	70.3135	0.979848	81.5115	0.98358	74.1126	0.987562	2.61843	1	1.2821	0.562403	3.01971	0.809477	9.80768	0.868169	8.61688	0.860962	2.04386	0.866475
7266.67	3.28555	0.748172	15.4968	0.918	39.1265	0.976414	69.3978	0.983003	86.3107	0.992063	80.2279	0.986483	4.47785	0.694797	15.6081	0.920366	40.7708	0.969716	71.3904	0.986542	87.7767	0.995819	78.5554	0.981809	4.9565	0.926386	12.9387	0.940334	40.9514	0.972069	70.3135	0.979848	81.3595	0.981745	74.0154	0.986268	1.68339	0.6429	1.2821	0.562403	2.61659	0.701414	9.80768	0.868169	8.05921	0.805242	2.35882	1
7300	3.28555	0.748172	15.4968	0.918	39.3421	0.981794	68.8547	0.97531	86.4592	0.99377	80.2279	0.986483	4.47785	0.694797	15.6081	0.920366	40.7708	0.969716	71.3904	0.986542	87.7767	0.995819	78.5554	0.981809	4.50265	0.841561	13.152	0.955831	40.8409	0.969444	70.3135	0.979848	81.5115	0.98358	74.3527	0.990761	1.68339	0.6429	1.2821	0.562403	2.79097	0.74816	9.80768	0.868169	8.44536	0.843825	2.05016	0.869144
7333.33	3.28555	0.748172	15.4968	0.918	39.1265	0.976414	68.9556	0.97674	86.2028	0.990823	80.2279	0.986483	4.07991	0.633051	15.6081	0.920366	40.7708	0.969716	70.9379	0.980289	87.7767	0.995819	78.5554	0.981809	4.50265	0.841561	13.152	0.955831	40.9514	0.972069	70.6749	0.984885	81.8608	0.987794	74.0154	0.986268	1.10336	0.421383	1.2821	0.562403	3.01971	0.809477	10.8636	0.961635	8.23323	0.822629	2.35882	1
7366.67	3.59753	0.819216	15.8672	0.939941	39.5388	0.986703	69.6498	0.986573	86.6401	0.995849	81.0658	0.996787	4.47785	0.694797	15.8045	0.931943	40.7708	0.969716	71.3904	0.986542	87.8842	0.997038	79.2357	0.990312	4.9565	0.926386	13.152	0.955831	41.3491	0.981509	70.94	0.988578	81.8608	0.987794	74.7105	0.995529	1.68339	0.6429	1.2821	0.562403	2.79097	0.74816	9.80768	0.868169	8.44536	0.843825	2.04386	0.866475
7400	3.28555	0.748172	15.8672	0.939941	39.0577	0.974696	70.2418	0.994958	86.8965	0.998795	80.5483	0.990423	4.47785	0.694797	15.6918	0.925297	41.467	0.986275	71.2961	0.985239	87.7767	0.995819	79.4939	0.993539	4.50265	0.841561	12.9575	0.941702	41.6241	0.988036	71.4014	0.995008	81.8608	0.987794	75.046	1	1.68339	0.6429	1.2821	0.562403	2.79097	0.74816	9.80768	0.868169	8.44536	0.843825	2.05016	0.869144
7433.33	3.28555	0.748172	15.7377	0.932271	39.3421	0.981794	69.6498	0.986573	86.6401	0.995849	80.3873	0.988444	4.01437	0.622881	15.8045	0.931943	40.7708	0.969716	71.3904	0.986542	87.8842	0.997038	78.5554	0.981809	4.50265	0.841561	12.7464	0.926353	40.6789	0.9656	70.94	0.988578	81.8608	0.987794	74.6138	0.994241	1.68339	0.6429	0.686457	0.301119	3.01971	0.809477	9.80768	0.868169	8.61688	0.860962	2.32553	0.985887
7466.67	3.28555	0.748172	15.6961	0.929806	38.9907	0.973024	68.7548	0.973895	86.0958	0.989593	80.3873	0.988444	4.01437	0.622881	15.4975	0.913844	40.6871	0.967727	70.8442	0.978995	87.7767	0.995819	78.5554	0.981809	4.85898	0.90816	12.9575	0.941702	40.5686	0.96298	70.411	0.981207	81.7493	0.986449	74.2569	0.989485	1.68339	0.6429	0.686457	0.301119	2.79097	0.74816	9.80768	0.868169	8.05921	0.805242	2.35882	1
7500	3.28555	0.748172	15.5767	0.922734	39.0577	0.974696	68.7548	0.973895	86.0958	0.989593	79.7083	0.980095	4.47785	0.694797	15.4975	0.913844	40.7708	0.969716	70.9379	0.980289	87.7767	0.995819	78.4618	0.980639	4.9565	0.926386	12.9387	0.940334	40.5686	0.96298	70.411	0.981207	81.7493	0.986449	74.2569	0.989485	1.68339	0.6429	0.686457	0.301119	2.79097	0.74816	9.80768	0.868169	8.44536	0.843825	2.35882	1
7533.33	3.28555	0.748172	15.6961	0.929806	38.9907	0.973024	68.7548	0.973895	86.0958	0.989593	79.7083	0.980095	4.47785	0.694797	15.8237	0.93308	40.6871	0.967727	70.9379	0.980289	87.7767	0.995819	78.7193	0.983857	4.9565	0.926386	12.7464	0.926353	40.5686	0.96298	69.9484	0.97476	81.6388	0.985115	74.9498	0.998718	1.68339	0.6429	0.686457	0.301119	2.79097	0.74816	11.297	1	8.44536	0.843825	2.32553	0.985887
7566.67	3.28555	0.748172	15.815	0.936851	39.4687	0.984953	69.3978	0.983003	85.9472	0.987885	80.3873	0.988444	4.07991	0.633051	16.017	0.944478	40.6871	0.967727	71.3904	0.986542	87.7767	0.995819	78.9783	0.987095	4.9565	0.926386	13.543	0.984249	40.6789	0.9656	70.411	0.981207	81.596	0.984599	74.6888	0.99524	1.68339	0.6429	0.686457	0.301119	3.01971	0.809477	9.80768	0.868169	8.44536	0.843825	2.05016	0.869144
7600	3.28555	0.748172	15.9347	0.943944	39.5388	0.986703	69.6498	0.986573	86.4592	0.99377	80.6443	0.991603	4.47785	0.694797	16.017	0.944478	40.4479	0.962037	71.3904	0.986542	87.7767	0.995819	79.3998	0.992363	4.9565	0.926386	13.3447	0.96984	40.5686	0.96298	71.3	0.993596	82.2088	0.991993	74.9498	0.998718	1.10336	0.421383	1.2821	0.562403	2.79097	0.74816	9.80768	0.868169	8.44536	0.843825	2.35882	1
7633.33	3.28555	0.748172	15.9806	0.946662	39.5388	0.986703	69.6498	0.986573	86.5671	0.99501	80.6443	0.991603	4.07991	0.633051	16.017	0.944478	40.6871	0.967727	71.3904	0.986542	87.7767	0.995819	78.5554	0.981809	4.9565	0.926386	13.3447	0.96984	40.5686	0.96298	71.4014	0.995008	81.7493	0.986449	74.9498	0.998718	1.68339	0.6429	1.2821	0.562403	3.01971	0.809477	10.8636	0.961635	8.44536	0.843825	2.05016	0.869144
7666.67	3.50499	0.798142	15.815	0.936851	39.5388	0.986703	69.6498	0.986573	86.5671	0.99501	80.2914	0.987264	4.07991	0.633051	15.8237	0.93308	40.8998	0.972786	71.3904	0.986542	87.7767	0.995819	79.2357	0.990312	4.61651	0.86284	13.3447	0.96984	41.0763	0.975032	71.4014	0.995008	81.9441	0.9888	74.9498	0.998718	1.68339	0.6429	1.2821	0.562403	2.79097	0.74816	10.8636	0.961635	8.44536	0.843825	2.35882	1
7700	3.50499	0.798142	15.815	0.936851	39.3242	0.981347	69.3097	0.981755	85.8719	0.987019	80.1312	0.985294	4.51344	0.700319	15.8237	0.93308	40.9845	0.974801	71.4858	0.98786	87.2871	0.990265	78.5554	0.981809	4.9565	0.926386	13.3447	0.96984	41.1879	0.977683	71.1363	0.991314	81.9441	0.9888	74.2569	0.989485	1.68339	0.6429	1.2821	0.562403	2.79097	0.74816	9.80768	0.868169	8.44536	0.843825	2.04386	0.866475
7733.33	3.59753	0.819216	15.7034	0.93024	39.1265	0.976414	69.3097	0.981755	85.8719	0.987019	79.7083	0.980095	4.07991	0.633051	15.8237	0.93308	40.8998	0.972786	71.3904	0.986542	87.7767	0.995819	78.5554	0.981809	4.9565	0.926386	13.1575	0.956231	40.5686	0.96298	70.5743	0.983482	81.9441	0.9888	74.9498	0.998718	1.68339	0.6429	1.2821	0.562403	2.79097	0.74816	9.80768	0.868169	8.44536	0.843825	2.32553	0.985887
7766.67	3.56437	0.811665	16.0133	0.948599	39.2543	0.979604	69.6498	0.986573	86.3107	0.992063	80.3873	0.988444	4.07991	0.633051	15.7172	0.926797	41.1398	0.978493	71.3904	0.986542	87.8842	0.997038	78.5554	0.981809	4.61651	0.86284	13.3447	0.96984	40.5686	0.96298	71.3	0.993596	81.9441	0.9888	74.6888	0.99524	1.68339	0.6429	1.2821	0.562403	2.79097	0.74816	9.57026	0.847153	8.44536	0.843825	2.05016	0.869144
7800	3.59753	0.819216	15.7772	0.934613	39.5388	0.986703	69.6498	0.986573	86.3107	0.992063	80.3873	0.988444	4.07991	0.633051	16.23	0.957034	40.8998	0.972786	71.3904	0.986542	87.7767	0.995819	78.5554	0.981809	4.9565	0.926386	13.3447	0.96984	41.0763	0.975032	71.0351	0.989904	81.9441	0.9888	74.9498	0.998718	1.68339	0.6429	1.2821	0.562403	3.01971	0.809477	9.80768	0.868169	8.05921	0.805242	2.35882	1
7833.33	3.56437	0.811665	16.0554	0.951092	38.7008	0.96579	69.3097	0.981755	85.6161	0.984079	79.7083	0.980095	4.51344	0.700319	15.7172	0.926797	40.8998	0.972786	71.226	0.98427	87.0722	0.987827	78.5554	0.981809	4.9565	0.926386	13.135	0.954596	40.5686	0.96298	70.3105	0.979806	81.9441	0.9888	73.9966	0.986017	1.10336	0.421383	1.2821	0.562403	2.79097	0.74816	9.80768	0.868169	8.61688	0.860962	2.32553	0.985887
7866.67	3.41757	0.778237	16.1315	0.955598	39.5388	0.986703	69.6498	0.986573	86.3107	0.992063	80.4841	0.989634	4.07991	0.633051	16.23	0.957034	40.8998	0.972786	71.4858	0.98786	87.9925	0.998267	78.5554	0.981809	4.61651	0.86284	13.1575	0.956231	41.0763	0.975032	71.4946	0.996308	81.9441	0.9888	74.5935	0.99397	1.68339	0.6429	1.2821	0.562403	2.79097	0.74816	9.80768	0.868169	8.05921	0.805242	2.35882	1
7900	3.41757	0.778237	16.0133	0.948599	39.4687	0.984953	69.6498	0.986573	86.3107	0.992063	79.7083	0.980095	4.51344	0.700319	16.23	0.957034	41.1398	0.978493	71.3904	0.986542	87.5475	0.993219	78.5554	0.981809	4.9565	0.926386	13.3447	0.96984	41.0763	0.975032	71.0351	0.989904	81.9441	0.9888	74.6888	0.99524	1.68339	0.6429	1.2821	0.562403	2.61659	0.701414	10.8636	0.961635	8.05921	0.805242	2.35882	1
7933.33	3.56437	0.811665	16.0133	0.948599	39.4687	0.984953	69.2077	0.98031	86.4592	0.99377	79.7083	0.980095	4.07991	0.633051	16.23	0.957034	40.8998	0.972786	71.1307	0.982954	87.7767	0.995819	78.5554	0.981809	4.61651	0.86284	13.1575	0.956231	41.0763	0.975032	71.3	0.993596	81.9441	0.9888	74.6888	0.99524	1.10336	0.421383	1.2821	0.562403	3.01971	0.809477	10.2431	0.906714	8.61688	0.860962	2.32553	0.985887
7966.67	3.71207	0.845299	16.37	0.969725	39.4687	0.984953	69.6498	0.986573	86.3107	0.992063	80.1312	0.985294	4.07991	0.633051	16.0396	0.94581	41.3514	0.983527	71.3904	0.986542	87.8842	0.997038	78.5554	0.981809	4.61651	0.86284	13.3447	0.96984	41.8564	0.993549	71.4946	0.996308	82.2911	0.992987	74.5935	0.99397	1.68339	0.6429	1.2821	0.562403	3.01971	0.809477	10.8636	0.961635	8.44536	0.843825	2.04386	0.866475
8000	3.75826	0.855817	16.37	0.969725	39.5388	0.986703	69.6498	0.986573	86.3107	0.992063	80.3873	0.988444	4.31734	0.669892	16.752	0.987816	41.5921	0.989251	71.3904	0.986542	87.9925	0.998267	78.5554	0.981809	4.82338	0.901505	13.3447	0.96984	41.8564	0.993549	71.4946	0.996308	81.9441	0.9888	74.5935	0.99397	1.68339	0.6429	1.2821	0.562403	3.01971	0.809477	10.8636	0.961635	8.44536	0.843825	2.32553	0.985887
8033.33	3.41757	0.778237	16.3279	0.967233	39.4687	0.984953	69.6498	0.986573	86.4592	0.99377	80.3873	0.988444	4.07991	0.633051	16.4306	0.968862	41.5921	0.989251	71.3904	0.986542	87.9925	0.998267	78.5554	0.981809	4.22599	0.789852	13.7597	1	41.7455	0.990918	70.935	0.988509	82.2911	0.992987	74.6888	0.99524	1.68339	0.6429	1.2821	0.562403	2.79097	0.74816	11.297	1	8.61688	0.860962	2.35882	1
8066.67	3.71207	0.845299	16.3279	0.967233	39.9511	0.996994	69.6498	0.986573	86.5671	0.99501	80.3873	0.988444	4.51344	0.700319	16.5526	0.976056	41.3514	0.983527	71.3904	0.986542	87.8842	0.997038	78.5554	0.981809	4.61651	0.86284	13.7597	1	41.7455	0.990918	71.4946	0.996308	82.1808	0.991656	74.5935	0.99397	1.68339	0.6429	1.92653	0.845082	2.79097	0.74816	9.80768	0.868169	8.05921	0.805242	2.35882	1
8100	3.41757	0.778237	16.3279	0.967233	39.8797	0.995211	69.6498	0.986573	86.3107	0.992063	80.3873	0.988444	4.51344	0.700319	16.752	0.987816	42.044	1	71.8418	0.992779	87.7767	0.995819	78.5554	0.981809	4.61651	0.86284	13.7597	1	41.7455	0.990918	71.4946	0.996308	82.4453	0.994847	75.0238	0.999704	1.68339	0.6429	1.92653	0.845082	2.79097	0.74816	9.80768	0.868169	8.44536	0.843825	2.05016	0.869144
8133.33	3.71207	0.845299	16.3279	0.967233	39.8797	0.995211	69.7523	0.988025	86.5671	0.99501	79.7083	0.980095	4.49265	0.697094	16.5526	0.976056	41.2674	0.981528	71.3904	0.986542	87.8842	0.997038	78.5554	0.981809	4.61651	0.86284	13.1575	0.956231	41.7455	0.990918	71.4946	0.996308	82.1808	0.991656	74.5935	0.99397	1.68339	0.6429	1.2821	0.562403	2.79097	0.74816	11.297	1	8.44536	0.843825	2.32553	0.985887
8166.67	3.71207	0.845299	16.4473	0.974304	39.6646	0.989842	69.6498	0.986573	86.2028	0.990823	79.9646	0.983246	4.51344	0.700319	16.4432	0.969606	40.8998	0.972786	71.8418	0.992779	87.8842	0.997038	78.5554	0.981809	4.61651	0.86284	13.5398	0.984018	41.4723	0.984434	71.4946	0.996308	82.0714	0.990336	75.0238	0.999704	1.68339	0.6429	1.2821	0.562403	2.79097	0.74816	9.80768	0.868169	8.44536	0.843825	2.35882	1
8200	3.71207	0.845299	16.177	0.958295	39.1863	0.977906	69.2077	0.98031	86.4592	0.99377	79.7083	0.980095	4.07991	0.633051	16.4432	0.969606	41.2674	0.981528	71.3904	0.986542	87.7767	0.995819	78.4618	0.980639	4.61651	0.86284	13.7597	1	41.7455	0.990918	70.935	0.988509	82.3358	0.993526	74.4991	0.992713	1.68339	0.6429	1.2821	0.562403	2.79097	0.74816	10.2431	0.906714	8.44536	0.843825	2.35882	1
8233.33	3.71207	0.845299	16.5642	0.981232	39.6646	0.989842	69.9028	0.990157	86.5671	0.99501	80.6443	0.991603	4.07991	0.633051	16.6407	0.981252	41.5078	0.987245	71.4858	0.98786	87.7767	0.995819	79.2357	0.990312	4.61651	0.86284	13.5774	0.986752	41.7455	0.990918	71.7596	1	82.3358	0.993526	75.0238	0.999704	2.46221	0.940339	1.2821	0.562403	3.73044	1	11.297	1	10.0084	1	2.35882	1
8266.67	3.68764	0.839736	16.524	0.978848	39.1863	0.977906	69.1067	0.97888	86.2028	0.990823	80.3873	0.988444	4.51344	0.700319	16.6407	0.981252	41.8747	0.995972	71.2961	0.985239	87.7767	0.995819	78.7193	0.983857	4.61651	0.86284	13.7597	1	41.7455	0.990918	71.2944	0.993518	82.4183	0.994521	74.4991	0.992713	1.68339	0.6429	1.2821	0.562403	2.79097	0.74816	9.57026	0.847153	8.44536	0.843825	2.35882	1
8300	3.6421	0.829365	16.0701	0.951962	39.12	0.976252	69.0067	0.977464	86.0958	0.989593	80.3873	0.988444	4.49265	0.697094	16.4432	0.969606	41.0289	0.975857	71.3904	0.986542	87.7767	0.995819	78.7193	0.983857	4.61651	0.86284	13.7597	1	40.8599	0.969897	70.935	0.988509	82.7915	0.999024	74.4991	0.992713	1.68339	0.6429	1.2821	0.562403	2.79097	0.74816	10.2431	0.906714	8.05921	0.805242	2.35882	1
8333.33	3.6421	0.829365	16.524	0.978848	39.5952	0.98811	69.3596	0.982463	86.4592	0.99377	79.7083	0.980095	4.51344	0.700319	16.2557	0.958552	41.3514	0.983527	71.6511	0.990145	87.7767	0.995819	78.7193	0.983857	5.03449	0.940963	13.7597	1	41.7455	0.990918	70.935	0.988509	82.4183	0.994521	74.4991	0.992713	1.68339	0.6429	1.2821	0.562403	2.79097	0.74816	9.80768	0.868169	8.44536	0.843825	2.35882	1
8366.67	3.6421	0.829365	16.524	0.978848	39.5952	0.98811	69.7008	0.987295	86.4592	0.99377	80.5483	0.990423	4.51344	0.700319	16.5377	0.975179	41.2674	0.981528	71.5567	0.988841	87.7767	0.995819	78.6265	0.982698	5.03449	0.940963	13.3595	0.97091	41.4723	0.984434	70.935	0.988509	82.4183	0.994521	74.4991	0.992713	1.68339	0.6429	1.2821	0.562403	2.79097	0.74816	9.80768	0.868169	8.44536	0.843825	2.35882	1
8400	3.6421	0.829365	16.4088	0.972027	39.5952	0.98811	69.6498	0.986573	86.5671	0.99501	80.3873	0.988444	4.19683	0.651193	16.3422	0.96365	41.1853	0.979576	71.3904	0.986542	87.7767	0.995819	78.4618	0.980639	4.82338	0.901505	13.5398	0.984018	41.637	0.988341	71.394	0.994905	81.9629	0.989027	74.4991	0.992713	1.68339	0.6429	1.2821	0.562403	2.79097	0.74816	10.2431	0.906714	8.05921	0.805242	2.35882	1
8433.33	3.56665	0.812183	16.3762	0.970097	39.5276	0.986423	69.2077	0.98031	86.5671	0.99501	80.6443	0.991603	4.49265	0.697094	16.3422	0.96365	40.9472	0.973911	71.3904	0.986542	87.7767	0.995819	78.7193	0.983857	4.61651	0.86284	13.5774	0.986752	41.7455	0.990918	70.935	0.988509	82.4183	0.994521	74.4991	0.992713	2.08527	0.796381	1.2821	0.562403	3.01971	0.809477	10.2431	0.906714	8.44536	0.843825	2.35882	1
8466.67	3.56665	0.812183	16.881	1	39.5952	0.98811	69.6498	0.986573	86.5671	0.99501	80.3873	0.988444	4.19683	0.651193	16.3422	0.96365	41.7173	0.992229	71.2961	0.985239	87.7767	0.995819	78.5554	0.981809	4.61651	0.86284	13.5774	0.986752	41.364	0.981862	71.2944	0.993518	82.4183	0.994521	74.929	0.998441	1.68339	0.6429	1.92653	0.845082	2.79097	0.74816	9.80768	0.868169	8.44536	0.843825	2.05016	0.869144
8500	3.89991	0.888073	16.7581	0.99272	39.6646	0.989842	69.3097	0.981755	86.5671	0.99501	80.2279	0.986483	4.19683	0.651193	16.7622	0.988416	41.4781	0.986541	71.3904	0.986542	87.8842	0.997038	78.5554	0.981809	5.03449	0.940963	13.7597	1	41.4723	0.984434	71.1302	0.991229	82.4183	0.994521	75.0238	0.999704	1.68339	0.6429	1.2821	0.562403	3.01971	0.809477	9.80768	0.868169	8.44536	0.843825	2.35882	1
8533.33	3.89991	0.888073	16.524	0.978848	39.5952	0.98811	70.0054	0.991609	86.5671	0.99501	80.6443	0.991603	4.12059	0.639363	16.9586	1	41.6339	0.990245	72.1025	0.996382	87.7767	0.995819	79.2357	0.990312	4.61651	0.86284	13.5774	0.986752	41.7455	0.990918	71.2944	0.993518	82.8723	1	75.0238	0.999704	2.46221	0.940339	1.2821	0.562403	2.79097	0.74816	10.2431	0.906714	8.44536	0.843825	2.35882	1
	4.39143		16.881		40.0716		70.5977		87.0012		81.3272		6.44483		16.9586		42.044		72.3643		88.1452		80.0109		5.35036		13.7597		42.1281		71.7596		82.8723		75.046		2.61843		2.27969		3.73044		11.297		10.0084		2.35882
