# Supplementary material for: Parallel and High Throughput Reaction Monitoring with Computer Vision
Source: Angew Chem Int Ed Engl. 2024 Oct 31;64(1):e202413395. doi: 10.1002/anie.202413395 (PMC11701362; doi:10.1002/anie.202413395)
Supplement: Supplementary file 2 — Supporting Information [file ANIE-64-e202413395-s002.zip › Supporting Info - Machine readable data part 1/Figure 7 - investigating camera lenses for well plate filming/Supplement - band-pass filters/AMcf_CV24/AMcf_CV24.xlsx]

## Sheet: CV24
	0	0	1	1	2	2	3	3	4	4	5	5	6	6	7	7	8	8	9	9	10	10	11	11	12	12	13	13	14	14	15	15	16	16	17	17	18	18	19	19	20	20	21	21	22	22	23	23
Time	delta e	norm	delta e	norm	delta e	norm	delta e	norm	delta e	norm	delta e	norm	delta e	norm	delta e	norm	delta e	norm	delta e	norm	delta e	norm	delta e	norm	delta e	norm	delta e	norm	delta e	norm	delta e	norm	delta e	norm	delta e	norm	delta e	norm	delta e	norm	delta e	norm	delta e	norm	delta e	norm	delta e	norm
0	0	0	0	0	0	0	0	0	0	0	0	0	0	0	0	0	0	0	0	0	0	0	0	0	0	0	0	0	0	0	0	0	0	0	0	0	0	0	0	0	0	0	0	0	0	0	0	0
33.3333	0.892653	0.0674148	0	0	0.820467	0.0175256	0.819754	0.0150391	0	0	0.932137	0.0161171	0.858558	0.237242	0	0	0.455975	0.0101207	0.441135	0.0081311	0	0	0.865471	0.0154351	0.847469	0.293903	1.3283	0.0746508	0.455215	0.0119397	1.02842	0.0180061	0.423497	0.00814796	0.933999	0.017762	0	0	0.504648	0.258558	0	0	0	0	1.10631	0.684353	0.43452	0.176839
66.6667	0.821914	0.0620724	0.954829	0.037975	0	0	0	0	1.09752	0.0194338	1.09042	0.018854	0.858558	0.237242	0.942058	0.0438741	1.19798	0.0265898	0.897056	0.0165348	1.97389	0.0370734	0.677895	0.0120898	1.31948	0.457597	1.94847	0.109505	1.20446	0.0315916	1.02842	0.0180061	0.831766	0.016003	0	0	0.504972	0.295811	0.504648	0.258558	0.833324	0.543958	0	0	0.819972	0.507228	0.43452	0.176839
100	0.819212	0.0618683	0.821952	0.0326903	0.820467	0.0175256	0	0	0	0	1.37267	0.0237341	0	0	0.836043	0.0389367	1.19798	0.0265898	0.441135	0.0081311	0.411674	0.00773203	0.5192	0.00925955	1.67669	0.581477	1.3283	0.0746508	0	0	1.02842	0.0180061	0.833556	0.0160374	0.933999	0.017762	0	0	0.504648	0.258558	0.966034	0.630585	0.447202	0.250441	0.819972	0.507228	1.09496	0.445624
133.333	0.819212	0.0618683	0.821952	0.0326903	0.820467	0.0175256	0.410502	0.00753099	0	0	2.03084	0.0351142	0.858558	0.237242	0	0	0.997295	0.0221356	0	0	1.11622	0.0209647	0.812735	0.0144945	0.498097	0.17274	0.952444	0.0535275	0.455215	0.0119397	0.835725	0.0146323	1.74396	0.0335532	0.627815	0.0119393	0	0	0	0	0.966034	0.630585	0	0	0.819972	0.507228	0.43452	0.176839
166.667	1.52499	0.11517	0	0	0.890106	0.0190131	1.10444	0.020262	0.399228	0.00706913	2.78156	0.0480946	1.70558	0.471296	0.942058	0.0438741	1.19798	0.0265898	0.9788	0.0180415	1.47253	0.0276569	1.55471	0.027727	0.951006	0.329809	1.3283	0.0746508	0	0	0.835725	0.0146323	0.973557	0.018731	1.68685	0.0320791	0.849382	0.497565	0.971082	0.497536	0.425258	0.27759	0	0	0.819972	0.507228	0.634603	0.258268
200	1.52499	0.11517	0	0	0.820467	0.0175256	0.945999	0.0173551	0.796765	0.0141083	2.52891	0.0437261	1.83276	0.506441	0.942058	0.0438741	0.986741	0.0219013	0.897056	0.0165348	1.97389	0.0370734	1.35024	0.0240806	0.40699	0.141144	1.94847	0.109505	0.455215	0.0119397	0	0	0	0	0.391673	0.00744851	1.04474	0.612007	0.504648	0.258558	0	0	0	0	0.819972	0.507228	1.09496	0.445624
233.333	0.819212	0.0618683	0.821952	0.0326903	0.820467	0.0175256	1.32709	0.0243465	0.796765	0.0141083	2.84871	0.0492556	1.70558	0.471296	0.836043	0.0389367	0.911908	0.0202404	0.880148	0.0162231	1.47253	0.0276569	1.50236	0.0267936	1.53479	0.532266	1.94847	0.109505	0	0	0.835725	0.0146323	1.14599	0.0220485	0.530352	0.0100858	0.504972	0.295811	0	0	0.425258	0.27759	0	0	0.819972	0.507228	0.870403	0.354234
266.667	0.892653	0.0674148	1.73165	0.0688702	0.820467	0.0175256	1.32709	0.0243465	0.929918	0.0164661	4.14281	0.0716313	0.949258	0.262305	0	0	1.19798	0.0265898	1.3915	0.0256484	1.47253	0.0276569	1.50236	0.0267936	0.635708	0.220464	1.3283	0.0746508	0	0	0.621907	0.0108886	1.14599	0.0220485	1.16661	0.0221857	0.504972	0.295811	1.34642	0.68984	0.425258	0.27759	0.862651	0.4831	0.945684	0.584992	0.870403	0.354234
300	1.52499	0.11517	0	0	0.820467	0.0175256	1.46037	0.0267917	1.19263	0.0211179	3.94096	0.0681411	1.70558	0.471296	0.836043	0.0389367	0.455975	0.0101207	0.880148	0.0162231	1.8494	0.0347353	2.40819	0.0429484	0.951006	0.329809	0	0	0.827951	0.0217161	1.68255	0.0294589	0.831766	0.016003	0.530352	0.0100858	0.504972	0.295811	0.504648	0.258558	0.425258	0.27759	0	0	0	0	0.43452	0.176839
333.333	1.41854	0.10713	1.13379	0.0450925	0.820467	0.0175256	1.32709	0.0243465	1.58683	0.028098	4.82623	0.0834478	0.858558	0.237242	0	0	1.19798	0.0265898	1.61414	0.0297523	1.97389	0.0370734	2.42572	0.043261	0.951006	0.329809	0.848854	0.0477057	0	0	1.02842	0.0180061	0.423497	0.00814796	1.46575	0.0278744	0.849382	0.497565	0.504648	0.258558	0.425258	0.27759	0.862651	0.4831	0.819972	0.507228	1.4861	0.604809
366.667	0.839099	0.0633702	0.425051	0.0169049	0.820467	0.0175256	1.32709	0.0243465	1.58683	0.028098	5.11529	0.0884458	0.858558	0.237242	0.738879	0.0344115	1.19798	0.0265898	1.55421	0.0286475	1.8494	0.0347353	2.68551	0.0478942	1.67669	0.581477	1.3283	0.0746508	0.8651	0.0226905	1.04993	0.0183826	0.973557	0.018731	1.55701	0.02961	0	0	0.971082	0.497536	0	0	1.41393	0.791824	0.819972	0.507228	1.09496	0.445624
400	0.644148	0.0486472	0.81913	0.032578	0.820467	0.0175256	1.46037	0.0267917	1.7495	0.0309784	5.95462	0.102958	2.50083	0.691046	0	0	1.19798	0.0265898	1.31706	0.0242763	2.23549	0.0419869	3.06207	0.0546099	0.951006	0.329809	1.3283	0.0746508	0.455215	0.0119397	1.04993	0.0183826	1.14599	0.0220485	1.55701	0.02961	0	0	0	0	0.425258	0.27759	0.447202	0.250441	0.819972	0.507228	0.43452	0.176839
433.333	0.821914	0.0620724	0.821952	0.0326903	0	0	1.32709	0.0243465	1.97939	0.0350491	6.46649	0.111809	1.70558	0.471296	0	0	1.19798	0.0265898	1.95905	0.0361096	2.23549	0.0419869	2.86967	0.0511785	0.951006	0.329809	0.952444	0.0535275	0	0	0.835725	0.0146323	1.14599	0.0220485	1.05256	0.0200167	0.504972	0.295811	0	0	0	0	0.862651	0.4831	0.819972	0.507228	1.4861	0.604809
466.667	0.892653	0.0674148	0.954829	0.037975	0	0	1.32709	0.0243465	2.75962	0.0488647	7.03517	0.121641	1.83276	0.506441	0.942058	0.0438741	1.19798	0.0265898	1.95905	0.0361096	2.62594	0.0493202	3.83743	0.0684377	0.635708	0.220464	1.0695	0.0601061	1.20446	0.0315916	1.04993	0.0183826	0.973557	0.018731	1.22699	0.0233338	1.04474	0.612007	0	0	0.425258	0.27759	0.618593	0.346423	0	0	1.4861	0.604809
500	0.644148	0.0486472	0	0	0	0	1.71966	0.0315485	2.84042	0.0502953	8.11813	0.140366	1.70558	0.471296	0	0	1.19798	0.0265898	1.31706	0.0242763	2.62594	0.0493202	4.31539	0.0769619	1.67669	0.581477	0.503948	0.0283219	0	0	0.835725	0.0146323	1.5126	0.029102	1.18636	0.0225611	0.504972	0.295811	0.971082	0.497536	0.425258	0.27759	0	0	0.8053	0.498152	0.6744	0.274465
533.333	0.819212	0.0618683	0.821952	0.0326903	0.820467	0.0175256	2.27597	0.0417545	2.72002	0.0481635	8.94603	0.154681	2.50083	0.691046	0.942058	0.0438741	1.80421	0.0400455	1.95905	0.0361096	3.01835	0.0566904	4.77888	0.0852278	1.67669	0.581477	1.94847	0.109505	0	0	0.91247	0.015976	0.973557	0.018731	1.54135	0.0293122	0.504972	0.295811	0.971082	0.497536	0.425258	0.27759	0	0	0.945684	0.584992	0.43452	0.176839
566.667	0.892653	0.0674148	0	0	0.820467	0.0175256	2.6668	0.0489247	3.86524	0.0684419	9.90547	0.17127	1.70558	0.471296	0.497753	0.0231817	1.19798	0.0265898	1.31706	0.0242763	3.31654	0.0622911	4.89617	0.0873197	0.635708	0.220464	2.26479	0.127282	0.8651	0.0226905	1.04993	0.0183826	1.14599	0.0220485	1.91265	0.0363731	1.56064	0.914217	0.849526	0.435257	0.833324	0.543958	0.410816	0.230065	0.604676	0.374048	0.870403	0.354234
600	0.420502	0.0317571	0	0	0.820467	0.0175256	2.91894	0.0535504	4.22983	0.0748977	10.9077	0.188599	1.83276	0.506441	0.836043	0.0389367	1.19798	0.0265898	2.00101	0.036883	3.41145	0.0640735	5.15194	0.0918812	0.951006	0.329809	0.952444	0.0535275	0.827951	0.0217161	0.835725	0.0146323	1.5126	0.029102	1.52058	0.0289172	0.504972	0.295811	0	0	0.425258	0.27759	0.447202	0.250441	0.819972	0.507228	0.870403	0.354234
633.333	0.644148	0.0486472	0	0	0.41432	0.00885011	2.6668	0.0489247	4.16107	0.0736803	11.3044	0.195458	2.50083	0.691046	0.942058	0.0438741	1.19798	0.0265898	1.31706	0.0242763	3.68273	0.0691687	6.01168	0.107214	0.951006	0.329809	1.68116	0.0944815	0	0	0.835725	0.0146323	1.5126	0.029102	1.87214	0.0356028	0.980139	0.574162	0.971082	0.497536	0	0	0.447202	0.250441	0	0	0.870403	0.354234
666.667	0.892653	0.0674148	1.526	0.0606913	0.805998	0.0172165	3.28793	0.0603198	5.34533	0.09465	12.8264	0.221774	1.69293	0.467801	0.738879	0.0344115	1.19798	0.0265898	1.75189	0.0322913	3.80448	0.0714555	6.32757	0.112848	0.635708	0.220464	1.54626	0.0869003	0	0	1.04993	0.0183826	1.5126	0.029102	1.87214	0.0356028	1.01297	0.593396	0.507661	0.260101	0.425258	0.27759	0.410816	0.230065	0.819972	0.507228	1.8982	0.772522
700	1.41854	0.10713	0.81913	0.032578	0.890106	0.0190131	2.6668	0.0489247	5.34533	0.09465	14.3739	0.248531	0.858558	0.237242	0.836043	0.0389367	1.19798	0.0265898	1.75189	0.0322913	3.80448	0.0714555	7.04692	0.125677	0.746683	0.25895	1.94847	0.109505	0.455215	0.0119397	0.91247	0.015976	1.36797	0.0263193	1.87214	0.0356028	0.504972	0.295811	0.971082	0.497536	0.966034	0.630585	0.447202	0.250441	0.604676	0.374048	1.4861	0.604809
733.333	1.41854	0.10713	0	0	1.1139	0.0237935	3.84791	0.070593	5.75984	0.10199	15.509	0.268158	2.69984	0.746038	0	0	1.59503	0.0354027	1.86598	0.0343943	3.80448	0.0714555	7.29999	0.13019	2.8835	1	0.952444	0.0535275	0.455215	0.0119397	0.835725	0.0146323	1.36797	0.0263193	2.23208	0.0424479	0.771199	0.451766	0.971082	0.497536	0.893269	0.583088	0.837441	0.468982	0.604676	0.374048	1.05686	0.430115
766.667	1.12729	0.0851349	1.13379	0.0450925	0.41432	0.00885011	4.04062	0.0741285	6.51522	0.115365	16.9385	0.292875	1.04132	0.287744	0.942058	0.0438741	1.19798	0.0265898	2.67017	0.0492173	4.58871	0.0861848	7.73892	0.138018	0.951006	0.329809	1.91411	0.107573	0.8651	0.0226905	1.04993	0.0183826	1.36797	0.0263193	2.59627	0.0493737	0.849382	0.497565	0.971082	0.497536	0.966034	0.630585	0.618593	0.346423	0.604676	0.374048	1.30766	0.532186
800	0.644148	0.0486472	0.81913	0.032578	0.890106	0.0190131	3.84791	0.070593	6.37135	0.112818	17.3933	0.300738	1.69293	0.467801	0.836043	0.0389367	0.997295	0.0221356	2.26379	0.0417267	4.58871	0.0861848	8.56135	0.152685	0.635708	0.220464	0.952444	0.0535275	0	0	1.04993	0.0183826	1.36797	0.0263193	2.25004	0.0427893	0.504972	0.295811	1.04783	0.536856	0.966034	0.630585	0.837441	0.468982	0.410903	0.254181	1.4861	0.604809
833.333	0.892653	0.0674148	1.13379	0.0450925	0.41432	0.00885011	4.21992	0.077418	7.20166	0.12752	18.7915	0.324914	2.50083	0.691046	0.836043	0.0389367	1.59503	0.0354027	2.67094	0.0492314	5.55884	0.104406	9.09673	0.162234	0.951006	0.329809	0.952444	0.0535275	0.455215	0.0119397	0.621907	0.0108886	1.77354	0.0341224	2.6798	0.0509621	0.504972	0.295811	0.849526	0.435257	0.425258	0.27759	0.986915	0.55269	0.819972	0.507228	1.4861	0.604809
866.667	0.892653	0.0674148	0.821952	0.0326903	0.890106	0.0190131	4.63443	0.0850225	7.72378	0.136765	19.7549	0.341571	2.50083	0.691046	0.942058	0.0438741	1.59503	0.0354027	2.18466	0.0402683	4.82424	0.0906086	10.2693	0.183145	1.91114	0.662786	1.3283	0.0746508	0.996377	0.0261337	1.04993	0.0183826	2.18296	0.0419995	3.36766	0.0640433	1.04474	0.612007	0.641562	0.328706	0.415586	0.271277	0.618593	0.346423	0.604676	0.374048	1.4861	0.604809
900	0.715049	0.0540018	0.81913	0.032578	0.826811	0.0176611	5.02638	0.092213	8.20705	0.145322	21.2368	0.367195	0.858558	0.237242	0.942058	0.0438741	1.59503	0.0354027	2.6154	0.0482077	5.60466	0.105266	11.1316	0.198524	0.40699	0.141144	1.68116	0.0944815	0.455215	0.0119397	1.68255	0.0294589	1.5126	0.029102	3.02072	0.0574456	0.504972	0.295811	0.971082	0.497536	0.425258	0.27759	0.986915	0.55269	0.819972	0.507228	1.30766	0.532186
933.333	1.12729	0.0851349	0.81913	0.032578	0.826811	0.0176611	4.88842	0.0896821	9.66388	0.171119	23.4264	0.405054	0.858558	0.237242	0.497753	0.0231817	1.42424	0.0316119	3.04412	0.0561099	5.52407	0.103753	11.1179	0.19828	1.67669	0.581477	0.952444	0.0535275	0	0	1.15089	0.0201503	1.90025	0.0365604	3.19917	0.0608391	0.504972	0.295811	0	0	0.893269	0.583088	0.862651	0.4831	0.410903	0.254181	0.870403	0.354234
966.667	1.41854	0.10713	0.954829	0.037975	1.33583	0.028534	6.19523	0.113657	10.1743	0.180157	23.7736	0.411057	1.04132	0.287744	0.407149	0.018962	1.42424	0.0316119	3.21191	0.0592026	6.29085	0.118154	12.3147	0.219624	0.951006	0.329809	1.91411	0.107573	0.996377	0.0261337	1.04993	0.0183826	1.77354	0.0341224	4.16799	0.0792633	0.504972	0.295811	0.971082	0.497536	0.893269	0.583088	0.410816	0.230065	0.819972	0.507228	0.870403	0.354234
1000	0.839099	0.0633702	0.81913	0.032578	1.43289	0.0306074	5.66958	0.104013	10.6265	0.188164	24.4642	0.422998	1.70558	0.471296	0.942058	0.0438741	1.59503	0.0354027	3.04412	0.0561099	5.89244	0.110671	12.7185	0.226826	0.951006	0.329809	1.0695	0.0601061	0	0	1.04993	0.0183826	2.35795	0.0453664	4.16799	0.0792633	0.504972	0.295811	0.971082	0.497536	0.893269	0.583088	0.447202	0.250441	0.410903	0.254181	1.30766	0.532186
1033.33	0.420502	0.0317571	1.13379	0.0450925	1.85296	0.0395801	6.36222	0.11672	11.6734	0.206701	26.3776	0.456082	1.70558	0.471296	0	0	1.59503	0.0354027	3.22169	0.059383	6.64231	0.124755	14.3576	0.256058	0.746683	0.25895	0.952444	0.0535275	1.20446	0.0315916	1.39064	0.0243479	2.18296	0.0419995	3.95186	0.0751532	0.504972	0.295811	0.849526	0.435257	0.893269	0.583088	0.618593	0.346423	0.410903	0.254181	1.4861	0.604809
1066.67	1.43306	0.108227	1.13379	0.0450925	2.2419	0.0478881	6.74596	0.12376	12.8843	0.228142	27.0361	0.467467	2.28308	0.630876	0.942058	0.0438741	2.01396	0.0447011	3.47084	0.0639753	6.67268	0.125326	14.5898	0.260199	1.67669	0.581477	1.3283	0.0746508	1.20446	0.0315916	1.39064	0.0243479	2.69871	0.0519224	4.46245	0.0848631	1.04474	0.612007	1.04783	0.536856	0.425258	0.27759	0.410816	0.230065	0.604676	0.374048	1.30766	0.532186
1100	0.420502	0.0317571	1.73165	0.0688702	2.13278	0.0455573	7.03898	0.129136	13.4466	0.238099	28.9369	0.500332	1.83276	0.506441	0	0	1.59503	0.0354027	3.6351	0.067003	6.93464	0.130246	15.3045	0.272944	0.746683	0.25895	1.3283	0.0746508	0.827951	0.0217161	1.04993	0.0183826	2.18296	0.0419995	4.46245	0.0848631	0.407686	0.238821	0.971082	0.497536	0.425258	0.27759	0.410816	0.230065	0.633615	0.391949	1.8982	0.772522
1133.33	0.644148	0.0486472	0.954829	0.037975	2.2419	0.0478881	7.8219	0.143499	15.4767	0.274047	30.1692	0.52164	1.04132	0.287744	0.942058	0.0438741	1.42424	0.0316119	3.47084	0.0639753	7.24283	0.136034	16.3007	0.290712	1.67669	0.581477	1.3283	0.0746508	0	0	1.51641	0.0265501	3.40315	0.0654757	5.02691	0.0955977	0.504972	0.295811	0	0	0.893269	0.583088	0.447202	0.250441	0.604676	0.374048	1.30766	0.532186
1166.67	1.41854	0.10713	0.966211	0.0384277	3.69484	0.0789237	7.57271	0.138928	16.4055	0.290493	30.6739	0.530367	0.858558	0.237242	1.66799	0.0776829	2.4712	0.0548498	4.31836	0.0795971	7.92628	0.148871	16.9828	0.302877	0.635708	0.220464	1.3283	0.0746508	2.05417	0.0538782	1.51641	0.0265501	3.16513	0.0608962	5.32335	0.101235	0.771199	0.451766	0.971082	0.497536	0.966034	0.630585	0.410816	0.230065	0.819972	0.507228	0.980125	0.398888
1200	0.644148	0.0486472	1.13379	0.0450925	2.93622	0.0627192	8.4832	0.155631	16.9788	0.300644	32.5605	0.562986	0.858558	0.237242	0.836043	0.0389367	2.01396	0.0447011	4.7392	0.0873541	7.8224	0.14692	18.8142	0.335538	2.39311	0.829931	1.0695	0.0601061	0.455215	0.0119397	1.30172	0.0227912	3.10206	0.0596828	5.19751	0.098842	0	0	0.971082	0.497536	0	0	0.677874	0.379622	0.410903	0.254181	1.30766	0.532186
1233.33	0.715049	0.0540018	0.844292	0.0335788	3.33731	0.0712867	8.50663	0.156061	18.8118	0.333101	34.4528	0.595705	0.858558	0.237242	0.942058	0.0438741	3.18766	0.0707522	4.26396	0.0785944	8.62894	0.162068	18.8177	0.3356	0.635708	0.220464	2.26479	0.127282	0.901063	0.0236338	1.04993	0.0183826	3.40315	0.0654757	5.66909	0.10781	1.40783	0.824703	0.971082	0.497536	0.822181	0.536685	0.410816	0.230065	0.604676	0.374048	1.30766	0.532186
1266.67	0.420502	0.0317571	0.844292	0.0335788	3.73742	0.0798332	9.54029	0.175024	19.9741	0.353683	34.9287	0.603934	2.50083	0.691046	0.942058	0.0438741	2.90443	0.0644658	4.67855	0.0862362	8.78921	0.165078	19.5795	0.349187	2.6038	0.902998	1.3283	0.0746508	1.20446	0.0315916	1.51641	0.0265501	3.00392	0.0577947	5.91771	0.112538	0.654988	0.383689	0.971082	0.497536	0.425258	0.27759	0.618593	0.346423	0.633615	0.391949	0.870403	0.354234
1300	0.715049	0.0540018	0.844292	0.0335788	4.13633	0.0883543	10.2266	0.187615	20.5627	0.364105	35.7229	0.617666	0.858558	0.237242	0.836043	0.0389367	3.18766	0.0707522	4.67855	0.0862362	9.89493	0.185846	20.9833	0.374221	0.951006	0.329809	0	0	1.20446	0.0315916	1.73046	0.0302978	3.00392	0.0577947	5.53146	0.105193	0.504972	0.295811	1.34642	0.68984	0.822181	0.536685	0.986915	0.55269	0.410903	0.254181	0.870403	0.354234
1333.33	0.715049	0.0540018	1.26357	0.0502541	4.09207	0.0874088	11.1537	0.204625	22.1544	0.392288	36.8744	0.637577	1.70558	0.471296	1.66799	0.0776829	2.4423	0.0542085	5.13335	0.0946192	10.1176	0.190029	20.868	0.372166	1.64495	0.570468	0.631846	0.0355099	0.901063	0.0236338	1.51641	0.0265501	3.00392	0.0577947	5.7793	0.109906	0.504972	0.295811	0.849526	0.435257	0.425258	0.27759	0.410816	0.230065	0.410903	0.254181	1.30766	0.532186
1366.67	0.715049	0.0540018	1.88883	0.0751216	4.52106	0.0965722	12.1292	0.22252	23.2005	0.410813	37.6577	0.65112	1.70558	0.471296	0.942058	0.0438741	4.77799	0.106051	5.50412	0.101453	11.3011	0.212256	21.5899	0.38504	2.6038	0.902998	2.26479	0.127282	0.996377	0.0261337	1.74031	0.0304702	3.41361	0.065677	7.02006	0.133502	0.771199	0.451766	0.971082	0.497536	0.648974	0.423622	0.618593	0.346423	0.604676	0.374048	2.32089	0.944547
1400	0.559783	0.0422758	1.26357	0.0502541	4.89797	0.104623	12.4953	0.229236	24.7601	0.438427	39.4422	0.681975	0.858558	0.237242	0	0	3.34002	0.0741339	5.95758	0.109811	11.4149	0.214393	22.6714	0.404328	1.67669	0.581477	0.952444	0.0535275	0.901063	0.0236338	1.51641	0.0265501	3.82221	0.0735383	7.11571	0.135321	0.860803	0.504255	0.507661	0.260101	0.425258	0.27759	0.677874	0.379622	0.410903	0.254181	1.30766	0.532186
1433.33	0.977481	0.0738211	1.92776	0.07667	4.89788	0.104621	13.5587	0.248745	25.332	0.448555	39.5128	0.683195	1.83276	0.506441	1.9283	0.0898059	3.59805	0.079861	5.91288	0.108988	12.2287	0.229679	23.3622	0.416648	1.53479	0.532266	1.3283	0.0746508	1.20446	0.0315916	1.51641	0.0265501	3.82221	0.0735383	7.60023	0.144535	1.04474	0.612007	0.641562	0.328706	0.893269	0.583088	0.862651	0.4831	0.604676	0.374048	1.8982	0.772522
1466.67	0.715049	0.0540018	1.70675	0.0678801	5.98995	0.127948	14.891	0.273187	26.9064	0.476433	40.2688	0.696268	1.69293	0.467801	0.942058	0.0438741	4.01413	0.0890962	6.71341	0.123743	12.6334	0.237279	24.2869	0.433139	0.635708	0.220464	1.3283	0.0746508	0.901063	0.0236338	1.9925	0.0348857	3.90988	0.075225	7.60023	0.144535	0.504972	0.295811	0.971082	0.497536	0.425258	0.27759	0.618593	0.346423	0.819972	0.507228	1.8982	0.772522
1500	0.715049	0.0540018	1.70675	0.0678801	6.73294	0.143819	15.9699	0.29298	28.6253	0.506868	41.014	0.709152	1.70558	0.471296	0	0	3.7435	0.0830894	6.37031	0.117419	13.2101	0.248112	25.3747	0.452539	1.67669	0.581477	0.952444	0.0535275	1.20446	0.0315916	1.51641	0.0265501	3.90988	0.075225	7.08307	0.1347	0.407686	0.238821	1.04783	0.536856	0.893269	0.583088	0.618593	0.346423	0.410903	0.254181	1.30766	0.532186
1533.33	0.715049	0.0540018	2.10171	0.0835883	7.29595	0.155845	17.3623	0.318526	29.0618	0.514599	41.7617	0.72208	2.69984	0.746038	0	0	4.64803	0.103166	7.14742	0.131743	14.3112	0.268792	26.2866	0.468803	0.635708	0.220464	1.3283	0.0746508	1.20446	0.0315916	1.9925	0.0348857	4.22951	0.0813747	8.5385	0.162378	0.771199	0.451766	0.971082	0.497536	0.893269	0.583088	0.410816	0.230065	0.604676	0.374048	1.8982	0.772522
1566.67	0.715049	0.0540018	2.28213	0.0907639	8.32287	0.177781	18.7668	0.344292	30.5369	0.540717	41.8472	0.723559	1.83276	0.506441	1.9283	0.0898059	5.08242	0.112807	7.92456	0.146067	15.3435	0.288181	27.4683	0.489877	1.31948	0.457597	1.0695	0.0601061	1.20446	0.0315916	2.56936	0.0449856	3.78003	0.0727267	9.1307	0.17364	0.654988	0.383689	0.971082	0.497536	0.648974	0.423622	0.410816	0.230065	0.410903	0.254181	1.8982	0.772522
1600	0.977481	0.0738211	2.63403	0.104759	9.56374	0.204287	19.9831	0.366606	32.662	0.578347	43.6615	0.754928	0.858558	0.237242	1.9283	0.0898059	4.61068	0.102337	7.99429	0.147353	15.7385	0.2956	28.3007	0.504723	1.53479	0.532266	1.3283	0.0746508	1.42366	0.0373409	2.57716	0.0451222	4.14989	0.0798427	8.96672	0.170522	1.04474	0.612007	0.507661	0.260101	0.425258	0.27759	0.447202	0.250441	0.410903	0.254181	1.30766	0.532186
1633.33	0.977481	0.0738211	2.908	0.115656	9.9523	0.212587	20.681	0.37941	33.8345	0.599109	44.0529	0.761696	1.04132	0.287744	1.02559	0.0477642	5.04259	0.111923	8.84693	0.163069	16.8378	0.316246	29.1882	0.52055	0.951006	0.329809	0.952444	0.0535275	0.901063	0.0236338	2.57716	0.0451222	4.17883	0.0803996	9.14467	0.173906	0.771199	0.451766	0.971082	0.497536	0.425258	0.27759	0.447202	0.250441	0.945684	0.584992	1.8982	0.772522
1666.67	1.78374	0.134711	3.32518	0.132248	10.7951	0.230589	22.4706	0.412241	34.358	0.608378	44.8099	0.774786	0.494963	0.136771	1.31079	0.0610471	5.90204	0.130999	9.34362	0.172224	17.8027	0.334369	29.3639	0.523683	1.91114	0.662786	1.80818	0.10162	0.996377	0.0261337	2.57716	0.0451222	4.57747	0.0880693	10.3112	0.196089	0	0	0.641562	0.328706	0.425258	0.27759	0.410816	0.230065	0.604676	0.374048	1.30766	0.532186
1700	0.977481	0.0738211	3.85177	0.153191	12.2581	0.26184	23.9459	0.439308	35.4484	0.627686	45.5788	0.78808	1.04132	0.287744	1.37298	0.0639434	5.30993	0.117857	9.82936	0.181177	18.6254	0.34982	30.8822	0.550761	0.951006	0.329809	1.3283	0.0746508	1.42366	0.0373409	2.47103	0.0432639	4.95795	0.0953897	10.1391	0.192816	0.504972	0.295811	0.971082	0.497536	0.893269	0.583088	0.410816	0.230065	0.604676	0.374048	1.8982	0.772522
1733.33	0.977481	0.0738211	4.09219	0.162753	13.1773	0.281475	24.9872	0.458412	37.2003	0.658708	46.3498	0.80141	1.70558	0.471296	1.47626	0.0687532	6.11088	0.135635	10.0508	0.185258	19.3465	0.363365	31.6415	0.564303	0.40699	0.141144	1.3283	0.0746508	1.60023	0.0419721	2.94947	0.0516408	4.61352	0.0887628	9.99967	0.190165	0.771199	0.451766	0.971082	0.497536	0.648974	0.423622	0.677874	0.379622	0.8053	0.498152	1.30766	0.532186
1766.67	0.977481	0.0738211	5.41109	0.215207	14.3317	0.306134	26.3856	0.484066	37.6356	0.666414	45.6799	0.789828	1.04132	0.287744	1.47626	0.0687532	5.78509	0.128404	10.964	0.20209	20.0734	0.377017	33.5183	0.597774	2.6038	0.902998	2.26479	0.127282	1.42366	0.0373409	2.47103	0.0432639	4.97555	0.0957283	10.7436	0.204313	0.860803	0.504255	0.641562	0.328706	0.825396	0.538783	0.410816	0.230065	0.633615	0.391949	1.8982	0.772522
1800	1.2899	0.0974159	5.3252	0.211792	15.3112	0.327055	27.0419	0.496105	39.3041	0.695959	47.1223	0.814767	0	0	1.14773	0.053453	6.4864	0.14397	11.7913	0.21734	21.1517	0.397269	33.9656	0.605751	1.67669	0.581477	1.3283	0.0746508	1.42366	0.0373409	3.02391	0.052944	5.38351	0.103577	11.5104	0.218895	0.504972	0.295811	0.971082	0.497536	0.425258	0.27759	0.410816	0.230065	0.604676	0.374048	0.980125	0.398888
1833.33	1.78374	0.134711	6.17795	0.245707	16.2373	0.346838	28.2777	0.518777	39.7274	0.703455	47.2281	0.816597	1.70558	0.471296	1.5555	0.0724438	7.48055	0.166035	12.7032	0.234148	21.8908	0.411151	34.7215	0.619232	0.951006	0.329809	1.76634	0.0992687	1.60023	0.0419721	3.42675	0.0599973	5.38351	0.103577	11.7539	0.223526	1.04474	0.612007	0.971082	0.497536	0.893269	0.583088	0.410816	0.230065	0.412491	0.255164	1.30766	0.532186
1866.67	1.2899	0.0974159	6.42174	0.255402	17.7299	0.37872	29.639	0.543752	40.12	0.710406	48.2832	0.83484	1.04132	0.287744	1.5555	0.0724438	8.28022	0.183785	12.8577	0.236995	23.0225	0.432407	35.4794	0.632749	0.635708	0.220464	2.66258	0.149637	1.60023	0.0419721	3.42675	0.0599973	6.16425	0.118599	12.1821	0.23167	0.771199	0.451766	0.641562	0.328706	0.822181	0.536685	0.618593	0.346423	0.604676	0.374048	1.8982	0.772522
1900	1.2899	0.0974159	6.83994	0.272035	19.0402	0.406708	30.6144	0.561647	40.8062	0.722557	48.6706	0.841538	1.04132	0.287744	1.60877	0.0749245	8.41464	0.186768	13.9311	0.256781	23.362	0.438784	36.3089	0.647544	1.67669	0.581477	1.3283	0.0746508	1.60023	0.0419721	2.93545	0.0513953	5.47219	0.105283	12.5039	0.237789	0.407686	0.238821	0.971082	0.497536	0.425258	0.27759	0.410816	0.230065	0.604676	0.374048	1.30766	0.532186
1933.33	1.42373	0.107522	7.45885	0.29665	20.8607	0.445597	32.096	0.588829	41.5007	0.734854	49.4457	0.85494	1.04132	0.287744	2.72072	0.126711	9.03293	0.200492	14.5798	0.268739	25.1684	0.472711	37.0611	0.660958	0.951006	0.329809	2.66258	0.149637	1.86151	0.0488251	3.90233	0.0683239	6.46335	0.124353	12.6812	0.241161	0.504972	0.295811	0.641562	0.328706	0.893269	0.583088	0.410816	0.230065	0.604676	0.374048	1.30766	0.532186
1966.67	0.977481	0.0738211	7.82909	0.311375	21.7724	0.465069	33.6392	0.617139	42.2027	0.747285	49.8334	0.861643	1.04132	0.287744	3.03482	0.14134	9.93688	0.220555	15.2198	0.280535	25.147	0.472308	37.1461	0.662474	0.951006	0.329809	1.0695	0.0601061	2.01798	0.0529292	3.90233	0.0683239	5.84297	0.112417	13.6377	0.25935	1.56064	0.914217	0.641562	0.328706	0.425258	0.27759	0.410816	0.230065	0.704103	0.435552	1.30766	0.532186
2000	1.42373	0.107522	8.22308	0.327044	22.6847	0.484557	34.5764	0.634332	43.268	0.766147	50.8639	0.879461	1.04132	0.287744	2.73818	0.127524	10.8335	0.240458	16.3031	0.300503	26.4856	0.49745	37.8986	0.675893	0.40699	0.141144	1.00495	0.0564784	2.01798	0.0529292	3.39726	0.059481	5.36453	0.103212	14.352	0.272935	0.771199	0.451766	1.04783	0.536856	0.893269	0.583088	0.862651	0.4831	0.410903	0.254181	0.980125	0.398888
2033.33	1.42373	0.107522	8.6367	0.343495	23.481	0.501566	35.6912	0.654784	43.9853	0.778849	50.5732	0.874436	1.04132	0.287744	4.0526	0.18874	12.0607	0.267695	17.2056	0.317137	27.3729	0.514117	38.9557	0.694748	0.635708	0.220464	1.0695	0.0601061	2.01798	0.0529292	4.37592	0.0766157	6.96353	0.133976	14.9229	0.283791	1.40783	0.824703	0	0	0.893269	0.583088	0.410816	0.230065	0.604676	0.374048	0.980125	0.398888
2066.67	1.42373	0.107522	9.6129	0.38232	24.294	0.518933	36.0851	0.662012	43.6891	0.773605	50.9963	0.881751	1.38278	0.382097	3.84468	0.179057	13.2383	0.293832	18.1219	0.334028	28.2543	0.530669	39.0378	0.696212	1.67669	0.581477	2.26479	0.127282	1.86151	0.0488251	4.8592	0.0850773	6.48108	0.124694	14.8817	0.283008	0.849382	0.497565	0.641562	0.328706	0.825396	0.538783	0.410816	0.230065	0.410903	0.254181	1.30766	0.532186
2100	1.6525	0.1248	9.48035	0.377048	25.19	0.538072	37.3825	0.685813	45.0762	0.798166	51.3457	0.887792	1.04132	0.287744	5.2363	0.243868	13.7754	0.305753	19.2668	0.355131	28.8024	0.540965	38.7467	0.691019	0.746683	0.25895	1.76634	0.0992687	2.44525	0.0641359	5.31656	0.0930849	6.86716	0.132122	15.4442	0.293704	1.40783	0.824703	0.507661	0.260101	0.425258	0.27759	0.862651	0.4831	0.410903	0.254181	2.02683	0.824873
2133.33	1.90112	0.143576	10.4661	0.416253	27.1843	0.580671	38.4222	0.704887	45.438	0.804573	51.7713	0.895151	1.04132	0.287744	4.82211	0.224578	14.9842	0.332583	19.8869	0.36656	30.1626	0.566511	40.154	0.716117	1.67669	0.581477	1.54626	0.0869003	2.44525	0.0641359	5.32041	0.0931523	6.58496	0.126693	15.8634	0.301677	0.771199	0.451766	0.971082	0.497536	0.822181	0.536685	0.677874	0.379622	0.410903	0.254181	1.30766	0.532186
2166.67	1.94181	0.146649	10.865	0.432119	27.1014	0.578901	39.1628	0.718474	45.1442	0.79937	51.7713	0.895151	1.04132	0.287744	5.38632	0.250855	16.5704	0.367791	22.0724	0.406843	31.5472	0.592517	40.5219	0.722678	1.06601	0.369692	1.54626	0.0869003	2.87677	0.075454	4.91195	0.0860008	7.30701	0.140585	17.0369	0.323994	1.04474	0.612007	0.762679	0.390761	0.648974	0.423622	0.862651	0.4831	0.410903	0.254181	1.48837	0.60573
2200	1.97444	0.149113	10.5428	0.419304	28.0982	0.600193	39.257	0.720203	47.5664	0.84226	52.832	0.913491	0.41326	0.114195	6.60605	0.307661	17.0201	0.377771	22.2401	0.409935	32.0748	0.602426	41.2623	0.735884	1.91114	0.662786	1.54626	0.0869003	2.74424	0.0719781	5.24894	0.091901	7.43871	0.143119	16.6616	0.316856	1.01297	0.593396	0.507661	0.260101	0.648974	0.423622	0.986915	0.55269	0.945684	0.584992	1.8982	0.772522
2233.33	1.6525	0.1248	11.4852	0.456786	28.599	0.61089	40.2034	0.737564	47.273	0.837064	52.5457	0.908541	1.38278	0.382097	7.21887	0.336202	18.5522	0.411779	23.3518	0.430426	32.1364	0.603583	41.6427	0.742667	1.38584	0.480608	1.3283	0.0746508	3.18532	0.083547	5.74202	0.100534	7.21897	0.138891	17.6907	0.336427	0.504972	0.295811	0.507661	0.260101	0.852485	0.556466	0.410816	0.230065	0.410903	0.254181	1.30766	0.532186
2266.67	2.25477	0.170284	11.7158	0.465956	29.7308	0.635065	40.8188	0.748854	47.6433	0.843621	52.5457	0.908541	0.987094	0.27276	6.90259	0.321472	19.1369	0.424757	23.9023	0.440573	33.3991	0.627299	42.3814	0.755842	0.951006	0.329809	1.76634	0.0992687	3.31	0.0868171	6.16814	0.107995	8.29589	0.159611	18.3582	0.349122	0	0	0.641562	0.328706	0.893269	0.583088	0.677874	0.379622	0.604676	0.374048	1.30766	0.532186
2300	1.97444	0.149113	11.5464	0.459217	30.4876	0.651231	40.7957	0.748431	48.3733	0.856547	52.8894	0.914484	0.647339	0.178877	7.46943	0.347871	19.9308	0.442378	25.3773	0.46776	34.3619	0.645383	42.7592	0.76258	0.746683	0.25895	1.76634	0.0992687	2.69741	0.0707496	6.1762	0.108136	8.6319	0.166076	18.9807	0.360959	0.504972	0.295811	0.971082	0.497536	0.852485	0.556466	0.410816	0.230065	0.561686	0.347454	1.8982	0.772522
2333.33	2.78913	0.21064	11.7554	0.467532	30.3747	0.64882	41.4801	0.760987	49.4105	0.874913	53.3194	0.921918	0.647339	0.178877	7.90552	0.368181	20.9282	0.464514	26.0604	0.480352	35.2004	0.661132	42.8576	0.764335	0.635708	0.220464	1.50305	0.0844715	3.1676	0.0830822	6.62207	0.115942	8.48765	0.1633	18.297	0.347957	0.648008	0.379601	0.641562	0.328706	0.425258	0.27759	0.447202	0.250441	0.410903	0.254181	2.02683	0.824873
2366.67	1.94181	0.146649	11.9516	0.475332	31.018	0.662561	42.1202	0.77273	49.114	0.869663	53.7059	0.928601	1.79224	0.495242	8.68821	0.404633	22.5804	0.501186	27.7458	0.511417	36.1339	0.678664	43.8886	0.782722	0.635708	0.220464	2.22826	0.125229	4.06368	0.106585	7.06724	0.123737	8.83917	0.170063	19.4301	0.369506	0.860803	0.504255	1.06698	0.546669	0.425258	0.27759	0.677874	0.379622	0.410903	0.254181	1.30766	0.532186
2400	2.12618	0.160573	12.9479	0.514958	31.8743	0.680852	43.3854	0.795941	50.5224	0.894601	54.3767	0.9402	0.647339	0.178877	9.28377	0.43237	23.5068	0.521748	28.879	0.532305	37.1976	0.698643	44.2665	0.78946	0.951006	0.329809	1.62676	0.091424	4.4519	0.116768	6.6988	0.117286	9.28826	0.178704	19.3604	0.368179	0.771199	0.451766	0.507661	0.260101	0.425258	0.27759	0.410816	0.230065	0.410903	0.254181	1.8982	0.772522
2433.33	2.51854	0.190205	11.8214	0.470157	32.6245	0.696876	44.0489	0.808113	49.8393	0.882506	54.7623	0.946867	0.647339	0.178877	8.94381	0.416537	24.0672	0.534187	29.5526	0.54472	37.3406	0.701329	44.6536	0.796365	0.635708	0.220464	1.00495	0.0564784	4.0237	0.105537	7.56054	0.132374	10.2979	0.198128	20.8026	0.395606	1.01297	0.593396	0.971082	0.497536	0.425258	0.27759	0.410816	0.230065	0.410903	0.254181	1.30766	0.532186
2466.67	2.12618	0.160573	12.7593	0.507457	32.9994	0.704885	44.415	0.81483	50.2279	0.889388	54.0921	0.935279	0.41326	0.114195	10.0024	0.46584	24.8054	0.550572	29.8511	0.550222	38.3293	0.719899	44.3685	0.791279	0.951006	0.329809	1.50305	0.0844715	4.45209	0.116773	7.67724	0.134417	10.5939	0.203825	20.1949	0.38405	1.01297	0.593396	0.641562	0.328706	0.893269	0.583088	0.410816	0.230065	0.410903	0.254181	1.8982	0.772522
2500	2.34019	0.176736	12.9743	0.516008	33.9884	0.726011	44.092	0.808904	50.5798	0.895618	54.4781	0.941952	0.647339	0.178877	10.2935	0.479394	26.0886	0.579054	30.9699	0.570845	38.4381	0.721941	45.7992	0.816795	0.951006	0.329809	1.50305	0.0844715	4.8238	0.126522	8.09348	0.141705	10.0294	0.192963	21.744	0.413509	1.04474	0.612007	0.971082	0.497536	0.648974	0.423622	0.677874	0.379622	0.633615	0.391949	1.48837	0.60573
2533.33	1.97444	0.149113	13.2223	0.525871	33.8424	0.722891	45.4217	0.833298	50.5798	0.895618	54.4781	0.941952	0.647339	0.178877	10.0721	0.469084	26.8062	0.594981	31.7593	0.585395	39.123	0.734806	46.1822	0.823626	0.951006	0.329809	1.5847	0.0890603	4.89724	0.128448	8.46261	0.148168	10.7211	0.206271	21.0576	0.400455	0.771199	0.451766	0.971082	0.497536	0.425258	0.27759	0.677874	0.379622	0.945684	0.584992	1.30766	0.532186
2566.67	2.78913	0.21064	13.7388	0.546415	35.2843	0.753692	45.1022	0.827437	51.6156	0.913959	54.2064	0.937255	1.55435	0.429509	9.85421	0.458936	27.9085	0.619448	32.7326	0.603335	39.1839	0.735949	46.1663	0.823343	0.635708	0.220464	2.49066	0.139975	5.25867	0.137928	9.24315	0.161834	11.5718	0.222639	22.6775	0.431261	0.407686	0.238821	0.641562	0.328706	0.893269	0.583088	0.410816	0.230065	0.410903	0.254181	1.30766	0.532186
2600	1.90589	0.143936	13.99	0.556403	35.5765	0.759934	46.4622	0.852388	51.3213	0.908749	54.8147	0.947773	1.55435	0.429509	11.0138	0.512941	28.4124	0.630632	33.605	0.619415	39.8677	0.748792	46.5656	0.830464	0.635708	0.220464	2.06814	0.11623	5.88164	0.154268	9.47358	0.165868	11.8678	0.228333	22.2928	0.423947	0.771199	0.451766	0.971082	0.497536	1.13252	0.739258	0.677874	0.379622	0.633615	0.391949	1.8982	0.772522
2633.33	2.66322	0.201131	13.7648	0.547447	35.9491	0.767893	46.8029	0.858637	51.7168	0.915751	55.8677	0.965979	1.26263	0.348899	11.4267	0.532171	28.977	0.643163	34.5998	0.637752	40.1287	0.753694	46.9494	0.83731	0.847469	0.293903	2.49706	0.140335	5.80121	0.152158	9.74655	0.170647	11.7303	0.225688	23.3088	0.443267	0.504972	0.295811	0.971082	0.497536	1.13252	0.739258	0.410816	0.230065	0.410903	0.254181	1.30766	0.532186
2666.67	2.34019	0.176736	13.8259	0.549878	36.036	0.769748	47.1448	0.86491	52.3568	0.927083	55.2491	0.955283	0.647339	0.178877	11.4267	0.532171	29.8729	0.663049	35.4638	0.653678	41.4696	0.778878	47.3337	0.844162	2.6038	0.902998	2.49706	0.140335	6.85466	0.179789	10.3967	0.182031	13.1856	0.253688	24.4324	0.464635	0.504972	0.295811	0.641562	0.328706	0.648974	0.423622	0.410816	0.230065	0.410903	0.254181	2.45715	1
2700	2.55932	0.193284	13.5777	0.540004	36.3213	0.775842	46.814	0.858842	52.7531	0.934101	55.1989	0.954416	1.26263	0.348899	11.9982	0.558787	30.3963	0.674665	36.6901	0.676281	41.7939	0.784969	47.7182	0.85102	1.91114	0.662786	2.31604	0.130162	6.76319	0.17739	10.6663	0.18675	13.0206	0.250513	24.4023	0.464063	0.771199	0.451766	0.762679	0.390761	0.425258	0.27759	0.677874	0.379622	0.945684	0.584992	1.48837	0.60573
2733.33	2.07682	0.156845	14.5268	0.577754	37.5436	0.801952	47.8193	0.877284	52.0636	0.921892	55.5829	0.961055	1.06916	0.295437	12.1317	0.565004	30.9167	0.686216	37.0621	0.683137	42.5353	0.798895	48.4624	0.864291	0	0	2.71163	0.152394	7.01186	0.183912	11.7101	0.205027	13.5974	0.26161	25.1314	0.477929	0.771199	0.451766	0.971082	0.497536	0.893269	0.583088	0.410816	0.230065	0.410903	0.254181	1.8982	0.772522
2766.67	2.34019	0.176736	14.177	0.563842	36.7765	0.785566	47.1487	0.864982	52.4621	0.928948	55.1989	0.954416	1.55435	0.429509	12.278	0.571821	31.6502	0.702497	37.9089	0.698745	42.1293	0.79127	48.488	0.864749	1.31948	0.457597	3.4769	0.195402	8.47267	0.222227	12.3698	0.216577	14.8186	0.285105	25.5412	0.485721	1.01297	0.593396	0.971082	0.497536	0.893269	0.583088	0.929228	0.520385	0.410903	0.254181	1.8982	0.772522
2800	2.34019	0.176736	13.9984	0.556737	37.064	0.791707	49.1783	0.902217	52.8349	0.935549	55.6341	0.96194	1.55435	0.429509	12.1939	0.567904	32.0188	0.710679	39.1772	0.722124	42.8318	0.804463	48.8461	0.871134	0.746683	0.25895	3.08601	0.173434	8.66926	0.227384	12.5946	0.220513	14.2642	0.274439	25.9507	0.493509	0.771199	0.451766	0.971082	0.497536	0.425258	0.27759	0.986915	0.55269	0.410903	0.254181	1.30766	0.532186
2833.33	2.82253	0.213162	14.9409	0.594223	38.366	0.819518	48.5143	0.890036	52.8349	0.935549	55.6341	0.96194	1.55435	0.429509	12.607	0.587143	32.1004	0.712488	39.9182	0.735782	43.166	0.81074	49.2299	0.87798	0.951006	0.329809	3.08601	0.173434	9.40226	0.246609	13.414	0.234859	14.8303	0.28533	26.1538	0.497372	0.504972	0.295811	0.762679	0.390761	1.42464	0.929943	0.986915	0.55269	0.819972	0.507228	1.30766	0.532186
2866.67	3.35382	0.253287	14.3615	0.57118	38.366	0.819518	48.5143	0.890036	52.8064	0.935044	55.1989	0.954416	1.06916	0.295437	12.1939	0.567904	32.2492	0.715791	40.018	0.737621	43.4715	0.816478	50.3069	0.897188	0.951006	0.329809	3.86609	0.217275	10.5817	0.277544	14.7262	0.257833	15.8957	0.305829	27.5161	0.523279	0.771199	0.451766	0.407494	0.208781	0.648974	0.423622	0.410816	0.230065	0.410903	0.254181	1.8982	0.772522
2900	2.28805	0.172798	15.1919	0.604207	38.7375	0.827454	48.5535	0.890755	53.87	0.953878	56.0187	0.968591	0.647339	0.178877	12.3519	0.575261	33.4065	0.741477	40.7534	0.751177	44.4939	0.835682	49.6441	0.885366	0.951006	0.329809	4.19776	0.235914	10.9681	0.287679	15.6572	0.274134	16.6027	0.319431	27.3728	0.520552	1.01297	0.593396	0.507661	0.260101	0.648974	0.423622	0.410816	0.230065	0.410903	0.254181	1.30766	0.532186
2933.33	2.66322	0.201131	14.03	0.557996	38.7375	0.827454	49.5671	0.909349	53.8405	0.953355	56.0187	0.968591	0.914399	0.252673	12.2855	0.572168	33.7732	0.749618	41.7631	0.769787	44.1535	0.829287	49.3469	0.880067	0	0	4.36191	0.24514	11.5087	0.301858	16.4428	0.287888	16.9699	0.326497	27.8467	0.529566	0.771199	0.451766	0.971082	0.497536	0.648974	0.423622	0.618593	0.346423	0.945684	0.584992	1.30766	0.532186
2966.67	3.35382	0.253287	14.7724	0.587522	38.8123	0.829051	49.9166	0.915761	53.5805	0.948751	55.6341	0.96194	1.92403	0.531661	12.8905	0.600346	33.3295	0.73977	42.4119	0.781745	44.5207	0.836185	50.4152	0.899118	1.31948	0.457597	4.90627	0.275733	12.2531	0.321384	16.7347	0.292999	17.5452	0.337565	29.1481	0.554314	0.407686	0.238821	0.641562	0.328706	0.893269	0.583088	0.677874	0.379622	0.604676	0.374048	1.8982	0.772522
3000	3.15645	0.238381	15.4686	0.615209	38.8375	0.829589	49.6076	0.910093	53.5805	0.948751	56.0187	0.968591	1.06916	0.295437	12.8905	0.600346	35.1143	0.779384	42.1331	0.776606	46.1861	0.867464	50.4152	0.899118	0.635708	0.220464	5.98069	0.336115	13.7047	0.359457	18.1613	0.317977	18.1175	0.348576	29.6751	0.564336	1.01297	0.593396	0.507661	0.260101	0.425258	0.27759	0.677874	0.379622	0.945684	0.584992	1.30766	0.532186
3033.33	2.82253	0.213162	15.9542	0.634524	39.8477	0.851169	50.619	0.928648	53.5805	0.948751	55.9664	0.967687	0.961997	0.265825	14.0756	0.655539	34.8774	0.774126	43.3133	0.798361	45.5532	0.855577	50.3822	0.89853	1.67669	0.581477	4.89921	0.275336	13.646	0.357919	18.8813	0.330584	18.3096	0.352273	30.0767	0.571974	1.01297	0.593396	1.69932	0.870649	0.425258	0.27759	0.677874	0.379622	0.410903	0.254181	1.48837	0.60573
3066.67	3.02779	0.228664	15.3639	0.611046	39.2062	0.837465	50.2665	0.922181	53.9533	0.955352	55.9664	0.967687	1.20821	0.33386	13.5817	0.632537	35.0079	0.777024	42.6768	0.786628	46.2089	0.867892	51.428	0.917182	0.951006	0.329809	5.69339	0.319969	14.9713	0.392679	19.382	0.339349	19.2532	0.370427	30.8775	0.587202	0.771199	0.451766	0.971082	0.497536	0.648974	0.423622	0.410816	0.230065	0.604676	0.374048	2.32089	0.944547
3100	3.22927	0.243881	15.3639	0.611046	39.5052	0.843852	49.9586	0.916532	53.9533	0.955352	56.3497	0.974313	1.55435	0.429509	14.2161	0.662083	35.1473	0.780116	43.9573	0.810231	45.9	0.862091	50.7664	0.905382	1.67669	0.581477	6.07853	0.341614	16.0261	0.420344	20.4878	0.358711	19.4387	0.373995	31.2212	0.59374	0.771199	0.451766	0.762679	0.390761	0.648974	0.423622	0.410816	0.230065	0.410903	0.254181	1.30766	0.532186
3133.33	2.75891	0.208358	15.3639	0.611046	39.5052	0.843852	50.3102	0.922983	54.6147	0.967063	57.0165	0.985843	0.914399	0.252673	13.5817	0.632537	35.8693	0.796141	43.4004	0.799967	46.9191	0.88123	50.7664	0.905382	0.951006	0.329809	6.26178	0.351913	16.6418	0.436494	21.4258	0.375133	20.1835	0.388325	31.0477	0.59044	0.771199	0.451766	0	0	1.13252	0.739258	0.410816	0.230065	0.410903	0.254181	1.15853	0.471494
3166.67	3.63739	0.274702	15.5435	0.61819	38.9452	0.831889	50.3102	0.922983	53.9209	0.954778	55.7481	0.963912	1.92403	0.531661	14.3668	0.669098	35.6397	0.791047	43.9683	0.810435	46.6105	0.875434	51.1863	0.912871	1.06601	0.369692	6.47237	0.363748	17.3247	0.454406	22.2613	0.389761	20.7581	0.39938	32.0195	0.608921	1.01297	0.593396	0.507661	0.260101	0	0	0.410816	0.230065	0.604676	0.374048	1.30766	0.532186
3200	3.34994	0.252993	15.6121	0.620917	40.2163	0.859042	50.3102	0.922983	53.9533	0.955352	56.3497	0.974313	1.20821	0.33386	13.741	0.639957	36.4768	0.809626	44.6821	0.823591	46.5973	0.875188	51.1506	0.912234	0	0	6.84787	0.384851	18.6698	0.489684	23.2713	0.407445	22.0684	0.42459	32.4681	0.617452	0.771199	0.451766	0.971082	0.497536	0.893269	0.583088	0.410816	0.230065	0.604676	0.374048	1.8982	0.772522
3233.33	3.34994	0.252993	15.7792	0.627562	39.9413	0.853168	51.3212	0.941529	54.326	0.961952	56.3497	0.974313	0.914399	0.252673	13.741	0.639957	36.003	0.79911	45.2603	0.834248	46.9477	0.881767	51.5718	0.919745	1.67669	0.581477	7.03386	0.395304	18.7134	0.490829	24.0818	0.421636	22.0347	0.423941	33.2092	0.631546	0.771199	0.451766	0.971082	0.497536	0.425258	0.27759	0.410816	0.230065	0.410903	0.254181	1.8982	0.772522
3266.67	3.02779	0.228664	15.7792	0.627562	39.8736	0.851722	50.3132	0.923037	54.2923	0.961356	56.3497	0.974313	1.65342	0.456884	14.1175	0.65749	36.003	0.79911	44.9807	0.829095	47.299	0.888366	51.5347	0.919085	0.951006	0.329809	7.47419	0.420051	19.5062	0.511622	24.5332	0.429539	22.4134	0.431228	33.2576	0.632465	0.860803	0.504255	0.641562	0.328706	0.893269	0.583088	0.677874	0.379622	0.945684	0.584992	1.7463	0.710702
3300	3.34994	0.252993	15.7792	0.627562	40.1764	0.85819	50.6624	0.929444	54.9536	0.973065	56.3497	0.974313	1.20821	0.33386	13.741	0.639957	36.3667	0.807181	44.9807	0.829095	47.9554	0.900694	52.5789	0.937706	1.9372	0.671822	7.7985	0.438277	20.871	0.547421	26.0747	0.456529	23.5691	0.453463	34.6426	0.658804	1.40783	0.824703	0.641562	0.328706	0.893269	0.583088	0.618593	0.346423	0.410903	0.254181	1.8982	0.772522
3333.33	3.34994	0.252993	15.9515	0.634417	40.8217	0.871973	51.3212	0.941529	54.326	0.961952	57.0693	0.986755	1.20821	0.33386	14.2675	0.664477	36.9656	0.820474	45.3413	0.835742	47.6454	0.894873	52.5789	0.937706	0.951006	0.329809	8.19864	0.460765	21.4594	0.562853	26.691	0.46732	23.9597	0.460978	34.3893	0.653988	0.771199	0.451766	0.971082	0.497536	1.42464	0.929943	0.410816	0.230065	0.410903	0.254181	1.48837	0.60573
3366.67	3.34994	0.252993	16.1995	0.644279	40.8217	0.871973	50.6624	0.929444	54.326	0.961952	56.3497	0.974313	1.59584	0.440974	14.2675	0.664477	36.7306	0.815258	45.6338	0.841133	48.0005	0.901541	53.0015	0.945244	0.847469	0.293903	8.19864	0.460765	21.6548	0.567978	27.4633	0.48084	23.9078	0.45998	35.4268	0.673718	0.504972	0.295811	1.34642	0.68984	0.825396	0.538783	0.410816	0.230065	0.819972	0.507228	1.48837	0.60573
3400	3.34994	0.252993	15.9515	0.634417	41.129	0.878537	51.6737	0.947997	54.6986	0.96855	57.0693	0.986755	1.48526	0.410416	14.9006	0.693961	36.7306	0.815258	45.9938	0.847769	48.0045	0.901616	53.0015	0.945244	0.635708	0.220464	8.55579	0.480837	22.4168	0.587964	28.5989	0.500723	25.4233	0.489137	35.1705	0.668844	0.504972	0.295811	0.971082	0.497536	0.893269	0.583088	0.447202	0.250441	0.410903	0.254181	1.30766	0.532186
3433.33	3.80902	0.287664	16.1289	0.641471	41.1901	0.879843	51.6799	0.94811	54.2923	0.961356	56.3497	0.974313	1.20821	0.33386	15.052	0.701012	36.9767	0.820721	46.2265	0.852058	49.3292	0.926498	52.3028	0.932783	1.67669	0.581477	8.94583	0.502757	22.9882	0.602951	29.2023	0.511288	25.2141	0.485112	35.5594	0.67624	1.40783	0.824703	0.971082	0.497536	0.648974	0.423622	0.410816	0.230065	0.410903	0.254181	1.30766	0.532186
3466.67	3.27768	0.247536	16.1289	0.641471	40.7913	0.871324	52.7043	0.966905	54.6637	0.967933	57.3987	0.992451	1.20821	0.33386	15.052	0.701012	37.0946	0.823339	47.4771	0.875108	49.0128	0.920554	52.7276	0.940358	1.31948	0.457597	9.11699	0.512376	23.942	0.627969	29.9905	0.525089	25.9926	0.50009	35.9472	0.683614	0.771199	0.451766	0.971082	0.497536	0.425258	0.27759	0.618593	0.346423	1.14341	0.707302	1.8982	0.772522
3500	3.27768	0.247536	16.3649	0.650858	40.8506	0.87259	52.0344	0.954615	55.359	0.980244	56.7868	0.981872	1.48526	0.410416	15.2124	0.708481	37.9356	0.842006	46.829	0.863164	49.3693	0.92725	52.7276	0.940358	1.67669	0.581477	9.11699	0.512376	23.7727	0.623529	30.546	0.534815	27.124	0.521858	37.2659	0.708693	0.771199	0.451766	0.971082	0.497536	0.893269	0.583088	0.410816	0.230065	0.410903	0.254181	1.8982	0.772522
3533.33	3.90185	0.294674	16.3649	0.650858	40.8506	0.87259	51.3761	0.942537	55.359	0.980244	56.7325	0.980933	1.20821	0.33386	14.4272	0.671911	37.6966	0.836699	47.7293	0.879758	49.3693	0.92725	53.7288	0.958215	0.951006	0.329809	8.89625	0.499971	25.2827	0.663135	32.4203	0.56763	27.0377	0.520199	36.683	0.697607	1.01297	0.593396	0.507661	0.260101	0.425258	0.27759	0.410816	0.230065	0.410903	0.254181	2.02683	0.824873
3566.67	3.71208	0.280343	16.5353	0.657636	41.4976	0.886412	51.3761	0.942537	54.6986	0.96855	56.7325	0.980933	1.20821	0.33386	15.2124	0.708481	37.5769	0.834044	48.0905	0.886416	49.3697	0.927258	53.0704	0.946473	1.31948	0.457597	9.68711	0.544417	24.8892	0.652812	32.6132	0.571008	27.6876	0.532701	37.0034	0.7037	1.01297	0.593396	0.971082	0.497536	0.648974	0.423622	0.410816	0.230065	0.410903	0.254181	1.8982	0.772522
3600	3.90185	0.294674	15.9697	0.63514	41.808	0.893041	52.3894	0.961128	55.359	0.980244	56.7868	0.981872	0.914399	0.252673	14.948	0.696168	37.9392	0.842085	48.0905	0.886416	49.0692	0.921613	53.7705	0.958958	1.67669	0.581477	9.51105	0.534523	25.4955	0.668715	33.1301	0.580059	28.2022	0.542602	37.7459	0.717821	1.04474	0.612007	0.971082	0.497536	0.425258	0.27759	0.410816	0.230065	0.633615	0.391949	1.8982	0.772522
3633.33	4.03267	0.304554	16.5353	0.657636	41.2179	0.880437	51.3761	0.942537	55.0711	0.975146	56.7868	0.981872	1.2828	0.354471	14.948	0.696168	37.9392	0.842085	48.4003	0.892126	49.4237	0.928272	53.4973	0.954085	0.951006	0.329809	10.1213	0.568817	26.5562	0.696537	34.0521	0.5962	28.8382	0.554839	38.7807	0.737499	0.504972	0.295811	0.971082	0.497536	0.648974	0.423622	0.986915	0.55269	0.412491	0.255164	1.8982	0.772522
3666.67	4.32307	0.326486	16.7106	0.664605	41.1597	0.879193	52.3894	0.961128	54.6986	0.96855	56.3497	0.974313	1.59584	0.440974	15.1077	0.703607	38.0568	0.844695	48.4003	0.892126	49.4237	0.928272	52.4234	0.934933	1.31948	0.457597	10.0488	0.564744	27.1712	0.712668	34.5877	0.605578	29.0062	0.558072	38.1571	0.72564	1.01297	0.593396	0.407494	0.208781	0.893269	0.583088	0.410816	0.230065	0.410903	0.254181	1.8982	0.772522
3700	4.03267	0.304554	16.783	0.667485	42.1211	0.899728	52.7448	0.967647	54.6986	0.96855	56.7868	0.981872	1.20821	0.33386	14.948	0.696168	38.0568	0.844695	48.712	0.897871	50.4349	0.947265	53.4973	0.954085	0.951006	0.329809	9.63141	0.541287	27.1395	0.711835	35.7323	0.625619	29.3897	0.56545	38.5129	0.732406	0.648008	0.379601	0.971082	0.497536	0.893269	0.583088	0.410816	0.230065	0.633615	0.391949	1.8982	0.772522
3733.33	3.90185	0.294674	16.7106	0.664605	41.5272	0.887043	51.7313	0.949054	54.6986	0.96855	56.7325	0.980933	1.20821	0.33386	14.948	0.696168	38.9079	0.863585	49.0256	0.903651	50.7953	0.954033	53.4973	0.954085	0.495226	0.171744	10.7142	0.60214	27.681	0.726037	36.0634	0.631415	30.3809	0.58452	39.522	0.751597	1.01297	0.593396	0.407494	0.208781	0.852485	0.556466	0.677874	0.379622	0.410903	0.254181	0.870403	0.354234
3766.67	4.03267	0.304554	17.1154	0.680705	41.8391	0.893707	51.7313	0.949054	55.0711	0.975146	57.4525	0.993381	1.20821	0.33386	15.7319	0.732674	38.4172	0.852694	48.3732	0.891626	50.8015	0.95415	53.454	0.953313	1.06601	0.369692	10.4223	0.585736	28.4991	0.747494	37.022	0.648199	30.9957	0.596348	38.8708	0.739212	0.648008	0.379601	1.34642	0.68984	0.648974	0.423622	0.677874	0.379622	0.604676	0.374048	1.8982	0.772522
3800	3.43896	0.259716	16.9468	0.674	41.8391	0.893707	52.3803	0.960959	55.7311	0.986832	56.7325	0.980933	0.914399	0.252673	15.4718	0.720564	39.2718	0.871663	49.3409	0.909463	50.1394	0.941715	54.1547	0.965809	0	0	10.5964	0.595518	28.4515	0.746248	37.787	0.661594	32.0349	0.616344	39.2518	0.746458	1.40783	0.824703	0.971082	0.497536	0.852485	0.556466	0.410816	0.230065	0.410903	0.254181	1.8982	0.772522
3833.33	4.57333	0.345386	17.1154	0.680705	42.4889	0.907586	52.3894	0.961128	55.7311	0.986832	57.3987	0.992451	1.2828	0.354471	16.11	0.750284	39.3839	0.87415	49.2983	0.908679	50.1394	0.941715	53.8373	0.96015	0	0	10.9906	0.617672	29.1843	0.765469	38.6835	0.677289	32.42	0.623752	39.611	0.75329	0.504972	0.295811	0.641562	0.328706	0.893269	0.583088	0.410816	0.230065	0.410903	0.254181	1.8982	0.772522
3866.67	5.00392	0.377905	17.2885	0.687592	41.8391	0.893707	51.7221	0.948884	55.0711	0.975146	56.3497	0.974313	1.59584	0.440974	15.4523	0.719654	39.3839	0.87415	49.6174	0.91456	50.4974	0.948438	53.8373	0.96015	1.31948	0.457597	11.1514	0.626711	28.9859	0.760264	38.9838	0.682547	32.805	0.631159	40.6081	0.772252	0.504972	0.295811	0.971082	0.497536	1.42464	0.929943	0.410816	0.230065	0.410903	0.254181	1.7463	0.710702
3900	4.19746	0.317	17.2885	0.687592	41.8937	0.894872	52.7448	0.967647	55.0711	0.975146	56.7868	0.981872	1.59584	0.440974	16.2541	0.756995	39.0262	0.866211	49.3222	0.909119	50.4974	0.948438	53.8373	0.96015	0	0	10.9906	0.617672	29.9607	0.785832	39.832	0.697398	33.291	0.640509	40.9735	0.7792	0.771199	0.451766	0.507661	0.260101	0.852485	0.556466	0.677874	0.379622	0.633615	0.391949	1.8982	0.772522
3933.33	4.57333	0.345386	17.8771	0.710998	41.8391	0.893707	52.0869	0.955578	55.0711	0.975146	56.7868	0.981872	1.20821	0.33386	16.4064	0.764087	39.6357	0.87974	49.9766	0.92118	50.4974	0.948438	54.5386	0.972657	1.31948	0.457597	11.5631	0.649845	29.9005	0.784253	40.4559	0.708322	33.9593	0.653367	40.321	0.766792	0.771199	0.451766	0.507661	0.260101	0.893269	0.583088	0.447202	0.250441	0.410903	0.254181	1.8982	0.772522
3966.67	4.39194	0.331687	17.3626	0.690538	42.2057	0.901537	52.7448	0.967647	55.0711	0.975146	56.7868	0.981872	0.914399	0.252673	15.6232	0.727612	39.6357	0.87974	48.6797	0.897276	50.491	0.948319	53.8818	0.960943	0	0	11.3262	0.636533	30.0453	0.788051	41.0902	0.719427	34.3436	0.660761	40.6877	0.773765	0.407686	0.238821	0.641562	0.328706	0.425258	0.27759	0.410816	0.230065	0.604676	0.374048	1.8982	0.772522
4000	4.57333	0.345386	18.1262	0.720908	42.2057	0.901537	52.7341	0.967451	55.0711	0.975146	56.7325	0.980933	1.20821	0.33386	15.6232	0.727612	39.138	0.868692	50.2968	0.927082	50.8479	0.955022	53.8373	0.96015	0	0	12.2346	0.687585	30.4267	0.798053	41.7071	0.730228	34.4849	0.66348	41.7087	0.793181	0.771199	0.451766	0.762679	0.390761	0.648974	0.423622	0.862651	0.4831	0.633615	0.391949	1.8982	0.772522
4033.33	4.57333	0.345386	17.2885	0.687592	41.5683	0.887921	53.1141	0.974421	55.7311	0.986832	56.7325	0.980933	1.68209	0.464806	15.7828	0.735048	38.5444	0.855518	49.6802	0.915717	50.491	0.948319	54.2205	0.966983	0.925467	0.320952	11.3262	0.636533	30.9498	0.811776	41.9772	0.734957	34.8668	0.670828	41.4323	0.787925	1.04474	0.612007	0.971082	0.497536	0.893269	0.583088	0.986915	0.55269	0.410903	0.254181	1.30766	0.532186
4066.67	4.61192	0.3483	17.4661	0.694653	42.2057	0.901537	53.1005	0.974173	54.4225	0.96366	56.7325	0.980933	1.68089	0.464475	16.6415	0.775039	39.9994	0.887812	49.9993	0.921599	50.8559	0.955171	54.2205	0.966983	0.925467	0.320952	12.1422	0.682394	30.376	0.796726	42.3485	0.741457	35.877	0.690264	41.8009	0.794935	1.04474	0.612007	0.971082	0.497536	0.893269	0.583088	1.14379	0.640543	0.604676	0.374048	1.8982	0.772522
4100	4.11517	0.310785	17.6917	0.703627	41.8817	0.894616	53.1005	0.974173	55.0711	0.975146	56.7868	0.981872	1.20821	0.33386	15.7828	0.735048	39.9994	0.887812	49.9993	0.921599	51.5114	0.967483	54.2205	0.966983	0.495226	0.171744	11.084	0.622924	30.7532	0.806619	43.4348	0.760477	36.5587	0.703379	42.1707	0.801968	1.04474	0.612007	0.507661	0.260101	0.425258	0.27759	0.986915	0.55269	0.410903	0.254181	1.30766	0.532186
4133.33	4.71071	0.355761	17.6917	0.703627	42.5202	0.908255	53.1005	0.974173	55.0351	0.974508	56.7868	0.981872	1.14878	0.317437	16.4064	0.764087	39.4983	0.876691	50.6184	0.933011	51.5114	0.967483	54.6501	0.974646	1.31948	0.457597	11.8744	0.66734	31.7114	0.83175	43.3212	0.758488	37.4535	0.720595	42.1707	0.801968	0.407686	0.238821	0.971082	0.497536	0.425258	0.27759	0.410816	0.230065	0.410903	0.254181	1.8982	0.772522
4166.67	4.71071	0.355761	17.6917	0.703627	42.5202	0.908255	53.1005	0.974173	55.0711	0.975146	57.1703	0.988502	1.20821	0.33386	15.7828	0.735048	39.6438	0.879919	49.6762	0.915644	50.8559	0.955171	54.8772	0.978695	1.31948	0.457597	11.8744	0.66734	31.4701	0.825421	43.943	0.769375	37.1888	0.715502	43.1945	0.821438	1.01297	0.593396	1.34642	0.68984	1.42464	0.929943	0.618593	0.346423	0.604676	0.374048	2.02683	0.824873
4200	4.11517	0.310785	17.6917	0.703627	43.4429	0.927962	53.1005	0.974173	55.0711	0.975146	56.7868	0.981872	1.59584	0.440974	16.2931	0.758812	40.2177	0.892657	50.9415	0.938966	50.8559	0.955171	54.8772	0.978695	0.847469	0.293903	12.2765	0.689942	32.0933	0.841768	44.6798	0.782275	37.8617	0.728448	42.9137	0.816098	0.771199	0.451766	0.971082	0.497536	1.42464	0.929943	0.410816	0.230065	0.410903	0.254181	1.30766	0.532186
4233.33	4.71071	0.355761	17.9385	0.713442	42.7902	0.914022	54.1253	0.992973	55.4436	0.981741	57.1703	0.988502	1.51758	0.419347	16.2931	0.758812	40.4695	0.898247	50.9754	0.939591	50.8559	0.955171	54.2205	0.966983	1.9372	0.671822	12.0495	0.677182	32.0933	0.841768	44.899	0.786114	38.3189	0.737245	43.2867	0.823192	1.22217	0.715942	0.641562	0.328706	0.893269	0.583088	0.677874	0.379622	0.410903	0.254181	1.8982	0.772522
4266.67	4.87629	0.368266	18.4529	0.7339	42.7902	0.914022	52.4565	0.962359	55.0711	0.975146	56.1326	0.97056	1.95312	0.5397	16.2931	0.758812	40.3629	0.89588	50.32	0.92751	50.8559	0.955171	54.6034	0.973812	1.9372	0.671822	12.0495	0.677182	33.0774	0.86758	45.4153	0.795153	38.6944	0.74447	43.6663	0.830409	1.04474	0.612007	0.641562	0.328706	0.893269	0.583088	0.410816	0.230065	0.410903	0.254181	1.8982	0.772522
4300	4.62242	0.349093	18.0993	0.719836	42.7902	0.914022	52.7991	0.968644	55.4436	0.981741	56.7868	0.981872	1.20821	0.33386	16.2931	0.758812	40.1123	0.890318	50.6096	0.932848	50.8479	0.955022	54.6034	0.973812	0.836362	0.290051	12.4277	0.698437	32.859	0.861851	46.1279	0.80763	39.0693	0.751683	44.3133	0.842713	0.504972	0.295811	0.971082	0.497536	0.425258	0.27759	0.986915	0.55269	0.633615	0.391949	0.870403	0.354234
4333.33	5.06693	0.382664	18.0383	0.71741	43.1564	0.921845	53.4565	0.980704	55.0351	0.974508	57.115	0.987546	1.51758	0.419347	16.2931	0.758812	40.4695	0.898247	50.642	0.933446	51.8607	0.974043	54.6501	0.974646	0	0	12.4277	0.698437	32.859	0.861851	46.7598	0.818694	39.3683	0.757435	44.6879	0.849838	0.504972	0.295811	1.04783	0.536856	1.42464	0.929943	0.410816	0.230065	0.410903	0.254181	1.8982	0.772522
4366.67	4.87629	0.368266	18.0993	0.719836	43.7654	0.934852	52.4565	0.962359	54.4225	0.96366	56.7868	0.981872	1.51758	0.419347	17.0756	0.795254	40.1123	0.890318	50.6096	0.932848	51.8607	0.974043	54.6034	0.973812	1.31948	0.457597	12.4277	0.698437	32.859	0.861851	47.227	0.826874	40.3936	0.777162	44.0355	0.837431	0.504972	0.295811	0.762679	0.390761	0.822181	0.536685	0.410816	0.230065	0.410903	0.254181	1.30766	0.532186
4400	5.38375	0.406591	18.2644	0.726403	43.7654	0.934852	53.1005	0.974173	55.0711	0.975146	56.7868	0.981872	1.68089	0.464475	16.4526	0.766239	40.8311	0.906272	51.5917	0.95095	51.8607	0.974043	54.6501	0.974646	0	0	11.9759	0.673045	32.6521	0.856424	48.2169	0.844205	40.0464	0.770483	44.0355	0.837431	0.504972	0.295811	0.971082	0.497536	0.425258	0.27759	0.677874	0.379622	0.633615	0.391949	1.30766	0.532186
4433.33	5.24199	0.395884	18.4337	0.733136	43.1564	0.921845	53.4565	0.980704	55.0711	0.975146	56.7868	0.981872	1.59584	0.440974	15.6894	0.730696	40.8311	0.906272	51.6218	0.951505	51.2053	0.961734	54.6501	0.974646	0.495226	0.171744	12.5912	0.707626	33.3688	0.875221	47.9574	0.839661	40.4211	0.777691	44.4111	0.844573	0.771199	0.451766	0.407494	0.208781	0.893269	0.583088	0.447202	0.250441	0.410903	0.254181	1.8982	0.772522
4466.67	5.38375	0.406591	18.4337	0.733136	42.516	0.908165	53.4715	0.980979	55.0711	0.975146	56.7868	0.981872	1.59584	0.440974	16.2931	0.758812	40.2187	0.892679	50.9654	0.939407	50.8559	0.955171	54.6501	0.974646	0.925467	0.320952	12.7664	0.717471	33.4969	0.878582	48.3217	0.846041	40.7949	0.784884	45.0726	0.857154	1.04474	0.612007	0.641562	0.328706	0.425258	0.27759	0.677874	0.379622	0.604676	0.374048	1.7463	0.710702
4500	5.24199	0.395884	19.1189	0.760388	43.4358	0.927811	52.7991	0.968644	56.103	0.993417	57.115	0.987546	1.68209	0.464806	16.4526	0.766239	41.0891	0.911999	50.9654	0.939407	51.2053	0.961734	55.3058	0.986339	0	0	12.9848	0.729746	33.627	0.881995	49.2199	0.861765	41.5401	0.79922	45.4506	0.864341	0.860803	0.504255	0.971082	0.497536	0.425258	0.27759	0.677874	0.379622	0.633615	0.391949	2.02683	0.824873
4533.33	4.62242	0.349093	18.2644	0.726403	43.4358	0.927811	53.4565	0.980704	55.4436	0.981741	57.1703	0.988502	1.68209	0.464806	16.8059	0.782697	40.5786	0.900668	51.6218	0.951505	51.2053	0.961734	55.3058	0.986339	0	0	12.9848	0.729746	34.3563	0.901123	49.5853	0.868163	40.966	0.788174	45.4394	0.86413	1.40783	0.824703	0.971082	0.497536	0.648974	0.423622	0.410816	0.230065	0.410903	0.254181	1.8982	0.772522
4566.67	5.38375	0.406591	18.5107	0.736197	43.1119	0.920893	53.4565	0.980704	55.4436	0.981741	56.7325	0.980933	1.59584	0.440974	16.4526	0.766239	40.8311	0.906272	50.9349	0.938845	51.2053	0.961734	55.3058	0.986339	0	0	12.1622	0.683516	33.7501	0.885223	49.3201	0.86352	41.9114	0.806364	45.1774	0.859147	0.771199	0.451766	0.641562	0.328706	0.893269	0.583088	0.618593	0.346423	0.410903	0.254181	1.8982	0.772522
4600	5.38375	0.406591	19.1929	0.763332	43.7617	0.934773	53.8128	0.98724	55.4436	0.981741	57.1703	0.988502	1.68209	0.464806	16.4526	0.766239	41.8203	0.928228	51.2901	0.945392	52.2292	0.980965	54.6501	0.974646	0.495226	0.171744	13.5445	0.761203	33.1595	0.869732	49.9501	0.87455	42.2818	0.813491	45.5419	0.866079	1.01297	0.593396	0.507661	0.260101	0.893269	0.583088	0.410816	0.230065	0.410903	0.254181	1.30766	0.532186
4633.33	5.38375	0.406591	18.8334	0.749035	43.7617	0.934773	52.7991	0.968644	55.4436	0.981741	57.8353	1	1.68209	0.464806	16.9578	0.78977	41.1924	0.91429	51.2615	0.944864	52.2183	0.980759	55.2595	0.985513	0.495226	0.171744	13.5445	0.761203	33.4171	0.876488	50.0404	0.876132	42.5311	0.818287	46.5877	0.885967	1.01297	0.593396	0.507661	0.260101	0.425258	0.27759	0.410816	0.230065	0.410903	0.254181	0.870403	0.354234
4666.67	5.54952	0.41911	18.8334	0.749035	43.4358	0.927811	52.7991	0.968644	55.4436	0.981741	56.7868	0.981872	1.68209	0.464806	16.8059	0.782697	41.1924	0.91429	51.2343	0.944363	51.8607	0.974043	54.6501	0.974646	0.495226	0.171744	13.3019	0.747571	33.4171	0.876488	50.3142	0.880925	42.1997	0.811912	45.92	0.87327	0.407686	0.238821	0.971082	0.497536	0.893269	0.583088	0.410816	0.230065	0.410903	0.254181	1.30766	0.532186
4700	5.54952	0.41911	18.67	0.742534	44.4166	0.948763	52.7991	0.968644	55.0351	0.974508	57.1703	0.988502	1.68209	0.464806	16.9578	0.78977	41.5534	0.922303	51.2615	0.944864	51.5741	0.968661	54.6501	0.974646	0.495226	0.171744	13.6877	0.769253	34.2549	0.898464	50.6776	0.887288	42.8452	0.82433	46.5713	0.885655	1.04474	0.612007	0.971082	0.497536	0.425258	0.27759	0.677874	0.379622	0.8053	0.498152	1.30766	0.532186
4733.33	5.90696	0.446104	18.8334	0.749035	43.7617	0.934773	52.7991	0.968644	55.0351	0.974508	57.1703	0.988502	1.68209	0.464806	17.117	0.797184	40.8353	0.906365	51.5893	0.950906	51.8607	0.974043	54.986	0.980636	0.495226	0.171744	13.6877	0.769253	34.38	0.901744	51.0403	0.893638	43.216	0.831464	46.9677	0.893193	0.504972	0.295811	0	0	1.53196	1	1.14379	0.640543	0.410903	0.254181	1.30766	0.532186
4766.67	6.35032	0.479588	18.8334	0.749035	44.4166	0.948763	53.4565	0.980704	54.386	0.963015	56.1326	0.97056	1.73733	0.480071	16.7936	0.782122	40.9383	0.908651	51.5893	0.950906	50.5612	0.949636	54.6034	0.973812	0.987615	0.342505	13.842	0.777921	34.3948	0.902131	50.8545	0.890385	42.5702	0.819039	46.5566	0.885374	1.04474	0.612007	0.971082	0.497536	0.648974	0.423622	0.410816	0.230065	0.604676	0.374048	1.92386	0.782965
4800	4.97647	0.375832	19.0009	0.755696	44.4166	0.948763	53.4565	0.980704	55.4436	0.981741	57.1703	0.988502	1.73733	0.480071	16.9578	0.78977	41.5534	0.922303	51.5893	0.950906	51.5741	0.968661	54.6034	0.973812	0.495226	0.171744	13.2182	0.742867	34.5136	0.905249	51.4023	0.899976	43.5327	0.837557	47.3481	0.900427	0.860803	0.504255	0.971082	0.497536	1.42464	0.929943	0.410816	0.230065	0.633615	0.391949	1.30766	0.532186
4833.33	6.05171	0.457036	19.0009	0.755696	43.7617	0.934773	53.8292	0.98754	55.4063	0.981081	56.7868	0.981872	1.73733	0.480071	16.9578	0.78977	40.9383	0.908651	51.5893	0.950906	51.5631	0.968454	55.2595	0.985513	0.495226	0.171744	13.2182	0.742867	34.0414	0.892864	51.6805	0.904847	43.8518	0.843696	46.6777	0.887678	0.771199	0.451766	0	0	0.648974	0.423622	0.410816	0.230065	0.945684	0.584992	2.02683	0.824873
4866.67	5.94348	0.448862	19.2371	0.765087	43.7617	0.934773	53.1557	0.975185	55.0351	0.974508	56.1326	0.97056	2.46645	0.681546	16.7936	0.782122	41.5534	0.922303	51.6161	0.9514	51.5741	0.968661	54.6034	0.973812	1.21803	0.422412	13.842	0.777921	34.6344	0.908417	51.6805	0.904847	43.8518	0.843696	46.6777	0.887678	0.771199	0.451766	0.507661	0.260101	0.648974	0.423622	0.410816	0.230065	0.604676	0.374048	1.4861	0.604809
4900	6.05171	0.457036	19.2371	0.765087	44.0896	0.941778	53.1557	0.975185	55.4436	0.981741	56.7868	0.981872	1.68209	0.464806	17.117	0.797184	41.5534	0.922303	51.5893	0.950906	52.2292	0.980965	54.6034	0.973812	0.495226	0.171744	13.842	0.777921	34.7571	0.911634	52.0421	0.911179	43.5732	0.838337	46.6777	0.887678	0.771199	0.451766	0.971082	0.497536	0.893269	0.583088	0.410816	0.230065	0.410903	0.254181	1.8982	0.772522
4933.33	6.21726	0.469539	18.8243	0.74867	44.7452	0.95578	52.7991	0.968644	55.4436	0.981741	56.7868	0.981872	1.68209	0.464806	16.9578	0.78977	41.8141	0.92809	51.5893	0.950906	51.5741	0.968661	55.0339	0.98149	0.495226	0.171744	13.2182	0.742867	35.0141	0.918375	52.8532	0.925379	43.9416	0.845424	47.0571	0.894894	1.56064	0.914217	0.971082	0.497536	0.648974	0.423622	0.677874	0.379622	0.410903	0.254181	1.8982	0.772522
4966.67	5.94348	0.448862	19.644	0.781274	44.0896	0.941778	53.4565	0.980704	55.0711	0.975146	57.1703	0.988502	1.73733	0.480071	17.587	0.819075	40.9383	0.908651	51.5893	0.950906	51.5631	0.968454	54.6034	0.973812	0.925467	0.320952	13.6877	0.769253	34.7571	0.911634	51.7672	0.906366	44.2162	0.850708	47.7074	0.907261	0.407686	0.238821	1.04783	0.536856	0.425258	0.27759	0.410816	0.230065	1.39522	0.863069	1.30766	0.532186
5000	6.21726	0.469539	19.2371	0.765087	44.0896	0.941778	53.8128	0.98724	55.4436	0.981741	57.1703	0.988502	1.39332	0.38501	17.117	0.797184	41.2977	0.916629	52.5759	0.969092	51.5866	0.968895	55.0339	0.98149	0.738954	0.25627	14.3854	0.808459	35.0141	0.918375	51.849	0.907797	44.541	0.856956	48.0869	0.914476	0.771199	0.451766	0	0	0.893269	0.583088	0.410816	0.230065	0.410903	0.254181	1.30766	0.532186
5033.33	6.21726	0.469539	19.644	0.781274	44.7452	0.95578	53.1557	0.975185	55.4436	0.981741	57.1703	0.988502	1.39332	0.38501	16.7042	0.77796	41.8141	0.92809	52.5759	0.969092	51.5866	0.968895	54.986	0.980636	0.987615	0.342505	13.3926	0.752666	35.0141	0.918375	52.4838	0.918913	44.541	0.856956	47.4369	0.902116	1.01297	0.593396	0.971082	0.497536	0.648974	0.423622	0.410816	0.230065	0.604676	0.374048	1.30766	0.532186
5066.67	6.85037	0.517352	19.2195	0.764389	44.7452	0.95578	53.4565	0.980704	55.4436	0.981741	56.7868	0.981872	1.73733	0.480071	16.7936	0.782122	41.914	0.930309	51.9432	0.957429	51.5741	0.968661	55.0339	0.98149	0.987615	0.342505	14.0067	0.78718	34.8816	0.9149	52.1267	0.912661	45.1917	0.869477	48.4437	0.921261	0.407686	0.238821	0.641562	0.328706	0.648974	0.423622	0.410816	0.230065	0.604676	0.374048	1.8982	0.772522
5100	6.71454	0.507094	19.2195	0.764389	44.4546	0.949573	53.8128	0.98724	55.4436	0.981741	56.7325	0.980933	1.68209	0.464806	17.2832	0.804925	41.2977	0.916629	52.5759	0.969092	52.2292	0.980965	55.0339	0.98149	0.495226	0.171744	14.2403	0.800307	35.1344	0.921531	52.7631	0.923802	45.5192	0.875778	48.4911	0.922163	1.04474	0.612007	0.971082	0.497536	0.425258	0.27759	0.862651	0.4831	0.410903	0.254181	1.8982	0.772522
5133.33	6.71454	0.507094	19.8006	0.787499	44.4194	0.948822	53.8128	0.98724	56.103	0.993417	57.1703	0.988502	1.65694	0.457857	16.5203	0.769396	41.914	0.930309	52.5759	0.969092	52.2292	0.980965	55.0339	0.98149	0.495226	0.171744	13.7537	0.772961	35.3939	0.928337	52.7631	0.923802	45.8122	0.881414	48.4666	0.921697	1.04474	0.612007	0.641562	0.328706	1.42464	0.929943	0.618593	0.346423	0.410903	0.254181	1.30766	0.532186
5166.67	6.40173	0.48347	19.2195	0.764389	43.4463	0.928036	54.1253	0.992973	55.4436	0.981741	56.7868	0.981872	1.95312	0.5397	17.117	0.797184	41.2977	0.916629	52.6006	0.969546	51.5741	0.968661	55.0339	0.98149	0.495226	0.171744	14.1814	0.796997	35.0141	0.918375	53.0449	0.928735	45.1595	0.868857	47.8417	0.909815	0.771199	0.451766	0.641562	0.328706	0.893269	0.583088	0.618593	0.346423	0.604676	0.374048	1.30766	0.532186
5200	6.71454	0.507094	20.054	0.797578	45.1102	0.963577	53.8128	0.98724	55.0711	0.975146	57.1703	0.988502	1.73733	0.480071	16.6936	0.777464	41.6568	0.9246	52.5759	0.969092	52.2292	0.980965	55.6889	0.993172	0.495226	0.171744	13.7537	0.772961	35.7427	0.937486	53.1224	0.930093	45.4924	0.875261	48.1973	0.916576	0.860803	0.504255	0.971082	0.497536	1.13252	0.739258	0.862651	0.4831	0.410903	0.254181	1.30766	0.532186
5233.33	6.87963	0.519562	19.9065	0.791713	44.4194	0.948822	52.4945	0.963056	55.4436	0.981741	57.115	0.987546	1.95312	0.5397	17.2832	0.804925	42.176	0.936123	52.5759	0.969092	51.5741	0.968661	54.6034	0.973812	0.925467	0.320952	14.3854	0.808459	35.2566	0.924735	53.1224	0.930093	46.1799	0.888489	48.8465	0.928922	0.771199	0.451766	0.507661	0.260101	0.893269	0.583088	0.599255	0.335594	0.410903	0.254181	1.30766	0.532186
5266.67	6.29915	0.475723	20.2054	0.803599	43.7754	0.935067	53.8128	0.98724	54.7953	0.970263	56.7868	0.981872	2.13148	0.588985	17.117	0.797184	41.5571	0.922386	51.9182	0.956969	52.6025	0.987976	55.6889	0.993172	1.02576	0.355732	13.9179	0.782185	35.5119	0.931433	53.1224	0.930093	46.4807	0.894277	48.1973	0.916576	1.04474	0.612007	0.641562	0.328706	0.425258	0.27759	0.618593	0.346423	0.410903	0.254181	1.8982	0.772522
5300	7.51128	0.567265	20.2054	0.803599	44.751	0.955904	52.5097	0.963334	55.4436	0.981741	57.1703	0.988502	2.18829	0.604683	17.2832	0.804925	41.5571	0.922386	52.9062	0.97518	51.5741	0.968661	54.986	0.980636	1.02576	0.355732	14.3854	0.808459	35.5119	0.931433	53.4044	0.93503	46.8174	0.900755	49.2266	0.936152	1.01297	0.593396	0.762679	0.390761	0.648974	0.423622	0.410816	0.230065	0.410903	0.254181	1.30766	0.532186
5333.33	6.29915	0.475723	20.054	0.797578	44.4546	0.949573	54.1693	0.99378	55.4436	0.981741	56.7325	0.980933	1.95312	0.5397	17.2832	0.804925	42.2744	0.938307	52.2483	0.963052	51.5741	0.968661	54.986	0.980636	0.495226	0.171744	13.9179	0.782185	35.5119	0.931433	53.4809	0.936369	46.8474	0.901331	48.5778	0.923813	1.01297	0.593396	0.641562	0.328706	0.425258	0.27759	0.986915	0.55269	0.410903	0.254181	1.8982	0.772522
5366.67	7.67609	0.579712	20.054	0.797578	44.4194	0.948822	53.1557	0.975185	55.4436	0.981741	56.7868	0.981872	1.73733	0.480071	17.899	0.833604	42.2744	0.938307	52.9062	0.97518	52.5886	0.987716	54.986	0.980636	1.21803	0.422412	15.0452	0.845545	35.2566	0.924735	52.8435	0.925209	46.501	0.894667	49.2542	0.936675	1.04474	0.612007	0.407494	0.208781	0.425258	0.27759	0.862651	0.4831	0.604676	0.374048	1.30766	0.532186
5400	6.77247	0.511469	20.2054	0.803599	44.7839	0.956608	53.8128	0.98724	55.4436	0.981741	57.115	0.987546	1.95312	0.5397	17.4561	0.812978	41.6568	0.9246	52.9062	0.97518	52.5886	0.987716	55.0339	0.98149	0.495226	0.171744	14.5406	0.817184	34.9168	0.915823	53.7631	0.941311	46.5292	0.89521	48.5778	0.923813	0.504972	0.295811	0	0	1.13252	0.739258	0.677874	0.379622	0.410903	0.254181	1.8982	0.772522
5433.33	7.37229	0.556768	20.2054	0.803599	44.751	0.955904	53.1406	0.974909	55.4436	0.981741	56.7868	0.981872	1.95312	0.5397	17.4561	0.812978	42.5375	0.944146	52.2714	0.963479	51.9338	0.975416	54.986	0.980636	0.987615	0.342505	14.7056	0.826455	34.9168	0.915823	54.4143	0.952711	46.5292	0.89521	49.6069	0.943384	0.771199	0.451766	0.971082	0.497536	0.648974	0.423622	0.677874	0.379622	0.410903	0.254181	1.8982	0.772522
5466.67	7.06149	0.533296	20.2054	0.803599	44.4194	0.948822	53.1557	0.975185	55.4436	0.981741	56.7868	0.981872	2.29158	0.633223	17.4561	0.812978	42.2744	0.938307	52.9062	0.97518	51.9338	0.975416	55.0339	0.98149	0.495226	0.171744	14.7056	0.826455	35.5119	0.931433	53.0492	0.928811	46.5292	0.89521	49.6069	0.943384	1.70708	1	0.641562	0.328706	0.425258	0.27759	0.410816	0.230065	0.633615	0.391949	1.30766	0.532186
5500	7.37229	0.556768	20.4665	0.813985	44.751	0.955904	53.5125	0.981731	55.4436	0.981741	57.115	0.987546	2.18829	0.604683	18.246	0.849763	42.5375	0.944146	52.6007	0.969548	52.5886	0.987716	55.0339	0.98149	0.495226	0.171744	14.7056	0.826455	35.6318	0.934577	53.7631	0.941311	47.8601	0.920816	49.6069	0.943384	1.40783	0.824703	0.762679	0.390761	0.425258	0.27759	0.447202	0.250441	0.410903	0.254181	1.8982	0.772522
5533.33	7.53673	0.569187	19.8696	0.790244	44.7839	0.956608	53.5125	0.981731	55.4436	0.981741	57.1703	0.988502	1.80878	0.499813	17.1793	0.800084	42.5375	0.944146	52.2714	0.963479	52.5886	0.987716	54.986	0.980636	1.37326	0.476246	14.5406	0.817184	35.8895	0.941338	53.6888	0.940009	47.8364	0.920359	49.6069	0.943384	1.01297	0.593396	0.971082	0.497536	0.893269	0.583088	0.677874	0.379622	0.633615	0.391949	1.30766	0.532186
5566.67	7.74264	0.584737	20.613	0.81981	45.4076	0.96993	53.1557	0.975185	55.4436	0.981741	56.1326	0.97056	2.28491	0.63138	17.4561	0.812978	42.0156	0.932563	52.6007	0.969548	52.5886	0.987716	55.0339	0.98149	1.21803	0.422412	14.7056	0.826455	35.2924	0.925675	53.4817	0.936384	47.181	0.90775	49.6069	0.943384	0.654988	0.383689	0.971082	0.497536	0.425258	0.27759	0.677874	0.379622	0.633615	0.391949	2.45715	1
5600	7.14982	0.539967	20.0205	0.796247	44.751	0.955904	53.8128	0.98724	55.4436	0.981741	56.5167	0.977202	1.73733	0.480071	17.7762	0.827886	42.6343	0.946296	52.6007	0.969548	52.5886	0.987716	54.986	0.980636	0.738954	0.25627	14.7056	0.826455	35.8895	0.941338	54.0476	0.946292	47.5451	0.914755	49.3394	0.938296	1.40783	0.824703	0.762679	0.390761	0.648974	0.423622	0	0	0.410903	0.254181	1.30766	0.532186
5633.33	7.87596	0.594807	20.613	0.81981	45.44	0.970624	53.1557	0.975185	56.103	0.993417	57.1703	0.988502	2.28491	0.63138	17.7762	0.827886	42.6343	0.946296	52.2714	0.963479	52.5886	0.987716	54.986	0.980636	0.987615	0.342505	14.4473	0.811941	36.0072	0.944423	54.0476	0.946292	47.5451	0.914755	49.9874	0.950618	0.504972	0.295811	0.507661	0.260101	0.425258	0.27759	0.410816	0.230065	0.410903	0.254181	0.870403	0.354234
5666.67	8.02499	0.606062	20.0205	0.796247	44.751	0.955904	52.8668	0.969885	54.7953	0.970263	56.4609	0.976236	1.80878	0.499813	17.7762	0.827886	42.0156	0.932563	52.6007	0.969548	52.5886	0.987716	54.986	0.980636	0.987615	0.342505	15.2336	0.856129	35.8895	0.941338	54.121	0.947576	47.5451	0.914755	49.3394	0.938296	1.57001	0.919705	0.762679	0.390761	0.893269	0.583088	0.410816	0.230065	0.633615	0.391949	2.02683	0.824873
5700	8.18866	0.618422	20.1753	0.802402	45.7716	0.977706	53.1557	0.975185	55.4436	0.981741	57.1703	0.988502	2.28491	0.63138	18.3984	0.856863	42.6343	0.946296	52.6007	0.969548	52.5886	0.987716	54.986	0.980636	0.987615	0.342505	15.0776	0.847364	36.2672	0.951244	54.3344	0.951313	47.5687	0.915208	49.9874	0.950618	0.771199	0.451766	0.407494	0.208781	0.893269	0.583088	0.677874	0.379622	0.410903	0.254181	1.8982	0.772522
5733.33	8.02499	0.606062	20.1753	0.802402	45.7413	0.977059	53.8128	0.98724	55.4436	0.981741	56.7325	0.980933	2.28491	0.63138	17.1793	0.800084	42.6343	0.946296	52.6007	0.969548	53.2427	1	55.0339	0.98149	0.987615	0.342505	14.6117	0.821178	35.412	0.928811	53.6931	0.940086	47.8864	0.921322	49.9874	0.950618	1.01297	0.593396	0.971082	0.497536	0.425258	0.27759	0.986915	0.55269	0.410903	0.254181	1.30766	0.532186
5766.67	8.18866	0.618422	20.7632	0.825786	44.751	0.955904	53.7978	0.986966	55.4436	0.981741	56.7868	0.981872	2.29158	0.633223	17.7762	0.827886	42.6343	0.946296	52.931	0.975636	52.5886	0.987716	55.0339	0.98149	0.987615	0.342505	15.2336	0.856129	36.1536	0.948263	54.988	0.962757	47.8864	0.921322	49.9874	0.950618	1.01297	0.593396	0.641562	0.328706	0.425258	0.27759	0.677874	0.379622	0.604676	0.374048	1.8982	0.772522
5800	7.79556	0.588735	20.7632	0.825786	45.7716	0.977706	53.1557	0.975185	55.4063	0.981081	57.1703	0.988502	2.06129	0.56959	17.7762	0.827886	42.8985	0.952159	52.931	0.975636	52.5886	0.987716	54.986	0.980636	1.02576	0.355732	15.2336	0.856129	36.0072	0.944423	54.4056	0.95256	47.8864	0.921322	49.9874	0.950618	0.504972	0.295811	0.762679	0.390761	0.893269	0.583088	0.677874	0.379622	0.410903	0.254181	1.30766	0.532186
5833.33	7.79556	0.588735	21.023	0.836118	45.0842	0.963023	54.1693	0.99378	55.4436	0.981741	56.7868	0.981872	1.80878	0.499813	17.9416	0.83559	42.8985	0.952159	52.6007	0.969548	52.5886	0.987716	54.986	0.980636	0.987615	0.342505	15.2336	0.856129	36.2672	0.951244	54.4056	0.95256	47.8864	0.921322	50.3679	0.957854	0.504972	0.295811	0.762679	0.390761	0.893269	0.583088	0.410816	0.230065	0.410903	0.254181	1.8982	0.772522
5866.67	8.67272	0.654979	20.7632	0.825786	45.1149	0.963679	53.1406	0.974909	56.103	0.993417	57.1703	0.988502	2.13148	0.588985	17.7762	0.827886	42.8985	0.952159	52.2842	0.963715	52.5886	0.987716	55.0339	0.98149	0.987615	0.342505	15.2336	0.856129	36.2672	0.951244	54.4056	0.95256	47.8864	0.921322	50.3679	0.957854	0.407686	0.238821	0.762679	0.390761	0.893269	0.583088	0.677874	0.379622	0.410903	0.254181	1.8982	0.772522
5900	8.67272	0.654979	21.0745	0.838167	45.1149	0.963679	53.7978	0.986966	56.103	0.993417	57.1703	0.988502	1.80878	0.499813	17.5298	0.81641	42.9939	0.954276	53.5891	0.987766	52.5886	0.987716	54.986	0.980636	0.83247	0.288701	14.6117	0.821178	36.3827	0.954272	54.6925	0.957582	48.9042	0.940903	50.3679	0.957854	0.407686	0.238821	0.762679	0.390761	0.893269	0.583088	0.677874	0.379622	0.410903	0.254181	1.4861	0.604809
5933.33	9.02883	0.681873	20.9171	0.831906	45.1149	0.963679	53.1406	0.974909	55.4436	0.981741	57.1703	0.988502	2.28491	0.63138	17.9416	0.83559	42.9939	0.954276	52.931	0.975636	52.5886	0.987716	54.986	0.980636	0.495226	0.171744	14.6117	0.821178	36.2672	0.951244	54.6925	0.957582	48.2486	0.928289	50.3679	0.957854	0.504972	0.295811	0.641562	0.328706	1.42464	0.929943	0.410816	0.230065	0.410903	0.254181	1.30766	0.532186
5966.67	8.55569	0.646141	20.9171	0.831906	45.0842	0.963023	53.1557	0.975185	55.4436	0.981741	57.115	0.987546	2.29158	0.633223	18.272	0.850975	43.2591	0.960162	52.6007	0.969548	52.5886	0.987716	54.986	0.980636	0.987615	0.342505	15.2336	0.856129	36.2672	0.951244	54.6925	0.957582	49.2462	0.947483	51.0585	0.970988	0.771199	0.451766	0.641562	0.328706	0.425258	0.27759	0.618593	0.346423	0.410903	0.254181	1.8982	0.772522
6000	8.07145	0.60957	21.3176	0.847836	45.1149	0.963679	53.5125	0.981731	55.4436	0.981741	57.1703	0.988502	1.80878	0.499813	18.1134	0.843589	42.9939	0.954276	52.931	0.975636	52.5886	0.987716	55.6889	0.993172	0.83247	0.288701	15.2336	0.856129	36.2672	0.951244	54.1218	0.947591	49.2462	0.947483	50.3679	0.957854	0.654988	0.383689	0	0	0.852485	0.556466	0.410816	0.230065	0.604676	0.374048	0.870403	0.354234
6033.33	8.24792	0.622898	21.3176	0.847836	45.7716	0.977706	53.8128	0.98724	55.4436	0.981741	56.5167	0.977202	2.06129	0.56959	18.4303	0.858349	42.9939	0.954276	52.931	0.975636	52.5886	0.987716	54.986	0.980636	0.83247	0.288701	16.0403	0.901467	36.3827	0.954272	54.7627	0.958813	48.5903	0.934865	51.4399	0.978242	0.860803	0.504255	0.507661	0.260101	1.42464	0.929943	0.986915	0.55269	0.410903	0.254181	1.8982	0.772522
6066.67	8.83552	0.667274	20.8857	0.830658	45.0842	0.963023	53.8128	0.98724	54.7953	0.970263	57.115	0.987546	1.80878	0.499813	18.1134	0.843589	43.6275	0.968339	52.931	0.975636	52.5886	0.987716	54.986	0.980636	1.21803	0.422412	15.8834	0.892649	36.5333	0.958223	54.6925	0.957582	48.5727	0.934525	49.7203	0.94554	0.771199	0.451766	0.507661	0.260101	0.893269	0.583088	0.618593	0.346423	0.410903	0.254181	1.8982	0.772522
6100	8.43695	0.637173	20.8857	0.830658	45.7716	0.977706	53.5125	0.981731	56.103	0.993417	56.7868	0.981872	2.28491	0.63138	18.1134	0.843589	43.2591	0.960162	52.952	0.976023	51.9338	0.975416	55.6889	0.993172	1.37326	0.476246	15.3986	0.865403	36.3827	0.954272	54.7627	0.958813	48.9175	0.941159	51.4071	0.977618	0.407686	0.238821	0.971082	0.497536	0.425258	0.27759	0.447202	0.250441	0.410903	0.254181	1.30766	0.532186
6133.33	9.01068	0.680503	20.7288	0.824415	45.4477	0.970786	53.8128	0.98724	55.4436	0.981741	57.115	0.987546	1.80878	0.499813	18.4303	0.858349	43.2591	0.960162	52.931	0.975636	52.5886	0.987716	55.0339	0.98149	0.495226	0.171744	14.6117	0.821178	36.044	0.94539	55.0496	0.963836	48.9175	0.941159	50.7816	0.965723	1.01297	0.593396	0.971082	0.497536	0.425258	0.27759	0.677874	0.379622	0.945684	0.584992	1.30766	0.532186
6166.67	9.01068	0.680503	20.8857	0.830658	45.1149	0.963679	52.5097	0.963334	55.4436	0.981741	56.7868	0.981872	1.95312	0.5397	19.0522	0.887312	43.2591	0.960162	52.2842	0.963715	52.5886	0.987716	55.0339	0.98149	1.6097	0.558246	16.0403	0.901467	36.6449	0.961149	54.0508	0.946348	49.2633	0.947813	51.4399	0.978242	1.40783	0.824703	1.04783	0.536856	0.425258	0.27759	0.410816	0.230065	1.39522	0.863069	1.8982	0.772522
6200	8.43695	0.637173	20.978	0.834328	44.8026	0.957007	53.5125	0.981731	55.0351	0.974508	57.7805	0.999053	1.80878	0.499813	18.4303	0.858349	43.353	0.962246	52.3055	0.964108	52.5762	0.987482	55.0339	0.98149	0.987615	0.342505	16.0403	0.901467	36.6449	0.961149	54.3386	0.951387	48.9175	0.941159	50.7484	0.965092	1.01297	0.593396	0.507661	0.260101	0.425258	0.27759	0.410816	0.230065	0.410903	0.254181	1.8982	0.772522
6233.33	8.71363	0.658069	21.1267	0.840242	46.1048	0.984823	53.496	0.981429	55.4436	0.981741	56.7868	0.981872	2.06129	0.56959	18.004	0.838494	43.353	0.962246	52.3055	0.964108	51.9338	0.975416	54.986	0.980636	0.495226	0.171744	14.6117	0.821178	36.044	0.94539	54.3386	0.951387	49.2633	0.947813	51.4071	0.977618	0.504972	0.295811	0.917507	0.470087	1.42464	0.929943	0.677874	0.379622	0.410903	0.254181	1.30766	0.532186
6266.67	9.01068	0.680503	21.4703	0.853906	45.4477	0.970786	53.8128	0.98724	55.4063	0.981081	56.7868	0.981872	2.93324	0.810533	18.5949	0.866015	43.2591	0.960162	52.2842	0.963715	52.5762	0.987482	55.0339	0.98149	0.987615	0.342505	15.3986	0.865403	36.044	0.94539	54.3386	0.951387	49.2633	0.947813	51.1635	0.972986	0.504972	0.295811	0.641562	0.328706	0.425258	0.27759	0.410816	0.230065	0.410903	0.254181	0.870403	0.354234
6300	9.47742	0.715751	21.2789	0.846295	45.4477	0.970786	53.8128	0.98724	55.4436	0.981741	57.115	0.987546	3.0741	0.849454	18.5949	0.866015	43.2591	0.960162	52.3055	0.964108	52.5886	0.987716	54.986	0.980636	1.21803	0.422412	14.7852	0.83093	36.6449	0.961149	55.2724	0.967737	49.9197	0.960442	50.7816	0.965723	0.771199	0.451766	0.971082	0.497536	0.893269	0.583088	0.986915	0.55269	1.61658	1	1.8982	0.772522
6333.33	8.88804	0.67124	21.2789	0.846295	44.8026	0.957007	53.496	0.981429	55.4436	0.981741	56.1326	0.97056	2.47133	0.682894	19.2107	0.894692	43.353	0.962246	52.931	0.975636	52.5886	0.987716	54.3417	0.969145	0.83247	0.288701	15.3986	0.865403	36.6449	0.961149	55.9285	0.979224	49.2633	0.947813	50.7816	0.965723	0.771199	0.451766	0.971082	0.497536	0.893269	0.583088	0.986915	0.55269	0.410903	0.254181	1.8982	0.772522
6366.67	8.63753	0.652322	21.4345	0.852482	44.7736	0.956388	53.5125	0.981731	55.4436	0.981741	56.7868	0.981872	3.0741	0.849454	18.7655	0.873959	42.7321	0.948465	52.952	0.976023	52.5886	0.987716	54.986	0.980636	1.6097	0.558246	16.0403	0.901467	36.6449	0.961149	55.2724	0.967737	48.9175	0.941159	50.7484	0.965092	0.771199	0.451766	0.407494	0.208781	0.425258	0.27759	0.410816	0.230065	0.410903	0.254181	1.8982	0.772522
6400	8.88804	0.67124	21.4345	0.852482	45.7555	0.977363	53.496	0.981429	55.0351	0.974508	57.1703	0.988502	2.28491	0.63138	18.5949	0.866015	43.6191	0.968154	52.2842	0.963715	52.5886	0.987716	54.986	0.980636	0.987615	0.342505	15.7645	0.885969	36.7582	0.964122	55.3386	0.968895	49.2633	0.947813	50.7484	0.965092	1.04474	0.612007	0.641562	0.328706	1.42464	0.929943	0.410816	0.230065	0.410903	0.254181	1.8982	0.772522
6433.33	9.65061	0.728831	21.5272	0.856169	45.782	0.977927	53.496	0.981429	55.4436	0.981741	57.115	0.987546	2.47133	0.682894	18.9216	0.881229	43.353	0.962246	53.2815	0.982097	52.5886	0.987716	55.0339	0.98149	0.987615	0.342505	15.7645	0.885969	36.1592	0.94841	55.2724	0.967737	49.2633	0.947813	51.1635	0.972986	0.771199	0.451766	0.971082	0.497536	0.648974	0.423622	0.410816	0.230065	0.410903	0.254181	0.870403	0.354234
6466.67	10.1058	0.763206	21.4345	0.852482	45.782	0.977927	53.1557	0.975185	55.4436	0.981741	56.7868	0.981872	2.47133	0.682894	19.2107	0.894692	42.6369	0.946353	52.3055	0.964108	52.5886	0.987716	55.6889	0.993172	1.4772	0.512294	14.7852	0.83093	36.6449	0.961149	55.2075	0.966599	49.2633	0.947813	51.1635	0.972986	0.860803	0.504255	0.641562	0.328706	0.648974	0.423622	0.410816	0.230065	1.39522	0.863069	1.30766	0.532186
6500	9.18989	0.694036	21.5933	0.8588	45.782	0.977927	53.496	0.981429	55.4436	0.981741	57.1703	0.988502	3.0741	0.849454	18.7655	0.873959	43.6191	0.968154	53.2815	0.982097	52.9484	0.994473	54.986	0.980636	1.37326	0.476246	15.921	0.894761	36.6449	0.961149	54.8568	0.96046	49.6102	0.954486	51.1635	0.972986	1.40783	0.824703	0.762679	0.390761	1.13252	0.739258	0.986915	0.55269	1.39522	0.863069	1.8982	0.772522
6533.33	9.95353	0.751708	21.6748	0.862039	45.782	0.977927	53.8128	0.98724	55.4436	0.981741	57.115	0.987546	2.47133	0.682894	18.9216	0.881229	43.6191	0.968154	53.2815	0.982097	52.9484	0.994473	54.986	0.980636	0.987615	0.342505	15.921	0.894761	36.1592	0.94841	55.2724	0.967737	49.6102	0.954486	51.129	0.972329	0.771199	0.451766	1.69932	0.870649	0.425258	0.27759	0.410816	0.230065	0.410903	0.254181	2.02683	0.824873
6566.67	9.95353	0.751708	21.5933	0.8588	45.1096	0.963565	53.496	0.981429	55.4063	0.981081	57.1703	0.988502	2.47133	0.682894	19.3751	0.902349	42.9959	0.954322	53.5943	0.987863	52.2938	0.982178	55.0339	0.98149	0.987615	0.342505	14.7852	0.83093	36.044	0.94539	54.6954	0.957634	50.2666	0.967116	51.129	0.972329	0.771199	0.451766	0.971082	0.497536	0.425258	0.27759	0.677874	0.379622	0.704103	0.435552	1.30766	0.532186
6600	10.7424	0.811281	21.8257	0.868043	46.4395	0.991972	53.5125	0.981731	55.4063	0.981081	57.115	0.987546	2.93324	0.810533	19.0794	0.888579	44.2559	0.982288	53.2815	0.982097	52.5762	0.987482	54.986	0.980636	0.987615	0.342505	15.5722	0.875161	36.7582	0.964122	54.6285	0.956463	50.2666	0.967116	51.129	0.972329	1.01297	0.593396	0.407494	0.208781	0.648974	0.423622	0.410816	0.230065	0.410903	0.254181	1.8982	0.772522
6633.33	9.35101	0.706205	21.8257	0.868043	45.7555	0.977363	53.5125	0.981731	55.4063	0.981081	57.1703	0.988502	2.06129	0.56959	18.9216	0.881229	43.6191	0.968154	52.6348	0.970177	51.9213	0.975181	54.986	0.980636	0.987615	0.342505	15.921	0.894761	37.0224	0.971052	55.2724	0.967737	50.2666	0.967116	51.129	0.972329	1.40783	0.824703	0.507661	0.260101	1.42464	0.929943	0.677874	0.379622	0.945684	0.584992	2.02683	0.824873
6666.67	9.95353	0.751708	21.8257	0.868043	44.8124	0.957217	53.7978	0.986966	54.7953	0.970263	56.7868	0.981872	3.61891	1	19.3751	0.902349	43.6191	0.968154	53.9395	0.994226	52.5886	0.987716	54.986	0.980636	0.738954	0.25627	15.5722	0.875161	37.0224	0.971052	55.5024	0.971764	49.6102	0.954486	50.1013	0.952786	0.771199	0.451766	0.641562	0.328706	0.648974	0.423622	0.618593	0.346423	0.410903	0.254181	1.30766	0.532186
6700	9.52348	0.71923	22.6722	0.901708	45.1364	0.964138	53.496	0.981429	55.4436	0.981741	57.1703	0.988502	2.93324	0.810533	19.0794	0.888579	44.2559	0.982288	53.9395	0.994226	52.9484	0.994473	54.986	0.980636	0.83247	0.288701	15.921	0.894761	36.1592	0.94841	56.2225	0.98437	50.6144	0.973808	52.2027	0.992749	1.40783	0.824703	0.507661	0.260101	0.893269	0.583088	0.677874	0.379622	0.410903	0.254181	1.4861	0.604809
6733.33	10.1144	0.76386	22.2196	0.883706	45.1364	0.964138	54.1693	0.99378	55.4436	0.981741	57.115	0.987546	3.06513	0.846976	19.2431	0.896204	43.6191	0.968154	53.2622	0.981741	52.5886	0.987716	54.986	0.980636	0.987615	0.342505	15.921	0.894761	36.4199	0.955248	55.2724	0.967737	50.6058	0.973642	52.2027	0.992749	1.40783	0.824703	0.971082	0.497536	0.648974	0.423622	0.986915	0.55269	0.410903	0.254181	1.30766	0.532186
6766.67	9.70651	0.733053	22.2196	0.883706	45.1364	0.964138	53.8128	0.98724	55.4063	0.981081	56.7868	0.981872	2.47133	0.682894	19.0794	0.888579	43.6191	0.968154	53.2815	0.982097	52.5886	0.987716	54.3417	0.969145	1.21803	0.422412	15.5722	0.875161	36.7582	0.964122	54.9205	0.961574	49.9491	0.961007	51.129	0.972329	1.40783	0.824703	0.641562	0.328706	0.425258	0.27759	1.14379	0.640543	0.8053	0.498152	2.45715	1
6800	10.2858	0.776799	22.2196	0.883706	46.1177	0.9851	53.1557	0.975185	55.4436	0.981741	56.4609	0.976236	2.93324	0.810533	19.2431	0.896204	43.6191	0.968154	53.2815	0.982097	52.5762	0.987482	55.6415	0.992327	0.738954	0.25627	15.921	0.894761	37.0224	0.971052	55.5654	0.972866	49.9491	0.961007	51.5096	0.979566	1.40783	0.824703	0.507661	0.260101	1.42464	0.929943	0.986915	0.55269	0.410903	0.254181	1.4861	0.604809
6833.33	10.4371	0.788227	22.4734	0.893801	46.0934	0.98458	53.1557	0.975185	54.7953	0.970263	57.1703	0.988502	2.93324	0.810533	19.2431	0.896204	43.7116	0.970206	54.2528	1	52.5886	0.987716	54.3417	0.969145	0.987615	0.342505	15.921	0.894761	36.4199	0.955248	54.9205	0.961574	49.9491	0.961007	51.5454	0.980249	1.01297	0.593396	0.971082	0.497536	1.42464	0.929943	0.986915	0.55269	0.410903	0.254181	1.30766	0.532186
6866.67	9.70651	0.733053	23.0768	0.917798	45.1364	0.964138	53.1406	0.974909	55.4436	0.981741	56.7868	0.981872	2.06129	0.56959	19.0794	0.888579	43.9787	0.976134	52.9472	0.975935	51.9338	0.975416	54.986	0.980636	0.83247	0.288701	16.0859	0.904028	37.6396	0.987239	54.8568	0.96046	50.6058	0.973642	51.129	0.972329	0.860803	0.504255	0.641562	0.328706	0.893269	0.583088	0.677874	0.379622	0.410903	0.254181	1.8982	0.772522
6900	10.2858	0.776799	22.4734	0.893801	46.1177	0.9851	54.1693	0.99378	56.4747	1	57.3987	0.992451	2.36776	0.654274	19.5663	0.911254	44.5279	0.988324	54.2528	1	52.9484	0.994473	55.6889	0.993172	0.643324	0.223105	16.0859	0.904028	37.0224	0.971052	54.8568	0.96046	50.6246	0.974003	51.5096	0.979566	0.504972	0.295811	0.971082	0.497536	0.893269	0.583088	0.410816	0.230065	0.633615	0.391949	1.8982	0.772522
6933.33	10.5868	0.799532	22.3693	0.889663	46.1177	0.9851	54.1693	0.99378	55.4436	0.981741	56.5167	0.977202	2.93324	0.810533	19.4125	0.904093	43.9787	0.976134	53.5943	0.987863	52.9484	0.994473	54.986	0.980636	0.643324	0.223105	16.0859	0.904028	37.0224	0.971052	55.5654	0.972866	50.6058	0.973642	50.8634	0.967278	1.40783	0.824703	0.641562	0.328706	0.893269	0.583088	0.986915	0.55269	0.410903	0.254181	0.870403	0.354234
6966.67	10.7467	0.811608	22.6156	0.899459	46.1177	0.9851	53.496	0.981429	55.1681	0.976863	56.7325	0.980933	3.06513	0.846976	19.4125	0.904093	43.889	0.974144	53.5943	0.987863	52.2938	0.982178	54.986	0.980636	0.987615	0.342505	16.0859	0.904028	36.7582	0.964122	55.5024	0.971764	49.9491	0.961007	51.5454	0.980249	1.40783	0.824703	0.641562	0.328706	0.648974	0.423622	0.410816	0.230065	0.604676	0.374048	1.48837	0.60573
7000	10.1543	0.76687	22.0367	0.876433	46.1177	0.9851	54.1693	0.99378	55.4436	0.981741	57.1703	0.988502	2.36776	0.654274	19.1256	0.890731	43.9787	0.976134	53.5943	0.987863	52.5762	0.987482	55.0339	0.98149	0.83247	0.288701	15.2998	0.859849	37.1337	0.973971	55.5654	0.972866	50.3065	0.967884	51.5096	0.979566	1.40783	0.824703	0	0	1.13252	0.739258	0.677874	0.379622	0.945684	0.584992	1.30766	0.532186
7033.33	10.9162	0.824411	22.186	0.882371	46.1177	0.9851	53.7978	0.986966	55.4436	0.981741	56.7868	0.981872	2.93324	0.810533	19.7235	0.918577	44.6163	0.990288	53.5943	0.987863	52.5886	0.987716	54.986	0.980636	0.83247	0.288701	15.4727	0.869569	37.0224	0.971052	55.1527	0.965641	50.6058	0.973642	52.2027	0.992749	1.01297	0.593396	0.971082	0.497536	0.425258	0.27759	0.862651	0.4831	1.14341	0.707302	1.30766	0.532186
7066.67	10.9162	0.824411	22.6156	0.899459	45.4718	0.971302	53.7978	0.986966	55.4063	0.981081	57.1703	0.988502	2.93324	0.810533	19.8864	0.926161	43.9787	0.976134	52.6153	0.969817	52.5886	0.987716	54.986	0.980636	1.14893	0.398451	16.2588	0.913747	37.0224	0.971052	55.5654	0.972866	49.9491	0.961007	52.2027	0.992749	0.654988	0.383689	0.641562	0.328706	1.53196	1	0.410816	0.230065	0.410903	0.254181	1.8982	0.772522
7100	10.6117	0.801414	22.7611	0.905244	46.1177	0.9851	53.5125	0.981731	55.4436	0.981741	57.1703	0.988502	3.06513	0.846976	19.8864	0.926161	44.2493	0.982142	53.5943	0.987863	51.9338	0.975416	54.986	0.980636	1.14893	0.398451	16.0859	0.904028	37.1337	0.973971	55.7993	0.976962	50.6058	0.973642	51.8901	0.986803	0.771199	0.451766	0.971082	0.497536	0.425258	0.27759	0.410816	0.230065	0.633615	0.391949	1.30766	0.532186
7133.33	10.6117	0.801414	22.7611	0.905244	46.1177	0.9851	53.496	0.981429	55.4063	0.981081	56.7325	0.980933	2.93324	0.810533	19.7235	0.918577	44.0697	0.978155	53.5943	0.987863	52.5762	0.987482	55.0339	0.98149	1.06917	0.370789	16.0859	0.904028	37.0224	0.971052	55.1527	0.965641	50.3065	0.967884	51.5454	0.980249	1.01297	0.593396	1.41429	0.724617	0.648974	0.423622	0.677874	0.379622	0.633615	0.391949	1.8982	0.772522
7166.67	10.6117	0.801414	22.9097	0.911154	45.4718	0.971302	53.1406	0.974909	54.7953	0.970263	56.1326	0.97056	3.06513	0.846976	19.7235	0.918577	43.3545	0.962281	53.6119	0.988188	52.5886	0.987716	54.986	0.980636	1.54977	0.537461	16.0859	0.904028	37.1337	0.973971	55.8603	0.978029	50.6058	0.973642	50.8996	0.967967	0.504972	0.295811	0.641562	0.328706	0.648974	0.423622	0.410816	0.230065	0.410903	0.254181	1.8982	0.772522
7200	10.6117	0.801414	23.0137	0.91529	45.4718	0.971302	54.153	0.993481	56.103	0.993417	57.1703	0.988502	3.06513	0.846976	19.2942	0.898584	43.6231	0.968243	53.5943	0.987863	52.9484	0.994473	54.986	0.980636	1.06917	0.370789	15.818	0.888973	37.1337	0.973971	55.2144	0.96672	51.6315	0.993376	51.9273	0.98751	0.407686	0.238821	1.04783	0.536856	0.893269	0.583088	0.410816	0.230065	0.633615	0.391949	1.30766	0.532186
7233.33	10.4975	0.792786	23.155	0.920911	45.4718	0.971302	53.496	0.981429	55.4063	0.981081	57.115	0.987546	3.06513	0.846976	19.8864	0.926161	44.2493	0.982142	53.5943	0.987863	52.9484	0.994473	55.0339	0.98149	1.71089	0.593336	15.6538	0.879745	36.6477	0.961224	55.2144	0.96672	50.9631	0.980516	50.8634	0.967278	0.771199	0.451766	0.641562	0.328706	0.648974	0.423622	0.677874	0.379622	0.604676	0.374048	1.8982	0.772522
7266.67	10.7805	0.814165	23.155	0.920911	46.1177	0.9851	53.1557	0.975185	56.0661	0.992764	56.4609	0.976236	2.93324	0.810533	19.8864	0.926161	43.7126	0.970229	52.9472	0.975935	52.9484	0.994473	55.0339	0.98149	0.987615	0.342505	16.6029	0.933083	37.0224	0.971052	55.0923	0.964582	50.9631	0.980516	51.9273	0.98751	0.860803	0.504255	0.641562	0.328706	0.425258	0.27759	0.410816	0.230065	0.410903	0.254181	0.6744	0.274465
7300	11.6903	0.882869	23.155	0.920911	46.1177	0.9851	53.5125	0.981731	55.4436	0.981741	57.1703	0.988502	2.93324	0.810533	19.8864	0.926161	43.7126	0.970229	53.5943	0.987863	52.9484	0.994473	54.986	0.980636	1.54977	0.537461	16.6029	0.933083	36.5329	0.958213	55.2144	0.96672	50.3065	0.967884	51.9273	0.98751	0.504972	0.295811	0.507661	0.260101	0.425258	0.27759	0.410816	0.230065	0.410903	0.254181	1.8982	0.772522
7333.33	11.3742	0.859	23.155	0.920911	46.4549	0.992303	53.1406	0.974909	55.8158	0.988332	57.7805	0.999053	3.06513	0.846976	19.8864	0.926161	43.7126	0.970229	53.5943	0.987863	52.9484	0.994473	54.986	0.980636	0.83247	0.288701	16.6029	0.933083	37.2467	0.976935	55.8603	0.978029	50.3065	0.967884	51.9273	0.98751	0.407686	0.238821	0.641562	0.328706	1.42464	0.929943	0.410816	0.230065	0.410903	0.254181	1.8982	0.772522
7366.67	11.542	0.871675	23.2995	0.926656	46.1177	0.9851	53.496	0.981429	55.4436	0.981741	57.115	0.987546	2.93324	0.810533	19.1256	0.890731	43.7126	0.970229	52.9472	0.975935	52.9484	0.994473	54.986	0.980636	1.54977	0.537461	16.0859	0.904028	37.1337	0.973971	55.1527	0.965641	50.3065	0.967884	52.584	1	0.771199	0.451766	1.41809	0.726562	0.893269	0.583088	0.410816	0.230065	0.410903	0.254181	1.30766	0.532186
7400	11.2351	0.848498	23.2995	0.926656	45.8328	0.979013	53.5125	0.981731	55.4436	0.981741	57.1703	0.988502	3.06513	0.846976	20.8328	0.970237	44.3376	0.984102	53.5943	0.987863	52.9484	0.994473	55.4173	0.988328	0.83247	0.288701	16.9733	0.953904	36.6477	0.961224	55.2144	0.96672	50.3065	0.967884	51.282	0.975238	0.771199	0.451766	0.507661	0.260101	1.43973	0.939793	0.677874	0.379622	0.561686	0.347454	1.4861	0.604809
7433.33	11.8393	0.894125	23.2995	0.926656	46.4549	0.992303	53.7978	0.986966	55.4436	0.981741	57.115	0.987546	2.36776	0.654274	19.6025	0.912938	43.982	0.976208	53.5943	0.987863	52.9484	0.994473	54.986	0.980636	0.83247	0.288701	16.8323	0.945977	37.3999	0.980952	55.4505	0.970854	50.3065	0.967884	51.2444	0.974524	1.01297	0.593396	0.507661	0.260101	0.893269	0.583088	1.78566	1	0.410903	0.254181	2.02683	0.824873
7466.67	11.2351	0.848498	23.2995	0.926656	46.4788	0.992812	53.1406	0.974909	54.7953	0.970263	56.7868	0.981872	2.54692	0.703781	19.8864	0.926161	43.7126	0.970229	53.5943	0.987863	52.9484	0.994473	56.0718	1	0.987615	0.342505	16.4461	0.924275	37.1337	0.973971	55.1527	0.965641	50.9631	0.980516	51.5096	0.979566	0.771199	0.451766	0.641562	0.328706	0.648974	0.423622	0.410816	0.230065	0.410903	0.254181	1.30766	0.532186
7500	11.2351	0.848498	23.2995	0.926656	45.8328	0.979013	53.5125	0.981731	55.8158	0.988332	57.1703	0.988502	2.92779	0.809026	20.5022	0.954841	43.7126	0.970229	52.9472	0.975935	52.9345	0.994212	55.0339	0.98149	0.83247	0.288701	15.9823	0.898205	36.7957	0.965104	56.098	0.982191	50.9631	0.980516	51.9273	0.98751	0.860803	0.504255	0.762679	0.390761	0.893269	0.583088	1.14379	0.640543	0.410903	0.254181	1.30766	0.532186
7533.33	11.4023	0.861121	23.4469	0.93252	46.4549	0.992303	53.1406	0.974909	55.4436	0.981741	56.7325	0.980933	3.06513	0.846976	20.5022	0.954841	43.1008	0.956649	52.9472	0.975935	52.2938	0.982178	54.3417	0.969145	1.54977	0.537461	15.9823	0.898205	37.7491	0.990112	56.098	0.982191	50.9631	0.980516	51.8901	0.986803	0.504972	0.295811	0.971082	0.497536	0.893269	0.583088	0.410816	0.230065	0.945684	0.584992	1.4861	0.604809
7566.67	11.2351	0.848498	23.2995	0.926656	46.4549	0.992303	53.496	0.981429	55.4063	0.981081	57.115	0.987546	3.06513	0.846976	20.2062	0.941056	44.3376	0.984102	53.5943	0.987863	52.9345	0.994212	55.0339	0.98149	1.37326	0.476246	16.7675	0.942335	37.0224	0.971052	55.8603	0.978029	50.3065	0.967884	51.8901	0.986803	0.771199	0.451766	0.641562	0.328706	0.425258	0.27759	1.14379	0.640543	0.604676	0.374048	1.8982	0.772522
7600	11.4023	0.861121	23.6913	0.942238	46.4549	0.992303	54.1693	0.99378	55.4436	0.981741	57.1703	0.988502	3.06513	0.846976	20.3628	0.94835	43.982	0.976208	53.5943	0.987863	52.9484	0.994473	54.986	0.980636	1.54977	0.537461	16.7675	0.942335	37.2467	0.976935	56.098	0.982191	50.9631	0.980516	51.9273	0.98751	1.01297	0.593396	0.971082	0.497536	0.893269	0.583088	0.986915	0.55269	0.633615	0.391949	1.4861	0.604809
7633.33	11.4023	0.861121	23.6913	0.942238	46.4788	0.992812	54.153	0.993481	55.4063	0.981081	57.115	0.987546	3.59862	0.994393	20.3628	0.94835	43.982	0.976208	53.5943	0.987863	52.9345	0.994212	55.0339	0.98149	1.14893	0.398451	16.1545	0.907886	37.2924	0.978133	55.4505	0.970854	50.9631	0.980516	51.9273	0.98751	0.860803	0.504255	0.407494	0.208781	0.648974	0.423622	0.410816	0.230065	0.561686	0.347454	1.4861	0.604809
7666.67	11.2351	0.848498	23.4469	0.93252	45.8086	0.978497	53.1406	0.974909	54.7953	0.970263	57.115	0.987546	3.26023	0.900887	20.2062	0.941056	43.7126	0.970229	53.5943	0.987863	52.2938	0.982178	54.986	0.980636	1.71089	0.593336	16.9397	0.952012	37.2467	0.976935	55.1527	0.965641	50.3065	0.967884	51.8901	0.986803	0.860803	0.504255	1.04783	0.536856	0.648974	0.423622	0.410816	0.230065	0.633615	0.391949	1.30766	0.532186
7700	11.9971	0.906045	23.2577	0.924994	46.4549	0.992303	53.5125	0.981731	56.103	0.993417	57.1703	0.988502	3.06513	0.846976	20.3628	0.94835	44.0701	0.978164	53.5943	0.987863	52.9484	0.994473	55.0339	0.98149	0.83247	0.288701	15.9823	0.898205	37.2467	0.976935	55.5101	0.971898	50.9631	0.980516	51.8901	0.986803	1.01297	0.593396	0.507661	0.260101	0.648974	0.423622	0.447202	0.250441	0.410903	0.254181	1.8982	0.772522
7733.33	11.8541	0.895242	23.8347	0.947942	46.4549	0.992303	53.5125	0.981731	56.0661	0.992764	57.1703	0.988502	2.54692	0.703781	20.3628	0.94835	43.982	0.976208	53.5943	0.987863	52.2938	0.982178	55.0339	0.98149	0.643324	0.223105	16.7675	0.942335	37.5091	0.983818	56.098	0.982191	50.3065	0.967884	51.9273	0.98751	1.56064	0.914217	0.507661	0.260101	0.893269	0.583088	0.410816	0.230065	0.604676	0.374048	2.02683	0.824873
7766.67	12.3102	0.929686	24.5746	0.977371	45.8086	0.978497	53.5125	0.981731	55.4063	0.981081	56.7325	0.980933	3.26023	0.900887	20.3628	0.94835	43.982	0.976208	53.5943	0.987863	52.9484	0.994473	55.0339	0.98149	1.98197	0.687349	16.1545	0.907886	37.1337	0.973971	56.098	0.982191	50.9631	0.980516	51.8901	0.986803	0.771199	0.451766	0.641562	0.328706	1.53196	1	0.410816	0.230065	1.22694	0.758977	1.8982	0.772522
7800	11.8541	0.895242	24.0848	0.95789	46.4788	0.992812	53.496	0.981429	55.8158	0.988332	57.1703	0.988502	3.06513	0.846976	20.6906	0.963618	44.0701	0.978164	52.9472	0.975935	52.9484	0.994473	56.0718	1	1.06917	0.370789	16.7675	0.942335	37.5091	0.983818	55.5101	0.971898	50.9631	0.980516	51.9273	0.98751	0.771199	0.451766	0.507661	0.260101	0.425258	0.27759	0.410816	0.230065	0.410903	0.254181	0.870403	0.354234
7833.33	11.2823	0.852059	24.2244	0.96344	46.4549	0.992303	54.153	0.993481	56.4747	1	57.1703	0.988502	3.59862	0.994393	20.5247	0.955891	43.982	0.976208	53.5943	0.987863	52.9484	0.994473	54.986	0.980636	1.54977	0.537461	16.7675	0.942335	36.7957	0.965104	56.157	0.983224	51.9758	1	51.282	0.975238	1.01297	0.593396	0.507661	0.260101	0.648974	0.423622	0.447202	0.250441	0.633615	0.391949	1.4861	0.604809
7866.67	12.4588	0.940907	24.0848	0.95789	46.4549	0.992303	53.496	0.981429	55.4436	0.981741	56.7868	0.981872	3.06513	0.846976	20.5247	0.955891	43.982	0.976208	52.9472	0.975935	52.2938	0.982178	54.3417	0.969145	1.4772	0.512294	16.9397	0.952012	37.2467	0.976935	55.4505	0.970854	50.9631	0.980516	51.9273	0.98751	0.860803	0.504255	0.762679	0.390761	0.425258	0.27759	0.410816	0.230065	0.633615	0.391949	1.8982	0.772522
7900	12.4588	0.940907	24.4799	0.973605	46.4549	0.992303	53.496	0.981429	55.4063	0.981081	57.1703	0.988502	2.54692	0.703781	20.5247	0.955891	44.0701	0.978164	52.9472	0.975935	52.9484	0.994473	54.986	0.980636	0.83247	0.288701	17.1225	0.962284	36.9067	0.968015	56.157	0.983224	51.3125	0.98724	51.9273	0.98751	0.654988	0.383689	0.407494	0.208781	0.425258	0.27759	0.677874	0.379622	0.410903	0.254181	1.8982	0.772522
7933.33	12.6155	0.952748	24.4799	0.973605	46.4788	0.992812	53.5125	0.981731	55.4436	0.981741	56.7325	0.980933	2.98598	0.825104	20.8413	0.970637	44.6961	0.992058	52.9472	0.975935	52.2938	0.982178	55.6415	0.992327	0.83247	0.288701	17.1225	0.962284	37.5091	0.983818	56.157	0.983224	51.6315	0.993376	51.9273	0.98751	0.860803	0.504255	0.407494	0.208781	0.648974	0.423622	0.677874	0.379622	0.633615	0.391949	1.30766	0.532186
7966.67	11.8541	0.895242	24.3668	0.969105	45.8086	0.978497	53.1406	0.974909	55.4063	0.981081	56.7868	0.981872	3.59862	0.994393	19.932	0.928286	44.0701	0.978164	52.9472	0.975935	52.9484	0.994473	54.986	0.980636	1.54977	0.537461	16.9397	0.952012	37.2467	0.976935	56.098	0.982191	51.3073	0.98714	51.8901	0.986803	0.654988	0.383689	1.95178	1	0.893269	0.583088	0.410816	0.230065	0.410903	0.254181	1.30766	0.532186
8000	11.8541	0.895242	24.0304	0.955724	45.8328	0.979013	53.496	0.981429	55.4436	0.981741	57.1703	0.988502	3.59862	0.994393	20.8413	0.970637	44.6961	0.992058	53.5943	0.987863	52.2938	0.982178	55.6889	0.993172	0.83247	0.288701	16.4952	0.927032	37.5091	0.983818	56.8159	0.99476	51.3073	0.98714	51.8901	0.986803	1.01297	0.593396	0.971082	0.497536	0.893269	0.583088	0.410816	0.230065	0.561686	0.347454	1.4861	0.604809
8033.33	11.457	0.865252	24.1724	0.961372	46.4788	0.992812	53.5125	0.981731	55.4436	0.981741	56.7868	0.981872	2.54692	0.703781	19.932	0.928286	44.0701	0.978164	53.5943	0.987863	52.9484	0.994473	55.4173	0.988328	1.14893	0.398451	17.1225	0.962284	37.3999	0.980952	56.157	0.983224	51.3125	0.98724	51.8901	0.986803	1.01297	0.593396	0.407494	0.208781	1.42464	0.929943	0.677874	0.379622	0.410903	0.254181	1.4861	0.604809
8066.67	11.8541	0.895242	24.0304	0.955724	45.8086	0.978497	53.5125	0.981731	55.4436	0.981741	56.7868	0.981872	3.26023	0.900887	20.5247	0.955891	44.3403	0.984161	53.9273	0.994001	52.9484	0.994473	54.986	0.980636	1.14893	0.398451	17.1191	0.962094	37.3999	0.980952	56.098	0.982191	51.3073	0.98714	51.8901	0.986803	0.654988	0.383689	1.04783	0.536856	0.648974	0.423622	0.410816	0.230065	0.633615	0.391949	1.8982	0.772522
8100	13.0738	0.987353	24.284	0.965811	46.4549	0.992303	53.5125	0.981731	55.4063	0.981081	56.7325	0.980933	2.54692	0.703781	20.9973	0.977899	44.1596	0.980151	53.9273	0.994001	52.9484	0.994473	55.6415	0.992327	1.14893	0.398451	17.2793	0.971099	38.1261	1	56.098	0.982191	51.3073	0.98714	51.8901	0.986803	0.504972	0.295811	0.971082	0.497536	0.648974	0.423622	0.447202	0.250441	0.633615	0.391949	1.30766	0.532186
8133.33	13.0738	0.987353	24.1724	0.961372	46.4549	0.992303	53.496	0.981429	55.4436	0.981741	56.4609	0.976236	2.98598	0.825104	20.2375	0.942514	44.3403	0.984161	53.5943	0.987863	52.9484	0.994473	55.4173	0.988328	1.06917	0.370789	17.2793	0.971099	37.5091	0.983818	56.3984	0.98745	51.3073	0.98714	51.8901	0.986803	0.771199	0.451766	0.507661	0.260101	1.42464	0.929943	0.986915	0.55269	0.410903	0.254181	1.8982	0.772522
8166.67	12.193	0.920838	24.3172	0.967131	46.4549	0.992303	54.153	0.993481	55.4063	0.981081	56.7325	0.980933	2.98598	0.825104	20.5247	0.955891	44.0701	0.978164	52.9472	0.975935	51.9338	0.975416	54.3417	0.969145	0.83247	0.288701	17.2793	0.971099	36.9067	0.968015	55.4505	0.970854	51.3073	0.98714	51.8901	0.986803	0.771199	0.451766	0.407494	0.208781	1.42464	0.929943	0.410816	0.230065	0.819972	0.507228	1.8982	0.772522
8200	12.6326	0.954033	24.4194	0.971196	46.4549	0.992303	53.496	0.981429	55.4436	0.981741	56.7325	0.980933	2.98598	0.825104	20.9973	0.977899	44.3403	0.984161	53.9273	0.994001	52.9484	0.994473	54.986	0.980636	0.83247	0.288701	17.2793	0.971099	37.5091	0.983818	56.7575	0.993738	51.3073	0.98714	51.8901	0.986803	0.860803	0.504255	1.04783	0.536856	0.723825	0.472482	0.410816	0.230065	0.633615	0.391949	1.30766	0.532186
8233.33	12.4686	0.941652	23.9909	0.954155	46.4549	0.992303	54.153	0.993481	55.8158	0.988332	57.1703	0.988502	2.98598	0.825104	20.565	0.957766	44.9682	0.998098	53.9273	0.994001	51.9338	0.975416	55.4173	0.988328	1.06917	0.370789	17.4436	0.980331	36.9067	0.968015	56.098	0.982191	50.6506	0.974505	51.8901	0.986803	0.771199	0.451766	1.04783	0.536856	0.723825	0.472482	0.410816	0.230065	0.410903	0.254181	1.4861	0.604809
8266.67	12.193	0.920838	24.1724	0.961372	45.8086	0.978497	53.7978	0.986966	55.4436	0.981741	57.7805	0.999053	3.11493	0.860736	20.9973	0.977899	44.0701	0.978164	52.9472	0.975935	52.9484	0.994473	55.0339	0.98149	1.71089	0.593336	17.2793	0.971099	38.1261	1	56.098	0.982191	51.3073	0.98714	51.8901	0.986803	0.771199	0.451766	0.641562	0.328706	0.425258	0.27759	0.410816	0.230065	1.39522	0.863069	1.8982	0.772522
8300	12.6326	0.954033	23.9909	0.954155	46.4549	0.992303	53.5125	0.981731	55.4436	0.981741	57.1703	0.988502	2.98598	0.825104	21.3216	0.993002	44.9682	0.998098	53.9273	0.994001	52.9484	0.994473	56.0233	0.999135	1.14893	0.398451	17.0108	0.956008	37.5091	0.983818	56.3984	0.98745	50.6559	0.974607	52.2705	0.994038	1.01297	0.593396	0.507661	0.260101	1.13252	0.739258	0.986915	0.55269	0.410903	0.254181	1.8982	0.772522
8333.33	12.6326	0.954033	24.5576	0.976695	46.4788	0.992812	53.5125	0.981731	55.8158	0.988332	57.115	0.987546	2.98598	0.825104	21.3216	0.993002	44.9682	0.998098	53.28	0.98207	52.9484	0.994473	55.6415	0.992327	1.14893	0.398451	17.2793	0.971099	36.9067	0.968015	56.3984	0.98745	51.0025	0.981275	52.2705	0.994038	1.01297	0.593396	0.641562	0.328706	0.425258	0.27759	0.410816	0.230065	0.633615	0.391949	1.4861	0.604809
8366.67	12.8039	0.966973	24.5576	0.976695	46.4549	0.992303	53.1406	0.974909	55.4436	0.981741	56.7868	0.981872	3.26023	0.900887	20.565	0.957766	44.6961	0.992058	53.5943	0.987863	52.2938	0.982178	54.986	0.980636	1.14893	0.398451	16.6592	0.936249	36.9067	0.968015	56.7575	0.993738	51.3073	0.98714	51.8901	0.986803	0.771199	0.451766	0.641562	0.328706	0.822181	0.536685	0.410816	0.230065	0.410903	0.254181	1.30766	0.532186
8400	12.9237	0.976021	24.5576	0.976695	46.8153	1	53.496	0.981429	55.4063	0.981081	56.7868	0.981872	3.59862	0.994393	21.4718	1	44.4271	0.986088	53.5943	0.987863	52.9484	0.994473	55.0339	0.98149	1.14893	0.398451	17.2793	0.971099	37.5091	0.983818	56.157	0.983224	51.3125	0.98724	51.9273	0.98751	0.407686	0.238821	0.507661	0.260101	0.648974	0.423622	0.677874	0.379622	0.410903	0.254181	1.8982	0.772522
8433.33	13.0788	0.987734	25.1436	1	46.4549	0.992303	53.496	0.981429	55.4063	0.981081	57.1703	0.988502	3.11493	0.860736	21.4718	1	45.0539	1	53.9273	0.994001	52.9484	0.994473	54.3417	0.969145	1.14893	0.398451	16.8307	0.945887	37.0194	0.970972	56.157	0.983224	50.6559	0.974607	51.8901	0.986803	0.771199	0.451766	0.507661	0.260101	0.893269	0.583088	0.410816	0.230065	0.410903	0.254181	1.30766	0.532186
8466.67	12.8039	0.966973	24.5576	0.976695	46.4549	0.992303	53.5125	0.981731	55.4436	0.981741	57.115	0.987546	3.11493	0.860736	21.1583	0.985397	44.9682	0.998098	53.9273	0.994001	52.5886	0.987716	54.986	0.980636	1.14893	0.398451	16.8307	0.945887	36.9067	0.968015	56.4554	0.988449	50.3065	0.967884	51.282	0.975238	0.771199	0.451766	0.665337	0.340887	0.893269	0.583088	0.618593	0.346423	0.410903	0.254181	2.02683	0.824873
8500	13.0788	0.987734	25.1436	1	45.8328	0.979013	52.8502	0.969581	55.8158	0.988332	57.8353	1	2.98598	0.825104	21.4718	1	44.4271	0.986088	53.9273	0.994001	52.9484	0.994473	55.4173	0.988328	1.14893	0.398451	16.8307	0.945887	36.9067	0.968015	56.4554	0.988449	50.6559	0.974607	51.6253	0.981768	1.04474	0.612007	0.407494	0.208781	1.43973	0.939793	0.447202	0.250441	0.604676	0.374048	1.8982	0.772522
8533.33	12.9237	0.976021	24.9445	0.992082	46.1469	0.985722	53.496	0.981429	55.4436	0.981741	57.1703	0.988502	3.11493	0.860736	20.8679	0.971872	44.3403	0.984161	53.9273	0.994001	52.9484	0.994473	54.986	0.980636	0.83247	0.288701	17.2793	0.971099	37.6201	0.986729	57.0587	0.999012	51.0061	0.981344	51.8901	0.986803	0.771199	0.451766	0.971082	0.497536	0.425258	0.27759	0.677874	0.379622	0.410903	0.254181	0.870403	0.354234
8566.67	12.8039	0.966973	24.9445	0.992082	46.4549	0.992303	54.1693	0.99378	55.4063	0.981081	57.1703	0.988502	3.11493	0.860736	21.4718	1	44.3403	0.984161	52.9472	0.975935	52.2798	0.981915	55.0339	0.98149	1.55534	0.539392	17.4436	0.980331	37.6201	0.986729	57.0587	0.999012	51.3125	0.98724	51.2444	0.974524	0.860803	0.504255	0.641562	0.328706	0.425258	0.27759	0.677874	0.379622	0.945684	0.584992	1.8982	0.772522
8600	13.0788	0.987734	24.9445	0.992082	46.7935	0.999534	54.5083	1	55.4063	0.981081	57.115	0.987546	3.59862	0.994393	20.7362	0.965739	44.9682	0.998098	53.28	0.98207	52.9484	0.994473	54.986	0.980636	1.14893	0.398451	16.8307	0.945887	37.5091	0.983818	56.4554	0.988449	51.0061	0.981344	51.9273	0.98751	0.771199	0.451766	0.762679	0.390761	0.723825	0.472482	0.986915	0.55269	0.410903	0.254181	1.30766	0.532186
8633.33	13.0788	0.987734	24.9445	0.992082	45.8086	0.978497	53.496	0.981429	55.4063	0.981081	57.1703	0.988502	3.11493	0.860736	21.4718	1	44.9682	0.998098	52.9472	0.975935	52.9484	0.994473	54.986	0.980636	1.14893	0.398451	17.1671	0.964791	37.3614	0.979944	56.4554	0.988449	51.6627	0.993977	51.8901	0.986803	1.04474	0.612007	0.762679	0.390761	1.42464	0.929943	0.677874	0.379622	0.8053	0.498152	1.8982	0.772522
8666.67	13.0788	0.987734	24.9445	0.992082	46.4549	0.992303	53.496	0.981429	55.1293	0.976176	56.7325	0.980933	2.98598	0.825104	21.4718	1	44.9682	0.998098	53.5943	0.987863	52.9484	0.994473	54.986	0.980636	0.83247	0.288701	16.8307	0.945887	37.2467	0.976935	55.75	0.976098	51.3073	0.98714	51.8901	0.986803	0.771199	0.451766	0.641562	0.328706	0	0	1.14379	0.640543	0.604676	0.374048	1.30766	0.532186
8700	12.5035	0.944287	24.9445	0.992082	45.8328	0.979013	53.496	0.981429	55.4436	0.981741	57.115	0.987546	2.98598	0.825104	21.4718	1	44.3403	0.984161	53.9273	0.994001	52.9484	0.994473	55.6415	0.992327	0.643324	0.223105	17.7935	1	37.5091	0.983818	56.4554	0.988449	51.3125	0.98724	51.8901	0.986803	1.01297	0.593396	0.665337	0.340887	0.648974	0.423622	0.447202	0.250441	0.410903	0.254181	1.8982	0.772522
8733.33	13.0788	0.987734	24.9445	0.992082	46.7935	0.999534	53.496	0.981429	55.4436	0.981741	57.1703	0.988502	2.98598	0.825104	21.4718	1	44.4271	0.986088	53.5943	0.987863	52.9484	0.994473	54.986	0.980636	0.83247	0.288701	16.6592	0.936249	37.5091	0.983818	57.1152	1	51.0061	0.981344	51.8901	0.986803	1.01297	0.593396	0.507661	0.260101	0.425258	0.27759	0.410816	0.230065	0.410903	0.254181	1.8982	0.772522
8766.67	13.2412	1	25.0819	0.997547	45.8328	0.979013	53.5125	0.981731	55.8158	0.988332	56.4609	0.976236	3.11493	0.860736	21.4718	1	44.9682	0.998098	53.9273	0.994001	51.9338	0.975416	54.3417	0.969145	1.71089	0.593336	17.0093	0.955927	37.2467	0.976935	56.098	0.982191	51.3125	0.98724	51.8901	0.986803	0.407686	0.238821	0.971082	0.497536	0.648974	0.423622	0.410816	0.230065	0.410903	0.254181	1.48837	0.60573
	13.2412		25.1436		46.8153		54.5083		56.4747		57.8353		3.61891		21.4718		45.0539		54.2528		53.2427		56.0718		2.8835		17.7935		38.1261		57.1152		51.9758		52.584		1.70708		1.95178		1.53196		1.78566		1.61658		2.45715

## Sheet: CV15
	0	0	1	1	2	2	3	3	4	4	5	5	6	6	7	7	8	8	9	9	10	10	11	11	12	12	13	13	14	14	15	15	16	16	17	17	18	18	19	19	20	20	21	21	22	22	23	23
Time	delta e	norm	delta e	norm	delta e	norm	delta e	norm	delta e	norm	delta e	norm	delta e	norm	delta e	norm	delta e	norm	delta e	norm	delta e	norm	delta e	norm	delta e	norm	delta e	norm	delta e	norm	delta e	norm	delta e	norm	delta e	norm	delta e	norm	delta e	norm	delta e	norm	delta e	norm	delta e	norm	delta e	norm
0	0	0	0	0	0	0	0	0	0	0	0	0	0	0	0	0	0	0	0	0	0	0	0	0	0	0	0	0	0	0	0	0	0	0	0	0	0	0	0	0	0	0	0	0	0	0	0	0
33.3333	1.23509	0.28125	0	0	1.94512	0.048541	1.7869	0.025311	1.31391	0.0151022	3.04719	0.0374682	1.18802	0.184336	0	0	0.474249	0.0112798	0.42974	0.00593856	0	0	1.90379	0.0237941	0.483936	0.0904492	0	0	0.432233	0.01026	0.436741	0.00608616	0.33478	0.00403971	1.14922	0.0153135	0	0	0.646119	0.283424	0.481562	0.12909	0.654114	0.0579018	0.366264	0.0365956	0.22912	0.0971333
66.6667	0.557677	0.126992	0.413971	0.0245229	1.54356	0.03852	4.11851	0.0583377	2.45688	0.0282396	4.62369	0.0568529	0.847448	0.131493	0	0	0.419385	0.0099749	2.44168	0.0337415	1.09111	0.0123785	4.13078	0.0516278	0	0	0	0	0	0	0.619917	0.0086388	0.372786	0.00449831	1.79557	0.0239262	0.559434	0.213653	0.411886	0.180676	0.481562	0.12909	0	0	0	0	0	0
100	0.557677	0.126992	0.413971	0.0245229	1.17845	0.0294085	4.32498	0.0612623	2.12011	0.0243687	7.52749	0.0925582	0.847448	0.131493	0.492036	0.0290139	0.472239	0.011232	1.62988	0.0225232	0.696223	0.00789859	5.67812	0.0709669	0.903808	0.168925	0	0	0	0	1.4764	0.0205743	0.726427	0.00876562	3.14479	0.0419048	1.09548	0.418375	0.646119	0.283424	0	0	0	0	0.365293	0.0364985	0.22912	0.0971333
133.333	1.08299	0.246613	0.413971	0.0245229	0	0	4.32498	0.0612623	2.47039	0.0283949	9.55048	0.117433	0.847448	0.131493	0.492036	0.0290139	1.4137	0.0336243	2.46215	0.0340244	0.971715	0.011024	7.11766	0.0889587	0	0	0.977814	0.0710636	0	0	1.738	0.0242197	0.60881	0.00734636	3.86971	0.0515644	1.09548	0.418375	0.646119	0.283424	0.420388	0.112691	0.654114	0.0579018	0	0	0.22912	0.0971333
166.667	1.57234	0.358047	0.413971	0.0245229	0.497462	0.0124143	3.29802	0.0467157	2.59607	0.0298395	11.874	0.146003	0.847448	0.131493	0.492036	0.0290139	1.86096	0.0442621	2.04512	0.0282614	1.64925	0.0187106	8.88785	0.111083	0.525447	0.0982077	0.977814	0.0710636	0	0	1.89693	0.0264345	0.557128	0.00672273	3.86971	0.0515644	0.751738	0.287095	0.959954	0.42109	0.420388	0.112691	0.480511	0.0425345	0.729621	0.0729006	0.458651	0.194441
200	1.08299	0.246613	0	0	0.890697	0.0222276	3.29802	0.0467157	2.19018	0.0251742	14.3494	0.176441	1.34253	0.208311	0.577086	0.0340291	1.86096	0.0442621	3.27416	0.0452456	1.99724	0.0226585	10.1757	0.127179	0.648972	0.121295	1.50151	0.109123	0.432233	0.01026	2.59818	0.0362067	1.48512	0.0179205	4.60234	0.0613269	0.751738	0.287095	1.28762	0.564822	0.420388	0.112691	0.480511	0.0425345	0.729621	0.0729006	0	0
233.333	1.7151	0.390555	1.24219	0.0735849	0.890697	0.0222276	3.67775	0.0520945	1.96721	0.0226112	16.6504	0.204734	2.68985	0.417365	0.639814	0.0377279	1.4137	0.0336243	3.5506	0.0490657	2.44626	0.0277526	12.1225	0.151511	0.648972	0.121295	0.977814	0.0710636	0	0	3.02612	0.0421702	0.723583	0.0087313	6.09499	0.0812167	0.679713	0.259588	0.959954	0.42109	0.420388	0.112691	0.758705	0.0671601	0.555818	0.055535	0.22912	0.0971333
266.667	1.08299	0.246613	1.70841	0.101203	0.890697	0.0222276	4.0572	0.0574693	2.50303	0.0287701	19.0747	0.234543	2.68985	0.417365	0.639814	0.0377279	1.86096	0.0442621	3.69146	0.0510122	1.92659	0.021857	13.9696	0.174596	0.586825	0.109679	0.977814	0.0710636	0	0	2.52838	0.035234	1.85391	0.0223707	6.09499	0.0812167	1.09548	0.418375	1.28762	0.564822	0.384802	0.103152	0.480511	0.0425345	0.729621	0.0729006	0	0
300	1.23509	0.28125	1.70841	0.101203	2.58916	0.0646134	4.81451	0.0681964	2.54594	0.0292632	21.8866	0.269118	2.48739	0.385951	0.639814	0.0377279	2.7732	0.0659594	2.87961	0.0397933	1.75413	0.0199004	15.9934	0.19989	1.13539	0.212208	0.977814	0.0710636	0.485628	0.0115274	4.01419	0.0559394	2.22172	0.026809	7.85101	0.104616	1.09548	0.418375	1.28762	0.564822	0.728733	0.195348	0.480511	0.0425345	1.09299	0.109207	0	0
333.333	1.57234	0.358047	1.70841	0.101203	2.58916	0.0646134	5.32171	0.0753808	3.51373	0.0403871	24.7903	0.304821	3.31061	0.513684	1.31144	0.0773316	3.72527	0.088604	3.39859	0.046965	1.97696	0.0224285	17.7929	0.222382	1.13539	0.212208	0.977814	0.0710636	0.54255	0.0128786	4.01419	0.0559394	2.22172	0.026809	8.03049	0.107008	1.09548	0.418375	1.28762	0.564822	0.748092	0.200537	0.383638	0.0339594	0.729621	0.0729006	0.160668	0.0681137
366.667	2.06548	0.470342	0.945988	0.0560386	3.02286	0.0754363	4.61149	0.0653207	4.04787	0.0465266	27.3391	0.336163	2.79967	0.434406	0.639814	0.0377279	4.17508	0.0993027	3.39859	0.046965	1.97935	0.0224556	19.3871	0.242306	1.13539	0.212208	1.50151	0.109123	0.932978	0.0221462	3.36596	0.0469061	1.32723	0.0160153	8.43488	0.112396	0.751738	0.287095	1.53743	0.674405	0.420388	0.112691	0.758705	0.0671601	1.09299	0.109207	0	0
400	2.06548	0.470342	2.18212	0.129265	4.73479	0.118158	4.98866	0.0706631	5.51724	0.0634156	29.0923	0.35772	3.31061	0.513684	1.31144	0.0773316	5.36358	0.12757	4.23458	0.0585176	2.14565	0.0243423	20.7863	0.259793	1.13539	0.212208	0.977814	0.0710636	1.7695	0.0420028	4.85632	0.0676749	1.66794	0.0201266	9.12202	0.121552	1.09548	0.418375	1.28762	0.564822	0.930716	0.249492	0.383638	0.0339594	1.09299	0.109207	0	0
433.333	1.57234	0.358047	3.41529	0.202315	5.16228	0.128826	5.73983	0.0813033	6.69036	0.0768996	32.677	0.401797	2.79967	0.434406	1.87034	0.110288	5.59328	0.133034	4.54401	0.0627935	2.67523	0.0303503	24.0359	0.300408	1.13539	0.212208	0.977814	0.0710636	1.93433	0.0459153	3.36596	0.0469061	1.71795	0.0207301	11.0051	0.146644	0.751738	0.287095	1.28762	0.564822	0.748092	0.200537	0.769079	0.0680783	1.09299	0.109207	0.309322	0.131134
466.667	2.20264	0.501576	3.41529	0.202315	5.16228	0.128826	6.2204	0.0881105	10.1024	0.116118	33.9875	0.417911	3.31061	0.513684	1.72086	0.101474	6.24122	0.148445	5.06531	0.0699974	3.00566	0.0340989	25.2014	0.314974	1.13539	0.212208	0.977814	0.0710636	1.93433	0.0459153	4.85632	0.0676749	2.01677	0.0243359	11.3864	0.151725	1.09548	0.418375	1.28762	0.564822	0	0	0.769079	0.0680783	1.09299	0.109207	0.160668	0.0681137
500	1.7151	0.390555	3.41529	0.202315	5.5894	0.139485	6.04259	0.0855918	12.4053	0.142588	37.1779	0.457141	3.31061	0.513684	2.43315	0.143476	6.24122	0.148445	5.47873	0.0757104	3.24004	0.036758	27.0919	0.338602	1.13539	0.212208	1.50151	0.109123	1.7695	0.0420028	4.85632	0.0676749	1.43573	0.0173246	13.239	0.176412	1.09548	0.418375	1.28762	0.564822	0.728733	0.195348	2.01699	0.178543	0.709469	0.0708871	0.309322	0.131134
533.333	2.06548	0.470342	3.41529	0.202315	7.29871	0.182142	6.04259	0.0855918	15.11	0.173676	39.2396	0.482491	3.53553	0.548584	1.87034	0.110288	6.48573	0.15426	5.89087	0.0814057	4.06194	0.0460824	28.5538	0.356874	1.13539	0.212208	0.771834	0.0560937	1.93433	0.0459153	4.20185	0.0585545	2.43252	0.0293527	13.0568	0.173984	1.09548	0.418375	1.28762	0.564822	0.728733	0.195348	2.01699	0.178543	0.415867	0.0415516	0.309322	0.131134
566.667	2.06548	0.470342	3.88343	0.230047	7.29871	0.182142	5.91197	0.0837416	18.013	0.207043	41.5212	0.510546	3.31061	0.513684	2.43315	0.143476	7.12403	0.169442	6.30173	0.0870835	5.61124	0.063659	29.2743	0.36588	0.940703	0.17582	0.771834	0.0560937	2.40145	0.0570035	5.27572	0.0735194	1.66515	0.0200929	13.8837	0.185003	1.09548	0.418375	1.28762	0.564822	0.384802	0.103152	2.37814	0.210511	1.298	0.12969	0.160668	0.0681137
600	2.06548	0.470342	3.88343	0.230047	8.3069	0.207301	5.47351	0.077531	20.5362	0.236045	43.2089	0.531298	3.31061	0.513684	2.43315	0.143476	7.12403	0.169442	6.30173	0.0870835	6.34512	0.0719848	31.2422	0.390475	0.940703	0.17582	0.977814	0.0710636	2.40145	0.0570035	5.27572	0.0735194	2.30699	0.0278378	15.3414	0.204426	1.09548	0.418375	1.28762	0.564822	0.748092	0.200537	2.37814	0.210511	1.298	0.12969	0.309322	0.131134
633.333	2.06548	0.470342	4.35245	0.257831	8.56194	0.213666	5.49497	0.0778349	23.9955	0.275806	45.5029	0.559505	3.31061	0.513684	2.43315	0.143476	8.54517	0.203243	7.11971	0.0983871	8.252	0.0936183	33.0077	0.41254	0.940703	0.17582	0.977814	0.0710636	2.24334	0.0532503	5.69394	0.0793475	2.30699	0.0278378	15.3414	0.204426	1.09548	0.418375	1.28762	0.564822	0.748092	0.200537	1.31253	0.116184	1.298	0.12969	0.160668	0.0681137
666.667	2.55877	0.582674	4.35245	0.257831	8.9813	0.224131	5.16953	0.0732251	26.5696	0.305394	47.2144	0.58055	3.8291	0.594135	4.44378	0.262037	8.54517	0.203243	7.52683	0.104013	9.75025	0.110616	35.5832	0.44473	0.940703	0.17582	0.771834	0.0560937	2.87148	0.0681606	5.69394	0.0793475	2.30699	0.0278378	16.9555	0.225935	1.09548	0.418375	0.646119	0.283424	0.384802	0.103152	1.31253	0.116184	0.955599	0.0954794	0.521091	0.220912
700	3.26177	0.742757	6.04836	0.358294	9.55751	0.238511	4.79192	0.0678764	28.9869	0.333178	49.3072	0.606282	3.8291	0.594135	4.44378	0.262037	9.42207	0.2241	7.93273	0.109622	11.6738	0.132438	36.996	0.462387	1.34911	0.252152	0.977814	0.0710636	3.87273	0.0919274	5.03421	0.0701539	2.30699	0.0278378	17.5767	0.234213	1.09548	0.418375	1.28762	0.564822	0.384802	0.103152	2.76002	0.244315	0.639031	0.0638492	0.521091	0.220912
733.333	3.26177	0.742757	6.23477	0.369336	11.2553	0.280879	4.7544	0.067345	31.7591	0.365042	51.2065	0.629636	3.65966	0.567844	4.44378	0.262037	9.86015	0.23452	8.4622	0.116939	13.3957	0.151974	37.7244	0.471491	1.74721	0.32656	1.50151	0.109123	4.33467	0.102893	4.61853	0.0643611	2.13687	0.0257851	18.3699	0.244782	1.0885	0.415706	1.28762	0.564822	0.384802	0.103152	1.68695	0.149328	0.639031	0.0638492	0.309322	0.131134
766.667	2.55877	0.582674	6.04836	0.358294	10.3871	0.259213	4.86145	0.0688613	34.374	0.395098	53.2164	0.65435	4.18642	0.649577	4.44378	0.262037	11.4801	0.27305	8.7409	0.12079	15.9575	0.181037	39.9574	0.499399	0.940703	0.17582	1.87723	0.136429	4.33467	0.102893	5.03421	0.0701539	2.33712	0.0282015	18.8739	0.251498	1.09548	0.418375	0.646119	0.283424	0.748092	0.200537	2.37814	0.210511	0.632213	0.063168	0.521091	0.220912
800	3.74946	0.853812	6.97466	0.413166	11.7819	0.294022	5.30004	0.0750738	36.4411	0.418858	54.7744	0.673507	4.66698	0.724142	4.99819	0.294728	11.2834	0.268371	10.7892	0.149095	17.8122	0.202077	41.293	0.516093	1.74721	0.32656	1.31429	0.0955173	4.7979	0.113888	5.44884	0.0759318	2.63012	0.0317371	20.1533	0.268546	1.09548	0.418375	2.27969	1	0.384802	0.103152	3.03203	0.268393	0.639031	0.0638492	0.521091	0.220912
833.333	3.74946	0.853812	6.97466	0.413166	11.3401	0.282995	6.62029	0.0937748	38.743	0.445315	56.8303	0.698787	3.65966	0.567844	4.99819	0.294728	11.718	0.278707	9.94421	0.137419	19.4508	0.220668	43.1471	0.539266	1.13539	0.212208	2.05345	0.149236	4.7979	0.113888	5.34455	0.0744785	2.33712	0.0282015	21.0301	0.28023	1.09548	0.418375	0.646119	0.283424	0.384802	0.103152	3.41204	0.302032	0.581852	0.0581362	0.521091	0.220912
866.667	3.74946	0.853812	7.15175	0.423656	11.7488	0.293194	7.53442	0.106723	41.5182	0.477213	57.9218	0.712208	4.47388	0.69418	5.55096	0.327324	12.3425	0.293562	10.4642	0.144604	21.6003	0.245053	44.587	0.557261	1.13539	0.212208	1.31429	0.0955173	4.7979	0.113888	6.94136	0.0967308	2.63012	0.0317371	21.798	0.290462	1.09548	0.418375	1.28762	0.564822	0.384802	0.103152	3.15575	0.279345	0.581852	0.0581362	0.521091	0.220912
900	3.74946	0.853812	7.15175	0.423656	11.7341	0.292828	8.54693	0.121065	44.3829	0.510141	59.6555	0.733525	5.18172	0.804011	5.55096	0.327324	13.2029	0.314025	10.8611	0.15009	24.321	0.27592	45.661	0.570685	1.13539	0.212208	2.05345	0.149236	5.26154	0.124894	6.94136	0.0967308	2.30353	0.0277962	22.3843	0.298274	0.751738	0.287095	2.27969	1	0.384802	0.103152	4.49262	0.397683	0.581852	0.0581362	0.309322	0.131134
933.333	4.23658	0.964737	8.06719	0.477885	12.2868	0.306622	10.607	0.150245	46.7514	0.537365	60.8326	0.747999	5.51709	0.856048	7.0183	0.413848	13.4494	0.319887	12.3776	0.171046	26.0503	0.295538	47.0196	0.587665	1.52176	0.284422	2.05345	0.149236	5.26154	0.124894	6.40064	0.0891955	2.51163	0.0303073	23.7201	0.316074	1.09548	0.418375	0.646119	0.283424	0.384802	0.103152	3.41204	0.302032	0.847195	0.0846482	0.436972	0.18525
966.667	3.74946	0.853812	7.89738	0.467826	11.8762	0.296374	12.4512	0.176369	48.7956	0.560861	62.6509	0.770357	4.99476	0.775002	7.0183	0.413848	12.4743	0.296697	11.6517	0.161014	28.3219	0.32131	48.815	0.610105	1.13539	0.212208	1.31429	0.0955173	5.26154	0.124894	6.68596	0.0931716	2.51163	0.0303073	24.0122	0.319967	0.751738	0.287095	1.28762	0.564822	0.384802	0.103152	3.41204	0.302032	0.847195	0.0846482	0.160668	0.0681137
1000	4.23658	0.964737	8.06719	0.477885	12.1415	0.302994	14.8781	0.210745	50.1411	0.576326	63.5304	0.781171	4.99476	0.775002	7.56307	0.445972	12.9068	0.306983	12.0453	0.166453	29.6061	0.335879	50.1273	0.626507	1.68082	0.31415	1.31429	0.0955173	5.72504	0.135896	6.68596	0.0931716	2.54312	0.0306872	24.1852	0.322271	1.09548	0.418375	0.646119	0.283424	0.384802	0.103152	3.15575	0.279345	1.17178	0.117079	0.309322	0.131134
1033.33	4.23658	0.964737	8.97917	0.531909	12.1597	0.303448	16.735	0.237047	52.193	0.599911	64.5289	0.793448	5.18172	0.804011	7.97203	0.470087	13.5121	0.321379	12.4378	0.171877	31.8763	0.361634	50.845	0.635477	1.13539	0.212208	2.23527	0.16245	6.7318	0.159793	7.22004	0.100614	2.54312	0.0306872	25.2114	0.335945	1.09548	0.418375	1.28762	0.564822	0.384802	0.103152	3.80456	0.336777	1.17178	0.117079	0.321794	0.136421
1066.67	4.39143	1	8.97917	0.531909	12.2883	0.306658	18.5741	0.263098	54.1027	0.621861	65.6459	0.807184	5.18172	0.804011	8.50603	0.501575	13.9403	0.331564	12.8292	0.177286	33.4021	0.378945	52.3027	0.653695	1.13539	0.212208	2.23527	0.16245	7.19016	0.170674	8.31571	0.115883	2.65039	0.0319816	25.4933	0.339702	0.751738	0.287095	0.646119	0.283424	0.384802	0.103152	3.80456	0.336777	1.17178	0.117079	0.321794	0.136421
1100	4.39143	1	9.43349	0.558822	12.7104	0.317192	20.5966	0.291746	56.2314	0.646329	67.0084	0.823936	5.18172	0.804011	9.03902	0.533004	14.7936	0.351861	13.2195	0.18268	34.6109	0.392658	53.711	0.671296	1.68082	0.31415	2.78628	0.202495	7.19016	0.170674	7.5049	0.104584	2.65039	0.0319816	26.9573	0.35921	1.09548	0.418375	0.646119	0.283424	0.384802	0.103152	3.15575	0.279345	1.51881	0.151753	0.321794	0.136421
1133.33	3.90915	0.890176	8.68524	0.514497	11.2363	0.280404	22.9094	0.324506	57.9888	0.666529	67.6111	0.831347	5.18172	0.804011	8.64693	0.509884	15.2187	0.36197	12.6415	0.174693	37.732	0.428066	55.0991	0.688646	1.68082	0.31415	1.87723	0.136429	7.8391	0.186078	7.62807	0.1063	2.80254	0.0338175	27.7916	0.370328	1.09548	0.418375	0.646119	0.283424	0.705424	0.189099	4.88383	0.432313	1.87648	0.18749	0.321794	0.136421
1166.67	3.67047	0.835826	9.30422	0.551164	10.7408	0.26804	24.9762	0.353782	60.516	0.695577	69.2958	0.852063	5.69889	0.884257	9.90273	0.583935	14.6914	0.349428	13.0286	0.180042	39.5514	0.448707	56.6121	0.707555	1.13539	0.212208	1.87723	0.136429	7.8391	0.186078	8.03497	0.111971	3.00319	0.0362388	28.9467	0.385719	0.751738	0.287095	0.646119	0.283424	0.384802	0.103152	3.56127	0.315241	1.51881	0.151753	0.436972	0.18525
1200	3.67047	0.835826	8.72917	0.5171	9.93635	0.247965	27.8341	0.394263	62.1891	0.714807	69.4012	0.853358	5.69889	0.884257	9.90273	0.583935	14.6914	0.349428	12.4759	0.172403	41.8861	0.475194	57.561	0.719415	1.68082	0.31415	2.78628	0.202495	9.31994	0.221229	8.03497	0.111971	3.75675	0.0453317	29.6594	0.395216	0.751738	0.287095	0.646119	0.283424	0.450624	0.120796	3.9741	0.351784	1.87648	0.18749	0.620447	0.263033
1233.33	4.15765	0.946764	8.72917	0.5171	9.11601	0.227493	29.0497	0.411481	63.5811	0.730807	70.5868	0.867936	5.69889	0.884257	9.90273	0.583935	14.6075	0.347434	11.9515	0.165157	42.8921	0.486607	58.5011	0.731165	1.13539	0.212208	2.78628	0.202495	8.29258	0.196842	9.27803	0.129293	3.75675	0.0453317	30.4763	0.406101	0.751738	0.287095	0.646119	0.283424	0.705424	0.189099	3.9741	0.351784	2.39535	0.239333	0.620447	0.263033
1266.67	4.15765	0.946764	9.06782	0.53716	8.87223	0.221409	31.4214	0.445076	65.0942	0.748199	71.0315	0.873404	5.69889	0.884257	9.52021	0.561379	13.6973	0.325785	11.2337	0.155239	44.8815	0.509177	59.4171	0.742613	1.68082	0.31415	3.34356	0.242996	9.76973	0.231905	9.53664	0.132897	4.39065	0.052981	31.1802	0.415482	0.559434	0.213653	0.646119	0.283424	0.450624	0.120796	3.9741	0.351784	2.04106	0.203934	0.620447	0.263033
1300	4.0302	0.917741	9.51801	0.563829	8.43341	0.210458	33.4924	0.474411	66.8551	0.768438	72.1058	0.886615	5.69889	0.884257	11.4917	0.677631	14.6929	0.349465	9.80101	0.13544	46.3691	0.526054	60.6016	0.757417	2.40444	0.449398	3.34356	0.242996	9.76973	0.231905	9.94138	0.138537	5.20106	0.0627599	32.295	0.430336	1.09548	0.418375	0.646119	0.283424	0.450624	0.120796	3.9741	0.351784	2.39535	0.239333	0.93233	0.395252
1333.33	4.15765	0.946764	8.96368	0.530991	8.41126	0.209906	35.3302	0.500444	67.4727	0.775537	72.185	0.887588	5.51709	0.856048	10.5813	0.623946	14.2186	0.338183	8.66703	0.119769	48.3786	0.548852	61.1095	0.763765	1.68082	0.31415	3.34356	0.242996	10.2192	0.242573	9.94138	0.138537	5.20106	0.0627599	32.8137	0.437248	1.09548	0.418375	0.646119	0.283424	0.450624	0.120796	4.61601	0.408607	2.75598	0.275366	0.93233	0.395252
1366.67	3.96564	0.90304	9.1871	0.544226	8.21428	0.20499	37.3057	0.528427	68.7868	0.790642	72.4149	0.890415	6.21715	0.964672	10.5813	0.623946	13.7656	0.327408	7.77365	0.107424	48.842	0.554109	61.6133	0.770061	1.68082	0.31415	3.34356	0.242996	10.668	0.253228	9.65116	0.134493	4.62439	0.0558014	33.7338	0.449509	0.559434	0.213653	0	0	0.450624	0.120796	3.9741	0.351784	2.75598	0.275366	0.582011	0.246738
1400	3.4784	0.792088	8.65946	0.51297	8.22271	0.2052	39.0589	0.55326	69.8251	0.802576	73.3346	0.901724	5.39911	0.837742	11.2845	0.665415	13.3348	0.317162	7.22402	0.0998285	49.7511	0.564422	62.3745	0.779575	2.40444	0.449398	3.90295	0.28365	10.8636	0.257871	9.65116	0.134493	6.57546	0.0793445	34.6942	0.462306	0.751738	0.287095	0	0	0.854966	0.229186	5.46079	0.483385	2.75598	0.275366	0.729734	0.309364
1433.33	3.96564	0.90304	8.47074	0.50179	8.56268	0.213684	40.9453	0.57998	71.2202	0.818611	73.6764	0.905926	5.39911	0.837742	10.7512	0.633968	12.9272	0.307469	6.98533	0.09653	52.0427	0.59042	63.1302	0.78902	2.9763	0.556281	3.90295	0.28365	11.3085	0.268431	10.7475	0.149771	6.80061	0.0820613	35.371	0.471324	0.679713	0.259588	0.646119	0.283424	1.07258	0.28752	4.20656	0.372362	2.93653	0.293406	0.9334	0.395706
1466.67	3.96564	0.90304	9.02589	0.534677	8.86969	0.221346	42.0148	0.595129	72.3691	0.831817	74.3567	0.914291	5.92253	0.918958	10.4223	0.614573	12.5441	0.298355	8.03957	0.111099	53.395	0.605762	64.013	0.800054	2.9763	0.556281	3.90295	0.28365	11.5636	0.274487	11.1489	0.155364	7.29286	0.0880011	35.8721	0.478001	0.751738	0.287095	0	0	0.705424	0.189099	4.39265	0.388834	3.29338	0.329061	0.742339	0.314708
1500	3.33936	0.760427	8.30591	0.492026	9.74183	0.24311	44.2583	0.626909	73.4764	0.844544	74.7784	0.919477	5.92253	0.918958	10.5705	0.623314	11.8552	0.28197	8.73313	0.120683	54.994	0.623902	64.7562	0.809342	2.40444	0.449398	5.39462	0.392059	11.5636	0.274487	11.6862	0.162853	8.44436	0.101896	37.0359	0.493509	0.559434	0.213653	1.66665	0.731088	0.450624	0.120796	4.61601	0.408607	3.29338	0.329061	0.742339	0.314708
1533.33	3.96564	0.90304	8.25535	0.489031	10.5487	0.263245	46.1157	0.653218	74.208	0.852953	75.3689	0.926737	5.92253	0.918958	10.009	0.590199	11.1554	0.265326	10.5325	0.145548	55.9294	0.634514	65.7552	0.821828	2.40444	0.449398	5.39462	0.392059	11.5636	0.274487	11.6862	0.162853	9.39576	0.113376	37.6976	0.502326	0.559434	0.213653	0	0	0.773883	0.207451	5.68875	0.503564	3.65525	0.365218	0.742339	0.314708
1566.67	3.82029	0.869942	7.14488	0.423249	11.9595	0.298452	47.5266	0.673203	75.16	0.863896	75.9273	0.933603	5.92253	0.918958	10.6387	0.627334	9.74314	0.231737	12.4342	0.171828	58.1116	0.659272	66.3559	0.829336	2.9763	0.556281	4.46238	0.324308	12.1963	0.289506	11.6862	0.162853	9.1812	0.110787	37.7391	0.502879	0.559434	0.213653	0	0	1.07258	0.28752	4.81587	0.426298	3.48975	0.348681	0.742339	0.314708
1600	3.33936	0.760427	7.1044	0.420851	12.4949	0.311814	49.0725	0.6951	76.0143	0.873715	76.261	0.937706	6.44483	1	10.3645	0.611165	9.5779	0.227806	14.4056	0.19907	58.7435	0.66644	67.0818	0.838409	2.9763	0.556281	5.39462	0.392059	12.6391	0.300016	12.084	0.168395	10.1368	0.122318	38.227	0.509381	0.559434	0.213653	1.08442	0.475689	1.07258	0.28752	6.10018	0.539984	4.0211	0.401772	0.774638	0.328401
1633.33	3.82029	0.869942	6.74898	0.399797	13.7001	0.34189	50.287	0.712303	76.2383	0.87629	76.4846	0.940456	5.92253	0.918958	10.2213	0.602719	8.6892	0.206669	16.6158	0.229613	60.5209	0.686605	66.8275	0.835231	2.9763	0.556281	5.39462	0.392059	12.4556	0.295659	12.084	0.168395	10.8419	0.130826	39.0438	0.520265	0.827525	0.316039	0	0	0.686597	0.184052	5.45211	0.482617	3.86114	0.385789	0.774638	0.328401
1666.67	3.92377	0.893505	6.42616	0.380674	14.9899	0.374079	52.034	0.73705	77.0507	0.885627	76.8167	0.94454	5.66129	0.878423	9.49276	0.55976	8.61874	0.204993	19.2137	0.265513	62.1681	0.705292	68.0359	0.850333	2.9763	0.556281	5.39462	0.392059	13.081	0.310505	11.3762	0.158532	11.7908	0.142276	40.1677	0.535242	0.559434	0.213653	0	0	0.686597	0.184052	6.10018	0.539984	4.39021	0.438652	0.734514	0.31139
1700	3.32046	0.756122	6.14441	0.363983	16.1228	0.402349	52.2806	0.740543	77.8818	0.89518	77.2945	0.950414	5.66129	0.878423	9.30345	0.548597	8.17328	0.194398	21.1733	0.292594	62.5982	0.710172	68.2702	0.853262	3.54618	0.662792	5.94675	0.432186	13.522	0.320972	11.6458	0.162289	12.7376	0.153702	40.002	0.533033	0.559434	0.213653	0	0	0.686597	0.184052	5.26953	0.466455	4.0211	0.401772	0.774638	0.328401
1733.33	3.32046	0.756122	6.22843	0.36896	17.0999	0.426733	53.8533	0.762819	78.106	0.897758	77.3713	0.951359	5.66129	0.878423	9.21104	0.543148	7.88676	0.187583	23.7451	0.328133	64.3139	0.729636	68.5059	0.856207	3.54618	0.662792	5.94675	0.432186	12.5115	0.296987	12.7431	0.17758	13.9458	0.16828	40.4778	0.539373	0.942096	0.359794	0	0	0.686597	0.184052	5.6826	0.50302	3.43733	0.343444	0.734514	0.31139
1766.67	3.32046	0.756122	5.64031	0.334122	17.6965	0.441623	54.5127	0.772159	78.6787	0.90434	77.807	0.956716	5.66129	0.878423	8.59864	0.507037	8.31814	0.197844	25.6254	0.354116	64.8891	0.736161	69.3393	0.866623	3.54618	0.662792	6.49822	0.472264	12.9532	0.307471	12.0413	0.167801	14.4118	0.173904	40.9514	0.545684	0.559434	0.213653	0.646119	0.283424	0.873155	0.234062	6.51653	0.576838	4.56687	0.456303	0.891786	0.378064
1800	3.79482	0.864142	5.75276	0.340783	18.8852	0.471285	55.9155	0.79203	79.6274	0.915245	78.135	0.960749	4.91103	0.762011	8.5064	0.501597	8.84051	0.210268	27.5387	0.380557	66.0312	0.749118	70.1662	0.876959	3.54618	0.662792	5.7623	0.41878	13.3937	0.317927	12.1665	0.169545	15.5548	0.187696	42.3777	0.56469	0.827525	0.316039	0	0	0.906569	0.243019	5.45211	0.482617	4.39021	0.438652	0.877685	0.372086
1833.33	3.42948	0.780948	5.74087	0.340078	20.0942	0.501457	56.6764	0.802807	79.849	0.917791	77.8208	0.956886	4.91103	0.762011	8.02258	0.473068	9.31655	0.22159	28.5955	0.39516	67.125	0.761528	70.5171	0.881344	4.36299	0.815456	6.49822	0.472264	13.3937	0.317927	12.1665	0.169545	15.346	0.185177	42.6781	0.568693	0.827525	0.316039	0	0	0.686597	0.184052	6.75055	0.597554	4.93366	0.492951	0.734514	0.31139
1866.67	3.32046	0.756122	5.88129	0.348396	21.2385	0.530013	57.5562	0.815271	79.6967	0.916041	78.2527	0.962197	5.43679	0.843589	7.99887	0.47167	10.1931	0.242439	30.1888	0.417178	67.9434	0.770812	70.7478	0.884227	3.54618	0.662792	7.04845	0.512253	13.833	0.328355	12.56	0.175029	16.071	0.193925	43.76	0.58311	1.12273	0.428782	0	0	0.686597	0.184052	7.16576	0.634309	4.39021	0.438652	0.734514	0.31139
1900	3.42948	0.780948	5.90363	0.34972	21.8325	0.544836	58.4263	0.827595	80.1629	0.9214	78.2999	0.962777	5.43679	0.843589	7.3131	0.431232	10.9775	0.261095	32.735	0.452364	68.4874	0.776984	70.8633	0.885671	4.11347	0.768822	6.313	0.458803	13.833	0.328355	12.4357	0.173297	16.7213	0.201772	44.3769	0.59133	1.12273	0.428782	0	0	1.11249	0.298219	7.16576	0.634309	4.7621	0.475808	0.926078	0.392602
1933.33	3.32046	0.756122	6.0181	0.356501	23.0445	0.575082	59.2979	0.83994	81.1018	0.932191	78.7298	0.968063	4.91103	0.762011	7.25989	0.428094	11.7401	0.279232	34.5169	0.476988	69.5597	0.789149	71.2125	0.890036	3.54618	0.662792	7.59706	0.552123	12.6875	0.301165	11.7699	0.164019	17.6366	0.212817	44.5144	0.593162	0.827525	0.316039	0.855681	0.37535	1.11249	0.298219	7.16576	0.634309	3.8049	0.380169	0.807951	0.342523
1966.67	3.32046	0.756122	5.97707	0.35407	23.4123	0.584262	59.5339	0.843284	81.4429	0.936112	78.3748	0.963698	5.43679	0.843589	7.11106	0.419318	12.5244	0.297889	35.0336	0.484128	70.635	0.801348	71.5606	0.894386	3.54618	0.662792	7.792	0.566291	14.1624	0.336175	11.8852	0.165625	18.8222	0.227122	45.124	0.601285	0.559434	0.213653	0	0	0.87213	0.233787	7.16576	0.634309	3.8049	0.380169	0.867305	0.367686
2000	3.32819	0.757882	6.19036	0.366705	24.6422	0.614954	60.2665	0.853661	81.4117	0.935753	78.7018	0.967718	4.91103	0.762011	7.28959	0.429845	13.8923	0.330422	37.4477	0.517488	70.8831	0.804163	71.7941	0.897304	4.01649	0.750695	8.14377	0.591856	14.443	0.342836	12.2758	0.171068	19.4499	0.234697	45.7308	0.609371	1.12273	0.428782	1.08442	0.475689	0.87213	0.233787	7.16576	0.634309	4.7621	0.475808	0.868608	0.368238
2033.33	3.32819	0.757882	6.36159	0.376848	25.537	0.637285	60.9942	0.863968	81.8867	0.941212	78.9546	0.970827	4.73103	0.734081	6.95416	0.410066	15.2838	0.36352	39.1369	0.540832	71.9349	0.816096	72.7432	0.909167	4.22489	0.789646	8.33497	0.605751	13.0547	0.309881	10.861	0.151352	20.6263	0.248893	46.0233	0.613267	0.942096	0.359794	1.08442	0.475689	1.11249	0.298219	7.58543	0.671457	5.13639	0.513207	0.890912	0.377694
2066.67	3.25869	0.742055	6.58257	0.389939	26.1071	0.65151	61.2344	0.867371	82.3421	0.946448	78.8538	0.969588	5.43679	0.843589	7.43837	0.438619	16.1147	0.383282	40.5273	0.560046	72.591	0.823539	72.8298	0.910249	4.01649	0.750695	7.23422	0.525754	14.0747	0.334093	11.6374	0.162172	21.0364	0.253841	46.6236	0.621266	1.12273	0.428782	0.855681	0.37535	1.11249	0.298219	7.58543	0.671457	5.13639	0.513207	0.867305	0.367686
2100	2.86604	0.652643	6.49632	0.384829	26.7895	0.668541	61.9563	0.877596	82.6794	0.950324	78.7539	0.968359	5.33226	0.827369	7.30326	0.430651	16.9584	0.403349	42.1594	0.5826	73.3626	0.832293	73.0626	0.913158	4.01649	0.750695	7.78153	0.56553	13.9278	0.330606	12.0242	0.167562	21.9216	0.264523	47.5085	0.633058	1.12273	0.428782	1.08442	0.475689	1.11249	0.298219	7.58543	0.671457	4.17602	0.41725	0.807951	0.342523
2133.33	2.86604	0.652643	6.75218	0.399986	27.576	0.688168	62.4467	0.884543	82.8164	0.951898	78.6548	0.96714	4.73103	0.734081	7.48948	0.441633	18.2168	0.433279	43.6031	0.602551	73.6059	0.835053	72.9534	0.911793	3.45556	0.645855	7.78153	0.56553	13.437	0.318956	11.1445	0.155303	22.6006	0.272716	47.4839	0.632731	1.12273	0.428782	0.855681	0.37535	1.02323	0.274292	7.58543	0.671457	4.32886	0.432522	0.807951	0.342523
2166.67	2.80504	0.638752	7.42258	0.439699	28.1305	0.702005	62.9131	0.891149	82.9001	0.952861	78.982	0.971164	4.14649	0.643382	7.76616	0.457948	19.253	0.457924	44.9135	0.620659	75.0271	0.851176	73.5533	0.919291	4.01649	0.750695	7.78153	0.56553	13.5754	0.32224	10.5814	0.147456	24.5415	0.296136	48.3857	0.644748	1.12273	0.428782	0.855681	0.37535	1.02323	0.274292	7.16576	0.634309	5.13639	0.513207	0.807951	0.342523
2200	3.25869	0.742055	7.29361	0.43206	28.183	0.703316	63.1543	0.894565	82.7855	0.951544	78.9275	0.970493	4.73103	0.734081	8.11467	0.478498	19.9026	0.473374	45.4258	0.627738	75.2657	0.853883	73.7463	0.921703	3.45556	0.645855	7.78153	0.56553	13.5313	0.321193	9.32425	0.129937	24.0586	0.290309	48.6964	0.648887	0.942096	0.359794	0.855681	0.37535	1.02323	0.274292	7.58543	0.671457	5.51285	0.550821	0.807951	0.342523
2233.33	3.25869	0.742055	7.2347	0.42857	28.9618	0.722751	64.2276	0.909769	83.2357	0.956719	79.0806	0.972377	4.84037	0.751046	7.75781	0.457455	20.7738	0.494096	47.2361	0.652755	75.8901	0.860967	74.0864	0.925955	3.43017	0.64111	8.32623	0.605117	13.5313	0.321193	9.69542	0.13511	26.0557	0.314408	49.6791	0.661981	0.942096	0.359794	0.855681	0.37535	1.02323	0.274292	6.95104	0.615302	5.67619	0.567141	1.01524	0.4304
2266.67	3.25869	0.742055	7.2347	0.42857	29.5084	0.736391	64.331	0.911233	83.1217	0.955408	78.982	0.971164	4.73103	0.734081	8.13823	0.479888	21.4211	0.509493	48.2151	0.666283	76.127	0.863654	74.5335	0.931542	4.01649	0.750695	8.49635	0.61748	13.0806	0.310497	9.24318	0.128808	26.6217	0.321238	49.9834	0.666037	0.942096	0.359794	0.855681	0.37535	1.15326	0.309148	7.58543	0.671457	4.69932	0.469536	1.02262	0.433532
2300	3.32819	0.757882	7.57182	0.44854	29.7938	0.743515	64.6825	0.916212	83.4568	0.95926	78.982	0.971164	4.73103	0.734081	8.53043	0.503014	22.2177	0.528439	48.9689	0.6767	77.0044	0.873609	74.3185	0.928855	3.9749	0.742921	7.6068	0.552831	13.5072	0.320622	8.50361	0.118501	27.4646	0.331409	50.4114	0.671739	0.942096	0.359794	0.855681	0.37535	1.15326	0.309148	6.34362	0.561533	4.69932	0.469536	1.02262	0.433532
2333.33	3.32819	0.757882	7.80367	0.462274	30.7656	0.767766	64.5701	0.91462	83.7908	0.963099	79.3082	0.975174	4.73103	0.734081	8.84241	0.521411	23.6694	0.562968	50.4492	0.697156	77.6359	0.880773	74.9134	0.93629	4.01649	0.750695	7.6068	0.552831	12.5483	0.297861	7.86624	0.109619	28.1006	0.339083	50.2636	0.669771	0.827525	0.316039	0.855681	0.37535	1.15326	0.309148	7.42849	0.657565	5.07287	0.50686	1.29342	0.548335
2366.67	3.25869	0.742055	7.80367	0.462274	30.8172	0.769054	65.271	0.924549	83.5392	0.960207	79.3082	0.975174	4.66198	0.723367	9.25646	0.545826	23.5745	0.560711	50.9222	0.703692	77.6074	0.88045	74.657	0.933086	4.5762	0.855306	8.14891	0.592229	11.3949	0.270482	7.65765	0.106713	29.7572	0.359072	51.2618	0.683072	0.942096	0.359794	1.08442	0.475689	1.10196	0.295396	7.58543	0.671457	5.07287	0.50686	0.970941	0.411621
2400	2.40914	0.548599	8.19593	0.485511	31.5806	0.788105	65.6198	0.929489	84.0122	0.965643	79.7311	0.980375	4.73103	0.734081	9.56756	0.564171	25.3988	0.604101	52.3677	0.723668	78.3395	0.888755	74.8894	0.93599	4.52246	0.845263	8.14891	0.592229	10.7386	0.254904	6.99423	0.0974675	30.3774	0.366557	51.8304	0.690649	0.759371	0.29001	0.855681	0.37535	1.10196	0.295396	7.82466	0.692633	5.07287	0.50686	0.970941	0.411621
2433.33	2.86604	0.652643	8.10547	0.480153	32.0583	0.800024	65.7593	0.931465	84.0122	0.965643	79.5364	0.977981	4.73103	0.734081	9.49238	0.559738	26.0167	0.618797	53.4958	0.739257	78.5737	0.891413	75.0414	0.93789	4.01649	0.750695	8.14891	0.592229	10.4503	0.24806	7.00581	0.0976288	30.3774	0.366557	51.6843	0.688702	0.997047	0.380781	0.416875	0.182865	1.27499	0.34178	8.49213	0.751718	4.69932	0.469536	1.29342	0.548335
2466.67	2.80504	0.638752	8.13568	0.481943	32.109	0.80129	65.9674	0.934413	84.0122	0.965643	79.6333	0.979173	4.73103	0.734081	9.78991	0.577282	27.1238	0.645129	54.6401	0.755071	78.9372	0.895536	75.2262	0.9402	4.01649	0.750695	8.68827	0.631428	9.80513	0.232746	6.90303	0.0961965	31.1915	0.37638	52.6681	0.701811	0.759371	0.29001	1.08442	0.475689	1.10196	0.295396	8.43657	0.7468	5.07287	0.50686	1.29342	0.548335
2500	2.86604	0.652643	8.42676	0.499185	32.2569	0.80498	66.2057	0.937788	84.5966	0.972361	79.4403	0.976799	4.73103	0.734081	10.455	0.616502	28.0042	0.666069	55.6144	0.768534	79.7878	0.905186	75.562	0.944397	4.5762	0.855306	8.68827	0.631428	9.63389	0.228681	7.50944	0.104647	32.3207	0.390006	53.0843	0.707357	0.759371	0.29001	0.855681	0.37535	1.10196	0.295396	8.24351	0.72971	5.07287	0.50686	1.29342	0.548335
2533.33	2.86604	0.652643	8.42676	0.499185	32.487	0.810723	66.4545	0.941313	84.5966	0.972361	79.861	0.981972	4.73103	0.734081	10.455	0.616502	28.1585	0.669738	56.5821	0.781906	80.0196	0.907815	75.8179	0.947595	5.2523	0.981672	7.83651	0.569525	8.6213	0.204645	7.70831	0.107419	33.2066	0.400696	53.0843	0.707357	0.942096	0.359794	0.416875	0.182865	1.10196	0.295396	8.66651	0.767154	5.23865	0.523424	1.18049	0.500456
2566.67	2.86604	0.652643	8.8348	0.523357	33.0088	0.823744	66.8005	0.946213	84.4864	0.971094	80.1139	0.985082	4.73103	0.734081	10.2635	0.605207	28.8877	0.687082	56.8768	0.785979	80.5135	0.913419	76.1524	0.951776	4.5762	0.855306	7.70742	0.560144	8.57617	0.203574	8.74804	0.121908	33.9985	0.410252	53.2262	0.709247	0.398921	0.152351	0.640023	0.28075	1.10196	0.295396	8.66651	0.767154	6.05127	0.604618	1.16663	0.494581
2600	2.86604	0.652643	8.96458	0.531045	33.3834	0.833094	67.2524	0.952614	84.9278	0.976168	80.2104	0.986269	4.73103	0.734081	10.672	0.629296	29.7305	0.707128	57.6972	0.797317	80.7347	0.915929	75.8967	0.94858	4.52246	0.845263	7.4559	0.541865	8.21236	0.194938	9.85839	0.137381	34.7854	0.419747	54.4643	0.725745	0.398921	0.152351	0.416875	0.182865	1.368	0.366711	8.66651	0.767154	6.42858	0.642316	1.16663	0.494581
2633.33	2.86604	0.652643	8.89065	0.526665	33.064	0.825122	67.1453	0.951097	85.1806	0.979073	79.861	0.981972	4.08591	0.633983	10.642	0.627525	30.4058	0.723189	58.105	0.802951	81.2271	0.921515	76.4859	0.955944	5.35036	1	7.4559	0.541865	7.99744	0.189836	10.4474	0.145589	35.5673	0.429182	54.3229	0.723861	0.398921	0.152351	0.416875	0.182865	1.92244	0.515338	8.43657	0.7468	5.61118	0.560645	1.10393	0.468
2666.67	2.86604	0.652643	9.18676	0.544206	33.9888	0.848201	67.4889	0.955965	85.1806	0.979073	79.861	0.981972	4.5987	0.713548	10.3206	0.608574	30.5697	0.727087	58.9155	0.814152	81.3213	0.922584	76.3837	0.954667	4.52246	0.845263	7.4559	0.541865	8.12896	0.192958	11.9486	0.166509	36.3443	0.438557	54.8728	0.731189	0.398921	0.152351	0.640023	0.28075	1.368	0.366711	8.43657	0.7468	6.42858	0.642316	1.16663	0.494581
2700	3.25869	0.742055	9.18676	0.544206	33.6693	0.840229	67.3467	0.953951	85.3681	0.981228	80.2104	0.986269	4.08591	0.633983	11.046	0.65135	31.5286	0.749895	59.8428	0.826967	81.6752	0.926598	76.8184	0.960099	5.07086	0.947761	6.80042	0.494227	8.29815	0.196974	12.517	0.17443	36.92	0.445505	55.0077	0.732986	2.00416	0.765407	0.416875	0.182865	1.368	0.366711	8.66651	0.767154	5.61118	0.560645	1.13441	0.480921
2733.33	2.86604	0.652643	9.18676	0.544206	34.129	0.851701	66.8872	0.947442	85.258	0.979963	80.0548	0.984356	4.08591	0.633983	10.8676	0.640831	31.6869	0.75366	60.6389	0.837967	82.2882	0.933553	76.4613	0.955636	4.5762	0.855306	7.3271	0.532504	8.44792	0.200529	13.9291	0.194108	37.4012	0.451311	55.4131	0.738388	0.398921	0.152351	0.416875	0.182865	1.55302	0.416311	9.09334	0.804936	5.61118	0.560645	1.18049	0.500456
2766.67	2.80504	0.638752	9.05934	0.536658	34.2693	0.855201	67.5829	0.957296	85.258	0.979963	80.2104	0.986269	4.08591	0.633983	11.4359	0.67434	32.5114	0.773271	60.9137	0.841765	82.5008	0.935965	76.8945	0.961051	4.5762	0.855306	7.3271	0.532504	8.47619	0.2012	15.1236	0.210754	37.9682	0.458153	55.9558	0.74562	0.398921	0.152351	0.416875	0.182865	1.368	0.366711	8.66651	0.767154	5.61118	0.560645	1.13441	0.480921
2800	2.86604	0.652643	8.99396	0.532785	33.9551	0.847359	67.2305	0.952304	85.258	0.979963	80.3078	0.987466	4.15569	0.644809	11.2621	0.664092	32.804	0.780231	61.19	0.845584	82.6394	0.937537	77.1498	0.964241	4.52246	0.845263	7.3271	0.532504	8.88725	0.210958	16.555	0.230701	38.8178	0.468405	56.0885	0.747388	0.76379	0.291698	0.640023	0.28075	1.55302	0.416311	8.66651	0.767154	5.98657	0.598153	1.32133	0.560163
2833.33	2.86604	0.652643	8.99396	0.532785	34.3226	0.856531	67.4781	0.955811	85.258	0.979963	80.3078	0.987466	3.57329	0.554443	11.2621	0.664092	33.4739	0.796164	62.0939	0.858073	83.3382	0.945465	77.736	0.971568	5.134	0.959562	7.13484	0.518531	9.49117	0.225293	18.2054	0.2537	39.2836	0.474026	56.3538	0.750924	0.76379	0.291698	0.416875	0.182865	1.55302	0.416311	8.66651	0.767154	5.61118	0.560645	1.32133	0.560163
2866.67	2.80504	0.638752	9.34423	0.553534	34.6893	0.865682	67.6228	0.95786	85.258	0.979963	80.0548	0.984356	4.08591	0.633983	11.8395	0.69814	33.6246	0.799747	62.3678	0.86186	83.4588	0.946833	77.5817	0.96964	4.52246	0.845263	6.48608	0.471382	9.9475	0.236125	19.3973	0.27031	40.5812	0.489684	57.7026	0.768896	0.76379	0.291698	0.416875	0.182865	1.368	0.366711	8.66651	0.767154	6.97724	0.697137	1.2101	0.51301
2900	3.32819	0.757882	9.28402	0.549968	35.1406	0.876944	67.1268	0.950835	85.1487	0.978707	80.0548	0.984356	4.08591	0.633983	11.6551	0.687266	33.255	0.790956	62.6432	0.865665	83.6858	0.949409	77.4801	0.96837	5.07086	0.947761	6.48608	0.471382	10.6797	0.253505	20.6153	0.287283	41.4146	0.499739	58.097	0.774152	0.76379	0.291698	0.416875	0.182865	1.73931	0.466248	8.86744	0.78494	5.98657	0.598153	1.2101	0.51301
2933.33	2.80504	0.638752	9.28402	0.549968	34.829	0.869168	67.3743	0.954341	85.1487	0.978707	80.0548	0.984356	3.57329	0.554443	11.8395	0.69814	33.9216	0.80681	62.9198	0.869488	83.4487	0.946719	77.4801	0.96837	4.52246	0.845263	6.48608	0.471382	11.0014	0.261141	22.497	0.313506	41.6731	0.502859	58.7617	0.783009	1.62224	0.619549	0.416875	0.182865	1.92244	0.515338	9.3329	0.826142	6.97724	0.697137	1.34017	0.568154
2966.67	3.25869	0.742055	9.70506	0.574909	35.2777	0.880367	67.3743	0.954341	85.1487	0.978707	80.1139	0.985082	4.08591	0.633983	11.4887	0.677457	34.0718	0.810384	63.045	0.871217	83.9138	0.951996	77.9106	0.97375	4.52246	0.845263	6.98679	0.507771	11.5992	0.275331	22.84	0.318285	42.401	0.511642	58.3528	0.777561	0.76379	0.291698	0.416875	0.182865	1.92244	0.515338	9.09334	0.804936	5.98657	0.598153	1.34017	0.568154
3000	2.80504	0.638752	9.63173	0.570566	35.1933	0.87826	67.717	0.959195	85.8396	0.986648	80.1139	0.985082	4.5987	0.713548	12.2549	0.722635	34.4785	0.820056	64.1893	0.887031	84.0002	0.952975	77.3794	0.967111	5.07086	0.947761	6.42277	0.466781	12.9993	0.308565	24.7716	0.345202	42.9376	0.518117	58.7452	0.782789	0.76379	0.291698	0.416875	0.182865	1.92244	0.515338	8.66651	0.767154	6.97724	0.697137	1.32133	0.560163
3033.33	2.80504	0.638752	9.63173	0.570566	35.4149	0.883789	67.717	0.959195	85.8396	0.986648	80.1139	0.985082	4.08591	0.633983	12.2549	0.722635	34.9918	0.832266	64.2001	0.88718	84.1427	0.954592	78.0652	0.975683	4.41047	0.824331	6.41495	0.466212	13.808	0.327762	26.4143	0.368094	43.4712	0.524556	58.6103	0.780992	0.76379	0.291698	0.640023	0.28075	2.34187	0.627772	9.09334	0.804936	7.35564	0.734944	1.34017	0.568154
3066.67	3.32819	0.757882	9.50875	0.56328	35.3315	0.881708	68.4097	0.969007	85.8396	0.986648	80.3675	0.9882	4.08591	0.633983	12.6414	0.745429	34.6269	0.823586	64.6909	0.893962	84.1427	0.954592	77.7092	0.971233	5.07086	0.947761	6.41495	0.466212	14.2692	0.338709	26.5316	0.369729	44.8957	0.541746	58.7317	0.78261	0.76379	0.291698	0.640023	0.28075	1.92244	0.515338	9.09334	0.804936	5.82776	0.582285	1.32133	0.560163
3100	2.80504	0.638752	9.9234	0.587843	35.552	0.887211	68.1613	0.965488	85.8396	0.986648	80.3078	0.987466	4.5987	0.713548	12.6414	0.745429	35.2882	0.839314	65.071	0.899214	84.4879	0.958509	77.7092	0.971233	4.52246	0.845263	6.88416	0.500312	15.332	0.363937	27.8116	0.387566	45.602	0.550268	59.1222	0.787813	0.759371	0.29001	0.640023	0.28075	1.92244	0.515338	9.09334	0.804936	5.98657	0.598153	1.26477	0.536186
3133.33	3.32819	0.757882	9.85431	0.583751	35.4696	0.885154	67.717	0.959195	85.2928	0.980363	80.3675	0.9882	4.08591	0.633983	12.4713	0.735397	35.2823	0.839175	65.4496	0.904446	84.6043	0.959829	77.9649	0.974429	5.07086	0.947761	6.3666	0.462698	15.7662	0.374245	29.4191	0.409968	46.119	0.556507	59.3923	0.791412	0.398921	0.152351	1.66905	0.732137	1.92244	0.515338	8.47015	0.749772	7.35564	0.734944	1.32133	0.560163
3166.67	3.25869	0.742055	9.85431	0.583751	35.9118	0.896191	68.4097	0.969007	85.7308	0.985397	80.1139	0.985082	4.5987	0.713548	12.4713	0.735397	35.1771	0.836673	65.8268	0.909659	84.3725	0.957199	77.6098	0.969991	5.07086	0.947761	6.3666	0.462698	16.6537	0.395311	30.2744	0.421886	46.6333	0.562712	60.03	0.799909	0.76379	0.291698	0.416875	0.182865	1.92244	0.515338	9.09334	0.804936	5.98657	0.598153	1.34017	0.568154
3200	3.25869	0.742055	9.85431	0.583751	35.83	0.89415	68.4097	0.969007	85.7308	0.985397	80.3675	0.9882	4.08591	0.633983	12.4713	0.735397	35.9387	0.854787	66.2026	0.914852	85.0919	0.965361	77.8655	0.973186	5.07086	0.947761	6.3666	0.462698	17.751	0.421357	31.5799	0.440079	47.1448	0.568885	59.8986	0.798158	0.76379	0.291698	0.640023	0.28075	1.92244	0.515338	9.3329	0.826142	6.36454	0.635918	1.5835	0.671309
3233.33	3.25869	0.742055	10.1419	0.600788	35.6076	0.888599	68.8528	0.975283	85.7308	0.985397	80.3675	0.9882	4.08591	0.633983	12.4713	0.735397	36.2342	0.861816	66.5771	0.920027	85.4347	0.96925	78.2935	0.978536	5.07086	0.947761	6.3666	0.462698	18.2003	0.432024	32.8697	0.458054	47.6535	0.575024	60.4151	0.805041	0.398921	0.152351	0.686457	0.301119	2.34187	0.627772	9.52373	0.843034	6.36454	0.635918	1.29835	0.550423
3266.67	3.25869	0.742055	10.1419	0.600788	36.1897	0.903125	68.3069	0.967551	85.8759	0.987066	80.2717	0.987022	4.08591	0.633983	12.8527	0.757886	35.9772	0.855704	66.4716	0.918569	85.4347	0.96925	78.1946	0.977299	5.07086	0.947761	6.34106	0.460843	19.1103	0.453622	33.1394	0.461811	48.5565	0.585919	60.6691	0.808425	0.398921	0.152351	0.686457	0.301119	2.34187	0.627772	9.52373	0.843034	6.36454	0.635918	1.5835	0.671309
3300	2.80504	0.638752	10.1419	0.600788	35.9666	0.897558	68.7496	0.973821	85.984	0.988307	80.3675	0.9882	4.08591	0.633983	13.0605	0.770141	36.2342	0.861816	66.8452	0.923733	85.0605	0.965005	78.1946	0.977299	4.41047	0.824331	6.3799	0.463665	19.3356	0.458972	34.2221	0.476899	49.5175	0.597516	61.1811	0.815248	0.76379	0.291698	0.686457	0.301119	1.92244	0.515338	9.52373	0.843034	7.35564	0.734944	1.29835	0.550423
3333.33	2.80504	0.638752	10.1419	0.600788	36.629	0.914088	68.9988	0.977352	86.4207	0.993327	80.3675	0.9882	4.08591	0.633983	13.0605	0.770141	37.1321	0.883172	67.3218	0.930318	85.7763	0.973125	78.2935	0.978536	4.41047	0.824331	5.56043	0.404109	20.8791	0.49561	35.752	0.498219	50.0126	0.60349	61.0522	0.81353	1.10336	0.421383	0.686457	0.301119	2.34187	0.627772	9.52373	0.843034	6.36454	0.635918	1.29835	0.550423
3366.67	2.42889	0.553097	10.0768	0.596933	36.5485	0.912079	68.6473	0.972373	86.3123	0.992081	80.3675	0.9882	4.08591	0.633983	12.8948	0.760368	36.7725	0.87462	67.2175	0.928877	85.6624	0.971833	78.0964	0.976073	4.41047	0.824331	6.0441	0.43926	21.0919	0.50066	36.7098	0.511567	50.2216	0.606011	61.1657	0.815043	0.76379	0.291698	0.705189	0.309335	2.34187	0.627772	9.52373	0.843034	6.74485	0.673917	1.60778	0.681602
3400	2.42889	0.553097	10.4956	0.621737	36.8433	0.919437	68.9988	0.977352	86.6746	0.996245	80.5615	0.990585	4.08591	0.633983	12.8948	0.760368	36.8738	0.877028	67.6921	0.935436	85.7763	0.973125	78.1946	0.977299	4.41047	0.824331	5.83542	0.424094	21.5487	0.511503	36.9554	0.514989	51.8328	0.625453	61.6734	0.821807	2.00416	0.765407	1.2821	0.562403	2.34187	0.627772	8.47015	0.749772	6.36454	0.635918	1.29835	0.550423
3433.33	2.42889	0.553097	10.4956	0.621737	36.3248	0.906497	68.8965	0.975903	86.4207	0.993327	80.3675	0.9882	4.08591	0.633983	12.8948	0.760368	36.5168	0.868537	67.5885	0.934003	86.1168	0.976988	78.1946	0.977299	4.41047	0.824331	6.06565	0.440827	22.4021	0.531762	38.169	0.531902	52.1402	0.629163	61.814	0.823682	0.76379	0.291698	0.686457	0.301119	2.34187	0.627772	9.75929	0.863886	6.74485	0.673917	1.47845	0.626776
3466.67	3.25869	0.742055	10.4956	0.621737	36.6821	0.915414	68.8965	0.975903	85.8759	0.987066	80.4641	0.989388	4.5987	0.713548	12.8948	0.760368	36.9121	0.877939	67.6973	0.935508	86.0034	0.975702	78.1946	0.977299	4.41047	0.824331	5.88567	0.427746	22.608	0.536648	39.1941	0.546186	52.3382	0.631552	62.1928	0.828729	1.10336	0.421383	0.686457	0.301119	2.34187	0.627772	9.52373	0.843034	6.36454	0.635918	1.47845	0.626776
3500	2.42889	0.553097	10.2992	0.610107	36.4599	0.909867	68.8965	0.975903	85.8759	0.987066	80.4641	0.989388	4.5987	0.713548	13.27	0.782491	36.9121	0.877939	67.5956	0.934101	86.0034	0.975702	78.6212	0.982631	4.41047	0.824331	5.88567	0.427746	22.8805	0.543118	40.2749	0.561248	52.817	0.63733	62.696	0.835434	1.62224	0.619549	0.705189	0.309335	2.34187	0.627772	9.75929	0.863886	6.74485	0.673917	1.47845	0.626776
3533.33	3.25869	0.742055	10.431	0.617913	36.6821	0.915414	68.9988	0.977352	85.984	0.988307	80.4641	0.989388	4.67545	0.725457	13.27	0.782491	36.6581	0.871898	68.0657	0.940598	86.0034	0.975702	78.0964	0.976073	4.45111	0.831926	6.29172	0.457256	24.3288	0.577495	40.7752	0.568219	53.9191	0.650629	63.0712	0.840434	1.10336	0.421383	0.686457	0.301119	2.58287	0.692376	10.4337	0.923583	6.5364	0.65309	1.50126	0.636445
3566.67	2.80224	0.638116	10.2992	0.610107	36.5391	0.911845	68.7496	0.973821	85.7308	0.985397	80.5615	0.990585	4.5987	0.713548	13.27	0.782491	36.5608	0.869584	68.0657	0.940598	86.3433	0.979558	78.8774	0.985833	4.41047	0.824331	6.10883	0.443965	24.3425	0.577822	42.1532	0.587422	54.1076	0.652903	63.5705	0.847088	1.10336	0.421383	0.686457	0.301119	2.34187	0.627772	9.52373	0.843034	6.36454	0.635918	1.5835	0.671309
3600	2.83391	0.645327	10.7118	0.634547	36.8944	0.920712	68.8965	0.975903	86.3123	0.992081	80.5615	0.990585	4.5987	0.713548	13.27	0.782491	36.7033	0.872974	68.4327	0.945669	86.3433	0.979558	78.7788	0.984601	4.41047	0.824331	6.13049	0.445539	25.4155	0.60329	43.407	0.604895	55.4959	0.669655	63.9423	0.852041	1.10336	0.421383	0.686457	0.301119	1.92244	0.515338	9.75929	0.863886	6.36454	0.635918	1.47845	0.626776
3633.33	2.80224	0.638116	10.7118	0.634547	36.8944	0.920712	68.8965	0.975903	86.4207	0.993327	80.4641	0.989388	4.08591	0.633983	13.27	0.782491	36.9553	0.878967	68.332	0.944279	86.2314	0.978288	78.7788	0.984601	4.41047	0.824331	6.13049	0.445539	25.862	0.613888	43.8916	0.611648	55.9588	0.675241	63.8176	0.850379	0.76379	0.291698	0.686457	0.301119	2.34187	0.627772	9.75929	0.863886	7.91312	0.790646	1.46277	0.620129
3666.67	2.83391	0.645327	10.7118	0.634547	36.8944	0.920712	68.9988	0.977352	85.8759	0.987066	80.5615	0.990585	4.5987	0.713548	13.1106	0.773094	36.7033	0.872974	68.7984	0.950723	86.6821	0.983401	79.2038	0.989913	4.41047	0.824331	6.23473	0.453115	26.3083	0.624484	44.7392	0.623459	56.589	0.682845	64.1887	0.855325	0.76379	0.291698	0.705189	0.309335	2.34187	0.627772	10.1893	0.901954	6.36454	0.635918	1.47845	0.626776
3700	3.25869	0.742055	10.6509	0.63094	37.2489	0.929557	68.8965	0.975903	86.4207	0.993327	80.8159	0.993714	4.5987	0.713548	13.1106	0.773094	37.1913	0.88458	68.6983	0.94934	86.6821	0.983401	79.2038	0.989913	4.41047	0.824331	6.23473	0.453115	26.3278	0.624947	45.6894	0.636701	56.7642	0.684959	63.9219	0.851769	0.76379	0.291698	0.686457	0.301119	2.34187	0.627772	8.70194	0.77029	6.36454	0.635918	1.50126	0.636445
3733.33	2.80504	0.638752	10.7945	0.639445	37.2489	0.929557	68.8965	0.975903	86.1299	0.989984	80.7185	0.992516	4.5987	0.713548	13.3266	0.785829	37.4441	0.890593	68.6983	0.94934	86.5706	0.982137	79.0085	0.987472	4.41047	0.824331	6.23473	0.453115	27.6455	0.656224	46.0022	0.641059	57.617	0.69525	64.8261	0.863818	2.00416	0.765407	0.686457	0.301119	2.34187	0.627772	10.1893	0.901954	7.91312	0.790646	1.50126	0.636445
3766.67	2.42889	0.553097	11.0721	0.655891	37.2489	0.929557	68.8965	0.975903	85.984	0.988307	80.7185	0.992516	4.5987	0.713548	14.0908	0.830895	37.8353	0.899898	69.4232	0.959357	86.5706	0.982137	78.6811	0.98338	4.45111	0.831926	6.39748	0.464942	28.0901	0.666778	46.821	0.65247	57.6723	0.695918	64.9271	0.865163	1.10336	0.421383	0.686457	0.301119	1.92244	0.515338	8.70194	0.77029	6.74485	0.673917	1.73432	0.735248
3800	2.42889	0.553097	11.0721	0.655891	37.682	0.940365	68.8965	0.975903	86.4207	0.993327	80.8159	0.993714	4.5987	0.713548	13.3266	0.785829	37.582	0.893873	69.4232	0.959357	87.0197	0.987231	79.1057	0.988687	4.41047	0.824331	6.93868	0.504275	28.4302	0.674852	48.1825	0.671443	58.1232	0.701358	64.9271	0.865163	0.76379	0.291698	0.705189	0.309335	2.34187	0.627772	8.70194	0.77029	6.36454	0.635918	1.50126	0.636445
3833.33	2.80224	0.638116	10.9281	0.647357	37.682	0.940365	69.1467	0.979446	86.238	0.991227	80.6219	0.991328	4.5987	0.713548	13.1106	0.773094	37.8353	0.899898	69.3235	0.95798	86.8306	0.985086	78.6811	0.98338	4.41047	0.824331	6.66814	0.484613	29.1371	0.69163	48.4877	0.675696	59.6289	0.719528	65.5614	0.873617	1.10336	0.421383	0.686457	0.301119	2.34187	0.627772	9.13435	0.808566	6.74485	0.673917	1.73432	0.735248
3866.67	2.83391	0.645327	10.8706	0.643956	37.6025	0.938382	69.3376	0.98215	86.4207	0.993327	80.8159	0.993714	4.5987	0.713548	13.6954	0.807576	38.0675	0.905419	69.5259	0.960776	87.0197	0.987231	79.1057	0.988687	3.97565	0.743063	7.0721	0.513972	29.9063	0.70989	49.8835	0.695147	59.6257	0.719488	65.6601	0.874931	1.10336	0.421383	0.686457	0.301119	2.00906	0.538559	9.75929	0.863886	6.74485	0.673917	1.46277	0.620129
3900	2.83391	0.645327	11.2858	0.668548	37.525	0.936449	68.7953	0.974469	85.7687	0.985833	80.6219	0.991328	4.5987	0.713548	13.6954	0.807576	37.9716	0.903138	69.4269	0.959408	86.4601	0.980882	79.1057	0.988687	4.45111	0.831926	7.0721	0.513972	29.5921	0.702431	50.6114	0.70529	59.4631	0.717526	65.6601	0.874931	1.10336	0.421383	0.416875	0.182865	2.34187	0.627772	8.70194	0.77029	6.91354	0.690771	1.50126	0.636445
3933.33	2.4203	0.551141	11.2858	0.668548	37.8784	0.945267	69.0453	0.978011	86.4586	0.993762	81.2963	0.999621	4.67545	0.725457	13.9228	0.820987	38.2254	0.909175	70.0493	0.96801	86.3504	0.979638	78.8411	0.98538	4.41047	0.824331	7.0721	0.513972	30.6214	0.726863	51.3566	0.715676	60.5062	0.730114	65.9055	0.878201	1.10336	0.421383	0.686457	0.301119	2.58287	0.692376	10.1893	0.901954	6.74485	0.673917	1.6449	0.697339
3966.67	2.50462	0.570342	11.2858	0.668548	38.0341	0.949154	69.9417	0.990707	87.0012	1	81.0712	0.996852	4.04035	0.626913	14.2898	0.842626	38.5524	0.916953	69.9873	0.967152	86.9088	0.985973	79.0085	0.987472	3.97565	0.743063	7.48352	0.543872	31.2098	0.74083	51.986	0.724446	60.8248	0.733958	66.1222	0.881088	1.10336	0.421383	0.686457	0.301119	2.00906	0.538559	8.70194	0.77029	7.29316	0.728702	1.50126	0.636445
4000	2.42889	0.553097	11.2287	0.665165	38.1029	0.95087	69.7369	0.987807	86.7132	0.996689	81.2963	0.999621	4.08591	0.633983	13.9228	0.820987	38.6142	0.918423	70.0493	0.96801	86.6102	0.982586	79.1687	0.989475	4.44616	0.831001	7.18398	0.522102	31.9158	0.757589	52.5543	0.732365	61.3788	0.740643	66.388	0.88463	1.10336	0.421383	0.686457	0.301119	2.34187	0.627772	9.13435	0.808566	7.91312	0.790646	1.42675	0.604857
4033.33	2.42889	0.553097	11.2287	0.665165	38.4068	0.958455	69.7369	0.987807	86.7132	0.996689	81.2963	0.999621	3.54495	0.550045	13.7654	0.811707	38.6142	0.918423	70.4103	0.972999	86.9492	0.986432	79.2652	0.990681	3.86029	0.7215	7.62653	0.554265	32.1989	0.764309	53.5737	0.746572	62.5599	0.754895	66.75	0.889454	0.76379	0.291698	1.2821	0.562403	2.37783	0.637412	9.75929	0.863886	7.29316	0.728702	1.63746	0.694185
4066.67	2.42889	0.553097	11.6511	0.690191	38.1801	0.952796	69.7369	0.987807	86.7132	0.996689	81.2963	0.999621	3.52985	0.547702	14.5274	0.85664	39.0964	0.929891	70.6714	0.976606	86.9492	0.986432	79.2652	0.990681	3.97565	0.743063	7.62653	0.554265	32.7796	0.778092	54.8606	0.764506	62.2434	0.751076	66.75	0.889454	2.00416	0.765407	1.2821	0.562403	3.01769	0.808937	10.1893	0.901954	7.12732	0.712132	1.63746	0.694185
4100	2.50462	0.570342	11.6511	0.690191	38.3072	0.955969	69.5877	0.985693	86.7132	0.996689	81.2963	0.999621	3.52985	0.547702	14.3637	0.846985	39.0964	0.929891	70.5084	0.974353	87.0585	0.987671	79.2652	0.990681	3.86029	0.7215	7.84153	0.569891	33.2098	0.788304	54.5918	0.760759	62.5505	0.754781	67.1107	0.894261	1.10336	0.421383	1.2821	0.562403	3.01769	0.808937	8.70194	0.77029	7.29316	0.728702	1.63746	0.694185
4133.33	2.42889	0.553097	11.8152	0.699908	38.3855	0.957922	69.7369	0.987807	86.7132	0.996689	81.3272	1	3.57151	0.554167	14.3637	0.846985	39.0018	0.927643	70.4103	0.972999	86.9088	0.985973	79.0085	0.987472	3.97565	0.743063	7.84153	0.569891	33.6388	0.798487	55.1553	0.768612	62.9771	0.759929	66.8453	0.890724	1.68339	0.6429	0.686457	0.301119	2.58287	0.692376	10.1893	0.901954	7.29316	0.728702	1.63746	0.694185
4166.67	2.42889	0.553097	11.4455	0.678009	38.3072	0.955969	69.7369	0.987807	86.0226	0.988751	80.7185	0.992516	3.52985	0.547702	14.1277	0.83307	38.7471	0.921585	70.1503	0.969405	86.7987	0.984725	79.2652	0.990681	4.36186	0.815247	7.79111	0.566226	33.2186	0.788513	55.3063	0.770716	63.4018	0.765054	66.6121	0.887617	1.10336	0.421383	1.2821	0.562403	2.34187	0.627772	9.13435	0.808566	7.12732	0.712132	1.63746	0.694185
4200	2.42889	0.553097	11.862	0.702683	38.0838	0.950393	69.8388	0.98925	86.4586	0.993762	80.2977	0.987341	3.52985	0.547702	14.3637	0.846985	38.7471	0.921585	70.4103	0.972999	86.6895	0.983486	79.0085	0.987472	4.36186	0.815247	8.29137	0.602583	33.3731	0.792182	55.4569	0.772815	63.9793	0.772023	67.3537	0.897499	0.76379	0.291698	0.686457	0.301119	2.79013	0.747936	10.1893	0.901954	7.12732	0.712132	1.63746	0.694185
4233.33	2.42889	0.553097	11.4455	0.678009	38.0838	0.950393	69.1467	0.979446	86.0226	0.988751	80.2977	0.987341	4.08591	0.633983	13.54	0.798411	38.7471	0.921585	70.0535	0.968068	86.6895	0.983486	79.2652	0.990681	3.86029	0.7215	8.01778	0.582699	34.2154	0.812175	56.0194	0.780654	64.2456	0.775236	67.4475	0.898749	1.10336	0.421383	1.2821	0.562403	2.58287	0.692376	9.37585	0.829944	7.29316	0.728702	2.0365	0.863356
4266.67	2.42889	0.553097	11.862	0.702683	38.0838	0.950393	69.3978	0.983003	85.7687	0.985833	80.7185	0.992516	4.08591	0.633983	14.1277	0.83307	39.2266	0.932988	70.3134	0.971659	86.6895	0.983486	79.1687	0.989475	4.36186	0.815247	8.55361	0.621641	34.5013	0.818962	56.8568	0.792324	64.8055	0.781992	67.5978	0.900752	1.10336	0.421383	1.2821	0.562403	3.01769	0.808937	10.1893	0.901954	7.12732	0.712132	1.75164	0.742593
4300	2.42889	0.553097	11.7129	0.693852	38.5911	0.963052	69.1467	0.979446	86.4207	0.993327	80.9142	0.994922	4.04035	0.626913	13.9041	0.819883	38.9732	0.926963	70.7701	0.97797	86.7987	0.984725	79.2652	0.990681	3.86029	0.7215	8.55361	0.621641	34.7872	0.825748	57.274	0.798137	64.957	0.783821	67.8053	0.903517	1.10336	0.421383	1.2821	0.562403	2.34187	0.627772	10.1893	0.901954	7.12732	0.712132	1.63746	0.694185
4333.33	2.42889	0.553097	11.862	0.702683	38.0077	0.948495	69.3978	0.983003	86.0226	0.988751	80.2977	0.987341	3.52985	0.547702	14.1277	0.83307	39.1331	0.930765	70.7701	0.97797	86.9492	0.986432	79.1687	0.989475	4.36186	0.815247	8.28634	0.602217	34.9264	0.829052	58.3773	0.813513	66.3384	0.800489	68.6922	0.915335	1.10336	0.421383	0.686457	0.301119	3.01769	0.808937	10.1893	0.901954	7.6751	0.766864	1.63746	0.694185
4366.67	2.42889	0.553097	12.1329	0.718731	38.2123	0.9536	69.4859	0.984251	85.8759	0.987066	80.7185	0.992516	3.52985	0.547702	13.9041	0.819883	38.8801	0.924747	70.7701	0.97797	86.9492	0.986432	79.5914	0.994758	4.36186	0.815247	8.73359	0.634722	35.0734	0.832542	58.3837	0.813602	65.6351	0.792003	68.4266	0.911796	1.10336	0.421383	1.2821	0.562403	2.79013	0.747936	9.13435	0.808566	6.91354	0.690771	1.63746	0.694185
4400	2.42889	0.553097	12.0728	0.715172	38.4343	0.959141	69.3978	0.983003	86.1299	0.989984	80.2977	0.987341	4.04035	0.626913	13.9761	0.824131	39.3568	0.936086	70.7701	0.97797	86.9492	0.986432	79.3348	0.99155	4.36186	0.815247	9.44954	0.686754	35.6293	0.845736	58.9252	0.821147	66.0473	0.796977	68.7818	0.916529	1.10336	0.421383	1.2821	0.562403	3.01769	0.808937	10.1893	0.901954	7.12732	0.712132	1.63746	0.694185
4433.33	2.83391	0.645327	12.2023	0.722842	38.2123	0.9536	69.2964	0.981567	86.0226	0.988751	80.2977	0.987341	4.08591	0.633983	14.1277	0.83307	38.8801	0.924747	70.6737	0.976638	86.9492	0.986432	79.0731	0.98828	4.36186	0.815247	9.30209	0.676038	35.4953	0.842557	59.2044	0.825038	66.8814	0.807041	68.669	0.915025	1.10336	0.421383	1.2821	0.562403	3.01769	0.808937	10.6228	0.940327	7.6751	0.766864	1.89934	0.805207
4466.67	2.42889	0.553097	12.6447	0.749047	38.7165	0.966181	69.8388	0.98925	86.1299	0.989984	80.7185	0.992516	3.57151	0.554167	14.724	0.868234	39.4514	0.938336	70.8676	0.979317	87.3959	0.991499	79.5914	0.994758	3.86029	0.7215	9.30209	0.676038	36.0484	0.855685	59.4679	0.82871	67.7149	0.817099	69.2491	0.922755	2.61843	1	1.2821	0.562403	3.01769	0.808937	10.1893	0.901954	8.29285	0.828587	1.63746	0.694185
4500	2.42889	0.553097	12.0728	0.715172	38.4343	0.959141	69.0453	0.978011	86.0226	0.988751	81.2963	0.999621	4.04035	0.626913	13.9761	0.824131	39.1052	0.930101	70.7701	0.97797	86.9492	0.986432	79.4954	0.993557	4.44616	0.831001	9.03831	0.656867	36.6001	0.868781	59.8732	0.834359	67.6948	0.816857	69.1358	0.921246	1.10336	0.421383	1.2821	0.562403	2.37783	0.637412	9.13435	0.808566	7.12732	0.712132	1.66349	0.70522
4533.33	2.42889	0.553097	12.0728	0.715172	38.4343	0.959141	69.3978	0.983003	86.0226	0.988751	80.5529	0.99048	4.02113	0.623931	14.334	0.845233	39.1052	0.930101	70.7701	0.97797	86.9492	0.986432	79.0731	0.98828	4.36186	0.815247	9.03831	0.656867	36.4663	0.865604	60.4229	0.842018	67.8235	0.81841	68.7592	0.916228	1.68339	0.6429	0.686457	0.301119	2.58287	0.692376	9.37585	0.829944	7.29316	0.728702	1.66349	0.70522
4566.67	2.83391	0.645327	12.2835	0.727653	38.2123	0.9536	69.7369	0.987807	86.1299	0.989984	81.2296	0.998801	4.02113	0.623931	14.566	0.858915	39.3568	0.936086	70.7701	0.97797	86.9492	0.986432	79.4954	0.993557	4.44616	0.831001	9.48291	0.689179	36.8828	0.875492	61.0795	0.851169	68.9174	0.83161	69.1128	0.920939	1.68339	0.6429	1.2821	0.562403	2.58287	0.692376	10.1893	0.901954	8.11862	0.811178	1.66349	0.70522
4600	2.42889	0.553097	12.4391	0.736868	38.3588	0.957257	69.7369	0.987807	86.7132	0.996689	80.9737	0.995654	3.52985	0.547702	14.334	0.845233	39.4872	0.939186	71.2255	0.984263	87.3959	0.991499	79.2388	0.990351	4.36186	0.815247	9.62905	0.6998	37.4291	0.888458	60.9546	0.849428	68.7716	0.829851	69.2244	0.922426	2.61843	1	1.2821	0.562403	2.58287	0.692376	9.57026	0.847153	7.6751	0.766864	1.66349	0.70522
4633.33	2.42889	0.553097	12.4391	0.736868	38.1371	0.951723	69.2964	0.981567	86.3846	0.992912	81.2296	0.998801	3.55207	0.551151	14.724	0.868234	39.0131	0.927911	70.6737	0.976638	87.0276	0.987321	79.0731	0.98828	3.86029	0.7215	9.37277	0.681174	37.2981	0.885349	61.8757	0.862264	69.1701	0.834659	69.7291	0.929152	1.68339	0.6429	1.2821	0.562403	2.37783	0.637412	9.37585	0.829944	7.6751	0.766864	1.62768	0.690041
4666.67	2.42889	0.553097	12.4391	0.736868	38.5615	0.962314	69.8388	0.98925	86.7132	0.996689	81.2296	0.998801	3.63842	0.564548	14.334	0.845233	39.7393	0.945182	71.2255	0.984263	87.2871	0.990265	79.4954	0.993557	3.66896	0.685741	10.0739	0.732129	37.5639	0.891658	61.7525	0.860547	69.567	0.839447	69.7291	0.929152	1.10336	0.421383	1.2821	0.562403	3.01769	0.808937	10.1893	0.901954	7.6751	0.766864	1.66349	0.70522
4700	2.83391	0.645327	12.4391	0.736868	38.7091	0.965998	69.7369	0.987807	86.7132	0.996689	81.1329	0.997612	3.52985	0.547702	14.334	0.845233	39.7393	0.945182	71.3895	0.986529	87.2871	0.990265	79.4954	0.993557	4.44616	0.831001	10.2443	0.744514	37.5639	0.891658	62.4211	0.869865	69.8204	0.842505	70.0801	0.933829	1.68339	0.6429	0.686457	0.301119	3.01769	0.808937	10.1893	0.901954	8.67471	0.86674	1.63746	0.694185
4733.33	2.42889	0.553097	12.769	0.756413	38.784	0.967868	69.2964	0.981567	86.7132	0.996689	81.2296	0.998801	4.05147	0.628639	14.334	0.845233	39.7393	0.945182	71.1285	0.982923	87.0276	0.987321	79.0731	0.98828	3.86029	0.7215	9.98156	0.725419	38.1246	0.904969	62.544	0.871577	70.0949	0.845818	69.6191	0.927686	1.10336	0.421383	2.19392	0.962375	2.58287	0.692376	10.4337	0.923583	8.05921	0.805242	1.58968	0.673928
4766.67	2.42889	0.553097	12.7036	0.752538	38.5615	0.962314	69.7369	0.987807	86.7132	0.996689	81.2296	0.998801	3.22604	0.500562	14.1879	0.836621	39.7393	0.945182	71.1285	0.982923	87.2871	0.990265	79.4954	0.993557	4.44616	0.831001	9.81437	0.713268	38.2529	0.908013	62.7874	0.874969	70.3558	0.848967	70.0801	0.933829	1.68339	0.6429	1.2821	0.562403	3.01769	0.808937	10.1893	0.901954	7.6751	0.766864	1.89934	0.805207
4800	2.42889	0.553097	12.647	0.749183	38.7091	0.965998	69.7369	0.987807	86.2773	0.991679	81.2296	0.998801	3.63842	0.564548	14.1879	0.836621	39.7393	0.945182	71.1285	0.982923	87.0276	0.987321	79.4002	0.992367	4.44616	0.831001	10.6108	0.771152	38.1246	0.904969	63.4494	0.884194	70.7479	0.853698	69.9707	0.932371	1.68339	0.6429	1.2821	0.562403	3.01769	0.808937	10.1893	0.901954	7.29316	0.728702	1.89934	0.805207
4833.33	2.42889	0.553097	12.494	0.740124	38.3408	0.956806	69.0453	0.978011	85.6924	0.984956	80.2977	0.987341	4.04035	0.626913	14.6922	0.866356	39.2371	0.93324	70.8687	0.979332	86.9492	0.986432	78.912	0.986266	4.44616	0.831001	10.422	0.757428	37.7213	0.895395	63.4492	0.88419	70.8653	0.855114	69.5986	0.927413	1.68339	0.6429	1.2821	0.562403	3.01769	0.808937	9.37585	0.829944	7.29316	0.728702	1.88794	0.800375
4866.67	2.83391	0.645327	12.3524	0.731732	38.3408	0.956806	69.0453	0.978011	85.6924	0.984956	80.5529	0.99048	4.02113	0.623931	14.5414	0.857466	39.1461	0.931075	70.8687	0.979332	87.1792	0.989041	79.0731	0.98828	4.36186	0.815247	10.422	0.757428	38.2575	0.908124	63.3314	0.88255	70.7261	0.853434	70.3211	0.93704	1.10336	0.421383	1.2821	0.562403	3.01769	0.808937	9.13435	0.808566	7.6751	0.766864	1.89934	0.805207
4900	2.83391	0.645327	12.8158	0.759183	38.2664	0.954951	69.1467	0.979446	85.6924	0.984956	80.5529	0.99048	4.02113	0.623931	14.1141	0.832265	39.1461	0.931075	70.8687	0.979332	87.2871	0.990265	79.0731	0.98828	4.44616	0.831001	10.17	0.739115	38.1335	0.905179	63.7211	0.88798	70.8441	0.854859	69.7947	0.930025	1.10336	0.421383	1.2821	0.562403	2.37783	0.637412	10.6228	0.940327	7.6751	0.766864	1.89934	0.805207
4933.33	2.83391	0.645327	12.404	0.734787	38.2664	0.954951	69.3978	0.983003	85.6924	0.984956	80.2279	0.986483	4.51833	0.701078	13.9701	0.823773	39.1461	0.931075	70.3187	0.971732	86.8127	0.984883	79.0731	0.98828	3.97565	0.743063	10.17	0.739115	38.0121	0.902297	63.3365	0.88262	71.3681	0.861182	69.9497	0.932092	1.68339	0.6429	1.2821	0.562403	3.01769	0.808937	10.1893	0.901954	7.51183	0.75055	2.17927	0.923882
4966.67	2.83391	0.645327	12.6139	0.747221	38.0479	0.949498	69.2964	0.981567	85.6924	0.984956	80.2977	0.987341	4.51669	0.700823	14.5414	0.857466	39.5273	0.940141	70.7729	0.978009	86.7333	0.983982	79.0731	0.98828	4.44616	0.831001	10.6048	0.770714	38.6671	0.917845	64.6115	0.900388	71.6198	0.864218	70.2997	0.936754	1.68339	0.6429	1.2821	0.562403	2.20282	0.590498	9.13435	0.808566	7.29316	0.728702	1.89934	0.805207
5000	2.83391	0.645327	12.7557	0.755626	38.6886	0.965486	69.3978	0.983003	86.3846	0.992912	80.5529	0.99048	4.02113	0.623931	14.7696	0.870921	39.5273	0.940141	70.7729	0.978009	86.8408	0.985202	79.0731	0.98828	4.44616	0.831001	10.791	0.784246	39.3544	0.934161	64.6115	0.900388	72.1412	0.87051	70.4068	0.938182	1.10336	0.421383	1.2821	0.562403	3.01769	0.808937	9.13435	0.808566	7.6751	0.766864	1.88794	0.800375
5033.33	2.69391	0.613448	12.8158	0.759183	38.2664	0.954951	69.3978	0.983003	85.6924	0.984956	80.2977	0.987341	4.04035	0.626913	14.3252	0.844712	39.6176	0.942288	71.0327	0.981598	87.0276	0.987321	79.1687	0.989475	4.44616	0.831001	10.791	0.784246	39.0753	0.927535	64.496	0.898779	72.0053	0.86887	70.2997	0.936754	1.68339	0.6429	1.2821	0.562403	2.79013	0.747936	9.80768	0.868169	7.6751	0.766864	2.17927	0.923882
5066.67	2.83391	0.645327	13.0203	0.771299	38.4693	0.960013	69.3978	0.983003	85.8002	0.986195	80.1312	0.985294	4.07351	0.632059	14.5414	0.857466	39.2792	0.93424	70.7729	0.978009	87.0276	0.987321	79.1687	0.989475	4.07046	0.760782	10.791	0.784246	39.0753	0.927535	64.6123	0.900399	72.3893	0.873505	70.4926	0.939325	1.68339	0.6429	0.686457	0.301119	3.01769	0.808937	9.13435	0.808566	7.29316	0.728702	2.17927	0.923882
5100	3.25747	0.741778	13.0203	0.771299	38.6886	0.965486	69.3978	0.983003	85.6924	0.984956	80.2977	0.987341	4.02113	0.623931	14.5414	0.857466	39.7775	0.946091	71.0327	0.981598	86.9197	0.986097	79.0731	0.98828	4.44616	0.831001	11.1781	0.812381	39.4822	0.937193	65.265	0.909494	72.7719	0.878121	70.755	0.942822	1.68339	0.6429	1.2821	0.562403	3.01769	0.808937	9.13435	0.808566	7.6751	0.766864	1.88794	0.800375
5133.33	2.42889	0.553097	12.9631	0.767912	38.6148	0.963644	69.3978	0.983003	85.6924	0.984956	80.5529	0.99048	4.01423	0.62286	14.4007	0.849169	39.7775	0.946091	70.7449	0.977622	86.9197	0.986097	79.0731	0.98828	3.97565	0.743063	11.1781	0.812381	39.3619	0.934337	65.265	0.909494	72.6387	0.876514	70.9117	0.944909	1.68339	0.6429	0.686457	0.301119	2.79013	0.747936	9.80768	0.868169	7.6751	0.766864	1.88794	0.800375
5166.67	2.57147	0.585564	13.4399	0.796156	38.4693	0.960013	69.3978	0.983003	85.6924	0.984956	80.5529	0.99048	4.07351	0.632059	14.4007	0.849169	39.748	0.94539	70.7729	0.978009	86.9197	0.986097	79.1687	0.989475	4.07046	0.760782	10.9758	0.797678	39.4822	0.937193	65.3785	0.911076	73.153	0.882719	71.102	0.947446	1.10336	0.421383	1.2821	0.562403	3.01769	0.808937	10.1893	0.901954	7.6751	0.766864	1.88794	0.800375
5200	2.50984	0.57153	13.375	0.792311	38.6886	0.965486	69.3978	0.983003	86.3846	0.992912	80.5529	0.99048	3.55207	0.551151	14.4007	0.849169	39.9968	0.951309	71.0327	0.981598	86.9197	0.986097	79.1687	0.989475	4.07046	0.760782	10.9413	0.795166	39.3619	0.934337	65.7594	0.916385	73.5326	0.887299	71.102	0.947446	1.68339	0.6429	1.2821	0.562403	3.01769	0.808937	10.6228	0.940327	7.6751	0.766864	1.88794	0.800375
5233.33	2.83391	0.645327	13.4399	0.796156	38.6886	0.965486	69.3978	0.983003	85.6924	0.984956	80.5529	0.99048	4.05147	0.628639	14.4007	0.849169	39.5273	0.940141	71.0327	0.981598	86.9197	0.986097	79.0731	0.98828	3.66896	0.685741	11.5809	0.841651	39.3619	0.934337	66.0281	0.920129	74.3134	0.896722	70.996	0.946033	2.61843	1	1.2821	0.562403	3.47304	0.930999	10.8636	0.961635	7.6751	0.766864	1.88794	0.800375
5266.67	2.89486	0.659206	13.2248	0.783413	38.3957	0.958178	69.3978	0.983003	85.6924	0.984956	80.5529	0.99048	4.07351	0.632059	14.4007	0.849169	39.9073	0.94918	70.9379	0.980289	86.9197	0.986097	79.1687	0.989475	4.07046	0.760782	11.6042	0.843349	39.8878	0.94682	66.1389	0.921673	73.9107	0.891862	71.4479	0.952055	1.68339	0.6429	1.2821	0.562403	3.01769	0.808937	10.1893	0.901954	7.6751	0.766864	1.88794	0.800375
5300	2.50984	0.57153	13.1704	0.780188	38.3957	0.958178	69.3978	0.983003	85.9472	0.987885	80.2977	0.987341	3.55207	0.551151	14.75	0.869762	39.9968	0.951309	71.0327	0.981598	87.0276	0.987321	79.1687	0.989475	4.07046	0.760782	11.6042	0.843349	39.7686	0.943992	66.1389	0.921673	74.0179	0.893156	71.3424	0.950649	1.68339	0.6429	1.2821	0.562403	2.37783	0.637412	9.57026	0.847153	7.6751	0.766864	1.88794	0.800375
5333.33	2.83391	0.645327	13.1704	0.780188	38.6886	0.965486	69.3978	0.983003	85.9472	0.987885	80.5529	0.99048	3.22604	0.500562	14.75	0.869762	39.9968	0.951309	71.0327	0.981598	86.9197	0.986097	79.2652	0.990681	4.44616	0.831001	11.3641	0.825894	39.7686	0.943992	66.1389	0.921673	74.6627	0.900937	71.3424	0.950649	1.10336	0.421383	1.2821	0.562403	2.79097	0.74816	9.80768	0.868169	7.6751	0.766864	1.88794	0.800375
5366.67	2.57147	0.585564	13.4292	0.79552	38.8157	0.968659	69.3978	0.983003	85.6924	0.984956	80.5529	0.99048	4.01423	0.62286	14.75	0.869762	39.9073	0.94918	71.0327	0.981598	86.9197	0.986097	79.1687	0.989475	4.44616	0.831001	12.0001	0.872121	39.7686	0.943992	66.517	0.926942	74.3934	0.897687	71.7926	0.956648	1.68339	0.6429	1.2821	0.562403	2.37783	0.637412	9.37585	0.829944	7.6751	0.766864	1.88794	0.800375
5400	3.2855	0.748161	13.4292	0.79552	38.8157	0.968659	69.3978	0.983003	85.6924	0.984956	80.2977	0.987341	4.01423	0.62286	14.5372	0.857217	39.9073	0.94918	70.7729	0.978009	86.9197	0.986097	79.0731	0.98828	4.50265	0.841561	11.1649	0.811419	40.014	0.949818	67.0042	0.933731	74.7674	0.9022	71.2379	0.949257	1.68339	0.6429	0.686457	0.301119	2.79097	0.74816	9.57026	0.847153	7.6751	0.766864	2.17927	0.923882
5433.33	2.57147	0.585564	13.577	0.804277	38.8157	0.968659	69.3978	0.983003	85.6924	0.984956	80.65	0.991674	4.01423	0.62286	14.75	0.869762	39.9073	0.94918	71.4858	0.98786	86.9197	0.986097	79.2652	0.990681	4.5801	0.856035	11.7672	0.85519	39.8963	0.947022	66.8936	0.932191	75.0366	0.905448	71.6877	0.95525	1.10336	0.421383	1.2821	0.562403	2.37783	0.637412	10.8636	0.961635	7.6751	0.766864	2.16497	0.917818
5466.67	2.92919	0.667024	13.4292	0.79552	38.8157	0.968659	69.3978	0.983003	85.6924	0.984956	80.2279	0.986483	4.01423	0.62286	14.5372	0.857217	39.6588	0.943268	70.7729	0.978009	87.0276	0.987321	78.912	0.986266	4.50265	0.841561	11.7849	0.856478	40.014	0.949818	66.8936	0.932191	75.2691	0.908254	71.4258	0.95176	1.10336	0.421383	1.2821	0.562403	3.01769	0.808937	9.13435	0.808566	7.6751	0.766864	1.88794	0.800375
5500	2.50984	0.57153	13.9957	0.82908	38.7427	0.966837	69.2964	0.981567	85.6924	0.984956	80.2279	0.986483	3.55207	0.551151	14.75	0.869762	40.1257	0.954374	71.0327	0.981598	87.0276	0.987321	79.1687	0.989475	4.07046	0.760782	12.0001	0.872121	40.174	0.953614	67.2689	0.93742	75.5113	0.911176	71.5837	0.953864	2.61843	1	1.2821	0.562403	3.01769	0.808937	10.8636	0.961635	7.6751	0.766864	2.17927	0.923882
5533.33	2.92919	0.667024	13.8383	0.819754	38.8157	0.968659	69.2964	0.981567	85.6924	0.984956	80.2279	0.986483	4.51669	0.700823	14.75	0.869762	39.6588	0.943268	70.9379	0.980289	86.9197	0.986097	79.0731	0.98828	4.44616	0.831001	11.5539	0.83969	39.8963	0.947022	67.2689	0.93742	76.0499	0.917675	71.5837	0.953864	1.10336	0.421383	1.2821	0.562403	2.37783	0.637412	9.37585	0.829944	8.05921	0.805242	2.17927	0.923882
5566.67	2.92919	0.667024	13.6334	0.807619	38.8157	0.968659	69.3978	0.983003	85.6924	0.984956	80.5529	0.99048	4.01423	0.62286	14.4037	0.849346	40.1257	0.954374	70.9379	0.980289	86.8127	0.984883	79.0731	0.98828	4.50265	0.841561	12.1813	0.885285	40.4166	0.959373	67.6428	0.942631	76.1498	0.918881	72.0318	0.959835	1.10336	0.421383	1.2821	0.562403	3.47304	0.930999	9.57026	0.847153	7.6751	0.766864	1.88794	0.800375
5600	2.50984	0.57153	13.6334	0.807619	38.7427	0.966837	68.7548	0.973895	85.5855	0.983727	80.65	0.991674	4.01423	0.62286	14.6144	0.861768	40.0372	0.952269	70.9379	0.980289	86.8127	0.984883	79.1687	0.989475	4.07046	0.760782	12.1813	0.885285	39.7809	0.944285	67.5348	0.941126	75.7546	0.914112	71.9284	0.958457	1.10336	0.421383	1.2821	0.562403	2.37783	0.637412	9.13435	0.808566	7.6751	0.766864	2.17927	0.923882
5633.33	2.50984	0.57153	13.5841	0.804698	38.9623	0.972317	68.7548	0.973895	86.6401	0.995849	80.809	0.993629	3.55207	0.551151	14.6144	0.861768	40.0372	0.952269	70.9379	0.980289	86.8127	0.984883	79.0731	0.98828	4.07046	0.760782	11.957	0.868989	40.2999	0.956604	67.5348	0.941126	76.3922	0.921806	71.9284	0.958457	2.00416	0.765407	1.2821	0.562403	2.37783	0.637412	10.8636	0.961635	7.6751	0.766864	2.17927	0.923882
5666.67	2.89486	0.659206	13.6334	0.807619	38.9623	0.972317	68.7548	0.973895	85.7341	0.985435	80.65	0.991674	4.01423	0.62286	14.7501	0.869772	40.0372	0.952269	70.9379	0.980289	86.8127	0.984883	79.0731	0.98828	4.07046	0.760782	11.957	0.868989	40.2999	0.956604	67.908	0.946326	76.6168	0.924516	71.5642	0.953605	1.68339	0.6429	1.2821	0.562403	2.37783	0.637412	10.8636	0.961635	7.6751	0.766864	2.17927	0.923882
5700	2.92919	0.667024	14.0375	0.831554	38.7427	0.966837	69.3978	0.983003	86.3846	0.992912	80.2279	0.986483	4.01423	0.62286	14.9594	0.882114	40.0372	0.952269	71.3904	0.986542	87.1792	0.989041	79.1687	0.989475	4.50265	0.841561	12.1813	0.885285	40.578	0.963204	68.0153	0.947822	76.6168	0.924516	72.1132	0.96092	1.68339	0.6429	0.686457	0.301119	2.37783	0.637412	9.57026	0.847153	7.6751	0.766864	2.16497	0.917818
5733.33	2.92919	0.667024	13.451	0.796809	38.9623	0.972317	69.2964	0.981567	85.9472	0.987885	80.65	0.991674	4.01423	0.62286	14.9594	0.882114	40.0372	0.952269	71.4858	0.98786	87.1792	0.989041	79.0731	0.98828	4.50265	0.841561	11.957	0.868989	40.578	0.963204	68.4944	0.954499	77.2508	0.932166	72.2719	0.963034	2.00416	0.765407	1.2821	0.562403	2.79097	0.74816	10.8636	0.961635	7.6751	0.766864	2.16497	0.917818
5766.67	2.89486	0.659206	13.8375	0.819706	39.1614	0.977285	69.3978	0.983003	86.055	0.989124	80.2279	0.986483	4.01423	0.62286	14.9594	0.882114	40.2547	0.957441	71.4858	0.98786	86.9197	0.986097	79.0731	0.98828	4.50265	0.841561	11.957	0.868989	40.2999	0.956604	68.4944	0.954499	77.2048	0.931611	72.0103	0.959549	1.68339	0.6429	1.20758	0.52971	3.47304	0.930999	9.57026	0.847153	7.6751	0.766864	2.17927	0.923882
5800	2.66814	0.607579	13.9808	0.828193	38.525	0.961404	69.2964	0.981567	85.9472	0.987885	80.2279	0.986483	4.01423	0.62286	14.9594	0.882114	40.2547	0.957441	70.9379	0.980289	87.0276	0.987321	79.0731	0.98828	4.07046	0.760782	11.957	0.868989	40.2999	0.956604	68.3865	0.952994	77.3471	0.933328	72.2719	0.963034	1.68339	0.6429	1.2821	0.562403	2.37783	0.637412	9.57026	0.847153	8.05921	0.805242	2.16497	0.917818
5833.33	2.89486	0.659206	13.8375	0.819706	39.3818	0.982785	69.3978	0.983003	86.055	0.989124	80.2279	0.986483	4.01423	0.62286	14.9594	0.882114	40.2547	0.957441	70.9379	0.980289	86.8127	0.984883	79.1687	0.989475	4.07046	0.760782	12.59	0.914991	40.2999	0.956604	68.2797	0.951507	77.4912	0.935067	72.4552	0.965477	1.68339	0.6429	1.2821	0.562403	2.79097	0.74816	9.80768	0.868169	8.23323	0.822629	2.04386	0.866475
5866.67	2.66814	0.607579	14.2366	0.84335	39.1614	0.977285	69.6498	0.986573	86.2028	0.990823	80.2279	0.986483	4.01423	0.62286	14.8288	0.874411	40.2547	0.957441	71.4858	0.98786	87.0276	0.987321	79.1687	0.989475	4.07046	0.760782	12.366	0.898709	40.8178	0.968897	68.7563	0.958147	77.7102	0.93771	72.6143	0.967597	1.68339	0.6429	1.2821	0.562403	2.79097	0.74816	9.57026	0.847153	8.05921	0.805242	2.16497	0.917818
5900	2.89486	0.659206	14.2366	0.84335	39.0889	0.975476	69.3978	0.983003	85.9472	0.987885	80.2279	0.986483	4.01423	0.62286	14.8288	0.874411	40.2547	0.957441	71.4858	0.98786	87.0722	0.987827	79.0731	0.98828	4.50265	0.841561	12.1502	0.883026	40.8178	0.968897	68.7563	0.958147	77.587	0.936224	72.6143	0.967597	1.10336	0.421383	1.2821	0.562403	2.37783	0.637412	9.80768	0.868169	7.6751	0.766864	2.04386	0.866475
5933.33	2.89486	0.659206	14.2366	0.84335	39.0889	0.975476	69.2964	0.981567	86.6401	0.995849	81.163	0.997982	4.01423	0.62286	14.6216	0.862193	40.2547	0.957441	71.3904	0.986542	87.2871	0.990265	79.0731	0.98828	4.07046	0.760782	12.3724	0.899176	41.0964	0.975509	68.6502	0.956669	78.3398	0.945307	72.5128	0.966245	1.68339	0.6429	2.19392	0.962375	2.79097	0.74816	9.80768	0.868169	8.05921	0.805242	2.17927	0.923882
5966.67	2.77489	0.631888	14.1824	0.840139	39.0889	0.975476	69.3978	0.983003	86.6401	0.995849	80.2279	0.986483	4.01423	0.62286	15.5241	0.915413	40.2547	0.957441	71.4858	0.98786	87.5165	0.992868	79.0731	0.98828	4.50265	0.841561	12.1502	0.883026	40.8178	0.968897	69.2315	0.964769	77.9495	0.940598	72.5128	0.966245	1.68339	0.6429	1.2821	0.562403	2.79097	0.74816	9.80768	0.868169	7.6751	0.766864	2.17927	0.923882
6000	2.77489	0.631888	14.0413	0.831781	39.0889	0.975476	69.196	0.980145	86.6401	0.995849	80.5529	0.99048	4.48626	0.696102	14.6216	0.862193	40.1672	0.95536	71.3904	0.986542	87.1792	0.989041	79.0731	0.98828	4.50265	0.841561	12.1502	0.883026	40.7023	0.966155	69.0192	0.961812	78.4326	0.946427	72.9555	0.972144	1.68339	0.6429	1.2821	0.562403	2.79097	0.74816	9.80768	0.868169	7.85186	0.784525	2.16497	0.917818
6033.33	2.89486	0.659206	14.0413	0.831781	39.0889	0.975476	69.5483	0.985136	86.6401	0.995849	80.3254	0.987683	4.01423	0.62286	14.6216	0.862193	40.2547	0.957441	71.6511	0.990145	87.1792	0.989041	79.0731	0.98828	4.07046	0.760782	12.1502	0.883026	40.7023	0.966155	68.7526	0.958096	78.3107	0.944956	72.5934	0.967319	1.10336	0.421383	1.2821	0.562403	2.79097	0.74816	9.80768	0.868169	8.05921	0.805242	2.04386	0.866475
6066.67	3.00647	0.684622	14.2946	0.846784	39.0889	0.975476	69.2964	0.981567	86.6401	0.995849	80.65	0.991674	4.48626	0.696102	15.1697	0.894514	40.3836	0.960508	71.6511	0.990145	87.2871	0.990265	79.0731	0.98828	4.50265	0.841561	12.1502	0.883026	41.2177	0.978389	69.0192	0.961812	78.7919	0.950762	73.3971	0.978027	1.10336	0.421383	1.2821	0.562403	2.37783	0.637412	9.13435	0.808566	8.05921	0.805242	2.04386	0.866475
6100	3.08324	0.702104	14.4357	0.855141	38.8707	0.97003	69.3978	0.983003	86.6401	0.995849	80.2279	0.986483	4.48626	0.696102	15.1697	0.894514	40.6297	0.966362	71.6511	0.990145	87.1792	0.989041	79.1687	0.989475	4.50265	0.841561	12.1502	0.883026	41.2177	0.978389	69.2252	0.964682	78.7919	0.950762	73.3971	0.978027	1.68339	0.6429	1.2821	0.562403	2.79097	0.74816	9.80768	0.868169	8.23323	0.822629	2.16497	0.917818
6133.33	3.08324	0.702104	14.3839	0.852073	39.0889	0.975476	69.3978	0.983003	86.6401	0.995849	80.2279	0.986483	4.01423	0.62286	14.9638	0.88237	40.3836	0.960508	71.7466	0.991464	87.2871	0.990265	79.0731	0.98828	4.07046	0.760782	12.1502	0.883026	40.7023	0.966155	69.3312	0.966159	79.1498	0.955082	72.8546	0.970799	1.68339	0.6429	1.2821	0.562403	2.79097	0.74816	9.80768	0.868169	8.23323	0.822629	2.04386	0.866475
6166.67	3.08324	0.702104	14.2449	0.843841	39.2872	0.980425	70.2418	0.994958	86.6401	0.995849	80.9061	0.994823	4.48626	0.696102	14.9638	0.88237	40.3836	0.960508	72.1025	0.996382	87.1792	0.989041	79.0731	0.98828	4.07046	0.760782	12.7744	0.928389	41.2177	0.978389	69.1204	0.963222	79.0292	0.953626	73.2957	0.976677	1.68339	0.6429	1.2821	0.562403	2.37783	0.637412	9.80768	0.868169	8.05921	0.805242	2.17927	0.923882
6200	3.08324	0.702104	14.4956	0.858691	39.5063	0.985891	69.6498	0.986573	86.6401	0.995849	80.9061	0.994823	4.01423	0.62286	14.9638	0.88237	40.3836	0.960508	71.3904	0.986542	87.7767	0.995819	79.0731	0.98828	4.07046	0.760782	12.554	0.912372	41.2177	0.978389	69.387	0.966937	78.7629	0.950413	73.2957	0.976677	1.10336	0.421383	1.2821	0.562403	2.79097	0.74816	9.80768	0.868169	8.05921	0.805242	2.04386	0.866475
6233.33	3.00647	0.684622	14.4956	0.858691	39.0889	0.975476	69.6498	0.986573	86.055	0.989124	80.2279	0.986483	4.48626	0.696102	14.9638	0.88237	40.3836	0.960508	71.4858	0.98786	87.2871	0.990265	79.0731	0.98828	4.07046	0.760782	12.5648	0.913157	40.7023	0.966155	69.387	0.966937	78.7629	0.950413	73.2957	0.976677	1.10336	0.421383	1.2821	0.562403	3.47304	0.930999	9.80768	0.868169	8.23323	0.822629	2.16497	0.917818
6266.67	3.00647	0.684622	14.4956	0.858691	39.0889	0.975476	69.6498	0.986573	86.2028	0.990823	80.9061	0.994823	4.48626	0.696102	14.84	0.875072	40.3836	0.960508	71.6511	0.990145	87.8842	0.997038	79.0731	0.98828	4.50265	0.841561	12.7744	0.928389	41.1033	0.975673	69.7534	0.972043	79.3866	0.957938	73.7356	0.982539	1.68339	0.6429	1.2821	0.562403	2.79097	0.74816	9.80768	0.868169	8.05921	0.805242	2.04386	0.866475
6300	3.08324	0.702104	14.4956	0.858691	39.2872	0.980425	69.2964	0.981567	85.8402	0.986655	80.65	0.991674	4.48626	0.696102	14.84	0.875072	40.3836	0.960508	71.4858	0.98786	87.8842	0.997038	79.0731	0.98828	4.50265	0.841561	12.7744	0.928389	40.941	0.971821	69.8577	0.973496	79.3866	0.957938	73.4746	0.979061	1.68339	0.6429	1.2821	0.562403	2.61659	0.701414	9.80768	0.868169	8.05921	0.805242	2.04386	0.866475
6333.33	2.9827	0.679208	14.4956	0.858691	39.0889	0.975476	69.4479	0.983713	86.6401	0.995849	81.0658	0.996787	4.01423	0.62286	14.84	0.875072	40.2971	0.958451	71.3904	0.986542	87.7767	0.995819	79.0731	0.98828	4.50265	0.841561	12.5648	0.913157	40.8268	0.96911	69.7534	0.972043	79.2676	0.956502	73.6347	0.981195	1.10336	0.421383	1.2821	0.562403	2.79097	0.74816	9.80768	0.868169	8.05921	0.805242	2.04386	0.866475
6366.67	2.64345	0.601957	14.9792	0.887337	39.8503	0.994476	70.5977	1	86.6401	0.995849	81.2296	0.998801	3.637	0.564328	15.5944	0.919557	41.0037	0.975256	72.1025	0.996382	87.8842	0.997038	80.0109	1	4.50265	0.841561	12.5648	0.913157	41.8954	0.994477	69.7534	0.972043	80.483	0.971169	73.8965	0.984682	1.68339	0.6429	1.2821	0.562403	2.37783	0.637412	9.80768	0.868169	8.05921	0.805242	1.82669	0.774408
6400	2.64345	0.601957	14.9792	0.887337	40.0716	1	70.1408	0.993528	86.6401	0.995849	81.163	0.997982	3.637	0.564328	15.5944	0.919557	41.464	0.986204	72.3643	1	87.7767	0.995819	80.0109	1	4.07046	0.760782	12.5648	0.913157	41.8954	0.994477	70.386	0.980859	80.3642	0.969735	73.7965	0.98335	1.68339	0.6429	1.2821	0.562403	3.47304	0.930999	9.80768	0.868169	8.05921	0.805242	1.79308	0.760159
6433.33	3.28644	0.748375	14.6964	0.870585	39.2155	0.978635	70.0908	0.99282	86.6401	0.995849	81.163	0.997982	4.01437	0.622881	15.3807	0.906956	40.2971	0.958451	71.3904	0.986542	87.9925	0.998267	79.0731	0.98828	4.07046	0.760782	12.5648	0.913157	40.8268	0.96911	69.6503	0.970606	80.3642	0.969735	73.6347	0.981195	1.68339	0.6429	1.2821	0.562403	3.01971	0.809477	9.80768	0.868169	8.44536	0.843825	1.95978	0.830829
6466.67	2.88236	0.65636	14.6964	0.870585	39.2872	0.980425	69.6498	0.986573	86.6401	0.995849	80.9061	0.994823	4.06392	0.63057	15.3807	0.906956	40.5126	0.963577	71.2961	0.985239	87.7767	0.995819	79.0731	0.98828	4.50265	0.841561	12.9618	0.942008	40.8268	0.96911	69.8521	0.973419	80.3642	0.969735	74.073	0.987035	1.68339	0.6429	1.2821	0.562403	2.37783	0.637412	9.80768	0.868169	8.05921	0.805242	2.04386	0.866475
6500	3.28644	0.748375	14.6512	0.86791	39.2155	0.978635	69.3978	0.983003	86.6401	0.995849	80.2279	0.986483	4.06392	0.63057	15.3807	0.906956	40.5126	0.963577	71.3904	0.986542	87.7767	0.995819	79.0731	0.98828	4.50265	0.841561	12.3463	0.897279	40.8268	0.96911	69.8521	0.973419	80.5692	0.972209	74.3347	0.990522	1.68339	0.6429	1.2821	0.562403	2.61659	0.701414	10.8636	0.961635	8.23323	0.822629	2.04386	0.866475
6533.33	3.3761	0.768792	14.6512	0.86791	39.2155	0.978635	69.1067	0.97888	86.3107	0.992063	80.4841	0.989634	4.06392	0.63057	15.1781	0.895006	40.5126	0.963577	70.9379	0.980289	87.8842	0.997038	79.3306	0.991497	4.50265	0.841561	13.193	0.95881	40.8268	0.96911	69.8521	0.973419	79.9797	0.965095	73.9727	0.985698	1.10336	0.421383	1.2821	0.562403	2.79097	0.74816	9.37585	0.829944	8.05921	0.805242	2.04386	0.866475
6566.67	2.88236	0.65636	15.0319	0.890461	39.2155	0.978635	69.4479	0.983713	86.6401	0.995849	81.163	0.997982	4.06392	0.63057	15.3807	0.906956	40.5126	0.963577	71.3904	0.986542	87.7767	0.995819	79.3306	0.991497	4.50265	0.841561	13.4077	0.974415	41.3393	0.981275	69.8521	0.973419	79.8629	0.963686	73.8732	0.984373	1.68339	0.6429	1.2821	0.562403	2.79097	0.74816	9.80768	0.868169	8.05921	0.805242	2.04386	0.866475
6600	3.1732	0.72259	14.8969	0.882465	39.6307	0.988998	70.0908	0.99282	86.6401	0.995849	80.9061	0.994823	4.06392	0.63057	15.1781	0.895006	40.5126	0.963577	71.4858	0.98786	87.8842	0.997038	79.0731	0.98828	4.50265	0.841561	12.9618	0.942008	41.3393	0.981275	69.8521	0.973419	80.3339	0.969369	73.9727	0.985698	1.68339	0.6429	1.2821	0.562403	2.79097	0.74816	9.80768	0.868169	8.23323	0.822629	2.04386	0.866475
6633.33	3.1732	0.72259	14.8969	0.882465	38.9986	0.973222	69.5483	0.985136	85.9472	0.987885	80.2279	0.986483	4.06392	0.63057	15.3807	0.906956	40.5126	0.963577	71.3904	0.986542	87.8842	0.997038	79.0731	0.98828	4.9565	0.926386	12.745	0.926253	40.8268	0.96911	69.5869	0.969722	80.451	0.970783	73.4358	0.978544	1.10336	0.421383	1.2821	0.562403	2.37783	0.637412	9.80768	0.868169	8.05921	0.805242	2.04386	0.866475
6666.67	3.1732	0.72259	14.8969	0.882465	39.2155	0.978635	69.5483	0.985136	86.6401	0.995849	80.9061	0.994823	4.06392	0.63057	15.1781	0.895006	40.5126	0.963577	71.3904	0.986542	87.7767	0.995819	79.7527	0.996774	4.50265	0.841561	12.745	0.926253	40.4408	0.959948	70.216	0.97849	80.6004	0.972585	74.1348	0.987858	1.68339	0.6429	0.686457	0.301119	3.01971	0.809477	9.57026	0.847153	8.05921	0.805242	2.04386	0.866475
6700	3.50221	0.79751	14.7298	0.872566	39.2155	0.978635	69.1067	0.97888	86.2028	0.990823	80.2279	0.986483	4.06392	0.63057	15.0589	0.887977	40.4271	0.961542	70.9379	0.980289	87.7767	0.995819	79.0731	0.98828	4.50265	0.841561	12.9618	0.942008	40.4408	0.959948	69.7497	0.971991	80.6868	0.973628	73.7747	0.98306	1.68339	0.6429	0.686457	0.301119	2.37783	0.637412	9.37585	0.829944	8.23323	0.822629	2.04386	0.866475
6733.33	3.1732	0.72259	14.8539	0.879915	39.1456	0.976891	69.7008	0.987295	86.6401	0.995849	81.163	0.997982	4.01437	0.622881	15.0589	0.887977	40.5126	0.963577	71.3904	0.986542	87.8842	0.997038	80.0109	1	4.50265	0.841561	12.9618	0.942008	41.2261	0.978589	70.216	0.97849	80.9532	0.976842	74.1348	0.987858	1.68339	0.6429	1.2821	0.562403	2.79097	0.74816	10.4337	0.923583	8.05921	0.805242	2.04386	0.866475
6766.67	3.1732	0.72259	14.8539	0.879915	39.6307	0.988998	69.6498	0.986573	86.6401	0.995849	81.163	0.997982	4.06392	0.63057	15.5923	0.919434	40.6417	0.966646	71.3904	0.986542	87.7767	0.995819	80.0109	1	4.50265	0.841561	12.9618	0.942008	41.2261	0.978589	70.216	0.97849	80.6868	0.973628	74.6709	0.995002	1.68339	0.6429	1.2821	0.562403	3.01971	0.809477	9.80768	0.868169	8.61688	0.860962	2.04386	0.866475
6800	3.1732	0.72259	15.2302	0.90221	39.413	0.983564	69.8013	0.988719	86.6401	0.995849	81.163	0.997982	4.06392	0.63057	15.5923	0.919434	40.8847	0.972425	71.3904	0.986542	87.8842	0.997038	80.0109	1	4.50265	0.841561	12.9618	0.942008	42.1281	1	70.216	0.97849	81.0385	0.977872	74.0362	0.986545	1.68339	0.6429	1.2821	0.562403	2.79097	0.74816	9.80768	0.868169	8.23323	0.822629	1.82669	0.774408
6833.33	2.79094	0.635541	15.2302	0.90221	38.9986	0.973222	69.6498	0.986573	86.6401	0.995849	81.163	0.997982	4.06392	0.63057	15.5923	0.919434	40.7283	0.968706	71.4858	0.98786	87.7767	0.995819	79.5888	0.994725	4.50265	0.841561	12.7599	0.927338	41.3393	0.981275	70.216	0.97849	80.5712	0.972233	74.571	0.99367	1.10336	0.421383	1.2821	0.562403	3.01971	0.809477	11.297	1	9.81231	0.980405	2.04386	0.866475
6866.67	3.1732	0.72259	15.0972	0.894328	39.413	0.983564	70.3438	0.996403	86.8965	0.998795	81.163	0.997982	4.50702	0.699323	15.5923	0.919434	40.6417	0.966646	71.4858	0.98786	87.8842	0.997038	80.0109	1	4.50265	0.841561	12.9618	0.942008	42.0135	0.99728	70.216	0.97849	81.0385	0.977872	74.571	0.99367	1.10336	0.421383	1.2821	0.562403	2.79097	0.74816	10.8636	0.961635	8.44536	0.843825	2.04386	0.866475
6900	3.1732	0.72259	15.2302	0.90221	39.413	0.983564	69.6498	0.986573	86.6401	0.995849	80.9061	0.994823	4.50702	0.699323	15.7184	0.926867	40.6417	0.966646	71.4858	0.98786	87.8842	0.997038	80.0109	1	4.50265	0.841561	12.5451	0.911727	42.1281	1	70.6811	0.984971	81.5045	0.983494	74.472	0.992351	1.68339	0.6429	1.2821	0.562403	2.79097	0.74816	10.8636	0.961635	8.05921	0.805242	2.05016	0.869144
6933.33	3.1732	0.72259	15.4759	0.916761	39.413	0.983564	70.2418	0.994958	86.8965	0.998795	80.9061	0.994823	4.06392	0.63057	15.5923	0.919434	40.8847	0.972425	71.4858	0.98786	87.9925	0.998267	80.0109	1	4.67526	0.873821	12.9618	0.942008	42.0135	0.99728	70.216	0.97849	81.7706	0.986706	74.3739	0.991044	2.00416	0.765407	1.2821	0.562403	3.4521	0.925386	9.80768	0.868169	8.44536	0.843825	2.04386	0.866475
6966.67	3.1732	0.72259	15.3427	0.908874	39.413	0.983564	69.6498	0.986573	86.6401	0.995849	81.163	0.997982	4.01437	0.622881	15.5923	0.919434	40.6417	0.966646	71.3904	0.986542	87.9925	0.998267	79.7527	0.996774	4.50265	0.841561	13.5865	0.987415	40.9514	0.972069	70.5786	0.983543	81.3891	0.982102	74.3739	0.991044	2.61843	1	1.2821	0.562403	2.79097	0.74816	9.80768	0.868169	9.23954	0.923176	2.04386	0.866475
7000	3.50221	0.79751	15.4283	0.913945	39.413	0.983564	70.3438	0.996403	86.8965	0.998795	80.809	0.993629	4.47785	0.694797	16.135	0.951434	40.6417	0.966646	71.4858	0.98786	87.9925	0.998267	79.9156	0.998809	4.50265	0.841561	13.3793	0.972355	42.0135	0.99728	70.5786	0.983543	82.1192	0.990912	74.3739	0.991044	1.10336	0.421383	1.2821	0.562403	2.79097	0.74816	9.80768	0.868169	8.44536	0.843825	1.82669	0.774408
7033.33	3.1732	0.72259	15.2971	0.906173	39.413	0.983564	69.6498	0.986573	86.5671	0.99501	81.163	0.997982	4.47785	0.694797	15.4754	0.912539	40.6417	0.966646	71.4858	0.98786	87.8842	0.997038	80.0109	1	4.50265	0.841561	12.7599	0.927338	41.2261	0.978589	70.5786	0.983543	82.1192	0.990912	74.6361	0.994538	1.68339	0.6429	1.2821	0.562403	2.79097	0.74816	10.8636	0.961635	8.23323	0.822629	1.95978	0.830829
7066.67	3.10845	0.707844	15.4283	0.913945	39.413	0.983564	70.3438	0.996403	86.4592	0.99377	81.163	0.997982	4.06392	0.63057	16.135	0.951434	41.0982	0.977503	71.8418	0.992779	87.8842	0.997038	80.0109	1	4.22599	0.789852	13.3575	0.970772	42.0135	0.99728	70.5786	0.983543	81.8532	0.987702	74.8081	0.99683	1.68339	0.6429	1.2821	0.562403	2.79097	0.74816	10.8636	0.961635	8.44536	0.843825	2.04386	0.866475
7100	3.13968	0.714956	15.6716	0.928358	39.3421	0.981794	69.6498	0.986573	86.8965	0.998795	81.163	0.997982	4.01437	0.622881	16.0114	0.944148	41.3419	0.983299	72.1025	0.996382	88.1452	1	80.0109	1	4.50265	0.841561	13.3793	0.972355	41.7362	0.990697	71.3081	0.993708	82.0043	0.989526	74.3739	0.991044	1.68339	0.6429	1.2821	0.562403	2.79097	0.74816	9.57026	0.847153	9.62296	0.961486	2.04386	0.866475
7133.33	3.28555	0.748172	15.2971	0.906173	39.413	0.983564	69.5483	0.985136	86.8965	0.998795	80.4841	0.989634	4.47785	0.694797	15.4754	0.912539	40.5571	0.964634	71.3904	0.986542	87.9925	0.998267	79.5888	0.994725	4.50265	0.841561	13.3793	0.972355	41.7362	0.990697	70.5786	0.983543	81.8532	0.987702	74.8081	0.99683	1.68339	0.6429	1.2821	0.562403	3.01971	0.809477	10.2431	0.906714	8.23323	0.822629	2.04386	0.866475
7166.67	3.38562	0.770961	15.5403	0.92058	39.413	0.983564	69.6498	0.986573	86.2028	0.990823	80.9061	0.994823	4.47785	0.694797	15.2781	0.900903	40.7708	0.969716	71.4858	0.98786	87.7767	0.995819	79.0731	0.98828	4.50265	0.841561	13.3793	0.972355	40.9514	0.972069	71.0419	0.989998	81.4733	0.983119	74.1126	0.987562	1.68339	0.6429	1.2821	0.562403	2.79097	0.74816	9.57026	0.847153	8.05921	0.805242	2.04386	0.866475
7200	3.45978	0.787848	15.5403	0.92058	39.1971	0.978176	69.3978	0.983003	86.3107	0.992063	80.2279	0.986483	4.47785	0.694797	15.9261	0.939116	41.0122	0.975459	71.4858	0.98786	87.8842	0.997038	79.0731	0.98828	4.9565	0.926386	13.152	0.955831	40.9514	0.972069	70.3135	0.979848	81.6245	0.984942	74.1126	0.987562	1.68339	0.6429	1.2821	0.562403	3.01971	0.809477	9.80768	0.868169	8.23323	0.822629	2.04386	0.866475
7233.33	3.38562	0.770961	15.5403	0.92058	39.1971	0.978176	69.6498	0.986573	86.3107	0.992063	80.4841	0.989634	4.47785	0.694797	15.8045	0.931943	41.0982	0.977503	71.3904	0.986542	87.9925	0.998267	79.3306	0.991497	4.61651	0.86284	13.152	0.955831	40.9514	0.972069	70.3135	0.979848	81.5115	0.98358	74.1126	0.987562	2.61843	1	1.2821	0.562403	3.01971	0.809477	9.80768	0.868169	8.61688	0.860962	2.04386	0.866475
7266.67	3.28555	0.748172	15.4968	0.918	39.1265	0.976414	69.3978	0.983003	86.3107	0.992063	80.2279	0.986483	4.47785	0.694797	15.6081	0.920366	40.7708	0.969716	71.3904	0.986542	87.7767	0.995819	78.5554	0.981809	4.9565	0.926386	12.9387	0.940334	40.9514	0.972069	70.3135	0.979848	81.3595	0.981745	74.0154	0.986268	1.68339	0.6429	1.2821	0.562403	2.61659	0.701414	9.80768	0.868169	8.05921	0.805242	2.35882	1
7300	3.28555	0.748172	15.4968	0.918	39.3421	0.981794	68.8547	0.97531	86.4592	0.99377	80.2279	0.986483	4.47785	0.694797	15.6081	0.920366	40.7708	0.969716	71.3904	0.986542	87.7767	0.995819	78.5554	0.981809	4.50265	0.841561	13.152	0.955831	40.8409	0.969444	70.3135	0.979848	81.5115	0.98358	74.3527	0.990761	1.68339	0.6429	1.2821	0.562403	2.79097	0.74816	9.80768	0.868169	8.44536	0.843825	2.05016	0.869144
7333.33	3.28555	0.748172	15.4968	0.918	39.1265	0.976414	68.9556	0.97674	86.2028	0.990823	80.2279	0.986483	4.07991	0.633051	15.6081	0.920366	40.7708	0.969716	70.9379	0.980289	87.7767	0.995819	78.5554	0.981809	4.50265	0.841561	13.152	0.955831	40.9514	0.972069	70.6749	0.984885	81.8608	0.987794	74.0154	0.986268	1.10336	0.421383	1.2821	0.562403	3.01971	0.809477	10.8636	0.961635	8.23323	0.822629	2.35882	1
7366.67	3.59753	0.819216	15.8672	0.939941	39.5388	0.986703	69.6498	0.986573	86.6401	0.995849	81.0658	0.996787	4.47785	0.694797	15.8045	0.931943	40.7708	0.969716	71.3904	0.986542	87.8842	0.997038	79.2357	0.990312	4.9565	0.926386	13.152	0.955831	41.3491	0.981509	70.94	0.988578	81.8608	0.987794	74.7105	0.995529	1.68339	0.6429	1.2821	0.562403	2.79097	0.74816	9.80768	0.868169	8.44536	0.843825	2.04386	0.866475
7400	3.28555	0.748172	15.8672	0.939941	39.0577	0.974696	70.2418	0.994958	86.8965	0.998795	80.5483	0.990423	4.47785	0.694797	15.6918	0.925297	41.467	0.986275	71.2961	0.985239	87.7767	0.995819	79.4939	0.993539	4.50265	0.841561	12.9575	0.941702	41.6241	0.988036	71.4014	0.995008	81.8608	0.987794	75.046	1	1.68339	0.6429	1.2821	0.562403	2.79097	0.74816	9.80768	0.868169	8.44536	0.843825	2.05016	0.869144
7433.33	3.28555	0.748172	15.7377	0.932271	39.3421	0.981794	69.6498	0.986573	86.6401	0.995849	80.3873	0.988444	4.01437	0.622881	15.8045	0.931943	40.7708	0.969716	71.3904	0.986542	87.8842	0.997038	78.5554	0.981809	4.50265	0.841561	12.7464	0.926353	40.6789	0.9656	70.94	0.988578	81.8608	0.987794	74.6138	0.994241	1.68339	0.6429	0.686457	0.301119	3.01971	0.809477	9.80768	0.868169	8.61688	0.860962	2.32553	0.985887
7466.67	3.28555	0.748172	15.6961	0.929806	38.9907	0.973024	68.7548	0.973895	86.0958	0.989593	80.3873	0.988444	4.01437	0.622881	15.4975	0.913844	40.6871	0.967727	70.8442	0.978995	87.7767	0.995819	78.5554	0.981809	4.85898	0.90816	12.9575	0.941702	40.5686	0.96298	70.411	0.981207	81.7493	0.986449	74.2569	0.989485	1.68339	0.6429	0.686457	0.301119	2.79097	0.74816	9.80768	0.868169	8.05921	0.805242	2.35882	1
7500	3.28555	0.748172	15.5767	0.922734	39.0577	0.974696	68.7548	0.973895	86.0958	0.989593	79.7083	0.980095	4.47785	0.694797	15.4975	0.913844	40.7708	0.969716	70.9379	0.980289	87.7767	0.995819	78.4618	0.980639	4.9565	0.926386	12.9387	0.940334	40.5686	0.96298	70.411	0.981207	81.7493	0.986449	74.2569	0.989485	1.68339	0.6429	0.686457	0.301119	2.79097	0.74816	9.80768	0.868169	8.44536	0.843825	2.35882	1
7533.33	3.28555	0.748172	15.6961	0.929806	38.9907	0.973024	68.7548	0.973895	86.0958	0.989593	79.7083	0.980095	4.47785	0.694797	15.8237	0.93308	40.6871	0.967727	70.9379	0.980289	87.7767	0.995819	78.7193	0.983857	4.9565	0.926386	12.7464	0.926353	40.5686	0.96298	69.9484	0.97476	81.6388	0.985115	74.9498	0.998718	1.68339	0.6429	0.686457	0.301119	2.79097	0.74816	11.297	1	8.44536	0.843825	2.32553	0.985887
7566.67	3.28555	0.748172	15.815	0.936851	39.4687	0.984953	69.3978	0.983003	85.9472	0.987885	80.3873	0.988444	4.07991	0.633051	16.017	0.944478	40.6871	0.967727	71.3904	0.986542	87.7767	0.995819	78.9783	0.987095	4.9565	0.926386	13.543	0.984249	40.6789	0.9656	70.411	0.981207	81.596	0.984599	74.6888	0.99524	1.68339	0.6429	0.686457	0.301119	3.01971	0.809477	9.80768	0.868169	8.44536	0.843825	2.05016	0.869144
7600	3.28555	0.748172	15.9347	0.943944	39.5388	0.986703	69.6498	0.986573	86.4592	0.99377	80.6443	0.991603	4.47785	0.694797	16.017	0.944478	40.4479	0.962037	71.3904	0.986542	87.7767	0.995819	79.3998	0.992363	4.9565	0.926386	13.3447	0.96984	40.5686	0.96298	71.3	0.993596	82.2088	0.991993	74.9498	0.998718	1.10336	0.421383	1.2821	0.562403	2.79097	0.74816	9.80768	0.868169	8.44536	0.843825	2.35882	1
7633.33	3.28555	0.748172	15.9806	0.946662	39.5388	0.986703	69.6498	0.986573	86.5671	0.99501	80.6443	0.991603	4.07991	0.633051	16.017	0.944478	40.6871	0.967727	71.3904	0.986542	87.7767	0.995819	78.5554	0.981809	4.9565	0.926386	13.3447	0.96984	40.5686	0.96298	71.4014	0.995008	81.7493	0.986449	74.9498	0.998718	1.68339	0.6429	1.2821	0.562403	3.01971	0.809477	10.8636	0.961635	8.44536	0.843825	2.05016	0.869144
7666.67	3.50499	0.798142	15.815	0.936851	39.5388	0.986703	69.6498	0.986573	86.5671	0.99501	80.2914	0.987264	4.07991	0.633051	15.8237	0.93308	40.8998	0.972786	71.3904	0.986542	87.7767	0.995819	79.2357	0.990312	4.61651	0.86284	13.3447	0.96984	41.0763	0.975032	71.4014	0.995008	81.9441	0.9888	74.9498	0.998718	1.68339	0.6429	1.2821	0.562403	2.79097	0.74816	10.8636	0.961635	8.44536	0.843825	2.35882	1
7700	3.50499	0.798142	15.815	0.936851	39.3242	0.981347	69.3097	0.981755	85.8719	0.987019	80.1312	0.985294	4.51344	0.700319	15.8237	0.93308	40.9845	0.974801	71.4858	0.98786	87.2871	0.990265	78.5554	0.981809	4.9565	0.926386	13.3447	0.96984	41.1879	0.977683	71.1363	0.991314	81.9441	0.9888	74.2569	0.989485	1.68339	0.6429	1.2821	0.562403	2.79097	0.74816	9.80768	0.868169	8.44536	0.843825	2.04386	0.866475
7733.33	3.59753	0.819216	15.7034	0.93024	39.1265	0.976414	69.3097	0.981755	85.8719	0.987019	79.7083	0.980095	4.07991	0.633051	15.8237	0.93308	40.8998	0.972786	71.3904	0.986542	87.7767	0.995819	78.5554	0.981809	4.9565	0.926386	13.1575	0.956231	40.5686	0.96298	70.5743	0.983482	81.9441	0.9888	74.9498	0.998718	1.68339	0.6429	1.2821	0.562403	2.79097	0.74816	9.80768	0.868169	8.44536	0.843825	2.32553	0.985887
7766.67	3.56437	0.811665	16.0133	0.948599	39.2543	0.979604	69.6498	0.986573	86.3107	0.992063	80.3873	0.988444	4.07991	0.633051	15.7172	0.926797	41.1398	0.978493	71.3904	0.986542	87.8842	0.997038	78.5554	0.981809	4.61651	0.86284	13.3447	0.96984	40.5686	0.96298	71.3	0.993596	81.9441	0.9888	74.6888	0.99524	1.68339	0.6429	1.2821	0.562403	2.79097	0.74816	9.57026	0.847153	8.44536	0.843825	2.05016	0.869144
7800	3.59753	0.819216	15.7772	0.934613	39.5388	0.986703	69.6498	0.986573	86.3107	0.992063	80.3873	0.988444	4.07991	0.633051	16.23	0.957034	40.8998	0.972786	71.3904	0.986542	87.7767	0.995819	78.5554	0.981809	4.9565	0.926386	13.3447	0.96984	41.0763	0.975032	71.0351	0.989904	81.9441	0.9888	74.9498	0.998718	1.68339	0.6429	1.2821	0.562403	3.01971	0.809477	9.80768	0.868169	8.05921	0.805242	2.35882	1
7833.33	3.56437	0.811665	16.0554	0.951092	38.7008	0.96579	69.3097	0.981755	85.6161	0.984079	79.7083	0.980095	4.51344	0.700319	15.7172	0.926797	40.8998	0.972786	71.226	0.98427	87.0722	0.987827	78.5554	0.981809	4.9565	0.926386	13.135	0.954596	40.5686	0.96298	70.3105	0.979806	81.9441	0.9888	73.9966	0.986017	1.10336	0.421383	1.2821	0.562403	2.79097	0.74816	9.80768	0.868169	8.61688	0.860962	2.32553	0.985887
7866.67	3.41757	0.778237	16.1315	0.955598	39.5388	0.986703	69.6498	0.986573	86.3107	0.992063	80.4841	0.989634	4.07991	0.633051	16.23	0.957034	40.8998	0.972786	71.4858	0.98786	87.9925	0.998267	78.5554	0.981809	4.61651	0.86284	13.1575	0.956231	41.0763	0.975032	71.4946	0.996308	81.9441	0.9888	74.5935	0.99397	1.68339	0.6429	1.2821	0.562403	2.79097	0.74816	9.80768	0.868169	8.05921	0.805242	2.35882	1
7900	3.41757	0.778237	16.0133	0.948599	39.4687	0.984953	69.6498	0.986573	86.3107	0.992063	79.7083	0.980095	4.51344	0.700319	16.23	0.957034	41.1398	0.978493	71.3904	0.986542	87.5475	0.993219	78.5554	0.981809	4.9565	0.926386	13.3447	0.96984	41.0763	0.975032	71.0351	0.989904	81.9441	0.9888	74.6888	0.99524	1.68339	0.6429	1.2821	0.562403	2.61659	0.701414	10.8636	0.961635	8.05921	0.805242	2.35882	1
7933.33	3.56437	0.811665	16.0133	0.948599	39.4687	0.984953	69.2077	0.98031	86.4592	0.99377	79.7083	0.980095	4.07991	0.633051	16.23	0.957034	40.8998	0.972786	71.1307	0.982954	87.7767	0.995819	78.5554	0.981809	4.61651	0.86284	13.1575	0.956231	41.0763	0.975032	71.3	0.993596	81.9441	0.9888	74.6888	0.99524	1.10336	0.421383	1.2821	0.562403	3.01971	0.809477	10.2431	0.906714	8.61688	0.860962	2.32553	0.985887
7966.67	3.71207	0.845299	16.37	0.969725	39.4687	0.984953	69.6498	0.986573	86.3107	0.992063	80.1312	0.985294	4.07991	0.633051	16.0396	0.94581	41.3514	0.983527	71.3904	0.986542	87.8842	0.997038	78.5554	0.981809	4.61651	0.86284	13.3447	0.96984	41.8564	0.993549	71.4946	0.996308	82.2911	0.992987	74.5935	0.99397	1.68339	0.6429	1.2821	0.562403	3.01971	0.809477	10.8636	0.961635	8.44536	0.843825	2.04386	0.866475
8000	3.75826	0.855817	16.37	0.969725	39.5388	0.986703	69.6498	0.986573	86.3107	0.992063	80.3873	0.988444	4.31734	0.669892	16.752	0.987816	41.5921	0.989251	71.3904	0.986542	87.9925	0.998267	78.5554	0.981809	4.82338	0.901505	13.3447	0.96984	41.8564	0.993549	71.4946	0.996308	81.9441	0.9888	74.5935	0.99397	1.68339	0.6429	1.2821	0.562403	3.01971	0.809477	10.8636	0.961635	8.44536	0.843825	2.32553	0.985887
8033.33	3.41757	0.778237	16.3279	0.967233	39.4687	0.984953	69.6498	0.986573	86.4592	0.99377	80.3873	0.988444	4.07991	0.633051	16.4306	0.968862	41.5921	0.989251	71.3904	0.986542	87.9925	0.998267	78.5554	0.981809	4.22599	0.789852	13.7597	1	41.7455	0.990918	70.935	0.988509	82.2911	0.992987	74.6888	0.99524	1.68339	0.6429	1.2821	0.562403	2.79097	0.74816	11.297	1	8.61688	0.860962	2.35882	1
8066.67	3.71207	0.845299	16.3279	0.967233	39.9511	0.996994	69.6498	0.986573	86.5671	0.99501	80.3873	0.988444	4.51344	0.700319	16.5526	0.976056	41.3514	0.983527	71.3904	0.986542	87.8842	0.997038	78.5554	0.981809	4.61651	0.86284	13.7597	1	41.7455	0.990918	71.4946	0.996308	82.1808	0.991656	74.5935	0.99397	1.68339	0.6429	1.92653	0.845082	2.79097	0.74816	9.80768	0.868169	8.05921	0.805242	2.35882	1
8100	3.41757	0.778237	16.3279	0.967233	39.8797	0.995211	69.6498	0.986573	86.3107	0.992063	80.3873	0.988444	4.51344	0.700319	16.752	0.987816	42.044	1	71.8418	0.992779	87.7767	0.995819	78.5554	0.981809	4.61651	0.86284	13.7597	1	41.7455	0.990918	71.4946	0.996308	82.4453	0.994847	75.0238	0.999704	1.68339	0.6429	1.92653	0.845082	2.79097	0.74816	9.80768	0.868169	8.44536	0.843825	2.05016	0.869144
8133.33	3.71207	0.845299	16.3279	0.967233	39.8797	0.995211	69.7523	0.988025	86.5671	0.99501	79.7083	0.980095	4.49265	0.697094	16.5526	0.976056	41.2674	0.981528	71.3904	0.986542	87.8842	0.997038	78.5554	0.981809	4.61651	0.86284	13.1575	0.956231	41.7455	0.990918	71.4946	0.996308	82.1808	0.991656	74.5935	0.99397	1.68339	0.6429	1.2821	0.562403	2.79097	0.74816	11.297	1	8.44536	0.843825	2.32553	0.985887
8166.67	3.71207	0.845299	16.4473	0.974304	39.6646	0.989842	69.6498	0.986573	86.2028	0.990823	79.9646	0.983246	4.51344	0.700319	16.4432	0.969606	40.8998	0.972786	71.8418	0.992779	87.8842	0.997038	78.5554	0.981809	4.61651	0.86284	13.5398	0.984018	41.4723	0.984434	71.4946	0.996308	82.0714	0.990336	75.0238	0.999704	1.68339	0.6429	1.2821	0.562403	2.79097	0.74816	9.80768	0.868169	8.44536	0.843825	2.35882	1
8200	3.71207	0.845299	16.177	0.958295	39.1863	0.977906	69.2077	0.98031	86.4592	0.99377	79.7083	0.980095	4.07991	0.633051	16.4432	0.969606	41.2674	0.981528	71.3904	0.986542	87.7767	0.995819	78.4618	0.980639	4.61651	0.86284	13.7597	1	41.7455	0.990918	70.935	0.988509	82.3358	0.993526	74.4991	0.992713	1.68339	0.6429	1.2821	0.562403	2.79097	0.74816	10.2431	0.906714	8.44536	0.843825	2.35882	1
8233.33	3.71207	0.845299	16.5642	0.981232	39.6646	0.989842	69.9028	0.990157	86.5671	0.99501	80.6443	0.991603	4.07991	0.633051	16.6407	0.981252	41.5078	0.987245	71.4858	0.98786	87.7767	0.995819	79.2357	0.990312	4.61651	0.86284	13.5774	0.986752	41.7455	0.990918	71.7596	1	82.3358	0.993526	75.0238	0.999704	2.46221	0.940339	1.2821	0.562403	3.73044	1	11.297	1	10.0084	1	2.35882	1
8266.67	3.68764	0.839736	16.524	0.978848	39.1863	0.977906	69.1067	0.97888	86.2028	0.990823	80.3873	0.988444	4.51344	0.700319	16.6407	0.981252	41.8747	0.995972	71.2961	0.985239	87.7767	0.995819	78.7193	0.983857	4.61651	0.86284	13.7597	1	41.7455	0.990918	71.2944	0.993518	82.4183	0.994521	74.4991	0.992713	1.68339	0.6429	1.2821	0.562403	2.79097	0.74816	9.57026	0.847153	8.44536	0.843825	2.35882	1
8300	3.6421	0.829365	16.0701	0.951962	39.12	0.976252	69.0067	0.977464	86.0958	0.989593	80.3873	0.988444	4.49265	0.697094	16.4432	0.969606	41.0289	0.975857	71.3904	0.986542	87.7767	0.995819	78.7193	0.983857	4.61651	0.86284	13.7597	1	40.8599	0.969897	70.935	0.988509	82.7915	0.999024	74.4991	0.992713	1.68339	0.6429	1.2821	0.562403	2.79097	0.74816	10.2431	0.906714	8.05921	0.805242	2.35882	1
8333.33	3.6421	0.829365	16.524	0.978848	39.5952	0.98811	69.3596	0.982463	86.4592	0.99377	79.7083	0.980095	4.51344	0.700319	16.2557	0.958552	41.3514	0.983527	71.6511	0.990145	87.7767	0.995819	78.7193	0.983857	5.03449	0.940963	13.7597	1	41.7455	0.990918	70.935	0.988509	82.4183	0.994521	74.4991	0.992713	1.68339	0.6429	1.2821	0.562403	2.79097	0.74816	9.80768	0.868169	8.44536	0.843825	2.35882	1
8366.67	3.6421	0.829365	16.524	0.978848	39.5952	0.98811	69.7008	0.987295	86.4592	0.99377	80.5483	0.990423	4.51344	0.700319	16.5377	0.975179	41.2674	0.981528	71.5567	0.988841	87.7767	0.995819	78.6265	0.982698	5.03449	0.940963	13.3595	0.97091	41.4723	0.984434	70.935	0.988509	82.4183	0.994521	74.4991	0.992713	1.68339	0.6429	1.2821	0.562403	2.79097	0.74816	9.80768	0.868169	8.44536	0.843825	2.35882	1
8400	3.6421	0.829365	16.4088	0.972027	39.5952	0.98811	69.6498	0.986573	86.5671	0.99501	80.3873	0.988444	4.19683	0.651193	16.3422	0.96365	41.1853	0.979576	71.3904	0.986542	87.7767	0.995819	78.4618	0.980639	4.82338	0.901505	13.5398	0.984018	41.637	0.988341	71.394	0.994905	81.9629	0.989027	74.4991	0.992713	1.68339	0.6429	1.2821	0.562403	2.79097	0.74816	10.2431	0.906714	8.05921	0.805242	2.35882	1
8433.33	3.56665	0.812183	16.3762	0.970097	39.5276	0.986423	69.2077	0.98031	86.5671	0.99501	80.6443	0.991603	4.49265	0.697094	16.3422	0.96365	40.9472	0.973911	71.3904	0.986542	87.7767	0.995819	78.7193	0.983857	4.61651	0.86284	13.5774	0.986752	41.7455	0.990918	70.935	0.988509	82.4183	0.994521	74.4991	0.992713	2.08527	0.796381	1.2821	0.562403	3.01971	0.809477	10.2431	0.906714	8.44536	0.843825	2.35882	1
8466.67	3.56665	0.812183	16.881	1	39.5952	0.98811	69.6498	0.986573	86.5671	0.99501	80.3873	0.988444	4.19683	0.651193	16.3422	0.96365	41.7173	0.992229	71.2961	0.985239	87.7767	0.995819	78.5554	0.981809	4.61651	0.86284	13.5774	0.986752	41.364	0.981862	71.2944	0.993518	82.4183	0.994521	74.929	0.998441	1.68339	0.6429	1.92653	0.845082	2.79097	0.74816	9.80768	0.868169	8.44536	0.843825	2.05016	0.869144
8500	3.89991	0.888073	16.7581	0.99272	39.6646	0.989842	69.3097	0.981755	86.5671	0.99501	80.2279	0.986483	4.19683	0.651193	16.7622	0.988416	41.4781	0.986541	71.3904	0.986542	87.8842	0.997038	78.5554	0.981809	5.03449	0.940963	13.7597	1	41.4723	0.984434	71.1302	0.991229	82.4183	0.994521	75.0238	0.999704	1.68339	0.6429	1.2821	0.562403	3.01971	0.809477	9.80768	0.868169	8.44536	0.843825	2.35882	1
8533.33	3.89991	0.888073	16.524	0.978848	39.5952	0.98811	70.0054	0.991609	86.5671	0.99501	80.6443	0.991603	4.12059	0.639363	16.9586	1	41.6339	0.990245	72.1025	0.996382	87.7767	0.995819	79.2357	0.990312	4.61651	0.86284	13.5774	0.986752	41.7455	0.990918	71.2944	0.993518	82.8723	1	75.0238	0.999704	2.46221	0.940339	1.2821	0.562403	2.79097	0.74816	10.2431	0.906714	8.44536	0.843825	2.35882	1
	4.39143		16.881		40.0716		70.5977		87.0012		81.3272		6.44483		16.9586		42.044		72.3643		88.1452		80.0109		5.35036		13.7597		42.1281		71.7596		82.8723		75.046		2.61843		2.27969		3.73044		11.297		10.0084		2.35882
