# Supplementary material for: Parallel and High Throughput Reaction Monitoring with Computer Vision
Source: Angew Chem Int Ed Engl. 2024 Oct 31;64(1):e202413395. doi: 10.1002/anie.202413395 (PMC11701362; doi:10.1002/anie.202413395)
Supplement: Supplementary file 3 — Supporting Information [file ANIE-64-e202413395-s003.zip]

Archive with 693 entries (650 files):
- Supporting Info - Machine readable data part 2/
- Supporting Info - Machine readable data part 2/.DS_Store
- __MACOSX/Supporting Info - Machine readable data part 2/._.DS_Store
- Supporting Info - Machine readable data part 2/Figure 10 - esterification and mutual information/
- Supporting Info - Machine readable data part 2/Figure 13 - reducing sugars in HTE/
- Supporting Info - Machine readable data part 2/Figure 12 - Sedimentation in HTE/
- Supporting Info - Machine readable data part 2/Table 2 - esterification in HTE/
- Supporting Info - Machine readable data part 2/Figure 11 - Pd catalyst degradation in HTE/
- Supporting Info - Machine readable data part 2/Figure 10 - esterification and mutual information/.DS_Store
- __MACOSX/Supporting Info - Machine readable data part 2/Figure 10 - esterification and mutual information/._.DS_Store
- Supporting Info - Machine readable data part 2/Figure 10 - esterification and mutual information/Mutual Information and Regression outputs/
- Supporting Info - Machine readable data part 2/Figure 10 - esterification and mutual information/NMR_/
- Supporting Info - Machine readable data part 2/Figure 10 - esterification and mutual information/Kineticolor Kinetic study data/
- Supporting Info - Machine readable data part 2/Figure 10 - esterification and mutual information/Mutual Information_Esterification.xlsx
- __MACOSX/Supporting Info - Machine readable data part 2/Figure 10 - esterification and mutual information/._Mutual Information_Esterification.xlsx
- Supporting Info - Machine readable data part 2/Figure 10 - esterification and mutual information/HPLC_/
- Supporting Info - Machine readable data part 2/Figure 10 - esterification and mutual information/delta_e Regression Analysis.xlsx
- __MACOSX/Supporting Info - Machine readable data part 2/Figure 10 - esterification and mutual information/._delta_e Regression Analysis.xlsx
- Supporting Info - Machine readable data part 2/Figure 13 - reducing sugars in HTE/.DS_Store
- __MACOSX/Supporting Info - Machine readable data part 2/Figure 13 - reducing sugars in HTE/._.DS_Store
- Supporting Info - Machine readable data part 2/Figure 13 - reducing sugars in HTE/Image analysis - final reaction mixtures/
- Supporting Info - Machine readable data part 2/Figure 13 - reducing sugars in HTE/UV-vis_DNSA stock_diluted.xlsx
- __MACOSX/Supporting Info - Machine readable data part 2/Figure 13 - reducing sugars in HTE/._UV-vis_DNSA stock_diluted.xlsx
- Supporting Info - Machine readable data part 2/Figure 13 - reducing sugars in HTE/Video analysis - reaction kinetics/
- Supporting Info - Machine readable data part 2/Figure 12 - Sedimentation in HTE/.DS_Store
- __MACOSX/Supporting Info - Machine readable data part 2/Figure 12 - Sedimentation in HTE/._.DS_Store
- Supporting Info - Machine readable data part 2/Figure 12 - Sedimentation in HTE/Kineticolor - Grade 1 vs Grade 3_/
- Supporting Info - Machine readable data part 2/Figure 12 - Sedimentation in HTE/Kineticolor - perlite adulterated samples/
- Supporting Info - Machine readable data part 2/Table 2 - esterification in HTE/HPLC data.pdf
- __MACOSX/Supporting Info - Machine readable data part 2/Table 2 - esterification in HTE/._HPLC data.pdf
- Supporting Info - Machine readable data part 2/Table 2 - esterification in HTE/.DS_Store
- __MACOSX/Supporting Info - Machine readable data part 2/Table 2 - esterification in HTE/._.DS_Store
- Supporting Info - Machine readable data part 2/Table 2 - esterification in HTE/HPLC Method.csv
- __MACOSX/Supporting Info - Machine readable data part 2/Table 2 - esterification in HTE/._HPLC Method.csv
- Supporting Info - Machine readable data part 2/Table 2 - esterification in HTE/Kineticolor ouputs/
- Supporting Info - Machine readable data part 2/Table 2 - esterification in HTE/OT-2 Liquid Handling Robot Files/
- Supporting Info - Machine readable data part 2/Table 2 - esterification in HTE/HPLC Method.pdf
- __MACOSX/Supporting Info - Machine readable data part 2/Table 2 - esterification in HTE/._HPLC Method.pdf
- Supporting Info - Machine readable data part 2/Figure 11 - Pd catalyst degradation in HTE/.DS_Store
- __MACOSX/Supporting Info - Machine readable data part 2/Figure 11 - Pd catalyst degradation in HTE/._.DS_Store
- Supporting Info - Machine readable data part 2/Figure 11 - Pd catalyst degradation in HTE/Kineticolor data/
- Supporting Info - Machine readable data part 2/Figure 10 - esterification and mutual information/Mutual Information and Regression outputs/Cross validation charts/
- Supporting Info - Machine readable data part 2/Figure 10 - esterification and mutual information/Mutual Information and Regression outputs/Mutual information charts/
- Supporting Info - Machine readable data part 2/Figure 10 - esterification and mutual information/Mutual Information and Regression outputs/.DS_Store
- __MACOSX/Supporting Info - Machine readable data part 2/Figure 10 - esterification and mutual information/Mutual Information and Regression outputs/._.DS_Store
- Supporting Info - Machine readable data part 2/Figure 10 - esterification and mutual information/Mutual Information and Regression outputs/Regression charts/
- Supporting Info - Machine readable data part 2/Figure 10 - esterification and mutual information/Mutual Information and Regression outputs/data/
- Supporting Info - Machine readable data part 2/Figure 10 - esterification and mutual information/NMR_/.DS_Store
- __MACOSX/Supporting Info - Machine readable data part 2/Figure 10 - esterification and mutual information/NMR_/._.DS_Store
- Supporting Info - Machine readable data part 2/Figure 10 - esterification and mutual information/NMR_/RE-processed/
- Supporting Info - Machine readable data part 2/Figure 10 - esterification and mutual information/NMR_/Product NMR.pdf
- __MACOSX/Supporting Info - Machine readable data part 2/Figure 10 - esterification and mutual information/NMR_/._Product NMR.pdf
- Supporting Info - Machine readable data part 2/Figure 10 - esterification and mutual information/NMR_/Umbelliferone NMR.pdf
- __MACOSX/Supporting Info - Machine readable data part 2/Figure 10 - esterification and mutual information/NMR_/._Umbelliferone NMR.pdf
- Supporting Info - Machine readable data part 2/Figure 10 - esterification and mutual information/NMR_/Pivalic Anhydride NMR.pdf
- __MACOSX/Supporting Info - Machine readable data part 2/Figure 10 - esterification and mutual information/NMR_/._Pivalic Anhydride NMR.pdf
- Supporting Info - Machine readable data part 2/Figure 10 - esterification and mutual information/Kineticolor Kinetic study data/549XDPHH.xlsx
- __MACOSX/Supporting Info - Machine readable data part 2/Figure 10 - esterification and mutual information/Kineticolor Kinetic study data/._549XDPHH.xlsx
- Supporting Info - Machine readable data part 2/Figure 10 - esterification and mutual information/Kineticolor Kinetic study data/temp/
- Supporting Info - Machine readable data part 2/Figure 10 - esterification and mutual information/Kineticolor Kinetic study data/Summary 549XDPHH.PNG
- __MACOSX/Supporting Info - Machine readable data part 2/Figure 10 - esterification and mutual information/Kineticolor Kinetic study data/._Summary 549XDPHH.PNG
- Supporting Info - Machine readable data part 2/Figure 10 - esterification and mutual information/Kineticolor Kinetic study data/ROI.png
- __MACOSX/Supporting Info - Machine readable data part 2/Figure 10 - esterification and mutual information/Kineticolor Kinetic study data/._ROI.png
- Supporting Info - Machine readable data part 2/Figure 10 - esterification and mutual information/Kineticolor Kinetic study data/Config 549XDPHH.csv
- __MACOSX/Supporting Info - Machine readable data part 2/Figure 10 - esterification and mutual information/Kineticolor Kinetic study data/._Config 549XDPHH.csv
- Supporting Info - Machine readable data part 2/Figure 10 - esterification and mutual information/Kineticolor Kinetic study data/Config 549X.txt
- __MACOSX/Supporting Info - Machine readable data part 2/Figure 10 - esterification and mutual information/Kineticolor Kinetic study data/._Config 549X.txt
- Supporting Info - Machine readable data part 2/Figure 10 - esterification and mutual information/Kineticolor Kinetic study data/Colour Analysis 549XDPHH.csv
- __MACOSX/Supporting Info - Machine readable data part 2/Figure 10 - esterification and mutual information/Kineticolor Kinetic study data/._Colour Analysis 549XDPHH.csv
- Supporting Info - Machine readable data part 2/Figure 10 - esterification and mutual information/HPLC_/Method.pdf
- __MACOSX/Supporting Info - Machine readable data part 2/Figure 10 - esterification and mutual information/HPLC_/._Method.pdf
- Supporting Info - Machine readable data part 2/Figure 10 - esterification and mutual information/HPLC_/Ester kinetics 2.pdf
- __MACOSX/Supporting Info - Machine readable data part 2/Figure 10 - esterification and mutual information/HPLC_/._Ester kinetics 2.pdf
- Supporting Info - Machine readable data part 2/Figure 10 - esterification and mutual information/HPLC_/Ester kinetics 3.pdf
- __MACOSX/Supporting Info - Machine readable data part 2/Figure 10 - esterification and mutual information/HPLC_/._Ester kinetics 3.pdf
- Supporting Info - Machine readable data part 2/Figure 10 - esterification and mutual information/HPLC_/Ester kinetics 1.pdf
- __MACOSX/Supporting Info - Machine readable data part 2/Figure 10 - esterification and mutual information/HPLC_/._Ester kinetics 1.pdf
- Supporting Info - Machine readable data part 2/Figure 10 - esterification and mutual information/HPLC_/Method.csv
- __MACOSX/Supporting Info - Machine readable data part 2/Figure 10 - esterification and mutual information/HPLC_/._Method.csv
- Supporting Info - Machine readable data part 2/Figure 13 - reducing sugars in HTE/Image analysis - final reaction mixtures/Sugar screen/
- Supporting Info - Machine readable data part 2/Figure 13 - reducing sugars in HTE/Image analysis - final reaction mixtures/.DS_Store
- __MACOSX/Supporting Info - Machine readable data part 2/Figure 13 - reducing sugars in HTE/Image analysis - final reaction mixtures/._.DS_Store
- Supporting Info - Machine readable data part 2/Figure 13 - reducing sugars in HTE/Image analysis - final reaction mixtures/Glucose vs Fructose/
- Supporting Info - Machine readable data part 2/Figure 13 - reducing sugars in HTE/Video analysis - reaction kinetics/Sugar screen/
- Supporting Info - Machine readable data part 2/Figure 13 - reducing sugars in HTE/Video analysis - reaction kinetics/.DS_Store
- __MACOSX/Supporting Info - Machine readable data part 2/Figure 13 - reducing sugars in HTE/Video analysis - reaction kinetics/._.DS_Store
- Supporting Info - Machine readable data part 2/Figure 13 - reducing sugars in HTE/Video analysis - reaction kinetics/Glucose vs fructose/
- Supporting Info - Machine readable data part 2/Figure 12 - Sedimentation in HTE/Kineticolor - Grade 1 vs Grade 3_/delta_e over normalised time Summary TM 14 - production sample 3 and supernatent comparison.PNG
- __MACOSX/Supporting Info - Machine readable data part 2/Figure 12 - Sedimentation in HTE/Kineticolor - Grade 1 vs Grade 3_/._delta_e over normalised time Summary TM 14 - production sample 3 and supernatent comparison.PNG
- Supporting Info - Machine readable data part 2/Figure 12 - Sedimentation in HTE/Kineticolor - Grade 1 vs Grade 3_/Thumbs.db
- __MACOSX/Supporting Info - Machine readable data part 2/Figure 12 - Sedimentation in HTE/Kineticolor - Grade 1 vs Grade 3_/._Thumbs.db
- Supporting Info - Machine readable data part 2/Figure 12 - Sedimentation in HTE/Kineticolor - Grade 1 vs Grade 3_/temp/
- Supporting Info - Machine readable data part 2/Figure 12 - Sedimentation in HTE/Kineticolor - Grade 1 vs Grade 3_/ROI.png
- Supporting Info - Machine readable data part 2/Figure 12 - Sedimentation in HTE/Kineticolor - Grade 1 vs Grade 3_/first_frame.jpg
- Supporting Info - Machine readable data part 2/Figure 12 - Sedimentation in HTE/Kineticolor - Grade 1 vs Grade 3_/RESULTS.xls
- __MACOSX/Supporting Info - Machine readable data part 2/Figure 12 - Sedimentation in HTE/Kineticolor - Grade 1 vs Grade 3_/._RESULTS.xls
- Supporting Info - Machine readable data part 2/Figure 12 - Sedimentation in HTE/Kineticolor - Grade 1 vs Grade 3_/Config TM 14 - production sample 3 and supernatent comparison.csv
- Supporting Info - Machine readable data part 2/Figure 12 - Sedimentation in HTE/Kineticolor - Grade 1 vs Grade 3_/TM 14 - production sample 3 and supernatent comparison.xlsx
- Supporting Info - Machine readable data part 2/Figure 12 - Sedimentation in HTE/Kineticolor - Grade 1 vs Grade 3_/time_series_plots.png
- __MACOSX/Supporting Info - Machine readable data part 2/Figure 12 - Sedimentation in HTE/Kineticolor - Grade 1 vs Grade 3_/._time_series_plots.png
- Supporting Info - Machine readable data part 2/Figure 12 - Sedimentation in HTE/Kineticolor - Grade 1 vs Grade 3_/Well 1 TM 14 - production sample 3 and supernatent comparison.csv
- Supporting Info - Machine readable data part 2/Figure 12 - Sedimentation in HTE/Kineticolor - Grade 1 vs Grade 3_/Config TM 14 - production sample 3 and supernatent compar.txt
- __MACOSX/Supporting Info - Machine readable data part 2/Figure 12 - Sedimentation in HTE/Kineticolor - Grade 1 vs Grade 3_/._Config TM 14 - production sample 3 and supernatent compar.txt
- Supporting Info - Machine readable data part 2/Figure 12 - Sedimentation in HTE/Kineticolor - Grade 1 vs Grade 3_/Well 2 TM 14 - production sample 3 and supernatent comparison.csv
- Supporting Info - Machine readable data part 2/Figure 12 - Sedimentation in HTE/Kineticolor - Grade 1 vs Grade 3_/Well 0 TM 14 - production sample 3 and supernatent comparison.csv
- Supporting Info - Machine readable data part 2/Figure 12 - Sedimentation in HTE/Kineticolor - Grade 1 vs Grade 3_/Well 3 TM 14 - production sample 3 and supernatent comparison.csv
- Supporting Info - Machine readable data part 2/Figure 12 - Sedimentation in HTE/Kineticolor - perlite adulterated samples/Config S5600002.txt
- Supporting Info - Machine readable data part 2/Figure 12 - Sedimentation in HTE/Kineticolor - perlite adulterated samples/temp/
- Supporting Info - Machine readable data part 2/Figure 12 - Sedimentation in HTE/Kineticolor - perlite adulterated samples/ROI.png
- Supporting Info - Machine readable data part 2/Figure 12 - Sedimentation in HTE/Kineticolor - perlite adulterated samples/first_frame.jpg
- Supporting Info - Machine readable data part 2/Figure 12 - Sedimentation in HTE/Kineticolor - perlite adulterated samples/Well 3 S5600002.csv
- Supporting Info - Machine readable data part 2/Figure 12 - Sedimentation in HTE/Kineticolor - perlite adulterated samples/Well 2 S5600002.csv
- Supporting Info - Machine readable data part 2/Figure 12 - Sedimentation in HTE/Kineticolor - perlite adulterated samples/Well 0 S5600002.csv
- Supporting Info - Machine readable data part 2/Figure 12 - Sedimentation in HTE/Kineticolor - perlite adulterated samples/Config S5600002.csv
- Supporting Info - Machine readable data part 2/Figure 12 - Sedimentation in HTE/Kineticolor - perlite adulterated samples/time_series_plots.png
- __MACOSX/Supporting Info - Machine readable data part 2/Figure 12 - Sedimentation in HTE/Kineticolor - perlite adulterated samples/._time_series_plots.png
- Supporting Info - Machine readable data part 2/Figure 12 - Sedimentation in HTE/Kineticolor - perlite adulterated samples/delta_e over normalised time Summary S5600002.PNG
- __MACOSX/Supporting Info - Machine readable data part 2/Figure 12 - Sedimentation in HTE/Kineticolor - perlite adulterated samples/._delta_e over normalised time Summary S5600002.PNG
- Supporting Info - Machine readable data part 2/Figure 12 - Sedimentation in HTE/Kineticolor - perlite adulterated samples/Well 1 S5600002.csv
- Supporting Info - Machine readable data part 2/Figure 12 - Sedimentation in HTE/Kineticolor - perlite adulterated samples/S5600002.xlsx
- __MACOSX/Supporting Info - Machine readable data part 2/Figure 12 - Sedimentation in HTE/Kineticolor - perlite adulterated samples/._S5600002.xlsx
- Supporting Info - Machine readable data part 2/Figure 12 - Sedimentation in HTE/Kineticolor - perlite adulterated samples/RESULTS_S5600002.xls
- __MACOSX/Supporting Info - Machine readable data part 2/Figure 12 - Sedimentation in HTE/Kineticolor - perlite adulterated samples/._RESULTS_S5600002.xls
- Supporting Info - Machine readable data part 2/Table 2 - esterification in HTE/Kineticolor ouputs/Well 16 Vari-PA+DMAP run 2.csv
- Supporting Info - Machine readable data part 2/Table 2 - esterification in HTE/Kineticolor ouputs/Well 4 Vari-PA+DMAP run 2.csv
- Supporting Info - Machine readable data part 2/Table 2 - esterification in HTE/Kineticolor ouputs/Thumbs.db
- __MACOSX/Supporting Info - Machine readable data part 2/Table 2 - esterification in HTE/Kineticolor ouputs/._Thumbs.db
- Supporting Info - Machine readable data part 2/Table 2 - esterification in HTE/Kineticolor ouputs/Well 9 Vari-PA+DMAP run 2.csv
- Supporting Info - Machine readable data part 2/Table 2 - esterification in HTE/Kineticolor ouputs/Well 11 Vari-PA+DMAP run 2.csv
- Supporting Info - Machine readable data part 2/Table 2 - esterification in HTE/Kineticolor ouputs/Config Vari-PA+DMAP r.txt
- Supporting Info - Machine readable data part 2/Table 2 - esterification in HTE/Kineticolor ouputs/Well 3 Vari-PA+DMAP run 2.csv
- Supporting Info - Machine readable data part 2/Table 2 - esterification in HTE/Kineticolor ouputs/temp/
- Supporting Info - Machine readable data part 2/Table 2 - esterification in HTE/Kineticolor ouputs/Well 20 Vari-PA+DMAP run 2.csv
- Supporting Info - Machine readable data part 2/Table 2 - esterification in HTE/Kineticolor ouputs/Well 0 Vari-PA+DMAP run 2.csv
- Supporting Info - Machine readable data part 2/Table 2 - esterification in HTE/Kineticolor ouputs/Well 18 Vari-PA+DMAP run 2.csv
- Supporting Info - Machine readable data part 2/Table 2 - esterification in HTE/Kineticolor ouputs/Well 12 Vari-PA+DMAP run 2.csv
- Supporting Info - Machine readable data part 2/Table 2 - esterification in HTE/Kineticolor ouputs/delta_e over normalised time Summary Vari-PA+DMAP run 2.PNG
- __MACOSX/Supporting Info - Machine readable data part 2/Table 2 - esterification in HTE/Kineticolor ouputs/._delta_e over normalised time Summary Vari-PA+DMAP run 2.PNG
- Supporting Info - Machine readable data part 2/Table 2 - esterification in HTE/Kineticolor ouputs/Well 23 Vari-PA+DMAP run 2.csv
- Supporting Info - Machine readable data part 2/Table 2 - esterification in HTE/Kineticolor ouputs/Well 7 Vari-PA+DMAP run 2.csv
- Supporting Info - Machine readable data part 2/Table 2 - esterification in HTE/Kineticolor ouputs/Well 15 Vari-PA+DMAP run 2.csv
- Supporting Info - Machine readable data part 2/Table 2 - esterification in HTE/Kineticolor ouputs/ROI.png
- Supporting Info - Machine readable data part 2/Table 2 - esterification in HTE/Kineticolor ouputs/first_frame.jpg
- __MACOSX/Supporting Info - Machine readable data part 2/Table 2 - esterification in HTE/Kineticolor ouputs/._first_frame.jpg
- Supporting Info - Machine readable data part 2/Table 2 - esterification in HTE/Kineticolor ouputs/Well 14 Vari-PA+DMAP run 2.csv
- Supporting Info - Machine readable data part 2/Table 2 - esterification in HTE/Kineticolor ouputs/Well 6 Vari-PA+DMAP run 2.csv
- Supporting Info - Machine readable data part 2/Table 2 - esterification in HTE/Kineticolor ouputs/Well 22 Vari-PA+DMAP run 2.csv
- Supporting Info - Machine readable data part 2/Table 2 - esterification in HTE/Kineticolor ouputs/Well 13 Vari-PA+DMAP run 2.csv
- Supporting Info - Machine readable data part 2/Table 2 - esterification in HTE/Kineticolor ouputs/Well 1 Vari-PA+DMAP run 2.csv
- Supporting Info - Machine readable data part 2/Table 2 - esterification in HTE/Kineticolor ouputs/Well 19 Vari-PA+DMAP run 2.csv
- Supporting Info - Machine readable data part 2/Table 2 - esterification in HTE/Kineticolor ouputs/Well 21 Vari-PA+DMAP run 2.csv
- Supporting Info - Machine readable data part 2/Table 2 - esterification in HTE/Kineticolor ouputs/Well 2 Vari-PA+DMAP run 2.csv
- Supporting Info - Machine readable data part 2/Table 2 - esterification in HTE/Kineticolor ouputs/Well 8 Vari-PA+DMAP run 2.csv
- Supporting Info - Machine readable data part 2/Table 2 - esterification in HTE/Kineticolor ouputs/Well 10 Vari-PA+DMAP run 2.csv
- Supporting Info - Machine readable data part 2/Table 2 - esterification in HTE/Kineticolor ouputs/Config Vari-PA+DMAP run 2.csv
- Supporting Info - Machine readable data part 2/Table 2 - esterification in HTE/Kineticolor ouputs/Well 5 Vari-PA+DMAP run 2.csv
- Supporting Info - Machine readable data part 2/Table 2 - esterification in HTE/Kineticolor ouputs/Vari-PA+DMAP run 2.xlsx
- __MACOSX/Supporting Info - Machine readable data part 2/Table 2 - esterification in HTE/Kineticolor ouputs/._Vari-PA+DMAP run 2.xlsx
- Supporting Info - Machine readable data part 2/Table 2 - esterification in HTE/Kineticolor ouputs/Well 17 Vari-PA+DMAP run 2.csv
- Supporting Info - Machine readable data part 2/Table 2 - esterification in HTE/OT-2 Liquid Handling Robot Files/Esterification protocol layout.png
- __MACOSX/Supporting Info - Machine readable data part 2/Table 2 - esterification in HTE/OT-2 Liquid Handling Robot Files/._Esterification protocol layout.png
- Supporting Info - Machine readable data part 2/Table 2 - esterification in HTE/OT-2 Liquid Handling Robot Files/generic_plastic_24_wellplate_3500ul/
- Supporting Info - Machine readable data part 2/Table 2 - esterification in HTE/OT-2 Liquid Handling Robot Files/HPLC_prep_plastic.py
- __MACOSX/Supporting Info - Machine readable data part 2/Table 2 - esterification in HTE/OT-2 Liquid Handling Robot Files/._HPLC_prep_plastic.py
- Supporting Info - Machine readable data part 2/Table 2 - esterification in HTE/OT-2 Liquid Handling Robot Files/kineticolor_24_wellplate_1700ul/
- Supporting Info - Machine readable data part 2/Table 2 - esterification in HTE/OT-2 Liquid Handling Robot Files/HPLC vial holder.stl
- __MACOSX/Supporting Info - Machine readable data part 2/Table 2 - esterification in HTE/OT-2 Liquid Handling Robot Files/._HPLC vial holder.stl
- Supporting Info - Machine readable data part 2/Table 2 - esterification in HTE/OT-2 Liquid Handling Robot Files/HPLC prep protocol layout.png
- __MACOSX/Supporting Info - Machine readable data part 2/Table 2 - esterification in HTE/OT-2 Liquid Handling Robot Files/._HPLC prep protocol layout.png
- Supporting Info - Machine readable data part 2/Table 2 - esterification in HTE/OT-2 Liquid Handling Robot Files/OT2 custom beaker holder.stl
- __MACOSX/Supporting Info - Machine readable data part 2/Table 2 - esterification in HTE/OT-2 Liquid Handling Robot Files/._OT2 custom beaker holder.stl
- Supporting Info - Machine readable data part 2/Table 2 - esterification in HTE/OT-2 Liquid Handling Robot Files/custom_beaker_holder_1/
- Supporting Info - Machine readable data part 2/Table 2 - esterification in HTE/OT-2 Liquid Handling Robot Files/esterification_vari-PA.py
- __MACOSX/Supporting Info - Machine readable data part 2/Table 2 - esterification in HTE/OT-2 Liquid Handling Robot Files/._esterification_vari-PA.py
- Supporting Info - Machine readable data part 2/Figure 11 - Pd catalyst degradation in HTE/Kineticolor data/Well 5 2021-08-23 13-47-42 multiwell stirrer palladium bistricyclohexylphosphine diacetate boropinocol reaction in toluene.csv
- __MACOSX/Supporting Info - Machine readable data part 2/Figure 11 - Pd catalyst degradation in HTE/Kineticolor data/._Well 5 2021-08-23 13-47-42 multiwell stirrer palladium bistricyclohexylphosphine diacetate boropinocol reaction in toluene.csv
- Supporting Info - Machine readable data part 2/Figure 11 - Pd catalyst degradation in HTE/Kineticolor data/Well 11 2021-08-23 13-47-42 multiwell stirrer palladium bistricyclohexylphosphine diacetate boropinocol reaction in toluene.csv
- __MACOSX/Supporting Info - Machine readable data part 2/Figure 11 - Pd catalyst degradation in HTE/Kineticolor data/._Well 11 2021-08-23 13-47-42 multiwell stirrer palladium bistricyclohexylphosphine diacetate boropinocol reaction in toluene.csv
- Supporting Info - Machine readable data part 2/Figure 11 - Pd catalyst degradation in HTE/Kineticolor data/temp/
- Supporting Info - Machine readable data part 2/Figure 11 - Pd catalyst degradation in HTE/Kineticolor data/Well 8 2021-08-23 13-47-42 multiwell stirrer palladium bistricyclohexylphosphine diacetate boropinocol reaction in toluene.csv
- __MACOSX/Supporting Info - Machine readable data part 2/Figure 11 - Pd catalyst degradation in HTE/Kineticolor data/._Well 8 2021-08-23 13-47-42 multiwell stirrer palladium bistricyclohexylphosphine diacetate boropinocol reaction in toluene.csv
- Supporting Info - Machine readable data part 2/Figure 11 - Pd catalyst degradation in HTE/Kineticolor data/Well 2 2021-08-23 13-47-42 multiwell stirrer palladium bistricyclohexylphosphine diacetate boropinocol reaction in toluene.csv
- __MACOSX/Supporting Info - Machine readable data part 2/Figure 11 - Pd catalyst degradation in HTE/Kineticolor data/._Well 2 2021-08-23 13-47-42 multiwell stirrer palladium bistricyclohexylphosphine diacetate boropinocol reaction in toluene.csv
- Supporting Info - Machine readable data part 2/Figure 11 - Pd catalyst degradation in HTE/Kineticolor data/ROI.png
- __MACOSX/Supporting Info - Machine readable data part 2/Figure 11 - Pd catalyst degradation in HTE/Kineticolor data/._ROI.png
- Supporting Info - Machine readable data part 2/Figure 11 - Pd catalyst degradation in HTE/Kineticolor data/first_frame.jpg
- __MACOSX/Supporting Info - Machine readable data part 2/Figure 11 - Pd catalyst degradation in HTE/Kineticolor data/._first_frame.jpg
- Supporting Info - Machine readable data part 2/Figure 11 - Pd catalyst degradation in HTE/Kineticolor data/Well 6 2021-08-23 13-47-42 multiwell stirrer palladium bistricyclohexylphosphine diacetate boropinocol reaction in toluene.csv
- __MACOSX/Supporting Info - Machine readable data part 2/Figure 11 - Pd catalyst degradation in HTE/Kineticolor data/._Well 6 2021-08-23 13-47-42 multiwell stirrer palladium bistricyclohexylphosphine diacetate boropinocol reaction in toluene.csv
- Supporting Info - Machine readable data part 2/Figure 11 - Pd catalyst degradation in HTE/Kineticolor data/Well 1 2021-08-23 13-47-42 multiwell stirrer palladium bistricyclohexylphosphine diacetate boropinocol reaction in toluene.csv
- __MACOSX/Supporting Info - Machine readable data part 2/Figure 11 - Pd catalyst degradation in HTE/Kineticolor data/._Well 1 2021-08-23 13-47-42 multiwell stirrer palladium bistricyclohexylphosphine diacetate boropinocol reaction in toluene.csv
- Supporting Info - Machine readable data part 2/Figure 11 - Pd catalyst degradation in HTE/Kineticolor data/Config 2021-08-23 13-47-42 multiwell stirrer palladium bistricyclohexylphosphine diacetate boropinocol reaction in toluene.csv
- __MACOSX/Supporting Info - Machine readable data part 2/Figure 11 - Pd catalyst degradation in HTE/Kineticolor data/._Config 2021-08-23 13-47-42 multiwell stirrer palladium bistricyclohexylphosphine diacetate boropinocol reaction in toluene.csv
- Supporting Info - Machine readable data part 2/Figure 11 - Pd catalyst degradation in HTE/Kineticolor data/delta_e over normalised time Summary 2021-08-23 13-47-42 multiwell stirrer palladium bistricyclohexylphosphine diacetate boropinocol reaction in toluene.PNG
- __MACOSX/Supporting Info - Machine readable data part 2/Figure 11 - Pd catalyst degradation in HTE/Kineticolor data/._delta_e over normalised time Summary 2021-08-23 13-47-42 multiwell stirrer palladium bistricyclohexylphosphine diacetate boropinocol reaction in toluene.PNG
- Supporting Info - Machine readable data part 2/Figure 11 - Pd catalyst degradation in HTE/Kineticolor data/Well 3 2021-08-23 13-47-42 multiwell stirrer palladium bistricyclohexylphosphine diacetate boropinocol reaction in toluene.csv
- __MACOSX/Supporting Info - Machine readable data part 2/Figure 11 - Pd catalyst degradation in HTE/Kineticolor data/._Well 3 2021-08-23 13-47-42 multiwell stirrer palladium bistricyclohexylphosphine diacetate boropinocol reaction in toluene.csv
- Supporting Info - Machine readable data part 2/Figure 11 - Pd catalyst degradation in HTE/Kineticolor data/Well 9 2021-08-23 13-47-42 multiwell stirrer palladium bistricyclohexylphosphine diacetate boropinocol reaction in toluene.csv
- __MACOSX/Supporting Info - Machine readable data part 2/Figure 11 - Pd catalyst degradation in HTE/Kineticolor data/._Well 9 2021-08-23 13-47-42 multiwell stirrer palladium bistricyclohexylphosphine diacetate boropinocol reaction in toluene.csv
- Supporting Info - Machine readable data part 2/Figure 11 - Pd catalyst degradation in HTE/Kineticolor data/Well 10 2021-08-23 13-47-42 multiwell stirrer palladium bistricyclohexylphosphine diacetate boropinocol reaction in toluene.csv
- __MACOSX/Supporting Info - Machine readable data part 2/Figure 11 - Pd catalyst degradation in HTE/Kineticolor data/._Well 10 2021-08-23 13-47-42 multiwell stirrer palladium bistricyclohexylphosphine diacetate boropinocol reaction in toluene.csv
- Supporting Info - Machine readable data part 2/Figure 11 - Pd catalyst degradation in HTE/Kineticolor data/Well 4 2021-08-23 13-47-42 multiwell stirrer palladium bistricyclohexylphosphine diacetate boropinocol reaction in toluene.csv
- __MACOSX/Supporting Info - Machine readable data part 2/Figure 11 - Pd catalyst degradation in HTE/Kineticolor data/._Well 4 2021-08-23 13-47-42 multiwell stirrer palladium bistricyclohexylphosphine diacetate boropinocol reaction in toluene.csv
- Supporting Info - Machine readable data part 2/Figure 11 - Pd catalyst degradation in HTE/Kineticolor data/2021-08-23 13-47-42 multiwell stirrer palladium bistricyclohexylphosphine diacetate boropinocol reaction in toluene.xlsx
- __MACOSX/Supporting Info - Machine readable data part 2/Figure 11 - Pd catalyst degradation in HTE/Kineticolor data/._2021-08-23 13-47-42 multiwell stirrer palladium bistricyclohexylphosphine diacetate boropinocol reaction in toluene.xlsx
- Supporting Info - Machine readable data part 2/Figure 11 - Pd catalyst degradation in HTE/Kineticolor data/Well 0 2021-08-23 13-47-42 multiwell stirrer palladium bistricyclohexylphosphine diacetate boropinocol reaction in toluene.csv
- __MACOSX/Supporting Info - Machine readable data part 2/Figure 11 - Pd catalyst degradation in HTE/Kineticolor data/._Well 0 2021-08-23 13-47-42 multiwell stirrer palladium bistricyclohexylphosphine diacetate boropinocol reaction in toluene.csv
- Supporting Info - Machine readable data part 2/Figure 11 - Pd catalyst degradation in HTE/Kineticolor data/Config 2021-08-23 13-47-42 multiwell stirrer palladium bistricyclohexylphosphine diacetate boropinocol reaction in toluene.txt
- __MACOSX/Supporting Info - Machine readable data part 2/Figure 11 - Pd catalyst degradation in HTE/Kineticolor data/._Config 2021-08-23 13-47-42 multiwell stirrer palladium bistricyclohexylphosphine diacetate boropinocol reaction in toluene.txt
- Supporting Info - Machine readable data part 2/Figure 11 - Pd catalyst degradation in HTE/Kineticolor data/Well 7 2021-08-23 13-47-42 multiwell stirrer palladium bistricyclohexylphosphine diacetate boropinocol reaction in toluene.csv
- __MACOSX/Supporting Info - Machine readable data part 2/Figure 11 - Pd catalyst degradation in HTE/Kineticolor data/._Well 7 2021-08-23 13-47-42 multiwell stirrer palladium bistricyclohexylphosphine diacetate boropinocol reaction in toluene.csv
- Supporting Info - Machine readable data part 2/Figure 10 - esterification and mutual information/Mutual Information and Regression outputs/Cross validation charts/CV_LOO_hue_ab.png
- __MACOSX/Supporting Info - Machine readable data part 2/Figure 10 - esterification and mutual information/Mutual Information and Regression outputs/Cross validation charts/._CV_LOO_hue_ab.png
- Supporting Info - Machine readable data part 2/Figure 10 - esterification and mutual information/Mutual Information and Regression outputs/Cross validation charts/CV_LOO_light_ratio.png
- __MACOSX/Supporting Info - Machine readable data part 2/Figure 10 - esterification and mutual information/Mutual Information and Regression outputs/Cross validation charts/._CV_LOO_light_ratio.png
- Supporting Info - Machine readable data part 2/Figure 10 - esterification and mutual information/Mutual Information and Regression outputs/Cross validation charts/CV_LOO_red.png
- __MACOSX/Supporting Info - Machine readable data part 2/Figure 10 - esterification and mutual information/Mutual Information and Regression outputs/Cross validation charts/._CV_LOO_red.png
- Supporting Info - Machine readable data part 2/Figure 10 - esterification and mutual information/Mutual Information and Regression outputs/Cross validation charts/CV_LOO_normalised time.png
- __MACOSX/Supporting Info - Machine readable data part 2/Figure 10 - esterification and mutual information/Mutual Information and Regression outputs/Cross validation charts/._CV_LOO_normalised time.png
- Supporting Info - Machine readable data part 2/Figure 10 - esterification and mutual information/Mutual Information and Regression outputs/Cross validation charts/CV_LOO_a_ratio.png
- __MACOSX/Supporting Info - Machine readable data part 2/Figure 10 - esterification and mutual information/Mutual Information and Regression outputs/Cross validation charts/._CV_LOO_a_ratio.png
- Supporting Info - Machine readable data part 2/Figure 10 - esterification and mutual information/Mutual Information and Regression outputs/Cross validation charts/CV_LOO_Conversion (%).png
- __MACOSX/Supporting Info - Machine readable data part 2/Figure 10 - esterification and mutual information/Mutual Information and Regression outputs/Cross validation charts/._CV_LOO_Conversion (%).png
- Supporting Info - Machine readable data part 2/Figure 10 - esterification and mutual information/Mutual Information and Regression outputs/Cross validation charts/CV_LOO_value.png
- __MACOSX/Supporting Info - Machine readable data part 2/Figure 10 - esterification and mutual information/Mutual Information and Regression outputs/Cross validation charts/._CV_LOO_value.png
- Supporting Info - Machine readable data part 2/Figure 10 - esterification and mutual information/Mutual Information and Regression outputs/Cross validation charts/CV_LOO_x.png
- __MACOSX/Supporting Info - Machine readable data part 2/Figure 10 - esterification and mutual information/Mutual Information and Regression outputs/Cross validation charts/._CV_LOO_x.png
- Supporting Info - Machine readable data part 2/Figure 10 - esterification and mutual information/Mutual Information and Regression outputs/Cross validation charts/CV_LOO_y.png
- __MACOSX/Supporting Info - Machine readable data part 2/Figure 10 - esterification and mutual information/Mutual Information and Regression outputs/Cross validation charts/._CV_LOO_y.png
- Supporting Info - Machine readable data part 2/Figure 10 - esterification and mutual information/Mutual Information and Regression outputs/Cross validation charts/CV_LOO_lightness.png
- __MACOSX/Supporting Info - Machine readable data part 2/Figure 10 - esterification and mutual information/Mutual Information and Regression outputs/Cross validation charts/._CV_LOO_lightness.png
- Supporting Info - Machine readable data part 2/Figure 10 - esterification and mutual information/Mutual Information and Regression outputs/Cross validation charts/CV_LOO_saturation.png
- __MACOSX/Supporting Info - Machine readable data part 2/Figure 10 - esterification and mutual information/Mutual Information and Regression outputs/Cross validation charts/._CV_LOO_saturation.png
- Supporting Info - Machine readable data part 2/Figure 10 - esterification and mutual information/Mutual Information and Regression outputs/Cross validation charts/CV_LOO_z.png
- __MACOSX/Supporting Info - Machine readable data part 2/Figure 10 - esterification and mutual information/Mutual Information and Regression outputs/Cross validation charts/._CV_LOO_z.png
- Supporting Info - Machine readable data part 2/Figure 10 - esterification and mutual information/Mutual Information and Regression outputs/Cross validation charts/CV_LOO_b_component.png
- __MACOSX/Supporting Info - Machine readable data part 2/Figure 10 - esterification and mutual information/Mutual Information and Regression outputs/Cross validation charts/._CV_LOO_b_component.png
- Supporting Info - Machine readable data part 2/Figure 10 - esterification and mutual information/Mutual Information and Regression outputs/Cross validation charts/CV_LOO_frame number.png
- __MACOSX/Supporting Info - Machine readable data part 2/Figure 10 - esterification and mutual information/Mutual Information and Regression outputs/Cross validation charts/._CV_LOO_frame number.png
- Supporting Info - Machine readable data part 2/Figure 10 - esterification and mutual information/Mutual Information and Regression outputs/Cross validation charts/CV_LOO_a_component.png
- __MACOSX/Supporting Info - Machine readable data part 2/Figure 10 - esterification and mutual information/Mutual Information and Regression outputs/Cross validation charts/._CV_LOO_a_component.png
- Supporting Info - Machine readable data part 2/Figure 10 - esterification and mutual information/Mutual Information and Regression outputs/Cross validation charts/CV_LOO_delta_e.png
- __MACOSX/Supporting Info - Machine readable data part 2/Figure 10 - esterification and mutual information/Mutual Information and Regression outputs/Cross validation charts/._CV_LOO_delta_e.png
- Supporting Info - Machine readable data part 2/Figure 10 - esterification and mutual information/Mutual Information and Regression outputs/Cross validation charts/CV_LOO_blue.png
- __MACOSX/Supporting Info - Machine readable data part 2/Figure 10 - esterification and mutual information/Mutual Information and Regression outputs/Cross validation charts/._CV_LOO_blue.png
- Supporting Info - Machine readable data part 2/Figure 10 - esterification and mutual information/Mutual Information and Regression outputs/Cross validation charts/CV_LOO_chroma_ab.png
- __MACOSX/Supporting Info - Machine readable data part 2/Figure 10 - esterification and mutual information/Mutual Information and Regression outputs/Cross validation charts/._CV_LOO_chroma_ab.png
- Supporting Info - Machine readable data part 2/Figure 10 - esterification and mutual information/Mutual Information and Regression outputs/Cross validation charts/CV_LOO_green.png
- __MACOSX/Supporting Info - Machine readable data part 2/Figure 10 - esterification and mutual information/Mutual Information and Regression outputs/Cross validation charts/._CV_LOO_green.png
- Supporting Info - Machine readable data part 2/Figure 10 - esterification and mutual information/Mutual Information and Regression outputs/Cross validation charts/CV_LOO_hue.png
- __MACOSX/Supporting Info - Machine readable data part 2/Figure 10 - esterification and mutual information/Mutual Information and Regression outputs/Cross validation charts/._CV_LOO_hue.png
- Supporting Info - Machine readable data part 2/Figure 10 - esterification and mutual information/Mutual Information and Regression outputs/Cross validation charts/CV_LOO_b_ratio.png
- __MACOSX/Supporting Info - Machine readable data part 2/Figure 10 - esterification and mutual information/Mutual Information and Regression outputs/Cross validation charts/._CV_LOO_b_ratio.png
- Supporting Info - Machine readable data part 2/Figure 10 - esterification and mutual information/Mutual Information and Regression outputs/Cross validation charts/CV_LOO_Time (s).png
- __MACOSX/Supporting Info - Machine readable data part 2/Figure 10 - esterification and mutual information/Mutual Information and Regression outputs/Cross validation charts/._CV_LOO_Time (s).png
- Supporting Info - Machine readable data part 2/Figure 10 - esterification and mutual information/Mutual Information and Regression outputs/Cross validation charts/CV_LOO_Umb (%).png
- __MACOSX/Supporting Info - Machine readable data part 2/Figure 10 - esterification and mutual information/Mutual Information and Regression outputs/Cross validation charts/._CV_LOO_Umb (%).png
- Supporting Info - Machine readable data part 2/Figure 10 - esterification and mutual information/Mutual Information and Regression outputs/Mutual information charts/Correlations for delta_e.png
- __MACOSX/Supporting Info - Machine readable data part 2/Figure 10 - esterification and mutual information/Mutual Information and Regression outputs/Mutual information charts/._Correlations for delta_e.png
- Supporting Info - Machine readable data part 2/Figure 10 - esterification and mutual information/Mutual Information and Regression outputs/Mutual information charts/Correlations for blue.png
- __MACOSX/Supporting Info - Machine readable data part 2/Figure 10 - esterification and mutual information/Mutual Information and Regression outputs/Mutual information charts/._Correlations for blue.png
- Supporting Info - Machine readable data part 2/Figure 10 - esterification and mutual information/Mutual Information and Regression outputs/Mutual information charts/Correlations for normalised time.png
- __MACOSX/Supporting Info - Machine readable data part 2/Figure 10 - esterification and mutual information/Mutual Information and Regression outputs/Mutual information charts/._Correlations for normalised time.png
- Supporting Info - Machine readable data part 2/Figure 10 - esterification and mutual information/Mutual Information and Regression outputs/Mutual information charts/Correlations for green.png
- __MACOSX/Supporting Info - Machine readable data part 2/Figure 10 - esterification and mutual information/Mutual Information and Regression outputs/Mutual information charts/._Correlations for green.png
- Supporting Info - Machine readable data part 2/Figure 10 - esterification and mutual information/Mutual Information and Regression outputs/Mutual information charts/Correlations for Time (seconds).png
- __MACOSX/Supporting Info - Machine readable data part 2/Figure 10 - esterification and mutual information/Mutual Information and Regression outputs/Mutual information charts/._Correlations for Time (seconds).png
- Supporting Info - Machine readable data part 2/Figure 10 - esterification and mutual information/Mutual Information and Regression outputs/Mutual information charts/Correlations for light_ratio.png
- __MACOSX/Supporting Info - Machine readable data part 2/Figure 10 - esterification and mutual information/Mutual Information and Regression outputs/Mutual information charts/._Correlations for light_ratio.png
- Supporting Info - Machine readable data part 2/Figure 10 - esterification and mutual information/Mutual Information and Regression outputs/Mutual information charts/Correlations for lightness.png
- __MACOSX/Supporting Info - Machine readable data part 2/Figure 10 - esterification and mutual information/Mutual Information and Regression outputs/Mutual information charts/._Correlations for lightness.png
- Supporting Info - Machine readable data part 2/Figure 10 - esterification and mutual information/Mutual Information and Regression outputs/Mutual information charts/Correlations for saturation.png
- __MACOSX/Supporting Info - Machine readable data part 2/Figure 10 - esterification and mutual information/Mutual Information and Regression outputs/Mutual information charts/._Correlations for saturation.png
- Supporting Info - Machine readable data part 2/Figure 10 - esterification and mutual information/Mutual Information and Regression outputs/Mutual information charts/Correlations for Umb (%).png
- __MACOSX/Supporting Info - Machine readable data part 2/Figure 10 - esterification and mutual information/Mutual Information and Regression outputs/Mutual information charts/._Correlations for Umb (%).png
- Supporting Info - Machine readable data part 2/Figure 10 - esterification and mutual information/Mutual Information and Regression outputs/Mutual information charts/Correlations for b_ratio.png
- __MACOSX/Supporting Info - Machine readable data part 2/Figure 10 - esterification and mutual information/Mutual Information and Regression outputs/Mutual information charts/._Correlations for b_ratio.png
- Supporting Info - Machine readable data part 2/Figure 10 - esterification and mutual information/Mutual Information and Regression outputs/Mutual information charts/Correlations for red.png
- __MACOSX/Supporting Info - Machine readable data part 2/Figure 10 - esterification and mutual information/Mutual Information and Regression outputs/Mutual information charts/._Correlations for red.png
- Supporting Info - Machine readable data part 2/Figure 10 - esterification and mutual information/Mutual Information and Regression outputs/Mutual information charts/Correlation Heatmap.png
- __MACOSX/Supporting Info - Machine readable data part 2/Figure 10 - esterification and mutual information/Mutual Information and Regression outputs/Mutual information charts/._Correlation Heatmap.png
- Supporting Info - Machine readable data part 2/Figure 10 - esterification and mutual information/Mutual Information and Regression outputs/Mutual information charts/Correlations for Conversion (%).png
- __MACOSX/Supporting Info - Machine readable data part 2/Figure 10 - esterification and mutual information/Mutual Information and Regression outputs/Mutual information charts/._Correlations for Conversion (%).png
- Supporting Info - Machine readable data part 2/Figure 10 - esterification and mutual information/Mutual Information and Regression outputs/Mutual information charts/Correlations for a_ratio.png
- __MACOSX/Supporting Info - Machine readable data part 2/Figure 10 - esterification and mutual information/Mutual Information and Regression outputs/Mutual information charts/._Correlations for a_ratio.png
- Supporting Info - Machine readable data part 2/Figure 10 - esterification and mutual information/Mutual Information and Regression outputs/Mutual information charts/Correlations for a_component.png
- __MACOSX/Supporting Info - Machine readable data part 2/Figure 10 - esterification and mutual information/Mutual Information and Regression outputs/Mutual information charts/._Correlations for a_component.png
- Supporting Info - Machine readable data part 2/Figure 10 - esterification and mutual information/Mutual Information and Regression outputs/Mutual information charts/Correlations for hue_ab.png
- __MACOSX/Supporting Info - Machine readable data part 2/Figure 10 - esterification and mutual information/Mutual Information and Regression outputs/Mutual information charts/._Correlations for hue_ab.png
- Supporting Info - Machine readable data part 2/Figure 10 - esterification and mutual information/Mutual Information and Regression outputs/Mutual information charts/Correlations for frame number.png
- __MACOSX/Supporting Info - Machine readable data part 2/Figure 10 - esterification and mutual information/Mutual Information and Regression outputs/Mutual information charts/._Correlations for frame number.png
- Supporting Info - Machine readable data part 2/Figure 10 - esterification and mutual information/Mutual Information and Regression outputs/Mutual information charts/Correlations for hue.png
- __MACOSX/Supporting Info - Machine readable data part 2/Figure 10 - esterification and mutual information/Mutual Information and Regression outputs/Mutual information charts/._Correlations for hue.png
- Supporting Info - Machine readable data part 2/Figure 10 - esterification and mutual information/Mutual Information and Regression outputs/Mutual information charts/Correlations for x.png
- __MACOSX/Supporting Info - Machine readable data part 2/Figure 10 - esterification and mutual information/Mutual Information and Regression outputs/Mutual information charts/._Correlations for x.png
- Supporting Info - Machine readable data part 2/Figure 10 - esterification and mutual information/Mutual Information and Regression outputs/Mutual information charts/Correlations for y.png
- __MACOSX/Supporting Info - Machine readable data part 2/Figure 10 - esterification and mutual information/Mutual Information and Regression outputs/Mutual information charts/._Correlations for y.png
- Supporting Info - Machine readable data part 2/Figure 10 - esterification and mutual information/Mutual Information and Regression outputs/Mutual information charts/Correlations for b_component.png
- __MACOSX/Supporting Info - Machine readable data part 2/Figure 10 - esterification and mutual information/Mutual Information and Regression outputs/Mutual information charts/._Correlations for b_component.png
- Supporting Info - Machine readable data part 2/Figure 10 - esterification and mutual information/Mutual Information and Regression outputs/Mutual information charts/Correlations for z.png
[truncated: 393 more entries]
