# Supplementary material for: Parallel and High Throughput Reaction Monitoring with Computer Vision
Source: Angew Chem Int Ed Engl. 2024 Oct 31;64(1):e202413395. doi: 10.1002/anie.202413395 (PMC11701362; doi:10.1002/anie.202413395)
Supplement: Supplementary file 3 — Supporting Information [file ANIE-64-e202413395-s003.zip › Supporting Info - Machine readable data part 2/Figure 10 - esterification and mutual information/Mutual Information_Esterification.xlsx]

## Sheet: Sheet1
Parameters	Conversion (%)
Conversion (%)	1
b*	0.854788
Delta E	0.854788
Z	0.843564
Blue	0.843564
Saturation	0.811996
X	0.696948
Green	0.665381
Red	0.657146
Value	0.657146
Y	0.618379
L*	0.616275
a*	0.568038
Hue	0.132867
