# Supplementary material for: Parallel and High Throughput Reaction Monitoring with Computer Vision
Source: Angew Chem Int Ed Engl. 2024 Oct 31;64(1):e202413395. doi: 10.1002/anie.202413395 (PMC11701362; doi:10.1002/anie.202413395)
Supplement: Supplementary file 3 — Supporting Information [file ANIE-64-e202413395-s003.zip › Supporting Info - Machine readable data part 2/Figure 10 - esterification and mutual information/delta_e Regression Analysis.xlsx]

## Sheet: delta_e Regression Analysis
Conversion (%)	delta_e	intercerpt	gradient	r_squared
9.81881	1.98841	2.50119	2.76517	0.986637
15.238	4.44627
22.3054	7.34965
27.3395	9.70028
33.7087	11.0243
35.3624	12.9875
39.393	14.1641
40.9984	14.4566
43.9411	15.2061
44.61	14.7371
48.1072	15.8547
48.0711	16.3908
49.6485	16.6141
50.4303	16.8621
51.4911	17.8188
51.3964	17.2003
