# Supplementary material for: Parallel and High Throughput Reaction Monitoring with Computer Vision
Source: Angew Chem Int Ed Engl. 2024 Oct 31;64(1):e202413395. doi: 10.1002/anie.202413395 (PMC11701362; doi:10.1002/anie.202413395)
Supplement: Supplementary file 3 — Supporting Information [file ANIE-64-e202413395-s003.zip › Supporting Info - Machine readable data part 2/Figure 13 - reducing sugars in HTE/UV-vis_DNSA stock_diluted.xlsx]

## Sheet: DNSA stock_diluted
DNSA stock_diluted		DNSA stock_diluted2		Day 1_Maltose_diluted		Day 1_Glucose_diluted		Day 1_Sucrose_diluted		Day 1_blank DNSA_diluted			Day 2_fructose low conc_run 1		Day 2_fructose high conc_run 1		Day 2_glucose low conc_run 1		Day 2_glucose high conc_run 1			Day 2_glucose low conc_run 2		Day 2_glucose high conc_run 2		Day 2_fructose low conc_run 2		Day 2_fructose high conc_run 2			Day 2_invertase_DNSA blank		Day 2_invertase_DNSA blank1		Day 2_invertase_sucrose_low#		Day 2_invertase_sucrose_lmed		Day 2_invertase_sucrose_high		Day 2_invertase_sucrose_high1
Wavelength (nm)	Abs	Wavelength (nm)	Abs	Wavelength (nm)	Abs	Wavelength (nm)	Abs	Wavelength (nm)	Abs	Wavelength (nm)	Abs		Wavelength (nm)	Abs	Wavelength (nm)	Abs	Wavelength (nm)	Abs	Wavelength (nm)	Abs		Wavelength (nm)	Abs	Wavelength (nm)	Abs	Wavelength (nm)	Abs	Wavelength (nm)	Abs		Wavelength (nm)	Abs	Wavelength (nm)	Abs	Wavelength (nm)	Abs	Wavelength (nm)	Abs	Wavelength (nm)	Abs	Wavelength (nm)	Abs
699.993	-0.000125529	699.993	0.00042681	699.993	-0.00139204	699.993	0.00226507	699.993	-0.00379318	699.993	-0.00418428		699.993	0.00436344	699.993	0.00187466	699.993	0.00328333	699.993	0.00124937		699.993	0.00444861	699.993	0.00241115	699.993	0.00466293	699.993	0.0130677		699.993	-0.00429625	699.993	-0.00415736	699.993	-0.00319425	699.993	-0.00379185	699.993	-0.00377968	699.993	-0.00357496
699.491	0.000473479	699.491	0.000501934	699.491	-0.000747978	699.491	0.00265124	699.491	-0.00334691	699.491	-0.0030676		699.491	0.00512649	699.491	0.00233921	699.491	0.0036589	699.491	0.00195363		699.491	0.00559196	699.491	0.00310919	699.491	0.0054241	699.491	0.013743		699.491	-0.00270889	699.491	-0.00303414	699.491	-0.00261622	699.491	-0.00321389	699.491	-0.00359046	699.491	-0.00315653
698.988	0.000328695	698.988	0.0011124	698.988	-0.000285687	698.988	0.00355937	698.988	-0.0033147	698.988	-0.00302663		698.988	0.00527244	698.988	0.00309959	698.988	0.00432563	698.988	0.00247433		698.988	0.00607594	698.988	0.00312483	698.988	0.00628909	698.988	0.0140314		698.988	-0.00285961	698.988	-0.00288826	698.988	-0.0021147	698.988	-0.00402519	698.988	-0.00296575	698.988	-0.00293223
698.485	0.00112182	698.485	0.0018379	698.485	0.000723935	698.485	0.00337325	698.485	-0.00245815	698.485	-0.003064		698.485	0.00659512	698.485	0.00364577	698.485	0.00425923	698.485	0.00293451		698.485	0.00634919	698.485	0.00399032	698.485	0.00690249	698.485	0.014244		698.485	-0.00260232	698.485	-0.00219532	698.485	-0.00213865	698.485	-0.00275642	698.485	-0.00231064	698.485	-0.00234375
698.018	0.00174971	698.018	0.0011363	698.018	0.000745793	698.018	0.00420337	698.018	-0.00176391	698.018	-0.00259954		698.018	0.00680687	698.018	0.00365984	698.018	0.00458753	698.018	0.00322309		698.018	0.006674	698.018	0.00353559	698.018	0.00663843	698.018	0.0159353		698.018	-0.00208667	698.018	-0.00216565	698.018	-0.00154538	698.018	-0.00207075	698.018	-0.00128788	698.018	-0.0020894
697.515	0.0012698	697.515	0.002621	697.515	0.00110158	697.515	0.00500078	697.515	-0.00167258	697.515	-0.00154559		697.515	0.00725727	697.515	0.00469362	697.515	0.00575199	697.515	0.00375056		697.515	0.00713466	697.515	0.0057751	697.515	0.0068141	697.515	0.0151905		697.515	-0.00137222	697.515	-0.00131622	697.515	-0.0017061	697.515	-0.00167743	697.515	-0.000958276	697.515	-0.00104557
697.011	0.00316757	697.011	0.00324158	697.011	0.00116443	697.011	0.00461576	697.011	-0.000667603	697.011	-0.00127353		697.011	0.00797103	697.011	0.00612492	697.011	0.00600073	697.011	0.0043442		697.011	0.00839775	697.011	0.00573214	697.011	0.00874877	697.011	0.0165974		697.011	-0.00141211	697.011	-0.000682129	697.011	-0.000535664	697.011	-0.000571135	697.011	-0.0012583	697.011	-0.000401047
696.508	0.00316715	696.508	0.00351918	696.508	0.00223806	696.508	0.00599871	696.508	0.000132893	696.508	-0.00106731		696.508	0.00815597	696.508	0.00565474	696.508	0.00665775	696.508	0.00483171		696.508	0.0090374	696.508	0.00585562	696.508	0.00843602	696.508	0.0163815		696.508	-0.000903877	696.508	-0.000224839	696.508	-0.000255575	696.508	-0.00097899	696.508	-0.00056462	696.508	1.42e-05
696.005	0.00344241	696.005	0.00430668	696.005	0.00324536	696.005	0.00639087	696.005	-7.49e-05	696.005	0.0011226		696.005	0.00943824	696.005	0.00653176	696.005	0.00688063	696.005	0.00558559		696.005	0.00869563	696.005	0.00683587	696.005	0.00949835	696.005	0.0179419		696.005	0.000111635	696.005	9.81e-05	696.005	-0.00034394	696.005	0.000231275	696.005	0.000388852	696.005	0.000484363
695.501	0.00398567	695.501	0.00511871	695.501	0.00359179	695.501	0.00673315	695.501	0.00150113	695.501	0.000448006		695.501	0.00947284	695.501	0.00671161	695.501	0.00743446	695.501	0.00586546		695.501	0.00920365	695.501	0.00787837	695.501	0.0110304	695.501	0.0173757		695.501	0.00112332	695.501	0.000951133	695.501	0.00153778	695.501	3.51e-05	695.501	0.00077966	695.501	0.000593634
694.998	0.00371824	694.998	0.0057249	694.998	0.00395445	694.998	0.00744278	694.998	-4.32e-05	694.998	0.000829661		694.998	0.00903885	694.998	0.00793668	694.998	0.00867421	694.998	0.00590001		694.998	0.0101064	694.998	0.00870303	694.998	0.0109138	694.998	0.0192401		694.998	0.00065375	694.998	0.00169687	694.998	0.000946308	694.998	0.00114533	694.998	0.00125578	694.998	0.000922545
694.494	0.00610626	694.494	0.00479469	694.494	0.00469342	694.494	0.00784658	694.494	0.000940186	694.494	0.00107778		694.494	0.0102847	694.494	0.00822574	694.494	0.00840533	694.494	0.00724282		694.494	0.0115799	694.494	0.0075556	694.494	0.0114815	694.494	0.0186687		694.494	0.000751161	694.494	0.00170272	694.494	0.00133775	694.494	0.000954558	694.494	0.00155696	694.494	0.00148004
693.99	0.00585459	693.99	0.00679372	693.99	0.00580768	693.99	0.00848517	693.99	0.00186341	693.99	0.00167515		693.99	0.010761	693.99	0.0086172	693.99	0.00939184	693.99	0.00624374		693.99	0.0111953	693.99	0.00915654	693.99	0.0123273	693.99	0.0199459		693.99	0.0018866	693.99	0.0020918	693.99	0.00197828	693.99	0.00211191	693.99	0.00256655	693.99	0.00213821
693.487	0.00599394	693.487	0.00658673	693.487	0.00629936	693.487	0.00855674	693.487	0.00303836	693.487	0.00173705		693.487	0.0116907	693.487	0.00941049	693.487	0.0104495	693.487	0.00836091		693.487	0.0108245	693.487	0.00925706	693.487	0.0122588	693.487	0.0204793		693.487	0.00251211	693.487	0.00248665	693.487	0.00264017	693.487	0.00224709	693.487	0.00154259	693.487	0.00238791
692.983	0.00723903	692.983	0.00542161	692.983	0.00656085	692.983	0.00967097	692.983	0.00248709	692.983	0.00295628		692.983	0.0121341	692.983	0.0090877	692.983	0.0103917	692.983	0.00856894		692.983	0.012357	692.983	0.00931678	692.983	0.0121636	692.983	0.0191228		692.983	0.00340163	692.983	0.00414203	692.983	0.00294043	692.983	0.00351425	692.983	0.00296193	692.983	0.00260892
692.515	0.00586052	692.515	0.00833075	692.515	0.00522431	692.515	0.00948578	692.515	0.00340364	692.515	0.00224537		692.515	0.0118586	692.515	0.010312	692.515	0.0117576	692.515	0.00932178		692.515	0.012239	692.515	0.00940033	692.515	0.0127359	692.515	0.021517		692.515	0.00241357	692.515	0.00320193	692.515	0.00370894	692.515	0.00281423	692.515	0.00350297	692.515	0.00385285
692.011	0.00812374	692.011	0.00771523	692.011	0.0070464	692.011	0.0105414	692.011	0.00364968	692.011	0.00229385		692.011	0.0135999	692.011	0.0102961	692.011	0.0116878	692.011	0.008294		692.011	0.0140597	692.011	0.00947959	692.011	0.0132735	692.011	0.0215945		692.011	0.00338019	692.011	0.00370618	692.011	0.00383814	692.011	0.00379391	692.011	0.00399239	692.011	0.00275673
691.507	0.00803743	691.507	0.00788656	691.507	0.00705227	691.507	0.00989758	691.507	0.00359113	691.507	0.00330135		691.507	0.0143835	691.507	0.0100493	691.507	0.0116062	691.507	0.010303		691.507	0.0127403	691.507	0.0113288	691.507	0.0149444	691.507	0.0211361		691.507	0.00406991	691.507	0.00390673	691.507	0.00375299	691.507	0.00363225	691.507	0.00368991	691.507	0.00446182
691.003	0.0084578	691.003	0.00797607	691.003	0.00754641	691.003	0.012219	691.003	0.00433476	691.003	0.00469886		691.003	0.0136054	691.003	0.0113192	691.003	0.0125313	691.003	0.0103643		691.003	0.0135528	691.003	0.0108739	691.003	0.0144809	691.003	0.0218378		691.003	0.00469996	691.003	0.00513935	691.003	0.00469813	691.003	0.00487579	691.003	0.00423414	691.003	0.0034283
690.498	0.0075462	690.498	0.00906441	690.498	0.00622396	690.498	0.0110957	690.498	0.0050784	690.498	0.00390725		690.498	0.0133467	690.498	0.0126875	690.498	0.0125789	690.498	0.0102		690.498	0.014475	690.498	0.0110218	690.498	0.0141754	690.498	0.0218029		690.498	0.00357889	690.498	0.00489202	690.498	0.00578596	690.498	0.00407521	690.498	0.00509338	690.498	0.00555347
689.994	0.00668509	689.994	0.00925056	689.994	0.00703325	689.994	0.0114378	689.994	0.00381738	689.994	0.00466194		689.994	0.0144566	689.994	0.0114521	689.994	0.0129029	689.994	0.010924		689.994	0.0156846	689.994	0.012107	689.994	0.0152146	689.994	0.0225765		689.994	0.00444189	689.994	0.00485061	689.994	0.00499471	689.994	0.00506984	689.994	0.00423377	689.994	0.00597454
689.49	0.00923974	689.49	0.0093496	689.49	0.0071461	689.49	0.0121883	689.49	0.00513859	689.49	0.00512154		689.49	0.0148807	689.49	0.0130291	689.49	0.0129404	689.49	0.0115448		689.49	0.0142977	689.49	0.0123637	689.49	0.0142978	689.49	0.0224645		689.49	0.00512777	689.49	0.00492498	689.49	0.00551723	689.49	0.00515379	689.49	0.00568144	689.49	0.00603974
688.985	0.0091223	688.985	0.00984019	688.985	0.00890709	688.985	0.0128522	688.985	0.00515554	688.985	0.00526937		688.985	0.014854	688.985	0.0122312	688.985	0.0135917	688.985	0.0119946		688.985	0.0145744	688.985	0.0126211	688.985	0.0159562	688.985	0.0236531		688.985	0.00623993	688.985	0.00546656	688.985	0.00606155	688.985	0.00662182	688.985	0.00628812	688.985	0.00585614
688.516	0.0105476	688.516	0.010584	688.516	0.00933365	688.516	0.0131827	688.516	0.00426177	688.516	0.00564357		688.516	0.0137112	688.516	0.013838	688.516	0.013489	688.516	0.011473		688.516	0.0159988	688.516	0.013574	688.516	0.0164891	688.516	0.0228234		688.516	0.00618623	688.516	0.00541967	688.516	0.00616352	688.516	0.00639195	688.516	0.00609379	688.516	0.00573006
688.012	0.00985793	688.012	0.0104629	688.012	0.00896784	688.012	0.0131947	688.012	0.00538465	688.012	0.00691669		688.012	0.0172877	688.012	0.0134562	688.012	0.014135	688.012	0.0119324		688.012	0.0158755	688.012	0.0131416	688.012	0.0165303	688.012	0.0245627		688.012	0.00737068	688.012	0.0067353	688.012	0.00514082	688.012	0.00506046	688.012	0.00541786	688.012	0.004983
687.507	0.00979976	687.507	0.0110115	687.507	0.00989591	687.507	0.0124041	687.507	0.00576199	687.507	0.00585575		687.507	0.0162055	687.507	0.014399	687.507	0.0143769	687.507	0.0122025		687.507	0.017384	687.507	0.013796	687.507	0.0160353	687.507	0.0250863		687.507	0.00656965	687.507	0.00668483	687.507	0.00697793	687.507	0.00505025	687.507	0.00648188	687.507	0.00640706
687.002	0.0103343	687.002	0.0113251	687.002	0.00911725	687.002	0.0143546	687.002	0.00685323	687.002	0.00748125		687.002	0.0172403	687.002	0.0132182	687.002	0.0146988	687.002	0.0119772		687.002	0.0169708	687.002	0.0137692	687.002	0.0172451	687.002	0.0245013		687.002	0.00737282	687.002	0.00690375	687.002	0.00635378	687.002	0.00668693	687.002	0.00667208	687.002	0.00673538
686.497	0.010513	686.497	0.0108237	686.497	0.010293	686.497	0.0145847	686.497	0.00750451	686.497	0.00650511		686.497	0.0166232	686.497	0.0144544	686.497	0.0154245	686.497	0.0132954		686.497	0.0160372	686.497	0.0146687	686.497	0.0164039	686.497	0.0256229		686.497	0.00748001	686.497	0.00752339	686.497	0.00780831	686.497	0.00655832	686.497	0.00688468	686.497	0.00548242
685.992	0.0106169	685.992	0.0117931	685.992	0.0107855	685.992	0.0139383	685.992	0.00712279	685.992	0.00679165		685.992	0.0162805	685.992	0.0140951	685.992	0.0165244	685.992	0.0129887		685.992	0.016976	685.992	0.0140883	685.992	0.0180227	685.992	0.0254416		685.992	0.00798131	685.992	0.00804921	685.992	0.00748336	685.992	0.00869772	685.992	0.0057622	685.992	0.00666961
685.487	0.0111538	685.487	0.0115863	685.487	0.0111134	685.487	0.0146978	685.487	0.00732808	685.487	0.00718281		685.487	0.0183506	685.487	0.0143291	685.487	0.0150846	685.487	0.0138334		685.487	0.0171944	685.487	0.0141356	685.487	0.0179605	685.487	0.0259367		685.487	0.00687119	685.487	0.00754741	685.487	0.00878216	685.487	0.0074984	685.487	0.0075831	685.487	0.00728236
684.982	0.011194	684.982	0.0117003	684.982	0.0113612	684.982	0.0141911	684.982	0.00824078	684.982	0.00742877		684.982	0.017428	684.982	0.0154194	684.982	0.0169712	684.982	0.0139954		684.982	0.0183465	684.982	0.0148359	684.982	0.0190127	684.982	0.025774		684.982	0.00786023	684.982	0.00808742	684.982	0.00764989	684.982	0.00783944	684.982	0.00919918	684.982	0.0072748
684.513	0.0111928	684.513	0.0114283	684.513	0.0119915	684.513	0.015516	684.513	0.00775212	684.513	0.00832181		684.513	0.0179343	684.513	0.0152294	684.513	0.0156237	684.513	0.0137535		684.513	0.0177102	684.513	0.0156123	684.513	0.0182166	684.513	0.0265622		684.513	0.00861995	684.513	0.00828975	684.513	0.00767115	684.513	0.00839741	684.513	0.00711187	684.513	0.0080167
684.008	0.0110452	684.008	0.0119103	684.008	0.0115539	684.008	0.0154961	684.008	0.00831059	684.008	0.00715965		684.008	0.018144	684.008	0.015351	684.008	0.0162858	684.008	0.0143657		684.008	0.0183477	684.008	0.0154353	684.008	0.0185269	684.008	0.027062		684.008	0.00736665	684.008	0.00794765	684.008	0.00837429	684.008	0.00871177	684.008	0.00828972	684.008	0.00675428
683.502	0.0125974	683.502	0.0122978	683.502	0.0115081	683.502	0.0156123	683.502	0.00818	683.502	0.00815397		683.502	0.0195572	683.502	0.0159915	683.502	0.0167057	683.502	0.0149456		683.502	0.0187716	683.502	0.0159333	683.502	0.0198256	683.502	0.0273969		683.502	0.00803903	683.502	0.00777845	683.502	0.0083792	683.502	0.00733059	683.502	0.00837939	683.502	0.0090572
682.997	0.0119804	682.997	0.0137035	682.997	0.011495	682.997	0.0158469	682.997	0.00849644	682.997	0.00918023		682.997	0.018706	682.997	0.0152015	682.997	0.0159608	682.997	0.0152088		682.997	0.0184921	682.997	0.0157983	682.997	0.0193958	682.997	0.0270574		682.997	0.0088864	682.997	0.00824616	682.997	0.00832154	682.997	0.00789835	682.997	0.00907821	682.997	0.00773826
682.491	0.0122599	682.491	0.0124562	682.491	0.0121001	682.491	0.0154732	682.491	0.00916061	682.491	0.00788029		682.491	0.0196592	682.491	0.0143727	682.491	0.016805	682.491	0.0153895		682.491	0.0196524	682.491	0.01654	682.491	0.0193696	682.491	0.0275579		682.491	0.00897638	682.491	0.00935735	682.491	0.00831489	682.491	0.00882006	682.491	0.00878372	682.491	0.0088892
681.986	0.0124782	681.986	0.0134502	681.986	0.0125014	681.986	0.0161389	681.986	0.00908722	681.986	0.00830365		681.986	0.0190989	681.986	0.0158057	681.986	0.0173036	681.986	0.0158401		681.986	0.0193745	681.986	0.0167424	681.986	0.0200356	681.986	0.0273097		681.986	0.00931085	681.986	0.00903616	681.986	0.0100199	681.986	0.00875067	681.986	0.00864165	681.986	0.00911664
681.516	0.0127646	681.516	0.0132422	681.516	0.0126171	681.516	0.0168223	681.516	0.00868958	681.516	0.00851867		681.516	0.0195882	681.516	0.016554	681.516	0.0174133	681.516	0.015533		681.516	0.0199844	681.516	0.0165835	681.516	0.019742	681.516	0.0276474		681.516	0.00796737	681.516	0.00903399	681.516	0.0102048	681.516	0.00898687	681.516	0.00823516	681.516	0.00939824
681.01	0.013411	681.01	0.0135659	681.01	0.0133241	681.01	0.0174287	681.01	0.00919183	681.01	0.00931609		681.01	0.0200454	681.01	0.0168675	681.01	0.0183644	681.01	0.0159945		681.01	0.0196115	681.01	0.0169464	681.01	0.020743	681.01	0.0278378		681.01	0.00875635	681.01	0.0098157	681.01	0.00903195	681.01	0.0090457	681.01	0.00951391	681.01	0.00853364
680.504	0.0126192	680.504	0.0140633	680.504	0.0132452	680.504	0.0160762	680.504	0.00930924	680.504	0.00938745		680.504	0.0199995	680.504	0.0172458	680.504	0.0170756	680.504	0.0159391		680.504	0.0204034	680.504	0.0175289	680.504	0.0203054	680.504	0.0281053		680.504	0.0100312	680.504	0.00942387	680.504	0.0109401	680.504	0.00914533	680.504	0.00940888	680.504	0.00962076
679.999	0.0131296	679.999	0.0143356	679.999	0.0126244	679.999	0.0168738	679.999	0.00929147	679.999	0.00918636		679.999	0.019095	679.999	0.0173407	679.999	0.019164	679.999	0.0164093		679.999	0.0206333	679.999	0.0178012	679.999	0.0215403	679.999	0.0284503		679.999	0.00968932	679.999	0.00943721	679.999	0.0101915	679.999	0.00994302	679.999	0.00897051	679.999	0.0100374
679.492	0.0139412	679.492	0.0145224	679.492	0.01292	679.492	0.0179716	679.492	0.00995831	679.492	0.0089875		679.492	0.0206376	679.492	0.0173736	679.492	0.0182071	679.492	0.0162971		679.492	0.0207855	679.492	0.0171768	679.492	0.0207815	679.492	0.0285916		679.492	0.0102817	679.492	0.00960181	679.492	0.00953179	679.492	0.00984348	679.492	0.00899554	679.492	0.00939139
678.986	0.0137895	678.986	0.0132167	678.986	0.0133857	678.986	0.0181965	678.986	0.00933847	678.986	0.0100189		678.986	0.0200566	678.986	0.0174607	678.986	0.0196011	678.986	0.0165444		678.986	0.0207659	678.986	0.01719	678.986	0.0210327	678.986	0.0293162		678.986	0.0100635	678.986	0.0101637	678.986	0.00904393	678.986	0.00965038	678.986	0.00953809	678.986	0.00887879
678.516	0.0143382	678.516	0.0153674	678.516	0.0135895	678.516	0.0172506	678.516	0.00982439	678.516	0.0094289		678.516	0.0211854	678.516	0.0184346	678.516	0.019345	678.516	0.0171387		678.516	0.0209369	678.516	0.0184274	678.516	0.0214553	678.516	0.029355		678.516	0.0102997	678.516	0.0098456	678.516	0.00988955	678.516	0.0100246	678.516	0.0098068	678.516	0.00993545
678.01	0.0132454	678.01	0.0140091	678.01	0.0136841	678.01	0.0177185	678.01	0.00898499	678.01	0.00974382		678.01	0.0208469	678.01	0.0177177	678.01	0.0183911	678.01	0.0172907		678.01	0.021541	678.01	0.0174565	678.01	0.0217036	678.01	0.029867		678.01	0.0100656	678.01	0.0102379	678.01	0.0102857	678.01	0.00950531	678.01	0.00977569	678.01	0.010292
677.504	0.0136454	677.504	0.0144467	677.504	0.0134515	677.504	0.0178257	677.504	0.00929824	677.504	0.00984131		677.504	0.020819	677.504	0.0191389	677.504	0.0189467	677.504	0.0165677		677.504	0.0213116	677.504	0.0183751	677.504	0.0214851	677.504	0.0296491		677.504	0.00912825	677.504	0.00973434	677.504	0.00994581	677.504	0.00963969	677.504	0.00954137	677.504	0.01017
676.997	0.0139807	676.997	0.0151336	676.997	0.0131533	676.997	0.0182445	676.997	0.010791	676.997	0.0103262		676.997	0.0211105	676.997	0.0178934	676.997	0.0204032	676.997	0.0171874		676.997	0.0209385	676.997	0.0200658	676.997	0.022055	676.997	0.0296724		676.997	0.0110277	676.997	0.00997028	676.997	0.0106495	676.997	0.00927581	676.997	0.010003	676.997	0.0102103
676.491	0.0141007	676.491	0.0150729	676.491	0.0141445	676.491	0.0183001	676.491	0.0104828	676.491	0.0103126		676.491	0.0214561	676.491	0.0192052	676.491	0.0199811	676.491	0.0175467		676.491	0.0211184	676.491	0.0177536	676.491	0.0225034	676.491	0.0301522		676.491	0.0109303	676.491	0.0105284	676.491	0.0103101	676.491	0.0107478	676.491	0.0102613	676.491	0.0101141
675.984	0.0140169	675.984	0.0147732	675.984	0.0151436	675.984	0.0186675	675.984	0.0104576	675.984	0.0103106		675.984	0.0218724	675.984	0.0187239	675.984	0.0190072	675.984	0.017567		675.984	0.0222812	675.984	0.0191776	675.984	0.0224536	675.984	0.0299147		675.984	0.0105883	675.984	0.010372	675.984	0.0107305	675.984	0.0108863	675.984	0.0103533	675.984	0.00987462
675.514	0.0142713	675.514	0.0144143	675.514	0.0149276	675.514	0.0177886	675.514	0.0112712	675.514	0.00967542		675.514	0.022244	675.514	0.0191842	675.514	0.0212465	675.514	0.0181939		675.514	0.0209802	675.514	0.0183197	675.514	0.0210938	675.514	0.0308142		675.514	0.0114536	675.514	0.0107331	675.514	0.0105223	675.514	0.0102887	675.514	0.00953505	675.514	0.011216
675.007	0.0137457	675.007	0.0149721	675.007	0.0140615	675.007	0.0191017	675.007	0.0111965	675.007	0.0097201		675.007	0.0229464	675.007	0.0189056	675.007	0.0202293	675.007	0.0191713		675.007	0.0216917	675.007	0.0195204	675.007	0.0219424	675.007	0.0301284		675.007	0.0114239	675.007	0.0106054	675.007	0.0117851	675.007	0.0103267	675.007	0.0114403	675.007	0.0120027
674.5	0.0131572	674.5	0.0148728	674.5	0.013679	674.5	0.0193502	674.5	0.0103142	674.5	0.0104337		674.5	0.0219047	674.5	0.0193169	674.5	0.019792	674.5	0.0191436		674.5	0.0226955	674.5	0.0188725	674.5	0.0233776	674.5	0.0304941		674.5	0.0106291	674.5	0.0114066	674.5	0.0106296	674.5	0.0111923	674.5	0.0112131	674.5	0.0106421
673.993	0.0142749	673.993	0.0161148	673.993	0.0144123	673.993	0.0191671	673.993	0.0108354	673.993	0.0110162		673.993	0.023215	673.993	0.0184013	673.993	0.0210887	673.993	0.0170286		673.993	0.0240583	673.993	0.0195491	673.993	0.0220714	673.993	0.0311884		673.993	0.0101501	673.993	0.0104462	673.993	0.0104348	673.993	0.0109532	673.993	0.0112965	673.993	0.0114308
673.486	0.0150219	673.486	0.016292	673.486	0.0154772	673.486	0.0192226	673.486	0.00946599	673.486	0.0106872		673.486	0.0225258	673.486	0.0197515	673.486	0.0199746	673.486	0.0184737		673.486	0.0223054	673.486	0.018874	673.486	0.0237591	673.486	0.0309868		673.486	0.0107918	673.486	0.0103455	673.486	0.0115179	673.486	0.0110778	673.486	0.0102722	673.486	0.0109463
673.016	0.0140818	673.016	0.0159406	673.016	0.0156349	673.016	0.0201965	673.016	0.0112417	673.016	0.0112809		673.016	0.0234149	673.016	0.0196475	673.016	0.0197599	673.016	0.0199957		673.016	0.023375	673.016	0.0199908	673.016	0.0230073	673.016	0.0300437		673.016	0.0111415	673.016	0.0118368	673.016	0.0113042	673.016	0.0112042	673.016	0.0108095	673.016	0.0106972
672.508	0.0148542	672.508	0.0155151	672.508	0.0152752	672.508	0.0198274	672.508	0.0114056	672.508	0.0112932		672.508	0.0220407	672.508	0.0201777	672.508	0.0209132	672.508	0.0187048		672.508	0.0231537	672.508	0.0196822	672.508	0.0235006	672.508	0.0314717		672.508	0.012016	672.508	0.0112535	672.508	0.0111932	672.508	0.0111618	672.508	0.0118346	672.508	0.00982317
672.001	0.0152218	672.001	0.0148736	672.001	0.0148787	672.001	0.0192258	672.001	0.0113865	672.001	0.0112054		672.001	0.0228317	672.001	0.02033	672.001	0.0222283	672.001	0.0182874		672.001	0.0228623	672.001	0.0200078	672.001	0.0233984	672.001	0.030213		672.001	0.00979568	672.001	0.0114155	672.001	0.0105297	672.001	0.0105444	672.001	0.0121604	672.001	0.0108538
671.494	0.015643	671.494	0.0159172	671.494	0.0162271	671.494	0.0203948	671.494	0.0108455	671.494	0.0109132		671.494	0.0221394	671.494	0.019974	671.494	0.0206393	671.494	0.0197616		671.494	0.0233524	671.494	0.020071	671.494	0.0242512	671.494	0.0314448		671.494	0.0117685	671.494	0.011115	671.494	0.0118628	671.494	0.0114255	671.494	0.0113904	671.494	0.0109017
670.987	0.0148925	670.987	0.0155246	670.987	0.01568	670.987	0.0202995	670.987	0.0120884	670.987	0.0113204		670.987	0.0238098	670.987	0.0212478	670.987	0.0210531	670.987	0.0197677		670.987	0.0237839	670.987	0.0197629	670.987	0.0235427	670.987	0.030949		670.987	0.0110264	670.987	0.0107372	670.987	0.0117709	670.987	0.0112079	670.987	0.0113461	670.987	0.0111724
670.515	0.015094	670.515	0.0169179	670.515	0.0153717	670.515	0.0205908	670.515	0.0105921	670.515	0.0104837		670.515	0.0228921	670.515	0.0204235	670.515	0.0212741	670.515	0.0192127		670.515	0.0237454	670.515	0.0193399	670.515	0.0246565	670.515	0.0323795		670.515	0.0114587	670.515	0.0105614	670.515	0.0124879	670.515	0.0111687	670.515	0.0119708	670.515	0.0111797
670.008	0.0155896	670.008	0.0157793	670.008	0.01508	670.008	0.0203647	670.008	0.0115765	670.008	0.0111124		670.008	0.0230713	670.008	0.0214726	670.008	0.0223698	670.008	0.0193695		670.008	0.0233607	670.008	0.0213846	670.008	0.0240323	670.008	0.0318278		670.008	0.0115649	670.008	0.0119074	670.008	0.0124657	670.008	0.0103189	670.008	0.0103121	670.008	0.0115761
669.5	0.014364	669.5	0.0152886	669.5	0.0171332	669.5	0.0206958	669.5	0.0120873	669.5	0.0106211		669.5	0.0240378	669.5	0.0204024	669.5	0.0213239	669.5	0.0204418		669.5	0.024022	669.5	0.0203498	669.5	0.0245353	669.5	0.0319793		669.5	0.0113999	669.5	0.00981787	669.5	0.0116966	669.5	0.0118843	669.5	0.0124701	669.5	0.0120263
668.993	0.0150305	668.993	0.0161931	668.993	0.0153356	668.993	0.0198583	668.993	0.0117047	668.993	0.0108823		668.993	0.0243771	668.993	0.0198471	668.993	0.0220641	668.993	0.0190947		668.993	0.0236278	668.993	0.0212739	668.993	0.0248014	668.993	0.0324326		668.993	0.0109712	668.993	0.0120757	668.993	0.0120012	668.993	0.0116204	668.993	0.0117399	668.993	0.012102
668.485	0.0155434	668.485	0.0164063	668.485	0.014977	668.485	0.0204402	668.485	0.0116899	668.485	0.0112216		668.485	0.0235102	668.485	0.0196582	668.485	0.0222611	668.485	0.0193013		668.485	0.0236698	668.485	0.0210527	668.485	0.0244504	668.485	0.0318233		668.485	0.0124591	668.485	0.0110399	668.485	0.0116159	668.485	0.0113537	668.485	0.0111678	668.485	0.012507
668.013	0.0157211	668.013	0.0169479	668.013	0.01615	668.013	0.0199464	668.013	0.0109616	668.013	0.0098931		668.013	0.0243368	668.013	0.0210365	668.013	0.0215533	668.013	0.018746		668.013	0.0237465	668.013	0.0210592	668.013	0.0244488	668.013	0.0322693		668.013	0.0119517	668.013	0.0113111	668.013	0.0113665	668.013	0.0101473	668.013	0.0114615	668.013	0.0117009
667.505	0.0144286	667.505	0.0151026	667.505	0.0147917	667.505	0.0199997	667.505	0.0114261	667.505	0.0105351		667.505	0.0227653	667.505	0.0208783	667.505	0.0214953	667.505	0.019327		667.505	0.0238207	667.505	0.0203676	667.505	0.0247927	667.505	0.03189		667.505	0.0104987	667.505	0.0117359	667.505	0.0110671	667.505	0.0103428	667.505	0.0118918	667.505	0.0106376
666.997	0.0150922	666.997	0.0152517	666.997	0.0149728	666.997	0.0205245	666.997	0.0113163	666.997	0.010697		666.997	0.0226848	666.997	0.0204818	666.997	0.0220108	666.997	0.018654		666.997	0.0232291	666.997	0.0207642	666.997	0.0241916	666.997	0.030536		666.997	0.0117612	666.997	0.0103996	666.997	0.011357	666.997	0.0109537	666.997	0.0112212	666.997	0.0109853
666.489	0.0145045	666.489	0.0144518	666.489	0.0141041	666.489	0.0196644	666.489	0.0108061	666.489	0.01083		666.489	0.0239525	666.489	0.019858	666.489	0.0210275	666.489	0.0184489		666.489	0.0238456	666.489	0.0194148	666.489	0.0253438	666.489	0.0313982		666.489	0.0109122	666.489	0.0109224	666.489	0.0109493	666.489	0.0107609	666.489	0.011197	666.489	0.0106514
666.018	0.0135182	666.018	0.0144355	666.018	0.0156499	666.018	0.0190793	666.018	0.0102204	666.018	0.0103397		666.018	0.022323	666.018	0.0201516	666.018	0.0222399	666.018	0.0190501		666.018	0.0230232	666.018	0.0196722	666.018	0.0237929	666.018	0.030749		666.018	0.0113431	666.018	0.00970477	666.018	0.0103235	666.018	0.010648	666.018	0.010242	666.018	0.0106858
665.509	0.0137035	665.509	0.0154701	665.509	0.015189	665.509	0.0197728	665.509	0.0101385	665.509	0.00984554		665.509	0.0238405	665.509	0.0206569	665.509	0.0212495	665.509	0.0203805		665.509	0.0228866	665.509	0.0205552	665.509	0.0237661	665.509	0.0320112		665.509	0.00970361	665.509	0.0112069	665.509	0.0102171	665.509	0.010993	665.509	0.010232	665.509	0.010352
665.001	0.0142599	665.001	0.0142019	665.001	0.0158248	665.001	0.0202783	665.001	0.0106288	665.001	0.00958353		665.001	0.0237894	665.001	0.0208681	665.001	0.0215449	665.001	0.0198318		665.001	0.0233417	665.001	0.0199874	665.001	0.0230612	665.001	0.0308339		665.001	0.0102295	665.001	0.0102429	665.001	0.0114938	665.001	0.0105229	665.001	0.00994488	665.001	0.0104641
664.493	0.0142083	664.493	0.0134696	664.493	0.0156898	664.493	0.0194861	664.493	0.0110931	664.493	0.0100473		664.493	0.0237425	664.493	0.0204158	664.493	0.0214451	664.493	0.0185298		664.493	0.0230159	664.493	0.0197723	664.493	0.0242724	664.493	0.0309769		664.493	0.010408	664.493	0.010189	664.493	0.0105687	664.493	0.0113347	664.493	0.0102552	664.493	0.0103258
663.984	0.0139958	663.984	0.0162505	663.984	0.0142173	663.984	0.0200795	663.984	0.0107121	663.984	0.00959131		663.984	0.0239846	663.984	0.0195	663.984	0.0214954	663.984	0.0186259		663.984	0.0243803	663.984	0.0194942	663.984	0.0237406	663.984	0.0324927		663.984	0.0106822	663.984	0.00961706	663.984	0.0100167	663.984	0.0101754	663.984	0.00994178	663.984	0.0106807
663.512	0.0134729	663.512	0.0140107	663.512	0.0153795	663.512	0.0195704	663.512	0.0101511	663.512	0.0103602		663.512	0.0237434	663.512	0.020391	663.512	0.0208864	663.512	0.0185973		663.512	0.0231521	663.512	0.0193492	663.512	0.0241947	663.512	0.0318597		663.512	0.0103616	663.512	0.0102742	663.512	0.0109154	663.512	0.00946837	663.512	0.0099956	663.512	0.0103329
663.003	0.0147706	663.003	0.0140118	663.003	0.014644	663.003	0.0197951	663.003	0.00899704	663.003	0.00966091		663.003	0.02279	663.003	0.0201818	663.003	0.0212644	663.003	0.0187622		663.003	0.0235704	663.003	0.0203212	663.003	0.0242564	663.003	0.031049		663.003	0.0105023	663.003	0.0101755	663.003	0.0113757	663.003	0.0107218	663.003	0.0108144	663.003	0.00960944
662.495	0.0132819	662.495	0.0133965	662.495	0.0145707	662.495	0.0195038	662.495	0.0100674	662.495	0.0100674		662.495	0.0230077	662.495	0.019279	662.495	0.0211368	662.495	0.018305		662.495	0.0244672	662.495	0.0202296	662.495	0.0240554	662.495	0.0321782		662.495	0.0101037	662.495	0.0106418	662.495	0.0110348	662.495	0.0104351	662.495	0.0102187	662.495	0.0101254
661.986	0.014225	661.986	0.0148949	661.986	0.014477	661.986	0.0196545	661.986	0.00984941	661.986	0.00928129		661.986	0.023929	661.986	0.020328	661.986	0.0212161	661.986	0.0187182		661.986	0.0235052	661.986	0.0198716	661.986	0.024707	661.986	0.0317159		661.986	0.0097214	661.986	0.00970342	661.986	0.0107599	661.986	0.00997836	661.986	0.00996962	661.986	0.0108704
661.513	0.013894	661.513	0.0149349	661.513	0.0152325	661.513	0.0196952	661.513	0.0104022	661.513	0.0104319		661.513	0.0237679	661.513	0.020924	661.513	0.0217806	661.513	0.0189953		661.513	0.0239683	661.513	0.0199619	661.513	0.0250079	661.513	0.0321199		661.513	0.00968018	661.513	0.0106831	661.513	0.0112393	661.513	0.00968037	661.513	0.0105597	661.513	0.0103697
661.005	0.0148166	661.005	0.0146759	661.005	0.0144682	661.005	0.0193221	661.005	0.0103194	661.005	0.0101013		661.005	0.0237786	661.005	0.0204439	661.005	0.0212166	661.005	0.0192617		661.005	0.0247221	661.005	0.0200806	661.005	0.0237985	661.005	0.0316552		661.005	0.0107105	661.005	0.0100844	661.005	0.0106058	661.005	0.010032	661.005	0.010439	661.005	0.0110154
660.496	0.0126306	660.496	0.0146879	660.496	0.0145695	660.496	0.0196467	660.496	0.0102535	660.496	0.0106138		660.496	0.0245966	660.496	0.0204595	660.496	0.0221118	660.496	0.0192845		660.496	0.0244815	660.496	0.0203481	660.496	0.0244475	660.496	0.0321887		660.496	0.00932434	660.496	0.0101864	660.496	0.0108409	660.496	0.0101245	660.496	0.010969	660.496	0.0107236
659.986	0.0142045	659.986	0.0136766	659.986	0.0150618	659.986	0.0197031	659.986	0.0109927	659.986	0.00954248		659.986	0.0242256	659.986	0.0200658	659.986	0.0217767	659.986	0.018705		659.986	0.0243114	659.986	0.0206753	659.986	0.0240748	659.986	0.031863		659.986	0.0106137	659.986	0.0112259	659.986	0.010378	659.986	0.0105635	659.986	0.0104573	659.986	0.0103308
659.514	0.0127177	659.514	0.0151907	659.514	0.0150735	659.514	0.0193078	659.514	0.0100634	659.514	0.0105463		659.514	0.024852	659.514	0.020837	659.514	0.0219305	659.514	0.0194749		659.514	0.0240389	659.514	0.0203889	659.514	0.0256314	659.514	0.0316006		659.514	0.00990801	659.514	0.00951504	659.514	0.0101227	659.514	0.0105929	659.514	0.0104361	659.514	0.0100756
659.005	0.0133024	659.005	0.0145146	659.005	0.0147795	659.005	0.0198847	659.005	0.00984988	659.005	0.0100933		659.005	0.0245347	659.005	0.0198948	659.005	0.0213305	659.005	0.0188032		659.005	0.0254036	659.005	0.0198097	659.005	0.0246621	659.005	0.032078		659.005	0.010538	659.005	0.00902994	659.005	0.0104289	659.005	0.00982245	659.005	0.0101462	659.005	0.0104256
658.495	0.0138686	658.495	0.0148339	658.495	0.0147379	658.495	0.0203904	658.495	0.00983598	658.495	0.00948845		658.495	0.0239153	658.495	0.020923	658.495	0.0224452	658.495	0.0187384		658.495	0.0231969	658.495	0.0206611	658.495	0.0244922	658.495	0.0319445		658.495	0.00950946	658.495	0.00940401	658.495	0.0111063	658.495	0.00992478	658.495	0.00959745	658.495	0.00988068
657.986	0.0139949	657.986	0.0142977	657.986	0.0145989	657.986	0.0207323	657.986	0.0094834	657.986	0.00917845		657.986	0.0246766	657.986	0.021519	657.986	0.0218705	657.986	0.0191954		657.986	0.0247304	657.986	0.0212938	657.986	0.024513	657.986	0.0320828		657.986	0.010274	657.986	0.00996927	657.986	0.0101801	657.986	0.00962831	657.986	0.0102422	657.986	0.00949978
657.513	0.013594	657.513	0.0140039	657.513	0.0149292	657.513	0.0200391	657.513	0.0097057	657.513	0.0102556		657.513	0.0248818	657.513	0.0202242	657.513	0.0212322	657.513	0.019091		657.513	0.0248528	657.513	0.0202331	657.513	0.0251428	657.513	0.0322487		657.513	0.0102119	657.513	0.00935923	657.513	0.0098032	657.513	0.00974231	657.513	0.010895	657.513	0.0107245
657.003	0.0141372	657.003	0.0142905	657.003	0.0147492	657.003	0.0212325	657.003	0.0105522	657.003	0.00993119		657.003	0.0237087	657.003	0.0214251	657.003	0.0220157	657.003	0.0191192		657.003	0.0244441	657.003	0.0200055	657.003	0.0239807	657.003	0.0326852		657.003	0.00980749	657.003	0.00934931	657.003	0.0102632	657.003	0.010268	657.003	0.0104851	657.003	0.0105338
656.494	0.0141764	656.494	0.014183	656.494	0.0145821	656.494	0.0204232	656.494	0.00949904	656.494	0.010036		656.494	0.0241075	656.494	0.0207711	656.494	0.0212754	656.494	0.0193617		656.494	0.0249488	656.494	0.0212742	656.494	0.0259262	656.494	0.0329076		656.494	0.010462	656.494	0.00962206	656.494	0.0106373	656.494	0.00975089	656.494	0.010885	656.494	0.0095124
655.984	0.0138931	655.984	0.0149348	655.984	0.0144853	655.984	0.0210371	655.984	0.00976804	655.984	0.0104481		655.984	0.0241225	655.984	0.0207303	655.984	0.0214759	655.984	0.0203911		655.984	0.0247197	655.984	0.0193561	655.984	0.0250813	655.984	0.0327712		655.984	0.0103403	655.984	0.0091894	655.984	0.010817	655.984	0.0100532	655.984	0.0102319	655.984	0.0101151
655.511	0.0142525	655.511	0.0154209	655.511	0.0151227	655.511	0.020764	655.511	0.0108872	655.511	0.0103048		655.511	0.0236842	655.511	0.0213925	655.511	0.0222032	655.511	0.0199409		655.511	0.0248065	655.511	0.0204709	655.511	0.0248302	655.511	0.0321044		655.511	0.0108551	655.511	0.0098188	655.511	0.00997121	655.511	0.00997709	655.511	0.0105621	655.511	0.010463
655.001	0.0140233	655.001	0.0150163	655.001	0.0157381	655.001	0.0213956	655.001	0.00975663	655.001	0.0102503		655.001	0.0244843	655.001	0.0201314	655.001	0.0221272	655.001	0.0202712		655.001	0.0247844	655.001	0.0220522	655.001	0.0247533	655.001	0.0326102		655.001	0.0101171	655.001	0.00973016	655.001	0.00982997	655.001	0.00964927	655.001	0.0100084	655.001	0.00981101
654.491	0.0128514	654.491	0.0143047	654.491	0.0159506	654.491	0.0206526	654.491	0.0103546	654.491	0.00985881		654.491	0.0253595	654.491	0.0213475	654.491	0.0224409	654.491	0.0204671		654.491	0.0241947	654.491	0.0221439	654.491	0.0250594	654.491	0.0325418		654.491	0.00976969	654.491	0.00999285	654.491	0.0109075	654.491	0.00987716	654.491	0.011029	654.491	0.00946779
654.017	0.0145873	654.017	0.0142877	654.017	0.015708	654.017	0.020904	654.017	0.00983813	654.017	0.0102506		654.017	0.0255902	654.017	0.0211722	654.017	0.023085	654.017	0.0189407		654.017	0.0240857	654.017	0.021212	654.017	0.0254972	654.017	0.0315417		654.017	0.00948644	654.017	0.0101992	654.017	0.0102795	654.017	0.00997115	654.017	0.00921841	654.017	0.00944324
653.507	0.0144295	653.507	0.0135479	653.507	0.0146507	653.507	0.0206916	653.507	0.0100371	653.507	0.00972068		653.507	0.0250621	653.507	0.0218327	653.507	0.0229574	653.507	0.0203842		653.507	0.0247182	653.507	0.0213956	653.507	0.0262677	653.507	0.0329299		653.507	0.00982081	653.507	0.00979203	653.507	0.00923649	653.507	0.00983238	653.507	0.0106044	653.507	0.0096016
652.997	0.0148603	652.997	0.0143255	652.997	0.0161396	652.997	0.0200151	652.997	0.0100222	652.997	0.00998148		652.997	0.0249249	652.997	0.0209061	652.997	0.0223024	652.997	0.0194469		652.997	0.0247416	652.997	0.0208852	652.997	0.0257959	652.997	0.0327237		652.997	0.0110283	652.997	0.0102353	652.997	0.0113689	652.997	0.0106286	652.997	0.0101342	652.997	0.0104616
652.487	0.0130123	652.487	0.0144937	652.487	0.0154515	652.487	0.0203879	652.487	0.00988796	652.487	0.0100077		652.487	0.0255839	652.487	0.0215625	652.487	0.0232168	652.487	0.0197971		652.487	0.025103	652.487	0.0210932	652.487	0.0258012	652.487	0.0326808		652.487	0.00949121	652.487	0.00971354	652.487	0.0108952	652.487	0.010921	652.487	0.0113774	652.487	0.0100698
652.013	0.0136387	652.013	0.0146485	652.013	0.0162362	652.013	0.0205374	652.013	0.0100629	652.013	0.0096273		652.013	0.0255223	652.013	0.0209886	652.013	0.0231956	652.013	0.020367		652.013	0.0265762	652.013	0.0218124	652.013	0.0261952	652.013	0.0320594		652.013	0.0095392	652.013	0.0103449	652.013	0.0105471	652.013	0.00950377	652.013	0.00995722	652.013	0.0106042
651.503	0.014276	651.503	0.0144817	651.503	0.0163256	651.503	0.0205817	651.503	0.0105519	651.503	0.00994795		651.503	0.0254026	651.503	0.0211905	651.503	0.0234322	651.503	0.019356		651.503	0.0259403	651.503	0.0213081	651.503	0.0260978	651.503	0.0329882		651.503	0.00978366	651.503	0.00942475	651.503	0.0102967	651.503	0.010188	651.503	0.00967979	651.503	0.0102637
650.992	0.0141093	650.992	0.0146227	650.992	0.0155589	650.992	0.0203084	650.992	0.00895301	650.992	0.0098547		650.992	0.0251784	650.992	0.022341	650.992	0.0220243	650.992	0.0201397		650.992	0.0271945	650.992	0.0215423	650.992	0.0268862	650.992	0.0340896		650.992	0.00952089	650.992	0.00981806	650.992	0.0107761	650.992	0.00993267	650.992	0.00948832	650.992	0.00927052
650.482	0.0127058	650.482	0.0150843	650.482	0.0161618	650.482	0.0212744	650.482	0.00928586	650.482	0.0102275		650.482	0.0266096	650.482	0.0219581	650.482	0.0236294	650.482	0.0200698		650.482	0.0252976	650.482	0.0211749	650.482	0.0266477	650.482	0.0334086		650.482	0.00859275	650.482	0.0102761	650.482	0.0119808	650.482	0.0100313	650.482	0.0100807	650.482	0.0110687
650.008	0.0139532	650.008	0.0136965	650.008	0.0166954	650.008	0.021502	650.008	0.00999346	650.008	0.00928253		650.008	0.0256266	650.008	0.0224159	650.008	0.0230086	650.008	0.0208315		650.008	0.0257712	650.008	0.0205565	650.008	0.0262236	650.008	0.0341562		650.008	0.00916814	650.008	0.00992663	650.008	0.0108797	650.008	0.0090249	650.008	0.0110107	650.008	0.0105406
649.497	0.0140749	649.497	0.0143264	649.497	0.0163875	649.497	0.0219448	649.497	0.00963167	649.497	0.010425		649.497	0.0259918	649.497	0.0212083	649.497	0.0232602	649.497	0.0205553		649.497	0.0261004	649.497	0.0213154	649.497	0.0254332	649.497	0.0343351		649.497	0.00990738	649.497	0.00944702	649.497	0.00957133	649.497	0.00954386	649.497	0.00964466	649.497	0.00973606
648.986	0.0144167	648.986	0.013525	648.986	0.0170717	648.986	0.0221463	648.986	0.00962966	648.986	0.00969771		648.986	0.0266272	648.986	0.0227745	648.986	0.023903	648.986	0.0208792		648.986	0.0264322	648.986	0.0215238	648.986	0.0262189	648.986	0.034357		648.986	0.00965117	648.986	0.0106274	648.986	0.0114786	648.986	0.00941933	648.986	0.0107573	648.986	0.0114848
648.512	0.0140555	648.512	0.0136609	648.512	0.0160846	648.512	0.0209999	648.512	0.00909933	648.512	0.0100492		648.512	0.0264905	648.512	0.0226684	648.512	0.0229012	648.512	0.0207008		648.512	0.0260601	648.512	0.0214708	648.512	0.0259492	648.512	0.0343443		648.512	0.0103862	648.512	0.01031	648.512	0.00932365	648.512	0.0102274	648.512	0.00994334	648.512	0.00970374
648.001	0.0134415	648.001	0.0145492	648.001	0.0163795	648.001	0.0215783	648.001	0.00982023	648.001	0.00917147		648.001	0.0257315	648.001	0.0222853	648.001	0.0242871	648.001	0.0202501		648.001	0.0262509	648.001	0.0231541	648.001	0.0261404	648.001	0.0330148		648.001	0.0104023	648.001	0.0100871	648.001	0.0109536	648.001	0.0116717	648.001	0.0107975	648.001	0.0105058
647.49	0.01395	647.49	0.0142157	647.49	0.0166377	647.49	0.0224471	647.49	0.00838881	647.49	0.00988426		647.49	0.0272182	647.49	0.0225469	647.49	0.0240878	647.49	0.0202849		647.49	0.0269217	647.49	0.0223948	647.49	0.026996	647.49	0.0342757		647.49	0.0109214	647.49	0.00958784	647.49	0.0114924	647.49	0.00980281	647.49	0.0106205	647.49	0.0111862
647.016	0.013914	647.016	0.0138546	647.016	0.0158599	647.016	0.0211507	647.016	0.00978374	647.016	0.00992832		647.016	0.0264712	647.016	0.022721	647.016	0.0234998	647.016	0.0204977		647.016	0.0273505	647.016	0.0221643	647.016	0.0274008	647.016	0.0342423		647.016	0.00916873	647.016	0.00957506	647.016	0.0106182	647.016	0.00994212	647.016	0.0105428	647.016	0.0109314
646.504	0.0135127	646.504	0.0149492	646.504	0.0164604	646.504	0.021656	646.504	0.010383	646.504	0.0107019		646.504	0.026066	646.504	0.0221789	646.504	0.0239685	646.504	0.0203521		646.504	0.0275605	646.504	0.0227113	646.504	0.0269145	646.504	0.0341993		646.504	0.0103823	646.504	0.00979611	646.504	0.0118335	646.504	0.00980649	646.504	0.0105855	646.504	0.0107346
645.993	0.0133918	645.993	0.0142202	645.993	0.0158059	645.993	0.0216528	645.993	0.00988566	645.993	0.00953799		645.993	0.0270007	645.993	0.0229644	645.993	0.0245073	645.993	0.0211592		645.993	0.0266062	645.993	0.0215257	645.993	0.0269049	645.993	0.0358876		645.993	0.0093793	645.993	0.0110999	645.993	0.0115862	645.993	0.0101279	645.993	0.0102219	645.993	0.00959485
645.482	0.0136844	645.482	0.0151617	645.482	0.0170811	645.482	0.0225807	645.482	0.0104287	645.482	0.00993368		645.482	0.027169	645.482	0.0227383	645.482	0.0233517	645.482	0.0209486		645.482	0.0273233	645.482	0.0228623	645.482	0.0274046	645.482	0.0334029		645.482	0.0101146	645.482	0.00939134	645.482	0.0106059	645.482	0.00990327	645.482	0.0101684	645.482	0.0104242
645.007	0.0150571	645.007	0.0147411	645.007	0.0170565	645.007	0.0219677	645.007	0.010082	645.007	0.00948523		645.007	0.0265269	645.007	0.0224392	645.007	0.0241729	645.007	0.0215654		645.007	0.0260666	645.007	0.0221302	645.007	0.0276598	645.007	0.0336569		645.007	0.0112427	645.007	0.0103534	645.007	0.0121326	645.007	0.00968754	645.007	0.0103405	645.007	0.0100178
644.496	0.0140464	644.496	0.0144793	644.496	0.0175525	644.496	0.0218052	644.496	0.0104682	644.496	0.0103055		644.496	0.0282406	644.496	0.0222687	644.496	0.0244041	644.496	0.0215343		644.496	0.0277204	644.496	0.0214598	644.496	0.0284369	644.496	0.0345106		644.496	0.00956201	644.496	0.00960539	644.496	0.0110128	644.496	0.00950028	644.496	0.0104357	644.496	0.0106771
643.984	0.0141448	643.984	0.0141313	643.984	0.0165687	643.984	0.0227388	643.984	0.0109443	643.984	0.00981806		643.984	0.0273668	643.984	0.0230175	643.984	0.0256936	643.984	0.0212271		643.984	0.0273987	643.984	0.0227724	643.984	0.0285239	643.984	0.0348492		643.984	0.00993593	643.984	0.00976248	643.984	0.0109445	643.984	0.0104183	643.984	0.0103862	643.984	0.0105221
643.509	0.0133674	643.509	0.014541	643.509	0.0181105	643.509	0.0227963	643.509	0.00964704	643.509	0.00965123		643.509	0.0280331	643.509	0.0231822	643.509	0.0231574	643.509	0.020593		643.509	0.0274396	643.509	0.0228292	643.509	0.0278616	643.509	0.0346195		643.509	0.00996236	643.509	0.0102691	643.509	0.0110372	643.509	0.00996938	643.509	0.0101237	643.509	0.00985441
642.998	0.0135221	642.998	0.0150021	642.998	0.0180847	642.998	0.0221837	642.998	0.00975759	642.998	0.00991998		642.998	0.0280168	642.998	0.023004	642.998	0.0260031	642.998	0.0214217		642.998	0.0276152	642.998	0.0235251	642.998	0.0280048	642.998	0.0347838		642.998	0.0107099	642.998	0.00970483	642.998	0.0109377	642.998	0.010355	642.998	0.0101373	642.998	0.0099136
642.486	0.0139514	642.486	0.0146409	642.486	0.0172586	642.486	0.0226809	642.486	0.00873525	642.486	0.0100257		642.486	0.0273795	642.486	0.0243069	642.486	0.0244954	642.486	0.0223071		642.486	0.0282616	642.486	0.0233454	642.486	0.0275829	642.486	0.0361503		642.486	0.00987568	642.486	0.0105307	642.486	0.0125552	642.486	0.0100407	642.486	0.0106277	642.486	0.0107389
642.011	0.0148572	642.011	0.0141221	642.011	0.0168826	642.011	0.0234628	642.011	0.00968669	642.011	0.010356		642.011	0.0287039	642.011	0.0234024	642.011	0.0252202	642.011	0.0220594		642.011	0.0279627	642.011	0.0231935	642.011	0.0281004	642.011	0.0351513		642.011	0.00984613	642.011	0.00894281	642.011	0.0119343	642.011	0.00993799	642.011	0.0104315	642.011	0.0105791
641.499	0.0145099	641.499	0.0129693	641.499	0.0174547	641.499	0.023068	641.499	0.0109416	641.499	0.011194		641.499	0.028101	641.499	0.0233983	641.499	0.025439	641.499	0.0216889		641.499	0.0280008	641.499	0.0239419	641.499	0.0283964	641.499	0.0351888		641.499	0.0103741	641.499	0.00915712	641.499	0.0115728	641.499	0.00945088	641.499	0.0104724	641.499	0.010009
640.987	0.0147984	640.987	0.0148501	640.987	0.0186498	640.987	0.0230007	640.987	0.0101834	640.987	0.0102439		640.987	0.0283798	640.987	0.0240068	640.987	0.0258517	640.987	0.0211831		640.987	0.0287297	640.987	0.0229793	640.987	0.0289072	640.987	0.0352472		640.987	0.0105408	640.987	0.010209	640.987	0.0110256	640.987	0.0103585	640.987	0.010985	640.987	0.0107934
640.512	0.0148702	640.512	0.0145211	640.512	0.017779	640.512	0.023565	640.512	0.00918152	640.512	0.0101492		640.512	0.0279151	640.512	0.0236493	640.512	0.0254867	640.512	0.0215739		640.512	0.0285618	640.512	0.0233442	640.512	0.0287077	640.512	0.0351418		640.512	0.0100347	640.512	0.0110791	640.512	0.0109192	640.512	0.00971825	640.512	0.010425	640.512	0.0112746
640	0.0138359	640	0.0137198	640	0.0174418	640	0.0230421	640	0.0102546	640	0.0103162		640	0.0281072	640	0.0242733	640	0.0258273	640	0.0220394		640	0.0286729	640	0.0234643	640	0.0289388	640	0.0363755		640	0.0109619	640	0.0105968	640	0.0110199	640	0.00959485	640	0.010482	640	0.0108565
639.487	0.0137152	639.487	0.0142356	639.487	0.0178139	639.487	0.0230983	639.487	0.0102514	639.487	0.00935365		639.487	0.0291893	639.487	0.023899	639.487	0.0256092	639.487	0.0224376		639.487	0.0282548	639.487	0.0231211	639.487	0.0293613	639.487	0.0361611		639.487	0.0101458	639.487	0.00927838	639.487	0.0115835	639.487	0.0101428	639.487	0.0101132	639.487	0.010173
639.012	0.0143822	639.012	0.015193	639.012	0.0173178	639.012	0.0226468	639.012	0.00985441	639.012	0.0097385		639.012	0.0280365	639.012	0.023694	639.012	0.0250862	639.012	0.0223998		639.012	0.028752	639.012	0.0243247	639.012	0.0287325	639.012	0.0354493		639.012	0.0104435	639.012	0.00996922	639.012	0.0105998	639.012	0.010382	639.012	0.010542	639.012	0.00972293
638.499	0.0150203	638.499	0.0141239	638.499	0.0174273	638.499	0.0236831	638.499	0.00953209	638.499	0.00972489		638.499	0.029168	638.499	0.024491	638.499	0.0257431	638.499	0.0221823		638.499	0.028428	638.499	0.0248133	638.499	0.0297674	638.499	0.0358217		638.499	0.00991884	638.499	0.0110763	638.499	0.0121205	638.499	0.0105503	638.499	0.0110142	638.499	0.0106971
637.987	0.0148052	637.987	0.0140161	637.987	0.01769	637.987	0.0237648	637.987	0.010139	637.987	0.0100515		637.987	0.0290844	637.987	0.0243836	637.987	0.0264202	637.987	0.0226219		637.987	0.0288878	637.987	0.0237901	637.987	0.0291929	637.987	0.0370237		637.987	0.0113911	637.987	0.0110548	637.987	0.0127562	637.987	0.0100131	637.987	0.0104226	637.987	0.0104515
637.511	0.0151382	637.511	0.0149811	637.511	0.0186339	637.511	0.0233115	637.511	0.00978597	637.511	0.0101165		637.511	0.0284892	637.511	0.0242804	637.511	0.0263709	637.511	0.0219222		637.511	0.0296313	637.511	0.0238558	637.511	0.0298428	637.511	0.0354433		637.511	0.0102782	637.511	0.0111939	637.511	0.0122435	637.511	0.0107143	637.511	0.0100491	637.511	0.010332
636.999	0.0150072	636.999	0.0151852	636.999	0.0178682	636.999	0.0241698	636.999	0.00984401	636.999	0.0107358		636.999	0.0291145	636.999	0.0234538	636.999	0.0267893	636.999	0.0227412		636.999	0.0294719	636.999	0.0244924	636.999	0.0300407	636.999	0.0362052		636.999	0.010295	636.999	0.00991061	636.999	0.011765	636.999	0.00940364	636.999	0.0101064	636.999	0.0108268
636.486	0.014429	636.486	0.0139775	636.486	0.0176008	636.486	0.0244035	636.486	0.00986911	636.486	0.0100213		636.486	0.0301299	636.486	0.0241616	636.486	0.026397	636.486	0.0226749		636.486	0.0293902	636.486	0.0243355	636.486	0.0295718	636.486	0.0366945		636.486	0.010404	636.486	0.00937637	636.486	0.0119317	636.486	0.00983204	636.486	0.0105381	636.486	0.0102722
636.01	0.0142551	636.01	0.0139045	636.01	0.0173799	636.01	0.0237829	636.01	0.0102384	636.01	0.0107943		636.01	0.029219	636.01	0.0247297	636.01	0.0259969	636.01	0.0235337		636.01	0.0302064	636.01	0.0241016	636.01	0.0301733	636.01	0.0368883		636.01	0.0100883	636.01	0.0105579	636.01	0.01187	636.01	0.0101153	636.01	0.010491	636.01	0.0112444
635.497	0.0143428	635.497	0.0142446	635.497	0.0191089	635.497	0.0246256	635.497	0.0108121	635.497	0.0095164		635.497	0.029822	635.497	0.0248554	635.497	0.0275745	635.497	0.0231932		635.497	0.0303294	635.497	0.0247875	635.497	0.0297306	635.497	0.0373258		635.497	0.0103734	635.497	0.0112927	635.497	0.0119653	635.497	0.0110902	635.497	0.0107869	635.497	0.0103907
634.985	0.0150826	634.985	0.0148995	634.985	0.0180183	634.985	0.0228522	634.985	0.00973731	634.985	0.0103158		634.985	0.0305902	634.985	0.0245765	634.985	0.0267085	634.985	0.0233414		634.985	0.0302462	634.985	0.0249687	634.985	0.0313701	634.985	0.0365223		634.985	0.0101103	634.985	0.0110372	634.985	0.0107701	634.985	0.0107562	634.985	0.00996975	634.985	0.0107678
634.508	0.0143923	634.508	0.0143824	634.508	0.0184636	634.508	0.0246064	634.508	0.0101488	634.508	0.0108041		634.508	0.030117	634.508	0.0254748	634.508	0.0265558	634.508	0.0230886		634.508	0.0295875	634.508	0.0258288	634.508	0.0307478	634.508	0.0369031		634.508	0.0102013	634.508	0.0104353	634.508	0.0116776	634.508	0.0107544	634.508	0.0100338	634.508	0.0102777
633.995	0.0155353	633.995	0.0149472	633.995	0.0185117	633.995	0.0248462	633.995	0.0106752	633.995	0.00998829		633.995	0.030968	633.995	0.0257914	633.995	0.027238	633.995	0.0235364		633.995	0.0306411	633.995	0.0256997	633.995	0.0306125	633.995	0.036948		633.995	0.0105285	633.995	0.010555	633.995	0.0114104	633.995	0.0105865	633.995	0.010141	633.995	0.0104137
633.482	0.01415	633.482	0.0137806	633.482	0.0185141	633.482	0.0249321	633.482	0.0106497	633.482	0.0106631		633.482	0.0310433	633.482	0.025696	633.482	0.0262524	633.482	0.0235105		633.482	0.0310705	633.482	0.0260299	633.482	0.0310753	633.482	0.0367437		633.482	0.0109047	633.482	0.0103747	633.482	0.011612	633.482	0.0105922	633.482	0.0109142	633.482	0.0115498
633.006	0.0149167	633.006	0.0146966	633.006	0.0182634	633.006	0.0247201	633.006	0.0107907	633.006	0.0102957		633.006	0.0310077	633.006	0.025707	633.006	0.0273664	633.006	0.0238385		633.006	0.03017	633.006	0.0247511	633.006	0.0304606	633.006	0.0378194		633.006	0.010964	633.006	0.0100319	633.006	0.0124565	633.006	0.00999576	633.006	0.00991474	633.006	0.0105475
632.493	0.0146469	632.493	0.0150047	632.493	0.0188172	632.493	0.0253092	632.493	0.0112621	632.493	0.00994869		632.493	0.0302658	632.493	0.0261923	632.493	0.0274459	632.493	0.0244177		632.493	0.0301468	632.493	0.0259208	632.493	0.0319255	632.493	0.0378258		632.493	0.0105406	632.493	0.0109315	632.493	0.0118934	632.493	0.0104468	632.493	0.00985341	632.493	0.01087
632.016	0.0147359	632.016	0.0151185	632.016	0.019113	632.016	0.0244649	632.016	0.0110231	632.016	0.0103018		632.016	0.0314675	632.016	0.0256863	632.016	0.0275293	632.016	0.0240711		632.016	0.030786	632.016	0.0262526	632.016	0.031221	632.016	0.0384956		632.016	0.0102954	632.016	0.0110199	632.016	0.0123494	632.016	0.00991183	632.016	0.0105066	632.016	0.0111387
631.503	0.0137213	631.503	0.0147833	631.503	0.019535	631.503	0.024869	631.503	0.0103894	631.503	0.00983453		631.503	0.0307344	631.503	0.0248195	631.503	0.0280106	631.503	0.0245769		631.503	0.0312256	631.503	0.0259608	631.503	0.0325679	631.503	0.0378549		631.503	0.0112279	631.503	0.0111971	631.503	0.0121732	631.503	0.0108184	631.503	0.0106509	631.503	0.0108055
630.989	0.0144507	630.989	0.0145292	630.989	0.0188536	630.989	0.0251369	630.989	0.0102949	630.989	0.0104102		630.989	0.0313082	630.989	0.0264247	630.989	0.0278549	630.989	0.0241268		630.989	0.0323266	630.989	0.0261525	630.989	0.0321735	630.989	0.0379353		630.989	0.0107378	630.989	0.00982455	630.989	0.011484	630.989	0.0105366	630.989	0.0108274	630.989	0.0104825
630.513	0.0148217	630.513	0.0141953	630.513	0.0196798	630.513	0.0253279	630.513	0.00991063	630.513	0.0105678		630.513	0.0311762	630.513	0.0265966	630.513	0.0279129	630.513	0.0244786		630.513	0.0315276	630.513	0.0262641	630.513	0.0321819	630.513	0.0382441		630.513	0.01017	630.513	0.0103849	630.513	0.0119806	630.513	0.0109157	630.513	0.0108951	630.513	0.01093
629.999	0.0146629	629.999	0.0152496	629.999	0.0191469	629.999	0.0252923	629.999	0.0106368	629.999	0.0102443		629.999	0.0308543	629.999	0.0258759	629.999	0.0281797	629.999	0.0240752		629.999	0.0315595	629.999	0.0265387	629.999	0.0324948	629.999	0.038933		629.999	0.0106092	629.999	0.0108455	629.999	0.011743	629.999	0.0110933	629.999	0.0111703	629.999	0.0108904
629.485	0.0149645	629.485	0.0147016	629.485	0.0199156	629.485	0.0260228	629.485	0.0110684	629.485	0.0102179		629.485	0.0318918	629.485	0.0261423	629.485	0.0282199	629.485	0.0248696		629.485	0.0320196	629.485	0.026589	629.485	0.0330583	629.485	0.0381215		629.485	0.0109603	629.485	0.0107826	629.485	0.0121433	629.485	0.0112445	629.485	0.0112771	629.485	0.0113504
629.008	0.0144513	629.008	0.0141361	629.008	0.0191227	629.008	0.0262838	629.008	0.0107561	629.008	0.0104254		629.008	0.0317084	629.008	0.0269192	629.008	0.0284327	629.008	0.0245056		629.008	0.0315451	629.008	0.026586	629.008	0.0322539	629.008	0.0395703		629.008	0.0102352	629.008	0.0109243	629.008	0.0124084	629.008	0.0101429	629.008	0.010795	629.008	0.0116545
628.495	0.0145858	628.495	0.0145413	628.495	0.0198073	628.495	0.0255455	628.495	0.0107758	628.495	0.0103883		628.495	0.031055	628.495	0.0269468	628.495	0.0284841	628.495	0.024783		628.495	0.0327976	628.495	0.0268405	628.495	0.0326154	628.495	0.0391065		628.495	0.0099221	628.495	0.0104898	628.495	0.0124612	628.495	0.0106917	628.495	0.010845	628.495	0.0112261
628.018	0.0152078	628.018	0.0148637	628.018	0.0196015	628.018	0.0255698	628.018	0.0102706	628.018	0.00987398		628.018	0.0323603	628.018	0.0268679	628.018	0.0287426	628.018	0.0246923		628.018	0.0327073	628.018	0.0267437	628.018	0.0327308	628.018	0.0392835		628.018	0.0106794	628.018	0.0107102	628.018	0.0116006	628.018	0.0107372	628.018	0.0111268	628.018	0.0109515
627.504	0.0150033	627.504	0.0142277	627.504	0.0191623	627.504	0.0265775	627.504	0.0108079	627.504	0.0112404		627.504	0.0323743	627.504	0.027265	627.504	0.0285921	627.504	0.0245904		627.504	0.0327416	627.504	0.0270678	627.504	0.0338218	627.504	0.0391152		627.504	0.0111812	627.504	0.0103189	627.504	0.0123101	627.504	0.0113895	627.504	0.0114686	627.504	0.010844
626.99	0.0146025	626.99	0.0144734	626.99	0.0198591	626.99	0.025625	626.99	0.0107735	626.99	0.0104843		626.99	0.0329437	626.99	0.0270436	626.99	0.0291082	626.99	0.0254548		626.99	0.0326873	626.99	0.027494	626.99	0.033009	626.99	0.0392847		626.99	0.0111409	626.99	0.0106459	626.99	0.01195	626.99	0.0104674	626.99	0.0119499	626.99	0.0121016
626.512	0.0150993	626.512	0.0146324	626.512	0.020369	626.512	0.0269715	626.512	0.0105988	626.512	0.0104799		626.512	0.0316179	626.512	0.0278567	626.512	0.0284144	626.512	0.0259064		626.512	0.0322363	626.512	0.0270403	626.512	0.0330266	626.512	0.0399887		626.512	0.0104854	626.512	0.0107575	626.512	0.0121939	626.512	0.0107205	626.512	0.010961	626.512	0.0112585
625.998	0.0149466	625.998	0.0148208	625.998	0.0197252	625.998	0.0259552	625.998	0.0102485	625.998	0.00999139		625.998	0.0321892	625.998	0.0268711	625.998	0.0293869	625.998	0.0258328		625.998	0.0331184	625.998	0.0269517	625.998	0.0320561	625.998	0.0396417		625.998	0.0108407	625.998	0.0106706	625.998	0.0119479	625.998	0.0102904	625.998	0.0113812	625.998	0.00981671
625.484	0.0141487	625.484	0.0148314	625.484	0.0196139	625.484	0.0265263	625.484	0.0111774	625.484	0.0103916		625.484	0.0333307	625.484	0.0276303	625.484	0.0290822	625.484	0.0250661		625.484	0.0332362	625.484	0.0272572	625.484	0.0341356	625.484	0.0394361		625.484	0.011235	625.484	0.0104512	625.484	0.012805	625.484	0.0105311	625.484	0.0117544	625.484	0.0112505
625.007	0.0139732	625.007	0.0154886	625.007	0.0198575	625.007	0.0262636	625.007	0.0106949	625.007	0.0111528		625.007	0.0320973	625.007	0.0278447	625.007	0.029667	625.007	0.0253758		625.007	0.0334514	625.007	0.0277708	625.007	0.0344762	625.007	0.0399929		625.007	0.0106402	625.007	0.0102273	625.007	0.0127016	625.007	0.0115944	625.007	0.0118962	625.007	0.0109495
624.492	0.0145774	624.492	0.0151671	624.492	0.0199474	624.492	0.027259	624.492	0.0108329	624.492	0.0102503		624.492	0.0329299	624.492	0.0278411	624.492	0.0290666	624.492	0.0254774		624.492	0.0327845	624.492	0.0269262	624.492	0.0340602	624.492	0.0394122		624.492	0.0107188	624.492	0.010666	624.492	0.0121845	624.492	0.0114348	624.492	0.0116734	624.492	0.0113981
624.015	0.0144914	624.015	0.01534	624.015	0.0200402	624.015	0.026335	624.015	0.01001	624.015	0.0110546		624.015	0.0328265	624.015	0.0276531	624.015	0.0292582	624.015	0.0257128		624.015	0.0342515	624.015	0.0273514	624.015	0.034366	624.015	0.0400415		624.015	0.0111687	624.015	0.0119802	624.015	0.0122911	624.015	0.0110791	624.015	0.0121172	624.015	0.011703
623.5	0.0157292	623.5	0.0153031	623.5	0.0198052	623.5	0.0274252	623.5	0.0106675	623.5	0.0110781		623.5	0.0335761	623.5	0.0279473	623.5	0.030247	623.5	0.0262026		623.5	0.0342592	623.5	0.0275689	623.5	0.0336938	623.5	0.0397867		623.5	0.010938	623.5	0.0112644	623.5	0.0127504	623.5	0.0105354	623.5	0.0119521	623.5	0.0109215
622.986	0.0159139	622.986	0.0146289	622.986	0.0199976	622.986	0.0277309	622.986	0.0106715	622.986	0.00978581		622.986	0.0342879	622.986	0.0281418	622.986	0.0309359	622.986	0.0253929		622.986	0.0347061	622.986	0.0281229	622.986	0.0341618	622.986	0.0405991		622.986	0.00941065	622.986	0.0103317	622.986	0.0123916	622.986	0.0109841	622.986	0.0107803	622.986	0.0115641
622.508	0.0151133	622.508	0.0161956	622.508	0.0201008	622.508	0.0272106	622.508	0.011194	622.508	0.0108784		622.508	0.0325847	622.508	0.0291911	622.508	0.03063	622.508	0.0249441		622.508	0.034611	622.508	0.028339	622.508	0.035329	622.508	0.0407109		622.508	0.010391	622.508	0.0111705	622.508	0.0121639	622.508	0.011269	622.508	0.0114423	622.508	0.0118936
621.993	0.0150043	621.993	0.0152608	621.993	0.0199628	621.993	0.0270595	621.993	0.011158	621.993	0.0107799		621.993	0.0350964	621.993	0.0283695	621.993	0.0303508	621.993	0.02639		621.993	0.0352405	621.993	0.0296956	621.993	0.0354662	621.993	0.0408362		621.993	0.0113847	621.993	0.0113568	621.993	0.012976	621.993	0.0104434	621.993	0.010161	621.993	0.0111534
621.515	0.0146349	621.515	0.0148551	621.515	0.0209634	621.515	0.0282648	621.515	0.0112634	621.515	0.010812		621.515	0.035193	621.515	0.0295441	621.515	0.0311389	621.515	0.0262107		621.515	0.0350345	621.515	0.0285561	621.515	0.0353884	621.515	0.0401326		621.515	0.0107558	621.515	0.0108642	621.515	0.013042	621.515	0.0101878	621.515	0.0118882	621.515	0.0114874
621	0.0149701	621	0.0161538	621	0.0211546	621	0.0278253	621	0.0105699	621	0.0110635		621	0.0346411	621	0.02981	621	0.0309688	621	0.0267872		621	0.0354618	621	0.0290886	621	0.0367396	621	0.0414172		621	0.0108588	621	0.0113015	621	0.0129172	621	0.0105883	621	0.01175	621	0.0119507
620.485	0.015605	620.485	0.0154535	620.485	0.02169	620.485	0.0291599	620.485	0.0105159	620.485	0.00965554		620.485	0.0344905	620.485	0.0286884	620.485	0.0310076	620.485	0.0273702		620.485	0.036143	620.485	0.0292835	620.485	0.036685	620.485	0.0417476		620.485	0.0111616	620.485	0.0105283	620.485	0.0123192	620.485	0.0111667	620.485	0.0123606	620.485	0.0116502
620.007	0.0156406	620.007	0.0149864	620.007	0.0212708	620.007	0.0284337	620.007	0.0104015	620.007	0.010812		620.007	0.0353674	620.007	0.028743	620.007	0.0314266	620.007	0.0276256		620.007	0.0346229	620.007	0.0287254	620.007	0.0361251	620.007	0.042382		620.007	0.0106982	620.007	0.0103746	620.007	0.0128783	620.007	0.0105868	620.007	0.0107212	620.007	0.0115885
619.492	0.0147168	619.492	0.0144622	619.492	0.0215198	619.492	0.0285794	619.492	0.0110705	619.492	0.0111821		619.492	0.0357437	619.492	0.0288921	619.492	0.0311163	619.492	0.0271639		619.492	0.0361659	619.492	0.028373	619.492	0.036007	619.492	0.0419747		619.492	0.0109574	619.492	0.0108916	619.492	0.0131941	619.492	0.0112846	619.492	0.0122453	619.492	0.0118242
619.014	0.0145663	619.014	0.0155686	619.014	0.021454	619.014	0.028966	619.014	0.0110975	619.014	0.0112659		619.014	0.0355943	619.014	0.0295422	619.014	0.0310791	619.014	0.0279469		619.014	0.0363696	619.014	0.0298075	619.014	0.0362751	619.014	0.0422311		619.014	0.0108362	619.014	0.011265	619.014	0.0122987	619.014	0.0117891	619.014	0.0121202	619.014	0.0116682
618.499	0.0151498	618.499	0.0151356	618.499	0.0220883	618.499	0.0281668	618.499	0.0113227	618.499	0.0113565		618.499	0.0346795	618.499	0.0299943	618.499	0.0321721	618.499	0.027917		618.499	0.0355958	618.499	0.0292636	618.499	0.0371916	618.499	0.0419852		618.499	0.0109306	618.499	0.0115986	618.499	0.0126187	618.499	0.011302	618.499	0.0115277	618.499	0.0113344
617.983	0.0152531	617.983	0.0157098	617.983	0.0212418	617.983	0.0284894	617.983	0.0109725	617.983	0.0110662		617.983	0.035645	617.983	0.0297065	617.983	0.032224	617.983	0.0279283		617.983	0.036775	617.983	0.0301079	617.983	0.0367164	617.983	0.0427061		617.983	0.0107878	617.983	0.0111162	617.983	0.0125467	617.983	0.0108617	617.983	0.0117037	617.983	0.0117826
617.505	0.0151607	617.505	0.0157604	617.505	0.0214845	617.505	0.0296049	617.505	0.0111336	617.505	0.0109926		617.505	0.0363576	617.505	0.0302281	617.505	0.0330221	617.505	0.0275292		617.505	0.0366048	617.505	0.0297723	617.505	0.0368873	617.505	0.0438169		617.505	0.0103334	617.505	0.0116639	617.505	0.0126315	617.505	0.0110192	617.505	0.0111421	617.505	0.0110704
616.989	0.0160471	616.989	0.0149756	616.989	0.0218322	616.989	0.0289652	616.989	0.0104872	616.989	0.0113129		616.989	0.0366725	616.989	0.0301595	616.989	0.0324285	616.989	0.0279348		616.989	0.0375403	616.989	0.0301818	616.989	0.0373258	616.989	0.0429095		616.989	0.0108322	616.989	0.0109335	616.989	0.0127619	616.989	0.0106812	616.989	0.0109147	616.989	0.0114015
616.511	0.0147315	616.511	0.0159271	616.511	0.0213949	616.511	0.0292527	616.511	0.0111046	616.511	0.00978157		616.511	0.0367019	616.511	0.0307652	616.511	0.0320559	616.511	0.0278938		616.511	0.0372389	616.511	0.0304637	616.511	0.0367486	616.511	0.0433348		616.511	0.0106797	616.511	0.0112751	616.511	0.0136969	616.511	0.0115629	616.511	0.0114433	616.511	0.0118586
615.995	0.0144399	615.995	0.0148599	615.995	0.0219982	615.995	0.0288815	615.995	0.010976	615.995	0.010827		615.995	0.0369196	615.995	0.0299428	615.995	0.0325433	615.995	0.0278455		615.995	0.0373634	615.995	0.0306313	615.995	0.0393776	615.995	0.043495		615.995	0.0115228	615.995	0.0113028	615.995	0.0127259	615.995	0.0111822	615.995	0.0119608	615.995	0.0118364
615.516	0.0149108	615.516	0.0155847	615.516	0.021995	615.516	0.0295728	615.516	0.011263	615.516	0.0113606		615.516	0.0361057	615.516	0.0302503	615.516	0.0332255	615.516	0.0279438		615.516	0.0387313	615.516	0.0306169	615.516	0.0373886	615.516	0.0436443		615.516	0.011122	615.516	0.0114036	615.516	0.0128183	615.516	0.0114722	615.516	0.0116605	615.516	0.0117761
615.001	0.0151464	615.001	0.015129	615.001	0.0218204	615.001	0.0289521	615.001	0.0113387	615.001	0.0106116		615.001	0.036639	615.001	0.0311562	615.001	0.0328805	615.001	0.0289213		615.001	0.0372952	615.001	0.0302626	615.001	0.0384713	615.001	0.0437112		615.001	0.0108396	615.001	0.0103172	615.001	0.0123985	615.001	0.0115495	615.001	0.0116555	615.001	0.0119157
614.485	0.0141743	614.485	0.0150698	614.485	0.0220095	614.485	0.0296204	614.485	0.010463	614.485	0.0111482		614.485	0.0371941	614.485	0.0307486	614.485	0.0332927	614.485	0.0286853		614.485	0.0379965	614.485	0.0302369	614.485	0.0378516	614.485	0.0441197		614.485	0.0102825	614.485	0.0116889	614.485	0.013144	614.485	0.011048	614.485	0.0117195	614.485	0.0123641
614.006	0.0152013	614.006	0.0154277	614.006	0.0219891	614.006	0.0302272	614.006	0.0105753	614.006	0.0105512		614.006	0.0380749	614.006	0.0309069	614.006	0.0338928	614.006	0.0288669		614.006	0.0381064	614.006	0.0304724	614.006	0.0384573	614.006	0.0442495		614.006	0.0111578	614.006	0.0108597	614.006	0.0125684	614.006	0.0113826	614.006	0.0114609	614.006	0.0115192
613.49	0.0150028	613.49	0.0151589	613.49	0.0222479	613.49	0.0312628	613.49	0.0107386	613.49	0.0104111		613.49	0.0381031	613.49	0.0314628	613.49	0.0343401	613.49	0.0294944		613.49	0.0388777	613.49	0.0314459	613.49	0.0400371	613.49	0.0440489		613.49	0.0103178	613.49	0.010726	613.49	0.0126959	613.49	0.0116196	613.49	0.0125616	613.49	0.0117855
613.011	0.015572	613.011	0.0148202	613.011	0.0230642	613.011	0.0305321	613.011	0.0108651	613.011	0.0103507		613.011	0.0374468	613.011	0.0321313	613.011	0.0345734	613.011	0.0286477		613.011	0.0397244	613.011	0.0311356	613.011	0.0395847	613.011	0.0445534		613.011	0.0110678	613.011	0.0109131	613.011	0.0120866	613.011	0.0115387	613.011	0.0119001	613.011	0.011866
612.495	0.0156688	612.495	0.015551	612.495	0.0228031	612.495	0.029886	612.495	0.00977792	612.495	0.0108523		612.495	0.0381584	612.495	0.0314572	612.495	0.0340445	612.495	0.0293434		612.495	0.0392527	612.495	0.0312184	612.495	0.0395998	612.495	0.0451085		612.495	0.0117374	612.495	0.0113111	612.495	0.0121864	612.495	0.0115711	612.495	0.0118733	612.495	0.0120955
612.016	0.0160046	612.016	0.0157709	612.016	0.0227352	612.016	0.0307673	612.016	0.0112577	612.016	0.0111646		612.016	0.0386435	612.016	0.0318912	612.016	0.0344124	612.016	0.0295511		612.016	0.0385964	612.016	0.0316629	612.016	0.0392644	612.016	0.0446266		612.016	0.0106085	612.016	0.0109932	612.016	0.0125233	612.016	0.0117712	612.016	0.0118847	612.016	0.0124879
611.5	0.0162799	611.5	0.0150701	611.5	0.0226395	611.5	0.0313075	611.5	0.0114104	611.5	0.0107624		611.5	0.0393619	611.5	0.031789	611.5	0.0347831	611.5	0.0291972		611.5	0.0395556	611.5	0.0318789	611.5	0.0398426	611.5	0.0452221		611.5	0.011622	611.5	0.0114082	611.5	0.0122931	611.5	0.0120315	611.5	0.0121521	611.5	0.0113518
610.983	0.0153836	610.983	0.0151482	610.983	0.0233904	610.983	0.0306845	610.983	0.011136	610.983	0.0112666		610.983	0.0389773	610.983	0.0323089	610.983	0.0349824	610.983	0.0294314		610.983	0.0404211	610.983	0.0319007	610.983	0.0403618	610.983	0.0456623		610.983	0.0117391	610.983	0.011261	610.983	0.0127476	610.983	0.0112568	610.983	0.0121985	610.983	0.0121683
610.504	0.015926	610.504	0.0156164	610.504	0.023336	610.504	0.0312952	610.504	0.0113829	610.504	0.0113573		610.504	0.0388806	610.504	0.0316023	610.504	0.0339899	610.504	0.0294505		610.504	0.0404283	610.504	0.0325524	610.504	0.0407072	610.504	0.0456109		610.504	0.0116342	610.504	0.0114151	610.504	0.0123524	610.504	0.0117625	610.504	0.0123011	610.504	0.0119929
609.988	0.0151541	609.988	0.0156511	609.988	0.023221	609.988	0.0316195	609.988	0.0113104	609.988	0.010455		609.988	0.039315	609.988	0.0328955	609.988	0.035204	609.988	0.029937		609.988	0.0410445	609.988	0.0327664	609.988	0.0410886	609.988	0.0464079		609.988	0.0107608	609.988	0.01125	609.988	0.0123554	609.988	0.0115977	609.988	0.0124853	609.988	0.0118685
609.508	0.0155408	609.508	0.015612	609.508	0.0236348	609.508	0.0322359	609.508	0.0116334	609.508	0.0105227		609.508	0.0393074	609.508	0.0330263	609.508	0.0351438	609.508	0.0300982		609.508	0.0402713	609.508	0.0330776	609.508	0.0411279	609.508	0.0458876		609.508	0.0118044	609.508	0.0112721	609.508	0.0126388	609.508	0.0113418	609.508	0.0122819	609.508	0.0119688
608.991	0.0154446	608.991	0.0152932	608.991	0.0234826	608.991	0.0320562	608.991	0.0115549	608.991	0.0116239		608.991	0.0399351	608.991	0.0323075	608.991	0.0349062	608.991	0.0301774		608.991	0.040588	608.991	0.0325971	608.991	0.0419231	608.991	0.0464325		608.991	0.0108701	608.991	0.0114905	608.991	0.01244	608.991	0.0113953	608.991	0.012813	608.991	0.0121241
608.512	0.0154624	608.512	0.0157748	608.512	0.0240471	608.512	0.0326451	608.512	0.0111492	608.512	0.0109887		608.512	0.0399376	608.512	0.0324531	608.512	0.0354246	608.512	0.0305318		608.512	0.0417089	608.512	0.0323012	608.512	0.0419758	608.512	0.0458691		608.512	0.0100819	608.512	0.0111814	608.512	0.0127201	608.512	0.0119278	608.512	0.011478	608.512	0.0125681
607.995	0.0155756	607.995	0.0160728	607.995	0.0241665	607.995	0.0316627	607.995	0.0110696	607.995	0.0113861		607.995	0.0402657	607.995	0.0331977	607.995	0.0361951	607.995	0.0311043		607.995	0.0416477	607.995	0.032902	607.995	0.0420071	607.995	0.0464225		607.995	0.011177	607.995	0.0104752	607.995	0.0124387	607.995	0.0117793	607.995	0.011347	607.995	0.0123535
607.515	0.0150284	607.515	0.0156133	607.515	0.0232567	607.515	0.0312175	607.515	0.0116192	607.515	0.0114083		607.515	0.0413039	607.515	0.0336026	607.515	0.0355857	607.515	0.0312173		607.515	0.0422466	607.515	0.0333339	607.515	0.0424028	607.515	0.0470088		607.515	0.010795	607.515	0.0112891	607.515	0.0124249	607.515	0.0117419	607.515	0.012097	607.515	0.0122675
606.998	0.0152343	606.998	0.0154627	606.998	0.0240157	606.998	0.0327549	606.998	0.0114893	606.998	0.0102265		606.998	0.0410716	606.998	0.0332602	606.998	0.0367721	606.998	0.0311095		606.998	0.0424604	606.998	0.0340253	606.998	0.0432228	606.998	0.0471583		606.998	0.0107865	606.998	0.0113622	606.998	0.012413	606.998	0.0111371	606.998	0.0119518	606.998	0.0118741
606.482	0.0152971	606.482	0.0152614	606.482	0.0242406	606.482	0.0330991	606.482	0.010903	606.482	0.0110042		606.482	0.0409633	606.482	0.0331702	606.482	0.0368519	606.482	0.0308337		606.482	0.0422553	606.482	0.0340343	606.482	0.0429093	606.482	0.0479428		606.482	0.0114416	606.482	0.0113825	606.482	0.0124081	606.482	0.0117636	606.482	0.0119128	606.482	0.0121504
606.002	0.0155709	606.002	0.0158985	606.002	0.0241531	606.002	0.032795	606.002	0.0119098	606.002	0.010758		606.002	0.0418548	606.002	0.0338788	606.002	0.0369402	606.002	0.0313542		606.002	0.0428448	606.002	0.0341276	606.002	0.0432172	606.002	0.0480107		606.002	0.0108563	606.002	0.0119124	606.002	0.0122836	606.002	0.012141	606.002	0.0125279	606.002	0.012511
605.485	0.0153938	605.485	0.0155873	605.485	0.0242032	605.485	0.0334405	605.485	0.0110401	605.485	0.0117339		605.485	0.0414431	605.485	0.0342333	605.485	0.0374311	605.485	0.0318058		605.485	0.0434207	605.485	0.0336391	605.485	0.0436503	605.485	0.0473883		605.485	0.0107209	605.485	0.0112901	605.485	0.0127419	605.485	0.0115465	605.485	0.0121256	605.485	0.0122905
605.004	0.0158504	605.004	0.0158665	605.004	0.0236682	605.004	0.033427	605.004	0.0117707	605.004	0.0113616		605.004	0.0418482	605.004	0.0342598	605.004	0.0374747	605.004	0.031345		605.004	0.0436396	605.004	0.0343542	605.004	0.0437821	605.004	0.0480347		605.004	0.0112352	605.004	0.0112026	605.004	0.0120582	605.004	0.0116311	605.004	0.0122546	605.004	0.012492
604.487	0.0159025	604.487	0.0158173	604.487	0.0243812	604.487	0.0338076	604.487	0.0111825	604.487	0.0116116		604.487	0.0418683	604.487	0.0339738	604.487	0.037651	604.487	0.0314914		604.487	0.044132	604.487	0.0345966	604.487	0.043954	604.487	0.0488885		604.487	0.0114807	604.487	0.0112343	604.487	0.0121979	604.487	0.0112457	604.487	0.011885	604.487	0.0122075
604.007	0.0155305	604.007	0.0156805	604.007	0.0243297	604.007	0.032955	604.007	0.0109672	604.007	0.011314		604.007	0.0423947	604.007	0.0346625	604.007	0.0378242	604.007	0.0320546		604.007	0.044119	604.007	0.0348571	604.007	0.0443463	604.007	0.0483113		604.007	0.0111251	604.007	0.0108477	604.007	0.0129298	604.007	0.0110013	604.007	0.0121028	604.007	0.0123462
603.49	0.0154664	603.49	0.0162778	603.49	0.0246974	603.49	0.0339566	603.49	0.011136	603.49	0.0113645		603.49	0.0427355	603.49	0.0342377	603.49	0.0386189	603.49	0.0320915		603.49	0.0447308	603.49	0.0352087	603.49	0.0445546	603.49	0.0490958		603.49	0.011403	603.49	0.0112425	603.49	0.0119167	603.49	0.0116406	603.49	0.0116752	603.49	0.0124299
603.009	0.0155882	603.009	0.0155477	603.009	0.024824	603.009	0.0342357	603.009	0.0108219	603.009	0.0110964		603.009	0.0430474	603.009	0.0344005	603.009	0.0387796	603.009	0.0325402		603.009	0.0445668	603.009	0.0355418	603.009	0.0451365	603.009	0.0492445		603.009	0.0112778	603.009	0.0110456	603.009	0.0128623	603.009	0.0114845	603.009	0.0118967	603.009	0.0122089
602.492	0.0154383	602.492	0.0156358	602.492	0.0250828	602.492	0.034699	602.492	0.0117152	602.492	0.0110097		602.492	0.0431986	602.492	0.0347551	602.492	0.0387021	602.492	0.03276		602.492	0.0449637	602.492	0.0349491	602.492	0.0447001	602.492	0.0494613		602.492	0.0109801	602.492	0.0114261	602.492	0.0125662	602.492	0.0116059	602.492	0.0118453	602.492	0.0122925
602.011	0.0156799	602.011	0.0158244	602.011	0.0245725	602.011	0.0333869	602.011	0.011097	602.011	0.010856		602.011	0.043337	602.011	0.0357956	602.011	0.0389646	602.011	0.0327252		602.011	0.0456679	602.011	0.0353159	602.011	0.0462062	602.011	0.0499816		602.011	0.0106743	602.011	0.0107193	602.011	0.0118539	602.011	0.0117594	602.011	0.0118389	602.011	0.0121204
601.494	0.0158536	601.494	0.0153773	601.494	0.0251769	601.494	0.0348121	601.494	0.0118733	601.494	0.0107453		601.494	0.0442902	601.494	0.0351063	601.494	0.0388239	601.494	0.03316		601.494	0.0446433	601.494	0.0359285	601.494	0.0465249	601.494	0.0503701		601.494	0.0114411	601.494	0.0116505	601.494	0.0127111	601.494	0.011551	601.494	0.0115854	601.494	0.0118605
601.013	0.0154881	601.013	0.015836	601.013	0.0249765	601.013	0.0341751	601.013	0.0120253	601.013	0.0111651		601.013	0.0444344	601.013	0.0353346	601.013	0.0396351	601.013	0.0326416		601.013	0.0456096	601.013	0.0355683	601.013	0.0466514	601.013	0.0494763		601.013	0.0115252	601.013	0.0114263	601.013	0.012496	601.013	0.0123007	601.013	0.0122474	601.013	0.0126793
600.495	0.0150684	600.495	0.0151687	600.495	0.0247516	600.495	0.0349916	600.495	0.0112567	600.495	0.0104383		600.495	0.0443831	600.495	0.0357866	600.495	0.039236	600.495	0.0335507		600.495	0.046656	600.495	0.0354903	600.495	0.0470459	600.495	0.0503431		600.495	0.0122437	600.495	0.0116014	600.495	0.0130064	600.495	0.0120303	600.495	0.0114763	600.495	0.0120533
600.015	0.0150132	600.015	0.0154257	600.015	0.024969	600.015	0.0352913	600.015	0.0117882	600.015	0.0114829		600.015	0.0439708	600.015	0.0354661	600.015	0.0386858	600.015	0.033403		600.015	0.0464498	600.015	0.0358713	600.015	0.0478622	600.015	0.0507585		600.015	0.0106621	600.015	0.0114076	600.015	0.0128342	600.015	0.0117742	600.015	0.0119366	600.015	0.0130637
599.497	0.0149094	599.497	0.0150607	599.497	0.025171	599.497	0.0345869	599.497	0.0108362	599.497	0.0107563		599.497	0.0441514	599.497	0.0356495	599.497	0.0399729	599.497	0.0335936		599.497	0.0473765	599.497	0.0364733	599.497	0.0488437	599.497	0.051142		599.497	0.0110892	599.497	0.0117045	599.497	0.012733	599.497	0.0116923	599.497	0.0124552	599.497	0.0123459
599.016	0.01522	599.016	0.0161101	599.016	0.0255575	599.016	0.0355109	599.016	0.0107724	599.016	0.0108338		599.016	0.0451049	599.016	0.0362365	599.016	0.040243	599.016	0.0337916		599.016	0.0468276	599.016	0.0376674	599.016	0.0480498	599.016	0.0513482		599.016	0.0115957	599.016	0.0117316	599.016	0.012187	599.016	0.0115772	599.016	0.0121813	599.016	0.0128349
598.498	0.0151344	598.498	0.0154007	598.498	0.025569	598.498	0.0358213	598.498	0.0112094	598.498	0.0107176		598.498	0.0457289	598.498	0.0357998	598.498	0.0406137	598.498	0.0341916		598.498	0.0479629	598.498	0.0368553	598.498	0.048285	598.498	0.0516292		598.498	0.0115912	598.498	0.0109839	598.498	0.0126593	598.498	0.0121287	598.498	0.0120707	598.498	0.0115381
598.017	0.0153095	598.017	0.0156559	598.017	0.0261525	598.017	0.0357042	598.017	0.0115007	598.017	0.0107746		598.017	0.0455632	598.017	0.0367486	598.017	0.0404544	598.017	0.0338178		598.017	0.0477379	598.017	0.0374433	598.017	0.0494667	598.017	0.0515421		598.017	0.0109606	598.017	0.0112113	598.017	0.0124032	598.017	0.0118984	598.017	0.0123392	598.017	0.0123983
597.499	0.0151594	597.499	0.0154289	597.499	0.0254023	597.499	0.0365312	597.499	0.0111591	597.499	0.0108788		597.499	0.0461201	597.499	0.0372865	597.499	0.0407436	597.499	0.0340943		597.499	0.0483964	597.499	0.0370838	597.499	0.0491183	597.499	0.0516159		597.499	0.0112285	597.499	0.0112928	597.499	0.0123925	597.499	0.0111491	597.499	0.012765	597.499	0.0121984
597.018	0.0149009	597.018	0.0160401	597.018	0.0260556	597.018	0.0370475	597.018	0.0104708	597.018	0.0110183		597.018	0.0463359	597.018	0.0367774	597.018	0.0411059	597.018	0.034463		597.018	0.048688	597.018	0.0376735	597.018	0.0495036	597.018	0.0519282		597.018	0.0106275	597.018	0.0114046	597.018	0.012514	597.018	0.011519	597.018	0.0121881	597.018	0.0121636
596.499	0.0153732	596.499	0.0149799	596.499	0.0257519	596.499	0.0363751	596.499	0.0108053	596.499	0.0108717		596.499	0.0465306	596.499	0.0371474	596.499	0.0411861	596.499	0.0335905		596.499	0.0488958	596.499	0.03748	596.499	0.0495425	596.499	0.0525032		596.499	0.01116	596.499	0.0111737	596.499	0.0114226	596.499	0.0119203	596.499	0.0121151	596.499	0.0119093
596.018	0.0154686	596.018	0.0159287	596.018	0.0259302	596.018	0.0370727	596.018	0.0114248	596.018	0.0112637		596.018	0.0463472	596.018	0.0378011	596.018	0.0411464	596.018	0.0346179		596.018	0.0499817	596.018	0.0381336	596.018	0.0503746	596.018	0.0527412		596.018	0.01101	596.018	0.011085	596.018	0.0121533	596.018	0.0108927	596.018	0.0122035	596.018	0.012147
595.5	0.0156345	595.5	0.0150188	595.5	0.0262702	595.5	0.0368684	595.5	0.0111282	595.5	0.0104105		595.5	0.0476408	595.5	0.0371483	595.5	0.0412443	595.5	0.0354453		595.5	0.0500651	595.5	0.0370624	595.5	0.050443	595.5	0.0528724		595.5	0.0111441	595.5	0.0110511	595.5	0.0126149	595.5	0.0103726	595.5	0.0115584	595.5	0.0116441
595.018	0.0150766	595.018	0.0151814	595.018	0.026214	595.018	0.0364967	595.018	0.0105017	595.018	0.0109548		595.018	0.0468937	595.018	0.0372222	595.018	0.0423239	595.018	0.0345712		595.018	0.050215	595.018	0.0378784	595.018	0.0511001	595.018	0.0529723		595.018	0.0109247	595.018	0.0107365	595.018	0.0119135	595.018	0.010816	595.018	0.0121268	595.018	0.0118975
594.5	0.0150635	594.5	0.0148106	594.5	0.0260527	594.5	0.0377235	594.5	0.0106814	594.5	0.0103146		594.5	0.0481539	594.5	0.0379086	594.5	0.0424022	594.5	0.0346122		594.5	0.0495587	594.5	0.0387828	594.5	0.0512869	594.5	0.0537962		594.5	0.0113651	594.5	0.011477	594.5	0.0123319	594.5	0.0116944	594.5	0.0122252	594.5	0.0120503
594.018	0.015168	594.018	0.0151933	594.018	0.0263032	594.018	0.0383586	594.018	0.0110924	594.018	0.010911		594.018	0.0484193	594.018	0.0376929	594.018	0.0424618	594.018	0.0354014		594.018	0.0515057	594.018	0.0388734	594.018	0.0524686	594.018	0.0539018		594.018	0.0108717	594.018	0.0106876	594.018	0.0117514	594.018	0.0108154	594.018	0.0121513	594.018	0.0118371
593.5	0.015401	593.5	0.0152057	593.5	0.0257787	593.5	0.0368917	593.5	0.0110929	593.5	0.0105419		593.5	0.0482686	593.5	0.0372639	593.5	0.0425537	593.5	0.0352254		593.5	0.0517398	593.5	0.0386354	593.5	0.0523348	593.5	0.0542325		593.5	0.0117176	593.5	0.0109627	593.5	0.0115341	593.5	0.0107478	593.5	0.011864	593.5	0.0113108
593.018	0.0149223	593.018	0.0154527	593.018	0.0270648	593.018	0.0381126	593.018	0.010914	593.018	0.0111683		593.018	0.0492048	593.018	0.0378489	593.018	0.0419026	593.018	0.0365101		593.018	0.0517655	593.018	0.039781	593.018	0.0518947	593.018	0.0546329		593.018	0.0109187	593.018	0.0112426	593.018	0.0124261	593.018	0.011	593.018	0.0115709	593.018	0.0115743
592.499	0.0152781	592.499	0.0145083	592.499	0.0263933	592.499	0.0380006	592.499	0.0104114	592.499	0.00988076		592.499	0.049025	592.499	0.0385964	592.499	0.0430449	592.499	0.0357518		592.499	0.0527202	592.499	0.0399415	592.499	0.0532242	592.499	0.0543547		592.499	0.0106478	592.499	0.0106202	592.499	0.0120633	592.499	0.0112697	592.499	0.0122777	592.499	0.0114233
592.017	0.0153748	592.017	0.0147413	592.017	0.0267203	592.017	0.0385636	592.017	0.0109207	592.017	0.0104613		592.017	0.0498451	592.017	0.0386471	592.017	0.0439212	592.017	0.0368018		592.017	0.0534544	592.017	0.0400715	592.017	0.0538658	592.017	0.0545657		592.017	0.0111973	592.017	0.0106474	592.017	0.012198	592.017	0.0119522	592.017	0.0119694	592.017	0.0127342
591.498	0.0154303	591.498	0.0158698	591.498	0.0273431	591.498	0.038938	591.498	0.0110851	591.498	0.0105724		591.498	0.0497236	591.498	0.0388255	591.498	0.0446403	591.498	0.0361619		591.498	0.0534631	591.498	0.039425	591.498	0.053862	591.498	0.0552902		591.498	0.0108023	591.498	0.0109034	591.498	0.0118922	591.498	0.0113542	591.498	0.0122919	591.498	0.0126835
591.017	0.0146321	591.017	0.0147194	591.017	0.0269538	591.017	0.0381386	591.017	0.0107374	591.017	0.0108156		591.017	0.0508126	591.017	0.039351	591.017	0.0447947	591.017	0.0374416		591.017	0.0542592	591.017	0.0403078	591.017	0.0549645	591.017	0.0554887		591.017	0.0110067	591.017	0.0108296	591.017	0.0115225	591.017	0.0111801	591.017	0.011793	591.017	0.0117742
590.497	0.0146405	590.497	0.0155155	590.497	0.0274866	590.497	0.0392776	590.497	0.0110961	590.497	0.0103482		590.497	0.0515077	590.497	0.039924	590.497	0.0449412	590.497	0.0372344		590.497	0.0539988	590.497	0.0412988	590.497	0.0539651	590.497	0.0551137		590.497	0.0111453	590.497	0.0113686	590.497	0.0114037	590.497	0.0119739	590.497	0.012351	590.497	0.0123477
590.016	0.015086	590.016	0.0153661	590.016	0.0274339	590.016	0.039142	590.016	0.011285	590.016	0.00995963		590.016	0.0511041	590.016	0.039876	590.016	0.0450935	590.016	0.037571		590.016	0.0548576	590.016	0.0414934	590.016	0.0554584	590.016	0.0560849		590.016	0.011004	590.016	0.0108397	590.016	0.0117073	590.016	0.0108778	590.016	0.0128049	590.016	0.0117475
589.496	0.0158182	589.496	0.0153283	589.496	0.0266221	589.496	0.0393057	589.496	0.011392	589.496	0.0106504		589.496	0.0518152	589.496	0.040214	589.496	0.0456451	589.496	0.037413		589.496	0.0552558	589.496	0.0410674	589.496	0.0567076	589.496	0.0565574		589.496	0.0107603	589.496	0.010559	589.496	0.0117669	589.496	0.0112632	589.496	0.0121044	589.496	0.0118282
589.014	0.015452	589.014	0.014949	589.014	0.0276212	589.014	0.0393518	589.014	0.0112727	589.014	0.0108022		589.014	0.051639	589.014	0.0409375	589.014	0.0456896	589.014	0.0379509		589.014	0.0561649	589.014	0.0405302	589.014	0.0563922	589.014	0.0559064		589.014	0.0101675	589.014	0.0102206	589.014	0.0116399	589.014	0.0113557	589.014	0.012463	589.014	0.012487
588.495	0.0149036	588.495	0.0151051	588.495	0.0285811	588.495	0.0407097	588.495	0.0113815	588.495	0.0102058		588.495	0.0524251	588.495	0.0407196	588.495	0.0462588	588.495	0.0386163		588.495	0.0569649	588.495	0.0418914	588.495	0.0566221	588.495	0.0559349		588.495	0.0110847	588.495	0.00995452	588.495	0.0118743	588.495	0.011462	588.495	0.0124013	588.495	0.0122984
588.013	0.0150764	588.013	0.0148088	588.013	0.027174	588.013	0.0404661	588.013	0.0109064	588.013	0.0104317		588.013	0.052966	588.013	0.0401312	588.013	0.0468544	588.013	0.0393082		588.013	0.0566522	588.013	0.0408888	588.013	0.0575398	588.013	0.0571087		588.013	0.0111803	588.013	0.0110321	588.013	0.01208	588.013	0.0112766	588.013	0.0121406	588.013	0.0116189
587.493	0.0149607	587.493	0.0148895	587.493	0.0277907	587.493	0.040768	587.493	0.011118	587.493	0.0112211		587.493	0.0532446	587.493	0.0404029	587.493	0.0461824	587.493	0.0381358		587.493	0.0566776	587.493	0.0421216	587.493	0.0576799	587.493	0.0575586		587.493	0.0103545	587.493	0.0111432	587.493	0.0118083	587.493	0.011153	587.493	0.012322	587.493	0.0124785
587.011	0.0144785	587.011	0.0153978	587.011	0.0277145	587.011	0.0413153	587.011	0.0106202	587.011	0.00971134		587.011	0.0544126	587.011	0.0406373	587.011	0.0466928	587.011	0.038303		587.011	0.0582423	587.011	0.0420516	587.011	0.059637	587.011	0.0573904		587.011	0.0105754	587.011	0.0109072	587.011	0.0119084	587.011	0.0112435	587.011	0.0115895	587.011	0.0126603
586.491	0.0149073	586.491	0.0146901	586.491	0.0277604	586.491	0.0412816	586.491	0.0108444	586.491	0.00993969		586.491	0.0539801	586.491	0.0416361	586.491	0.0478432	586.491	0.0391885		586.491	0.0581304	586.491	0.0425339	586.491	0.0585624	586.491	0.0576902		586.491	0.0105718	586.491	0.0106034	586.491	0.0116035	586.491	0.0110147	586.491	0.0120266	586.491	0.0117495
586.009	0.0157953	586.009	0.0148512	586.009	0.0276038	586.009	0.0415831	586.009	0.010462	586.009	0.00990272		586.009	0.0542497	586.009	0.0417697	586.009	0.0476881	586.009	0.0395748		586.009	0.0596639	586.009	0.0428818	586.009	0.0592579	586.009	0.0589018		586.009	0.0107811	586.009	0.0109347	586.009	0.0117343	586.009	0.0110811	586.009	0.0126639	586.009	0.0113461
585.489	0.0152606	585.489	0.0151014	585.489	0.0276917	585.489	0.0416976	585.489	0.0112773	585.489	0.0112265		585.489	0.0549966	585.489	0.0419887	585.489	0.0480562	585.489	0.0389958		585.489	0.0596714	585.489	0.0432382	585.489	0.0595311	585.489	0.0591878		585.489	0.0106955	585.489	0.0111241	585.489	0.0118656	585.489	0.0110325	585.489	0.012509	585.489	0.0117567
585.006	0.0148081	585.006	0.0147847	585.006	0.0283191	585.006	0.0429295	585.006	0.0110888	585.006	0.0105066		585.006	0.0554611	585.006	0.0426086	585.006	0.0483278	585.006	0.0398135		585.006	0.0607838	585.006	0.0439136	585.006	0.0600631	585.006	0.0589492		585.006	0.0110208	585.006	0.0106988	585.006	0.0116082	585.006	0.0106777	585.006	0.0124471	585.006	0.0117378
584.486	0.0149099	584.486	0.015723	584.486	0.0286962	584.486	0.0422114	584.486	0.0111799	584.486	0.010106		584.486	0.0556653	584.486	0.0431248	584.486	0.0480123	584.486	0.0400339		584.486	0.0616941	584.486	0.0440897	584.486	0.0611065	584.486	0.0596238		584.486	0.0112689	584.486	0.0105177	584.486	0.0115904	584.486	0.0107552	584.486	0.011724	584.486	0.011277
584.004	0.0147502	584.004	0.0152024	584.004	0.0290317	584.004	0.0428157	584.004	0.0110253	584.004	0.0106108		584.004	0.0556911	584.004	0.0429975	584.004	0.0490571	584.004	0.03983		584.004	0.0607806	584.004	0.0438699	584.004	0.0621912	584.004	0.0595039		584.004	0.0107966	584.004	0.0104609	584.004	0.0109787	584.004	0.0116112	584.004	0.0121077	584.004	0.0124108
583.484	0.0147627	583.484	0.0146825	583.484	0.0280825	583.484	0.0432096	583.484	0.0101743	583.484	0.0100955		583.484	0.056999	583.484	0.042607	583.484	0.0495487	583.484	0.0399292		583.484	0.0618902	583.484	0.0449245	583.484	0.0621784	583.484	0.0595679		583.484	0.0104276	583.484	0.0109646	583.484	0.0119365	583.484	0.0110578	583.484	0.0120143	583.484	0.0117082
583.001	0.0144255	583.001	0.0150887	583.001	0.0285149	583.001	0.0436546	583.001	0.0102746	583.001	0.0108544		583.001	0.0569672	583.001	0.0432441	583.001	0.0502717	583.001	0.03997		583.001	0.0629218	583.001	0.0449335	583.001	0.0628436	583.001	0.0605102		583.001	0.0104545	583.001	0.0105459	583.001	0.0118451	583.001	0.0111805	583.001	0.0121617	583.001	0.0123404
582.518	0.0145562	582.518	0.0149924	582.518	0.0287961	582.518	0.0445088	582.518	0.0102813	582.518	0.0103039		582.518	0.0572468	582.518	0.0435975	582.518	0.0498932	582.518	0.0403763		582.518	0.0625745	582.518	0.0453156	582.518	0.0634508	582.518	0.0610586		582.518	0.0108379	582.518	0.0099885	582.518	0.0117773	582.518	0.0114534	582.518	0.0117063	582.518	0.0119334
581.997	0.0148551	581.997	0.0151229	581.997	0.028914	581.997	0.0438534	581.997	0.0103585	581.997	0.0104517		581.997	0.0582881	581.997	0.0432311	581.997	0.0508583	581.997	0.0408604		581.997	0.0637365	581.997	0.0460235	581.997	0.0632432	581.997	0.0617349		581.997	0.0104507	581.997	0.00976942	581.997	0.0120814	581.997	0.0112717	581.997	0.0115656	581.997	0.0121738
581.514	0.0150693	581.514	0.0146927	581.514	0.0286725	581.514	0.0447386	581.514	0.0113166	581.514	0.010014		581.514	0.0592922	581.514	0.0446507	581.514	0.0509229	581.514	0.0411066		581.514	0.0639298	581.514	0.0465568	581.514	0.0642949	581.514	0.0610561		581.514	0.0106026	581.514	0.0105145	581.514	0.0122551	581.514	0.0109199	581.514	0.0127288	581.514	0.0112119
580.994	0.0147949	580.994	0.015208	580.994	0.0290599	580.994	0.0450058	580.994	0.0102457	580.994	0.0100051		580.994	0.0590676	580.994	0.044322	580.994	0.0516539	580.994	0.0416008		580.994	0.0647382	580.994	0.0459835	580.994	0.064983	580.994	0.0617479		580.994	0.0101796	580.994	0.0109815	580.994	0.0118101	580.994	0.011423	580.994	0.0123157	580.994	0.0116617
580.511	0.0139931	580.511	0.0151715	580.511	0.0294154	580.511	0.0455185	580.511	0.0104254	580.511	0.0102691		580.511	0.0595099	580.511	0.0448673	580.511	0.0519057	580.511	0.0420175		580.511	0.0660308	580.511	0.0472773	580.511	0.0655073	580.511	0.0626403		580.511	0.0104721	580.511	0.0105457	580.511	0.0115681	580.511	0.0108877	580.511	0.0131407	580.511	0.0122367
579.99	0.0152654	579.99	0.014929	579.99	0.0292591	579.99	0.0454433	579.99	0.0104471	579.99	0.0104383		579.99	0.0608634	579.99	0.0440804	579.99	0.0533375	579.99	0.0421926		579.99	0.0661908	579.99	0.0464332	579.99	0.0666587	579.99	0.0622134		579.99	0.0107698	579.99	0.0102026	579.99	0.0116841	579.99	0.0109485	579.99	0.0120306	579.99	0.0125677
579.507	0.014269	579.507	0.0151397	579.507	0.0291768	579.507	0.0463419	579.507	0.00988767	579.507	0.00993495		579.507	0.0616091	579.507	0.0452073	579.507	0.0526153	579.507	0.0414441		579.507	0.0670269	579.507	0.047173	579.507	0.0674832	579.507	0.0627075		579.507	0.0106244	579.507	0.0107115	579.507	0.0113281	579.507	0.0110552	579.507	0.0117794	579.507	0.0119723
578.987	0.0148336	578.987	0.01513	578.987	0.029221	578.987	0.0458886	578.987	0.00976783	578.987	0.0101557		578.987	0.0611117	578.987	0.0455058	578.987	0.0534913	578.987	0.0424718		578.987	0.068446	578.987	0.0478062	578.987	0.0670487	578.987	0.0632799		578.987	0.00994567	578.987	0.0107755	578.987	0.011632	578.987	0.0101463	578.987	0.0122922	578.987	0.0118583
578.503	0.0147585	578.503	0.0148341	578.503	0.0295616	578.503	0.047085	578.503	0.0103164	578.503	0.0104405		578.503	0.0612346	578.503	0.0450488	578.503	0.0541895	578.503	0.0432496		578.503	0.068288	578.503	0.0478013	578.503	0.0692305	578.503	0.063394		578.503	0.010583	578.503	0.0108864	578.503	0.0117349	578.503	0.0113366	578.503	0.0116815	578.503	0.0117726
577.982	0.0151417	577.982	0.0145274	577.982	0.0293987	577.982	0.0473761	577.982	0.0105744	577.982	0.00993084		577.982	0.0619226	577.982	0.0463003	577.982	0.0541976	577.982	0.0432326		577.982	0.0690331	577.982	0.0484777	577.982	0.0683679	577.982	0.0640798		577.982	0.010232	577.982	0.0104205	577.982	0.0114304	577.982	0.0111407	577.982	0.0117709	577.982	0.0120277
577.499	0.0146643	577.499	0.0145922	577.499	0.0294757	577.499	0.047103	577.499	0.0106145	577.499	0.00975452		577.499	0.0624786	577.499	0.0468205	577.499	0.0549309	577.499	0.0435293		577.499	0.0701738	577.499	0.0485315	577.499	0.0692321	577.499	0.0645598		577.499	0.0107951	577.499	0.0107443	577.499	0.0116202	577.499	0.0109193	577.499	0.0115557	577.499	0.0117529
577.015	0.0144764	577.015	0.0150982	577.015	0.0301912	577.015	0.0478428	577.015	0.0100532	577.015	0.00999955		577.015	0.0630557	577.015	0.0467244	577.015	0.0548534	577.015	0.0432617		577.015	0.0708512	577.015	0.0490546	577.015	0.0696329	577.015	0.0652062		577.015	0.0100958	577.015	0.0101279	577.015	0.0112403	577.015	0.011591	577.015	0.0113535	577.015	0.0120071
576.494	0.0148172	576.494	0.0147853	576.494	0.0293123	576.494	0.0483884	576.494	0.0101929	576.494	0.00980511		576.494	0.0637588	576.494	0.0471585	576.494	0.0559949	576.494	0.0437315		576.494	0.0717757	576.494	0.0494669	576.494	0.0708319	576.494	0.0658666		576.494	0.0108151	576.494	0.0106245	576.494	0.0113482	576.494	0.0106941	576.494	0.0113568	576.494	0.012098
576.01	0.0147866	576.01	0.0147104	576.01	0.0297508	576.01	0.0486581	576.01	0.00998895	576.01	0.0103842		576.01	0.0649336	576.01	0.0476302	576.01	0.0561949	576.01	0.044259		576.01	0.0718726	576.01	0.0496046	576.01	0.071833	576.01	0.066108		576.01	0.0102661	576.01	0.010557	576.01	0.0115909	576.01	0.0108644	576.01	0.0121182	576.01	0.0117989
575.489	0.0146101	575.489	0.0149694	575.489	0.030231	575.489	0.0492693	575.489	0.0103927	575.489	0.00991757		575.489	0.0654241	575.489	0.0477637	575.489	0.0566937	575.489	0.0446191		575.489	0.0726234	575.489	0.0499759	575.489	0.0725386	575.489	0.0663353		575.489	0.0100814	575.489	0.0104295	575.489	0.0113759	575.489	0.0107912	575.489	0.0118881	575.489	0.0116527
575.005	0.014326	575.005	0.0149493	575.005	0.0301286	575.005	0.049535	575.005	0.0107429	575.005	0.00878417		575.005	0.0651948	575.005	0.0476895	575.005	0.0572022	575.005	0.0449734		575.005	0.0744552	575.005	0.0507533	575.005	0.0728739	575.005	0.0665825		575.005	0.0103732	575.005	0.0104421	575.005	0.0109121	575.005	0.0109595	575.005	0.0121729	575.005	0.0120927
574.484	0.0144579	574.484	0.0148917	574.484	0.0305117	574.484	0.0496025	574.484	0.0100417	574.484	0.00999783		574.484	0.0662092	574.484	0.0488421	574.484	0.057705	574.484	0.0452829		574.484	0.0741856	574.484	0.0510593	574.484	0.073334	574.484	0.0670041		574.484	0.00983042	574.484	0.0102784	574.484	0.0115641	574.484	0.0108172	574.484	0.0121676	574.484	0.0122295
574	0.0145068	574	0.0145868	574	0.0301784	574	0.0503292	574	0.0101716	574	0.00981814		574	0.0668739	574	0.0480333	574	0.0581824	574	0.0461494		574	0.0749628	574	0.0510273	574	0.0741126	574	0.0680545		574	0.0104342	574	0.0106104	574	0.0110658	574	0.0104595	574	0.0119045	574	0.0116795
573.516	0.0141738	573.516	0.0147922	573.516	0.0308449	573.516	0.0510239	573.516	0.0101714	573.516	0.00985635		573.516	0.0675011	573.516	0.0490032	573.516	0.0583277	573.516	0.0449736		573.516	0.0760022	573.516	0.0514665	573.516	0.0752375	573.516	0.068379		573.516	0.0101943	573.516	0.00987128	573.516	0.0113378	573.516	0.0106165	573.516	0.0118744	573.516	0.0119359
572.995	0.0144769	572.995	0.0142848	572.995	0.0310385	572.995	0.0513634	572.995	0.00981504	572.995	0.00974186		572.995	0.0682824	572.995	0.0494379	572.995	0.0588863	572.995	0.0457919		572.995	0.077309	572.995	0.051509	572.995	0.0754789	572.995	0.0688945		572.995	0.0103233	572.995	0.0106165	572.995	0.0115296	572.995	0.0109626	572.995	0.0121786	572.995	0.0118758
572.511	0.0146583	572.511	0.0144676	572.511	0.0307228	572.511	0.0519629	572.511	0.0103053	572.511	0.00951422		572.511	0.0688268	572.511	0.0498328	572.511	0.0599489	572.511	0.0465398		572.511	0.0779431	572.511	0.051973	572.511	0.0764531	572.511	0.0690722		572.511	0.0102148	572.511	0.00949729	572.511	0.0110751	572.511	0.0107926	572.511	0.0119289	572.511	0.011844
571.989	0.014358	571.989	0.0145078	571.989	0.0310537	571.989	0.0525305	571.989	0.00998267	571.989	0.00924984		571.989	0.0691788	571.989	0.0500526	571.989	0.060446	571.989	0.0468014		571.989	0.0786072	571.989	0.0530661	571.989	0.0769721	571.989	0.0696002		571.989	0.0103632	571.989	0.0102632	571.989	0.0107376	571.989	0.0105343	571.989	0.0121719	571.989	0.0115568
571.505	0.0148651	571.505	0.014384	571.505	0.0309314	571.505	0.0523291	571.505	0.00972709	571.505	0.00987404		571.505	0.0698265	571.505	0.0500785	571.505	0.0609882	571.505	0.0473113		571.505	0.0798027	571.505	0.0529523	571.505	0.0783272	571.505	0.0699002		571.505	0.0100118	571.505	0.00975412	571.505	0.011202	571.505	0.0105983	571.505	0.012387	571.505	0.0117596
570.983	0.0141223	570.983	0.0141029	570.983	0.0301937	570.983	0.0527983	570.983	0.0095033	570.983	0.00933579		570.983	0.0709859	570.983	0.0506387	570.983	0.0616375	570.983	0.0476217		570.983	0.080734	570.983	0.0538972	570.983	0.0788081	570.983	0.0704873		570.983	0.00940158	570.983	0.0099385	570.983	0.010652	570.983	0.0110267	570.983	0.0120243	570.983	0.0119118
570.499	0.0142169	570.499	0.0141502	570.499	0.0310259	570.499	0.0533663	570.499	0.0100675	570.499	0.00947705		570.499	0.0719396	570.499	0.0511766	570.499	0.0617497	570.499	0.0476732		570.499	0.0817647	570.499	0.0544738	570.499	0.0799061	570.499	0.0709243		570.499	0.00955968	570.499	0.0100907	570.499	0.011472	570.499	0.0101289	570.499	0.0121922	570.499	0.0119525
570.014	0.0150519	570.014	0.0142169	570.014	0.0315139	570.014	0.0541686	570.014	0.0102292	570.014	0.00989639		570.014	0.072694	570.014	0.0519411	570.014	0.0625361	570.014	0.0483269		570.014	0.0829108	570.014	0.0549957	570.014	0.0805666	570.014	0.0719209		570.014	0.0100696	570.014	0.0102456	570.014	0.0112189	570.014	0.0102012	570.014	0.0122128	570.014	0.0121038
569.492	0.0145752	569.492	0.0137112	569.492	0.0313728	569.492	0.0547987	569.492	0.0094825	569.492	0.0089861		569.492	0.073086	569.492	0.051909	569.492	0.0631227	569.492	0.0489709		569.492	0.0839591	569.492	0.0549867	569.492	0.0807764	569.492	0.071163		569.492	0.00877112	569.492	0.00977299	569.492	0.0111617	569.492	0.0103438	569.492	0.0122106	569.492	0.011761
569.008	0.0141119	569.008	0.0138583	569.008	0.0314369	569.008	0.0547172	569.008	0.00919262	569.008	0.00937692		569.008	0.0738714	569.008	0.0526487	569.008	0.0640079	569.008	0.0487463		569.008	0.0843495	569.008	0.0556847	569.008	0.0817296	569.008	0.0724777		569.008	0.00943337	569.008	0.00954354	569.008	0.0108965	569.008	0.0100277	569.008	0.0115619	569.008	0.0116499
568.486	0.0139771	568.486	0.0143927	568.486	0.031566	568.486	0.055874	568.486	0.00966462	568.486	0.00950134		568.486	0.0741547	568.486	0.052714	568.486	0.0647074	568.486	0.0493893		568.486	0.0853104	568.486	0.0563126	568.486	0.083913	568.486	0.0729885		568.486	0.00942554	568.486	0.0093194	568.486	0.0110563	568.486	0.0102464	568.486	0.0120287	568.486	0.0119838
568.001	0.0143316	568.001	0.013626	568.001	0.032359	568.001	0.0567835	568.001	0.0095116	568.001	0.00959562		568.001	0.075116	568.001	0.0533413	568.001	0.0650745	568.001	0.0490006		568.001	0.0862477	568.001	0.056927	568.001	0.0840868	568.001	0.0734687		568.001	0.0096972	568.001	0.00988254	568.001	0.0106327	568.001	0.0104566	568.001	0.0120545	568.001	0.0118606
567.516	0.0145178	567.516	0.0136392	567.516	0.0320059	567.516	0.0568597	567.516	0.00926777	567.516	0.00910985		567.516	0.0759473	567.516	0.05326	567.516	0.0656324	567.516	0.0499984		567.516	0.087687	567.516	0.057157	567.516	0.0846042	567.516	0.0736844		567.516	0.00952536	567.516	0.00918522	567.516	0.0112501	567.516	0.0101993	567.516	0.0114606	567.516	0.0113779
566.994	0.0138214	566.994	0.0143277	566.994	0.0318821	566.994	0.0569351	566.994	0.00927193	566.994	0.00934286		566.994	0.0768026	566.994	0.0544921	566.994	0.0669924	566.994	0.05025		566.994	0.0890323	566.994	0.0574654	566.994	0.0864187	566.994	0.075124		566.994	0.00932722	566.994	0.00941864	566.994	0.0112103	566.994	0.0101527	566.994	0.0117831	566.994	0.0118331
566.509	0.0140372	566.509	0.0137332	566.509	0.0317698	566.509	0.0576479	566.509	0.00936967	566.509	0.00901604		566.509	0.0779781	566.509	0.0543038	566.509	0.067913	566.509	0.05038		566.509	0.0899336	566.509	0.0584429	566.509	0.086611	566.509	0.0745314		566.509	0.00916476	566.509	0.00939957	566.509	0.0107682	566.509	0.00990293	566.509	0.0117619	566.509	0.0114288
565.987	0.0140635	565.987	0.0133942	565.987	0.0324658	565.987	0.0585876	565.987	0.00894067	565.987	0.0084266		565.987	0.0781134	565.987	0.0548725	565.987	0.0680728	565.987	0.0513818		565.987	0.0918434	565.987	0.0588152	565.987	0.0881903	565.987	0.0756439		565.987	0.00919831	565.987	0.00949618	565.987	0.0106642	565.987	0.0101629	565.987	0.0113858	565.987	0.0113795
565.502	0.0131754	565.502	0.0137206	565.502	0.0323579	565.502	0.0589793	565.502	0.00925487	565.502	0.00913015		565.502	0.0788165	565.502	0.0553474	565.502	0.0690996	565.502	0.0516006		565.502	0.0925709	565.502	0.0589619	565.502	0.0893046	565.502	0.0760048		565.502	0.00899051	565.502	0.00944499	565.502	0.0111391	565.502	0.0104383	565.502	0.0118737	565.502	0.0114524
565.017	0.0138588	565.017	0.0139589	565.017	0.0322978	565.017	0.0596399	565.017	0.00916354	565.017	0.00848897		565.017	0.0799435	565.017	0.0550744	565.017	0.0694993	565.017	0.0518169		565.017	0.093573	565.017	0.0602243	565.017	0.0898937	565.017	0.0764467		565.017	0.00892971	565.017	0.0093655	565.017	0.0104709	565.017	0.00959919	565.017	0.0119023	565.017	0.0118207
564.495	0.0133699	564.495	0.0132925	564.495	0.0324015	564.495	0.0605694	564.495	0.00883689	564.495	0.0087964		564.495	0.0812299	564.495	0.0558474	564.495	0.070371	564.495	0.0527605		564.495	0.0946923	564.495	0.0603101	564.495	0.0919026	564.495	0.0778416		564.495	0.00928459	564.495	0.00840021	564.495	0.0107899	564.495	0.00984435	564.495	0.0119919	564.495	0.0120916
564.009	0.0144956	564.009	0.0145806	564.009	0.0328443	564.009	0.0606022	564.009	0.00899295	564.009	0.00841546		564.009	0.082021	564.009	0.056755	564.009	0.0707301	564.009	0.0533483		564.009	0.0959892	564.009	0.0608728	564.009	0.0917474	564.009	0.0778265		564.009	0.00874193	564.009	0.00935595	564.009	0.010489	564.009	0.0103572	564.009	0.011822	564.009	0.0118452
563.487	0.0132746	563.487	0.0138159	563.487	0.0324831	563.487	0.0610473	563.487	0.0102344	563.487	0.00885813		563.487	0.0827933	563.487	0.0562508	563.487	0.0719391	563.487	0.0531416		563.487	0.0977944	563.487	0.0613009	563.487	0.0932826	563.487	0.0785472		563.487	0.00844825	563.487	0.0090332	563.487	0.0108438	563.487	0.00985966	563.487	0.0116879	563.487	0.0113587
563.001	0.0139112	563.001	0.0130637	563.001	0.0326651	563.001	0.062025	563.001	0.00930755	563.001	0.00839881		563.001	0.0839272	563.001	0.0572188	563.001	0.072265	563.001	0.053526		563.001	0.0985621	563.001	0.0625223	563.001	0.0944493	563.001	0.0800572		563.001	0.00851453	563.001	0.00913306	563.001	0.0105721	563.001	0.0102622	563.001	0.0117564	563.001	0.0115294
562.516	0.0134566	562.516	0.0135371	562.516	0.0328702	562.516	0.0629286	562.516	0.00910943	562.516	0.00901591		562.516	0.0852012	562.516	0.0574824	562.516	0.0738447	562.516	0.0542276		562.516	0.0998634	562.516	0.0630934	562.516	0.0955632	562.516	0.0799025		562.516	0.00888281	562.516	0.00941721	562.516	0.0106334	562.516	0.00968209	562.516	0.0116391	562.516	0.0115657
561.993	0.0132257	561.993	0.0131814	561.993	0.0328387	561.993	0.0635972	561.993	0.00895663	561.993	0.00820899		561.993	0.0864854	561.993	0.0585905	561.993	0.0743285	561.993	0.0546007		561.993	0.101463	561.993	0.0633099	561.993	0.0966591	561.993	0.0811971		561.993	0.00894858	561.993	0.00878556	561.993	0.010484	561.993	0.0101932	561.993	0.011777	561.993	0.010691
561.508	0.0140865	561.508	0.0136833	561.508	0.0326703	561.508	0.0640702	561.508	0.00905439	561.508	0.00826334		561.508	0.0865721	561.508	0.0585434	561.508	0.0752064	561.508	0.0555683		561.508	0.102301	561.508	0.0637906	561.508	0.0982974	561.508	0.0813914		561.508	0.00887708	561.508	0.0089212	561.508	0.0106362	561.508	0.0098939	561.508	0.0112012	561.508	0.0111224
560.985	0.0137245	560.985	0.0130457	560.985	0.0328805	560.985	0.0645855	560.985	0.00914017	560.985	0.00814194		560.985	0.0876343	560.985	0.059364	560.985	0.0756159	560.985	0.0553235		560.985	0.104505	560.985	0.0643894	560.985	0.0994717	560.985	0.0823335		560.985	0.00926764	560.985	0.00890569	560.985	0.0104167	560.985	0.00998397	560.985	0.0115278	560.985	0.0109776
560.499	0.0132674	560.499	0.013334	560.499	0.0329031	560.499	0.0653114	560.499	0.00819717	560.499	0.00851262		560.499	0.0891128	560.499	0.0598032	560.499	0.0765041	560.499	0.0561351		560.499	0.105255	560.499	0.0652252	560.499	0.100651	560.499	0.0826422		560.499	0.00873754	560.499	0.00851917	560.499	0.00960377	560.499	0.00960578	560.499	0.0117133	560.499	0.0119891
560.014	0.0137041	560.014	0.0132565	560.014	0.0333228	560.014	0.0661753	560.014	0.00857047	560.014	0.00807387		560.014	0.0899693	560.014	0.0605138	560.014	0.0772959	560.014	0.0561941		560.014	0.107243	560.014	0.065424	560.014	0.102232	560.014	0.0831565		560.014	0.00848823	560.014	0.00909338	560.014	0.00987735	560.014	0.00946766	560.014	0.0111767	560.014	0.0115218
559.49	0.012391	559.49	0.0133402	559.49	0.0332591	559.49	0.0666203	559.49	0.00849805	559.49	0.00824268		559.49	0.0914938	559.49	0.0610692	559.49	0.0786612	559.49	0.056728		559.49	0.107866	559.49	0.0664516	559.49	0.103506	559.49	0.0843727		559.49	0.00856572	559.49	0.0082531	559.49	0.00990841	559.49	0.00927621	559.49	0.0111714	559.49	0.0111637
559.005	0.0135625	559.005	0.0126758	559.005	0.0337911	559.005	0.0675662	559.005	0.00881063	559.005	0.00790446		559.005	0.0919951	559.005	0.0611381	559.005	0.0792485	559.005	0.0570265		559.005	0.109418	559.005	0.0670552	559.005	0.104436	559.005	0.0850215		559.005	0.00882728	559.005	0.00816549	559.005	0.00986249	559.005	0.00976995	559.005	0.0117642	559.005	0.0114381
558.482	0.0135879	558.482	0.0128741	558.482	0.0340278	558.482	0.0685472	558.482	0.00852398	558.482	0.00799877		558.482	0.0936741	558.482	0.0615758	558.482	0.080492	558.482	0.0577598		558.482	0.111186	558.482	0.0671916	558.482	0.106093	558.482	0.0853689		558.482	0.00782581	558.482	0.00829497	558.482	0.010421	558.482	0.00946745	558.482	0.0108737	558.482	0.0107413
557.996	0.0134719	557.996	0.0128438	557.996	0.0336855	557.996	0.0692208	557.996	0.00819873	557.996	0.00753129		557.996	0.094386	557.996	0.0623167	557.996	0.0810108	557.996	0.0580123		557.996	0.113106	557.996	0.0683919	557.996	0.107373	557.996	0.0860058		557.996	0.00892556	557.996	0.00846556	557.996	0.0100582	557.996	0.00909774	557.996	0.0116089	557.996	0.0108963
557.51	0.0132595	557.51	0.0127168	557.51	0.0334405	557.51	0.0694139	557.51	0.00828431	557.51	0.00772179		557.51	0.0953233	557.51	0.0624415	557.51	0.0819711	557.51	0.058437		557.51	0.114065	557.51	0.0690662	557.51	0.108476	557.51	0.0874401		557.51	0.00826495	557.51	0.00773273	557.51	0.00991217	557.51	0.00889642	557.51	0.0109157	557.51	0.0109947
556.986	0.0130105	556.986	0.0125805	556.986	0.0338807	556.986	0.0705072	556.986	0.00809816	556.986	0.00723922		556.986	0.0966188	556.986	0.0634427	556.986	0.0832312	556.986	0.0591087		556.986	0.115994	556.986	0.0695995	556.986	0.109915	556.986	0.087942		556.986	0.00813838	556.986	0.00776171	556.986	0.00993579	556.986	0.00913845	556.986	0.0111927	556.986	0.0106279
556.5	0.0131626	556.5	0.0131062	556.5	0.0334907	556.5	0.0710362	556.5	0.00829104	556.5	0.00763661		556.5	0.0974987	556.5	0.0633477	556.5	0.0841236	556.5	0.0602054		556.5	0.118	556.5	0.070438	556.5	0.111144	556.5	0.0885835		556.5	0.00723766	556.5	0.00828753	556.5	0.0104827	556.5	0.00895783	556.5	0.0116528	556.5	0.0112307
556.014	0.0126914	556.014	0.0127051	556.014	0.0339495	556.014	0.0725798	556.014	0.00841531	556.014	0.00787246		556.014	0.0990486	556.014	0.0643382	556.014	0.0847337	556.014	0.0604374		556.014	0.119624	556.014	0.0714814	556.014	0.112633	556.014	0.0892044		556.014	0.00811414	556.014	0.00808241	556.014	0.00991302	556.014	0.00905133	556.014	0.0112836	556.014	0.010919
555.49	0.0125366	555.49	0.0123336	555.49	0.033674	555.49	0.0730154	555.49	0.00823901	555.49	0.00744286		555.49	0.100284	555.49	0.0652826	555.49	0.0860559	555.49	0.0607465		555.49	0.121116	555.49	0.0719614	555.49	0.114528	555.49	0.089974		555.49	0.00704201	555.49	0.00756446	555.49	0.00993937	555.49	0.00879883	555.49	0.0108623	555.49	0.0111538
555.004	0.0135868	555.004	0.0128803	555.004	0.0338727	555.004	0.0740075	555.004	0.00829109	555.004	0.00793739		555.004	0.101251	555.004	0.0661799	555.004	0.0880338	555.004	0.0618188		555.004	0.123708	555.004	0.0729427	555.004	0.116354	555.004	0.0917708		555.004	0.0082717	555.004	0.0084895	555.004	0.00946345	555.004	0.00954124	555.004	0.0115165	555.004	0.0112642
554.518	0.0133426	554.518	0.0127129	554.518	0.0341609	554.518	0.075105	554.518	0.0083088	554.518	0.00748188		554.518	0.102558	554.518	0.0662506	554.518	0.088028	554.518	0.0620926		554.518	0.125108	554.518	0.073293	554.518	0.117405	554.518	0.0919913		554.518	0.0085041	554.518	0.00857981	554.518	0.0101468	554.518	0.00909531	554.518	0.0112731	554.518	0.0109654
553.994	0.0131683	553.994	0.0126464	553.994	0.0345362	553.994	0.0760401	553.994	0.0080269	553.994	0.00779924		553.994	0.10461	553.994	0.0672796	553.994	0.0899948	553.994	0.0628259		553.994	0.126699	553.994	0.0746167	553.994	0.119404	553.994	0.0932935		553.994	0.00760921	553.994	0.00800436	553.994	0.0100972	553.994	0.00894427	553.994	0.0112946	553.994	0.0113041
553.508	0.0130373	553.508	0.0127782	553.508	0.0344616	553.508	0.0768582	553.508	0.00803634	553.508	0.00759646		553.508	0.104961	553.508	0.0677085	553.508	0.0901223	553.508	0.0632079		553.508	0.128481	553.508	0.0753466	553.508	0.121211	553.508	0.0943627		553.508	0.00764939	553.508	0.0077838	553.508	0.0099221	553.508	0.00897965	553.508	0.0111999	553.508	0.0109363
552.984	0.0133143	552.984	0.0127566	552.984	0.0347841	552.984	0.0775222	552.984	0.00774783	552.984	0.00760726		552.984	0.106386	552.984	0.0682317	552.984	0.0915039	552.984	0.0639321		552.984	0.130062	552.984	0.0755218	552.984	0.12221	552.984	0.094488		552.984	0.00784281	552.984	0.00754351	552.984	0.0101656	552.984	0.00919413	552.984	0.0113651	552.984	0.0112612
552.497	0.0130856	552.497	0.0122469	552.497	0.0344511	552.497	0.0782901	552.497	0.0077716	552.497	0.00739067		552.497	0.108235	552.497	0.0690515	552.497	0.0923689	552.497	0.0642479		552.497	0.132291	552.497	0.0764191	552.497	0.123984	552.497	0.0948869		552.497	0.00802013	552.497	0.007167	552.497	0.0103327	552.497	0.00895962	552.497	0.0115681	552.497	0.0109157
552.01	0.0133554	552.01	0.0121724	552.01	0.034609	552.01	0.07938	552.01	0.00748784	552.01	0.0072051		552.01	0.109677	552.01	0.0691072	552.01	0.0935623	552.01	0.0652918		552.01	0.134205	552.01	0.0775292	552.01	0.126347	552.01	0.0960915		552.01	0.00747704	552.01	0.00735352	552.01	0.00980373	552.01	0.00872796	552.01	0.0112301	552.01	0.011279
551.486	0.0132556	551.486	0.0115951	551.486	0.0345875	551.486	0.0807727	551.486	0.00803075	551.486	0.00742977		551.486	0.111054	551.486	0.0700594	551.486	0.0947786	551.486	0.064363		551.486	0.136388	551.486	0.0784219	551.486	0.127759	551.486	0.0972326		551.486	0.00733493	551.486	0.00762257	551.486	0.0100033	551.486	0.00863928	551.486	0.0112575	551.486	0.0112289
551	0.0131771	551	0.0120347	551	0.034085	551	0.0809417	551	0.00773323	551	0.00717842		551	0.112803	551	0.0702603	551	0.0959706	551	0.0656784		551	0.137901	551	0.0790216	551	0.129548	551	0.0982122		551	0.00746408	551	0.00705125	551	0.00948068	551	0.00891438	551	0.0112436	551	0.0108942
550.513	0.0134727	550.513	0.0117898	550.513	0.0350609	550.513	0.0822617	550.513	0.00724306	550.513	0.00711471		550.513	0.113394	550.513	0.0711511	550.513	0.0971353	550.513	0.0660347		550.513	0.14034	550.513	0.0804254	550.513	0.131212	550.513	0.0990436		550.513	0.00726957	550.513	0.00739072	550.513	0.00953238	550.513	0.00908989	550.513	0.0111126	550.513	0.011123
549.989	0.0131072	549.989	0.0119156	549.989	0.0351442	549.989	0.0827726	549.989	0.00770603	549.989	0.00727338		549.989	0.114976	549.989	0.0719616	549.989	0.0987183	549.989	0.0670546		549.989	0.142214	549.989	0.0809931	549.989	0.13336	549.989	0.100136		549.989	0.00707153	549.989	0.00726714	549.989	0.0102137	549.989	0.00882566	549.989	0.0111094	549.989	0.0110122
549.502	0.0132926	549.502	0.0116801	549.502	0.0354189	549.502	0.0838265	549.502	0.00705766	549.502	0.00705238		549.502	0.115971	549.502	0.0720839	549.502	0.0994437	549.502	0.0674354		549.502	0.143855	549.502	0.0814842	549.502	0.134954	549.502	0.100778		549.502	0.00743601	549.502	0.00701073	549.502	0.00960589	549.502	0.00860957	549.502	0.0114108	549.502	0.0108958
549.015	0.0134162	549.015	0.0112897	549.015	0.0351314	549.015	0.0850331	549.015	0.00726388	549.015	0.00688098		549.015	0.117615	549.015	0.073354	549.015	0.100768	549.015	0.0676733		549.015	0.146041	549.015	0.082534	549.015	0.136324	549.015	0.102032		549.015	0.00692511	549.015	0.00693631	549.015	0.00970774	549.015	0.00842438	549.015	0.0111141	549.015	0.0109868
548.49	0.0133937	548.49	0.0116044	548.49	0.03503	548.49	0.0859296	548.49	0.00728036	548.49	0.0068957		548.49	0.119601	548.49	0.0736476	548.49	0.101846	548.49	0.0683696		548.49	0.148271	548.49	0.0836687	548.49	0.138266	548.49	0.10314		548.49	0.0069133	548.49	0.00712381	548.49	0.00919871	548.49	0.00805106	548.49	0.0108762	548.49	0.0108106
548.003	0.0133313	548.003	0.0111774	548.003	0.0352568	548.003	0.0869368	548.003	0.00679572	548.003	0.00689434		548.003	0.121027	548.003	0.0742413	548.003	0.103074	548.003	0.069216		548.003	0.150285	548.003	0.0843393	548.003	0.14036	548.003	0.103614		548.003	0.00715892	548.003	0.00699274	548.003	0.00937531	548.003	0.0085357	548.003	0.010948	548.003	0.0104816
547.516	0.013433	547.516	0.0113245	547.516	0.0351981	547.516	0.0878734	547.516	0.00683974	547.516	0.00642912		547.516	0.122365	547.516	0.0749269	547.516	0.104186	547.516	0.0701092		547.516	0.151831	547.516	0.0851725	547.516	0.142194	547.516	0.104475		547.516	0.00710776	547.516	0.00738643	547.516	0.00944922	547.516	0.00860382	547.516	0.0108713	547.516	0.0105678
546.992	0.0131211	546.992	0.0112778	546.992	0.0355124	546.992	0.0888011	546.992	0.00670898	546.992	0.00632316		546.992	0.124171	546.992	0.0757837	546.992	0.106039	546.992	0.0703128		546.992	0.154269	546.992	0.0862185	546.992	0.143888	546.992	0.105875		546.992	0.0064239	546.992	0.00655041	546.992	0.00920614	546.992	0.00798532	546.992	0.0106718	546.992	0.0103584
546.504	0.012974	546.504	0.0114025	546.504	0.0353394	546.504	0.0899806	546.504	0.00684119	546.504	0.00634031		546.504	0.12555	546.504	0.0763583	546.504	0.1072	546.504	0.0709269		546.504	0.156792	546.504	0.0873433	546.504	0.146176	546.504	0.107117		546.504	0.0064962	546.504	0.00664487	546.504	0.00894501	546.504	0.00808505	546.504	0.0106647	546.504	0.0108238
546.017	0.0137794	546.017	0.0111572	546.017	0.0355141	546.017	0.091001	546.017	0.00670165	546.017	0.0060825		546.017	0.127164	546.017	0.0772332	546.017	0.108652	546.017	0.071995		546.017	0.158965	546.017	0.0877723	546.017	0.14827	546.017	0.10811		546.017	0.00635268	546.017	0.00659451	546.017	0.00874272	546.017	0.00806844	546.017	0.0111112	546.017	0.0107223
545.492	0.0134233	545.492	0.0113598	545.492	0.0352273	545.492	0.0922011	545.492	0.00663441	545.492	0.00614396		545.492	0.128773	545.492	0.077986	545.492	0.109982	545.492	0.0727987		545.492	0.162437	545.492	0.0890388	545.492	0.150796	545.492	0.109071		545.492	0.0067174	545.492	0.00655412	545.492	0.00905146	545.492	0.00818108	545.492	0.0110116	545.492	0.0106513
545.005	0.0132939	545.005	0.0113033	545.005	0.0356669	545.005	0.093213	545.005	0.00641499	545.005	0.00606641		545.005	0.130653	545.005	0.0788191	545.005	0.111315	545.005	0.0730899		545.005	0.164582	545.005	0.0900186	545.005	0.152697	545.005	0.110215		545.005	0.00655388	545.005	0.00647957	545.005	0.00909788	545.005	0.00809985	545.005	0.0104615	545.005	0.010599
544.517	0.0131656	544.517	0.0108917	544.517	0.0356763	544.517	0.094439	544.517	0.00637204	544.517	0.00642939		544.517	0.132299	544.517	0.0787997	544.517	0.112854	544.517	0.0736135		544.517	0.166089	544.517	0.0908448	544.517	0.154878	544.517	0.111024		544.517	0.00669137	544.517	0.00603367	544.517	0.0087535	544.517	0.00848251	544.517	0.0108853	544.517	0.0103602
543.992	0.0141386	543.992	0.01214	543.992	0.0368616	543.992	0.0968418	543.992	0.0076418	543.992	0.00715326		543.992	0.135418	543.992	0.0814285	543.992	0.115658	543.992	0.0756058		543.992	0.169968	543.992	0.0935034	543.992	0.157808	543.992	0.113391		543.992	0.00711274	543.992	0.00701044	543.992	0.00995187	543.992	0.00909269	543.992	0.0119799	543.992	0.0114552
543.505	0.0143953	543.505	0.0115948	543.505	0.0370248	543.505	0.0975337	543.505	0.00734778	543.505	0.00692014		543.505	0.136865	543.505	0.0816739	543.505	0.116374	543.505	0.0760502		543.505	0.172069	543.505	0.0939351	543.505	0.160149	543.505	0.114123		543.505	0.007117	543.505	0.00737853	543.505	0.0098238	543.505	0.00889835	543.505	0.0117967	543.505	0.011607
543.017	0.0142885	543.017	0.0116792	543.017	0.0369005	543.017	0.0990619	543.017	0.00754383	543.017	0.00684095		543.017	0.138718	543.017	0.0824416	543.017	0.118074	543.017	0.0769037		543.017	0.174935	543.017	0.0951666	543.017	0.162842	543.017	0.116091		543.017	0.00708119	543.017	0.00675076	543.017	0.00985793	543.017	0.00888585	543.017	0.0118453	543.017	0.0116217
542.492	0.0145139	542.492	0.0115881	542.492	0.0372915	542.492	0.100512	542.492	0.00731895	542.492	0.00689576		542.492	0.141022	542.492	0.0829483	542.492	0.119794	542.492	0.0776886		542.492	0.177988	542.492	0.0961744	542.492	0.165113	542.492	0.117129		542.492	0.00697353	542.492	0.0070403	542.492	0.00983447	542.492	0.00870799	542.492	0.01163	542.492	0.0116914
542.004	0.0143372	542.004	0.0116985	542.004	0.0370426	542.004	0.101254	542.004	0.00677227	542.004	0.00655281		542.004	0.142464	542.004	0.0839206	542.004	0.121424	542.004	0.0781493		542.004	0.180204	542.004	0.0974886	542.004	0.167707	542.004	0.118381		542.004	0.00700563	542.004	0.00693747	542.004	0.00981001	542.004	0.00882202	542.004	0.0118192	542.004	0.0118821
541.516	0.0147473	541.516	0.0116728	541.516	0.0369612	541.516	0.102572	541.516	0.00694281	541.516	0.00640742		541.516	0.144041	541.516	0.0847321	541.516	0.122696	541.516	0.0785495		541.516	0.182492	541.516	0.0983056	541.516	0.169344	541.516	0.118903		541.516	0.00697524	541.516	0.00704869	541.516	0.00987554	541.516	0.00858319	541.516	0.012091	541.516	0.0114289
540.991	0.0143591	540.991	0.0115362	540.991	0.0372243	540.991	0.103842	540.991	0.00679417	540.991	0.00615638		540.991	0.146226	540.991	0.0854192	540.991	0.124682	540.991	0.0795668		540.991	0.185138	540.991	0.099506	540.991	0.171741	540.991	0.120251		540.991	0.00673123	540.991	0.0069678	540.991	0.009707	540.991	0.00866748	540.991	0.011638	540.991	0.0114073
540.503	0.0147574	540.503	0.0115584	540.503	0.0378492	540.503	0.105324	540.503	0.00671863	540.503	0.00657104		540.503	0.148127	540.503	0.086323	540.503	0.12612	540.503	0.0808146		540.503	0.188829	540.503	0.100769	540.503	0.174266	540.503	0.122007		540.503	0.00676338	540.503	0.00696433	540.503	0.0101483	540.503	0.00877542	540.503	0.0115366	540.503	0.0117319
540.015	0.01393	540.015	0.0103378	540.015	0.0366281	540.015	0.105633	540.015	0.00545988	540.015	0.0053483		540.015	0.149781	540.015	0.0861304	540.015	0.127062	540.015	0.0801317		540.015	0.189704	540.015	0.100683	540.015	0.175926	540.015	0.122117		540.015	0.00592006	540.015	0.00580758	540.015	0.00903259	540.015	0.007632	540.015	0.011129	540.015	0.010763
539.489	0.0145508	539.489	0.0105064	539.489	0.0362187	539.489	0.106711	539.489	0.0059937	539.489	0.00537831		539.489	0.151621	539.489	0.0870367	539.489	0.128653	539.489	0.0809464		539.489	0.193923	539.489	0.102296	539.489	0.179012	539.489	0.123431		539.489	0.00588865	539.489	0.00585835	539.489	0.00880242	539.489	0.00759248	539.489	0.0109997	539.489	0.0110057
539.001	0.0144836	539.001	0.0102862	539.001	0.0365651	539.001	0.108204	539.001	0.00561068	539.001	0.00530462		539.001	0.154102	539.001	0.0881823	539.001	0.130376	539.001	0.081699		539.001	0.196439	539.001	0.103664	539.001	0.18165	539.001	0.12514		539.001	0.00586005	539.001	0.00589996	539.001	0.00855146	539.001	0.0078615	539.001	0.0112005	539.001	0.0109799
538.513	0.0144324	538.513	0.0105962	538.513	0.0368653	538.513	0.11	538.513	0.00547047	538.513	0.00509283		538.513	0.156313	538.513	0.0889603	538.513	0.132502	538.513	0.0827717		538.513	0.199878	538.513	0.105213	538.513	0.184356	538.513	0.126514		538.513	0.00592145	538.513	0.00575005	538.513	0.00887258	538.513	0.00777842	538.513	0.0112773	538.513	0.0109359
537.987	0.0159942	537.987	0.011693	537.987	0.0385554	537.987	0.112844	537.987	0.00667949	537.987	0.00625721		537.987	0.159779	537.987	0.0910721	537.987	0.135392	537.987	0.0847009		537.987	0.204641	537.987	0.10744	537.987	0.188319	537.987	0.128986		537.987	0.00704296	537.987	0.0067607	537.987	0.00987573	537.987	0.00838675	537.987	0.012541	537.987	0.0120904
537.499	0.016035	537.499	0.0112591	537.499	0.0386072	537.499	0.114244	537.499	0.00678599	537.499	0.00653467		537.499	0.161982	537.499	0.0921926	537.499	0.137501	537.499	0.0859699		537.499	0.207439	537.499	0.108854	537.499	0.191911	537.499	0.130738		537.499	0.0067215	537.499	0.00684042	537.499	0.0101547	537.499	0.00867506	537.499	0.012762	537.499	0.0119882
537.011	0.0159939	537.011	0.0114875	537.011	0.0383688	537.011	0.115867	537.011	0.00668109	537.011	0.00625083		537.011	0.163988	537.011	0.0932992	537.011	0.139337	537.011	0.0865993		537.011	0.210597	537.011	0.110282	537.011	0.194502	537.011	0.132327		537.011	0.00682885	537.011	0.00672542	537.011	0.0100324	537.011	0.00850547	537.011	0.0122767	537.011	0.0122077
536.485	0.016572	536.485	0.0116637	536.485	0.0388646	536.485	0.11789	536.485	0.00706553	536.485	0.00603441		536.485	0.166693	536.485	0.0937805	536.485	0.141328	536.485	0.0875007		536.485	0.213854	536.485	0.11146	536.485	0.197011	536.485	0.133911		536.485	0.00726585	536.485	0.00697022	536.485	0.00998956	536.485	0.00849222	536.485	0.0124656	536.485	0.0125026
535.996	0.0170597	535.996	0.0116134	535.996	0.0387402	535.996	0.119393	535.996	0.00698792	535.996	0.00616958		535.996	0.169549	535.996	0.0948847	535.996	0.143735	535.996	0.0886834		535.996	0.217598	535.996	0.113198	535.996	0.200915	535.996	0.135227		535.996	0.00713365	535.996	0.00692382	535.996	0.0103781	535.996	0.00886186	535.996	0.0129622	535.996	0.0130792
535.508	0.0173254	535.508	0.011893	535.508	0.0389998	535.508	0.120773	535.508	0.00701883	535.508	0.00669		535.508	0.171918	535.508	0.0963878	535.508	0.145897	535.508	0.0892913		535.508	0.221254	535.508	0.114669	535.508	0.203961	535.508	0.13716		535.508	0.00705109	535.508	0.00729526	535.508	0.0103867	535.508	0.00919506	535.508	0.0130622	535.508	0.0128284
534.982	0.0175975	534.982	0.011891	534.982	0.0396773	534.982	0.122649	534.982	0.00731171	534.982	0.00675205		534.982	0.174754	534.982	0.0975819	534.982	0.14779	534.982	0.0906612		534.982	0.22488	534.982	0.116442	534.982	0.20717	534.982	0.138817		534.982	0.00717868	534.982	0.00738027	534.982	0.0103881	534.982	0.00927113	534.982	0.0133911	534.982	0.0130572
534.493	0.0180257	534.493	0.0119776	534.493	0.0396252	534.493	0.124806	534.493	0.00720747	534.493	0.00651365		534.493	0.177361	534.493	0.0986659	534.493	0.150107	534.493	0.0917123		534.493	0.228607	534.493	0.117989	534.493	0.210772	534.493	0.140331		534.493	0.00720345	534.493	0.00736502	534.493	0.0108188	534.493	0.00946462	534.493	0.0135446	534.493	0.0131817
534.005	0.0184464	534.005	0.0119955	534.005	0.0397511	534.005	0.125888	534.005	0.00712142	534.005	0.00673428		534.005	0.17931	534.005	0.0992902	534.005	0.152207	534.005	0.0927024		534.005	0.231203	534.005	0.118921	534.005	0.212894	534.005	0.142114		534.005	0.00749013	534.005	0.00739738	534.005	0.010764	534.005	0.00931262	534.005	0.0136105	534.005	0.0134174
533.516	0.0189053	533.516	0.012066	533.516	0.0400637	533.516	0.12709	533.516	0.0069446	533.516	0.00677506		533.516	0.181441	533.516	0.100522	533.516	0.15382	533.516	0.0935479		533.516	0.233973	533.516	0.120321	533.516	0.215773	533.516	0.142863		533.516	0.00752484	533.516	0.00759375	533.516	0.0108171	533.516	0.00960936	533.516	0.0135836	533.516	0.0133064
532.99	0.0192071	532.99	0.0122783	532.99	0.0402226	532.99	0.129343	532.99	0.00737914	532.99	0.00668265		532.99	0.184555	532.99	0.101521	532.99	0.15612	532.99	0.0947192		532.99	0.238686	532.99	0.122364	532.99	0.219521	532.99	0.145013		532.99	0.00775483	532.99	0.00771831	532.99	0.0112597	532.99	0.00965514	532.99	0.0143908	532.99	0.0136249
532.501	0.0200515	532.501	0.012519	532.501	0.04053	532.501	0.131301	532.501	0.00764883	532.501	0.007156		532.501	0.187451	532.501	0.103056	532.501	0.158611	532.501	0.096012		532.501	0.242811	532.501	0.12414	532.501	0.223041	532.501	0.146981		532.501	0.00801715	532.501	0.00778211	532.501	0.0111868	532.501	0.00995449	532.501	0.0145502	532.501	0.0142883
532.012	0.0207702	532.012	0.0127338	532.012	0.0408192	532.012	0.133502	532.012	0.00801435	532.012	0.00748188		532.012	0.190943	532.012	0.104431	532.012	0.161451	532.012	0.0970556		532.012	0.247614	532.012	0.125843	532.012	0.227382	532.012	0.149333		532.012	0.00795882	532.012	0.00816328	532.012	0.0115636	532.012	0.0106051	532.012	0.014289	532.012	0.0143242
531.485	0.0213409	531.485	0.0130151	531.485	0.0413531	531.485	0.13553	531.485	0.00814613	531.485	0.00724632		531.485	0.193647	531.485	0.105602	531.485	0.164132	531.485	0.0988022		531.485	0.251425	531.485	0.127872	531.485	0.231184	531.485	0.150746		531.485	0.00835368	531.485	0.00767165	531.485	0.0119417	531.485	0.010657	531.485	0.0151237	531.485	0.0148056
530.996	0.0216602	530.996	0.0131346	530.996	0.0418118	530.996	0.137711	530.996	0.00830669	530.996	0.00751623		530.996	0.196821	530.996	0.107205	530.996	0.166625	530.996	0.0998381		530.996	0.255903	530.996	0.129653	530.996	0.235067	530.996	0.153027		530.996	0.00868451	530.996	0.00847208	530.996	0.0118944	530.996	0.0109134	530.996	0.0151946	530.996	0.015214
530.507	0.0224737	530.507	0.0134338	530.507	0.0422955	530.507	0.139616	530.507	0.00840343	530.507	0.00820485		530.507	0.19952	530.507	0.108519	530.507	0.169036	530.507	0.101094		530.507	0.259649	530.507	0.131179	530.507	0.238025	530.507	0.155243		530.507	0.0088818	530.507	0.00897225	530.507	0.0119895	530.507	0.0111644	530.507	0.0154756	530.507	0.0155287
530.018	0.0221723	530.018	0.01219	530.018	0.0414783	530.018	0.140054	530.018	0.00739551	530.018	0.00711102		530.018	0.201295	530.018	0.108234	530.018	0.170093	530.018	0.101063		530.018	0.262432	530.018	0.131918	530.018	0.240096	530.018	0.15549		530.018	0.00786137	530.018	0.0078659	530.018	0.0113255	530.018	0.0100273	530.018	0.0145133	530.018	0.0145991
529.491	0.0225748	529.491	0.0128397	529.491	0.0416005	529.491	0.14237	529.491	0.00727865	529.491	0.00688731		529.491	0.203983	529.491	0.109395	529.491	0.172233	529.491	0.10229		529.491	0.26626	529.491	0.133359	529.491	0.244372	529.491	0.157744		529.491	0.00835318	529.491	0.00808334	529.491	0.0117334	529.491	0.010387	529.491	0.0149401	529.491	0.0146557
529.002	0.023091	529.002	0.0128093	529.002	0.0417284	529.002	0.14323	529.002	0.00770024	529.002	0.00692108		529.002	0.206346	529.002	0.110251	529.002	0.174287	529.002	0.102819		529.002	0.268827	529.002	0.134775	529.002	0.246985	529.002	0.158678		529.002	0.00822968	529.002	0.00813566	529.002	0.0117325	529.002	0.010494	529.002	0.0153305	529.002	0.0148704
528.513	0.0236669	528.513	0.0132016	528.513	0.042168	528.513	0.145228	528.513	0.00769536	528.513	0.00719945		528.513	0.209195	528.513	0.111622	528.513	0.176777	528.513	0.104241		528.513	0.272403	528.513	0.13676	528.513	0.25025	528.513	0.160399		528.513	0.00863682	528.513	0.00839551	528.513	0.0121561	528.513	0.0108164	528.513	0.0157751	528.513	0.0155975
527.986	0.0262084	527.986	0.0146662	527.986	0.0440231	527.986	0.149215	527.986	0.00928515	527.986	0.00887932		527.986	0.21382	527.986	0.114463	527.986	0.181048	527.986	0.106841		527.986	0.279327	527.986	0.140363	527.986	0.256034	527.986	0.164467		527.986	0.0102358	527.986	0.0101025	527.986	0.0139309	527.986	0.012652	527.986	0.0177331	527.986	0.0173013
527.497	0.0268351	527.497	0.0150054	527.497	0.0443692	527.497	0.151809	527.497	0.0100587	527.497	0.00931892		527.497	0.217495	527.497	0.116194	527.497	0.184256	527.497	0.108407		527.497	0.284283	527.497	0.142168	527.497	0.260251	527.497	0.167013		527.497	0.0106737	527.497	0.0106471	527.497	0.0144455	527.497	0.0128504	527.497	0.0179778	527.497	0.0179687
527.007	0.0274922	527.007	0.0146028	527.007	0.0438012	527.007	0.153016	527.007	0.00955915	527.007	0.00888424		527.007	0.219624	527.007	0.116669	527.007	0.185892	527.007	0.109088		527.007	0.287614	527.007	0.143089	527.007	0.26385	527.007	0.168419		527.007	0.0100685	527.007	0.00977768	527.007	0.0139541	527.007	0.0125799	527.007	0.0176995	527.007	0.0173486
526.518	0.0278104	526.518	0.0151037	526.518	0.0442393	526.518	0.154637	526.518	0.0096133	526.518	0.00920738		526.518	0.223142	526.518	0.117852	526.518	0.188605	526.518	0.11012		526.518	0.291976	526.518	0.145492	526.518	0.267298	526.518	0.171013		526.518	0.0106413	526.518	0.0104001	526.518	0.0143036	526.518	0.0129892	526.518	0.0179799	526.518	0.0178313
525.991	0.0289597	525.991	0.0157234	525.991	0.0449263	525.991	0.1574	525.991	0.0100734	525.991	0.00944467		525.991	0.226821	525.991	0.119556	525.991	0.191412	525.991	0.111581		525.991	0.296312	525.991	0.147516	525.991	0.271706	525.991	0.172174		525.991	0.0110522	525.991	0.010937	525.991	0.0147372	525.991	0.013547	525.991	0.0186011	525.991	0.0183784
525.501	0.0298408	525.501	0.0155666	525.501	0.045622	525.501	0.158909	525.501	0.0102506	525.501	0.00995161		525.501	0.229704	525.501	0.120857	525.501	0.194066	525.501	0.112951		525.501	0.301535	525.501	0.148773	525.501	0.27576	525.501	0.174018		525.501	0.0110317	525.501	0.0111903	525.501	0.0153556	525.501	0.0140284	525.501	0.0191492	525.501	0.0189566
525.011	0.0313634	525.011	0.0163047	525.011	0.045908	525.011	0.161783	525.011	0.0107239	525.011	0.0103475		525.011	0.233083	525.011	0.122316	525.011	0.196925	525.011	0.114442		525.011	0.305586	525.011	0.151605	525.011	0.279583	525.011	0.176343		525.011	0.0117144	525.011	0.0118299	525.011	0.0158542	525.011	0.0143213	525.011	0.0197542	525.011	0.0193029
524.484	0.0327128	524.484	0.0162161	524.484	0.0465493	524.484	0.164456	524.484	0.0113778	524.484	0.0107437		524.484	0.237042	524.484	0.124006	524.484	0.200035	524.484	0.116445		524.484	0.310376	524.484	0.153538	524.484	0.284096	524.484	0.179039		524.484	0.0122889	524.484	0.012341	524.484	0.0163975	524.484	0.0146338	524.484	0.0202023	524.484	0.0201812
523.994	0.0334315	523.994	0.0172023	523.994	0.046895	523.994	0.166394	523.994	0.011628	523.994	0.0110204		523.994	0.240271	523.994	0.125439	523.994	0.202745	523.994	0.117733		523.994	0.314627	523.994	0.156122	523.994	0.288492	523.994	0.181569		523.994	0.0129207	523.994	0.0129833	523.994	0.0171639	523.994	0.015221	523.994	0.0209867	523.994	0.0203549
523.504	0.0351906	523.504	0.0172371	523.504	0.0472741	523.504	0.168673	523.504	0.0123131	523.504	0.0118643		523.504	0.243756	523.504	0.127351	523.504	0.205851	523.504	0.119421		523.504	0.320185	523.504	0.158045	523.504	0.292422	523.504	0.183527		523.504	0.0136919	523.504	0.0134513	523.504	0.0176217	523.504	0.0157933	523.504	0.021696	523.504	0.0214695
523.015	0.0365046	523.015	0.0182591	523.015	0.0479017	523.015	0.171615	523.015	0.0130569	523.015	0.0120037		523.015	0.247293	523.015	0.12882	523.015	0.209413	523.015	0.120727		523.015	0.324946	523.015	0.16016	523.015	0.297244	523.015	0.186903		523.015	0.014105	523.015	0.0137787	523.015	0.0181108	523.015	0.016671	523.015	0.0222365	523.015	0.0219134
522.487	0.0377566	522.487	0.0188213	522.487	0.0487002	522.487	0.1743	522.487	0.0134863	522.487	0.0123687		522.487	0.252045	522.487	0.13068	522.487	0.212476	522.487	0.122589		522.487	0.330645	522.487	0.162598	522.487	0.30238	522.487	0.189057		522.487	0.0148187	522.487	0.0145649	522.487	0.0188106	522.487	0.016929	522.487	0.0234605	522.487	0.0229723
521.997	0.0393779	521.997	0.0192222	521.997	0.0496247	521.997	0.176874	521.997	0.0140769	521.997	0.0133561		521.997	0.255874	521.997	0.132516	521.997	0.216236	521.997	0.124575		521.997	0.335453	521.997	0.165372	521.997	0.306881	521.997	0.192264		521.997	0.0155553	521.997	0.0147723	521.997	0.0192373	521.997	0.0176089	521.997	0.0238863	521.997	0.0237157
521.507	0.0406676	521.507	0.0200616	521.507	0.0498844	521.507	0.179669	521.507	0.0146531	521.507	0.0138715		521.507	0.259205	521.507	0.134467	521.507	0.2191	521.507	0.125844		521.507	0.34108	521.507	0.167624	521.507	0.312326	521.507	0.193958		521.507	0.0160762	521.507	0.0158379	521.507	0.0198686	521.507	0.0186198	521.507	0.0244153	521.507	0.0242682
521.017	0.0425889	521.017	0.0203581	521.017	0.0510938	521.017	0.182082	521.017	0.0148366	521.017	0.0141868		521.017	0.262968	521.017	0.135764	521.017	0.222034	521.017	0.127335		521.017	0.346075	521.017	0.169648	521.017	0.31647	521.017	0.196521		521.017	0.0166748	521.017	0.0165475	521.017	0.0206389	521.017	0.0190471	521.017	0.0254715	521.017	0.0254201
520.489	0.044171	520.489	0.0210675	520.489	0.0515556	520.489	0.184879	520.489	0.0156798	520.489	0.0150925		520.489	0.266434	520.489	0.137845	520.489	0.225597	520.489	0.129042		520.489	0.350885	520.489	0.171984	520.489	0.320511	520.489	0.199005		520.489	0.0168267	520.489	0.0168223	520.489	0.0211262	520.489	0.0195647	520.489	0.025843	520.489	0.0257193
519.999	0.0457746	519.999	0.0216083	519.999	0.0525913	519.999	0.187863	519.999	0.0162672	519.999	0.0154472		519.999	0.271072	519.999	0.139247	519.999	0.228815	519.999	0.130505		519.999	0.356992	519.999	0.174718	519.999	0.325966	519.999	0.202162		519.999	0.0181049	519.999	0.0178009	519.999	0.021994	519.999	0.0201064	519.999	0.0267617	519.999	0.0266876
519.509	0.0473673	519.509	0.0223934	519.509	0.0527169	519.509	0.190012	519.509	0.0162028	519.509	0.0163403		519.509	0.274497	519.509	0.141104	519.509	0.23235	519.509	0.13223		519.509	0.362114	519.509	0.177445	519.509	0.330075	519.509	0.204621		519.509	0.0185796	519.509	0.0190237	519.509	0.0226095	519.509	0.0209714	519.509	0.0279783	519.509	0.0276432
519.018	0.0490869	519.018	0.0229719	519.018	0.0534783	519.018	0.192379	519.018	0.0174041	519.018	0.0166835		519.018	0.278466	519.018	0.142723	519.018	0.235757	519.018	0.134457		519.018	0.366572	519.018	0.179963	519.018	0.334885	519.018	0.206543		519.018	0.0190104	519.018	0.0191246	519.018	0.0227668	519.018	0.0216502	519.018	0.0285014	519.018	0.0282982
518.49	0.051064	518.49	0.0235014	518.49	0.0540398	518.49	0.19516	518.49	0.0179608	518.49	0.0170119		518.49	0.282343	518.49	0.144711	518.49	0.238248	518.49	0.135756		518.49	0.372589	518.49	0.182239	518.49	0.339017	518.49	0.209325		518.49	0.0201971	518.49	0.0196428	518.49	0.0240839	518.49	0.0225497	518.49	0.0293499	518.49	0.0292585
518	0.0531359	518	0.0243224	518	0.0546281	518	0.19801	518	0.0183836	518	0.0178517		518	0.286196	518	0.146183	518	0.242685	518	0.137585		518	0.37775	518	0.184424	518	0.344432	518	0.212374		518	0.0211269	518	0.0205015	518	0.0244846	518	0.023253	518	0.0305184	518	0.0302463
517.509	0.0550594	517.509	0.0250273	517.509	0.0554545	517.509	0.200983	517.509	0.0191159	517.509	0.0186461		517.509	0.290878	517.509	0.147872	517.509	0.246162	517.509	0.139634		517.509	0.38354	517.509	0.187649	517.509	0.349411	517.509	0.215324		517.509	0.0215888	517.509	0.0210879	517.509	0.0255585	517.509	0.0241638	517.509	0.0315871	517.509	0.0311526
516.981	0.0574482	516.981	0.0257233	516.981	0.0561391	516.981	0.20347	516.981	0.0196366	516.981	0.0193443		516.981	0.294822	516.981	0.150065	516.981	0.249872	516.981	0.141491		516.981	0.389637	516.981	0.190199	516.981	0.35569	516.981	0.218374		516.981	0.0221446	516.981	0.0217361	516.981	0.0263032	516.981	0.0249975	516.981	0.0322239	516.981	0.031777
516.491	0.0595706	516.491	0.0268522	516.491	0.0569434	516.491	0.207157	516.491	0.0204933	516.491	0.0196208		516.491	0.299509	516.491	0.151892	516.491	0.252918	516.491	0.143686		516.491	0.395634	516.491	0.192585	516.491	0.359891	516.491	0.221139		516.491	0.0231529	516.491	0.0227644	516.491	0.0273809	516.491	0.0257269	516.491	0.0333468	516.491	0.0327478
516	0.0614757	516	0.0271109	516	0.0577372	516	0.211331	516	0.0213823	516	0.0207352		516	0.303133	516	0.153672	516	0.255907	516	0.144821		516	0.400223	516	0.194712	516	0.365555	516	0.223735		516	0.0239378	516	0.0237211	516	0.027941	516	0.0266186	516	0.0341512	516	0.0336993
515.509	0.0636985	515.509	0.0282946	515.509	0.058252	515.509	0.212372	515.509	0.0218408	515.509	0.0213073		515.509	0.306188	515.509	0.155986	515.509	0.259708	515.509	0.146917		515.509	0.405827	515.509	0.197266	515.509	0.370538	515.509	0.226255		515.509	0.0246975	515.509	0.024751	515.509	0.0288002	515.509	0.0276677	515.509	0.0349197	515.509	0.0349142
515.019	0.0662495	515.019	0.0290071	515.019	0.0594136	515.019	0.214318	515.019	0.0225485	515.019	0.0219455		515.019	0.311504	515.019	0.157594	515.019	0.263242	515.019	0.148409		515.019	0.411798	515.019	0.200336	515.019	0.37538	515.019	0.230174		515.019	0.0255849	515.019	0.0256653	515.019	0.0295269	515.019	0.0277082	515.019	0.0360845	515.019	0.0356993
514.49	0.0691215	514.49	0.0296817	514.49	0.0601425	514.49	0.217508	514.49	0.0236913	514.49	0.0225119		514.49	0.315651	514.49	0.159332	514.49	0.266808	514.49	0.149875		514.49	0.41673	514.49	0.20289	514.49	0.380097	514.49	0.232735		514.49	0.0269568	514.49	0.0264208	514.49	0.0306866	514.49	0.0288917	514.49	0.0375516	514.49	0.0370422
513.999	0.0713917	513.999	0.0307337	513.999	0.0606267	513.999	0.220461	513.999	0.0240006	513.999	0.0233109		513.999	0.320303	513.999	0.161555	513.999	0.270882	513.999	0.152186		513.999	0.4238	513.999	0.206209	513.999	0.384898	513.999	0.235728		513.999	0.0275604	513.999	0.0273774	513.999	0.0316166	513.999	0.03052	513.999	0.0378236	513.999	0.037913
513.508	0.073995	513.508	0.0317632	513.508	0.061864	513.508	0.223422	513.508	0.0251424	513.508	0.0239982		513.508	0.324702	513.508	0.163738	513.508	0.274673	513.508	0.15441		513.508	0.42931	513.508	0.208518	513.508	0.391448	513.508	0.238451		513.508	0.0282597	513.508	0.0282483	513.508	0.0322928	513.508	0.0313699	513.508	0.0393235	513.508	0.0394311
513.018	0.0775277	513.018	0.0325942	513.018	0.0619614	513.018	0.227156	513.018	0.025751	513.018	0.0245166		513.018	0.329371	513.018	0.165233	513.018	0.279229	513.018	0.156536		513.018	0.435466	513.018	0.211656	513.018	0.396722	513.018	0.241916		513.018	0.0290194	513.018	0.0290799	513.018	0.033585	513.018	0.0321357	513.018	0.040426	513.018	0.0403352
512.489	0.0803535	512.489	0.0331786	512.489	0.0625393	512.489	0.229277	512.489	0.0262195	512.489	0.0255311		512.489	0.33423	512.489	0.167519	512.489	0.282505	512.489	0.157838		512.489	0.442701	512.489	0.214953	512.489	0.402578	512.489	0.245348		512.489	0.0304301	512.489	0.0297435	512.489	0.0342126	512.489	0.0328419	512.489	0.0416569	512.489	0.0413165
511.998	0.0835718	511.998	0.0342298	511.998	0.0633848	511.998	0.233567	511.998	0.0269974	511.998	0.0267277		511.998	0.338231	511.998	0.169684	511.998	0.286867	511.998	0.160552		511.998	0.44751	511.998	0.217851	511.998	0.408213	511.998	0.248512		511.998	0.0311998	511.998	0.0310712	511.998	0.0354526	511.998	0.0341409	511.998	0.0428175	511.998	0.0426082
511.507	0.086719	511.507	0.0355799	511.507	0.0641598	511.507	0.235762	511.507	0.0284634	511.507	0.0270766		511.507	0.342829	511.507	0.171477	511.507	0.290269	511.507	0.16229		511.507	0.453522	511.507	0.220792	511.507	0.413944	511.507	0.250849		511.507	0.0324973	511.507	0.0319371	511.507	0.0362965	511.507	0.0351908	511.507	0.0440094	511.507	0.043401
511.015	0.089929	511.015	0.0360191	511.015	0.0648126	511.015	0.239025	511.015	0.0287299	511.015	0.0282433		511.015	0.347373	511.015	0.173898	511.015	0.294056	511.015	0.164474		511.015	0.460472	511.015	0.223518	511.015	0.418581	511.015	0.254094		511.015	0.0334295	511.015	0.0327407	511.015	0.0374756	511.015	0.035689	511.015	0.0451401	511.015	0.0451748
510.486	0.0934695	510.486	0.0367257	510.486	0.0658326	510.486	0.241818	510.486	0.0296664	510.486	0.0289512		510.486	0.352096	510.486	0.175724	510.486	0.297871	510.486	0.16627		510.486	0.466788	510.486	0.226364	510.486	0.423981	510.486	0.257397		510.486	0.0344483	510.486	0.0334533	510.486	0.0387937	510.486	0.0370261	510.486	0.0464901	510.486	0.0461477
509.995	0.0964707	509.995	0.0387059	509.995	0.0666688	509.995	0.24493	509.995	0.0303479	509.995	0.0293867		509.995	0.355945	509.995	0.178016	509.995	0.301239	509.995	0.168246		509.995	0.472068	509.995	0.228958	509.995	0.429401	509.995	0.260329		509.995	0.0357007	509.995	0.0351284	509.995	0.0390645	509.995	0.0378447	509.995	0.0473675	509.995	0.0476366
509.504	0.0996822	509.504	0.0386554	509.504	0.0669635	509.504	0.247865	509.504	0.0315695	509.504	0.0304815		509.504	0.360093	509.504	0.179463	509.504	0.305411	509.504	0.170186		509.504	0.478734	509.504	0.231582	509.504	0.434792	509.504	0.263567		509.504	0.0369266	509.504	0.0356906	509.504	0.0404586	509.504	0.038778	509.504	0.0496367	509.504	0.0487529
509.012	0.103827	509.012	0.0400783	509.012	0.0680703	509.012	0.250165	509.012	0.0320895	509.012	0.0313945		509.012	0.36477	509.012	0.181727	509.012	0.309397	509.012	0.171827		509.012	0.484629	509.012	0.235029	509.012	0.43987	509.012	0.266671		509.012	0.0378925	509.012	0.0371199	509.012	0.0417488	509.012	0.0402995	509.012	0.0499787	509.012	0.0496947
508.483	0.107872	508.483	0.0410412	508.483	0.0692687	508.483	0.25384	508.483	0.032982	508.483	0.0323256		508.483	0.369528	508.483	0.183453	508.483	0.313781	508.483	0.174253		508.483	0.4901	508.483	0.237537	508.483	0.445153	508.483	0.270268		508.483	0.039017	508.483	0.0382285	508.483	0.0430639	508.483	0.0415072	508.483	0.0512439	508.483	0.0508276
507.992	0.111924	507.992	0.04188	507.992	0.0695859	507.992	0.256922	507.992	0.0338227	507.992	0.0332211		507.992	0.374785	507.992	0.185946	507.992	0.31688	507.992	0.175817		507.992	0.498424	507.992	0.241459	507.992	0.451592	507.992	0.274385		507.992	0.0402707	507.992	0.0391225	507.992	0.0438771	507.992	0.0423808	507.992	0.0531318	507.992	0.052969
507.5	0.11643	507.5	0.0433607	507.5	0.0705649	507.5	0.260287	507.5	0.0343401	507.5	0.0342927		507.5	0.379763	507.5	0.187485	507.5	0.321491	507.5	0.178405		507.5	0.503163	507.5	0.243815	507.5	0.457385	507.5	0.277071		507.5	0.0420116	507.5	0.0407729	507.5	0.0449275	507.5	0.043662	507.5	0.0542233	507.5	0.0541473
507.009	0.12084	507.009	0.0445854	507.009	0.0712136	507.009	0.263704	507.009	0.0356762	507.009	0.0348437		507.009	0.383837	507.009	0.189623	507.009	0.325871	507.009	0.180179		507.009	0.508746	507.009	0.247118	507.009	0.463688	507.009	0.280432		507.009	0.0430383	507.009	0.0417815	507.009	0.045929	507.009	0.0447776	507.009	0.0559715	507.009	0.0556717
506.517	0.125508	506.517	0.045607	506.517	0.0719879	506.517	0.265706	506.517	0.0369463	506.517	0.0362483		506.517	0.388508	506.517	0.192243	506.517	0.329687	506.517	0.182793		506.517	0.5159	506.517	0.249931	506.517	0.46698	506.517	0.284092		506.517	0.044183	506.517	0.0429768	506.517	0.0473481	506.517	0.0467182	506.517	0.0571567	506.517	0.0568256
505.988	0.1297	505.988	0.0464332	505.988	0.0725918	505.988	0.268616	505.988	0.0375448	505.988	0.0366903		505.988	0.392928	505.988	0.193909	505.988	0.332652	505.988	0.184133		505.988	0.521847	505.988	0.253774	505.988	0.473857	505.988	0.28655		505.988	0.0457204	505.988	0.0443826	505.988	0.0487485	505.988	0.0471858	505.988	0.0588123	505.988	0.0582946
505.496	0.134237	505.496	0.0479449	505.496	0.073738	505.496	0.272387	505.496	0.0385004	505.496	0.0379963		505.496	0.397595	505.496	0.196372	505.496	0.337505	505.496	0.186561		505.496	0.52901	505.496	0.256233	505.496	0.479292	505.496	0.290341		505.496	0.0465591	505.496	0.0461895	505.496	0.0497001	505.496	0.0480376	505.496	0.0596549	505.496	0.0599936
505.004	0.139442	505.004	0.0486991	505.004	0.0739212	505.004	0.274972	505.004	0.0396335	505.004	0.0391588		505.004	0.402042	505.004	0.197959	505.004	0.340168	505.004	0.188328		505.004	0.533168	505.004	0.25917	505.004	0.485317	505.004	0.292909		505.004	0.0479424	505.004	0.0471366	505.004	0.0510992	505.004	0.0502307	505.004	0.0620713	505.004	0.061714
504.512	0.144412	504.512	0.0498952	504.512	0.0745876	504.512	0.278179	504.512	0.0401181	504.512	0.040168		504.512	0.405839	504.512	0.20024	504.512	0.344916	504.512	0.190479		504.512	0.539755	504.512	0.262164	504.512	0.489572	504.512	0.296326		504.512	0.0495672	504.512	0.04807	504.512	0.0523565	504.512	0.0506701	504.512	0.0628814	504.512	0.0627603
503.983	0.149933	503.983	0.0512572	503.983	0.0756276	503.983	0.281312	503.983	0.0415426	503.983	0.0412001		503.983	0.412288	503.983	0.202275	503.983	0.348903	503.983	0.193109		503.983	0.54579	503.983	0.265945	503.983	0.495403	503.983	0.300043		503.983	0.0506075	503.983	0.0494937	503.983	0.0540627	503.983	0.0526181	503.983	0.064765	503.983	0.0648323
503.491	0.155602	503.491	0.0527625	503.491	0.0766825	503.491	0.285057	503.491	0.0426801	503.491	0.0418657		503.491	0.417379	503.491	0.204817	503.491	0.353146	503.491	0.194552		503.491	0.552912	503.491	0.268063	503.491	0.501998	503.491	0.303923		503.491	0.0522079	503.491	0.051013	503.491	0.0550425	503.491	0.0537458	503.491	0.0666108	503.491	0.0658652
502.999	0.161622	502.999	0.0539872	502.999	0.0777132	502.999	0.287456	502.999	0.0433421	502.999	0.0432181		502.999	0.420695	502.999	0.207015	502.999	0.357565	502.999	0.196783		502.999	0.55996	502.999	0.272498	502.999	0.507317	502.999	0.3072		502.999	0.0540911	502.999	0.0525833	502.999	0.0563709	502.999	0.0550822	502.999	0.0686397	502.999	0.0683191
502.507	0.167516	502.507	0.0551231	502.507	0.0778315	502.507	0.291347	502.507	0.0448685	502.507	0.0448225		502.507	0.425839	502.507	0.208802	502.507	0.36081	502.507	0.197935		502.507	0.565261	502.507	0.274904	502.507	0.512426	502.507	0.311079		502.507	0.0549978	502.507	0.0544779	502.507	0.0581081	502.507	0.0567337	502.507	0.0700504	502.507	0.0701865
502.014	0.174818	502.014	0.0568077	502.014	0.07911	502.014	0.294728	502.014	0.0456129	502.014	0.0452583		502.014	0.431011	502.014	0.21067	502.014	0.3656	502.014	0.201036		502.014	0.572435	502.014	0.27873	502.014	0.518478	502.014	0.313862		502.014	0.0567847	502.014	0.0554927	502.014	0.0589195	502.014	0.0584403	502.014	0.0715762	502.014	0.0718605
501.484	0.179806	501.484	0.0581848	501.484	0.0799328	501.484	0.297331	501.484	0.0471183	501.484	0.0467636		501.484	0.435423	501.484	0.213415	501.484	0.369757	501.484	0.203218		501.484	0.578151	501.484	0.281842	501.484	0.523343	501.484	0.317225		501.484	0.0593635	501.484	0.0571289	501.484	0.0607486	501.484	0.0601376	501.484	0.073908	501.484	0.073395
500.992	0.186556	500.992	0.0596094	500.992	0.080409	500.992	0.300816	500.992	0.0482163	500.992	0.0482353		500.992	0.4403	500.992	0.214882	500.992	0.373582	500.992	0.204853		500.992	0.584071	500.992	0.285682	500.992	0.529176	500.992	0.320844		500.992	0.0600399	500.992	0.0591587	500.992	0.0622865	500.992	0.0615369	500.992	0.0754298	500.992	0.0756782
500.5	0.19437	500.5	0.0610256	500.5	0.081341	500.5	0.303196	500.5	0.0493921	500.5	0.0492565		500.5	0.445674	500.5	0.218167	500.5	0.377276	500.5	0.20732		500.5	0.590765	500.5	0.28835	500.5	0.534397	500.5	0.32429		500.5	0.0620359	500.5	0.0610583	500.5	0.0642154	500.5	0.0631274	500.5	0.0785792	500.5	0.0776637
500.008	0.199348	500.008	0.0620882	500.008	0.0820621	500.008	0.306531	500.008	0.0504043	500.008	0.0503366		500.008	0.449048	500.008	0.219376	500.008	0.380601	500.008	0.209676		500.008	0.596705	500.008	0.291006	500.008	0.540004	500.008	0.327971		500.008	0.0635116	500.008	0.0621756	500.008	0.0649763	500.008	0.0645624	500.008	0.0792309	500.008	0.0794959
499.515	0.207617	499.515	0.0637096	499.515	0.0831252	499.515	0.309567	499.515	0.0517167	499.515	0.051556		499.515	0.454501	499.515	0.22161	499.515	0.385469	499.515	0.210902		499.515	0.60262	499.515	0.293733	499.515	0.544504	499.515	0.331434		499.515	0.0651534	499.515	0.0638274	499.515	0.0671811	499.515	0.0659857	499.515	0.0817922	499.515	0.0811123
498.985	0.215201	498.985	0.0654128	498.985	0.0840844	498.985	0.312625	498.985	0.0530642	498.985	0.0530344		498.985	0.459449	498.985	0.223379	498.985	0.390283	498.985	0.213157		498.985	0.609213	498.985	0.297444	498.985	0.551701	498.985	0.334842		498.985	0.0671143	498.985	0.0656436	498.985	0.0686888	498.985	0.0676146	498.985	0.0836286	498.985	0.0836347
498.493	0.224135	498.493	0.0677496	498.493	0.0847508	498.493	0.316213	498.493	0.0542498	498.493	0.054595		498.493	0.464681	498.493	0.226842	498.493	0.394073	498.493	0.215601		498.493	0.61593	498.493	0.300967	498.493	0.557482	498.493	0.339319		498.493	0.0698882	498.493	0.0679748	498.493	0.0705183	498.493	0.0699136	498.493	0.0861182	498.493	0.0861517
498	0.230889	498	0.0690943	498	0.085118	498	0.319866	498	0.0558236	498	0.0558295		498	0.470133	498	0.228646	498	0.39822	498	0.21791		498	0.622609	498	0.304736	498	0.562463	498	0.342481		498	0.0716815	498	0.0699128	498	0.0725505	498	0.0716584	498	0.0879689	498	0.0880132
497.508	0.239983	497.508	0.0709474	497.508	0.0864229	497.508	0.32283	497.508	0.0572361	497.508	0.0565901		497.508	0.474104	497.508	0.230159	497.508	0.401723	497.508	0.219971		497.508	0.628814	497.508	0.307107	497.508	0.568794	497.508	0.345672		497.508	0.0735442	497.508	0.0714907	497.508	0.0743692	497.508	0.0738155	497.508	0.0904793	497.508	0.0902261
497.015	0.248479	497.015	0.0726172	497.015	0.0873282	497.015	0.326134	497.015	0.0585378	497.015	0.058318		497.015	0.478334	497.015	0.232381	497.015	0.406106	497.015	0.222253		497.015	0.635062	497.015	0.311066	497.015	0.574644	497.015	0.350167		497.015	0.0759724	497.015	0.0739216	497.015	0.0761961	497.015	0.0755454	497.015	0.0925258	497.015	0.09238
496.484	0.258268	496.484	0.0745947	496.484	0.0879912	496.484	0.329335	496.484	0.0598146	496.484	0.0604642		496.484	0.48383	496.484	0.234781	496.484	0.4103	496.484	0.225012		496.484	0.641056	496.484	0.314538	496.484	0.579952	496.484	0.352403		496.484	0.0776711	496.484	0.076134	496.484	0.0778296	496.484	0.0782462	496.484	0.0955782	496.484	0.0949033
495.992	0.267276	495.992	0.0765427	495.992	0.0889045	495.992	0.333103	495.992	0.0616196	495.992	0.062179		495.992	0.490036	495.992	0.237548	495.992	0.414526	495.992	0.226807		495.992	0.649582	495.992	0.317881	495.992	0.5869	495.992	0.357373		495.992	0.0804598	495.992	0.0781433	495.992	0.0802525	495.992	0.0800475	495.992	0.0974972	495.992	0.0977869
495.499	0.27576	495.499	0.0786791	495.499	0.0896941	495.499	0.335253	495.499	0.0635043	495.499	0.0630175		495.499	0.494003	495.499	0.239965	495.499	0.418479	495.499	0.229062		495.499	0.655028	495.499	0.32107	495.499	0.59273	495.499	0.361366		495.499	0.0831339	495.499	0.0805838	495.499	0.0822886	495.499	0.0822565	495.499	0.10022	495.499	0.100954
495.006	0.286755	495.006	0.0805093	495.006	0.0908218	495.006	0.33908	495.006	0.0648328	495.006	0.065019		495.006	0.499275	495.006	0.242373	495.006	0.422913	495.006	0.231427		495.006	0.660526	495.006	0.325227	495.006	0.596483	495.006	0.36456		495.006	0.0844889	495.006	0.0823934	495.006	0.0839329	495.006	0.0839627	495.006	0.103337	495.006	0.102846
494.513	0.297244	494.513	0.0828132	494.513	0.0917611	494.513	0.342536	494.513	0.0665305	494.513	0.0668292		494.513	0.505018	494.513	0.244645	494.513	0.427716	494.513	0.233883		494.513	0.668676	494.513	0.328629	494.513	0.602771	494.513	0.368436		494.513	0.0876507	494.513	0.0850009	494.513	0.0864183	494.513	0.0863101	494.513	0.105887	494.513	0.105563
493.982	0.308706	493.982	0.0854253	493.982	0.0930989	493.982	0.346308	493.982	0.068597	493.982	0.0690599		493.982	0.509955	493.982	0.247126	493.982	0.432514	493.982	0.236579		493.982	0.675562	493.982	0.332484	493.982	0.609533	493.982	0.373523		493.982	0.0906348	493.982	0.0882581	493.982	0.0888492	493.982	0.089181	493.982	0.108891	493.982	0.108904
493.489	0.322393	493.489	0.0876741	493.489	0.0945887	493.489	0.349972	493.489	0.070519	493.489	0.0711255		493.489	0.515939	493.489	0.249564	493.489	0.437486	493.489	0.239026		493.489	0.683316	493.489	0.335798	493.489	0.615966	493.489	0.377571		493.489	0.0936721	493.489	0.0907057	493.489	0.0917694	493.489	0.0919373	493.489	0.11187	493.489	0.112361
492.996	0.33574	492.996	0.0914292	492.996	0.0961048	492.996	0.354531	492.996	0.0729821	492.996	0.0740359		492.996	0.521675	492.996	0.253085	492.996	0.442627	492.996	0.242698		492.996	0.692502	492.996	0.341215	492.996	0.622738	492.996	0.382313		492.996	0.0975	492.996	0.0947529	492.996	0.0955198	492.996	0.0954994	492.996	0.115974	492.996	0.116412
492.503	0.345801	492.503	0.0934002	492.503	0.0969668	492.503	0.357587	492.503	0.0749045	492.503	0.0758277		492.503	0.526479	492.503	0.255444	492.503	0.446572	492.503	0.244751		492.503	0.696841	492.503	0.344369	492.503	0.628	492.503	0.385893		492.503	0.100189	492.503	0.0972092	492.503	0.0975229	492.503	0.0979721	492.503	0.119	492.503	0.119224
492.01	0.356946	492.01	0.0953575	492.01	0.0979092	492.01	0.360581	492.01	0.0766388	492.01	0.0769973		492.01	0.530532	492.01	0.257736	492.01	0.450411	492.01	0.24688		492.01	0.701925	492.01	0.347392	492.01	0.6333	492.01	0.389154		492.01	0.102305	492.01	0.0997926	492.01	0.0996178	492.01	0.100323	492.01	0.121638	492.01	0.121766
491.517	0.368117	491.517	0.0978594	491.517	0.0989788	491.517	0.364979	491.517	0.0781643	491.517	0.0789174		491.517	0.535324	491.517	0.259951	491.517	0.454948	491.517	0.249002		491.517	0.707477	491.517	0.350823	491.517	0.638601	491.517	0.393451		491.517	0.105426	491.517	0.102135	491.517	0.102126	491.517	0.102793	491.517	0.124612	491.517	0.124759
490.986	0.383376	490.986	0.0999883	490.986	0.0989519	490.986	0.367327	490.986	0.0797518	490.986	0.0802771		490.986	0.540177	490.986	0.261748	490.986	0.459031	490.986	0.250524		490.986	0.714851	490.986	0.354175	490.986	0.644238	490.986	0.396616		490.986	0.107655	490.986	0.104917	490.986	0.104555	490.986	0.105328	490.986	0.127632	490.986	0.128264
490.493	0.397543	490.493	0.102992	490.493	0.100379	490.493	0.370886	490.493	0.0822044	490.493	0.0829365		490.493	0.545896	490.493	0.264233	490.493	0.463712	490.493	0.253369		490.493	0.722114	490.493	0.357935	490.493	0.649389	490.493	0.400716		490.493	0.11147	490.493	0.108374	490.493	0.107525	490.493	0.107775	490.493	0.131287	490.493	0.131433
489.999	0.412588	489.999	0.107097	489.999	0.102455	489.999	0.375229	489.999	0.084948	489.999	0.0865315		489.999	0.552014	489.999	0.267575	489.999	0.469169	489.999	0.256916		489.999	0.729636	489.999	0.36271	489.999	0.657235	489.999	0.406468		489.999	0.115659	489.999	0.112705	489.999	0.11125	489.999	0.112145	489.999	0.135873	489.999	0.13619
489.506	0.428237	489.506	0.109967	489.506	0.103806	489.506	0.378746	489.506	0.0874172	489.506	0.0888324		489.506	0.558335	489.506	0.270639	489.506	0.47386	489.506	0.259703		489.506	0.736853	489.506	0.366856	489.506	0.664068	489.506	0.410669		489.506	0.119363	489.506	0.116166	489.506	0.114346	489.506	0.115331	489.506	0.140146	489.506	0.140316
489.012	0.442161	489.012	0.113033	489.012	0.104591	489.012	0.38197	489.012	0.0899672	489.012	0.0912002		489.012	0.563211	489.012	0.272936	489.012	0.47821	489.012	0.261696		489.012	0.743807	489.012	0.370255	489.012	0.669247	489.012	0.414891		489.012	0.123076	489.012	0.11936	489.012	0.117082	489.012	0.118537	489.012	0.143644	489.012	0.144155
488.481	0.460123	488.481	0.116256	488.481	0.105979	488.481	0.385964	488.481	0.0923694	488.481	0.0939727		488.481	0.568441	488.481	0.27554	488.481	0.483634	488.481	0.264649		488.481	0.750765	488.481	0.374739	488.481	0.675725	488.481	0.418609		488.481	0.126698	488.481	0.123279	488.481	0.120599	488.481	0.122106	488.481	0.147913	488.481	0.147927
487.988	0.473852	487.988	0.118969	487.988	0.107155	487.988	0.389509	487.988	0.0946131	487.988	0.0961954		487.988	0.573115	487.988	0.27797	487.988	0.487775	487.988	0.267386		487.988	0.757099	487.988	0.378268	487.988	0.681655	487.988	0.423265		487.988	0.130754	487.988	0.12672	487.988	0.123488	487.988	0.125201	487.988	0.1515	487.988	0.152137
487.494	0.493514	487.494	0.122385	487.494	0.108128	487.494	0.392994	487.494	0.0972662	487.494	0.098815		487.494	0.578534	487.494	0.28069	487.494	0.492856	487.494	0.270352		487.494	0.763273	487.494	0.382062	487.494	0.688374	487.494	0.427931		487.494	0.134432	487.494	0.130528	487.494	0.127178	487.494	0.128747	487.494	0.156317	487.494	0.156197
487	0.510396	487	0.12568	487	0.109732	487	0.396904	487	0.100036	487	0.101621		487	0.58446	487	0.283553	487	0.497251	487	0.272562		487	0.769682	487	0.386151	487	0.693425	487	0.431806		487	0.138786	487	0.13469	487	0.130673	487	0.13258	487	0.160315	487	0.160865
486.507	0.529449	486.507	0.129986	486.507	0.110976	486.507	0.401323	486.507	0.102815	486.507	0.104594		486.507	0.589795	486.507	0.286786	486.507	0.502033	486.507	0.274972		486.507	0.778674	486.507	0.390374	486.507	0.699016	486.507	0.436927		486.507	0.143378	486.507	0.139077	486.507	0.13454	486.507	0.136899	486.507	0.165016	486.507	0.165348
486.013	0.55138	486.013	0.13409	486.013	0.112846	486.013	0.404852	486.013	0.106012	486.013	0.108387		486.013	0.596696	486.013	0.289865	486.013	0.507729	486.013	0.278417		486.013	0.787662	486.013	0.395506	486.013	0.706925	486.013	0.442314		486.013	0.147983	486.013	0.14428	486.013	0.138698	486.013	0.141525	486.013	0.170595	486.013	0.171624
485.481	0.571273	485.481	0.138688	485.481	0.11426	485.481	0.409676	485.481	0.10938	485.481	0.11202		485.481	0.602494	485.481	0.292759	485.481	0.512098	485.481	0.281048		485.481	0.79447	485.481	0.39919	485.481	0.712519	485.481	0.446123		485.481	0.153319	485.481	0.148878	485.481	0.14324	485.481	0.146088	485.481	0.175989	485.481	0.176496
484.987	0.592141	484.987	0.142431	484.987	0.11561	484.987	0.412904	484.987	0.112642	484.987	0.114719		484.987	0.608582	484.987	0.295225	484.987	0.516342	484.987	0.283863		484.987	0.801437	484.987	0.403571	484.987	0.719626	484.987	0.451198		484.987	0.158075	484.987	0.153393	484.987	0.147055	484.987	0.14993	484.987	0.180808	484.987	0.181534
484.493	0.610356	484.493	0.14562	484.493	0.116754	484.493	0.416202	484.493	0.114996	484.493	0.117482		484.493	0.612858	484.493	0.29791	484.493	0.52087	484.493	0.286257		484.493	0.805477	484.493	0.406892	484.493	0.72433	484.493	0.45498		484.493	0.162073	484.493	0.157079	484.493	0.150574	484.493	0.153893	484.493	0.185039	484.493	0.185349
483.999	0.630204	483.999	0.148845	483.999	0.117912	483.999	0.419635	483.999	0.118003	483.999	0.120161		483.999	0.617729	483.999	0.300295	483.999	0.525603	483.999	0.289221		483.999	0.810355	483.999	0.410614	483.999	0.729838	483.999	0.458716		483.999	0.166245	483.999	0.161186	483.999	0.154263	483.999	0.157573	483.999	0.189558	483.999	0.190244
483.506	0.654482	483.506	0.153925	483.506	0.11933	483.506	0.423802	483.506	0.121609	483.506	0.123704		483.506	0.623618	483.506	0.303516	483.506	0.530974	483.506	0.292315		483.506	0.818461	483.506	0.415412	483.506	0.737557	483.506	0.463496		483.506	0.17159	483.506	0.166365	483.506	0.158598	483.506	0.161952	483.506	0.196068	483.506	0.196265
483.012	0.67859	483.012	0.158821	483.012	0.121068	483.012	0.428366	483.012	0.125244	483.012	0.127646		483.012	0.629837	483.012	0.306289	483.012	0.535948	483.012	0.295609		483.012	0.826102	483.012	0.419654	483.012	0.744767	483.012	0.469538		483.012	0.177817	483.012	0.17222	483.012	0.164509	483.012	0.167663	483.012	0.201628	483.012	0.202461
482.517	0.706196	482.517	0.164358	482.517	0.123521	482.517	0.43294	482.517	0.129352	482.517	0.132753		482.517	0.636497	482.517	0.310654	482.517	0.542038	482.517	0.299231		482.517	0.834752	482.517	0.425351	482.517	0.750388	482.517	0.474772		482.517	0.184267	482.517	0.178404	482.517	0.169924	482.517	0.173487	482.517	0.208678	482.517	0.209041
481.985	0.729812	481.985	0.168764	481.985	0.123763	481.985	0.435803	481.985	0.132376	481.985	0.135235		481.985	0.64127	481.985	0.31265	481.985	0.54653	481.985	0.300703		481.985	0.840578	481.985	0.42872	481.985	0.755339	481.985	0.478892		481.985	0.189253	481.985	0.183491	481.985	0.173256	481.985	0.17783	481.985	0.214151	481.985	0.214628
481.491	0.758664	481.491	0.173967	481.491	0.126188	481.491	0.439614	481.491	0.136356	481.491	0.140337		481.491	0.647888	481.491	0.315126	481.491	0.551325	481.491	0.303278		481.491	0.84901	481.491	0.432382	481.491	0.76151	481.491	0.483622		481.491	0.195745	481.491	0.189176	481.491	0.179067	481.491	0.183732	481.491	0.221542	481.491	0.22181
480.997	0.78682	480.997	0.179241	480.997	0.127759	480.997	0.444345	480.997	0.14007	480.997	0.143859		480.997	0.652109	480.997	0.318693	480.997	0.556897	480.997	0.30726		480.997	0.855278	480.997	0.437861	480.997	0.768955	480.997	0.489223		480.997	0.201886	480.997	0.19575	480.997	0.184134	480.997	0.188886	480.997	0.227561	480.997	0.227723
480.503	0.808908	480.503	0.184227	480.503	0.12986	480.503	0.448149	480.503	0.144541	480.503	0.147944		480.503	0.6593	480.503	0.321197	480.503	0.560602	480.503	0.310211		480.503	0.862794	480.503	0.441843	480.503	0.772849	480.503	0.493416		480.503	0.207768	480.503	0.200893	480.503	0.189214	480.503	0.194125	480.503	0.232727	480.503	0.233328
480.008	0.841493	480.008	0.1908	480.008	0.131699	480.008	0.452299	480.008	0.149155	480.008	0.15319		480.008	0.665913	480.008	0.324792	480.008	0.56636	480.008	0.31299		480.008	0.871058	480.008	0.446601	480.008	0.779605	480.008	0.499189		480.008	0.214667	480.008	0.208755	480.008	0.194866	480.008	0.200141	480.008	0.240383	480.008	0.241996
479.514	0.870902	479.514	0.195968	479.514	0.133267	479.514	0.456381	479.514	0.153611	479.514	0.157038		479.514	0.670832	479.514	0.328467	479.514	0.57219	479.514	0.316673		479.514	0.877752	479.514	0.451212	479.514	0.787446	479.514	0.504814		479.514	0.2215	479.514	0.214954	479.514	0.201404	479.514	0.207015	479.514	0.248258	479.514	0.24896
478.981	0.903372	478.981	0.203047	478.981	0.13626	478.981	0.460564	478.981	0.158887	478.981	0.162878		478.981	0.678949	478.981	0.331859	478.981	0.577244	478.981	0.32043		478.981	0.884667	478.981	0.456856	478.981	0.794164	478.981	0.510057		478.981	0.229879	478.981	0.221868	478.981	0.207691	478.981	0.214121	478.981	0.2558	478.981	0.257523
478.487	0.935638	478.487	0.208701	478.487	0.137732	478.487	0.465536	478.487	0.162951	478.487	0.167988		478.487	0.684361	478.487	0.335183	478.487	0.58351	478.487	0.323714		478.487	0.893065	478.487	0.461025	478.487	0.800507	478.487	0.514244		478.487	0.237004	478.487	0.230521	478.487	0.213469	478.487	0.220193	478.487	0.263268	478.487	0.264714
477.992	0.96357	477.992	0.215776	477.992	0.139925	477.992	0.469447	477.992	0.168302	477.992	0.173365		477.992	0.690159	477.992	0.338746	477.992	0.588431	477.992	0.326904		477.992	0.900376	477.992	0.466735	477.992	0.806053	477.992	0.520809		477.992	0.245448	477.992	0.237708	477.992	0.220504	477.992	0.227114	477.992	0.271299	477.992	0.272809
477.498	1.00311	477.498	0.222432	477.498	0.142426	477.498	0.474058	477.498	0.172957	477.498	0.178879		477.498	0.697126	477.498	0.341984	477.498	0.59409	477.498	0.330284		477.498	0.905897	477.498	0.471491	477.498	0.813887	477.498	0.526126		477.498	0.253379	477.498	0.245238	477.498	0.227551	477.498	0.233987	477.498	0.279938	477.498	0.280976
477.003	1.03095	477.003	0.229589	477.003	0.144419	477.003	0.477624	477.003	0.178234	477.003	0.183541		477.003	0.702094	477.003	0.345411	477.003	0.599368	477.003	0.333873		477.003	0.913657	477.003	0.475662	477.003	0.819444	477.003	0.532248		477.003	0.261194	477.003	0.25197	477.003	0.233024	477.003	0.240688	477.003	0.287798	477.003	0.288813
476.509	1.06922	476.509	0.236759	476.509	0.14675	476.509	0.482248	476.509	0.183511	476.509	0.189516		476.509	0.709703	476.509	0.349709	476.509	0.604786	476.509	0.338101		476.509	0.921122	476.509	0.481879	476.509	0.826932	476.509	0.537178		476.509	0.269252	476.509	0.261089	476.509	0.241267	476.509	0.248807	476.509	0.296552	476.509	0.297846
476.014	1.10612	476.014	0.243826	476.014	0.149521	476.014	0.487745	476.014	0.188922	476.014	0.194568		476.014	0.715606	476.014	0.352547	476.014	0.608323	476.014	0.341172		476.014	0.926955	476.014	0.485922	476.014	0.833473	476.014	0.542013		476.014	0.277072	476.014	0.268871	476.014	0.247577	476.014	0.255622	476.014	0.3051	476.014	0.306931
475.481	1.13722	475.481	0.251014	475.481	0.151893	475.481	0.491182	475.481	0.195279	475.481	0.201273		475.481	0.720466	475.481	0.35639	475.481	0.61481	475.481	0.345193		475.481	0.935573	475.481	0.492696	475.481	0.837983	475.481	0.548426		475.481	0.286797	475.481	0.277291	475.481	0.255033	475.481	0.263642	475.481	0.31484	475.481	0.316328
474.986	1.18443	474.986	0.258202	474.986	0.154338	474.986	0.496306	474.986	0.200626	474.986	0.207143		474.986	0.727087	474.986	0.360889	474.986	0.620361	474.986	0.349043		474.986	0.942918	474.986	0.497058	474.986	0.84552	474.986	0.554655		474.986	0.295337	474.986	0.286123	474.986	0.263511	474.986	0.271579	474.986	0.324145	474.986	0.326053
474.491	1.21938	474.491	0.266367	474.491	0.156907	474.491	0.500436	474.491	0.20753	474.491	0.213889		474.491	0.732888	474.491	0.363993	474.491	0.626271	474.491	0.352547		474.491	0.949235	474.491	0.502436	474.491	0.851759	474.491	0.560446		474.491	0.30401	474.491	0.295106	474.491	0.270473	474.491	0.279575	474.491	0.333369	474.491	0.335124
473.996	1.26223	473.996	0.27433	473.996	0.159561	473.996	0.505297	473.996	0.213151	473.996	0.221035		473.996	0.740341	473.996	0.368263	473.996	0.632935	473.996	0.357721		473.996	0.958002	473.996	0.507969	473.996	0.858537	473.996	0.56719		473.996	0.314875	473.996	0.305166	473.996	0.278303	473.996	0.289497	473.996	0.344044	473.996	0.345778
473.502	1.305	473.502	0.282846	473.502	0.162526	473.502	0.509035	473.502	0.220459	473.502	0.227328		473.502	0.745886	473.502	0.372439	473.502	0.636834	473.502	0.360155		473.502	0.966271	473.502	0.512969	473.502	0.865651	473.502	0.571263		473.502	0.324046	473.502	0.313871	473.502	0.287038	473.502	0.297294	473.502	0.35383	473.502	0.355176
473.006	1.34714	473.006	0.292329	473.006	0.165546	473.006	0.514646	473.006	0.226958	473.006	0.234594		473.006	0.753691	473.006	0.376357	473.006	0.643017	473.006	0.365044		473.006	0.972647	473.006	0.518538	473.006	0.87248	473.006	0.578804		473.006	0.335986	473.006	0.324197	473.006	0.295925	473.006	0.306039	473.006	0.364846	473.006	0.367054
472.511	1.39327	472.511	0.300564	472.511	0.168401	472.511	0.519011	472.511	0.233354	472.511	0.241343		472.511	0.759157	472.511	0.380617	472.511	0.649011	472.511	0.368676		472.511	0.977992	472.511	0.523731	472.511	0.878629	472.511	0.58495		472.511	0.345719	472.511	0.334293	472.511	0.304781	472.511	0.315869	472.511	0.374803	472.511	0.377943
472.016	1.44178	472.016	0.30842	472.016	0.171461	472.016	0.523192	472.016	0.240594	472.016	0.248493		472.016	0.766312	472.016	0.385027	472.016	0.654122	472.016	0.372182		472.016	0.986719	472.016	0.530399	472.016	0.883789	472.016	0.590258		472.016	0.353928	472.016	0.345393	472.016	0.313401	472.016	0.325716	472.016	0.385478	472.016	0.387984
471.483	1.48771	471.483	0.319516	471.483	0.174753	471.483	0.52935	471.483	0.248708	471.483	0.257221		471.483	0.772061	471.483	0.389843	471.483	0.661539	471.483	0.3783		471.483	0.992773	471.483	0.536157	471.483	0.891638	471.483	0.597471		471.483	0.368921	471.483	0.357251	471.483	0.323862	471.483	0.335787	471.483	0.398893	471.483	0.401812
470.988	1.53486	470.988	0.328312	470.988	0.178425	470.988	0.53387	470.988	0.255425	470.988	0.263945		470.988	0.778074	470.988	0.394313	470.988	0.66612	470.988	0.38192		470.988	1.00182	470.988	0.541397	470.988	0.896192	470.988	0.603329		470.988	0.3783	470.988	0.367186	470.988	0.332781	470.988	0.345931	470.988	0.409502	470.988	0.412404
470.493	1.59098	470.493	0.338455	470.493	0.181489	470.493	0.538246	470.493	0.262829	470.493	0.271909		470.493	0.785454	470.493	0.39806	470.493	0.672275	470.493	0.386219		470.493	1.00636	470.493	0.547305	470.493	0.902946	470.493	0.609021		470.493	0.389222	470.493	0.377983	470.493	0.342251	470.493	0.355681	470.493	0.419606	470.493	0.423259
469.997	1.62593	469.997	0.348016	469.997	0.184773	469.997	0.542802	469.997	0.269787	469.997	0.280884		469.997	0.791967	469.997	0.402997	469.997	0.678686	469.997	0.390916		469.997	1.01563	469.997	0.553401	469.997	0.908169	469.997	0.617493		469.997	0.403362	469.997	0.390925	469.997	0.351255	469.997	0.366507	469.997	0.433435	469.997	0.436451
469.502	1.67504	469.502	0.358147	469.502	0.188219	469.502	0.547833	469.502	0.278551	469.502	0.288897		469.502	0.798658	469.502	0.407027	469.502	0.684138	469.502	0.394913		469.502	1.02128	469.502	0.558651	469.502	0.915543	469.502	0.623347		469.502	0.413067	469.502	0.40122	469.502	0.362745	469.502	0.376923	469.502	0.445556	469.502	0.448214
469.007	1.7331	469.007	0.370523	469.007	0.192224	469.007	0.552796	469.007	0.287206	469.007	0.298582		469.007	0.80641	469.007	0.41199	469.007	0.690432	469.007	0.400434		469.007	1.0292	469.007	0.566391	469.007	0.922895	469.007	0.630027		469.007	0.427595	469.007	0.413945	469.007	0.374176	469.007	0.389799	469.007	0.460339	469.007	0.463435
468.511	1.78709	468.511	0.382064	468.511	0.196344	468.511	0.557577	468.511	0.296272	468.511	0.307161		468.511	0.812528	468.511	0.417579	468.511	0.696797	468.511	0.405638		468.511	1.03675	468.511	0.57235	468.511	0.928415	468.511	0.636889		468.511	0.442248	468.511	0.428073	468.511	0.385425	468.511	0.401321	468.511	0.473109	468.511	0.476051
468.016	1.84775	468.016	0.393843	468.016	0.199453	468.016	0.56281	468.016	0.30511	468.016	0.317096		468.016	0.82023	468.016	0.42281	468.016	0.701894	468.016	0.410779		468.016	1.04464	468.016	0.579084	468.016	0.935809	468.016	0.645252		468.016	0.455087	468.016	0.442042	468.016	0.396462	468.016	0.413627	468.016	0.488045	468.016	0.491478
467.482	1.91215	467.482	0.405597	467.482	0.203902	467.482	0.569037	467.482	0.314177	467.482	0.326147		467.482	0.827621	467.482	0.427316	467.482	0.709547	467.482	0.415502		467.482	1.05284	467.482	0.585432	467.482	0.943346	467.482	0.651554		467.482	0.469928	467.482	0.454705	467.482	0.408736	467.482	0.426133	467.482	0.500794	467.482	0.505547
466.986	1.95667	466.986	0.417351	466.986	0.207748	466.986	0.573372	466.986	0.323592	466.986	0.336442		466.986	0.832632	466.986	0.43253	466.986	0.714794	466.986	0.420522		466.986	1.06127	466.986	0.59115	466.986	0.948508	466.986	0.660148		466.986	0.483769	466.986	0.468046	466.986	0.420399	466.986	0.438462	466.986	0.51595	466.986	0.519906
466.491	2.06279	466.491	0.430805	466.491	0.211708	466.491	0.578807	466.491	0.333823	466.491	0.346732		466.491	0.84058	466.491	0.437878	466.491	0.721932	466.491	0.425851		466.491	1.06876	466.491	0.598076	466.491	0.954983	466.491	0.666356		466.491	0.499552	466.491	0.483765	466.491	0.433077	466.491	0.451904	466.491	0.531639	466.491	0.534142
465.995	2.09006	465.995	0.441632	465.995	0.215975	465.995	0.584044	465.995	0.341766	465.995	0.356753		465.995	0.845491	465.995	0.44258	465.995	0.727383	465.995	0.430257		465.995	1.07491	465.995	0.603977	465.995	0.964078	465.995	0.673373		465.995	0.513531	465.995	0.496129	465.995	0.443597	465.995	0.46274	465.995	0.544904	465.995	0.549499
465.499	2.12892	465.499	0.45503	465.499	0.220582	465.499	0.588706	465.499	0.353392	465.499	0.366341		465.499	0.855046	465.499	0.447792	465.499	0.733464	465.499	0.436763		465.499	1.07952	465.499	0.611492	465.499	0.96741	465.499	0.681492		465.499	0.52832	465.499	0.51126	465.499	0.457272	465.499	0.477704	465.499	0.560558	465.499	0.564788
465.004	2.20416	465.004	0.467114	465.004	0.224607	465.004	0.594236	465.004	0.361492	465.004	0.377244		465.004	0.86231	465.004	0.453431	465.004	0.739071	465.004	0.441349		465.004	1.08671	465.004	0.616952	465.004	0.973523	465.004	0.687468		465.004	0.541794	465.004	0.525276	465.004	0.468927	465.004	0.489854	465.004	0.576063	465.004	0.579492
464.508	2.28721	464.508	0.481594	464.508	0.228398	464.508	0.599081	464.508	0.372396	464.508	0.387007		464.508	0.868624	464.508	0.458483	464.508	0.746426	464.508	0.447308		464.508	1.09466	464.508	0.624031	464.508	0.980698	464.508	0.694801		464.508	0.559593	464.508	0.542158	464.508	0.482041	464.508	0.50438	464.508	0.592342	464.508	0.595595
464.012	2.31438	464.012	0.494719	464.012	0.233393	464.012	0.604738	464.012	0.383637	464.012	0.399554		464.012	0.875073	464.012	0.464184	464.012	0.753217	464.012	0.451914		464.012	1.10165	464.012	0.631102	464.012	0.987391	464.012	0.702535		464.012	0.576922	464.012	0.55781	464.012	0.49714	464.012	0.519423	464.012	0.608739	464.012	0.613106
463.516	2.42398	463.516	0.50895	463.516	0.238292	463.516	0.610647	463.516	0.394403	463.516	0.410066		463.516	0.883801	463.516	0.469901	463.516	0.758317	463.516	0.458333		463.516	1.10728	463.516	0.637747	463.516	0.993121	463.516	0.710608		463.516	0.592437	463.516	0.575548	463.516	0.510552	463.516	0.533283	463.516	0.627037	463.516	0.62902
462.982	2.48784	462.982	0.524622	462.982	0.243362	462.982	0.616873	462.982	0.405169	462.982	0.424336		462.982	0.890708	462.982	0.475771	462.982	0.766215	462.982	0.464303		462.982	1.11618	462.982	0.647779	462.982	1.00148	462.982	0.719702		462.982	0.61213	462.982	0.593213	462.982	0.526411	462.982	0.551813	462.982	0.645338	462.982	0.651957
462.486	2.56512	462.486	0.539848	462.486	0.247916	462.486	0.62342	462.486	0.417048	462.486	0.43578		462.486	0.89682	462.486	0.481737	462.486	0.772827	462.486	0.469458		462.486	1.12313	462.486	0.652804	462.486	1.0057	462.486	0.727343		462.486	0.628041	462.486	0.60817	462.486	0.540474	462.486	0.564194	462.486	0.663252	462.486	0.668857
461.99	2.59271	461.99	0.556264	461.99	0.253748	461.99	0.629072	461.99	0.42994	461.99	0.448731		461.99	0.905218	461.99	0.488733	461.99	0.78072	461.99	0.47631		461.99	1.13435	461.99	0.66174	461.99	1.01384	461.99	0.735935		461.99	0.647433	461.99	0.627813	461.99	0.556063	461.99	0.581555	461.99	0.681518	461.99	0.687681
461.493	2.6809	461.493	0.571533	461.493	0.258993	461.493	0.634094	461.493	0.442533	461.493	0.461283		461.493	0.913116	461.493	0.494657	461.493	0.786527	461.493	0.482223		461.493	1.14111	461.493	0.669236	461.493	1.02168	461.493	0.744463		461.493	0.664809	461.493	0.644033	461.493	0.571754	461.493	0.596865	461.493	0.701922	461.493	0.706788
460.997	2.77773	460.997	0.584925	460.997	0.26333	460.997	0.638777	460.997	0.453167	460.997	0.473517		460.997	0.91958	460.997	0.499119	460.997	0.793153	460.997	0.487842		460.997	1.14436	460.997	0.674989	460.997	1.02623	460.997	0.750964		460.997	0.682205	460.997	0.660104	460.997	0.585699	460.997	0.612166	460.997	0.716785	460.997	0.72372
460.501	2.78198	460.501	0.600353	460.501	0.268002	460.501	0.643646	460.501	0.465439	460.501	0.483876		460.501	0.925753	460.501	0.505335	460.501	0.799483	460.501	0.493781		460.501	1.15095	460.501	0.68268	460.501	1.03309	460.501	0.759923		460.501	0.700785	460.501	0.678294	460.501	0.599964	460.501	0.628539	460.501	0.73508	460.501	0.740671
460.005	2.90068	460.005	0.61475	460.005	0.273079	460.005	0.649484	460.005	0.476405	460.005	0.496167		460.005	0.933831	460.005	0.510465	460.005	0.805955	460.005	0.499479		460.005	1.1572	460.005	0.689587	460.005	1.03847	460.005	0.766889		460.005	0.717822	460.005	0.696661	460.005	0.615091	460.005	0.644352	460.005	0.753737	460.005	0.758961
459.509	2.99969	459.509	0.632582	459.509	0.278585	459.509	0.655551	459.509	0.489379	459.509	0.509152		459.509	0.939728	459.509	0.518087	459.509	0.812522	459.509	0.505481		459.509	1.1629	459.509	0.696945	459.509	1.04631	459.509	0.775078		459.509	0.738105	459.509	0.714203	459.509	0.63189	459.509	0.660726	459.509	0.774808	459.509	0.779588
459.012	3.19261	459.012	0.649802	459.012	0.282945	459.012	0.65909	459.012	0.502176	459.012	0.524215		459.012	0.947256	459.012	0.522824	459.012	0.820253	459.012	0.510218		459.012	1.17292	459.012	0.703683	459.012	1.05186	459.012	0.783593		459.012	0.757178	459.012	0.732623	459.012	0.649172	459.012	0.679102	459.012	0.793364	459.012	0.800588
458.516	3.18296	458.516	0.664879	458.516	0.288293	458.516	0.664767	458.516	0.51626	458.516	0.537783		458.516	0.955573	458.516	0.530006	458.516	0.824464	458.516	0.517224		458.516	1.17833	458.516	0.710897	458.516	1.05664	458.516	0.790719		458.516	0.778197	458.516	0.755115	458.516	0.664359	458.516	0.698222	458.516	0.814207	458.516	0.818319
457.981	3.15885	457.981	0.68516	457.981	0.295538	457.981	0.672326	457.981	0.531637	457.981	0.55468		457.981	0.963672	457.981	0.536616	457.981	0.832432	457.981	0.525379		457.981	1.18368	457.981	0.719481	457.981	1.06198	457.981	0.801149		457.981	0.803079	457.981	0.778501	457.981	0.686664	457.981	0.718178	457.981	0.839007	457.981	0.845567
457.485	3.31444	457.485	0.705605	457.485	0.300132	457.485	0.678044	457.485	0.544878	457.485	0.566584		457.485	0.969722	457.485	0.542533	457.485	0.839408	457.485	0.531187		457.485	1.19357	457.485	0.727249	457.485	1.06927	457.485	0.808355		457.485	0.822587	457.485	0.797386	457.485	0.702157	457.485	0.734802	457.485	0.860348	457.485	0.866001
456.988	3.32702	456.988	0.72408	456.988	0.306458	456.988	0.683958	456.988	0.559104	456.988	0.585829		456.988	0.978024	456.988	0.550519	456.988	0.848075	456.988	0.537936		456.988	1.19998	456.988	0.736959	456.988	1.07575	456.988	0.8188		456.988	0.846922	456.988	0.818494	456.988	0.723286	456.988	0.758108	456.988	0.884926	456.988	0.891288
456.491	3.2402	456.491	0.743754	456.491	0.312245	456.491	0.688412	456.491	0.572196	456.491	0.597992		456.491	0.983856	456.491	0.556625	456.491	0.852754	456.491	0.544736		456.491	1.2051	456.491	0.743963	456.491	1.08201	456.491	0.827548		456.491	0.868407	456.491	0.840718	456.491	0.739395	456.491	0.777495	456.491	0.907091	456.491	0.913995
455.995	4.56148	455.995	0.759944	455.995	0.318219	455.995	0.694435	455.995	0.587878	455.995	0.613708		455.995	0.995531	455.995	0.562886	455.995	0.861023	455.995	0.550583		455.995	1.20998	455.995	0.750147	455.995	1.0884	455.995	0.837367		455.995	0.89011	455.995	0.86203	455.995	0.756069	455.995	0.795751	455.995	0.925479	455.995	0.934897
455.498	3.22554	455.498	0.779886	455.498	0.324832	455.498	0.700772	455.498	0.602667	455.498	0.629593		455.498	1.00037	455.498	0.568348	455.498	0.86615	455.498	0.558133		455.498	1.21834	455.498	0.759793	455.498	1.09704	455.498	0.843276		455.498	0.910809	455.498	0.886428	455.498	0.773562	455.498	0.813655	455.498	0.947523	455.498	0.956494
455.001	3.93789	455.001	0.799018	455.001	0.330464	455.001	0.705273	455.001	0.617632	455.001	0.645119		455.001	1.0066	455.001	0.575012	455.001	0.872542	455.001	0.564381		455.001	1.22409	455.001	0.766339	455.001	1.1011	455.001	0.853131		455.001	0.936495	455.001	0.904435	455.001	0.791899	455.001	0.83415	455.001	0.975237	455.001	0.981821
454.505	3.64289	454.505	0.821406	454.505	0.337121	454.505	0.712916	454.505	0.632916	454.505	0.661698		454.505	1.0147	454.505	0.582575	454.505	0.880136	454.505	0.571759		454.505	1.23315	454.505	0.775827	454.505	1.10549	454.505	0.861475		454.505	0.962799	454.505	0.931931	454.505	0.813948	454.505	0.856285	454.505	0.99925	454.505	1.005
454.008	10	454.008	0.842458	454.008	0.343235	454.008	0.718021	454.008	0.648652	454.008	0.679218		454.008	1.02372	454.008	0.590091	454.008	0.88839	454.008	0.578647		454.008	1.23567	454.008	0.784694	454.008	1.11196	454.008	0.871378		454.008	0.985692	454.008	0.955396	454.008	0.836003	454.008	0.878242	454.008	1.02339	454.008	1.03139
453.511	4.09408	453.511	0.861566	453.511	0.350057	453.511	0.72397	453.511	0.666275	453.511	0.694655		453.511	1.02986	453.511	0.597534	453.511	0.893663	453.511	0.585488		453.511	1.24519	453.511	0.790995	453.511	1.11796	453.511	0.881689		453.511	1.00955	453.511	0.978621	453.511	0.856957	453.511	0.898575	453.511	1.04928	453.511	1.05622
453.014	10	453.014	0.882385	453.014	0.356491	453.014	0.729606	453.014	0.679214	453.014	0.710761		453.014	1.03572	453.014	0.603739	453.014	0.901752	453.014	0.592077		453.014	1.2514	453.014	0.799368	453.014	1.12331	453.014	0.889311		453.014	1.03435	453.014	1.0002	453.014	0.873382	453.014	0.919789	453.014	1.07101	453.014	1.08144
452.517	3.8421	452.517	0.903477	452.517	0.363072	452.517	0.735289	452.517	0.695875	452.517	0.728311		452.517	1.04209	452.517	0.611065	452.517	0.90864	452.517	0.599144		452.517	1.25727	452.517	0.809294	452.517	1.12541	452.517	0.897965		452.517	1.05527	452.517	1.02219	452.517	0.894651	452.517	0.939795	452.517	1.09594	452.517	1.10297
451.982	10	451.982	0.924387	451.982	0.369571	451.982	0.741356	451.982	0.713654	451.982	0.746693		451.982	1.05433	451.982	0.618819	451.982	0.913852	451.982	0.607972		451.982	1.26302	451.982	0.816836	451.982	1.13741	451.982	0.906823		451.982	1.08646	451.982	1.05304	451.982	0.919858	451.982	0.966186	451.982	1.12198	451.982	1.13507
451.485	3.85336	451.485	0.945026	451.485	0.375735	451.485	0.748427	451.485	0.729016	451.485	0.763157		451.485	1.05952	451.485	0.625467	451.485	0.920263	451.485	0.614146		451.485	1.26707	451.485	0.823333	451.485	1.14175	451.485	0.9176		451.485	1.1108	451.485	1.07699	451.485	0.938398	451.485	0.9867	451.485	1.14739	451.485	1.15994
450.988	4.58503	450.988	0.966464	450.988	0.383713	450.988	0.755098	450.988	0.744805	450.988	0.778914		450.988	1.06809	450.988	0.632487	450.988	0.928923	450.988	0.621117		450.988	1.27288	450.988	0.832979	450.988	1.14528	450.988	0.924646		450.988	1.13125	450.988	1.09826	450.988	0.958015	450.988	1.00979	450.988	1.17601	450.988	1.18666
450.491	3.54699	450.491	0.988313	450.491	0.38864	450.491	0.760286	450.491	0.762256	450.491	0.796388		450.491	1.07288	450.491	0.63978	450.491	0.934577	450.491	0.62782		450.491	1.27883	450.491	0.840881	450.491	1.15073	450.491	0.933397		450.491	1.15983	450.491	1.12323	450.491	0.980808	450.491	1.02909	450.491	1.19928	450.491	1.20717
449.993	10	449.993	1.00948	449.993	0.396103	449.993	0.76565	449.993	0.777257	449.993	0.815231		449.993	1.0823	449.993	0.646177	449.993	0.940749	449.993	0.634935		449.993	1.28719	449.993	0.847855	449.993	1.15762	449.993	0.944423		449.993	1.18546	449.993	1.15189	449.993	1.00078	449.993	1.05339	449.993	1.2271	449.993	1.23486
449.496	3.87248	449.496	1.03132	449.496	0.403521	449.496	0.770981	449.496	0.79531	449.496	0.834358		449.496	1.08927	449.496	0.655532	449.496	0.947276	449.496	0.642921		449.496	1.29005	449.496	0.857063	449.496	1.1598	449.496	0.953226		449.496	1.21314	449.496	1.17648	449.496	1.02383	449.496	1.07845	449.496	1.25334	449.496	1.26169
448.999	3.55897	448.999	1.05765	448.999	0.411954	448.999	0.777026	448.999	0.815449	448.999	0.851618		448.999	1.09646	448.999	0.662899	448.999	0.955314	448.999	0.650597		448.999	1.30005	448.999	0.866229	448.999	1.16882	448.999	0.963936		448.999	1.24011	448.999	1.19885	448.999	1.04654	448.999	1.10349	448.999	1.27988	448.999	1.29454
448.502	3.29237	448.502	1.07727	448.502	0.418638	448.502	0.784131	448.502	0.83284	448.502	0.871441		448.502	1.10222	448.502	0.669229	448.502	0.963049	448.502	0.659414		448.502	1.30334	448.502	0.87442	448.502	1.17454	448.502	0.97095		448.502	1.26669	448.502	1.22621	448.502	1.0694	448.502	1.12534	448.502	1.30829	448.502	1.31792
448.004	3.47709	448.004	1.09721	448.004	0.424966	448.004	0.789622	448.004	0.848361	448.004	0.887749		448.004	1.10838	448.004	0.676663	448.004	0.970106	448.004	0.667081		448.004	1.30499	448.004	0.883473	448.004	1.1794	448.004	0.982642		448.004	1.29235	448.004	1.25242	448.004	1.09096	448.004	1.14923	448.004	1.33716	448.004	1.3463
447.507	10	447.507	1.12165	447.507	0.432454	447.507	0.795059	447.507	0.865769	447.507	0.906583		447.507	1.11744	447.507	0.683918	447.507	0.97536	447.507	0.673582		447.507	1.31267	447.507	0.891334	447.507	1.18594	447.507	0.989454		447.507	1.31543	447.507	1.27812	447.507	1.11164	447.507	1.17065	447.507	1.35873	447.507	1.37105
447.009	3.58422	447.009	1.14666	447.009	0.439765	447.009	0.801236	447.009	0.88195	447.009	0.925799		447.009	1.12921	447.009	0.692719	447.009	0.983023	447.009	0.681287		447.009	1.31846	447.009	0.901164	447.009	1.19016	447.009	1.00042		447.009	1.34411	447.009	1.30372	447.009	1.14004	447.009	1.19432	447.009	1.39157	447.009	1.39692
446.512	3.83186	446.512	1.16665	446.512	0.445111	446.512	0.806806	446.512	0.900366	446.512	0.943109		446.512	1.12894	446.512	0.698982	446.512	0.98904	446.512	0.68799		446.512	1.32395	446.512	0.906931	446.512	1.19325	446.512	1.00767		446.512	1.37267	446.512	1.32978	446.512	1.15731	446.512	1.21908	446.512	1.41583	446.512	1.42427
446.014	10	446.014	1.19055	446.014	0.451548	446.014	0.811471	446.014	0.916544	446.014	0.960228		446.014	1.13488	446.014	0.706057	446.014	0.993881	446.014	0.694415		446.014	1.33029	446.014	0.913866	446.014	1.19945	446.014	1.01676		446.014	1.40001	446.014	1.35437	446.014	1.17741	446.014	1.24257	446.014	1.44095	446.014	1.44716
445.517	10	445.517	1.21217	445.517	0.460177	445.517	0.816518	445.517	0.933295	445.517	0.981303		445.517	1.14354	445.517	0.713551	445.517	1.00041	445.517	0.70166		445.517	1.33492	445.517	0.923557	445.517	1.20148	445.517	1.02621		445.517	1.43141	445.517	1.38535	445.517	1.20622	445.517	1.26553	445.517	1.47296	445.517	1.47875
445.019	10	445.019	1.23987	445.019	0.467901	445.019	0.823368	445.019	0.952336	445.019	0.999697		445.019	1.15294	445.019	0.722532	445.019	1.00607	445.019	0.710292		445.019	1.33893	445.019	0.932159	445.019	1.20549	445.019	1.03477		445.019	1.45731	445.019	1.40561	445.019	1.22527	445.019	1.28558	445.019	1.49372	445.019	1.50702
444.483	10	444.483	1.2681	444.483	0.475966	444.483	0.829972	444.483	0.973354	444.483	1.02006		444.483	1.1587	444.483	0.730281	444.483	1.01631	444.483	0.720128		444.483	1.34702	444.483	0.945518	444.483	1.21527	444.483	1.04475		444.483	1.48789	444.483	1.43898	444.483	1.25142	444.483	1.32019	444.483	1.52538	444.483	1.54061
443.985	3.66171	443.985	1.28796	443.985	0.483189	443.985	0.835004	443.985	0.989696	443.985	1.03983		443.985	1.16748	443.985	0.73783	443.985	1.02114	443.985	0.727562		443.985	1.35007	443.985	0.949164	443.985	1.21857	443.985	1.05458		443.985	1.52081	443.985	1.46473	443.985	1.27439	443.985	1.33959	443.985	1.55369	443.985	1.56692
443.487	3.91426	443.487	1.31328	443.487	0.492459	443.487	0.842684	443.487	1.01122	443.487	1.05887		443.487	1.17461	443.487	0.745848	443.487	1.02848	443.487	0.735789		443.487	1.35305	443.487	0.95782	443.487	1.22157	443.487	1.06572		443.487	1.54176	443.487	1.50021	443.487	1.2983	443.487	1.36569	443.487	1.58513	443.487	1.59727
442.99	3.38036	442.99	1.33744	442.99	0.499157	442.99	0.848147	442.99	1.02812	442.99	1.07823		442.99	1.18186	442.99	0.754815	442.99	1.03668	442.99	0.742239		442.99	1.35846	442.99	0.966814	442.99	1.22812	442.99	1.07301		442.99	1.56999	442.99	1.52104	442.99	1.3208	442.99	1.39232	442.99	1.61561	442.99	1.62618
442.492	4.03731	442.492	1.36175	442.492	0.506695	442.492	0.852774	442.492	1.04422	442.492	1.09892		442.492	1.18706	442.492	0.761317	442.492	1.04158	442.492	0.752654		442.492	1.36252	442.492	0.975112	442.492	1.23147	442.492	1.08113		442.492	1.60241	442.492	1.55397	442.492	1.34876	442.492	1.41569	442.492	1.6451	442.492	1.65753
441.994	3.72739	441.994	1.39082	441.994	0.514882	441.994	0.859903	441.994	1.06724	441.994	1.11949		441.994	1.1938	441.994	0.77009	441.994	1.04931	441.994	0.758368		441.994	1.36939	441.994	0.983563	441.994	1.23666	441.994	1.0928		441.994	1.62744	441.994	1.58228	441.994	1.37042	441.994	1.44648	441.994	1.67241	441.994	1.68449
441.496	10	441.496	1.4074	441.496	0.521368	441.496	0.863788	441.496	1.0824	441.496	1.13602		441.496	1.20114	441.496	0.777533	441.496	1.05527	441.496	0.76553		441.496	1.3747	441.496	0.992613	441.496	1.23916	441.496	1.10025		441.496	1.66129	441.496	1.60607	441.496	1.38912	441.496	1.46368	441.496	1.68961	441.496	1.71119
440.998	10	440.998	1.43464	440.998	0.52861	440.998	0.869106	440.998	1.1038	440.998	1.15897		440.998	1.20674	440.998	0.783587	440.998	1.05782	440.998	0.772653		440.998	1.37745	440.998	1.00028	440.998	1.24317	440.998	1.10953		440.998	1.68276	440.998	1.63866	440.998	1.42157	440.998	1.49234	440.998	1.72872	440.998	1.74285
440.5	3.60949	440.5	1.45911	440.5	0.53614	440.5	0.874985	440.5	1.12101	440.5	1.17642		440.5	1.21255	440.5	0.791502	440.5	1.06632	440.5	0.783284		440.5	1.38063	440.5	1.00877	440.5	1.24715	440.5	1.12086		440.5	1.71137	440.5	1.66227	440.5	1.43779	440.5	1.51959	440.5	1.76224	440.5	1.77234
440.002	3.8521	440.002	1.48658	440.002	0.545813	440.002	0.881393	440.002	1.13879	440.002	1.19901		440.002	1.22082	440.002	0.799681	440.002	1.07169	440.002	0.790058		440.002	1.38775	440.002	1.01611	440.002	1.25222	440.002	1.13173		440.002	1.74207	440.002	1.68832	440.002	1.46595	440.002	1.54717	440.002	1.79226	440.002	1.80842
439.503	3.84003	439.503	1.50686	439.503	0.553081	439.503	0.887092	439.503	1.16071	439.503	1.2188		439.503	1.2268	439.503	0.808532	439.503	1.08108	439.503	0.797503		439.503	1.38951	439.503	1.02565	439.503	1.25847	439.503	1.1395		439.503	1.78126	439.503	1.72441	439.503	1.48798	439.503	1.56962	439.503	1.82272	439.503	1.8307
439.005	10	439.005	1.54254	439.005	0.560445	439.005	0.892135	439.005	1.18201	439.005	1.23801		439.005	1.23296	439.005	0.816617	439.005	1.08648	439.005	0.805429		439.005	1.39412	439.005	1.03272	439.005	1.26055	439.005	1.14808		439.005	1.80989	439.005	1.7543	439.005	1.51584	439.005	1.60626	439.005	1.84883	439.005	1.863
438.507	10	438.507	1.55507	438.507	0.569066	438.507	0.899334	438.507	1.20056	438.507	1.26312		438.507	1.24045	438.507	0.824911	438.507	1.09423	438.507	0.813933		438.507	1.39962	438.507	1.04275	438.507	1.26625	438.507	1.15595		438.507	1.8457	438.507	1.78422	438.507	1.5444	438.507	1.631	438.507	1.87779	438.507	1.89567
438.009	10	438.009	1.58096	438.009	0.576633	438.009	0.904298	438.009	1.21825	438.009	1.28152		438.009	1.25027	438.009	0.832802	438.009	1.10005	438.009	0.822846		438.009	1.40641	438.009	1.05077	438.009	1.26736	438.009	1.16537		438.009	1.86376	438.009	1.81561	438.009	1.56549	438.009	1.65854	438.009	1.92245	438.009	1.93915
437.51	3.64855	437.51	1.61303	437.51	0.586195	437.51	0.909018	437.51	1.24008	437.51	1.30291		437.51	1.25252	437.51	0.840705	437.51	1.10391	437.51	0.831192		437.51	1.40412	437.51	1.05941	437.51	1.2721	437.51	1.17775		437.51	1.90651	437.51	1.84423	437.51	1.59011	437.51	1.67452	437.51	1.9188	437.51	1.95844
437.012	10	437.012	1.63528	437.012	0.594172	437.012	0.917133	437.012	1.25574	437.012	1.31598		437.012	1.26291	437.012	0.849408	437.012	1.11088	437.012	0.838609		437.012	1.41266	437.012	1.06829	437.012	1.27675	437.012	1.18749		437.012	1.92159	437.012	1.87334	437.012	1.61505	437.012	1.70119	437.012	1.94932	437.012	2.00718
436.514	4.55588	436.514	1.65798	436.514	0.601294	436.514	0.920133	436.514	1.27752	436.514	1.33758		436.514	1.26374	436.514	0.856718	436.514	1.11659	436.514	0.845924		436.514	1.41972	436.514	1.07912	436.514	1.28295	436.514	1.19661		436.514	1.95233	436.514	1.90698	436.514	1.63876	436.514	1.73416	436.514	1.99552	436.514	2.0161
436.015	10	436.015	1.68505	436.015	0.609396	436.015	0.927606	436.015	1.29383	436.015	1.36211		436.015	1.27192	436.015	0.866049	436.015	1.12474	436.015	0.855566		436.015	1.41925	436.015	1.08967	436.015	1.28668	436.015	1.20625		436.015	1.98401	436.015	1.93082	436.015	1.67103	436.015	1.76896	436.015	2.0274	436.015	2.05657
435.517	10	435.517	1.71643	435.517	0.617046	435.517	0.932787	435.517	1.31486	435.517	1.37986		435.517	1.28155	435.517	0.87476	435.517	1.13226	435.517	0.862416		435.517	1.42468	435.517	1.0932	435.517	1.28859	435.517	1.21047		435.517	2.0212	435.517	1.95873	435.517	1.69314	435.517	1.78896	435.517	2.07408	435.517	2.09228
435.018	3.83505	435.018	1.72708	435.018	0.625337	435.018	0.937716	435.018	1.33144	435.018	1.39901		435.018	1.28491	435.018	0.882073	435.018	1.13601	435.018	0.871487		435.018	1.42358	435.018	1.1026	435.018	1.2889	435.018	1.22584		435.018	2.04693	435.018	1.99458	435.018	1.71338	435.018	1.81476	435.018	2.08594	435.018	2.10721
434.481	10	434.481	1.76487	434.481	0.634703	434.481	0.943698	434.481	1.35747	434.481	1.42004		434.481	1.29336	434.481	0.890407	434.481	1.14207	434.481	0.879637		434.481	1.42991	434.481	1.11149	434.481	1.29477	434.481	1.23284		434.481	2.08473	434.481	2.01185	434.481	1.74207	434.481	1.83566	434.481	2.11491	434.481	2.14625
433.982	4.2092	433.982	1.79463	433.982	0.644459	433.982	0.94894	433.982	1.37436	433.982	1.44337		433.982	1.3025	433.982	0.899105	433.982	1.15044	433.982	0.888563		433.982	1.43033	433.982	1.11854	433.982	1.29932	433.982	1.24128		433.982	2.12216	433.982	2.04366	433.982	1.76907	433.982	1.86563	433.982	2.14888	433.982	2.17628
433.484	10	433.484	1.81125	433.484	0.652502	433.484	0.955474	433.484	1.39358	433.484	1.46684		433.484	1.30444	433.484	0.906923	433.484	1.15504	433.484	0.897854		433.484	1.43839	433.484	1.12756	433.484	1.30799	433.484	1.25104		433.484	2.1493	433.484	2.07721	433.484	1.79081	433.484	1.88344	433.484	2.18018	433.484	2.20989
432.985	10	432.985	1.85182	432.985	0.659699	432.985	0.960311	432.985	1.40428	432.985	1.486		432.985	1.30708	432.985	0.913427	432.985	1.16124	432.985	0.904947		432.985	1.44037	432.985	1.13805	432.985	1.30357	432.985	1.26002		432.985	2.1757	432.985	2.08919	432.985	1.81848	432.985	1.90926	432.985	2.21684	432.985	2.23142
432.486	3.5961	432.486	1.87395	432.486	0.670185	432.486	0.967287	432.486	1.43405	432.486	1.50683		432.486	1.31925	432.486	0.924607	432.486	1.16944	432.486	0.912592		432.486	1.44462	432.486	1.14308	432.486	1.30848	432.486	1.2692		432.486	2.21529	432.486	2.11652	432.486	1.84505	432.486	1.94865	432.486	2.2658	432.486	2.26923
431.987	10	431.987	1.89408	431.987	0.67811	431.987	0.972217	431.987	1.45235	431.987	1.53317		431.987	1.32506	431.987	0.932254	431.987	1.17442	431.987	0.92396		431.987	1.44545	431.987	1.15204	431.987	1.31384	431.987	1.28295		431.987	2.19149	431.987	2.15961	431.987	1.87539	431.987	1.97279	431.987	2.28332	431.987	2.29193
431.489	10	431.489	1.91255	431.489	0.686443	431.489	0.978509	431.489	1.47294	431.489	1.55562		431.489	1.33406	431.489	0.941561	431.489	1.18227	431.489	0.929988		431.489	1.45292	431.489	1.16287	431.489	1.31682	431.489	1.28978		431.489	2.26376	431.489	2.18664	431.489	1.88074	431.489	2.00996	431.489	2.33001	431.489	2.35627
430.99	4.52771	430.99	1.95098	430.99	0.69612	430.99	0.984169	430.99	1.49471	430.99	1.57267		430.99	1.33927	430.99	0.948949	430.99	1.18546	430.99	0.941405		430.99	1.44937	430.99	1.17115	430.99	1.31722	430.99	1.30222		430.99	2.30745	430.99	2.21092	430.99	1.92363	430.99	2.02989	430.99	2.34122	430.99	2.35631
430.491	3.28571	430.491	1.9609	430.491	0.703853	430.491	0.988647	430.491	1.50946	430.491	1.58824		430.491	1.34298	430.491	0.957727	430.491	1.18882	430.491	0.948208		430.491	1.45738	430.491	1.18133	430.491	1.32309	430.491	1.30977		430.491	2.3297	430.491	2.25661	430.491	1.94349	430.491	2.05126	430.491	2.31668	430.491	2.37535
429.992	3.89524	429.992	2.00232	429.992	0.71445	429.992	0.996966	429.992	1.52436	429.992	1.61401		429.992	1.35149	429.992	0.965184	429.992	1.19221	429.992	0.956739		429.992	1.45828	429.992	1.18748	429.992	1.32852	429.992	1.31883		429.992	2.32873	429.992	2.30746	429.992	1.96097	429.992	2.09292	429.992	2.41629	429.992	2.46818
429.493	3.81215	429.493	2.01195	429.493	0.721922	429.493	0.999028	429.493	1.55311	429.493	1.62667		429.493	1.35711	429.493	0.973837	429.493	1.2048	429.493	0.965622		429.493	1.45965	429.493	1.19581	429.493	1.32782	429.493	1.33066		429.493	2.37174	429.493	2.29751	429.493	2.01012	429.493	2.11352	429.493	2.403	429.493	2.4542
428.994	3.59236	428.994	2.05602	428.994	0.731839	428.994	1.0064	428.994	1.56667	428.994	1.65026		428.994	1.36198	428.994	0.982786	428.994	1.21016	428.994	0.974278		428.994	1.46756	428.994	1.20453	428.994	1.33217	428.994	1.33656		428.994	2.39213	428.994	2.3374	428.994	2.03957	428.994	2.11452	428.994	2.44934	428.994	2.43392
428.495	10	428.495	2.09011	428.495	0.739172	428.495	1.01092	428.495	1.58638	428.495	1.67018		428.495	1.36798	428.495	0.992215	428.495	1.21648	428.495	0.981955		428.495	1.46989	428.495	1.21177	428.495	1.33689	428.495	1.35287		428.495	2.41262	428.495	2.35568	428.495	2.03437	428.495	2.16907	428.495	2.48713	428.495	2.50917
427.995	4.29846	427.995	2.08786	427.995	0.74926	427.995	1.01767	427.995	1.60051	427.995	1.68367		427.995	1.37459	427.995	1.00144	427.995	1.21991	427.995	0.991609		427.995	1.46837	427.995	1.22249	427.995	1.33882	427.995	1.35188		427.995	2.50143	427.995	2.39953	427.995	2.06282	427.995	2.18779	427.995	2.50047	427.995	2.53004
427.496	10	427.496	2.11645	427.496	0.759686	427.496	1.0225	427.496	1.62167	427.496	1.70872		427.496	1.38209	427.496	1.00918	427.496	1.22542	427.496	1.00076		427.496	1.47655	427.496	1.23065	427.496	1.34011	427.496	1.37378		427.496	2.47372	427.496	2.44472	427.496	2.09282	427.496	2.19582	427.496	2.50027	427.496	2.5706
426.997	3.54812	426.997	2.12098	426.997	0.767143	426.997	1.02792	426.997	1.63802	426.997	1.72376		426.997	1.38852	426.997	1.01799	426.997	1.22982	426.997	1.00915		426.997	1.4756	426.997	1.23655	426.997	1.3457	426.997	1.37569		426.997	2.50352	426.997	2.44299	426.997	2.11873	426.997	2.22472	426.997	2.54965	426.997	2.54627
426.498	4.28377	426.498	2.15556	426.498	0.776085	426.498	1.03413	426.498	1.66026	426.498	1.75073		426.498	1.39377	426.498	1.02661	426.498	1.23805	426.498	1.01605		426.498	1.47855	426.498	1.24444	426.498	1.34826	426.498	1.38244		426.498	2.52078	426.498	2.47331	426.498	2.14561	426.498	2.2492	426.498	2.54035	426.498	2.58299
425.998	3.71259	425.998	2.20046	425.998	0.785464	425.998	1.03773	425.998	1.67727	425.998	1.76287		425.998	1.40156	425.998	1.03451	425.998	1.24235	425.998	1.02407		425.998	1.48093	425.998	1.25593	425.998	1.3511	425.998	1.39512		425.998	2.5641	425.998	2.49	425.998	2.13132	425.998	2.2685	425.998	2.658	425.998	2.63761
425.499	10	425.499	2.1989	425.499	0.79308	425.499	1.04131	425.499	1.695	425.499	1.78562		425.499	1.40175	425.499	1.04052	425.499	1.25064	425.499	1.03247		425.499	1.48291	425.499	1.26155	425.499	1.35004	425.499	1.39968		425.499	2.5625	425.499	2.53007	425.499	2.17048	425.499	2.29442	425.499	2.64507	425.499	2.70475
424.999	3.6907	424.999	2.22524	424.999	0.800698	424.999	1.04861	424.999	1.70895	424.999	1.80656		424.999	1.40517	424.999	1.05142	424.999	1.25455	424.999	1.04011		424.999	1.4819	424.999	1.26979	424.999	1.35627	424.999	1.41143		424.999	2.68259	424.999	2.56747	424.999	2.20394	424.999	2.31611	424.999	2.59459	424.999	2.76147
424.5	10	424.5	2.26721	424.5	0.809818	424.5	1.05069	424.5	1.72362	424.5	1.81811		424.5	1.41193	424.5	1.05643	424.5	1.2574	424.5	1.05004		424.5	1.48872	424.5	1.27601	424.5	1.35644	424.5	1.42113		424.5	2.64849	424.5	2.54454	424.5	2.23478	424.5	2.33128	424.5	2.705	424.5	2.71619
424	3.81619	424	2.24372	424	0.818787	424	1.05624	424	1.74838	424	1.83575		424	1.41845	424	1.06415	424	1.26124	424	1.05798		424	1.48842	424	1.28319	424	1.35608	424	1.42672		424	2.67019	424	2.59626	424	2.24708	424	2.37939	424	2.7455	424	2.71287
423.501	3.41511	423.501	2.2773	423.501	0.826344	423.501	1.06293	423.501	1.75709	423.501	1.85202		423.501	1.42036	423.501	1.07172	423.501	1.26849	423.501	1.06375		423.501	1.49229	423.501	1.2911	423.501	1.3636	423.501	1.43872		423.501	2.67705	423.501	2.62128	423.501	2.29289	423.501	2.35834	423.501	2.77393	423.501	2.77549
423.001	3.50454	423.001	2.31638	423.001	0.832613	423.001	1.06665	423.001	1.7661	423.001	1.85753		423.001	1.42694	423.001	1.08026	423.001	1.27293	423.001	1.07101		423.001	1.49264	423.001	1.29732	423.001	1.36315	423.001	1.44828		423.001	2.69231	423.001	2.6299	423.001	2.30486	423.001	2.39526	423.001	2.72229	423.001	2.81857
422.502	3.78074	422.502	2.31686	422.502	0.843598	422.502	1.07288	422.502	1.78707	422.502	1.88379		422.502	1.43442	422.502	1.08921	422.502	1.27946	422.502	1.08129		422.502	1.4935	422.502	1.30457	422.502	1.36613	422.502	1.44989		422.502	2.70544	422.502	2.64216	422.502	2.30715	422.502	2.41888	422.502	2.78435	422.502	2.77781
422.002	3.55364	422.002	2.35318	422.002	0.850997	422.002	1.07706	422.002	1.80593	422.002	1.89797		422.002	1.4395	422.002	1.09711	422.002	1.28131	422.002	1.08735		422.002	1.49795	422.002	1.31231	422.002	1.36501	422.002	1.45815		422.002	2.75553	422.002	2.64852	422.002	2.30634	422.002	2.44611	422.002	2.73488	422.002	2.83011
421.502	10	421.502	2.36874	421.502	0.860253	421.502	1.08044	421.502	1.81838	421.502	1.91857		421.502	1.44214	421.502	1.10348	421.502	1.28754	421.502	1.09452		421.502	1.49617	421.502	1.32095	421.502	1.37057	421.502	1.46918		421.502	2.77133	421.502	2.70006	421.502	2.31685	421.502	2.46247	421.502	2.8443	421.502	2.89387
421.002	3.56974	421.002	2.38183	421.002	0.867798	421.002	1.08466	421.002	1.83765	421.002	1.92594		421.002	1.44458	421.002	1.11177	421.002	1.29269	421.002	1.10659		421.002	1.49186	421.002	1.32507	421.002	1.37078	421.002	1.4732		421.002	2.81929	421.002	2.70634	421.002	2.36298	421.002	2.48259	421.002	2.78312	421.002	2.95807
420.503	3.70193	420.503	2.43476	420.503	0.875248	420.503	1.08893	420.503	1.84774	420.503	1.94476		420.503	1.45275	420.503	1.11658	420.503	1.29572	420.503	1.10916		420.503	1.49687	420.503	1.33251	420.503	1.37248	420.503	1.48452		420.503	2.81197	420.503	2.72635	420.503	2.36719	420.503	2.4305	420.503	2.93792	420.503	2.82875
420.003	3.53396	420.003	2.42215	420.003	0.884295	420.003	1.0921	420.003	1.86457	420.003	1.96329		420.003	1.45506	420.003	1.12549	420.003	1.29868	420.003	1.11668		420.003	1.49485	420.003	1.33921	420.003	1.37566	420.003	1.48951		420.003	2.77375	420.003	2.76468	420.003	2.40028	420.003	2.53897	420.003	2.89842	420.003	2.93749
419.503	3.38689	419.503	2.40982	419.503	0.892332	419.503	1.09809	419.503	1.86415	419.503	1.97953		419.503	1.46059	419.503	1.12937	419.503	1.30654	419.503	1.12919		419.503	1.50011	419.503	1.34267	419.503	1.3756	419.503	1.50143		419.503	2.87568	419.503	2.67506	419.503	2.37667	419.503	2.54911	419.503	3.01375	419.503	2.93229
419.003	10	419.003	2.501	419.003	0.898971	419.003	1.10218	419.003	1.89536	419.003	1.99034		419.003	1.46498	419.003	1.14227	419.003	1.31206	419.003	1.13047		419.003	1.50267	419.003	1.35167	419.003	1.37794	419.003	1.50322		419.003	2.97947	419.003	2.73817	419.003	2.44871	419.003	2.56004	419.003	2.91614	419.003	2.96791
418.503	10	418.503	2.44572	418.503	0.907331	418.503	1.10706	418.503	1.90611	418.503	2.01908		418.503	1.46567	418.503	1.14448	418.503	1.31317	418.503	1.13699		418.503	1.50403	418.503	1.35479	418.503	1.37736	418.503	1.51697		418.503	2.94828	418.503	2.74168	418.503	2.42275	418.503	2.56039	418.503	3.10676	418.503	3.00188
418.003	4.52446	418.003	2.4538	418.003	0.914132	418.003	1.10672	418.003	1.91885	418.003	2.02619		418.003	1.47179	418.003	1.15481	418.003	1.31719	418.003	1.14249		418.003	1.50298	418.003	1.36139	418.003	1.38056	418.003	1.51224		418.003	2.92793	418.003	2.87439	418.003	2.4392	418.003	2.58266	418.003	3.21535	418.003	2.92959
417.503	3.64008	417.503	2.49422	417.503	0.922628	417.503	1.11164	417.503	1.92355	417.503	2.0355		417.503	1.48066	417.503	1.16216	417.503	1.32016	417.503	1.15159		417.503	1.49863	417.503	1.3735	417.503	1.38353	417.503	1.52952		417.503	2.96204	417.503	2.87361	417.503	2.49332	417.503	2.63217	417.503	2.92673	417.503	3.16656
417.003	10	417.003	2.56044	417.003	0.929839	417.003	1.11819	417.003	1.9528	417.003	2.0265		417.003	1.48177	417.003	1.16545	417.003	1.32437	417.003	1.15644		417.003	1.51111	417.003	1.37531	417.003	1.37899	417.003	1.53501		417.003	2.88419	417.003	2.83332	417.003	2.47662	417.003	2.71129	417.003	3.12769	417.003	2.95373
416.503	3.67653	416.503	2.55724	416.503	0.93902	416.503	1.12341	416.503	1.95807	416.503	2.04422		416.503	1.48247	416.503	1.17532	416.503	1.32796	416.503	1.16543		416.503	1.50442	416.503	1.38607	416.503	1.38291	416.503	1.54029		416.503	2.88223	416.503	3.08117	416.503	2.54134	416.503	2.70833	416.503	3.2369	416.503	3.02951
416.002	10	416.002	2.55413	416.002	0.946561	416.002	1.12489	416.002	1.97928	416.002	2.07422		416.002	1.49261	416.002	1.18227	416.002	1.33014	416.002	1.17645		416.002	1.502	416.002	1.38911	416.002	1.38454	416.002	1.54879		416.002	3.12961	416.002	2.81574	416.002	2.56295	416.002	2.65442	416.002	10	416.002	3.02347
415.502	3.64641	415.502	2.6488	415.502	0.9546	415.502	1.13057	415.502	1.9853	415.502	2.07424		415.502	1.49268	415.502	1.18981	415.502	1.3352	415.502	1.1821		415.502	1.50388	415.502	1.39541	415.502	1.38485	415.502	1.54975		415.502	2.99946	415.502	2.95396	415.502	2.53035	415.502	2.70122	415.502	3.04103	415.502	3.11647
415.002	3.27083	415.002	2.5652	415.002	0.965058	415.002	1.13332	415.002	1.96576	415.002	2.10914		415.002	1.49379	415.002	1.19383	415.002	1.34429	415.002	1.18404		415.002	1.50572	415.002	1.39454	415.002	1.38513	415.002	1.5604		415.002	3.10611	415.002	2.90726	415.002	2.60685	415.002	2.82111	415.002	3.26465	415.002	3.10753
414.501	3.81704	414.501	2.59354	414.501	0.96884	414.501	1.13489	414.501	2.00991	414.501	2.11555		414.501	1.50604	414.501	1.20248	414.501	1.34218	414.501	1.19248		414.501	1.50333	414.501	1.40443	414.501	1.38349	414.501	1.56776		414.501	3.04091	414.501	3.19322	414.501	2.55744	414.501	2.6827	414.501	3.24197	414.501	3.00409
414.001	3.5876	414.001	2.63872	414.001	0.980887	414.001	1.14025	414.001	2.01988	414.001	2.11646		414.001	1.503	414.001	1.20728	414.001	1.34913	414.001	1.19621		414.001	1.50402	414.001	1.41015	414.001	1.38481	414.001	1.57144		414.001	3.1914	414.001	3.11268	414.001	2.54509	414.001	2.83369	414.001	3.03349	414.001	3.1234
413.501	10	413.501	2.67656	413.501	0.984663	413.501	1.14571	413.501	2.0012	413.501	2.14239		413.501	1.505	413.501	1.21423	413.501	1.34807	413.501	1.20674		413.501	1.50666	413.501	1.41293	413.501	1.38689	413.501	1.5808		413.501	2.98206	413.501	3.18827	413.501	2.61925	413.501	2.60761	413.501	3.51071	413.501	3.19528
413	10	413	2.56507	413	0.992999	413	1.14573	413	2.05111	413	2.16599		413	1.51289	413	1.22232	413	1.35567	413	1.21264		413	1.50467	413	1.42445	413	1.38802	413	1.58588		413	3.02128	413	2.92143	413	2.60243	413	2.76789	413	3.02091	413	3.11381
412.5	10	412.5	2.66145	412.5	1.00004	412.5	1.15154	412.5	2.03527	412.5	2.16814		412.5	1.50427	412.5	1.22892	412.5	1.35115	412.5	1.22101		412.5	1.50393	412.5	1.42233	412.5	1.39049	412.5	1.59119		412.5	3.21707	412.5	2.9419	412.5	2.60814	412.5	3.03221	412.5	10	412.5	3.98137
411.999	10	411.999	2.79875	411.999	1.00935	411.999	1.15617	411.999	2.0608	411.999	2.1875		411.999	1.52083	411.999	1.23153	411.999	1.35513	411.999	1.22695		411.999	1.51062	411.999	1.4341	411.999	1.38875	411.999	1.59839		411.999	3.20517	411.999	2.95739	411.999	2.62577	411.999	2.77607	411.999	3.38458	411.999	3.22713
411.499	10	411.499	2.67441	411.499	1.01622	411.499	1.15868	411.499	2.05775	411.499	2.16308		411.499	1.51655	411.499	1.24354	411.499	1.36725	411.499	1.23569		411.499	1.51072	411.499	1.4387	411.499	1.38947	411.499	1.60223		411.499	3.16455	411.499	3.01717	411.499	2.66705	411.499	2.85008	411.499	3.60814	411.499	3.53267
410.998	10	410.998	2.74776	410.998	1.02265	410.998	1.16246	410.998	2.06021	410.998	2.20004		410.998	1.52001	410.998	1.24791	410.998	1.3642	410.998	1.23723		410.998	1.50533	410.998	1.44093	410.998	1.3921	410.998	1.60843		410.998	3.13514	410.998	3.10841	410.998	2.67905	410.998	2.91677	410.998	3.29824	410.998	3.18061
410.497	10	410.497	2.72218	410.497	1.03238	410.497	1.16586	410.497	2.09232	410.497	2.16657		410.497	1.52316	410.497	1.25361	410.497	1.36441	410.497	1.24425		410.497	1.4983	410.497	1.44115	410.497	1.39353	410.497	1.61963		410.497	3.40461	410.497	2.96048	410.497	2.69724	410.497	2.87771	410.497	2.92179	410.497	3.83059
409.997	3.48131	409.997	2.69287	409.997	1.041	409.997	1.1658	409.997	2.10352	409.997	2.17254		409.997	1.52307	409.997	1.2583	409.997	1.36805	409.997	1.24794		409.997	1.50847	409.997	1.45232	409.997	1.39024	409.997	1.61981		409.997	3.26985	409.997	3.79346	409.997	2.67608	409.997	2.83482	409.997	3.12313	409.997	3.51912
409.496	3.71638	409.496	2.73671	409.496	1.04994	409.496	1.16939	409.496	2.08788	409.496	2.24383		409.496	1.52726	409.496	1.26489	409.496	1.36994	409.496	1.25666		409.496	1.50328	409.496	1.45462	409.496	1.38781	409.496	1.61552		409.496	3.41215	409.496	2.97965	409.496	2.64709	409.496	2.7719	409.496	2.81125	409.496	3.39646
408.995	10	408.995	2.82535	408.995	1.05806	408.995	1.17245	408.995	2.10932	408.995	2.20102		408.995	1.52696	408.995	1.27404	408.995	1.37289	408.995	1.26258		408.995	1.49912	408.995	1.45866	408.995	1.39391	408.995	1.64102		408.995	3.13006	408.995	3.24476	408.995	2.78159	408.995	2.87049	408.995	3.02754	408.995	3.54213
408.494	10	408.494	2.79982	408.494	1.06302	408.494	1.17391	408.494	2.10487	408.494	2.20594		408.494	1.53065	408.494	1.27427	408.494	1.37738	408.494	1.26958		408.494	1.50279	408.494	1.46266	408.494	1.38701	408.494	1.6282		408.494	3.21734	408.494	3.12536	408.494	2.66047	408.494	2.8874	408.494	3.37763	408.494	3.38195
407.993	3.83388	407.993	2.84334	407.993	1.07033	407.993	1.17942	407.993	2.07483	407.993	2.2196		407.993	1.53772	407.993	1.2815	407.993	1.37846	407.993	1.27409		407.993	1.49648	407.993	1.46746	407.993	1.39407	407.993	1.63911		407.993	3.27304	407.993	3.21885	407.993	2.75881	407.993	2.96689	407.993	3.23601	407.993	3.62929
407.492	4.39732	407.492	2.74546	407.492	1.07963	407.492	1.18172	407.492	2.11714	407.492	2.22688		407.492	1.53334	407.492	1.29084	407.492	1.38573	407.492	1.27931		407.492	1.49667	407.492	1.47104	407.492	1.38943	407.492	1.6485		407.492	3.32859	407.492	3.14137	407.492	2.6625	407.492	2.92157	407.492	3.6474	407.492	3.5433
406.991	3.85592	406.991	2.86694	406.991	1.08625	406.991	1.18356	406.991	2.11602	406.991	2.26374		406.991	1.5355	406.991	1.29243	406.991	1.38272	406.991	1.28471		406.991	1.49813	406.991	1.47728	406.991	1.39201	406.991	1.64227		406.991	3.35971	406.991	3.04584	406.991	2.68653	406.991	3.02637	406.991	3.51594	406.991	3.38505
406.49	4.1867	406.49	2.7663	406.49	1.09194	406.49	1.18353	406.49	2.14539	406.49	2.24737		406.49	1.54271	406.49	1.30555	406.49	1.38491	406.49	1.29142		406.49	1.49727	406.49	1.47767	406.49	1.38883	406.49	1.66474		406.49	3.28227	406.49	3.09001	406.49	2.78908	406.49	3.01259	406.49	3.01985	406.49	3.02451
405.989	3.85892	405.989	2.80898	405.989	1.10224	405.989	1.18641	405.989	2.11929	405.989	2.24918		405.989	1.5481	405.989	1.30778	405.989	1.39439	405.989	1.29528		405.989	1.49603	405.989	1.48229	405.989	1.38977	405.989	1.65714		405.989	3.30839	405.989	3.09588	405.989	2.73298	405.989	2.93529	405.989	3.13357	405.989	3.88502
405.488	10	405.488	2.83868	405.488	1.10747	405.488	1.18689	405.488	2.15666	405.488	2.31194		405.488	1.5519	405.488	1.31152	405.488	1.3929	405.488	1.30225		405.488	1.4962	405.488	1.49214	405.488	1.38993	405.488	1.66107		405.488	3.39077	405.488	3.10121	405.488	2.80814	405.488	2.84245	405.488	3.52922	405.488	3.68122
404.987	10	404.987	2.87745	404.987	1.11511	404.987	1.19414	404.987	2.17577	404.987	2.27267		404.987	1.55044	404.987	1.31903	404.987	1.38831	404.987	1.30175		404.987	1.49283	404.987	1.49382	404.987	1.38943	404.987	1.67372		404.987	3.35259	404.987	3.62161	404.987	2.80231	404.987	2.94082	404.987	4.01669	404.987	3.24834
404.486	10	404.486	2.88615	404.486	1.12381	404.486	1.19499	404.486	2.15809	404.486	2.27789		404.486	1.55678	404.486	1.32297	404.486	1.39131	404.486	1.31216		404.486	1.49263	404.486	1.49379	404.486	1.38299	404.486	1.6703		404.486	3.41556	404.486	3.31034	404.486	2.70039	404.486	2.86085	404.486	3.24359	404.486	10
403.985	3.54606	403.985	2.85898	403.985	1.13136	403.985	1.19737	403.985	2.17646	403.985	2.31316		403.985	1.5577	403.985	1.33151	403.985	1.39838	403.985	1.32227		403.985	1.49458	403.985	1.50159	403.985	1.38657	403.985	1.68132		403.985	10	403.985	3.17207	403.985	2.73962	403.985	3.03942	403.985	3.13704	403.985	3.36129
403.484	10	403.484	2.73428	403.484	1.13793	403.484	1.20029	403.484	2.18607	403.484	2.24537		403.484	1.55714	403.484	1.33301	403.484	1.39956	403.484	1.32462		403.484	1.4953	403.484	1.50209	403.484	1.39031	403.484	1.68626		403.484	3.20748	403.484	3.4803	403.484	2.9331	403.484	3.42282	403.484	3.66923	403.484	4.08421
402.982	4.4567	402.982	2.79029	402.982	1.14426	402.982	1.2016	402.982	2.18402	402.982	2.27473		402.982	1.54811	402.982	1.34015	402.982	1.39529	402.982	1.32548		402.982	1.49013	402.982	1.5037	402.982	1.38449	402.982	1.67938		402.982	3.0944	402.982	3.27789	402.982	2.92217	402.982	2.97847	402.982	4.03522	402.982	3.14027
402.481	10	402.481	2.95199	402.481	1.15298	402.481	1.20171	402.481	2.20115	402.481	2.31559		402.481	1.55536	402.481	1.3408	402.481	1.39939	402.481	1.33164		402.481	1.49202	402.481	1.50767	402.481	1.38688	402.481	1.70519		402.481	3.4513	402.481	3.54681	402.481	2.77462	402.481	2.81319	402.481	3.86313	402.481	3.54665
402.018	10	402.018	2.88115	402.018	1.15994	402.018	1.20512	402.018	2.21049	402.018	2.29594		402.018	1.56514	402.018	1.34877	402.018	1.40077	402.018	1.33814		402.018	1.48764	402.018	1.5099	402.018	1.3899	402.018	1.69531		402.018	3.33814	402.018	3.45463	402.018	2.93058	402.018	3.28014	402.018	3.47083	402.018	3.31321
401.517	3.50774	401.517	2.84706	401.517	1.16709	401.517	1.20897	401.517	2.17641	401.517	2.32154		401.517	1.55576	401.517	1.35195	401.517	1.40309	401.517	1.34236		401.517	1.48637	401.517	1.51892	401.517	1.38859	401.517	1.69908		401.517	3.09548	401.517	3.07777	401.517	2.78295	401.517	2.90393	401.517	3.25638	401.517	3.12057
401.015	3.73055	401.015	2.83067	401.015	1.17482	401.015	1.20799	401.015	2.19003	401.015	2.34245		401.015	1.56839	401.015	1.36267	401.015	1.40355	401.015	1.34981		401.015	1.47667	401.015	1.51826	401.015	1.38509	401.015	1.68517		401.015	3.19594	401.015	3.11694	401.015	2.81226	401.015	3.15862	401.015	3.27007	401.015	4.44092
400.514	10	400.514	2.87464	400.514	1.18301	400.514	1.21337	400.514	2.23485	400.514	2.28905		400.514	1.56218	400.514	1.3688	400.514	1.40822	400.514	1.35708		400.514	1.48111	400.514	1.52562	400.514	1.38588	400.514	1.69757		400.514	3.12981	400.514	3.10198	400.514	2.80015	400.514	3.12385	400.514	3.43098	400.514	4.11485
400.012	3.45868	400.012	3.01688	400.012	1.19584	400.012	1.21293	400.012	2.22738	400.012	2.32503		400.012	1.56589	400.012	1.37149	400.012	1.40867	400.012	1.35915		400.012	1.47402	400.012	1.52279	400.012	1.37792	400.012	1.71804		400.012	3.31948	400.012	3.11568	400.012	3.02692	400.012	3.02511	400.012	3.44306	400.012	3.7084

## Sheet: Abs Comparisons
Sugar screen
Absorbance at approx. 500 nm
Glucose		Maltose		Sucrose		DNSA blank
0.306531	500.008	0.0820621	500.008	0.0504043	500.008	0.0503366
G vs F - RUN 1
Fructose (low conc.)	Fructose (high conc.)	Glucose (low conc.)	Gucose (high conc.)
0.449048	0.219376	0.380601	0.209676
G vs F - RUN 2
Fructose (low conc.)	Fructose (high conc.)	Glucose (low conc.)	Gucose (high conc.)
0.540004	0.327971	0.596705	0.291006
DNSA blank	Sucrose (low)	Sucrose (med.)	Sucrose (high)
0.0621756	0.0649763	0.0645624	0.0792309
