# Supplementary material for: Parallel and High Throughput Reaction Monitoring with Computer Vision
Source: Angew Chem Int Ed Engl. 2024 Oct 31;64(1):e202413395. doi: 10.1002/anie.202413395 (PMC11701362; doi:10.1002/anie.202413395)
Supplement: Supplementary file 3 — Supporting Information [file ANIE-64-e202413395-s003.zip › Supporting Info - Machine readable data part 2/Table 2 - esterification in HTE/HPLC Method.csv]

Acquisition Method:	Barry's standard method_low flow_higher A.amx
Path:	C:\CDSProjects\1220 Infinity II\Results\HB\blank new.sirslt
1	Method Information
Last Saved As:	C:\CDSProjects\1220 Infinity II\Methods\Barry's standard method_low flow_higher A.amx	Modified:	2024-07-05 15:53:49+01:00	Modifier:	SYSTEM
Created:	2024-03-28 09:35:46+00:00	Creator:	SYSTEM	Description:
Version:	2024-0705-1453-49352	Method Status:	Generic
2	DAD Method
Peakwidth:	> 0.1 min (2 s response time) (2.5 Hz)	Slit:	4 nm	UV Lamp Required:	Yes
Vis Lamp Required:	No	Module Display Name:	DAD	Module Type:	G4294B
Order:	1
2.1	Analog Output 1
Analog 1 Zero Offset:	5 %	Analog 1 Attenuation:	1000 mAU
2.2	Analog Output 2
Analog 2 Zero Offset:	5 %	Analog 2 Attenuation:	1000 mAU
2.3	Signals
Signal table
Acquire	Signal	Wavelength	Bandwidth	Use Ref.
Yes	Signal A	302 nm	4 nm	No
Yes	Signal B	245 nm	4 nm	No
Yes	Signal C	238 nm	4 nm	No
Yes	Signal D	220 nm	4 nm	No
No	Signal E
No	Signal F
No	Signal G
No	Signal H
2.4	Prepare Mode
Margin for negative Absorbance:	100 mAU
2.5	Autobalance
Autobalance Prerun:	Yes	Autobalance Postrun:	No
2.6	Spectrum
Spectrum Store:	None
2.7	Stoptime
Stoptime Mode:	As Pump/Injector
2.8	Posttime
Posttime Mode:	Off
3	Column Oven Method
Module Display Name:	Column Oven	Module Type:	G4294B	Order:	1
3.1	Temperature Control
Temperature Control Mode:	Not Controlled
3.1.1	Temperature Not Ready Limit
Temperature Not Ready Limit On:	Yes	Temperature Not Ready Limit Value:	0.8 °C
3.2	Stoptime
Stoptime Mode:	As Pump/Injector
3.3	Posttime
Posttime Mode:	Off
4	Grad. Pump Method
Flow:	1.800 mL/min	Low Pressure Limit:	0.00 bar	High Pressure Limit:	600.00 bar
Maximum Flow Gradient:	100.000 mL/min²	Primary Channel:	Automatic	Module Display Name:	Grad. Pump
Module Type:	G4294B	Order:	1
Solvent Composition
Empty columns are hidden.
Channel	Used	Percent
A	Yes	5.0 %
B	Yes	95.0 %
Timetable
Time	A	B	Flow	Pressure
Start. Cond. min	5.0 %	95.0 %	1.800 mL/min	600.00 bar
0.50 min	85.0 %	15.0 %	1.800 mL/min	600.00 bar
3.00 min	75.0 %	25.0 %	1.800 mL/min	600.00 bar
3.50 min	5.0 %	95.0 %	1.800 mL/min	600.00 bar
4.00 min	5.0 %	95.0 %	1.800 mL/min	600.00 bar
4.1	Stroke
Automatic Stroke Calculation:	Yes
4.2	Compress
Compressibility Mode:	Compressibility Value Set	Compressibility:	100 10e-6/bar
4.3	Stoptime
Stoptime Mode:	Time set	Stoptime:	4.00 min
4.4	Posttime
Posttime Mode:	Off
5	Sampler Method
Module Display Name:	Sampler	Module Type:	G4294B	Order:	1
5.1	Auxiliary
Draw Speed:	200 µL/min	Eject Speed:	200 µL/min	Draw Position Offset:	0.0 mm
5.2	Injection
Injection Mode:	Standard injection	Injection Volume:	5.00 µL
5.3	High throughput
5.3.1	Overlapped Injection
Enable Overlapped Injection:	No
5.4	Stoptime
Stoptime Mode:	As Pump/No Limit
5.5	Posttime
Posttime Mode:	Off
6	Method Properties
Instrument Technique:	Liquid Chromatography
7	Schema version
Schema version:	2.3
Method Audit Trail
#	Username	Date (yyyy-MM-dd)	Category	Description
Reviewed	Version	Hostname	Reason
1	SYSTEM	2024-03-28 09:35:46+00:00	Method	Saved method 'C:\CDSProjects\1220 Infinity II\Methods\Barry's standard method_short_bchange.amx' version 2024-0320-1153-19432 as 'C:\CDSProjects\1220 Infinity II\Methods\Barry's standard method_low flow_higher A.amx'.
	2024-0328-0935-46677	chem-625-marcr.ds.strath.ac.uk
2	SYSTEM	2024-03-28 09:36:02+00:00	Grad. Pump	Changed Flow from 2.000 mL/min to 1.800 mL/min
	2024-0328-0936-03077	chem-625-marcr.ds.strath.ac.uk
3	SYSTEM	2024-03-28 09:36:02+00:00	Grad. Pump	Changed timetable entry from "Change Solvent Composition" at time 0.5 with parameter Solvent composition A: 75.0 % B:25.0 % to "Change Solvent Composition" at time 0.5 with parameter Solvent composition A: 85.0 % B:15.0 %
	2024-0328-0936-03077	chem-625-marcr.ds.strath.ac.uk
4	SYSTEM	2024-03-28 10:12:24+00:00	Grad. Pump	Changed timetable entry from "Change Flow" at time 0.5 with parameter Flow: 2 mL/min to "Change Flow" at time 0.5 with parameter Flow: 1.8 mL/min
	2024-0328-1012-24858	chem-625-marcr.ds.strath.ac.uk
5	SYSTEM	2024-03-28 10:12:24+00:00	Grad. Pump	Changed timetable entry from "Change Flow" at time 3 with parameter Flow: 2 mL/min to "Change Flow" at time 3 with parameter Flow: 1.8 mL/min
	2024-0328-1012-24858	chem-625-marcr.ds.strath.ac.uk
6	SYSTEM	2024-03-28 10:12:24+00:00	Grad. Pump	Changed timetable entry from "Change Flow" at time 3.5 with parameter Flow: 2 mL/min to "Change Flow" at time 3.5 with parameter Flow: 1.8 mL/min
	2024-0328-1012-24858	chem-625-marcr.ds.strath.ac.uk
7	SYSTEM	2024-03-28 10:12:24+00:00	Grad. Pump	Changed timetable entry from "Change Flow" at time 4 with parameter Flow: 2 mL/min to "Change Flow" at time 4 with parameter Flow: 1.8 mL/min
	2024-0328-1012-24858	chem-625-marcr.ds.strath.ac.uk
8	SYSTEM	2024-07-05 15:53:49+01:00	Properties	Changed description from 'HPLC method for amide coupling reactions Separating Fmoc-Ala-OH and 9,9-dimethylfluorene (ISTD) ' to ' '.
	2024-0705-1453-49352	chem-625-marcr.ds.strath.ac.uk
