# Supplementary material for: Parallel and High Throughput Reaction Monitoring with Computer Vision
Source: Angew Chem Int Ed Engl. 2024 Oct 31;64(1):e202413395. doi: 10.1002/anie.202413395 (PMC11701362; doi:10.1002/anie.202413395)
Supplement: Supplementary file 3 — Supporting Information [file ANIE-64-e202413395-s003.zip › Supporting Info - Machine readable data part 2/Figure 10 - esterification and mutual information/Kineticolor Kinetic study data/549XDPHH.xlsx]

## Sheet: Colour Analysis
frame number	Time (s)	normalised time	average color	hexcode	red	green	blue	hue	saturation	value	lightness	a_component	b_component	x	y	z	delta_e	light_ratio	a_ratio	b_ratio	chroma_ab	hue_ab
1	72	0	(154.39527027027023, 138.89076576576576, 68.9358108108108)	#9a8a44	154.395	138.891	68.9358	49.1145	141.145	154.395	79.1858	-1.45363	37.9873	132.497	140.891	69.6354	0	1	1	1	38.0151	-87.8086
2	108	36	(155.09346846846847, 138.9493243243243, 70.12950450450454)	#9b8a46	155.093	138.949	70.1295	48.5993	139.695	155.093	79.2272	-1.01681	37.3489	133.096	141.075	70.8177	0.774718	1.00052	0.699501	0.983192	37.3627	-88.4405
3	144	72	(155.42905405405403, 139.4132882882883, 71.07319819819821)	#9b8b47	155.429	139.413	71.0732	48.6084	138.396	155.429	79.3275	-0.940228	36.9638	133.593	141.521	71.7566	1.15386	1.00179	0.646815	0.973055	36.9757	-88.5429
4	180	108	(155.51126126126132, 139.6126126126126, 72.59459459459458)	#9b8b48	155.511	139.613	72.5946	48.4955	135.963	155.511	79.3708	-0.711359	36.152	133.999	141.714	73.2648	1.98841	1.00234	0.489368	0.951684	36.159	-88.8727
5	216	144	(155.99211711711712, 139.8975225225225, 73.6858108108108)	#9b8b49	155.992	139.898	73.6858	48.2673	134.546	155.992	79.4443	-0.475689	35.6497	134.542	142.042	74.3479	2.5471	1.00326	0.327242	0.938463	35.6529	-89.2355
6	252	180	(155.75900900900896, 140.42117117117118, 74.9346846846847)	#9b8c4a	155.759	140.421	74.9347	48.6139	132.321	155.759	79.5333	-0.555984	35.0894	134.839	142.439	75.5895	3.05361	1.00439	0.382481	0.923713	35.0938	-89.0922
7	288	216	(156.12950450450452, 139.98536036036032, 76.27364864864865)	#9c8b4c	156.13	139.985	76.2736	47.87	130.425	156.13	79.4719	0.0276633	34.2328	135.154	142.165	76.9108	4.04635	1.00361	-0.0190305	0.901162	34.2328	89.9537
8	324	252	(156.06531531531536, 140.5698198198198, 77.46171171171174)	#9c8c4d	156.065	140.57	77.4617	48.1719	128.433	156.065	79.5784	-0.0384101	33.7518	135.541	142.641	78.0928	4.48295	1.00496	0.0264236	0.888501	33.7518	-89.9348
9	360	288	(156.5033783783784, 141.4087837837838, 77.96734234234232)	#9c8d4d	156.503	141.409	77.9673	48.468	127.963	156.503	79.7488	-0.190524	33.7616	136.117	143.406	78.6018	4.44627	1.00711	0.131068	0.888759	33.7621	-89.6767
10	396	324	(156.38400900900896, 141.17004504504504, 79.98761261261261)	#9c8d4f	156.384	141.17	79.9876	48.0513	124.572	156.384	79.7057	0.269427	32.584	136.388	143.212	80.5994	5.69516	1.00657	-0.185348	0.85776	32.5852	89.5263
11	432	360	(156.89076576576576, 141.48085585585585, 80.82545045045045)	#9c8d50	156.891	141.481	80.8255	47.8447	123.632	156.891	79.7838	0.448722	32.2644	136.901	143.563	81.432	6.06045	1.00755	-0.308691	0.849345	32.2675	89.2032
12	468	396	(156.7927927927928, 141.82432432432435, 82.27927927927931)	#9c8d52	156.793	141.824	82.2793	47.947	121.185	156.793	79.8454	0.534369	31.5904	137.25	143.84	82.8747	6.73112	1.00833	-0.367611	0.831604	31.5949	89.0309
13	504	432	(157.11824324324326, 142.2015765765766, 82.70833333333334)	#9d8e52	157.118	142.202	82.7083	47.972	120.766	157.118	79.9273	0.54534	31.5015	137.612	144.209	83.3033	6.8273	1.00936	-0.375158	0.829262	31.5062	89.0082
14	540	468	(157.07432432432427, 142.00450450450452, 83.50675675675673)	#9d8e53	157.074	142.005	83.5068	47.7094	119.432	157.074	79.8919	0.775008	31.0194	137.689	144.05	84.0917	7.34965	1.00892	-0.533155	0.816572	31.0291	88.5688
15	576	504	(157.2297297297297, 142.00675675675677, 84.79279279279277)	#9d8e54	157.23	142.007	84.7928	47.3907	117.48	157.23	79.9014	1.0685	30.3614	138.023	144.093	85.3649	8.064	1.00904	-0.73506	0.799251	30.3802	87.9844
16	612	540	(157.0675675675676, 142.44144144144147, 86.17117117117117)	#9d8e56	157.068	142.441	86.1712	47.6218	115.101	157.068	79.9766	1.0755	29.7733	138.354	144.432	86.7339	8.63092	1.00999	-0.73987	0.783768	29.7927	87.9312
17	648	576	(158.1013513513514, 143.34909909909908, 86.80405405405405)	#9e8f56	158.101	143.349	86.8041	47.5853	114.995	158.101	80.1815	1.10412	29.7959	139.269	145.359	87.3695	8.63908	1.01257	-0.759558	0.784363	29.8163	87.8778
18	684	612	(157.3254504504504, 142.95157657657654, 87.69481981981984)	#9d8e57	157.325	142.952	87.6948	47.6142	112.86	157.325	80.082	1.20926	29.1702	138.943	144.908	88.2474	9.25401	1.01132	-0.831888	0.767892	29.1952	87.6262
19	720	648	(157.8164414414414, 143.0371621621622, 88.56193693693693)	#9d8f58	157.816	143.037	88.5619	47.1957	111.902	157.816	80.1186	1.49004	28.7917	139.384	145.074	89.1067	9.70028	1.01178	-1.02505	0.757928	28.8302	87.0375
20	756	684	(160.04617117117118, 144.2376126126126, 89.29842342342342)	#a09059	160.046	144.238	89.2984	46.593	112.722	160.046	80.4219	1.77948	28.936	140.996	146.451	89.8478	9.69057	1.01561	-1.22417	0.761728	28.9907	86.4809
21	792	720	(159.36599099099104, 144.44256756756755, 91.22635135135134)	#9f905b	159.366	144.443	91.2264	46.8593	109.03	159.366	80.4365	1.83073	27.9947	141.112	146.518	91.7585	10.5926	1.01579	-1.25942	0.736949	28.0545	86.2584
22	828	756	(159.02477477477473, 144.0472972972973, 91.13288288288291)	#9f905b	159.025	144.047	91.1329	46.7635	108.866	159.025	80.3525	1.88837	27.8984	140.803	146.135	91.662	10.6919	1.01473	-1.29907	0.734413	27.9622	86.1277
23	864	792	(158.625, 144.02364864864862, 90.4921171171171)	#9e905a	158.625	144.024	90.4921	47.1416	109.528	158.625	80.3312	1.65252	28.1814	140.472	146.039	91.0274	10.3497	1.01446	-1.13682	0.741864	28.2299	86.6441
24	900	828	(159.3727477477478, 144.61599099099092, 92.18806306306307)	#9f905c	159.373	144.616	92.1881	46.8213	107.497	159.373	80.4699	1.93259	27.5748	141.361	146.67	92.7123	11.0243	1.01622	-1.32949	0.725896	27.6425	85.991
25	936	864	(159.87725225225225, 145.4313063063063, 94.07094594594592)	#9f915e	159.877	145.431	94.0709	46.8287	104.959	159.877	80.6388	2.06629	26.9383	142.238	147.442	94.5845	11.6869	1.01835	-1.42147	0.709138	27.0174	85.6137
26	972	900	(159.2049549549549, 144.27927927927928, 95.10135135135131)	#9f905f	159.205	144.279	95.1014	46.0298	102.675	159.205	80.4102	2.57983	26.0494	141.757	146.398	95.5931	12.6603	1.01546	-1.77475	0.685738	26.1768	84.3441
27	1008	936	(159.57770270270274, 145.28490990990994, 95.32995495495499)	#9f915f	159.578	145.285	95.33	46.6522	102.666	159.578	80.6041	2.27416	26.2683	142.297	147.283	95.8295	12.3791	1.01791	-1.56447	0.691503	26.3666	85.052
28	1044	972	(160.17229729729726, 145.34572072072072, 95.7668918918919)	#a0915f	160.172	145.346	95.7669	46.1876	102.536	160.172	80.639	2.51369	26.1173	142.695	147.443	96.2627	12.5996	1.01835	-1.72925	0.687526	26.238	84.5024
29	1080	1008	(159.78941441441438, 144.98761261261262, 96.27139639639641)	#9f9060	159.789	144.988	96.2714	46.018	101.365	159.789	80.5617	2.65304	25.7433	142.497	147.089	96.7586	12.9875	1.01738	-1.82512	0.67768	25.8796	84.116
30	1116	1044	(161.13175675675674, 146.01914414414415, 96.08220720720723)	#a19260	161.132	146.019	96.0822	46.0605	102.945	161.132	80.7961	2.5616	26.2332	143.437	148.163	96.5816	12.525	1.02033	-1.76221	0.690577	26.358	84.4229
31	1152	1080	(160.1734234234234, 145.85360360360363, 97.78153153153153)	#a09161	160.173	145.854	97.7815	46.2292	99.3294	160.173	80.7337	2.65356	25.3145	143.256	147.877	98.2623	13.4114	1.01955	-1.82548	0.666394	25.4532	84.0159
32	1188	1116	(160.99436936936937, 145.9403153153153, 96.95608108108105)	#a09160	160.994	145.94	96.9561	45.8953	101.431	160.994	80.7788	2.7168	25.7851	143.52	148.084	97.4459	12.9932	1.02012	-1.86898	0.678782	25.9279	83.9853
33	1224	1152	(161.03265765765764, 146.38626126126124, 97.59121621621621)	#a19261	161.033	146.386	97.5912	46.1481	100.461	161.033	80.8606	2.641	25.6212	143.804	148.46	98.0792	13.1336	1.02115	-1.81684	0.674468	25.757	84.1148
34	1260	1188	(160.68918918918925, 146.65540540540542, 99.9009009009009)	#a09263	160.689	146.655	99.9009	46.1482	96.4658	160.689	80.9003	2.83697	24.5981	144.181	148.642	100.368	14.1641	1.02165	-1.95165	0.647534	24.7611	83.421
35	1296	1224	(161.34684684684683, 146.80405405405406, 97.66216216216212)	#a19261	161.347	146.804	97.6622	46.2986	100.65	161.347	80.9466	2.56002	25.7338	144.102	148.855	98.1536	13.0138	1.02224	-1.76112	0.67743	25.8608	84.3189
36	1332	1260	(162.1801801801802, 147.66441441441444, 100.82207207207206)	#a29364	162.18	147.664	100.822	45.8055	96.4749	162.18	81.1373	3.00547	24.5718	145.409	149.735	101.29	14.2713	1.02464	-2.06756	0.646841	24.7549	83.0266
37	1368	1296	(162.73423423423426, 148.3108108108108, 99.2454954954955)	#a29463	162.734	148.311	99.2455	46.3692	99.4851	162.734	81.2683	2.59228	25.5323	145.565	150.342	99.7361	13.2602	1.0263	-1.78332	0.672127	25.6636	84.2027
38	1404	1332	(161.36486486486487, 148.18468468468467, 101.28828828828829)	#a19465	161.365	148.185	101.288	46.8366	94.9372	161.365	81.1985	2.60134	24.4582	145.264	150.019	101.757	14.2665	1.02542	-1.78955	0.64385	24.5961	83.9289
39	1440	1368	(161.8164414414414, 148.46959459459458, 101.875)	#a19465	161.816	148.47	101.875	46.6401	94.4593	161.816	81.2671	2.71848	24.3032	145.691	150.336	102.341	14.4566	1.02628	-1.87013	0.639771	24.4548	83.6176
40	1476	1404	(161.97072072072072, 147.7387387387387, 101.00225225225225)	#a19365	161.971	147.739	101.002	45.9941	95.9862	161.971	81.1428	2.93984	24.497	145.365	149.761	101.47	14.3221	1.02471	-2.02242	0.644872	24.6728	83.1568
41	1512	1440	(163.63738738738735, 149.21171171171167, 100.55630630630631)	#a39564	163.637	149.212	100.556	46.2789	98.3007	163.637	81.4632	2.7005	25.2502	146.549	151.247	101.043	13.5896	1.02876	-1.85776	0.6647	25.3942	83.8954
42	1548	1476	(164.4099099099099, 149.08108108108104, 102.14864864864865)	#a49566	164.41	149.081	102.149	45.2279	96.5673	164.41	81.4734	3.28692	24.5296	147.206	151.295	102.618	14.4504	1.02889	-2.26118	0.645732	24.7489	82.3679
43	1584	1512	(163.11711711711712, 148.44594594594594, 102.96846846846847)	#a39466	163.117	148.446	102.968	45.3651	94.03	163.117	81.3151	3.32945	23.8822	146.539	150.559	103.423	15.0455	1.02689	-2.29044	0.628689	24.1132	82.0635
44	1620	1548	(162.40765765765764, 148.85135135135135, 103.68693693693696)	#a29467	162.408	148.851	103.687	46.1484	92.1988	162.408	81.3606	3.0579	23.6297	146.461	150.77	104.139	15.2061	1.02746	-2.10363	0.622042	23.8267	82.6264
45	1656	1584	(162.89301801801804, 149.85022522522524, 104.53941441441442)	#a29568	162.893	149.85	104.539	46.5892	91.3493	162.893	81.5553	2.90819	23.5723	147.179	151.677	104.993	15.2458	1.02992	-2.00064	0.620529	23.751	82.9668
46	1692	1620	(164.27702702702697, 149.97297297297303, 102.18468468468468)	#a49566	164.277	149.973	102.185	46.178	96.3832	164.277	81.6238	2.8481	24.7682	147.424	151.996	102.663	14.1136	1.03079	-1.95931	0.652011	24.9314	83.4403
47	1728	1656	(162.80743243243242, 149.106981981982, 103.72184684684684)	#a29567	162.807	149.107	103.722	46.0875	92.5438	162.807	81.4206	3.07063	23.716	146.743	151.049	104.176	15.1372	1.02822	-2.11239	0.624313	23.9139	82.6227
48	1764	1692	(163.2342342342342, 149.96621621621622, 104.70270270270271)	#a39568	163.234	149.966	104.703	46.3991	91.4363	163.234	81.5888	2.98976	23.5553	147.415	151.833	105.155	15.2906	1.03035	-2.05676	0.620083	23.7443	82.7664
49	1800	1728	(165.97297297297297, 150.73873873873873, 103.94594594594592)	#a59667	165.973	150.739	103.946	45.2636	95.298	165.973	81.8248	3.33801	24.3031	148.845	152.937	104.414	14.7371	1.03333	-2.29633	0.639769	24.5313	82.1794
50	1836	1764	(163.0337837837838, 149.6644144144144, 103.71396396396399)	#a39567	163.034	149.664	103.714	46.4773	92.7817	163.034	81.5264	2.88535	23.8995	147.025	151.542	104.173	14.9256	1.02956	-1.98493	0.629143	24.073	83.1161
51	1872	1800	(163.98873873873873, 150.26126126126127, 106.29504504504503)	#a3966a	163.989	150.261	106.295	45.7238	89.7128	163.989	81.6723	3.37529	22.9785	148.194	152.223	106.735	15.9614	1.0314	-2.32198	0.604898	23.225	81.6436
52	1908	1836	(162.02815315315317, 149.02815315315317, 103.30518018018016)	#a29567	162.028	149.028	103.305	46.7173	92.4182	162.028	81.3762	2.791	23.8305	146.254	150.843	103.762	14.941	1.02766	-1.92002	0.627326	23.9933	83.32
53	1944	1872	(162.65990990990989, 149.47522522522522, 105.05630630630631)	#a29569	162.66	149.475	105.056	46.2668	90.3045	162.66	81.4823	3.10109	23.2135	147.052	151.336	105.5	15.6297	1.029	-2.13334	0.611084	23.4197	82.3909
54	1980	1908	(162.35585585585585, 149.36711711711712, 105.19144144144143)	#a29569	162.356	149.367	105.191	46.367	89.7838	162.356	81.4522	3.08165	23.1008	146.896	151.196	105.633	15.7262	1.02862	-2.11997	0.60812	23.3055	82.4016
55	2016	1944	(162.49211711711712, 149.5011261261262, 104.53265765765767)	#a29568	162.492	149.501	104.533	46.5516	90.9562	162.492	81.4792	2.94251	23.4458	146.873	151.322	104.982	15.3637	1.02896	-2.02425	0.617199	23.6297	82.8466
56	2052	1980	(162.29391891891896, 149.43355855855853, 105.9650900900901)	#a29569	162.294	149.434	105.965	46.3015	88.5052	162.294	81.4632	3.17336	22.7701	147.041	151.247	106.4	16.0673	1.02876	-2.18306	0.599413	22.9902	82.0661
57	2088	2016	(162.81756756756752, 149.7792792792793, 105.76351351351353)	#a29569	162.818	149.779	105.764	46.2885	89.3564	162.818	81.5429	3.13992	22.9968	147.365	151.619	106.204	15.8547	1.02977	-2.16006	0.605382	23.2102	82.2251
58	2124	2052	(162.6475225225225, 149.52815315315314, 105.67004504504506)	#a29569	162.648	149.528	105.67	46.1847	89.3297	162.648	81.4924	3.18494	22.9532	147.185	151.384	106.109	15.9017	1.02913	-2.19103	0.604233	23.1731	82.1002
59	2160	2088	(162.97860360360363, 150.0213963963964, 107.10472972972974)	#a2966b	162.979	150.021	107.105	46.0859	87.4215	162.979	81.5942	3.32284	22.4817	147.787	151.858	107.534	16.4024	1.03041	-2.2859	0.591821	22.7259	81.5924
60	2196	2124	(163.06756756756758, 150.0698198198198, 106.12162162162161)	#a3966a	163.068	150.07	106.122	46.3052	89.0503	163.068	81.6038	3.14961	22.9391	147.649	151.903	106.561	15.9212	1.03053	-2.16672	0.603862	23.1543	82.182
61	2232	2160	(163.3265765765766, 150.36036036036037, 106.8400900900901)	#a3966a	163.327	150.36	106.84	46.2273	88.1917	163.327	81.6657	3.22735	22.722	148.01	152.192	107.275	16.1584	1.03132	-2.22021	0.598146	22.95	81.916
62	2268	2196	(162.77252252252254, 150.21846846846847, 106.60135135135137)	#a2966a	162.773	150.218	106.601	46.5902	87.998	162.773	81.6195	3.07919	22.75	147.647	151.977	107.038	16.0824	1.03073	-2.11828	0.598885	22.9575	82.2919
63	2304	2232	(163.11824324324326, 150.83220720720723, 107.54617117117117)	#a3966b	163.118	150.832	107.546	46.735	86.8749	163.118	81.7414	3.0783	22.5346	148.195	152.546	107.979	16.3051	1.03227	-2.11766	0.593213	22.7439	82.2214
64	2340	2268	(163.06193693693692, 151.13851351351352, 107.06644144144143)	#a3976b	163.062	151.139	107.066	47.2239	87.567	163.062	81.7913	2.83591	22.8336	148.167	152.78	107.507	15.9632	1.0329	-1.95092	0.601084	23.009	82.9202
65	2376	2304	(162.99549549549548, 151.0202702702703, 107.03153153153153)	#a2976b	162.995	151.02	107.032	47.1611	87.5534	162.995	81.7682	2.86268	22.8099	148.09	152.672	107.471	15.9891	1.03261	-1.96933	0.600462	22.9889	82.8467
66	2412	2340	(163.44256756756758, 150.9943693693694, 107.83896396396398)	#a3966b	163.443	150.994	107.839	46.5676	86.7517	163.443	81.7824	3.15681	22.4741	148.463	152.739	108.271	16.3908	1.03279	-2.17168	0.591621	22.6947	82.0043
67	2448	2376	(164.50112612612614, 151.52815315315317, 108.46509009009009)	#a4976c	164.501	151.528	108.465	46.1093	86.8638	164.501	81.9162	3.35056	22.424	149.272	153.366	108.896	16.5152	1.03448	-2.30497	0.590302	22.6729	81.5018
68	2484	2412	(164.5698198198198, 152.009009009009, 109.2545045045045)	#a4986d	164.57	152.009	109.255	46.3754	85.7108	164.57	82.0036	3.29702	22.2232	149.613	153.777	109.682	16.7038	1.03558	-2.26813	0.585017	22.4665	81.5612
69	2520	2448	(163.7939189189189, 151.57319819819818, 109.01013513513513)	#a3976d	163.794	151.573	109.01	46.6157	85.2893	163.794	81.8986	3.21402	22.152	149.049	153.283	109.436	16.7303	1.03426	-2.21104	0.583142	22.384	81.7446
70	2556	2484	(164.25450450450447, 151.71621621621625, 108.80855855855856)	#a4976c	164.255	151.716	108.809	46.4319	86.0781	164.255	81.9402	3.25297	22.3123	149.278	153.479	109.238	16.5965	1.03478	-2.23783	0.587362	22.5482	81.7052
71	2592	2520	(165.63288288288288, 152.57432432432432, 108.6418918918919)	#a5986c	165.633	152.574	108.642	46.252	87.7404	165.633	82.1396	3.25439	22.7261	150.187	154.418	109.081	16.2418	1.0373	-2.23881	0.598254	22.9579	81.8506
72	2628	2556	(164.23423423423424, 151.97297297297294, 108.50000000000001)	#a4976c	164.234	151.973	108.5	46.8003	86.5363	164.234	81.9831	3.07565	22.5219	149.286	153.681	108.935	16.356	1.03533	-2.11584	0.592878	22.7309	82.2236
73	2664	2592	(164.78153153153153, 152.13963963963965, 109.74549549549549)	#a4986d	164.782	152.14	109.745	46.2179	85.1685	164.782	82.0352	3.39063	22.0607	149.855	153.926	110.169	16.8892	1.03598	-2.33253	0.580737	22.3197	81.2623
74	2700	2628	(164.01576576576574, 151.9527027027027, 109.05180180180179)	#a4976d	164.016	151.953	109.052	46.8317	85.454	164.016	81.9726	3.11796	22.2596	149.283	153.631	109.481	16.6141	1.03519	-2.14495	0.585973	22.4769	82.0263
75	2736	2664	(164.7274774774775, 152.68918918918925, 109.14189189189192)	#a4986d	164.727	152.689	109.142	47.0057	86.0471	164.727	82.1265	3.01901	22.4818	149.878	154.357	109.577	16.4034	1.03714	-2.07688	0.591824	22.6836	82.3517
76	2772	2700	(164.02252252252254, 152.1103603603604, 109.10360360360362)	#a4986d	164.023	152.11	109.104	46.9857	85.3805	164.023	82.0002	3.05844	22.2835	149.346	153.761	109.534	16.5798	1.03554	-2.10401	0.586604	22.4924	82.1849
77	2808	2736	(164.05405405405403, 152.40540540540542, 110.48423423423422)	#a4986e	164.054	152.405	110.484	46.9531	83.2671	164.054	82.0554	3.18397	21.7698	149.729	154.021	110.903	17.11	1.03624	-2.19036	0.57308	22.0014	81.6791
78	2844	2772	(164.18355855855862, 152.88626126126124, 109.64301801801803)	#a4986d	164.184	152.886	109.643	47.5719	84.7091	164.184	82.1412	2.85615	22.2852	149.773	154.426	110.075	16.5489	1.03732	-1.96484	0.586647	22.4674	82.6966
79	2880	2808	(164.69707207207207, 153.01914414414415, 110.63851351351354)	#a4996e	164.697	153.019	110.639	47.0386	83.6987	164.697	82.1855	3.13076	21.9238	150.265	154.635	111.062	16.9721	1.03788	-2.15376	0.577135	22.1463	81.873
80	2916	2844	(164.88626126126124, 153.23536036036037, 109.85698198198197)	#a4996d	164.886	153.235	109.857	47.2967	85.1039	164.886	82.228	2.95087	22.3391	150.269	154.836	110.291	16.5385	1.03842	-2.03	0.588068	22.5332	82.4751
81	2952	2880	(164.60698198198202, 152.5439189189189, 110.3141891891892)	#a4986e	164.607	152.544	110.314	46.6689	84.1074	164.607	82.0996	3.25842	21.92	150.009	154.23	110.736	16.9957	1.0368	-2.24158	0.577034	22.1609	81.5449
82	2988	2916	(163.81081081081078, 152.61936936936937, 110.13063063063063)	#a3986e	163.811	152.619	110.131	47.491	83.5625	163.811	82.0823	2.95063	21.9704	149.605	154.148	110.556	16.8621	1.03658	-2.02984	0.578362	22.1677	82.3509
83	3024	2952	(164.84234234234228, 152.73648648648648, 110.93693693693692)	#a4986e	164.842	152.736	110.937	46.5254	83.388	164.842	82.143	3.35488	21.7213	150.308	154.435	111.355	17.2178	1.03734	-2.30794	0.571802	21.9788	81.22
84	3060	2988	(164.91441441441444, 153.07657657657657, 110.0472972972973)	#a4996e	164.914	153.077	110.047	47.0547	84.8386	164.914	82.2022	3.06459	22.2117	150.271	154.714	110.478	16.6849	1.03809	-2.10823	0.584712	22.4221	82.1444
85	3096	3024	(164.89076576576574, 152.9222972972973, 110.46283783783785)	#a4986e	164.891	152.922	110.463	46.8063	84.1716	164.891	82.1757	3.20112	21.9843	150.295	154.589	110.887	16.9323	1.03776	-2.20216	0.578728	22.2162	81.7155
86	3132	3060	(165.62612612612614, 153.92567567567565, 110.82882882882882)	#a5996e	165.626	153.926	110.829	47.1887	84.3666	165.626	82.3763	3.03973	22.1654	151.04	155.538	111.26	16.7542	1.04029	-2.09113	0.583494	22.3729	82.1913
87	3168	3096	(165.22522522522522, 153.95945945945945, 110.8873873873874)	#a5996e	165.225	153.959	110.887	47.5603	83.8622	165.225	82.3672	2.91439	22.1241	150.865	155.495	111.318	16.7584	1.04018	-2.00491	0.582406	22.3152	82.4957
88	3204	3132	(165.2623873873874, 153.80743243243245, 110.85247747747749)	#a5996e	165.262	153.807	110.852	47.3682	83.9545	165.262	82.3425	2.98717	22.0973	150.829	155.378	111.282	16.7981	1.03986	-2.05498	0.581702	22.2983	82.3013
89	3240	3168	(164.661036036036, 153.6903153153153, 111.40427927927927)	#a4996f	164.661	153.69	111.404	47.6402	82.4753	164.661	82.3012	2.95699	21.7857	150.609	155.182	111.827	17.0778	1.03934	-2.03421	0.5735	21.9855	82.2704
90	3276	3204	(165.29279279279277, 154.13288288288285, 110.47747747747749)	#a59a6e	165.293	154.133	110.477	47.7845	84.5645	165.293	82.3985	2.78408	22.3567	150.87	155.644	110.914	16.5105	1.04057	-1.91527	0.58853	22.5294	82.9015
91	3312	3240	(165.23761261261257, 153.8457207207207, 113.125)	#a59971	165.238	153.846	113.125	46.8839	80.4219	165.238	82.3532	3.36901	21.1286	151.284	155.429	113.532	17.8188	1.04	-2.31765	0.5562	21.3955	80.9403
92	3348	3276	(165.71396396396395, 153.99549549549548, 111.83108108108105)	#a5996f	165.714	153.995	111.831	46.9512	82.9148	165.714	82.3937	3.21414	21.7582	151.305	155.621	112.253	17.1891	1.04051	-2.21112	0.572775	21.9943	81.597
93	3384	3312	(165.22747747747752, 153.78378378378375, 112.32207207207207)	#a59970	165.227	153.784	112.322	47.0217	81.6503	165.227	82.3404	3.25013	21.454	151.099	155.368	112.737	17.4765	1.03984	-2.23588	0.564768	21.6988	81.3856
94	3420	3348	(164.58558558558562, 153.83333333333331, 112.01351351351349)	#a49970	164.586	153.833	112.014	47.7286	81.4523	164.586	82.3242	2.97951	21.5598	150.738	155.292	112.432	17.3022	1.03963	-2.0497	0.567553	21.7647	82.1317
95	3456	3384	(164.84572072072072, 154.15878378378378, 112.74211711711709)	#a49a70	164.846	154.159	112.742	47.6934	80.5991	164.846	82.3913	3.04301	21.3584	151.112	155.61	113.156	17.5219	1.04048	-2.09339	0.562249	21.574	81.8914
96	3492	3420	(165.03153153153153, 154.34909909909913, 111.65990990990987)	#a59a6f	165.032	154.349	111.66	47.9909	82.4677	165.032	82.4284	2.82062	21.8909	151.046	155.786	112.087	16.967	1.04095	-1.9404	0.576269	22.0719	82.658
97	3528	3456	(165.3265765765766, 154.29954954954957, 112.30855855855854)	#a59a70	165.327	154.3	112.309	47.5208	81.7751	165.327	82.4324	3.04741	21.6162	151.305	155.805	112.728	17.2862	1.041	-2.09642	0.569038	21.83	81.9754
98	3564	3492	(164.95382882882885, 154.1362612612612, 112.48085585585589)	#a49a70	164.954	154.136	112.481	47.6307	81.1173	164.954	82.3909	3.03887	21.4708	151.106	155.608	112.897	17.4141	1.04048	-2.09055	0.56521	21.6848	81.9441
99	3600	3528	(165.0033783783784, 154.0912162162162, 111.97184684684684)	#a59a6f	165.003	154.091	111.972	47.654	81.9561	165.003	82.3839	2.98285	21.6797	151.014	155.575	112.393	17.2003	1.04039	-2.052	0.570709	21.8839	82.166
100	3636	3564	(165.06756756756758, 154.14864864864865, 112.81531531531535)	#a59a70	165.068	154.149	112.815	47.4621	80.7204	165.068	82.398	3.12735	21.3383	151.232	155.642	113.229	17.564	1.04057	-2.15141	0.561721	21.5663	81.6621

## Sheet: Config
Kineticolor Version	0.3.2
Analysis Type	standard
Video Name	549XDPHH
Video Path	C:/Users/Barry/Documents/Video Repository/549XDPHH
FPS	25
Number of frames	91701
Video Length (s)	3668.04
Frame Skip	900
Start Frame	2
Start Time	72
End Frame	101
End Time	3636
Region of Interest Info
Input min X	683
Input max X	720
Input min Y	440
Input max Y	464
Rotated ROI bounds
X Coordinate	683
Y Coordinate	440
Width	36
Height	23
angle	0
