# Supplementary material for: Parallel and High Throughput Reaction Monitoring with Computer Vision
Source: Angew Chem Int Ed Engl. 2024 Oct 31;64(1):e202413395. doi: 10.1002/anie.202413395 (PMC11701362; doi:10.1002/anie.202413395)
Supplement: Supplementary file 3 — Supporting Information [file ANIE-64-e202413395-s003.zip › Supporting Info - Machine readable data part 2/Figure 10 - esterification and mutual information/Kineticolor Kinetic study data/Config 549XDPHH.csv]

Kineticolor Version	Analysis Type	Video Name	Video Path	FPS	Number of frames	Video Length (s)	Frame Skip	Start Frame	Start Time	End Frame	End Time		Region of Interest Info	Input min X	Input max X	Input min Y	Input max Y	Rotated ROI bounds	X Coordinate	Y Coordinate	Width	Height	angle
0.3.2	standard	549XDPHH	C:/Users/Barry/Documents/Video Repository/549XDPHH	25.0	91701.0	3668.04	900	2	72.0	101	3636.0			683	720	440	464		683	440	36	23	0
