# Supplementary material for: Parallel and High Throughput Reaction Monitoring with Computer Vision
Source: Angew Chem Int Ed Engl. 2024 Oct 31;64(1):e202413395. doi: 10.1002/anie.202413395 (PMC11701362; doi:10.1002/anie.202413395)
Supplement: Supplementary file 3 — Supporting Information [file ANIE-64-e202413395-s003.zip › Supporting Info - Machine readable data part 2/Figure 10 - esterification and mutual information/Kineticolor Kinetic study data/Config 549X.txt]

Kineticolor Version: 0.3.2
Analysis Type: standard
Video Name: 549XDPHH
Video Path: C:/Users/Barry/Documents/Video Repository/549XDPHH
FPS: 25.0
Number of frames: 91701.0
Video Length (s): 3668.04
Frame Skip: 900
Start Frame: 2
Start Time: 72.0
End Frame: 101
End Time: 3636.0

Region of Interest Info
Input min X: 683
Input max X: 720
Input min Y: 440
Input max Y: 464
Rotated ROI bounds
X Coordinate: 683
Y Coordinate: 440
Width: 36
Height: 23
angle: 0
