# Supplementary material for: Parallel and High Throughput Reaction Monitoring with Computer Vision
Source: Angew Chem Int Ed Engl. 2024 Oct 31;64(1):e202413395. doi: 10.1002/anie.202413395 (PMC11701362; doi:10.1002/anie.202413395)
Supplement: Supplementary file 3 — Supporting Information [file ANIE-64-e202413395-s003.zip › Supporting Info - Machine readable data part 2/Figure 10 - esterification and mutual information/Kineticolor Kinetic study data/Colour Analysis 549XDPHH.csv]

frame number	Time (s)	normalised time	average color	hexcode	red	green	blue	hue	saturation	value	lightness	a_component	b_component	x	y	z	delta_e	light_ratio	a_ratio	b_ratio	chroma_ab	hue_ab
1	72.0	0.0	(154.39527027027023, 138.89076576576576, 68.9358108108108)	#9a8a44	154.39527027027023	138.89076576576576	68.9358108108108	49.11448450347883	141.14527034419376	154.39527027027023	79.18583464570551	-1.453627941009672	37.98734351033559	132.49698198198197	140.89097675675674	69.63536036036035	0.0	1.0	1.0	1.0	38.01514568120343	-87.8085824946609
2	108.0	36.0	(155.09346846846847, 138.9493243243243, 70.12950450450454)	#9b8a46	155.09346846846847	138.9493243243243	70.12950450450454	48.59930018025658	139.69518526317313	155.09346846846847	79.22721333828513	-1.0168135957114854	37.34885427872956	133.09599099099097	141.0747988288288	70.81770270270273	0.7747176694349629	1.0005225517008787	0.6995005854147378	0.9831920536524932	37.36269296801556	-88.44052136373716
3	144.0	72.0	(155.42905405405403, 139.4132882882883, 71.07319819819821)	#9b8b47	155.42905405405403	139.4132882882883	71.07319819819821	48.60842633630589	138.39589627665353	155.42905405405403	79.32753690991548	-0.9402282238384907	36.96375727789525	133.5929954954955	141.52114319819822	71.75659909909912	1.1538576933552502	1.0017894900627615	0.6468149086247061	0.9730545455972238	36.975713396931994	-88.54291070475894
4	180.0	108.0	(155.51126126126132, 139.6126126126126, 72.59459459459458)	#9b8b48	155.51126126126132	139.6126126126126	72.59459459459458	48.49545022409339	135.96282242530455	155.51126126126132	79.37077353119373	-0.7113594287535552	36.15196400595067	133.99934684684686	141.71379493243242	73.26477477477475	1.9884121455997965	1.0023355046557971	0.4893682961676244	0.9516844471136668	36.158962011158856	-88.87274080136261
5	216.0	144.0	(155.99211711711712, 139.8975225225225, 73.6858108108108)	#9b8b49	155.99211711711712	139.8975225225225	73.6858108108108	48.26729422066549	134.5459533211571	155.99211711711712	79.44433143348932	-0.4756886040881425	35.649708233833955	134.54153153153152	142.0419524324324	74.34792792792793	2.547101219413542	1.0032644321922017	0.327242336686054	0.938462786273391	35.6528817461583	-89.2355244025859
6	252.0	180.0	(155.75900900900896, 140.42117117117118, 74.9346846846847)	#9b8c4a	155.75900900900896	140.42117117117118	74.9346846846847	48.6139441564956	132.32109547840417	155.75900900900896	79.53326654569092	-0.5559844215680676	35.08940005561567	134.8394144144144	142.43938698198198	75.58954954954956	3.0536124639313704	1.0043875511515399	0.38248055494990535	0.923712921543686	35.0938045093442	-89.0922359652275
7	288.0	216.0	(156.12950450450452, 139.98536036036032, 76.27364864864865)	#9c8b4c	156.12950450450452	139.98536036036032	76.27364864864865	47.87003610108299	130.4253370166543	156.12950450450452	79.47191387263074	0.027663306853276115	34.2327576408596	135.15364864864864	142.16513405405402	76.91076576576576	4.046353931175852	1.0036127576125857	-0.019030527738797813	0.9011621892314097	34.232768818142326	89.95369959961486
8	324.0	252.0	(156.06531531531536, 140.5698198198198, 77.46171171171174)	#9c8c4d	156.06531531531536	140.5698198198198	77.46171171171174	48.171919770773584	128.4328864387456	156.06531531531536	79.57836765067177	-0.03841009724697697	33.75179357549667	135.54099099099102	142.64121846846848	78.09279279279282	4.482946236104796	1.0049571114167393	0.026423609620696883	0.8885010231450768	33.751815431151385	-89.93479648694898
9	360.0	288.0	(156.5033783783784, 141.4087837837838, 77.96734234234232)	#9c8d4d	156.5033783783784	141.4087837837838	77.96734234234232	48.46802408947521	127.96330275229363	156.5033783783784	79.74881150085376	-0.1905241246088485	33.761600628707235	136.11684684684684	143.40569166666668	78.60175675675674	4.446265521993897	1.0071095652103326	0.1310680121328108	0.888759189479027	33.762138209159424	-89.67667076929675
10	396.0	324.0	(156.38400900900896, 141.17004504504504, 79.98761261261261)	#9c8d4f	156.38400900900896	141.17004504504504	79.98761261261261	48.05129716981135	124.57207872167291	156.38400900900896	79.70570446550823	0.26942650425193504	32.58404221548956	136.38840090090088	143.212090990991	80.59943693693694	5.695159886584598	1.0065651870960095	-0.18534763721230807	0.857760485584471	32.58515609509949	89.52625123422322
11	432.0	360.0	(156.89076576576576, 141.48085585585585, 80.82545045045045)	#9c8d50	156.89076576576576	141.48085585585585	80.82545045045045	47.84472803718947	123.63159368068965	156.89076576576576	79.78384931648765	0.4487222565147664	32.26436312229832	136.90063063063064	143.56318065315315	81.4320045045045	6.060450671554977	1.0075520410116	-0.30869127089225423	0.8493450749858261	32.26748331294239	89.2032003255361
12	468.0	396.0	(156.7927927927928, 141.82432432432435, 82.27927927927931)	#9c8d52	156.7927927927928	141.82432432432435	82.27927927927931	47.947043888284384	121.18507239715004	156.7927927927928	79.84544682187102	0.5343694591567472	31.590411897706083	137.2498648648649	143.84033036036038	82.87472972972975	6.73111847635094	1.008329926420764	-0.36761088864705005	0.8316036073728338	31.59493115336081	89.03090231650138
13	504.0	432.0	(157.11824324324326, 142.2015765765766, 82.70833333333334)	#9d8e52	157.11824324324326	142.2015765765766	82.70833333333334	47.97203220533932	120.76590620766765	157.11824324324326	79.92725488826741	0.5453403230363807	31.50147527942071	137.6120945945946	144.20896590090092	83.30326576576577	6.827302893935114	1.0093630413302983	-0.37515811828547685	0.8292623902708488	31.506195277244817	89.00821857253901
14	540.0	468.0	(157.07432432432427, 142.00450450450452, 83.50675675675673)	#9d8e53	157.07432432432427	142.00450450450452	83.50675675675673	47.70940484937552	119.43218479803846	157.07432432432427	79.89190077546003	0.7750082863419716	31.01942003442131	137.68916666666664	144.04957945945947	84.09173423423421	7.34964668400108	1.008916571163436	-0.5331545056871021	0.8165724993636775	31.029100166065998	88.56878472560072
15	576.0	504.0	(157.2297297297297, 142.00675675675677, 84.79279279279277)	#9d8e54	157.2297297297297	142.00675675675677	84.79279279279277	47.39070953298927	117.48044692737432	157.2297297297297	79.90144186637575	1.0685032326051558	30.36141137127344	138.02322072072073	144.09258184684685	85.36493243243241	8.06399902906592	1.009037061033353	-0.7350596410956346	0.7992507126225531	30.38020736620769	87.98443264046406
16	612.0	540.0	(157.0675675675676, 142.44144144144147, 86.17117117117117)	#9d8e56	157.0675675675676	142.44144144144147	86.17117117117117	47.621831120147405	115.10066247956641	157.0675675675676	79.97661101782091	1.0754957556892153	29.77327628783213	138.3541891891892	144.43167400900904	86.73387387387388	8.630915031426598	1.0099863362639734	-0.7398700350670125	0.7837683169324915	29.792694944098166	87.93121235228138
17	648.0	576.0	(158.1013513513514, 143.34909909909908, 86.80405405405405)	#9e8f56	158.1013513513514	143.34909909909908	86.80405405405405	47.58529188779372	114.99465789136295	158.1013513513514	80.18152020198052	1.1041153958499805	29.79587238756953	139.26869369369373	145.35873135135134	87.36950450450449	8.639076331375644	1.0125740362620401	-0.7595584569481209	0.7843631492542423	29.816322411452447	87.8778194614264
18	684.0	612.0	(157.3254504504504, 142.95157657657654, 87.69481981981984)	#9d8e57	157.3254504504504	142.95157657657654	87.69481981981984	47.614180359684305	112.86038438137496	157.3254504504504	80.08199050660222	1.209255646695384	29.17016574893905	138.94342342342338	144.90794171171166	88.24738738738742	9.254008212918023	1.0113171233833211	-0.831888004199651	0.7678916990076559	29.195219969023036	87.62615006490043
19	720.0	648.0	(157.8164414414414, 143.0371621621622, 88.56193693693693)	#9d8f58	157.8164414414414	143.0371621621622	88.56193693693693	47.19568116036299	111.90151347571373	157.8164414414414	80.11858559160588	1.490037237897479	28.791675889333355	139.38396396396396	145.0735795720721	89.10668918918918	9.70028308909268	1.0117792651940047	-1.0250471911419903	0.7579281210200898	28.830206580715664	87.03745105372917
20	756.0	684.0	(160.04617117117118, 144.2376126126126, 89.29842342342342)	#a09059	160.04617117117118	144.2376126126126	89.29842342342342	46.59302177511777	112.72169489378771	160.04617117117118	80.42188622959675	1.7794827184158812	28.936026801954927	140.99596846846848	146.45124963963963	89.8478153153153	9.690570788634805	1.0156095037631616	-1.2241665616167743	0.7617280948872357	28.990691710074714	86.4809055877679
21	792.0	720.0	(159.36599099099104, 144.44256756756755, 91.22635135135134)	#9f905b	159.36599099099104	144.44256756756755	91.22635135135134	46.859258279896835	109.0295865514391	159.36599099099104	80.43650634713188	1.8307343467499626	27.994720975539302	141.1118018018018	146.51787743243244	91.7585135135135	10.592625758749577	1.0157941342289583	-1.2594242963425408	0.7369486357455478	28.054518187747767	86.25843010877337
22	828.0	756.0	(159.02477477477473, 144.0472972972973, 91.13288288288291)	#9f905b	159.02477477477473	144.0472972972973	91.13288288288291	46.763535031847155	108.8662597192912	159.02477477477473	80.35251491402889	1.8883686181919712	27.89839179680169	140.80337837837834	146.13538126126124	91.66202702702705	10.691914259300313	1.0147334466264497	-1.2990728679034154	0.7344128127625218	27.96222811018507	86.12770621277465
23	864.0	792.0	(158.625, 144.02364864864862, 90.4921171171171)	#9e905a	158.625	144.02364864864862	90.4921171171171	47.1415820964596	109.52803867697486	158.625	80.33124183117607	1.6525185134885212	28.18144329202763	140.47200450450447	146.03860961711712	91.02743243243242	10.349675478425949	1.014464799046387	-1.136823575598514	0.7418640180606476	28.229852345685256	86.6441023719832
24	900.0	828.0	(159.3727477477478, 144.61599099099092, 92.18806306306307)	#9f905c	159.3727477477478	144.61599099099092	92.18806306306307	46.821320817968385	107.49701461953185	159.3727477477478	80.4699105936733	1.9325852833396717	27.574842320937677	141.3612162162162	146.67018536036034	92.71234234234235	11.024312770423414	1.0162159804681359	-1.3294910126709052	0.7258955160535276	27.642482068402554	85.99097560909195
25	936.0	864.0	(159.87725225225225, 145.4313063063063, 94.07094594594592)	#9f915e	159.87725225225225	145.4313063063063	94.07094594594592	46.828667259908286	104.95932267857523	159.87725225225225	80.63879685933941	2.0662917538062375	26.938265722426703	142.23774774774773	147.44184472972972	94.58454954954954	11.68687528022193	1.0183487642724833	-1.4214722320011384	0.7091379189254795	27.01739665000899	85.61373298335444
26	972.0	900.0	(159.2049549549549, 144.27927927927928, 95.10135135135131)	#9f905f	159.2049549549549	144.27927927927928	95.10135135135131	46.02979411144689	102.67531512159238	159.2049549549549	80.41017976973026	2.579826485522241	26.049369323314053	141.75727477477474	146.39791472972973	95.59313063063058	12.660292385392435	1.0154616684853135	-1.7747502044645105	0.6857381147546299	26.176805512472626	84.34409584026078
27	1008.0	936.0	(159.57770270270274, 145.28490990990994, 95.32995495495499)	#9f915f	159.57770270270274	145.28490990990994	95.32995495495499	46.652176961368575	102.66581983698526	159.57770270270274	80.60414232070369	2.2741640739389335	26.26834528022506	142.29738738738743	147.28328427927931	95.82950450450453	12.379133632246123	1.0179111286929536	-1.5644746566713126	0.6915025598743954	26.36660361131704	85.05199431426357
28	1044.0	972.0	(160.17229729729726, 145.34572072072072, 95.7668918918919)	#a0915f	160.17229729729726	145.34572072072072	95.7668918918919	46.18757868233322	102.53569846660052	160.17229729729726	80.63895248101993	2.5136912127202704	26.117296612136975	142.69497747747747	147.442557027027	96.26268018018018	12.599570868735805	1.0183507295441916	-1.7292535055251426	0.6875262705598507	26.237984408853677	84.50243104441022
29	1080.0	1008.0	(159.78941441441438, 144.98761261261262, 96.27139639639641)	#9f9060	159.78941441441438	144.98761261261262	96.27139639639641	46.01801290688607	101.3652540999203	159.78941441441438	80.56169738162721	2.653040684493513	25.743255757447358	142.49725225225222	147.08923409909912	96.75855855855858	12.987509783180831	1.0173751118754712	-1.8251167369903083	0.6776798106570189	25.879602815092127	84.11600126929586
30	1116.0	1044.0	(161.13175675675674, 146.01914414414415, 96.08220720720723)	#a19260	161.13175675675674	146.01914414414415	96.08220720720723	46.06052212450662	102.94454345319211	161.13175675675674	80.79605293286122	2.561597806895022	26.233180521991308	143.43693693693695	148.16279355855855	96.5815765765766	12.524982566674097	1.0203346759475374	-1.7622100777147747	0.690576863182175	26.35795029253363	84.4229059654078
31	1152.0	1080.0	(160.1734234234234, 145.85360360360363, 97.78153153153153)	#a09161	160.1734234234234	145.85360360360363	97.78153153153153	46.229153129737966	99.32941490782792	160.1734234234234	80.73372688157484	2.6535620984367014	25.31452522075426	143.2559009009009	147.876775990991	98.26225225225225	13.411387094359	1.0195475900809146	-1.8254754353397817	0.6663936690878814	25.453223351129093	84.0158985493586
32	1188.0	1116.0	(160.99436936936937, 145.9403153153153, 96.95608108108105)	#a09160	160.99436936936937	145.9403153153153	96.95608108108105	45.89526254704041	101.43064988843271	160.99436936936937	80.77883198030585	2.7167979355895433	25.78513761411989	143.51995495495495	148.08372885135134	97.4459234234234	12.993225974864494	1.0201172007812729	-1.8689775140827913	0.6787823319918191	25.927867494298948	83.98533959873166
33	1224.0	1152.0	(161.03265765765764, 146.38626126126124, 97.59121621621621)	#a19261	161.03265765765764	146.38626126126124	97.59121621621621	46.14811133200794	100.4614082812926	161.03265765765764	80.8606327770592	2.641003403610287	25.621245637683266	143.80398648648645	148.45954270270266	98.07916666666667	13.133595517798863	1.021150223885965	-1.816835882898535	0.6744679482710404	25.75700151423657	84.11481346007412
34	1260.0	1188.0	(160.68918918918925, 146.65540540540542, 99.9009009009009)	#a09263	160.68918918918925	146.65540540540542	99.9009009009009	46.14820303816225	96.46581448154073	160.68918918918925	80.90028933813062	2.836972618722289	24.59807928178823	144.1810585585586	148.64196373873878	100.36844594594594	14.164074436312761	1.0216510276124	-1.951649757607	0.6475335469324299	24.761137251598914	83.42096846899074
35	1296.0	1224.0	(161.34684684684683, 146.80405405405406, 97.66216216216212)	#a19261	161.34684684684683	146.80405405405406	97.66216216216212	46.29862781157168	100.65021357380168	161.34684684684683	80.94662842318365	2.560015750074196	25.73376722803864	144.10164414414413	148.85531378378377	98.15358108108104	13.013833490246194	1.022236221735318	-1.761121727129186	0.6774300293211343	25.860789941289564	84.31886181017465
36	1332.0	1260.0	(162.1801801801802, 147.66441441441444, 100.82207207207206)	#a29364	162.1801801801802	147.66441441441444	100.82207207207206	45.80552802554786	96.47490556604825	162.1801801801802	81.13730026700475	3.00546524582751	24.571769876187588	145.4086711711712	149.7353353828829	101.29049549549549	14.27127695944752	1.0246441251775713	-2.067561554808826	0.646840963477799	24.75489236882675	83.02657651091377
37	1368.0	1296.0	(162.73423423423426, 148.3108108108108, 99.2454954954955)	#a29463	162.73423423423426	148.3108108108108	99.2454954954955	46.36915108730353	99.48508041077312	162.73423423423426	81.26825818054768	2.592278375746937	25.53231737419015	145.56522522522525	150.34175975225224	99.73614864864867	13.260223292030252	1.0262979299790091	-1.7833162823950484	0.6721269511052628	25.66357608895801	84.20266503091258
38	1404.0	1332.0	(161.36486486486487, 148.18468468468467, 101.28828828828829)	#a19465	161.36486486486487	148.18468468468467	101.28828828828829	46.836619929519365	94.93719119001759	161.36486486486487	81.19853110180983	2.60134255739225	24.4581676893731	145.2636936936937	150.01867247747745	101.75725225225226	14.266475779317084	1.025417380079525	-1.789551840607432	0.6438504362043248	24.596116559782242	83.92891067161179
39	1440.0	1368.0	(161.8164414414414, 148.46959459459458, 101.875)	#a19465	161.8164414414414	148.46959459459458	101.875	46.64011422559556	94.45929864363605	161.8164414414414	81.26707759594318	2.718475097897577	24.303210317352097	145.6906306306306	150.33628554054053	102.34094594594595	14.456608081721168	1.026283020941177	-1.870131290961123	0.6397712519892232	24.45477741847876	83.61761779148462
40	1476.0	1404.0	(161.97072072072072, 147.7387387387387, 101.00225225225225)	#a19365	161.97072072072072	147.7387387387387	101.00225225225225	45.99408939785737	95.98623374817494	161.97072072072072	81.14275539611184	2.939839390781185	24.49698658836168	145.3651126126126	149.7605637387387	101.46961711711711	14.322074706589607	1.0247130153917303	-2.022415301634343	0.6448723265341401	24.67275840991357	83.15676314392019
41	1512.0	1440.0	(163.63738738738735, 149.21171171171167, 100.55630630630631)	#a39564	163.63738738738735	149.21171171171167	100.55630630630631	46.27892030848328	98.30073635675447	163.63738738738735	81.46318154247854	2.7004976044895934	25.250188376999283	146.54921171171168	151.24741657657654	101.04286036036036	13.589635345611256	1.028759523808297	-1.8577639630494864	0.6647000301594981	25.39418635014329	83.89544367819694
42	1548.0	1476.0	(164.4099099099099, 149.08108108108104, 102.14864864864865)	#a49566	164.4099099099099	149.08108108108104	102.14864864864865	45.22789755462302	96.56730321378669	164.4099099099099	81.47338675319911	3.286920896916956	24.529643583843907	147.2057207207207	151.29493216216213	102.61797297297298	14.450445849203415	1.0288884005293193	-2.2611844504267724	0.6457320074821732	24.748884082580446	82.36794773879787
43	1584.0	1512.0	(163.11711711711712, 148.44594594594594, 102.96846846846847)	#a39466	163.11711711711712	148.44594594594594	102.96846846846847	45.3650864974163	94.03001767369932	163.11711711711712	81.31505934713144	3.3294466246983068	23.882209280709077	146.53932432432433	150.55887752252252	103.42324324324325	15.045471470381594	1.0268889595083834	-2.290439341985759	0.6286885860868688	24.113173473317477	82.0634814749721
44	1620.0	1548.0	(162.40765765765764, 148.85135135135135, 103.68693693693696)	#a29467	162.40765765765764	148.85135135135135	103.68693693693696	46.14835839214484	92.19875466307944	162.40765765765764	81.36059246781616	3.0578997475728675	23.62970462956251	146.46105855855856	150.77031315315315	104.1385810810811	15.206092459943983	1.027463975493104	-2.1036330283035753	0.6220415129353107	23.82674320478093	82.62638156289839
45	1656.0	1584.0	(162.89301801801804, 149.85022522522524, 104.53941441441442)	#a29568	162.89301801801804	149.85022522522524	104.53941441441442	46.589216102512644	91.34933528748903	162.89301801801804	81.55531555331483	2.9081878745536027	23.572266536394572	147.17903153153156	151.67675434684688	104.99252252252253	15.24579683535982	1.0299230401272006	-2.0006411492982252	0.6205294805618885	23.75098537695916	82.96677214594827
46	1692.0	1620.0	(164.27702702702697, 149.97297297297303, 102.18468468468468)	#a49566	164.27702702702697	149.97297297297303	102.18468468468468	46.17795349849478	96.38321062805902	164.27702702702697	81.62379125568387	2.8481016261842074	24.7681737721666	147.4243018018018	151.99637191441445	102.66256756756758	14.113644400647551	1.030787786993549	-1.9593057795834272	0.6520112090867233	24.93138814589582	83.44034779155643
47	1728.0	1656.0	(162.80743243243242, 149.106981981982, 103.72184684684684)	#a29567	162.80743243243242	149.106981981982	103.72184684684684	46.08752001219793	92.54383598597248	162.80743243243242	81.42056623858818	3.0706333259613583	23.7159738099487	146.74317567567567	151.04910671171172	104.17569819819819	15.137204445641977	1.0282213555351325	-2.112392889083113	0.6243125109155385	23.91393323518064	82.62265213178097
48	1764.0	1692.0	(163.2342342342342, 149.96621621621622, 104.70270270270271)	#a39568	163.2342342342342	149.96621621621622	104.70270270270271	46.39910728028324	91.43633754622216	163.2342342342342	81.58882479250069	2.9897580060230244	23.555320665721236	147.41484234234235	151.8331062162162	105.15533783783785	15.290563224006924	1.0303462122682254	-2.0567560114085146	0.6200833880187571	23.744300044421877	82.76641452533933
49	1800.0	1728.0	(165.97297297297297, 150.73873873873873, 103.94594594594592)	#a59667	165.97297297297297	150.73873873873873	103.94594594594592	45.2636165577342	95.29799706888133	165.97297297297297	81.8248297275535	3.338010804737779	24.30313074195427	148.84495495495494	152.93733378378377	104.41387387387384	14.73708845064372	1.0333266056189903	-2.2963309321223133	0.6397691572021054	24.531295929752037	82.17941455778134
50	1836.0	1764.0	(163.0337837837838, 149.6644144144144, 103.71396396396399)	#a39567	163.0337837837838	149.6644144144144	103.71396396396399	46.47733313083754	92.78171494881676	163.0337837837838	81.5264033916197	2.8853541019757123	23.8994808250663	147.0253153153153	151.54193842342343	104.17346846846849	14.925578791547846	1.0295579222772153	-1.9849330221126467	0.6291432518455451	24.073023324906654	83.11606938204848
51	1872.0	1800.0	(163.98873873873873, 150.26126126126127, 106.29504504504503)	#a3966a	163.98873873873873	150.26126126126127	106.29504504504503	45.72376639600252	89.7128181181415	163.98873873873873	81.67234041880215	3.375290120678276	22.978468275935505	148.194481981982	152.22325207207209	106.73470720720718	15.961437792627807	1.031400891134403	-2.321976638901039	0.6048980042440589	23.225042254147198	81.64362392080167
52	1908.0	1836.0	(162.02815315315317, 149.02815315315317, 103.30518018018016)	#a29567	162.02815315315317	149.02815315315317	103.30518018018016	46.71729375215742	92.41824841361964	162.02815315315317	81.37617736417099	2.7910004201819327	23.83045210717698	146.25355855855855	150.84272795045047	103.76240990990989	14.940951955942868	1.0276607896887813	-1.9200239218319775	0.6273261014077806	23.993335136614743	83.320003483637
53	1944.0	1872.0	(162.65990990990989, 149.47522522522522, 105.05630630630631)	#a29569	162.65990990990989	149.47522522522522	105.05630630630631	46.26681263684706	90.30448207585047	162.65990990990989	81.48227966163569	3.101087238432998	23.213474520840506	147.05193693693693	151.33634576576574	105.5004954954955	15.629660744744287	1.0290007048129879	-2.1333431691461717	0.6110844395982727	23.419695587049876	82.39091006795833
54	1980.0	1908.0	(162.35585585585585, 149.36711711711712, 105.19144144144143)	#a29569	162.35585585585585	149.36711711711712	105.19144144144143	46.36696741657146	89.78379990566825	162.35585585585585	81.45216761929031	3.081653603037804	23.10084601465736	146.89646396396398	151.19614677927927	105.63319819819819	15.726183628578474	1.0286204342446457	-2.119974111736821	0.6081195440363468	23.30548595335499	82.40160185083073
55	2016.0	1944.0	(162.49211711711712, 149.5011261261262, 104.53265765765767)	#a29568	162.49211711711712	149.5011261261262	104.53265765765767	46.55164373979956	90.95617944044407	162.49211711711712	81.47922658833697	2.9425069641342283	23.445753195336504	146.87301801801803	151.32212698198205	104.98234234234236	15.363707156673701	1.0289621490117846	-2.0242504158873	0.6171990728690303	23.629678163923653	82.84662200371773
56	2052.0	1980.0	(162.29391891891896, 149.43355855855853, 105.9650900900901)	#a29569	162.29391891891896	149.43355855855853	105.9650900900901	46.30147940823664	88.50517288036806	162.29391891891896	81.46317512754818	3.173363835574927	22.7701088952055	147.04144144144146	151.2473867117117	106.39977477477478	16.067344581564633	1.0287594427972122	-2.183064693549264	0.5994130357920451	22.990173925667712	82.0660573549761
57	2088.0	2016.0	(162.81756756756752, 149.7792792792793, 105.76351351351353)	#a29569	162.81756756756752	149.7792792792793	105.76351351351353	46.28848886783521	89.3563514130389	162.81756756756752	81.54288415204185	3.1399201616200134	22.996841258095557	147.36488738738737	151.61877756756758	106.2036711711712	15.854700385718637	1.0297660499113546	-2.160057655082678	0.6053816648652618	23.210209100122167	82.22508144332384
58	2124.0	2052.0	(162.6475225225225, 149.52815315315314, 105.67004504504506)	#a29569	162.6475225225225	149.52815315315314	105.67004504504506	46.18467863072179	89.32971453496822	162.6475225225225	81.49244114148512	3.184943161521292	22.953192372830422	147.18502252252253	151.38367626126123	106.10862612612614	15.901650097551386	1.0291290292777724	-2.191030504895957	0.6042326272850672	23.173107323927923	82.10018485591479
59	2160.0	2088.0	(162.97860360360363, 150.0213963963964, 107.10472972972974)	#a2966b	162.97860360360363	150.0213963963964	107.10472972972974	46.08594001934858	87.42152357920195	162.97860360360363	81.59420698758987	3.3228439793965836	22.481702298187866	147.7870945945946	151.8582291891892	107.5338963963964	16.40243429322114	1.0304141814335852	-2.285897158174173	0.5918208598100851	22.725937391794375	81.59243031917383
60	2196.0	2124.0	(163.06756756756758, 150.0698198198198, 106.12162162162161)	#a3966a	163.06756756756758	150.0698198198198	106.12162162162161	46.305173232083504	89.05030247783212	163.06756756756758	81.60376736630968	3.149607358141515	22.93912450434492	147.6490765765766	151.90286189189186	106.56110360360358	15.921214435870734	1.030534914879947	-2.1667218063749085	0.6038622968753697	23.154339971942555	82.18200958912789
61	2232.0	2160.0	(163.3265765765766, 150.36036036036037, 106.8400900900901)	#a3966a	163.3265765765766	150.36036036036037	106.8400900900901	46.22727272727273	88.19173435194507	163.3265765765766	81.66573517768607	3.227354058649101	22.721983913099606	148.00975225225227	152.19237117117117	107.27529279279281	16.158363245161055	1.0313174767062339	-2.2202064005507633	0.5981461669441932	22.950040678984344	81.91597452337412
62	2268.0	2196.0	(162.77252252252254, 150.21846846846847, 106.60135135135137)	#a2966a	162.77252252252254	150.21846846846847	106.60135135135137	46.59021651964714	87.99795215231558	162.77252252252254	81.61953867035092	3.0791922357853996	22.750035715247474	147.64653153153154	151.97650945945946	107.03752252252254	16.082441446403244	1.0307340831290637	-2.1182808536595896	0.598884618216529	22.957472636811673	82.29192062845594
63	2304.0	2232.0	(163.11824324324326, 150.83220720720723, 107.54617117117117)	#a3966b	163.11824324324326	150.83220720720723	107.54617117117117	46.735024722379855	86.87488349936832	163.11824324324326	81.74139274132847	3.07829576411639	22.534590551114864	148.19515765765766	152.54633644144147	107.97903153153153	16.30511526079753	1.0322729198606932	-2.117664140370227	0.5932131196534881	22.74387117703959	82.22136253845954
64	2340.0	2268.0	(163.06193693693692, 151.13851351351352, 107.06644144144143)	#a3976b	163.06193693693692	151.13851351351352	107.06644144144143	47.22387579438503	87.56704120884812	163.06193693693692	81.79129723027965	2.835906490050999	22.833595302038635	148.16657657657657	152.78011563063063	107.50716216216215	15.963227295109657	1.0329031397627055	-1.950916331507231	0.6010842873449699	23.009029532720284	82.92018389558314
65	2376.0	2304.0	(162.99549549549548, 151.0202702702703, 107.03153153153153)	#a2976b	162.99549549549548	151.0202702702703	107.03153153153153	47.161139729555735	87.5534061075031	162.99549549549548	81.76820839836878	2.862675086612143	22.809943863075333	148.09038288288286	152.6719255855856	107.47141891891891	15.989139629053131	1.0326115619569758	-1.9693313576676055	0.6004616736853212	22.98887660778921	82.84671114113397
66	2412.0	2340.0	(163.44256756756758, 150.9943693693694, 107.83896396396398)	#a3966b	163.44256756756758	150.9943693693694	107.83896396396398	46.56756318859366	86.75168978275697	163.44256756756758	81.78243547956836	3.1568112569397844	22.474111012671692	148.46290540540542	152.73858504504506	108.27051801801804	16.39081657560054	1.0327912289550347	-2.171677612874655	0.5916210225797163	22.694737784822117	82.00429776117572
67	2448.0	2376.0	(164.50112612612614, 151.52815315315317, 108.46509009009009)	#a4976c	164.50112612612614	151.52815315315317	108.46509009009009	46.10932475884245	86.86377732291875	164.50112612612614	81.91618859603355	3.3505639166795387	22.424012368911406	149.2722972972973	153.36621981981986	108.89572072072072	16.515216266134182	1.0344803330361323	-2.30496664390771	0.5903021979626	22.67294884396043	81.50181745414542
68	2484.0	2412.0	(164.5698198198198, 152.009009009009, 109.2545045045045)	#a4986d	164.5698198198198	152.009009009009	109.2545045045045	46.37540716612378	85.71076653574018	164.5698198198198	82.00361933534313	3.297021744118389	22.223225422454895	149.6129054054054	153.7774153153153	109.68204954954955	16.70377209125564	1.0355844539903507	-2.268133166061956	0.5850165704903372	22.466466134183964	81.56119412412201
69	2520.0	2448.0	(163.7939189189189, 151.57319819819818, 109.01013513513513)	#a3976d	163.7939189189189	151.57319819819818	109.01013513513513	46.61568820917612	85.28927665367242	163.7939189189189	81.89857152000502	3.2140243068627394	22.15202885260952	149.04873873873873	153.28345378378376	109.43576576576577	16.730305112742172	1.034257855416147	-2.2110364118553734	0.5831423523095896	22.383974949323658	81.7445967488525
70	2556.0	2484.0	(164.25450450450447, 151.71621621621625, 108.80855855855856)	#a4976c	164.25450450450447	151.71621621621625	108.80855855855856	46.43187911284433	86.07810336080293	164.25450450450447	81.94018595013662	3.2529678665070283	22.312326471053545	149.27844594594595	153.47900869369371	109.23763513513514	16.596525370852106	1.0347833841337237	-2.2378270083660867	0.5873621161475219	22.54820863153887	81.70515090577393
71	2592.0	2520.0	(165.63288288288288, 152.57432432432432, 108.6418918918919)	#a5986c	165.63288288288288	152.57432432432432	108.6418918918919	46.25197597217831	87.74044410600888	165.63288288288288	82.1395767575999	3.254392570776865	22.7260861767822	150.18653153153153	154.41829567567567	109.08121621621622	16.241798699772087	1.0373013951941035	-2.238807110790953	0.5982541572194667	22.95791941616789	81.850605115663
72	2628.0	2556.0	(164.23423423423424, 151.97297297297294, 108.50000000000001)	#a4976c	164.23423423423424	151.97297297297294	108.50000000000001	46.800290956114075	86.53634119583103	164.23423423423424	81.98307572229304	3.0756503380177658	22.521856137217643	149.28639639639638	153.68073067567565	108.93472972972974	16.356045336739836	1.035325018535234	-2.115844261965312	0.5928778918454748	22.730895909912498	82.22362486319945
73	2664.0	2592.0	(164.78153153153153, 152.13963963963965, 109.74549549549549)	#a4986d	164.78153153153153	152.13963963963965	109.74549549549549	46.217875266001	85.16845946721705	164.78153153153153	82.03522179674175	3.3906288717914235	22.060667784345966	149.85533783783785	153.92622549549552	110.16943693693693	16.889192724511357	1.0359835463474625	-2.3325286864232497	0.5807373126352914	22.31970938962928	81.2622612814988
74	2700.0	2628.0	(164.01576576576574, 151.9527027027027, 109.05180180180179)	#a4976d	164.01576576576574	151.9527027027027	109.05180180180179	46.83166693984596	85.45404611180533	164.01576576576574	81.97260470342651	3.1179600271131758	22.259555641169815	149.28342342342341	153.63146639639638	109.4808108108108	16.614114937677964	1.0351927850503768	-2.1449505331794043	0.5859729474137468	22.47686570839027	82.02629429961257
75	2736.0	2664.0	(164.7274774774775, 152.68918918918925, 109.14189189189192)	#a4986d	164.7274774774775	152.68918918918925	109.14189189189192	47.00567260940037	86.04711576587044	164.7274774774775	82.12652553470346	3.0190143708148653	22.48183496854019	149.87849099099103	154.35669729729733	109.57736486486489	16.403444372870254	1.0371365775476793	-2.0768824577751963	0.5918243522983737	22.683636201541038	82.35168622469989
76	2772.0	2700.0	(164.02252252252254, 152.1103603603604, 109.10360360360362)	#a4986d	164.02252252252254	152.1103603603604	109.10360360360362	46.985728346456725	85.38049597671161	164.02252252252254	82.0001944396425	3.0584420908503773	22.283524320980952	149.3459684684685	153.7612938738739	109.53367117117119	16.579786915219437	1.0355412026220225	-2.104006124652517	0.5866039122982647	22.492432598250346	82.18491050540433
77	2808.0	2736.0	(164.05405405405403, 152.40540540540542, 110.48423423423422)	#a4986e	164.05405405405403	152.40540540540542	110.48423423423422	46.95312171536686	83.26709225700164	164.05405405405403	82.05539014545846	3.1839682425354177	21.769774652281605	149.72900900900902	154.02124470720722	110.90344594594593	17.109973313641284	1.0362382427689492	-2.190359825034646	0.573079679719075	22.001380460793744	81.6791229303231
78	2844.0	2772.0	(164.18355855855862, 152.88626126126124, 109.64301801801803)	#a4986d	164.18355855855862	152.88626126126124	109.64301801801803	47.571853320118855	84.70907781473993	164.18355855855862	82.14118097348532	2.856153520911786	22.285160439338746	149.7732882882883	154.42586828828829	110.07545045045046	16.54892266468556	1.0373216540685928	-1.964844951265822	0.5866469823896847	22.467442861662864	82.69656335193751
79	2880.0	2808.0	(164.69707207207207, 153.01914414414415, 110.63851351351354)	#a4996e	164.69707207207207	153.01914414414415	110.63851351351354	47.038580118323466	83.69870975241192	164.69707207207207	82.18552311803894	3.1307649093100243	21.92384176134552	150.26520270270274	154.63528094594596	111.06231981981985	16.972061665481878	1.0378816297858662	-2.153759446268922	0.5771354281559722	22.146253102813688	81.87300300506843
80	2916.0	2844.0	(164.88626126126124, 153.23536036036037, 109.85698198198197)	#a4996d	164.88626126126124	153.23536036036037	109.85698198198197	47.29668890435071	85.10391410950764	164.88626126126124	82.22800974001429	2.950870628656954	22.339129863171703	150.2686261261261	154.83610813063063	110.29076576576577	16.538471129518417	1.038418172996725	-2.03000406459394	0.5880677035785268	22.53318354140666	82.47512203312891
81	2952.0	2880.0	(164.60698198198202, 152.5439189189189, 110.3141891891892)	#a4986e	164.60698198198202	152.5439189189189	110.3141891891892	46.66887911723218	84.10738108106263	164.60698198198202	82.09963172326488	3.2584230374813616	21.920003498101302	150.00887387387388	154.22981716216216	110.73648648648648	16.995677476989165	1.0367969484769128	-2.241579805640019	0.5770343875753594	22.160863567288224	81.54485944369621
82	2988.0	2916.0	(163.81081081081078, 152.61936936936937, 110.13063063063063)	#a3986e	163.81081081081078	152.61936936936937	110.13063063063063	47.49097927330706	83.56253093548916	163.81081081081078	82.08233762275133	2.9506262274062167	21.970425261596382	149.6054279279279	154.14826346846846	110.55551801801802	16.862053684615024	1.0365785495600999	-2.0298359326780333	0.5783617181764413	22.167674242221484	82.35094988707567
83	3024.0	2952.0	(164.84234234234228, 152.73648648648648, 110.93693693693692)	#a4986e	164.84234234234228	152.73648648648648	110.93693693693692	46.52544497367767	83.38803115179665	164.84234234234228	82.14301596870786	3.3548791659052113	21.721250695522176	150.30844594594592	154.43453058558558	111.3549324324324	17.217794209319887	1.037344827344858	-2.3079352503192485	0.5718023080401045	21.978806746398845	81.2199604903705
84	3060.0	2988.0	(164.91441441441444, 153.07657657657657, 110.0472972972973)	#a4996e	164.91441441441444	153.07657657657657	110.0472972972973	47.054718607610496	84.8386413919314	164.91441441441444	82.20220601468054	3.0645857343368776	22.211674153200512	150.2712612612613	154.71411750000001	110.47759009009009	16.684858246845	1.0380923101015596	-2.108232545535864	0.58471248844124	22.422090768058556	82.14439191586611
85	3096.0	3024.0	(164.89076576576574, 152.9222972972973, 110.46283783783785)	#a4986e	164.89076576576574	152.9222972972973	110.46283783783785	46.80625672432345	84.17161238330038	164.89076576576574	82.17572956814448	3.201115104584318	21.984345957310403	150.29495495495496	154.5890131081081	110.88743243243245	16.932277907885346	1.0377579517323572	-2.202155733440885	0.5787281743280865	22.216178903751835	81.71545012043806
86	3132.0	3060.0	(165.62612612612614, 153.92567567567565, 110.82882882882882)	#a5996e	165.62612612612614	153.92567567567565	110.82882882882882	47.188655980271236	84.36658598275724	165.62612612612614	82.37625171649127	3.039729150072501	22.16539577698797	151.03952702702702	155.5381849099099	111.25979729729728	16.754194970523756	1.0402902499551892	-2.0911328575324046	0.5834942306759938	22.372856841635507	82.19125252297694
87	3168.0	3096.0	(165.22522522522522, 153.95945945945945, 110.8873873873874)	#a5996e	165.22522522522522	153.95945945945945	110.8873873873874	47.56030838099975	83.86218647764446	165.22522522522522	82.36721071287513	2.9143945534374494	22.124053225986874	150.86527027027026	155.49530590090092	111.31810810810812	16.75842333986906	1.0401760754483902	-2.0049109343709692	0.5824059063242304	22.31518377158042	82.49565289996501
88	3204.0	3132.0	(165.2623873873874, 153.80743243243245, 110.85247747747749)	#a5996e	165.2623873873874	153.80743243243245	110.85247747747749	47.36815961586224	83.95453585275939	165.2623873873874	82.34246934314464	2.9871721777063875	22.097330857661525	150.82936936936937	155.37800463963964	111.28202702702704	16.79814127841551	1.0398636285335956	-2.054977132340711	0.5817024518087001	22.298323449358776	82.30128379633436
89	3240.0	3168.0	(164.661036036036, 153.6903153153153, 111.40427927927927)	#a4996f	164.661036036036	153.6903153153153	111.40427927927927	47.64019284445575	82.47532810373478	164.661036036036	82.30116394980409	2.9569895015088554	21.78573239686703	150.60876126126124	155.18230319819818	111.82713963963963	17.077793346017863	1.0393420024937192	-2.034213444916976	0.5734997602804095	21.98549346682797	82.27044782644982
90	3276.0	3204.0	(165.29279279279277, 154.13288288288285, 110.47747747747749)	#a59a6e	165.29279279279277	154.13288288288285	110.47747747747749	47.78453447284081	84.56451832674747	165.29279279279277	82.3985124707198	2.784083161723905	22.35667876662979	150.87015765765764	155.64379518018015	110.91403153153153	16.510517088440853	1.040571370364264	-1.915265304951496	0.5885296706927398	22.529363162896328	82.90148487865467
91	3312.0	3240.0	(165.23761261261257, 153.8457207207207, 113.125)	#a59971	165.23761261261257	153.8457207207207	113.125	46.88391390785721	80.42186041122866	165.23761261261257	82.35320212576957	3.369005144881587	21.128563690922864	151.28360360360358	155.42888256756754	113.53220720720721	17.81876717492931	1.039999167707653	-2.317652990724379	0.5562000850408033	21.39547614117579	80.94030459746162
92	3348.0	3276.0	(165.71396396396395, 153.99549549549548, 111.83108108108105)	#a5996f	165.71396396396395	153.99549549549548	111.83108108108105	46.9511787326534	82.91476956114006	165.71396396396395	82.39373066497194	3.214139095836288	21.758199083308938	151.30466216216215	155.6211051351351	112.25272522522519	17.189059741998147	1.0405109832284933	-2.2111153790864715	0.572774957990652	21.994315571899236	81.59699050732948
93	3384.0	3312.0	(165.22747747747752, 153.78378378378375, 112.32207207207207)	#a59970	165.22747747747752	153.78378378378375	112.32207207207207	47.021711366538874	81.65033192023014	165.22747747747752	82.34040841955894	3.250133420937551	21.454037815444682	151.09885135135136	155.36823626126125	112.73668918918919	17.47646714429274	1.0398376021161824	-2.235877097051429	0.5647680472736261	21.698827291824454	81.38560069665989
94	3420.0	3348.0	(164.58558558558562, 153.83333333333331, 112.01351351351349)	#a49970	164.58558558558562	153.83333333333331	112.01351351351349	47.72855796418469	81.45232360829829	164.58558558558562	82.3242398815535	2.9795066923260505	21.559827843521884	150.73797297297298	155.2916147297297	112.43171171171169	17.302183130607784	1.039633417389485	-2.0497037847638797	0.5675529229269715	21.764733785918843	82.13172478783993
95	3456.0	3384.0	(164.84572072072072, 154.15878378378378, 112.74211711711709)	#a49a70	164.84572072072072	154.15878378378378	112.74211711711709	47.69343822944583	80.59911328501265	164.84572072072072	82.39134627626598	3.0430096986356903	21.358353423879706	151.11204954954954	155.60979184684686	113.15628378378375	17.521939566480132	1.040480871924917	-2.093389658238169	0.5622491980274569	21.57403923713278	81.89141313071208
96	3492.0	3420.0	(165.03153153153153, 154.34909909909913, 111.65990990990987)	#a59a6f	165.03153153153153	154.34909909909913	111.65990990990987	47.990884922142094	82.46765564866125	165.03153153153153	82.42842511471892	2.820617757877397	21.890917716339466	151.04565315315318	155.78578308558562	112.08680180180176	16.966982424279664	1.040949122826342	-1.9403986937112883	0.5762687172474534	22.071886258306026	82.65796196803463
97	3528.0	3456.0	(165.3265765765766, 154.29954954954957, 112.30855855855854)	#a59a70	165.3265765765766	154.29954954954957	112.30855855855854	47.52081563296517	81.77508344118253	165.3265765765766	82.43239597992675	3.0474146458451257	21.616236906244524	151.3045945945946	155.8046382882883	112.72846846846845	17.286199012740052	1.0409992689822245	-2.0964199709372875	0.5690378665294976	21.82998932685491	81.97543683075008
98	3564.0	3492.0	(164.95382882882885, 154.1362612612612, 112.48085585585589)	#a49a70	164.95382882882885	154.1362612612612	112.48085585585589	47.63069791398395	81.11729326388078	164.95382882882885	82.39093683959457	3.038874927483226	21.470811400063617	151.1057882882883	155.6078492342342	112.89740990990995	17.414106208655518	1.0404757013451886	-2.0905452088190195	0.5652096044626506	21.684798892357474	81.94413997761015
99	3600.0	3528.0	(165.0033783783784, 154.0912162162162, 111.97184684684684)	#a59a6f	165.0033783783784	154.0912162162162	111.97184684684684	47.653953962456434	81.95614340410722	165.0033783783784	82.3839311716537	2.982851337476833	21.67971008639986	151.0143018018018	155.57461265765764	112.39304054054054	17.200263883649804	1.0403872301183306	-2.0520046796878306	0.5707087698959852	21.883949175864835	82.16601816909738
100	3636.0	3564.0	(165.06756756756758, 154.14864864864865, 112.81531531531535)	#a59a70	165.06756756756758	154.14864864864865	112.81531531531535	47.46206896551722	80.72042570609902	165.06756756756758	82.398049109123	3.1273458836220125	21.338307389100986	151.23225225225224	155.6415963963964	113.22864864864869	17.563998596763884	1.040565518792466	-2.1514073824487694	0.5617214950367683	21.566261950267812	81.662082020852
