# Supplementary material for: Parallel and High Throughput Reaction Monitoring with Computer Vision
Source: Angew Chem Int Ed Engl. 2024 Oct 31;64(1):e202413395. doi: 10.1002/anie.202413395 (PMC11701362; doi:10.1002/anie.202413395)
Supplement: Supplementary file 3 — Supporting Information [file ANIE-64-e202413395-s003.zip › Supporting Info - Machine readable data part 2/Figure 12 - Sedimentation in HTE/Kineticolor - Grade 1 vs Grade 3_/Config TM 14 - production sample 3 and supernatent comparison.csv]

Kineticolor Version	Analysis Type	Video Name	Video Path	FPS	Number of frames	Video Length (s)	Frame Skip	Start Frame	Start Time	End Frame	End Time		Region of Interest Info	Input min X	Input max X	Input min Y	Input max Y	Rotated ROI bounds	X Coordinate	Y Coordinate	Width	Height	angle	Well Location Info	Input Well min X	Input Well max X	Input Well min Y	Input Well max Y	Well angle	Number of Wells	Well Layout	Well Radius
0.3.2	well	TM 14 - production sample 3 and supernatent comparison	C:/Users/ReidGroup_G15/Documents/Video Repository/TM 14 - production sample 3 and supernatent comparison	25.0	281825.0	11273.0	25	25	25.0	7225	7225.0			448	1000	184	694		473	234	526	482	-3.0		112	428	89	256	0	4	(2 x 2)	31
