# Supplementary material for: Parallel and High Throughput Reaction Monitoring with Computer Vision
Source: Angew Chem Int Ed Engl. 2024 Oct 31;64(1):e202413395. doi: 10.1002/anie.202413395 (PMC11701362; doi:10.1002/anie.202413395)
Supplement: Supplementary file 3 — Supporting Information [file ANIE-64-e202413395-s003.zip › Supporting Info - Machine readable data part 2/Figure 12 - Sedimentation in HTE/Kineticolor - Grade 1 vs Grade 3_/TM 14 - production sample 3 and supernatent comparison.xlsx]

## Sheet: Well 0
frame number	Time (s)	normalised time	Well Coordinates	average color	hexcode	red	green	blue	hue	saturation	value	lightness	a_component	b_component	x	y	z	delta_e	light_ratio	a_ratio	b_ratio	chroma_ab	hue_ab
1	25	0	(112, 89)	(0.0, 143.89503498833722, 70.3032322559147)	#008f46	0	143.895	70.3032	149.314	255	143.895	73.6339	-74.7453	27.5732	58.6681	117.648	71.0392	0	1	1	1	79.6689	-20.2488
2	26	1		(0.0, 144.30489836721094, 70.16327890703099)	#009046	0	144.305	70.1633	149.173	255	144.305	73.718	-74.9325	27.7983	58.7672	117.979	70.9047	0.304676	1.00114	1.0025	1.00817	79.9227	-20.3537
3	27	2		(0.0, 144.21392869043652, 70.42285904698434)	#009046	0	144.214	70.4229	149.299	255	144.214	73.7	-74.8128	27.6147	58.7909	117.908	71.1608	0.103195	1.0009	1.0009	1.0015	79.7467	-20.2599
4	28	3		(0.0, 144.0903032322559, 70.04731756081306)	#009046	0	144.09	70.0473	149.168	255	144.09	73.6735	-74.8993	27.7914	58.6775	117.804	70.7877	0.27001	1.00054	1.00206	1.00791	79.8891	-20.3573
5	29	4		(0.0, 143.88570476507832, 70.4538487170943)	#008f46	0	143.886	70.4538	149.379	255	143.886	73.6324	-74.6906	27.4818	58.6953	117.642	71.1882	0.106498	0.999979	0.999268	0.996688	79.586	-20.2007
6	30	5		(0.0, 141.05631456181274, 76.45418193935355)	#008d4c	0	141.056	76.4542	152.521	255	141.056	73.0612	-71.6579	23.0728	59.0183	115.407	77.1002	5.48755	0.992222	0.958694	0.836786	75.2809	-17.8478
7	31	6		(0.0, 135.57280906364545, 89.96067977340887)	#008759	0	135.573	89.9607	159.814	255	135.573	71.9381	-65.0608	14.0195	60.0197	111.096	90.4168	16.7441	0.976969	0.870434	0.508448	66.5542	-12.1603
8	32	7		(0.0, 135.88303898700434, 88.24625124958347)	#008758	0	135.883	88.2463	158.966	255	135.883	71.9997	-65.7574	14.9906	59.773	111.329	88.7226	15.5491	0.977806	0.879752	0.543668	67.4444	-12.8422
9	33	8		(0.0, 135.19293568810397, 89.64678440519826)	#008759	0	135.193	89.6468	159.786	255	135.193	71.8557	-65.0209	14.0372	59.8392	110.784	90.1022	16.7615	0.97585	0.869899	0.50909	66.5188	-12.1825
10	34	9		(0.0, 135.25091636121292, 89.45584805064978)	#008759	0	135.251	89.4558	159.684	255	135.251	71.8676	-65.1075	14.1536	59.819	110.829	89.9138	16.6159	0.976012	0.871059	0.513313	66.6282	-12.2646
11	35	10		(0.0, 134.38620459846717, 91.26157947350883)	#00865b	0	134.386	91.2616	160.746	255	134.386	71.6866	-64.165	12.9418	59.912	110.145	91.6928	18.1608	0.973555	0.858448	0.469361	65.4571	-11.4033
12	36	11		(0.0, 133.7960679773409, 91.48750416527824)	#00855b	0	133.796	91.4875	161.027	255	133.796	71.5599	-63.8593	12.6138	59.7743	109.668	91.9106	18.6169	0.971833	0.854358	0.457468	65.0931	-11.1736
13	37	12		(0.0, 133.4155281572809, 92.21392869043652)	#00855c	0	133.416	92.2139	161.471	255	133.416	71.4796	-63.4654	12.1174	59.8016	109.367	92.6259	19.2551	0.970743	0.849089	0.439463	64.6118	-10.8093
14	38	13		(0.0, 133.27257580806398, 91.78240586471176)	#00855b	0	133.273	91.7824	161.321	255	133.273	71.4474	-63.5551	12.2762	59.671	109.246	92.1973	19.0788	0.970305	0.850289	0.445222	64.7299	-10.9325
15	39	14		(0.0, 133.4198600466511, 92.82439186937687)	#00855c	0	133.42	92.8244	161.744	255	133.42	71.4823	-63.2613	11.8209	59.925	109.377	93.2303	19.6124	0.970779	0.846358	0.428712	64.3562	-10.5842
16	40	15		(0.0, 134.84005331556148, 91.75408197267578)	#00865b	0	134.84	91.7541	160.828	255	134.84	71.7858	-64.1752	12.8658	60.1512	110.519	92.1849	18.2058	0.974901	0.858585	0.466605	65.4521	-11.3363
17	41	16		(0.0, 134.93235588137287, 91.83872042652449)	#00865b	0	134.932	91.8387	160.838	255	134.932	71.8059	-64.1825	12.858	60.1968	110.595	92.2697	18.2058	0.975174	0.858683	0.466323	65.4578	-11.3284
18	42	17		(0.0, 134.45718093968676, 91.29523492169277)	#00865b	0	134.457	91.2952	160.739	255	134.457	71.702	-64.1812	12.9512	59.9408	110.203	91.7269	18.1421	0.973764	0.858665	0.469703	65.4749	-11.4086
19	43	18		(0.0, 134.56047984005332, 91.21559480173275)	#00865b	0	134.56	91.2156	160.673	255	134.56	71.7241	-64.2481	13.0283	59.9569	110.287	91.649	18.0386	0.974063	0.85956	0.472499	65.5557	-11.4631
20	44	19		(0.0, 134.30556481172943, 91.38953682105965)	#00865b	0	134.306	91.3895	160.828	255	134.306	71.6696	-64.0906	12.8492	59.9126	110.081	91.8187	18.2805	0.973324	0.857453	0.466003	65.3659	-11.3366
21	45	20		(0.0, 134.27090969676775, 91.32689103632123)	#00865b	0	134.271	91.3269	160.81	255	134.271	71.662	-64.0982	12.8673	59.8894	110.052	91.7563	18.2623	0.97322	0.857555	0.46666	65.377	-11.3509
22	46	21		(0.0, 134.15528157280906, 91.8273908697101)	#00865b	0	134.155	91.8274	161.069	255	134.155	71.6384	-63.8846	12.5789	59.9536	109.964	92.2507	18.6217	0.9729	0.854697	0.456199	65.1112	-11.139
23	47	22		(0.0, 134.704431856048, 91.19793402199267)	#00865b	0	134.704	91.1979	160.621	255	134.704	71.755	-64.3098	13.0897	59.998	110.403	91.633	17.95	0.974483	0.860385	0.474727	65.6284	-11.5049
24	48	23		(0.0, 134.18727090969676, 91.23958680439853)	#00865b	0	134.187	91.2396	160.797	255	134.187	71.6437	-64.0952	12.8796	59.846	109.984	91.6691	18.2561	0.972971	0.857514	0.467107	65.3764	-11.362
25	49	24		(0.0, 134.17560813062312, 91.40119960013328)	#00865b	0	134.176	91.4012	160.872	255	134.176	71.6416	-64.0361	12.7958	59.8747	109.976	91.8289	18.3583	0.972943	0.856724	0.464065	65.302	-11.3001
26	50	25		(0.0, 134.40719760079972, 91.14161946017994)	#00865b	0	134.407	91.1416	160.686	255	134.407	71.6908	-64.2136	13.0086	59.8946	110.161	91.5743	18.0782	0.973612	0.859098	0.471784	65.518	-11.4522
27	51	26		(0.0, 134.52649116961013, 91.06764411862713)	#00865b	0	134.526	91.0676	160.617	255	134.526	71.7163	-64.2847	13.0888	59.9167	110.257	91.5022	17.9693	0.973958	0.86005	0.474693	65.6037	-11.5085
28	52	27		(0.0, 134.54348550483172, 91.03965344885039)	#00865b	0	134.543	91.0397	160.599	255	134.543	71.7199	-64.3007	13.1088	59.9164	110.271	91.4747	17.9435	0.974007	0.860265	0.47542	65.6234	-11.5228
29	53	28		(0.0, 134.28323892035988, 91.39620126624459)	#00865b	0	134.283	91.3962	160.837	255	134.283	71.6648	-64.0796	12.8377	59.907	110.063	91.8251	18.2966	0.973258	0.857307	0.465587	65.3529	-11.3287
30	54	29		(0.0, 133.91369543485504, 91.9303565478174)	#00855b	0	133.914	91.9304	161.189	255	133.914	71.5866	-63.7558	12.4396	59.8993	109.769	92.3502	18.8145	0.972195	0.852973	0.451149	64.958	-11.0405
31	55	30		(0.0, 134.52949016994336, 91.04231922692436)	#00865b	0	134.529	91.0423	160.605	255	134.529	71.7169	-64.2944	13.1024	59.9126	110.26	91.4772	17.9527	0.973966	0.86018	0.475186	65.6159	-11.5184
32	56	31		(0.0, 134.16394535154947, 91.44585138287238)	#00865b	0	134.164	91.4459	160.896	255	134.164	71.6392	-64.0165	12.7695	59.88	109.967	91.873	18.3911	0.972911	0.856462	0.463113	65.2777	-11.2808
33	57	32		(0.0, 134.37520826391204, 91.052649116961)	#00865b	0	134.375	91.0526	160.656	255	134.375	71.6837	-64.2311	13.0407	59.8668	110.134	91.4859	18.0428	0.973515	0.859334	0.47295	65.5416	-11.4767
34	58	33		(0.0, 134.31922692435856, 91.25891369543486)	#00865b	0	134.319	91.2589	160.765	255	134.319	71.6722	-64.1399	12.9185	59.8907	110.091	91.6895	18.1957	0.973359	0.858113	0.468518	65.4279	-11.3877
35	59	34		(0.0, 134.39186937687438, 91.07230923025658)	#00865b	0	134.392	91.0723	160.66	255	134.392	71.6873	-64.231	13.0371	59.8759	110.148	91.5055	18.0454	0.973564	0.859331	0.47282	65.5407	-11.4736
36	60	35		(0.0, 134.0659780073309, 91.71042985671443)	#00865b	0	134.066	91.7104	161.044	255	134.066	71.6188	-63.8892	12.6035	59.9025	109.89	92.134	18.6012	0.972634	0.854759	0.457092	65.1205	-11.1595
37	61	36		(0.0, 134.62379206931024, 90.92602465844719)	#00865a	0	134.624	90.926	160.524	255	134.624	71.7369	-64.3701	13.1943	59.9186	110.335	91.363	17.8324	0.974237	0.861193	0.478521	65.7085	-11.5838
38	62	37		(0.0, 134.82905698100632, 90.58780406531156)	#00865a	0	134.829	90.5878	160.312	255	134.829	71.7801	-64.5635	13.4367	59.9146	110.498	91.0302	17.5199	0.974824	0.86378	0.487312	65.9468	-11.7564
39	63	38		(0.0, 134.17094301899368, 91.02999000333222)	#00865b	0	134.171	91.03	160.708	255	134.171	71.6396	-64.1595	12.977	59.799	109.968	91.4614	18.1407	0.972915	0.858375	0.470638	65.4587	-11.4345
40	64	39		(0.0, 134.14661779406865, 91.36454515161613)	#00865b	0	134.147	91.3645	160.865	255	134.147	71.6353	-64.0372	12.8032	59.8584	109.952	91.7924	18.3524	0.972857	0.856739	0.464334	65.3046	-11.3062
41	65	40		(0.0, 134.44351882705766, 91.18660446517828)	#00865b	0	134.444	91.1866	160.695	255	134.444	71.6988	-64.2125	12.9997	59.9148	110.191	91.6192	18.0851	0.97372	0.859084	0.471463	65.5152	-11.4448
42	66	41		(0.0, 134.17060979673442, 91.65544818393869)	#00865b	0	134.171	91.6554	160.988	255	134.171	71.6413	-63.9485	12.6689	59.924	109.975	92.0806	18.5116	0.972938	0.855552	0.459465	65.1913	-11.2058
43	67	42		(0.0, 133.8713762079307, 92.00699766744418)	#00855c	0	133.871	92.007	161.237	255	133.871	71.5776	-63.7134	12.3865	59.9015	109.735	92.4256	18.8829	0.972074	0.852407	0.449223	64.9063	-11.0016
44	68	43		(0.0, 134.00533155614795, 91.27524158613795)	#00865b	0	134.005	91.2752	160.868	255	134.005	71.6045	-64.0124	12.7952	59.7967	109.836	91.7025	18.3766	0.972439	0.856407	0.464047	65.2787	-11.3037
45	69	44		(0.0, 134.67810729756746, 91.25758080639787)	#00865b	0	134.678	91.2576	160.656	255	134.678	71.7495	-64.2795	13.0507	60.0017	110.383	91.6918	17.9996	0.974409	0.85998	0.473311	65.5909	-11.4768
46	70	45		(0.0, 134.45718093968676, 92.01532822392535)	#00865c	0	134.457	92.0153	161.061	255	134.457	71.7041	-63.9388	12.5974	60.0848	110.211	92.4397	18.5682	0.973791	0.855422	0.456874	65.168	-11.1459
47	71	46		(0.0, 134.9800066644452, 92.3572142619127)	#00865c	0	134.98	92.3572	161.054	255	134.98	71.8176	-64.0269	12.6215	60.3152	110.64	92.7834	18.4861	0.975333	0.856601	0.457747	65.2591	-11.1517
48	72	47		(0.0, 134.9480173275575, 92.25124958347217)	#00865c	0	134.948	92.2512	161.016	255	134.948	71.8104	-64.05	12.6616	60.2841	110.612	92.6782	18.4409	0.975235	0.85691	0.459202	65.2895	-11.1823
49	73	48		(0.0, 135.18127290903033, 91.82005998000666)	#00875b	0	135.181	91.8201	160.754	255	135.181	71.8593	-64.285	12.9581	60.2702	110.797	92.2537	18.06	0.975899	0.860055	0.469954	65.578	-11.3966
50	74	49		(0.0, 135.33922025991336, 91.59713428857047)	#00875b	0	135.339	91.5971	160.608	255	135.339	71.8926	-64.4209	13.1253	60.2746	110.923	92.0346	17.8429	0.976351	0.861872	0.476016	65.7444	-11.516
51	75	50		(0.0, 134.676107964012, 91.94568477174275)	#00865b	0	134.676	91.9457	160.963	255	134.676	71.751	-64.0472	12.7118	60.1387	110.388	92.373	18.408	0.974429	0.856873	0.46102	65.2965	-11.2259
52	76	51		(0.0, 134.54781739420193, 91.23392202599133)	#00865b	0	134.548	91.2339	160.685	255	134.548	71.7214	-64.237	13.0146	59.9566	110.276	91.6671	18.0564	0.974027	0.859412	0.472003	65.5421	-11.4533
53	77	52		(0.0, 134.72342552482505, 91.4425191602799)	#00865b	0	134.723	91.4425	160.725	255	134.723	71.7598	-64.2348	12.9762	60.0528	110.421	91.8753	18.0846	0.974548	0.859382	0.470611	65.5324	-11.4208
54	78	53		(0.0, 134.80806397867377, 91.59713428857047)	#00865b	0	134.808	91.5971	160.768	255	134.808	71.7784	-64.2156	12.9312	60.1099	110.492	92.0292	18.1303	0.974801	0.859125	0.468977	65.5046	-11.3855
55	79	54		(0.0, 134.6471176274575, 91.60713095634789)	#00865b	0	134.647	91.6071	160.821	255	134.647	71.7438	-64.1498	12.8673	60.062	110.361	92.0375	18.2235	0.974331	0.858246	0.466662	65.4276	-11.342
56	80	55		(0.0, 134.57014328557148, 92.09496834388537)	#00865c	0	134.57	92.095	161.062	255	134.57	71.7286	-63.9559	12.5998	60.1357	110.304	92.5197	18.5538	0.974125	0.855651	0.45696	65.1852	-11.145
57	81	56		(0.0, 134.79140286571143, 91.55381539486838)	#00865b	0	134.791	91.5538	160.754	255	134.791	71.7747	-64.2237	12.9464	60.0961	110.478	91.9862	18.1137	0.974751	0.859234	0.469528	65.5156	-11.3971
58	82	57		(0.0, 134.59046984338553, 91.57780739753416)	#00865b	0	134.59	91.5778	160.825	255	134.59	71.7316	-64.1377	12.861	60.0386	110.315	92.0079	18.237	0.974165	0.858084	0.466432	65.4145	-11.3387
59	83	58		(0.0, 134.56381206264578, 91.58613795401533)	#00865b	0	134.564	91.5861	160.837	255	134.564	71.7258	-64.1246	12.8471	60.032	110.293	92.0159	18.2564	0.974087	0.857908	0.465929	65.3989	-11.329
60	84	59		(0.0, 134.91636121292902, 91.14028657114295)	#00865b	0	134.916	91.1403	160.532	255	134.916	71.8005	-64.4111	13.1957	60.0521	110.575	91.578	17.8008	0.9751	0.861741	0.47857	65.7489	-11.5778
61	85	60		(0.0, 134.07697434188603, 91.94468510496502)	#00865b	0	134.077	91.9447	161.146	255	134.077	71.6219	-63.8146	12.4926	59.9528	109.902	92.366	18.7337	0.972675	0.853761	0.45307	65.0259	-11.0764
62	86	61		(0.0, 134.7244251916028, 91.45051649450183)	#00865b	0	134.724	91.4505	160.728	255	134.724	71.76	-64.2325	12.9727	60.0547	110.422	91.8833	18.0888	0.974551	0.859351	0.470481	65.5294	-11.4181
63	87	62		(0.0, 134.5014995001666, 91.97267577474176)	#00865b	0	134.501	91.9727	161.028	255	134.501	71.7135	-63.9703	12.6346	60.09	110.247	92.398	18.5189	0.973919	0.855844	0.458221	65.2061	-11.1725
64	88	63		(0.0, 134.54915028323893, 91.24558480506498)	#00865b	0	134.549	91.2456	160.689	255	134.549	71.7217	-64.2336	13.0094	59.9594	110.278	91.6786	18.0626	0.974031	0.859366	0.471813	65.5377	-11.4494
65	89	64		(0.0, 134.9126957680773, 90.96601132955682)	#00865a	0	134.913	90.966	160.456	255	134.913	71.7992	-64.4684	13.2803	60.0161	110.57	91.4055	17.6993	0.975083	0.862507	0.48164	65.822	-11.64
66	90	65		(0.0, 134.43485504831722, 91.62512495834721)	#00865b	0	134.435	91.6251	160.893	255	134.435	71.6982	-64.0614	12.7807	59.9998	110.189	92.0532	18.3496	0.973711	0.857063	0.463521	65.3239	-11.2828
67	91	66		(0.0, 134.58147284238586, 91.49116961012996)	#00865b	0	134.581	91.4912	160.789	255	134.581	71.7294	-64.1634	12.9003	60.0185	110.307	91.9221	18.1906	0.974135	0.858427	0.467857	65.4474	-11.368
68	92	67		(0.0, 134.45751416194602, 91.59546817727424)	#00865b	0	134.458	91.5955	160.873	255	134.458	71.703	-64.0802	12.8036	60.0009	110.207	92.0241	18.3197	0.973776	0.857314	0.46435	65.3468	-11.2992
69	93	68		(0.0, 134.22792402532488, 91.58613795401533)	#00865b	0	134.228	91.5861	160.939	255	134.228	71.6534	-63.9941	12.724	59.9279	110.02	92.0126	18.4393	0.973104	0.856163	0.461463	65.2468	-11.2455
70	94	69		(0.0, 134.28323892035988, 92.20559813395535)	#00865c	0	134.283	92.2056	161.199	255	134.283	71.6671	-63.8071	12.4405	60.0689	110.072	92.6264	18.7753	0.973289	0.85366	0.451181	65.0086	-11.0326
71	95	70		(0.0, 134.37354215261578, 91.44451849383539)	#00865b	0	134.374	91.4445	160.831	255	134.374	71.6844	-64.0984	12.8471	59.9447	110.137	91.8738	18.2761	0.973525	0.857558	0.465926	65.3732	-11.3335
72	96	71		(0.0, 134.72175941352882, 91.37654115294902)	#00865b	0	134.722	91.3765	160.696	255	134.722	71.7593	-64.2563	13.0081	60.0391	110.419	91.81	18.0464	0.974541	0.859671	0.471766	65.5598	-11.4443
73	97	72		(0.0, 134.27390869710098, 91.4381872709097)	#00865b	0	134.274	91.4382	160.859	255	134.274	71.6629	-64.0619	12.8136	59.9125	110.056	91.8665	18.3266	0.973233	0.857069	0.464714	65.3308	-11.311
74	98	73		(0.0, 134.50016661112963, 91.18060646451183)	#00865b	0	134.5	91.1806	160.675	255	134.5	71.711	-64.2365	13.0234	59.9312	110.237	91.6138	18.0507	0.973885	0.859405	0.472323	65.5434	-11.4609
75	99	74		(0.0, 134.33722092635787, 91.35521492835721)	#00865b	0	134.337	91.3552	160.803	255	134.337	71.6764	-64.1144	12.8777	59.9156	110.107	91.785	18.2429	0.973415	0.857772	0.467037	65.3949	-11.357
76	100	75		(0.0, 134.68343885371542, 90.91269576807731)	#00865a	0	134.683	90.9127	160.501	255	134.683	71.7497	-64.3977	13.2228	59.9344	110.383	91.3504	17.792	0.974411	0.861562	0.479552	65.7412	-11.6033
77	101	76		(0.0, 134.34288570476508, 91.6711096301233)	#00865b	0	134.343	91.6711	160.942	255	134.343	71.6785	-64.0102	12.7244	59.9805	110.115	92.0978	18.4269	0.973444	0.856378	0.461478	65.2627	-11.2431
78	102	77		(0.0, 134.0879706764412, 91.83272242585805)	#00865b	0	134.088	91.8327	161.092	255	134.088	71.6239	-63.8566	12.5515	59.9338	109.909	92.2553	18.6616	0.972703	0.854322	0.455208	65.0784	-11.1202
79	103	78		(0.0, 134.0853048983672, 92.08830389870043)	#00865c	0	134.085	92.0883	161.207	255	134.085	71.6241	-63.7695	12.4253	59.9841	109.91	92.5083	18.814	0.972705	0.853157	0.450629	64.9687	-11.0257
80	104	79		(0.0, 134.53315561479508, 91.75941352882373)	#00865b	0	134.533	91.7594	160.923	255	134.533	71.7197	-64.0544	12.7508	60.0572	110.27	92.1872	18.3756	0.974004	0.856969	0.462435	65.3111	-11.2583
81	105	80		(0.0, 134.47750749750082, 91.36354548483838)	#00865b	0	134.478	91.3635	160.764	255	134.478	71.7066	-64.166	12.925	59.9607	110.221	91.7947	18.1715	0.973826	0.858463	0.468753	65.4549	-11.3887
82	106	81		(0.0, 134.7280906364545, 91.36354548483838)	#00865b	0	134.728	91.3635	160.688	255	134.728	71.7606	-64.2632	13.0168	60.0384	110.424	91.7972	18.0353	0.974559	0.859762	0.472082	65.5682	-11.4506
83	107	82		(0.0, 134.49950016661114, 91.3735421526158)	#00865b	0	134.5	91.3735	160.762	255	134.5	71.7114	-64.1712	12.9282	59.9696	110.239	91.8048	18.1655	0.973891	0.858532	0.468867	65.4605	-11.3905
84	108	83		(0.0, 134.20193268910364, 91.94968343885371)	#00865b	0	134.202	91.9497	161.11	255	134.202	71.6488	-63.8616	12.536	59.9925	110.003	92.3722	18.6685	0.973041	0.854389	0.454645	65.0803	-11.1059
85	109	84		(0.0, 133.92102632455848, 92.30489836721092)	#00855c	0	133.921	92.3049	161.355	255	133.921	71.5892	-63.6324	12.2589	59.9765	109.779	92.7211	19.0316	0.972231	0.851324	0.444596	64.8025	-10.9046
86	110	85		(0.0, 134.3125624791736, 91.35488170609797)	#00865b	0	134.313	91.3549	160.81	255	134.313	71.671	-64.105	12.8688	59.9079	110.087	91.7845	18.2562	0.973343	0.857645	0.466715	65.3839	-11.351
87	111	86		(0.0, 133.9850049983339, 91.71476174608463)	#00855b	0	133.985	91.7148	161.071	255	133.985	71.6014	-63.8562	12.5716	59.8783	109.824	92.1375	18.6481	0.972396	0.854318	0.455936	65.082	-11.1376
88	112	87		(0.0, 134.3018993668777, 91.45284905031656)	#00865b	0	134.302	91.4528	160.857	255	134.302	71.669	-64.0678	12.8167	59.9242	110.079	91.8813	18.32	0.973315	0.857148	0.464824	65.3372	-11.3126
89	113	88		(0.0, 134.6547817394202, 90.92069310229924)	#00865a	0	134.655	90.9207	160.513	255	134.655	71.7435	-64.3839	13.2083	59.9271	110.36	91.358	17.8124	0.974328	0.861378	0.479028	65.7248	-11.5933
90	114	89		(0.0, 134.55548150616463, 91.28223925358213)	#00865b	0	134.555	91.2822	160.704	255	134.555	71.7232	-64.2237	12.9936	59.9686	110.283	91.715	18.0809	0.974051	0.859234	0.471242	65.5249	-11.4376
91	115	90		(0.0, 134.60046651116295, 91.10196601132955)	#00865b	0	134.6	91.102	160.61	255	134.6	71.7324	-64.3018	13.099	59.9465	110.318	91.537	17.9495	0.974176	0.860279	0.475062	65.6225	-11.5142
92	116	91		(0.0, 134.136287904032, 91.27590803065645)	#00865b	0	134.136	91.2759	160.828	255	134.136	71.6328	-64.0631	12.843	59.8374	109.943	91.7045	18.3055	0.972823	0.857085	0.465779	65.3378	-11.3361
93	117	92		(0.0, 134.42785738087304, 91.13028990336555)	#00865b	0	134.428	91.1303	160.675	255	134.428	71.6953	-64.2254	13.0217	59.8987	110.178	91.5633	18.0602	0.973672	0.859257	0.472262	65.5322	-11.4614
94	118	93		(0.0, 134.31922692435856, 91.4381872709097)	#00865b	0	134.319	91.4382	160.845	255	134.319	71.6727	-64.0795	12.8302	59.9266	110.093	91.867	18.3019	0.973365	0.857304	0.465316	65.3513	-11.3223
95	119	94		(0.0, 134.3282239253582, 91.24825058313895)	#00865b	0	134.328	91.2483	160.758	255	134.328	71.6741	-64.147	12.9271	59.8914	110.098	91.6791	18.1844	0.973385	0.858207	0.468828	65.4366	-11.3938
96	120	95		(0.0, 134.4028657114295, 91.72809063645451)	#00865b	0	134.403	91.7281	160.949	255	134.403	71.6916	-64.0143	12.7184	60.0105	110.164	92.1548	18.428	0.973621	0.856433	0.461261	65.2655	-11.2372
97	121	96		(0.0, 134.60079973342218, 91.20626457847384)	#00865b	0	134.601	91.2063	160.656	255	134.601	71.7327	-64.2668	13.0477	59.9675	110.319	91.6402	18.0112	0.974181	0.859811	0.473202	65.5779	-11.4764
98	122	97		(0.0, 134.0113295568144, 91.69710096634455)	#00865b	0	134.011	91.6971	161.055	255	134.011	71.607	-63.8724	12.5899	59.8829	109.846	92.1202	18.6232	0.972473	0.854535	0.456602	65.1014	-11.1507
99	123	98		(0.0, 134.53915361546152, 91.15328223925358)	#00865b	0	134.539	91.1533	160.651	255	134.539	71.7193	-64.2608	13.0512	59.9378	110.269	91.5871	18.0133	0.973998	0.85973	0.47333	65.5727	-11.4805
100	124	99		(0.0, 134.44685104965012, 91.2215928023992)	#00865b	0	134.447	91.2216	160.71	255	134.447	71.6996	-64.202	12.9837	59.9228	110.194	91.6538	18.104	0.973731	0.858943	0.470882	65.5017	-11.4328
101	125	100		(0.0, 134.4901699433522, 91.4105298233922)	#00865b	0	134.49	91.4105	160.781	255	134.49	71.7095	-64.1551	12.9065	59.9741	110.232	91.8413	18.1924	0.973865	0.858317	0.468083	65.4405	-11.3748
102	126	101		(0.0, 134.5271576141286, 91.16927690769744)	#00865b	0	134.527	91.1693	160.662	255	134.527	71.7168	-64.2507	13.0389	59.9373	110.259	91.6029	18.0293	0.973964	0.859596	0.472884	65.5604	-11.4717
103	127	102		(0.0, 134.89736754415196, 91.28590469843385)	#00865b	0	134.897	91.2859	160.602	255	134.897	71.7968	-64.3548	13.117	60.0754	110.561	91.722	17.8975	0.97505	0.860988	0.475715	65.678	-11.5204
104	128	103		(0.0, 134.3485504831723, 91.84738420526492)	#00865b	0	134.349	91.8474	161.019	255	134.349	71.6802	-63.9531	12.64	60.0175	110.121	92.2724	18.5281	0.973467	0.855613	0.458415	65.1902	-11.1801
105	129	104		(0.0, 134.09930023325558, 91.40253248917027)	#00865b	0	134.099	91.4025	160.896	255	134.099	71.6252	-64.006	12.7671	59.8513	109.914	91.8295	18.4008	0.97272	0.856321	0.463026	65.2669	-11.2806
106	130	105		(0.0, 133.99300233255582, 91.85138287237588)	#00855b	0	133.993	91.8514	161.13	255	133.993	71.6035	-63.8133	12.5075	59.9081	109.832	92.2728	18.7245	0.972425	0.853743	0.453611	65.0275	-11.0895
107	131	106		(0.0, 134.28023992002664, 91.41886037987338)	#00865b	0	134.28	91.4189	160.848	255	134.28	71.6642	-64.0708	12.8255	59.9106	110.061	91.8475	18.3117	0.973251	0.857189	0.465143	65.3419	-11.3196
108	132	107		(0.0, 133.94301899366877, 91.45084971676108)	#00855b	0	133.943	91.4508	160.966	255	133.943	71.5915	-63.9289	12.6859	59.8125	109.787	91.8758	18.5148	0.972263	0.85529	0.460081	65.1754	-11.2238
109	133	108		(0.0, 134.0829723425525, 91.39920026657781)	#00865b	0	134.083	91.3992	160.9	255	134.083	71.6216	-64.0008	12.7627	59.8456	109.901	91.826	18.4077	0.972672	0.856252	0.462868	65.2609	-11.2777
110	134	109		(0.0, 134.325224925025, 91.59280239920027)	#00865b	0	134.325	91.5928	160.912	255	134.325	71.6744	-64.0297	12.7564	59.9594	110.099	92.0201	18.3902	0.973389	0.856639	0.462639	65.2881	-11.2673
111	135	110		(0.0, 133.91436187937353, 91.60713095634789)	#00855b	0	133.914	91.6071	161.044	255	133.914	71.5858	-63.865	12.5985	59.8349	109.766	92.0302	18.623	0.972185	0.854435	0.456912	65.0958	-11.1593
112	136	111		(0.0, 134.244251916028, 91.4915028323892)	#00865b	0	134.244	91.4915	160.892	255	134.244	71.6567	-64.0324	12.7765	59.914	110.033	91.919	18.3744	0.973148	0.856674	0.463368	65.2946	-11.2842
113	137	112		(0.0, 134.31489503498833, 91.03698767077641)	#00865b	0	134.315	91.037	160.667	255	134.315	71.6706	-64.213	13.0263	59.845	110.085	91.4698	18.0663	0.973337	0.859091	0.472429	65.521	-11.4675
114	138	113		(0.0, 134.34921692769078, 91.52015994668444)	#00865b	0	134.349	91.5202	160.873	255	134.349	71.6794	-64.0635	12.8009	59.9523	110.118	91.9485	18.3341	0.973456	0.857091	0.464253	65.3299	-11.2998
115	139	114		(0.0, 134.23092302565811, 91.34488503832056)	#00865b	0	134.231	91.3449	160.83	255	134.231	71.6534	-64.0766	12.8438	59.8806	110.02	91.7737	18.2948	0.973103	0.857266	0.465807	65.3512	-11.3344
116	140	115		(0.0, 133.9170276574475, 91.08430523158947)	#00855b	0	133.917	91.0843	160.809	255	133.917	71.5849	-64.0425	12.8569	59.7311	109.762	91.5126	18.3117	0.972173	0.85681	0.466284	65.3203	-11.3516
117	141	116		(0.0, 134.2499166944352, 91.64478507164279)	#00865b	0	134.25	91.6448	160.959	255	134.25	71.6583	-63.9829	12.7032	59.9464	110.039	92.0708	18.462	0.97317	0.856013	0.46071	65.2318	-11.2295
118	142	117		(0.0, 134.53248917027656, 91.08430523158947)	#00865b	0	134.532	91.0843	160.623	255	134.532	71.7177	-64.2814	13.0828	59.9219	110.262	91.5188	17.976	0.973976	0.860006	0.474475	65.5993	-11.5039
119	143	118		(0.0, 133.98333888703766, 91.22859046984338)	#00855b	0	133.983	91.2286	160.854	255	133.983	71.5996	-64.0196	12.8101	59.7806	109.818	91.6561	18.361	0.972373	0.856503	0.464588	65.2886	-11.3153
120	144	119		(0.0, 134.45618127290902, 90.91669443518828)	#00865a	0	134.456	90.9167	160.571	255	134.456	71.7008	-64.3084	13.1375	59.8648	110.199	91.3521	17.918	0.973746	0.860367	0.476461	65.6366	-11.5461
121	145	120		(0.0, 134.21359546817726, 91.27990669776742)	#00865b	0	134.214	91.2799	160.807	255	134.214	71.6495	-64.0918	12.8694	59.8622	110.005	91.7092	18.2657	0.97305	0.857469	0.466737	65.3711	-11.3538
122	146	121		(0.0, 133.80606464511828, 91.72142619126957)	#00855b	0	133.806	91.7214	161.129	255	133.806	71.5627	-63.7842	12.5026	59.8242	109.679	92.1423	18.7499	0.971872	0.853354	0.453432	64.998	-11.0901
123	147	122		(0.0, 134.10063312229258, 91.47850716427857)	#00865b	0	134.101	91.4785	160.93	255	134.101	71.6257	-63.9809	12.7302	59.8669	109.916	91.9047	18.445	0.972726	0.855986	0.461688	65.2351	-11.2531
124	148	123		(0.0, 134.5794735088304, 91.24358547150949)	#00865b	0	134.579	91.2436	160.679	255	134.579	71.7282	-64.246	13.0215	59.9684	110.302	91.6769	18.0449	0.97412	0.859532	0.472251	65.5523	-11.4576
125	149	124		(0.0, 133.8003998667111, 91.72275908030656)	#00855b	0	133.8	91.7228	161.131	255	133.8	71.5615	-63.7816	12.4998	59.8227	109.674	92.1435	18.7538	0.971855	0.853319	0.453333	64.9949	-11.0882
126	150	125		(0.0, 134.02665778073975, 91.41319560146617)	#00865b	0	134.027	91.4132	160.923	255	134.027	71.6095	-63.9741	12.7352	59.8309	109.855	91.8393	18.4468	0.972507	0.855895	0.461868	65.2294	-11.2585
127	151	126		(0.0, 134.2359213595468, 91.51182939020326)	#00865b	0	134.236	91.5118	160.903	255	134.236	71.6549	-64.0223	12.7635	59.9155	110.026	91.9391	18.3909	0.973124	0.856539	0.462894	65.2821	-11.2746
128	152	127		(0.0, 134.29890036654447, 90.99800066644453)	#00865a	0	134.299	90.998	160.655	255	134.299	71.6671	-64.22	13.0397	59.8323	110.072	91.431	18.0519	0.973289	0.859184	0.472914	65.5305	-11.4777
129	153	128		(0.0, 134.59146951016328, 90.69110296567811)	#00865a	0	134.591	90.6911	160.43	255	134.591	71.7293	-64.4368	13.2986	59.8616	110.306	91.1301	17.7103	0.974134	0.862085	0.482303	65.7948	-11.6611
130	154	129		(0.0, 134.29790069976676, 91.23058980339887)	#00865b	0	134.298	91.2306	160.759	255	134.298	71.6675	-64.1412	12.9246	59.8785	110.073	91.6613	18.1905	0.973295	0.85813	0.46874	65.4304	-11.3927
131	155	130		(0.0, 134.24258580473176, 91.25691436187937)	#00865b	0	134.243	91.2569	160.787	255	134.243	71.6557	-64.1108	12.8914	59.8666	110.029	91.6868	18.2362	0.973134	0.857723	0.467534	65.3941	-11.3694
132	156	131		(0.0, 134.593802065978, 90.94001999333555)	#00865a	0	134.594	90.94	160.54	255	134.594	71.7305	-64.3538	13.1764	59.9121	110.311	91.3766	17.857	0.97415	0.860975	0.477872	65.6889	-11.5714
133	157	132		(0.0, 134.52649116961013, 90.97034321892703)	#00865a	0	134.526	90.9703	160.574	255	134.526	71.7161	-64.3175	13.1368	59.8973	110.256	91.4059	17.9116	0.973954	0.860489	0.476435	65.6454	-11.5438
134	158	133		(0.0, 134.27690769743418, 91.12962345884705)	#00865b	0	134.277	91.1296	160.72	255	134.277	71.6627	-64.1671	12.9667	59.8518	110.055	91.5611	18.142	0.97323	0.858476	0.470266	65.4641	-11.4243
135	159	134		(0.0, 134.39653448850385, 91.22859046984338)	#00865b	0	134.397	91.2286	160.728	255	134.397	71.6888	-64.1801	12.9618	59.9086	110.154	91.6603	18.1356	0.973584	0.858651	0.470088	65.4759	-11.4179
136	160	135		(0.0, 134.50383205598135, 91.10029990003332)	#00865b	0	134.504	91.1003	160.638	255	134.504	71.7115	-64.2649	13.0644	59.9162	110.239	91.5343	18.0011	0.973893	0.859786	0.473808	65.5794	-11.491
137	161	136		(0.0, 134.40653115628123, 91.2485838053982)	#00865b	0	134.407	91.2486	160.734	255	134.407	71.691	-64.1772	12.9556	59.9157	110.162	91.6802	18.142	0.973614	0.858612	0.469863	65.4719	-11.4131
138	162	137		(0.0, 134.20226591136287, 91.25658113962012)	#00865b	0	134.202	91.2566	160.8	255	134.202	71.647	-64.0952	12.8767	59.854	109.996	91.686	18.258	0.973016	0.857515	0.467003	65.3759	-11.3595
139	163	138		(0.0, 134.37254248583807, 91.17360879706764)	#00865b	0	134.373	91.1736	160.711	255	134.373	71.6835	-64.1893	12.9801	59.8902	110.133	91.6056	18.116	0.973511	0.858774	0.470751	65.4886	-11.432
140	164	139		(0.0, 134.58847050983005, 90.97800733088971)	#00865a	0	134.588	90.978	160.558	255	134.588	71.7294	-64.3389	13.1557	59.918	110.307	91.4141	17.8824	0.974136	0.860776	0.477121	65.6702	-11.5563
141	165	140		(0.0, 134.58080639786738, 91.0213262245918)	#00865b	0	134.581	91.0213	160.58	255	134.581	71.7279	-64.3214	13.1315	59.9243	110.301	91.4569	17.9123	0.974115	0.860541	0.476244	65.6481	-11.5387
142	166	141		(0.0, 135.01432855714762, 90.31422859046984)	#00875a	0	135.014	90.3142	160.135	255	135.014	71.8192	-64.7271	13.6401	59.9173	110.646	90.7612	17.2566	0.975355	0.865969	0.494686	66.1487	-11.8999
143	167	142		(0.0, 134.29923358880373, 91.18793735421526)	#00865b	0	134.299	91.1879	160.739	255	134.299	71.6677	-64.1561	12.9462	59.8703	110.074	91.6191	18.1645	0.973297	0.858329	0.46952	65.4492	-11.4086
144	168	143		(0.0, 134.3422192602466, 91.16927690769744)	#00865b	0	134.342	91.1693	160.718	255	134.342	71.6769	-64.179	12.9711	59.8799	110.109	91.601	18.13	0.973422	0.858636	0.470426	65.4767	-11.426
145	169	144		(0.0, 134.04431856047984, 91.30589803398867)	#00865b	0	134.044	91.3059	160.87	255	134.044	71.613	-64.0172	12.7945	59.8149	109.868	91.7333	18.3735	0.972555	0.856471	0.464019	65.2832	-11.3022
146	170	145		(0.0, 134.434521826058, 91.21059646784406)	#00865b	0	134.435	91.2106	160.709	255	134.435	71.6969	-64.2009	12.9846	59.9168	110.184	91.6428	18.1042	0.973694	0.858929	0.470914	65.5008	-11.4338
147	171	146		(0.0, 134.60946351216262, 91.07797400866377)	#00865b	0	134.609	91.078	160.597	255	134.609	71.7342	-64.3134	13.1141	59.9445	110.325	91.5133	17.9304	0.974201	0.860434	0.475611	65.6368	-11.5251
148	172	147		(0.0, 134.78807064311897, 90.68677107630789)	#00865a	0	134.788	90.6868	160.369	255	134.788	71.7716	-64.5143	13.3727	59.9217	110.466	91.1278	17.601	0.974708	0.863122	0.484991	65.8857	-11.7106
149	173	148		(0.0, 134.62845718093968, 91.19726757747418)	#00865b	0	134.628	91.1973	160.644	255	134.628	71.7387	-64.2806	13.0622	59.9743	110.342	91.6316	17.9908	0.974261	0.859995	0.47373	65.5943	-11.4865
150	174	149		(0.0, 134.5831389536821, 90.34488503832056)	#00865a	0	134.583	90.3449	160.278	255	134.583	71.7265	-64.5504	13.4671	59.7898	110.296	90.7873	17.5087	0.974096	0.863605	0.488412	65.9402	-11.7845
151	175	150		(0.0, 134.5831389536821, 91.26157947350883)	#00865b	0	134.583	91.2616	160.686	255	134.583	71.7291	-64.2413	13.0139	59.9731	110.305	91.6948	18.0536	0.974131	0.85947	0.471978	65.5463	-11.4519
152	176	151		(0.0, 134.75374875041652, 90.55448183938687)	#00865a	0	134.754	90.5545	160.32	255	134.754	71.7638	-64.5456	13.4257	59.8846	110.437	90.9965	17.5409	0.974603	0.863541	0.486911	65.9271	-11.7501
153	177	152		(0.0, 134.61046317894036, 91.04431856047984)	#00865b	0	134.61	91.0443	160.581	255	134.61	71.7344	-64.3251	13.1311	59.9381	110.325	91.48	17.9099	0.974203	0.860591	0.476226	65.6517	-11.5376
154	178	153		(0.0, 134.2755748083972, 91.50983005664779)	#00865b	0	134.276	91.5098	160.89	255	134.276	71.6635	-64.0384	12.779	59.9274	110.058	91.9375	18.3681	0.97324	0.856754	0.463458	65.301	-11.2853
155	179	154		(0.0, 134.38253915361545, 91.30056647784072)	#00865b	0	134.383	91.3006	160.764	255	134.383	71.686	-64.1504	12.9212	59.9187	110.143	91.7314	18.1859	0.973546	0.858254	0.468616	65.4388	-11.3882
156	180	155		(0.0, 134.44485171609463, 91.19260246584471)	#00865b	0	134.445	91.1926	160.697	255	134.445	71.6991	-64.211	12.9973	59.9164	110.192	91.6251	18.0879	0.973724	0.859064	0.471373	65.5132	-11.4429
157	181	156		(0.0, 134.34355214928357, 91.40986337887371)	#00865b	0	134.344	91.4099	160.825	255	134.344	71.6779	-64.0985	12.8531	59.9285	110.112	91.8392	18.2719	0.973436	0.857558	0.466146	65.3744	-11.3386
158	182	157		(0.0, 134.2649116961013, 91.30856381206264)	#00865b	0	134.265	91.3086	160.804	255	134.265	71.6606	-64.1021	12.8741	59.8838	110.047	91.7381	18.2547	0.973201	0.857607	0.466908	65.3821	-11.3561
159	183	158		(0.0, 134.38953682105964, 91.29056981006332)	#00865b	0	134.39	91.2906	160.758	255	134.39	71.6874	-64.1565	12.9287	59.9189	110.148	91.7216	18.1761	0.973566	0.858335	0.468887	65.4462	-11.3935
160	184	159		(0.0, 134.28090636454516, 91.26224591802732)	#00865b	0	134.281	91.2622	160.778	255	134.281	71.6639	-64.1239	12.9028	59.8795	110.06	91.6924	18.2185	0.973246	0.857899	0.467948	65.4091	-11.377
161	185	160		(0.0, 134.68010663112295, 90.95434855048318)	#00865a	0	134.68	90.9543	160.52	255	134.68	71.7491	-64.3824	13.201	59.9417	110.381	91.3916	17.8186	0.974403	0.861357	0.478762	65.7218	-11.5873
162	186	161		(0.0, 135.08963678773742, 90.46284571809397)	#00875a	0	135.09	90.4628	160.179	255	135.09	71.8358	-64.7061	13.5939	59.9704	110.708	90.9091	17.3043	0.97558	0.865687	0.493012	66.1186	-11.8645
163	187	162		(0.0, 134.40253248917028, 91.1732755748084)	#00865b	0	134.403	91.1733	160.702	255	134.403	71.6899	-64.2011	12.9913	59.8994	110.158	91.6056	18.0995	0.973599	0.858931	0.471156	65.5023	-11.4395
164	188	163		(0.0, 134.6791069643452, 90.92669110296568)	#00865a	0	134.679	90.9267	160.508	255	134.679	71.7488	-64.3913	13.2143	59.9359	110.38	91.3642	17.8027	0.974399	0.861476	0.479244	65.7332	-11.5971
165	189	164		(0.0, 134.91769410196602, 90.40419860046651)	#00865a	0	134.918	90.4042	160.204	255	134.918	71.7987	-64.6595	13.5601	59.9053	110.568	90.8493	17.3625	0.975076	0.865065	0.491786	66.0661	-11.8442
166	190	165		(0.0, 134.38620459846717, 91.19293568810397)	#00865b	0	134.386	91.1929	160.715	255	134.386	71.6865	-64.1881	12.9756	59.8983	110.145	91.6249	18.12	0.973552	0.858758	0.470588	65.4865	-11.4283
167	191	166		(0.0, 134.73242252582472, 90.61412862379207)	#00865a	0	134.732	90.6141	160.353	255	134.732	71.7594	-64.5173	13.3883	59.8899	110.42	91.0553	17.588	0.974543	0.863162	0.485556	65.8918	-11.7234
168	192	167		(0.0, 134.44451849383537, 91.08530489836721)	#00865b	0	134.445	91.0853	160.65	255	134.445	71.6987	-64.247	13.05	59.8949	110.191	91.5189	18.0244	0.973719	0.859546	0.473288	65.559	-11.4819
169	193	168		(0.0, 134.70343218927025, 90.91602799066978)	#00865a	0	134.703	90.916	160.496	255	134.703	71.754	-64.4043	13.2284	59.9413	110.4	91.3539	17.7832	0.97447	0.86165	0.479758	65.7488	-11.6069
170	194	169		(0.0, 134.85604798400533, 90.2705764745085)	#00865a	0	134.856	90.2706	160.163	255	134.856	71.785	-64.6808	13.6038	59.8595	110.517	90.7164	17.3163	0.974891	0.86535	0.493372	66.0959	-11.8775
171	195	170		(0.0, 134.45018327224258, 90.86771076307897)	#00865a	0	134.45	90.8677	160.551	255	134.45	71.6993	-64.3226	13.1595	59.8531	110.193	91.3035	17.8921	0.973727	0.860557	0.477259	65.6549	-11.5624
172	196	171		(0.0, 134.5348217260913, 91.40353215594801)	#00865b	0	134.535	91.4035	160.764	255	134.535	71.7191	-64.1748	12.9263	59.9865	110.268	91.8348	18.164	0.973995	0.85858	0.468801	65.4637	-11.3884
173	197	172		(0.0, 135.08763745418193, 90.18593802065978)	#00875a	0	135.088	90.1859	160.057	255	135.088	71.8346	-64.7986	13.7305	59.9144	110.704	90.635	17.1404	0.975564	0.866925	0.497967	66.2373	-11.9637
174	198	173		(0.0, 135.1796067977341, 90.57080973008998)	#00875a	0	135.18	90.5708	160.2	255	135.18	71.8554	-64.7043	13.5733	60.0198	110.783	91.0169	17.3199	0.975847	0.865664	0.492264	66.1127	-11.8474
175	199	174		(0.0, 134.7777407530823, 90.85504831722758)	#00865a	0	134.778	90.855	160.447	255	134.778	71.7698	-64.4536	13.2858	59.9521	110.459	91.2943	17.7066	0.974684	0.86231	0.481837	65.8086	-11.6472
176	200	175		(0.0, 134.8500499833389, 90.7194268577141)	#00865a	0	134.85	90.7194	160.365	255	134.85	71.785	-64.5272	13.3793	59.9474	110.517	91.1607	17.5868	0.974891	0.863295	0.485228	65.8997	-11.7139
177	201	176		(0.0, 134.38653782072643, 91.24191936021326)	#00865b	0	134.387	91.2419	160.737	255	134.387	71.6867	-64.1717	12.9516	59.9082	110.146	91.6734	18.1489	0.973555	0.858539	0.469717	65.4657	-11.4105
178	202	177		(0.0, 134.5888037320893, 91.10863045651449)	#00865b	0	134.589	91.1086	160.616	255	134.589	71.7299	-64.2951	13.0914	59.9443	110.308	91.5434	17.9598	0.974142	0.860189	0.474788	65.6143	-11.5089
179	203	178		(0.0, 134.63112295901365, 90.92935688103965)	#00865a	0	134.631	90.9294	160.524	255	134.631	71.7385	-64.3718	13.1954	59.9215	110.341	91.3664	17.8304	0.974259	0.861216	0.478559	65.7104	-11.5844
180	204	179		(0.0, 134.9906697767411, 90.45751416194602)	#00865a	0	134.991	90.4575	160.206	255	134.991	71.8145	-64.6697	13.5604	59.9386	110.628	90.9028	17.3547	0.975291	0.865201	0.491796	66.0761	-11.8426
181	205	180		(0.0, 134.92702432522492, 91.01466177940686)	#00865b	0	134.927	91.0147	160.473	255	134.927	71.8024	-64.4575	13.2616	60.0303	110.582	91.4538	17.7205	0.975127	0.862362	0.480959	65.8076	-11.6259
182	206	181		(0.0, 134.2549150283239, 91.44451849383539)	#00865b	0	134.255	91.4445	160.868	255	134.255	71.6589	-64.0523	12.8035	59.9079	110.041	91.8726	18.3407	0.973177	0.856941	0.464348	65.3195	-11.304
183	207	182		(0.0, 135.01532822392537, 90.57080973008998)	#00875a	0	135.015	90.5708	160.249	255	135.015	71.8201	-64.641	13.5133	59.9689	110.649	91.0153	17.4088	0.975368	0.864818	0.490087	66.0384	-11.8077
184	208	183		(0.0, 134.61779406864378, 90.98700433188937)	#00865a	0	134.618	90.987	160.553	255	134.618	71.7358	-64.3473	13.162	59.9289	110.331	91.4233	17.8718	0.974222	0.860887	0.47735	65.6796	-11.5602
185	209	184		(0.0, 135.11262912362545, 90.57714095301566)	#00875a	0	135.113	90.5771	160.223	255	135.113	71.8411	-64.6764	13.5457	60.0003	110.728	91.0225	17.3599	0.975652	0.865291	0.491263	66.0797	-11.8289
186	210	185		(0.0, 134.9530156614462, 90.76007997334221)	#00865a	0	134.953	90.7601	160.352	255	134.953	71.8073	-64.5533	13.3968	59.9875	110.601	91.202	17.5551	0.975193	0.863643	0.485865	65.9287	-11.7242
187	211	186		(0.0, 134.40853048983672, 91.43852049316894)	#00865b	0	134.409	91.4385	160.818	255	134.409	71.692	-64.114	12.8628	59.9543	110.165	91.8682	18.2535	0.973627	0.857767	0.466498	65.3916	-11.3443
188	212	187		(0.0, 134.8140619793402, 90.62879040319893)	#00865a	0	134.814	90.6288	160.335	255	134.814	71.777	-64.5439	13.4109	59.9181	110.486	91.0706	17.5524	0.974782	0.863517	0.486377	65.9224	-11.7379
189	213	188		(0.0, 134.9616794401866, 91.10063312229256)	#00865b	0	134.962	91.1006	160.501	255	134.962	71.8101	-64.442	13.2318	60.0582	110.611	91.5392	17.7527	0.975231	0.862154	0.47988	65.7864	-11.6032
190	214	189		(0.0, 134.64545151616127, 91.22392535821393)	#00865b	0	134.645	91.2239	160.651	255	134.645	71.7424	-64.2782	13.0553	59.9849	110.356	91.6581	17.9974	0.974312	0.859963	0.473479	65.5906	-11.481
191	215	190		(0.0, 135.025658113962, 90.48283905364879)	#00875a	0	135.026	90.4828	160.207	255	135.026	71.8221	-64.6747	13.5606	59.9545	110.657	90.9283	17.3509	0.975394	0.865267	0.491804	66.081	-11.8419
192	216	191		(0.0, 134.74541819393536, 90.32255914695102)	#00865a	0	134.745	90.3226	160.219	255	134.745	71.7614	-64.6206	13.5376	59.8356	110.427	90.7668	17.4073	0.97457	0.864544	0.490969	66.0234	-11.832
193	217	192		(0.0, 135.08863712095967, 90.77607464178607)	#00875a	0	135.089	90.7761	160.318	255	135.089	71.8365	-64.6002	13.4385	60.0327	110.711	91.2192	17.4912	0.975589	0.864271	0.487376	65.9832	-11.7514
194	218	193		(0.0, 135.21626124625124, 90.46284571809397)	#00875a	0	135.216	90.4628	160.141	255	135.216	71.863	-64.7548	13.6401	60.0096	110.811	90.9104	17.2359	0.97595	0.86634	0.494689	66.1758	-11.8951
195	219	194		(0.0, 134.8487170943019, 90.63912029323559)	#00865a	0	134.849	90.6391	160.329	255	134.849	71.7845	-64.5538	13.4185	59.9309	110.515	91.0812	17.5397	0.974884	0.86365	0.486651	65.9336	-11.7426
196	220	195		(0.0, 135.0446517827391, 90.53182272575808)	#00875a	0	135.045	90.5318	160.223	255	135.045	71.8263	-64.6655	13.5433	59.9702	110.673	90.977	17.3697	0.975452	0.865144	0.491176	66.0685	-11.8288
197	221	196		(0.0, 134.89603465511496, 90.60413195601465)	#00865a	0	134.896	90.6041	160.3	255	134.896	71.7946	-64.5838	13.4531	59.9386	110.553	91.0471	17.4933	0.97502	0.864052	0.487907	65.9701	-11.7667
198	222	197		(0.0, 134.757080973009, 90.87670776407865)	#00865a	0	134.757	90.8767	160.462	255	134.757	71.7654	-64.4383	13.2675	59.95	110.443	91.3155	17.7307	0.974625	0.862105	0.481175	65.79	-11.6343
199	223	198		(0.0, 134.71609463512164, 90.90469843385539)	#00865a	0	134.716	90.9047	160.487	255	134.716	71.7567	-64.413	13.2387	59.9429	110.41	91.3428	17.7696	0.974506	0.861767	0.480129	65.7594	-11.6141
200	224	199		(0.0, 134.71009663445517, 91.0043318893702)	#00865b	0	134.71	91.0043	160.533	255	134.71	71.7557	-64.3771	13.1873	59.961	110.406	91.4414	17.832	0.974492	0.861287	0.478265	65.7139	-11.5766
201	225	200		(0.0, 134.64578473842053, 90.87304231922693)	#00865a	0	134.646	90.873	160.494	255	134.646	71.7415	-64.3965	13.2286	59.9148	110.352	91.3108	17.7889	0.974299	0.861546	0.479763	65.7412	-11.6084
202	226	201		(0.0, 134.85571476174607, 90.95901366211262)	#00865a	0	134.856	90.959	160.469	255	134.856	71.7869	-64.4487	13.2629	59.9971	110.524	91.398	17.7261	0.974916	0.862244	0.481009	65.7993	-11.6286
203	227	202		(0.0, 134.91102965678107, 90.65478173942019)	#00865a	0	134.911	90.6548	160.318	255	134.911	71.7979	-64.5725	13.4336	59.9534	110.565	91.0973	17.5153	0.975066	0.863901	0.487197	65.9551	-11.7521
204	228	203		(0.0, 134.95401532822393, 90.21159613462179)	#00865a	0	134.954	90.2116	160.108	255	134.954	71.8059	-64.7385	13.6689	59.8781	110.596	90.659	17.228	0.975175	0.866121	0.495733	66.1658	-11.9224
205	229	204		(0.0, 134.89503498833722, 90.95568143952016)	#00865a	0	134.895	90.9557	160.456	255	134.895	71.7953	-64.465	13.279	60.0086	110.556	91.3951	17.7028	0.975031	0.862463	0.48159	65.8185	-11.6394
206	230	205		(0.0, 134.89236921026324, 90.78373875374875)	#00865a	0	134.892	90.7837	160.381	255	134.892	71.7943	-64.5219	13.3629	59.9734	110.552	91.2248	17.6021	0.975017	0.863223	0.484636	65.8911	-11.7009
207	231	206		(0.0, 134.69843385538155, 90.82905698100633)	#00865a	0	134.698	90.8291	160.459	255	134.698	71.7527	-64.4317	13.2696	59.9223	110.395	91.2678	17.7342	0.974452	0.862017	0.48125	65.7839	-11.6372
208	232	207		(0.0, 135.09096967677442, 90.49750083305565)	#00875a	0	135.091	90.4975	160.194	255	135.091	71.8362	-64.6949	13.5772	59.9777	110.71	90.9434	17.3242	0.975585	0.865538	0.492407	66.1042	-11.8524
209	233	208		(0.0, 135.02299233588803, 90.91869376874375)	#00875a	0	135.023	90.9187	160.401	255	135.023	71.8228	-64.5269	13.344	60.0409	110.659	91.3597	17.6115	0.975403	0.86329	0.48395	65.8922	-11.6839
210	234	209		(0.0, 134.80406531156282, 90.5404865044985)	#00865a	0	134.804	90.5405	160.299	255	134.804	71.7746	-64.5698	13.451	59.8974	110.477	90.9831	17.5053	0.974749	0.863864	0.48783	65.9559	-11.7674
211	235	210		(0.0, 134.7727424191936, 90.61412862379207)	#00865a	0	134.773	90.6141	160.341	255	134.773	71.7681	-64.5328	13.4031	59.9024	110.453	91.0557	17.5661	0.974661	0.86337	0.486092	65.91	-11.7332
212	236	211		(0.0, 134.70209930023324, 90.31189603465512)	#00865a	0	134.702	90.3119	160.227	255	134.702	71.752	-64.6075	13.527	59.82	110.392	90.7558	17.4245	0.974443	0.864369	0.490586	66.0084	-11.8253
213	237	212		(0.0, 134.5241586137954, 91.11262912362545)	#00865b	0	134.524	91.1126	160.638	255	134.524	71.716	-64.2687	13.0658	59.925	110.256	91.5467	17.9973	0.973953	0.859836	0.473858	65.5833	-11.4916
214	238	213		(0.0, 135.22259246917693, 90.1732755748084)	#00875a	0	135.223	90.1733	160.011	255	135.223	71.8635	-64.8548	13.7861	59.9537	110.813	90.6238	17.0599	0.975957	0.867677	0.499982	66.3038	-12.0007
215	239	214		(0.0, 134.84538487170943, 90.61046317894035)	#00865a	0	134.845	90.6105	160.317	255	134.845	71.7837	-64.5621	13.4315	59.9242	110.512	91.0528	17.5245	0.974873	0.863762	0.487121	65.9445	-11.7522
216	240	215		(0.0, 134.97267577474176, 90.43985338220592)	#00865a	0	134.973	90.4399	160.204	255	134.973	71.8106	-64.6687	13.5625	59.9295	110.613	90.8852	17.3539	0.975238	0.865188	0.491874	66.0756	-11.8446
217	241	216		(0.0, 134.84638453848717, 90.2805731422859)	#00865a	0	134.846	90.2806	160.17	255	134.846	71.783	-64.6737	13.5953	59.8585	110.509	90.7262	17.3275	0.974863	0.865255	0.493064	66.0872	-11.8715
218	242	217		(0.0, 134.50016661112963, 90.81139620126625)	#00865a	0	134.5	90.8114	160.511	255	134.5	71.7099	-64.3609	13.2057	59.8573	110.233	91.2483	17.8315	0.973871	0.86107	0.478933	65.7017	-11.5951
219	243	218		(0.0, 135.3998667110963, 89.90736421192936)	#008759	0	135.4	89.9074	159.841	255	135.4	71.9008	-65.0125	13.983	59.9554	110.955	90.3623	16.8055	0.976464	0.869787	0.507123	66.4992	-12.1383
220	244	219		(0.0, 134.4238587137621, 90.57214261912696)	#00865a	0	134.424	90.5721	160.427	255	134.424	71.6928	-64.4121	13.2961	59.7858	110.169	91.0107	17.7307	0.973639	0.861754	0.482211	65.7701	-11.6633
221	245	220		(0.0, 134.55348217260914, 91.06797734088637)	#00865b	0	134.553	91.068	160.609	255	134.553	71.7221	-64.2951	13.0985	59.9252	110.279	91.5028	17.9549	0.974037	0.860189	0.475046	65.6158	-11.515
222	246	221		(0.0, 135.08997000999668, 90.32922359213596)	#00875a	0	135.09	90.3292	160.12	255	135.09	71.8355	-64.7512	13.6603	59.9437	110.707	90.7768	17.2246	0.975576	0.866291	0.495419	66.1764	-11.9127
223	247	222		(0.0, 134.92002665778074, 90.46284571809397)	#00865a	0	134.92	90.4628	160.23	255	134.92	71.7993	-64.6407	13.5319	59.9178	110.571	90.9074	17.3962	0.975085	0.864813	0.490763	66.0419	-11.8236
224	248	223		(0.0, 134.76241252915696, 90.73375541486172)	#00865a	0	134.762	90.7338	160.397	255	134.762	71.7662	-64.4885	13.3401	59.9231	110.445	91.174	17.6428	0.974635	0.862777	0.483808	65.8538	-11.6874
225	249	224		(0.0, 134.92202599133623, 90.51582805731422)	#00865a	0	134.922	90.5158	160.253	255	134.922	71.7999	-64.6236	13.5064	59.929	110.573	90.9599	17.4266	0.975093	0.864584	0.489838	66.0199	-11.8049
226	250	225		(0.0, 134.77507497500832, 90.97767410863045)	#00865a	0	134.775	90.9777	160.502	255	134.775	71.7696	-64.4113	13.2242	59.9758	110.458	91.4156	17.7809	0.974681	0.861743	0.479605	65.7548	-11.6021
227	251	226		(0.0, 134.83438853715427, 90.71276241252916)	#00865a	0	134.834	90.7128	160.366	255	134.834	71.7816	-64.5234	13.3768	59.9412	110.504	91.154	17.5913	0.974845	0.863244	0.48514	65.8954	-11.7125
228	252	227		(0.0, 134.919026991003, 90.09163612129291)	#00865a	0	134.919	90.0916	160.065	255	134.919	71.7981	-64.7655	13.7157	59.8432	110.566	90.5399	17.1755	0.975068	0.866482	0.49743	66.2018	-11.9572
229	253	228		(0.0, 134.73108963678774, 90.6327890703099)	#00865a	0	134.731	90.6328	160.362	255	134.731	71.7592	-64.5105	13.3786	59.8932	110.419	91.0738	17.5998	0.97454	0.86307	0.485204	65.8831	-11.7163
230	254	229		(0.0, 135.1186271242919, 90.04731756081306)	#00875a	0	135.119	90.0473	159.986	255	135.119	71.8408	-64.8572	13.8107	59.8962	110.728	90.498	17.041	0.975649	0.86771	0.500875	66.3114	-12.021
231	255	230		(0.0, 134.7727424191936, 90.74408530489836)	#00865a	0	134.773	90.7441	160.399	255	134.773	71.7684	-64.489	13.3388	59.9284	110.454	91.1844	17.6434	0.974666	0.862784	0.48376	65.8541	-11.6862
232	256	231		(0.0, 135.24558480506496, 89.84038653782072)	#008759	0	135.246	89.8404	159.857	255	135.246	71.8675	-64.9758	13.96	59.8942	110.829	90.2944	16.8488	0.976011	0.869296	0.50629	66.4585	-12.1256
233	257	232		(0.0, 134.83205598133955, 90.60346551149617)	#00865a	0	134.832	90.6035	160.318	255	134.832	71.7808	-64.5593	13.4301	59.9186	110.501	91.0458	17.5275	0.974834	0.863724	0.48707	65.9415	-11.7514
234	258	233		(0.0, 134.75274908363878, 90.93202265911363)	#00865a	0	134.753	90.932	160.488	255	134.753	71.7647	-64.418	13.2386	59.9598	110.44	91.3702	17.7659	0.974614	0.861833	0.480126	65.7643	-11.6132
235	259	234		(0.0, 134.98633788737087, 90.5234921692769)	#00865a	0	134.986	90.5235	160.237	255	134.986	71.8138	-64.6458	13.5261	59.9505	110.625	90.9681	17.3963	0.975281	0.864881	0.490553	66.0457	-11.8177
236	260	235		(0.0, 134.8423858713762, 90.18360546484506)	#00865a	0	134.842	90.1836	160.128	255	134.842	71.7818	-64.7049	13.642	59.8379	110.505	90.6302	17.2719	0.974848	0.865672	0.494757	66.1274	-11.9056
237	261	236		(0.0, 135.08630456514496, 90.26257914028658)	#00875a	0	135.086	90.2626	160.091	255	135.086	71.8345	-64.7722	13.692	59.9293	110.704	90.7108	17.1868	0.975563	0.866573	0.496569	66.2036	-11.9358
238	262	237		(0.0, 134.93202265911364, 90.48450516494502)	#00865a	0	134.932	90.4845	160.236	255	134.932	71.802	-64.638	13.5255	59.9258	110.581	90.929	17.4026	0.975121	0.864777	0.490533	66.038	-11.8187
239	263	238		(0.0, 134.63378873708763, 90.69210263245584)	#00865a	0	134.634	90.6921	160.417	255	134.634	71.7384	-64.4529	13.3136	59.8749	110.341	91.1315	17.6879	0.974257	0.8623	0.482847	65.8135	-11.6711
240	264	239		(0.0, 134.91769410196602, 90.47317560813062)	#00865a	0	134.918	90.4732	160.235	255	134.918	71.7989	-64.6363	13.5259	59.9191	110.569	90.9176	17.4036	0.975079	0.864754	0.490547	66.0364	-11.8193
241	265	240		(0.0, 134.91002999000332, 90.21859380206598)	#00865a	0	134.91	90.2186	160.124	255	134.91	71.7965	-64.7192	13.6494	59.8658	110.56	90.6655	17.256	0.975047	0.865863	0.495024	66.1428	-11.9092
242	266	241		(0.0, 134.71176274575143, 90.69343552149283)	#00865a	0	134.712	90.6934	160.394	255	134.712	71.7552	-64.4825	13.3415	59.8993	110.404	91.1336	17.6463	0.974485	0.862697	0.483859	65.8483	-11.6896
243	267	242		(0.0, 135.5058313895368, 89.2152615794735)	#008759	0	135.506	89.2153	159.503	255	135.506	71.9216	-65.2864	14.3669	59.8499	111.033	89.6782	16.3343	0.976746	0.873451	0.521045	66.8485	-12.4107
244	268	243		(0.0, 134.47550816394536, 90.649116961013)	#00865a	0	134.476	90.6491	160.446	255	134.476	71.7042	-64.4061	13.2769	59.8172	110.212	91.0874	17.7484	0.973793	0.861674	0.481516	65.7604	-11.648
245	269	244		(0.0, 135.13195601466177, 89.71576141286238)	#008759	0	135.132	89.7158	159.835	255	135.132	71.8428	-64.9742	13.9806	59.8341	110.735	90.1699	16.8357	0.975675	0.869274	0.507036	66.4613	-12.1433
246	270	245		(0.0, 134.78873708763746, 89.91536154615129)	#008659	0	134.789	89.9154	160.025	255	134.789	71.7696	-64.7747	13.7557	59.7676	110.458	90.3641	17.1409	0.974681	0.866606	0.49888	66.2192	-11.9894
247	271	246		(0.0, 135.04931689436853, 90.29956681106297)	#00875a	0	135.049	90.2996	160.118	255	135.049	71.8267	-64.7455	13.6601	59.9252	110.674	90.7471	17.2289	0.975456	0.866215	0.495413	66.1709	-11.9136
248	272	247		(0.0, 135.10163278907032, 90.44718427190936)	#00875a	0	135.102	90.4472	160.169	255	135.102	71.8383	-64.7159	13.606	59.9709	110.718	90.8937	17.2885	0.975615	0.86582	0.493452	66.1308	-11.8731
249	273	248		(0.0, 134.9943352215928, 90.24358547150949)	#00865a	0	134.994	90.2436	160.11	255	134.994	71.8147	-64.7432	13.6678	59.897	110.629	90.6911	17.2253	0.975294	0.866185	0.495692	66.1702	-11.9206
250	274	249		(0.0, 135.31622792402533, 89.90236587804065)	#008759	0	135.316	89.9024	159.863	255	135.316	71.8829	-64.982	13.9549	59.9285	110.887	90.3565	16.8477	0.97622	0.86938	0.506106	66.4636	-12.1202
251	275	250		(0.0, 135.27990669776742, 89.55914695101633)	#008759	0	135.28	89.5591	159.722	255	135.28	71.8741	-65.0838	14.1127	59.8486	110.853	90.0164	16.6621	0.976101	0.870741	0.511827	66.5963	-12.2345
252	276	251		(0.0, 135.1392869043652, 89.91136287904033)	#008759	0	135.139	89.9114	159.919	255	135.139	71.8449	-64.911	13.8859	59.8755	110.743	90.3636	16.9486	0.975704	0.868429	0.503601	66.3796	-12.0748
253	277	252		(0.0, 135.025658113962, 89.99133622125959)	#008759	0	135.026	89.9913	159.989	255	135.026	71.8207	-64.8403	13.8046	59.8562	110.651	90.4417	17.0578	0.975376	0.867484	0.500652	66.2936	-12.0189
254	278	253		(0.0, 135.05498167277574, 90.01366211262912)	#00875a	0	135.055	90.0137	159.99	255	135.055	71.8271	-64.8441	13.8042	59.8698	110.676	90.4641	17.0553	0.975462	0.867534	0.500638	66.2971	-12.0179
255	279	254		(0.0, 135.2335888037321, 89.85971342885705)	#008759	0	135.234	89.8597	159.869	255	135.234	71.865	-64.9647	13.946	59.8944	110.819	90.3135	16.8668	0.975977	0.869147	0.505782	66.4447	-12.1158
256	280	255		(0.0, 135.05164945018328, 90.17927357547484)	#00875a	0	135.052	90.1793	160.064	255	135.052	71.8268	-64.787	13.7207	59.9019	110.675	90.628	17.1559	0.975459	0.86677	0.49761	66.2239	-11.9575
257	281	256		(0.0, 134.9310229923359, 89.74241919360213)	#008659	0	134.931	89.7424	159.906	255	134.931	71.7997	-64.8879	13.8939	59.7771	110.572	90.1943	16.9604	0.97509	0.86812	0.503891	66.3587	-12.0857
258	282	257		(0.0, 135.02399200266578, 89.7400866377874)	#008759	0	135.024	89.7401	159.877	255	135.024	71.8197	-64.9245	13.929	59.8055	110.647	90.1929	16.9087	0.975361	0.868609	0.505165	66.4018	-12.1088
259	283	258		(0.0, 135.12095968010664, 89.78107297567477)	#008759	0	135.121	89.7811	159.867	255	135.121	71.8406	-64.9479	13.944	59.8437	110.727	90.2345	16.8807	0.975646	0.868923	0.50571	66.4279	-12.1172
260	284	259		(0.0, 135.16994335221594, 89.85471509496834)	#008759	0	135.17	89.8547	159.885	255	135.17	71.8513	-64.9419	13.9252	59.8736	110.767	90.3079	16.8982	0.975791	0.868843	0.505029	66.4181	-12.1025
261	285	260		(0.0, 134.5134955014995, 90.50016661112963)	#00865a	0	134.513	90.5002	160.368	255	134.513	71.7119	-64.4711	13.3646	59.7992	110.241	90.9403	17.6391	0.973898	0.862543	0.484695	65.8417	-11.7113
262	286	261		(0.0, 134.96667777407532, 90.07497500833055)	#00865a	0	134.967	90.075	160.043	255	134.967	71.8083	-64.7894	13.7414	59.8547	110.604	90.5239	17.1397	0.975207	0.866803	0.498362	66.2306	-11.9746
263	287	262		(0.0, 135.09496834388537, 90.06597800733088)	#00875a	0	135.095	90.066	160.001	255	135.095	71.8358	-64.8418	13.7928	59.8926	110.709	90.5163	17.0649	0.975581	0.867504	0.500225	66.2926	-12.0086
264	288	263		(0.0, 134.75074975008332, 90.38020659780074)	#00865a	0	134.751	90.3802	160.243	255	134.751	71.7627	-64.6032	13.5109	59.8488	110.432	90.8239	17.4387	0.974587	0.864311	0.490003	66.0009	-11.8124
265	289	264		(0.0, 135.12895701432856, 89.34321892702432)	#008759	0	135.129	89.3432	159.67	255	135.129	71.8411	-65.0988	14.1654	59.7586	110.728	89.8011	16.6144	0.975652	0.870941	0.513737	66.6221	-12.2761
266	290	265		(0.0, 134.9530156614462, 89.78007330889703)	#008659	0	134.953	89.7801	159.916	255	134.953	71.8045	-64.8837	13.8831	59.7914	110.59	90.2318	16.971	0.975155	0.868063	0.503502	66.3523	-12.0774
267	291	266		(0.0, 135.20026657780738, 89.85271576141287)	#008759	0	135.2	89.8527	159.875	255	135.2	71.8578	-64.9542	13.9373	59.8826	110.792	90.3062	16.8806	0.97588	0.869008	0.505467	66.4327	-12.1104
268	292	267		(0.0, 134.91069643452184, 89.7350883038987)	#008659	0	134.911	89.7351	159.909	255	134.911	71.7953	-64.8826	13.8901	59.7693	110.555	90.1868	16.9671	0.97503	0.868049	0.503754	66.3527	-12.0835
269	293	268		(0.0, 134.85671442852382, 90.01432855714762)	#00865a	0	134.857	90.0143	160.049	255	134.857	71.7845	-64.7675	13.7314	59.8084	110.514	90.4628	17.1631	0.974883	0.86651	0.497997	66.2071	-11.97
270	294	269		(0.0, 134.71142952349217, 89.86671109630123)	#008659	0	134.711	89.8667	160.026	255	134.711	71.7528	-64.7614	13.7516	59.7339	110.395	90.3152	17.1538	0.974453	0.866427	0.498732	66.2053	-11.9883
271	295	270		(0.0, 134.71976007997336, 90.04165278240586)	#00865a	0	134.72	90.0417	160.102	255	134.72	71.7551	-64.7055	13.6677	59.7715	110.403	90.4884	17.2537	0.974484	0.86568	0.495687	66.1333	-11.9272
272	296	271		(0.0, 135.00799733422193, 89.71909363545485)	#008759	0	135.008	89.7191	159.873	255	135.008	71.8162	-64.9254	13.9336	59.7963	110.634	90.172	16.9048	0.975314	0.868622	0.505333	66.4037	-12.1125
273	297	272		(0.0, 135.10963012329225, 89.94501832722426)	#008759	0	135.11	89.945	159.943	255	135.11	71.8386	-64.8883	13.8583	59.873	110.719	90.3967	16.9848	0.975619	0.868125	0.5026	66.3516	-12.0556
274	298	273		(0.0, 134.43518827057648, 90.27924025324891)	#00865a	0	134.435	90.2792	160.293	255	134.435	71.6944	-64.5154	13.4454	59.7308	110.175	90.7208	17.5501	0.973661	0.863136	0.487627	65.9015	-11.7723
275	299	274		(0.0, 135.1932689103632, 89.61279573475508)	#008759	0	135.193	89.6128	159.771	255	135.193	71.8557	-65.0325	14.0543	59.8325	110.784	90.0686	16.741	0.97585	0.870054	0.509709	66.5338	-12.1948
276	300	275		(0.0, 134.54981672775742, 90.29156947684105)	#00865a	0	134.55	90.2916	160.264	255	134.55	71.7192	-64.5555	13.4813	59.7688	110.268	90.7342	17.4951	0.973996	0.863673	0.488929	65.9482	-11.7957
277	301	276		(0.0, 135.06297900699767, 89.78307230923026)	#008759	0	135.063	89.7831	159.885	255	135.063	71.8281	-64.9249	13.9218	59.8261	110.68	90.2359	16.9133	0.975476	0.868616	0.504906	66.4008	-12.1026
278	302	277		(0.0, 134.57680773075643, 90.43585471509496)	#00865a	0	134.577	90.4359	160.32	255	134.577	71.7254	-64.5173	13.4196	59.806	110.292	90.8773	17.5664	0.974081	0.863161	0.486692	65.8981	-11.75
279	303	278		(0.0, 135.14728423858713, 89.83638787070976)	#008759	0	135.147	89.8364	159.884	255	135.147	71.8464	-64.9394	13.9261	59.8629	110.749	90.2895	16.8995	0.975725	0.868809	0.50506	66.4158	-12.1036
280	304	279		(0.0, 135.08563812062647, 89.44718427190936)	#008759	0	135.086	89.4472	159.729	255	135.086	71.8321	-65.047	14.0976	59.766	110.694	89.9036	16.7001	0.97553	0.870249	0.51128	66.5572	-12.2286
281	305	280		(0.0, 135.08030656447852, 89.62745751416195)	#008759	0	135.08	89.6275	159.811	255	135.08	71.8314	-64.9841	14.0057	59.8004	110.692	90.082	16.8109	0.975521	0.869407	0.507948	66.4763	-12.1626
282	306	281		(0.0, 135.4275241586138, 89.17594135288238)	#008759	0	135.428	89.1759	159.509	255	135.428	71.9047	-65.2697	14.358	59.8177	110.969	89.6385	16.3529	0.976516	0.873228	0.520723	66.8302	-12.4063
283	307	282		(0.0, 135.49950016661114, 88.92635788070643)	#008758	0	135.5	88.9264	159.377	255	135.5	71.9194	-65.3814	14.5092	59.7901	111.025	89.3921	16.1644	0.976716	0.874723	0.526207	66.972	-12.5121
284	308	283		(0.0, 135.07497500833057, 89.52749083638787)	#008759	0	135.075	89.5275	159.768	255	135.075	71.83	-65.0158	14.0536	59.7787	110.687	89.983	16.7539	0.975502	0.869831	0.509685	66.5174	-12.1972
285	309	284		(0.0, 135.31989336887705, 89.46617794068644)	#008759	0	135.32	89.4662	159.669	255	135.32	71.8824	-65.1305	14.1737	59.8424	110.885	89.9247	16.5849	0.976214	0.871366	0.514039	66.6549	-12.2773
286	310	285		(0.0, 134.72775741419528, 89.7890703098967)	#008659	0	134.728	89.7891	159.987	255	134.728	71.7561	-64.7939	13.7963	59.7234	110.407	90.2385	17.0985	0.974498	0.866862	0.500351	66.2464	-12.0202
287	311	286		(0.0, 135.03165611462845, 89.70409863378873)	#008759	0	135.032	89.7041	159.859	255	135.032	71.8212	-64.9396	13.9497	59.8006	110.653	90.1574	16.883	0.975382	0.868811	0.505917	66.4209	-12.1235
288	312	287		(0.0, 135.24725091636122, 89.03032322559147)	#008759	0	135.247	89.0303	159.497	255	135.247	71.8656	-65.2498	14.3651	59.7327	110.821	89.4925	16.3629	0.975985	0.872962	0.520981	66.8124	-12.4159
289	313	288		(0.0, 135.32055981339553, 89.30789736754416)	#008759	0	135.321	89.3079	159.598	255	135.321	71.8821	-65.1842	14.253	59.811	110.884	89.768	16.4897	0.97621	0.872084	0.516915	66.7242	-12.334
290	314	289		(0.0, 135.2742419193602, 89.10829723425525)	#008759	0	135.274	89.1083	159.523	255	135.274	71.8716	-65.2338	14.3359	59.7567	110.844	89.57	16.3951	0.976067	0.872748	0.519922	66.7905	-12.3944
291	315	290		(0.0, 135.2392535821393, 89.30289903365545)	#008759	0	135.239	89.3029	159.62	255	135.239	71.8647	-65.1547	14.2258	59.7847	110.818	89.7623	16.5307	0.975972	0.871689	0.515929	66.6896	-12.3166
292	316	291		(0.0, 134.73275574808397, 89.93268910363213)	#008659	0	134.733	89.9327	160.049	255	134.733	71.7576	-64.7473	13.7266	59.7537	110.413	90.3807	17.1816	0.974518	0.866239	0.497825	66.1863	-11.9696
293	317	292		(0.0, 134.9146951016328, 90.14995001666111)	#00865a	0	134.915	90.15	160.092	255	134.915	71.7973	-64.7441	13.6852	59.8535	110.563	90.5976	17.2126	0.975058	0.866196	0.496322	66.1746	-11.9351
294	318	293		(0.0, 135.15961346217927, 89.88370543152283)	#008759	0	135.16	89.8837	159.901	255	135.16	71.8492	-64.9282	13.907	59.8762	110.759	90.3365	16.9211	0.975762	0.868659	0.504369	66.4008	-12.0896
295	319	294		(0.0, 135.1732755748084, 89.1356214595135)	#008759	0	135.173	89.1356	159.565	255	135.173	71.85	-65.1859	14.2854	59.7308	110.762	89.596	16.4661	0.975774	0.872107	0.518089	66.7328	-12.3609
296	320	295		(0.0, 134.8210596467844, 89.44451849383539)	#008659	0	134.821	89.4445	159.806	255	134.821	71.7752	-64.9462	14.0022	59.6834	110.479	89.8983	16.8418	0.974757	0.8689	0.50782	66.4385	-12.1666
297	321	296		(0.0, 135.2962345884705, 88.95001666111297)	#008758	0	135.296	88.95	159.447	255	135.296	71.8759	-65.2957	14.4232	59.7318	110.86	89.4135	16.2883	0.976125	0.873576	0.523088	66.8697	-12.4561
298	322	297		(0.0, 135.03732089303566, 89.65011662779074)	#008759	0	135.037	89.6501	159.833	255	135.037	71.8223	-64.96	13.9787	59.7916	110.657	90.104	16.8477	0.975397	0.869084	0.506968	66.447	-12.1443
299	323	298		(0.0, 135.3145618127291, 89.2812395868044)	#008759	0	135.315	89.2812	159.588	255	135.315	71.8808	-65.1909	14.2641	59.8038	110.879	89.7416	16.477	0.976191	0.872173	0.517318	66.7332	-12.3421
300	324	299		(0.0, 135.31789403532156, 89.23758747084305)	#008759	0	135.318	89.2376	159.568	255	135.318	71.8814	-65.2069	14.2871	59.7961	110.881	89.6984	16.449	0.976199	0.872388	0.518154	66.7537	-12.3585
301	325	300		(0.0, 135.18727090969676, 89.26691102965678)	#008759	0	135.187	89.2669	159.619	255	135.187	71.8534	-65.1469	14.2248	59.7614	110.775	89.7261	16.5372	0.975819	0.871585	0.515893	66.6818	-12.3172
302	326	301		(0.0, 134.93368877040987, 89.65144951682773)	#008659	0	134.934	89.6514	159.865	255	134.934	71.8	-64.9196	13.9402	59.7597	110.573	90.1043	16.9046	0.975094	0.868545	0.50557	66.3995	-12.1191
303	327	302		(0.0, 134.84705098300566, 89.85238253915361)	#008659	0	134.847	89.8524	159.98	255	134.847	71.7819	-64.8185	13.8084	59.7731	110.505	90.3023	17.0716	0.974849	0.867191	0.500791	66.273	-12.026
304	328	303		(0.0, 135.18293902032656, 89.36054648450516)	#008759	0	135.183	89.3605	159.662	255	135.183	71.8527	-65.1136	14.1764	59.7788	110.773	89.8188	16.5956	0.97581	0.87114	0.514138	66.639	-12.2827
305	329	304		(0.0, 135.1392869043652, 89.32389203598801)	#008759	0	135.139	89.3239	159.659	255	135.139	71.8433	-65.1092	14.1788	59.758	110.737	89.782	16.5973	0.975682	0.871081	0.514224	66.6352	-12.2855
306	330	305		(0.0, 135.08497167610795, 89.63678773742086)	#008759	0	135.085	89.6368	159.814	255	135.085	71.8325	-64.9828	14.0028	59.8037	110.696	90.0913	16.8139	0.975535	0.869389	0.507841	66.4743	-12.1604
307	331	306		(0.0, 135.02465844718427, 89.80573142285904)	#008759	0	135.025	89.8057	159.906	255	135.025	71.82	-64.9026	13.8966	59.8188	110.649	90.2579	16.9475	0.975366	0.868316	0.503988	66.3736	-12.0854
308	332	307		(0.0, 134.9956681106298, 89.49450183272242)	#008659	0	134.996	89.4945	159.777	255	134.996	71.8129	-64.9965	14.0411	59.7476	110.622	89.9495	16.7771	0.975269	0.869573	0.509231	66.4958	-12.1902
309	333	308		(0.0, 135.23892035988004, 89.33888703765412)	#008759	0	135.239	89.3389	159.636	255	135.239	71.8647	-65.1424	14.2077	59.7918	110.818	89.7979	16.5524	0.975973	0.871525	0.515272	66.6738	-12.3036
310	334	309		(0.0, 134.970343218927, 89.72275908030656)	#008659	0	134.97	89.7228	159.886	255	134.97	71.8081	-64.9097	13.918	59.7854	110.604	90.1752	16.9274	0.975204	0.868411	0.504767	66.3851	-12.1022
311	335	310		(0.0, 135.03465511496168, 89.66111296234588)	#008759	0	135.035	89.6611	159.839	255	135.035	71.8217	-64.9552	13.9723	59.793	110.655	90.1148	16.8557	0.975389	0.869021	0.506734	66.441	-12.1397
312	336	311		(0.0, 135.214595134955, 89.18460513162279)	#008759	0	135.215	89.1846	159.575	255	135.215	71.859	-65.1852	14.2759	59.7534	110.796	89.6449	16.4731	0.975896	0.872097	0.517748	66.7301	-12.3531
313	337	312		(0.0, 134.98633788737087, 89.32922359213596)	#008659	0	134.986	89.3292	159.706	255	134.986	71.8104	-65.0487	14.1202	59.7116	110.612	89.7858	16.6832	0.975235	0.870272	0.512101	66.5636	-12.2473
314	338	313		(0.0, 135.10329890036655, 89.13228923692103)	#008759	0	135.103	89.1323	159.584	255	135.103	71.835	-65.1602	14.2615	59.7085	110.705	89.592	16.5019	0.975569	0.871763	0.517223	66.7026	-12.3455
315	339	314		(0.0, 135.1412862379207, 89.40719760079973)	#008759	0	135.141	89.4072	159.695	255	135.141	71.8439	-65.0819	14.1379	59.7752	110.739	89.8645	16.6461	0.975691	0.870715	0.512742	66.5998	-12.2561
316	340	315		(0.0, 135.0923025658114, 89.37187604131957)	#008759	0	135.092	89.3719	159.694	255	135.092	71.8333	-65.075	14.1377	59.753	110.699	89.8291	16.6514	0.975546	0.870623	0.512732	66.593	-12.2571
317	341	316		(0.0, 135.1199600133289, 88.98433855381539)	#008758	0	135.12	88.9843	159.513	255	135.12	71.8381	-65.2165	14.3416	59.6841	110.717	89.4457	16.4041	0.975612	0.872517	0.52013	66.7748	-12.4024
318	342	317		(0.0, 135.14795068310562, 89.17794068643785)	#008759	0	135.148	89.1779	159.591	255	135.148	71.8447	-65.1619	14.2549	59.7315	110.742	89.6376	16.5051	0.975701	0.871785	0.516986	66.7029	-12.3397
319	343	318		(0.0, 135.18993668777074, 88.96767744085305)	#008758	0	135.19	88.9677	159.486	255	135.19	71.8531	-65.249	14.3755	59.7024	110.774	89.4299	16.3563	0.975816	0.872951	0.52136	66.8138	-12.4248
320	344	319		(0.0, 134.74208597134287, 89.66677774075308)	#008659	0	134.742	89.6668	159.928	255	134.742	71.7588	-64.8407	13.8624	59.7034	110.418	90.1175	17.0177	0.974535	0.867489	0.502751	66.306	-12.0677
321	345	320		(0.0, 134.8807064311896, 89.11929356881039)	#008659	0	134.881	89.1193	159.644	255	134.881	71.7871	-65.0791	14.1866	59.6369	110.524	89.5769	16.6146	0.974919	0.870678	0.514508	66.6074	-12.2975
322	346	321		(0.0, 135.01732755748083, 89.46617794068644)	#008759	0	135.017	89.4662	159.758	255	135.017	71.8174	-65.0144	14.0632	59.7486	110.639	89.9217	16.7485	0.975331	0.869812	0.510031	66.518	-12.2055
323	347	322		(0.0, 134.92202599133623, 89.26857714095301)	#008659	0	134.922	89.2686	159.698	255	134.922	71.7964	-65.0445	14.127	59.6795	110.56	89.7251	16.6817	0.975045	0.870215	0.512347	66.5609	-12.2538
324	348	323		(0.0, 135.214595134955, 88.78673775408197)	#008758	0	135.215	88.7867	159.398	255	135.215	71.8579	-65.3196	14.4753	59.6739	110.792	89.251	16.2343	0.975881	0.873895	0.524976	66.9043	-12.4952
325	349	324		(0.0, 135.18560479840053, 88.88270576474508)	#008758	0	135.186	88.8827	159.449	255	135.186	71.852	-65.276	14.4165	59.6841	110.77	89.3457	16.3076	0.9758	0.873313	0.522847	66.8491	-12.4541
326	350	325		(0.0, 134.94301899366877, 89.22125958013996)	#008659	0	134.943	89.2213	159.671	255	134.943	71.8008	-65.0686	14.1584	59.6766	110.576	89.6785	16.642	0.975105	0.870537	0.513484	66.5911	-12.2757
327	351	326		(0.0, 135.62445851382873, 88.68643785404865)	#008758	0	135.624	88.6864	159.235	255	135.624	71.9456	-65.5102	14.6751	59.7809	111.124	89.1558	15.953	0.977071	0.876445	0.532224	67.1338	-12.6265
328	352	327		(0.0, 135.06631122959013, 88.89836721092969)	#008758	0	135.066	88.8984	159.491	255	135.066	71.8264	-65.225	14.3651	59.6502	110.673	89.36	16.3816	0.975452	0.87263	0.520982	66.7882	-12.4205
329	353	328		(0.0, 135.28390536487836, 88.6584471842719)	#008758	0	135.284	88.6584	159.321	255	135.284	71.8724	-65.3895	14.565	59.6697	110.847	89.1247	16.1198	0.976078	0.874831	0.52823	66.9919	-12.5572
330	354	329		(0.0, 135.02232589136955, 89.42252582472508)	#008759	0	135.022	89.4225	159.737	255	135.022	71.8184	-65.031	14.0868	59.7414	110.643	89.8785	16.7196	0.975344	0.870035	0.510888	66.5393	-12.2224
331	355	330		(0.0, 135.32789070309897, 88.83138953682106)	#008758	0	135.328	88.8314	159.385	255	135.328	71.8824	-65.3479	14.4942	59.7179	110.885	89.2964	16.2	0.976213	0.874274	0.525664	66.936	-12.5058
332	356	331		(0.0, 135.08430523158947, 88.99666777740754)	#008758	0	135.084	88.9967	159.529	255	135.084	71.8305	-65.1987	14.3224	59.6755	110.689	89.4575	16.4308	0.975509	0.872278	0.519434	66.7533	-12.3896
333	357	332		(0.0, 134.9360213262246, 89.39353548817061)	#008659	0	134.936	89.3935	159.749	255	134.936	71.7998	-65.0077	14.0697	59.7089	110.572	89.849	16.749	0.975091	0.869722	0.510268	66.5128	-12.2123
334	358	333		(0.0, 135.11262912362545, 88.70909696767744)	#008758	0	135.113	88.7091	159.393	255	135.113	71.8358	-65.3068	14.477	59.6267	110.708	89.1731	16.2428	0.97558	0.873724	0.525039	66.8921	-12.499
335	359	334		(0.0, 135.08363878707098, 89.10063312229256)	#008759	0	135.084	89.1006	159.576	255	135.084	71.8307	-65.1633	14.2701	59.6961	110.689	89.5605	16.4935	0.975511	0.871805	0.517537	66.7075	-12.3522
336	360	335		(0.0, 134.76107964011996, 89.67610796401199)	#008659	0	134.761	89.6761	159.927	255	134.761	71.7629	-64.8449	13.8647	59.7112	110.433	90.127	17.0129	0.974591	0.867544	0.502834	66.3105	-12.0689
337	361	336		(0.0, 135.47617460846385, 88.52882372542486)	#008758	0	135.476	88.5288	159.208	255	135.476	71.9133	-65.5068	14.7002	59.7034	111.002	88.9983	15.9381	0.976633	0.8764	0.533135	67.1359	-12.6481
338	362	337		(0.0, 134.97534155281573, 89.46717760746418)	#008659	0	134.975	89.4672	159.77	255	134.975	71.8084	-64.9979	14.0473	59.7358	110.605	89.9223	16.7718	0.975209	0.869592	0.509456	66.4985	-12.1952
339	363	338		(0.0, 135.56047984005332, 88.00266577807398)	#008758	0	135.56	88.0027	158.951	255	135.56	71.9299	-65.7168	14.996	59.6243	111.065	88.4782	15.5757	0.976859	0.87921	0.543861	67.4061	-12.8543
340	364	339		(0.0, 135.31556147950684, 88.80206597800733)	#008758	0	135.316	88.8021	159.376	255	135.316	71.8796	-65.3531	14.5044	59.7082	110.874	89.2672	16.189	0.976176	0.874343	0.526034	66.9433	-12.5134
341	365	340		(0.0, 135.35188270576475, 88.67610796401199)	#008758	0	135.352	88.6761	159.309	255	135.352	71.8871	-65.4095	14.5809	59.6943	110.902	89.1429	16.0937	0.976277	0.875099	0.528808	67.015	-12.5667
342	366	341		(0.0, 135.7110963012329, 88.51049650116627)	#008758	0	135.711	88.5105	159.132	255	135.711	71.9636	-65.6026	14.7951	59.7725	111.193	88.9825	15.8006	0.977316	0.877682	0.536575	67.2503	-12.709
343	367	342		(0.0, 135.2975674775075, 88.85671442852383)	#008758	0	135.298	88.8567	159.405	255	135.298	71.8759	-65.3277	14.4704	59.7136	110.86	89.3211	16.2315	0.976125	0.874004	0.524802	66.9112	-12.4897
344	368	343		(0.0, 135.37154281906032, 88.68243918693769)	#008758	0	135.372	88.6824	159.306	255	135.372	71.8913	-65.4149	14.5849	59.7017	110.919	89.1493	16.0869	0.976334	0.875171	0.528952	67.0211	-12.5691
345	369	344		(0.0, 135.57114295234922, 88.09430189936688)	#008758	0	135.571	88.0943	158.988	255	135.571	71.9325	-65.6899	14.9536	59.6459	111.074	88.5691	15.6252	0.976893	0.87885	0.542326	67.3704	-12.8243
346	370	345		(0.0, 134.8970343218927, 89.31556147950683)	#008659	0	134.897	89.3156	159.726	255	134.897	71.7912	-65.019	14.0944	59.6812	110.54	89.7714	16.7234	0.974974	0.869874	0.511164	66.5291	-12.231
347	371	346		(0.0, 135.5078307230923, 88.77174275241586)	#008758	0	135.508	88.7717	159.306	255	135.508	71.9208	-65.4368	14.5898	59.7618	111.03	89.2391	16.0671	0.976735	0.875464	0.52913	67.0436	-12.5691
348	372	347		(0.0, 135.22625791402865, 88.6967677440853)	#008758	0	135.226	88.6968	159.355	255	135.226	71.8602	-65.3545	14.5247	59.6595	110.801	89.1621	16.174	0.975911	0.874362	0.526768	66.949	-12.53
349	373	348		(0.0, 135.02665778073975, 89.24425191602799)	#008759	0	135.027	89.2443	159.656	255	135.027	71.8188	-65.0929	14.1775	59.7071	110.644	89.7021	16.6105	0.97535	0.870863	0.514176	66.619	-12.2873
350	374	349		(0.0, 135.29390203265578, 88.83272242585805)	#008758	0	135.294	88.8327	159.395	255	135.294	71.8751	-65.3344	14.4811	59.7077	110.857	89.2973	16.2191	0.976114	0.874094	0.52519	66.92	-12.4974
351	375	350		(0.0, 135.0383205598134, 89.04765078307231)	#008759	0	135.038	89.0477	159.566	255	135.038	71.8208	-65.1638	14.2801	59.6714	110.652	89.5076	16.4863	0.975376	0.871812	0.517898	66.7102	-12.3605
352	376	351		(0.0, 135.7144285238254, 88.09563478840387)	#008758	0	135.714	88.0956	158.948	255	135.714	71.9632	-65.744	15.0052	59.6906	111.191	88.5718	15.5489	0.97731	0.879574	0.544195	67.4347	-12.8567
353	377	352		(0.0, 135.55148283905365, 88.35454848383873)	#008758	0	135.551	88.3545	159.109	255	135.551	71.929	-65.5944	14.8154	59.6919	111.061	88.8265	15.7926	0.976846	0.877573	0.537311	67.2467	-12.7274
354	378	353		(0.0, 135.57714095301566, 88.48317227590803)	#008758	0	135.577	88.4832	159.158	255	135.577	71.9349	-65.5608	14.76	59.7255	111.083	88.9541	15.8562	0.976926	0.877122	0.535303	67.2017	-12.6877
355	379	354		(0.0, 135.26324558480508, 88.95201599466844)	#008758	0	135.263	88.952	159.457	255	135.263	71.8688	-65.2824	14.4101	59.722	110.833	89.4151	16.3073	0.976029	0.873398	0.522615	66.8539	-12.4476
356	380	355		(0.0, 135.16661112962345, 88.72042652449184)	#008758	0	135.167	88.7204	159.383	255	135.167	71.8474	-65.3236	14.491	59.6457	110.752	89.1849	16.2204	0.975738	0.87395	0.525548	66.9116	-12.5076
357	381	356		(0.0, 135.0879706764412, 89.07064311896035)	#008759	0	135.088	89.0706	159.561	255	135.088	71.8315	-65.1751	14.2867	59.6914	110.692	89.5308	16.4732	0.975522	0.871963	0.518139	66.7226	-12.364
358	382	357		(0.0, 134.99400199933356, 88.77007664111963)	#008658	0	134.994	88.7701	159.455	255	134.994	71.8105	-65.2407	14.403	59.6022	110.613	89.2323	16.3437	0.975236	0.87284	0.522357	66.8116	-12.4494
359	383	358		(0.0, 134.89103632122627, 88.77174275241586)	#008658	0	134.891	88.7717	159.486	255	134.891	71.7883	-65.2006	14.3645	59.5706	110.529	89.2329	16.4005	0.974936	0.872304	0.520961	66.7642	-12.4245
360	384	359		(0.0, 135.28223925358213, 88.49916694435188)	#008758	0	135.282	88.4992	159.251	255	135.282	71.8716	-65.4427	14.6444	59.6373	110.844	88.967	16.0249	0.976067	0.875542	0.53111	67.0612	-12.6135
361	385	360		(0.0, 134.80606464511828, 88.9936687770743)	#008658	0	134.806	88.9937	159.61	255	134.806	71.7707	-65.0929	14.2222	59.5886	110.462	89.4518	16.5798	0.974696	0.870863	0.515799	66.6285	-12.3249
362	386	361		(0.0, 135.13762079306898, 88.76174608463846)	#008758	0	135.138	88.7617	159.409	255	135.138	71.8413	-65.2985	14.4597	59.645	110.729	89.2255	16.2609	0.975655	0.873614	0.524412	66.8804	-12.4861
363	387	362		(0.0, 135.57114295234922, 88.026991002999)	#008758	0	135.571	88.027	158.958	255	135.571	71.9323	-65.7127	14.9876	59.6325	111.074	88.5024	15.5846	0.976891	0.879154	0.543557	67.4002	-12.8481
364	388	363		(0.0, 134.86204598467177, 88.7137620793069)	#008658	0	134.862	88.7138	159.469	255	134.862	71.7819	-65.2091	14.383	59.55	110.505	89.1752	16.3813	0.974849	0.872417	0.521632	66.7765	-12.4385
365	389	364		(0.0, 135.21692769076975, 88.43052315894701)	#008758	0	135.217	88.4305	159.239	255	135.217	71.8574	-65.4409	14.6551	59.6034	110.79	88.8984	16.0189	0.975874	0.875519	0.531498	67.0618	-12.6228
366	390	365		(0.0, 135.350883038987, 88.60713095634789)	#008758	0	135.351	88.6071	159.279	255	135.351	71.8867	-65.4324	14.6152	59.6802	110.901	89.0746	16.0528	0.976271	0.875405	0.530051	67.0448	-12.5911
367	391	366		(0.0, 134.9353548817061, 89.02365878040654)	#008659	0	134.935	89.0237	159.585	255	134.935	71.7986	-65.1324	14.2545	59.6347	110.568	89.4828	16.5277	0.975075	0.871391	0.516969	66.674	-12.3448
368	392	367		(0.0, 135.4388537154282, 88.62445851382873)	#008758	0	135.439	88.6245	159.261	255	135.439	71.9056	-65.4602	14.6386	59.7109	110.973	89.0926	16.0157	0.976528	0.875777	0.530899	67.077	-12.6054
369	393	368		(0.0, 135.1256247917361, 88.64311896034656)	#008758	0	135.126	88.6431	159.36	255	135.126	71.8384	-65.3341	14.5149	59.6176	110.718	89.1079	16.1961	0.975616	0.874089	0.526413	66.927	-12.5256
370	394	369		(0.0, 135.1719426857714, 88.60313228923692)	#008758	0	135.172	88.6031	159.329	255	135.172	71.8482	-65.3653	14.5519	59.6239	110.756	89.0688	16.147	0.975749	0.874507	0.527755	66.9655	-12.5507
371	395	370		(0.0, 135.41852715761414, 88.15461512829057)	#008758	0	135.419	88.1546	159.059	255	135.419	71.8999	-65.6113	14.8676	59.6107	110.951	88.6273	15.7439	0.976451	0.877798	0.539205	67.2747	-12.7677
372	396	371		(0.0, 135.70943018993668, 88.23358880373209)	#008758	0	135.709	88.2336	159.01	255	135.709	71.9625	-65.6955	14.9338	59.7166	111.188	88.7083	15.6347	0.977301	0.878925	0.541607	67.3715	-12.8068
373	397	372		(0.0, 135.4275241586138, 88.52749083638787)	#008758	0	135.428	88.5275	159.221	255	135.428	71.9029	-65.4886	14.6832	59.688	110.962	88.9965	15.9635	0.976492	0.876157	0.532516	67.1145	-12.6373
374	398	373		(0.0, 135.36454515161614, 88.30889703432189)	#008758	0	135.365	88.3089	159.143	255	135.365	71.8888	-65.5385	14.7702	59.6248	110.909	88.7795	15.8659	0.9763	0.876824	0.535672	67.1822	-12.7004
375	399	374		(0.0, 135.11729423525492, 88.23758747084305)	#008758	0	135.117	88.2376	159.183	255	135.117	71.8355	-65.4681	14.7158	59.5339	110.707	88.7064	15.9566	0.975576	0.875882	0.5337	67.1016	-12.6683
376	400	375		(0.0, 135.05698100633123, 88.77440853048984)	#008758	0	135.057	88.7744	159.439	255	135.057	71.824	-65.2634	14.4239	59.6225	110.664	89.2372	16.3122	0.97542	0.873143	0.523113	66.8383	-12.4626
377	401	376		(0.0, 135.20559813395533, 88.50683105631457)	#008758	0	135.206	88.5068	159.277	255	135.206	71.8552	-65.4108	14.6126	59.6151	110.782	88.9738	16.0709	0.975844	0.875116	0.529956	67.0231	-12.5929
378	402	377		(0.0, 135.03132289236922, 88.9246917694102)	#008758	0	135.031	88.9247	159.513	255	135.031	71.8189	-65.2027	14.3391	59.6446	110.645	89.3858	16.4163	0.975351	0.872332	0.520039	66.7608	-12.4028
379	403	378		(0.0, 135.22192602465844, 88.81506164611795)	#008758	0	135.222	88.8151	159.409	255	135.222	71.8596	-65.3128	14.4637	59.6818	110.798	89.2791	16.2474	0.975903	0.873805	0.524558	66.8952	-12.4868
380	404	379		(0.0, 134.90803065644786, 88.3032322559147)	#008658	0	134.908	88.3032	159.273	255	134.908	71.7907	-65.3657	14.6063	59.4821	110.538	88.7693	16.1094	0.974968	0.874513	0.529727	66.9778	-12.5961
381	405	380		(0.0, 135.39686771076308, 87.99100299900033)	#008757	0	135.397	87.991	158.992	255	135.397	71.8948	-65.6584	14.9422	59.5712	110.932	88.4651	15.6569	0.976382	0.878428	0.541911	67.3371	-12.8207
382	406	381		(0.0, 135.14495168277242, 88.4531822725758)	#008758	0	135.145	88.4532	159.27	255	135.145	71.842	-65.4057	14.6174	59.5856	110.732	88.9201	16.0714	0.975665	0.875048	0.530131	67.0192	-12.5979
383	407	382		(0.0, 135.56214595134955, 87.92335888037321)	#008757	0	135.562	87.9234	158.915	255	135.562	71.9301	-65.7443	15.0366	59.6089	111.065	88.3997	15.527	0.976861	0.879577	0.545335	67.4419	-12.8828
384	408	383		(0.0, 134.90169943352217, 88.59213595468178)	#008658	0	134.902	88.5921	159.403	255	134.902	71.7901	-65.2655	14.4586	59.538	110.536	89.0552	16.2867	0.97496	0.873172	0.524373	66.8478	-12.4913
385	409	384		(0.0, 135.21726091302898, 88.4381872709097)	#008758	0	135.217	88.4382	159.243	255	135.217	71.8575	-65.4385	14.6513	59.605	110.791	88.906	16.0233	0.975875	0.875486	0.531362	67.0586	-12.6201
386	410	385		(0.0, 135.15561479506832, 88.71109630123293)	#008758	0	135.156	88.7111	159.382	255	135.156	71.845	-65.3226	14.4917	59.6405	110.743	89.1755	16.2208	0.975706	0.873935	0.525572	66.9107	-12.5084
387	411	386		(0.0, 135.4821726091303, 87.93102299233588)	#008757	0	135.482	87.931	158.941	255	135.482	71.9129	-65.7112	15.0036	59.5857	111	88.4065	15.5747	0.976628	0.879135	0.544138	67.4023	-12.8617
388	412	387		(0.0, 135.0126624458514, 88.70043318893703)	#008758	0	135.013	88.7004	159.419	255	135.013	71.8143	-65.2714	14.4448	59.594	110.627	89.1636	16.2917	0.975288	0.873251	0.523872	66.8506	-12.4787
389	413	388		(0.0, 135.17660779740086, 88.14995001666111)	#008758	0	135.177	88.15	159.127	255	135.177	71.848	-65.5204	14.7816	59.5347	110.755	88.6202	15.8717	0.975746	0.876583	0.536088	67.1671	-12.7133
390	414	389		(0.0, 135.4431856047984, 87.7514161946018)	#008757	0	135.443	87.7514	158.873	255	135.443	71.9041	-65.7571	15.0801	59.5377	110.967	88.2283	15.4873	0.976508	0.879749	0.546913	67.4641	-12.9163
391	415	390		(0.0, 135.50749750083307, 87.80939686771076)	#008757	0	135.507	87.8094	158.88	255	135.507	71.918	-65.762	15.0743	59.5692	111.02	88.2864	15.4876	0.976697	0.879815	0.546701	67.4676	-12.9106
392	416	391		(0.0, 135.3698767077641, 87.84671776074642)	#008757	0	135.37	87.8467	158.936	255	135.37	71.8886	-65.6969	15.0052	59.534	110.908	88.3219	15.5844	0.976298	0.878944	0.544197	67.3887	-12.8657
393	417	392		(0.0, 135.35821392869045, 87.784071976008)	#008757	0	135.358	87.7841	158.912	255	135.358	71.8859	-65.7137	15.0326	59.5179	110.898	88.2598	15.5528	0.976261	0.879168	0.545191	67.4112	-12.8852
394	418	393		(0.0, 135.29590136621127, 88.2805731422859)	#008758	0	135.296	88.2806	159.15	255	135.296	71.874	-65.5218	14.7594	59.5978	110.853	88.7507	15.8859	0.976099	0.876601	0.53528	67.1636	-12.6945
395	419	394		(0.0, 135.45984671776074, 88.01466177940686)	#008758	0	135.46	88.0147	158.985	255	135.46	71.9084	-65.6744	14.9532	59.5955	110.983	88.4891	15.6372	0.976566	0.878642	0.542311	67.3552	-12.8269
396	420	395		(0.0, 135.25324891702766, 88.51049650116627)	#008758	0	135.253	88.5105	159.264	255	135.253	71.8654	-65.4278	14.6281	59.6306	110.821	88.9779	16.0474	0.975983	0.875343	0.53052	67.0431	-12.6027
397	421	396		(0.0, 135.1882705764745, 88.50083305564812)	#008758	0	135.188	88.5008	159.279	255	135.188	71.8515	-65.4062	14.6092	59.6085	110.768	88.9677	16.0767	0.975793	0.875054	0.529836	67.0179	-12.591
398	422	397		(0.0, 135.60079973342218, 87.69510163278908)	#008757	0	135.601	87.6951	158.803	255	135.601	71.9377	-65.8362	15.1661	59.5753	111.094	88.1742	15.3683	0.976964	0.880808	0.55003	67.5605	-12.9724
399	423	398		(0.0, 135.5058313895368, 87.98767077640787)	#008757	0	135.506	87.9877	158.96	255	135.506	71.9182	-65.7011	14.9836	59.6043	111.02	88.4629	15.5961	0.976699	0.878999	0.543413	67.388	-12.847
400	424	399		(0.0, 135.00833055648118, 88.66344551816061)	#008758	0	135.008	88.6634	159.404	255	135.008	71.8133	-65.2822	14.4618	59.5853	110.623	89.1269	16.2718	0.975274	0.873396	0.524488	66.8649	-12.4909
401	425	400		(0.0, 135.5404865044985, 87.60313228923692)	#008757	0	135.54	87.6031	158.779	255	135.54	71.9245	-65.8444	15.1906	59.5382	111.044	88.0825	15.3452	0.976785	0.880917	0.550921	67.574	-12.9911
402	426	401		(0.0, 135.04065311562812, 88.20726424525158)	#008758	0	135.041	88.2073	159.191	255	135.041	71.8189	-65.449	14.7031	59.5041	110.645	88.6756	15.9798	0.975351	0.875627	0.533239	67.0802	-12.6613
403	427	402		(0.0, 135.53148950349885, 88.16361212929024)	#008758	0	135.531	88.1636	159.03	255	135.531	71.9242	-65.6513	14.9042	59.6475	111.043	88.6373	15.6884	0.976781	0.878334	0.540534	67.3219	-12.7906
404	428	403		(0.0, 135.53615461512828, 87.92435854715094)	#008757	0	135.536	87.9244	158.923	255	135.536	71.9245	-65.734	15.0266	59.6011	111.044	88.4005	15.5416	0.976785	0.87944	0.544974	67.4297	-12.8764
405	429	404		(0.0, 135.44151949350217, 87.69510163278908)	#008757	0	135.442	87.6951	158.849	255	135.442	71.9036	-65.7756	15.108	59.5259	110.965	88.1726	15.4541	0.976501	0.879996	0.547924	67.4883	-12.9359
406	430	405		(0.0, 135.2072642452516, 88.44285238253916)	#008758	0	135.207	88.4429	159.248	255	135.207	71.8554	-65.4331	14.6453	59.6028	110.783	88.9105	16.0315	0.975846	0.875414	0.531145	67.052	-12.6161
407	431	406		(0.0, 135.19026991003, 88.23258913695435)	#008758	0	135.19	88.2326	159.159	255	135.19	71.8511	-65.4977	14.745	59.5555	110.766	88.7022	15.9141	0.975789	0.876278	0.534758	67.1369	-12.687
408	432	407		(0.0, 135.5581472842386, 87.52615794735088)	#008757	0	135.558	87.5262	158.74	255	135.558	71.9281	-65.8772	15.236	59.5283	111.058	88.0065	15.2891	0.976834	0.881355	0.552568	67.6161	-13.0224
409	433	408		(0.0, 135.22892369210263, 88.61879373542152)	#008758	0	135.229	88.6188	159.319	255	135.229	71.8605	-65.3818	14.5648	59.6447	110.802	89.0849	16.1257	0.975916	0.874728	0.528224	66.9845	-12.5585
410	434	409		(0.0, 135.19060313228923, 88.44451849383539)	#008758	0	135.191	88.4445	159.253	255	135.191	71.8518	-65.4261	14.6384	59.598	110.769	88.912	16.0415	0.975798	0.875321	0.530894	67.0437	-12.6116
411	435	410		(0.0, 135.36254581806065, 87.80739753415529)	#008757	0	135.363	87.8074	158.921	255	135.363	71.8869	-65.7074	15.0224	59.5239	110.902	88.2829	15.5646	0.976275	0.879084	0.54482	67.4028	-12.878
412	436	411		(0.0, 135.26157947350882, 87.93435521492836)	#008757	0	135.262	87.9344	159.006	255	135.262	71.8656	-65.6259	14.9214	59.518	110.821	88.4076	15.6957	0.975985	0.877994	0.541158	67.3009	-12.8096
413	437	412		(0.0, 134.98533822059315, 88.37520826391203)	#008658	0	134.985	88.3752	159.282	255	134.985	71.8075	-65.371	14.5983	59.5205	110.602	88.8413	16.1109	0.975196	0.874583	0.529438	66.9812	-12.5884
414	438	413		(0.0, 135.19593468843718, 87.96734421859381)	#008757	0	135.196	87.9673	159.04	255	135.196	71.8516	-65.5897	14.8808	59.5042	110.768	88.4396	15.7511	0.975795	0.877509	0.539685	67.2565	-12.7827
415	439	414		(0.0, 135.5271576141286, 87.73408863712096)	#008757	0	135.527	87.7341	158.841	255	135.527	71.922	-65.795	15.1195	59.5602	111.035	88.212	15.4315	0.976752	0.880256	0.548342	67.5099	-12.9417
416	440	415		(0.0, 135.89336887704098, 87.62112629123625)	#008757	0	135.893	87.6211	158.687	255	135.893	72.0002	-65.9725	15.31	59.6512	111.331	88.1038	15.1662	0.977813	0.882631	0.555252	67.7257	-13.0652
417	441	416		(0.0, 135.4028657114295, 87.84138620459846)	#008757	0	135.403	87.8414	158.924	255	135.403	71.8957	-65.7113	15.02	59.5432	110.935	88.317	15.5633	0.976394	0.879136	0.544731	67.406	-12.8752
418	442	417		(0.0, 135.10463178940353, 87.86771076307897)	#008757	0	135.105	87.8677	159.022	255	135.105	71.8317	-65.5885	14.8978	59.456	110.693	88.3401	15.7404	0.975525	0.877494	0.5403	67.2592	-12.797
419	443	418		(0.0, 135.56414528490504, 87.72242585804732)	#008757	0	135.564	87.7224	158.825	255	135.564	71.9299	-65.813	15.1389	59.5694	111.065	88.2008	15.4045	0.976859	0.880497	0.549045	67.5318	-12.9543
420	444	419		(0.0, 135.26757747417528, 87.85171609463512)	#008757	0	135.268	87.8517	158.968	255	135.268	71.8667	-65.6562	14.9654	59.5033	110.825	88.3259	15.6426	0.976	0.878399	0.542751	67.3402	-12.8404
421	445	420		(0.0, 135.48250583138955, 87.70509830056648)	#008757	0	135.483	87.7051	158.841	255	135.483	71.9124	-65.7878	15.1179	59.5406	110.998	88.1829	15.4381	0.97662	0.88016	0.548283	67.5025	-12.9418
422	446	421		(0.0, 135.514161946018, 87.64678440519826)	#008757	0	135.514	87.6468	158.806	255	135.514	71.919	-65.8196	15.1589	59.5387	111.023	88.1255	15.3858	0.97671	0.880585	0.549772	67.5427	-12.9697
423	447	422		(0.0, 135.1782739086971, 87.54515161612795)	#008757	0	135.178	87.5452	158.858	255	135.178	71.8466	-65.726	15.0878	59.4143	110.749	88.0215	15.5057	0.975727	0.879332	0.547193	67.4355	-12.9286
424	448	423		(0.0, 135.69910029990004, 88.14328557147617)	#008758	0	135.699	88.1433	158.973	255	135.699	71.96	-65.7221	14.9756	59.6954	111.179	88.6188	15.5859	0.977268	0.879281	0.543121	67.4067	-12.8364
425	449	424		(0.0, 135.55981339553483, 87.46684438520494)	#008757	0	135.56	87.4668	158.714	255	135.56	71.9283	-65.8979	15.2667	59.5169	111.059	87.9478	15.2524	0.976836	0.881633	0.55368	67.6432	-13.0437
426	450	425		(0.0, 135.6257914028657, 87.18360546484506)	#008757	0	135.626	87.1836	158.569	255	135.626	71.9416	-66.0189	15.4344	59.4807	111.109	87.668	15.0454	0.977018	0.883252	0.559762	67.7991	-13.1587
427	451	426		(0.0, 135.61279573475508, 87.3018993668777)	#008757	0	135.613	87.3019	158.626	255	135.613	71.9392	-65.9739	15.3696	59.5003	111.1	87.785	15.124	0.976984	0.88265	0.557413	67.7406	-13.114
428	452	427		(0.0, 135.69710096634455, 87.57547484171943)	#008757	0	135.697	87.5755	158.722	255	135.697	71.958	-65.9133	15.2617	59.5812	111.171	88.0567	15.2441	0.97724	0.881839	0.553498	67.6571	-13.0366
429	453	428		(0.0, 135.41352882372541, 87.97400866377875)	#008757	0	135.414	87.974	158.98	255	135.414	71.8983	-65.6705	14.9569	59.573	110.945	88.4484	15.6376	0.97643	0.87859	0.542443	67.3522	-12.8306
430	454	429		(0.0, 135.04365211596135, 87.52649116961013)	#008757	0	135.044	87.5265	158.888	255	135.044	71.8177	-65.6809	15.0481	59.3688	110.64	88.0017	15.5672	0.975334	0.878729	0.545752	67.3827	-12.9043
431	455	430		(0.0, 135.39586804398533, 87.14928357214262)	#008757	0	135.396	87.1493	158.62	255	135.396	71.8922	-65.9431	15.368	59.4026	110.922	87.6317	15.1485	0.976347	0.882238	0.557355	67.7102	-13.1186
432	456	431		(0.0, 135.4411862712429, 87.33788737087637)	#008757	0	135.441	87.3379	158.69	255	135.441	71.9025	-65.8964	15.2888	59.4543	110.961	87.8189	15.2383	0.976486	0.881613	0.554482	67.6468	-13.0623
433	457	432		(0.0, 135.5241586137954, 87.54648450516494)	#008757	0	135.524	87.5465	158.759	255	135.524	71.9209	-65.8574	15.2134	59.5218	111.03	88.0263	15.3198	0.976736	0.88109	0.551745	67.5917	-13.0074
434	458	433		(0.0, 135.41186271242918, 88.04965011662779)	#008758	0	135.412	88.0497	159.014	255	135.412	71.8982	-65.6442	14.9181	59.5876	110.945	88.5233	15.6842	0.976428	0.878239	0.541036	67.318	-12.8034
435	459	434		(0.0, 135.296901032989, 87.90969676774408)	#008757	0	135.297	87.9097	158.985	255	135.297	71.8731	-65.6477	14.9468	59.524	110.85	88.3836	15.6618	0.976087	0.878286	0.542077	67.3278	-12.8265
436	460	435		(0.0, 135.6647784071976, 86.89536821059647)	#008756	0	135.665	86.8954	158.431	255	135.665	71.9492	-66.1314	15.5952	59.4352	111.138	87.3831	14.8496	0.97712	0.884757	0.565592	67.9453	-13.2691
437	461	436		(0.0, 135.50849716761078, 87.6094635121626)	#008757	0	135.508	87.6095	158.791	255	135.508	71.9177	-65.8301	15.1758	59.5295	111.018	88.0885	15.3663	0.976692	0.880725	0.550382	67.5567	-12.9816
438	462	437		(0.0, 135.58347217594135, 87.26724425191603)	#008757	0	135.583	87.2672	158.619	255	135.583	71.9328	-65.9745	15.3765	59.4843	111.076	87.7504	15.1188	0.976898	0.882657	0.557663	67.7427	-13.1196
439	463	438		(0.0, 135.47484171942685, 87.46684438520494)	#008757	0	135.475	87.4668	158.738	255	135.475	71.9101	-65.8656	15.2357	59.4906	110.99	87.9469	15.2982	0.976589	0.8812	0.552556	67.6047	-13.0243
440	464	439		(0.0, 135.6684438520493, 87.10496501166278)	#008757	0	135.668	87.105	158.523	255	135.668	71.9506	-66.0618	15.4899	59.4782	111.143	87.5906	14.9747	0.977139	0.883825	0.561775	67.8535	-13.1961
441	465	440		(0.0, 135.9226924358547, 86.88703765411529)	#008756	0	135.923	86.887	158.354	255	135.923	72.0044	-66.232	15.6933	59.5134	111.347	87.3774	14.7059	0.97787	0.886103	0.569151	68.0659	-13.3301
442	466	441		(0.0, 135.54315228257246, 87.21259580139953)	#008757	0	135.543	87.2126	158.606	255	135.543	71.924	-65.9777	15.3896	59.4609	111.042	87.6959	15.1074	0.976778	0.8827	0.558136	67.7488	-13.1297
443	467	442		(0.0, 135.29290236587804, 87.68843718760414)	#008757	0	135.293	87.6884	158.888	255	135.293	71.8716	-65.7211	15.0572	59.4785	110.844	88.1645	15.5303	0.976067	0.879268	0.54608	67.4239	-12.9041
444	468	443		(0.0, 135.37954015328225, 87.90069976674442)	#008757	0	135.38	87.9007	158.957	255	135.38	71.8908	-65.6823	14.9815	59.5478	110.917	88.3755	15.6117	0.976328	0.878749	0.543336	67.3692	-12.8488
445	469	444		(0.0, 135.5844718427191, 86.84338553815395)	#008756	0	135.584	86.8434	158.431	255	135.584	71.9318	-66.1185	15.5924	59.3999	111.072	87.3308	14.8613	0.976884	0.884584	0.56549	67.9322	-13.2693
446	470	445		(0.0, 135.23892035988004, 87.98167277574142)	#008757	0	135.239	87.9817	159.034	255	135.239	71.8609	-65.6012	14.8893	59.5204	110.803	88.4542	15.7365	0.975921	0.877664	0.539992	67.2697	-12.7876
447	471	446		(0.0, 135.19393535488172, 87.62612462512496)	#008757	0	135.194	87.6261	158.889	255	135.194	71.8502	-65.7045	15.0526	59.4353	110.763	88.1018	15.5462	0.975776	0.879045	0.545913	67.4067	-12.9035
448	472	447		(0.0, 135.44251916027991, 87.39020326557814)	#008757	0	135.443	87.3902	158.713	255	135.443	71.9029	-65.8792	15.2628	59.4652	110.962	87.8707	15.2692	0.976492	0.881383	0.553538	67.6241	-13.0441
449	473	448		(0.0, 135.28723758747086, 87.25691436187937)	#008757	0	135.287	87.2569	158.699	255	135.287	71.8692	-65.8652	15.2737	59.3904	110.835	87.7372	15.2724	0.976034	0.881196	0.553935	67.613	-13.0558
450	474	449		(0.0, 135.48183938687103, 86.69876707764078)	#008756	0	135.482	86.6988	158.396	255	135.482	71.9094	-66.1286	15.6286	59.3391	110.987	87.1866	14.8288	0.97658	0.884719	0.566805	67.9503	-13.2971
451	475	450		(0.0, 135.26691102965677, 87.41652782405865)	#008757	0	135.267	87.4165	158.775	255	135.267	71.8653	-65.8034	15.1854	59.416	110.82	87.895	15.38	0.975981	0.880368	0.55073	67.5328	-12.9946
452	476	451		(0.0, 135.5071642785738, 87.04765078307231)	#008757	0	135.507	87.0477	158.543	255	135.507	71.9158	-66.0199	15.4603	59.4168	111.011	87.5322	15.0269	0.976667	0.883265	0.560699	67.8059	-13.1798
453	477	452		(0.0, 135.39253582139287, 87.02332555814728)	#008757	0	135.393	87.0233	158.565	255	135.393	71.8912	-65.9846	15.4308	59.3764	110.918	87.507	15.074	0.976332	0.882792	0.559632	67.7648	-13.1624
454	478	453		(0.0, 135.35054981672775, 87.35521492835721)	#008757	0	135.351	87.3552	158.724	255	135.351	71.8831	-65.856	15.247	59.4297	110.887	87.8352	15.2977	0.976223	0.881073	0.552964	67.598	-13.0354
455	479	454		(0.0, 135.2719093635455, 87.32922359213596)	#008757	0	135.272	87.3292	158.735	255	135.272	71.8661	-65.8349	15.2315	59.4001	110.823	87.8087	15.3244	0.975992	0.88079	0.552402	67.5739	-13.0267
456	480	455		(0.0, 135.52582472509164, 86.69876707764078)	#008756	0	135.526	86.6988	158.383	255	135.526	71.9188	-66.1453	15.6446	59.3528	111.023	87.187	14.8051	0.976708	0.884943	0.567387	67.9703	-13.307
457	481	456		(0.0, 135.46584471842718, 86.91036321226258)	#008756	0	135.466	86.9104	158.494	255	135.466	71.9066	-66.0507	15.515	59.3765	110.976	87.3959	14.9659	0.976542	0.883678	0.562685	67.8485	-13.2189
458	482	457		(0.0, 135.18027324225258, 87.30656447850717)	#008757	0	135.18	87.3066	158.751	255	135.18	71.8464	-65.8076	15.2095	59.3672	110.749	87.7853	15.3603	0.975724	0.880425	0.551605	67.5424	-13.0137
459	483	458		(0.0, 135.37520826391204, 87.14028657114295)	#008757	0	135.375	87.1403	158.622	255	135.375	71.8878	-65.9383	15.3651	59.3944	110.905	87.6226	15.1542	0.976286	0.882173	0.557247	67.7048	-13.1171
460	484	459		(0.0, 135.84905031656115, 86.6157947350883)	#008756	0	135.849	86.6158	158.255	255	135.849	71.9879	-66.296	15.8047	59.4364	111.284	87.1081	14.5807	0.977646	0.886959	0.573191	68.1539	-13.4088
461	485	460		(0.0, 135.42319226924357, 86.9830056647784)	#008756	0	135.423	86.983	158.538	255	135.423	71.8976	-66.0099	15.4625	59.3778	110.942	87.4674	15.033	0.97642	0.883131	0.560781	67.7967	-13.1836
462	486	461		(0.0, 135.58080639786738, 87.3502165944685)	#008757	0	135.581	87.3502	158.656	255	135.581	71.9325	-65.9454	15.3335	59.5001	111.074	87.8325	15.1705	0.976893	0.882268	0.556101	67.7046	-13.0897
463	487	462		(0.0, 135.71909363545484, 86.53082305898035)	#008756	0	135.719	86.5308	158.254	255	135.719	71.9598	-66.2756	15.8007	59.3791	111.178	87.0227	14.5989	0.977264	0.886686	0.573047	68.1331	-13.4095
464	488	463		(0.0, 135.40119960013328, 86.94635121626125)	#008756	0	135.401	86.9464	158.528	255	135.401	71.8928	-66.014	15.4731	59.3636	110.924	87.4309	15.0226	0.976355	0.883185	0.561166	67.8031	-13.1915
465	489	464		(0.0, 135.72175941352882, 86.92669110296568)	#008756	0	135.722	86.9267	158.429	255	135.722	71.9615	-66.1424	15.6	59.4591	111.184	87.4146	14.8379	0.977287	0.884904	0.565766	67.9572	-13.2709
466	490	465		(0.0, 135.74041986004664, 86.68810396534488)	#008756	0	135.74	86.6881	158.318	255	135.74	71.9648	-66.2304	15.7283	59.4172	111.197	87.1786	14.683	0.977332	0.886081	0.570419	68.0723	-13.359
467	491	466		(0.0, 135.69943352215927, 86.61612795734754)	#008756	0	135.699	86.6161	158.298	255	135.699	71.9558	-66.2392	15.75	59.39	111.163	87.107	14.6614	0.97721	0.886199	0.571209	68.086	-13.3751
468	492	467		(0.0, 135.51449516827725, 86.85271576141287)	#008756	0	135.514	86.8527	158.455	255	135.514	71.9168	-66.0888	15.5621	59.38	111.015	87.3393	14.9047	0.976681	0.884187	0.564393	67.8963	-13.2502
469	493	468		(0.0, 135.6824391869377, 86.52115961346217)	#008756	0	135.682	86.5212	158.26	255	135.682	71.9519	-66.265	15.7923	59.3658	111.148	87.0128	14.6128	0.977157	0.886544	0.572742	68.1208	-13.4047
470	494	469		(0.0, 135.39186937687438, 86.81106297900699)	#008756	0	135.392	86.8111	158.471	255	135.392	71.8904	-66.0563	15.5386	59.3337	110.915	87.2969	14.9455	0.976322	0.883752	0.56354	67.8593	-13.2372
471	495	470		(0.0, 135.59646784405197, 86.74875041652783)	#008756	0	135.596	86.7488	158.385	255	135.596	71.9341	-66.1552	15.6449	59.3847	111.081	87.2372	14.7974	0.976916	0.885075	0.567397	67.9799	-13.3053
472	496	471		(0.0, 135.60813062312562, 86.67244251916028)	#008756	0	135.608	86.6724	158.348	255	135.608	71.9364	-66.1855	15.6881	59.373	111.089	87.1618	14.7447	0.976947	0.88548	0.568961	68.0194	-13.3348
473	497	472		(0.0, 135.42419193602132, 86.98033988670443)	#008756	0	135.424	86.9803	158.537	255	135.424	71.8978	-66.0112	15.4642	59.3776	110.943	87.4648	15.0308	0.976423	0.883148	0.560843	67.7984	-13.1847
474	498	473		(0.0, 135.32289236921025, 87.39653448850383)	#008757	0	135.323	87.3965	158.75	255	135.323	71.8773	-65.8315	15.2159	59.4294	110.865	87.8758	15.3376	0.976144	0.880744	0.551838	67.5671	-13.0145
475	499	474		(0.0, 135.84971676107963, 86.54448517160947)	#008756	0	135.85	86.5445	158.224	255	135.85	71.9878	-66.3205	15.8413	59.4223	111.284	87.0375	14.537	0.977645	0.887286	0.574519	68.1861	-13.434
476	500	475		(0.0, 135.85338220593135, 86.973008997001)	#008756	0	135.853	86.973	158.412	255	135.853	71.9898	-66.1766	15.6243	59.5092	111.292	87.4618	14.7953	0.977672	0.885362	0.56665	67.9961	-13.2843
477	501	476		(0.0, 135.24125291569476, 87.38787070976342)	#008757	0	135.241	87.3879	158.77	255	135.241	71.8597	-65.8033	15.1905	59.4024	110.799	87.8664	15.3765	0.975905	0.880367	0.550917	67.5339	-12.9989
478	502	477		(0.0, 135.58480506497835, 86.0966344551816)	#008756	0	135.585	86.0966	158.1	255	135.585	71.9298	-66.3721	15.9738	59.2506	111.064	86.5915	14.407	0.976857	0.887977	0.579322	68.2672	-13.532
479	503	478		(0.0, 135.1819393535488, 87.25191602799067)	#008757	0	135.182	87.2519	158.726	255	135.182	71.8466	-65.8268	15.2378	59.3568	110.749	87.7312	15.3263	0.975727	0.880682	0.552633	67.5675	-13.0335
480	504	479		(0.0, 135.39686771076308, 87.12162612462512)	#008757	0	135.397	87.1216	158.607	255	135.397	71.8924	-65.9529	15.3824	59.3974	110.923	87.6044	15.1312	0.976349	0.882368	0.557877	67.723	-13.1286
481	505	480		(0.0, 135.75474841719426, 86.53948683772076)	#008756	0	135.755	86.5395	158.248	255	135.755	71.9675	-66.2862	15.8093	59.3919	111.207	87.0316	14.585	0.977368	0.886827	0.573358	68.1454	-13.4145
482	506	481		(0.0, 135.5901366211263, 86.35888037320893)	#008756	0	135.59	86.3589	158.215	255	135.59	71.9317	-66.2851	15.8415	59.3047	111.071	86.8512	14.5638	0.976883	0.886812	0.574528	68.1518	-13.4411
483	507	482		(0.0, 135.64978340553148, 86.44285238253916)	#008756	0	135.65	86.4429	158.235	255	135.65	71.9447	-66.2792	15.8204	59.34	111.121	86.9349	14.5827	0.977059	0.886734	0.57376	68.1411	-13.4249
484	508	483		(0.0, 135.46751082972344, 86.58613795401533)	#008756	0	135.468	86.5861	158.35	255	135.468	71.906	-66.1614	15.6808	59.3122	110.974	87.075	14.7681	0.976534	0.885158	0.568699	67.9942	-13.3336
485	509	484		(0.0, 135.36187937354217, 86.72009330223258)	#008756	0	135.362	86.7201	158.439	255	135.362	71.8837	-66.0758	15.574	59.3062	110.89	87.2065	14.9065	0.976231	0.884013	0.564824	67.8864	-13.2625
486	510	485		(0.0, 135.51516161279574, 86.37020993002332)	#008756	0	135.515	86.3702	158.241	255	135.515	71.9156	-66.2528	15.8084	59.2837	111.011	86.8617	14.6111	0.976665	0.886381	0.573327	68.1127	-13.4203
487	511	486		(0.0, 135.51682772409197, 86.16827724091969)	#008756	0	135.517	86.1683	158.151	255	135.517	71.9154	-66.322	15.9123	59.2439	111.01	86.6618	14.4873	0.976662	0.887306	0.577094	68.2042	-13.4917
488	512	487		(0.0, 135.73775408197267, 86.21992669110297)	#008756	0	135.738	86.2199	158.112	255	135.738	71.9629	-66.3882	15.9664	59.3227	111.19	86.7151	14.3997	0.977307	0.888192	0.579055	68.2811	-13.5228
489	513	488		(0.0, 135.75541486171275, 85.9240253248917)	#008755	0	135.755	85.924	157.976	255	135.755	71.9659	-66.4953	16.1243	59.269	111.201	86.4223	14.2099	0.977347	0.889625	0.584784	68.4224	-13.6305
490	514	489		(0.0, 135.8323892035988, 86.32489170276574)	#008756	0	135.832	86.3249	158.132	255	135.832	71.9835	-66.3884	15.9471	59.373	111.268	86.82	14.4127	0.977586	0.888194	0.578358	68.2768	-13.5071
491	515	490		(0.0, 135.4368543818727, 86.67710763078973)	#008756	0	135.437	86.6771	158.399	255	135.437	71.8997	-66.1189	15.6232	59.3208	110.95	87.1647	14.8399	0.976448	0.884589	0.566611	67.9396	-13.2946
492	516	491		(0.0, 135.6767744085305, 85.99300233255582)	#008755	0	135.677	85.993	158.028	255	135.677	71.9492	-66.4421	16.0603	59.2584	111.138	86.4898	14.2943	0.977121	0.888914	0.582463	68.3556	-13.5888
493	517	492		(0.0, 135.40886371209598, 86.65711429523492)	#008756	0	135.409	86.6571	158.398	255	135.409	71.8936	-66.115	15.6232	59.3082	110.927	87.1446	14.8429	0.976366	0.884537	0.56661	67.9359	-13.2953
494	518	493		(0.0, 135.8437187604132, 86.19593468843719)	#008756	0	135.844	86.1959	158.071	255	135.844	71.9856	-66.4364	16.0172	59.3507	111.276	86.6924	14.3281	0.977614	0.888837	0.580899	68.3399	-13.5548
495	519	494		(0.0, 135.61312895701434, 86.19726757747418)	#008756	0	135.613	86.1973	158.137	255	135.613	71.9362	-66.3486	15.9326	59.2795	111.088	86.6914	14.453	0.976943	0.887663	0.577829	68.2348	-13.503
496	520	495		(0.0, 135.8373875374875, 86.11762745751416)	#008756	0	135.837	86.1176	158.039	255	135.837	71.984	-66.4606	16.055	59.3331	111.27	86.6148	14.2838	0.977593	0.889161	0.582269	68.3723	-13.5808
497	521	496		(0.0, 135.3422192602466, 86.82705764745084)	#008756	0	135.342	86.8271	158.492	255	135.342	71.8798	-66.032	15.5123	59.3215	110.875	87.3122	14.9821	0.976178	0.883427	0.562588	67.8296	-13.2203
498	522	497		(0.0, 136.0746417860713, 85.99600133288904)	#008855	0	136.075	85.996	157.919	255	136.075	72.0344	-66.5915	16.2036	59.3823	111.461	86.4968	14.0823	0.978278	0.890912	0.587658	68.5345	-13.6759
499	523	498		(0.0, 135.73408863712095, 86.14495168277242)	#008756	0	135.734	86.145	158.08	255	135.734	71.9619	-66.4122	16.0034	59.3066	111.186	86.6408	14.356	0.977293	0.888514	0.580398	68.3132	-13.5483
500	524	499		(0.0, 135.60279906697767, 86.09963345551483)	#008756	0	135.603	86.0996	158.096	255	135.603	71.9337	-66.3779	15.9788	59.2568	111.079	86.5947	14.3991	0.97691	0.888054	0.579505	68.274	-13.535
501	525	500		(0.0, 135.62045984671775, 86.36021326224592)	#008756	0	135.62	86.3602	158.207	255	135.62	71.9382	-66.2961	15.8519	59.3144	111.096	86.8528	14.5483	0.976971	0.88696	0.574904	68.1649	-13.4474
502	526	501		(0.0, 135.6014661779407, 86.05298233922026)	#008756	0	135.601	86.053	158.076	255	135.601	71.9333	-66.3932	16.0022	59.2471	111.077	86.5485	14.3714	0.976904	0.88826	0.580353	68.2944	-13.551
503	527	502		(0.0, 135.58847050983005, 86.63412195934688)	#008756	0	135.588	86.6341	158.337	255	135.588	71.9321	-66.191	15.7004	59.3593	111.073	87.1237	14.7321	0.976888	0.885554	0.56941	68.0276	-13.3439
504	528	503		(0.0, 135.71909363545484, 85.9410196601133)	#008755	0	135.719	85.941	157.994	255	135.719	71.9581	-66.4758	16.1024	59.2611	111.172	86.4388	14.2398	0.977242	0.889364	0.583988	68.3982	-13.6165
505	529	504		(0.0, 136.00899700099967, 86.0433188937021)	#008856	0	136.009	86.0433	157.958	255	136.009	72.0205	-66.5507	16.1555	59.3715	111.408	86.543	14.1463	0.978089	0.890366	0.585913	68.4835	-13.6449
506	530	505		(0.0, 135.73075641452849, 86.07064311896035)	#008756	0	135.731	86.0706	158.048	255	135.731	71.961	-66.4362	16.0402	59.2907	111.183	86.5672	14.3125	0.977281	0.888834	0.581733	68.3451	-13.5736
507	531	506		(0.0, 135.41886037987337, 86.36821059646785)	#008756	0	135.419	86.3682	158.267	255	135.419	71.895	-66.2169	15.7743	59.2535	110.932	86.8587	14.6618	0.976384	0.885901	0.57209	68.0699	-13.3994
508	532	507		(0.0, 135.7180939686771, 85.99900033322226)	#008755	0	135.718	85.999	158.02	255	135.718	71.9581	-66.4557	16.0723	59.2724	111.172	86.4962	14.2757	0.977241	0.889096	0.582897	68.3716	-13.5959
509	533	508		(0.0, 135.39586804398533, 86.35854715094969)	#008756	0	135.396	86.3585	158.269	255	135.396	71.89	-66.2115	15.7709	59.2444	110.914	86.8489	14.6684	0.976317	0.885828	0.571965	68.0638	-13.3976
510	534	509		(0.0, 135.55081639453516, 86.26324558480506)	#008756	0	135.551	86.2632	158.183	255	135.551	71.923	-66.3026	15.8761	59.2734	111.038	86.7561	14.5268	0.976764	0.887047	0.575781	68.1769	-13.4659
511	535	510		(0.0, 135.70709763412196, 86.07830723092303)	#008756	0	135.707	86.0783	158.058	255	135.707	71.956	-66.4246	16.0277	59.2849	111.163	86.5746	14.3299	0.977212	0.88868	0.581279	68.3309	-13.5657
512	536	511		(0.0, 135.69976674441853, 86.03165611462846)	#008756	0	135.7	86.0317	158.039	255	135.7	71.9543	-66.4377	16.0489	59.2733	111.157	86.5283	14.3054	0.977189	0.888854	0.582048	68.3486	-13.5804
513	537	512		(0.0, 135.80373208930357, 85.68043985338221)	#008755	0	135.804	85.6804	157.855	255	135.804	71.9755	-66.5963	16.2669	59.2352	111.238	86.1817	14.0352	0.977478	0.890976	0.589956	68.5542	-13.7264
514	538	513		(0.0, 135.98067310896369, 85.67777407530824)	#008755	0	135.981	85.6778	157.804	255	135.981	72.0134	-66.664	16.3327	59.2896	111.381	86.1808	13.9385	0.977993	0.891882	0.59234	68.6356	-13.7663
515	539	514		(0.0, 135.1789403532156, 86.08763745418194)	#008756	0	135.179	86.0876	158.211	255	135.179	71.8427	-66.2212	15.8303	59.123	110.734	86.5786	14.6207	0.975674	0.885958	0.57412	68.087	-13.4444
516	540	515		(0.0, 135.4688437187604, 86.1142952349217)	#008756	0	135.469	86.1143	158.141	255	135.469	71.905	-66.3221	15.9224	59.2182	110.97	86.6078	14.4803	0.97652	0.887308	0.577461	68.2067	-13.4999
517	541	516		(0.0, 135.6314561812729, 85.94268577140953)	#008755	0	135.631	85.9427	158.019	255	135.631	71.9394	-66.4421	16.0696	59.2343	111.101	86.4396	14.288	0.976987	0.888913	0.5828	68.3577	-13.5964
518	542	517		(0.0, 135.2719093635455, 86.35354881706098)	#008756	0	135.272	86.3535	158.302	255	135.272	71.8634	-66.1661	15.7282	59.205	110.813	86.8427	14.7323	0.975955	0.885221	0.570418	68.0098	-13.3715
519	543	518		(0.0, 135.63945351549484, 85.84505164945018)	#008755	0	135.639	85.8451	157.973	255	135.639	71.9408	-66.4783	16.1226	59.2172	111.106	86.343	14.2241	0.977007	0.889397	0.584721	68.4054	-13.6324
520	544	519		(0.0, 135.52382539153615, 86.12095968010664)	#008756	0	135.524	86.121	158.128	255	135.524	71.9168	-66.3407	15.9391	59.2366	111.015	86.615	14.4547	0.97668	0.887557	0.578065	68.2286	-13.5099
521	545	520		(0.0, 135.9360213262246, 85.53015661446184)	#008755	0	135.936	85.5302	157.752	255	135.936	72.0034	-66.6973	16.3923	59.2462	111.344	86.0342	13.8723	0.977857	0.892328	0.594503	68.6822	-13.808
522	546	521		(0.0, 136.06064645118295, 85.49516827724092)	#008855	0	136.061	85.4952	157.702	255	136.061	72.03	-66.7562	16.4556	59.2778	111.444	86.0008	13.784	0.978218	0.893116	0.596799	68.7545	-13.8475
523	547	522		(0.0, 135.78140619793402, 85.63745418193935)	#008755	0	135.781	85.6375	157.842	255	135.781	71.9706	-66.6025	16.2809	59.2197	111.219	86.1389	14.021	0.977412	0.891059	0.590462	68.5635	-13.7365
524	548	523		(0.0, 135.76307897367545, 86.20959680106631)	#008756	0	135.763	86.2096	158.1	255	135.763	71.9683	-66.4012	15.9809	59.3285	111.21	86.7051	14.3798	0.97738	0.888367	0.579581	68.2972	-13.5321
525	549	524		(0.0, 135.73175608130623, 85.89870043318894)	#008755	0	135.732	85.8987	157.971	255	135.732	71.9607	-66.495	16.1287	59.2566	111.182	86.397	14.2072	0.977277	0.88962	0.584942	68.4231	-13.6341
526	550	525		(0.0, 135.67644118627123, 85.61379540153283)	#008755	0	135.676	85.6138	157.861	255	135.676	71.9481	-66.5708	16.2548	59.1825	111.134	86.1144	14.063	0.977105	0.890636	0.589517	68.5266	-13.7216
527	551	526		(0.0, 135.6057980673109, 86.1072975674775)	#008756	0	135.606	86.1073	158.099	255	135.606	71.9343	-66.3764	15.9759	59.2593	111.081	86.6023	14.4022	0.976919	0.888035	0.579402	68.272	-13.5329
528	552	527		(0.0, 135.76874375208263, 85.45184938353881)	#008755	0	135.769	85.4518	157.764	255	135.769	71.9674	-66.6608	16.3717	59.1787	111.207	85.955	13.9143	0.977368	0.891839	0.593756	68.6418	-13.7986
529	553	528		(0.0, 135.58747084305233, 85.81639453515494)	#008755	0	135.587	85.8164	157.975	255	135.587	71.9296	-66.4683	16.1184	59.1954	111.063	86.3141	14.2347	0.976854	0.889264	0.584568	68.3947	-13.6309
530	554	529		(0.0, 135.7194268577141, 85.47317560813062)	#008755	0	135.719	85.4732	157.787	255	135.719	71.9569	-66.6349	16.3428	59.1677	111.167	85.9756	13.9539	0.977225	0.891493	0.592707	68.6097	-13.7803
531	555	530		(0.0, 135.97334221926025, 85.3628790403199)	#008755	0	135.973	85.3629	157.667	255	135.973	72.011	-66.7682	16.492	59.2243	111.372	85.869	13.7499	0.977959	0.893276	0.598117	68.7749	-13.8745
532	556	531		(0.0, 135.54481839386872, 85.42385871376207)	#008755	0	135.545	85.4239	157.814	255	135.545	71.9193	-66.5857	16.3046	59.1037	111.025	85.9251	14.0179	0.976715	0.890834	0.59132	68.5528	-13.7591
533	557	532		(0.0, 135.76374541819393, 85.7364211929357)	#008755	0	135.764	85.7364	157.891	255	135.764	71.9671	-66.5622	16.2236	59.234	111.206	86.2367	14.0909	0.977364	0.89052	0.588385	68.5108	-13.698
534	558	533		(0.0, 136.02399200266578, 85.24658447184272)	#008855	0	136.024	85.2466	157.602	255	136.024	72.0215	-66.8268	16.5703	59.2168	111.412	85.7544	13.6515	0.978102	0.894061	0.600958	68.8506	-13.9261
535	559	534		(0.0, 135.82905698100632, 85.23525491502832)	#008755	0	135.829	85.2353	157.651	255	135.829	71.9797	-66.7572	16.5052	59.1541	111.254	85.7412	13.7494	0.977535	0.893129	0.598598	68.7673	-13.8875
536	560	535		(0.0, 135.95201599466844, 85.45484838387205)	#008755	0	135.952	85.4548	157.714	255	135.952	72.0067	-66.7289	16.4369	59.2361	111.356	85.9598	13.8176	0.977901	0.892751	0.596119	68.7235	-13.8378
537	561	536		(0.0, 135.68210596467844, 85.44985004998334)	#008755	0	135.682	85.4499	157.787	255	135.682	71.9488	-66.6287	16.3412	59.1514	111.136	85.9522	13.9598	0.977116	0.89141	0.592649	68.6034	-13.7802
538	562	537		(0.0, 135.87704098633787, 85.35521492835721)	#008755	0	135.877	85.3552	157.691	255	135.877	71.9903	-66.7345	16.4609	59.1929	111.294	85.8604	13.797	0.977679	0.892825	0.59699	68.7347	-13.8561
539	563	538		(0.0, 136.15794735088303, 85.46784405198267)	#008855	0	136.158	85.4678	157.663	255	136.158	72.0507	-66.8021	16.5051	59.3025	111.523	85.9747	13.7151	0.9785	0.89373	0.598592	68.8109	-13.8783
540	564	539		(0.0, 135.86104631789402, 85.10596467844051)	#008755	0	135.861	85.106	157.585	255	135.861	71.9862	-66.8132	16.5836	59.1381	111.278	85.6135	13.653	0.977623	0.893879	0.601439	68.8405	-13.9396
541	565	540		(0.0, 136.01899366877709, 85.38687104298567)	#008855	0	136.019	85.3869	157.665	255	136.019	72.0208	-66.7773	16.4962	59.2433	111.409	85.8932	13.7401	0.978093	0.893398	0.598271	68.7847	-13.8762
542	566	541		(0.0, 136.09396867710763, 85.01332889036988)	#008855	0	136.094	85.0133	157.48	255	136.094	72.0358	-66.9325	16.7161	59.1918	111.466	85.5241	13.4711	0.978296	0.895474	0.606245	68.9883	-14.0225
543	567	542		(0.0, 135.7237587470843, 85.67244251916028)	#008755	0	135.724	85.6724	157.874	255	135.724	71.9584	-66.5688	16.2419	59.2089	111.173	86.173	14.0734	0.977245	0.890608	0.589049	68.5216	-13.7115
544	568	543		(0.0, 135.7464178607131, 84.99233588803732)	#008754	0	135.746	84.9923	157.567	255	135.746	71.9613	-66.8087	16.6005	59.0799	111.184	85.4999	13.645	0.977285	0.893818	0.602053	68.8402	-13.9541
545	569	544		(0.0, 136.00999666777741, 85.32422525824725)	#008855	0	136.01	85.3242	157.64	255	136.01	72.0187	-66.7952	16.5252	59.2279	111.402	85.8311	13.7066	0.978064	0.893637	0.599323	68.809	-13.896
546	570	545		(0.0, 135.9673442185938, 85.27857380873043)	#008755	0	135.967	85.2786	157.632	255	135.967	72.0094	-66.7946	16.5332	59.2056	111.366	85.7855	13.7016	0.977939	0.893629	0.599613	68.8104	-13.9026
547	571	546		(0.0, 135.6577807397534, 85.3082305898034)	#008755	0	135.658	85.3082	157.731	255	135.658	71.9432	-66.6677	16.4053	59.1156	111.115	85.8117	13.8862	0.977039	0.891932	0.594972	68.6565	-13.8244
548	572	547		(0.0, 135.82839053648783, 85.24991669443519)	#008755	0	135.828	85.2499	157.658	255	135.828	71.9796	-66.752	16.4974	59.1568	111.253	85.7557	13.7587	0.977534	0.893059	0.598315	68.7604	-13.8822
549	573	548		(0.0, 135.88303898700434, 85.35488170609797)	#008755	0	135.883	85.3549	157.689	255	135.883	71.9916	-66.7369	16.4633	59.1947	111.299	85.8602	13.7936	0.977696	0.892857	0.597075	68.7375	-13.8576
550	574	549		(0.0, 135.8180606464512, 85.27990669776742)	#008755	0	135.818	85.2799	157.674	255	135.818	71.9775	-66.7379	16.4782	59.1596	111.245	85.7853	13.7826	0.977505	0.89287	0.597618	68.7421	-13.8695
551	575	550		(0.0, 136.03998667110963, 84.8160613128957)	#008854	0	136.04	84.8161	157.408	255	136.04	72.0237	-66.9792	16.7984	59.1356	111.42	85.3283	13.3791	0.978132	0.896099	0.60923	69.0536	-14.0794
552	576	551		(0.0, 135.8160613128957, 84.97534155281573)	#008754	0	135.816	84.9753	157.54	255	135.816	71.9762	-66.8407	16.6346	59.098	111.24	85.4837	13.5971	0.977487	0.894246	0.60329	68.8795	-13.9753
553	577	552		(0.0, 135.7024325224925, 85.66444518493836)	#008755	0	135.702	85.6644	157.876	255	135.702	71.9538	-66.5635	16.2383	59.2006	111.155	86.1648	14.08	0.977183	0.890537	0.588916	68.5155	-13.7096
554	578	553		(0.0, 136.164611796068, 84.78807064311896)	#008854	0	136.165	84.7881	157.361	255	136.165	72.0503	-67.0356	16.8582	59.1686	111.521	85.3018	13.295	0.978493	0.896854	0.611398	69.1229	-14.1161
555	579	554		(0.0, 135.62179273575475, 85.34255248250584)	#008755	0	135.622	85.3426	157.756	255	135.622	71.9356	-66.6424	16.3745	59.1113	111.086	85.8453	13.9266	0.976936	0.891594	0.593856	68.6246	-13.8045
556	580	555		(0.0, 135.565478173942, 85.431856047984)	#008755	0	135.565	85.4319	157.811	255	135.565	71.9238	-66.5908	16.308	59.1117	111.042	85.9332	14.0116	0.976775	0.890902	0.591444	68.5586	-13.7608
557	581	556		(0.0, 135.51016327890704, 85.56514495168277)	#008755	0	135.51	85.5651	157.886	255	135.51	71.9123	-66.5245	16.2193	59.1212	110.998	86.0646	14.1229	0.976619	0.890016	0.588226	68.4732	-13.7019
558	582	557		(0.0, 136.2082639120293, 85.06831056314562)	#008855	0	136.208	85.0683	157.473	255	136.208	72.0604	-66.9568	16.7292	59.2382	111.56	85.5797	13.4435	0.97863	0.895799	0.606722	69.015	-14.0282
559	583	558		(0.0, 136.43418860379873, 84.48917027657447)	#008854	0	136.434	84.4892	157.156	255	136.434	72.107	-67.2384	17.1109	59.1924	111.737	85.0086	12.9671	0.979264	0.899567	0.620562	69.3814	-14.2776
560	584	559		(0.0, 135.87670776407865, 85.27357547484172)	#008755	0	135.877	85.2736	157.655	255	135.877	71.99	-66.7621	16.5028	59.1765	111.293	85.7796	13.7472	0.977675	0.893195	0.598511	68.7715	-13.8845
561	585	560		(0.0, 135.90803065644786, 85.20793068977008)	#008755	0	135.908	85.2079	157.617	255	135.908	71.9966	-66.7963	16.5481	59.1731	111.317	85.7149	13.6902	0.977764	0.893652	0.600151	68.8155	-13.9143
562	586	561		(0.0, 135.93135621459513, 84.89936687770744)	#008754	0	135.931	84.8994	157.475	255	135.931	72.0007	-66.91	16.7158	59.1186	111.333	85.4097	13.4886	0.97782	0.895173	0.606235	68.9664	-14.0268
563	587	562		(0.0, 136.0916361212929, 84.65511496167944)	#008854	0	136.092	84.6551	157.323	255	136.092	72.0343	-67.0534	16.9005	59.1194	111.461	85.1695	13.2526	0.978276	0.897092	0.612932	69.1504	-14.1465
564	588	563		(0.0, 136.0973008997001, 84.75241586137955)	#008854	0	136.097	84.7524	157.364	255	136.097	72.0358	-67.0224	16.8522	59.1406	111.466	85.2659	13.3093	0.978296	0.896677	0.61118	69.1086	-14.1139
565	589	564		(0.0, 135.83572142619127, 84.946017994002)	#008754	0	135.836	84.946	157.522	255	135.836	71.9803	-66.8581	16.6569	59.0983	111.256	85.4549	13.5686	0.977543	0.894479	0.604099	68.9018	-13.9898
566	590	565		(0.0, 136.20226591136287, 84.431856047984)	#008854	0	136.202	84.4319	157.194	255	136.202	72.0573	-67.1709	17.0564	59.1091	111.548	84.9496	13.056	0.978589	0.898664	0.618586	69.3026	-14.2477
567	591	566		(0.0, 135.98533822059315, 84.74908363878707)	#008754	0	135.985	84.7491	157.393	255	135.985	72.0118	-66.9814	16.8132	59.1053	111.375	85.2614	13.3673	0.977971	0.896129	0.609766	69.0594	-14.0908
568	592	567		(0.0, 135.8530489836721, 85.01032989003666)	#008755	0	135.853	85.0103	157.545	255	135.853	71.9842	-66.8427	16.63	59.1165	111.271	85.5188	13.5987	0.977596	0.894274	0.603123	68.8804	-13.9711
569	593	568		(0.0, 136.11829390203266, 84.54415194935022)	#008854	0	136.118	84.5442	157.266	255	136.118	72.0397	-67.1012	16.9676	59.1055	111.481	85.0599	13.1701	0.978349	0.897731	0.615368	69.2132	-14.1907
570	594	569		(0.0, 136.1576141286238, 84.47917360879707)	#008854	0	136.158	84.4792	157.227	255	136.158	72.0479	-67.138	17.0156	59.1047	111.512	84.996	13.1091	0.978461	0.898224	0.617108	69.2607	-14.2217
571	595	570		(0.0, 135.93302232589136, 84.81572809063645)	#008754	0	135.933	84.8157	157.437	255	135.933	72.0008	-66.9391	16.7597	59.1024	111.334	85.3269	13.4364	0.977821	0.895562	0.607826	69.0053	-14.0563
572	596	571		(0.0, 136.0306564478507, 84.59913362212596)	#008854	0	136.031	84.5991	157.315	255	136.031	72.0211	-67.0495	16.9073	59.0893	111.411	85.1134	13.2509	0.978097	0.89704	0.613179	69.1484	-14.1527
573	597	572		(0.0, 136.242919026991, 84.99133622125959)	#008854	0	136.243	84.9913	157.429	255	136.243	72.0676	-66.9959	16.7816	59.2336	111.587	85.5039	13.3778	0.978728	0.896323	0.60862	69.0657	-14.0625
574	598	573		(0.0, 135.9040319893369, 84.78673775408197)	#008754	0	135.904	84.7867	157.432	255	135.904	71.9945	-66.938	16.7641	59.0876	111.31	85.2979	13.4342	0.977736	0.895548	0.607987	69.0053	-14.0601
575	599	574		(0.0, 135.82639120293234, 84.81106297900699)	#008754	0	135.826	84.8111	157.464	255	135.826	71.978	-66.9005	16.7233	59.0684	111.247	85.3212	13.4908	0.977511	0.895046	0.606506	68.959	-14.0348
576	600	575		(0.0, 136.11529490169943, 84.40453182272576)	#008854	0	136.115	84.4045	157.206	255	136.115	72.0387	-67.1476	17.0389	59.0766	111.477	84.9216	13.0859	0.978335	0.898352	0.617954	69.2757	-14.2385
577	601	576		(0.0, 136.0376541152949, 84.30789736754416)	#008854	0	136.038	84.3079	157.184	255	136.038	72.0218	-67.1513	17.0609	59.0333	111.413	84.8252	13.0681	0.978106	0.898402	0.618749	69.2847	-14.2553
578	602	577		(0.0, 136.13662112629123, 84.48583805398201)	#008854	0	136.137	84.4858	157.236	255	136.137	72.0434	-67.1279	17.0045	59.0995	111.495	85.0023	13.1244	0.9784	0.898089	0.616706	69.2482	-14.2149
579	603	578		(0.0, 136.00299900033323, 84.88703765411529)	#008854	0	136.003	84.887	157.449	255	136.003	72.016	-66.9412	16.7483	59.1383	111.391	85.3982	13.4425	0.978027	0.89559	0.607412	69.0045	-14.0467
580	604	579		(0.0, 135.97267577474176, 84.59613462179274)	#008754	0	135.973	84.5961	157.329	255	135.973	72.0087	-67.0287	16.8878	59.0708	111.363	85.1099	13.2802	0.977928	0.896762	0.612471	69.1234	-14.1412
581	605	580		(0.0, 136.26824391869377, 84.70443185604799)	#008854	0	136.268	84.7044	157.296	255	136.268	72.0722	-67.103	16.9391	59.184	111.605	85.2201	13.1882	0.978791	0.897755	0.614333	69.208	-14.1674
582	606	581		(0.0, 135.94301899366877, 85.0859713428857)	#008755	0	135.943	85.086	157.554	255	135.943	72.0037	-66.8509	16.6237	59.1595	111.345	85.5945	13.5967	0.977861	0.894383	0.602894	68.8868	-13.9644
583	607	582		(0.0, 135.94068643785405, 84.91836054648451)	#008754	0	135.941	84.9184	157.48	255	135.941	72.0027	-66.907	16.7094	59.1253	111.341	85.4286	13.4952	0.977847	0.895134	0.606003	68.962	-14.0223
584	608	583		(0.0, 136.10696434521827, 84.44385204931689)	#008854	0	136.107	84.4439	157.225	255	136.107	72.037	-67.131	17.0155	59.0819	111.471	84.9605	13.1145	0.978313	0.898131	0.617104	69.2539	-14.2231
585	609	584		(0.0, 135.93235588137287, 84.6264578473842)	#008754	0	135.932	84.6265	157.354	255	135.932	72.0001	-67.0032	16.8574	59.0643	111.331	85.1395	13.3205	0.977812	0.896421	0.611369	69.0913	-14.122
586	610	585		(0.0, 136.15094968343885, 84.34888370543152)	#008854	0	136.151	84.3489	157.171	255	136.151	72.0461	-67.1799	17.0808	59.0766	111.506	84.8669	13.0325	0.978437	0.898784	0.619471	69.3173	-14.2654
587	611	586		(0.0, 136.35688103965344, 83.93235588137287)	#008853	0	136.357	83.9324	156.932	255	136.357	72.089	-67.3989	17.3721	59.0571	111.669	84.4566	12.6656	0.979019	0.901714	0.630037	69.6017	-14.4534
588	612	587		(0.0, 136.26157947350882, 84.01132955681439)	#008854	0	136.262	84.0113	156.993	255	136.262	72.0688	-67.3363	17.2964	59.0434	111.592	84.5338	12.7654	0.978745	0.900877	0.627291	69.5222	-14.4059
589	613	588		(0.0, 136.08430523158947, 84.76407864045318)	#008854	0	136.084	84.7641	157.373	255	136.084	72.033	-67.0136	16.8414	59.139	111.456	85.2773	13.3234	0.978259	0.896559	0.61079	69.0974	-14.107
590	614	589		(0.0, 136.28790403198934, 84.28857047650783)	#008854	0	136.288	84.2886	157.108	255	136.288	72.0752	-67.2518	17.1618	59.107	111.616	84.8086	12.922	0.978832	0.899746	0.622411	69.407	-14.3157
591	615	590		(0.0, 136.10996334555148, 84.47417527490836)	#008854	0	136.11	84.4742	157.238	255	136.11	72.0377	-67.1219	17.0009	59.0889	111.474	84.9905	13.1316	0.978322	0.898008	0.616574	69.2414	-14.2132
592	616	591		(0.0, 136.10696434521827, 84.68877040986338)	#008854	0	136.107	84.6888	157.333	255	136.107	72.0377	-67.0477	16.8886	59.1309	111.474	85.203	13.265	0.978322	0.897016	0.612502	69.142	-14.1381
593	617	592		(0.0, 136.01832722425857, 83.93668777074309)	#008853	0	136.018	83.9367	157.026	255	136.018	72.0166	-67.2705	17.2469	58.953	111.394	84.4575	12.8499	0.978036	0.899997	0.625495	69.4462	-14.3798
594	618	593		(0.0, 135.96434521826058, 84.05131622792402)	#008754	0	135.964	84.0513	157.091	255	135.964	72.0054	-67.2112	17.1676	58.9592	111.351	84.5704	12.9496	0.977883	0.899203	0.622619	69.3691	-14.3285
595	619	594		(0.0, 135.9233588803732, 84.50116627790736)	#008754	0	135.923	84.5012	157.301	255	135.923	71.9979	-67.0425	16.919	59.0365	111.322	85.0154	13.2484	0.977781	0.896946	0.613605	69.1444	-14.1636
596	620	595		(0.0, 136.08263912029324, 84.31122959013662)	#008854	0	136.083	84.3112	157.174	255	136.083	72.0314	-67.1671	17.0755	59.0479	111.45	84.8289	13.046	0.978237	0.898612	0.61928	69.3036	-14.2638
597	621	596		(0.0, 136.3125624791736, 84.4645118293902)	#008854	0	136.313	84.4645	157.178	255	136.313	72.081	-67.2012	17.0795	59.1498	111.638	84.983	13.017	0.97891	0.899069	0.619424	69.3376	-14.2601
598	622	597		(0.0, 136.25758080639787, 84.58213928690436)	#008854	0	136.258	84.5821	157.245	255	136.258	72.0696	-67.1405	16.9986	59.1563	111.595	85.0989	13.1188	0.978755	0.898258	0.616489	69.259	-14.2075
599	623	598		(0.0, 135.77540819726758, 84.52515828057314)	#008754	0	135.775	84.5252	157.352	255	135.775	71.9662	-66.9787	16.8528	58.9954	111.202	85.0377	13.3427	0.977352	0.896092	0.611201	69.0663	-14.1232
600	624	599		(0.0, 136.15461512829057, 83.92935688103965)	#008853	0	136.155	83.9294	156.986	255	136.155	72.0457	-67.3241	17.3002	58.9938	111.504	84.4516	12.7722	0.978431	0.900714	0.62743	69.5114	-14.4114
601	625	600		(0.0, 136.0106631122959, 84.12729090303232)	#008854	0	136.011	84.1273	157.112	255	136.011	72.0155	-67.2027	17.1449	58.9888	111.389	84.6461	12.9715	0.978021	0.899089	0.621797	69.3552	-14.3121
602	626	601		(0.0, 136.11662779073643, 84.57147617460846)	#008854	0	136.117	84.5715	157.279	255	136.117	72.0394	-67.0912	16.9529	59.1104	111.48	85.0869	13.1878	0.978345	0.897598	0.614832	69.2	-14.1809
603	627	602		(0.0, 136.30223258913696, 84.242919026991)	#008854	0	136.302	84.2429	157.084	255	136.302	72.0782	-67.2727	17.1908	59.1023	111.627	84.7635	12.8862	0.978872	0.900026	0.62346	69.4344	-14.3345
604	628	603		(0.0, 136.3315561479507, 84.42752415861379)	#008854	0	136.332	84.4275	157.157	255	136.332	72.0849	-67.2209	17.1056	59.1483	111.653	84.9466	12.9841	0.978964	0.899333	0.62037	69.3632	-14.2769
605	629	604		(0.0, 136.1726091302899, 84.05564811729424)	#008854	0	136.173	84.0556	157.036	255	136.173	72.0499	-67.2879	17.241	59.0246	111.52	84.5768	12.8404	0.978488	0.900229	0.625283	69.4616	-14.3716
606	630	605		(0.0, 136.26391202932356, 84.01299566811063)	#008854	0	136.264	84.013	156.993	255	136.264	72.0693	-67.3366	17.2964	59.0444	111.594	84.5355	12.7651	0.978752	0.900881	0.62729	69.5225	-14.4058
607	631	606		(0.0, 135.98900366544484, 84.42752415861379)	#008754	0	135.989	84.4275	157.25	255	135.989	72.0117	-67.0923	16.9811	59.0421	111.375	84.9431	13.1678	0.977969	0.897612	0.615856	69.2079	-14.2033
608	632	607		(0.0, 136.25758080639787, 84.18427190936355)	#008854	0	136.258	84.1843	157.07	255	136.258	72.0685	-67.2759	17.205	59.0767	111.591	84.705	12.874	0.97874	0.900069	0.623977	69.4411	-14.3452
609	633	608		(0.0, 136.06631122959013, 84.38587137620793)	#008854	0	136.066	84.3859	157.211	255	136.066	72.0281	-67.1355	17.0308	59.0577	111.437	84.9027	13.1007	0.978192	0.89819	0.617659	69.262	-14.2344
610	634	609		(0.0, 136.13028990336554, 84.23958680439853)	#008854	0	136.13	84.2396	157.129	255	136.13	72.0414	-67.2093	17.13	59.0483	111.488	84.7585	12.9764	0.978373	0.899178	0.621257	69.358	-14.2989
611	635	610		(0.0, 136.12095968010664, 84.30723092302566)	#008854	0	136.121	84.3072	157.161	255	136.121	72.0396	-67.1828	17.0915	59.0589	111.481	84.8254	13.023	0.978348	0.898823	0.61986	69.3228	-14.2734
612	636	611		(0.0, 136.2719093635455, 84.15294901699434)	#008854	0	136.272	84.1529	157.052	255	136.272	72.0714	-67.292	17.2265	59.0749	111.602	84.6741	12.8471	0.97878	0.900283	0.624756	69.4619	-14.3591
613	637	612		(0.0, 136.350883038987, 83.96367877374209)	#008853	0	136.351	83.9637	156.947	255	136.351	72.0878	-67.386	17.3536	59.0615	111.664	84.4876	12.6881	0.979002	0.901541	0.629367	69.5846	-14.4414
614	638	613		(0.0, 136.02232589136955, 84.02365878040654)	#008854	0	136.022	84.0237	157.063	255	136.022	72.0177	-67.2424	17.203	58.9717	111.398	84.5436	12.9014	0.978051	0.89962	0.623905	69.4081	-14.3505
615	639	614		(0.0, 136.28457180939688, 83.9033655448184)	#008853	0	136.285	83.9034	156.939	255	136.285	72.0734	-67.3817	17.361	59.0289	111.609	84.4272	12.6865	0.978808	0.901484	0.629633	69.5823	-14.4481
616	640	615		(0.0, 136.01832722425857, 84.00666444518494)	#008854	0	136.018	84.0067	157.057	255	136.018	72.0168	-67.2467	17.2104	58.967	111.394	84.5268	12.893	0.978038	0.899678	0.624173	69.4141	-14.3556
617	641	616		(0.0, 136.22392535821393, 84.17860713095635)	#008854	0	136.224	84.1786	157.077	255	136.224	72.0612	-67.2652	17.1957	59.0651	111.563	84.6991	12.8886	0.978642	0.899926	0.62364	69.4284	-14.34
618	642	617		(0.0, 136.24091969343553, 83.99900033322226)	#008853	0	136.241	83.999	156.993	255	136.241	72.0644	-67.3328	17.2953	59.0345	111.575	84.5214	12.7688	0.978685	0.900829	0.627252	69.5185	-14.4057
619	643	618		(0.0, 136.40153282239254, 83.26657780739754)	#008853	0	136.402	83.2666	156.627	255	136.402	72.0966	-67.6424	17.7359	58.9378	111.698	83.7979	12.2305	0.979123	0.904972	0.643232	69.929	-14.6923
620	644	619		(0.0, 136.37687437520827, 83.68843718760414)	#008853	0	136.377	83.6884	156.819	255	136.377	72.0926	-67.4894	17.5065	59.0145	111.682	84.2153	12.5044	0.979067	0.902925	0.634911	69.723	-14.5418
621	645	620		(0.0, 136.1682772409197, 84.21692769076974)	#008854	0	136.168	84.2169	157.109	255	136.168	72.0495	-67.2313	17.1556	59.0556	111.518	84.7364	12.942	0.978482	0.899472	0.622185	69.3856	-14.3148
622	646	621		(0.0, 136.18993668777074, 83.93568810396535)	#008853	0	136.19	83.9357	156.979	255	136.19	72.0533	-67.3352	17.3098	59.006	111.533	84.4582	12.7572	0.978534	0.900862	0.627775	69.5245	-14.4168
623	647	622		(0.0, 136.23425524825058, 83.96601132955682)	#008853	0	136.234	83.966	156.98	255	136.234	72.0629	-67.3415	17.3101	59.0258	111.569	84.4887	12.7521	0.978664	0.900946	0.627787	69.5307	-14.4157
624	648	623		(0.0, 136.34621792735754, 84.06131289570143)	#008854	0	136.346	84.0613	156.992	255	136.346	72.0871	-67.351	17.3011	59.0796	111.661	84.5842	12.7508	0.978993	0.901073	0.627463	69.5376	-14.4066
625	649	624		(0.0, 136.17360879706766, 83.67310896367877)	#008853	0	136.174	83.6731	156.868	255	136.174	72.0491	-67.4186	17.4407	58.9484	111.517	84.1981	12.6039	0.978477	0.901978	0.632524	69.6379	-14.504
626	650	625		(0.0, 136.45018327224258, 83.37454181939354)	#008853	0	136.45	83.3745	156.662	255	136.45	72.1073	-67.6238	17.6971	58.9745	111.738	83.9053	12.2712	0.979268	0.904723	0.641823	69.9011	-14.6654
627	651	626		(0.0, 136.25591469510164, 83.87670776407865)	#008853	0	136.256	83.8767	156.935	255	136.256	72.0672	-67.38	17.3644	59.0147	111.586	84.4005	12.6854	0.978724	0.901462	0.629759	69.5816	-14.4512
628	652	627		(0.0, 136.19593468843718, 83.42485838053982)	#008853	0	136.196	83.4249	156.752	255	136.196	72.0532	-67.5116	17.5785	58.9057	111.532	83.9526	12.4386	0.978532	0.903222	0.637521	69.7626	-14.5945
629	653	628		(0.0, 135.94301899366877, 83.92802399200266)	#008753	0	135.943	83.928	157.043	255	135.943	72.0005	-67.2452	17.224	58.9279	111.332	84.4482	12.8851	0.977817	0.899658	0.624665	69.416	-14.3667
630	654	629		(0.0, 136.1072975674775, 83.8160613128957)	#008853	0	136.107	83.8161	156.949	255	136.107	72.0353	-67.345	17.342	58.9565	111.465	84.339	12.7277	0.97829	0.900993	0.628947	69.5421	-14.4405
631	655	630		(0.0, 136.22359213595468, 83.15261579473508)	#008853	0	136.224	83.1526	156.625	255	136.224	72.0583	-67.6148	17.731	58.8598	111.552	83.6833	12.2554	0.978602	0.904603	0.643053	69.901	-14.6941
632	656	631		(0.0, 136.1149616794402, 83.57147617460846)	#008853	0	136.115	83.5715	156.839	255	136.115	72.0363	-67.4313	17.4724	58.9099	111.468	84.0969	12.5727	0.978303	0.902147	0.633676	69.6582	-14.5267
633	657	632		(0.0, 136.09996667777406, 83.91469510163279)	#008853	0	136.1	83.9147	156.994	255	136.1	72.034	-67.3086	17.288	58.9739	111.46	84.4365	12.7925	0.978272	0.900507	0.626986	69.4934	-14.4048
634	658	633		(0.0, 136.1329556814395, 83.67410863045652)	#008853	0	136.133	83.6741	156.879	255	136.133	72.0404	-67.403	17.4254	58.936	111.484	84.1987	12.6264	0.978359	0.901769	0.63197	69.619	-14.4951
635	659	634		(0.0, 136.2379206931023, 83.59046984338553)	#008853	0	136.238	83.5905	156.814	255	136.238	72.0626	-67.4708	17.5072	58.9518	111.568	84.1169	12.5184	0.97866	0.902677	0.634936	69.7052	-14.5462
636	660	635		(0.0, 136.21959346884373, 83.69210263245584)	#008853	0	136.22	83.6921	156.863	255	136.22	72.059	-67.4293	17.4475	58.9665	111.554	84.2174	12.591	0.978611	0.902121	0.632771	69.6501	-14.5072
637	661	636		(0.0, 136.33988670443185, 83.57947350883039)	#008853	0	136.34	83.5795	156.781	255	136.34	72.0844	-67.5127	17.55	58.9813	111.651	84.1071	12.457	0.978956	0.903237	0.636487	69.7565	-14.5716
638	662	637		(0.0, 136.0233255581473, 83.60646451182939)	#008853	0	136.023	83.6065	156.879	255	136.023	72.0167	-67.385	17.4209	58.8885	111.394	84.1306	12.6435	0.978038	0.901528	0.631805	69.6005	-14.4951
639	663	638		(0.0, 136.23092302565811, 83.44385204931689)	#008853	0	136.231	83.4439	156.751	255	136.231	72.0607	-67.5182	17.5813	58.9204	111.561	83.9717	12.4316	0.978635	0.90331	0.637622	69.7697	-14.5953
640	664	639		(0.0, 136.3722092635788, 83.30056647784072)	#008853	0	136.372	83.3006	156.65	255	136.372	72.0905	-67.6199	17.7075	58.9355	111.674	83.8313	12.2672	0.979039	0.904671	0.642201	69.9	-14.6744
641	665	640		(0.0, 136.2975674775075, 83.43418860379873)	#008853	0	136.298	83.4342	156.729	255	136.298	72.0749	-67.5464	17.6105	58.9391	111.615	83.9628	12.3899	0.978828	0.903688	0.638683	69.8044	-14.6127
642	666	641		(0.0, 136.28223925358213, 83.43018993668777)	#008853	0	136.282	83.4302	156.731	255	136.282	72.0716	-67.5421	17.607	58.9335	111.603	83.9587	12.3956	0.978783	0.90363	0.638557	69.7993	-14.6108
643	667	642		(0.0, 136.38753748750418, 83.51116294568477)	#008853	0	136.388	83.5112	156.738	255	136.388	72.0943	-67.5538	17.6029	58.9824	111.689	84.0399	12.3892	0.979092	0.903787	0.638408	69.8096	-14.6052
644	668	643		(0.0, 136.74108630456516, 83.31222925691436)	#008853	0	136.741	83.3122	156.556	255	136.741	72.1692	-67.7535	17.8352	59.0522	111.974	83.8465	12.0772	0.980109	0.906459	0.646831	70.0617	-14.7477
645	669	644		(0.0, 136.2912362545818, 83.27890703098967)	#008853	0	136.291	83.2789	156.662	255	136.291	72.0731	-67.597	17.6894	58.9061	111.608	83.809	12.2972	0.978803	0.904365	0.641546	69.8733	-14.6649
646	670	645		(0.0, 136.40853048983672, 83.40953015661447)	#008853	0	136.409	83.4095	156.688	255	136.409	72.0985	-67.5963	17.6637	58.9686	111.705	83.9395	12.3152	0.979149	0.904355	0.640611	69.8661	-14.6446
647	671	646		(0.0, 136.49250249916693, 83.6584471842719)	#008853	0	136.493	83.6584	156.775	255	136.493	72.1172	-67.5429	17.5641	59.0444	111.776	84.1868	12.424	0.979402	0.90364	0.637001	69.7892	-14.5766
648	672	647		(0.0, 136.18793735421525, 83.62412529156947)	#008853	0	136.188	83.6241	156.842	255	136.188	72.052	-67.4407	17.4715	58.9431	111.528	84.1498	12.566	0.978517	0.902273	0.63364	69.667	-14.524
649	673	648		(0.0, 136.73975341552816, 83.39620126624459)	#008853	0	136.74	83.3962	156.593	255	136.74	72.1692	-67.7244	17.7908	59.0686	111.974	83.9296	12.1299	0.980108	0.90607	0.64522	70.0222	-14.7187
650	674	649		(0.0, 136.13228923692103, 83.47150949683439)	#008853	0	136.132	83.4715	156.79	255	136.132	72.0397	-67.4719	17.531	58.8953	111.481	83.9981	12.5016	0.978349	0.90269	0.635798	69.7122	-14.5649
651	675	650		(0.0, 136.40519826724426, 82.70143285571476)	#008852	0	136.405	82.7014	156.378	255	136.405	72.0958	-67.8366	18.0338	58.8259	111.695	83.2385	11.8784	0.979112	0.90757	0.654034	70.1928	-14.8873
652	676	651		(0.0, 136.2819060313229, 83.63612129290236)	#008853	0	136.282	83.6361	156.822	255	136.282	72.0721	-67.4717	17.4993	58.9746	111.604	84.1626	12.523	0.97879	0.902689	0.634651	69.7041	-14.5398
653	677	652		(0.0, 136.14195268243918, 83.68810396534488)	#008853	0	136.142	83.6881	156.883	255	136.142	72.0423	-67.4016	17.4214	58.9416	111.491	84.2126	12.6302	0.978385	0.901751	0.631823	69.6167	-14.4921
654	678	653		(0.0, 136.21626124625124, 83.83605464845051)	#008853	0	136.216	83.8361	156.928	255	136.216	72.0587	-67.379	17.3712	58.9943	111.553	84.3599	12.6816	0.978607	0.901448	0.630005	69.5823	-14.4568
655	679	654		(0.0, 136.26291236254582, 83.61446184605131)	#008853	0	136.263	83.6145	156.818	255	136.263	72.068	-67.472	17.5037	58.9644	111.589	84.1409	12.5198	0.978734	0.902692	0.634811	69.7055	-14.5432
656	680	655		(0.0, 136.7074308563812, 82.88003998667111)	#008852	0	136.707	82.88	156.376	255	136.707	72.1609	-67.8883	18.0495	58.9553	111.942	83.4183	11.8275	0.979995	0.908261	0.654605	70.2467	-14.8888
657	681	656		(0.0, 136.5014995001666, 83.53182272575808)	#008853	0	136.501	83.5318	156.717	255	136.501	72.1187	-67.5894	17.6335	59.0218	111.782	84.0615	12.341	0.979423	0.904262	0.639517	69.8517	-14.6221
658	682	657		(0.0, 136.4005331556148, 83.44018660446518)	#008853	0	136.401	83.4402	156.704	255	136.401	72.0969	-67.5829	17.6447	58.9722	111.699	83.9698	12.3384	0.979127	0.904176	0.639925	69.8483	-14.6323
659	683	658		(0.0, 136.2825724758414, 83.62779073642119)	#008853	0	136.283	83.6278	156.818	255	136.283	72.0722	-67.4748	17.5039	58.9732	111.605	84.1543	12.5175	0.978791	0.90273	0.634818	69.7082	-14.5428
660	684	659		(0.0, 136.4878373875375, 83.14195268243918)	#008853	0	136.488	83.142	156.549	255	136.488	72.1147	-67.7171	17.8325	58.9396	111.767	83.6754	12.1072	0.979368	0.905972	0.646735	70.0258	-14.7532
661	685	660		(0.0, 135.97500833055648, 83.44118627124291)	#008753	0	135.975	83.4412	156.819	255	135.975	72.0059	-67.4233	17.4896	58.8405	111.353	83.9665	12.5674	0.977891	0.902041	0.634299	69.6548	-14.542
662	686	661		(0.0, 136.55014995001667, 83.1406197934022)	#008853	0	136.55	83.1406	156.532	255	136.55	72.128	-67.7408	17.8558	58.9587	111.817	83.6747	12.073	0.979549	0.906289	0.64758	70.0546	-14.7667
663	687	662		(0.0, 136.28957014328557, 83.03165611462846)	#008853	0	136.29	83.0317	156.554	255	136.29	72.0721	-67.6808	17.8184	58.8561	111.604	83.5642	12.1451	0.978789	0.905485	0.646222	69.987	-14.7496
664	688	663		(0.0, 136.28657114295234, 83.026991002999)	#008853	0	136.287	83.027	156.553	255	136.287	72.0714	-67.6812	17.8197	58.8542	111.602	83.5596	12.1438	0.97878	0.905491	0.646271	69.9878	-14.7506
665	689	664		(0.0, 136.02732422525824, 83.45751416194602)	#008853	0	136.027	83.4575	156.812	255	136.027	72.0172	-67.4373	17.5001	58.86	111.396	83.9832	12.5494	0.978044	0.902228	0.63468	69.671	-14.5475
666	690	665		(0.0, 136.134955014995, 83.0589803398867)	#008853	0	136.135	83.059	156.607	255	136.135	72.0391	-67.6136	17.7479	58.8136	111.479	83.5897	12.245	0.978341	0.904587	0.643665	69.9042	-14.7078
667	691	666		(0.0, 136.27024325224926, 82.94768410529824)	#008852	0	136.27	82.9477	156.522	255	136.27	72.0677	-67.7022	17.8554	58.8333	111.588	83.4809	12.1034	0.97873	0.905772	0.647565	70.0172	-14.7745
668	692	667		(0.0, 136.2612462512496, 82.84571809396867)	#008852	0	136.261	82.8457	156.48	255	136.261	72.0655	-67.7337	17.9057	58.8101	111.579	83.3799	12.045	0.9787	0.906193	0.649388	70.0604	-14.8077
669	693	668		(0.0, 136.34188603798734, 82.89003665444852)	#008852	0	136.342	82.89	156.477	255	136.342	72.0829	-67.7486	17.9117	58.844	111.645	83.4246	12.0293	0.978936	0.906393	0.649606	70.0764	-14.8093
670	694	669		(0.0, 136.18627124291902, 83.18893702099301)	#008853	0	136.186	83.1889	156.651	255	136.186	72.0504	-67.5885	17.6984	58.8555	111.522	83.7189	12.2979	0.978495	0.90425	0.641872	69.8673	-14.6738
671	695	670		(0.0, 136.32855714761746, 83.22192602465844)	#008853	0	136.329	83.2219	156.627	255	136.329	72.0809	-67.6304	17.7328	58.9062	111.638	83.753	12.242	0.978909	0.904811	0.643119	69.9165	-14.6923
672	696	671		(0.0, 136.1669443518827, 82.97467510829723)	#008852	0	136.167	82.9747	156.562	255	136.167	72.0457	-67.6544	17.8037	58.8067	111.504	83.5066	12.1756	0.978431	0.905132	0.645691	69.9578	-14.7435
673	697	672		(0.0, 136.47250916361213, 82.81839386871043)	#008852	0	136.473	82.8184	156.411	255	136.473	72.1106	-67.8218	17.9967	58.8702	111.751	83.3549	11.9149	0.979312	0.907372	0.65269	70.1689	-14.8611
674	698	673		(0.0, 136.2102632455848, 82.85404865044985)	#008852	0	136.21	82.854	156.497	255	136.21	72.0546	-67.7118	17.8828	58.796	111.538	83.3876	12.0776	0.978552	0.9059	0.648558	70.0334	-14.7941
675	699	674		(0.0, 136.46551149616795, 82.81406197934022)	#008852	0	136.466	82.8141	156.411	255	136.466	72.109	-67.8207	17.9965	58.8671	111.745	83.3506	11.9159	0.979291	0.907357	0.65268	70.1678	-14.8612
676	700	675		(0.0, 136.06764411862713, 83.26824391869377)	#008853	0	136.068	83.2682	156.718	255	136.068	72.0253	-67.517	17.6138	58.8346	111.426	83.7962	12.4107	0.978154	0.903295	0.638802	69.7767	-14.6214
677	701	676		(0.0, 136.68410529823393, 82.71242919026992)	#008852	0	136.684	82.7124	156.308	255	136.684	72.1554	-67.9367	18.1291	58.9146	111.921	83.2521	11.7359	0.979921	0.90891	0.657492	70.314	-14.9414
678	702	677		(0.0, 136.52115961346217, 83.10696434521826)	#008853	0	136.521	83.107	156.525	255	136.521	72.1217	-67.7415	17.8629	58.943	111.793	83.6411	12.0677	0.979464	0.906298	0.647838	70.0571	-14.7722
679	703	678		(0.0, 136.38753748750418, 82.70509830056648)	#008852	0	136.388	82.7051	156.384	255	136.388	72.0921	-67.8288	18.0254	58.8212	111.68	83.2419	11.8901	0.979061	0.907465	0.653731	70.183	-14.8823
680	704	679		(0.0, 136.67310896367877, 82.4815061646118)	#008852	0	136.673	82.4815	156.21	255	136.673	72.1524	-68.0114	18.2467	58.865	111.91	83.0234	11.5984	0.97988	0.909909	0.661755	70.4166	-15.0181
681	705	680		(0.0, 136.22125958013996, 82.98400533155615)	#008852	0	136.221	82.984	156.551	255	136.221	72.0573	-67.6715	17.8186	58.8254	111.548	83.5164	12.1522	0.978589	0.905361	0.646229	69.9781	-14.7517
682	706	681		(0.0, 136.29723425524824, 82.81472842385871)	#008852	0	136.297	82.8147	156.456	255	136.297	72.0731	-67.7577	17.935	58.8151	111.608	83.3496	12.0065	0.978803	0.906514	0.650453	70.0911	-14.8258
683	707	682		(0.0, 136.2072642452516, 82.98633788737088)	#008852	0	136.207	82.9863	156.556	255	136.207	72.0544	-67.6655	17.8123	58.8215	111.537	83.5185	12.1612	0.978548	0.905281	0.646	69.9707	-14.748
684	708	683		(0.0, 136.44418527157615, 83.03365544818394)	#008853	0	136.444	83.0337	156.513	255	136.444	72.1051	-67.7378	17.8735	58.9044	111.73	83.5678	12.0635	0.979238	0.906248	0.648219	70.0562	-14.7813
685	709	684		(0.0, 136.34321892702434, 83.07997334221926)	#008853	0	136.343	83.08	156.561	255	136.343	72.0837	-67.6843	17.8125	58.8824	111.648	83.6126	12.1462	0.978947	0.905532	0.64601	69.9889	-14.7442
686	710	685		(0.0, 136.11762745751417, 83.3502165944685)	#008853	0	136.118	83.3502	156.74	255	136.118	72.0362	-67.5078	17.5891	58.8665	111.468	83.8779	12.4345	0.978302	0.903171	0.637905	69.7615	-14.6037
687	711	686		(0.0, 136.42085971342885, 82.84771742752416)	#008852	0	136.421	82.8477	156.438	255	136.421	72.0996	-67.7925	17.9626	58.86	111.709	83.3834	11.9607	0.979163	0.90698	0.651452	70.1319	-14.8403
688	712	687		(0.0, 136.4325224925025, 82.63878707097633)	#008852	0	136.433	82.6388	156.343	255	136.433	72.1015	-67.8682	18.0766	58.8218	111.716	83.1767	11.8248	0.979189	0.907993	0.655588	70.2343	-14.9144
689	713	688		(0.0, 136.38520493168943, 82.72109296901033)	#008852	0	136.385	82.7211	156.392	255	136.385	72.0916	-67.8224	18.0162	58.8236	111.679	83.2577	11.9013	0.979055	0.907381	0.653396	70.1745	-14.8763
690	714	689		(0.0, 136.38653782072643, 83.02732422525824)	#008853	0	136.387	83.0273	156.526	255	136.387	72.0928	-67.7184	17.8559	58.8853	111.683	83.5609	12.0904	0.97907	0.905989	0.647581	70.033	-14.7714
691	715	690		(0.0, 136.65311562812397, 82.6924358547151)	#008852	0	136.653	82.6924	156.308	255	136.653	72.1487	-67.932	18.1284	58.901	111.896	83.232	11.7401	0.97983	0.908847	0.657466	70.3093	-14.9418
692	716	691		(0.0, 136.39320226591136, 82.84738420526492)	#008852	0	136.393	82.8474	156.445	255	136.393	72.0937	-67.7823	17.9527	58.8514	111.687	83.3828	11.9753	0.979083	0.906844	0.651094	70.1195	-14.8346
693	717	692		(0.0, 136.29456847717427, 82.54348550483172)	#008852	0	136.295	82.5435	156.338	255	136.295	72.0718	-67.8493	18.0767	58.76	111.603	83.081	11.8396	0.978785	0.90774	0.655591	70.2161	-14.9185
694	718	693		(0.0, 136.23125624791737, 82.98133955348217)	#008852	0	136.231	82.9813	156.547	255	136.231	72.0595	-67.6761	17.8236	58.828	111.556	83.5138	12.1452	0.978618	0.905423	0.646411	69.9839	-14.7547
695	719	694		(0.0, 136.41452849050316, 82.81106297900699)	#008852	0	136.415	82.8111	156.423	255	136.415	72.0981	-67.8027	17.9795	58.8507	111.703	83.3471	11.9414	0.979143	0.907116	0.652067	70.146	-14.8516
696	720	695		(0.0, 136.35188270576475, 82.33022325891369)	#008852	0	136.352	82.3302	156.228	255	136.352	72.0834	-67.9436	18.2099	58.7351	111.647	82.8704	11.6764	0.978943	0.909001	0.660422	70.3415	-15.0035
697	721	696		(0.0, 136.47984005331557, 82.64511829390203)	#008852	0	136.48	82.6451	156.333	255	136.48	72.1116	-67.8837	18.0905	58.8378	111.755	83.1835	11.8034	0.979326	0.9082	0.65609	70.2528	-14.9221
698	722	697		(0.0, 136.61246251249582, 82.25758080639787)	#008852	0	136.612	82.2576	156.127	255	136.612	72.1389	-68.0653	18.3428	58.8014	111.858	82.8011	11.4916	0.979696	0.91063	0.66524	70.4936	-15.0822
699	723	698		(0.0, 136.6647784071976, 82.41752749083639)	#008852	0	136.665	82.4175	156.184	255	136.665	72.1505	-68.0302	18.2774	58.8496	111.903	82.96	11.5631	0.979854	0.91016	0.662868	70.4426	-15.0383
700	724	699		(0.0, 136.33755414861713, 82.52082639120293)	#008852	0	136.338	82.5208	156.316	255	136.338	72.0809	-67.8731	18.1043	58.7688	111.638	83.059	11.8025	0.978909	0.908058	0.65659	70.2461	-14.9352
701	725	700		(0.0, 136.38720426524492, 82.77774075308231)	#008852	0	136.387	82.7777	156.416	255	136.387	72.0922	-67.8039	17.9871	58.8356	111.681	83.3138	11.9353	0.979063	0.907132	0.652342	70.1491	-14.8573
702	726	701		(0.0, 136.53815394868377, 82.56014661779408)	#008852	0	136.538	82.5601	156.28	255	136.538	72.1238	-67.9344	18.1563	58.8389	111.801	83.0999	11.7194	0.979492	0.908878	0.658479	70.3188	-14.9633
703	727	702		(0.0, 136.41286237920693, 82.61512829056981)	#008852	0	136.413	82.6151	156.338	255	136.413	72.0972	-67.8689	18.082	58.811	111.7	83.1531	11.8207	0.979131	0.908003	0.655781	70.2364	-14.9185
704	728	703		(0.0, 136.4795068310563, 82.7784071976008)	#008852	0	136.48	82.7784	156.392	255	136.48	72.1119	-67.838	18.0203	58.8643	111.756	83.3154	11.8863	0.97933	0.907589	0.653544	70.1907	-14.8763
705	729	704		(0.0, 136.24891702765746, 82.6811062979007)	#008852	0	136.249	82.6811	156.41	255	136.249	72.0624	-67.7853	17.9877	58.7734	111.568	83.2168	11.9496	0.978658	0.906883	0.652364	70.1313	-14.8617
706	730	705		(0.0, 136.1519493502166, 82.7357547484172)	#008852	0	136.152	82.7358	156.46	255	136.152	72.0418	-67.7304	17.9238	58.7543	111.489	83.2699	12.0355	0.978378	0.906149	0.650044	70.0619	-14.8226
707	731	706		(0.0, 136.67410863045652, 82.32422525824725)	#008852	0	136.674	82.3242	156.14	255	136.674	72.1522	-68.0655	18.33	58.8338	111.909	82.8677	11.5001	0.979877	0.910632	0.664775	70.4904	-15.0721
708	732	707		(0.0, 136.41019660113295, 82.59180273242252)	#008852	0	136.41	82.5918	156.328	255	136.41	72.0966	-67.8759	18.0933	58.8055	111.698	83.13	11.8076	0.979122	0.908096	0.656191	70.246	-14.9259
709	733	708		(0.0, 136.6257914028657, 82.20426524491836)	#008852	0	136.626	82.2043	156.1	255	136.626	72.1416	-68.0885	18.3757	58.7948	111.869	82.7485	11.4513	0.979733	0.91094	0.666436	70.5245	-15.1032
710	734	709		(0.0, 136.24525158280574, 82.39286904365211)	#008852	0	136.245	82.3929	156.284	255	136.245	72.0608	-67.8824	18.1382	58.7146	111.561	82.9314	11.7726	0.978636	0.908183	0.65782	70.2639	-14.9599
711	735	710		(0.0, 136.053982005998, 82.83772075974674)	#008852	0	136.054	82.8377	156.532	255	136.054	72.0212	-67.659	17.8346	58.7443	111.411	83.3699	12.1514	0.978098	0.905193	0.64681	69.97	-14.767
712	736	711		(0.0, 136.36321226257914, 82.6201266244585)	#008852	0	136.363	82.6201	156.353	255	136.363	72.0867	-67.8487	18.0613	58.7966	111.66	83.1576	11.8504	0.978987	0.907732	0.655032	70.2115	-14.9064
713	737	712		(0.0, 136.43352215928024, 82.63312229256914)	#008852	0	136.434	82.6331	156.34	255	136.434	72.1017	-67.8705	18.08	58.821	111.717	83.1711	11.8208	0.979192	0.908024	0.65571	70.2374	-14.9166
714	738	713		(0.0, 136.5284905031656, 82.31356214595135)	#008852	0	136.528	82.3136	156.174	255	136.528	72.1211	-68.015	18.2828	58.7865	111.791	82.8557	11.5714	0.979455	0.909957	0.663064	70.4294	-15.0458
715	739	714		(0.0, 136.7074308563812, 82.15161612795735)	#008852	0	136.707	82.1516	156.056	255	136.707	72.1588	-68.1368	18.4331	58.8096	111.934	82.6972	11.3749	0.979967	0.911586	0.668517	70.5861	-15.1379
716	740	715		(0.0, 136.69910029990004, 82.18593802065978)	#008852	0	136.699	82.1859	156.073	255	136.699	72.1571	-68.122	18.412	58.8139	111.928	82.7311	11.4007	0.979944	0.911388	0.66775	70.5663	-15.1245
717	741	716		(0.0, 136.75941352882373, 82.23092302565811)	#008852	0	136.759	82.2309	156.077	255	136.759	72.1701	-68.129	18.4101	58.8416	111.977	82.7762	11.3965	0.980121	0.911482	0.667681	70.5726	-15.1215
718	742	717		(0.0, 136.56847717427524, 82.37187604131957)	#008852	0	136.568	82.3719	156.189	255	136.568	72.1298	-68.0099	18.2665	58.8106	111.824	82.9138	11.5862	0.979573	0.909889	0.662475	70.4203	-15.034
719	743	718		(0.0, 136.51016327890704, 82.11829390203266)	#008852	0	136.51	82.1183	156.093	255	136.51	72.1166	-68.0749	18.3792	58.7418	111.774	82.6622	11.4597	0.979394	0.910758	0.666562	70.5123	-15.1088
720	744	719		(0.0, 136.30356547817394, 82.47217594135289)	#008852	0	136.304	82.4722	156.304	255	136.304	72.0735	-67.877	18.1176	58.7485	111.61	83.0105	11.7905	0.978808	0.908111	0.657072	70.2534	-14.9448
721	745	720		(0.0, 136.28990336554483, 82.5511496167944)	#008852	0	136.29	82.5511	156.342	255	136.29	72.0708	-67.845	18.071	58.7601	111.599	83.0885	11.8469	0.978772	0.907682	0.655384	70.2104	-14.9149
722	746	721		(0.0, 136.74908363878708, 82.38187270909697)	#008852	0	136.749	82.3819	156.146	255	136.749	72.1683	-68.0737	18.3267	58.8686	111.971	82.9255	11.4959	0.980097	0.910742	0.664658	70.4975	-15.0679
723	747	722		(0.0, 136.53615461512828, 82.32489170276574)	#008852	0	136.536	82.3249	156.177	255	136.536	72.1228	-68.014	18.2796	58.7912	111.797	82.867	11.5743	0.979478	0.909943	0.662949	70.4276	-15.0435
724	748	723		(0.0, 136.41719426857713, 82.22359213595468)	#008852	0	136.417	82.2236	156.164	255	136.417	72.0971	-68.0043	18.2899	58.734	111.699	82.7655	11.5751	0.979129	0.909814	0.663322	70.4209	-15.0536
725	749	724		(0.0, 136.64745084971676, 82.01599466844385)	#008852	0	136.647	82.016	156.012	255	136.647	72.1456	-68.1609	18.4831	58.7639	111.884	82.5623	11.3225	0.979788	0.911908	0.670328	70.6224	-15.1719
726	750	725		(0.0, 136.40853048983672, 82.63745418193935)	#008852	0	136.409	82.6375	156.349	255	136.409	72.0964	-67.8597	18.0686	58.8141	111.697	83.1752	11.8369	0.979119	0.907879	0.655298	70.224	-14.9099
727	751	726		(0.0, 136.2585804731756, 82.37387537487504)	#008852	0	136.259	82.3739	156.272	255	136.259	72.0636	-67.8939	18.153	58.7149	111.572	82.9127	11.7536	0.978674	0.908336	0.658359	70.2788	-14.9692
728	752	727		(0.0, 136.2435854715095, 82.41586137954015)	#008852	0	136.244	82.4159	156.295	255	136.244	72.0605	-67.8739	18.1254	58.7187	111.56	82.9541	11.7877	0.978632	0.908069	0.657358	70.2524	-14.9517
729	753	728		(0.0, 136.4411862712429, 82.30956347884039)	#008852	0	136.441	82.3096	156.196	255	136.441	72.1024	-67.9839	18.2532	58.7587	111.72	82.8509	11.6157	0.979202	0.90954	0.661992	70.3917	-15.0291
730	754	729		(0.0, 136.58647117627459, 82.34888370543152)	#008852	0	136.586	82.3489	156.174	255	136.586	72.1336	-68.0245	18.2852	58.8116	111.838	82.8913	11.5623	0.979624	0.910084	0.663151	70.4392	-15.0456
731	755	730		(0.0, 136.53415528157282, 82.23125624791736)	#008852	0	136.534	82.2313	156.137	255	136.534	72.1221	-68.0452	18.3283	58.7718	111.794	82.7743	11.5172	0.979468	0.910361	0.664714	70.4704	-15.0751
732	756	731		(0.0, 136.42985671442852, 82.24591802732422)	#008852	0	136.43	82.2459	156.171	255	136.43	72.0998	-68.0014	18.2827	58.7424	111.71	82.7878	11.5822	0.979166	0.909775	0.663061	70.4162	-15.0486
733	757	732		(0.0, 136.7294235254915, 82.09263578807064)	#008852	0	136.729	82.0926	156.024	255	136.729	72.1633	-68.1651	18.4723	58.8046	111.952	82.639	11.3264	0.980029	0.911965	0.669936	70.6237	-15.1626
734	758	733		(0.0, 136.6931022992336, 82.40919693435521)	#008852	0	136.693	82.4092	156.173	255	136.693	72.1565	-68.0435	18.292	58.8567	111.925	82.952	11.5428	0.979935	0.910339	0.6634	70.4594	-15.047
735	759	734		(0.0, 136.43585471509496, 82.18093968677108)	#008852	0	136.436	82.1809	156.14	255	136.436	72.1009	-68.0258	18.3192	58.7313	111.714	82.7235	11.5385	0.979181	0.910102	0.664384	70.4493	-15.072
736	760	735		(0.0, 136.65444851716094, 82.0696434521826)	#008852	0	136.654	82.0696	156.034	255	136.654	72.1473	-68.1451	18.4572	58.7768	111.89	82.6155	11.3522	0.979811	0.911698	0.669392	70.6005	-15.1551
737	761	736		(0.0, 136.50516494501832, 81.90836387870709)	#008851	0	136.505	81.9084	156.002	255	136.505	72.115	-68.1448	18.4884	58.6983	111.767	82.4543	11.3317	0.979372	0.911693	0.670522	70.6083	-15.1795
738	762	737		(0.0, 136.50649783405532, 82.02565811396201)	#008852	0	136.506	82.0257	156.054	255	136.506	72.1156	-68.1052	18.4269	58.7221	111.77	82.5705	11.404	0.97938	0.911163	0.668289	70.554	-15.1397
739	763	738		(0.0, 136.63078973675442, 81.83005664778408)	#008851	0	136.631	81.8301	155.935	255	136.631	72.1416	-68.2182	18.5754	58.7216	111.869	82.3781	11.2156	0.979733	0.912676	0.673677	70.702	-15.232
740	764	739		(0.0, 136.7344218593802, 82.02799066977674)	#008852	0	136.734	82.028	155.994	255	136.734	72.1642	-68.189	18.5082	58.7933	111.955	82.5751	11.2835	0.980041	0.912285	0.671241	70.6562	-15.1857
741	765	740		(0.0, 136.4545151616128, 82.17794068643785)	#008852	0	136.455	82.1779	156.134	255	136.455	72.1049	-68.0338	18.3275	58.7365	111.729	82.7207	11.5267	0.979235	0.910208	0.664687	70.4592	-15.0769
742	766	741		(0.0, 136.44285238253914, 82.23192269243586)	#008852	0	136.443	82.2319	156.161	255	136.443	72.1026	-68.011	18.2948	58.7437	111.72	82.774	11.5665	0.979203	0.909904	0.6635	70.4287	-15.056
743	767	742		(0.0, 136.47650783072308, 82.11496167944019)	#008852	0	136.477	82.115	156.101	255	136.477	72.1094	-68.0635	18.3688	58.7307	111.746	82.6586	11.4757	0.979297	0.910606	0.666183	70.4986	-15.103
744	768	743		(0.0, 136.8460513162279, 82.20859713428857)	#008852	0	136.846	82.2086	156.044	255	136.846	72.1885	-68.1688	18.4533	58.864	112.048	82.755	11.3363	0.980371	0.912015	0.669247	70.6223	-15.1469
745	769	744		(0.0, 136.18793735421525, 82.28957014328557)	#008852	0	136.188	82.2896	156.254	255	136.188	72.0483	-67.8964	18.1718	58.6762	111.514	82.8286	11.7391	0.978466	0.90837	0.659041	70.2861	-14.9835
746	770	745		(0.0, 136.5071642785738, 81.98967010996334)	#008851	0	136.507	81.9897	156.038	255	136.507	72.1156	-68.1177	18.4461	58.7152	111.77	82.5348	11.3812	0.979381	0.911331	0.668988	70.5711	-15.1522
747	771	746		(0.0, 136.40353215594803, 81.95768077307564)	#008851	0	136.404	81.9577	156.051	255	136.404	72.0934	-68.0901	18.4254	58.6766	111.685	82.5021	11.4169	0.979079	0.910962	0.668238	70.5391	-15.1418
748	772	747		(0.0, 136.52782405864713, 81.79206931022992)	#008851	0	136.528	81.7921	155.945	255	136.528	72.1195	-68.193	18.5582	58.682	111.785	82.3394	11.247	0.979433	0.912338	0.673053	70.6731	-15.2239
749	773	748		(0.0, 136.25824725091636, 82.10329890036654)	#008852	0	136.258	82.1033	156.153	255	136.258	72.0628	-67.9863	18.2957	58.6607	111.569	82.6448	11.5855	0.978663	0.909572	0.663534	70.405	-15.062
750	774	749		(0.0, 136.34621792735754, 82.05298233922026)	#008852	0	136.346	82.053	156.108	255	136.346	72.0814	-68.0362	18.3542	58.6779	111.64	82.5959	11.507	0.978916	0.910241	0.665656	70.4685	-15.0974
751	775	750		(0.0, 136.31122959013663, 82.12795734755082)	#008852	0	136.311	82.128	156.15	255	136.311	72.0742	-67.9976	18.3019	58.6821	111.612	82.6698	11.5724	0.978818	0.909724	0.663759	70.4175	-15.0645
752	776	751		(0.0, 136.73075641452849, 81.6754415194935)	#008851	0	136.731	81.6754	155.841	255	136.731	72.1625	-68.3081	18.6936	58.7216	111.948	82.226	11.0657	0.980017	0.913879	0.677962	70.8199	-15.3051
753	777	752		(0.0, 136.73108963678774, 81.67010996334555)	#008851	0	136.731	81.6701	155.838	255	136.731	72.1625	-68.3101	18.6965	58.7207	111.948	82.2207	11.0622	0.980018	0.913905	0.678069	70.8225	-15.307
754	778	753		(0.0, 136.82572475841386, 82.06064645118293)	#008852	0	136.826	82.0606	155.985	255	136.826	72.1838	-68.2118	18.524	58.8281	112.03	82.6083	11.2551	0.980306	0.912589	0.671814	70.6823	-15.1932
755	779	754		(0.0, 136.54948350549816, 82.13628790403199)	#008852	0	136.549	82.1363	156.091	255	136.549	72.1251	-68.0834	18.384	58.7576	111.806	82.6804	11.4499	0.979509	0.910871	0.666734	70.5217	-15.1107
756	780	755		(0.0, 136.7194268577141, 82.13162279240254)	#008852	0	136.719	82.1316	156.044	255	136.719	72.1613	-68.1481	18.448	58.8093	111.944	82.6775	11.356	0.980001	0.911737	0.669058	70.6009	-15.1472
757	781	756		(0.0, 136.60746417860713, 81.65911362879041)	#008851	0	136.607	81.6591	155.866	255	136.607	72.1361	-68.268	18.6575	58.6801	111.848	82.2086	11.1215	0.979659	0.913342	0.676656	70.7716	-15.2856
758	782	757		(0.0, 136.6271242919027, 81.93002332555815)	#008851	0	136.627	81.93	155.98	255	136.627	72.1411	-68.1827	18.5212	58.7404	111.867	82.477	11.2799	0.979726	0.9122	0.67171	70.6535	-15.1971
759	783	758		(0.0, 136.69643452182606, 82.05164945018328)	#008852	0	136.696	82.0516	156.015	255	136.696	72.1562	-68.1669	18.482	58.7862	111.924	82.5981	11.3185	0.979932	0.911989	0.670288	70.6279	-15.1698
760	784	759		(0.0, 136.6727757414195, 81.88870376541153)	#008851	0	136.673	81.8887	155.95	255	136.673	72.1507	-68.2138	18.5596	58.7463	111.903	82.4365	11.2297	0.979857	0.912616	0.673103	70.6935	-15.2206
761	785	760		(0.0, 136.35421526157947, 81.66244585138287)	#008851	0	136.354	81.6624	155.934	255	136.354	72.0821	-68.1728	18.5639	58.6023	111.642	82.2094	11.2593	0.978925	0.912068	0.67326	70.6552	-15.2327
762	786	761		(0.0, 136.62645784738422, 81.54115294901699)	#008851	0	136.626	81.5412	155.809	255	136.626	72.1398	-68.3154	18.727	58.6624	111.862	82.092	11.0377	0.97971	0.913976	0.679175	70.8357	-15.3297
763	787	762		(0.0, 136.38587137620794, 81.94401866044652)	#008851	0	136.386	81.944	156.049	255	136.386	72.0896	-68.0882	18.4263	58.6684	111.671	82.4884	11.4178	0.979027	0.910937	0.668268	70.5375	-15.1429
764	788	763		(0.0, 136.51016327890704, 81.86804398533822)	#008851	0	136.51	81.868	155.983	255	136.51	72.1159	-68.1604	18.5116	58.6918	111.771	82.4145	11.3039	0.979385	0.911903	0.671362	70.6295	-15.1944
765	789	764		(0.0, 136.6277907364212, 81.6434521826058)	#008851	0	136.628	81.6435	155.854	255	136.628	72.1404	-68.2809	18.6732	58.6833	111.864	82.1933	11.1008	0.979717	0.913514	0.677224	70.7882	-15.2951
766	790	765		(0.0, 136.79506831056315, 81.55281572809064)	#008851	0	136.795	81.5528	155.77	255	136.795	72.1758	-68.3739	18.7819	58.717	111.999	82.1052	10.9548	0.980198	0.914759	0.681166	70.9066	-15.36
767	791	766		(0.0, 136.3922025991336, 82.22059313562146)	#008852	0	136.392	82.2206	156.169	255	136.392	72.0917	-67.996	18.2824	58.7257	111.679	82.7623	11.5866	0.979056	0.909703	0.663051	70.411	-15.0495
768	792	767		(0.0, 136.5524825058314, 81.838053982006)	#008851	0	136.552	81.8381	155.959	255	136.552	72.1249	-68.1864	18.5428	58.6989	111.805	82.3852	11.2625	0.979506	0.91225	0.672494	70.6627	-15.2133
769	793	768		(0.0, 136.61279573475508, 81.77974008663779)	#008851	0	136.613	81.7797	155.917	255	136.613	72.1376	-68.2287	18.5955	58.7059	111.854	82.3281	11.1938	0.979679	0.912816	0.674407	70.7174	-15.2455
770	794	769		(0.0, 136.4738420526491, 81.34721759413529)	#008851	0	136.474	81.3472	155.764	255	136.474	72.1067	-68.3252	18.7747	58.5763	111.736	81.8985	10.9983	0.97926	0.914107	0.680905	70.8577	-15.3648
771	795	770		(0.0, 136.85104965011664, 81.60679773408863)	#008851	0	136.851	81.6068	155.779	255	136.851	72.1879	-68.3762	18.7735	58.7452	112.045	82.1592	10.9586	0.980362	0.914789	0.680863	70.9066	-15.3529
772	796	771		(0.0, 136.68177274241918, 81.68777074308564)	#008851	0	136.682	81.6878	155.859	255	136.682	72.1521	-68.2858	18.6693	58.7089	111.909	82.2377	11.0996	0.979875	0.913579	0.677082	70.7919	-15.291
773	797	772		(0.0, 136.5731422859047, 81.93302232589137)	#008851	0	136.573	81.933	155.995	255	136.573	72.1296	-68.1616	18.5	58.7243	111.823	82.4794	11.3106	0.97957	0.911918	0.670943	70.6276	-15.1851
774	798	773		(0.0, 136.61612795734754, 81.78640453182273)	#008851	0	136.616	81.7864	155.92	255	136.616	72.1383	-68.2277	18.5932	58.7083	111.856	82.3347	11.1962	0.979689	0.912802	0.674323	70.7158	-15.2439
775	799	774		(0.0, 136.6917694101966, 81.38653782072643)	#008851	0	136.692	81.3865	155.724	255	136.692	72.1533	-68.3925	18.8328	58.6518	111.914	81.9396	10.9061	0.979893	0.915007	0.683012	70.9381	-15.3956
776	800	775		(0.0, 136.92035988004, 81.48417194268578)	#008851	0	136.92	81.4842	155.707	255	136.92	72.2024	-68.4438	18.8637	58.7421	112.1	82.0385	10.845	0.980558	0.915693	0.684133	70.9957	-15.4087
777	801	776		(0.0, 136.4701766077974, 81.54915028323892)	#008851	0	136.47	81.5492	155.854	255	136.47	72.1065	-68.2547	18.6661	58.6156	111.735	82.0984	11.1264	0.979257	0.913163	0.676966	70.761	-15.2951
778	802	777		(0.0, 136.6397867377541, 81.85838053982006)	#008851	0	136.64	81.8584	155.945	255	136.64	72.1436	-68.2119	18.5637	58.73	111.876	82.4062	11.2284	0.97976	0.912591	0.673252	70.6928	-15.2242
779	803	778		(0.0, 136.57547484171943, 81.97134288570477)	#008851	0	136.575	81.9713	156.011	255	136.575	72.1302	-68.1494	18.4806	58.7327	111.825	82.5174	11.3332	0.979578	0.911755	0.670238	70.6107	-15.1724
780	804	779		(0.0, 136.79506831056315, 81.19626791069643)	#008851	0	136.795	81.1963	155.614	255	136.795	72.1748	-68.4958	18.9714	58.6457	111.995	81.7523	10.7319	0.980185	0.91639	0.688039	71.0746	-15.4812
781	805	780		(0.0, 136.56347884038655, 81.57414195268244)	#008851	0	136.563	81.5741	155.84	255	136.563	72.1265	-68.2808	18.6867	58.6495	111.811	82.124	11.092	0.979528	0.913512	0.677712	70.7916	-15.3056
782	806	781		(0.0, 136.61279573475508, 81.62245918027324)	#008851	0	136.613	81.6225	155.848	255	136.613	72.1372	-68.2825	18.6789	58.6745	111.852	82.1724	11.0957	0.979673	0.913536	0.677431	70.7913	-15.2992
783	807	782		(0.0, 136.58180606464512, 81.66944351882705)	#008851	0	136.582	81.6694	155.877	255	136.582	72.1307	-68.255	18.6428	58.6742	111.827	82.2186	11.1416	0.979585	0.913167	0.67612	70.7552	-15.2768
784	808	783		(0.0, 136.58047317560812, 81.49450183272242)	#008851	0	136.58	81.4945	155.801	255	136.58	72.1299	-68.3143	18.7351	58.6388	111.824	82.0454	11.0332	0.979574	0.913961	0.679469	70.8368	-15.3362
785	809	784		(0.0, 136.75941352882373, 81.59046984338553)	#008851	0	136.759	81.5905	155.796	255	136.759	72.1683	-68.3478	18.749	58.7135	111.971	82.1422	10.9973	0.980097	0.91441	0.679973	70.8728	-15.3399
786	810	785		(0.0, 136.80439853382205, 81.44851716094635)	#008851	0	136.804	81.4485	155.722	255	136.804	72.1775	-68.413	18.8407	58.6991	112.006	82.0021	10.8846	0.980221	0.915282	0.683297	70.9599	-15.3973
787	811	786		(0.0, 136.63312229256914, 81.59980006664445)	#008851	0	136.633	81.5998	155.833	255	136.633	72.1414	-68.2978	18.6983	58.6762	111.868	82.1501	11.0707	0.979731	0.913741	0.678134	70.8111	-15.311
788	812	787		(0.0, 136.93035654781738, 81.83705431522826)	#008851	0	136.93	81.8371	155.859	255	136.93	72.2055	-68.3269	18.6802	58.8158	112.112	82.388	11.0599	0.980601	0.91413	0.677478	70.8344	-15.2907
789	813	788		(0.0, 136.8607130956348, 81.43618793735422)	#008851	0	136.861	81.4362	155.702	255	136.861	72.1895	-68.4381	18.8676	58.7141	112.051	81.9904	10.8468	0.980384	0.915617	0.684275	70.9913	-15.4129
790	814	789		(0.0, 136.45151616127959, 81.43752082639121)	#008851	0	136.452	81.4375	155.809	255	136.452	72.1022	-68.286	18.7186	58.5875	111.719	81.9877	11.0667	0.979198	0.913582	0.67887	70.8051	-15.3294
791	815	790		(0.0, 136.67644118627123, 81.50249916694435)	#008851	0	136.676	81.5025	155.779	255	136.676	72.1504	-68.3472	18.7656	58.6702	111.902	82.0542	10.9868	0.979853	0.914401	0.680577	70.8765	-15.353
792	816	791		(0.0, 136.61279573475508, 81.64078640453182)	#008851	0	136.613	81.6408	155.856	255	136.613	72.1372	-68.2763	18.6692	58.6781	111.852	82.1905	11.1072	0.979674	0.913452	0.677079	70.7827	-15.2929
793	817	792		(0.0, 136.68843718760414, 81.43918693768744)	#008851	0	136.688	81.4392	155.748	255	136.688	72.1528	-68.3733	18.8036	58.6613	111.911	81.9917	10.9408	0.979885	0.91475	0.681954	70.9118	-15.377
794	818	793		(0.0, 136.60079973342218, 81.6264578473842)	#008851	0	136.601	81.6265	155.853	255	136.601	72.1346	-68.2767	18.6724	58.6715	111.842	82.1762	11.1047	0.979638	0.913458	0.677196	70.784	-15.2954
795	819	794		(0.0, 136.6554481839387, 81.76341219593469)	#008851	0	136.655	81.7634	155.899	255	136.655	72.1466	-68.2501	18.6197	58.7159	111.888	82.3123	11.1608	0.979802	0.913103	0.675282	70.7444	-15.2598
796	820	795		(0.0, 136.77807397534156, 81.47384205264912)	#008851	0	136.778	81.4738	155.74	255	136.778	72.172	-68.3946	18.8177	58.696	111.985	82.0269	10.9145	0.980146	0.915036	0.682464	70.9361	-15.3834
797	821	796		(0.0, 136.60979673442185, 81.43618793735422)	#008851	0	136.61	81.4362	155.767	255	136.61	72.136	-68.3451	18.7767	58.6363	111.847	81.9879	10.981	0.979657	0.914374	0.680978	70.8775	-15.3621
798	822	797		(0.0, 136.7684105298234, 81.33688770409863)	#008851	0	136.768	81.3369	155.682	255	136.768	72.1696	-68.4379	18.887	58.6656	111.975	81.8912	10.8341	0.980113	0.915614	0.684976	70.9962	-15.428
799	823	798		(0.0, 136.73375541486172, 81.6107964011996)	#008851	0	136.734	81.6108	155.812	255	136.734	72.1629	-68.3314	18.7289	58.7096	111.95	82.162	11.0237	0.980023	0.914189	0.679245	70.8516	-15.3278
800	824	799		(0.0, 136.6577807397534, 81.38053982005998)	#008851	0	136.658	81.3805	155.73	255	136.658	72.1461	-68.382	18.8237	58.64	111.886	81.9333	10.9206	0.979794	0.914866	0.682681	70.9255	-15.3908
801	825	800		(0.0, 136.6107964011996, 81.42752415861379)	#008851	0	136.611	81.4275	155.763	255	136.611	72.1362	-68.3485	18.7817	58.6349	111.848	81.9794	10.9751	0.97966	0.914418	0.681158	70.882	-15.3652
802	826	801		(0.0, 136.5284905031656, 81.24691769410197)	#008851	0	136.528	81.2469	155.705	255	136.528	72.1181	-68.3798	18.8479	58.5732	111.779	81.7997	10.9063	0.979414	0.914837	0.683558	70.9298	-15.4101
803	827	802		(0.0, 136.66277907364213, 81.00133288903699)	#008851	0	136.663	81.0013	155.563	255	136.663	72.1461	-68.5136	19.0273	58.5657	111.886	81.5579	10.6808	0.979794	0.916628	0.690067	71.1067	-15.5208
804	828	803		(0.0, 136.43418860379873, 81.80573142285904)	#008851	0	136.434	81.8057	155.976	255	136.434	72.0995	-68.1535	18.517	58.6557	111.709	82.352	11.3058	0.979162	0.91181	0.671559	70.6242	-15.2001
805	829	804		(0.0, 136.68210596467844, 81.59346884371877)	#008851	0	136.682	81.5935	155.817	255	136.682	72.1519	-68.3181	18.7194	58.6901	111.908	82.1444	11.0405	0.979873	0.914013	0.6789	70.8363	-15.3232
806	830	805		(0.0, 136.79340219926692, 81.50916361212929)	#008851	0	136.793	81.5092	155.751	255	136.793	72.1754	-68.3882	18.8045	58.7078	111.997	82.062	10.9284	0.980192	0.91495	0.681985	70.9264	-15.3745
807	831	806		(0.0, 136.64178607130955, 81.42319226924359)	#008851	0	136.642	81.4232	155.753	255	136.642	72.1428	-68.3614	18.7952	58.6436	111.873	81.9754	10.9558	0.979749	0.914592	0.681649	70.8981	-15.373
808	832	807		(0.0, 136.78640453182274, 81.07930689770076)	#008851	0	136.786	81.0793	155.565	255	136.786	72.1727	-68.5327	19.0306	58.6196	111.987	81.6364	10.6634	0.980155	0.916883	0.690184	71.1259	-15.5192
809	833	808		(0.0, 136.54715094968344, 81.68677107630789)	#008851	0	136.547	81.6868	155.894	255	136.547	72.1233	-68.2362	18.621	58.667	111.799	82.2354	11.171	0.979485	0.912916	0.675331	70.7313	-15.2638
810	834	809		(0.0, 136.77240919693435, 81.35054981672776)	#008851	0	136.772	81.3505	155.687	255	136.772	72.1704	-68.4347	18.8811	58.6696	111.979	81.9048	10.8405	0.980125	0.915572	0.684765	70.9916	-15.4242
811	835	810		(0.0, 136.87404198600467, 81.13895368210596)	#008851	0	136.874	81.139	155.568	255	136.874	72.1915	-68.5447	19.0305	58.6587	112.059	81.6963	10.6539	0.980411	0.917043	0.690183	71.1374	-15.5166
812	836	811		(0.0, 136.62945684771742, 81.16627790736422)	#008851	0	136.629	81.1663	155.644	255	136.629	72.1394	-68.4448	18.9274	58.5884	111.861	81.7209	10.8018	0.979704	0.915707	0.686442	71.0136	-15.458
813	837	812		(0.0, 136.5944685104965, 81.10029990003332)	#008851	0	136.594	81.1003	155.624	255	136.594	72.1318	-68.4544	18.9498	58.5643	111.831	81.6552	10.7793	0.9796	0.915836	0.687257	71.0289	-15.4734
814	838	813		(0.0, 136.71709430189938, 81.26724425191603)	#008851	0	136.717	81.2672	155.665	255	136.717	72.1584	-68.4427	18.9054	58.6357	111.933	81.8217	10.818	0.979962	0.915679	0.685645	71.0058	-15.4413
815	839	814		(0.0, 136.5688103965345, 81.15894701766078)	#008851	0	136.569	81.1589	155.656	255	136.569	72.1265	-68.4248	18.9093	58.5681	111.811	81.713	10.8297	0.979528	0.91544	0.685786	70.9896	-15.4482
816	840	815		(0.0, 136.73075641452849, 81.48917027657447)	#008851	0	136.731	81.4892	155.759	255	136.731	72.1619	-68.3718	18.7924	58.6844	111.946	82.0416	10.9494	0.98001	0.914731	0.681547	70.9074	-15.3686
817	841	816		(0.0, 136.9266911029657, 81.3402199266911)	#008851	0	136.927	81.3402	155.643	255	136.927	72.2033	-68.4953	18.9425	58.7153	112.104	81.8961	10.7516	0.980571	0.916383	0.68699	71.0663	-15.4589
818	842	817		(0.0, 136.59613462179274, 81.36587804065312)	#008851	0	136.596	81.3659	155.74	255	136.596	72.1329	-68.3641	18.8091	58.618	111.836	81.9182	10.9444	0.979615	0.914628	0.682153	70.9044	-15.3833
819	843	818		(0.0, 136.9636787737421, 81.03965344885039)	#008851	0	136.964	81.0397	155.501	255	136.964	72.2103	-68.6118	19.1159	58.6667	112.131	81.5989	10.5438	0.980667	0.917941	0.693278	71.2249	-15.5683
820	844	819		(0.0, 136.79773408863713, 81.0653115628124)	#008851	0	136.798	81.0653	155.556	255	136.798	72.175	-68.5416	19.0421	58.6204	111.996	81.6226	10.6486	0.980188	0.917003	0.690604	71.1376	-15.5263
821	845	820		(0.0, 136.6611129623459, 81.14728423858713)	#008851	0	136.661	81.1473	155.627	255	136.661	72.1461	-68.463	18.949	58.5944	111.886	81.7024	10.773	0.979795	0.915951	0.687225	71.037	-15.4708
822	846	821		(0.0, 136.82072642452516, 80.9296901032989)	#008850	0	136.821	80.9297	155.49	255	136.821	72.1796	-68.5966	19.1228	58.6004	112.013	81.4886	10.5514	0.980249	0.917738	0.693528	71.2121	-15.5769
823	847	822		(0.0, 136.73808730423193, 81.19193602132623)	#008851	0	136.738	81.1919	155.627	255	136.738	72.1627	-68.4762	18.9531	58.6272	111.949	81.7474	10.7597	0.98002	0.916128	0.687374	71.0508	-15.4712
824	848	823		(0.0, 136.7564145284905, 81.11929356881039)	#008851	0	136.756	81.1193	155.59	255	136.756	72.1664	-68.5079	18.9984	58.6183	111.963	81.6757	10.7045	0.98007	0.916551	0.689018	71.0934	-15.4996
825	849	824		(0.0, 136.64111962679107, 81.51582805731422)	#008851	0	136.641	81.5158	155.794	255	136.641	72.1429	-68.3295	18.7458	58.6619	111.874	82.0671	11.014	0.979751	0.914164	0.679856	70.8542	-15.3413
826	850	825		(0.0, 136.6684438520493, 81.07897367544152)	#008851	0	136.668	81.079	155.595	255	136.668	72.1475	-68.4891	18.988	58.583	111.891	81.6349	10.7263	0.979814	0.9163	0.688641	71.0725	-15.4956
827	851	826		(0.0, 136.61279573475508, 80.8607130956348)	#008850	0	136.613	80.8607	155.514	255	136.613	72.135	-68.5433	19.0842	58.5221	111.844	81.4182	10.6195	0.979644	0.917025	0.692131	71.1505	-15.5586
828	852	827		(0.0, 136.73675441519492, 81.33622125958014)	#008851	0	136.737	81.3362	155.69	255	136.737	72.1628	-68.4264	18.8758	58.6556	111.95	81.8902	10.8506	0.980021	0.915461	0.684573	70.9822	-15.4219
829	853	828		(0.0, 136.84138620459848, 81.21759413528824)	#008851	0	136.841	81.2176	155.611	255	136.841	72.1848	-68.5057	18.9768	58.6643	112.033	81.7738	10.7205	0.98032	0.916522	0.688236	71.0855	-15.4833
830	854	829		(0.0, 136.85038320559812, 80.71509496834389)	#008850	0	136.85	80.7151	155.388	255	136.85	72.1853	-68.681	19.2481	58.5666	112.035	81.2764	10.401	0.980327	0.918867	0.698073	71.3272	-15.6557
831	855	830		(0.0, 136.65844718427192, 81.47184271909363)	#008851	0	136.658	81.4718	155.77	255	136.658	72.1465	-68.351	18.7754	58.6585	111.887	82.0237	10.9773	0.9798	0.914452	0.68093	70.8828	-15.3598
832	856	831		(0.0, 136.69876707764078, 81.09396867710763)	#008851	0	136.699	81.094	155.594	255	136.699	72.154	-68.4952	18.991	58.5954	111.916	81.65	10.7195	0.979902	0.916382	0.68875	71.0792	-15.4966
833	857	832		(0.0, 136.83705431522824, 81.60479840053316)	#008851	0	136.837	81.6048	155.782	255	136.837	72.1849	-68.3717	18.7695	58.7404	112.034	82.1571	10.9648	0.980322	0.914729	0.680718	70.9012	-15.3508
834	858	833		(0.0, 136.70076641119627, 81.28523825391537)	#008851	0	136.701	81.2852	155.677	255	136.701	72.155	-68.4305	18.8899	58.6343	111.92	81.8394	10.838	0.979915	0.915516	0.685084	70.9899	-15.4319
835	859	834		(0.0, 136.53215594801733, 81.28823725424859)	#008851	0	136.532	81.2882	155.723	255	136.532	72.119	-68.367	18.8272	58.5826	111.783	81.8407	10.9302	0.979427	0.914666	0.682809	70.912	-15.3967
836	860	835		(0.0, 136.52182605798066, 81.18093968677108)	#008851	0	136.522	81.1809	155.678	255	136.522	72.1165	-68.3999	18.8806	58.558	111.773	81.7343	10.8687	0.979393	0.915106	0.684744	70.9579	-15.4312
837	861	836		(0.0, 136.90303232255914, 80.82139286904365)	#008850	0	136.903	80.8214	155.421	255	136.903	72.1968	-68.6641	19.2104	58.6042	112.079	81.3822	10.4395	0.980483	0.91864	0.696705	71.3007	-15.6302
838	862	837		(0.0, 136.78640453182274, 80.7187604131956)	#008850	0	136.786	80.7188	155.406	255	136.786	72.1717	-68.6561	19.2229	58.5475	111.983	81.2794	10.4375	0.980142	0.918534	0.697161	71.2965	-15.6417
839	863	838		(0.0, 136.89936687770742, 80.89603465511496)	#008850	0	136.899	80.896	155.455	255	136.899	72.1962	-68.6371	19.1692	58.618	112.077	81.4561	10.4882	0.980475	0.91828	0.695212	71.2637	-15.6041
840	864	839		(0.0, 136.98333888703766, 81.22292569143619)	#008851	0	136.983	81.2229	155.576	255	136.983	72.215	-68.5563	19.0254	58.7094	112.149	81.7805	10.648	0.980731	0.917199	0.689997	71.1473	-15.5101
841	865	840		(0.0, 136.63112295901365, 80.8480506497834)	#008850	0	136.631	80.8481	155.503	255	136.631	72.1389	-68.5544	19.0976	58.5253	111.859	81.4059	10.6017	0.979697	0.917174	0.692617	71.1648	-15.5666
842	866	841		(0.0, 136.54781739420193, 81.21792735754748)	#008851	0	136.548	81.2179	155.688	255	136.548	72.1222	-68.3969	18.8703	58.5734	111.795	81.7712	10.8779	0.979469	0.915066	0.684372	70.9522	-15.4239
843	867	842		(0.0, 137.02299233588803, 80.8060646451183)	#008950	0	137.023	80.8061	155.384	255	137.023	72.2223	-68.7136	19.2619	58.6383	112.176	81.3682	10.3658	0.98083	0.919303	0.698576	71.3623	-15.6594
844	868	843		(0.0, 136.6397867377541, 80.84038653782072)	#008850	0	136.64	80.8404	155.498	255	136.64	72.1407	-68.5602	19.1049	58.5264	111.865	81.3984	10.5923	0.979722	0.917252	0.692879	71.1723	-15.5709
845	869	844		(0.0, 136.62745751416193, 81.0859713428857)	#008851	0	136.627	81.086	155.609	255	136.627	72.1388	-68.4716	18.9694	58.5717	111.858	81.6414	10.7526	0.979695	0.916065	0.687967	71.0506	-15.4849
846	870	845		(0.0, 136.88170609796734, 81.07230923025658)	#008851	0	136.882	81.0723	155.537	255	136.882	72.193	-68.5703	19.0688	58.6478	112.064	81.6304	10.6081	0.980431	0.917386	0.691571	71.1724	-15.5408
847	871	846		(0.0, 136.92869043652115, 80.67144285238254)	#008850	0	136.929	80.6714	155.349	255	136.929	72.2019	-68.7249	19.2997	58.5822	112.098	81.234	10.3318	0.980552	0.919454	0.699947	71.3834	-15.6861
848	872	847		(0.0, 136.47350883038987, 81.17160946351217)	#008851	0	136.474	81.1716	155.687	255	136.474	72.1062	-68.3852	18.868	58.5411	111.734	81.7246	10.8888	0.979252	0.91491	0.684288	70.9404	-15.4246
849	873	848		(0.0, 136.74341886037988, 80.97800733088971)	#008850	0	136.743	80.978	155.531	255	136.743	72.1632	-68.5514	19.069	58.5861	111.951	81.5357	10.623	0.980027	0.917134	0.691578	71.1542	-15.545
850	874	849		(0.0, 136.6171276241253, 81.18027324225258)	#008851	0	136.617	81.1803	155.653	255	136.617	72.1368	-68.4354	18.9155	58.5874	111.851	81.7346	10.8172	0.979669	0.915582	0.68601	71.0014	-15.4507
851	875	850		(0.0, 136.9490169943352, 81.14295234921693)	#008851	0	136.949	81.143	155.55	255	136.949	72.2075	-68.571	19.0555	58.6828	112.12	81.701	10.6163	0.980628	0.917396	0.69109	71.1695	-15.5303
852	876	851		(0.0, 136.96134621792737, 81.37054315228258)	#008851	0	136.961	81.3705	155.647	255	136.961	72.2108	-68.4978	18.9389	58.7321	112.132	81.9265	10.7521	0.980673	0.916415	0.686861	71.0677	-15.4556
853	877	852		(0.0, 136.83272242585804, 80.71742752415861)	#008850	0	136.833	80.7174	155.394	255	136.833	72.1815	-68.6737	19.2404	58.5616	112.021	81.2786	10.4119	0.980276	0.918769	0.697796	71.3181	-15.6514
854	878	853		(0.0, 136.58980339886705, 81.18260579806731)	#008851	0	136.59	81.1826	155.661	255	136.59	72.131	-68.4245	18.9043	58.5794	111.829	81.7367	10.8333	0.97959	0.915436	0.685606	70.9879	-15.4444
855	879	854		(0.0, 136.58747084305233, 80.72242585804732)	#008850	0	136.587	80.7224	155.46	255	136.587	72.1292	-68.5813	19.1489	58.4866	111.822	81.2811	10.5464	0.979565	0.917534	0.694476	71.2045	-15.6005
856	880	855		(0.0, 136.62945684771742, 81.0169943352216)	#008851	0	136.629	81.017	155.578	255	136.629	72.139	-68.4959	19.0069	58.5585	111.859	81.5731	10.7084	0.979698	0.916391	0.689326	71.0841	-15.5088
857	881	856		(0.0, 136.9040319893369, 80.64445184938354)	#008850	0	136.904	80.6445	155.343	255	136.904	72.1965	-68.725	19.3053	58.5691	112.078	81.207	10.328	0.980479	0.919456	0.700146	71.385	-15.6904
858	882	857		(0.0, 136.62545818060647, 81.13962012662446)	#008851	0	136.625	81.1396	155.633	255	136.625	72.1385	-68.4525	18.9401	58.5818	111.857	81.6945	10.7873	0.979691	0.915809	0.686904	71.0244	-15.4662
859	883	858		(0.0, 136.6271242919027, 80.71676107964012)	#008850	0	136.627	80.7168	155.447	255	136.627	72.1377	-68.5979	19.1663	58.4978	111.854	81.2759	10.5216	0.97968	0.917756	0.695107	71.2252	-15.6104
860	884	859		(0.0, 136.8757080973009, 80.59313562145951)	#008850	0	136.876	80.5931	155.328	255	136.876	72.1904	-68.7321	19.3224	58.5501	112.055	81.156	10.311	0.980395	0.919551	0.70077	71.3965	-15.7021
861	885	860		(0.0, 136.7797400866378, 81.10763078973676)	#008851	0	136.78	81.1076	155.579	255	136.78	72.1713	-68.5205	19.0131	58.6232	111.982	81.6644	10.6847	0.980137	0.91672	0.68955	71.1095	-15.5083
862	886	861		(0.0, 136.676107964012, 80.72642452515828)	#008850	0	136.676	80.7264	155.438	255	136.676	72.1482	-68.6127	19.1789	58.5149	111.894	81.2859	10.5014	0.979822	0.917954	0.695564	71.2428	-15.6169
863	887	862		(0.0, 136.82005998000668, 80.87437520826391)	#008850	0	136.82	80.8744	155.466	255	136.82	72.1793	-68.6153	19.152	58.5891	112.012	81.4338	10.5171	0.980245	0.917988	0.69459	71.238	-15.5956
864	888	863		(0.0, 136.98067310896369, 80.88103965344885)	#008850	0	136.981	80.881	155.427	255	136.981	72.2135	-68.6723	19.2066	58.6402	112.143	81.442	10.4354	0.98071	0.918751	0.696569	71.3076	-15.6255
865	889	864		(0.0, 136.84705098300566, 80.78873708763746)	#008850	0	136.847	80.7887	155.421	255	136.847	72.1848	-68.6546	19.2075	58.5803	112.033	81.3493	10.449	0.98032	0.918513	0.696602	71.2908	-15.6301
866	890	865		(0.0, 136.91969343552148, 80.7847384205265)	#008850	0	136.92	80.7847	155.401	255	136.92	72.2003	-68.6828	19.236	58.6021	112.092	81.3461	10.4076	0.98053	0.918891	0.697633	71.3256	-15.6459
867	891	866		(0.0, 136.7607464178607, 80.67010996334555)	#008850	0	136.761	80.6701	155.392	255	136.761	72.1661	-68.6633	19.2397	58.5299	111.962	81.231	10.4208	0.980066	0.91863	0.697767	71.3079	-15.653
868	892	867		(0.0, 136.95934688437188, 80.3515494835055)	#008850	0	136.959	80.3515	155.201	255	136.959	72.2075	-68.8457	19.4821	58.5277	112.12	80.9176	10.1146	0.980628	0.921071	0.706559	71.5492	-15.8005
869	893	868		(0.0, 136.84105298233922, 80.51716094635121)	#008850	0	136.841	80.5172	155.304	255	136.841	72.1828	-68.7454	19.3505	58.5242	112.026	81.0804	10.2819	0.980292	0.919728	0.701789	71.4169	-15.7209
870	894	869		(0.0, 136.92369210263246, 80.82339220259914)	#008850	0	136.924	80.8234	155.417	255	136.924	72.2012	-68.671	19.2168	58.611	112.096	81.3844	10.4297	0.980543	0.918733	0.696937	71.3091	-15.6336
871	895	870		(0.0, 136.69643452182606, 80.61379540153283)	#008850	0	136.696	80.6138	155.384	255	136.696	72.1522	-68.6588	19.2465	58.4987	111.909	81.1746	10.4199	0.979877	0.918571	0.698014	71.3054	-15.6593
872	896	871		(0.0, 136.9630123292236, 80.66177940686438)	#008850	0	136.963	80.6618	155.336	255	136.963	72.2091	-68.7408	19.3173	58.5909	112.126	81.2248	10.3074	0.980651	0.919668	0.700585	71.4035	-15.6963
873	897	872		(0.0, 136.85404865044984, 80.55148283905365)	#008850	0	136.854	80.5515	155.316	255	136.854	72.1856	-68.7384	19.3369	58.5351	112.036	81.1145	10.2964	0.980331	0.919635	0.701294	71.4065	-15.7119
874	898	873		(0.0, 137.1236254581806, 80.64511829390203)	#008950	0	137.124	80.6451	155.287	255	137.124	72.2433	-68.8058	19.3843	58.6373	112.256	81.2099	10.2112	0.981115	0.920536	0.703015	71.4842	-15.7339
875	899	874		(0.0, 136.9830056647784, 80.44018660446518)	#008850	0	136.983	80.4402	155.234	255	136.983	72.2128	-68.8241	19.4431	58.5528	112.14	81.0056	10.1576	0.9807	0.920782	0.705147	71.5178	-15.7752
876	900	875		(0.0, 136.90936354548484, 80.83405531489504)	#008850	0	136.909	80.8341	155.425	255	136.909	72.1982	-68.6621	19.2059	58.6087	112.084	81.3948	10.4441	0.980502	0.918614	0.696543	71.2976	-15.6272
877	901	876		(0.0, 136.69410196601132, 80.62479173608797)	#008850	0	136.694	80.6248	155.389	255	136.694	72.1517	-68.6542	19.2397	58.5001	111.907	81.1855	10.428	0.979871	0.918509	0.69777	71.2991	-15.6551
878	902	877		(0.0, 136.83672109296901, 80.84771742752416)	#008850	0	136.837	80.8477	155.45	255	136.837	72.1828	-68.6305	19.1723	58.5889	112.026	81.4076	10.4915	0.980292	0.918192	0.695324	71.2582	-15.608
879	903	878		(0.0, 136.92502499166943, 80.66211262912363)	#008850	0	136.925	80.6621	155.346	255	136.925	72.2011	-68.7267	19.3034	58.5792	112.095	81.2247	10.3279	0.980541	0.919479	0.70008	71.3861	-15.6886
880	904	879		(0.0, 136.61979340219926, 80.47717427524158)	#008850	0	136.62	80.4772	155.344	255	136.62	72.1355	-68.6774	19.2918	58.4476	111.845	81.0386	10.3753	0.97965	0.918818	0.699659	71.3355	-15.6903
881	905	880		(0.0, 136.90669776741086, 80.55581472842385)	#008850	0	136.907	80.5558	155.304	255	136.907	72.1969	-68.7563	19.3536	58.5522	112.079	81.1193	10.271	0.980484	0.919875	0.701901	71.4283	-15.7209
882	906	881		(0.0, 136.82905698100632, 80.67744085304898)	#008850	0	136.829	80.6774	155.377	255	136.829	72.1806	-68.686	19.2605	58.5525	112.018	81.239	10.3888	0.980264	0.918934	0.698522	71.3354	-15.6642
883	907	882		(0.0, 136.88803732089303, 80.27824058647117)	#008850	0	136.888	80.2782	155.187	255	136.888	72.1921	-68.8446	19.4956	58.4909	112.061	80.8443	10.1067	0.980419	0.921056	0.707048	71.5518	-15.8112
884	908	883		(0.0, 136.5568143952016, 80.86604465178274)	#008850	0	136.557	80.866	155.531	255	136.557	72.1231	-68.5207	19.0611	58.5058	111.798	81.423	10.6528	0.979482	0.916723	0.691291	71.1226	-15.5455
885	909	884		(0.0, 136.98967010996336, 80.50016661112963)	#008850	0	136.99	80.5002	155.258	255	136.99	72.2144	-68.806	19.4134	58.5668	112.146	81.0651	10.1917	0.980722	0.92054	0.70407	71.4923	-15.7563
886	910	885		(0.0, 136.84838387204266, 80.8310563145618)	#008850	0	136.848	80.8311	155.44	255	136.848	72.1852	-68.6406	19.1854	58.5892	112.035	81.3912	10.4748	0.980325	0.918326	0.6958	71.2714	-15.616
887	911	886		(0.0, 136.83038987004332, 80.92535821392869)	#008850	0	136.83	80.9254	155.486	255	136.83	72.1816	-68.6016	19.1286	58.6025	112.021	81.4844	10.5435	0.980277	0.917805	0.693739	71.2186	-15.5804
888	912	887		(0.0, 136.96401199600135, 80.56881039653449)	#008850	0	136.964	80.5688	155.295	255	136.964	72.2091	-68.773	19.3674	58.5726	112.126	81.1328	10.2485	0.98065	0.920099	0.702401	71.4481	-15.7279
889	913	888		(0.0, 137.053982005998, 80.47950683105631)	#008950	0	137.054	80.4795	155.233	255	137.054	72.228	-68.8368	19.4478	58.5826	112.198	81.0453	10.1444	0.980907	0.920951	0.705315	71.5312	-15.776
890	914	889		(0.0, 137.00899700099967, 80.59246917694102)	#008950	0	137.009	80.5925	155.294	255	137.009	72.2187	-68.7815	19.371	58.5913	112.163	81.1566	10.2393	0.980781	0.920212	0.702532	71.4572	-15.7289
891	915	890		(0.0, 137.09930023325558, 80.36487837387537)	#008950	0	137.099	80.3649	155.171	255	137.099	72.2373	-68.8927	19.5255	58.5738	112.234	80.9322	10.0482	0.981034	0.9217	0.708136	71.6063	-15.8238
892	916	891		(0.0, 136.8487170943019, 80.50383205598133)	#008850	0	136.849	80.5038	155.296	255	136.849	72.1843	-68.7528	19.3605	58.5239	112.032	81.0673	10.2694	0.980314	0.919827	0.702149	71.4267	-15.727
893	917	892		(0.0, 136.6641119626791, 80.86904365211596)	#008850	0	136.664	80.869	155.504	255	136.664	72.146	-68.5594	19.0984	58.5397	111.886	81.427	10.5972	0.979793	0.917241	0.692644	71.1698	-15.5661
894	918	893		(0.0, 136.75108297234254, 80.47550816394535)	#008850	0	136.751	80.4755	155.309	255	136.751	72.1635	-68.7264	19.3403	58.4879	111.952	81.0383	10.3039	0.98003	0.919475	0.701416	71.3959	-15.7171
895	919	894		(0.0, 136.7110963012329, 80.5788070643119)	#008850	0	136.711	80.5788	155.365	255	136.711	72.1552	-68.6763	19.2705	58.4962	111.921	81.1401	10.3901	0.979918	0.918804	0.698886	71.3287	-15.6741
896	920	895		(0.0, 136.890703098967, 80.57914028657115)	#008850	0	136.891	80.5791	155.318	255	136.891	72.1935	-68.7425	19.3354	58.5519	112.067	81.1423	10.2942	0.980438	0.919689	0.701238	71.41	-15.7098
897	921	896		(0.0, 136.60813062312562, 80.62945684771742)	#008850	0	136.608	80.6295	155.413	255	136.608	72.1334	-68.6208	19.2061	58.4744	111.838	81.1892	10.4771	0.979622	0.918062	0.69655	71.2579	-15.6362
898	922	897		(0.0, 136.6641119626791, 80.6817727424192)	#008850	0	136.664	80.6818	155.422	255	136.664	72.1455	-68.6236	19.1984	58.5022	111.884	81.2416	10.4798	0.979786	0.918099	0.696272	71.2585	-15.6297
899	923	898		(0.0, 137.0006664445185, 80.2002665778074)	#008950	0	137.001	80.2003	155.124	255	137.001	72.2159	-68.9128	19.5782	58.5103	112.152	80.7683	9.99745	0.980742	0.921968	0.710044	71.6399	-15.8599
900	924	899		(0.0, 136.82772409196934, 80.25258247250916)	#008850	0	136.828	80.2526	155.191	255	136.828	72.1792	-68.8311	19.4875	58.4671	112.012	80.8183	10.1228	0.980244	0.920876	0.706756	71.5366	-15.8079
901	925	900		(0.0, 136.6824391869377, 80.62545818060646)	#008850	0	136.682	80.6255	155.392	255	136.682	72.1492	-68.6497	19.2352	58.4966	111.898	81.186	10.4347	0.979837	0.918448	0.697604	71.2935	-15.6525
902	926	901		(0.0, 136.9040319893369, 80.75041652782406)	#008850	0	136.904	80.7504	155.39	255	136.904	72.1968	-68.6887	19.2486	58.5903	112.079	81.312	10.3945	0.980483	0.91897	0.698093	71.3348	-15.6544
903	927	902		(0.0, 137.1739420193269, 80.31856047984006)	#008950	0	137.174	80.3186	155.131	255	137.174	72.2531	-68.9361	19.5774	58.5876	112.294	80.8871	9.9793	0.981248	0.92228	0.710015	71.6621	-15.8542
904	928	903		(0.0, 136.9680106631123, 80.73675441519494)	#008850	0	136.968	80.7368	155.367	255	136.968	72.2104	-68.717	19.2791	58.6074	112.131	81.2991	10.3517	0.980668	0.919349	0.699197	71.3702	-15.6719
905	929	904		(0.0, 136.8600466511163, 80.6057980673109)	#008850	0	136.86	80.6058	155.338	255	136.86	72.187	-68.722	19.31	58.5478	112.042	81.1683	10.3273	0.980351	0.919416	0.700319	71.3834	-15.6947
906	930	905		(0.0, 136.68077307564144, 80.28290569810063)	#008850	0	136.681	80.2829	155.243	255	136.681	72.1479	-68.7665	19.418	58.4276	111.893	80.8469	10.2206	0.979819	0.920011	0.704235	71.4555	-15.7684
907	931	906		(0.0, 136.82572475841386, 80.19026991003)	#008850	0	136.826	80.1903	155.165	255	136.826	72.1786	-68.8518	19.5202	58.454	112.01	80.7566	10.0847	0.980235	0.921152	0.707942	71.5654	-15.8286
908	932	907		(0.0, 136.4801732755748, 80.42485838053982)	#008850	0	136.48	80.4249	155.357	255	136.48	72.1055	-68.6437	19.2692	58.3938	111.731	80.9854	10.4174	0.979243	0.918368	0.698839	71.297	-15.6801
909	933	908		(0.0, 136.83138953682106, 80.42452515828057)	#008850	0	136.831	80.4245	155.266	255	136.831	72.1804	-68.7735	19.3966	58.5026	112.017	80.9886	10.2289	0.980261	0.920105	0.703461	71.4565	-15.7504
910	934	909		(0.0, 137.0859713428857, 80.4745084971676)	#008950	0	137.086	80.4745	155.222	255	137.086	72.2348	-68.8503	19.462	58.5916	112.224	81.0406	10.1242	0.980999	0.921132	0.705831	71.5481	-15.7841
911	935	910		(0.0, 136.98100633122291, 80.39553482172609)	#008850	0	136.981	80.3955	155.215	255	136.981	72.2122	-68.8387	19.4663	58.5432	112.138	80.9614	10.1307	0.980693	0.920976	0.705988	71.5381	-15.7899
912	936	911		(0.0, 136.91369543485504, 80.4281906031323)	#008850	0	136.914	80.4282	155.246	255	136.914	72.198	-68.8027	19.4245	58.5289	112.084	80.993	10.1871	0.980499	0.920495	0.704471	71.4921	-15.7655
913	937	912		(0.0, 136.94135288237254, 80.26791069643453)	#008850	0	136.941	80.2679	155.169	255	136.941	72.2034	-68.8678	19.5204	58.5054	112.104	80.8346	10.0717	0.980573	0.921366	0.707949	71.5808	-15.8252
914	938	913		(0.0, 137.21559480173275, 80.05864711762746)	#008950	0	137.216	80.0586	155.007	255	137.216	72.2612	-69.0404	19.7319	58.5486	112.325	80.6302	9.79363	0.981358	0.923676	0.71562	71.8048	-15.9501
915	939	914		(0.0, 136.76907697434189, 80.01099633455514)	#008850	0	136.769	80.011	155.1	255	136.769	72.166	-68.8924	19.596	58.4006	111.962	80.5786	10.0024	0.980065	0.921695	0.71069	71.6251	-15.878
916	940	915		(0.0, 136.84538487170943, 80.50583138953682)	#008850	0	136.845	80.5058	155.298	255	136.845	72.1836	-68.7508	19.3582	58.5232	112.029	81.0692	10.2724	0.980304	0.919802	0.702066	71.4242	-15.7256
917	941	916		(0.0, 137.0903032322559, 80.2529156947684)	#008950	0	137.09	80.2529	155.124	255	137.09	72.2351	-68.9278	19.5823	58.5486	112.225	80.8213	9.98267	0.981003	0.922169	0.710195	71.6555	-15.8598
918	942	917		(0.0, 136.7820726424525, 80.27090969676775)	#008850	0	136.782	80.2709	155.211	255	136.782	72.1695	-68.808	19.4611	58.4566	111.975	80.836	10.1588	0.980112	0.920566	0.7058	71.5072	-15.7926
919	943	918		(0.0, 136.8047317560813, 80.42719093635455)	#008850	0	136.805	80.4272	155.274	255	136.805	72.1748	-68.7628	19.3856	58.4949	111.995	80.991	10.2448	0.980184	0.919961	0.703059	71.4431	-15.7442
920	944	919		(0.0, 137.02832389203598, 80.0376541152949)	#008950	0	137.028	80.0377	155.046	255	137.028	72.2213	-68.9787	19.6755	58.4863	112.173	80.6076	9.88039	0.980816	0.92285	0.713573	71.73	-15.9203
921	945	920		(0.0, 137.161946017994, 80.26991002999)	#008950	0	137.162	80.2699	155.113	255	137.162	72.2504	-68.9483	19.5991	58.5742	112.284	80.8388	9.95512	0.981211	0.922444	0.710804	71.6798	-15.8682
922	946	921		(0.0, 137.01299566811062, 80.24591802732422)	#008950	0	137.013	80.2459	155.141	255	137.013	72.2186	-68.9017	19.5581	58.5232	112.162	80.8136	10.0196	0.98078	0.92182	0.709317	71.6238	-15.8469
923	947	922		(0.0, 137.06731089636787, 80.23758747084305)	#008950	0	137.067	80.2376	155.123	255	137.067	72.2302	-68.9246	19.5822	58.5384	112.206	80.8059	9.98531	0.980936	0.922126	0.710192	71.6523	-15.8604
924	948	923		(0.0, 136.91969343552148, 80.39086971009664)	#008850	0	136.92	80.3909	155.228	255	136.92	72.1992	-68.8177	19.4466	58.5233	112.088	80.9562	10.1605	0.980515	0.920695	0.705274	71.5125	-15.7793
925	949	924		(0.0, 136.78373875374876, 80.4595134955015)	#008850	0	136.784	80.4595	155.293	255	136.784	72.1704	-68.744	19.3607	58.4949	111.978	81.0228	10.2763	0.980124	0.91971	0.702156	71.4183	-15.729
926	950	925		(0.0, 136.64811729423525, 80.06564478507164)	#008850	0	136.648	80.0656	155.156	255	136.648	72.1403	-68.829	19.5228	58.374	111.864	80.6315	10.1016	0.979716	0.920847	0.708036	71.5442	-15.8355
927	951	926		(0.0, 136.68277240919693, 80.27524158613795)	#008850	0	136.683	80.2752	155.239	255	136.683	72.1483	-68.7699	19.4228	58.4267	111.894	80.8393	10.2147	0.979825	0.920056	0.704411	71.4601	-15.7714
928	952	927		(0.0, 136.99700099966677, 79.76241252915695)	#00884f	0	136.997	79.7624	154.933	255	136.997	72.2139	-69.0616	19.8122	58.4216	112.144	80.3348	9.72385	0.980715	0.923959	0.718533	71.8473	-16.007
929	953	928		(0.0, 137.05031656114627, 80.01332889036988)	#008950	0	137.05	80.0133	155.029	255	137.05	72.2259	-68.9952	19.6965	58.4883	112.19	80.5837	9.85334	0.980879	0.92307	0.714336	71.7515	-15.9328
930	954	929		(0.0, 136.7080973008997, 80.21759413528824)	#008850	0	136.708	80.2176	155.207	255	136.708	72.1536	-68.799	19.4629	58.423	111.914	80.7825	10.1649	0.979896	0.920446	0.705865	71.499	-15.796
931	955	930		(0.0, 136.84538487170943, 80.31189603465512)	#008850	0	136.845	80.3119	155.213	255	136.845	72.1831	-68.8173	19.4621	58.4844	112.027	80.8772	10.1506	0.980297	0.920691	0.705834	71.5164	-15.7913
932	956	931		(0.0, 137.1256247917361, 80.50383205598133)	#008950	0	137.126	80.5038	155.225	255	137.126	72.2433	-68.8549	19.4606	58.6097	112.257	81.07	10.1215	0.981115	0.921193	0.705782	71.5521	-15.782
933	957	932		(0.0, 136.9160279906698, 79.9133622125958)	#00884f	0	136.916	79.9134	155.02	255	136.916	72.197	-68.98	19.7017	58.4266	112.08	80.4834	9.86223	0.980486	0.922868	0.714523	71.7384	-15.9401
934	958	933		(0.0, 136.70909696767745, 80.05198267244252)	#008850	0	136.709	80.052	155.134	255	136.709	72.1533	-68.8562	19.5522	58.3902	111.913	80.6186	10.0603	0.979892	0.921211	0.709103	71.5784	-15.8523
935	959	934		(0.0, 136.40886371209598, 80.11162945684772)	#008850	0	136.409	80.1116	155.237	255	136.409	72.0894	-68.7249	19.4113	58.3091	111.67	80.6746	10.259	0.979024	0.919454	0.703993	71.4136	-15.7723
936	960	935		(0.0, 137.11696101299566, 80.1412862379207)	#008950	0	137.117	80.1413	155.068	255	137.117	72.2405	-68.9758	19.6519	58.5345	112.246	80.711	9.89825	0.981076	0.922812	0.712717	71.7207	-15.9028
937	961	936		(0.0, 136.99600133288905, 80.27424191936021)	#008850	0	136.996	80.2742	155.158	255	136.996	72.2151	-68.8857	19.5368	58.5236	112.149	80.8415	10.0464	0.980731	0.921606	0.708543	71.6026	-15.8339
938	962	937		(0.0, 136.99033655448184, 80.24358547150949)	#008850	0	136.99	80.2436	155.146	255	136.99	72.2138	-68.8942	19.5512	58.5157	112.144	80.8111	10.0302	0.980714	0.921719	0.709065	71.6146	-15.8432
939	963	938		(0.0, 136.80139953348885, 80.63945351549484)	#008850	0	136.801	80.6395	155.368	255	136.801	72.1746	-68.6888	19.2708	58.5363	111.995	81.2011	10.3798	0.980182	0.918972	0.698896	71.3409	-15.6716
940	964	939		(0.0, 136.84038653782073, 79.9410196601133)	#00884f	0	136.84	79.941	155.052	255	136.84	72.181	-68.9427	19.6594	58.4087	112.019	80.51	9.92013	0.980268	0.922368	0.712991	71.6909	-15.9158
941	965	940		(0.0, 136.94235254915029, 80.16527824058647)	#008850	0	136.942	80.1653	155.124	255	136.942	72.2034	-68.9033	19.5758	58.4852	112.104	80.733	10.0066	0.980572	0.921842	0.70996	71.6302	-15.8602
942	966	941		(0.0, 136.8883705431523, 80.12129290236588)	#008850	0	136.888	80.1213	155.118	255	136.888	72.1917	-68.8985	19.5799	58.4597	112.06	80.689	10.0078	0.980414	0.921777	0.710107	71.6267	-15.8643
943	967	942		(0.0, 136.94301899366877, 79.87904031989336)	#00884f	0	136.943	79.879	154.998	255	136.943	72.2027	-69.0017	19.7299	58.4281	112.102	80.4497	9.82618	0.980563	0.923158	0.715547	71.767	-15.957
944	968	943		(0.0, 136.79073642119295, 80.08397200933022)	#008850	0	136.791	80.084	155.127	255	136.791	72.1708	-68.8753	19.5646	58.4219	111.98	80.651	10.0366	0.98013	0.921467	0.709552	71.6002	-15.8576
945	969	944		(0.0, 137.20493168943685, 79.76374541819393)	#00894f	0	137.205	79.7637	154.881	255	137.205	72.2582	-69.1376	19.8867	58.4863	112.313	80.3382	9.61361	0.981316	0.924975	0.721233	71.9408	-16.0473
946	970	945		(0.0, 136.80439853382205, 80.31056314561813)	#008850	0	136.804	80.3106	155.223	255	136.804	72.1744	-68.8027	19.4479	58.4715	111.994	80.8755	10.1717	0.980178	0.920495	0.705322	71.4984	-15.7836
947	971	946		(0.0, 136.58213928690438, 80.3672109296901)	#008850	0	136.582	80.3672	155.305	255	136.582	72.1271	-68.7012	19.3371	58.4139	111.814	80.9294	10.3265	0.979537	0.919137	0.7013	71.3707	-15.7201
948	972	947		(0.0, 136.8260579806731, 80.27657447517494)	#008850	0	136.826	80.2766	155.202	255	136.826	72.1789	-68.8223	19.474	58.4714	112.011	80.8421	10.1388	0.98024	0.920758	0.706267	71.5244	-15.7994
949	973	948		(0.0, 137.06231256247918, 79.96901032989004)	#00894f	0	137.062	79.969	155.007	255	137.062	72.2284	-69.0148	19.7247	58.4831	112.199	80.5399	9.81903	0.980912	0.923333	0.715357	71.7781	-15.9501
950	974	949		(0.0, 136.7350883038987, 80.15761412862379)	#008850	0	136.735	80.1576	155.174	255	136.735	72.1592	-68.8295	19.5049	58.4194	111.936	80.7234	10.1128	0.979972	0.920854	0.707387	71.5398	-15.8217
951	975	950		(0.0, 136.91936021326225, 80.4638453848717)	#008850	0	136.919	80.4638	155.26	255	136.919	72.1993	-68.7925	19.4074	58.5378	112.089	81.0284	10.2065	0.980517	0.920359	0.703852	71.4777	-15.7546
952	976	951		(0.0, 137.01299566811062, 79.9346884371876)	#00894f	0	137.013	79.9347	155.005	255	137.013	72.2178	-69.0084	19.7253	58.461	112.159	80.5055	9.82379	0.980768	0.923247	0.71538	71.7722	-15.952
953	977	952		(0.0, 137.0163278907031, 79.94968343885371)	#00894f	0	137.016	79.9497	155.01	255	137.016	72.2185	-69.0045	19.7184	58.465	112.162	80.5203	9.83144	0.980778	0.923195	0.715131	71.7665	-15.9476
954	978	953		(0.0, 137.05931356214595, 80.21292902365877)	#008950	0	137.059	80.2129	155.115	255	137.059	72.2284	-68.9301	19.5926	58.531	112.2	80.7814	9.97408	0.980912	0.922199	0.710567	71.6605	-15.8672
955	979	954		(0.0, 136.97334221926025, 79.90136621126291)	#00884f	0	136.973	79.9014	155	255	136.973	72.2092	-69.0052	19.7289	58.442	112.126	80.4721	9.82401	0.980652	0.923205	0.71551	71.7701	-15.9554
956	980	955		(0.0, 136.8957014328557, 80.17594135288238)	#008850	0	136.896	80.1759	155.14	255	136.896	72.1934	-68.8825	19.5532	58.4729	112.066	80.7431	10.0383	0.980438	0.921563	0.70914	71.6039	-15.8473
957	981	956		(0.0, 137.02165944685106, 80.06397867377541)	#008950	0	137.022	80.064	155.059	255	137.022	72.22	-68.9673	19.6589	58.4895	112.167	80.6336	9.90052	0.980798	0.922697	0.712973	71.7144	-15.9101
958	982	957		(0.0, 137.14828390536488, 80.04665111629457)	#008950	0	137.148	80.0467	155.019	255	137.148	72.2469	-69.0198	19.714	58.5253	112.27	80.6177	9.82199	0.981163	0.9234	0.714971	71.78	-15.9409
959	983	958		(0.0, 136.92202599133623, 79.8813728757081)	#00884f	0	136.922	79.8814	155.004	255	136.922	72.1982	-68.9932	19.721	58.4221	112.085	80.4518	9.83888	0.980503	0.923044	0.715226	71.7564	-15.9521
960	984	959		(0.0, 136.8977007664112, 80.08697100966344)	#008850	0	136.898	80.087	155.101	255	136.898	72.1936	-68.9137	19.6017	58.4557	112.067	80.6551	9.98127	0.98044	0.921981	0.710898	71.6472	-15.8778
961	985	960		(0.0, 137.08963678773742, 80.29390203265578)	#008950	0	137.09	80.2939	155.142	255	137.09	72.2351	-68.9135	19.5601	58.5566	112.225	80.8619	10.0088	0.981003	0.921978	0.709389	71.6357	-15.8458
962	986	961		(0.0, 137.01399533488836, 80.16427857380873)	#008950	0	137.014	80.1643	155.105	255	137.014	72.2186	-68.9301	19.6023	58.5072	112.162	80.7328	9.9677	0.980779	0.922199	0.710919	71.6631	-15.8747
963	987	962		(0.0, 136.84738420526492, 80.07064311896035)	#008850	0	136.847	80.0706	155.107	255	136.847	72.1829	-68.9008	19.5923	58.4368	112.026	80.6384	9.99793	0.980294	0.921808	0.710556	71.6322	-15.8734
964	988	963		(0.0, 136.99400199933356, 79.96967677440853)	#00884f	0	136.994	79.9697	155.025	255	136.994	72.2138	-68.9894	19.6996	58.4621	112.144	80.5399	9.85596	0.980714	0.922993	0.714448	71.7469	-15.9364
965	989	964		(0.0, 136.9096967677441, 79.41086304565145)	#00884f	0	136.91	79.4109	154.801	255	136.91	72.1943	-69.1502	19.9702	58.3242	112.07	79.9859	9.54895	0.980449	0.925144	0.724264	71.9761	-16.1085
966	990	965		(0.0, 137.23992002665779, 79.69943352215928)	#00894f	0	137.24	79.6994	154.844	255	137.24	72.2654	-69.1725	19.934	58.4843	112.341	80.2748	9.5544	0.981415	0.925442	0.722948	71.9874	-16.0758
967	991	966		(0.0, 137.2295901366211, 79.73042319226924)	#00894f	0	137.23	79.7304	154.86	255	137.23	72.2633	-69.158	19.9135	58.4873	112.333	80.3054	9.57945	0.981386	0.925249	0.722208	71.9679	-16.0634
968	992	967		(0.0, 137.03032322559147, 79.72175941352883)	#00894f	0	137.03	79.7218	154.907	255	137.03	72.2209	-69.0878	19.8462	58.4238	112.171	80.2948	9.68042	0.98081	0.92431	0.719764	71.8818	-16.0272
969	993	968		(0.0, 137.11062979006996, 79.97834055314895)	#00894f	0	137.111	79.9783	154.999	255	137.111	72.2387	-69.0293	19.7371	58.5	112.239	80.5497	9.7991	0.981052	0.923527	0.715809	71.7956	-15.9565
970	994	969		(0.0, 137.1256247917361, 79.95401532822393)	#00894f	0	137.126	79.954	154.984	255	137.126	72.2418	-69.0432	19.7556	58.4997	112.251	80.5257	9.77578	0.981094	0.923713	0.71648	71.814	-15.9676
971	995	970		(0.0, 136.69010329890037, 80.24558480506498)	#008850	0	136.69	80.2456	155.224	255	136.69	72.1498	-68.7828	19.4414	58.423	111.9	80.81	10.1922	0.979845	0.920229	0.705084	71.4775	-15.7829
972	996	971		(0.0, 136.9850049983339, 79.97900699766744)	#00884f	0	136.985	79.979	155.031	255	136.985	72.2119	-68.9829	19.6913	58.4612	112.137	80.5491	9.86665	0.980688	0.922906	0.714148	71.7383	-15.9315
973	997	972		(0.0, 136.99833388870377, 80.03965344885039)	#008850	0	136.998	80.0397	155.054	255	136.998	72.2149	-68.967	19.6636	58.4774	112.148	80.6092	9.89768	0.980729	0.922694	0.713141	71.7154	-15.9137
974	998	973		(0.0, 136.8807064311896, 80.09330223258914)	#008850	0	136.881	80.0933	155.108	255	136.881	72.19	-68.9053	19.5922	58.4517	112.053	80.6612	9.99434	0.980391	0.921868	0.710552	71.6365	-15.8723
975	999	974		(0.0, 137.08563812062647, 80.01099633455514)	#008950	0	137.086	80.011	155.019	255	137.086	72.2334	-69.009	19.7105	58.4987	112.219	80.5817	9.833	0.980981	0.923255	0.714845	71.7687	-15.9406
976	1000	975		(0.0, 136.96901032989004, 80.00199933355547)	#008850	0	136.969	80.002	155.045	255	136.969	72.2086	-68.9691	19.6732	58.4608	112.124	80.5717	9.88967	0.980643	0.922722	0.71349	71.7201	-15.9206
977	1001	976		(0.0, 137.12495834721759, 79.69876707764078)	#00894f	0	137.125	79.6988	154.873	255	137.125	72.2409	-69.1305	19.8928	58.4485	112.248	80.273	9.61535	0.981083	0.92488	0.721454	71.9357	-16.0535
978	1002	977		(0.0, 136.9723425524825, 79.84205264911697)	#00884f	0	136.972	79.8421	154.974	255	136.972	72.2088	-69.0252	19.7604	58.4298	112.125	80.4134	9.7872	0.980647	0.923472	0.716654	71.798	-15.9753
979	1003	978		(0.0, 136.69843385538155, 80.02265911362879)	#008850	0	136.698	80.0227	155.124	255	136.698	72.151	-68.8623	19.5641	58.381	111.904	80.5894	10.0476	0.97986	0.921293	0.709534	71.5875	-15.8601
980	1004	979		(0.0, 137.05231589470176, 79.5184938353882)	#00894f	0	137.052	79.5185	154.812	255	137.052	72.225	-69.1656	19.9637	58.3899	112.187	80.0938	9.54051	0.980866	0.925351	0.724028	71.9891	-16.1001
981	1005	980		(0.0, 136.63112295901365, 80.04131956014662)	#008850	0	136.631	80.0413	155.149	255	136.631	72.1367	-68.8311	19.5297	58.3639	111.85	80.6072	10.0954	0.979666	0.920875	0.708286	71.5481	-15.8404
982	1006	981		(0.0, 137.00999666777741, 79.52715761412863)	#00894f	0	137.01	79.5272	154.827	255	137.01	72.216	-69.1471	19.9437	58.3785	112.152	80.102	9.56861	0.980744	0.925103	0.723303	71.9658	-16.0889
983	1007	982		(0.0, 137.0149950016661, 79.88737087637455)	#00894f	0	137.015	79.8874	154.983	255	137.015	72.2181	-69.0254	19.7515	58.4521	112.16	80.4586	9.79293	0.980772	0.923474	0.716329	71.7957	-15.9684
984	1008	983		(0.0, 136.84138620459848, 79.99600133288904)	#00884f	0	136.841	79.996	155.075	255	136.841	72.1814	-68.9242	19.6302	58.42	112.02	80.5645	9.95419	0.980273	0.922121	0.711932	71.6651	-15.8974
985	1009	984		(0.0, 136.95601466177942, 79.87437520826391)	#00884f	0	136.956	79.8744	154.993	255	136.956	72.2055	-69.0081	19.7371	58.4312	112.112	80.4452	9.81629	0.980601	0.923243	0.715809	71.7752	-15.9611
986	1010	985		(0.0, 136.7917360879707, 79.50516494501832)	#00884f	0	136.792	79.5052	154.873	255	136.792	72.1694	-69.0744	19.8766	58.3065	111.975	80.078	9.67165	0.980111	0.92413	0.720868	71.8773	-16.0535
987	1011	986		(0.0, 137.15928023992004, 79.76707764078641)	#00894f	0	137.159	79.7671	154.894	255	137.159	72.2484	-69.1196	19.8684	58.4728	112.276	80.341	9.64007	0.981184	0.924736	0.72057	71.9186	-16.0373
988	1012	987		(0.0, 137.02665778073975, 79.97534155281573)	#00894f	0	137.027	79.9753	155.019	255	137.027	72.2208	-68.9995	19.7084	58.4733	112.171	80.5459	9.84207	0.980809	0.923128	0.714766	71.759	-15.941
989	1013	988		(0.0, 136.88303898700434, 79.53948683772076)	#00884f	0	136.883	79.5395	154.865	255	136.883	72.189	-69.0962	19.8912	58.3416	112.049	80.1129	9.64435	0.980377	0.924422	0.721395	71.9023	-16.0599
990	1014	989		(0.0, 137.05931356214595, 80.01932689103631)	#008950	0	137.059	80.0193	155.03	255	137.059	72.2279	-68.9964	19.6965	58.4923	112.198	80.5897	9.8523	0.980905	0.923087	0.714337	71.7528	-15.9326
991	1015	990		(0.0, 136.76241252915696, 79.66911029656781)	#00884f	0	136.762	79.6691	154.952	255	136.762	72.1636	-69.0073	19.7776	58.3302	111.953	80.24	9.7907	0.980032	0.923232	0.717276	71.7855	-15.9924
992	1016	991		(0.0, 137.1086304565145, 79.73775408197268)	#00894f	0	137.109	79.7378	154.894	255	137.109	72.2376	-69.1111	19.8659	58.4512	112.235	80.3115	9.64864	0.981037	0.924621	0.720479	71.9096	-16.0372
993	1017	992		(0.0, 136.96634455181606, 80.03865378207264)	#008850	0	136.966	80.0387	155.062	255	136.966	72.2081	-68.9556	19.6525	58.4673	112.122	80.6079	9.91416	0.980637	0.922541	0.712741	71.7014	-15.9077
994	1018	993		(0.0, 136.7464178607131, 79.782739086971)	#00884f	0	136.746	79.7827	155.006	255	136.746	72.1605	-68.9624	19.7106	58.3479	111.941	80.3524	9.87084	0.97999	0.922632	0.714846	71.7239	-15.9508
995	1019	994		(0.0, 136.9083638787071, 79.60246584471842)	#00884f	0	136.908	79.6025	154.886	255	136.908	72.1945	-69.0839	19.8663	58.3621	112.071	80.1755	9.67049	0.980452	0.924257	0.720496	71.8836	-16.0436
996	1020	995		(0.0, 136.78573808730422, 79.57714095301566)	#00884f	0	136.786	79.5771	154.906	255	136.786	72.1683	-69.0475	19.8356	58.319	111.971	80.1492	9.72024	0.980096	0.92377	0.719381	71.8401	-16.028
997	1021	996		(0.0, 136.9033655448184, 79.81739420193269)	#00884f	0	136.903	79.8174	154.981	255	136.903	72.1941	-69.0083	19.7487	58.4035	112.069	80.3883	9.80858	0.980446	0.923246	0.71623	71.7785	-15.97
998	1022	997		(0.0, 137.02832389203598, 79.75741419526824)	#00894f	0	137.028	79.7574	154.923	255	137.028	72.2205	-69.0748	19.8262	58.4303	112.17	80.3301	9.70395	0.980805	0.924136	0.719041	71.8638	-16.0148
999	1023	998		(0.0, 137.08430523158947, 79.72875708097301)	#00894f	0	137.084	79.7288	154.896	255	137.084	72.2324	-69.1052	19.8619	58.4419	112.215	80.3023	9.65597	0.980966	0.924543	0.720335	71.9029	-16.0355
1000	1024	999		(0.0, 137.15794735088303, 79.83338887037654)	#00894f	0	137.158	79.8334	154.923	255	137.158	72.2483	-69.0964	19.8322	58.4856	112.276	80.4066	9.68256	0.981183	0.924425	0.719258	71.8862	-16.0147
1001	1025	1000		(0.0, 137.1782739086971, 79.85704765078307)	#00894f	0	137.178	79.857	154.928	255	137.178	72.2527	-69.0958	19.8268	58.4967	112.293	80.4303	9.68662	0.981243	0.924416	0.719062	71.8841	-16.0107
1002	1026	1001		(0.0, 137.16927690769742, 79.40286571142953)	#00894f	0	137.169	79.4029	154.732	255	137.169	72.2496	-69.2482	20.0684	58.403	112.28	79.9805	9.40504	0.9812	0.926456	0.727825	72.0976	-16.1618
1003	1027	1002		(0.0, 136.90869710096635, 79.38020659780074)	#00884f	0	136.909	79.3802	154.788	255	136.909	72.194	-69.1603	19.9864	58.3177	112.068	79.9555	9.53014	0.980445	0.92528	0.724851	71.9903	-16.1186
1004	1028	1003		(0.0, 136.73708763745418, 79.67377540819727)	#00884f	0	136.737	79.6738	154.961	255	136.737	72.1582	-68.9964	19.7659	58.3233	111.932	80.2444	9.80722	0.979959	0.923086	0.716852	71.7718	-15.9858
1005	1029	1004		(0.0, 137.1752749083639, 79.44418527157615)	#00894f	0	137.175	79.4442	154.749	255	137.175	72.251	-69.2363	20.0483	58.4132	112.286	80.0215	9.42791	0.981218	0.926296	0.727095	72.0805	-16.1491
1006	1030	1005		(0.0, 137.2222592469177, 79.49850049983338)	#00894f	0	137.222	79.4985	154.76	255	137.222	72.2611	-69.2349	20.036	58.4386	112.324	80.0757	9.4371	0.981356	0.926277	0.726647	72.0757	-16.14
1007	1031	1006		(0.0, 137.07997334221926, 79.58047317560813)	#00894f	0	137.08	79.5805	154.832	255	137.08	72.231	-69.1545	19.9403	58.4109	112.21	80.1555	9.56481	0.980948	0.925202	0.723177	71.972	-16.0846
1008	1032	1007		(0.0, 137.0163278907031, 79.42385871376207)	#00894f	0	137.016	79.4239	154.78	255	137.016	72.2171	-69.1849	20.0018	58.3598	112.156	79.9998	9.50006	0.980758	0.925609	0.725408	72.0182	-16.1249
1009	1033	1008		(0.0, 136.98133955348217, 79.80073308897035)	#00884f	0	136.981	79.8007	154.954	255	136.981	72.2106	-69.0427	19.7859	58.4244	112.132	80.3725	9.75637	0.980671	0.923706	0.717579	71.8218	-15.991
1010	1034	1009		(0.0, 136.99966677774074, 79.67744085304898)	#00884f	0	137	79.6774	154.895	255	137	72.2142	-69.0917	19.859	58.4054	112.146	80.2507	9.66888	0.980719	0.924362	0.720228	71.8891	-16.0362
1011	1035	1010		(0.0, 137.00266577807398, 79.65078307230922)	#00894f	0	137.003	79.6508	154.883	255	137.003	72.2148	-69.102	19.8744	58.401	112.148	80.2243	9.65048	0.980727	0.924499	0.720788	71.9032	-16.0458
1012	1036	1011		(0.0, 136.75241586137955, 79.5021659446851)	#00884f	0	136.752	79.5022	154.882	255	136.752	72.161	-69.061	19.864	58.2937	111.943	80.0747	9.69084	0.979997	0.92395	0.72041	71.8609	-16.0468
1013	1037	1012		(0.0, 136.69910029990004, 79.65711429523492)	#00884f	0	136.699	79.6571	154.963	255	136.699	72.1501	-68.9881	19.7611	58.3081	111.901	80.2275	9.8171	0.979849	0.922976	0.716679	71.7625	-15.9839
1014	1038	1013		(0.0, 136.9630123292236, 79.43318893702099)	#00884f	0	136.963	79.4332	154.798	255	136.963	72.2057	-69.1621	19.9775	58.3452	112.113	80.0085	9.53448	0.980604	0.925304	0.724526	71.9896	-16.1114
1015	1039	1014		(0.0, 136.88403865378208, 79.37620793068977)	#00884f	0	136.884	79.3762	154.793	255	136.884	72.1887	-69.1526	19.9797	58.3093	112.048	79.9513	9.54083	0.980373	0.925177	0.724606	71.9811	-16.1151
1016	1040	1015		(0.0, 136.9063645451516, 79.52882372542486)	#00884f	0	136.906	79.5288	154.854	255	136.906	72.1939	-69.1084	19.9053	58.3467	112.068	80.1026	9.62513	0.980444	0.924586	0.72191	71.918	-16.068
1017	1041	1016		(0.0, 136.9383538820393, 79.2862379206931)	#00884f	0	136.938	79.2862	154.74	255	136.938	72.2001	-69.2035	20.048	58.3081	112.092	79.8628	9.45495	0.980527	0.925858	0.727082	72.0489	-16.1561
1018	1042	1017		(0.0, 137.12095968010664, 79.39853382205932)	#00894f	0	137.121	79.3985	154.742	255	137.121	72.2393	-69.232	20.0533	58.3872	112.241	79.9758	9.42812	0.98106	0.926239	0.727277	72.0778	-16.1539
1019	1043	1018		(0.0, 136.8530489836721, 79.91169610129957)	#00884f	0	136.853	79.9117	155.035	255	136.853	72.1836	-68.9574	19.6798	58.4068	112.029	80.4811	9.89489	0.980304	0.922565	0.713729	71.7106	-15.9282
1020	1044	1019		(0.0, 136.9950016661113, 79.67844051982672)	#00884f	0	136.995	79.6784	154.897	255	136.995	72.2132	-69.0897	19.8567	58.4041	112.142	80.2516	9.67201	0.980706	0.924335	0.720147	71.8865	-16.0349
1021	1045	1020		(0.0, 137.01166277907365, 79.3898700433189)	#00894f	0	137.012	79.3899	154.766	255	137.012	72.216	-69.1948	20.0185	58.3516	112.152	79.9661	9.48111	0.980743	0.925742	0.726013	72.0324	-16.1355
1022	1046	1021		(0.0, 137.08630456514496, 79.68410529823392)	#00894f	0	137.086	79.6841	154.876	255	137.086	72.2327	-69.1213	19.8867	58.4336	112.216	80.2581	9.62676	0.98097	0.924758	0.721234	71.9252	-16.0509
1023	1047	1022		(0.0, 136.95434855048316, 79.41819393535488)	#00884f	0	136.954	79.4182	154.793	255	136.954	72.2038	-69.1641	19.9824	58.3395	112.106	79.9936	9.52966	0.980579	0.92533	0.724706	71.9928	-16.1147
1024	1048	1023		(0.0, 136.96834388537155, 79.51416194601799)	#00884f	0	136.968	79.5142	154.832	255	136.968	72.2071	-69.1363	19.9357	58.363	112.118	80.0887	9.5827	0.980623	0.924958	0.723011	71.9531	-16.0851
1025	1049	1024		(0.0, 137.06664445184938, 79.59180273242252)	#00894f	0	137.067	79.5918	154.841	255	137.067	72.2282	-69.1457	19.9294	58.409	112.199	80.1666	9.57908	0.98091	0.925085	0.722781	71.9605	-16.0782
1026	1050	1025		(0.0, 137.00366544485172, 79.49616794401867)	#00894f	0	137.004	79.4962	154.815	255	137.004	72.2146	-69.1554	19.9582	58.3704	112.147	80.0712	9.55245	0.980724	0.925214	0.723826	71.9778	-16.0981
1027	1051	1026		(0.0, 137.05598133955348, 79.03565478173942)	#00894f	0	137.056	79.0357	154.6	255	137.056	72.2244	-69.3328	20.2262	58.2945	112.184	79.6159	9.23367	0.980858	0.927587	0.733545	72.2228	-16.2633
1028	1052	1027		(0.0, 136.8813728757081, 79.44151949350217)	#00884f	0	136.881	79.4415	154.822	255	136.881	72.1883	-69.1292	19.9434	58.3215	112.047	80.0159	9.58346	0.980368	0.924864	0.723291	71.9485	-16.0926
1029	1053	1028		(0.0, 137.2165944685105, 79.28890369876707)	#00894f	0	137.217	79.2889	154.67	255	137.217	72.2593	-69.3047	20.1471	58.3949	112.318	79.8682	9.30781	0.981332	0.927212	0.730679	72.1738	-16.2093
1030	1054	1029		(0.0, 137.10063312229258, 79.17727424191936)	#00894f	0	137.101	79.1773	154.651	255	137.101	72.2343	-69.3005	20.1656	58.3367	112.222	79.7565	9.29927	0.980993	0.927155	0.731349	72.1749	-16.2244
1031	1055	1030		(0.0, 136.82005998000668, 79.63245584805065)	#00884f	0	136.82	79.6325	154.921	255	136.82	72.1758	-69.0411	19.8182	58.3407	111.999	80.2043	9.7367	0.980198	0.923685	0.71875	71.8292	-16.0161
1032	1056	1031		(0.0, 136.8693768743752, 79.47217594135289)	#00884f	0	136.869	79.4722	154.839	255	136.869	72.1859	-69.1143	19.9225	58.3239	112.037	80.0461	9.60922	0.980335	0.924664	0.722534	71.9284	-16.0799
1033	1057	1032		(0.0, 137.00366544485172, 79.32355881372875)	#00894f	0	137.004	79.3236	154.739	255	137.004	72.2141	-69.2147	20.0514	58.3358	112.145	79.9004	9.44354	0.980718	0.926007	0.727208	72.0606	-16.1562
1034	1058	1033		(0.0, 137.30856381206266, 79.52182605798068)	#00894f	0	137.309	79.5218	154.749	255	137.309	72.2795	-69.2585	20.0545	58.47	112.395	80.0997	9.40577	0.981607	0.926594	0.727321	72.1036	-16.1489
1035	1059	1034		(0.0, 137.00099966677774, 79.54215261579473)	#00894f	0	137.001	79.5422	154.836	255	137.001	72.2141	-69.1387	19.9324	58.3787	112.145	80.1167	9.58288	0.980718	0.92499	0.722891	71.9545	-16.0821
1036	1060	1035		(0.0, 137.20493168943685, 79.14861712762412)	#00894f	0	137.205	79.1486	154.612	255	137.205	72.2564	-69.3486	20.2188	58.3633	112.307	79.7292	9.22541	0.981293	0.927799	0.733279	72.2359	-16.2542
1037	1061	1036		(0.0, 137.08230589803398, 79.44185271576141)	#00894f	0	137.082	79.4419	154.771	255	137.082	72.2312	-69.2029	20.0159	58.3839	112.21	80.0183	9.47612	0.98095	0.92585	0.725921	72.0395	-16.1317
1038	1062	1037		(0.0, 137.1262912362546, 79.32822392535822)	#00894f	0	137.126	79.3282	154.71	255	137.126	72.2402	-69.2581	20.0932	58.3748	112.245	79.9062	9.38089	0.981072	0.926588	0.728725	72.114	-16.1786
1039	1063	1038		(0.0, 137.15261579473508, 79.3628790403199)	#00894f	0	137.153	79.3629	154.719	255	137.153	72.2459	-69.2559	20.084	58.3899	112.266	79.9408	9.3887	0.98115	0.926558	0.72839	72.1092	-16.172
1040	1064	1039		(0.0, 137.1719426857714, 79.19693435521494)	#00894f	0	137.172	79.1969	154.641	255	137.172	72.2496	-69.3199	20.1807	58.3627	112.28	79.7767	9.27357	0.981199	0.927415	0.731898	72.1977	-16.2316
1041	1065	1040		(0.0, 136.97567477507496, 79.43618793735422)	#00884f	0	136.976	79.4362	154.796	255	136.976	72.2084	-69.1657	19.9804	58.3497	112.123	80.0116	9.52959	0.980641	0.925352	0.724633	71.9939	-16.1128
1042	1066	1041		(0.0, 136.92702432522492, 79.49416861046318)	#00884f	0	136.927	79.4942	154.834	255	136.927	72.1982	-69.1279	19.9315	58.3462	112.085	80.0685	9.59222	0.980502	0.924847	0.72286	71.944	-16.0838
1043	1067	1042		(0.0, 137.0519826724425, 79.40353215594801)	#00894f	0	137.052	79.4035	154.762	255	137.052	72.2246	-69.205	20.0257	58.3668	112.185	79.98	9.46816	0.98086	0.925877	0.726274	72.0441	-16.1387
1044	1068	1043		(0.0, 136.8203932022659, 79.54581806064645)	#00884f	0	136.82	79.5458	154.883	255	136.82	72.1756	-69.071	19.8651	58.3235	111.998	80.1186	9.68191	0.980196	0.924085	0.720449	71.8709	-16.0454
1045	1069	1044		(0.0, 136.93935354881705, 79.04598467177607)	#00884f	0	136.939	79.046	154.634	255	136.939	72.1996	-69.2864	20.1784	58.2604	112.09	79.6249	9.30266	0.980521	0.926967	0.731812	72.1649	-16.2372
1046	1070	1045		(0.0, 136.98033988670443, 79.52782405864711)	#00884f	0	136.98	79.5278	154.835	255	136.98	72.2097	-69.136	19.9327	58.3695	112.128	80.1023	9.5849	0.980658	0.924954	0.722901	71.952	-16.0828
1047	1071	1046		(0.0, 137.17060979673442, 79.47717427524158)	#00894f	0	137.171	79.4772	154.764	255	137.171	72.25	-69.2232	20.0288	58.4183	112.282	80.0541	9.45122	0.981206	0.926122	0.726388	72.0625	-16.1371
1048	1072	1047		(0.0, 137.33688770409864, 79.3898700433189)	#00894f	0	137.337	79.3899	154.684	255	137.337	72.2852	-69.3142	20.136	58.4524	112.416	79.9693	9.30737	0.981683	0.927338	0.730276	72.1797	-16.1988
1049	1073	1048		(0.0, 137.029656781073, 79.16827724091969)	#00894f	0	137.03	79.1683	154.665	255	137.03	72.2192	-69.2776	20.1448	58.3128	112.164	79.7469	9.33157	0.980787	0.926848	0.730595	72.147	-16.2136
1050	1074	1049		(0.0, 137.16794401866045, 78.95968010663113)	#00894e	0	137.168	78.9597	154.539	255	137.168	72.248	-69.3999	20.3078	58.314	112.275	79.5418	9.12573	0.981179	0.928485	0.736506	72.3101	-16.3105
1051	1075	1050		(0.0, 137.09696767744086, 79.12895701432856)	#00894f	0	137.097	79.129	154.631	255	137.097	72.2334	-69.3158	20.1904	58.3259	112.219	79.7086	9.27071	0.98098	0.927359	0.73225	72.1965	-16.2399
1052	1076	1051		(0.0, 137.055314895035, 79.42085971342885)	#00894f	0	137.055	79.4209	154.769	255	137.055	72.2253	-69.2002	20.0175	58.3713	112.188	79.9972	9.47731	0.980871	0.925814	0.725979	72.0373	-16.1335
1053	1077	1052		(0.0, 137.24191936021327, 79.04965011662779)	#00894f	0	137.242	79.0497	154.559	255	137.242	72.264	-69.3961	20.2858	58.3549	112.336	79.6316	9.14309	0.981396	0.928435	0.735708	72.3003	-16.2946
1054	1078	1053		(0.0, 137.18693768743753, 79.25824725091636)	#00894f	0	137.187	79.2582	154.664	255	137.187	72.2529	-69.3044	20.153	58.3796	112.293	79.8375	9.30429	0.981245	0.927207	0.730892	72.175	-16.2139
1055	1079	1054		(0.0, 137.14728423858713, 79.08963678773742)	#00894f	0	137.147	79.0896	154.601	255	137.147	72.244	-69.3477	20.2299	58.3336	112.259	79.6702	9.21895	0.981124	0.927787	0.733682	72.2382	-16.2629
1056	1080	1055		(0.0, 137.00999666777741, 79.57147617460846)	#00894f	0	137.01	79.5715	154.846	255	137.01	72.2161	-69.1319	19.9198	58.3874	112.153	80.1459	9.59656	0.980745	0.9249	0.722436	71.9446	-16.0739
1057	1081	1056		(0.0, 137.0766411196268, 79.18460513162279)	#00894f	0	137.077	79.1846	154.66	255	137.077	72.2292	-69.2892	20.153	58.3307	112.203	79.7635	9.31674	0.980923	0.927004	0.730891	72.1605	-16.2172
1058	1082	1057		(0.0, 136.9913362212596, 79.38720426524492)	#00884f	0	136.991	79.3872	154.77	255	136.991	72.2116	-69.1883	20.0126	58.3448	112.136	79.9632	9.4903	0.980684	0.925654	0.725799	72.0245	-16.1324
1059	1083	1058		(0.0, 137.00733088970344, 79.07464178607131)	#00894f	0	137.007	79.0746	154.629	255	137.007	72.2142	-69.3015	20.1874	58.2872	112.145	79.654	9.28436	0.980719	0.927169	0.732141	72.182	-16.2408
1060	1084	1059		(0.0, 137.1846051316228, 79.29823392202599)	#00894f	0	137.185	79.2982	154.682	255	137.185	72.2525	-69.2898	20.1305	58.3869	112.292	79.8771	9.33079	0.98124	0.927012	0.730077	72.1548	-16.2
1061	1085	1060		(0.0, 137.25558147284238, 79.00766411196268)	#00894f	0	137.256	79.0077	154.537	255	137.256	72.2668	-69.4155	20.3135	58.3508	112.346	79.5901	9.10924	0.981434	0.928694	0.736712	72.3267	-16.3114
1062	1086	1061		(0.0, 136.9396867710763, 79.15228257247584)	#00884f	0	136.94	79.1523	154.681	255	136.94	72.2	-69.25	20.1209	58.2818	112.091	79.7302	9.36964	0.980526	0.92648	0.729728	72.1139	-16.2015
1063	1087	1062		(0.0, 137.3038987004332, 79.20093302232588)	#00894f	0	137.304	79.2009	154.61	255	137.304	72.2776	-69.3669	20.2263	58.4044	112.388	79.782	9.20563	0.981581	0.928044	0.733549	72.2556	-16.2558
1064	1088	1063		(0.0, 137.0916361212929, 79.23025658113961)	#00894f	0	137.092	79.2303	154.676	255	137.092	72.2325	-69.279	20.1337	58.3445	112.215	79.8089	9.33755	0.980969	0.926868	0.730191	72.1453	-16.2048
1065	1089	1064		(0.0, 136.9623458847051, 79.04465178273908)	#00884f	0	136.962	79.0447	154.628	255	136.962	72.2045	-69.2953	20.1874	58.2673	112.108	79.6238	9.2895	0.980588	0.927086	0.73214	72.176	-16.2421
1066	1090	1065		(0.0, 137.0903032322559, 79.09863378873709)	#00894f	0	137.09	79.0986	154.619	255	137.09	72.2319	-69.3237	20.2044	58.3177	112.213	79.6786	9.25511	0.98096	0.927466	0.732758	72.208	-16.2488
1067	1091	1066		(0.0, 136.80506497834054, 78.892035988004)	#00884e	0	136.805	78.892	154.6	255	136.805	72.1705	-69.2901	20.2132	58.188	111.979	79.4712	9.27738	0.980126	0.927016	0.733076	72.1782	-16.263
1068	1092	1067		(0.0, 136.84271909363545, 79.27490836387871)	#00884f	0	136.843	79.2749	154.759	255	136.843	72.1796	-69.1723	20.0195	58.2762	112.014	79.8506	9.49905	0.98025	0.92544	0.726049	72.011	-16.1412
1069	1093	1068		(0.0, 137.27157614128623, 79.13395534821726)	#00894f	0	137.272	79.134	154.589	255	137.272	72.2706	-69.378	20.2508	58.381	112.361	79.7153	9.18055	0.981485	0.928193	0.73444	72.2732	-16.2721
1070	1094	1069		(0.0, 137.0086637787404, 78.87970676441186)	#00894e	0	137.009	78.8797	154.544	255	137.009	72.2139	-69.369	20.2936	58.2486	112.144	79.461	9.1604	0.980715	0.928072	0.735991	72.2765	-16.3066
1071	1095	1070		(0.0, 136.9566811062979, 79.03965344885039)	#00884f	0	136.957	79.0397	154.627	255	136.957	72.2033	-69.295	20.1881	58.2645	112.104	79.6188	9.28938	0.980571	0.927081	0.732164	72.1758	-16.2427
1072	1096	1071		(0.0, 137.15661446184606, 78.83672109296901)	#00894e	0	137.157	78.8367	154.488	255	137.157	72.2453	-69.438	20.3704	58.2859	112.264	79.4199	9.05401	0.981142	0.928995	0.738777	72.3643	-16.3496
1073	1097	1072		(0.0, 137.10596467844053, 79.03998667110963)	#00894f	0	137.106	79.04	154.589	255	137.106	72.2351	-69.3496	20.2419	58.3108	112.225	79.6206	9.20966	0.981003	0.927812	0.734115	72.2434	-16.2716
1074	1098	1073		(0.0, 137.1819393535488, 78.99733422192602)	#00894e	0	137.182	78.9973	154.551	255	137.182	72.2511	-69.3921	20.2925	58.3259	112.286	79.5792	9.14206	0.981221	0.928381	0.73595	72.2983	-16.3006
1075	1099	1074		(0.0, 136.7947350883039, 78.9686771076308)	#00884e	0	136.795	78.9687	154.637	255	136.795	72.1686	-69.2599	20.1679	58.2001	111.971	79.5469	9.33137	0.980099	0.926612	0.731433	72.1365	-16.2351
1076	1100	1075		(0.0, 137.19293568810397, 79.02232589136955)	#00894f	0	137.193	79.0223	154.56	255	137.193	72.2535	-69.3876	20.2829	58.3343	112.296	79.604	9.15199	0.981254	0.92832	0.735603	72.2913	-16.2943
1077	1101	1076		(0.0, 136.83972009330222, 79.21926024658447)	#00884f	0	136.84	79.2193	154.735	255	136.84	72.1788	-69.1903	20.0485	58.2642	112.011	79.7955	9.46552	0.980239	0.925681	0.727101	72.0364	-16.1594
1078	1102	1077		(0.0, 137.2189270243252, 78.85238253915361)	#00894e	0	137.219	78.8524	154.479	255	137.219	72.2586	-69.4555	20.3844	58.3083	112.315	79.436	9.0306	0.981322	0.929228	0.739285	72.385	-16.3564
1079	1103	1078		(0.0, 137.30589803398868, 79.11296234588471)	#00894f	0	137.306	79.113	154.571	255	137.306	72.2778	-69.3978	20.2746	58.3874	112.388	79.6949	9.14896	0.981583	0.928457	0.735302	72.2988	-16.2857
1080	1104	1079		(0.0, 137.07597467510828, 79.10196601132955)	#00894f	0	137.076	79.102	154.624	255	137.076	72.2289	-69.3173	20.1975	58.3139	112.201	79.6817	9.26488	0.980918	0.92738	0.732504	72.1999	-16.2449
1081	1105	1080		(0.0, 137.080973008997, 79.13895368210596)	#00894f	0	137.081	79.139	154.639	255	137.081	72.23	-69.3065	20.1792	58.3229	112.206	79.7184	9.28558	0.980934	0.927235	0.731844	72.1844	-16.2334
1082	1106	1081		(0.0, 137.11062979006996, 79.04498500499834)	#00894f	0	137.111	79.045	154.59	255	137.111	72.2361	-69.3496	20.2409	58.3133	112.229	79.6256	9.21033	0.981016	0.927812	0.734078	72.2431	-16.2708
1083	1107	1082		(0.0, 137.0816394535155, 78.92635788070643)	#00894e	0	137.082	78.9264	154.546	255	137.082	72.2296	-69.3797	20.2947	58.2806	112.204	79.5079	9.15083	0.980928	0.928215	0.73603	72.2871	-16.305
1084	1108	1083		(0.0, 136.92602465844718, 78.86571142952349)	#00884e	0	136.926	78.8657	154.558	255	136.926	72.1963	-69.3435	20.2713	58.2202	112.077	79.4463	9.19584	0.980476	0.927731	0.735182	72.2458	-16.2953
1085	1109	1084		(0.0, 136.91102965678107, 78.79873375541486)	#00884e	0	136.911	78.7987	154.533	255	136.911	72.1929	-69.3611	20.3022	58.2022	112.064	79.3799	9.16152	0.98043	0.927965	0.736303	72.2713	-16.3149
1086	1110	1085		(0.0, 136.98967010996336, 79.18860379873375)	#00884f	0	136.99	79.1886	154.684	255	136.99	72.2107	-69.2559	20.1193	58.3045	112.132	79.7666	9.36581	0.980672	0.926559	0.729671	72.1191	-16.199
1087	1111	1086		(0.0, 137.05064978340553, 78.94268577140953)	#00894e	0	137.051	78.9427	154.561	255	137.051	72.223	-69.3628	20.2746	58.2742	112.179	79.5238	9.17775	0.980839	0.927988	0.735303	72.2652	-16.2935
1088	1112	1087		(0.0, 137.29390203265578, 78.87037654115295)	#00894e	0	137.294	78.8704	154.468	255	137.294	72.2746	-69.4767	20.4018	58.3352	112.376	79.4546	9.00192	0.98154	0.929513	0.739914	72.4103	-16.3648
1089	1113	1088		(0.0, 137.1469510163279, 79.24158613795402)	#00894f	0	137.147	79.2416	154.667	255	137.147	72.2444	-69.2954	20.1476	58.3639	112.261	79.8206	9.31513	0.981129	0.927087	0.730694	72.1649	-16.2117
1090	1114	1089		(0.0, 137.08830389870045, 78.90069976674442)	#00894e	0	137.088	78.9007	154.533	255	137.088	72.2309	-69.391	20.311	58.2775	112.209	79.4826	9.13103	0.980946	0.928366	0.736622	72.3025	-16.315
1091	1115	1090		(0.0, 137.00133288903697, 79.00799733422193)	#00894f	0	137.001	79.008	154.602	255	137.001	72.2127	-69.3222	20.2214	58.272	112.14	79.5879	9.24545	0.980699	0.927446	0.733372	72.2113	-16.262
1092	1116	1091		(0.0, 137.0369876707764, 78.62479173608797)	#00894e	0	137.037	78.6248	154.425	255	137.037	72.2192	-69.4671	20.4423	58.2064	112.165	79.2089	8.9839	0.980788	0.929384	0.741384	72.4124	-16.3977
1093	1117	1092		(0.0, 137.10663112295902, 79.10896367877375)	#00894f	0	137.107	79.109	154.619	255	137.107	72.2354	-69.3262	20.2048	58.3248	112.226	79.6889	9.2529	0.981007	0.927499	0.732769	72.2105	-16.2485
1094	1118	1093		(0.0, 137.0689770076641, 78.81206264578474)	#00894e	0	137.069	78.8121	154.499	255	137.069	72.2266	-69.4144	20.3521	58.2538	112.193	79.3946	9.08531	0.980887	0.928679	0.738113	72.3365	-16.341
1095	1119	1094		(0.0, 137.12295901366213, 78.43318893702099)	#00894e	0	137.123	78.4332	154.319	255	137.123	72.237	-69.5644	20.5776	58.1948	112.232	79.0201	8.81646	0.981029	0.930686	0.746292	72.5441	-16.4786
1096	1120	1095		(0.0, 137.09396867710763, 79.01832722425858)	#00894f	0	137.094	79.0183	154.583	255	137.094	72.2325	-69.3527	20.2493	58.3028	112.215	79.5991	9.20239	0.980967	0.927853	0.734384	72.2484	-16.2765
1097	1121	1096		(0.0, 137.22625791402865, 78.93268910363213)	#00894e	0	137.226	78.9327	154.512	255	137.226	72.2604	-69.4306	20.3435	58.3267	112.322	79.5156	9.07749	0.981346	0.928895	0.737802	72.3496	-16.3309
1098	1122	1097		(0.0, 136.9146951016328, 79.3025658113962)	#00884f	0	136.915	79.3026	154.753	255	136.915	72.1951	-69.1892	20.0306	58.3041	112.072	79.8787	9.47793	0.980459	0.925666	0.726452	72.0303	-16.146
1099	1123	1098		(0.0, 136.91869376874376, 79.10129956681106)	#00884f	0	136.919	79.1013	154.663	255	136.919	72.1954	-69.2598	20.1409	58.2651	112.074	79.6795	9.34869	0.980463	0.926611	0.730454	72.1289	-16.2146
1100	1124	1099		(0.0, 136.93302232589136, 78.87737420859713)	#00884e	0	136.933	78.8774	154.562	255	136.933	72.1978	-69.3421	20.2675	58.2247	112.083	79.4579	9.19946	0.980496	0.927712	0.735044	72.2433	-16.2927
1101	1125	1100		(0.0, 137.2932355881373, 78.4851716094635)	#00894e	0	137.293	78.4852	154.3	255	137.293	72.2734	-69.6088	20.6109	58.2579	112.371	79.0733	8.7583	0.981523	0.93128	0.747497	72.5961	-16.4938
1102	1126	1101		(0.0, 137.2499166944352, 78.92735754748418)	#00894e	0	137.25	78.9274	154.504	255	137.25	72.2654	-69.441	20.355	58.3329	112.341	79.5106	9.06148	0.981415	0.929036	0.738216	72.3629	-16.3372
1103	1127	1102		(0.0, 137.0646451182939, 78.79806731089637)	#00894e	0	137.065	78.7981	154.494	255	137.065	72.2256	-69.4176	20.3581	58.2497	112.189	79.3807	9.07877	0.980874	0.928722	0.738332	72.3413	-16.3449
1104	1128	1103		(0.0, 137.1499500166611, 78.41686104631789)	#00894e	0	137.15	78.4169	154.306	255	137.15	72.2427	-69.5799	20.5963	58.1999	112.254	79.0042	8.79166	0.981106	0.930894	0.746969	72.5643	-16.4892
1105	1129	1104		(0.0, 137.22259246917693, 78.79640119960014)	#00894e	0	137.223	78.7964	154.453	255	137.223	72.2592	-69.476	20.4162	58.2983	112.317	79.3807	8.99321	0.981331	0.929504	0.740436	72.4137	-16.3759
1106	1130	1105		(0.0, 137.2229256914362, 78.78573808730424)	#00894e	0	137.223	78.7857	154.449	255	137.223	72.2593	-69.4798	20.4221	58.2963	112.317	79.3701	8.98628	0.981331	0.929554	0.74065	72.419	-16.3795
1107	1131	1106		(0.0, 137.15161612795734, 78.91636121292902)	#00894e	0	137.152	78.9164	154.524	255	137.152	72.2444	-69.4088	20.3254	58.3003	112.261	79.4987	9.10707	0.98113	0.928604	0.737144	72.3236	-16.3219
1108	1132	1107		(0.0, 137.03032322559147, 78.8223925358214)	#00894e	0	137.03	78.8224	154.513	255	137.03	72.2184	-69.3967	20.3325	58.2439	112.161	79.4045	9.11254	0.980776	0.928442	0.737403	72.314	-16.3301
1109	1133	1108		(0.0, 137.23125624791737, 78.52449183605465)	#00894e	0	137.231	78.5245	154.332	255	137.231	72.2603	-69.5727	20.5671	58.2466	112.321	79.1116	8.81637	0.981345	0.930796	0.745909	72.549	-16.4687
1110	1134	1109		(0.0, 137.15894701766078, 78.36654448517162)	#00894e	0	137.159	78.3665	154.281	255	137.159	72.2445	-69.6005	20.627	58.1926	112.261	78.9545	8.75494	0.98113	0.931169	0.748081	72.5927	-16.5078
1111	1135	1110		(0.0, 137.11662779073643, 78.23492169276908)	#00894e	0	137.117	78.2349	154.234	255	137.117	72.2351	-69.6303	20.6834	58.1531	112.225	78.8237	8.69414	0.981003	0.931568	0.750128	72.6374	-16.5438
1112	1136	1111		(0.0, 137.06731089636787, 78.35854715094969)	#00894e	0	137.067	78.3585	154.301	255	137.067	72.2249	-69.5698	20.5982	58.1626	112.186	78.9456	8.79897	0.980865	0.930758	0.747037	72.5551	-16.4929
1113	1137	1112		(0.0, 136.98100633122291, 78.77774075308231)	#00884e	0	136.981	78.7777	154.506	255	136.981	72.2077	-69.3939	20.3389	58.2197	112.121	79.3598	9.11072	0.980631	0.928405	0.737635	72.3131	-16.3355
1114	1138	1113		(0.0, 137.16394535154947, 78.83138953682106)	#00894e	0	137.164	78.8314	154.483	255	137.164	72.2468	-69.4425	20.376	58.2871	112.27	79.4147	9.04671	0.981163	0.929056	0.738978	72.3702	-16.3528
1115	1139	1114		(0.0, 137.16427857380873, 78.59213595468178)	#00894e	0	137.164	78.5921	154.379	255	137.164	72.2462	-69.5249	20.5061	58.2394	112.268	79.1779	8.89506	0.981154	0.930157	0.743697	72.4859	-16.4332
1116	1140	1115		(0.0, 136.97634121959348, 78.61946017994002)	#00884e	0	136.976	78.6195	154.438	255	136.976	72.2063	-69.4467	20.4233	58.1866	112.115	79.203	9.01303	0.980612	0.929111	0.740693	72.3875	-16.3878
1117	1141	1116		(0.0, 137.1262912362546, 78.92935688103965)	#00894e	0	137.126	78.9294	154.536	255	137.126	72.2391	-69.3951	20.3092	58.295	112.24	79.5113	9.12883	0.981057	0.928421	0.736557	72.3059	-16.3127
1118	1142	1117		(0.0, 137.3942019326891, 78.51949350216594)	#00894e	0	137.394	78.5195	154.289	255	137.394	72.2949	-69.6339	20.6287	58.2961	112.454	79.1082	8.72612	0.981816	0.931616	0.748142	72.6252	-16.5016
1119	1143	1118		(0.0, 137.19393535488172, 78.45651449516828)	#00894e	0	137.194	78.4565	154.312	255	137.194	72.2522	-69.5824	20.5906	58.2214	112.29	79.0439	8.79325	0.981235	0.930926	0.746762	72.565	-16.4844
1120	1144	1119		(0.0, 137.0986337887371, 78.80873042319227)	#00894e	0	137.099	78.8087	154.49	255	137.099	72.2329	-69.4264	20.3646	58.2623	112.217	79.3916	9.06732	0.980973	0.92884	0.738568	72.3515	-16.3478
1121	1145	1120		(0.0, 137.1412862379207, 78.70109963345551)	#00894e	0	137.141	78.7011	154.432	255	137.141	72.2416	-69.479	20.4385	58.254	112.25	79.2855	8.97637	0.981092	0.929544	0.741247	72.4228	-16.3922
1122	1146	1121		(0.0, 137.27457514161947, 78.51082972342553)	#00894e	0	137.275	78.5108	154.316	255	137.275	72.2695	-69.5932	20.5902	58.2573	112.356	79.0985	8.78454	0.98147	0.931071	0.746747	72.5752	-16.4816
1123	1147	1122		(0.0, 137.1506164611796, 78.68843718760414)	#00894e	0	137.151	78.6884	154.424	255	137.151	72.2436	-69.4868	20.4488	58.2544	112.258	79.2731	8.96336	0.981119	0.929648	0.741619	72.4332	-16.3983
1124	1148	1123		(0.0, 137.09330223258914, 78.89370209930023)	#00894e	0	137.093	78.8937	154.528	255	137.093	72.232	-69.3952	20.3166	58.2777	112.213	79.4757	9.12393	0.980961	0.928423	0.736826	72.3081	-16.3183
1125	1149	1124		(0.0, 137.13095634788405, 78.31256247917361)	#00894e	0	137.131	78.3126	154.265	255	137.131	72.2384	-69.6089	20.6463	58.1731	112.238	78.9007	8.73571	0.981048	0.931281	0.748781	72.6062	-16.5206
1126	1150	1125		(0.0, 136.90303232255914, 78.60046651116295)	#00884e	0	136.903	78.6005	154.448	255	136.903	72.1906	-69.4263	20.4071	58.16	112.056	79.1835	9.04033	0.980399	0.928839	0.740106	72.3634	-16.3801
1127	1151	1126		(0.0, 137.44718427190935, 78.7790736421193)	#00894e	0	137.447	78.7791	154.39	255	137.447	72.3069	-69.5641	20.5067	58.3644	112.5	79.3658	8.86232	0.981979	0.930682	0.743719	72.5237	-16.4249
1128	1152	1127		(0.0, 137.08763745418193, 78.79706764411863)	#00894e	0	137.088	78.7971	154.488	255	137.088	72.2305	-69.4264	20.367	58.2566	112.208	79.38	9.06583	0.980941	0.928839	0.738653	72.3522	-16.3496
1129	1153	1128		(0.0, 137.40453182272574, 78.23892035988004)	#00894e	0	137.405	78.2389	154.164	255	137.405	72.2964	-69.7341	20.7852	58.2432	112.459	78.8306	8.54263	0.981835	0.932957	0.753822	72.7659	-16.5974
1130	1154	1129		(0.0, 137.16594468510496, 78.91369543485504)	#00894e	0	137.166	78.9137	154.519	255	137.166	72.2475	-69.415	20.332	58.3042	112.272	79.4962	9.09772	0.981171	0.928687	0.737385	72.3314	-16.3256
1131	1155	1130		(0.0, 137.22592469176942, 78.69076974341885)	#00894e	0	137.226	78.6908	154.406	255	137.226	72.2596	-69.5135	20.4747	58.2782	112.319	79.2761	8.92455	0.981336	0.930006	0.74256	72.4662	-16.412
1132	1156	1131		(0.0, 137.15428190603131, 78.65478173942019)	#00894e	0	137.154	78.6548	154.409	255	137.154	72.2443	-69.4997	20.4684	58.2488	112.26	79.2398	8.94008	0.981128	0.92982	0.74233	72.4511	-16.4103
1133	1157	1132		(0.0, 137.09830056647783, 78.52849050316561)	#00894e	0	137.098	78.5285	154.367	255	137.098	72.232	-69.5226	20.5168	58.2062	112.213	79.1142	8.89006	0.980961	0.930127	0.744087	72.4868	-16.4419
1134	1158	1133		(0.0, 137.31422859046984, 78.44685104965012)	#00894e	0	137.314	78.4469	154.278	255	137.314	72.2777	-69.6297	20.6393	58.2568	112.388	79.0355	8.72279	0.981582	0.931559	0.748529	72.6242	-16.5106
1135	1159	1134		(0.0, 137.13828723758746, 78.34821726091303)	#00894e	0	137.138	78.3482	154.278	255	137.138	72.24	-69.5993	20.6295	58.1825	112.244	78.9361	8.75439	0.98107	0.931153	0.748172	72.5922	-16.51
1136	1160	1135		(0.0, 137.10696434521827, 78.703098967011)	#00894e	0	137.107	78.7031	154.442	255	137.107	72.2343	-69.4658	20.425	58.2438	112.222	79.2871	8.996	0.980993	0.929366	0.740758	72.4063	-16.3849
1137	1161	1136		(0.0, 137.2919026991003, 78.15161612795735)	#00894e	0	137.292	78.1516	154.154	255	137.292	72.2722	-69.7231	20.7922	58.1908	112.367	78.743	8.54743	0.981507	0.932808	0.754074	72.7573	-16.6052
1138	1162	1137		(0.0, 137.28023992002664, 78.36887704098633)	#00894e	0	137.28	78.3689	154.252	255	137.28	72.2703	-69.6441	20.6695	58.2306	112.36	78.958	8.69152	0.981481	0.931752	0.749624	72.6466	-16.5302
1139	1163	1138		(0.0, 137.20159946684439, 78.60313228923692)	#00894e	0	137.202	78.6031	154.374	255	137.202	72.2542	-69.5348	20.5136	58.2531	112.298	79.1891	8.88205	0.981263	0.93029	0.743969	72.4975	-16.4367
1140	1164	1139		(0.0, 137.04398533822058, 78.80206597800733)	#00894e	0	137.044	78.8021	154.501	255	137.044	72.2212	-69.4087	20.3485	58.244	112.172	79.3845	9.09236	0.980815	0.928602	0.737982	72.33	-16.3395
1141	1165	1140		(0.0, 137.16727757414196, 78.53848717094301)	#00894e	0	137.167	78.5385	154.354	255	137.167	72.2467	-69.5444	20.5363	58.2296	112.27	79.1248	8.85947	0.981161	0.930419	0.744795	72.5132	-16.4518
1142	1166	1141		(0.0, 136.99666777740754, 78.34755081639453)	#00884e	0	136.997	78.3476	154.314	255	136.997	72.2099	-69.5477	20.5786	58.1385	112.129	78.934	8.82987	0.98066	0.930462	0.746328	72.5283	-16.4831
1143	1167	1142		(0.0, 136.90936354548484, 78.73208930356547)	#00884e	0	136.909	78.7321	154.504	255	136.909	72.1923	-69.3834	20.3378	58.1883	112.062	79.3139	9.12024	0.980422	0.928264	0.737594	72.3027	-16.337
1144	1168	1143		(0.0, 137.1476174608464, 78.40186604465178)	#00894e	0	137.148	78.4019	154.3	255	137.148	72.2422	-69.5842	20.6036	58.1961	112.252	78.9893	8.7834	0.981099	0.930951	0.747234	72.5705	-16.4938
1145	1169	1144		(0.0, 137.1412862379207, 78.14795068310563)	#00894e	0	137.141	78.148	154.19	255	137.141	72.2401	-69.6693	20.7398	58.1434	112.244	78.7379	8.62575	0.981071	0.932089	0.752173	72.6908	-16.5777
1146	1170	1145		(0.0, 137.40086637787405, 78.30656447850717)	#00894e	0	137.401	78.3066	154.195	255	137.401	72.2958	-69.7095	20.747	58.2556	112.457	78.8975	8.58752	0.981827	0.932628	0.752436	72.7314	-16.5741
1147	1171	1146		(0.0, 136.92502499166943, 78.70509830056648)	#00884e	0	136.925	78.7051	154.488	255	136.925	72.1956	-69.3984	20.3581	58.1878	112.075	79.2873	9.09476	0.980467	0.928465	0.738332	72.3228	-16.3491
1148	1172	1147		(0.0, 137.11229590136622, 78.23592135954682)	#00894e	0	137.112	78.2359	154.236	255	137.112	72.2342	-69.6284	20.6813	58.152	112.222	78.8247	8.6971	0.980991	0.931542	0.750052	72.6349	-16.5427
1149	1173	1148		(0.0, 137.28223925358213, 78.51549483505498)	#00894e	0	137.282	78.5155	154.316	255	137.282	72.2711	-69.5944	20.5904	58.2606	112.363	79.1032	8.7834	0.981492	0.931087	0.746755	72.5765	-16.4815
1150	1174	1149		(0.0, 137.1179606797734, 78.45584805064978)	#00894e	0	137.118	78.4558	154.331	255	137.118	72.236	-69.5548	20.5635	58.1977	112.229	79.0425	8.8335	0.981015	0.930558	0.745779	72.5309	-16.47
1151	1175	1150		(0.0, 137.06831056314562, 78.75108297234256)	#00894e	0	137.068	78.7511	154.472	255	137.068	72.2262	-69.4351	20.385	58.2414	112.191	79.3343	9.04707	0.980883	0.928956	0.739305	72.3656	-16.3614
1152	1176	1151		(0.0, 137.19260246584471, 78.45151616127957)	#00894e	0	137.193	78.4515	154.31	255	137.193	72.2519	-69.5836	20.5928	58.22	112.289	79.0389	8.7908	0.981231	0.930943	0.746843	72.5668	-16.4858
1153	1177	1152		(0.0, 137.33855381539487, 78.4538487170943)	#00894e	0	137.339	78.4538	154.275	255	137.339	72.2829	-69.6362	20.6443	58.2657	112.408	79.0427	8.71423	0.981653	0.931646	0.74871	72.6318	-16.5129
1154	1178	1153		(0.0, 137.09563478840386, 78.64678440519826)	#00894e	0	137.096	78.6468	154.42	255	137.096	72.2318	-69.481	20.4515	58.229	112.213	79.2313	8.96641	0.980958	0.92957	0.741719	72.4284	-16.4017
1155	1179	1154		(0.0, 137.18660446517828, 77.98833722092635)	#00894d	0	137.187	77.9883	154.109	255	137.187	72.2493	-69.7408	20.8434	58.1255	112.279	78.5803	8.50014	0.981196	0.933046	0.755929	72.7889	-16.6398
1156	1180	1155		(0.0, 137.10163278907032, 78.67910696434522)	#00894e	0	137.102	78.6791	154.432	255	137.102	72.2331	-69.4721	20.4361	58.2373	112.218	79.2633	8.98367	0.980977	0.92945	0.741161	72.4155	-16.392
1157	1181	1156		(0.0, 137.22559146951016, 78.42785738087304)	#00894e	0	137.226	78.4279	154.292	255	137.226	72.2588	-69.6038	20.6176	58.2255	112.316	79.0158	8.75815	0.981325	0.931213	0.747743	72.5932	-16.5
1158	1182	1157		(0.0, 137.03032322559147, 78.51049650116627)	#00894e	0	137.03	78.5105	154.377	255	137.03	72.2175	-69.5039	20.5021	58.1815	112.158	79.0957	8.91509	0.980764	0.929877	0.743551	72.4647	-16.4348
1159	1183	1158		(0.0, 137.0156614461846, 78.60446517827391)	#00894e	0	137.016	78.6045	154.421	255	137.016	72.2146	-69.4662	20.4456	58.1957	112.147	79.1886	8.98246	0.980725	0.929373	0.741505	72.4126	-16.4005
1160	1184	1159		(0.0, 137.1306231256248, 78.42019326891037)	#00894e	0	137.131	78.4202	154.312	255	137.131	72.2386	-69.5717	20.5875	58.1945	112.239	79.0073	8.80412	0.981051	0.930784	0.746649	72.5539	-16.4844
1161	1185	1160		(0.0, 137.10263245584804, 78.29656781072975)	#00894e	0	137.103	78.2966	154.265	255	137.103	72.2323	-69.604	20.6447	58.1611	112.214	78.8846	8.74074	0.980965	0.931216	0.748726	72.6011	-16.5205
1162	1186	1161		(0.0, 137.08997000999668, 78.09330223258914)	#00894e	0	137.09	78.0933	154.179	255	137.09	72.229	-69.6693	20.7511	58.1166	112.202	78.6833	8.61858	0.980921	0.93209	0.752582	72.6941	-16.5862
1163	1187	1162		(0.0, 137.37320893035655, 78.0099966677774)	#00894e	0	137.373	78.01	154.072	255	137.373	72.2891	-69.8014	20.8989	58.1877	112.431	78.6036	8.41402	0.981736	0.933857	0.757945	72.8629	-16.668
1164	1188	1163		(0.0, 137.1456181272909, 78.11496167944019)	#00894e	0	137.146	78.115	154.175	255	137.146	72.2409	-69.6822	20.7594	58.1381	112.247	78.7053	8.60249	0.981082	0.932262	0.752883	72.7088	-16.5896
1165	1189	1164		(0.0, 137.0703098967011, 78.44851716094635)	#00894e	0	137.07	78.4485	154.339	255	137.07	72.2258	-69.5399	20.5503	58.1815	112.19	79.0347	8.85438	0.980877	0.930358	0.745299	72.5128	-16.4633
1166	1190	1165		(0.0, 137.2335888037321, 78.23458847050983)	#00894e	0	137.234	78.2346	154.205	255	137.234	72.26	-69.6732	20.7259	58.1893	112.32	78.8246	8.63129	0.981341	0.932142	0.751668	72.6906	-16.5663
1167	1191	1166		(0.0, 137.10063312229258, 78.6584471842719)	#00894e	0	137.101	78.6584	154.424	255	137.101	72.2329	-69.4788	20.447	58.2329	112.217	79.2429	8.97112	0.980973	0.929541	0.741555	72.425	-16.3987
1168	1192	1167		(0.0, 137.25824725091636, 78.1732755748084)	#00894e	0	137.258	78.1733	154.172	255	137.258	72.2651	-69.7033	20.7682	58.1847	112.34	78.7641	8.57919	0.98141	0.932544	0.753205	72.7315	-16.5915
1169	1193	1168		(0.0, 137.15161612795734, 78.26057980673109)	#00894e	0	137.152	78.2606	154.237	255	137.152	72.2426	-69.6343	20.6821	58.1691	112.254	78.8495	8.69167	0.981105	0.931621	0.75008	72.6408	-16.5419
1170	1194	1169		(0.0, 137.20926357880705, 77.79806731089637)	#00894d	0	137.209	77.7981	154.02	255	137.209	72.2536	-69.8146	20.9556	58.0945	112.296	78.3922	8.36712	0.981254	0.934033	0.760001	72.8918	-16.7077
1171	1195	1170		(0.0, 137.3828723758747, 77.7620793068977)	#00894d	0	137.383	77.7621	153.961	255	137.383	72.2904	-69.8903	21.0381	58.1411	112.436	78.3583	8.25128	0.981755	0.935046	0.76299	72.988	-16.7526
1172	1196	1171		(0.0, 137.1356214595135, 78.24325224925025)	#00894e	0	137.136	78.2433	154.233	255	137.136	72.2392	-69.6344	20.6857	58.1607	112.241	78.8322	8.68925	0.981058	0.931623	0.750213	72.6419	-16.5447
1173	1197	1172		(0.0, 137.22559146951016, 78.31156281239586)	#00894e	0	137.226	78.3116	154.241	255	137.226	72.2585	-69.6438	20.681	58.2022	112.315	78.9007	8.6844	0.981321	0.931748	0.750041	72.6496	-16.539
1174	1198	1173		(0.0, 137.02665778073975, 77.98100633122293)	#00894d	0	137.027	77.981	154.146	255	137.027	72.2152	-69.6849	20.7895	58.0745	112.149	78.5715	8.58126	0.980733	0.932298	0.753977	72.7199	-16.6118
1175	1199	1174		(0.0, 137.26024658447184, 77.77607464178607)	#00894d	0	137.26	77.7761	153.998	255	137.26	72.2644	-69.8408	20.9861	58.1059	112.337	78.3709	8.32583	0.981401	0.934383	0.761106	72.9256	-16.7247
1176	1200	1175		(0.0, 137.36821059646783, 78.04765078307231)	#00894e	0	137.368	78.0477	154.09	255	137.368	72.2881	-69.7867	20.8765	58.1937	112.428	78.6409	8.44061	0.981723	0.93366	0.757133	72.8424	-16.6545
1177	1201	1176		(0.0, 137.38087304231922, 78.10329890036654)	#00894e	0	137.381	78.1033	154.111	255	137.381	72.291	-69.7721	20.8507	58.2087	112.438	78.6961	8.46918	0.981762	0.933465	0.756196	72.821	-16.6383
1178	1202	1177		(0.0, 137.13262245918028, 78.25524825058314)	#00894e	0	137.133	78.2552	154.239	255	137.133	72.2386	-69.6292	20.6781	58.1622	112.238	78.844	8.69846	0.98105	0.931553	0.749936	72.6348	-16.5401
1179	1203	1178		(0.0, 137.4475174941686, 77.94935021659447)	#00894d	0	137.448	77.9494	154.027	255	137.448	72.3047	-69.8494	20.9589	58.1986	112.491	78.5443	8.33576	0.981948	0.934499	0.76012	72.9261	-16.7023
1180	1204	1179		(0.0, 137.5014995001666, 77.72842385871377)	#00894d	0	137.501	77.7284	153.917	255	137.501	72.3156	-69.9451	21.0993	58.1711	112.532	78.3262	8.16645	0.982096	0.935779	0.765212	73.0582	-16.7862
1181	1205	1180		(0.0, 137.3465511496168, 78.21359546817727)	#00894e	0	137.347	78.2136	154.168	255	137.347	72.284	-69.7217	20.7781	58.2201	112.412	78.8049	8.55755	0.981667	0.93279	0.753563	72.7519	-16.5949
1182	1206	1181		(0.0, 137.17660779740086, 78.30356547817394)	#00894e	0	137.177	78.3036	154.249	255	137.177	72.2481	-69.6287	20.6677	58.1855	112.275	78.8923	8.70555	0.981179	0.931546	0.749557	72.6313	-16.5323
1183	1207	1182		(0.0, 137.31622792402533, 77.98967010996334)	#00894d	0	137.316	77.9897	154.077	255	137.316	72.2769	-69.7877	20.8895	58.166	112.385	78.5829	8.43158	0.981571	0.933673	0.757601	72.847	-16.664
1184	1208	1183		(0.0, 137.323892035988, 77.8927024325225)	#00894d	0	137.324	77.8927	154.033	255	137.324	72.2783	-69.8238	20.9453	58.1489	112.39	78.487	8.36588	0.981589	0.934157	0.759625	72.8977	-16.6978
1185	1209	1184		(0.0, 137.28023992002664, 78.19660113295568)	#00894e	0	137.28	78.1966	154.177	255	137.28	72.2698	-69.7033	20.7634	58.1962	112.358	78.7874	8.58222	0.981475	0.932544	0.753031	72.7301	-16.5879
1186	1210	1185		(0.0, 137.0829723425525, 78.62445851382873)	#00894e	0	137.083	78.6245	154.413	255	137.083	72.229	-69.484	20.4591	58.2206	112.202	79.209	8.95906	0.980921	0.92961	0.741993	72.4334	-16.4067
1187	1211	1186		(0.0, 137.29523492169278, 77.9453515494835)	#00894d	0	137.295	77.9454	154.063	255	137.295	72.2723	-69.7952	20.9061	58.1506	112.367	78.5389	8.41467	0.981508	0.933774	0.758205	72.8591	-16.6748
1188	1212	1187		(0.0, 136.93668777074308, 78.0929690103299)	#00884e	0	136.937	78.093	154.217	255	136.937	72.1964	-69.6134	20.6958	58.069	112.077	78.6814	8.70062	0.980477	0.931342	0.750578	72.6247	-16.557
1189	1213	1188		(0.0, 136.87404198600467, 78.4815061646118)	#00884e	0	136.874	78.4815	154.403	255	136.874	72.1841	-69.4567	20.4613	58.1273	112.031	79.0654	8.98056	0.980311	0.929244	0.742073	72.4078	-16.4145
1190	1214	1189		(0.0, 137.36721092969012, 77.50416527824059)	#00894d	0	137.367	77.5042	153.853	255	137.367	72.2864	-69.9734	21.1738	58.0847	112.421	78.1028	8.09559	0.9817	0.936158	0.767914	73.1068	-16.8357
1191	1215	1190		(0.0, 137.2679106964345, 78.55881372875709)	#00894e	0	137.268	78.5588	154.338	255	137.268	72.2682	-69.5743	20.5616	58.2648	112.352	79.1459	8.81851	0.981453	0.930818	0.745712	72.549	-16.4643
1192	1216	1191		(0.0, 137.45984671776074, 78.03498833722092)	#00894e	0	137.46	78.035	154.062	255	137.46	72.3076	-69.8244	20.9165	58.2196	112.502	78.6292	8.38359	0.981987	0.934165	0.758584	72.89	-16.6761
1193	1217	1192		(0.0, 137.54581806064644, 77.82305898033988)	#00894d	0	137.546	77.8231	153.948	255	137.546	72.3252	-69.9287	21.0635	58.2038	112.569	78.4203	8.20297	0.982227	0.935559	0.763912	73.0321	-16.763
1194	1218	1193		(0.0, 137.28823725424857, 78.1669443518827)	#00894e	0	137.288	78.1669	154.162	255	137.288	72.2714	-69.7164	20.7825	58.1927	112.364	78.7582	8.55912	0.981497	0.93272	0.753723	72.7482	-16.5994
1195	1219	1194		(0.0, 137.2215928023992, 78.15928023992002)	#00894e	0	137.222	78.1593	154.175	255	137.222	72.2572	-69.6947	20.7626	58.1705	112.31	78.7499	8.58993	0.981304	0.93243	0.753001	72.7217	-16.5892
1196	1220	1195		(0.0, 137.36921026324558, 77.69310229923359)	#00894d	0	137.369	77.6931	153.935	255	137.369	72.2873	-69.9091	21.0709	58.1231	112.425	78.2899	8.21473	0.981713	0.935297	0.764182	73.0155	-16.7731
1197	1221	1196		(0.0, 137.31189603465512, 78.01466177940686)	#00894e	0	137.312	78.0147	154.089	255	137.312	72.276	-69.7775	20.8742	58.1696	112.381	78.6076	8.44978	0.981559	0.933537	0.757049	72.8329	-16.6548
1198	1222	1197		(0.0, 137.42785738087304, 77.82605798067311)	#00894d	0	137.428	77.8261	153.978	255	137.428	72.3002	-69.8847	21.0193	58.1678	112.474	78.4221	8.2679	0.981887	0.934971	0.762309	72.9772	-16.7398
1199	1223	1198		(0.0, 137.16027990669778, 77.86637787404199)	#00894d	0	137.16	77.8664	154.062	255	137.16	72.2434	-69.7732	20.9005	58.093	112.257	78.4593	8.43679	0.981115	0.933479	0.758003	72.8363	-16.6756
1200	1224	1199		(0.0, 137.11529490169943, 78.377874041986)	#00894e	0	137.115	78.3779	154.297	255	137.115	72.2352	-69.5807	20.605	58.1813	112.226	78.9652	8.78551	0.981005	0.930904	0.747285	72.5674	-16.4957
1201	1225	1200		(0.0, 137.3132289236921, 77.55948017327557)	#00894d	0	137.313	77.5595	153.89	255	137.313	72.2751	-69.9347	21.124	58.079	112.378	78.157	8.1597	0.981546	0.93564	0.766106	73.0553	-16.8071
1202	1226	1201		(0.0, 137.4388537154282, 78.16294568477174)	#00894e	0	137.439	78.1629	154.123	255	137.439	72.3035	-69.7728	20.8391	58.2386	112.486	78.7557	8.47607	0.981931	0.933474	0.755774	72.8183	-16.6293
1203	1227	1202		(0.0, 137.58080639786738, 78.23058980339887)	#00894e	0	137.581	78.2306	154.117	255	137.581	72.3338	-69.8013	20.8534	58.2962	112.602	78.8241	8.44326	0.982344	0.933855	0.756293	72.8497	-16.6337
1204	1228	1203		(0.0, 137.14961679440188, 78.29323558813729)	#00894e	0	137.15	78.2932	154.252	255	137.15	72.2423	-69.6223	20.6635	58.175	112.253	78.8818	8.71345	0.981101	0.931461	0.749408	72.624	-16.5306
1205	1229	1204		(0.0, 137.20026657780738, 77.92602465844719)	#00894d	0	137.2	77.926	154.078	255	137.2	72.252	-69.7672	20.8824	58.1173	112.29	78.5188	8.45325	0.981233	0.9334	0.757344	72.8254	-16.6632
1206	1230	1205		(0.0, 137.36087970676442, 77.96767744085305)	#00894d	0	137.361	77.9677	154.057	255	137.361	72.2863	-69.8115	20.9176	58.1754	112.421	78.5616	8.39373	0.981699	0.933992	0.758622	72.8779	-16.6798
1207	1231	1206		(0.0, 137.17460846384537, 78.07464178607131)	#00894e	0	137.175	78.0746	154.15	255	137.175	72.247	-69.7067	20.7919	58.1391	112.271	78.6656	8.56137	0.981165	0.93259	0.754062	72.7415	-16.6086
1208	1232	1207		(0.0, 137.3338887037654, 77.83038987004332)	#00894d	0	137.334	77.8304	154.003	255	137.334	72.2802	-69.8489	20.983	58.1396	112.397	78.4254	8.32092	0.981616	0.934492	0.760992	72.9325	-16.7205
1209	1233	1208		(0.0, 137.18927024325225, 78.16994335221592)	#00894e	0	137.189	78.1699	154.188	255	137.189	72.2504	-69.6793	20.7451	58.1627	112.284	78.7601	8.614	0.981211	0.932223	0.752367	72.7019	-16.5795
1210	1234	1209		(0.0, 137.48117294235254, 77.56681106297901)	#00894d	0	137.481	77.5668	153.852	255	137.481	72.3108	-69.9933	21.1806	58.1325	112.514	78.166	8.07448	0.982031	0.936424	0.768159	73.1278	-16.8363
1211	1235	1210		(0.0, 137.4155281572809, 78.03965344885039)	#00894e	0	137.416	78.0397	154.075	255	137.416	72.2981	-69.8067	20.898	58.2067	112.466	78.6334	8.41023	0.981859	0.933927	0.757911	72.8677	-16.6661
1212	1236	1211		(0.0, 137.08563812062647, 78.08730423192269)	#00894e	0	137.086	78.0873	154.177	255	137.086	72.2281	-69.6698	20.7528	58.114	112.198	78.6773	8.61709	0.980908	0.932096	0.752644	72.695	-16.5874
1213	1237	1212		(0.0, 137.1952682439187, 78.32089303565478)	#00894e	0	137.195	78.3209	154.252	255	137.195	72.2521	-69.6295	20.665	58.1947	112.29	78.9096	8.70655	0.981234	0.931557	0.749459	72.6313	-16.5301
1214	1238	1213		(0.0, 137.45651449516828, 78.03565478173942)	#00894e	0	137.457	78.0357	154.063	255	137.457	72.3069	-69.823	20.915	58.2187	112.499	78.6299	8.38579	0.981978	0.934146	0.758527	72.8882	-16.6752
1215	1239	1214		(0.0, 137.296901032989, 78.13228923692103)	#00894e	0	137.297	78.1323	154.145	255	137.297	72.2732	-69.7315	20.8046	58.1885	112.371	78.7239	8.53249	0.98152	0.932922	0.754522	72.7689	-16.6126
1216	1240	1215		(0.0, 137.2215928023992, 77.8537154281906)	#00894d	0	137.222	77.8537	154.041	255	137.222	72.2564	-69.7999	20.9296	58.1094	112.306	78.4474	8.39588	0.981292	0.933837	0.759058	72.8703	-16.6915
1217	1241	1216		(0.0, 137.40119960013328, 78.0426524491836)	#00894e	0	137.401	78.0427	154.079	255	137.401	72.2951	-69.8004	20.8912	58.2029	112.454	78.6362	8.4198	0.981818	0.933844	0.757664	72.8597	-16.6624
1218	1242	1217		(0.0, 137.52782405864713, 78.00666444518494)	#00894e	0	137.528	78.0067	154.032	255	137.528	72.3219	-69.859	20.9566	58.235	112.557	78.6019	8.32929	0.982182	0.934627	0.760035	72.9346	-16.6984
1219	1243	1218		(0.0, 137.35888037320893, 78.23458847050983)	#00894e	0	137.359	78.2346	154.174	255	137.359	72.2866	-69.719	20.7711	58.2282	112.422	78.8258	8.56428	0.981703	0.932754	0.75331	72.7473	-16.5902
1220	1244	1219		(0.0, 137.27924025324893, 77.89436854381873)	#00894d	0	137.279	77.8944	154.045	255	137.279	72.2688	-69.807	20.9282	58.1354	112.354	78.4882	8.39084	0.98146	0.933931	0.759007	72.8766	-16.6888
1221	1245	1220		(0.0, 137.29723425524824, 77.73242252582473)	#00894d	0	137.297	77.7324	153.97	255	137.297	72.2721	-69.8693	21.0234	58.1086	112.367	78.3281	8.27827	0.981506	0.934765	0.762458	72.9637	-16.7463
1222	1246	1221		(0.0, 137.6611129623459, 77.89136954348551)	#00894d	0	137.661	77.8914	153.949	255	137.661	72.3499	-69.9471	21.0677	58.2532	112.664	78.4891	8.18489	0.982562	0.935806	0.764065	73.051	-16.762
1223	1247	1222		(0.0, 137.2295901366211, 77.9616794401866)	#00894d	0	137.23	77.9617	154.087	255	137.23	72.2584	-69.7657	20.8735	58.1335	112.314	78.5544	8.46018	0.981319	0.933379	0.757021	72.8214	-16.6569
1224	1248	1223		(0.0, 137.1726091302899, 77.94368543818727)	#00894d	0	137.173	77.9437	154.093	255	137.173	72.2462	-69.7511	20.8627	58.1122	112.268	78.536	8.47928	0.981154	0.933183	0.756631	72.8043	-16.6521
1225	1249	1224		(0.0, 137.13462179273574, 78.08530489836721)	#00894e	0	137.135	78.0853	154.164	255	137.135	72.2385	-69.6884	20.7716	58.1288	112.238	78.6758	8.58956	0.98105	0.932345	0.753326	72.7182	-16.5974
1226	1250	1225		(0.0, 137.11096301232922, 77.93302232589137)	#00894d	0	137.111	77.933	154.104	255	137.111	72.2331	-69.7322	20.8463	58.091	112.217	78.5248	8.50556	0.980975	0.932931	0.756035	72.7815	-16.6439
1227	1251	1226		(0.0, 137.2749083638787, 77.88437187604131)	#00894d	0	137.275	77.8844	154.042	255	137.275	72.2678	-69.8088	20.9321	58.1321	112.35	78.4783	8.3868	0.981447	0.933956	0.759148	72.8795	-16.6913
1228	1252	1227		(0.0, 137.43418860379873, 77.96634455181606)	#00894d	0	137.434	77.9663	154.038	255	137.434	72.3019	-69.8387	20.9448	58.1979	112.48	78.561	8.35369	0.981911	0.934356	0.759608	72.9118	-16.6941
1229	1253	1228		(0.0, 137.0149950016661, 78.04298567144285)	#00894e	0	137.015	78.043	154.176	255	137.015	72.2129	-69.6593	20.7514	58.0832	112.141	78.6327	8.62686	0.980702	0.931955	0.752596	72.6845	-16.5888
1230	1254	1229		(0.0, 137.21859380206598, 78.13328890369877)	#00894e	0	137.219	78.1333	154.164	255	137.219	72.2565	-69.7026	20.7757	58.1644	112.307	78.7241	8.57503	0.981294	0.932535	0.753477	72.7329	-16.5974
1231	1255	1230		(0.0, 137.37754081972676, 77.88437187604131)	#00894d	0	137.378	77.8844	154.016	255	137.378	72.2896	-69.8462	20.9692	58.1639	112.433	78.4793	8.33188	0.981744	0.934457	0.760493	72.926	-16.7108
1232	1256	1231		(0.0, 137.25958013995336, 78.03465511496168)	#00894e	0	137.26	78.0347	154.111	255	137.26	72.265	-69.7515	20.8444	58.1574	112.339	78.6269	8.49047	0.981409	0.933189	0.755968	72.7995	-16.6382
1233	1257	1232		(0.0, 137.5838053982006, 77.38153948683772)	#00894d	0	137.584	77.3815	153.746	255	137.584	72.3321	-70.0944	21.3193	58.1273	112.596	77.9836	7.90164	0.98232	0.937777	0.773191	73.2649	-16.9172
1234	1258	1233		(0.0, 137.37487504165279, 77.26324558480506)	#00894d	0	137.375	77.2632	153.746	255	137.375	72.2873	-70.0592	21.309	58.0389	112.425	77.8644	7.93808	0.981713	0.937306	0.772815	73.2282	-16.9175
1235	1259	1234		(0.0, 137.34888370543152, 77.9680106631123)	#00894d	0	137.349	77.968	154.06	255	137.349	72.2838	-69.807	20.9131	58.1718	112.411	78.5618	8.40035	0.981664	0.933932	0.758458	72.8723	-16.6774
1236	1260	1235		(0.0, 137.4028657114295, 77.75674775074975)	#00894d	0	137.403	77.7567	153.954	255	137.403	72.2947	-69.8994	21.0482	58.1462	112.453	78.3532	8.2372	0.981812	0.935168	0.763358	72.9997	-16.7582
1237	1261	1236		(0.0, 137.27757414195267, 78.15961346217928)	#00894e	0	137.278	78.1596	154.161	255	137.278	72.2691	-69.7151	20.7827	58.188	112.355	78.7508	8.56017	0.981465	0.932702	0.753728	72.7469	-16.5998
1238	1262	1237		(0.0, 137.42319226924357, 77.47817394201932)	#00894d	0	137.423	77.4782	153.828	255	137.423	72.2982	-70.0027	21.2083	58.0968	112.466	78.0776	8.04908	0.98186	0.93655	0.769164	73.1449	-16.8549
1239	1263	1238		(0.0, 137.32789070309897, 77.7947350883039)	#00894d	0	137.328	77.7947	153.989	255	137.328	72.2788	-69.859	21.0003	58.1306	112.392	78.3901	8.30147	0.981597	0.934627	0.761622	72.9472	-16.7313
1240	1264	1239		(0.0, 137.6447850716428, 77.28657114295235)	#00894d	0	137.645	77.2866	153.69	255	137.645	72.3448	-70.1493	21.3935	58.1272	112.644	77.8902	7.80854	0.982493	0.938511	0.775882	73.339	-16.9602
1241	1265	1240		(0.0, 137.515494835055, 77.91836054648451)	#00894d	0	137.515	77.9184	153.997	255	137.515	72.3191	-69.8848	21.0004	58.2135	112.546	78.5143	8.27975	0.982143	0.934973	0.761624	72.972	-16.7255
1242	1266	1241		(0.0, 137.37820726424525, 77.79906697767412)	#00894d	0	137.378	77.7991	153.979	255	137.378	72.2895	-69.8759	21.0161	58.1471	112.433	78.3949	8.2773	0.981743	0.934853	0.762195	72.9679	-16.7394
1243	1267	1242		(0.0, 137.63078973675442, 77.45884705098301)	#00894d	0	137.631	77.4588	153.768	255	137.631	72.3423	-70.0849	21.2938	58.1573	112.635	78.0606	7.92579	0.982459	0.937649	0.772266	73.2483	-16.9003
1244	1268	1243		(0.0, 137.61579473508831, 77.93768743752082)	#00894d	0	137.616	77.9377	153.981	255	137.616	72.3404	-69.9147	21.026	58.2484	112.628	78.5345	8.23851	0.982434	0.935373	0.762553	73.0079	-16.738
1245	1269	1244		(0.0, 137.58213928690438, 77.25424858380539)	#00894d	0	137.582	77.2542	153.691	255	137.582	72.3314	-70.1376	21.3887	58.1013	112.593	77.8575	7.82142	0.982311	0.938355	0.775707	73.3264	-16.9593
1246	1270	1245		(0.0, 137.28923692102632, 77.69943352215928)	#00894d	0	137.289	77.6994	153.957	255	137.289	72.2703	-69.8777	21.0386	58.0996	112.36	78.2953	8.26157	0.981482	0.934878	0.763009	72.9761	-16.7558
1247	1271	1246		(0.0, 137.33722092635787, 77.77940686437854)	#00894d	0	137.337	77.7794	153.98	255	137.337	72.2808	-69.8677	21.0121	58.1304	112.4	78.375	8.28673	0.981623	0.934743	0.762048	72.9589	-16.7382
1248	1272	1247		(0.0, 137.39053648783738, 77.77640786404532)	#00894d	0	137.391	77.7764	153.966	255	137.391	72.2921	-69.8881	21.033	58.1463	112.443	78.3725	8.2563	0.981777	0.935017	0.762806	72.9845	-16.7493
1249	1273	1248		(0.0, 137.25458180606464, 77.57914028657115)	#00894d	0	137.255	77.5791	153.913	255	137.255	72.2626	-69.9065	21.092	58.0647	112.33	78.1759	8.20363	0.981377	0.935263	0.764947	73.0191	-16.7895
1250	1274	1249		(0.0, 137.28790403198934, 77.53148950349883)	#00894d	0	137.288	77.5315	153.884	255	137.288	72.2696	-69.9351	21.1302	58.0655	112.357	78.1291	8.15546	0.981472	0.935645	0.766331	73.0575	-16.8117
1251	1275	1250		(0.0, 137.3422192602466, 77.72242585804732)	#00894d	0	137.342	77.7224	153.954	255	137.342	72.2817	-69.8891	21.0451	58.1206	112.403	78.3186	8.24782	0.981636	0.93503	0.763246	72.9889	-16.7582
1252	1276	1251		(0.0, 137.47217594135287, 77.41152949016994)	#00894d	0	137.472	77.4115	153.786	255	137.472	72.3084	-70.0435	21.2626	58.0987	112.505	78.0121	7.98043	0.981999	0.937096	0.771133	73.1997	-16.8863
1253	1277	1252		(0.0, 137.49683438853717, 77.45684771742752)	#00894d	0	137.497	77.4568	153.8	255	137.497	72.3138	-70.0369	21.2466	58.1154	112.526	78.0572	7.9961	0.982072	0.937007	0.770553	73.1887	-16.8758
1254	1278	1253		(0.0, 137.2222592469177, 77.70509830056648)	#00894d	0	137.222	77.7051	153.976	255	137.222	72.2561	-69.8513	21.0113	58.0799	112.305	78.3003	8.30106	0.981288	0.934525	0.762019	72.943	-16.7413
1255	1279	1254		(0.0, 137.44685104965012, 77.68943685438187)	#00894d	0	137.447	77.6894	153.914	255	137.447	72.3038	-69.9386	21.101	58.1464	112.488	78.287	8.17086	0.981937	0.935692	0.765271	73.0524	-16.7889
1256	1280	1255		(0.0, 137.13528823725426, 77.80073308897035)	#00894d	0	137.135	77.8007	154.04	255	137.135	72.2379	-69.7867	20.9274	58.0721	112.236	78.3941	8.40848	0.981041	0.93366	0.758979	72.857	-16.6928
1257	1281	1256		(0.0, 137.19226924358549, 78.00899700099967)	#00894e	0	137.192	78.009	154.117	255	137.192	72.2506	-69.7358	20.8341	58.1314	112.284	78.6008	8.51023	0.981213	0.932978	0.755594	72.7814	-16.6339
1258	1282	1257		(0.0, 137.40453182272574, 77.5511496167944)	#00894d	0	137.405	77.5511	153.864	255	137.405	72.2945	-69.9708	21.1615	58.1056	112.452	78.1497	8.10551	0.981809	0.936123	0.767467	73.1008	-16.8271
1259	1283	1258		(0.0, 137.2869043652116, 77.55414861712762)	#00894d	0	137.287	77.5541	153.894	255	137.287	72.2694	-69.9269	21.1174	58.0698	112.356	78.1515	8.17041	0.98147	0.935536	0.765867	73.046	-16.8039
1260	1284	1259		(0.0, 137.22625791402865, 77.56247917360879)	#00894d	0	137.226	77.5625	153.913	255	137.226	72.2566	-69.9019	21.0909	58.0526	112.307	78.1591	8.20822	0.981295	0.935202	0.764907	73.0144	-16.7897
1261	1285	1260		(0.0, 137.26324558480508, 77.3295568143952)	#00894d	0	137.263	77.3296	153.802	255	137.263	72.2638	-69.9957	21.2322	58.0175	112.335	77.9289	8.04015	0.981393	0.936456	0.770031	73.1451	-16.8744
1262	1286	1261		(0.0, 137.52749083638787, 77.35054981672776)	#00894d	0	137.527	77.3505	153.746	255	137.527	72.32	-70.0846	21.316	58.1036	112.55	77.9523	7.91201	0.982157	0.937646	0.773072	73.2545	-16.917
1263	1287	1262		(0.0, 137.1689436854382, 77.89136954348551)	#00894d	0	137.169	77.8914	154.071	255	137.169	72.2453	-69.7677	20.89	58.1006	112.264	78.4841	8.44802	0.981141	0.933406	0.757621	72.8281	-16.6689
1264	1288	1263		(0.0, 137.16294568477176, 77.84105298233922)	#00894d	0	137.163	77.8411	154.05	255	137.163	72.2439	-69.7829	20.9154	58.0887	112.259	78.4343	8.41927	0.981122	0.933609	0.758541	72.8499	-16.6846
1265	1289	1264		(0.0, 136.9780073308897, 78.15594801732756)	#00884e	0	136.978	78.1559	154.234	255	136.978	72.2054	-69.6068	20.6764	58.0944	112.112	78.7442	8.71839	0.980599	0.931254	0.749873	72.6128	-16.5438
1266	1290	1265		(0.0, 137.1582805731423, 78.46751082972342)	#00894e	0	137.158	78.4675	154.326	255	137.158	72.2446	-69.5656	20.5717	58.2126	112.261	79.0544	8.8193	0.981132	0.930701	0.746078	72.5435	-16.4738
1267	1291	1266		(0.0, 137.3402199266911, 77.70343218927025)	#00894d	0	137.34	77.7034	153.946	255	137.34	72.2812	-69.8949	21.0548	58.1162	112.401	78.2998	8.23682	0.981629	0.935108	0.763597	72.9973	-16.7641
1268	1292	1267		(0.0, 137.28290569810062, 77.67144285238254)	#00894d	0	137.283	77.6714	153.947	255	137.283	72.2689	-69.8851	21.0516	58.092	112.354	78.2676	8.24717	0.981462	0.934976	0.763482	72.9869	-16.764
1269	1293	1268		(0.0, 137.3485504831723, 77.80273242252582)	#00894d	0	137.349	77.8027	153.988	255	137.349	72.2832	-69.8638	21.0034	58.1386	112.409	78.3982	8.2955	0.981657	0.934691	0.761734	72.9527	-16.7325
1270	1294	1269		(0.0, 137.22192602465844, 77.63112295901367)	#00894d	0	137.222	77.6311	153.944	255	137.222	72.2558	-69.8767	21.0517	58.065	112.304	78.227	8.2542	0.981285	0.934864	0.763485	72.979	-16.7659
1271	1295	1270		(0.0, 136.94868377207598, 77.6961012995668)	#00884d	0	136.949	77.6961	154.04	255	136.949	72.1978	-69.7546	20.9173	57.9933	112.083	78.2886	8.44219	0.980497	0.93323	0.75861	72.8233	-16.6924
1272	1296	1271		(0.0, 137.07597467510828, 77.96434521826058)	#00894d	0	137.076	77.9643	154.126	255	137.076	72.2257	-69.7086	20.8165	58.0864	112.189	78.5555	8.54422	0.980875	0.932616	0.754955	72.7504	-16.6267
1273	1297	1272		(0.0, 137.20559813395533, 77.40753082305898)	#00894d	0	137.206	77.4075	153.85	255	137.206	72.2517	-69.9478	21.1685	58.0152	112.289	78.0055	8.12071	0.981229	0.935816	0.767721	73.0808	-16.8375
1274	1298	1273		(0.0, 137.46051316227923, 77.21792735754748)	#00894d	0	137.461	77.2179	153.705	255	137.461	72.3054	-70.106	21.3648	58.0563	112.494	77.8204	7.86334	0.981958	0.937931	0.77484	73.2892	-16.9486
1275	1299	1274		(0.0, 137.37554148617127, 77.46917694101965)	#00894d	0	137.376	77.4692	153.835	255	137.376	72.2881	-69.9885	21.196	58.0803	112.427	78.0682	8.06886	0.981722	0.93636	0.76872	73.1277	-16.849
1276	1300	1275		(0.0, 137.1236254581806, 77.54648450516494)	#00894d	0	137.124	77.5465	153.931	255	137.124	72.2347	-69.87	21.0626	58.0176	112.224	78.1423	8.25311	0.980997	0.934775	0.76388	72.9757	-16.7756
1277	1301	1276		(0.0, 137.3722092635788, 77.16627790736422)	#00894d	0	137.372	77.1663	153.704	255	137.372	72.2865	-70.0916	21.3613	58.0186	112.421	77.7683	7.87773	0.981701	0.93774	0.774715	73.2745	-16.9493
1278	1302	1277		(0.0, 137.3552149283572, 77.27324225258248)	#00894d	0	137.355	77.2732	153.755	255	137.355	72.2832	-70.0486	21.2964	58.0348	112.409	77.8741	7.95498	0.981656	0.937164	0.772358	73.2143	-16.9105
1279	1303	1278		(0.0, 137.46717760746418, 77.27790736421193)	#00894d	0	137.467	77.2779	153.729	255	137.467	72.307	-70.0877	21.3342	58.0704	112.5	77.8798	7.89799	0.98198	0.937687	0.773731	73.2628	-16.9299
1280	1304	1279		(0.0, 137.42552482505832, 76.87170943018994)	#00894c	0	137.426	76.8717	153.562	255	137.426	72.297	-70.2126	21.543	57.9763	112.462	77.4772	7.66133	0.981844	0.939358	0.781302	73.4432	-17.0573
1281	1305	1280		(0.0, 137.2322559146951, 77.79840053315561)	#00894d	0	137.232	77.7984	154.015	255	137.232	72.2585	-69.8229	20.9638	58.1017	112.314	78.3927	8.35501	0.981321	0.934144	0.760296	72.9021	-16.712
1282	1306	1281		(0.0, 137.0616461179607, 77.4865044985005)	#00894d	0	137.062	77.4865	153.92	255	137.062	72.2213	-69.8681	21.0731	57.9864	112.173	78.0823	8.24824	0.980816	0.934749	0.764261	72.9769	-16.784
1283	1307	1282		(0.0, 137.53948683772077, 77.1796067977341)	#00894d	0	137.539	77.1796	153.669	255	137.539	72.3221	-70.1479	21.4144	58.0732	112.557	77.7832	7.79665	0.982185	0.938492	0.776639	73.3437	-16.9761
1284	1308	1283		(0.0, 137.09063645451516, 77.51816061312896)	#00894d	0	137.091	77.5182	153.927	255	137.091	72.2276	-69.8678	21.0662	58.0017	112.196	78.1139	8.2528	0.980901	0.934745	0.764011	72.9746	-16.7789
1285	1309	1284		(0.0, 137.5794735088304, 77.61812729090303)	#00894d	0	137.579	77.6181	153.85	255	137.579	72.3318	-70.0114	21.1879	58.1733	112.595	78.2177	8.05461	0.982317	0.936666	0.768425	73.1473	-16.8376
1286	1310	1285		(0.0, 137.2912362545818, 77.33488837054315)	#00894d	0	137.291	77.3349	153.797	255	137.291	72.2698	-70.0041	21.2394	58.0273	112.357	77.9345	8.02854	0.981474	0.936568	0.770291	73.1552	-16.8779
1287	1311	1286		(0.0, 137.2889036987671, 77.45884705098301)	#00894d	0	137.289	77.4588	153.852	255	137.289	72.2696	-69.9605	21.1704	58.0513	112.357	78.0571	8.1087	0.981472	0.935985	0.767791	73.0935	-16.8361
1288	1312	1287		(0.0, 137.06664445184938, 77.58913695434855)	#00894d	0	137.067	77.5891	153.964	255	137.067	72.2227	-69.8345	21.0186	58.0085	112.178	78.1839	8.31082	0.980834	0.9343	0.762284	72.929	-16.7506
1289	1313	1288		(0.0, 137.47184271909364, 77.48983672109297)	#00894d	0	137.472	77.4898	153.821	255	137.472	72.3086	-70.0164	21.2194	58.1142	112.506	78.0897	8.03047	0.982001	0.936733	0.769569	73.1612	-16.8602
1290	1314	1289		(0.0, 137.39153615461512, 77.50649783405531)	#00894d	0	137.392	77.5065	153.848	255	137.392	72.2916	-69.9814	21.1813	58.0927	112.441	78.1053	8.08405	0.98177	0.936265	0.768186	73.1167	-16.8395
1291	1315	1290		(0.0, 137.2392535821393, 77.50016661112963)	#00894d	0	137.239	77.5002	153.883	255	137.239	72.2592	-69.9282	21.1298	58.0442	112.317	78.0976	8.16161	0.98133	0.935553	0.766317	73.0508	-16.8129
1292	1316	1291		(0.0, 137.19426857714095, 77.68710429856715)	#00894d	0	137.194	77.6871	153.975	255	137.194	72.2501	-69.8473	21.011	58.0676	112.282	78.2822	8.30463	0.981207	0.934471	0.762009	72.9391	-16.742
1293	1317	1292		(0.0, 137.2479173608797, 77.21692769076974)	#00894d	0	137.248	77.2169	153.757	255	137.248	72.2602	-70.029	21.2886	57.9902	112.321	77.8172	7.97665	0.981344	0.936901	0.772076	73.1933	-16.9091
1294	1318	1293		(0.0, 137.1882705764745, 76.97167610796402)	#00894c	0	137.188	76.9717	153.664	255	137.188	72.2468	-70.0918	21.4021	57.9227	112.27	77.5738	7.85241	0.981162	0.937743	0.776194	73.2865	-16.9797
1295	1319	1294		(0.0, 137.29856714428524, 77.24258580473176)	#00894d	0	137.299	77.2426	153.755	255	137.299	72.2711	-70.0385	21.2928	58.0111	112.362	77.8431	7.96582	0.981491	0.937029	0.772228	73.2037	-16.9101
1296	1320	1295		(0.0, 137.565478173942, 77.11629456847717)	#00894d	0	137.565	77.1163	153.635	255	137.565	72.3275	-70.1791	21.4586	58.0686	112.578	77.7208	7.74238	0.982257	0.93891	0.778243	73.3865	-17.002
1297	1321	1296		(0.0, 137.54348550483172, 77.03498833722092)	#00894d	0	137.543	77.035	153.605	255	137.543	72.3226	-70.1991	21.4955	58.0455	112.559	77.6401	7.7023	0.982191	0.939178	0.77958	73.4165	-17.025
1298	1322	1297		(0.0, 137.431856047984, 76.86404531822726)	#00894c	0	137.432	76.864	153.557	255	137.432	72.2983	-70.2175	21.5495	57.9767	112.467	77.4697	7.65305	0.981862	0.939424	0.781538	73.4499	-17.061
1299	1323	1298		(0.0, 137.07064311896033, 77.33755414861713)	#00894d	0	137.071	77.3376	153.853	255	137.071	72.2228	-69.9228	21.1582	57.9594	112.178	77.9349	8.14864	0.980836	0.93548	0.767347	73.0538	-16.8355
1300	1324	1299		(0.0, 137.541152949017, 77.39953348883705)	#00894d	0	137.541	77.3995	153.764	255	137.541	72.3231	-70.0727	21.294	58.1177	112.561	78.0009	7.9359	0.982198	0.937487	0.772274	73.2368	-16.9032
1301	1325	1300		(0.0, 137.39586804398533, 76.7677440853049)	#00894c	0	137.396	76.7677	153.524	255	137.396	72.2904	-70.2377	21.5896	57.9463	112.436	77.374	7.61091	0.981755	0.939694	0.782995	73.4809	-17.0864
1302	1326	1301		(0.0, 137.25658113962012, 77.14028657114295)	#00894d	0	137.257	77.1403	153.721	255	137.257	72.2618	-70.0585	21.3339	57.9776	112.327	77.7414	7.92318	0.981366	0.937297	0.77372	73.2348	-16.9363
1303	1327	1302		(0.0, 137.3018993668777, 76.98667110963012)	#00894c	0	137.302	76.9867	153.643	255	137.302	72.2711	-70.128	21.4349	57.9609	112.362	77.5898	7.80096	0.981491	0.938226	0.777383	73.3307	-16.996
1304	1328	1303		(0.0, 137.30456514495168, 76.80673108963678)	#00894c	0	137.305	76.8067	153.563	255	137.305	72.2711	-70.1911	21.5352	57.9258	112.363	77.4117	7.68478	0.981492	0.93907	0.781019	73.4204	-17.0564
1305	1329	1304		(0.0, 137.4695101632789, 77.16827724091969)	#00894d	0	137.47	77.1683	153.681	255	137.47	72.3072	-70.1263	21.3954	58.0492	112.501	77.7713	7.82688	0.981982	0.938204	0.775949	73.3176	-16.9668
1306	1330	1305		(0.0, 137.31522825724758, 77.56214595134955)	#00894d	0	137.315	77.5621	153.891	255	137.315	72.2755	-69.9345	21.1232	58.0801	112.379	78.1597	8.16033	0.981552	0.935637	0.766079	73.0549	-16.8066
1307	1331	1306		(0.0, 137.36754415194935, 77.55248250583139)	#00894d	0	137.368	77.5525	153.874	255	137.368	72.2866	-69.9569	21.1474	58.0944	112.422	78.1506	8.12616	0.981702	0.935937	0.766957	73.0834	-16.8197
1308	1332	1307		(0.0, 137.45918027324225, 76.92202599133623)	#00894c	0	137.459	76.922	153.576	255	137.459	72.3043	-70.2075	21.5273	57.9968	112.49	77.5274	7.67539	0.981943	0.939289	0.780735	73.4337	-17.0468
1309	1333	1308		(0.0, 137.43918693768742, 77.50449850049984)	#00894d	0	137.439	77.5045	153.835	255	137.439	72.3017	-69.9995	21.1996	58.107	112.479	78.1038	8.05728	0.981907	0.936507	0.76885	73.1393	-16.8491
1310	1334	1309		(0.0, 137.20259913362213, 77.44385204931689)	#00894d	0	137.203	77.4439	153.867	255	137.203	72.2512	-69.9342	21.1475	58.0216	112.287	78.0414	8.14543	0.981222	0.935633	0.766958	73.0617	-16.8248
1311	1335	1310		(0.0, 137.5034988337221, 76.86537820726424)	#00894c	0	137.503	76.8654	153.54	255	137.503	72.3136	-70.2431	21.5746	57.9992	112.525	77.4718	7.61551	0.982069	0.939766	0.782449	73.4817	-17.0739
1312	1336	1311		(0.0, 137.50749750083307, 76.7847384205265)	#00894c	0	137.507	76.7847	153.504	255	137.507	72.3142	-70.2724	21.6206	57.9843	112.527	77.392	7.5619	0.982078	0.940158	0.784116	73.5231	-17.1015
1313	1337	1312		(0.0, 137.37354215261578, 76.82772409196934)	#00894c	0	137.374	76.8277	153.556	255	137.374	72.2858	-70.2089	21.5485	57.9513	112.419	77.4332	7.66115	0.981692	0.939308	0.781502	73.4413	-17.0623
1314	1338	1313		(0.0, 137.40853048983672, 77.0646451182939)	#00894d	0	137.409	77.0646	153.651	255	137.409	72.2939	-70.1399	21.4304	58.0096	112.45	77.6681	7.79348	0.981802	0.938385	0.777221	73.3408	-16.9899
1315	1339	1314		(0.0, 137.5724758413862, 76.95301566144619)	#00894c	0	137.572	76.953	153.562	255	137.572	72.3285	-70.2379	21.5511	58.0381	112.582	77.5592	7.6345	0.982271	0.939697	0.781598	73.4698	-17.0576
1316	1340	1315		(0.0, 137.48617127624127, 77.28723758747084)	#00894d	0	137.486	77.2872	153.729	255	137.486	72.3111	-70.0914	21.3359	58.0782	112.515	77.8892	7.89377	0.982035	0.937737	0.773794	73.2668	-16.9303
1317	1341	1316		(0.0, 137.19993335554815, 77.30723092302566)	#00894d	0	137.2	77.3072	153.808	255	137.2	72.2502	-69.9803	21.2216	57.9934	112.283	77.9062	8.0599	0.981209	0.936251	0.769646	73.1273	-16.87
1318	1342	1317		(0.0, 137.566811062979, 77.00066644451849)	#00894d	0	137.567	77.0007	153.584	255	137.567	72.3274	-70.2194	21.5228	58.0458	112.578	77.6063	7.66793	0.982257	0.93945	0.780571	73.4439	-17.0407
1319	1343	1318		(0.0, 137.568143952016, 76.94668443852049)	#00894c	0	137.568	76.9467	153.56	255	137.568	72.3275	-70.2385	21.5531	58.0355	112.578	77.5529	7.63277	0.982259	0.939705	0.781668	73.471	-17.0589
1320	1344	1319		(0.0, 137.39653448850385, 76.93568810396535)	#00894c	0	137.397	76.9357	153.597	255	137.397	72.291	-70.18	21.4972	57.9801	112.439	77.5403	7.71769	0.981763	0.938922	0.779642	73.3986	-17.0306
1321	1345	1320		(0.0, 137.4161946017994, 77.13228923692103)	#00894d	0	137.416	77.1323	153.678	255	137.416	72.2958	-70.1194	21.3959	58.0255	112.457	77.7351	7.8325	0.981827	0.938111	0.77597	73.3111	-16.9688
1322	1346	1321		(0.0, 137.4525158280573, 77.06664445184938)	#00894d	0	137.453	77.0666	153.641	255	137.453	72.3033	-70.1552	21.4452	58.0236	112.486	77.6705	7.77119	0.981929	0.93859	0.777757	73.3597	-16.9975
1323	1347	1322		(0.0, 137.55514828390537, 76.80439853382205)	#00894c	0	137.555	76.8044	153.501	255	137.555	72.3244	-70.2829	21.6269	58.003	112.566	77.4119	7.54893	0.982216	0.940298	0.784345	73.5351	-17.1038
1324	1348	1323		(0.0, 137.49683438853717, 76.75641452849051)	#00894c	0	137.497	76.7564	153.494	255	137.497	72.3119	-70.2783	21.6323	57.9753	112.518	77.3638	7.54954	0.982046	0.940236	0.784544	73.5323	-17.1089
1325	1349	1324		(0.0, 137.30656447850717, 76.95968010663113)	#00894c	0	137.307	76.9597	153.63	255	137.307	72.272	-70.139	21.4515	57.957	112.366	77.5631	7.78125	0.981504	0.938374	0.777984	73.3461	-17.0058
1326	1350	1325		(0.0, 137.4381872709097, 76.9516827724092)	#00894c	0	137.438	76.9517	153.594	255	137.438	72.2999	-70.1896	21.5034	57.9962	112.473	77.5565	7.70556	0.981884	0.939051	0.779867	73.4097	-17.0331
1327	1351	1326		(0.0, 137.35388203932024, 76.56614461846051)	#00894c	0	137.354	76.5661	153.446	255	137.354	72.2809	-70.292	21.6859	57.8929	112.4	77.174	7.50477	0.981626	0.940421	0.786487	73.5612	-17.1456
1328	1352	1327		(0.0, 137.27724091969344, 77.06431189603465)	#00894d	0	137.277	77.0643	153.683	255	137.277	72.266	-70.0923	21.3832	57.9688	112.343	77.6664	7.86368	0.981423	0.937748	0.775508	73.2814	-16.9655
1329	1353	1328		(0.0, 137.5674775074975, 77.0803065644785)	#00894d	0	137.567	77.0803	153.619	255	137.567	72.3278	-70.1922	21.4792	58.062	112.579	77.6852	7.71837	0.982262	0.939086	0.778988	73.4051	-17.0144
1330	1354	1329		(0.0, 137.52349216927692, 77.0759746751083)	#00894d	0	137.523	77.076	153.627	255	137.523	72.3184	-70.1778	21.4657	58.0475	112.543	77.6804	7.73914	0.982135	0.938892	0.778499	73.3873	-17.0076
1331	1355	1330		(0.0, 137.34488503832057, 77.0169943352216)	#00894d	0	137.345	77.017	153.645	255	137.345	72.2803	-70.1332	21.4337	57.9803	112.398	77.6203	7.79723	0.981617	0.938296	0.77734	73.3353	-16.9939
1332	1356	1331		(0.0, 137.47484171942685, 77.37687437520826)	#00894d	0	137.475	77.3769	153.771	255	137.475	72.3089	-70.0564	21.2826	58.0926	112.507	77.9779	7.95694	0.982006	0.937268	0.771858	73.2178	-16.8984
1333	1357	1332		(0.0, 137.2542485838054, 76.94568477174275)	#00894c	0	137.254	76.9457	153.636	255	137.254	72.2608	-70.1248	21.4403	57.938	112.323	77.5488	7.80041	0.981352	0.938184	0.777578	73.3292	-17.0007
1334	1358	1333		(0.0, 137.57514161946017, 77.00299900033322)	#00894d	0	137.575	77.003	153.583	255	137.575	72.3292	-70.2217	21.5245	58.0489	112.585	77.6087	7.66496	0.982281	0.939479	0.780633	73.4465	-17.0415
1335	1359	1334		(0.0, 137.43218927024324, 77.15994668443852)	#00894d	0	137.432	77.1599	153.686	255	137.432	72.2992	-70.1156	21.3865	58.036	112.47	77.7627	7.84156	0.981874	0.938061	0.775627	73.3047	-16.9626
1336	1360	1335		(0.0, 137.89036987670775, 76.6434521826058)	#00894c	0	137.89	76.6435	153.35	255	137.89	72.3951	-70.4598	21.8366	58.0747	112.837	77.2559	7.2669	0.983176	0.942665	0.791953	73.766	-17.2191
1337	1361	1336		(0.0, 137.46051316227923, 76.92935688103965)	#00894c	0	137.461	76.9294	153.579	255	137.461	72.3046	-70.2054	21.5238	57.9986	112.491	77.5347	7.67936	0.981947	0.939262	0.780606	73.4308	-17.0446
1338	1362	1337		(0.0, 137.49583472175942, 76.68210596467844)	#00894c	0	137.496	76.6821	153.462	255	137.496	72.3114	-70.3035	21.673	57.9601	112.517	77.2902	7.50264	0.98204	0.940575	0.78602	73.5684	-17.1334
1339	1363	1338		(0.0, 137.51449516827725, 77.13828723758748)	#00894d	0	137.514	77.1383	153.657	255	137.514	72.3167	-70.153	21.4281	58.0572	112.537	77.742	7.78368	0.982111	0.938561	0.777137	73.3526	-16.9852
1340	1364	1339		(0.0, 137.8430523158947, 76.42752415861379)	#00894c	0	137.843	76.4275	153.267	255	137.843	72.3845	-70.5171	21.9391	58.0169	112.796	77.0417	7.15411	0.983032	0.943432	0.795669	73.8511	-17.2818
1341	1365	1340		(0.0, 137.15094968343885, 76.97634121959346)	#00894c	0	137.151	76.9763	153.675	255	137.151	72.2389	-70.0767	21.3861	57.9121	112.24	77.5781	7.87544	0.981055	0.937539	0.775612	73.2673	-16.9712
1342	1366	1341		(0.0, 137.5178273908697, 76.61946017994002)	#00894c	0	137.518	76.6195	153.43	255	137.518	72.3159	-70.3331	21.7156	57.9544	112.534	77.2284	7.45085	0.982101	0.94097	0.787564	73.6092	-17.1583
1343	1367	1342		(0.0, 137.47417527490836, 76.99266911029657)	#00894c	0	137.474	76.9927	153.603	255	137.474	72.3077	-70.1886	21.4938	58.0155	112.502	77.5975	7.71242	0.981989	0.939036	0.779519	73.4058	-17.0261
1344	1368	1343		(0.0, 137.44485171609463, 77.11262912362545)	#00894d	0	137.445	77.1126	153.663	255	137.445	72.3018	-70.1366	21.4171	58.0304	112.48	77.716	7.80461	0.981909	0.938341	0.776738	73.3337	-16.9807
1345	1369	1344		(0.0, 137.701766077974, 76.91202932355881)	#00894c	0	137.702	76.912	153.512	255	137.702	72.3558	-70.299	21.6203	58.07	112.686	77.5199	7.53919	0.982643	0.940513	0.784108	73.5485	-17.0952
1346	1370	1345		(0.0, 137.48750416527824, 76.78807064311896)	#00894c	0	137.488	76.7881	153.511	255	137.488	72.31	-70.264	21.6115	57.9787	112.511	77.3951	7.57474	0.98202	0.940045	0.783787	73.5124	-17.0966
1347	1371	1346		(0.0, 137.3358880373209, 77.19026991003)	#00894d	0	137.336	77.1903	153.723	255	137.336	72.2788	-70.0702	21.335	58.0122	112.392	77.7917	7.91248	0.981597	0.937452	0.773761	73.2462	-16.9345
1348	1372	1347		(0.0, 137.23892035988004, 76.75808063978674)	#00894c	0	137.239	76.7581	153.558	255	137.239	72.257	-70.184	21.5383	57.8957	112.309	77.3629	7.689	0.981301	0.938975	0.781133	73.4145	-17.0604
1349	1373	1348		(0.0, 137.8033988670443, 76.43318893702099)	#00894c	0	137.803	76.4332	153.279	255	137.803	72.3761	-70.5008	21.9217	58.0057	112.764	77.0469	7.17893	0.982918	0.943214	0.795037	73.8304	-17.2727
1350	1374	1349		(0.0, 137.30956347884037, 76.50116627790736)	#00894c	0	137.31	76.5012	153.429	255	137.31	72.2713	-70.2984	21.7059	57.8662	112.363	77.1093	7.48709	0.981495	0.940506	0.787211	73.5731	-17.159
1351	1375	1350		(0.0, 137.53082305898033, 76.89303565478174)	#00894c	0	137.531	76.893	153.546	255	137.531	72.3195	-70.2435	21.5692	58.0132	112.547	77.4994	7.61852	0.982149	0.939771	0.782253	73.4804	-17.0698
1352	1376	1351		(0.0, 137.48083972009331, 76.87937354215262)	#00894c	0	137.481	76.8794	153.552	255	137.481	72.3088	-70.23	21.5587	57.9949	112.507	77.4854	7.63658	0.982004	0.939591	0.781872	73.4645	-17.065
1353	1377	1352		(0.0, 137.620793068977, 76.48583805398201)	#00894c	0	137.621	76.4858	153.346	255	137.621	72.3374	-70.4165	21.8267	57.9596	112.616	77.0972	7.31032	0.982393	0.942087	0.791592	73.7217	-17.2216
1354	1378	1353		(0.0, 137.32055981339553, 76.73808730423193)	#00894c	0	137.321	76.7381	153.529	255	137.321	72.2743	-70.2206	21.5788	57.917	112.375	77.3439	7.6324	0.981536	0.939465	0.782603	73.4614	-17.0822
1355	1379	1354		(0.0, 137.485838053982, 76.892035988004)	#00894c	0	137.486	76.892	153.556	255	137.486	72.3099	-70.2275	21.5535	57.999	112.511	77.498	7.64198	0.982019	0.939557	0.781684	73.4606	-17.0618
1356	1380	1355		(0.0, 137.431856047984, 77.13595468177274)	#00894d	0	137.432	77.136	153.676	255	137.432	72.2991	-70.1238	21.3996	58.0311	112.47	77.7389	7.82644	0.981872	0.93817	0.776102	73.3164	-16.9705
1357	1381	1356		(0.0, 137.63445518160614, 76.5631456181273)	#00894c	0	137.634	76.5631	153.377	255	137.634	72.3406	-70.3948	21.7888	57.9793	112.628	77.1739	7.3524	0.982435	0.941796	0.790219	73.6898	-17.1985
1358	1382	1357		(0.0, 137.63512162612463, 76.76641119626791)	#00894c	0	137.635	76.7664	153.465	255	137.635	72.3413	-70.325	21.6767	58.0202	112.631	77.3751	7.48187	0.982445	0.940862	0.786152	73.59	-17.1312
1359	1383	1358		(0.0, 137.18360546484504, 76.63612129290236)	#00894c	0	137.184	76.6361	153.518	255	137.184	72.2449	-70.206	21.5857	57.8541	112.263	77.2416	7.64094	0.981136	0.93927	0.782853	73.4495	-17.0907
1360	1384	1359		(0.0, 137.33355548150615, 76.66777740753082)	#00894c	0	137.334	76.6678	153.496	255	137.334	72.2769	-70.2496	21.6224	57.907	112.385	77.2744	7.58055	0.981571	0.939853	0.784183	73.5019	-17.1081
1361	1385	1360		(0.0, 137.43918693768742, 76.48317227590803)	#00894c	0	137.439	76.4832	153.389	255	137.439	72.2988	-70.3516	21.7627	57.9028	112.469	77.0927	7.40599	0.981869	0.941218	0.78927	73.6408	-17.189
1362	1386	1361		(0.0, 137.4795068310563, 76.72142619126957)	#00894c	0	137.48	76.7214	153.483	255	137.48	72.3081	-70.284	21.6454	57.9629	112.504	77.329	7.53649	0.981994	0.940314	0.785018	73.5416	-17.1173
1363	1387	1362		(0.0, 137.47617460846385, 76.71442852382539)	#00894c	0	137.476	76.7144	153.481	255	137.476	72.3074	-70.2852	21.6481	57.9605	112.501	77.322	7.53381	0.981984	0.94033	0.785115	73.5436	-17.119
1364	1388	1363		(0.0, 137.36821059646783, 76.9560146617794)	#00894c	0	137.368	76.956	153.613	255	137.368	72.2851	-70.1627	21.4758	57.9753	112.416	77.5601	7.74584	0.981682	0.93869	0.778864	73.3758	-17.0186
1365	1389	1364		(0.0, 137.41652782405865, 76.31322892369211)	#00894c	0	137.417	76.3132	153.321	255	137.417	72.2936	-70.4021	21.8487	57.8618	112.448	76.9243	7.30958	0.981797	0.941893	0.792389	73.7144	-17.2413
1366	1390	1365		(0.0, 137.35388203932024, 76.45918027324225)	#00894c	0	137.354	76.4592	153.399	255	137.354	72.2806	-70.329	21.7452	57.8715	112.399	77.0681	7.43647	0.981622	0.940915	0.788635	73.614	-17.1812
1367	1391	1366		(0.0, 137.16594468510496, 76.77974008663779)	#00894c	0	137.166	76.7797	153.585	255	137.166	72.2415	-70.15	21.5	57.8774	112.25	77.3836	7.74204	0.981091	0.93852	0.779743	73.3708	-17.0396
1368	1392	1367		(0.0, 137.4155281572809, 76.68710429856715)	#00894c	0	137.416	76.6871	153.484	255	137.416	72.2944	-70.2727	21.6413	57.9362	112.452	77.2944	7.54889	0.981808	0.940162	0.784868	73.5295	-17.1168
1369	1393	1368		(0.0, 137.44251916027991, 76.23958680439853)	#00894c	0	137.443	76.2396	153.282	255	137.443	72.2989	-70.4369	21.8989	57.8551	112.469	76.8516	7.24856	0.981869	0.94236	0.79421	73.7626	-17.2705
1370	1394	1369		(0.0, 137.47550816394536, 76.26857714095301)	#00894c	0	137.476	76.2686	153.287	255	137.476	72.306	-70.4389	21.8947	57.8711	112.496	76.8806	7.24937	0.981966	0.942386	0.794059	73.7632	-17.267
1371	1395	1370		(0.0, 137.37654115294902, 77.12629123625459)	#00894d	0	137.377	77.1263	153.685	255	137.377	72.2873	-70.107	21.3849	58.012	112.425	77.7288	7.84992	0.981712	0.937945	0.77557	73.296	-16.9634
1372	1396	1371		(0.0, 137.52315894701766, 76.34888370543152)	#00894c	0	137.523	76.3489	153.31	255	137.523	72.3163	-70.4284	21.8674	57.902	112.535	76.9606	7.27513	0.982106	0.942246	0.793067	73.7451	-17.2491
1373	1397	1372		(0.0, 137.50383205598135, 76.57080973008998)	#00894c	0	137.504	76.5708	153.412	255	137.504	72.3128	-70.3448	21.7375	57.9403	112.522	77.1801	7.42728	0.982059	0.941127	0.788357	73.6269	-17.1718
1374	1398	1373		(0.0, 137.5291569476841, 75.99933355548151)	#00894b	0	137.529	75.9993	153.156	255	137.529	72.3166	-70.5513	22.0636	57.8339	112.537	76.6146	7.0484	0.98211	0.94389	0.800184	73.9208	-17.3661
1375	1399	1374		(0.0, 137.34688437187603, 76.77574141952682)	#00894c	0	137.347	76.7757	153.539	255	137.347	72.28	-70.2171	21.5675	57.9327	112.397	77.3815	7.64229	0.981613	0.939419	0.782193	73.4548	-17.0746
1376	1400	1375		(0.0, 137.2082639120293, 76.59213595468178)	#00894c	0	137.208	76.5921	153.493	255	137.208	72.25	-70.2302	21.619	57.853	112.282	77.1983	7.59961	0.981206	0.939593	0.784058	73.4823	-17.1099
1377	1401	1376		(0.0, 137.53515494835054, 76.50116627790736)	#00894c	0	137.535	76.5012	153.374	255	137.535	72.3193	-70.3802	21.7873	57.9361	112.547	77.1115	7.366	0.982147	0.941601	0.790164	73.6754	-17.2008
1378	1402	1377		(0.0, 137.4715094968344, 76.53348883705432)	#00894c	0	137.472	76.5335	153.403	255	137.472	72.3059	-70.346	21.7465	57.9229	112.495	77.1429	7.42078	0.981964	0.941143	0.788683	73.6306	-17.1783
1379	1403	1378		(0.0, 137.4388537154282, 76.35054981672776)	#00894c	0	137.439	76.3505	153.331	255	137.439	72.2984	-70.3973	21.836	57.8762	112.467	76.9614	7.32144	0.981863	0.941829	0.79193	73.7061	-17.233
1380	1404	1379		(0.0, 137.3075641452849, 77.0376541152949)	#00894d	0	137.308	77.0377	153.664	255	137.308	72.2724	-70.1125	21.4088	57.9729	112.368	77.6404	7.83042	0.98151	0.938019	0.776438	73.3083	-16.9801
1381	1405	1380		(0.0, 137.34688437187603, 76.52515828057314)	#00894c	0	137.347	76.5252	153.43	255	137.347	72.2793	-70.3036	21.7061	57.8826	112.394	77.1334	7.48236	0.981604	0.940576	0.787218	73.5782	-17.158
1382	1406	1381		(0.0, 137.49916694435188, 76.57414195268244)	#00894c	0	137.499	76.5741	153.414	255	137.499	72.3119	-70.342	21.734	57.9396	112.518	77.1834	7.43191	0.982046	0.941089	0.788229	73.6231	-17.1699
1383	1407	1382		(0.0, 137.2919026991003, 76.77340886371209)	#00894c	0	137.292	76.7734	153.552	255	137.292	72.2683	-70.198	21.549	57.9152	112.352	77.3786	7.67032	0.981454	0.939162	0.78152	73.431	-17.0651
1384	1408	1383		(0.0, 137.51916027990669, 76.80873042319227)	#00894c	0	137.519	76.8087	153.512	255	137.519	72.3168	-70.2683	21.6115	57.9927	112.537	77.4158	7.57097	0.982112	0.940103	0.783788	73.5166	-17.0956
1385	1409	1384		(0.0, 137.56447850716427, 76.55081639453516)	#00894c	0	137.564	76.5508	153.388	255	137.564	72.3257	-70.3737	21.7704	57.9552	112.571	77.161	7.382	0.982233	0.941514	0.789551	73.6642	-17.1897
1386	1410	1385		(0.0, 137.26824391869377, 77.17660779740086)	#00894d	0	137.268	77.1766	153.734	255	137.268	72.2644	-70.0503	21.3181	57.9885	112.337	77.7775	7.94006	0.981401	0.937186	0.773147	73.2223	-16.9264
1387	1411	1386		(0.0, 137.295568143952, 76.98767077640787)	#00894c	0	137.296	76.9877	153.645	255	137.296	72.2697	-70.1254	21.4321	57.9592	112.357	77.5907	7.80499	0.981473	0.938191	0.77728	73.3274	-16.9945
1388	1412	1387		(0.0, 137.54715094968344, 76.40286571142953)	#00894c	0	137.547	76.4029	153.328	255	137.547	72.3216	-70.4185	21.8461	57.9202	112.555	77.0143	7.29676	0.982178	0.942113	0.792296	73.7293	-17.2356
1389	1413	1388		(0.0, 137.53148950349885, 76.4701766077974)	#00894c	0	137.531	76.4702	153.361	255	137.531	72.3184	-70.3896	21.8032	57.9288	112.543	77.0808	7.34817	0.982135	0.941726	0.790739	73.689	-17.2104
1390	1414	1389		(0.0, 137.49916694435188, 76.38553815394869)	#00894c	0	137.499	76.3855	153.332	255	137.499	72.3113	-70.4071	21.8384	57.9018	112.516	76.9967	7.31142	0.982038	0.94196	0.792016	73.7162	-17.2325
1391	1415	1390		(0.0, 137.46817727424192, 76.67377540819727)	#00894c	0	137.468	76.6738	153.465	255	137.468	72.3055	-70.2964	21.6677	57.9499	112.494	77.2817	7.51215	0.98196	0.940479	0.785825	73.56	-17.131
1392	1416	1391		(0.0, 137.45851382872377, 76.47417527490836)	#00894c	0	137.459	76.4742	153.381	255	137.459	72.3029	-70.3617	21.7746	57.907	112.484	77.084	7.38987	0.981924	0.941353	0.789704	73.654	-17.1956
1393	1417	1392		(0.0, 137.4821726091303, 76.58280573142287)	#00894c	0	137.482	76.5828	153.422	255	137.482	72.3083	-70.3328	21.723	57.936	112.505	77.1918	7.44656	0.981997	0.940967	0.787833	73.6111	-17.1639
1394	1418	1393		(0.0, 137.63545484838386, 76.78440519826725)	#00894c	0	137.635	76.7844	153.473	255	137.635	72.3414	-70.3189	21.6669	58.0239	112.631	77.3929	7.49318	0.982447	0.94078	0.785796	73.5813	-17.1253
1395	1419	1394		(0.0, 137.56781072975676, 76.4595134955015)	#00894c	0	137.568	76.4595	153.348	255	137.568	72.3261	-70.4064	21.8222	57.9379	112.573	77.0706	7.32188	0.982239	0.941951	0.791428	73.7107	-17.2206
1396	1420	1395		(0.0, 137.54715094968344, 76.431856047984)	#00894c	0	137.547	76.4319	153.341	255	137.547	72.3217	-70.4085	21.83	57.926	112.556	77.043	7.31529	0.982179	0.941979	0.791713	73.715	-17.226
1397	1421	1396		(0.0, 137.65211596134623, 76.18860379873375)	#00894c	0	137.652	76.1886	153.209	255	137.652	72.3433	-70.5305	22.0028	57.9099	112.638	76.8032	7.1035	0.982472	0.943611	0.797978	73.8828	-17.3259
1398	1422	1397		(0.0, 137.45684771742754, 76.81906031322892)	#00894c	0	137.457	76.8191	153.532	255	137.457	72.3035	-70.2421	21.5833	57.9754	112.487	77.4254	7.61095	0.981933	0.939753	0.782766	73.4833	-17.0806
1399	1423	1398		(0.0, 137.47650783072308, 76.57614128623793)	#00894c	0	137.477	76.5761	153.421	255	137.477	72.307	-70.3331	21.7247	57.9329	112.5	77.1851	7.44534	0.98198	0.94097	0.787892	73.6118	-17.165
1400	1424	1399		(0.0, 137.57047650783073, 76.22525824725092)	#00894c	0	137.57	76.2253	153.245	255	137.57	72.326	-70.4883	21.953	57.8919	112.573	76.8387	7.17072	0.982238	0.943046	0.796173	73.8277	-17.2988
1401	1425	1400		(0.0, 137.69976674441853, 76.17594135288238)	#00894c	0	137.7	76.1759	153.192	255	137.7	72.3534	-70.5521	22.027	57.9221	112.677	76.7912	7.06986	0.982609	0.9439	0.798856	73.9106	-17.3388
1402	1426	1401		(0.0, 137.41286237920693, 76.41519493502166)	#00894c	0	137.413	76.4152	153.366	255	137.413	72.2931	-70.3655	21.7908	57.881	112.447	77.0252	7.37669	0.98179	0.941404	0.790291	73.6624	-17.2067
1403	1427	1402		(0.0, 137.56981006331222, 76.35788070643119)	#00894c	0	137.57	76.3579	153.303	255	137.57	72.3263	-70.4422	21.8792	57.9182	112.573	76.97	7.25586	0.982241	0.94243	0.793497	73.7618	-17.2547
1404	1428	1403		(0.0, 137.52949016994336, 76.6647784071976)	#00894c	0	137.529	76.6648	153.447	255	137.529	72.3185	-70.3217	21.6948	57.9671	112.544	77.2734	7.47354	0.982136	0.940818	0.786808	73.5922	-17.1454
1405	1429	1404		(0.0, 137.74375208263913, 76.3415528157281)	#00894c	0	137.744	76.3416	153.254	255	137.744	72.3632	-70.5108	21.951	57.9689	112.715	76.9556	7.15224	0.982742	0.943348	0.796099	73.8486	-17.2921
1406	1430	1405		(0.0, 137.5461512829057, 76.65144951682773)	#00894c	0	137.546	76.6514	153.437	255	137.546	72.3221	-70.3324	21.7082	57.9696	112.557	77.2604	7.4561	0.982184	0.94096	0.787293	73.6063	-17.1529
1407	1431	1406		(0.0, 137.36387870709763, 76.46217927357547)	#00894c	0	137.364	76.4622	153.398	255	137.364	72.2828	-70.3316	21.7471	57.8752	112.407	77.0712	7.43301	0.981651	0.94095	0.788706	73.617	-17.182
1408	1432	1407		(0.0, 137.32589136954348, 76.6704431856048)	#00894c	0	137.326	76.6704	153.499	255	137.326	72.2753	-70.2459	21.6182	57.9051	112.379	77.277	7.58637	0.981549	0.939803	0.784029	73.4971	-17.1057
1409	1433	1408		(0.0, 137.56647784071976, 76.48283905364879)	#00894c	0	137.566	76.4828	153.358	255	137.566	72.3259	-70.3979	21.8088	57.9422	112.572	77.0937	7.3375	0.982236	0.941837	0.790942	73.6986	-17.2126
1410	1434	1409		(0.0, 137.56481172942352, 76.44385204931689)	#00894c	0	137.565	76.4439	153.342	255	137.565	72.3254	-70.4107	21.8298	57.9339	112.57	77.0551	7.31348	0.98223	0.942009	0.791703	73.7171	-17.2252
1411	1435	1410		(0.0, 137.38820393202266, 76.69510163278908)	#00894c	0	137.388	76.6951	153.494	255	137.388	72.2886	-70.26	21.627	57.9294	112.429	77.302	7.56866	0.98173	0.939992	0.78435	73.5132	-17.1091
1412	1436	1411		(0.0, 137.55314895034988, 75.98100633122293)	#00894b	0	137.553	75.981	153.143	255	137.553	72.3217	-70.5663	22.0824	57.8377	112.556	76.5967	7.02379	0.982179	0.944091	0.800867	73.9408	-17.3766
1413	1437	1412		(0.0, 137.28923692102632, 76.61212929023658)	#00894c	0	137.289	76.6121	153.482	255	137.289	72.2673	-70.2527	21.6372	57.8821	112.348	77.2189	7.56884	0.981441	0.939894	0.784718	73.5092	-17.1183
1414	1438	1413		(0.0, 137.77640786404532, 76.18627124291903)	#00894c	0	137.776	76.1863	153.178	255	137.776	72.3697	-70.5762	22.0489	57.9479	112.739	76.8022	7.03543	0.982831	0.944223	0.79965	73.9402	-17.3494
1415	1439	1414		(0.0, 137.70143285571476, 76.08863712095967)	#00894c	0	137.701	76.0886	153.154	255	137.701	72.3535	-70.5828	22.0761	57.9052	112.677	76.7048	7.01311	0.982611	0.944311	0.800637	73.9546	-17.368
1416	1440	1415		(0.0, 137.35554815061647, 76.58180606464512)	#00894c	0	137.356	76.5818	153.453	255	137.356	72.2813	-70.2872	21.6779	57.8966	112.402	77.1895	7.51387	0.981631	0.940356	0.786195	73.5542	-17.1407
1417	1441	1416		(0.0, 137.1392869043652, 76.53048983672109)	#00894c	0	137.139	76.5305	153.483	255	137.139	72.2352	-70.2264	21.6282	57.8193	112.225	77.1366	7.59738	0.981004	0.939542	0.784391	73.4814	-17.1177
1418	1442	1417		(0.0, 137.51316227924025, 75.83605464845051)	#00894b	0	137.513	75.8361	153.089	255	137.513	72.3128	-70.602	22.1487	57.7963	112.522	76.4528	6.95253	0.982058	0.944567	0.80327	73.9946	-17.4173
1419	1443	1418		(0.0, 137.5418193935355, 76.08430523158947)	#00894c	0	137.542	76.0843	153.19	255	137.542	72.3196	-70.5266	22.0209	57.8548	112.548	76.6989	7.09595	0.98215	0.943558	0.798637	73.8845	-17.3402
1420	1444	1419		(0.0, 137.16494501832722, 76.72809063645451)	#00894c	0	137.165	76.7281	153.563	255	137.165	72.2412	-70.1675	21.5281	57.8668	112.248	77.3325	7.70964	0.981086	0.938754	0.780765	73.3957	-17.0566
1421	1445	1420		(0.0, 137.68643785404865, 76.45218260579807)	#00894c	0	137.686	76.4522	153.316	255	137.686	72.3513	-70.4519	21.869	57.9732	112.669	77.0645	7.25365	0.982581	0.94256	0.793127	73.7681	-17.2449
1422	1446	1421		(0.0, 137.1952682439187, 76.59180273242252)	#00894c	0	137.195	76.5918	153.496	255	137.195	72.2473	-70.2256	21.6145	57.8489	112.272	77.1978	7.60639	0.981168	0.939531	0.783895	73.4766	-17.1076
1423	1447	1422		(0.0, 137.42285904698434, 76.64578473842053)	#00894c	0	137.423	76.6458	153.464	255	137.423	72.2958	-70.2896	21.6668	57.9302	112.457	77.2536	7.51858	0.981828	0.940388	0.785793	73.5532	-17.1319
1424	1448	1423		(0.0, 137.4771742752416, 76.56047984005332)	#00894c	0	137.477	76.5605	153.414	255	137.477	72.3071	-70.3387	21.7336	57.93	112.5	77.1696	7.43498	0.981982	0.941045	0.788215	73.6199	-17.1703
1425	1449	1424		(0.0, 137.56481172942352, 76.32422525824725)	#00894c	0	137.565	76.3242	153.289	255	137.565	72.3251	-70.452	21.8961	57.9099	112.569	76.9366	7.23703	0.982226	0.942561	0.794108	73.7762	-17.2649
1426	1450	1425		(0.0, 137.46784405198267, 76.10596467844051)	#00894c	0	137.468	76.106	153.218	255	137.468	72.3039	-70.4923	21.9822	57.8362	112.488	76.7196	7.14953	0.981937	0.9431	0.797232	73.8402	-17.3195
1427	1451	1426		(0.0, 137.41852715761414, 76.76407864045318)	#00894c	0	137.419	76.7641	153.517	255	137.419	72.2952	-70.2472	21.5999	57.9526	112.455	77.3706	7.59641	0.98182	0.939821	0.783365	73.493	-17.0918
1428	1452	1427		(0.0, 137.44451849383537, 76.26991002999)	#00894c	0	137.445	76.2699	153.295	255	137.445	72.2994	-70.4272	21.8828	57.8618	112.471	76.8817	7.26686	0.981876	0.942229	0.793626	73.7485	-17.2608
1429	1453	1428		(0.0, 137.60846384538488, 76.36121292902367)	#00894c	0	137.608	76.3612	153.295	255	137.608	72.3345	-70.4551	21.8913	57.9309	112.605	76.9737	7.23727	0.982353	0.942602	0.793935	73.7777	-17.2607
1430	1454	1429		(0.0, 137.4198600466511, 76.58713762079307)	#00894c	0	137.42	76.5871	153.439	255	137.42	72.295	-70.3087	21.6981	57.9176	112.454	77.1955	7.48275	0.981817	0.940644	0.78693	73.5808	-17.1509
1431	1455	1430		(0.0, 137.4518493835388, 76.48817060979674)	#00894c	0	137.452	76.4882	153.388	255	137.452	72.3016	-70.3545	21.7645	57.9077	112.479	77.0978	7.40238	0.981906	0.941256	0.789335	73.6441	-17.1897
1432	1456	1431		(0.0, 137.38387204265246, 76.17027657447518)	#00894c	0	137.384	76.1703	153.266	255	137.384	72.2862	-70.4396	21.9162	57.8231	112.42	76.7824	7.23577	0.981697	0.942396	0.794838	73.7703	-17.2827
1433	1457	1432		(0.0, 137.41919360213262, 76.16027990669777)	#00894c	0	137.419	76.1603	153.253	255	137.419	72.2937	-70.4559	21.9345	57.832	112.449	76.7729	7.2104	0.981799	0.942613	0.795501	73.7913	-17.2925
1434	1458	1433		(0.0, 137.4688437187604, 76.29956681106297)	#00894c	0	137.469	76.2996	153.302	255	137.469	72.3046	-70.4258	21.8751	57.8753	112.491	76.9113	7.27276	0.981948	0.94221	0.793348	73.7449	-17.2554
1435	1459	1434		(0.0, 137.69043652115963, 76.14195268243918)	#00894c	0	137.69	76.142	153.18	255	137.69	72.3513	-70.5604	22.0425	57.9124	112.669	76.7574	7.05312	0.982581	0.944012	0.799419	73.9232	-17.3484
1436	1460	1435		(0.0, 137.34055314895036, 75.96334555148285)	#00894b	0	137.341	75.9633	153.186	255	137.341	72.2764	-70.4955	22.0155	57.7682	112.383	76.5771	7.12678	0.981564	0.943142	0.798441	73.8532	-17.3434
1437	1461	1436		(0.0, 137.54915028323893, 76.21226257914029)	#00894c	0	137.549	76.2123	153.244	255	137.549	72.3215	-70.485	21.9525	57.8827	112.555	76.8256	7.17385	0.982176	0.943003	0.796156	73.8245	-17.2992
1438	1462	1437		(0.0, 137.57414195268245, 76.00233255581473)	#00894c	0	137.574	76.0023	153.147	255	137.574	72.3262	-70.5666	22.0782	57.8485	112.573	76.6181	7.02616	0.98224	0.944094	0.800712	73.9397	-17.3733
1439	1463	1438		(0.0, 137.38820393202266, 76.90036654448517)	#00894c	0	137.388	76.9004	153.584	255	137.388	72.2892	-70.1892	21.5137	57.9704	112.432	77.5052	7.69963	0.981737	0.939044	0.780239	73.4122	-17.0408
1440	1464	1439		(0.0, 137.76574475174942, 75.89903365544818)	#00894b	0	137.766	75.899	153.056	255	137.766	72.3666	-70.6715	22.2047	57.8872	112.728	76.5177	6.85728	0.982789	0.945498	0.805301	74.0777	-17.4425
1441	1465	1440		(0.0, 137.37454181939353, 76.17094301899367)	#00894c	0	137.375	76.1709	153.269	255	137.375	72.2842	-70.436	21.9125	57.8203	112.413	76.783	7.24121	0.98167	0.942347	0.794702	73.7658	-17.2808
1442	1466	1441		(0.0, 137.14461846051316, 76.74208597134289)	#00894c	0	137.145	76.7421	153.574	255	137.145	72.2369	-70.1552	21.5131	57.8632	112.232	77.3461	7.7295	0.981028	0.93859	0.780218	73.3796	-17.0481
1443	1467	1442		(0.0, 137.7457514161946, 75.82539153615461)	#00894b	0	137.746	75.8254	153.028	255	137.746	72.3622	-70.6897	22.2385	57.8663	112.711	76.4446	6.82084	0.982729	0.945741	0.806526	74.1052	-17.4632
1444	1468	1443		(0.0, 137.59646784405197, 76.34988337220926)	#00894c	0	137.596	76.3499	153.293	255	137.596	72.3319	-70.4546	21.8933	57.9249	112.595	76.9623	7.23646	0.982318	0.942596	0.794006	73.7779	-17.2622
1445	1469	1444		(0.0, 137.5761412862379, 76.30523158947018)	#00894c	0	137.576	76.3052	153.278	255	137.576	72.3275	-70.4627	21.9107	57.9097	112.578	76.9179	7.21881	0.982257	0.942704	0.794638	73.7907	-17.2733
1446	1470	1445		(0.0, 137.58680439853381, 75.84771742752416)	#00894b	0	137.587	75.8477	153.076	255	137.587	72.3285	-70.6246	22.1688	57.8215	112.582	76.4651	6.92043	0.982271	0.94487	0.803998	74.0222	-17.4269
1447	1471	1446		(0.0, 137.431856047984, 76.34988337220926)	#00894c	0	137.432	76.3499	153.333	255	137.432	72.2969	-70.395	21.8339	57.8739	112.461	76.9607	7.32477	0.981843	0.941798	0.791852	73.7033	-17.2319
1448	1472	1447		(0.0, 137.4908363878707, 75.5631456181273)	#00894b	0	137.491	75.5631	152.975	255	137.491	72.3073	-70.6883	22.2928	57.7348	112.501	76.1824	6.78985	0.981983	0.945722	0.808495	74.1202	-17.5036
1449	1473	1448		(0.0, 137.4701766077974, 76.26757747417527)	#00894c	0	137.47	76.2676	153.288	255	137.47	72.3048	-70.4373	21.8933	57.8693	112.491	76.8796	7.2516	0.98195	0.942364	0.794009	73.7613	-17.2663
1450	1474	1449		(0.0, 137.60946351216262, 76.43418860379873)	#00894c	0	137.609	76.4342	153.327	255	137.609	72.3349	-70.4303	21.8512	57.9458	112.606	77.0459	7.28338	0.982359	0.94227	0.792482	73.7421	-17.2367
1451	1475	1450		(0.0, 137.24158613795402, 76.11929356881039)	#00894c	0	137.242	76.1193	153.278	255	137.242	72.2558	-70.4057	21.8931	57.7688	112.304	76.7305	7.27973	0.981284	0.941941	0.794001	73.731	-17.2734
1452	1476	1451		(0.0, 137.38053982006, 76.40819726757748)	#00894c	0	137.381	76.4082	153.371	255	137.381	72.2862	-70.3562	21.783	57.8696	112.42	77.0179	7.38958	0.981697	0.94128	0.790008	73.6512	-17.2031
1453	1477	1452		(0.0, 137.6897700766411, 75.92669110296568)	#00894b	0	137.69	75.9267	153.086	255	137.69	72.3505	-70.6345	22.1619	57.8692	112.666	76.5443	6.91572	0.982571	0.945003	0.80375	74.0296	-17.4195
1454	1478	1453		(0.0, 137.73542152615795, 75.95234921692769)	#00894b	0	137.735	75.9523	153.086	255	137.735	72.3603	-70.6421	22.1641	57.8885	112.704	76.5702	6.90767	0.982704	0.945105	0.803829	74.0376	-17.4193
1455	1479	1454		(0.0, 137.83005664778406, 75.62579140286572)	#00894b	0	137.83	75.6258	152.921	255	137.83	72.3795	-70.7891	22.3801	57.8525	112.777	76.2478	6.64778	0.982964	0.947071	0.811663	74.2426	-17.5444
1456	1480	1455		(0.0, 137.77407530823058, 75.88503832055981)	#00894b	0	137.774	75.885	153.048	255	137.774	72.3683	-70.6794	22.2155	57.887	112.734	76.5039	6.84385	0.982813	0.945603	0.805692	74.0885	-17.4486
1457	1481	1456		(0.0, 137.71176274575143, 75.8203932022659)	#00894b	0	137.712	75.8204	153.034	255	137.712	72.3549	-70.6792	22.229	57.8547	112.683	76.4393	6.83587	0.98263	0.9456	0.806183	74.0923	-17.4587
1458	1482	1457		(0.0, 137.29856714428524, 76.2385871376208)	#00894c	0	137.299	76.2386	153.317	255	137.299	72.2683	-70.3851	21.8475	57.8103	112.352	76.8492	7.32529	0.981454	0.941666	0.792346	73.6979	-17.2443
1459	1483	1458		(0.0, 137.53815394868377, 76.0753082305898)	#00894c	0	137.538	76.0753	153.187	255	137.538	72.3188	-70.5283	22.0246	57.8519	112.545	76.6899	7.09217	0.982139	0.943582	0.79877	73.8873	-17.3426
1460	1484	1459		(0.0, 137.74341886037988, 76.01432855714762)	#00894c	0	137.743	76.0143	153.111	255	137.743	72.3622	-70.6236	22.1325	57.9033	112.711	76.6316	6.94306	0.982729	0.944857	0.802683	74.0104	-17.4003
1461	1485	1460		(0.0, 137.6037987337554, 76.32389203598801)	#00894c	0	137.604	76.3239	153.28	255	137.604	72.3334	-70.4663	21.9103	57.922	112.601	76.9367	7.21591	0.982338	0.942752	0.794624	73.794	-17.2722
1462	1486	1461		(0.0, 137.60713095634787, 76.31622792402533)	#00894c	0	137.607	76.3162	153.276	255	137.607	72.3341	-70.4701	21.9158	57.9215	112.603	76.9291	7.20922	0.982347	0.942803	0.794822	73.7993	-17.2754
1463	1487	1462		(0.0, 137.56781072975676, 75.95401532822393)	#00894b	0	137.568	75.954	153.127	255	137.568	72.3247	-70.581	22.1027	57.8368	112.567	76.5702	6.99865	0.98222	0.944286	0.801604	73.9608	-17.3882
1464	1488	1463		(0.0, 137.4368543818727, 76.15528157280906)	#00894c	0	137.437	76.1553	153.247	255	137.437	72.2974	-70.464	21.9436	57.8365	112.463	76.7681	7.19771	0.98185	0.942722	0.795833	73.8018	-17.2974
1465	1489	1464		(0.0, 137.27590803065644, 75.63312229256914)	#00894b	0	137.276	75.6331	153.057	255	137.276	72.2618	-70.5863	22.1761	57.6822	112.327	76.2496	6.9504	0.981365	0.944357	0.804265	73.9879	-17.4412
1466	1490	1465		(0.0, 137.46717760746418, 76.26257914028658)	#00894c	0	137.467	76.2626	153.286	255	137.467	72.3042	-70.4379	21.895	57.8673	112.489	76.8746	7.25001	0.981941	0.942373	0.79407	73.7624	-17.2674
1467	1491	1466		(0.0, 137.48083972009331, 76.43052315894701)	#00894c	0	137.481	76.4305	153.356	255	137.481	72.3076	-70.3849	21.8069	57.9052	112.502	77.041	7.35	0.981987	0.941663	0.790873	73.6856	-17.2142
1468	1492	1467		(0.0, 137.63612129290237, 75.83905364878373)	#00894b	0	137.636	75.8391	153.061	255	137.636	72.3389	-70.6454	22.1914	57.835	112.622	76.457	6.8884	0.982413	0.945148	0.804817	74.0488	-17.4387
1469	1493	1468		(0.0, 137.28923692102632, 76.21392869043652)	#00894c	0	137.289	76.2139	153.308	255	137.289	72.2662	-70.3902	21.8578	57.8024	112.344	76.8247	7.31456	0.981426	0.941735	0.79272	73.7058	-17.2508
1470	1494	1469		(0.0, 137.54781739420193, 75.72309230256582)	#00894b	0	137.548	75.7231	153.031	255	137.548	72.3198	-70.6535	22.2241	57.7844	112.549	76.3413	6.8616	0.982154	0.945257	0.806005	74.0664	-17.461
1471	1495	1470		(0.0, 137.1789403532156, 76.25424858380539)	#00894c	0	137.179	76.2542	153.352	255	137.179	72.2428	-70.3363	21.7956	57.7763	112.255	76.8635	7.39968	0.981108	0.941013	0.790463	73.6358	-17.217
1472	1496	1471		(0.0, 137.46984338553816, 76.08330556481172)	#00894c	0	137.47	76.0833	153.207	255	137.47	72.3043	-70.5008	21.9955	57.8323	112.489	76.6972	7.13397	0.981942	0.943214	0.797715	73.8524	-17.3274
1473	1497	1472		(0.0, 137.58913695434856, 75.93102299233588)	#00894b	0	137.589	75.931	153.112	255	137.589	72.3292	-70.5966	22.1232	57.8388	112.585	76.5476	6.97249	0.982281	0.944496	0.802346	73.9819	-17.3997
1474	1498	1473		(0.0, 137.76341219593468, 75.65011662779074)	#00894b	0	137.763	75.6501	152.948	255	137.763	72.3654	-70.7566	22.3425	57.8367	112.723	76.2712	6.6991	0.982773	0.946637	0.8103	74.2003	-17.5243
1475	1499	1474		(0.0, 137.5888037320893, 75.76241252915695)	#00894b	0	137.589	75.7624	153.039	255	137.589	72.3286	-70.6548	22.217	57.805	112.582	76.3807	6.86475	0.982274	0.945274	0.805747	74.0655	-17.4555
1476	1500	1475		(0.0, 137.42352549150283, 75.84438520493168)	#00894b	0	137.424	75.8444	153.114	255	137.424	72.2937	-70.5666	22.1117	57.7702	112.449	76.4602	7.00605	0.9818	0.944095	0.801928	73.9498	-17.3981
1477	1501	1476		(0.0, 137.41519493502165, 76.12029323558814)	#00894c	0	137.415	76.1203	153.237	255	137.415	72.2927	-70.4683	21.9553	57.8228	112.445	76.7332	7.18698	0.981786	0.942778	0.796254	73.8093	-17.3051
1478	1502	1477		(0.0, 137.75808063978673, 75.79140286571143)	#00894b	0	137.758	75.7914	153.011	255	137.758	72.3647	-70.7059	22.2619	57.8633	112.72	76.4111	6.79246	0.982763	0.945958	0.807374	74.1277	-17.4767
1479	1503	1478		(0.0, 137.70576474508496, 76.01432855714762)	#00894c	0	137.706	76.0143	153.12	255	137.706	72.3542	-70.61	22.1189	57.8917	112.68	76.6312	6.96324	0.98262	0.944675	0.802191	73.9934	-17.3934
1480	1504	1479		(0.0, 137.4738420526491, 75.82172609130289)	#00894b	0	137.474	75.8217	153.092	255	137.474	72.3044	-70.5927	22.1425	57.7812	112.49	76.4382	6.96449	0.981944	0.944443	0.803045	73.9839	-17.4148
1481	1505	1480		(0.0, 137.42252582472508, 75.92769076974342)	#00894b	0	137.423	75.9277	153.151	255	137.423	72.2938	-70.5375	22.065	57.7865	112.449	76.5426	7.05988	0.9818	0.943705	0.800234	73.908	-17.3703
1482	1506	1481		(0.0, 137.51249583472176, 76.12729090303232)	#00894c	0	137.512	76.1273	153.216	255	137.512	72.3134	-70.5011	21.9865	57.8543	112.524	76.7411	7.13919	0.982067	0.943218	0.797387	73.8499	-17.3206
1483	1507	1482		(0.0, 137.4941686104632, 76.2635788070643)	#00894c	0	137.494	76.2636	153.28	255	137.494	72.3099	-70.4474	21.9042	57.8759	112.511	76.8759	7.23616	0.982019	0.942499	0.794403	73.7742	-17.272
1484	1508	1483		(0.0, 137.37387537487504, 76.13362212595801)	#00894c	0	137.374	76.1336	153.252	255	137.374	72.284	-70.4487	21.9329	57.8126	112.412	76.746	7.21771	0.981667	0.942517	0.795445	73.7839	-17.293
1485	1509	1484		(0.0, 137.5304898367211, 76.12062645784738)	#00894c	0	137.53	76.1206	153.209	255	137.53	72.3172	-70.5099	21.9967	57.8586	112.539	76.7347	7.12526	0.982119	0.943336	0.797757	73.8614	-17.3261
1486	1510	1485		(0.0, 137.595134955015, 75.2862379206931)	#00894b	0	137.595	75.2862	152.829	255	137.595	72.3287	-70.8217	22.4851	57.7117	112.583	75.9093	6.55638	0.982274	0.947507	0.815472	74.3054	-17.6141
1487	1511	1486		(0.0, 137.60746417860713, 75.70443185604799)	#00894b	0	137.607	75.7044	153.009	255	137.607	72.3324	-70.6816	22.256	57.7992	112.597	76.3235	6.8176	0.982325	0.945632	0.807163	74.1027	-17.478
1488	1512	1487		(0.0, 137.55414861712762, 75.52849050316561)	#00894b	0	137.554	75.5285	152.945	255	137.554	72.3206	-70.7231	22.335	57.7475	112.552	76.1487	6.7336	0.982165	0.946188	0.810025	74.1661	-17.5266
1489	1513	1488		(0.0, 137.65578140619795, 75.93602132622459)	#00894b	0	137.656	75.936	153.098	255	137.656	72.3434	-70.619	22.1445	57.8605	112.639	76.5532	6.93992	0.982473	0.944795	0.803117	74.0096	-17.4102
1490	1514	1489		(0.0, 137.5348217260913, 75.77707430856381)	#00894b	0	137.535	75.7771	153.058	255	137.535	72.3172	-70.6302	22.1893	57.7912	112.539	76.3947	6.90314	0.982118	0.944945	0.804744	74.0337	-17.4408
1491	1515	1490		(0.0, 137.74741752749082, 75.90136621126291)	#00894b	0	137.747	75.9014	153.061	255	137.747	72.3627	-70.6641	22.1968	57.882	112.713	76.5198	6.8686	0.982736	0.945398	0.805014	74.0683	-17.4384
1492	1516	1491		(0.0, 137.37654115294902, 75.70609796734422)	#00894b	0	137.377	75.7061	153.065	255	137.377	72.2834	-70.5975	22.1718	57.7279	112.409	76.3228	6.94287	0.981659	0.944507	0.804107	73.9972	-17.4354
1493	1517	1492		(0.0, 137.37754081972676, 76.19560146617795)	#00894c	0	137.378	76.1956	153.279	255	137.378	72.2849	-70.4286	21.8998	57.8262	112.415	76.8074	7.25536	0.98168	0.942248	0.794245	73.7549	-17.2731
1494	1518	1493		(0.0, 137.67510829723426, 75.81906031322892)	#00894b	0	137.675	75.8191	153.043	255	137.675	72.3471	-70.6664	22.2166	57.8431	112.653	76.4376	6.85468	0.982525	0.945429	0.805731	74.0764	-17.4524
1495	1519	1494		(0.0, 137.73742085971344, 76.34721759413529)	#00894c	0	137.737	76.3472	153.258	255	137.737	72.3618	-70.5066	21.9455	57.968	112.709	76.9611	7.15925	0.982724	0.943291	0.795903	73.843	-17.289
1496	1520	1495		(0.0, 137.6597800733089, 75.76341219593469)	#00894b	0	137.66	75.7634	153.022	255	137.66	72.3437	-70.6801	22.242	57.8272	112.64	76.3824	6.82727	0.982478	0.945612	0.806655	74.0971	-17.4681
1497	1521	1496		(0.0, 137.24091969343553, 76.0419860046651)	#00894c	0	137.241	76.042	153.245	255	137.241	72.2554	-70.4322	21.9358	57.7531	112.303	76.654	7.23069	0.981279	0.942295	0.79555	73.769	-17.299
1498	1522	1497		(0.0, 137.46184605131623, 75.94901699433522)	#00894b	0	137.462	75.949	153.151	255	137.462	72.3022	-70.5443	22.0673	57.803	112.481	76.5641	7.05238	0.981914	0.943796	0.800318	73.9153	-17.3704
1499	1523	1498		(0.0, 137.4155281572809, 76.38320559813396)	#00894c	0	137.416	76.3832	153.351	255	137.416	72.2935	-70.3776	21.8095	57.8755	112.448	76.9935	7.35483	0.981797	0.941565	0.790969	73.6794	-17.2178
1500	1524	1499		(0.0, 137.5134955014995, 75.84338553815395)	#00894b	0	137.513	75.8434	153.092	255	137.513	72.3129	-70.5995	22.1447	57.7979	112.522	76.4601	6.95704	0.982059	0.944535	0.803126	73.9911	-17.4149
1501	1525	1500		(0.0, 137.53182272575808, 75.57114295234922)	#00894b	0	137.532	75.5711	152.969	255	137.532	72.316	-70.7003	22.3031	57.7491	112.534	76.1907	6.77292	0.982102	0.945883	0.80887	74.1347	-17.5084
1502	1526	1501		(0.0, 137.8323892035988, 75.5718093968677)	#00894b	0	137.832	75.5718	152.897	255	137.832	72.3798	-70.8086	22.4111	57.8424	112.778	76.1944	6.61193	0.982969	0.947332	0.812786	74.2705	-17.5627
1503	1527	1502		(0.0, 137.53982005998, 75.54381872709097)	#00894b	0	137.54	75.5438	152.955	255	137.54	72.3176	-70.7126	22.3212	57.7461	112.54	76.1638	6.75112	0.982124	0.946048	0.809528	74.152	-17.5189
1504	1528	1503		(0.0, 137.6171276241253, 75.07997334221926)	#00894b	0	137.617	75.08	152.734	255	137.617	72.3328	-70.901	22.6086	57.6773	112.598	75.7053	6.41236	0.982329	0.948569	0.819949	74.4185	-17.6862
1505	1529	1504		(0.0, 137.30423192269242, 76.43452182605797)	#00894c	0	137.304	76.4345	153.401	255	137.304	72.27	-70.3195	21.7409	57.8512	112.358	77.0432	7.4474	0.981477	0.940788	0.78848	73.6036	-17.1802
1506	1530	1505		(0.0, 137.40786404531823, 75.58147284238588)	#00894b	0	137.408	75.5815	153.003	255	137.408	72.2897	-70.6519	22.2526	57.7127	112.434	76.1997	6.84625	0.981744	0.945236	0.807038	74.0734	-17.4824
1507	1531	1506		(0.0, 137.64378540486504, 75.54248583805398)	#00894b	0	137.644	75.5425	152.93	255	137.644	72.3397	-70.7507	22.3595	57.7781	112.625	76.1635	6.69438	0.982424	0.946557	0.810914	74.1997	-17.5382
1508	1532	1507		(0.0, 137.54281906031324, 75.87737420859713)	#00894b	0	137.543	75.8774	153.1	255	137.543	72.3192	-70.5984	22.1364	57.8137	112.546	76.494	6.96303	0.982145	0.94452	0.802823	73.9875	-17.409
1509	1533	1508		(0.0, 137.58413862045984, 75.74741752749084)	#00894b	0	137.584	75.7474	153.033	255	137.584	72.3276	-70.6583	22.2237	57.8006	112.579	76.3658	6.85765	0.98226	0.945321	0.805989	74.0708	-17.4596
1510	1534	1509		(0.0, 137.41419526824393, 75.74041986004666)	#00894b	0	137.414	75.7404	153.071	255	137.414	72.2915	-70.5992	22.1662	57.7465	112.44	76.3572	6.94456	0.981769	0.944531	0.803907	73.9972	-17.4309
1511	1535	1510		(0.0, 137.59046984338553, 75.45418193935355)	#00894b	0	137.59	75.4542	152.904	255	137.59	72.3281	-70.7619	22.3896	57.7439	112.581	76.0755	6.66648	0.982267	0.946708	0.812006	74.2196	-17.5577
1512	1536	1511		(0.0, 137.59046984338553, 75.80473175608131)	#00894b	0	137.59	75.8047	153.057	255	137.59	72.3291	-70.6407	22.194	57.814	112.584	76.4226	6.89094	0.98228	0.945086	0.804914	74.0452	-17.4418
1513	1537	1512		(0.0, 137.61246251249582, 76.09030323225592)	#00894c	0	137.612	76.0903	153.176	255	137.612	72.3346	-70.55	22.0431	57.8779	112.605	76.7055	7.06188	0.982354	0.943873	0.79944	73.9135	-17.3512
1514	1538	1513		(0.0, 137.45051649450184, 75.97734088637121)	#00894b	0	137.451	75.9773	153.166	255	137.451	72.2999	-70.5305	22.0475	57.8051	112.472	76.5921	7.07659	0.981883	0.943611	0.799598	73.8961	-17.359
1515	1539	1514		(0.0, 137.4771742752416, 76.02732422525824)	#00894c	0	137.477	76.0273	153.181	255	137.477	72.3057	-70.5228	22.0293	57.8234	112.495	76.6418	7.09423	0.981961	0.943509	0.798939	73.8834	-17.3473
1516	1540	1515		(0.0, 137.54948350549816, 75.41819393535488)	#00894b	0	137.549	75.4182	152.898	255	137.549	72.3193	-70.7596	22.3949	57.724	112.547	76.0395	6.66547	0.982147	0.946676	0.812199	74.2189	-17.5622
1517	1541	1516		(0.0, 137.4665111629457, 75.88537154281906)	#00894b	0	137.467	75.8854	153.122	255	137.467	72.303	-70.568	22.1044	57.7917	112.484	76.5012	7.00916	0.981925	0.944113	0.801663	73.949	-17.3924
1518	1542	1517		(0.0, 137.44418527157615, 75.86571142952349)	#00894b	0	137.444	75.8657	153.118	255	137.444	72.2982	-70.5668	22.1073	57.7808	112.466	76.4815	7.00858	0.98186	0.944096	0.801768	73.9486	-17.3948
1519	1543	1518		(0.0, 137.39686771076308, 76.07297567477508)	#00894c	0	137.397	76.073	153.22	255	137.397	72.2887	-70.478	21.9749	57.8076	112.43	76.6862	7.16658	0.981731	0.942908	0.796968	73.8244	-17.3174
1520	1544	1519		(0.0, 137.67510829723426, 75.48917027657447)	#00894b	0	137.675	75.4892	152.899	255	137.675	72.3462	-70.7804	22.4005	57.7771	112.65	76.111	6.64339	0.982512	0.946955	0.812404	74.2405	-17.5615
1521	1545	1520		(0.0, 137.7037654115295, 75.37654115294902)	#00894b	0	137.704	75.3765	152.843	255	137.704	72.352	-70.8297	22.4738	57.7635	112.672	75.9998	6.55583	0.982591	0.947614	0.815061	74.3096	-17.6039
1522	1546	1521		(0.0, 137.66011329556815, 75.56014661779408)	#00894b	0	137.66	75.5601	152.933	255	137.66	72.3432	-70.7504	22.3555	57.7867	112.638	76.1811	6.69692	0.982472	0.946554	0.81077	74.1983	-17.5353
1523	1547	1522		(0.0, 137.79773408863713, 75.85271576141287)	#00894b	0	137.798	75.8527	153.028	255	137.798	72.3733	-70.6991	22.242	57.8878	112.753	76.4722	6.81048	0.982879	0.945866	0.806654	74.1152	-17.4636
1524	1548	1523		(0.0, 137.79506831056315, 75.89836721092969)	#00894b	0	137.795	75.8984	153.048	255	137.795	72.3728	-70.6823	22.2156	57.8961	112.752	76.5173	6.84114	0.982874	0.945643	0.805698	74.0913	-17.4481
1525	1549	1524		(0.0, 137.57147617460848, 76.19326891036322)	#00894c	0	137.571	76.1933	153.231	255	137.571	72.3262	-70.4997	21.9711	57.8858	112.573	76.8071	7.14972	0.98224	0.943199	0.79683	73.844	-17.3096
1526	1550	1525		(0.0, 137.51149616794402, 76.00866377874041)	#00894c	0	137.511	76.0087	153.165	255	137.511	72.3129	-70.5417	22.052	57.8303	112.522	76.6237	7.06385	0.98206	0.943761	0.799765	73.9082	-17.3598
1527	1551	1526		(0.0, 137.83005664778406, 76.07197600799734)	#00894c	0	137.83	76.072	153.116	255	137.83	72.3807	-70.635	22.1317	57.9417	112.782	76.6896	6.93356	0.982981	0.94501	0.802653	74.0211	-17.3971
1528	1552	1527		(0.0, 137.73708763745418, 76.02832389203598)	#00894c	0	137.737	76.0283	153.119	255	137.737	72.3609	-70.6165	22.1225	57.9042	112.706	76.6454	6.95541	0.982711	0.944762	0.802318	74.0006	-17.3945
1529	1553	1528		(0.0, 137.72675774741754, 75.35688103965344)	#00894b	0	137.727	75.3569	152.829	255	137.727	72.3568	-70.8448	22.4931	57.7667	112.69	75.9806	6.53087	0.982656	0.947816	0.81576	74.3298	-17.6145
1530	1554	1529		(0.0, 137.65444851716094, 75.50649783405531)	#00894b	0	137.654	75.5065	152.911	255	137.654	72.3419	-70.767	22.3834	57.7742	112.633	76.128	6.66559	0.982453	0.946775	0.811782	74.2225	-17.552
1531	1555	1530		(0.0, 137.54981672775742, 75.58247250916361)	#00894b	0	137.55	75.5825	152.969	255	137.55	72.3199	-70.7029	22.3033	57.7569	112.549	76.2021	6.7705	0.982154	0.945918	0.808876	74.1373	-17.5079
1532	1556	1531		(0.0, 137.74441852715762, 75.78940353215594)	#00894b	0	137.744	75.7894	153.013	255	137.744	72.3618	-70.7017	22.258	57.8587	112.709	76.409	6.79851	0.982723	0.945901	0.807236	74.1225	-17.4749
1533	1557	1532		(0.0, 137.61612795734754, 75.98833722092635)	#00894b	0	137.616	75.9883	153.131	255	137.616	72.3351	-70.5866	22.1011	57.8587	112.607	76.6046	6.99468	0.982361	0.944362	0.801543	73.9657	-17.3856
1534	1558	1533		(0.0, 137.62845718093968, 75.54815061646119)	#00894b	0	137.628	75.5482	152.936	255	137.628	72.3365	-70.7432	22.3508	57.7745	112.612	76.169	6.70624	0.98238	0.946456	0.810599	74.19	-17.5335
1535	1559	1534		(0.0, 137.73675441519492, 75.74141952682439)	#00894b	0	137.737	75.7414	152.994	255	137.737	72.36	-70.7155	22.282	57.8467	112.702	76.3614	6.77189	0.982699	0.946086	0.808105	74.1429	-17.4893
1536	1560	1535		(0.0, 137.65244918360546, 75.54148617127625)	#00894b	0	137.652	75.5415	152.927	255	137.652	72.3415	-70.7541	22.3632	57.7806	112.632	76.1626	6.68908	0.982449	0.946603	0.811048	74.2042	-17.5401
1537	1561	1536		(0.0, 137.56847717427524, 75.51416194601799)	#00894b	0	137.568	75.5142	152.935	255	137.568	72.3236	-70.7333	22.3481	57.7491	112.563	76.1347	6.71672	0.982206	0.946324	0.810503	74.1797	-17.5339
1538	1562	1537		(0.0, 137.4738420526491, 75.91102965678107)	#00894b	0	137.474	75.911	153.131	255	137.474	72.3046	-70.5618	22.0928	57.7991	112.491	76.5267	7.02163	0.981947	0.94403	0.801242	73.9396	-17.3852
1539	1563	1538		(0.0, 137.64045318227258, 75.53148950349883)	#00894b	0	137.64	75.5315	152.926	255	137.64	72.339	-70.7533	22.3644	57.7748	112.622	76.1526	6.68912	0.982414	0.946591	0.811093	74.2037	-17.5412
1540	1564	1539		(0.0, 137.6767744085305, 75.5078307230923)	#00894b	0	137.677	75.5078	152.907	255	137.677	72.3466	-70.7746	22.3907	57.7814	112.651	76.1295	6.65445	0.982518	0.946876	0.812047	74.2319	-17.5556
1541	1565	1540		(0.0, 138.04665111629456, 74.97200933022326)	#008a4a	0	138.047	74.972	152.586	255	138.047	72.4236	-71.093	22.8238	57.7889	112.946	75.6028	6.11229	0.983563	0.951137	0.827756	74.6669	-17.7988
1542	1566	1541		(0.0, 137.5354881706098, 75.45484838387205)	#00894b	0	137.535	75.4548	152.917	255	137.535	72.3165	-70.7419	22.3694	57.727	112.536	76.0757	6.69648	0.982108	0.946439	0.811273	74.1943	-17.5475
1543	1567	1542		(0.0, 137.6314561812729, 75.31356214595135)	#00894b	0	137.631	75.3136	152.833	255	137.631	72.3365	-70.8254	22.483	57.7285	112.612	75.9367	6.55434	0.98238	0.947556	0.815393	74.3083	-17.6116
1544	1568	1543		(0.0, 137.57414195268245, 75.61279573475508)	#00894b	0	137.574	75.6128	152.977	255	137.574	72.3251	-70.7012	22.2951	57.7705	112.569	76.2324	6.77684	0.982226	0.945895	0.80858	74.1332	-17.5023
1545	1569	1544		(0.0, 137.62879040319893, 75.70376541152949)	#00894b	0	137.629	75.7038	153.003	255	137.629	72.337	-70.6895	22.2641	57.8057	112.614	76.323	6.80572	0.982387	0.945738	0.807455	74.1127	-17.4821
1546	1570	1545		(0.0, 137.73375541486172, 75.70076641119627)	#00894b	0	137.734	75.7008	152.977	255	137.734	72.3593	-70.7284	22.3036	57.8376	112.7	76.3211	6.74746	0.982689	0.946259	0.808888	74.1617	-17.5022
1547	1571	1546		(0.0, 137.72342552482505, 75.47750749750084)	#00894b	0	137.723	75.4775	152.882	255	137.723	72.3564	-70.8019	22.4245	57.7898	112.689	76.1	6.60997	0.982651	0.947242	0.813271	74.2682	-17.5741
1548	1572	1547		(0.0, 137.82139286904365, 75.35188270576475)	#00894b	0	137.821	75.3519	152.804	255	137.821	72.3769	-70.8806	22.53	57.795	112.767	75.9766	6.47685	0.982929	0.948295	0.817098	74.3751	-17.6333
1549	1573	1548		(0.0, 137.59913362212595, 75.54215261579473)	#00894b	0	137.599	75.5422	152.94	255	137.599	72.3302	-70.7346	22.3436	57.7642	112.589	76.1627	6.71816	0.982295	0.946342	0.810337	74.1797	-17.5302
1550	1574	1549		(0.0, 137.65711429523492, 75.56147950683106)	#00894b	0	137.657	75.5615	152.935	255	137.657	72.3426	-70.7489	22.3537	57.786	112.636	76.1824	6.69938	0.982463	0.946533	0.810704	74.1963	-17.5343
1551	1575	1550		(0.0, 137.43285571476176, 75.81806064645119)	#00894b	0	137.433	75.8181	153.1	255	137.433	72.2957	-70.5791	22.1297	57.7678	112.456	76.4342	6.98419	0.981826	0.944262	0.802582	73.9671	-17.4086
1552	1576	1551		(0.0, 137.4538487170943, 75.29990003332223)	#00894b	0	137.454	75.2999	152.869	255	137.454	72.2987	-70.766	22.4265	57.6707	112.468	75.9214	6.64121	0.981867	0.946762	0.813346	74.2346	-17.584
1553	1577	1552		(0.0, 137.6621126291236, 75.69210263245584)	#00894b	0	137.662	75.6921	152.99	255	137.662	72.344	-70.7056	22.2826	57.8137	112.641	76.3118	6.78036	0.982482	0.945953	0.808127	74.1336	-17.4921
1554	1578	1553		(0.0, 137.38620459846717, 75.48683772075975)	#00894b	0	137.386	75.4868	152.967	255	137.386	72.2848	-70.6768	22.2976	57.6871	112.415	76.1058	6.79734	0.981678	0.945569	0.808671	74.1107	-17.5098
1555	1579	1554		(0.0, 137.6641119626791, 75.31622792402533)	#00894b	0	137.664	75.3162	152.826	255	137.664	72.3434	-70.8362	22.4932	57.7391	112.639	75.9397	6.53849	0.982474	0.947702	0.815765	74.3217	-17.6166
1556	1580	1555		(0.0, 137.7627457514162, 75.57047650783072)	#00894b	0	137.763	75.5705	152.913	255	137.763	72.365	-70.7839	22.3867	57.8205	112.722	76.1924	6.64843	0.982768	0.947002	0.811903	74.2397	-17.5505
1557	1581	1556		(0.0, 137.68177274241918, 75.06897700766412)	#00894b	0	137.682	75.069	152.714	255	137.682	72.3465	-70.9282	22.6381	57.6951	112.651	75.6951	6.37051	0.982516	0.948931	0.821018	74.4532	-17.7015
1558	1582	1557		(0.0, 137.7457514161946, 75.43285571476174)	#00894b	0	137.746	75.4329	152.857	255	137.746	72.3611	-70.8254	22.4575	57.7878	112.706	76.056	6.56936	0.982714	0.947556	0.814468	74.3005	-17.5929
1559	1583	1558		(0.0, 137.70109963345553, 75.21192935688104)	#00894b	0	137.701	75.2119	152.772	255	137.701	72.351	-70.8857	22.5649	57.7297	112.668	75.8368	6.45176	0.982577	0.948363	0.818366	74.3905	-17.6578
1560	1584	1559		(0.0, 137.8260579806731, 75.50949683438854)	#00894b	0	137.826	75.5095	152.872	255	137.826	72.3783	-70.8278	22.4436	57.828	112.773	76.1327	6.57539	0.982948	0.947589	0.813965	74.2987	-17.5821
1561	1585	1560		(0.0, 137.43518827057648, 76.04998333888703)	#00894c	0	137.435	76.05	153.201	255	137.435	72.2968	-70.4998	22.0015	57.8149	112.461	76.6638	7.13128	0.981841	0.9432	0.797933	73.8532	-17.3321
1562	1586	1561		(0.0, 137.67344218593803, 75.2002665778074)	#00894b	0	137.673	75.2003	152.773	255	137.673	72.3451	-70.8797	22.5615	57.7188	112.645	75.825	6.45915	0.982496	0.948283	0.818241	74.3838	-17.6566
1563	1587	1562		(0.0, 137.59480173275574, 75.35421526157947)	#00894b	0	137.595	75.3542	152.859	255	137.595	72.3288	-70.7981	22.447	57.7252	112.583	75.9766	6.60011	0.982275	0.947191	0.814089	74.2714	-17.5916
1564	1588	1563		(0.0, 137.5738087304232, 75.63478840386537)	#00894b	0	137.574	75.6348	152.987	255	137.574	72.3251	-70.6935	22.2827	57.7748	112.569	76.2542	6.7911	0.982225	0.945791	0.808131	74.1221	-17.495
1565	1589	1564		(0.0, 137.57114295234922, 75.74375208263912)	#00894b	0	137.571	75.7438	153.035	255	137.571	72.3248	-70.6548	22.221	57.7958	112.568	76.362	6.86229	0.982222	0.945275	0.805893	74.0667	-17.4584
1566	1590	1565		(0.0, 137.60246584471844, 75.134955014995)	#00894b	0	137.602	75.135	152.762	255	137.602	72.3298	-70.8767	22.5725	57.6838	112.587	75.7596	6.45549	0.982289	0.948243	0.81864	74.3843	-17.6654
1567	1591	1566		(0.0, 137.60813062312562, 75.78607130956348)	#00894b	0	137.608	75.7861	153.044	255	137.608	72.3328	-70.6536	22.2108	57.8157	112.598	76.4043	6.86951	0.98233	0.945258	0.805522	74.0625	-17.4511
1568	1592	1567		(0.0, 137.7820726424525, 75.13895368210596)	#00894b	0	137.782	75.139	152.721	255	137.782	72.368	-70.9401	22.635	57.7402	112.733	75.7654	6.36144	0.982807	0.949091	0.820906	74.4637	-17.6964
1569	1593	1568		(0.0, 137.2549150283239, 75.49383538820393)	#00894b	0	137.255	75.4938	153.002	255	137.255	72.2569	-70.6269	22.2463	57.6478	112.308	76.1114	6.87261	0.981299	0.944901	0.80681	74.0477	-17.4836
1570	1594	1569		(0.0, 137.77240919693435, 75.34288570476508)	#00894b	0	137.772	75.3429	152.812	255	137.772	72.3665	-70.8661	22.5174	57.778	112.727	75.9672	6.49738	0.982787	0.948101	0.81664	74.3575	-17.6274
1571	1595	1570		(0.0, 137.71242919026992, 75.23625458180607)	#00894b	0	137.712	75.2363	152.78	255	137.712	72.3534	-70.8813	22.5554	57.7381	112.677	75.861	6.46126	0.98261	0.948305	0.81802	74.3835	-17.6518
1572	1596	1571		(0.0, 137.21926024658447, 75.6094635121626)	#00894b	0	137.219	75.6095	153.061	255	137.219	72.2496	-70.574	22.1689	57.6599	112.281	76.2256	6.96582	0.981201	0.944193	0.804002	73.9739	-17.4387
1573	1597	1572		(0.0, 137.70543152282573, 75.69276907697434)	#00894b	0	137.705	75.6928	152.98	255	137.705	72.3532	-70.721	22.2979	57.8272	112.677	76.3129	6.75753	0.982607	0.946159	0.80868	74.1529	-17.4997
1574	1598	1573		(0.0, 137.5731422859047, 75.50416527824059)	#00894b	0	137.573	75.5042	152.93	255	137.573	72.3246	-70.7384	22.3554	57.7485	112.567	76.1249	6.70781	0.982219	0.946393	0.810766	74.1868	-17.5381
1575	1599	1574		(0.0, 137.87970676441185, 74.838053982006)	#00894a	0	137.88	74.8381	152.567	255	137.88	72.3878	-71.0793	22.8389	57.7103	112.809	75.4685	6.11595	0.983077	0.950954	0.828303	74.6585	-17.8131
1576	1600	1575		(0.0, 137.86871042985672, 74.66444518493836)	#00894a	0	137.869	74.6644	152.494	255	137.869	72.385	-71.1355	22.9326	57.6722	112.798	75.2965	6.01046	0.983039	0.951705	0.831699	74.7406	-17.8682
1577	1601	1576		(0.0, 137.7280906364545, 75.31756081306231)	#00894b	0	137.728	75.3176	152.811	255	137.728	72.357	-70.8589	22.5155	57.7592	112.691	75.9417	6.50496	0.982659	0.948004	0.816575	74.35	-17.6278
1578	1602	1577		(0.0, 137.51916027990669, 76.02532489170277)	#00894c	0	137.519	76.0253	153.17	255	137.519	72.3146	-70.5387	22.0455	57.836	112.529	76.6403	7.07039	0.982082	0.943721	0.799529	73.9034	-17.3556
1579	1603	1578		(0.0, 137.5794735088304, 75.45084971676108)	#00894b	0	137.579	75.4508	152.905	255	137.579	72.3258	-70.7591	22.3875	57.7398	112.572	76.0721	6.67025	0.982235	0.94667	0.811929	74.2163	-17.5568
1580	1604	1579		(0.0, 137.5831389536821, 75.27290903032322)	#00894b	0	137.583	75.2729	152.827	255	137.583	72.3261	-70.822	22.4883	57.7054	112.573	75.896	6.55429	0.982239	0.947511	0.815586	74.3067	-17.6163
1581	1605	1580		(0.0, 137.61312895701434, 74.67077640786404)	#00894a	0	137.613	74.6708	152.557	255	137.613	72.3308	-71.0413	22.8369	57.5942	112.591	75.3002	6.15221	0.982303	0.950445	0.82823	74.6217	-17.8205
1582	1606	1581		(0.0, 137.57847384205266, 75.60179940019994)	#00894b	0	137.578	75.6018	152.971	255	137.578	72.326	-70.7066	22.3028	57.7697	112.572	76.2216	6.76747	0.982238	0.945967	0.80886	74.1406	-17.5067
1583	1607	1582		(0.0, 137.6107964011996, 75.47384205264912)	#00894b	0	137.611	75.4738	152.908	255	137.611	72.3325	-70.7625	22.3859	57.7541	112.597	76.0952	6.66814	0.982326	0.946715	0.811873	74.219	-17.5549
1584	1608	1583		(0.0, 137.28357214261914, 75.56381206264578)	#00894b	0	137.284	75.5638	153.025	255	137.284	72.2632	-70.6131	22.2176	57.6707	112.332	76.181	6.90193	0.981385	0.944716	0.805768	74.0258	-17.4656
1585	1609	1584		(0.0, 137.61146284571808, 75.11896034655115)	#00894b	0	137.611	75.119	152.753	255	137.611	72.3317	-70.8855	22.5847	57.6833	112.594	75.7439	6.4404	0.982315	0.948361	0.819082	74.3964	-17.6723
1586	1610	1585		(0.0, 137.47684105298234, 75.61679440186604)	#00894b	0	137.477	75.6168	153.002	255	137.477	72.3044	-70.6646	22.2578	57.7412	112.49	76.2354	6.83173	0.981945	0.945406	0.807227	74.0871	-17.4833
1587	1611	1586		(0.0, 137.6854381872709, 75.19960013328891)	#00894b	0	137.685	75.1996	152.77	255	137.685	72.3476	-70.8843	22.5662	57.7224	112.655	75.8245	6.45227	0.982531	0.948344	0.818411	74.3896	-17.659
1588	1612	1587		(0.0, 137.68910363212262, 75.28457180939687)	#00894b	0	137.689	75.2846	152.806	255	137.689	72.3486	-70.8562	22.52	57.7405	112.659	75.9086	6.50477	0.982545	0.947969	0.816734	74.3488	-17.6316
1589	1613	1588		(0.0, 137.71642785738086, 74.8167277574142)	#00894a	0	137.716	74.8167	152.596	255	137.716	72.3531	-71.028	22.7921	57.6554	112.676	75.4457	6.19012	0.982606	0.950267	0.826605	74.5952	-17.7909
1590	1614	1589		(0.0, 137.85404865044984, 75.43852049316894)	#00894b	0	137.854	75.4385	152.834	255	137.854	72.3841	-70.8625	22.4933	57.8225	112.795	76.0627	6.51488	0.983026	0.948052	0.815768	74.3467	-17.6106
1591	1615	1590		(0.0, 137.74341886037988, 75.31956014661779)	#00894b	0	137.743	75.3196	152.809	255	137.743	72.3602	-70.8637	22.52	57.7644	112.703	75.9438	6.498	0.982703	0.948069	0.816735	74.356	-17.6299
1592	1616	1591		(0.0, 137.4708430523159, 75.84271909363545)	#00894b	0	137.471	75.8427	153.102	255	137.471	72.3038	-70.5843	22.1297	57.7845	112.488	76.459	6.97954	0.981936	0.944332	0.802581	73.9721	-17.4073
1593	1617	1592		(0.0, 137.77440853048984, 75.49550149950016)	#00894b	0	137.774	75.4955	152.878	255	137.774	72.3673	-70.814	22.4328	57.8092	112.73	76.1183	6.59413	0.982799	0.947405	0.813573	74.2823	-17.5774
1594	1618	1593		(0.0, 137.42852382539152, 75.70543152282572)	#00894b	0	137.429	75.7054	153.052	255	137.429	72.2944	-70.6165	22.1909	57.7439	112.452	76.3227	6.91446	0.981809	0.944762	0.804801	74.0211	-17.4451
1595	1619	1594		(0.0, 137.65111629456848, 75.487170943019)	#00894b	0	137.651	75.4872	152.904	255	137.651	72.3411	-70.7724	22.393	57.7693	112.63	76.1088	6.655	0.982443	0.946848	0.81213	74.2306	-17.5578
1596	1620	1595		(0.0, 137.2435854715095, 75.59580139953349)	#00894b	0	137.244	75.5958	153.049	255	137.244	72.2548	-70.5875	22.1853	57.6647	112.3	76.2123	6.94396	0.98127	0.944374	0.804597	73.9918	-17.4477
1597	1621	1596		(0.0, 137.5028323892036, 75.25624791736088)	#00894b	0	137.503	75.2562	152.838	255	137.503	72.309	-70.7988	22.4686	57.6771	112.507	75.8787	6.58686	0.982006	0.9472	0.814873	74.2786	-17.6073
1598	1622	1597		(0.0, 137.5588137287571, 75.84205264911697)	#00894b	0	137.559	75.8421	153.081	255	137.559	72.3225	-70.6164	22.1618	57.8116	112.559	76.4592	6.93183	0.98219	0.94476	0.803746	74.0123	-17.4236
1599	1623	1598		(0.0, 137.64045318227258, 75.43852049316894)	#00894b	0	137.64	75.4385	152.885	255	137.64	72.3387	-70.7854	22.4163	57.7562	112.621	76.0605	6.62957	0.98241	0.947021	0.812977	74.25	-17.572
1600	1624	1599		(0.0, 137.91769410196602, 74.77474175274908)	#00894a	0	137.918	74.7747	152.53	255	137.918	72.3957	-71.1149	22.8882	57.7094	112.839	75.4062	6.0549	0.983185	0.95143	0.83009	74.7074	-17.8407
1601	1625	1600		(0.0, 137.8593802065978, 75.15794735088303)	#00894b	0	137.859	75.1579	152.711	255	137.859	72.3844	-70.9614	22.6522	57.768	112.796	75.785	6.33209	0.983031	0.949376	0.82153	74.4892	-17.7041
1602	1626	1601		(0.0, 137.64945018327225, 75.66511162945685)	#00894b	0	137.649	75.6651	152.982	255	137.649	72.3413	-70.7103	22.2931	57.8044	112.631	76.285	6.76987	0.982445	0.946017	0.808507	74.1413	-17.4987
1603	1627	1602		(0.0, 137.74808397200934, 74.84338553815395)	#00894a	0	137.748	74.8434	152.6	255	137.748	72.3599	-71.0301	22.7885	57.6706	112.702	75.4724	6.19017	0.982698	0.950296	0.826475	74.5962	-17.7878
1604	1628	1603		(0.0, 137.67110963012328, 75.29156947684105)	#00894b	0	137.671	75.2916	152.814	255	137.671	72.3448	-70.8473	22.5096	57.7364	112.644	75.9154	6.51892	0.982493	0.947849	0.816357	74.3372	-17.6261
1605	1629	1604		(0.0, 137.52649116961013, 75.6264578473842)	#00894b	0	137.526	75.6265	152.994	255	137.526	72.315	-70.6792	22.2703	57.7585	112.53	76.2455	6.8112	0.982089	0.945601	0.807681	74.1048	-17.4891
1606	1630	1605		(0.0, 137.6014661779407, 75.40986337887371)	#00894b	0	137.601	75.4099	152.882	255	137.601	72.3304	-70.7812	22.4183	57.7384	112.589	76.0318	6.63217	0.982297	0.946966	0.813048	74.2466	-17.5744
1607	1631	1606		(0.0, 137.42952349216927, 75.34455181606131)	#00894b	0	137.43	75.3446	152.894	255	137.43	72.2936	-70.7417	22.3928	57.6721	112.449	75.9654	6.68291	0.981798	0.946437	0.812122	74.2013	-17.5648
1608	1632	1607		(0.0, 137.5504831722759, 75.18760413195602)	#00894b	0	137.55	75.1876	152.797	255	137.55	72.3189	-70.8397	22.5242	57.6782	112.545	75.8112	6.51722	0.982141	0.947749	0.81689	74.3345	-17.6386
1609	1633	1608		(0.0, 137.61346217927357, 75.26757747417527)	#00894b	0	137.613	75.2676	152.817	255	137.613	72.3325	-70.8348	22.5022	57.7137	112.597	75.891	6.53456	0.982326	0.947682	0.81609	74.3231	-17.6236
1610	1634	1609		(0.0, 137.60179940019992, 75.01732755748084)	#00894b	0	137.602	75.0173	152.711	255	137.602	72.3293	-70.9172	22.6382	57.66	112.585	75.6432	6.38046	0.982283	0.948785	0.821022	74.4428	-17.7041
1611	1635	1610		(0.0, 137.4411862712429, 75.22325891369543)	#00894b	0	137.441	75.2233	152.839	255	137.441	72.2958	-70.7879	22.4649	57.6514	112.457	75.8454	6.59895	0.981827	0.947055	0.814736	74.2671	-17.6071
1612	1636	1611		(0.0, 137.58613795401533, 74.92102632455848)	#00894a	0	137.586	74.921	152.672	255	137.586	72.3257	-70.9449	22.6866	57.6359	112.571	75.5477	6.32718	0.982234	0.949155	0.822777	74.484	-17.7331
1613	1637	1612		(0.0, 137.26191269576807, 75.35954681772742)	#00894b	0	137.262	75.3595	152.941	255	137.262	72.258	-70.6759	22.3239	57.6231	112.313	75.9786	6.7829	0.981314	0.945557	0.809623	74.1178	-17.5294
1614	1638	1613		(0.0, 137.60113295568144, 75.71842719093635)	#00894b	0	137.601	75.7184	153.016	255	137.601	72.3311	-70.6744	22.2459	57.8	112.592	76.3373	6.82997	0.982307	0.945537	0.806797	74.0929	-17.4723
1615	1639	1614		(0.0, 137.4665111629457, 75.4701766077974)	#00894b	0	137.467	75.4702	152.94	255	137.467	72.3018	-70.7116	22.3359	57.7087	112.48	76.0901	6.74342	0.98191	0.946034	0.81006	74.1554	-17.5299
1616	1640	1615		(0.0, 137.7174275241586, 75.10329890036654)	#00894b	0	137.717	75.1033	152.721	255	137.717	72.3541	-70.9291	22.6317	57.7131	112.68	75.7294	6.37333	0.98262	0.948944	0.820786	74.4522	-17.6965
1617	1641	1616		(0.0, 137.71642785738086, 75.62679106964345)	#00894b	0	137.716	75.6268	152.949	255	137.716	72.3554	-70.7477	22.3386	57.8175	112.685	76.2477	6.70937	0.982637	0.946518	0.810158	74.1907	-17.5235
1618	1642	1617		(0.0, 137.58613795401533, 75.18727090969676)	#00894b	0	137.586	75.1873	152.788	255	137.586	72.3265	-70.8527	22.5373	57.6892	112.574	75.8113	6.49781	0.982244	0.947922	0.817363	74.3508	-17.6452
1619	1643	1618		(0.0, 137.60279906697767, 75.31289570143285)	#00894b	0	137.603	75.3129	152.839	255	137.603	72.3304	-70.8153	22.473	57.7194	112.589	75.9358	6.56933	0.982297	0.947421	0.815031	74.2956	-17.6067
1620	1644	1619		(0.0, 137.65944685104964, 74.99200266577807)	#00894a	0	137.659	74.992	152.686	255	137.659	72.3415	-70.9468	22.6732	57.6728	112.632	75.6187	6.33318	0.982448	0.94918	0.822291	74.4816	-17.7228
1621	1645	1620		(0.0, 137.84038653782073, 75.09196934355215)	#00894b	0	137.84	75.092	152.686	255	137.84	72.3802	-70.9773	22.6823	57.7489	112.78	75.7195	6.29998	0.982974	0.949589	0.822623	74.5136	-17.7224
1622	1646	1621		(0.0, 137.7947350883039, 74.99733422192602)	#00894a	0	137.795	74.9973	152.656	255	137.795	72.3702	-70.9936	22.7189	57.7158	112.742	75.6253	6.26381	0.982839	0.949807	0.823951	74.5402	-17.7454
1623	1647	1622		(0.0, 137.57580806397868, 74.94468510496502)	#00894a	0	137.576	74.9447	152.685	255	137.576	72.3236	-70.933	22.6696	57.6374	112.563	75.571	6.34791	0.982205	0.948996	0.82216	74.4674	-17.7234
1624	1648	1623		(0.0, 137.43652115961345, 75.3628790403199)	#00894b	0	137.437	75.3629	152.901	255	137.437	72.2952	-70.7379	22.3851	57.6779	112.455	75.9836	6.69087	0.981819	0.946386	0.811842	74.1953	-17.56
1625	1649	1624		(0.0, 137.92135954681774, 74.76341219593469)	#00894a	0	137.921	74.7634	152.524	255	137.921	72.3965	-71.1201	22.8959	57.7083	112.842	75.395	6.04566	0.983195	0.9515	0.830368	74.7148	-17.8451
1626	1650	1625		(0.0, 137.59646784405197, 75.64378540486504)	#00894b	0	137.596	75.6438	152.985	255	137.596	72.3299	-70.6985	22.2859	57.7837	112.587	76.2633	6.78468	0.982291	0.945859	0.808245	74.1279	-17.4961
1627	1651	1626		(0.0, 137.77874041986004, 75.27424191936021)	#00894b	0	137.779	75.2742	152.78	255	137.779	72.3676	-70.8921	22.558	57.7663	112.732	75.8993	6.44998	0.982803	0.948449	0.818116	74.3946	-17.6512
1628	1652	1627		(0.0, 137.42452515828057, 75.41319560146617)	#00894b	0	137.425	75.4132	152.926	255	137.425	72.2928	-70.7162	22.3526	57.6842	112.445	76.0333	6.72955	0.981786	0.946095	0.810665	74.1648	-17.5412
1629	1653	1628		(0.0, 137.3678773742086, 75.11596134621793)	#00894b	0	137.368	75.116	152.809	255	137.368	72.2799	-70.7986	22.4985	57.6072	112.396	75.7385	6.56978	0.981611	0.947198	0.815956	74.2875	-17.6293
1630	1654	1629		(0.0, 137.56414528490504, 75.00733088970343)	#00894b	0	137.564	75.0073	152.715	255	137.564	72.3213	-70.9071	22.6302	57.6464	112.554	75.6329	6.39434	0.982174	0.948649	0.820733	74.4308	-17.7006
1631	1655	1630		(0.0, 137.87804065311562, 74.38687104298567)	#00894a	0	137.878	74.3869	152.371	255	137.878	72.3862	-71.2349	23.0923	57.6196	112.803	75.0218	5.82731	0.983056	0.953036	0.837491	74.8844	-17.9612
1632	1656	1631		(0.0, 137.27157614128623, 75.22759080306564)	#00894b	0	137.272	75.2276	152.881	255	137.272	72.2597	-70.7251	22.4012	57.5997	112.319	75.848	6.69323	0.981337	0.946215	0.812427	74.188	-17.5749
1633	1657	1632		(0.0, 137.88270576474508, 74.77340886371209)	#00894a	0	137.883	74.7734	152.538	255	137.883	72.3883	-71.1028	22.8763	57.6983	112.811	75.4045	6.07286	0.983084	0.951268	0.82966	74.6923	-17.8349
1634	1658	1633		(0.0, 137.53182272575808, 75.61246251249584)	#00894b	0	137.532	75.6125	152.987	255	137.532	72.3161	-70.686	22.28	57.7574	112.535	76.2317	6.79938	0.982103	0.945692	0.808034	74.1142	-17.4947
1635	1659	1634		(0.0, 137.54648450516495, 75.23325558147285)	#00894b	0	137.546	75.2333	152.818	255	137.546	72.3182	-70.8225	22.4972	57.6861	112.542	75.8564	6.54862	0.982131	0.947518	0.815911	74.3098	-17.6228
1636	1660	1635		(0.0, 137.6704431856048, 74.88737087637455)	#00894a	0	137.67	74.8874	152.638	255	137.67	72.3436	-70.9869	22.7359	57.6553	112.64	75.5152	6.26018	0.982476	0.949718	0.824565	74.539	-17.7593
1637	1661	1636		(0.0, 137.37320893035655, 75.2812395868044)	#00894b	0	137.373	75.2812	152.88	255	137.373	72.2815	-70.7433	22.4079	57.6419	112.402	75.9022	6.67273	0.981633	0.946458	0.812669	74.2073	-17.5755
1638	1662	1637		(0.0, 137.59580139953349, 74.8757080973009)	#00894a	0	137.596	74.8757	152.65	255	137.596	72.3277	-70.9641	22.7155	57.6298	112.579	75.5029	6.29292	0.98226	0.949412	0.823826	74.511	-17.7498
1639	1663	1638		(0.0, 137.6064645118294, 75.05998000666445)	#00894b	0	137.606	75.06	152.728	255	137.606	72.3304	-70.9041	22.6159	57.67	112.589	75.6854	6.40529	0.982298	0.94861	0.820216	74.4236	-17.6909
1640	1664	1639		(0.0, 137.7174275241586, 75.06031322892369)	#00894b	0	137.717	75.0603	152.702	255	137.717	72.354	-70.944	22.6558	57.7045	112.68	75.6869	6.34577	0.982618	0.949143	0.82166	74.4737	-17.7107
1641	1665	1640		(0.0, 137.71042985671443, 74.91536154615129)	#00894a	0	137.71	74.9154	152.64	255	137.71	72.3521	-70.9917	22.7346	57.6733	112.672	75.5433	6.2566	0.982592	0.949781	0.824517	74.5431	-17.7573
1642	1666	1641		(0.0, 137.73242252582472, 74.74375208263912)	#00894a	0	137.732	74.7438	152.56	255	137.732	72.3563	-71.059	22.8389	57.6458	112.688	75.3736	6.1347	0.982649	0.950682	0.828301	74.6391	-17.8178
1643	1667	1642		(0.0, 137.36587804065312, 74.8813728757081)	#00894a	0	137.366	74.8814	152.707	255	137.366	72.2788	-70.8792	22.6294	57.5597	112.392	75.5062	6.42062	0.981597	0.948276	0.820702	74.404	-17.7065
1644	1668	1643		(0.0, 137.61379540153283, 74.86171276241252)	#00894a	0	137.614	74.8617	152.64	255	137.614	72.3314	-70.9754	22.7298	57.6326	112.593	75.4892	6.27425	0.982312	0.949564	0.824346	74.5262	-17.7576
1645	1669	1644		(0.0, 137.57980673108963, 74.79740086637787)	#00894a	0	137.58	74.7974	152.62	255	137.58	72.324	-70.9854	22.7537	57.6092	112.565	75.4252	6.25135	0.982211	0.949698	0.825212	74.543	-17.7728
1646	1670	1645		(0.0, 137.27457514161947, 74.87604131956014)	#00894a	0	137.275	74.876	152.727	255	137.275	72.2594	-70.8481	22.5994	57.5303	112.318	75.5	6.46655	0.981333	0.94786	0.819615	74.3652	-17.6918
1647	1671	1646		(0.0, 137.66044651782738, 74.92835721426191)	#00894a	0	137.66	74.9284	152.658	255	137.66	72.3415	-70.9691	22.7092	57.6604	112.632	75.5557	6.29184	0.982449	0.94948	0.823599	74.514	-17.744
1648	1672	1647		(0.0, 137.66911029656782, 75.01266244585138)	#00894b	0	137.669	75.0127	152.693	255	137.669	72.3436	-70.9431	22.6651	57.68	112.64	75.6392	6.34123	0.982477	0.949131	0.821997	74.4757	-17.7178
1649	1673	1648		(0.0, 137.77240919693435, 74.91002999000334)	#00894a	0	137.772	74.91	152.623	255	137.772	72.3653	-71.0158	22.7599	57.6915	112.723	75.5387	6.21983	0.982771	0.950104	0.825436	74.5738	-17.7702
1650	1674	1649		(0.0, 137.73675441519492, 74.91836054648451)	#00894a	0	137.737	74.9184	152.635	255	137.737	72.3577	-71.0001	22.7424	57.6821	112.694	75.5465	6.24435	0.982668	0.949894	0.8248	74.5535	-17.761
1651	1675	1650		(0.0, 137.51482839053648, 74.94335221592803)	#00894a	0	137.515	74.9434	152.699	255	137.515	72.3106	-70.9115	22.6483	57.6183	112.514	75.5691	6.37993	0.982029	0.948708	0.82139	74.4405	-17.7129
1652	1676	1651		(0.0, 137.76374541819393, 75.21792735754748)	#00894b	0	137.764	75.2179	152.76	255	137.764	72.3643	-70.9062	22.5842	57.7503	112.719	75.8434	6.42193	0.982758	0.948637	0.819063	74.4159	-17.6671
1653	1677	1652		(0.0, 137.61579473508831, 75.06197934021992)	#00894b	0	137.616	75.062	152.727	255	137.616	72.3324	-70.9068	22.6182	57.6733	112.597	75.6875	6.40154	0.982325	0.948645	0.820297	74.4268	-17.6919
1654	1678	1653		(0.0, 137.71009663445517, 74.69043652115961)	#00894a	0	137.71	74.6904	152.542	255	137.71	72.3514	-71.0694	22.8608	57.6282	112.67	75.3206	6.11254	0.982583	0.950821	0.829097	74.6557	-17.8314
1655	1679	1654		(0.0, 137.8913695434855, 74.7407530823059)	#00894a	0	137.891	74.7408	152.522	255	137.891	72.39	-71.1172	22.8978	57.6945	112.817	75.3723	6.04724	0.983107	0.95146	0.830439	74.7126	-17.8472
1656	1680	1655		(0.0, 137.66577807397533, 75.01299566811063)	#00894b	0	137.666	75.013	152.694	255	137.666	72.3429	-70.9418	22.6637	57.679	112.637	75.6395	6.34323	0.982467	0.949113	0.821947	74.474	-17.7171
1657	1681	1656		(0.0, 137.52015994668443, 74.55648117294236)	#00894a	0	137.52	74.5565	152.529	255	137.52	72.3107	-71.0475	22.8677	57.5425	112.514	75.1861	6.12912	0.98203	0.950527	0.829347	74.6369	-17.8416
1658	1682	1657		(0.0, 137.7790736421193, 74.95901366211262)	#00894a	0	137.779	74.959	152.643	255	137.779	72.3668	-71.0013	22.7348	57.7033	112.729	75.5872	6.24766	0.982792	0.949909	0.824526	74.5523	-17.7552
1659	1683	1658		(0.0, 137.81006331222926, 74.647784071976)	#00894a	0	137.81	74.6478	152.5	255	137.81	72.3725	-71.1201	22.9208	57.6507	112.75	75.2794	6.03134	0.98287	0.9515	0.831273	74.7224	-17.8633
1660	1684	1659		(0.0, 137.5581472842386, 74.2599133622126)	#00894a	0	137.558	74.2599	152.391	255	137.558	72.318	-71.164	23.0486	57.495	112.542	74.8929	5.91852	0.982128	0.952086	0.835909	74.8034	-17.9461
1661	1685	1660		(0.0, 137.61112962345885, 75.18860379873375)	#00894b	0	137.611	75.1886	152.783	255	137.611	72.3318	-70.8613	22.5456	57.6972	112.595	75.8128	6.48521	0.982316	0.948037	0.817663	74.3614	-17.6492
1662	1686	1661		(0.0, 137.82639120293234, 74.82839053648783)	#00894a	0	137.826	74.8284	152.575	255	137.826	72.3765	-71.0635	22.8252	57.6919	112.766	75.4584	6.13842	0.982923	0.950742	0.827804	74.6392	-17.8067
1663	1687	1662		(0.0, 137.6824391869377, 74.78240586471176)	#00894a	0	137.682	74.7824	152.589	255	137.682	72.3458	-71.0276	22.7991	57.638	112.648	75.4114	6.18642	0.982507	0.950262	0.82686	74.5971	-17.7961
1664	1688	1663		(0.0, 137.7917360879707, 74.90503165611463)	#00894a	0	137.792	74.905	152.617	255	137.792	72.3694	-71.0245	22.7696	57.6964	112.738	75.5339	6.20622	0.982826	0.95022	0.82579	74.5851	-17.7753
1665	1689	1664		(0.0, 137.7194268577141, 74.54115294901699)	#00894a	0	137.719	74.5412	152.475	255	137.719	72.353	-71.1245	22.9482	57.6013	112.676	75.1729	6.01177	0.982604	0.951558	0.832266	74.7349	-17.8822
1666	1690	1665		(0.0, 137.43352215928024, 75.00099966677774)	#00894b	0	137.434	75.001	152.744	255	137.434	72.2935	-70.8622	22.5866	57.6046	112.448	75.6253	6.46072	0.981797	0.948048	0.819153	74.3747	-17.6792
1667	1691	1666		(0.0, 137.63078973675442, 74.57547484171943)	#00894a	0	137.631	74.5755	152.511	255	137.631	72.3343	-71.0807	22.8969	57.5806	112.604	75.206	6.08158	0.98235	0.950972	0.830406	74.6775	-17.8551
1668	1692	1667		(0.0, 137.4801732755748, 74.94835054981672)	#00894a	0	137.48	74.9484	152.709	255	137.48	72.3033	-70.8972	22.633	57.6085	112.486	75.5737	6.40182	0.981929	0.948518	0.820835	74.4222	-17.705
1669	1693	1668		(0.0, 137.94268577140954, 74.48183938687104)	#00894a	0	137.943	74.4818	152.397	255	137.943	72.4002	-71.2253	23.062	57.6586	112.856	75.1164	5.85346	0.983245	0.952906	0.836394	74.8658	-17.9414
1670	1694	1669		(0.0, 137.7067644118627, 74.72975674775076)	#00894a	0	137.707	74.7298	152.56	255	137.707	72.3508	-71.0546	22.8375	57.635	112.667	75.3595	6.13955	0.982575	0.950623	0.828251	74.6345	-17.8178
1671	1695	1670		(0.0, 137.53582139286905, 75.1939353548817)	#00894b	0	137.536	75.1939	152.803	255	137.536	72.3158	-70.8323	22.5154	57.6749	112.533	75.8174	6.52917	0.982099	0.947648	0.81657	74.3246	-17.6339
1672	1696	1671		(0.0, 137.46351216261246, 74.91736087970676)	#00894a	0	137.464	74.9174	152.7	255	137.464	72.2997	-70.902	22.6444	57.5972	112.472	75.5428	6.39096	0.98188	0.948581	0.821247	74.4302	-17.7122
1673	1697	1672		(0.0, 137.63312229256914, 74.39453515494836)	#00894a	0	137.633	74.3945	152.432	255	137.633	72.3343	-71.1443	22.9997	57.5452	112.604	75.0269	5.96431	0.98235	0.951823	0.834134	74.7696	-17.9151
1674	1698	1673		(0.0, 137.45618127290902, 75.15728090636455)	#00894b	0	137.456	75.1573	152.806	255	137.456	72.2988	-70.8162	22.5072	57.6429	112.468	75.7803	6.54861	0.981868	0.947434	0.816272	74.3069	-17.6316
1675	1699	1674		(0.0, 137.77407530823058, 74.40653115628123)	#00894a	0	137.774	74.4065	152.404	255	137.774	72.3642	-71.1908	23.0438	57.5913	112.719	75.0402	5.89595	0.982757	0.952445	0.835731	74.8274	-17.9363
1676	1700	1675		(0.0, 137.94235254915029, 74.3395534821726)	#00894a	0	137.942	74.3396	152.335	255	137.942	72.3997	-71.2744	23.1421	57.63	112.855	74.9756	5.76231	0.983239	0.953564	0.839299	74.9373	-17.9881
1677	1701	1676		(0.0, 137.68943685438188, 74.57547484171943)	#00894a	0	137.689	74.5755	152.497	255	137.689	72.3467	-71.1018	22.9181	57.5988	112.652	75.2066	6.04995	0.982519	0.951255	0.831173	74.7041	-17.8656
1678	1702	1677		(0.0, 137.94735088303898, 74.33155614795068)	#00894a	0	137.947	74.3316	152.33	255	137.947	72.4008	-71.279	23.1484	57.63	112.859	74.9677	5.75449	0.983253	0.953625	0.839528	74.9436	-17.9916
1679	1703	1678		(0.0, 137.82072642452516, 74.58413862045985)	#00894a	0	137.821	74.5841	152.47	255	137.821	72.3746	-71.146	22.9605	57.6413	112.758	75.2165	5.98476	0.982898	0.951846	0.832712	74.7592	-17.8861
1680	1704	1679		(0.0, 137.58613795401533, 74.946017994002)	#00894a	0	137.586	74.946	152.683	255	137.586	72.3258	-70.9363	22.6725	57.6409	112.572	75.5724	6.34319	0.982235	0.94904	0.822268	74.4714	-17.7248
1681	1705	1680		(0.0, 137.8423858713762, 74.75808063978674)	#00894a	0	137.842	74.7581	152.541	255	137.842	72.3797	-71.0936	22.8704	57.6828	112.778	75.3889	6.08471	0.982967	0.951145	0.829446	74.6817	-17.8327
1682	1706	1681		(0.0, 137.83472175941353, 74.59013662112629)	#00894a	0	137.835	74.5901	152.469	255	137.835	72.3776	-71.149	22.9622	57.6468	112.77	75.2226	5.98107	0.982938	0.951886	0.832772	74.7625	-17.8866
1683	1707	1682		(0.0, 137.78640453182274, 74.85104965011662)	#00894a	0	137.786	74.851	152.594	255	137.786	72.3681	-71.0413	22.798	57.684	112.733	75.4804	6.17447	0.982809	0.950445	0.82682	74.6097	-17.7921
1684	1708	1683		(0.0, 137.86271242919028, 74.49050316561146)	#00894a	0	137.863	74.4905	152.419	255	137.863	72.3833	-71.1935	23.0283	57.6355	112.792	75.1242	5.90207	0.983015	0.952482	0.835173	74.8253	-17.9244
1685	1709	1684		(0.0, 137.61746084638455, 74.7740753082306)	#00894a	0	137.617	74.7741	152.601	255	137.617	72.332	-71.0071	22.7804	57.6162	112.595	75.4025	6.21609	0.982319	0.949987	0.82618	74.5718	-17.7872
1686	1710	1685		(0.0, 137.5378207264245, 74.77140953015662)	#00894a	0	137.538	74.7714	152.619	255	137.538	72.3151	-70.9793	22.7532	57.591	112.531	75.3991	6.25734	0.982089	0.949616	0.825193	74.537	-17.7738
1687	1711	1686		(0.0, 137.90936354548484, 74.85038320559813)	#00894a	0	137.909	74.8504	152.565	255	137.909	72.3942	-71.0857	22.8427	57.722	112.833	75.481	6.10792	0.983163	0.951039	0.82844	74.6657	-17.8143
1688	1712	1687		(0.0, 137.6717760746418, 74.83872042652449)	#00894a	0	137.672	74.8387	152.616	255	137.672	72.3437	-71.0043	22.7637	57.646	112.64	75.4671	6.22827	0.982478	0.94995	0.825573	74.564	-17.7756
1689	1713	1688		(0.0, 137.78940353215594, 74.70976341219594)	#00894a	0	137.789	74.7098	152.532	255	137.789	72.3683	-71.0913	22.8785	57.6567	112.734	75.3406	6.08222	0.982812	0.951113	0.829739	74.6819	-17.8392
1690	1714	1689		(0.0, 137.60179940019992, 74.6434521826058)	#00894a	0	137.602	74.6435	152.548	255	137.602	72.3283	-71.0467	22.8482	57.5852	112.581	75.273	6.1408	0.982269	0.950517	0.828639	74.6303	-17.8275
1691	1715	1690		(0.0, 137.63678773742086, 74.63012329223592)	#00894a	0	137.637	74.6301	152.534	255	137.637	72.3357	-71.0639	22.8683	57.5934	112.609	75.2602	6.11338	0.982369	0.950748	0.829369	74.6528	-17.8381
1692	1716	1691		(0.0, 137.8033988670443, 74.72275908030656)	#00894a	0	137.803	74.7228	152.535	255	137.803	72.3713	-71.0918	22.8763	57.6636	112.746	75.3536	6.08302	0.982853	0.951121	0.829657	74.6818	-17.8374
1693	1717	1692		(0.0, 137.703098967011, 75.22059313562146)	#00894b	0	137.703	75.2206	152.775	255	137.703	72.3514	-70.8834	22.5608	57.7321	112.67	75.8454	6.45623	0.982583	0.948332	0.818216	74.3871	-17.6553
1694	1718	1693		(0.0, 137.7400866377874, 74.59380206597801)	#00894a	0	137.74	74.5938	152.493	255	137.74	72.3575	-71.1137	22.926	57.6182	112.693	75.2253	6.0344	0.982666	0.951413	0.831461	74.7178	-17.8686
1695	1719	1694		(0.0, 137.67777407530824, 75.14695101632789)	#00894b	0	137.678	75.147	152.749	255	137.678	72.3458	-70.8997	22.5929	57.7095	112.648	75.7723	6.42265	0.982507	0.948551	0.819381	74.4124	-17.675
1696	1720	1695		(0.0, 137.77407530823058, 75.03532155948017)	#00894b	0	137.774	75.0353	152.678	255	137.774	72.366	-70.9731	22.6902	57.717	112.725	75.6627	6.29928	0.98278	0.949532	0.822908	74.5119	-17.7292
1697	1721	1696		(0.0, 137.87404198600467, 74.34821726091303)	#00894a	0	137.874	74.3482	152.355	255	137.874	72.3853	-71.2469	23.1126	57.6106	112.799	74.9835	5.80466	0.983043	0.953196	0.83823	74.902	-17.9732
1698	1722	1697		(0.0, 137.7500833055648, 74.59380206597801)	#00894a	0	137.75	74.5938	152.491	255	137.75	72.3596	-71.1173	22.9296	57.6213	112.701	75.2254	6.02901	0.982695	0.951461	0.831591	74.7224	-17.8703
1699	1723	1698		(0.0, 137.59813395534823, 74.76674441852715)	#00894a	0	137.598	74.7667	152.602	255	137.598	72.3279	-71.0027	22.7775	57.6088	112.579	75.3951	6.22182	0.982263	0.949928	0.826077	74.5667	-17.7862
1700	1724	1699		(0.0, 137.8330556481173, 74.49450183272242)	#00894a	0	137.833	74.4945	152.428	255	137.833	72.377	-71.1815	23.0154	57.6271	112.767	75.1279	5.92061	0.98293	0.952321	0.834703	74.8099	-17.9178
1701	1725	1700		(0.0, 137.84838387204266, 74.41452849050316)	#00894a	0	137.848	74.4145	152.39	255	137.848	72.38	-71.2147	23.066	57.6159	112.779	75.0489	5.86104	0.982971	0.952765	0.836538	74.857	-17.9468
1702	1726	1701		(0.0, 137.84505164945017, 74.59380206597801)	#00894a	0	137.845	74.5938	152.469	255	137.845	72.3798	-71.1514	22.9638	57.6507	112.778	75.2263	5.97787	0.982968	0.951918	0.832832	74.7654	-17.8873
1703	1727	1702		(0.0, 137.75608130623127, 74.58047317560813)	#00894a	0	137.756	74.5805	152.484	255	137.756	72.3609	-71.124	22.9393	57.6205	112.706	75.2122	6.01723	0.982711	0.951552	0.831942	74.7318	-17.8758
1704	1728	1703		(0.0, 137.67977340886372, 74.64878373875375)	#00894a	0	137.68	74.6488	152.531	255	137.68	72.3449	-71.0729	22.8733	57.6105	112.645	75.2791	6.10217	0.982494	0.950868	0.82955	74.6629	-17.8397
1705	1729	1704		(0.0, 137.86137954015328, 74.98467177607465)	#00894a	0	137.861	74.9847	152.635	255	137.861	72.3844	-71.022	22.75	57.734	112.796	75.6134	6.21987	0.98303	0.950187	0.825079	74.5767	-17.7615
1706	1730	1705		(0.0, 137.9040319893369, 74.107964011996)	#00894a	0	137.904	74.108	152.243	255	137.904	72.391	-71.3409	23.2591	57.5718	112.821	74.7459	5.63433	0.98312	0.954453	0.843542	75.0367	-18.0574
1707	1731	1706		(0.0, 137.76574475174942, 74.61312895701433)	#00894a	0	137.766	74.6131	152.496	255	137.766	72.363	-71.1162	22.9244	57.63	112.714	75.2447	6.03297	0.982741	0.951447	0.831401	74.7198	-17.8668
1708	1732	1707		(0.0, 137.89436854381873, 74.80239920026658)	#00894a	0	137.894	74.8024	152.548	255	137.894	72.3909	-71.0969	22.8643	57.7077	112.821	75.4333	6.08519	0.983118	0.951189	0.829221	74.683	-17.8274
1709	1733	1708		(0.0, 137.70976341219594, 74.55614795068311)	#00894a	0	137.71	74.5561	152.484	255	137.71	72.351	-71.1158	22.9363	57.6013	112.668	75.1877	6.02659	0.982577	0.951442	0.831833	74.723	-17.8755
1710	1734	1709		(0.0, 137.83205598133955, 74.5468177274242)	#00894a	0	137.832	74.5468	152.451	255	137.832	72.3769	-71.163	22.9856	57.6373	112.767	75.1797	5.95472	0.982929	0.952073	0.833622	74.7831	-17.9004
1711	1735	1710		(0.0, 137.89236921026324, 74.8053982005998)	#00894a	0	137.892	74.8054	152.549	255	137.892	72.3904	-71.0952	22.8618	57.7077	112.819	75.4363	6.08819	0.983113	0.951166	0.829134	74.6806	-17.8261
1712	1736	1711		(0.0, 137.9623458847051, 74.19026991003)	#00894a	0	137.962	74.1903	152.265	255	137.962	72.4036	-71.3333	23.2336	57.6064	112.869	74.828	5.65572	0.983291	0.954352	0.842617	75.0216	-18.0407
1713	1737	1712		(0.0, 137.49383538820393, 74.34988337220926)	#00894a	0	137.494	74.3499	152.445	255	137.494	72.3045	-71.1096	22.9747	57.4931	112.49	74.9813	6.01095	0.981946	0.951359	0.833226	74.7289	-17.905
1714	1738	1713		(0.0, 137.79940019993336, 74.45151616127957)	#00894a	0	137.799	74.4515	152.417	255	137.799	72.3697	-71.1843	23.0275	57.6081	112.74	75.085	5.91116	0.982831	0.952358	0.835142	74.8162	-17.926
1715	1739	1714		(0.0, 137.60413195601467, 74.05931356214595)	#00894a	0	137.604	74.0593	152.292	255	137.604	72.3272	-71.2501	23.1786	57.4691	112.577	74.6948	5.76509	0.982253	0.953239	0.840621	74.9255	-18.0204
1716	1740	1715		(0.0, 138.01466177940685, 74.56247917360879)	#008a4a	0	138.015	74.5625	152.415	255	138.015	72.4157	-71.2232	23.0425	57.697	112.916	75.197	5.86653	0.983456	0.952879	0.835686	74.8579	-17.9277
1717	1741	1716		(0.0, 137.97534155281573, 74.93802065978008)	#00894a	0	137.975	74.938	152.588	255	137.975	72.4084	-71.0791	22.8172	57.76	112.888	75.5684	6.12873	0.983357	0.950951	0.827517	74.6517	-17.7972
1718	1742	1717		(0.0, 137.6301232922359, 74.34955014995002)	#00894a	0	137.63	74.3496	152.413	255	137.63	72.3335	-71.1588	23.024	57.5352	112.601	74.9824	5.93709	0.982339	0.952017	0.835015	74.7909	-17.9294
1719	1743	1718		(0.0, 137.58413862045984, 74.58613795401533)	#00894a	0	137.584	74.5861	152.527	255	137.584	72.3244	-71.0602	22.8741	57.5683	112.566	75.2161	6.11359	0.982216	0.950698	0.829578	74.651	-17.8432
1720	1744	1719		(0.0, 137.59880039986672, 74.18427190936355)	#00894a	0	137.599	74.1843	152.348	255	137.599	72.3264	-71.2048	23.106	57.4925	112.574	74.8184	5.84806	0.982243	0.952633	0.83799	74.86	-17.9783
1721	1745	1720		(0.0, 137.75874708430524, 74.24425191602799)	#00894a	0	137.759	74.2443	152.337	255	137.759	72.3605	-71.2415	23.1298	57.5541	112.704	74.8794	5.80013	0.982706	0.953124	0.838852	74.9022	-17.9869
1722	1746	1721		(0.0, 137.62979006997668, 74.71409530156615)	#00894a	0	137.63	74.7141	152.572	255	137.63	72.3344	-71.0323	22.8186	57.6081	112.605	75.3433	6.17099	0.982352	0.950325	0.827564	74.6075	-17.8092
1723	1747	1722		(0.0, 137.71176274575143, 74.32155948017328)	#00894a	0	137.712	74.3216	152.381	255	137.712	72.3508	-71.1978	23.0692	57.555	112.667	74.9555	5.87507	0.982574	0.952539	0.836655	74.842	-17.9531
1724	1748	1723		(0.0, 137.97900699766745, 74.77974008663779)	#00894a	0	137.979	74.7797	152.518	255	137.979	72.4087	-71.1352	22.9075	57.7294	112.889	75.4117	6.02517	0.983361	0.951701	0.830788	74.7327	-17.85
1725	1749	1724		(0.0, 138.15528157280906, 74.22659113628791)	#008a4a	0	138.155	74.2266	152.236	255	138.155	72.4446	-71.3899	23.2825	57.6735	113.026	74.8659	5.57522	0.983848	0.955109	0.84439	75.0906	-18.0628
1726	1750	1725		(0.0, 137.92169276907697, 74.05698100633123)	#00894a	0	137.922	74.057	152.217	255	137.922	72.3946	-71.3649	23.2943	57.5671	112.835	74.6956	5.59209	0.983169	0.954775	0.844819	75.0705	-18.0773
1727	1751	1726		(0.0, 138.20759746751082, 74.16994335221592)	#008a4a	0	138.208	74.1699	152.199	255	138.208	72.4555	-71.4282	23.3333	57.6783	113.068	74.8103	5.51071	0.983996	0.955622	0.846233	75.1428	-18.0906
1728	1752	1727		(0.0, 137.86637787404197, 73.8587137620793)	#008949	0	137.866	73.8587	152.144	255	137.866	72.3823	-71.4138	23.3866	57.5103	112.788	74.4988	5.49474	0.983002	0.955429	0.848167	75.1457	-18.1326
1729	1753	1728		(0.0, 137.73775408197267, 74.65011662779074)	#00894a	0	137.738	74.6501	152.518	255	137.738	72.3572	-71.0933	22.8935	57.6287	112.692	75.281	6.07178	0.982661	0.951141	0.830281	74.6885	-17.8496
1730	1754	1729		(0.0, 137.81306231256247, 74.43552149283572)	#00894a	0	137.813	74.4355	152.407	255	137.813	72.3726	-71.1947	23.0415	57.6092	112.751	75.0693	5.89354	0.98287	0.952498	0.835648	74.8305	-17.9336
1731	1755	1730		(0.0, 137.91569476841053, 73.73475508163945)	#008949	0	137.916	73.7348	152.078	255	137.916	72.3924	-71.4745	23.4747	57.5008	112.827	74.3766	5.3886	0.98314	0.956241	0.85136	75.2307	-18.182
1732	1756	1731		(0.0, 137.703098967011, 74.48250583138953)	#00894a	0	137.703	74.4825	152.454	255	137.703	72.3494	-71.1389	22.9754	57.5845	112.662	75.1147	5.98296	0.982555	0.951751	0.833251	74.757	-17.8986
1733	1757	1732		(0.0, 137.7834055314895, 74.90369876707764)	#00894a	0	137.783	74.9037	152.618	255	137.783	72.3676	-71.022	22.7674	57.6936	112.731	75.5325	6.20985	0.982802	0.950186	0.825709	74.582	-17.7742
1734	1758	1733		(0.0, 137.76474508497168, 74.51982672442519)	#00894a	0	137.765	74.5198	152.455	255	137.765	72.3626	-71.1482	22.9765	57.611	112.712	75.1523	5.97366	0.982734	0.951875	0.833294	74.7662	-17.8973
1735	1759	1734		(0.0, 137.9636787737421, 74.18160613128957)	#00894a	0	137.964	74.1816	152.261	255	137.964	72.4038	-71.3368	23.239	57.6051	112.87	74.8194	5.64944	0.983295	0.954398	0.842812	75.0266	-18.0438
1736	1760	1735		(0.0, 137.7607464178607, 74.88070643118961)	#00894a	0	137.761	74.8807	152.613	255	137.761	72.3627	-71.0218	22.7721	57.682	112.713	75.5095	6.20729	0.982736	0.950184	0.825881	74.5833	-17.7777
1737	1761	1736		(0.0, 137.6811062979007, 74.60646451182939)	#00894a	0	137.681	74.6065	152.513	255	137.681	72.345	-71.0881	22.8976	57.6024	112.645	75.2372	6.07431	0.982496	0.951071	0.830431	74.6848	-17.8539
1738	1762	1737		(0.0, 137.60846384538488, 74.23025658113961)	#00894a	0	137.608	74.2303	152.366	255	137.608	72.3286	-71.1924	23.0835	57.5047	112.582	74.864	5.87231	0.982272	0.952466	0.837174	74.8412	-17.9649
1739	1763	1738		(0.0, 137.88370543152283, 74.13462179273576)	#00894a	0	137.884	74.1346	152.26	255	137.884	72.3867	-71.3244	23.2367	57.5709	112.805	74.7721	5.66239	0.983062	0.954232	0.84273	75.0141	-18.0451
1740	1764	1739		(0.0, 138.09563478840386, 74.10496501166278)	#008a4a	0	138.096	74.105	152.197	255	138.096	72.4316	-71.4106	23.3298	57.6306	112.977	74.7449	5.52918	0.983672	0.955386	0.846105	75.1249	-18.0922
1741	1765	1740		(0.0, 137.71009663445517, 74.18793735421526)	#00894a	0	137.71	74.1879	152.324	255	137.71	72.35	-71.2436	23.1441	57.5277	112.664	74.8232	5.79028	0.982564	0.953151	0.83937	74.9086	-17.9968
1742	1766	1741		(0.0, 137.6911029656781, 74.48050649783406)	#00894a	0	137.691	74.4805	152.455	255	137.691	72.3468	-71.1353	22.9722	57.5803	112.652	75.1126	5.98815	0.98252	0.951703	0.833135	74.7526	-17.8971
1743	1767	1742		(0.0, 137.59480173275574, 74.72142619126957)	#00894a	0	137.595	74.7214	152.583	255	137.595	72.327	-71.0172	22.8018	57.5987	112.576	75.3502	6.19456	0.982252	0.950122	0.826957	74.5879	-17.8005
1744	1768	1743		(0.0, 137.79240253248918, 74.52115961346217)	#00894a	0	137.792	74.5212	152.449	255	137.792	72.3684	-71.1577	22.9858	57.6199	112.735	75.1539	5.95961	0.982814	0.952002	0.833628	74.778	-17.9018
1745	1769	1744		(0.0, 137.61912695768078, 74.40386537820726)	#00894a	0	137.619	74.4039	152.439	255	137.619	72.3313	-71.136	22.9894	57.5427	112.593	75.036	5.97785	0.98231	0.951712	0.83376	74.7586	-17.9096
1746	1770	1745		(0.0, 137.63412195934688, 74.67444185271576)	#00894a	0	137.634	74.6744	152.553	255	137.634	72.3352	-71.0476	22.8424	57.6015	112.608	75.304	6.14323	0.982363	0.950529	0.82843	74.6293	-17.8231
1747	1771	1746		(0.0, 137.8217260913029, 74.50049983338887)	#00894a	0	137.822	74.5005	152.433	255	137.822	72.3746	-71.1753	23.008	57.6248	112.758	75.1337	5.93056	0.982898	0.952238	0.834433	74.8017	-17.9138
1748	1772	1747		(0.0, 137.56847717427524, 74.6164611796068)	#00894a	0	137.568	74.6165	152.544	255	137.568	72.3211	-71.0441	22.8514	57.5695	112.554	75.246	6.14148	0.982172	0.950482	0.828754	74.6287	-17.8304
1749	1773	1748		(0.0, 137.59346884371877, 74.60413195601465)	#00894a	0	137.593	74.6041	152.532	255	137.593	72.3264	-71.0573	22.8673	57.5748	112.574	75.234	6.12009	0.982243	0.95066	0.829333	74.6462	-17.839
1750	1774	1749		(0.0, 137.81306231256247, 74.09896701099633)	#00894a	0	137.813	74.099	152.261	255	137.813	72.3716	-71.3114	23.2315	57.5418	112.747	74.7361	5.67763	0.982858	0.954059	0.842539	75.0001	-18.0443
1751	1775	1750		(0.0, 138.0639786737754, 73.93868710429857)	#008a49	0	138.064	73.9387	152.132	255	138.064	72.4244	-71.4569	23.4125	57.5876	112.949	74.5799	5.43946	0.983574	0.956005	0.849103	75.1946	-18.1411
1752	1776	1751		(0.0, 137.75074975008332, 73.86704431856047)	#008949	0	137.751	73.867	152.174	255	137.751	72.3578	-71.3695	23.3403	57.4761	112.694	74.5059	5.56256	0.982669	0.954836	0.846485	75.0891	-18.1095
1753	1777	1752		(0.0, 138.0626457847384, 74.3352215928024)	#008a4a	0	138.063	74.3352	152.305	255	138.063	72.4252	-71.3191	23.1879	57.6665	112.952	74.9725	5.6948	0.983585	0.954161	0.840958	74.9939	-18.0108
1754	1778	1753		(0.0, 137.755748083972, 74.41352882372543)	#00894a	0	137.756	74.4135	152.411	255	137.756	72.3604	-71.1818	23.0332	57.587	112.704	75.047	5.91033	0.982704	0.952324	0.835349	74.8156	-17.9307
1755	1779	1754		(0.0, 137.6621126291236, 74.48783738753748)	#00894a	0	137.662	74.4878	152.466	255	137.662	72.3407	-71.1223	22.9576	57.5728	112.629	75.1196	6.00849	0.982437	0.951529	0.832606	74.7358	-17.8896
1756	1780	1755		(0.0, 137.94301899366877, 74.28957014328557)	#00894a	0	137.943	74.2896	152.313	255	137.943	72.3997	-71.292	23.1706	57.6202	112.855	74.9261	5.72987	0.983239	0.953799	0.840331	74.9628	-18.0047
1757	1781	1756		(0.0, 137.72309230256582, 74.04865044985004)	#00894a	0	137.723	74.0487	152.26	255	137.723	72.3524	-71.2965	23.2275	57.5039	112.673	74.6854	5.69394	0.982596	0.95386	0.842395	74.9848	-18.0449
1758	1782	1757		(0.0, 137.79740086637787, 74.50949683438854)	#00894a	0	137.797	74.5095	152.443	255	137.797	72.3695	-71.1635	22.9941	57.6191	112.739	75.1424	5.94944	0.982828	0.95208	0.833931	74.7862	-17.9065
1759	1783	1758		(0.0, 137.92569143618795, 74.62512495834721)	#00894a	0	137.926	74.6251	152.463	255	137.926	72.397	-71.1696	22.9752	57.682	112.844	75.2581	5.95458	0.983202	0.952161	0.833246	74.7861	-17.8913
1760	1784	1759		(0.0, 137.58113962012663, 74.16561146284572)	#00894a	0	137.581	74.1656	152.344	255	137.581	72.3226	-71.205	23.1102	57.4833	112.559	74.7998	5.84565	0.982191	0.952635	0.838141	74.8614	-17.9813
1761	1785	1760		(0.0, 138.0169943352216, 74.48683772075975)	#008a4a	0	138.017	74.4868	152.382	255	138.017	72.416	-71.2502	23.086	57.6826	112.917	75.1221	5.81671	0.98346	0.95324	0.837262	74.897	-17.953
1762	1786	1761		(0.0, 137.80839720093303, 74.49883372209264)	#00894a	0	137.808	74.4988	152.436	255	137.808	72.3718	-71.1711	23.0041	57.6204	112.747	75.1319	5.93667	0.982859	0.952182	0.834293	74.7965	-17.912
1763	1787	1762		(0.0, 137.65578140619795, 74.06131289570143)	#00894a	0	137.656	74.0613	152.281	255	137.656	72.3381	-71.268	23.1961	57.4856	112.619	74.6973	5.73844	0.982403	0.953478	0.841256	74.9479	-18.0289
1764	1788	1763		(0.0, 137.75941352882373, 74.30523158947018)	#00894a	0	137.759	74.3052	152.363	255	137.759	72.3608	-71.2206	23.0956	57.5665	112.706	74.9398	5.83888	0.982711	0.952844	0.837612	74.8718	-17.967
1765	1789	1764		(0.0, 137.94868377207598, 74.07697434188604)	#00894a	0	137.949	74.077	152.219	255	137.949	72.4004	-71.3677	23.2927	57.5795	112.857	74.7157	5.59037	0.983248	0.954811	0.844761	75.0726	-18.0755
1766	1790	1765		(0.0, 138.03232255914696, 74.13795401532822)	#008a4a	0	138.032	74.138	152.226	255	138.032	72.4183	-71.3765	23.2884	57.6176	112.926	74.7769	5.58445	0.983491	0.95493	0.844602	75.0797	-18.0702
1767	1791	1766		(0.0, 137.73608797067644, 74.16094635121627)	#00894a	0	137.736	74.1609	152.306	255	137.736	72.3555	-71.2623	23.1687	57.5304	112.685	74.7967	5.75893	0.982638	0.953401	0.840262	74.934	-18.0103
1768	1792	1767		(0.0, 137.75508163945352, 74.05864711762746)	#00894a	0	137.755	74.0586	152.257	255	137.755	72.3592	-71.3046	23.2334	57.5158	112.699	74.6956	5.68307	0.982689	0.953967	0.842608	74.9942	-18.0473
1769	1793	1768		(0.0, 137.8117294235255, 74.24425191602799)	#00894a	0	137.812	74.2443	152.324	255	137.812	72.3718	-71.2605	23.1489	57.5705	112.747	74.8799	5.77155	0.982859	0.953378	0.839544	74.9262	-17.9963
1770	1794	1769		(0.0, 137.63578807064312, 74.56947684105299)	#00894a	0	137.636	74.5695	152.507	255	137.636	72.3353	-71.0846	22.9021	57.581	112.608	75.2001	6.07504	0.982364	0.951024	0.830594	74.6828	-17.858
1771	1795	1770		(0.0, 137.86637787404197, 74.39953348883705)	#00894a	0	137.866	74.3995	152.379	255	137.866	72.3838	-71.2264	23.0809	57.6185	112.794	75.0342	5.84172	0.983023	0.952921	0.83708	74.8727	-17.9549
1772	1796	1771		(0.0, 137.75441519493504, 74.06331222925691)	#00894a	0	137.754	74.0633	152.259	255	137.754	72.3591	-71.3027	23.2305	57.5165	112.699	74.7002	5.68642	0.982687	0.953942	0.842504	74.9915	-18.0457
1773	1797	1772		(0.0, 137.93335554815062, 73.94968343885371)	#008949	0	137.933	73.9497	152.168	255	137.933	72.3968	-71.4063	23.3592	57.5493	112.843	74.5895	5.51695	0.983199	0.955328	0.847173	75.13	-18.1145
1774	1798	1773		(0.0, 137.9040319893369, 74.08763745418194)	#00894a	0	137.904	74.0876	152.234	255	137.904	72.3909	-71.348	23.2706	57.5678	112.821	74.7258	5.62128	0.983119	0.954548	0.843959	75.047	-18.0641
1775	1799	1774		(0.0, 138.01299566811062, 73.89236921026324)	#008a49	0	138.013	73.8924	152.124	255	138.013	72.4135	-71.4547	23.4204	57.5625	112.907	74.5336	5.43721	0.983426	0.955976	0.84939	75.195	-18.1473
1776	1800	1775		(0.0, 137.79240253248918, 74.18927024325225)	#00894a	0	137.792	74.1893	152.305	255	137.792	72.3675	-71.2727	23.173	57.5535	112.731	74.8253	5.7467	0.982801	0.95354	0.840418	74.9452	-18.011
1777	1801	1776		(0.0, 137.94835054981672, 74.18627124291903)	#00894a	0	137.948	74.1863	152.267	255	137.948	72.4006	-71.3297	23.2308	57.6012	112.858	74.8239	5.66069	0.983251	0.954303	0.842516	75.0173	-18.0395
1778	1802	1777		(0.0, 137.80706431189603, 74.43018993668777)	#00894a	0	137.807	74.4302	152.406	255	137.807	72.3713	-71.1944	23.0423	57.6062	112.746	75.064	5.89335	0.982853	0.952494	0.835678	74.8304	-17.9343
1779	1803	1778		(0.0, 137.6514495168277, 74.07464178607131)	#00894a	0	137.651	74.0746	152.288	255	137.651	72.3373	-71.2618	23.187	57.4869	112.615	74.7104	5.74933	0.982391	0.953395	0.840926	74.9392	-18.0237
1780	1804	1779		(0.0, 137.52249250249918, 74.73342219260246)	#00894a	0	137.522	74.7334	152.606	255	137.522	72.3117	-70.987	22.769	57.5787	112.518	75.3613	6.24126	0.982043	0.949718	0.825767	74.5491	-17.7836
1781	1805	1780		(0.0, 137.70276574475176, 74.26057980673109)	#00894a	0	137.703	74.2606	152.357	255	137.703	72.3487	-71.2157	23.1004	57.54	112.659	74.895	5.84082	0.982546	0.952779	0.837786	74.8686	-17.9716
1782	1806	1781		(0.0, 137.83472175941353, 74.08830389870043)	#00894a	0	137.835	74.0883	152.251	255	137.835	72.3762	-71.3229	23.2453	57.5464	112.764	74.7258	5.6591	0.98292	0.954212	0.84304	75.0153	-18.0516
1783	1807	1782		(0.0, 137.8657114295235, 74.21059646784406)	#00894a	0	137.866	74.2106	152.297	255	137.866	72.3831	-71.2916	23.1873	57.5805	112.791	74.8471	5.72084	0.983013	0.953794	0.840939	74.9676	-18.0169
1784	1808	1783		(0.0, 138.02299233588803, 74.06831056314562)	#008a4a	0	138.023	74.0683	152.198	255	138.023	72.4161	-71.3973	23.3244	57.6008	112.917	74.7079	5.54476	0.983461	0.955208	0.845908	75.1106	-18.0914
1785	1809	1784		(0.0, 137.67010996334554, 74.26624458513828)	#00894a	0	137.67	74.2662	152.367	255	137.67	72.3418	-71.202	23.0854	57.531	112.633	74.9003	5.86208	0.982452	0.952596	0.837243	74.851	-17.964
1786	1810	1785		(0.0, 137.8713762079307, 73.70509830056648)	#008949	0	137.871	73.7051	152.076	255	137.871	72.3829	-71.4689	23.4755	57.4811	112.79	74.3468	5.39353	0.983011	0.956166	0.851391	75.2257	-18.1839
1787	1811	1786		(0.0, 137.7620793068977, 74.01966011329557)	#00894a	0	137.762	74.0197	152.238	255	137.762	72.3606	-71.3206	23.2579	57.5102	112.705	74.6571	5.65429	0.982708	0.954182	0.843499	75.0171	-18.0614
1788	1812	1787		(0.0, 137.58713762079307, 74.06631122959014)	#00894a	0	137.587	74.0663	152.299	255	137.587	72.3236	-71.2416	23.1685	57.4653	112.563	74.7015	5.77876	0.982205	0.953124	0.840256	74.9142	-18.0151
1789	1813	1788		(0.0, 137.6514495168277, 74.10163278907031)	#00894a	0	137.651	74.1016	152.3	255	137.651	72.3373	-71.2524	23.1717	57.4923	112.616	74.7371	5.76663	0.982392	0.95327	0.840372	74.9255	-18.0148
1790	1814	1789		(0.0, 137.74975008330557, 74.07130956347883)	#00894a	0	137.75	74.0713	152.263	255	137.75	72.3581	-71.2983	23.2243	57.5167	112.695	74.7081	5.69407	0.982674	0.953883	0.842279	74.9854	-18.0422
1791	1815	1790		(0.0, 137.8563812062646, 73.63412195934688)	#008949	0	137.856	73.6341	152.048	255	137.856	72.3795	-71.4882	23.5104	57.4623	112.777	74.2763	5.35613	0.982965	0.956424	0.852656	75.2549	-18.2046
1792	1816	1791		(0.0, 137.6277907364212, 74.22559146951016)	#00894a	0	137.628	74.2256	152.359	255	137.628	72.3327	-71.2009	23.0931	57.5097	112.598	74.8596	5.85888	0.982328	0.952581	0.837522	74.8523	-17.9698
1793	1817	1792		(0.0, 137.54848383872041, 74.09330223258914)	#00894a	0	137.548	74.0933	152.32	255	137.548	72.3154	-71.2183	23.1393	57.4587	112.532	74.7279	5.81697	0.982094	0.952813	0.839196	74.8831	-17.9993
1794	1818	1793		(0.0, 137.63312229256914, 74.23692102632455)	#00894a	0	137.633	74.2369	152.363	255	137.633	72.3338	-71.1989	23.0887	57.5137	112.602	74.8709	5.86326	0.982344	0.952554	0.83736	74.849	-17.967
1795	1819	1794		(0.0, 137.85571476174607, 73.6917694101966)	#008949	0	137.856	73.6918	152.073	255	137.856	72.3796	-71.4679	23.4775	57.4736	112.777	74.3334	5.39344	0.982965	0.956153	0.851461	75.2254	-18.1855
1796	1820	1795		(0.0, 137.9480173275575, 74.08363878707098)	#00894a	0	137.948	74.0836	152.222	255	137.948	72.4002	-71.3651	23.2887	57.5806	112.856	74.7223	5.595	0.983246	0.954777	0.844615	75.0689	-18.0732
1797	1821	1796		(0.0, 138.06731089636787, 73.77940686437854)	#008a49	0	138.067	73.7794	152.062	255	138.067	72.4247	-71.5133	23.5039	57.5567	112.95	74.4223	5.33542	0.983578	0.95676	0.85242	75.2767	-18.1939
1798	1822	1797		(0.0, 137.80906364545152, 73.55314895034988)	#008949	0	137.809	73.5531	152.024	255	137.809	72.3693	-71.4993	23.5394	57.4314	112.738	74.1957	5.32982	0.982825	0.956573	0.853706	75.2745	-18.2228
1799	1823	1798		(0.0, 137.70943018993668, 74.53015661446184)	#00894a	0	137.709	74.5302	152.473	255	137.709	72.3508	-71.1247	22.9508	57.596	112.667	75.1619	6.0101	0.982575	0.951561	0.83236	74.7359	-17.884
1800	1824	1799		(0.0, 137.42352549150283, 74.51116294568477)	#00894a	0	137.424	74.5112	152.532	255	137.424	72.29	-71.0284	22.8584	57.5035	112.435	75.1403	6.15231	0.981749	0.950272	0.829008	74.6159	-17.8392
1801	1825	1800		(0.0, 137.84705098300566, 74.43918693768744)	#00894a	0	137.847	74.4392	152.401	255	137.847	72.3798	-71.2057	23.0516	57.6204	112.778	75.0733	5.87758	0.982968	0.952644	0.836017	74.844	-17.9385
1802	1826	1801		(0.0, 137.6791069643452, 74.04498500499834)	#00894a	0	137.679	74.045	152.269	255	137.679	72.3431	-71.282	23.2137	57.4895	112.638	74.6813	5.71536	0.982469	0.953666	0.841895	74.9667	-18.0384
1803	1827	1802		(0.0, 137.54715094968344, 74.14961679440187)	#00894a	0	137.547	74.1496	152.345	255	137.547	72.3153	-71.1983	23.107	57.4695	112.532	74.7836	5.85378	0.982092	0.952545	0.838024	74.8541	-17.9805
1804	1828	1803		(0.0, 137.8700433188937, 73.88470509830057)	#008949	0	137.87	73.8847	152.154	255	137.87	72.3831	-71.4061	23.3732	57.5167	112.791	74.5246	5.50943	0.983014	0.955326	0.847681	75.1342	-18.1247
1805	1829	1804		(0.0, 137.64945018327225, 73.71276241252916)	#008949	0	137.649	73.7128	152.131	255	137.649	72.3358	-71.3867	23.3912	57.4139	112.61	74.3521	5.51849	0.982371	0.955066	0.848334	75.1213	-18.1424
1806	1830	1805		(0.0, 137.92369210263246, 73.72575808063979)	#008949	0	137.924	73.7258	152.072	255	137.924	72.3941	-71.4805	23.4827	57.5015	112.833	74.3677	5.37851	0.983162	0.956321	0.851649	75.2389	-18.1863
1807	1831	1806		(0.0, 137.54381872709098, 74.41452849050316)	#00894a	0	137.544	74.4145	152.461	255	137.544	72.3153	-71.1052	22.9562	57.5215	112.532	75.0458	6.02536	0.982093	0.9513	0.832557	74.7191	-17.8926
1808	1832	1807		(0.0, 137.91636121292902, 74.17527490836387)	#00894a	0	137.916	74.1753	152.27	255	137.916	72.3938	-71.322	23.2255	57.5891	112.832	74.8127	5.67087	0.983158	0.954201	0.842324	75.0084	-18.0375
1809	1833	1808		(0.0, 138.02599133622127, 73.94935021659447)	#008a49	0	138.026	73.9494	152.146	255	138.026	72.4164	-71.4396	23.3928	57.5779	112.918	74.5901	5.46678	0.983465	0.955774	0.848389	75.1721	-18.1309
1810	1834	1809		(0.0, 137.93868710429857, 74.25558147284238)	#00894a	0	137.939	74.2556	152.299	255	137.939	72.3987	-71.3022	23.1882	57.6121	112.851	74.8924	5.71039	0.983225	0.953935	0.84097	74.978	-18.0151
1811	1835	1810		(0.0, 137.91969343552148, 73.74441852715762)	#008949	0	137.92	73.7444	152.081	255	137.92	72.3933	-71.4726	23.4706	57.504	112.83	74.3862	5.39264	0.983151	0.956215	0.851213	75.2277	-18.1795
1812	1836	1811		(0.0, 138.02532489170275, 74.026991002999)	#008a4a	0	138.025	74.027	152.18	255	138.025	72.4165	-71.4125	23.3486	57.5932	112.919	74.667	5.51698	0.983466	0.955411	0.846787	75.1325	-18.1054
1813	1837	1812		(0.0, 138.32122625791402, 74.26391202932356)	#008a4a	0	138.321	74.2639	152.214	255	138.321	72.4798	-71.4364	23.3211	57.7324	113.162	74.9045	5.51008	0.984327	0.955731	0.845789	75.1467	-18.0798
1814	1838	1813		(0.0, 137.75874708430524, 73.99966677774076)	#008949	0	137.759	73.9997	152.23	255	137.759	72.3598	-71.3263	23.2681	57.5051	112.702	74.6373	5.64327	0.982697	0.954258	0.843866	75.0257	-18.0674
1815	1839	1814		(0.0, 138.0276574475175, 73.40186604465178)	#008a49	0	138.028	73.4019	151.907	255	138.028	72.4152	-71.6301	23.7041	57.4689	112.914	74.0481	5.11464	0.98345	0.958322	0.85968	75.4503	-18.3106
1816	1840	1815		(0.0, 137.58980339886705, 73.72175941352883)	#008949	0	137.59	73.7218	152.148	255	137.59	72.3232	-71.3622	23.3646	57.3972	112.562	74.3604	5.55657	0.982199	0.954738	0.847369	75.0897	-18.1289
1817	1841	1816		(0.0, 137.9800066644452, 73.49083638787071)	#008949	0	137.98	73.4908	151.957	255	137.98	72.4054	-71.5822	23.6363	57.472	112.876	74.1357	5.19744	0.983316	0.957681	0.857223	75.3836	-18.2732
1818	1842	1817		(0.0, 137.80406531156282, 73.8310563145618)	#008949	0	137.804	73.8311	152.146	255	137.804	72.369	-71.4011	23.3799	57.4855	112.737	74.4708	5.51067	0.982821	0.955259	0.847921	75.1314	-18.1307
1819	1843	1818		(0.0, 137.76107964011996, 74.242919026991)	#00894a	0	137.761	74.2429	152.336	255	137.761	72.361	-71.2428	23.1314	57.5545	112.706	74.8781	5.79802	0.982713	0.953141	0.83891	74.9039	-17.9878
1820	1844	1819		(0.0, 137.8330556481173, 73.99966677774076)	#008949	0	137.833	73.9997	152.213	255	137.833	72.3756	-71.353	23.2948	57.5282	112.762	74.638	5.60314	0.982911	0.954615	0.844837	75.0593	-18.0805
1821	1845	1820		(0.0, 137.92202599133623, 73.92569143618793)	#008949	0	137.922	73.9257	152.16	255	137.922	72.3943	-71.4106	23.3687	57.541	112.834	74.5657	5.50766	0.983165	0.955385	0.847518	75.137	-18.1204
1822	1846	1821		(0.0, 137.7144285238254, 73.79606797734088)	#008949	0	137.714	73.7961	152.152	255	137.714	72.3499	-71.3811	23.3674	57.4507	112.664	74.4353	5.53671	0.982562	0.954991	0.84747	75.1085	-18.1265
1823	1847	1822		(0.0, 137.757080973009, 74.14728423858713)	#00894a	0	137.757	74.1473	152.295	255	137.757	72.3599	-71.2745	23.184	57.5342	112.702	74.7834	5.73884	0.982698	0.953565	0.840817	74.9504	-18.0185
1824	1848	1823		(0.0, 138.09563478840386, 73.77140953015662)	#008a49	0	138.096	73.7714	152.052	255	138.096	72.4307	-71.5262	23.5186	57.5639	112.973	74.4147	5.31502	0.983659	0.956933	0.852954	75.2936	-18.2015
1825	1849	1824		(0.0, 137.865044985005, 73.74675108297234)	#008949	0	137.865	73.7468	152.095	255	137.865	72.3817	-71.4522	23.4496	57.4875	112.785	74.3879	5.42366	0.982994	0.955942	0.850451	75.2017	-18.1691
1826	1850	1825		(0.0, 137.89636787737422, 73.69776741086305)	#008949	0	137.896	73.6978	152.067	255	137.896	72.3882	-71.4804	23.4887	57.4874	112.81	74.3398	5.37532	0.983082	0.95632	0.851868	75.2407	-18.1907
1827	1851	1826		(0.0, 138.0496501166278, 73.88703765411529)	#008a49	0	138.05	73.887	152.113	255	138.05	72.4212	-71.4697	23.4366	57.5728	112.937	74.5287	5.41403	0.983531	0.956176	0.849977	75.2143	-18.1555
1828	1852	1827		(0.0, 137.79373542152615, 73.93002332555815)	#008949	0	137.794	73.93	152.192	255	137.794	72.3671	-71.363	23.3201	57.5021	112.73	74.5687	5.57971	0.982795	0.95475	0.845753	75.0767	-18.0964
1829	1853	1828		(0.0, 138.01799400199934, 73.94301899366877)	#008a49	0	138.018	73.943	152.145	255	138.018	72.4147	-71.4389	23.3935	57.5742	112.912	74.5838	5.46703	0.983442	0.955765	0.848414	75.1716	-18.1316
1830	1854	1829		(0.0, 138.09563478840386, 73.72609130289904)	#008a49	0	138.096	73.7261	152.033	255	138.096	72.4305	-71.5419	23.5443	57.5549	112.973	74.3698	5.28593	0.983657	0.957143	0.853886	75.3166	-18.2163
1831	1855	1830		(0.0, 137.76041319560147, 74.32255914695102)	#00894a	0	137.76	74.3226	152.37	255	137.76	72.3611	-71.215	23.0862	57.5702	112.707	74.9569	5.84946	0.982714	0.952769	0.837271	74.8635	-17.9615
1832	1856	1831		(0.0, 137.90803065644786, 74.29490169943352)	#00894a	0	137.908	74.2949	152.324	255	137.908	72.3923	-71.2776	23.155	57.6105	112.826	74.931	5.75214	0.983139	0.953606	0.839765	74.9443	-17.9967
1833	1857	1832		(0.0, 137.91636121292902, 74.2492502499167)	#00894a	0	137.916	74.2493	152.302	255	137.916	72.394	-71.2964	23.1837	57.6039	112.833	74.8859	5.71835	0.983161	0.953858	0.840808	74.9711	-18.0132
1834	1858	1833		(0.0, 137.55148283905365, 73.8203932022659)	#008949	0	137.551	73.8204	152.2	255	137.551	72.3153	-71.3141	23.2949	57.405	112.532	74.4577	5.6405	0.982093	0.954095	0.844839	75.0224	-18.0897
1835	1859	1834		(0.0, 137.93935354881705, 73.87670776407865)	#008949	0	137.939	73.8767	152.134	255	137.939	72.3978	-71.4337	23.4027	57.5365	112.847	74.5173	5.46689	0.983213	0.955695	0.84875	75.1696	-18.1395
1836	1860	1835		(0.0, 137.93768743752082, 73.57914028657115)	#008949	0	137.938	73.5791	152.005	255	137.938	72.3966	-71.5364	23.5709	57.4765	112.843	74.2227	5.27693	0.983197	0.957068	0.85485	75.3196	-18.2368
1837	1861	1836		(0.0, 137.88903698767078, 73.6497834055315)	#008949	0	137.889	73.6498	152.047	255	137.889	72.3865	-71.4944	23.5133	57.4756	112.804	74.2922	5.34851	0.98306	0.956507	0.85276	75.2617	-18.2052
1838	1862	1837		(0.0, 138.1682772409197, 73.74475174941686)	#008a49	0	138.168	73.7448	152.024	255	138.168	72.446	-71.5614	23.5599	57.5811	113.032	74.389	5.25876	0.983867	0.957404	0.85445	75.3399	-18.2229
1839	1863	1838		(0.0, 137.81772742419193, 73.87104298567144)	#008949	0	137.818	73.871	152.16	255	137.818	72.372	-71.3921	23.3621	57.4977	112.748	74.5105	5.52893	0.982862	0.955138	0.847278	75.1174	-18.12
1840	1864	1839		(0.0, 137.8317227590803, 74.05498167277574)	#00894a	0	137.832	74.055	152.237	255	137.832	72.3755	-71.3333	23.2631	57.5388	112.762	74.6927	5.63934	0.98291	0.954352	0.843685	75.0308	-18.0621
1841	1865	1840		(0.0, 138.0276574475175, 73.7024325224925)	#008a49	0	138.028	73.7024	152.038	255	138.028	72.4161	-71.5258	23.5333	57.5291	112.917	74.3457	5.30742	0.983461	0.956927	0.853486	75.2978	-18.2122
1842	1866	1841		(0.0, 137.70209930023324, 73.91569476841053)	#008949	0	137.702	73.9157	152.207	255	137.702	72.3476	-71.3351	23.2952	57.4708	112.655	74.5536	5.62005	0.982531	0.954376	0.84485	75.0424	-18.085
1843	1867	1842		(0.0, 137.90736421192935, 73.49883372209264)	#008949	0	137.907	73.4988	151.977	255	137.907	72.39	-71.5534	23.6056	57.451	112.817	74.1429	5.24184	0.983107	0.957296	0.856109	75.3466	-18.2579
1844	1868	1843		(0.0, 137.94201932689103, 73.84038653782072)	#008949	0	137.942	73.8404	152.118	255	137.942	72.3983	-71.4473	23.4243	57.5301	112.849	74.4814	5.44215	0.983219	0.955877	0.849531	75.1892	-18.1519
1845	1869	1844		(0.0, 137.84838387204266, 73.92835721426191)	#008949	0	137.848	73.9284	152.178	255	137.848	72.3787	-71.3832	23.3407	57.5187	112.774	74.5676	5.54913	0.982953	0.95502	0.846501	75.1023	-18.1066
1846	1870	1845		(0.0, 137.7627457514162, 73.78173942019328)	#008949	0	137.763	73.7817	152.134	255	137.763	72.3601	-71.4034	23.3929	57.4628	112.703	74.4215	5.50139	0.9827	0.955289	0.848396	75.1377	-18.1397
1847	1871	1846		(0.0, 137.9616794401866, 73.70609796734422)	#008949	0	137.962	73.7061	152.055	255	137.962	72.4021	-71.5009	23.5075	57.5093	112.864	74.3487	5.34539	0.983271	0.956594	0.85255	75.2661	-18.1994
1848	1872	1847		(0.0, 137.7400866377874, 74.18693768743752)	#00894a	0	137.74	74.1869	152.316	255	137.74	72.3564	-71.2547	23.1554	57.5368	112.689	74.8225	5.77344	0.98265	0.9533	0.839782	74.9227	-18.0025
1849	1873	1848		(0.0, 137.67010996334554, 73.99033655448184)	#008949	0	137.67	73.9903	152.247	255	137.67	72.341	-71.2977	23.2414	57.4758	112.63	74.6271	5.68519	0.982441	0.953876	0.842899	74.9902	-18.0548
1850	1874	1849		(0.0, 137.7940686437854, 73.63512162612463)	#008949	0	137.794	73.6351	152.063	255	137.794	72.3663	-71.4655	23.4874	57.4432	112.727	74.2767	5.39047	0.982785	0.95612	0.851822	75.2262	-18.1933
1851	1875	1850		(0.0, 137.64245251582807, 73.96667777407531)	#008949	0	137.642	73.9667	152.243	255	137.642	72.335	-71.296	23.2448	57.4625	112.607	74.6034	5.68499	0.982361	0.953853	0.843023	74.9896	-18.0577
1852	1876	1851		(0.0, 137.64978340553148, 73.53782072642453)	#008949	0	137.65	73.5378	152.054	255	137.65	72.3354	-71.4476	23.4907	57.379	112.608	74.1789	5.40627	0.982365	0.95588	0.851941	75.2102	-18.2
1853	1877	1852		(0.0, 137.89103632122627, 74.25591469510164)	#00894a	0	137.891	74.2559	152.311	255	137.891	72.3886	-71.285	23.1709	57.5974	112.812	74.8923	5.73627	0.983088	0.953705	0.840341	74.9562	-18.0065
1854	1878	1853		(0.0, 138.16394535154947, 73.44485171609463)	#008a49	0	138.164	73.4449	151.895	255	138.164	72.4442	-71.6639	23.7287	57.5198	113.025	74.092	5.06861	0.983843	0.958774	0.860571	75.4901	-18.3202
1855	1879	1854		(0.0, 137.8180606464512, 73.7400866377874)	#008949	0	137.818	73.7401	152.103	255	137.818	72.3717	-71.4377	23.4365	57.4716	112.747	74.3809	5.44478	0.982858	0.955748	0.849975	75.1838	-18.1631
1856	1880	1855		(0.0, 137.69410196601132, 73.8480506497834)	#008949	0	137.694	73.8481	152.179	255	137.694	72.3457	-71.3557	23.3306	57.4548	112.648	74.4865	5.58102	0.982505	0.954652	0.846135	75.073	-18.1058
1857	1881	1856		(0.0, 138.03998667110963, 73.92235921359547)	#008a49	0	138.04	73.9224	152.131	255	138.04	72.4193	-71.454	23.4131	57.5769	112.929	74.5635	5.44191	0.983505	0.955966	0.849126	75.192	-18.1422
1858	1882	1857		(0.0, 138.00799733422193, 73.6604465178274)	#008a49	0	138.008	73.6604	152.024	255	138.008	72.4118	-71.5333	23.5501	57.5146	112.901	74.3039	5.29109	0.983403	0.957028	0.854094	75.3102	-18.2225
1859	1883	1858		(0.0, 137.78307230923025, 73.77474175274908)	#008949	0	137.783	73.7747	152.126	255	137.783	72.3644	-71.4131	23.4042	57.4677	112.719	74.4148	5.48591	0.982759	0.955419	0.848805	75.1504	-18.1455
1860	1884	1859		(0.0, 137.74441852715762, 73.48050649783406)	#008949	0	137.744	73.4805	152.007	255	137.744	72.3554	-71.5014	23.5574	57.3969	112.685	74.1231	5.31829	0.982636	0.956601	0.854359	75.2821	-18.2354
1861	1885	1860		(0.0, 137.9886704431856, 73.73142285904699)	#008949	0	137.989	73.7314	152.06	255	137.989	72.4079	-71.5018	23.5028	57.5228	112.886	74.374	5.34706	0.98335	0.956606	0.852381	75.2655	-18.1958
1862	1886	1861		(0.0, 137.79806731089636, 73.81406197934022)	#008949	0	137.798	73.8141	152.14	255	137.798	72.3677	-71.4048	23.3873	57.4802	112.732	74.4539	5.50301	0.982804	0.955309	0.848192	75.1373	-18.1353
1863	1887	1862		(0.0, 137.99733422192602, 73.41286237920693)	#008949	0	137.997	73.4129	151.919	255	137.997	72.4088	-71.6154	23.6869	57.4617	112.889	74.0587	5.13808	0.983363	0.958126	0.859057	75.431	-18.3017
1864	1888	1863		(0.0, 137.80706431189603, 73.71442852382539)	#008949	0	137.807	73.7144	152.095	255	137.807	72.3693	-71.4426	23.4471	57.4631	112.738	74.3554	5.43427	0.982826	0.955814	0.850359	75.1919	-18.1696
1865	1889	1864		(0.0, 137.7500833055648, 73.94635121626125)	#008949	0	137.75	73.9464	152.209	255	137.75	72.3579	-71.3417	23.2951	57.4918	112.694	74.5844	5.61377	0.98267	0.954464	0.844848	75.0487	-18.0833
1866	1890	1865		(0.0, 137.95501499500168, 73.68410529823392)	#008949	0	137.955	73.6841	152.047	255	137.955	72.4006	-71.5062	23.5176	57.5029	112.858	74.3268	5.33488	0.983251	0.956664	0.852915	75.2742	-18.2055
1867	1891	1866		(0.0, 137.75274908363878, 74.0383205598134)	#00894a	0	137.753	74.0383	152.248	255	137.753	72.3587	-71.3108	23.244	57.511	112.697	74.6755	5.6713	0.982681	0.95405	0.842995	75.0034	-18.0536
1868	1892	1867		(0.0, 137.90936354548484, 73.59080306564479)	#008949	0	137.909	73.5908	152.017	255	137.909	72.3907	-71.5222	23.5541	57.4701	112.82	74.234	5.29971	0.983116	0.956879	0.85424	75.3009	-18.2281
1869	1893	1868		(0.0, 137.84338553815394, 74.01332889036988)	#00894a	0	137.843	74.0133	152.216	255	137.843	72.3778	-71.352	23.2908	57.5341	112.771	74.6516	5.60633	0.982942	0.954601	0.844692	75.0571	-18.0778
1870	1894	1869		(0.0, 137.81072975674775, 73.70676441186271)	#008949	0	137.811	73.7068	152.09	255	137.811	72.3701	-71.4466	23.4528	57.4627	112.741	74.3478	5.42738	0.982836	0.955868	0.850565	75.1974	-18.1727
1871	1895	1870		(0.0, 137.74175274908364, 73.89336887704098)	#008949	0	137.742	73.8934	152.188	255	137.742	72.3559	-71.3571	23.3221	57.4786	112.687	74.5319	5.5843	0.982644	0.95467	0.845827	75.0717	-18.0993
1872	1896	1871		(0.0, 137.8067310896368, 74.03565478173942)	#00894a	0	137.807	74.0357	152.235	255	137.807	72.3701	-71.3311	23.265	57.5272	112.741	74.6734	5.64044	0.982837	0.954322	0.843755	75.0292	-18.064
1873	1897	1872		(0.0, 137.95601466177942, 74.39820059980006)	#00894a	0	137.956	74.3982	152.357	255	137.956	72.4028	-71.259	23.114	57.646	112.866	75.0338	5.7926	0.983281	0.953358	0.838278	74.914	-17.9713
1874	1898	1873		(0.0, 138.05231589470176, 73.71909363545485)	#008a49	0	138.052	73.7191	152.04	255	138.052	72.4213	-71.5289	23.5327	57.54	112.937	74.3624	5.30481	0.983532	0.956968	0.853465	75.3005	-18.211
1875	1899	1874		(0.0, 138.10563145618127, 73.24125291569477)	#008a49	0	138.106	73.2413	151.82	255	138.106	72.4313	-71.7137	23.8236	57.461	112.976	73.8899	4.96954	0.983668	0.959441	0.864013	75.5673	-18.3767
1876	1900	1875		(0.0, 137.80906364545152, 73.59213595468178)	#008949	0	137.809	73.5921	152.041	255	137.809	72.3694	-71.4858	23.5172	57.4392	112.738	74.2343	5.35481	0.982827	0.956392	0.852903	75.2548	-18.2101
1877	1901	1876		(0.0, 137.49916694435188, 74.37920693102299)	#00894a	0	137.499	74.3792	152.457	255	137.499	72.3057	-71.1014	22.9601	57.5006	112.495	75.0104	6.02686	0.981963	0.951249	0.832696	74.7166	-17.8963
1878	1902	1877		(0.0, 137.59813395534823, 74.0859713428857)	#00894a	0	137.598	74.086	152.305	255	137.598	72.326	-71.2387	23.1613	57.4726	112.572	74.7211	5.78542	0.982237	0.953086	0.839996	74.9093	-18.0105
1879	1903	1878		(0.0, 137.9673442185938, 74.06831056314562)	#00894a	0	137.967	74.0683	152.211	255	137.967	72.4043	-71.3774	23.3043	57.5835	112.872	74.7073	5.57475	0.983301	0.954941	0.845182	75.0854	-18.0816
1880	1904	1879		(0.0, 137.67977340886372, 74.06197934021992)	#00894a	0	137.68	74.062	152.276	255	137.68	72.3432	-71.2764	23.2043	57.4931	112.638	74.6982	5.7259	0.982472	0.95359	0.841556	74.9584	-18.0329
1881	1905	1880		(0.0, 137.974341886038, 73.98600466511164)	#008949	0	137.974	73.986	152.174	255	137.974	72.4055	-71.4084	23.3534	57.5692	112.877	74.6259	5.51815	0.983318	0.955356	0.846962	75.1302	-18.1098
1882	1906	1881		(0.0, 137.82772409196934, 73.52649116961013)	#008949	0	137.828	73.5265	152.008	255	137.828	72.3732	-71.5153	23.5612	57.4319	112.753	74.1695	5.30264	0.982878	0.956786	0.854499	75.2965	-18.2349
1883	1907	1882		(0.0, 137.87804065311562, 73.8927024325225)	#008949	0	137.878	73.8927	152.156	255	137.878	72.3849	-71.4062	23.3716	57.5207	112.798	74.5326	5.51024	0.983037	0.955327	0.847621	75.1337	-18.1235
1884	1908	1883		(0.0, 137.80939686771077, 73.45484838387205)	#008949	0	137.809	73.4548	151.981	255	137.809	72.3691	-71.5336	23.5954	57.4119	112.737	74.0984	5.26666	0.982823	0.957031	0.855737	75.3246	-18.2552
1885	1909	1884		(0.0, 137.70843052315894, 73.73042319226924)	#008949	0	137.708	73.7304	152.125	255	137.708	72.3484	-71.4017	23.4025	57.4357	112.658	74.3702	5.49788	0.982542	0.955267	0.848741	75.1391	-18.147
1886	1910	1885		(0.0, 137.99833388870377, 73.63078973675441)	#008949	0	137.998	73.6308	152.014	255	137.998	72.4097	-71.5402	23.5634	57.5056	112.893	74.2745	5.27729	0.983374	0.957119	0.854578	75.3208	-18.2305
1887	1911	1886		(0.0, 138.03465511496168, 73.52782405864711)	#008a49	0	138.035	73.5278	151.961	255	138.035	72.4171	-71.5889	23.635	57.4963	112.921	74.1729	5.19163	0.983474	0.957771	0.857173	75.3895	-18.2706
1888	1912	1887		(0.0, 137.784071976008, 73.8643785404865)	#008949	0	137.784	73.8644	152.165	255	137.784	72.3648	-71.3824	23.3538	57.4859	112.721	74.5036	5.54284	0.982765	0.955008	0.846975	75.1055	-18.1163
1889	1913	1888		(0.0, 138.18427190936356, 73.51116294568477)	#008a49	0	138.184	73.5112	151.919	255	138.184	72.4487	-71.6481	23.6983	57.5394	113.042	74.1579	5.10019	0.983904	0.958564	0.859468	75.4656	-18.3021
1890	1914	1889		(0.0, 138.18027324225258, 73.30656447850717)	#008a49	0	138.18	73.3066	151.831	255	138.18	72.4473	-71.7177	23.8132	57.4972	113.037	73.9553	4.97109	0.983885	0.959494	0.863638	75.5678	-18.3683
1891	1915	1890		(0.0, 137.92602465844718, 73.73208930356547)	#008949	0	137.926	73.7321	152.075	255	137.926	72.3946	-71.4791	23.4799	57.5035	112.835	74.374	5.38131	0.983169	0.956303	0.851549	75.2368	-18.1846
1892	1916	1891		(0.0, 137.95334888370544, 73.75941352882373)	#008949	0	137.953	73.7594	152.08	255	137.953	72.4005	-71.4794	23.4742	57.5174	112.857	74.4014	5.38408	0.983249	0.956307	0.851344	75.2353	-18.1805
1893	1917	1892		(0.0, 137.82339220259914, 73.84138620459846)	#008949	0	137.823	73.8414	152.146	255	137.823	72.3731	-71.4044	23.381	57.4935	112.753	74.4812	5.50685	0.982878	0.955303	0.847962	75.135	-18.1307
1894	1918	1893		(0.0, 137.97500833055648, 73.96034655114961)	#008949	0	137.975	73.9603	152.162	255	137.975	72.4056	-71.4175	23.3682	57.5643	112.877	74.6005	5.50132	0.983319	0.955478	0.847498	75.1434	-18.1184
1895	1919	1894		(0.0, 138.24491836054648, 73.35288237254248)	#008a49	0	138.245	73.3529	151.836	255	138.245	72.4611	-71.7247	23.8101	57.5265	113.09	74.0018	4.96591	0.984073	0.959588	0.863524	75.5735	-18.3644
1896	1920	1895		(0.0, 137.67510829723426, 73.5568143952016)	#008949	0	137.675	73.5568	152.057	255	137.675	72.3408	-71.45	23.489	57.3906	112.629	74.198	5.40471	0.982439	0.955914	0.85188	75.212	-18.1982
1897	1921	1896		(0.0, 137.863712095968, 73.80973008997)	#008949	0	137.864	73.8097	152.123	255	137.864	72.3816	-71.4299	23.4134	57.4997	112.785	74.4503	5.46476	0.982993	0.955644	0.849139	75.1692	-18.1482
1898	1922	1897		(0.0, 137.96634455181606, 74.16127957347551)	#00894a	0	137.966	74.1613	152.252	255	137.966	72.4043	-71.3448	23.2514	57.6018	112.872	74.7993	5.63496	0.983302	0.954505	0.843263	75.038	-18.0509
1899	1923	1898		(0.0, 138.22592469176942, 73.28190603132289)	#008a49	0	138.226	73.2819	151.81	255	138.226	72.4569	-71.7425	23.8437	57.5064	113.074	73.9313	4.93063	0.984016	0.959827	0.864742	75.601	-18.3843
1900	1924	1899		(0.0, 138.03432189270242, 73.59713428857047)	#008a49	0	138.034	73.5971	151.991	255	138.034	72.4172	-71.5647	23.5955	57.5101	112.921	74.2415	5.23627	0.983476	0.957448	0.855741	75.3542	-18.2478
1901	1925	1900		(0.0, 138.11529490169943, 73.44585138287238)	#008a49	0	138.115	73.4459	151.906	255	138.115	72.4339	-71.6461	23.7106	57.5049	112.986	74.0925	5.09551	0.983703	0.958537	0.859915	75.4676	-18.3115
1902	1926	1901		(0.0, 137.78873708763746, 74.08563812062646)	#00894a	0	137.789	74.0856	152.261	255	137.789	72.3664	-71.3073	23.2302	57.5316	112.727	74.7227	5.68221	0.982787	0.954004	0.842494	74.9958	-18.0444
1903	1927	1902		(0.0, 138.20759746751082, 74.06597800733088)	#008a4a	0	138.208	74.066	152.154	255	138.208	72.4552	-71.4642	23.3921	57.6576	113.067	74.7074	5.44391	0.983992	0.956103	0.848364	75.1953	-18.1246
1904	1928	1903		(0.0, 137.8437187604132, 73.7080973008997)	#008949	0	137.844	73.7081	152.083	255	137.844	72.3771	-71.458	23.4639	57.4732	112.768	74.3495	5.4104	0.982931	0.95602	0.850968	75.2117	-18.1781
1905	1929	1904		(0.0, 138.11096301232922, 73.82939020326558)	#008a49	0	138.111	73.8294	152.074	255	138.111	72.4341	-71.5116	23.4913	57.5803	112.986	74.4722	5.34398	0.983705	0.956737	0.851962	75.2712	-18.1852
1906	1930	1905		(0.0, 138.01899366877709, 73.55014995001666)	#008a49	0	138.019	73.5501	151.974	255	138.019	72.4138	-71.5755	23.6167	57.4959	112.908	74.1948	5.21441	0.98343	0.957592	0.856509	75.3711	-18.2605
1907	1931	1906		(0.0, 137.78073975341553, 74.18993668777074)	#00894a	0	137.781	74.1899	152.308	255	137.781	72.365	-71.2682	23.1684	57.55	112.722	74.8258	5.75342	0.982768	0.953481	0.840252	74.9396	-18.0087
1908	1932	1907		(0.0, 137.81339553482172, 73.66844385204932)	#008949	0	137.813	73.6684	152.073	255	137.813	72.3705	-71.4609	23.4755	57.4558	112.743	74.3099	5.40137	0.982842	0.956058	0.851388	75.218	-18.1858
1909	1933	1908		(0.0, 138.06797734088636, 73.74375208263912)	#008a49	0	138.068	73.7438	152.047	255	138.068	72.4247	-71.5259	23.5244	57.5498	112.95	74.387	5.31218	0.983578	0.956928	0.853162	75.2951	-18.2057
1910	1934	1909		(0.0, 137.9723425524825, 73.74441852715762)	#008949	0	137.972	73.7444	152.069	255	137.972	72.4045	-71.4914	23.4896	57.5203	112.873	74.3867	5.36421	0.983303	0.956467	0.8519	75.2515	-18.1887
1911	1935	1910		(0.0, 137.97400866377873, 73.97400866377875)	#008949	0	137.974	73.974	152.169	255	137.974	72.4054	-71.4124	23.3601	57.5667	112.876	74.614	5.51063	0.983317	0.95541	0.847204	75.1361	-18.1137
1912	1936	1911		(0.0, 138.13762079306898, 73.3245584805065)	#008a49	0	138.138	73.3246	151.848	255	138.138	72.4383	-71.6962	23.7876	57.4876	113.002	73.9727	5.00566	0.983763	0.959207	0.86271	75.5394	-18.355
1913	1937	1912		(0.0, 137.78173942019328, 73.86237920693102)	#008949	0	137.782	73.8624	152.165	255	137.782	72.3643	-71.3822	23.3541	57.4848	112.719	74.5016	5.54282	0.982758	0.955006	0.846986	75.1055	-18.1165
1914	1938	1913		(0.0, 137.92935688103967, 73.51416194601799)	#008949	0	137.929	73.5142	151.979	255	137.929	72.3947	-71.5559	23.6048	57.4609	112.835	74.1583	5.23977	0.983171	0.95733	0.856081	75.3488	-18.2567
1915	1939	1914		(0.0, 137.9146951016328, 73.54248583805398)	#008949	0	137.915	73.5425	151.995	255	137.915	72.3917	-71.5409	23.5835	57.4621	112.824	74.1862	5.26585	0.983129	0.957129	0.855305	75.3278	-18.2448
1916	1940	1915		(0.0, 137.95334888370544, 73.95768077307564)	#008949	0	137.953	73.9577	152.166	255	137.953	72.401	-71.4107	23.3619	57.5571	112.859	74.5976	5.51129	0.983256	0.955387	0.84727	75.135	-18.1154
1917	1941	1916		(0.0, 137.96334555148283, 73.50649783405531)	#008949	0	137.963	73.5065	151.968	255	137.963	72.4019	-71.5708	23.6214	57.4699	112.863	74.1511	5.21648	0.983268	0.957529	0.856682	75.3681	-18.2651
1918	1942	1917		(0.0, 137.8530489836721, 73.58147284238588)	#008949	0	137.853	73.5815	152.026	255	137.853	72.3787	-71.5053	23.5391	57.4507	112.774	74.2242	5.32418	0.982953	0.956652	0.853697	75.2801	-18.2213
1919	1943	1918		(0.0, 138.0723092302566, 73.54548483838721)	#008a49	0	138.072	73.5455	151.96	255	138.072	72.4251	-71.5962	23.6385	57.5115	112.952	74.1908	5.18263	0.983584	0.957869	0.857301	75.3976	-18.2714
1920	1944	1919		(0.0, 137.67377540819726, 73.84171942685771)	#008949	0	137.674	73.8417	152.181	255	137.674	72.3414	-71.3506	23.3269	57.4472	112.631	74.48	5.58796	0.982446	0.954584	0.846	75.067	-18.1043
1921	1945	1920		(0.0, 137.83038987004332, 74.0313228923692)	#00894a	0	137.83	74.0313	152.227	255	137.83	72.3751	-71.3411	23.276	57.5337	112.76	74.6693	5.62488	0.982905	0.954456	0.844153	75.0421	-18.0696
1922	1946	1921		(0.0, 137.97000999666778, 73.62979006997668)	#008949	0	137.97	73.6298	152.02	255	137.97	72.4036	-71.5304	23.5538	57.4967	112.87	74.2732	5.29194	0.983292	0.956988	0.854229	75.3085	-18.2259
1923	1947	1922		(0.0, 137.81939353548816, 73.51082972342553)	#008949	0	137.819	73.5108	152.003	255	137.819	72.3714	-71.5177	23.5671	57.4262	112.746	74.1539	5.29712	0.982854	0.956819	0.854713	75.3007	-18.2385
1924	1948	1923		(0.0, 137.96867710763078, 73.62312562479174)	#008949	0	137.969	73.6231	152.017	255	137.969	72.4033	-71.5322	23.5571	57.4949	112.868	74.2666	5.28839	0.983288	0.957013	0.854349	75.3113	-18.2278
1925	1949	1924		(0.0, 137.81672775741418, 73.66444518493836)	#008949	0	137.817	73.6644	152.071	255	137.817	72.3712	-71.4634	23.4789	57.4561	112.745	74.306	5.39701	0.982852	0.956093	0.851514	75.2216	-18.1877
1926	1950	1925		(0.0, 138.0376541152949, 73.7514161946018)	#008a49	0	138.038	73.7514	152.057	255	138.038	72.4183	-71.5124	23.5091	57.542	112.926	74.3943	5.33346	0.983491	0.956748	0.852609	75.2775	-18.1979
1927	1951	1926		(0.0, 138.17560813062312, 73.10863045651449)	#008a49	0	138.176	73.1086	151.746	255	138.176	72.4458	-71.7847	23.9243	57.4562	113.031	73.7593	4.84672	0.983864	0.960391	0.867668	75.6665	-18.4322
1928	1952	1927		(0.0, 137.7387537487504, 73.72642452515828)	#008949	0	137.739	73.7264	152.116	255	137.739	72.3548	-71.414	23.4157	57.4443	112.683	74.3665	5.47891	0.982629	0.955431	0.84922	75.1548	-18.1536
1929	1953	1928		(0.0, 137.75674775074975, 73.5184938353882)	#008949	0	137.757	73.5185	152.021	255	137.757	72.3581	-71.4926	23.5402	57.4083	112.695	74.1609	5.33594	0.982673	0.956483	0.853737	75.2684	-18.2251
1930	1954	1929		(0.0, 138.07397534155282, 73.23392202599133)	#008a49	0	138.074	73.2339	151.824	255	138.074	72.4246	-71.7049	23.8164	57.4497	112.95	73.8823	4.98196	0.983577	0.959323	0.863752	75.5567	-18.3736
1931	1955	1930		(0.0, 137.81339553482172, 73.55348217260914)	#008949	0	137.813	73.5535	152.023	255	137.813	72.3702	-71.5008	23.5407	57.4328	112.741	74.1961	5.32769	0.982838	0.956592	0.853756	75.2763	-18.2235
1932	1956	1931		(0.0, 138.0966344551816, 73.53215594801733)	#008a49	0	138.097	73.5322	151.948	255	138.097	72.4302	-71.6095	23.6548	57.5164	112.971	74.1778	5.16095	0.983653	0.958047	0.857893	75.4154	-18.28
1933	1957	1932		(0.0, 138.15528157280906, 73.5134955014995)	#008a49	0	138.155	73.5135	151.926	255	138.155	72.4426	-71.637	23.6865	57.5308	113.019	74.1599	5.11732	0.983821	0.958414	0.859042	75.4513	-18.2963
1934	1958	1933		(0.0, 137.85504831722758, 73.45451516161279)	#008949	0	137.855	73.4545	151.97	255	137.855	72.3788	-71.55	23.612	57.426	112.774	74.0985	5.24174	0.982954	0.957251	0.85634	75.3454	-18.2632
1935	1959	1934		(0.0, 137.9786737754082, 73.68043985338221)	#008949	0	137.979	73.6804	152.04	255	137.979	72.4056	-71.5159	23.5282	57.5095	112.877	74.3234	5.31975	0.983319	0.956795	0.853299	75.2868	-18.2108
1936	1960	1935		(0.0, 137.89036987670775, 73.41786071309564)	#008949	0	137.89	73.4179	151.946	255	137.89	72.3862	-71.5754	23.6456	57.4296	112.803	74.0626	5.19914	0.983055	0.957591	0.857557	75.3801	-18.2814
1937	1961	1936		(0.0, 137.78073975341553, 73.43918693768744)	#008949	0	137.781	73.4392	151.981	255	137.781	72.3629	-71.5288	23.594	57.3999	112.714	74.0826	5.27215	0.982739	0.956967	0.855686	75.3196	-18.2553
1938	1962	1937		(0.0, 138.15528157280906, 72.77740753082306)	#008a48	0	138.155	72.7774	151.607	255	138.155	72.4406	-71.8925	24.1063	57.3836	113.011	73.4312	4.64566	0.983793	0.961833	0.874266	75.8264	-18.5368
1939	1963	1938		(0.0, 137.7727424191936, 73.49850049983338)	#008949	0	137.773	73.4985	152.009	255	137.773	72.3614	-71.5053	23.5574	57.4093	112.708	74.1412	5.31447	0.982719	0.956653	0.854358	75.2858	-18.2344
[truncated: 5,262 more rows]

## Sheet: Well 1
frame number	Time (s)	normalised time	Well Coordinates	average color	hexcode	red	green	blue	hue	saturation	value	lightness	a_component	b_component	x	y	z	delta_e	light_ratio	a_ratio	b_ratio	chroma_ab	hue_ab
[truncated: 7,201 more rows]

[truncated: 3 more sheets: Well 2, Well 3, Config]
