# Supplementary material for: Parallel and High Throughput Reaction Monitoring with Computer Vision
Source: Angew Chem Int Ed Engl. 2024 Oct 31;64(1):e202413395. doi: 10.1002/anie.202413395 (PMC11701362; doi:10.1002/anie.202413395)
Supplement: Supplementary file 3 — Supporting Information [file ANIE-64-e202413395-s003.zip › Supporting Info - Machine readable data part 2/Figure 12 - Sedimentation in HTE/Kineticolor - Grade 1 vs Grade 3_/Well 1 TM 14 - production sample 3 and supernatent comparison.csv]

frame number	Time (s)	normalised time	Well Coordinates	average color	hexcode	red	green	blue	hue	saturation	value	lightness	a_component	b_component	x	y	z	delta_e	light_ratio	a_ratio	b_ratio	chroma_ab	hue_ab
1	25.0	0.0	(428, 89)	(0.0, 154.57147617460848, 75.39986671109631)	#009a4b	0.0	154.57147617460848	75.39986671109631	149.26796142876546	255.00000000000003	154.57147617460848	75.79775775792328	-76.58902869285511	28.305649277333767	62.99713095634789	126.37536782739089	76.19158280573143	0.0	1.0	1.0	1.0	81.65224489949073	-20.283222706897142
2	26.0	1.0		(0.0, 154.4795068310563, 74.97667444185272)	#009a4a	0.0	154.4795068310563	74.97667444185272	149.12101778931088	255.0	154.4795068310563	75.77857356899493	-76.69749213957105	28.511754478160235	62.883982005998	126.29615339886703	75.77170276574476	0.23369147649424368	0.99974690294943	1.0014161747258985	1.0072814157628778	81.82557939863581	-20.39226405783841
3	27.0	2.0		(0.0, 154.6171276241253, 75.5234921692769)	#009a4b	0.0	154.6171276241253	75.5234921692769	149.30729344017104	255.00000000000003	154.6171276241253	75.80705493687763	-76.56347667526336	28.251867001878807	63.036007997334224	126.4137692035988	76.31442852382538	0.060265050341235124	1.0001226577042561	0.9996663749622127	0.9980999455293178	81.60964372974217	-20.254024004095058
4	28.0	3.0		(0.0, 154.28290569810062, 75.44618460513162)	#009a4b	0.0	154.28290569810062	75.44618460513162	149.34071701479257	255.0	154.28290569810062	75.74107834919398	-76.4801758109957	28.183498806943863	62.91693768743752	126.1414255314895	76.23455181606131	0.1731538122002374	0.999252228424615	0.998578740536116	0.9956845904083282	81.50783334797839	-20.229207510821105
5	29.0	4.0		(0.0, 154.04731756081307, 75.48550483172276)	#009a4b	0.0	154.04731756081307	75.48550483172276	149.40090331735513	255.0	154.04731756081307	75.69475734088009	-76.39067720351333	28.082851985788217	62.85176941019661	125.95045170276575	76.27112295901367	0.3155804689064334	0.9986411152507685	0.9974101840338356	0.9921288754282716	81.38907874688753	-20.18451073814972
6	30.0	5.0		(0.0, 154.5518160613129, 74.61479506831056)	#009a4a	0.0	154.5518160613129	74.61479506831056	148.9669045514327	255.0	154.5518160613129	75.79186946252646	-76.83927748476899	28.739044391486644	62.83402199266911	126.35105063978675	75.41416527824057	0.5004902145383258	0.999922315704699	1.0032674234963528	1.0153112585373523	82.03784027457796	-20.506552089642224
7	31.0	6.0		(0.0, 154.19293568810397, 74.87470843052316)	#009a4a	0.0	154.19293568810397	74.87470843052316	149.13546256696625	255.00000000000003	154.19293568810397	75.72188208240595	-76.63788360360974	28.473282441371815	62.774751749416865	126.06225910363213	75.66789070309896	0.1903806663646805	0.9989989720308132	1.0006378839317907	1.0059222511519028	81.75630260858527	-20.38154820305015
8	32.0	7.0		(0.0, 154.16794401866045, 75.51949350216594)	#009a4b	0.0	154.16794401866045	75.51949350216594	149.39112692312682	254.99999999999997	154.16794401866045	75.71862013130095	-76.41882339609474	28.104193135811116	62.89596134621793	126.04880993668777	76.30597800733088	0.27534920364855925	0.9989559371020569	0.997777680437195	0.9928828291642838	81.42286067842673	-20.191771905781234
9	33.0	8.0		(0.0, 154.06531156281238, 74.76374541819393)	#009a4a	0.0	154.06531156281238	74.76374541819393	149.1163836920082	254.99999999999997	154.06531156281238	75.69644293054101	-76.63278075934294	28.49293183963646	62.71299566811062	125.95739772742418	75.55676107964011	0.21737915197211383	0.9986633532392101	1.0005712576231158	1.0066164376046538	81.75836502601854	-20.395701721359714
10	34.0	9.0		(0.0, 154.38053982006, 74.55348217260914)	#009a4a	0.0	154.38053982006	74.55348217260914	148.97521239121426	255.00000000000003	154.38053982006	75.75800369902353	-76.8038836827934	28.716395894504988	62.76866377874043	126.21125406531156	75.35175274908364	0.46524814391675723	0.9994755246055337	1.002805297228666	1.0145111180155875	81.99675567929502	-20.500393005010356
11	35.0	10.0		(0.0, 153.97967344218594, 74.83972009330223)	#00994a	0.0	153.97967344218594	74.83972009330223	149.162181638761	255.00000000000003	153.97967344218594	75.67975306730072	-76.58006878722934	28.421653800598847	62.70164278573809	125.88863292902366	75.63111962679106	0.1657179421055734	0.9984431638334286	0.9998830131968156	1.0040982816584947	81.68413150801	-20.361724913631377
12	36.0	11.0		(0.0, 153.70343218927025, 73.94168610463178)	#009949	0.0	153.70343218927025	73.94168610463178	148.86403447917027	255.0	153.70343218927025	75.62292212457638	-76.7849795793859	28.835269365945138	62.436401199600134	125.65466843385539	74.73930356547817	0.591152845616709	0.9976933930696832	1.002558472014531	1.0187107557018829	82.02076473926175	-20.582798200926025
13	37.0	12.0		(0.0, 153.569476841053, 74.5568143952016)	#00994a	0.0	153.569476841053	74.5568143952016	149.129544201952	255.0	153.569476841053	75.59805414505041	-76.53942472194042	28.443377074219622	62.51790069976674	125.55238192269245	75.34694101966012	0.24761064791323573	0.9973653097561188	0.9993523358141332	1.0048657353002726	81.65359291636729	-20.38593882092223
14	38.0	13.0		(0.0, 152.80506497834054, 73.85971342885705)	#009849	0.0	152.80506497834054	73.85971342885705	149.0015439367771	255.0	152.80506497834054	75.44497539356018	-76.51962115545562	28.580398513568795	62.14151282905698	124.9239635421526	74.64916694435189	0.4525040835895371	0.9953457414203494	0.9990937665800955	1.0097065159517482	81.68287213956704	-20.48087049360029
15	39.0	14.0		(0.0, 154.2252582472509, 73.3565478173942)	#009a49	0.0	154.2252582472509	73.3565478173942	148.53872912300412	255.0	154.2252582472509	75.72433662078215	-77.1461417453549	29.341599190353307	62.481139620126626	126.07237990336554	74.16523492169277	1.1785405546394734	0.9990313547615008	1.0072740582040018	1.0365986981209823	82.53760736319978	-20.823704961784134
16	40.0	15.0		(0.0, 154.8493835388204, 74.27157614128623)	#009a4a	0.0	154.8493835388204	74.27157614128623	148.77825191573973	255.0	154.8493835388204	75.84949069136087	-77.04773133675602	29.031501911857973	62.85762412529157	126.58914604131957	75.07735421526156	0.860201406049461	1.000682512714991	1.0059891429847014	1.0256433840260093	82.3357820598016	-20.646354903269014
17	41.0	16.0		(0.0, 156.09963345551483, 74.45351549483506)	#009c4a	0.0	156.09963345551483	74.45351549483506	148.6176900662817	255.0	156.09963345551483	76.09495695326413	-77.3905041980083	29.34420901525039	63.28158947017661	127.60678308897036	75.26997667444185	1.3451009911130298	1.0039209496973516	1.0104646255322984	1.0366908996766333	82.76697857692186	-20.765257963645684
18	42.0	17.0		(0.0, 155.3515494835055, 74.38887037654115)	#009b4a	0.0	155.3515494835055	74.38887037654115	148.73052916067866	254.99999999999997	155.3515494835055	75.9483537690359	-77.17126364519261	29.132431817567994	63.036754415194935	126.99835249250249	75.1984971676108	1.0223727632926491	1.0019868135360097	1.0076020673231467	1.0292090999974441	82.48698391989535	-20.68170349853213
19	43.0	18.0		(0.0, 155.32489170276574, 75.15061646117961)	#009b4b	0.0	155.32489170276574	75.15061646117961	149.02971274108083	255.0	155.32489170276574	75.94508125745135	-76.91417296202103	28.69581913894388	63.1808397200933	126.98479307230923	75.95235921359547	0.5288246686695788	1.0019436392828214	1.0042453113026129	1.0137841692938148	82.0928744684133	-20.459983440569793
20	44.0	19.0		(0.0, 154.99900033322226, 74.64878373875375)	#009a4a	0.0	154.99900033322226	74.64878373875375	148.89648974958726	255.0	154.99900033322226	75.87984786058011	-76.97272578280024	28.868911075649663	62.97944685104965	126.71470444185272	75.45228590469844	0.686459099457956	1.0010830149213517	1.0050098179399019	1.0198992714421478	82.2083605305928	-20.558746196550988
21	45.0	20.0		(0.0, 155.4701766077974, 73.94801732755748)	#009b49	0.0	155.4701766077974	73.94801732755748	148.53847044148094	254.99999999999997	155.4701766077974	75.97047580483655	-77.35338123842045	29.420716075175402	62.9853582139287	127.09003890036657	74.76323892035987	1.3628794155355624	1.0022786696074162	1.0099799221717594	1.0393937898020429	82.75943525298189	-20.82389640946766
22	46.0	21.0		(0.0, 155.22759080306565, 74.50616461179607)	#009b4a	0.0	155.22759080306565	74.50616461179607	148.79880988669882	255.0	155.22759080306565	75.92434476055062	-77.09304033289749	29.025175558936134	63.02178607130956	126.89889529823394	75.31337887370876	0.887564123006846	1.0016700626294466	1.0065807289718167	1.0254198826019703	82.37595331161165	-20.63112539856569
23	47.0	22.0		(0.0, 155.46917694101967, 74.40753082305898)	#009b4a	0.0	155.46917694101967	74.40753082305898	148.71599333852018	255.0	155.46917694101967	75.97145816791472	-77.20302693545045	29.160996868437206	63.0769510163279	127.0941113995335	75.21814728423858	1.0671387800786827	1.002291629925864	1.0080167910871107	1.030218264302044	82.52679023418331	-20.692468966101195
24	48.0	23.0		(0.0, 155.10663112295902, 74.60413195601465)	#009b4a	0.0	155.10663112295902	74.60413195601465	148.85916536870937	255.0	155.10663112295902	75.90086217379947	-77.0220462324176	28.92983016913002	63.003882039320224	126.80166904698434	75.4091569476841	0.7666397431815577	1.0013602568060849	1.0056537802731382	1.0220514599640742	82.27594228839544	-20.586406335591633
25	49.0	24.0		(0.0, 155.39720093302233, 74.07197600799734)	#009b4a	0.0	155.39720093302233	74.07197600799734	148.59973367471005	254.99999999999997	155.39720093302233	75.95649062013642	-77.28943727260662	29.326398738292614	62.98752749083639	127.03207114295236	74.88522825724759	1.2480776266657774	1.0020941630321056	1.0091450249690508	1.036061686872388	82.66616464354401	-20.778550852721352
26	50.0	25.0		(0.0, 155.12129290236587, 75.11662779073642)	#009b4b	0.0	155.12129290236587	75.11662779073642	149.0546680156986	255.0	155.12129290236587	75.90505570381575	-76.85950452090317	28.64714549645173	63.1109263578807	126.81902810729756	75.91667444185272	0.44865319615811633	1.0014155820576534	1.0035315218467225	1.0120645958611316	82.02464495682752	-20.441477142568456
27	51.0	26.0		(0.0, 155.17694101966012, 74.703098967011)	#009b4a	0.0	155.17694101966012	74.703098967011	148.88435555288328	255.00000000000003	155.17694101966012	75.91491356447585	-77.01241383382246	28.897584726502256	63.045471509496835	126.85984082639122	75.50783738753749	0.7371350192354392	1.001545636836999	1.0055280129307458	1.0209122724361066	82.25559122355942	-20.567738998612004
28	52.0	27.0		(0.0, 155.30656447850717, 74.46517827390869)	#009b4a	0.0	155.30656447850717	74.46517827390869	148.76833127715497	255.0	155.30656447850717	75.93972884912446	-77.131865908523	29.074501908355078	63.038070643118964	126.96261782739089	75.27359213595469	0.9518205722084975	1.0018730249469199	1.0070876628798209	1.0271625152805444	82.42967548006794	-20.65370374345834
29	53.0	28.0		(0.0, 155.1469510163279, 74.75608130623125)	#009b4a	0.0	155.1469510163279	74.75608130623125	148.91042878375242	255.0	155.1469510163279	75.90916503147993	-76.98544263704615	28.857847891340626	63.0467710763079	126.83604014995002	75.55999000333222	0.688824291863693	1.0014697964273884	1.0051758580955605	1.0195084242229002	82.21638378657671	-20.548415257273046
30	54.0	29.0		(0.0, 155.0413195601466, 74.3948683772076)	#009b4a	0.0	155.0413195601466	74.3948683772076	148.7903387000058	255.00000000000003	155.0413195601466	75.8875044429381	-77.06934454666691	29.025892666681496	62.94178273908697	126.74638546151282	75.20133288903699	0.870349542881028	1.001184028230775	1.0062713401907473	1.025445217040984	82.35403034430416	-20.637401070799548
31	55.0	30.0		(0.0, 155.18493835388205, 74.67244251916028)	#009b4a	0.0	155.18493835388205	74.67244251916028	148.87101415043696	255.00000000000003	155.18493835388205	75.91640395496022	-77.02500108925392	28.917471730255386	63.04181939353549	126.86601198267245	75.4775674775075	0.7605758110747904	1.001565299562236	1.0056923609535144	1.0216148531668392	82.27436395420926	-20.57762596276365
32	56.0	31.0		(0.0, 155.24391869376873, 74.6597800733089)	#009b4a	0.0	155.24391869376873	74.6597800733089	148.85515157108912	255.0	155.24391869376873	75.92794187280224	-77.04815376127378	28.944200263179543	63.05757080973009	126.91379300899699	75.4656214595135	0.7971769525907527	1.0017175193400143	1.0059946584550628	1.0225591357961574	82.30543558536053	-20.589380608179404
33	57.0	32.0		(0.0, 155.4545151616128, 74.96501166277908)	#009b4a	0.0	155.4545151616128	74.96501166277908	148.93386978879747	255.0	155.4545151616128	75.97001441633395	-77.01648321075494	28.842849916320446	63.18390203265578	127.08812619126957	75.76990669776741	0.7077953431377506	1.002272582507794	1.0055811455660844	1.0189785662121114	82.24018894341066	-20.531040584951253
34	58.0	33.0		(0.0, 155.29923358880373, 74.81139620126625)	#009b4a	0.0	155.29923358880373	74.81139620126625	148.90345089506988	255.0	155.29923358880373	75.93917962344395	-77.01651441339796	28.877423985276707	63.10504165278241	126.96034250916361	75.61627457514162	0.7277846535608026	1.0018657790111989	1.0055815529696452	1.0202000209336586	82.25235016955182	-20.553587005153272
35	59.0	34.0		(0.0, 155.47050983005664, 74.87837387537488)	#009b4a	0.0	155.47050983005664	74.87837387537488	148.89745738554163	255.0	155.47050983005664	75.97292664445945	-77.04988013955256	28.89674805627682	63.171532822392535	127.10019930023326	75.6842952349217	0.7697181050237935	1.0023110035404426	1.0060171992589904	1.0208827140176708	82.2903765804201	-20.558029050503915
36	60.0	35.0		(0.0, 155.23425524825058, 75.1789403532156)	#009b4b	0.0	155.23425524825058	75.1789403532156	149.05760982960473	255.0	155.23425524825058	75.92737884247991	-76.87567529107537	28.64983878800369	63.1584071976008	126.91146109963346	75.97949350216594	0.46629852786394865	1.0017100912796209	1.0037426587477665	1.0121597461799097	82.04073813683941	-20.439295428004524
37	61.0	36.0		(0.0, 155.3408863712096, 74.43285571476174)	#009b4a	0.0	155.3408863712096	74.43285571476174	148.74949053794901	255.0	155.3408863712096	75.9463759307734	-77.1534708429607	29.10411047588206	63.04224591802732	126.9901573442186	75.24193602132623	0.989051357465479	1.001960719911066	1.007369752035493	1.0282085456060417	82.46033779768268	-20.66765946620321
38	62.0	37.0		(0.0, 155.2335888037321, 74.32222592469176)	#009b4a	0.0	155.2335888037321	74.32222592469176	148.72660221184228	255.0	155.2335888037321	75.92504922665107	-77.15504498736014	29.130783949597227	62.9868577140953	126.90181280573142	75.13133955348216	1.0086747696990408	1.0016793566524003	1.0073903051672706	1.0291508830685683	82.47122856196383	-20.684611921700235
39	63.0	38.0		(0.0, 155.20626457847385, 74.63012329223592)	#009b4a	0.0	155.20626457847385	74.63012329223592	148.85068724316943	255.0	155.20626457847385	75.92047931249316	-77.04569394233768	28.948352432569013	63.039966677774075	126.88288755414862	75.4358847050983	0.7979167098077126	1.001619065763948	1.0059625413362263	1.022705826280053	82.30459321092957	-20.59268867241673
40	64.0	39.0		(0.0, 155.39953348883705, 74.34188603798734)	#009b4a	0.0	155.39953348883705	74.34188603798734	148.70351707072308	255.0	155.39953348883705	75.95764016065947	-77.20204605160058	29.17485322393114	63.04223258913695	127.03683525491503	75.15246251249583	1.0755780611412702	1.0021093289229848	1.0080039839805757	1.030707790451336	82.53076986913051	-20.701708604283343
41	65.0	40.0		(0.0, 155.03532155948017, 74.55781406197934)	#009b4a	0.0	155.03532155948017	74.55781406197934	148.8545139179944	255.0	155.03532155948017	75.8867454730253	-77.01416738035117	28.93215755996468	62.97251249583472	126.74324479840054	75.36258913695434	0.7623479161446463	1.001174015138894	1.0055509084623724	1.022133683509341	82.2693850612934	-20.5898531123871
42	66.0	41.0		(0.0, 155.34888370543152, 74.84971676107963)	#009b4a	0.0	155.34888370543152	74.84971676107963	148.90901368934496	255.0	155.34888370543152	75.94901336810779	-77.02002346858194	28.87241845499158	63.1280973008997	127.00108561146284	75.65470843052316	0.7279162431619586	1.001995515628148	1.0056273696517977	1.0200231823727026	82.25387870818646	-20.549464083810403
43	67.0	42.0		(0.0, 155.30989670109963, 74.59980006664445)	#009b4a	0.0	155.30989670109963	74.59980006664445	148.81972172457813	254.99999999999997	155.30989670109963	75.94072771050637	-77.0889958841589	28.999855424069022	63.066027990669774	126.96675595468177	75.406901032989	0.8673694563949241	1.0018862029275284	1.006527921816437	1.0245253567559445	82.36324969939429	-20.615632462386795
44	68.0	43.0		(0.0, 154.8417194268577, 74.54581806064645)	#009a4a	0.0	154.8417194268577	74.54581806064645	148.88594301454765	255.00000000000003	154.8417194268577	75.84868986302034	-76.95557913219564	28.874455872935734	62.91009663445518	126.58583490836386	75.34877707430857	0.6785972642964687	1.0006719473847725	1.0047859392604457	1.0200951615710665	82.19425382306076	-20.56656253658782
45	69.0	44.0		(0.0, 155.28723758747086, 75.595134955015)	#009b4b	0.0	155.28723758747086	75.595134955015	149.20850526912108	255.0	155.28723758747086	75.93883820438272	-76.75717330038096	28.43500330763009	63.25807064311897	126.95892810063313	76.39205598133957	0.2547719893691574	1.0018612746687048	1.0021954137608946	1.0045699015425837	81.85482921715523	-20.327351277622025
46	70.0	45.0		(0.0, 155.8387204265245, 75.00133288903699)	#009b4b	0.0	155.8387204265245	75.00133288903699	148.87652029627603	255.0	155.8387204265245	76.04533860921588	-77.1283608047867	28.950009207626294	63.31026991002999	127.40064064311898	75.80970676441186	0.8759995003731119	1.0032663347652486	1.0070418977905369	1.0227643578841525	82.38256534944152	-20.573545567209845
47	71.0	46.0		(0.0, 156.3062312562479, 74.97967344218594)	#009c4a	0.0	156.3062312562479	74.97967344218594	148.7818365932953	255.0	156.3062312562479	76.13666080833708	-77.28556777864264	29.117028018058843	63.45086637787404	127.78021620126624	75.79293902032656	1.1217653214955996	1.00447114875741	1.009094502145743	1.0286649047607186	82.58849984998874	-20.6436994361058
48	72.0	47.0		(0.0, 156.2122625791403, 75.28423858713762)	#009c4b	0.0	156.2122625791403	75.28423858713762	148.9161314268771	255.00000000000003	156.2122625791403	76.11908710017735	-77.15642245633164	28.915447963373953	63.482649116961014	127.70711357547485	76.09351882705765	0.8927724606649977	1.0042392987834852	1.0074082903669135	1.0215433562419107	82.39670295092216	-20.544188563548175
49	73.0	48.0		(0.0, 156.37520826391204, 75.72342552482506)	#009c4b	0.0	156.37520826391204	75.72342552482506	149.0545130646392	255.0	156.37520826391204	76.1520270696239	-77.06617670241822	28.724352582034783	63.62099966677775	127.84415920693104	76.52994335221594	0.7269727818910545	1.004673875879443	1.0062299785975433	1.0147922169386978	82.24526747956625	-20.441592056965963
50	74.0	49.0		(0.0, 156.2655781406198, 74.91836054648451)	#009c4a	0.0	156.2655781406198	74.91836054648451	148.76578249845934	255.0	156.2655781406198	76.12856544167035	-77.29246090053432	29.137946292338214	63.426001332889044	127.74653785404865	75.73183272242585	1.1388454309571003	1.0043643465655485	1.0091845035729619	1.0294039188732167	82.60232700230553	-20.655591737184324
51	75.0	50.0		(0.0, 155.77640786404532, 74.2385871376208)	#009b4a	0.0	155.77640786404532	74.2385871376208	148.59428644769352	255.0	155.77640786404532	76.03119237141017	-77.35686684330328	29.358212104182037	63.13840386537821	127.34190993002333	75.05396534488504	1.3236146148030639	1.0030797034159298	1.010025432670356	1.0371856097182384	82.74049471550612	-20.78258318540749
52	76.0	51.0		(0.0, 155.12529156947684, 75.16427857380873)	#009b4b	0.0	155.12529156947684	75.16427857380873	149.07234963944398	255.0	155.12529156947684	75.905962781714	-76.84525372202977	28.62180446065894	63.12169610129956	126.82278315228257	75.96388870376542	0.4210863245137238	1.0014275491385418	1.0033454534356636	1.0111693316138959	82.00244331839951	-20.428363648889444
53	77.0	52.0		(0.0, 155.46117960679774, 74.82005998000666)	#009b4a	0.0	155.46117960679774	74.82005998000666	148.87668555040415	255.0	155.46117960679774	75.97094875290745	-77.06588612831816	28.926371506975237	63.15697767410863	127.09199955014996	75.62647117627456	0.8016758826801988	1.0022849092124504	1.0062261846585807	1.0219292701453249	82.31576867953339	-20.57342310224052
54	78.0	53.0		(0.0, 155.865044985005, 74.90203265578141)	#009b4a	0.0	155.865044985005	74.90203265578141	148.83341777997268	255.0	155.865044985005	76.05023452684756	-77.16915311608707	29.014408900655162	63.298570476507834	127.42097115294901	75.71166277907365	0.9500679285858201	1.0033309266183126	1.0075745107769736	1.0250395112430417	82.443399472053	-20.605484772294375
55	79.0	54.0		(0.0, 155.62112629123627, 75.17860713095635)	#009b4b	0.0	155.62112629123627	75.17860713095635	148.98524471167127	255.00000000000003	155.62112629123627	76.0032009521403	-77.00059106884206	28.778550697985985	63.27827057647451	127.22575159280241	75.98303232255914	0.6597167945664264	1.0027104125543285	1.0053736466307392	1.0167069624871987	82.20277370762855	-20.49295517933848
56	80.0	55.0		(0.0, 155.9353548817061, 74.90036654448517)	#009b4a	0.0	155.9353548817061	74.90036654448517	148.8197759647151	254.99999999999997	155.9353548817061	76.06398284473973	-77.19229469779832	29.03865326087407	63.320033322225925	127.47807320226592	75.71071642785738	0.9859515756143998	1.0035123082092572	1.007876663475685	1.0258960314373453	82.47359422213279	-20.615592275851867
57	81.0	56.0		(0.0, 155.7810729756748, 74.9580139953349)	#009b4a	0.0	155.7810729756748	74.9580139953349	148.87052164817464	255.0	155.7810729756748	76.03394760497632	-77.12392057564	28.95516956104465	63.28373542152617	127.35334737420861	75.7662445851383	0.8739402548641225	1.00311605321898	1.0069839230489521	1.0229466661353357	82.3802219544623	-20.577990933037455
58	82.0	57.0		(0.0, 155.63912029323558, 74.838053982006)	#009b4a	0.0	155.63912029323558	74.838053982006	148.85060793494807	255.0	155.63912029323558	76.00585200033078	-77.11731890169571	28.975354317893665	63.21573808730423	127.2367498400533	75.6460646451183	0.8780083142153784	1.0027453878394674	1.0068977269702584	1.0236597660770204	82.38113881486049	-20.592747439219913
59	83.0	58.0		(0.0, 155.63378873708763, 74.5994668443852)	#009b4a	0.0	155.63378873708763	74.5994668443852	148.75961606399218	254.99999999999997	155.63378873708763	76.00419664785646	-77.1933692523482	29.10761913423392	63.166367877374206	127.2298823025658	75.40981006331222	1.0251829975676179	1.0027235487703012	1.0078906936124843	1.0283325017222744	82.49890755757313	-20.660159410459446
60	84.0	59.0		(0.0, 155.91369543485504, 74.3288903698767)	#009b4a	0.0	155.91369543485504	74.3288903698767	148.60385939640562	254.99999999999997	155.91369543485504	76.05828415318632	-77.37147740000566	29.35280976820678	63.199023658780405	127.45440227590804	75.14473842052648	1.3329085023345484	1.0034371253579175	1.0102161983315967	1.0369947525532135	82.75223837666339	-20.775496714065486
61	85.0	60.0		(0.0, 155.48950349883373, 74.83605464845051)	#009b4a	0.0	155.48950349883373	74.83605464845051	148.8775973803319	254.99999999999997	155.48950349883373	75.9765399505819	-77.0697957515336	28.926801975605485	63.16895701432856	127.11517990336554	75.64258913695434	0.805562357420225	1.0023586738967873	1.0062772314375015	1.0219444780151754	82.31958023288871	-20.572747370445246
62	86.0	61.0		(0.0, 155.4105298233922, 75.38553815394869)	#009b4b	0.0	155.4105298233922	75.38553815394869	149.1044132876774	255.0	155.4105298233922	75.96247230174669	-76.86527230273926	28.592934808218693	63.254371876041326	127.05686269910031	76.18578807064313	0.43124748022987014	1.0021730793719448	1.0036068300460104	1.0101494061510532	82.0111334339509	-20.404581285102378
63	87.0	62.0		(0.0, 155.75274908363878, 74.84505164945018)	#009b4a	0.0	155.75274908363878	74.84505164945018	148.83225577325453	255.00000000000003	155.75274908363878	76.028115050173	-77.1515985464652	29.009131899044903	63.25236254581806	127.3291362545818	75.65412862379208	0.9297511071964736	1.0030391043094629	1.0073453060211295	1.0248530819702646	82.42511080860683	-20.606345748762518
64	88.0	63.0		(0.0, 155.6754415194935, 74.55314895034988)	#009b4a	0.0	155.6754415194935	74.55314895034988	148.73406937767294	255.0	155.6754415194935	76.01223390325954	-77.22186315581948	29.14749585487353	63.17001666111296	127.26322866377873	75.3643718760413	1.0747953919463522	1.0028295843001218	1.0082627299727513	1.0297412918987123	82.53964298363532	-20.67908146272462
65	89.0	64.0		(0.0, 155.7180939686771, 75.23692102632455)	#009b4b	0.0	155.7180939686771	75.23692102632455	148.98966424857161	254.99999999999997	155.7180939686771	76.02233545778688	-77.01284738220903	28.778112043209305	63.31999333555481	127.3051480106631	76.04173275574809	0.6732596006448518	1.002962854133243	1.0055336736421292	1.0166914654119548	82.21410094799388	-20.489678496419412
66	90.0	65.0		(0.0, 155.82505831389537, 74.45084971676108)	#009b4a	0.0	155.82505831389537	74.45084971676108	148.66709007743285	255.0	155.82505831389537	76.041256197836	-77.30327978121355	29.254708329800614	63.19593802065978	127.38368990669777	75.26459180273243	1.2125012134139967	1.003212475502117	1.0093257624564322	1.0335289624755868	82.65370544866263	-20.728683025084017
67	91.0	66.0		(0.0, 155.63612129290237, 74.89436854381873)	#009b4a	0.0	155.63612129290237	74.89436854381873	148.8728739530343	255.0	155.63612129290237	76.00540903118304	-77.09800424744716	28.942763357096666	63.22607130956348	127.23491207597468	75.70178607130956	0.8414805506313345	1.0027395437464381	1.0066455413168014	1.0225083718631771	82.3515987075192	-20.57624774390545
68	92.0	67.0		(0.0, 155.58580473175607, 74.7684105298234)	#009b4a	0.0	155.58580473175607	74.7684105298234	148.83363710155857	254.99999999999997	155.58580473175607	75.99523221237624	-77.12285601651381	28.996752246414246	63.18528157280906	127.19269596801067	75.57658447184272	0.8953161930390602	1.0026052809514978	1.0069700234194052	1.02441572571995	82.39385026192093	-20.60532226785554
69	93.0	68.0		(0.0, 155.76241252915696, 74.94401866044652)	#009b4a	0.0	155.76241252915696	74.94401866044652	148.86858932532948	255.0	155.76241252915696	76.0302598083811	-77.12247456483861	28.956825835681066	63.27515161612796	127.33803885704766	75.75220259913362	0.8732998408017519	1.0030674001096493	1.006965042919173	1.0230051800602482	82.37945038346727	-20.579422879609336
70	94.0	69.0		(0.0, 155.5824725091636, 74.42219260246584)	#009b4a	0.0	155.5824725091636	74.42219260246584	148.70073655555865	254.99999999999997	155.5824725091636	75.99369224017137	-77.23468065431727	29.19035806499042	63.11500499833389	127.18630857380873	75.23379540153282	1.1126393915508617	1.0025849640945033	1.0084300842102518	1.031255555348278	82.56677842653619	-20.703767728624097
71	95.0	70.0		(0.0, 155.7784071976008, 75.03332222592469)	#009b4b	0.0	155.7784071976008	75.03332222592469	148.900021604694	255.00000000000003	155.7784071976008	76.03361875420055	-77.09854288768491	28.91208157751921	63.29797067644119	127.35198222259248	75.84077307564145	0.8264352721212814	1.003111714689906	1.006652574180998	1.021424426419042	82.34132484086781	-20.556128611722396
72	96.0	71.0		(0.0, 155.57147617460848, 75.31122959013662)	#009b4b	0.0	155.57147617460848	75.31122959013662	149.04564439779813	255.00000000000003	155.57147617460848	75.993816898361	-76.94140261800375	28.687905973776793	63.28940353215595	127.18682561479508	76.11383205598135	0.5556318490235913	1.0025866087102984	1.0046008407622162	1.0135046079564451	82.11562205808352	-20.448169089161915
73	97.0	72.0		(0.0, 155.51716094635123, 75.3572142619127)	#009b4b	0.0	155.51716094635123	75.3572142619127	149.0735300734722	255.0	155.51716094635123	75.98329489187076	-76.90891053033694	28.644175876638634	63.28176274575142	127.14318874041986	76.15881372875708	0.5013468624227283	1.0024477918534218	1.004176601308846	1.0119596832416047	82.06990514564507	-20.427488150558894
74	98.0	73.0		(0.0, 155.53382205931356, 74.54815061646119)	#009b4a	0.0	155.53382205931356	74.54815061646119	148.7583046424585	255.00000000000003	155.53382205931356	75.98448500599349	-77.1779469202855	29.103298309059554	63.125114961679444	127.14812388203931	75.3580073308897	1.0089280061454935	1.002463493031899	1.0076893288435884	1.0281798528594261	82.48295256170523	-20.66113080751918
75	99.0	74.0		(0.0, 155.4595134955015, 75.20493168943685)	#009b4b	0.0	155.4595134955015	75.20493168943685	149.02553725987818	255.0	155.4595134955015	75.97160911785845	-76.93991182687392	28.710158691806843	63.23343552149284	127.09473718760414	76.0074775074975	0.5630018965221382	1.0022936214088338	1.0045813759491058	1.0142907661474132	82.12200219207924	-20.46307969844054
76	100.0	75.0		(0.0, 155.32255914695102, 75.12462512495834)	#009b4b	0.0	155.32255914695102	75.12462512495834	149.02010842631665	255.0	155.32255914695102	75.9445572118415	-76.92189262483923	28.709592012478314	63.174918360546485	126.98262181606133	75.92660446517827	0.5436158663639933	1.0019367255478329	1.004346104627061	1.014270746139288	82.10492213326954	-20.467105277558023
77	101.0	76.0		(0.0, 155.325224925025, 75.56914361879373)	#009b4b	0.0	155.325224925025	75.56914361879373	149.1913217528978	255.00000000000003	155.325224925025	75.94622035327869	-76.77791795711397	28.462122264636225	63.26464845051649	126.98951272575809	76.36670443185604	0.286712560114261	1.001958667376805	1.0024662705283334	1.0055279773224548	81.88370466482586	-20.3401028096145
78	102.0	77.0		(0.0, 155.5474841719427, 75.33155614795068)	#009b4b	0.0	155.5474841719427	75.33155614795068	149.05796511553177	255.0	155.5474841719427	75.98916947436727	-76.92704677704249	28.668580884681226	63.28603132289237	127.16755058313896	76.1337154281906	0.5316145427295557	1.0025252952343962	1.0044134008480894	1.0128218789045085	82.09542043122012	-20.43903193823143
79	103.0	78.0		(0.0, 155.48317227590803, 74.6164611796068)	#009b4a	0.0	155.48317227590803	74.6164611796068	148.79403349728358	255.00000000000003	155.48317227590803	75.97473635703767	-77.1393654287491	29.048056170069138	63.12307564145285	127.1077021392869	75.4251282905698	0.9409356735717566	1.00233487908283	1.0071855818684032	1.0262282234002618	82.42736964145818	-20.634663896376956
80	104.0	79.0		(0.0, 155.4055314895035, 74.88103965344885)	#009b4a	0.0	155.4055314895035	74.88103965344885	148.91056924515195	255.0	155.4055314895035	75.96019870919096	-77.02807032827452	28.873667175466267	63.151922692435846	127.04743923358879	75.6862845718094	0.7360631446278004	1.0021430838599008	1.0057324350877996	1.020067297964698	82.2618518795754	-20.548311151065178
81	105.0	80.0		(0.0, 155.53082305898033, 74.26124625124959)	#009b4a	0.0	155.53082305898033	74.26124625124959	148.64817846032548	255.0	155.53082305898033	75.98316200621989	-77.27059241308415	29.26392903048076	63.06680439853382	127.1426377007664	75.07394201932689	1.1904637438033696	1.002446038692711	1.008898973284572	1.0338547172600754	82.62640010414341	-20.74268569265036
82	106.0	81.0		(0.0, 155.62679106964345, 74.88737087637455)	#009b4a	0.0	155.62679106964345	74.88737087637455	148.87190709067394	255.00000000000003	155.62679106964345	76.00356402574555	-77.09728069877897	28.94359173621406	63.22177940686437	127.2272578173942	75.69476507830723	0.8412175118498172	1.0027152025852737	1.0066360941586308	1.022537637368069	82.35121246064902	-20.576964244870034
83	107.0	82.0		(0.0, 155.6804398533822, 74.76541152949017)	#009b4a	0.0	155.6804398533822	74.76541152949017	148.81495386314552	255.00000000000003	155.6804398533822	76.01375628972379	-77.15428550539788	29.02984662463981	63.21401866044652	127.26954566144619	75.57456181272909	0.9437332396981131	1.0028496691483981	1.0073803888388455	1.0255849049852375	82.43491837139503	-20.619164938265946
84	108.0	83.0		(0.0, 155.44085304898368, 74.69343552149283)	#009b4a	0.0	155.44085304898368	74.69343552149283	148.831584769271	255.0	155.44085304898368	75.96664054845141	-77.10063224340414	28.990732093495474	63.125351549483504	127.07414023658781	75.50090969676774	0.8715492268776289	1.0022280710607232	1.00667985427261	1.0242030419245778	82.37092957864125	-20.60684292016315
85	109.0	84.0		(0.0, 155.2635788070643, 75.215928023992)	#009b4b	0.0	155.2635788070643	75.215928023992	149.06641542152954	255.00000000000003	155.2635788070643	75.93322527681295	-76.87308738599764	28.638895804346465	63.17489503498834	126.93567673775408	76.01640453182273	0.4583601614342016	1.0017872233018068	1.0037088692465561	1.0117731454858219	82.03449224044385	-20.43276484325294
86	110.0	85.0		(0.0, 155.3145618127291, 75.48483838720426)	#009b4b	0.0	155.3145618127291	75.48483838720426	149.1607576931081	255.0	155.3145618127291	75.94391327387417	-76.8019302859777	28.505605954560597	63.24448183938687	126.9799538487171	76.28313562145951	0.3266055663405107	1.0019282300726846	1.0027797923117212	1.007064196806358	81.92134072687567	-20.362781418313002
87	111.0	86.0		(0.0, 155.70409863378873, 74.11596134621793)	#009b4a	0.0	155.70409863378873	74.11596134621793	148.56031228331494	255.0	155.70409863378873	76.01672445921717	-77.37366120073519	29.403443662995564	63.09146284571809	127.28186239920026	74.93184271909364	1.3670212514398843	1.0028888282156474	1.0102447115634106	1.0387835790271334	82.77225348417855	-20.80773081646919
88	112.0	87.0		(0.0, 155.31356214595135, 75.4325224925025)	#009b4b	0.0	155.31356214595135	75.4325224925025	149.14073495588892	255.0	155.31356214595135	75.94358303156791	-76.81864954235506	28.534474413211797	63.23370876374542	126.97858560146618	76.23133288903699	0.3554598258146905	1.0019238731851456	1.0029980906328084	1.008084080094261	81.9470630806828	-20.377636717210777
89	113.0	88.0		(0.0, 155.54781739420193, 74.43852049316894)	#009b4a	0.0	155.54781739420193	74.43852049316894	148.71342912045654	255.0	155.54781739420193	75.98694571924189	-77.2182105371943	29.16965653210091	63.10752749083639	127.15832832389204	75.24961346217927	1.0854355873308206	1.0024959572276904	1.0082150388257618	1.030524198413601	82.544054302943	-20.694368004157408
90	114.0	89.0		(0.0, 155.50183272242586, 74.78440519826725)	#009b4a	0.0	155.50183272242586	74.78440519826725	148.85537895817308	255.0	155.50183272242586	75.97882328978355	-77.09060592213946	28.959889300832444	63.16244918360547	127.12464713095635	75.59157947350884	0.8440346273180724	1.0023887979963542	1.0065489435999486	1.0231134081076378	82.35069343824054	-20.589212112891122
91	115.0	90.0		(0.0, 155.37154281906032, 74.94668443852049)	#009b4a	0.0	155.37154281906032	74.94668443852049	148.94224376434255	254.99999999999997	155.37154281906032	75.95370442636114	-76.99570784899213	28.825558464832678	63.1545151616128	127.02052464178608	75.75093302232588	0.6782424807389776	1.002057404770942	1.0053098878922713	1.0183676828044088	82.2146692992001	-20.524833317042958
92	116.0	91.0		(0.0, 155.080973008997, 75.05864711762746)	#009b4b	0.0	155.080973008997	75.05864711762746	149.03978959943962	255.0	155.080973008997	75.89699344249513	-76.86539188793118	28.66619978289635	63.086831056314566	126.78565589136954	75.85887037654115	0.4649957029334065	1.0013092166247026	1.0036083914340312	1.0127377578245944	82.0368178324718	-20.452510891957193
93	117.0	92.0		(0.0, 155.5511496167944, 75.06497834055315)	#009b4b	0.0	155.5511496167944	75.06497834055315	148.954454605631	255.0	155.5511496167944	75.989204216675	-77.01505126381203	28.818928655532396	63.233852049316894	127.16769466844384	75.86984005331556	0.6939760065141223	1.0025257535897454	1.0055624490638913	1.01813346068022	82.23046132681161	-20.515781561302763
94	118.0	93.0		(0.0, 155.62612462512496, 75.00166611129623)	#009b4b	0.0	155.62612462512496	75.00166611129623	148.91609604439932	255.0	155.62612462512496	76.0037263805315	-77.05982957203305	28.87928865487335	63.24443185604798	127.2279313562146	75.80791069643452	0.7701549693391927	1.0027173445323545	1.0061471060178344	1.020265897168412	82.29356382416718	-20.544214788691598
95	119.0	94.0		(0.0, 155.34921692769078, 75.14395201599467)	#009b4b	0.0	155.34921692769078	75.14395201599467	149.02259316220616	254.99999999999997	155.34921692769078	75.94983351738682	-76.92419611012663	28.707633535739753	63.18704765078307	127.00448404198602	75.94600466511163	0.5450280526936984	1.0020063358595543	1.004376180544287	1.0142015558260973	82.10639542941554	-20.465262811945202
96	120.0	95.0		(0.0, 155.64011996001332, 74.58513828723758)	#009b4a	0.0	155.64011996001332	74.58513828723758	148.75292243660562	255.0	155.64011996001332	76.00539972699652	-77.2000768907532	29.117778982117137	63.16546484505165	127.23487347550817	75.39568810396534	1.0373281760689972	1.0027394209962832	1.0079782732373923	1.0286914352971122	82.50876877514067	-20.6651174658972
97	121.0	96.0		(0.0, 155.70409863378873, 74.81372875708097)	#009b4a	0.0	155.70409863378873	74.81372875708097	148.82919438095482	255.0	155.70409863378873	76.01851182938086	-77.14615309601297	29.010570383437173	63.2310163278907	127.28927966677774	75.62263245584803	0.9252209068590834	1.0029124089945063	1.0072742064061433	1.024903901662764	82.42052008745051	-20.60861403540668
98	122.0	97.0		(0.0, 155.23492169276906, 74.44351882705764)	#009b4a	0.0	155.23492169276906	74.44351882705764	148.7732365946851	255.0	155.23492169276906	75.92562200975861	-77.11585923721131	29.062882894478783	63.011529490169934	126.9041849883372	75.25143285571477	0.9312907388665393	1.0016869133813127	1.006878668568431	1.026752031360446	82.41059948836423	-20.650070102841944
99	123.0	98.0		(0.0, 155.5588137287571, 74.92302565811396)	#009b4a	0.0	155.5588137287571	74.92302565811396	148.89827603934606	255.0	155.5588137287571	75.99034166887093	-77.0637732619957	28.90102768048608	63.20783738753749	127.17241203598802	75.72938353882039	0.7854593634457363	1.002540759999296	1.0061985975960666	1.021033907306591	82.30488776715819	-20.55742231769416
100	124.0	99.0		(0.0, 155.72342552482505, 75.19226924358547)	#009b4b	0.0	155.72342552482505	75.19226924358547	148.97146745526675	255.0	155.72342552482505	76.02326472021214	-77.02909886430109	28.80485661287753	63.31271576141286	127.30900471842718	75.99758080639786	0.7026543315869812	1.0029751138946492	1.005745864374528	1.017636314597578	82.23868819682562	-20.503169370032094
101	125.0	100.0		(0.0, 155.49750083305565, 74.51782739086971)	#009b4a	0.0	155.49750083305565	74.51782739086971	148.7533215614339	254.99999999999997	155.49750083305565	75.9772910757391	-77.1761517527088	29.108300207954073	63.1077907364212	127.11829418193936	75.32762412529158	1.010541545926523	1.002368583492789	1.0076658898784085	1.0283565631283025	82.48303789479094	-20.664821832714235
102	126.0	101.0		(0.0, 155.73775408197267, 74.83005664778408)	#009b4a	0.0	155.73775408197267	74.83005664778408	148.82925482862578	255.0	155.73775408197267	76.02514168880131	-77.15165996598394	29.012572387940196	63.24471509496834	127.31679491836053	75.63913362212597	0.9316639339555777	1.0029998767457506	1.007346107957383	1.0249746297525317	82.4263792245679	-20.60856924800175
103	127.0	102.0		(0.0, 155.71576141286238, 74.40286571142953)	#009b4a	0.0	155.71576141286238	74.40286571142953	148.66872243490837	255.00000000000003	155.71576141286238	76.01974253285253	-77.28382042382708	29.245480288118173	63.15245918027324	127.29438703432189	75.21599466844386	1.1896617664527418	1.0029286456683615	1.0090716874574595	1.0332029483434952	82.63223957139888	-20.72747433580056
104	128.0	103.0		(0.0, 155.45284905031656, 74.53582139286904)	#009b4a	0.0	155.45284905031656	74.53582139286904	148.76852570340867	255.0	155.45284905031656	75.96858735288266	-77.15591101022746	29.083344100002904	63.09754748417194	127.08221034988338	75.3449916694435	0.977418819887263	1.0022537552562567	1.0074016125683707	1.0274748978569408	82.45529399533612	-20.65355972250176
105	129.0	104.0		(0.0, 155.21692769076975, 74.87037654115295)	#009b4a	0.0	155.21692769076975	74.87037654115295	148.94157653615454	255.00000000000003	155.21692769076975	75.92318786076801	-76.97072226767693	28.8169619588057	63.09132289236921	126.8941041586138	75.6738420526491	0.6502794430042521	1.0016547996478382	1.004983658643231	1.018063979966055	82.18825574827046	-20.525327912455438
106	130.0	105.0		(0.0, 155.50049983338886, 74.63178940353215)	#009b4a	0.0	155.50049983338886	74.63178940353215	148.79673936102964	255.0	155.50049983338886	75.97817086499153	-77.13994367723099	29.045192398294684	63.13151282905698	127.12194198600466	75.44047650783071	0.9396702809882346	1.0023801905545073	1.007193131885576	1.026127050247638	82.42690162792924	-20.632659316660444
107	131.0	106.0		(0.0, 155.5184938353882, 75.10629790069977)	#009b4b	0.0	155.5184938353882	75.10629790069977	148.97647580622697	255.00000000000003	155.5184938353882	75.9829128053144	-76.99106465905447	28.784946877348048	63.2319926691103	127.1416043385538	75.91041986004664	0.6524120623284899	1.0024427509845668	1.0052492631524503	1.016932930784177	82.19608995607062	-20.49945634340437
108	132.0	107.0		(0.0, 155.11596134621792, 74.73342219260246)	#009b4a	0.0	155.11596134621792	74.73342219260246	148.9074399090876	255.00000000000003	155.11596134621792	75.90302534710916	-76.98283922137861	28.860266707943218	63.032632455848045	126.8106232755748	75.53724758413861	0.688308427991985	1.0013887955567509	1.0051418660772262	1.0195938777159077	82.21479507386883	-20.550630516515607
109	133.0	108.0		(0.0, 155.19726757747418, 75.1392869043652)	#009b4b	0.0	155.19726757747418	75.1392869043652	149.04920482579598	255.0	155.19726757747418	75.92002127477787	-76.8766586652742	28.659730738075062	63.13901032989004	126.88099079973342	75.93986671109629	0.47228492398990646	1.001613022871271	1.0037554983700416	1.0125092152902788	82.04511450120624	-20.445528693727084
110	134.0	109.0		(0.0, 155.20193268910364, 75.06564478507164)	#009b4b	0.0	155.20193268910364	75.06564478507164	149.01986211812496	255.0	155.20193268910364	75.92074744722542	-76.90218226647028	28.702514793588808	63.12572809063646	126.88399792069312	75.86700766411197	0.5202824832098119	1.0016226032661142	1.0040887523834647	1.0140207176442633	82.0839813411947	-20.467287917402047
111	135.0	110.0		(0.0, 155.50549816727758, 74.73108963678774)	#009b4a	0.0	155.50549816727758	74.73108963678774	148.83412760997018	254.99999999999997	155.50549816727758	75.97940478030928	-77.1091700593709	28.991048322136372	63.1529223592136	127.12705819393537	75.53883372209265	0.8793830408410968	1.0023964696022556	1.0067913299775835	1.0242142138513477	82.37903246616476	-20.60495882935573
112	136.0	111.0		(0.0, 155.21192935688103, 74.4971676107964)	#009b4a	0.0	155.21192935688103	74.4971676107964	148.7982378362828	255.0	155.21192935688103	75.9212493367537	-77.0909307505554	29.02503235374074	63.015131622792396	126.88607630123292	75.30431522825724	0.8858147979044944	1.0016292246958654	1.0065531847872502	1.0254148233576479	82.37392856433779	-20.631549194862817
113	137.0	112.0		(0.0, 155.45484838387205, 75.080973008997)	#009b4b	0.0	155.45484838387205	75.080973008997	148.97856469176028	255.0	155.45484838387205	75.97037706555916	-76.9787967478558	28.777988742431447	63.20719760079973	127.0896295701433	75.88471176274575	0.6362555558550921	1.0022773669398926	1.0050890847116467	1.0166871093635683	82.18216220571959	-20.497907689572063
114	138.0	113.0		(0.0, 155.51449516827725, 74.59980006664445)	#009b4a	0.0	155.51449516827725	74.59980006664445	148.7818058320245	255.00000000000003	155.51449516827725	75.98083095683788	-77.1548816144425	29.067827570681292	63.12945351549484	127.13297174941687	75.40894701766078	0.9667580234370736	1.00241528515262	1.0073881720560347	1.026926720029625	82.44885903769377	-20.643722223684648
115	139.0	114.0		(0.0, 155.515494835055, 74.72009330223258)	#009b4a	0.0	155.515494835055	74.72009330223258	148.82803159189376	255.0	155.515494835055	75.98133519721686	-77.11597428472128	29.00054529213605	63.15382205931356	127.13506259580141	75.5280473175608	0.8912086200171473	1.0024219375971501	1.006880170709298	1.0245497288542584	82.38874387392387	-20.60947557689438
116	140.0	115.0		(0.0, 155.70776407864045, 75.26991002999)	#009b4b	0.0	155.70776407864045	75.26991002999	149.00429935862726	255.00000000000003	155.70776407864045	76.02039786265	-76.99878230254554	28.756238638033736	63.32338887037654	127.2971066811063	76.0742885704765	0.648457715555198	1.0029372914359522	1.0053500301111489	1.0159187078270198	82.19327062894105	-20.47882746821894
117	141.0	116.0		(0.0, 155.79673442185938, 74.62412529156947)	#009b4a	0.0	155.79673442185938	74.62412529156947	148.73903316465118	255.00000000000003	155.79673442185938	76.03615749424284	-77.23771365961935	29.147816646680404	63.2218127290903	127.36252149616794	75.43585138287237	1.0894367803481717	1.0031452082933765	1.0084696852517305	1.0297526250359152	82.55458573958111	-20.675405008630715
118	142.0	117.0		(0.0, 155.49250249916693, 74.5568143952016)	#009b4a	0.0	155.49250249916693	74.5568143952016	148.7692897844773	255.0	155.49250249916693	75.97641165302007	-77.16182490651269	29.084702760537606	63.11403865378207	127.11464796734421	75.36617127624126	0.9833295715607006	1.002356981266746	1.0074788285402425	1.027522897481376	82.46130703288753	-20.65299372951621
119	143.0	118.0		(0.0, 155.24091969343553, 74.73475508163945)	#009b4a	0.0	155.24091969343553	74.73475508163945	148.88468654883897	254.99999999999997	155.24091969343553	75.92754604600266	-77.02271683731665	28.90107456678994	63.0716361212929	126.91215360546485	75.5398167277574	0.7479717118267504	1.0017122971960977	1.0056625361603784	1.0210355637357864	82.266463520177	-20.567493699349505
120	144.0	119.0		(0.0, 155.35388203932024, 75.02832389203598)	#009b4b	0.0	155.35388203932024	75.02832389203598	148.9770643284136	255.0	155.35388203932024	75.9504515124851	-76.963394005169	28.773933532674747	63.16536821059647	127.00704485171612	75.83157947350882	0.6186718949057843	1.002014489070369	1.0048879757153626	1.016543844331314	82.16631467783904	-20.499020027347488
121	145.0	120.0		(0.0, 155.55714761746086, 75.18560479840053)	#009b4b	0.0	155.55714761746086	75.18560479840053	148.9998650463662	255.0	155.55714761746086	75.99068831381516	-76.97769155835992	28.753395475693466	63.259836721092974	127.1738497034322	75.98932022659113	0.6235043548883389	1.002545333286877	1.0050746545835365	1.015818262777609	82.17251821038239	-20.482115306246534
122	146.0	121.0		(0.0, 155.68777074308565, 74.72175941352883)	#009b4a	0.0	155.68777074308565	74.72175941352883	148.79677410379287	255.00000000000003	155.68777074308565	76.01507971398709	-77.17086869440298	29.05679688882219	63.207560813062315	127.27503725424859	75.5314195268244	0.9746739733025586	1.00286712908788	1.007596910569022	1.0265370210776235	82.45993221248156	-20.632633578106585
123	147.0	122.0		(0.0, 155.49550149950016, 74.51182939020326)	#009b4a	0.0	155.49550149950016	74.51182939020326	148.75137685849108	255.0	155.49550149950016	75.9768839485318	-77.17746517526896	29.111011902366002	63.1059713428857	127.1166061646118	75.32166611129622	1.0133867197651274	1.0023632122625659	1.0076830388432483	1.028452363595035	82.48522379711137	-20.666262276711695
124	148.0	123.0		(0.0, 155.47884038653783, 74.59580139953349)	#009b4a	0.0	155.47884038653783	74.59580139953349	148.78686304094367	255.0	155.47884038653783	75.97383454378584	-77.1447099317688	29.05823539919581	63.117600799733424	127.10396329890037	75.40463178940352	0.951929905307998	1.0023229814584345	1.0072553634430088	1.0265878416880085	82.43595887094311	-20.639975866731202
125	149.0	124.0		(0.0, 155.46617794068644, 74.8813728757081)	#009b4a	0.0	155.46617794068644	74.8813728757081	148.89942000282923	254.99999999999997	155.46617794068644	75.9720854590646	-77.04750665265647	28.893626800939852	63.170789736754415	127.09671195268244	75.68722092635788	0.7657086621390523	1.0022999057795097	1.0059862093517336	1.0207724443218096	82.28705822365467	-20.556574483167367
126	150.0	125.0		(0.0, 155.26991002999, 74.77640786404532)	#009b4a	0.0	155.26991002999	74.77640786404532	148.8953891386692	255.00000000000003	155.26991002999	75.93333907723431	-77.01847372696707	28.88731973559797	63.088953682105966	126.93614812395869	75.58134288570477	0.7356261642212251	1.0017887246710389	1.0056071351398668	1.0205496243016756	82.25765944116199	-20.559561891164797
127	151.0	126.0		(0.0, 155.5674775074975, 74.63578807064312)	#009b4a	0.0	155.5674775074975	74.63578807064312	148.78588350204987	255.00000000000003	155.5674775074975	75.99130253912682	-77.16019512853067	29.065184115406684	63.15307564145285	127.1763971542819	75.44510496501167	0.9698370222980288	1.0025534367628877	1.0074575490174462	1.0268333303585842	82.45289952412479	-20.64070151050429
128	152.0	127.0		(0.0, 155.6364545151616, 74.1392869043652)	#009b4a	0.0	155.6364545151616	74.1392869043652	148.58171774806505	255.00000000000003	155.6364545151616	76.00353954745619	-77.34433305348476	29.36782435267895	63.075158280573135	127.22715626791069	74.95425858047317	1.3194872916303815	1.0027148796431435	1.0098617827320757	1.037525197353298	82.7321881899553	-20.79188689855847
129	153.0	128.0		(0.0, 155.27024325224926, 75.3358880373209)	#009b4b	0.0	155.27024325224926	75.3358880373209	149.111523158342	255.0	155.27024325224926	75.93484017498224	-76.83614075669254	28.574047166816218	63.200953015661455	126.94236610796402	76.13523158947018	0.38973502311103303	1.0018085286572298	1.0032264681776868	1.0094821315297429	81.9772450005104	-20.39930728659837
130	154.0	129.0		(0.0, 155.42585804731755, 74.94001999333555)	#009b4a	0.0	155.42585804731755	74.94001999333555	148.9295568709761	255.0	155.42585804731755	75.96433404250186	-77.01539262294283	28.847341459004472	63.17001999333555	127.06457949016993	75.74487837387537	0.7091997455914774	1.0021976413221956	1.0055669060877839	1.0191372462918373	82.24074300563215	-20.534237481931896
131	155.0	130.0		(0.0, 155.14328557147618, 75.24158613795402)	#009b4b	0.0	155.14328557147618	75.24158613795402	149.0988756081059	255.00000000000003	155.14328557147618	75.90969234367134	-76.82585699451067	28.584542921917013	63.142735754748415	126.8382232589137	76.04060313228923	0.38262077954624213	1.0014767532583952	1.003092196176104	1.009852932248637	81.97126567887018	-20.408688944349368
132	156.0	131.0		(0.0, 155.46551149616795, 75.02865711429523)	#009b4b	0.0	155.46551149616795	75.02865711429523	148.95638642637903	254.99999999999997	155.46551149616795	75.9723325114932	-76.9992838947311	28.810834505201765	63.200039986671115	127.0977361646118	75.83302565811395	0.6737935809328742	1.0023031651427932	1.0053565792500285	1.0178475053837586	82.2128572985243	-20.51434948303774
133	157.0	132.0		(0.0, 155.3622125958014, 74.65878040653115)	#009b4a	0.0	155.3622125958014	74.65878040653115	148.8327949862947	255.00000000000003	155.3622125958014	75.95113675287357	-77.08660537912843	28.984080840540315	63.09404198600466	127.00988434855047	75.46581472842385	0.8552058587086374	1.0020235294484585	1.0064967097084982	1.0239680622252962	82.35545926681758	-20.605946225120015
134	158.0	133.0		(0.0, 155.6974341886038, 75.05364878373875)	#009b4b	0.0	155.6974341886038	75.05364878373875	148.92288463514024	255.0	155.6974341886038	76.01782172474287	-77.06586103004776	28.87383083108519	63.276934355214934	127.28641582139288	75.86008663778739	0.7737102205014217	1.0029033044423612	1.006225856957984	1.0200730796946038	82.29729669414883	-20.539183082507172
135	159.0	134.0		(0.0, 155.90069976674442, 74.73375541486172)	#009b4a	0.0	155.90069976674442	74.73375541486172	148.76206028324833	255.0	155.90069976674442	76.05677841538139	-77.2354045604125	29.120682008168686	63.27596801066312	127.44814831056316	75.54542485838054	1.0719943169078983	1.0034172601554434	1.0084395360352403	1.0287939952498306	82.54284849841001	-20.658348913219022
136	160.0	135.0		(0.0, 155.66177940686438, 74.45351549483506)	#009b4a	0.0	155.66177940686438	74.45351549483506	148.69818748514902	255.0	155.66177940686438	76.00930365351103	-77.24995825593372	29.19904085563094	63.14585471509497	127.25107045984673	75.26559813395535	1.1312506642931175	1.0027909255081577	1.0086295592770753	1.031562306504397	82.58413913962116	-20.70565543572958
137	161.0	136.0		(0.0, 155.5028323892036, 75.02032655781406)	#009b4b	0.0	155.5028323892036	75.02032655781406	148.94622254984313	255.0	155.5028323892036	75.97962398576706	-77.01402861060724	28.82789740663445	63.20994335221593	127.12796710429856	75.82515161612795	0.6974549185986915	1.0023993615803863	1.0055490965874043	1.0184503144295962	82.2326472377174	-20.52188393938332
138	162.0	137.0		(0.0, 155.6277907364212, 74.62179273575475)	#009b4a	0.0	155.6277907364212	74.62179273575475	148.7693318973362	255.0	155.6277907364212	76.0030792841139	-77.18416135115069	29.09307407032282	63.16897367544152	127.22524685104966	75.43185271576141	1.0081555508457338	1.0027088073877641	1.0077704688054243	1.0278186444435173	82.48516061899713	-20.652962534369696
139	163.0	138.0		(0.0, 155.4771742752416, 74.54848383872043)	#009b4a	0.0	155.4771742752416	74.54848383872043	148.76891126413724	255.0	155.4771742752416	75.973386738638	-77.15960930867854	29.084298878208735	63.10762079306898	127.10210676441187	75.35777074308565	0.9811742857225128	1.0023170735640443	1.0074499001431605	1.0275086288693078	82.45909137205483	-20.653274118640052
140	164.0	139.0		(0.0, 155.26891036321226, 74.94468510496502)	#009b4a	0.0	155.26891036321226	74.94468510496502	148.96060193749705	254.99999999999997	155.26891036321226	75.93357485766926	-76.96325431235934	28.792567960305938	63.122299233588805	126.93712478173943	75.74792735754748	0.6289522260904138	1.001791835322883	1.0048861517882017	1.01720217325529	82.17271131037198	-20.511224442262275
141	165.0	140.0		(0.0, 155.4175274908364, 74.7080973008997)	#009b4a	0.0	155.4175274908364	74.7080973008997	148.8415721857258	255.00000000000003	155.4175274908364	75.96210647487055	-77.0883368089938	28.97474517795382	63.12105298233922	127.05534640786405	75.51519160279906	0.8508868431411699	1.00216825301709	1.0065193164694786	1.0236382459933835	82.35379487372897	-20.599442739012535
142	166.0	141.0		(0.0, 155.5738087304232, 74.44651782739086)	#009b4a	0.0	155.5738087304232	74.44651782739086	148.71171636212534	255.00000000000003	155.5738087304232	75.99205758577824	-77.2239598939043	29.173781990327786	63.117184271909366	127.17952869710096	75.25779073642119	1.0929521766941968	1.0025633980951718	1.008290106453699	1.0306699452285375	82.55089059068057	-20.695636447750243
143	167.0	142.0		(0.0, 155.4275241586138, 74.8430523158947)	#009b4a	0.0	155.4275241586138	74.8430523158947	148.8918141317817	255.0	155.4275241586138	75.96441191482992	-77.04754505515388	28.90228770053338	63.15114295234922	127.06490227257582	75.64889703432189	0.7707063452107271	1.0021986686920066	1.005986710761636	1.021078422097082	82.29013569894249	-20.562211406981593
144	168.0	143.0		(0.0, 155.5474841719427, 74.67877374208597)	#009b4a	0.0	155.5474841719427	74.67877374208597	148.80616455083356	255.0	155.5474841719427	75.98749627095573	-77.13974473960461	29.034384199796914	63.15547484171943	127.16061150616463	75.48746084638454	0.9329219981823411	1.0025032206577722	1.0071905344165943	1.0257452113294816	82.42290752183385	-20.62567670253173
145	169.0	144.0		(0.0, 155.45484838387205, 75.1896034655115)	#009b4b	0.0	155.45484838387205	75.1896034655115	149.02049215467719	255.0	155.45484838387205	75.97065561362827	-76.94340080782241	28.717184182154874	63.22892369210263	127.09078431189604	75.9922559146951	0.5699423148529164	1.0022810418252368	1.00462693052798	1.014538967143589	82.12772732290242	-20.466820738988762
146	170.0	145.0		(0.0, 155.51682772409197, 75.02899033655449)	#009b4b	0.0	155.51682772409197	75.02899033655449	148.94696018478442	254.99999999999997	155.51682772409197	75.98238820869486	-77.01571598136692	28.827691051217563	63.21601466177941	127.13942901032989	75.83386871042987	0.6990551188636138	1.0024358299801062	1.0055711280818427	1.0184430241740412	82.23415518789638	-20.521337143084285
147	171.0	146.0		(0.0, 155.5518160613129, 74.86737754081973)	#009b4a	0.0	155.5518160613129	74.86737754081973	148.87811126987154	255.0	155.5518160613129	75.98882828567392	-77.07965541703132	28.929918127579946	63.194538487170945	127.16613559146953	75.67422192602467	0.8166603494957199	1.0025207939311458	1.0064059661357474	1.0220545674161967	82.329906122118	-20.57236654009814
148	172.0	147.0		(0.0, 155.49050316561147, 74.83872042652449)	#009b4a	0.0	155.49050316561147	74.83872042652449	148.87844038171815	255.00000000000003	155.49050316561147	75.97674266183252	-77.06924869547754	28.92563794277403	63.169800066644456	127.11602036987671	75.64523825391537	0.8043834856711609	1.0023613482668032	1.0062700886904867	1.0219033543221612	82.31865903233492	-20.57212264333826
149	173.0	148.0		(0.0, 155.73808730423193, 74.0653115628124)	#009b4a	0.0	155.73808730423193	74.0653115628124	148.53456576160215	254.99999999999997	155.73808730423193	76.02324825632826	-77.40109531900697	29.44333237567591	63.09186937687438	127.30893638787072	74.8820393202266	1.4158463908326966	1.0029748966865897	1.0106029106258612	1.0401927928660222	82.81207265831793	-20.826786202489895
150	174.0	149.0		(0.0, 155.36054648450516, 75.22525824725092)	#009b4b	0.0	155.36054648450516	75.22525824725092	149.051877049655	255.00000000000003	155.36054648450516	75.95226326052685	-76.90135434180284	28.665907846368487	63.206821059646785	127.01455245918028	76.02661112962346	0.5012040481563861	1.0020383914666318	1.0040779424191453	1.0127274441050609	82.07041228274663	-20.443546959957
151	175.0	150.0		(0.0, 155.41719426857713, 74.67677440853049)	#009b4a	0.0	155.41719426857713	74.67677440853049	148.82954158063666	255.0	155.41719426857713	75.96196082955854	-77.09844676534267	28.99223545442091	63.114685104965005	127.05474273575474	75.48417860713096	0.8705572927030909	1.002166331518139	1.0066513191403756	1.0242561536165482	82.36941307471457	-20.608356785102917
152	176.0	151.0		(0.0, 155.6824391869377, 74.28190603132289)	#009b4a	0.0	155.6824391869377	74.28190603132289	148.62824082893303	255.0	155.6824391869377	76.01290908891833	-77.31256718471668	29.3026030148388	63.117937354215265	127.26603025658115	75.09591136287905	1.2504858252533386	1.0028384920261386	1.0094470253012762	1.0352210164033708	82.67935406216337	-20.757446940961582
153	177.0	152.0		(0.0, 155.34155281572808, 75.55848050649783)	#009b4b	0.0	155.34155281572808	75.55848050649783	149.1841348835214	255.0	155.34155281572808	75.9493943227131	-76.78666755592972	28.473495373369182	63.26757747417527	127.00266415528156	76.35631122959012	0.30037822812749837	1.00200054156317	1.0025805114185116	1.0059297737490807	81.89586224664923	-20.345435754500755
154	178.0	153.0		(0.0, 155.6321226257914, 74.44685104965012)	#009b4a	0.0	155.6321226257914	74.44685104965012	148.7010868168855	255.0	155.6321226257914	76.00347932880086	-77.24259928741078	29.19295122406702	63.135328223925356	127.22690644785072	75.25870376541152	1.121062278140166	1.0027140851782794	1.008533475429969	1.0313471681232118	82.57510245737676	-20.703508342088377
155	179.0	154.0		(0.0, 155.29490169943352, 74.91269576807731)	#009b4a	0.0	155.29490169943352	74.91269576807731	148.94339541670243	255.0	155.29490169943352	75.93859005655041	-76.98207348696256	28.819146286648834	63.123958680439856	126.95790009663446	75.71651782739087	0.661813512318304	1.0018580008537576	1.0051318681123858	1.018141149290868	82.19965225621925	-20.52397962992293
156	180.0	155.0		(0.0, 155.62979006997668, 74.32389203598801)	#009b4a	0.0	155.62979006997668	74.32389203598801	148.65411255874702	254.99999999999997	155.62979006997668	76.00270748028433	-77.28195705230468	29.26145697640312	63.110013328890375	127.22370442519161	75.13695101632788	1.19821636511341	1.0027039021789483	1.0090473579737957	1.033767382959653	82.6361528038192	-20.738292037679486
157	181.0	156.0		(0.0, 155.40386537820726, 74.87237587470842)	#009b4a	0.0	155.40386537820726	74.87237587470842	148.90753419517247	255.00000000000003	155.40386537820726	75.95984990959624	-77.03035832772892	28.877974095570515	63.149673442185936	127.04599358880373	75.6776907697434	0.7406763191985744	1.0021384821460106	1.005762308811144	1.0202194555803759	82.2655060882917	-20.550560635069633
158	182.0	157.0		(0.0, 155.5481506164612, 74.77340886371209)	#009b4a	0.0	155.5481506164612	74.77340886371209	148.84254498714654	255.00000000000003	155.5481506164612	75.98786939497269	-77.1091053142548	28.981444197507944	63.17460846384539	127.16215889703432	75.58115628123959	0.8736823798162302	1.0025081432838234	1.0067904846200015	1.0238749132214866	82.37559244180345	-20.598721925391093
159	183.0	158.0		(0.0, 155.6577807397534, 74.63312229256914)	#009b4a	0.0	155.6577807397534	74.63312229256914	148.76815611961578	255.0	155.6577807397534	76.0089808580403	-77.19011325676928	29.096657613939982	63.18053648783739	127.24973116294568	75.44336887704098	1.0156830409037387	1.0027866668667378	1.0078481810537734	1.0279452461540823	82.49199396847987	-20.653833491048257
160	184.0	159.0		(0.0, 155.56514495168278, 74.58613795401533)	#009b4a	0.0	155.56514495168278	74.58613795401533	148.76716554103984	255.0	155.56514495168278	75.99071838131087	-77.17563519652559	29.092328941724134	63.14242252582473	127.17397440519828	75.395928023992	1.0001029380478657	1.00254572996742	1.007659145359095	1.0277923200659564	82.47691962749748	-20.654567258410154
161	185.0	160.0		(0.0, 155.78040653115627, 74.59013662112629)	#009b4a	0.0	155.78040653115627	74.59013662112629	148.72895441040265	255.0	155.78040653115627	76.03287516657421	-77.24354272200534	29.161513895331282	63.2099533488837	127.34889541819393	75.40203932022659	1.1028023642272617	1.0031019045365674	1.008545793572798	1.0302365301573515	82.56487621812234	-20.682869814054595
162	186.0	161.0		(0.0, 155.52815728090636, 75.10529823392203)	#009b4b	0.0	155.52815728090636	75.10529823392203	148.97428975446715	255.00000000000003	155.52815728090636	75.9848034196768	-76.99450533645991	28.7887155875012	63.23478840386538	127.14944429523493	75.90952682439188	0.657837706511723	1.002467693864387	1.0052941870464356	1.0170660741760218	82.20063258384444	-20.501077019752938
163	187.0	162.0		(0.0, 155.42852382539152, 75.30223258913695)	#009b4b	0.0	155.42852382539152	75.30223258913695	149.0688854538945	254.99999999999997	155.42852382539152	75.96578540033548	-76.89821559009319	28.64545738093305	63.24328890369877	127.07059548817061	76.1034955014995	0.48918235179741676	1.0022167890895775	1.0040369606785067	1.012004957041257	82.06033018153963	-20.430932923201507
164	188.0	163.0		(0.0, 155.757080973009, 74.45818060646451)	#009b4a	0.0	155.757080973009	74.45818060646451	148.68242527710208	255.0	155.757080973009	76.02797213370539	-77.27905873605046	29.2280341285009	63.1763312229257	127.32854304231924	75.27116961012996	1.1747058921242965	1.0030372188121626	1.0090095155268592	1.0325865993084904	82.6216127786595	-20.717327678477496
165	189.0	164.0		(0.0, 155.53815394868377, 74.52115961346217)	#009b4a	0.0	155.53815394868377	74.52115961346217	148.74709171540587	255.0	155.53815394868377	75.98526446457014	-77.18814449267009	29.119924497753512	63.1210596467844	127.1513561946018	75.33132955681438	1.028174421591551	1.0024737764307712	1.0078224754908123	1.0287672334395732	82.49836151691851	-20.66943624866651
166	190.0	165.0		(0.0, 155.37554148617127, 75.18627124291903)	#009b4b	0.0	155.37554148617127	75.18627124291903	149.03401804058487	255.0	155.37554148617127	75.95510287092826	-76.91889901732957	28.692699888449624	63.2036721092969	127.02631996667776	75.98816394535156	0.5323345669037384	1.002075854453472	1.0043070179907534	1.0136739704263134	82.09621217161471	-20.45679086125984
167	191.0	166.0		(0.0, 155.61579473508831, 74.19760079973342)	#009b4a	0.0	155.61579473508831	74.19760079973342	148.6079960942435	255.0	155.61579473508831	75.99964305220065	-77.31866741892873	29.328047819807356	63.08041652782406	127.21099213928692	75.01178273908697	1.2721749574189516	1.0026634731718864	1.0095266742316278	1.0361199466741182	82.69407911307688	-20.772434401752616
168	192.0	167.0		(0.0, 155.44585138287238, 75.19526824391869)	#009b4b	0.0	155.44585138287238	75.19526824391869	149.02435835050042	255.0	155.44585138287238	75.96890698674659	-76.93865297494634	28.71102630427962	63.22726757747418	127.08353536487837	75.99777407530823	0.562013995493065	1.0022579721865905	1.0045649394966651	1.0143214177132642	82.12112610677143	-20.46395388904147
169	193.0	168.0		(0.0, 155.76807730756414, 74.50349883372209)	#009b4a	0.0	155.76807730756414	74.50349883372209	148.697856501091	255.0	155.76807730756414	76.03024037679006	-77.26781842396008	29.20616943844059	63.1888037320893	127.33795819726758	75.31614461846051	1.1514079327886242	1.003067143748622	1.008862754139723	1.0318141496166962	82.60336613761551	-20.705900543687
170	194.0	169.0		(0.0, 155.65311562812397, 74.79606797734088)	#009b4a	0.0	155.65311562812397	74.79606797734088	148.83182942102053	254.99999999999997	155.65311562812397	76.0084848797428	-77.13550443363337	29.00356589855666	63.21167944018661	127.24767333888705	75.60463845384871	0.9111142987071736	1.0027801234238685	1.0071351700120104	1.0246564427611191	82.4080874615046	-20.606661648886753
171	195.0	170.0		(0.0, 155.74841719426857, 73.37620793068977)	#009b49	0.0	155.74841719426857	73.37620793068977	148.26720524774228	255.0	155.74841719426857	76.02350530292085	-77.62942568415787	29.837325236859314	62.95725091636121	127.31000321892702	74.19993002332556	1.8653201061943134	1.0029782879029028	1.0135841517911797	1.0541120235228825	83.16606104260507	-21.024556792445644
172	196.0	171.0		(0.0, 155.43718760413196, 74.40386537820726)	#009b4a	0.0	155.43718760413196	74.40386537820726	148.72048826605098	255.0	155.43718760413196	75.96517958211656	-77.19393088002741	29.1524362893389	63.066301232922356	127.06808429856716	75.2141986004665	1.0540327162676788	1.0022087965283615	1.0078980266168165	1.0299158307131013	82.51525620341012	-20.689140014948357
173	197.0	172.0		(0.0, 155.6791069643452, 74.23192269243586)	#009b4a	0.0	155.6791069643452	74.23192269243586	148.6095896128581	255.0	155.6791069643452	76.01212862660545	-77.32780278663087	29.329691835259354	63.10690769743419	127.26279183605463	75.04639453515495	1.2807830383857055	1.0028281953849718	1.0096459519905712	1.0361780274987582	82.70320372850955	-20.771254739769407
174	198.0	173.0		(0.0, 155.63045651449517, 74.51616127957348)	#009b4a	0.0	155.63045651449517	74.51616127957348	148.72811515757513	255.0	155.63045651449517	76.00333065454637	-77.21946044782607	29.15337931148134	63.1486737754082	127.22628966677773	75.3273042319227	1.0762669856023723	1.002712123718483	1.0082313585343818	1.0299491463997756	82.53947296374312	-20.683491391307303
175	199.0	174.0		(0.0, 155.46584471842718, 75.07964011996002)	#009b4b	0.0	155.46584471842718	75.07964011996002	148.97600058299915	255.0	155.46584471842718	75.97252853385407	-76.98277676668947	28.78238779722966	63.21033988670443	127.09854882372542	75.88350216594469	0.6425433729486649	1.0023057512662705	1.0051410506250629	1.0168425219723771	82.18743070579623	-20.499808661586332
176	200.0	175.0		(0.0, 155.34688437187603, 74.86337887370877)	#009b4a	0.0	155.34688437187603	74.86337887370877	148.91466250246677	255.00000000000003	155.34688437187603	75.94865642652147	-77.01492296257861	28.86408805881633	63.13020993002332	126.9996065811396	75.66821392869043	0.7183385064381185	1.001990806496943	1.0055607738731283	1.0197288808326237	82.24617886807278	-20.545277312628333
177	201.0	176.0		(0.0, 155.64111962679107, 74.49583472175941)	#009b4a	0.0	155.64111962679107	74.49583472175941	148.7183110351782	254.99999999999997	155.64111962679107	76.0053666643488	-77.22951705220216	29.16835894427363	63.14791402865711	127.23473630789738	75.30728757080973	1.094346730208375	1.0027389848006925	1.0083626646045558	1.0304783564046593	82.5541729267417	-20.690752483258148
178	202.0	177.0		(0.0, 155.56581139620127, 74.40153282239254)	#009b4a	0.0	155.56581139620127	74.40153282239254	148.69584216016602	255.00000000000003	155.56581139620127	75.99037577154621	-77.23606353514772	29.196464693942993	63.105708097300905	127.17255347217593	75.21317560813063	1.1177244261361285	1.0025412099159727	1.0084481400709155	1.0314712942240318	82.57023108257621	-20.707392243107233
179	203.0	178.0		(0.0, 155.73008997001, 74.12829056981006)	#009b4a	0.0	155.73008997001	74.12829056981006	148.56029579797408	254.99999999999997	155.73008997001	76.02184411328653	-77.37798019188857	29.405103818734936	63.101986004665115	127.3031088203932	74.94430856381206	1.3716630238855254	1.0029563718240706	1.010301103336842	1.0388422300661224	82.77688052328911	-20.807743018109495
180	204.0	179.0		(0.0, 155.65744751749418, 74.67944018660447)	#009b4a	0.0	155.65744751749418	74.67944018660447	148.78607148361905	255.0	155.65744751749418	76.00903427983798	-77.17490809992434	29.070512101561352	63.18969676774409	127.24995281239588	75.48922025991337	0.9863607799510075	1.0027873716606428	1.0076496518766256	1.0270215608458084	82.46854621053285	-20.640562253716453
181	205.0	180.0		(0.0, 155.5048317227591, 74.34488503832056)	#009b4a	0.0	155.5048317227591	74.34488503832056	148.68523796258597	255.00000000000003	155.5048317227591	75.97828408327335	-77.234939257534	29.20813832023368	63.07547484171943	127.12241141952683	75.15648450516494	1.1244005888750668	1.002381684243571	1.0084334607149699	1.031883707526278	82.5733079526845	-20.715244878989882
182	206.0	181.0		(0.0, 155.81972675774742, 74.10329890036654)	#009b4a	0.0	155.81972675774742	74.10329890036654	148.5342429135079	255.0	155.81972675774742	76.0393231345629	-77.414891250154	29.448949888740916	63.124775074975005	127.37566408530489	74.92046317894034	1.430922458689942	1.003186972593716	1.0107830399653042	1.0403912519442777	82.82696443081048	-20.827025135457305
183	207.0	182.0		(0.0, 155.44418527157615, 74.88503832055981)	#009b4a	0.0	155.44418527157615	74.88503832055981	148.90492359932088	255.0	155.44418527157615	75.96778494382663	-77.03922467775709	28.88426528632366	63.16470509830057	127.078884071976	75.69062979006998	0.7525836529100735	1.0022431690716547	1.0058780740869218	1.0204417147729317	82.27601667606824	-20.552495504608704
184	208.0	183.0		(0.0, 155.42219260246586, 74.88170609796734)	#009b4a	0.0	155.42219260246586	74.88170609796734	148.9077273370467	254.99999999999997	155.42219260246586	75.96346608032901	-77.033223218685	28.878828605163154	63.15722092635788	127.06098180606466	75.68711096301232	0.7438431062681883	1.0021861902951663	1.0057997148339777	1.0202496442393345	82.26848862757926	-20.55041748519334
185	209.0	184.0		(0.0, 155.84638453848717, 74.28223925358213)	#009b4a	0.0	155.84638453848717	74.28223925358213	148.59825313505596	254.99999999999997	155.84638453848717	76.04499719881807	-77.3650891168689	29.356796728788638	63.16882705764745	127.39922300233256	75.09788070643118	1.3297774579058343	1.003261830537051	1.0101327884327405	1.0371356064351647	82.74767989639639	-20.77964683671987
186	210.0	185.0		(0.0, 155.4111962679107, 74.83605464845051)	#009b4a	0.0	155.4111962679107	74.83605464845051	148.89214797089983	255.0	155.4111962679107	75.96119368738722	-77.04456499659429	28.900790305033276	63.14468177274242	127.05156310896368	75.64180606464511	0.7670837437433573	1.002156210609632	1.00594780102991	1.0210255211554564	82.28681957500817	-20.561963993143717
187	211.0	186.0		(0.0, 155.65178273908697, 74.91569476841053)	#009b4a	0.0	155.65178273908697	74.91569476841053	148.8781895523762	255.0	155.65178273908697	76.00853038317324	-77.09609768244185	28.936000262216986	63.23519160279907	127.24786213262246	75.7230556481173	0.8359942726469616	1.0027807237507356	1.006620647868773	1.0222694409411757	82.3474370520154	-20.572308526873453
188	212.0	187.0		(0.0, 155.76041319560147, 74.77374208597135)	#009b4a	0.0	155.76041319560147	74.77374208597135	148.8033681544251	255.0	155.76041319560147	76.02943245091684	-77.17729248408367	29.05170266866699	63.24047650783072	127.33460455848052	75.58360879706764	0.9779177440685185	1.0030564847806378	1.0076807840661834	1.0263570492244685	82.46414919904547	-20.627748429082065
189	213.0	188.0		(0.0, 155.74441852715762, 74.3458847050983)	#009b4a	0.0	155.74441852715762	74.3458847050983	148.6414956278389	255.0	155.74441852715762	76.02520612617181	-77.31160556251693	29.287095790496174	63.149946684438525	127.31706236587804	75.15987004331889	1.2397932694557763	1.0030007268681342	1.0094344696883357	1.0346731673082772	82.67296011693242	-20.74763359585858
190	214.0	189.0		(0.0, 155.6087970676441, 74.08330556481172)	#009b4a	0.0	155.6087970676441	74.08330556481172	148.5652123636457	255.0	155.6087970676441	75.9979796832458	-77.35372364993759	29.390263525089	63.05538820393202	127.20409227590802	74.89856047984004	1.3421010629609418	1.0026415283412733	1.0099843929363452	1.0383179427233191	82.7489344498471	-20.804103983714445
191	215.0	190.0		(0.0, 155.58913695434856, 74.4381872709097)	#009b4a	0.0	155.58913695434856	74.4381872709097	148.7056752398147	255.00000000000003	155.58913695434856	75.99503857315939	-77.23160591352551	29.183561966969563	63.12026991003	127.19189279240254	75.24969676774408	1.1056924957728	1.0026027262688453	1.008389938240989	1.031015458470292	82.56149975056208	-20.7001103459822
192	216.0	191.0		(0.0, 155.77440853048984, 75.11829390203266)	#009b4b	0.0	155.77440853048984	75.11829390203266	148.9334921996496	255.00000000000003	155.77440853048984	76.03305379807226	-77.06959413943976	28.863169363008257	63.31372542485838	127.34963695434855	75.92485504831724	0.7727457673073237	1.0031042612223497	1.0062745990487993	1.0196964245621787	82.29705272059059	-20.531320470502184
193	217.0	192.0		(0.0, 155.65644785071643, 75.19793402199267)	#009b4b	0.0	155.65644785071643	75.19793402199267	148.98611720631524	255.00000000000003	155.65644785071643	76.01016692588998	-77.00567932254005	28.779461572331687	63.29308563812062	127.25465227257583	76.0025191602799	0.6657428127620724	1.002802314662725	1.0054400824347287	1.0167391424360412	82.20785884767457	-20.492308309031873
194	218.0	193.0		(0.0, 155.65244918360546, 74.6434521826058)	#009b4a	0.0	155.65244918360546	74.6434521826058	148.7731234198149	255.00000000000003	155.65244918360546	76.00796337125145	-77.18503125527498	29.089080937184207	63.18094968343885	127.24550961346216	75.4535421526158	1.0065637684427833	1.0027732431610907	1.0077818268829342	1.0276775724935512	82.48456631181271	-20.650153938540175
195	219.0	194.0		(0.0, 155.74608463845385, 74.09396867710763)	#009b4a	0.0	155.74608463845385	74.09396867710763	148.54414048960834	254.99999999999997	155.74608463845385	76.02488705107747	-77.39431089149606	29.429795093068734	63.10007997334222	127.31573804731757	74.9104898367211	1.4013461208035516	1.002996517309649	1.0105143283886049	1.0397145391268288	82.8009190624691	-20.81970001913776
196	220.0	195.0		(0.0, 155.8863712095968, 74.06231256247918)	#009b4a	0.0	155.8863712095968	74.06231256247918	148.50626850357511	254.99999999999997	155.8863712095968	76.05225703894568	-77.44962902839015	29.494202376065417	63.13723758747084	127.4293703532156	74.88055314895036	1.4893157120196339	1.0033576096252768	1.0112366007275835	1.0419899606289336	82.87552721060396	-20.847727298520848
197	221.0	196.0		(0.0, 155.66777740753082, 74.09896701099633)	#009b4a	0.0	155.66777740753082	74.09896701099633	148.56042589353945	255.0	155.66777740753082	76.00956971835802	-77.36754819893443	29.400990663321515	63.076804398533824	127.25217438520494	74.91465511496168	1.36041526005362	1.0027944357023226	1.0101648959304788	1.0386969178928132	82.7656677995119	-20.807646727735456
198	222.0	197.0		(0.0, 155.55381539486837, 74.68777074308564)	#009b4a	0.0	155.55381539486837	74.68777074308564	148.80846241675005	255.00000000000003	155.55381539486837	75.988759574219	-77.13884890680528	29.031430356247935	63.15923692102632	127.16585062979007	75.49643118960347	0.9303451703568353	1.0025198874207564	1.0071788377961433	1.0256408560638581	82.42102862253424	-20.623974297836096
199	223.0	198.0		(0.0, 155.7194268577141, 74.68510496501166)	#009b4a	0.0	155.7194268577141	74.68510496501166	148.77679675764048	255.0	155.7194268577141	76.02118299016284	-77.19299384675432	29.087895157349266	63.2100433188937	127.30036504498501	75.49544818393868	1.0132133824259435	1.0029476496251133	1.0078857920541242	1.0276356805085511	82.49159923113379	-20.64743284842246
200	224.0	199.0		(0.0, 155.58780406531156, 74.48783738753748)	#009b4a	0.0	155.58780406531156	74.48783738753748	148.7250679454038	255.0	155.58780406531156	75.99490475256188	-77.21498270573134	29.155163804985552	63.129786737754074	127.19133773408863	75.29883705431521	1.0734804592643172	1.002600960773381	1.0081728939974746	1.0300121901224872	82.53591418735198	-20.685748236000958
201	225.0	200.0		(0.0, 155.57414195268245, 75.09530156614461)	#009b4b	0.0	155.57414195268245	75.09530156614461	148.96187012452933	255.0	155.57414195268245	75.99378564306154	-77.0125822795118	28.8095814294405	63.247044318560484	127.18669597800735	75.90008997000999	0.6868567437598998	1.0025861963590574	1.0055302122756415	1.0178032359254259	82.22487343558602	-20.51028429976212
202	226.0	201.0		(0.0, 155.50216594468512, 74.87904031989336)	#009b4a	0.0	155.50216594468512	74.87904031989336	148.8918317754606	255.0	155.50216594468512	75.97913119554225	-77.05986182633163	28.906887940420955	63.18147950683106	127.12592381206267	75.68527157614128	0.7849000531557556	1.0023928601977676	1.0061475271525469	1.0212409423008233	82.30328350128795	-20.562198330960065
203	227.0	202.0		(0.0, 155.63245584805065, 74.41652782405865)	#009b4a	0.0	155.63245584805065	74.41652782405865	148.68933504334626	255.00000000000003	155.63245584805065	76.00346688441086	-77.25259634163989	29.210140115450578	63.12936687770743	127.22685482172609	75.22868710429857	1.140500743301507	1.002713920999412	1.008664003971716	1.0319544282222524	82.59053170363178	-20.712210941266008
204	228.0	203.0		(0.0, 155.7464178607131, 74.08863712095967)	#009b4a	0.0	155.7464178607131	74.08863712095967	148.54202548165898	255.0	155.7464178607131	76.02493861989255	-77.39615734943666	29.43291745835652	63.099116961013	127.31595208263913	74.90521492835721	1.4049204120755712	1.0029971976571501	1.0105384370366985	1.0398248480357393	82.80375476129804	-20.821265342420062
205	229.0	204.0		(0.0, 155.7400866377874, 74.15028323892037)	#009b4a	0.0	155.7400866377874	74.15028323892037	148.56693540104754	255.0	155.7400866377874	76.02385724188551	-77.37401330122535	29.396001644132163	63.109483505498176	127.31146389536822	74.96618127290904	1.3624206750519547	1.002982931034508	1.010249308834014	1.0385206626463612	82.76993927145301	-20.802828648116673
206	230.0	205.0		(0.0, 155.65611462845717, 74.17727424191936)	#009b4a	0.0	155.65611462845717	74.17727424191936	148.59275053304904	255.0	155.65611462845717	76.00748670272193	-77.33824980050308	29.352902349654997	63.088850383205596	127.24353194935021	74.99206264578473	1.3046292561175612	1.002766954472037	1.0097823555205612	1.0369980233295633	82.72120501149264	-20.783720137526764
207	231.0	206.0		(0.0, 155.78473842052648, 74.0859713428857)	#009b4a	0.0	155.78473842052648	74.0859713428857	148.53397788282604	255.00000000000003	155.78473842052648	76.03243190685718	-77.40932096658159	29.447134276106148	63.11046317894035	127.34705536821059	74.9029590136621	1.4251103020242302	1.0030960566100569	1.0107103104416704	1.040327108825108	82.82111258358145	-20.82722127877794
208	232.0	207.0		(0.0, 155.7387537487504, 74.83505498167277)	#009b4a	0.0	155.7387537487504	74.83505498167277	148.8309954383232	255.0	155.7387537487504	76.02535015995946	-77.15035328557612	29.010098882942835	63.24602465844718	127.31766017994	75.64409196934353	0.9290494317853993	1.0030026271062404	1.0073290470228065	1.0248872441930936	82.42428555521319	-20.607279575915605
209	233.0	208.0		(0.0, 155.785404865045, 74.27424191936021)	#009b4a	0.0	155.785404865045	74.27424191936021	148.6063673231917	254.99999999999997	155.785404865045	76.03304443927114	-77.34812690092451	29.341084164086006	63.14832389203599	127.34959810396535	75.08935354881706	1.3052644623284158	1.003104137751664	1.009911317861382	1.0365805029450916	82.72624707434456	-20.77364015324085
210	234.0	209.0		(0.0, 155.5481506164612, 74.46717760746418)	#009b4a	0.0	155.5481506164612	74.46717760746418	148.72442159383033	255.00000000000003	155.5481506164612	75.98708445237358	-77.20896904104745	29.153630184549595	63.1133622125958	127.1589036587804	75.27798733755415	1.0673529179942782	1.0024977875342296	1.0080943753795142	1.029958009403263	82.5297464755521	-20.686226937332737
211	235.0	210.0		(0.0, 155.5461512829057, 74.69310229923359)	#009b4a	0.0	155.5461512829057	74.69310229923359	148.81193845679252	255.0	155.5461512829057	75.98727189064931	-77.13464376035284	29.025889724551355	63.157927357547486	127.15968097967344	75.5016327890703	0.9232322081641482	1.0025002604078512	1.007123932458862	1.025445113099537	82.41514146283046	-20.621398997297067
212	236.0	211.0		(0.0, 155.73742085971344, 74.36621126291236)	#009b4a	0.0	155.73742085971344	74.36621126291236	148.6506136492015	255.00000000000003	155.73742085971344	76.02388847676106	-77.3027299939152	29.27331869180987	63.151842719093636	127.31159353215595	75.17992335888037	1.2234740474768846	1.002983343116296	1.0093185840484051	1.0341864411939485	82.65978013365643	-20.74088267109782
213	237.0	212.0		(0.0, 155.93002332555815, 74.5084971676108)	#009b4a	0.0	155.93002332555815	74.5084971676108	148.6699747406752	255.0	155.93002332555815	76.06193732070977	-77.31819092546388	29.257056147729443	63.24000666444519	127.46957627457515	75.32271242919028	1.2274540463468142	1.0034853216058213	1.0095204527992243	1.0336119076822425	82.66848240059737	-20.72654705298606
214	238.0	213.0		(0.0, 155.61979340219926, 74.4368543818727)	#009b4a	0.0	155.61979340219926	74.4368543818727	148.69950643983597	255.0	155.61979340219926	76.00103924668903	-77.24189642053358	29.19448873854229	63.12950683105631	127.216783922026	75.24868377207598	1.1214255308848315	1.0026818931691222	1.0085242983077467	1.0314014864135364	82.5749885579484	-20.704678689799536
215	239.0	214.0		(0.0, 155.53215594801733, 74.60279906697767)	#009b4a	0.0	155.53215594801733	74.60279906697767	148.77969457013575	255.00000000000003	155.53215594801733	75.98429868616732	-77.15958703153059	29.07200550424993	63.13552815728091	127.14735124625126	75.41209263578807	0.9734660765920157	1.0024610349139853	1.0074496092771146	1.0270743207268465	82.45473530923184	-20.645286214388427
216	240.0	215.0		(0.0, 155.42785738087304, 74.55281572809064)	#009b4a	0.0	155.42785738087304	74.55281572809064	148.7797118165505	255.00000000000003	155.42785738087304	75.96373290166737	-77.1423210724842	29.06548043418389	63.09319893368877	127.06208776741086	75.36156614461846	0.9544755589414965	1.0021897104697235	1.0072241728230809	1.0268437988970127	82.43627753192258	-20.64527343855985
217	241.0	216.0		(0.0, 155.3772075974675, 74.59346884371877)	#009b4a	0.0	155.3772075974675	74.59346884371877	148.80479189855174	254.99999999999997	155.3772075974675	75.95390890760198	-77.1127462733856	29.025784909420203	63.085628123958685	127.02137202599134	75.40130623125626	0.9040235695507165	1.0020601024924431	1.0068380235324663	1.0254414101238476	82.39461042708722	-20.626693642859244
218	242.0	217.0		(0.0, 155.6447850716428, 74.35054981672776)	#009b4a	0.0	155.6447850716428	74.35054981672776	148.6616283799696	255.0	155.6447850716428	76.00571217443026	-77.2780791739771	29.25140723694679	63.11999333555482	127.23616973675442	75.1634921692769	1.1884837916650772	1.0027435431160263	1.0089967256783643	1.0334123393654266	82.62896796016018	-20.732727117423387
219	243.0	218.0		(0.0, 155.5078307230923, 74.72342552482506)	#009b4a	0.0	155.5078307230923	74.72342552482506	148.83073804478022	255.0	155.5078307230923	75.97984214785978	-77.11242016010905	28.996128221356756	63.15211262912362	127.12887169276908	75.53126957680774	0.8853555925117812	1.0024022397933992	1.0068337655691249	1.0243936797653994	82.38386246576786	-20.60747028739958
220	244.0	219.0		(0.0, 155.97334221926025, 74.4638453848717)	#009b4a	0.0	155.97334221926025	74.4638453848717	148.64483545407157	255.0	155.97334221926025	76.07029456013079	-77.34663792964136	29.296549634962066	63.24450516494502	127.50429389536822	75.27894035321559	1.2767660643082712	1.0035955786855584	1.0098918768094642	1.0350071587448721	82.70906975376299	-20.745160837438487
221	245.0	220.0		(0.0, 155.51816061312897, 74.69476841052982)	#009b4a	0.0	155.51816061312897	74.69476841052982	148.817766921643	255.0	155.51816061312897	75.98179255698982	-77.12509036413718	29.015659150537786	63.14958347217595	127.1369590703099	75.50300233255581	0.9084849711097999	1.0024279715457323	1.0069991966268672	1.0250836808669346	82.40259728683625	-20.617080770669105
222	246.0	221.0		(0.0, 155.50516494501832, 75.1896034655115)	#009b4b	0.0	155.50516494501832	75.1896034655115	149.01110203976677	255.0	155.50516494501832	75.9805149635004	-76.95962885264845	28.73389646460527	63.244521826057984	127.13166148617127	75.99275908030656	0.5950969064237857	1.0024111162517604	1.0048388152470187	1.0151293892987796	82.14877527496107	-20.473783475477994
223	247.0	222.0		(0.0, 155.2179273575475, 74.73108963678774)	#009b4a	0.0	155.2179273575475	74.73108963678774	148.88754832989486	255.0	155.2179273575475	75.92302644038152	-77.01649781600494	28.89548882656088	63.06377540819727	126.89343566811064	75.53595801399534	0.7391432796716434	1.0016526700282917	1.0055813362624575	1.020838227148509	82.2586786325224	-20.565372835526745
224	248.0	223.0		(0.0, 155.79206931022992, 74.61946017994002)	#009b4a	0.0	155.79206931022992	74.61946017994002	148.73809707143042	255.0	155.79206931022992	76.03523263073139	-77.23773473274898	29.148892352769163	63.21943352215928	127.35868196934355	75.43118627124292	1.0900792290837187	1.0031330065668504	1.0084699603972702	1.0297906282655256	82.55498526460909	-20.67609833634476
225	249.0	224.0		(0.0, 155.98700433188938, 74.5021659446851)	#009b4a	0.0	155.98700433188938	74.5021659446851	148.65706650260512	255.0	155.98700433188938	76.07306406209317	-77.33853835906379	29.279505043555744	63.25640453182273	127.51580034321894	75.31701432855715	1.2593463996294765	1.0036321167315942	1.0097861231432304	1.034404996567304	82.69545895097257	-20.736104875910744
226	250.0	225.0		(0.0, 155.71609463512164, 74.41319560146617)	#009b4a	0.0	155.71609463512164	74.41319560146617	148.6726413640799	255.0	155.71609463512164	76.01983422318749	-77.28055910776132	29.239771773949098	63.15462845718094	127.2947675508164	75.22622459180273	1.1832654435279768	1.0029298553391706	1.0090291054307459	1.0330012743202943	82.62716907531579	-20.724572508959653
227	251.0	226.0		(0.0, 155.65578140619795, 74.41786071309564)	#009b4a	0.0	155.65578140619795	74.41786071309564	148.68554963039713	255.0	155.65578140619795	76.00803786238555	-77.25965831992366	29.217130677544432	63.136864378540494	127.24581867377542	75.23023992002665	1.1509822596220847	1.0027742259228016	1.008756210106254	1.0322013952508253	82.599609737214	-20.715014086918867
228	252.0	227.0		(0.0, 155.64611796067976, 74.5468177274242)	#009b4a	0.0	155.64611796067976	74.5468177274242	148.7370422227646	255.0	155.64611796067976	76.00647605323786	-77.21449975210315	29.14132651701946	63.15966011329557	127.23933890369875	75.35781072975675	1.0644875864398766	1.0027536209709682	1.008166588216654	1.0295233376029596	82.53057544412906	-20.676879618515052
229	253.0	228.0		(0.0, 155.74208597134287, 74.15561479506832)	#009b4a	0.0	155.74208597134287	74.15561479506832	148.56862266839545	254.99999999999997	155.74208597134287	76.02426224667968	-77.37291561633435	29.39365471323494	63.111169610129956	127.31314482839053	74.97147950683106	1.3599775074533613	1.0029882742637295	1.0102349766912813	1.038437748777323	82.7680796465236	-20.80157978026412
230	254.0	229.0		(0.0, 155.60213262245918, 74.03665444851715)	#009b4a	0.0	155.60213262245918	74.03665444851715	148.54844719698818	255.0	155.60213262245918	75.99655487224267	-77.36681274778896	29.41441244255114	63.043992002665775	127.19818217927359	74.85230923025658	1.368876943086521	1.0026227308062896	1.0101552933652285	1.0391710910551426	82.76974914841742	-20.816512574403774
231	255.0	230.0		(0.0, 155.94868377207598, 74.57747417527492)	#009b4a	0.0	155.94868377207598	74.57747417527492	148.6930825081944	255.0	155.94868377207598	76.06576327160815	-77.301711302468	29.224431810148488	63.25958680439854	127.4854692469177	75.39118627124292	1.193274821663289	1.003535797385205	1.0093052832993998	1.0324593343121244	82.64152700014762	-20.70943585589256
232	256.0	231.0		(0.0, 155.68177274241918, 75.25058313895369)	#009b4b	0.0	155.68177274241918	75.25058313895369	149.00169306144466	255.0	155.68177274241918	76.0152601218076	-76.99669906491191	28.758419791805913	63.31146617794068	127.27578587470842	76.05489503498833	0.6469185028452722	1.0028695092086888	1.0053228299015473	1.0159957650162332	82.19208219661027	-20.480759924751208
233	257.0	232.0		(0.0, 155.68877040986337, 74.1946017994002)	#009b4a	0.0	155.68877040986337	74.1946017994002	148.59343096001476	255.0	155.68877040986337	76.01392499435164	-77.34308176033284	29.353958413717706	63.10243918693769	127.27024569810062	75.00954348550484	1.309303764641225	1.0028518948689582	1.0098454449723042	1.0370353326331712	82.72609727733926	-20.78321645613975
234	258.0	233.0		(0.0, 155.47317560813062, 74.64945018327224)	#009b4a	0.0	155.47317560813062	74.64945018327224	148.80861597813856	255.0	155.47317560813062	75.9728620534366	-77.12538711137795	29.026189136128266	63.12657447517494	127.0999315194935	75.45768743752082	0.9151609451561692	1.0023101513909232	1.0070030711666784	1.0254556909023629	82.4065834314601	-20.62386052926915
235	259.0	234.0		(0.0, 155.78507164278574, 74.61512829056981)	#009b4a	0.0	155.78507164278574	74.61512829056981	148.73771954028888	255.0	155.78507164278574	76.03385212674188	-77.2368977099141	29.14900709456314	63.216397867377545	127.35295101632789	75.42682772409196	1.0893701033784293	1.0031147935744038	1.0084590316409043	1.02979468193668	82.5542426677795	-20.676377958202405
236	260.0	235.0		(0.0, 155.47617460846385, 74.57414195268244)	#009b4a	0.0	155.47617460846385	74.57414195268244	148.77899799393037	255.0	155.47617460846385	75.97325663588765	-77.15091728442364	29.0695324059415	63.11244251916028	127.10156738087304	75.38316227924025	0.9643837823569841	1.0023153571181467	1.007336410986773	1.0269869495351738	82.44575035820866	-20.645802224565507
237	261.0	236.0		(0.0, 155.80273242252582, 74.04065311562812)	#009b4a	0.0	155.80273242252582	74.04065311562812	148.51323027435816	255.0	155.80273242252582	76.03583723891205	-77.4298770703169	29.47870893427598	63.106977674108634	127.36119196267911	74.8582739086971	1.4627975908830986	1.0031409831640288	1.0109787053291124	1.0414425984526545	82.85155486504856	-20.842575517246715
238	262.0	237.0		(0.0, 155.67777407530824, 73.93668777074309)	#009b49	0.0	155.67777407530824	73.93668777074309	148.4960476381079	255.0	155.67777407530824	76.01111129697094	-77.42372470308634	29.496040584345494	63.04744751749418	127.25857064978341	74.75409863378874	1.4694450060921556	1.0028147737526623	1.0108983757135583	1.0420549020214473	82.85197376678879	-20.855290600359744
239	263.0	238.0		(0.0, 155.5831389536821, 74.25524825058314)	#009b4a	0.0	155.5831389536821	74.25524825058314	148.63623220997846	255.0	155.5831389536821	75.99339491547998	-77.28936369408889	29.284681394632006	63.08182272575808	127.18507537487504	75.06852715761413	1.2195273256764114	1.0025810414891363	1.0091440642763905	1.0345878699939315	82.65130552279409	-20.75153048869079
240	264.0	239.0		(0.0, 155.40319893368877, 74.69476841052982)	#009b4a	0.0	155.40319893368877	74.69476841052982	148.83908526583255	255.0	155.40319893368877	75.95926375054802	-77.08806886972386	28.977474018176828	63.11394535154949	127.04356420193268	75.50185271576142	0.852334304244372	1.002130748948281	1.0065158180667109	1.0237346521982464	82.35450420309384	-20.60128545139441
241	265.0	240.0		(0.0, 155.4751749416861, 74.26924358547151)	#009b4a	0.0	155.4751749416861	74.26924358547151	148.66151857876767	255.00000000000003	155.4751749416861	75.97227896667363	-77.250091211307	29.240938515118042	63.051152949016995	127.09751418193935	75.08130289903366	1.1585453223420834	1.00230245872586	1.0086312952355478	1.0330424936951799	82.59908641988822	-20.732808418412088
242	266.0	241.0		(0.0, 155.52382539153615, 74.46351216261246)	#009b4a	0.0	155.52382539153615	74.46351216261246	148.72750023032737	255.0	155.52382539153615	75.98230955999065	-77.20234063691956	29.147617048899367	63.1050883038987	127.13910288237254	75.27411529490169	1.0578849827526482	1.002434792367563	1.008007830292822	1.029745573518422	82.52142133681564	-20.683946824620445
243	267.0	242.0		(0.0, 155.5418193935355, 74.2912362545818)	#009b4a	0.0	155.5418193935355	74.2912362545818	148.6577217153226	255.00000000000003	155.5418193935355	75.98539316813681	-77.26433953397755	29.250666217937436	63.076211262912366	127.15188991669444	75.10374208597133	1.1765665290715241	1.0024754744172353	1.008817331315568	1.0333861601740542	82.61585584992116	-20.73561973933245
244	268.0	243.0		(0.0, 155.5611462845718, 74.86671109630123)	#009b4a	0.0	155.5611462845718	74.86671109630123	148.87612217488257	255.0	155.5611462845718	75.99065423868888	-77.08287727772756	28.933389885809735	63.197297567477506	127.17370838053982	75.67365544818394	0.8216773993496805	1.0025448837336541	1.0064480330055228	1.0221772199014223	82.33414249081292	-20.573840602916075
245	269.0	244.0		(0.0, 155.76974341886037, 74.00599800066644)	#009b4a	0.0	155.76974341886037	74.00599800066644	148.505920229322	255.0	155.76974341886037	76.02929242130955	-77.4306043709142	29.48735624907193	63.08982005998	127.33402331222926	74.82363545484837	1.4691117347923481	1.0030546373696927	1.010988201475097	1.0417480962955488	82.85531166922685	-20.847985021493788
246	270.0	245.0		(0.0, 155.36721092969012, 74.66144618460513)	#009b4a	0.0	155.36721092969012	74.66144618460513	148.83289687876	255.0	155.36721092969012	75.95212350720888	-77.08734596610611	28.984243362312377	63.09612462512496	127.0139733322226	75.46850383205597	0.855943234999131	1.0020365477007724	1.0065063793307707	1.023973803897938	82.35620967106176	-20.605870728983223
247	271.0	246.0		(0.0, 155.85204931689438, 74.75274908363879)	#009b4a	0.0	155.85204931689438	74.75274908363879	148.77835077996716	255.00000000000003	155.85204931689438	76.04730998055088	-77.21358739678314	29.093883587883052	63.26468510496502	127.40882658780407	75.56374208597134	1.0361772120625619	1.0032923430720022	1.008154675866601	1.0278472435953085	82.51298165080425	-20.64628166686648
248	272.0	247.0		(0.0, 155.55581472842385, 74.9510163278907)	#009b4a	0.0	155.55581472842385	74.9510163278907	148.90962955981175	255.0	155.55581472842385	75.98982595331361	-77.05368592191687	28.884337329733167	63.212505831389535	127.17027318893703	75.75706431189603	0.7666005440838536	1.0025339561627107	1.0060668902190308	1.020444259968373	82.28958291990078	-20.549007619401632
249	273.0	248.0		(0.0, 155.7464178607131, 74.25591469510164)	#009b4a	0.0	155.7464178607131	74.25591469510164	148.60646776281305	255.0	155.7464178607131	76.0253670405704	-77.34158892244275	29.338489250600276	63.13257247584139	127.31773024325226	75.07081972675775	1.2980413302669938	1.003002849812181	1.009825953435258	1.036488828189275	82.71921378105397	-20.773565799716057
250	274.0	249.0		(0.0, 155.75741419526824, 74.55714761746084)	#009b4a	0.0	155.75741419526824	74.55714761746084	148.72048743335873	254.99999999999997	155.75741419526824	76.02829080447485	-77.24690602321871	29.172443403954553	63.19622792402532	127.32986577140953	75.36915028323892	1.1123309423471872	1.0030414230363889	1.0085897071890269	1.0306226547968602	82.57188349745279	-20.68914063164714
251	275.0	250.0		(0.0, 155.9170276574475, 73.82372542485838)	#009b49	0.0	155.9170276574475	73.82372542485838	148.4088504766973	255.00000000000003	155.9170276574475	76.05764304800299	-77.53728207272076	29.639320806052936	63.0990236587804	127.4517394701766	74.64465844718427	1.6569262454746025	1.0034286672556951	1.0123810602647596	1.04711679692107	83.00915280298183	-20.919803679094418
252	276.0	251.0		(0.0, 155.48850383205598, 74.20693102299234)	#009b4a	0.0	155.48850383205598	74.20693102299234	148.63501642660748	255.0	155.48850383205598	75.97473106287693	-77.27471839419842	29.28052062485227	63.042822392535825	127.10768018993669	75.01974675108298	1.2049332186503239	1.0023348092369546	1.0089528449837526	1.0344408756699726	82.63613610863631	-20.75243061071775
253	277.0	252.0		(0.0, 155.47550816394536, 73.82705764745084)	#009b49	0.0	155.47550816394536	73.82705764745084	148.4908119044455	255.0	155.47550816394536	75.97121045168078	-77.39461195798664	29.49094254962452	62.96281906031324	127.09308445518163	74.6435421526158	1.4435963339415325	1.002288361804995	1.0105182593235666	1.041874795404884	82.82295365774263	-20.859164860640366
254	278.0	253.0		(0.0, 155.5631456181273, 74.31956014661779)	#009b4a	0.0	155.5631456181273	74.31956014661779	148.66471741156056	255.0	155.5631456181273	75.98964348204136	-77.26195201674213	29.241776600577076	63.08848717094302	127.16951642452517	75.13199600133288	1.1687515973354459	1.0025315488187778	1.0087861582183741	1.0330721021118894	82.61047589861361	-20.73043986669115
255	279.0	254.0		(0.0, 155.66744418527156, 74.41319560146617)	#009b4a	0.0	155.66744418527156	74.41319560146617	148.68160237007606	254.99999999999997	155.66744418527156	76.01030952182113	-77.2649277038393	29.223628860956417	63.13954681772742	127.2552439253582	75.22573808730424	1.159613832848468	1.0028041959311869	1.008825010873225	1.0324309672118257	82.6068371073632	-20.717937038538608
256	280.0	255.0		(0.0, 155.6257914028657, 74.1689436854382)	#009b4a	0.0	155.6257914028657	74.1689436854382	148.59510998152163	254.99999999999997	155.6257914028657	76.00152736503777	-77.33123021488252	29.347541280309652	63.077784071976005	127.2188088070643	74.98351216261247	1.2953470955494935	1.0026883329156686	1.0096907028943254	1.0368086240583148	82.71273992406877	-20.781973566410468
257	281.0	256.0		(0.0, 155.79340219926692, 73.78940353215594)	#009b49	0.0	155.79340219926692	73.78940353215594	148.41817528489784	254.99999999999997	155.79340219926692	76.03336800673439	-77.50887969023657	29.61776918356369	63.053835388203936	127.35094130623126	74.60944351882705	1.6196594379848268	1.0031084065779834	1.0120102188665996	1.046355407479758	82.97492803399363	-20.91290567968526
258	282.0	257.0		(0.0, 155.60213262245918, 74.4005331556148)	#009b4a	0.0	155.60213262245918	74.4005331556148	148.68875840004114	255.0	155.60213262245918	75.99748738527461	-77.24806657250905	29.209085380832423	63.11676774408531	127.20205020993004	75.21254915028324	1.1359663920933105	1.002635033452958	1.0086048601333863	1.031917165886108	82.58592166934717	-20.71263795551962
259	283.0	258.0		(0.0, 155.48383872042652, 74.27257580806398)	#009b4a	0.0	155.48383872042652	74.27257580806398	148.6612073972315	254.99999999999997	155.48383872042652	75.97398523757319	-77.25178931683207	29.241936461242535	63.05450516494501	127.10458805731423	75.08468843718761	1.160578071492782	1.0023249695619325	1.0086534668906018	1.0330777497712627	82.60102784260954	-20.733038828876445
260	284.0	259.0		(0.0, 155.41352882372541, 74.4055314895035)	#009b4a	0.0	155.41352882372541	74.4055314895035	148.72550364925942	255.00000000000003	155.41352882372541	75.96054671904658	-77.1857738450198	29.143638309180364	63.05930023325558	127.04888161612794	75.21561146284571	1.0415520342214564	1.002147675154761	1.0077915226547371	1.029605010068348	82.50451707604176	-20.685425544035486
261	285.0	260.0		(0.0, 155.39586804398533, 74.73842052649117)	#009b4a	0.0	155.39586804398533	74.73842052649117	148.8573003132887	255.00000000000003	155.39586804398533	75.95793871922065	-77.07146799943621	28.950514545268735	63.12040319893369	127.03807260913028	75.54499500166611	0.8211314381299986	1.002113267806799	1.006299065477326	1.0227822107741353	82.32948118398376	-20.587788370230086
262	286.0	261.0		(0.0, 155.73608797067644, 73.94868377207598)	#009b49	0.0	155.73608797067644	73.94868377207598	148.48999922972246	255.0	155.73608797067644	76.02255818258381	-77.43851455640049	29.508602242327207	63.06792402532489	127.3060723758747	74.76655781406198	1.4897171876827848	1.0029657925420232	1.011091482396938	1.0424986882726879	82.87026694175498	-20.859766204817173
263	287.0	262.0		(0.0, 155.85071642785738, 74.51416194601799)	#009b4a	0.0	155.85071642785738	74.51416194601799	148.68674472106528	255.0	155.85071642785738	76.04643844428222	-77.29088526452588	29.227575174064178	63.21655448183938	127.4052075674775	75.32752749083639	1.185070500024187	1.0032808448919182	1.0091639309656926	1.0325703850739314	82.63251233945195	-20.71412911179391
264	288.0	263.0		(0.0, 155.6057980673109, 74.4268577140953)	#009b4a	0.0	155.6057980673109	74.4268577140953	148.69823308842265	254.99999999999997	155.6057980673109	75.9982727287544	-77.24065798607505	29.1954734958521	63.12316894368544	127.2053078473842	75.23864711762745	1.1209880147314173	1.0026453944913716	1.008508128440082	1.0314362765467766	82.57417828091795	-20.705621664515505
265	289.0	264.0		(0.0, 155.52149283572143, 73.82972342552482)	#009b49	0.0	155.52149283572143	73.82972342552482	148.48341618100787	255.0	155.52149283572143	75.98022779189323	-77.40850411238887	29.5047033781473	62.977607464178604	127.13047073975342	74.64664111962679	1.4637506663345288	1.0024073275960577	1.0106996450212222	1.0423609467165162	82.84083552421585	-20.864637309394748
266	290.0	265.0		(0.0, 155.56447850716427, 73.85838053982006)	#009b49	0.0	155.56447850716427	73.85838053982006	148.48659845046257	255.0	155.56447850716427	75.98872251191646	-77.412940286674	29.502750655113896	62.99666444518493	127.16569692435854	74.6754415194935	1.4657249265738599	1.0025193984577099	1.0107575668196946	1.0422919596738849	82.84428537953585	-20.86228261478788
267	291.0	266.0		(0.0, 155.6334555148284, 74.10763078973676)	#009b4a	0.0	155.6334555148284	74.10763078973676	148.570064403412	255.0	155.6334555148284	76.00287114255045	-77.35370160024097	29.384706754555843	63.067897367544155	127.22438337554149	74.92288903698767	1.3383427046134426	1.002706061375618	1.0099841050400629	1.0381216295959037	82.74694038035703	-20.800512642209195
268	292.0	267.0		(0.0, 155.60913028990336, 73.93735421526158)	#009b49	0.0	155.60913028990336	73.93735421526158	148.50887505540885	255.00000000000003	155.60913028990336	75.99767092197513	-77.40148019535043	29.47288287517371	63.02630123292236	127.20281152282571	74.75407197600799	1.4361326502083656	1.0026374548530883	1.010607935840961	1.0412367717272122	82.82294344808649	-20.845798439324124
269	293.0	268.0		(0.0, 155.71842719093635, 73.58213928690436)	#009b49	0.0	155.71842719093635	73.58213928690436	148.35199685006344	255.0	155.71842719093635	76.01816211470506	-77.55253940035473	29.71040829081526	62.98914028657114	127.28782839053649	74.40350216594469	1.7176375781614437	1.0029077952079493	1.0125802706202685	1.049628220844465	83.04880931265973	-20.961855926261794
270	294.0	269.0		(0.0, 155.43152282572476, 74.50083305564812)	#009b4a	0.0	155.43152282572476	74.50083305564812	148.7589666630936	255.0	155.43152282572476	75.96431800126983	-77.16046284000144	29.095950887180223	63.08393868710429	127.06451299900033	75.31013995334888	0.9893714841829737	1.002197429690183	1.0074610444459082	1.0279202784611376	82.46400053182266	-20.66064043577022
271	295.0	270.0		(0.0, 155.64145284905032, 74.33322225924692)	#009b4a	0.0	155.64145284905032	74.33322225924692	148.65556221632266	255.0	155.64145284905032	76.00501526261255	-77.28266078284318	29.26006810711663	63.11549483505499	127.23327844718428	75.14630456514496	1.1979133742284254	1.0027343487567428	1.009056546372585	1.0337183161012007	82.63631915392354	-20.737218684037494
272	296.0	271.0		(0.0, 155.52749083638787, 74.03965344885039)	#009b4a	0.0	155.52749083638787	74.03965344885039	148.56330532332913	255.0	155.52749083638787	75.98194111283522	-77.34186293505185	29.387937534785856	63.02145284905032	127.13757507164279	74.85453182272576	1.331176463384639	1.0024299314433571	1.0098295311357954	1.0382357686569215	82.73702094475497	-20.805515502509046
273	297.0	272.0		(0.0, 155.47650783072308, 74.25891369543486)	#009b4a	0.0	155.47650783072308	74.25891369543486	148.65728645370083	255.0	155.47650783072308	75.97251367299975	-77.25389184609432	29.247207761917913	63.049500166611125	127.0984872142619	75.07108963678773	1.1658108861568393	1.0023055552069837	1.008680918985218	1.0332639776377825	82.60486043349283	-20.73594201852227
274	298.0	273.0		(0.0, 155.620793068977, 74.40986337887371)	#009b4a	0.0	155.620793068977	74.40986337887371	148.68891563066092	255.0	155.620793068977	76.00116585538339	-77.25102139990614	29.210023234051974	63.124418527157616	127.21730913695436	75.22197267577474	1.139079212298791	1.0026835635179308	1.0086434404293834	1.0319502989617835	82.58901721574493	-20.712521523645286
275	299.0	274.0		(0.0, 155.64345218260578, 74.3785404865045)	#009b4a	0.0	155.64345218260578	74.3785404865045	148.67266413465617	254.99999999999997	155.64345218260578	76.00552288844321	-77.26852069699314	29.235190942908428	63.125178273908695	127.23538443852048	75.19118960346552	1.1700100175583072	1.002741045865545	1.0088719235083004	1.0328394398046543	82.614288595678	-20.72455564803355
276	300.0	275.0		(0.0, 155.42952349216927, 74.44518493835388)	#009b4a	0.0	155.42952349216927	74.44518493835388	148.73785491934723	255.00000000000003	155.42952349216927	75.96378342887616	-77.17797926098801	29.126617121873455	63.07218927024325	127.06229720093302	75.25502832389203	1.0239216263403954	1.0021903770753102	1.007689751106451	1.0290036747257054	82.49121351861487	-20.67627768852518
277	301.0	276.0		(0.0, 155.56014661779406, 73.99233588803732)	#009b49	0.0	155.56014661779406	73.99233588803732	148.5390586844202	255.00000000000003	155.56014661779406	75.98821728307345	-77.36780171816554	29.42552787871795	63.02211262912362	127.16360164278574	74.80801399533489	1.3772764201531158	1.0025127329723718	1.0101682060551198	1.0395637842612904	82.77462433404688	-20.823461056310016
278	302.0	277.0		(0.0, 155.80973008997, 74.21792735754748)	#009b4a	0.0	155.80973008997	74.21792735754748	148.5802153619128	255.0	155.80973008997	76.03766049405245	-77.37429811691598	29.380920482069193	63.1446017994002	127.36876129290236	75.03384538487171	1.3529262932252915	1.0031650373734715	1.01025302758715	1.037987865750759	82.76485061582036	-20.792998978234507
279	303.0	278.0		(0.0, 155.80139953348885, 73.67844051982672)	#009b49	0.0	155.80139953348885	73.67844051982672	148.37398408760373	254.99999999999997	155.80139953348885	76.03464893011068	-77.54766835462601	29.683304595791537	63.034121959346884	127.3562588037321	74.49967010996335	1.695004898239391	1.0031253058031606	1.0125166708356537	1.048670684249626	83.03456773516439	-20.945593913517268
280	304.0	279.0		(0.0, 155.66244585138287, 74.84471842719094)	#009b4a	0.0	155.66244585138287	74.84471842719094	148.84885356304173	255.0	155.66244585138287	76.01043640054718	-77.12265420721171	28.97935582158315	63.22430189936688	127.25577036654448	75.65289570143285	0.8853637119089186	1.002805869842524	1.006967388455814	1.0238011337471373	82.38754065876148	-20.594047410958364
281	305.0	280.0		(0.0, 155.21959346884373, 74.78507164278574)	#009b4a	0.0	155.21959346884373	74.78507164278574	148.90810495176186	255.0	155.21959346884373	75.92349184265314	-76.99941789355091	28.865726413681436	63.0750883038987	126.89536304565146	75.58941686104632	0.7056307495921649	1.001658810081578	1.0053583288324701	1.019786761676446	82.23223526899407	-20.55013761029248
282	306.0	281.0		(0.0, 155.56347884038655, 73.89970009996668)	#009b49	0.0	155.56347884038655	73.89970009996668	148.50271824113304	255.00000000000003	155.56347884038655	75.98863259551443	-77.39912374400227	29.479032788675497	63.00461846051317	127.16532402199267	74.71633788737087	1.43858126645915	1.0025182121904022	1.010577168361749	1.0414540397870802	82.82292998014005	-20.8503544772807
283	307.0	282.0		(0.0, 155.63045651449517, 74.17827390869711)	#009b4a	0.0	155.63045651449517	74.17827390869711	148.59784989519258	255.0	155.63045651449517	76.0024648602029	-77.32968367717963	29.343822738376744	63.081096301232925	127.22269792402533	74.99279573475509	1.2916187280859752	1.002700701291632	1.009670510214913	1.036677253041297	82.7099746736386	-20.779945337909602
284	308.0	283.0		(0.0, 155.50549816727758, 74.55148283905365)	#009b4a	0.0	155.50549816727758	74.55148283905365	148.7648284019611	254.99999999999997	155.50549816727758	75.97894432280921	-77.16774625130185	29.09201811998812	63.11700099966678	127.12514897367545	75.36102299233589	0.9930350147136127	1.0023903947853523	1.0075561417649983	1.0277813391577648	82.46942815249191	-20.6562984739776
285	309.0	284.0		(0.0, 155.78007330889704, 73.80973008997)	#009b49	0.0	155.78007330889704	73.80973008997	148.42843575132196	255.0	155.78007330889704	76.03081151571938	-77.49797278673182	29.60183614123548	63.05376874375208	127.34032898700434	74.62943352215927	1.6001855536054561	1.003074678785887	1.01186781069547	1.0457925148157494	82.95905308636051	-20.90531525808723
286	310.0	285.0		(0.0, 155.5724758413862, 73.96701099633455)	#009b49	0.0	155.5724758413862	73.96701099633455	148.52702983466597	255.0	155.5724758413862	75.99056751416084	-77.38003001440141	29.44394146475009	63.02086971009663	127.17334870043318	74.78306564478507	1.3994884053544083	1.0025437395767478	1.0103278672552234	1.0402143111526443	82.79260072016879	-20.83236330517963
287	311.0	286.0		(0.0, 155.29856714428524, 74.07664111962679)	#009b4a	0.0	155.29856714428524	74.07664111962679	148.61970041905286	254.99999999999997	155.29856714428524	75.93716355938426	-77.25619359209135	29.290987099845832	62.95788403865378	126.95199064311898	74.88886037987338	1.19809582451768	1.0018391810732212	1.008710972193051	1.0348106419625955	82.62252340386387	-20.763769668046486
288	312.0	287.0		(0.0, 155.3835388203932, 74.06931022992336)	#009b4a	0.0	155.3835388203932	74.06931022992336	148.60121894206807	255.0	155.3835388203932	75.95380555020792	-77.28591564802983	29.323365900520095	62.982759080306565	127.02094370543152	74.88245251582806	1.2432817327055772	1.0020587388980953	1.0090990441721026	1.0359545408485393	82.66179616540016	-20.777451362765373
289	313.0	288.0		(0.0, 155.37120959680107, 74.15528157280906)	#009b4a	0.0	155.37120959680107	74.15528157280906	148.63668826364182	255.0	155.37120959680107	75.95160901214078	-77.25386848586446	29.27071176099938	62.996131289570144	127.01184131956015	74.96744085304898	1.1819592870195879	1.0020297599661043	1.0086806139776958	1.0340943418824313	82.61316337622443	-20.75119284196888
290	314.0	289.0		(0.0, 155.6697767410863, 73.88703765411529)	#009b49	0.0	155.6697767410863	73.88703765411529	148.47837487825498	255.0	155.6697767410863	76.00941822715562	-77.43736876343743	29.52147940590264	63.03503832055982	127.25154583472177	74.704865044985	1.4975726797478235	1.0027924370785257	1.0110765221215223	1.042953620906427	82.87378250881113	-20.868367523716135
291	315.0	290.0		(0.0, 155.11229590136622, 73.93368877040986)	#009b49	0.0	155.11229590136622	73.93368877040986	148.5987729112423	255.0	155.11229590136622	75.90025222444103	-77.24298659246442	29.30987054492111	62.871549483505504	126.79914430189937	74.74547484171943	1.2027578328171098	1.0013522097427352	1.0085385323560099	1.0354777683333867	82.61687169751511	-20.779262068006435
292	316.0	291.0		(0.0, 155.3892035988004, 74.22559146951016)	#009b4a	0.0	155.3892035988004	74.22559146951016	148.66052071203865	254.99999999999997	155.3892035988004	75.95531692320613	-77.23669379618758	29.23700600245869	63.01577140953016	127.02720704098634	75.03722759080306	1.1453035955914512	1.0020786784456877	1.008456369200474	1.0329035633841024	82.58516445799359	-20.733547275329258
293	317.0	292.0		(0.0, 155.35354881706098, 74.31689436854381)	#009b4a	0.0	155.35354881706098	74.31689436854381	148.7023611373269	255.0	155.35354881706098	75.94856111446174	-77.19540756744725	29.173662588945383	63.022979006997666	126.99921164611796	75.12726091302899	1.0695251755007262	1.0019895490447104	1.0079173072820116	1.0306657269404766	82.5241391252155	-20.70256463923169
294	318.0	293.0		(0.0, 155.47250916361213, 74.28523825391537)	#009b4a	0.0	155.47250916361213	74.28523825391537	148.66818268523897	255.0	155.47250916361213	75.97179758857547	-77.24401287004706	29.23103241678644	63.05352549150283	127.09551852715762	75.09711096301233	1.147008321595159	1.0022961079034558	1.0085519321549126	1.032692524746065	82.58989514716201	-20.72787399766028
295	319.0	294.0		(0.0, 155.5931356214595, 74.10496501166278)	#009b4a	0.0	155.5931356214595	74.10496501166278	148.57643997558546	255.00000000000003	155.5931356214595	75.99496777979569	-77.34162406151917	29.372829610063157	63.05486504498501	127.19159915694769	74.91984671776076	1.3206685595659189	1.002601792291828	1.0098264122356506	1.0377020262730363	82.73143254999978	-20.79579352494709
296	320.0	295.0		(0.0, 155.52082639120295, 74.33822059313562)	#009b4a	0.0	155.52082639120295	74.33822059313562	148.67971665973886	254.99999999999997	155.52082639120295	75.98140080576745	-77.24225740985946	29.217206146904196	63.07910029990004	127.1353346451183	75.1500466511163	1.1363839369692315	1.0024228031709153	1.008529011637215	1.0322040614804189	82.58336070178838	-20.71933339374264
297	321.0	296.0		(0.0, 155.2785738087304, 74.1946017994002)	#009b4a	0.0	155.2785738087304	74.1946017994002	148.66896570963817	254.99999999999997	155.2785738087304	75.93354521131948	-77.21121958904553	29.217729418285423	62.97527824058647	126.93700197934021	75.00544151949352	1.1124072668409053	1.0017914441985194	1.0081237601104147	1.0322225479449438	82.5545161865052	-20.727294200852455
298	322.0	297.0		(0.0, 155.51016327890704, 73.7024325224925)	#009b49	0.0	155.51016327890704	73.7024325224925	148.43637906429592	255.0	155.51016327890704	75.97768163154079	-77.44646010002587	29.573058156889086	62.94863712095968	127.11991350549819	74.52050983005665	1.5407421868294633	1.0023737360964178	1.011195224979407	1.0447758278616919	82.90066315039732	-20.899438809297383
299	323.0	298.0		(0.0, 155.44685104965012, 74.35988003998668)	#009b4a	0.0	155.44685104965012	74.35988003998668	148.70172520235974	255.0	155.44685104965012	75.96696069424382	-77.21139624259537	29.180430309324954	63.060499833388874	127.07546731756082	75.17074975008332	1.086836167304326	1.0022322947449307	1.008126066622886	1.030904821275083	82.54148788802175	-20.70303558388179
300	324.0	299.0		(0.0, 155.46484505164946, 73.80506497834055)	#009b49	0.0	155.46484505164946	73.80506497834055	148.48427821241023	255.00000000000003	155.46484505164946	75.96906441185979	-77.39837455662801	29.49985561912005	62.95511496167944	127.08418796067978	74.62166277907365	1.4527613305879983	1.0022600490964866	1.0105673864466753	1.0421896819990124	82.82964364016672	-20.86399945896397
301	325.0	300.0		(0.0, 155.46084638453848, 74.85504831722758)	#009b4a	0.0	155.46084638453848	74.85504831722758	148.89025116925094	255.00000000000003	155.46084638453848	75.97097316816865	-77.05437106336177	28.906625300191745	63.16387204265244	127.09210076641119	75.66110629790069	0.7795635190190893	1.0022852313230501	1.0060758359055946	1.0212316635795815	82.29805031843664	-20.563369740565825
302	326.0	301.0		(0.0, 155.41786071309562, 74.3885371542819)	#009b4a	0.0	155.41786071309562	74.3885371542819	148.7181422313892	255.0	155.41786071309562	75.96135222184733	-77.19271489162516	29.15465181058723	63.057244251916025	127.0522201932689	75.19883038987004	1.0545167028941862	1.0021583021551446	1.0078821498205834	1.0299941020583943	82.51490140899585	-20.69087749963104
303	327.0	302.0		(0.0, 155.65011662779074, 74.44185271576141)	#009b4a	0.0	155.65011662779074	74.44185271576141	148.69584205726323	255.00000000000003	155.65011662779074	76.00699010995721	-77.25001319181219	29.20173800422081	63.139906697767415	127.24147164278574	75.2539353548817	1.1329844180099011	1.0027604029225001	1.0086302765583806	1.0316575930870662	82.58514418830005	-20.707392319310557
304	328.0	303.0		(0.0, 155.5624791736088, 73.69276907697434)	#009b49	0.0	155.5624791736088	73.69276907697434	148.4230887043396	254.99999999999997	155.5624791736088	75.98790636475684	-77.46640262858156	29.595905978025062	62.96292235921359	127.16231221592803	74.51146617794069	1.5718472793028129	1.0025086310262745	1.0114556085995683	1.045583010234091	82.92744531741954	-20.909270897550755
305	329.0	304.0		(0.0, 155.32655781406197, 74.0376541152949)	#009b4a	0.0	155.32655781406197	74.0376541152949	148.5994829823978	255.0	155.32655781406197	75.94255245790055	-77.27793570555541	29.32232096443823	62.958763745418196	126.97431583138953	74.85054315228257	1.2366000552518954	1.001910276824279	1.0089948524541683	1.035917624681324	82.65396453681753	-20.778736430599864
306	330.0	305.0		(0.0, 155.3208930356548, 74.17727424191936)	#009b4a	0.0	155.3208930356548	74.17727424191936	148.65446088758642	255.0	155.3208930356548	75.94179988995117	-77.23049838757518	29.241575575896462	62.98493168943686	126.97119792735757	74.98871042985671	1.143761138256004	1.0019003481935167	1.0083754776064933	1.0330650001839794	82.58098826820927	-20.73803412902708
307	331.0	306.0		(0.0, 155.78240586471176, 73.91469510163279)	#009b49	0.0	155.78240586471176	73.91469510163279	148.4684376356943	255.00000000000003	155.78240586471176	76.03153681422883	-77.46446002668006	29.54319362665585	63.075484838387204	127.3433397334222	74.73337220926358	1.533802035449379	1.003084247650863	1.0114302446285837	1.0437207547227354	82.9068323896601	-20.875720189611766
308	332.0	307.0		(0.0, 155.3948683772076, 74.28857047650783)	#009b4a	0.0	155.3948683772076	74.28857047650783	148.68379294077283	254.99999999999997	155.3948683772076	75.95658893093129	-77.21795164706752	29.203362432219414	63.03012329223592	127.03247857380872	75.09963345551483	1.1075469887589924	1.0020954600466583	1.0082116585749452	1.0317149819136813	82.55572926161105	-20.716314923517086
309	333.0	308.0		(0.0, 155.61546151282906, 73.75241586137955)	#009b49	0.0	155.61546151282906	73.75241586137955	148.4364092659132	254.99999999999997	155.61546151282906	75.99843696510308	-77.4639106174912	29.579687052667847	62.99127624125292	127.2059891136288	74.57104631789404	1.5584809203925039	1.002647561261914	1.011423071157419	1.0450100177124106	82.91933028123437	-20.89941646586777
310	334.0	309.0		(0.0, 155.6171276241253, 74.07464178607131)	#009b4a	0.0	155.6171276241253	74.07464178607131	148.5603427785879	255.00000000000003	155.6171276241253	75.9995890009592	-77.35922660214145	29.39792336866427	63.0562379206931	127.21076792402532	74.89006664445185	1.351666882307304	1.0026627600737283	1.0100562433344737	1.038588554554202	82.75679935129999	-20.807708245362626
311	335.0	310.0		(0.0, 155.69776741086304, 74.1776074641786)	#009b4a	0.0	155.69776741086304	74.1776074641786	148.58522971691755	255.0	155.69776741086304	76.01564288813292	-77.35151490644549	29.366535816901475	63.101829390203264	127.27737421192936	74.99280906364545	1.3245147812379476	1.0028745590457373	1.0099555540343537	1.037479675140935	82.73844501927393	-20.789287282986383
312	336.0	311.0		(0.0, 155.4281906031323, 74.14261912695768)	#009b4a	0.0	155.4281906031323	74.14261912695768	148.62130177514794	255.0	155.4281906031323	75.96274622843072	-77.27632744020896	29.296791898401576	63.01126291236255	127.05799808730424	74.95547484171942	1.2173596259165658	1.0021766932873446	1.008973853815409	1.0350157175819132	82.64340746958973	-20.762584150867347
313	337.0	312.0		(0.0, 155.39320226591136, 74.60846384538488)	#009b4a	0.0	155.39320226591136	74.60846384538488	148.80761684196983	254.99999999999997	155.39320226591136	75.95708283758178	-77.11300504097507	29.022666502402572	63.0935854715095	127.03452549150282	75.41631122959014	0.902246859480644	1.0021019761582834	1.00684140218335	1.0253312410552253	82.3937541161897	-20.624600755042497
314	338.0	313.0		(0.0, 155.52082639120295, 74.18627124291903)	#009b4a	0.0	155.52082639120295	74.18627124291903	148.6210945367438	254.99999999999997	155.52082639120295	75.98101127080373	-77.29185207269035	29.302914270314105	63.048710429856726	127.1337194235255	74.99961679440187	1.2337260714802643	1.0024176640352043	1.0091765542902205	1.03523201263498	82.66009425085375	-20.76273757417301
315	339.0	314.0		(0.0, 155.79206931022992, 73.68943685438187)	#009b49	0.0	155.79206931022992	73.68943685438187	148.37991837991837	255.0	155.79206931022992	76.0328511742647	-77.54108917963059	29.673975872232393	63.033428857047646	127.34879582139287	74.51046317894036	1.6834505502666588	1.0031015880059704	1.0124307685189942	1.0483411131640896	83.02508870955366	-20.94120462167728
316	340.0	315.0		(0.0, 155.44351882705766, 74.08897034321893)	#009b4a	0.0	155.44351882705766	74.08897034321893	148.5977714229366	255.0	155.44351882705766	75.96561289993959	-77.2987757938668	29.33218396712074	63.00528490503166	127.06988044985006	74.90251582805732	1.259241742252792	1.0022145132914404	1.0092669552431326	1.0362660711199085	82.6769481506877	-20.780003427504283
317	341.0	316.0		(0.0, 155.50549816727758, 74.49250249916695)	#009b4a	0.0	155.50549816727758	74.49250249916695	148.74207151918264	254.99999999999997	155.50549816727758	75.97879311405319	-77.1869868540645	29.125210086266762	63.105204931689435	127.12452201266245	75.30263245584806	1.03053756955528	1.002388399887871	1.0078073605503914	1.0289539660759264	82.49914425119027	-20.673154600370463
318	342.0	317.0		(0.0, 155.84971676107963, 73.5298233922026)	#009b49	0.0	155.84971676107963	73.5298233922026	148.3079719053677	255.00000000000003	155.84971676107963	76.04372292506076	-77.61166803893943	29.783645845441775	63.01937687437521	127.3939319193602	74.35302232589137	1.814046292392722	1.0032450190403128	1.013352295538117	1.052215603804981	83.13023863572889	-20.99441342259554
319	343.0	318.0		(0.0, 155.49483505498168, 73.94568477174275)	#009b49	0.0	155.49483505498168	73.94568477174275	148.53304474541403	255.0	155.49483505498168	75.97530184174771	-77.3620634795319	29.430224538893015	62.99253582139287	127.11004662779075	74.76117627457513	1.376144687896056	1.0023423395239666	1.0100932835925742	1.0397297108623391	82.77093078020074	-20.827911871493342
320	344.0	319.0		(0.0, 155.50049983338886, 74.19093635454848)	#009b4a	0.0	155.50049983338886	74.19093635454848	148.62663583745663	255.0	155.50049983338886	75.97704061257251	-77.28379610666796	29.29353137294615	63.043342219260246	127.11725571809397	75.00403198933688	1.2209648381910467	1.0023652791316309	1.0090713699555987	1.0349005276626333	82.64923545293571	-20.758635181156006
321	345.0	320.0		(0.0, 155.2535821392869, 74.48117294235254)	#009b4a	0.0	155.2535821392869	74.48117294235254	148.78433022261524	255.0	155.2535821392869	75.92937892589575	-77.1095760037841	29.047884917707556	63.02484505164945	126.91974499833388	75.28889703432188	0.9160826276133214	1.0017364783849256	1.0067966302721574	1.0262221732877947	82.3994316101497	-20.641852176258883
322	346.0	321.0		(0.0, 155.4211929356881, 74.53848717094301)	#009b4a	0.0	155.4211929356881	74.53848717094301	148.775414380632	255.0	155.4211929356881	75.96238992484899	-77.14485075111827	29.07132842467597	63.08826724425192	127.05652125958015	75.34731422859046	0.9603678813419535	1.0021719925733357	1.0072572020790624	1.0270504004285579	82.44070677637163	-20.648456873363454
323	347.0	322.0		(0.0, 155.4865044985005, 74.38587137620793)	#009b4a	0.0	155.4865044985005	74.38587137620793	148.7044351338898	255.00000000000003	155.4865044985005	75.97479808656924	-77.21566928804874	29.17895438056417	63.07799066977674	127.10795806731089	75.19687770743086	1.0893500433010357	1.0023356934806882	1.0081818584970785	1.030852678724092	82.54496327665522	-20.70102872311824
324	348.0	323.0		(0.0, 155.48283905364877, 74.28823725424859)	#009b4a	0.0	155.48283905364877	74.28823725424859	148.66743534131726	255.0	155.48283905364877	75.97382950511204	-77.24635572228667	29.232771915053046	63.05732755748084	127.10394240919693	75.10018327224259	1.15005933288286	1.002322914983199	1.0085825220746385	1.032753978848374	82.5927020154418	-20.728427372923836
325	349.0	324.0		(0.0, 155.35321559480172, 74.50383205598133)	#009b4a	0.0	155.35321559480172	74.50383205598133	148.7746211511856	254.99999999999997	155.35321559480172	75.94897535136359	-77.13427239800174	29.06824546292448	63.0602632455848	127.00092808397201	75.31232589136954	0.9495843305601722	1.0019950140731504	1.0071190836919113	1.0269414835928663	82.42972080907445	-20.64904447227325
326	350.0	325.0		(0.0, 155.44485171609463, 73.67210929690103)	#009b49	0.0	155.44485171609463	73.67210929690103	148.43662243563637	255.0	155.44485171609463	75.96480510347853	-77.43541041690783	29.56856000066348	62.92232589136954	127.06653205598134	74.48983672109297	1.5294477217507922	1.002203856030791	1.011050952577646	1.044616914134558	82.88873582669598	-20.89925876090825
327	351.0	326.0		(0.0, 155.44418527157615, 73.97200933022326)	#009b49	0.0	155.44418527157615	73.97200933022326	148.55250295827545	255.0	155.44418527157615	75.96544357426633	-77.33719368350262	29.398514121537602	62.98209930023326	127.06917857380873	74.78673108963677	1.334999233681389	1.0022122793774269	1.0097685661173206	1.038609425047846	82.73641374506055	-20.813510810456616
328	352.0	327.0		(0.0, 155.4481839386871, 74.01466177940686)	#009b4a	0.0	155.4481839386871	74.01466177940686	148.56823151125403	255.0	155.4481839386871	75.96633664354015	-77.32454565999674	29.375726288681147	62.99186937687438	127.07288048650449	74.82899700099966	1.3093772794130778	1.0022240616424996	1.0096034246640113	1.0378043619795805	82.71649567355011	-20.80186930449399
329	353.0	328.0		(0.0, 155.45618127290902, 73.86004665111629)	#009b49	0.0	155.45618127290902	73.86004665111629	148.50708645214394	255.0	155.45618127290902	75.96750749572647	-77.37762662433767	29.465846600553935	62.963425524825055	127.07773396201266	74.67600799733422	1.4130674080984453	1.0022395086982034	1.010296486911266	1.040988189737418	82.79814743037905	-20.84712201520114
330	354.0	329.0		(0.0, 155.36887704098635, 74.09396867710763)	#009b4a	0.0	155.36887704098635	74.09396867710763	148.6134405119868	255.0	155.36887704098635	75.95099443171704	-77.27314603389217	29.3045632270003	62.983145618127296	127.00929459513496	74.90671776074642	1.2203798971391628	1.0020216518050988	1.0089323151463454	1.035290268026688	82.64318800663781	-20.768403937388616
331	355.0	330.0		(0.0, 155.58213928690438, 74.35054981672776)	#009b4a	0.0	155.58213928690438	74.35054981672776	148.6731691018672	255.0	155.58213928690438	75.99344335902575	-77.25794598323377	29.230613549157304	63.10057314228591	127.18527630123295	75.16286571142953	1.1581459752537273	1.002581680604952	1.0087338526391452	1.0326777267237681	82.60277831894304	-20.724181734634787
332	356.0	331.0		(0.0, 155.59280239920028, 73.20326557814062)	#009b49	0.0	155.59280239920028	73.20326557814062	148.2287860811164	255.0	155.59280239920028	75.99259156127786	-77.63614490612491	29.884089035947614	62.87442185938021	127.18174338220595	74.02716094635122	1.9041755818713364	1.0025704428352198	1.0136718826591868	1.0557641247917888	83.18912052301833	-21.052960440828347
333	357.0	332.0		(0.0, 155.4965011662779, 74.03498833722092)	#009b4a	0.0	155.4965011662779	74.03498833722092	148.56719776275327	255.0	155.4965011662779	75.97585727555372	-77.33343122631042	29.380283729705468	63.01091302899034	127.11234947350883	74.84960346551149	1.319353544816215	1.0023496673635022	1.0097194408410712	1.0379653701578304	82.72642055155342	-20.80263445588303
334	358.0	333.0		(0.0, 155.39286904365213, 74.26191269576807)	#009b4a	0.0	155.39286904365213	74.26191269576807	148.67386894371845	255.0	155.39286904365213	75.95612862844166	-77.22601258632395	29.217733063128136	63.024171942685776	127.03057094301901	75.07322225924692	1.1237111040994736	1.002089387274808	1.0083169078435938	1.032222676712268	82.56835317075954	-20.723663521071572
335	359.0	334.0		(0.0, 155.26091302899033, 74.40819726757748)	#009b4a	0.0	155.26091302899033	74.40819726757748	148.75476994793297	254.99999999999997	155.26091302899033	75.9306295245409	-77.13576704280034	29.091418655779712	63.0125224925025	126.92492488170609	75.21672442519161	0.966442572410926	1.0017529775358525	1.0071385988212205	1.0277601609045288	82.43929400890701	-20.663749003749814
336	360.0	335.0		(0.0, 155.42885704765078, 73.97200933022326)	#009b49	0.0	155.42885704765078	73.97200933022326	148.5553187748959	255.0	155.42885704765078	75.96243930309028	-77.33226851780451	29.39342258722215	62.97734755081639	127.05672592469176	74.78657780739752	1.327695832039452	1.0021726440205916	1.0097042597044807	1.0384295480817476	82.73000087937169	-20.811426731560886
337	361.0	336.0		(0.0, 155.42485838053983, 73.77307564145285)	#009b49	0.0	155.42485838053983	73.77307564145285	148.4792573376498	255.0	155.42485838053983	75.96114534492469	-77.39598905691392	29.504693998762477	62.93632122625792	127.05136274241922	74.58959346884372	1.4545063687499349	1.0021555728274076	1.010536239691653	1.0423606153556373	82.82913792898336	-20.867714570020926
338	362.0	337.0		(0.0, 155.54481839386872, 73.8537154281906)	#009b49	0.0	155.54481839386872	73.8537154281906	148.48839949441933	254.99999999999997	155.54481839386872	75.98485916370134	-77.40815384202493	29.498864520306167	62.989636787737425	127.14967545818061	74.67062645784739	1.459361354191721	1.0024684292954367	1.0106950716460286	1.0421546678290785	82.83842881910532	-20.860949934499054
339	363.0	338.0		(0.0, 155.3138953682106, 74.24125291569477)	#009b4a	0.0	155.3138953682106	74.24125291569477	148.6804677996211	254.99999999999997	155.3138953682106	75.9405918536614	-77.20734843401871	29.20314493848688	62.99555814728424	126.96619311562814	75.05197934021993	1.0991903124603193	1.0018844105678468	1.0080732155991068	1.031707298156619	82.54573475661988	-20.71877718118607
340	364.0	339.0		(0.0, 155.53448850383205, 73.81272909030324)	#009b49	0.0	155.53448850383205	73.81272909030324	148.47448040637673	255.00000000000003	155.53448850383205	75.98273035402485	-77.41822747138937	29.518641748362228	62.97823725424858	127.14084777074308	74.62994668443852	1.4809241069018357	1.002440343904266	1.0108266000063741	1.0428533703340903	82.85488612918337	-20.871249114968148
341	365.0	340.0		(0.0, 155.4558480506498, 74.08563812062646)	#009b4a	0.0	155.4558480506498	74.08563812062646	148.59421721972979	254.99999999999997	155.4558480506498	75.96802068272176	-77.30382681170295	29.338161633477245	63.00844051982673	127.07986128957016	74.89934021992669	1.2672835435916845	1.0022462791754638	1.0093329048696307	1.0364772539229574	82.6837914452754	-20.782634431159025
342	366.0	341.0		(0.0, 155.27090969676775, 74.53815394868377)	#009b4a	0.0	155.27090969676775	74.53815394868377	148.80313669608213	255.0	155.27090969676775	75.93292371636046	-77.09655561030021	29.02157447121665	63.04161279573476	126.93442761412864	75.3454815061646	0.8879202055859609	1.0017832448140336	1.006626626895615	1.025292661082188	82.37797443346423	-20.62791990530323
343	367.0	342.0		(0.0, 155.51949350216594, 73.63878707097633)	#009b49	0.0	155.51949350216594	73.63878707097633	148.41011840227634	255.0	155.51949350216594	75.97934656890301	-77.47025415863295	29.612245298603888	62.93880039986671	127.12681682772408	74.45759413528823	1.58641923229874	1.002395701619033	1.011505896873452	1.0461602561548164	82.93687570090806	-20.918865748675127
344	368.0	343.0		(0.0, 155.3602132622459, 73.97334221926025)	#009b49	0.0	155.3602132622459	73.97334221926025	148.56845031271718	255.0	155.3602132622459	75.94898640399899	-77.30977136850143	29.369863450067268	62.956334555148274	127.0009738820393	74.7872109296901	1.2941761523604727	1.0019951598905958	1.0094105211666375	1.0375972358841345	82.70060234439384	-20.801707353457687
345	369.0	344.0		(0.0, 155.45918027324225, 74.03298900366545)	#009b4a	0.0	155.45918027324225	74.03298900366545	148.57328420497586	255.00000000000003	155.45918027324225	75.96853871514611	-77.32209294623082	29.36901912386991	62.99894368543819	127.08200872709098	74.8472509163612	1.3028064957811443	1.0022531135784816	1.009571400315253	1.0375674069906482	82.71182105288092	-20.798129400405635
346	370.0	345.0		(0.0, 155.48283905364877, 74.04631789403533)	#009b4a	0.0	155.48283905364877	74.04631789403533	148.57407994787872	255.0	155.48283905364877	75.97320922077876	-77.32534176459005	29.36934353352325	63.00894368543818	127.10137080639787	74.86068310563145	1.3055212085892616	1.0023147315705014	1.009613819163157	1.0375788679414344	82.71497336396088	-20.79754040069084
347	371.0	346.0		(0.0, 155.56447850716427, 73.7834055314895)	#009b49	0.0	155.56447850716427	73.7834055314895	148.45768117742568	255.0	155.56447850716427	75.9885303381723	-77.43743147930037	29.545206907643596	62.981669443518825	127.16489994001999	74.60121626124626	1.5141613468459272	1.002516863109042	1.011077340983754	1.0437918811953353	82.8822963323701	-20.883678696664695
348	372.0	347.0		(0.0, 155.704431856048, 73.76241252915695)	#009b49	0.0	155.704431856048	73.76241252915695	148.42401272072402	254.99999999999997	155.704431856048	76.01588403426149	-77.48917544456963	29.603546880766384	63.020856381206265	127.27837488503832	74.58183272242586	1.5944846929486334	1.0028777404871903	1.0117529464347221	1.0458529529111324	82.9514454304506	-20.908587334065516
349	373.0	348.0		(0.0, 155.38953682105964, 74.17727424191936)	#009b4a	0.0	155.38953682105964	74.17727424191936	148.64180269512187	255.0	155.38953682105964	75.95525831062281	-77.25258003365154	29.26438528311226	63.00621126291236	127.02696413862046	74.98939686771075	1.1765549433619749	1.0020779051697353	1.0086637910431986	1.0338708360435391	82.60971715152021	-20.747406249070487
350	374.0	349.0		(0.0, 155.44018660446517, 74.76707764078641)	#009b4a	0.0	155.44018660446517	74.76707764078641	148.8601342834358	255.0	155.44018660446517	75.96669878317846	-77.07639985587394	28.949143520055042	63.139873375541484	127.07438163278907	75.57380873042321	0.8247160486931427	1.0022288393516168	1.0063634592491484	1.0227337743224483	82.33361601003146	-20.58568835081527
351	375.0	350.0		(0.0, 155.69443518827057, 74.3565478173942)	#009b4a	0.0	155.69443518827057	74.3565478173942	148.65479979196942	255.0	155.69443518827057	76.01544890439455	-77.29207436101592	29.264502887561772	63.13658447184272	127.2765692502499	75.16992669110296	1.2087443454341098	1.0028719998178115	1.0091794566422854	1.0338749908484106	82.6466931479108	-20.737783198070407
352	376.0	351.0		(0.0, 155.244251916028, 74.31556147950683)	#009b4a	0.0	155.244251916028	74.31556147950683	148.7220533690501	255.00000000000003	155.244251916028	75.92712377067323	-77.1606560162893	29.13808634228956	62.988830389870046	126.9104046751083	75.12484838387203	1.018059344666886	1.0017067261166632	1.0074635666908192	1.0294088666470682	82.47905741795819	-20.687980883150928
353	377.0	352.0		(0.0, 155.44851716094635, 73.47984005331556)	#009b49	0.0	155.44851716094635	73.47984005331556	148.36173984621684	255.0	155.44851716094635	75.96503042787553	-77.49945059330254	29.678893175332234	62.885008330556474	127.06746604131956	74.29952682439186	1.656093894173061	1.0022068287361017	1.0118871059730825	1.0485148347788693	82.9879602254238	-20.9546500537623
354	378.0	353.0		(0.0, 155.32889036987672, 74.3835388203932)	#009b4a	0.0	155.32889036987672	74.3835388203932	148.73266086299884	255.0	155.32889036987672	75.94389727296766	-77.16570961015829	29.127905794564903	63.02866377874042	126.97988755414862	75.19299233588804	1.0149006938455207	1.0019280189726867	1.0075295499518062	1.0290492017750523	82.48018935245192	-20.6801246731889
355	379.0	354.0		(0.0, 155.3615461512829, 74.01432855714762)	#009b4a	0.0	155.3615461512829	74.01432855714762	148.58403397391902	255.0	155.3615461512829	75.94935287407611	-77.29680755407043	29.34713235492994	62.96494501832723	127.00249240586471	74.82780073308898	1.2683134457001697	1.0019999947312028	1.0092412565258364	1.0367941772821356	82.68041264718491	-20.790172394998912
356	380.0	355.0		(0.0, 155.484505164945, 74.04765078307231)	#009b4a	0.0	155.484505164945	74.04765078307231	148.57428810845911	255.0	155.484505164945	75.97353912257053	-77.32544179523899	29.369143587741988	63.009726757747416	127.10273852382538	74.86201932689104	1.3054591122630206	1.002319083965632	1.0096151252333687	1.0375718041295676	82.71499588288873	-20.797386322337513
357	381.0	356.0		(0.0, 155.66077974008664, 73.43852049316894)	#009b49	0.0	155.66077974008664	73.43852049316894	148.3071383616833	255.0	155.66077974008664	76.00650739469036	-77.58099918021166	29.77283411665972	62.942545818060644	127.23946893368877	74.26074308563813	1.7833152305144224	1.0027540344588262	1.0129518614387272	1.0518336401666937	83.09773212993323	-20.995029798684815
358	382.0	357.0		(0.0, 155.46817727424192, 74.10963012329223)	#009b4a	0.0	155.46817727424192	74.10963012329223	148.60120884773661	255.0	155.46817727424192	75.97049840375482	-77.29995436072845	29.32870391872271	63.01706097967344	127.09013258580474	74.92321559480172	1.257734246663781	1.002278967754999	1.0092823434375224	1.036143125754341	82.67681547884389	-20.777458835256645
359	383.0	358.0		(0.0, 155.28323892035988, 74.26291236254582)	#009b4a	0.0	155.28323892035988	74.26291236254582	148.6944989860624	255.0	155.28323892035988	75.93463544802108	-77.19040634385522	29.18073708605391	62.990386537820726	126.94151805731423	75.07311562812396	1.0705929451194496	1.0018058276939399	1.0078520078040396	1.0309156592786897	82.52196221864145	-20.708386910329907
360	384.0	359.0		(0.0, 155.27890703098967, 74.63845384871709)	#009b4a	0.0	155.27890703098967	74.63845384871709	148.84040927741248	255.0	155.27890703098967	75.93474958120223	-77.06639329675785	28.96782014558099	63.06415194935022	126.94199083638787	75.44485838053981	0.8277161249243572	1.0018073334532727	1.0062328066049397	1.0233935940405179	82.33081792231444	-20.6003044118298
361	385.0	360.0		(0.0, 155.24725091636122, 74.26924358547151)	#009b4a	0.0	155.24725091636122	74.26924358547151	148.70359757628833	254.99999999999997	155.24725091636122	75.92759315181117	-77.17675191245327	29.16520272840135	62.98049650116628	126.91234870376542	75.0790236587804	1.0493369085298785	1.0017129186631424	1.0076737259843718	1.030366851600747	82.50369740772294	-20.701648985152804
362	386.0	361.0		(0.0, 155.32289236921025, 73.70376541152949)	#009b49	0.0	155.32289236921025	73.70376541152949	148.4711793428358	255.00000000000003	155.32289236921025	75.940977012258	-77.38589813241997	29.510093533281978	62.890849716761075	126.96778878707097	74.5199566811063	1.451274827250595	1.001889491966136	1.0104044855139833	1.0425513735490495	82.82163274232362	-20.873691599917322
363	387.0	362.0		(0.0, 155.14861712762414, 74.01932689103631)	#009b4a	0.0	155.14861712762414	74.01932689103631	148.62519625172627	254.99999999999997	155.14861712762414	75.90760025133699	-77.22667390259336	29.273522775278636	62.89993668777075	126.82956199933356	74.83061979340219	1.1642318905121591	1.0014491522792075	1.0083255424519797	1.0341936511846739	82.58872984694857	-20.75970095854066
364	388.0	363.0		(0.0, 155.27924025324893, 73.78007330889703)	#009b49	0.0	155.27924025324893	73.78007330889703	148.50866858515042	255.0	155.27924025324893	75.93261212787915	-77.3469193949512	29.452343416705197	62.89257914028657	126.933136961013	74.59506497834055	1.3811196424237426	1.001779134026452	1.0098955518176822	1.0405111406608738	82.76464506433055	-20.84595122885927
365	389.0	364.0		(0.0, 155.38053982006, 73.89870043318894)	#009b49	0.0	155.38053982006	73.89870043318894	148.53589021589244	255.00000000000003	155.38053982006	75.95277998370644	-77.34069590327996	29.418841893658644	62.94770743085638	127.01669373542154	74.71351882705764	1.3521217721621352	1.0020452085967801	1.0098142935516166	1.0393275775241193	82.74691233615737	-20.825805999168608
366	390.0	365.0		(0.0, 155.46784405198267, 73.82305898033988)	#009b49	0.0	155.46784405198267	73.82305898033988	148.49067320531807	254.99999999999997	155.46784405198267	75.96969827551682	-77.39345765656752	29.490661467682934	62.959643452182604	127.08681562479173	74.63950683105631	1.442540602730435	1.002268411661235	1.0105031879557895	1.0418648651630855	82.82177492568236	-20.859267492129746
367	391.0	366.0		(0.0, 155.5504831722759, 73.88303898700433)	#009b49	0.0	155.5504831722759	73.88303898700433	148.4986728990782	254.99999999999997	155.5504831722759	75.98604408510694	-77.400393898155	29.484147144923554	62.99725758080639	127.1545892335888	74.69971342885704	1.4431293986643488	1.0024840619663842	1.0105937523839572	1.0416347230209444	82.82593741366924	-20.85334797036609
368	392.0	367.0		(0.0, 155.30923025658115, 73.91802732422526)	#009b49	0.0	155.30923025658115	73.91802732422526	148.5564588281486	255.00000000000003	155.30923025658115	75.93884766441721	-77.31145910081693	29.384210030560265	62.92946684438521	126.95896729090303	74.73193935354882	1.3057968274057274	1.0018613994749626	1.009432557381802	1.0381040810143216	82.70727602464832	-20.810582934181213
369	393.0	368.0		(0.0, 155.46917694101967, 74.26991002999)	#009b4a	0.0	155.46917694101967	74.26991002999	148.66288154011355	255.0	155.46917694101967	75.97110528927112	-77.24794493199948	29.238570537353038	63.049426857714096	127.09264849050318	75.0819026991003	1.1552324676135544	1.0022869743970722	1.0086032719096991	1.032958836268996	82.596240854442	-20.73179922750945
370	394.0	369.0		(0.0, 155.4771742752416, 73.5148283905365)	#009b49	0.0	155.4771742752416	73.5148283905365	148.37001459534878	255.0	155.4771742752416	75.97073634883152	-77.49720154383233	29.668540241840823	62.90088970343219	127.09111900699767	74.33445184938356	1.6468671170740135	1.002282106964967	1.0118577408080114	1.0481490797527266	82.98215788473506	-20.94852989088739
371	395.0	370.0		(0.0, 155.40219926691103, 73.79340219926691)	#009b49	0.0	155.40219926691103	73.79340219926691	148.49125786406267	255.00000000000003	155.40219926691103	75.95675590040369	-77.38206829905342	29.485652445818488	62.933362212595796	127.03317054981672	74.60949016994334	1.430594178635355	1.0020976628753084	1.0103544805272127	1.0416879032493922	82.80934847222848	-20.858834869022086
372	396.0	371.0		(0.0, 155.37554148617127, 73.55448183938687)	#009b49	0.0	155.37554148617127	73.55448183938687	148.40388434466695	255.0	155.37554148617127	75.95091707543823	-77.45162378088393	29.612268824229425	62.87731422859047	127.00897404531823	74.3726924358547	1.5731442091438772	1.002020631243527	1.011262645613226	1.0461610872830942	82.91948197627633	-20.923477264857176
373	397.0	372.0		(0.0, 155.38053982006, 73.7364211929357)	#009b49	0.0	155.38053982006	73.7364211929357	148.473226291398	255.00000000000003	155.38053982006	75.95236370806225	-77.39373780894893	29.51073979734464	62.91525158280574	127.01496870709765	74.55286237920693	1.4572930119790413	1.0020397166712074	1.010506845821494	1.0425742051773343	82.8291881852461	-20.872177048811285
374	398.0	373.0		(0.0, 155.37154281906032, 74.1142952349217)	#009b4a	0.0	155.37154281906032	74.1142952349217	148.62079910781307	254.99999999999997	155.37154281906032	75.95156920030416	-77.26736337953267	29.293967451660663	62.98803732089304	127.01167634455183	74.92686771076308	1.2085399127302658	1.0020292347284483	1.008856812760975	1.0349159337291127	82.63402430405831	-20.76295628672102
375	399.0	374.0		(0.0, 155.27024325224926, 73.97567477507498)	#009b49	0.0	155.27024325224926	73.97567477507498	148.58590540940756	255.0	155.27024325224926	75.93134950299314	-77.2800796722658	29.33864355196423	62.92891036321227	126.92790704098634	74.78862045984673	1.2499901527270516	1.0017624762133006	1.0090228455851296	1.0364942794461052	82.66176092741408	-20.788787120601352
376	400.0	375.0		(0.0, 155.12129290236587, 74.33655448183939)	#009b4a	0.0	155.12129290236587	74.33655448183939	148.7529402666701	255.0	155.12129290236587	75.90305256117466	-77.11418406185389	29.08536222879956	62.95491169610129	126.81073592802399	75.14440186604466	0.9459531932730563	1.0013891545919824	1.006856796305706	1.0275461955960206	82.41696232879468	-20.665104259114823
377	401.0	376.0		(0.0, 155.45618127290902, 73.50816394535155)	#009b49	0.0	155.45618127290902	73.50816394535155	148.37127350361396	255.0	155.45618127290902	75.96660513715462	-77.49264683138335	29.66535262729377	62.8930489836721	127.07399344885039	74.32764411862713	1.6412886332522374	1.0022276038793996	1.0117982712922502	1.0480364656764405	82.9767645756039	-20.947598762209637
378	402.0	377.0		(0.0, 155.5178273908697, 74.44751749416861)	#009b4a	0.0	155.5178273908697	74.44751749416861	148.72243732175724	255.0	155.5178273908697	75.98109342630433	-77.2056295669929	29.15463183577698	63.100029990003335	127.13406008330557	75.25822059313562	1.0651666488531222	1.0024187479129207	1.0080507728673587	1.0299933963755796	82.52697616122518	-20.68769652263543
379	403.0	378.0		(0.0, 155.05598133955348, 74.27490836387871)	#009b4a	0.0	155.05598133955348	74.27490836387871	148.74119697500444	255.0	155.05598133955348	75.89007464951996	-77.11327949958824	29.098393779457332	62.922335888037324	126.75702151616129	75.08271909363546	0.9548848948860568	1.0012179369723775	1.0068449857072288	1.0280065825149034	82.4207158166318	-20.673802348954133
380	404.0	379.0		(0.0, 155.434521826058, 73.79040319893369)	#009b49	0.0	155.434521826058	73.79040319893369	148.48417545807885	255.0	155.434521826058	75.96308385631949	-77.3934290735791	29.498088303764057	62.94278240586472	127.05939751749418	74.60684438520494	1.4478617071646827	1.0021811476128912	1.0105028147562738	1.0421272451568584	82.82439300920822	-20.864075490981847
381	405.0	380.0		(0.0, 155.12062645784738, 74.46784405198267)	#009b4a	0.0	155.12062645784738	74.46784405198267	148.80384604643868	254.99999999999997	155.12062645784738	75.90325891164207	-77.0710751572194	29.011175754099483	62.98096301232923	126.81159011662778	75.2743718760413	0.8609685805298302	1.001391876974194	1.0062939362542047	1.0249252885829643	82.35046414274184	-20.6273943816458
382	406.0	381.0		(0.0, 155.4175274908364, 73.44085304898367)	#009b49	0.0	155.4175274908364	73.44085304898367	148.35234387060257	255.00000000000003	155.4175274908364	75.95885632299978	-77.50226076003064	29.69074840978716	62.867604131956014	127.04187560146617	74.26061979340218	1.6668668701820615	1.0021253737556592	1.0119237974780677	1.0489336640499725	82.99482492329906	-20.96159927590073
383	407.0	382.0		(0.0, 155.22792402532488, 74.46851049650117)	#009b4a	0.0	155.22792402532488	74.46851049650117	148.78419368064934	255.0	155.22792402532488	75.92431347810593	-77.10544326543783	29.046483515812362	63.01435854715095	126.89876574475174	75.2761046317894	0.9118858097310761	1.0016696499200786	1.0067426703458233	1.0261726636693627	82.39507015467619	-20.64195332588576
384	408.0	383.0		(0.0, 155.24625124958348, 74.48317227590803)	#009b4a	0.0	155.24625124958348	74.48317227590803	148.7864621566279	255.0	155.24625124958348	75.9279461288561	-77.10656111996977	29.04432218289994	63.022972342552485	126.91381063645453	75.29080306564478	0.9112773927070205	1.0017175754901433	1.0067572658375146	1.0260963067241025	82.39535435212186	-20.640272842731687
385	409.0	384.0		(0.0, 155.53715428190603, 73.51082972342553)	#009b49	0.0	155.53715428190603	73.51082972342553	148.3575317021126	255.0	155.53715428190603	75.98247870303526	-77.51774403048117	29.69072722890975	62.91868377207597	127.13980425858047	74.33109296901033	1.67781850563369	1.0024370238721563	1.0121259579012352	1.0489329157584493	83.00927612596512	-20.95776240765641
386	410.0	385.0		(0.0, 155.48950349883373, 73.54515161612795)	#009b49	0.0	155.48950349883373	73.54515161612795	148.37946612261692	254.99999999999997	155.48950349883373	75.97323015699234	-77.49124196811697	29.655418668687727	62.91077640786405	127.10145760413195	74.36459513495501	1.6329901306284185	1.0023150077820175	1.011779928413507	1.0476855124618112	82.97190149789509	-20.941539136539586
387	411.0	386.0		(0.0, 155.25624791736087, 74.26957680773076)	#009b4a	0.0	155.25624791736087	74.26957680773076	148.70206299739874	255.00000000000003	155.25624791736087	75.9293587444588	-77.17953989254988	29.168005771358672	62.983352215928015	126.91966140953015	75.07944351882705	1.053413982918875	1.0017362121311795	1.0077101278051572	1.030465879287053	82.50729627556409	-20.702785428312602
388	412.0	387.0		(0.0, 155.28457180939688, 74.17027657447518)	#009b4a	0.0	155.28457180939688	74.17027657447518	148.65845938597752	255.0	155.28457180939688	75.93465913525868	-77.22109697091078	29.23345384732121	62.97227257580807	126.94161617794069	74.9814195268244	1.1309613677443522	1.0018061401997225	1.0082527261259633	1.0327780705857328	82.56932021782828	-20.735073547274684
389	413.0	388.0		(0.0, 155.06664445184938, 74.08530489836721)	#009b4a	0.0	155.06664445184938	74.08530489836721	148.66585724876705	255.0	155.06664445184938	75.89168088154655	-77.17870374440267	29.20896942878621	62.88772075974675	126.76366874375208	74.89511829390204	1.0828321733255044	1.0012391279953587	1.0076992104693263	1.0319130694583922	82.52100463977666	-20.729595875691487
390	414.0	389.0		(0.0, 155.2499166944352, 74.29156947684105)	#009b4a	0.0	155.2499166944352	74.29156947684105	148.7117330786319	255.00000000000003	155.2499166944352	75.92817334443711	-77.1703171929749	29.153497717289213	62.985788070643125	126.91475170609799	75.10115294901699	1.036219823547182	1.0017205731458487	1.0075897097801167	1.0299533295155456	82.49354086724819	-20.69562406779286
391	415.0	390.0		(0.0, 155.25791402865713, 73.84738420526492)	#009b49	0.0	155.25791402865713	73.84738420526492	148.5385970823881	255.00000000000003	155.25791402865713	75.9286019876777	-77.31805467651559	29.407135135940244	62.899430189936695	126.916527050983	74.66148950349883	1.3273545848876256	1.0017262282371504	1.0095186738375295	1.0389139937337	82.72158833015784	-20.823802683785246
392	416.0	391.0		(0.0, 155.33322225924692, 74.1946017994002)	#009b4a	0.0	155.33322225924692	74.1946017994002	148.6588795572288	255.00000000000003	155.33322225924692	75.94426192577018	-77.22880524344872	29.23589251749663	62.992219260246586	126.98139838053982	75.00598800399868	1.1384770492876313	1.0019328298379853	1.0083533707309347	1.032864225478402	82.57739261217411	-20.73476243998942
393	417.0	392.0		(0.0, 155.4105298233922, 73.72975674775076)	#009b49	0.0	155.4105298233922	73.72975674775076	148.46515876300154	255.0	155.4105298233922	75.95822564091092	-77.40554731585841	29.52447991623646	62.92321559480174	127.03926174275243	74.54656447850716	1.475805112306395	1.0021170531653474	1.010661039014841	1.043059624845938	82.84511856224147	-20.87814620117922
394	418.0	393.0		(0.0, 155.3955348217261, 73.40519826724424)	#009b49	0.0	155.3955348217261	73.40519826724424	148.34258977317077	255.0	155.3955348217261	75.95445371098366	-77.50686886760427	29.703704994820022	62.85365544818394	127.0236297467511	74.22510163278906	1.6797452179676158	1.0020672900847651	1.0119839641579733	1.0493914025355275	83.00376384284812	-20.96881311496369
395	419.0	394.0		(0.0, 155.4375208263912, 74.0206597800733)	#009b4a	0.0	155.4375208263912	74.0206597800733	148.57250658137323	255.00000000000003	155.4375208263912	75.96426215918453	-77.31915984200383	29.368793852727173	62.98976341219593	127.06428153282238	74.83482839053647	1.3004197779121245	1.0021966929654176	1.0095331036521793	1.0375594484682864	82.70899909343193	-20.798704986704557
396	420.0	395.0		(0.0, 155.21959346884373, 73.838053982006)	#009b49	0.0	155.21959346884373	73.838053982006	148.5420360916589	255.0	155.21959346884373	75.92106096929753	-77.30878361613635	29.399678049653467	62.88568477174275	126.88529624791737	74.65186937687439	1.3153515827284128	1.0016267395635639	1.0093976243799576	1.0386505450414014	82.71027199586439	-20.82125748996067
397	421.0	396.0		(0.0, 155.12829056981008, 73.9090303232256)	#009b49	0.0	155.12829056981008	73.9090303232256	148.5862868926408	255.0	155.12829056981008	75.90332803435771	-77.25619932522132	29.32914197189822	62.87157614128624	126.81187625124959	74.72122292569144	1.226294838847972	1.0013927889103473	1.0087110470488112	1.0361586015758357	82.63606296881579	-20.78850473778576
398	422.0	397.0		(0.0, 155.26324558480508, 74.31289570143285)	#009b4a	0.0	155.26324558480508	74.31289570143285	148.71750957731064	255.0	155.26324558480508	75.93084244463681	-77.16764312272434	29.145903608479728	62.99418527157614	126.92580679440188	75.12239920026657	1.02885058842384	1.0017557865911888	1.0075547952460613	1.029685040004322	82.48835579808181	-20.691346043579284
399	423.0	398.0		(0.0, 155.49350216594468, 73.84271909363545)	#009b49	0.0	155.49350216594468	73.84271909363545	148.49355814810687	254.99999999999997	155.49350216594468	75.97477666722524	-77.39527231991805	29.488050672818545	62.971529490169935	127.1078692635788	74.65922692435855	1.4420254992455621	1.0023354108952314	1.010526881471447	1.041772629339812	82.82254107401552	-20.857132745544195
400	424.0	399.0		(0.0, 155.38587137620794, 73.85671442852383)	#009b49	0.0	155.38587137620794	73.85671442852383	148.5186988138868	255.0	155.38587137620794	75.95371749051229	-77.35613044857547	29.44437697055391	62.940963012329235	127.02057878040655	74.67200599800067	1.3818354826552133	1.0020575771263196	1.0100158177850338	1.0402296969789702	82.77041895001565	-20.838528648197745
401	425.0	400.0		(0.0, 155.41186271242918, 73.44218593802066)	#009b49	0.0	155.41186271242918	73.44218593802066	148.35389190614742	255.00000000000003	155.41186271242918	75.95774933138341	-77.5000075785196	29.68810932797854	62.866114628457176	127.03728770409863	74.26188270576475	1.6633326863058746	1.0021107692126079	1.0118943783621774	1.0488404288875226	82.99177676216242	-20.96045437180793
402	426.0	401.0		(0.0, 155.4801732755748, 74.350883038987)	#009b4a	0.0	155.4801732755748	74.350883038987	148.69210194686625	255.0	155.4801732755748	75.97346775759303	-77.22505144485453	29.196568628167576	63.06903032322559	127.1024426557814	75.16217594135288	1.1086641667948836	1.0023181424473124	1.0083043585074054	1.0314749660784932	82.55996723787945	-20.710161988411308
403	427.0	402.0		(0.0, 155.34321892702434, 73.78640453182273)	#009b49	0.0	155.34321892702434	73.78640453182273	148.49937256668488	255.0	155.34321892702434	75.94517477360736	-77.3654088614143	29.47001975154513	62.91367877374209	126.98518053648785	74.60197267577473	1.407215883885762	1.001944873041692	1.0101369632414676	1.0411356214726986	82.78821505776207	-20.85283022995152
404	428.0	403.0		(0.0, 155.21559480173275, 74.33388870376541)	#009b4a	0.0	155.21559480173275	74.33388870376541	148.73444081390807	255.0	155.21559480173275	75.92154929046298	-77.1454395546925	29.11822648148594	62.983612129290236	126.88731845384872	75.14270576474509	0.9925719638428842	1.0016331819858715	1.0072648899109136	1.028707244839738	82.45780713500587	-20.67880635907607
405	429.0	404.0		(0.0, 155.10129956681106, 74.01099633455514)	#009b4a	0.0	155.10129956681106	74.01099633455514	148.63070646394203	254.99999999999997	155.10129956681106	75.89829249009382	-77.21416411629211	29.262493431481396	62.883602132622464	126.79103265911364	74.82189936687772	1.1473675371627228	1.0013263549627895	1.0081622059204325	1.0338039995045738	82.57312312129888	-20.755621517214557
406	430.0	405.0		(0.0, 155.38953682105964, 73.79673442185938)	#009b49	0.0	155.38953682105964	73.79673442185938	148.49486623034628	255.0	155.38953682105964	75.9542822037331	-77.37691193828805	29.479558329271562	62.93010329890036	127.02291900033322	74.61266244585138	1.4224353668239205	1.002065027389197	1.0102871554696506	1.0414726064198718	82.80236023444324	-20.856164807494924
407	431.0	406.0		(0.0, 155.3722092635788, 73.6327890703099)	#009b49	0.0	155.3722092635788	73.6327890703099	148.434733374511	255.0	155.3722092635788	75.95046466521326	-77.42494576383358	29.56672800064739	62.89194268577141	127.00709935354882	74.4501832722426	1.520656534356661	1.0020146625943434	1.0109143187378802	1.044552192071547	82.87830615545202	-20.900656301737232
408	432.0	407.0		(0.0, 155.35754748417193, 73.78073975341553)	#009b49	0.0	155.35754748417193	73.78073975341553	148.49455631150425	255.0	155.35754748417193	75.94796964209871	-77.37186416225595	29.477989832593956	62.91698767077641	126.9967608397201	74.5965078307231	1.4176661665594368	1.0019817457484055	1.0102212481704167	1.0414171935705767	82.7970847826969	-20.85639413772206
409	433.0	408.0		(0.0, 155.27690769743418, 73.63112295901367)	#009b49	0.0	155.27690769743418	73.63112295901367	148.45154146261908	254.99999999999997	155.27690769743418	75.93177238630493	-77.39488332492506	29.53600268416374	62.86206597800733	126.92965865044984	74.44758080639787	1.4768653000009822	1.001768055313848	1.0105218024803744	1.0434667085278697	82.83926254764519	-20.888221217799867
410	434.0	409.0		(0.0, 155.18527157614128, 73.96067977340887)	#009b49	0.0	155.18527157614128	73.96067977340887	148.59576003143582	255.0	155.18527157614128	75.91464206150194	-77.25764604080476	29.31887346679043	62.89957014328557	126.8587166544485	74.7729256914362	1.2195631826610698	1.0015420548976126	1.0087299363807185	1.0357958292893856	82.63377162593962	-20.781492367123604
411	435.0	410.0		(0.0, 155.30723092302566, 74.17660779740086)	#009b4a	0.0	155.30723092302566	74.17660779740086	148.65672410352795	255.0	155.30723092302566	75.93911909201383	-77.22632014766673	29.237411171072214	62.98056314561813	126.96009174275241	74.98791402865712	1.1376746686882075	1.001864980419896	1.008320923579895	1.0329178774388537	82.57560617722558	-20.73635839662468
412	436.0	411.0		(0.0, 155.4261912695768, 74.00599800066644)	#009b4a	0.0	155.4261912695768	74.00599800066644	148.56892936621256	254.99999999999997	155.4261912695768	75.96200397040376	-77.32030834243709	29.373318864142874	62.9833188937021	127.05492154615129	74.82019993335554	1.3044788579367823	1.0021669006754135	1.009548099278222	1.0377193109526748	82.7116796061122	-20.80135277030473
413	437.0	412.0		(0.0, 155.24491836054648, 74.00833055648117)	#009b4a	0.0	155.24491836054648	74.00833055648117	148.6031895941102	254.99999999999997	155.24491836054648	75.92646595173774	-77.26125943849632	29.311760671793063	62.92759080306564	126.90768022992336	74.82069643452182	1.2168484345230324	1.0016980475098685	1.0087771154317293	1.0355445439389712	82.63462666281679	-20.775992550368592
414	438.0	413.0		(0.0, 155.02265911362878, 73.8487170943019)	#009b49	0.0	155.02265911362878	73.8487170943019	148.5824217633264	255.0	155.02265911362878	75.88243774083925	-77.24192764637266	29.32813695905878	62.8267677440853	126.72542012662444	74.66045651449518	1.216112166821118	1.0011171832178258	1.0085247060141718	1.036123095842348	82.62236382491594	-20.79136577797449
415	439.0	414.0		(0.0, 155.34688437187603, 73.63345551482838)	#009b49	0.0	155.34688437187603	73.63345551482838	148.4396262516195	255.00000000000003	155.34688437187603	75.94550107335553	-77.41659604820316	29.55793534216191	62.88422525824724	126.98653249583471	74.45058980339886	1.5082825342274044	1.0019491779150527	1.0108052990026397	1.0442415594342482	82.86736924376258	-20.89703649655346
416	440.0	415.0		(0.0, 155.49916694435188, 73.28423858713762)	#009b49	0.0	155.49916694435188	73.28423858713762	148.27702811296618	254.99999999999997	155.49916694435188	75.97445476663832	-77.5796647867646	29.80691322132487	62.86158947017661	127.10653468177276	74.10638787070977	1.8073115760634098	1.0023311640600157	1.0129344386633004	1.0530376084746187	83.10870269839587	-21.017294041746137
417	441.0	416.0		(0.0, 155.39520159946684, 73.80039986671109)	#009b49	0.0	155.39520159946684	73.80039986671109	148.49524275154874	255.0	155.39520159946684	75.95540209967184	-77.37753346035426	29.479364239724926	62.93259246917694	127.02756002999001	74.61634788403865	1.4227432374800115	1.0020798021790043	1.0102952704970485	1.0414657495007906	82.8028719332042	-20.85588619325277
418	442.0	417.0		(0.0, 155.22759080306565, 74.34988337220926)	#009b4a	0.0	155.22759080306565	74.34988337220926	148.73840262065352	255.0	155.22759080306565	75.92394362287493	-77.14407895179221	29.113199321052896	62.9905298233922	126.89723402865712	75.15866044651781	0.987998347959401	1.0016647704191284	1.007247124926509	1.0285296421151444	82.45475906233493	-20.675872028241823
419	443.0	418.0		(0.0, 155.32689103632123, 74.37187604131957)	#009b4a	0.0	155.32689103632123	74.37187604131957	148.72852558051727	255.00000000000003	155.32689103632123	75.94347531591363	-77.16887395839211	29.133813165883193	63.0257114295235	126.97813932022659	75.18142619126958	1.0214252615681947	1.0019224520922603	1.0075708658985918	1.029257901150234	82.48523611890067	-20.68318741932032
420	444.0	419.0		(0.0, 155.25691436187938, 73.74608463845385)	#009b49	0.0	155.25691436187938	73.74608463845385	148.49963298892956	254.99999999999997	155.25691436187938	75.92814591675254	-77.35085843638356	29.464179296264213	62.87886037987337	126.91463810729758	74.56119293568811	1.3926871274089132	1.0017202112923405	1.009946982701447	1.0409292861498909	82.77253869761309	-20.852637522212827
421	445.0	420.0		(0.0, 154.9636787737421, 73.96767744085305)	#009a49	0.0	154.9636787737421	73.96767744085305	148.63936040735754	255.0	154.9636787737421	75.8711615475127	-77.1840069100253	29.241194257586088	62.83227590803066	126.67876904698434	74.77763745418194	1.111139777574552	1.000968416372208	1.0077684523139239	1.0330515287279234	82.53737555978334	-20.7492144651307
422	446.0	421.0		(0.0, 155.36587804065312, 73.75841386204598)	#009b49	0.0	155.36587804065312	73.75841386204598	148.48440653464965	255.0	155.36587804065312	75.94954566275496	-77.38183882470662	29.493406272733893	62.915104965011665	127.00329125958014	74.57448850383206	1.4360898834479454	1.0020025381927056	1.010351484349422	1.0419618353835551	82.8118952413324	-20.863904508192967
423	447.0	422.0		(0.0, 155.2485838053982, 73.45751416194602)	#009b49	0.0	155.2485838053982	73.45751416194602	148.38963642490575	255.0	155.2485838053982	75.9257711985794	-77.44258685194922	29.62514227991475	62.81856381206264	126.90480285904698	74.27542485838055	1.576708836724434	1.0016888816297833	1.0111446531397745	1.0466158889221309	82.91563973959853	-20.9340164781568
424	448.0	423.0		(0.0, 155.30423192269242, 74.06297900699767)	#009b4a	0.0	155.30423192269242	74.06297900699767	148.61337830531167	254.99999999999997	155.30423192269242	75.93823941024084	-77.2624800174303	29.300589347620566	62.95690769743418	126.95644748083971	74.87539153615461	1.2096187517859744	1.001853374776154	1.0087930521651598	1.0351498762857743	82.63180595001971	-20.768449989029733
425	449.0	424.0		(0.0, 155.12762412529156, 73.4978340553149)	#009b49	0.0	155.12762412529156	73.4978340553149	148.42736790552004	255.0	155.12762412529156	75.90214130262316	-77.39053099195115	29.562019413977293	62.78913028990336	126.80696381539487	74.31413195601466	1.493910231610329	1.0013771323557257	1.0104649753727823	1.0443858441236882	82.84447645467091	-20.906105235455673
426	450.0	425.0		(0.0, 155.17727424191935, 73.86004665111629)	#009b49	0.0	155.17727424191935	73.86004665111629	148.5583235091381	255.0	155.17727424191935	75.91281454217068	-77.28798021420258	29.37315565981793	62.876964345218255	126.85114989003664	74.67321892702432	1.2811483791660172	1.0015179444306896	1.009126000594034	1.0377135451663702	82.68140153025263	-20.809202804027162
427	451.0	426.0		(0.0, 155.4268577140953, 73.75108297234256)	#009b49	0.0	155.4268577140953	73.75108297234256	148.47040108396436	255.0	155.4268577140953	75.96148082432714	-77.40381930875189	29.517818592225666	62.93254248583805	127.05275321892702	74.5678407197601	1.4697086235685075	1.0021599988079692	1.0106384769437975	1.0428242893499908	82.84113023145842	-20.874267435914465
428	452.0	427.0		(0.0, 155.0873042319227, 74.19893368877041)	#009b4a	0.0	155.0873042319227	74.19893368877041	148.70599913625844	255.0	155.0873042319227	75.8960281466613	-77.14820927165655	29.15167972417447	62.91685104965012	126.78166062312563	75.00781739420194	1.0188756086946635	1.0012964814744503	1.0073010532754492	1.0298891022972638	82.47221728900078	-20.699870479376496
429	453.0	428.0		(0.0, 155.3698767077641, 73.23992002665779)	#009b49	0.0	155.3698767077641	73.23992002665779	148.28344396426922	255.0	155.3698767077641	75.94899950969976	-77.55272005473095	29.78919213307234	62.81264578473843	127.00102818727092	74.06121959346883	1.7755209132104026	1.0019953327941375	1.012582629370331	1.052411546585739	83.0771951610583	-21.012550205646367
430	454.0	429.0		(0.0, 155.25958013995336, 74.0)	#009b4a	0.0	155.25958013995336	74.0	148.59726914112298	255.00000000000003	155.25958013995336	75.92932047573156	-77.26869897532134	29.32134449957793	62.93046984338554	126.91950290569811	74.81259580139954	1.2291855946416095	1.0017357072517692	1.008874251235016	1.03588312750902	82.64498221066874	-20.78037524445104
431	455.0	430.0		(0.0, 154.98567144285238, 74.18493835388205)	#009a4a	0.0	154.98567144285238	74.18493835388205	148.719405218528	255.0	154.98567144285238	75.87603877698567	-77.12002856475041	29.125760565918736	62.88254581806065	126.69894537487504	74.99294568477175	0.9801384124514109	1.0010327616723491	1.006933106228893	1.0289734137715643	82.43669531447235	-20.689942127201352
432	456.0	431.0		(0.0, 154.8707097634122, 74.62745751416195)	#009a4a	0.0	154.8707097634122	74.62745751416195	148.91216458999887	255.0	154.8707097634122	75.8545956368328	-76.93825999223935	28.838191240856336	62.93541152949017	126.61025448517162	75.42989003665444	0.639369992931333	1.000749862272853	1.0045598084392056	1.0188139815591162	82.16530365475212	-20.547128720210086
433	457.0	432.0		(0.0, 155.17027657447517, 73.7740753082306)	#009b49	0.0	155.17027657447517	73.7740753082306	148.52636868485138	254.99999999999997	155.17027657447517	75.91122075029351	-77.31384861784952	29.419514559005243	62.85760079973342	126.84455110963012	74.58803732089304	1.3337667112428548	1.0014969175306294	1.009463756589748	1.039351341873773	82.72205887785478	-20.83285259384558
434	458.0	433.0		(0.0, 155.13862045984672, 73.89903365544818)	#009b49	0.0	155.13862045984672	73.89903365544818	148.5805172573034	255.0	155.13862045984672	75.90532960903582	-77.26279309459977	29.33823449715398	62.87277907364212	126.8201619893369	74.71142952349217	1.237643894018501	1.001419195689879	1.0087971399199571	1.0364798280973218	82.64545480659497	-20.79277551307459
435	459.0	434.0		(0.0, 155.1669443518827, 73.94368543818727)	#009b49	0.0	155.1669443518827	73.94368543818727	148.59256618619756	255.0	155.1669443518827	75.91100237016518	-77.25730539188774	29.322391277963256	62.890489836721095	126.84364696767744	74.75591802732423	1.2219584217623047	1.0014940364410723	1.0087254886298744	1.035920108762305	82.63470134679125	-20.783856598792116
436	460.0	435.0		(0.0, 155.17094301899368, 73.84405198267244)	#009b49	0.0	155.17094301899368	73.84405198267244	148.5533040707113	255.0	155.17094301899368	75.91153118402136	-77.29117464628949	29.38010528347823	62.87180273242253	126.84583638120628	74.65732089303565	1.288568601802124	1.0015010130835458	1.0091677093366753	1.037959065895897	82.6868566621775	-20.8129178829366
437	461.0	436.0		(0.0, 155.40453182272574, 73.84638453848717)	#009b49	0.0	155.40453182272574	73.84638453848717	148.51128612750847	254.99999999999997	155.40453182272574	75.9573490366576	-77.365501339981	29.456424385157163	62.94468177274241	127.03562872042652	74.66196601132955	1.3973770059539	1.0021054881233296	1.0101381707064045	1.0406553157127152	82.78346293279282	-20.84401421921073
438	462.0	437.0		(0.0, 155.27690769743418, 74.00166611129623)	#009b4a	0.0	155.27690769743418	74.00166611129623	148.59472172983737	254.99999999999997	155.27690769743418	75.93272331692148	-77.27372802299264	29.32616238705277	62.936174608463844	126.9335975241586	74.81441852715761	1.236315445958203	1.0017806009437542	1.0089399140036543	1.0360533369053009	82.65139347236214	-20.78226096905358
439	463.0	438.0		(0.0, 155.0219926691103, 74.30623125624791)	#009b4a	0.0	155.0219926691103	74.30623125624791	148.75962177115824	254.99999999999997	155.0219926691103	75.88348227565487	-77.09208261711737	29.069420072056616	62.91806397867377	126.72974208263912	75.11338887037653	0.9185628832734023	1.001130963768155	1.006568224363827	1.0269829809321651	82.39065714976509	-20.660155183032455
440	464.0	439.0		(0.0, 155.31289570143286, 73.89503498833722)	#009b49	0.0	155.31289570143286	73.89503498833722	148.54690255613676	255.0	155.31289570143286	75.93950746745938	-77.32015288108407	29.398438403200224	62.926004665111634	126.96170068977008	74.70921359546817	1.3224309556188556	1.001870104258081	1.009546069465915	1.038606750022213	82.72045830446645	-20.817655787202312
441	465.0	440.0		(0.0, 155.19293568810397, 73.23625458180607)	#009b49	0.0	155.19293568810397	73.23625458180607	148.314273812949	255.00000000000003	155.19293568810397	75.91428599168133	-77.4971530088251	29.73246928492106	62.75706097967345	126.85724233922026	74.05582139286903	1.6953123418916418	1.0015373572676147	1.0118571071009639	1.0504076056905658	83.00499053823224	-20.98975332556552
442	466.0	441.0		(0.0, 155.18060646451184, 74.19526824391869)	#009b4a	0.0	155.18060646451184	74.19526824391869	148.6873224435631	255.0	155.18060646451184	75.91432899460509	-77.17946217045885	29.18478181262254	62.94504165278241	126.85742039320228	75.00512162612462	1.0653987794718156	1.0015379246052911	1.0077091130111018	1.0310585539542014	82.51315574120088	-20.713701301737615
443	467.0	442.0		(0.0, 155.35688103965344, 73.84171942685771)	#009b49	0.0	155.35688103965344	73.84171942685771	148.51822935657816	255.0	155.35688103965344	75.94799541578932	-77.35171669336938	29.44323392383037	62.92897700766411	126.99686763412195	74.65687104298567	1.3778110058764719	1.0019820857807675	1.0099581887057594	1.040189314696538	82.76588729243876	-20.83887606271814
444	468.0	443.0		(0.0, 155.24125291569476, 74.17294235254916)	#009b4a	0.0	155.24125291569476	74.17294235254916	148.66748662206282	255.0	155.24125291569476	75.92616945117987	-77.20628368001387	29.217548733351183	62.95937687437521	126.90645224591803	74.98362545818061	1.108627033777476	1.001694135777297	1.0080593134250877	1.0322161645925443	82.54983581851951	-20.72838940184127
445	469.0	444.0		(0.0, 155.14461846051316, 74.0489836721093)	#009b4a	0.0	155.14461846051316	74.0489836721093	148.63740337507974	254.99999999999997	155.14461846051316	75.9068917112714	-77.21569035831021	29.255430508736247	62.90462845718094	126.82662873375541	74.85994001999333	1.1431095530388864	1.0014398045084218	1.0081821336051695	1.0335544760728395	82.5720476418136	-20.75066339642979
446	470.0	445.0		(0.0, 155.23892035988004, 73.46884371876041)	#009b49	0.0	155.23892035988004	73.46884371876041	148.39578253254112	255.0	155.23892035988004	75.92390466973686	-77.43577592076801	29.615493611543254	62.81783405531489	126.89707270909697	74.28654448517162	1.5647958624686404	1.0016642565102842	1.011055724852036	1.0462750146225535	82.90583124429038	-20.929470257637792
447	471.0	446.0		(0.0, 155.06131289570143, 74.03798733755414)	#009b4a	0.0	155.06131289570143	74.03798733755414	148.64853364966186	254.99999999999997	155.06131289570143	75.89051271968648	-77.19246006153641	29.233933612716335	62.876604465178275	126.75883440186605	74.84822059313561	1.1110556723031186	1.0012237164331357	1.007878822580467	1.0327950200430804	82.54270873205337	-20.742422710398202
448	472.0	447.0		(0.0, 155.45051649450184, 73.63745418193935)	#009b49	0.0	155.45051649450184	73.63745418193935	148.42221017047973	255.0	155.45051649450184	75.9658264724137	-77.44855734633754	29.59009496164846	62.917150949683446	127.07076573808732	74.45558480506497	1.5546180607796949	1.002217330953604	1.0112226080961204	1.0453777149476389	82.90870132180522	-20.909920812093368
449	473.0	448.0		(0.0, 155.1506164611796, 74.24558480506498)	#009b4a	0.0	155.1506164611796	74.24558480506498	148.71232606038998	255.0	155.1506164611796	75.90857354372959	-77.15335948388935	29.146415663485527	62.94580806397867	126.83359137954015	75.05463512162612	1.0186449313553216	1.0014619929280788	1.0073682980534637	1.0297031302095945	82.47517460229432	-20.695184915172092
450	474.0	449.0		(0.0, 155.08363878707098, 73.64678440519826)	#009b49	0.0	155.08363878707098	73.64678440519826	148.49305767437463	255.0	155.08363878707098	75.89389051558976	-77.32763412350275	29.462852490915935	62.805284905031655	126.77281346884372	74.46115294901698	1.3761899457573588	1.0012682797025936	1.0096437498066422	1.0408824119257643	82.75036360064998	-20.857503078480395
451	475.0	450.0		(0.0, 155.3848717094302, 73.60779740086637)	#009b49	0.0	155.3848717094302	73.60779740086637	148.42276597113508	255.0	155.3848717094302	75.95288300728778	-77.43718328197224	29.58511255332059	62.89086971009664	127.01712066311231	74.425568143952	1.5428727506277964	1.002046567787136	1.0110741003456054	1.0452016932539108	82.89629810454993	-20.909509646705395
452	476.0	451.0		(0.0, 154.92369210263246, 74.55881372875709)	#009a4a	0.0	154.92369210263246	74.55881372875709	148.87569204561586	255.0	154.92369210263246	75.86482710438011	-76.97780673048344	28.894439794234692	62.93810729756748	126.6525676541153	75.36246251249584	0.708746028256059	1.0008848460487583	1.0050761583514454	1.0208011662665661	82.22208571946052	-20.574159358151
453	477.0	452.0		(0.0, 155.026991002999, 73.65944685104965)	#009b49	0.0	155.026991002999	73.65944685104965	148.50836994557602	255.00000000000003	155.026991002999	75.88280202555549	-77.30526623557043	29.43682403597856	62.79025658113963	126.72692741086306	74.47312229256914	1.341560688022381	1.0011219892269614	1.0093516989957876	1.0399628620973058	82.7201958234964	-20.84617222416878
454	478.0	453.0		(0.0, 155.0263245584805, 73.79506831056315)	#009b49	0.0	155.0263245584805	73.79506831056315	148.56098221540128	255.0	155.0263245584805	75.88301959590143	-77.26066324213937	29.35973712764366	62.817174275241584	126.72782764745085	74.60738087304232	1.2527824012886737	1.0011248596330573	1.0087693310745292	1.0372394867180796	82.65109950157714	-20.807234964970306
455	479.0	454.0		(0.0, 155.1179606797734, 74.11129623458847)	#009b4a	0.0	155.1179606797734	74.11129623458847	148.66642750193873	255.0	155.1179606797734	75.90182012546258	-77.18673441443048	29.211358402670797	62.90882705764745	126.8056343352216	74.92136287904032	1.0901330770417803	1.0013728950646752	1.007804064521726	1.031997468648857	82.52936101347878	-20.729173631060455
456	480.0	455.0		(0.0, 154.76241252915696, 74.45184938353881)	#009a4a	0.0	154.76241252915696	74.45184938353881	148.86431459687108	255.0	154.76241252915696	75.83286267256659	-76.96068328174543	28.90093370812934	62.866717760746425	126.52040709763413	75.25495501499499	0.702654283430307	1.000463139223134	1.0048525826118095	1.0210305873913395	82.20833741412618	-20.58259062442042
457	481.0	456.0		(0.0, 155.16794401866045, 74.25558147284238)	#009b4a	0.0	155.16794401866045	74.25558147284238	148.71298525315737	254.99999999999997	155.16794401866045	75.91199930954605	-77.15567453259831	29.146539003179317	62.95317894035322	126.84777455181607	75.06470509830056	1.020408825347988	1.0015071890647165	1.0073985249508206	1.0297074876328276	82.47738386032921	-20.694696726559194
458	482.0	457.0		(0.0, 155.05731422859046, 73.8813728757081)	#009b49	0.0	155.05731422859046	73.8813728757081	148.5886699031004	254.99999999999997	155.05731422859046	75.8893254411125	-77.24240034895752	29.321182631366582	62.84404198600466	126.75392107297567	74.69313228923691	1.211027313794278	1.0012080526640599	1.0085308779501907	1.0358774089257872	82.62033746342716	-20.786740768397472
459	483.0	458.0		(0.0, 155.1896034655115, 73.8273908697101)	#009b49	0.0	155.1896034655115	73.8273908697101	148.54342915546547	254.99999999999997	155.1896034655115	75.91514981044972	-77.30262592651388	29.39574416754873	62.87425524825059	126.86081902032657	74.64101299566812	1.308170010187743	1.0015487536306993	1.009317225271527	1.0385115663496853	82.70311814132833	-20.820226480913544
460	484.0	459.0		(0.0, 154.84571809396869, 74.30556481172943)	#009a4a	0.0	154.84571809396869	74.30556481172943	148.79210315649937	255.00000000000003	154.84571809396869	75.8488578657331	-77.03543106690164	29.011113413400878	62.863285571476176	126.58652953348886	75.11096634455183	0.8364005905362966	1.0006741638449652	1.0058285420466258	1.0249230861710712	82.31708413900824	-20.63609393370515
461	485.0	460.0		(0.0, 155.26624458513828, 74.08397200933022)	#009b4a	0.0	155.26624458513828	74.08397200933022	148.62849122445564	255.0	155.26624458513828	75.93084315178906	-77.24339927826618	29.276101538885868	62.94933022325891	126.92580972342552	74.8957947350883	1.1780026218405575	1.00175579592065	1.0085439206708744	1.0342847553873002	82.6052834471065	-20.757261562353577
462	486.0	461.0		(0.0, 155.16327890703099, 73.5511496167944)	#009b49	0.0	155.16327890703099	73.5511496167944	148.44145217923526	255.00000000000003	155.16327890703099	75.90927526070487	-77.3845389056692	29.54360537579406	62.810846384538486	126.8364965044985	74.36727090969677	1.4757397988240317	1.0014712506818177	1.0103867384975507	1.0437353012584525	82.83230939822744	-20.89568563821515
463	487.0	462.0		(0.0, 155.07364211929357, 73.65678107297568)	#009b49	0.0	155.07364211929357	73.65678107297568	148.49876229113664	255.0	155.07364211929357	75.89195385520303	-77.32114684804836	29.453857329560694	62.804185271576145	126.76479844051983	74.47094968343886	1.3650097542160844	1.001242729337464	1.0095590473947549	1.0405646251381477	82.74109898646243	-20.853281822057546
464	488.0	463.0		(0.0, 155.1406197934022, 73.56547817394203)	#009b49	0.0	155.1406197934022	73.56547817394203	148.4511477156303	254.99999999999997	155.1406197934022	75.90486545802796	-77.3725665237559	29.527936668778466	62.806687770743096	126.81824055314895	74.38122959013663	1.4558125082438076	1.0014130721445185	1.0102304186940798	1.0431817472006715	82.8155365519564	-20.88851253140737
465	489.0	464.0		(0.0, 154.9340219926691, 73.76174608463846)	#009a49	0.0	154.9340219926691	73.76174608463846	148.56509311613763	255.0	154.9340219926691	75.86480756245747	-77.24185136397833	29.34789422693691	62.78189603465511	126.65248682772409	74.57346884371877	1.2316442876065237	1.000884588232126	1.0085237100178046	1.036821093181485	82.6293077405977	-20.80419224648863
466	490.0	465.0		(0.0, 154.8593802065978, 74.41986004665111)	#009a4a	0.0	154.8593802065978	74.41986004665111	148.8338465312341	255.00000000000003	154.8593802065978	75.85183605399637	-77.0024640378374	28.951249085219068	62.89037987337554	126.59884359213595	75.22425524825057	0.7685391067007133	1.0007134550898695	1.0053981014257314	1.0228081610691855	82.26514627406215	-20.60516709260842
467	491.0	466.0		(0.0, 155.13728757080972, 74.17660779740086)	#009b4a	0.0	155.13728757080972	74.17660779740086	148.68811578140202	255.0	155.13728757080972	75.90578079268208	-77.17160944075707	29.180907953374046	62.92788070643118	126.82202976341219	74.98621459513495	1.0569517746086083	1.0014251481568068	1.0076065822722244	1.0309216957881675	82.5044404420758	-20.71311382450782
468	492.0	467.0		(0.0, 155.36121292902365, 73.88903698767078)	#009b49	0.0	155.36121292902365	73.88903698767078	148.53570808104857	254.99999999999997	155.36121292902365	75.9489661234082	-77.3376432500778	29.417888997146235	62.939783405531486	127.00088984671775	74.7037587470843	1.3492089976748856	1.001994892328713	1.0097744359733933	1.0392939129894156	82.74372034495865	-20.825940793977168
469	493.0	468.0		(0.0, 155.2635788070643, 73.62579140286572)	#009b49	0.0	155.2635788070643	73.62579140286572	148.45192361346594	255.00000000000003	155.2635788070643	75.92914439026077	-77.3923452617381	29.534596566290983	62.85686771076308	126.9187735854715	74.4421692769077	1.4740730633297043	1.0017333841557308	1.010488663749798	1.0434170323003795	82.836389946965	-20.88793848319055
470	494.0	469.0		(0.0, 155.14495168277242, 73.7677440853049)	#009b49	0.0	155.14495168277242	73.7677440853049	148.52857664468738	255.0	155.14495168277242	75.90623495012912	-77.30777459158922	29.414679311637993	62.848483838720426	126.82390986671109	74.58151616127958	1.3260130410990696	1.0014311398570956	1.00938444984877	1.0391805191761596	82.71466237197896	-20.831218572575263
471	495.0	470.0		(0.0, 155.07597467510828, 74.05498167277574)	#009b4a	0.0	155.07597467510828	74.05498167277574	148.65240028105882	255.0	155.07597467510828	75.89343452436454	-77.19162488549192	29.2292072048713	62.884548483838714	126.77092628123958	74.86519160279906	1.10690354617485	1.001262263809265	1.00786791793709	1.0326280424974066	82.5402538540305	-20.739559832421445
472	496.0	471.0		(0.0, 155.38420526491169, 73.27390869710096)	#009b49	0.0	155.38420526491169	73.27390869710096	148.29396021513676	255.0	155.38420526491169	75.95189586558095	-77.54619154891928	29.77460812772994	62.823885371542815	127.01303000666444	74.09501166277907	1.760045281638646	1.0020335444242288	1.0124973886260222	1.0518963135593031	83.06587213110787	-21.004774329785615
473	497.0	472.0		(0.0, 155.3615461512829, 73.83172275908031)	#009b49	0.0	155.3615461512829	73.83172275908031	148.51351235415237	255.0	155.3615461512829	75.94888442194552	-77.3564832239132	29.450444121531017	62.928423858713764	127.00055130623126	74.64702099300234	1.3864995352039229	1.0019938144411198	1.01002042386692	1.0404440411516709	82.77290713589191	-20.842366772498707
474	498.0	473.0		(0.0, 155.05231589470176, 73.63812062645785)	#009b49	0.0	155.05231589470176	73.63812062645785	148.49546110996494	255.0	155.05231589470176	75.88771932241231	-77.32039463662743	29.457345739125486	62.79384205264912	126.74727465511496	74.45226257914028	1.3672578275142004	1.0011868631361938	1.0095492259956098	1.0406878658923382	82.74163791440304	-20.855724614484664
475	499.0	474.0		(0.0, 155.07130956347885, 73.88170609796734)	#009b49	0.0	155.07130956347885	73.88170609796734	148.58621867808125	255.0	155.07130956347885	75.89207370167378	-77.24679671207556	29.32565030073986	62.84844718427191	126.76529442519161	74.69360213262246	1.217356296284791	1.0012443104722402	1.0085882799461827	1.0360352455939907	82.62603323310404	-20.78855523182903
476	500.0	475.0		(0.0, 155.3742085971343, 73.34088637120959)	#009b49	0.0	155.3742085971343	73.34088637120959	148.3216450272155	255.00000000000003	155.3742085971343	75.9501078225478	-77.52106886229765	29.733184417376446	62.83418193935355	127.00562068643787	74.16121959346883	1.7116559221123429	1.0020099547682015	1.0121693692340754	1.0504328703452777	83.02757598021763	-20.984302371277924
477	501.0	476.0		(0.0, 154.9310229923359, 73.94301899366877)	#009a49	0.0	154.9310229923359	73.94301899366877	148.63584744960727	255.0	154.9310229923359	75.86468438756846	-77.18155325617559	29.244271201794447	62.817220926357884	126.65197737087638	74.75289903365545	1.1120142305618486	1.0008829631855196	1.007736415690773	1.0331602329720202	82.53617122910399	-20.751815351806897
478	502.0	477.0		(0.0, 155.0533155614795, 73.33822059313562)	#009b49	0.0	155.0533155614795	73.33822059313562	148.3792269752748	254.99999999999997	155.0533155614795	75.88714519054457	-77.4189155967494	29.628013830491227	62.73417194268577	126.74489884705098	74.15537154281905	1.5637616179626634	1.001179288613085	1.0108355846530237	1.0467173368892253	82.89455769660869	-20.941716023103524
479	503.0	478.0		(0.0, 155.22992335888037, 74.05564811729424)	#009b4a	0.0	155.22992335888037	74.05564811729424	148.62424196889523	255.0	155.22992335888037	75.92364595463076	-77.24096880140702	29.280030672298828	62.93240586471176	126.89600127624125	74.86739086971009	1.179106800108878	1.0016608432812686	1.008512186662745	1.0344235663142096	82.60440337869824	-20.760407445386342
480	504.0	479.0		(0.0, 154.91969343552148, 74.04598467177607)	#009a4a	0.0	154.91969343552148	74.04598467177607	148.677819983911	255.0	154.91969343552148	75.86272362762963	-77.14420996068428	29.182280867406398	62.83430189936687	126.64386776407864	74.85472175941352	1.0396777140481448	1.0008570948749413	1.0072488354703597	1.0309701989692428	82.47929829407093	-20.720737858478792
481	505.0	480.0		(0.0, 154.98133955348217, 74.03298900366545)	#009a4a	0.0	154.98133955348217	74.03298900366545	148.66138177033278	255.0	154.98133955348217	75.87479767440689	-77.16833030783876	29.210146110906223	62.85081306231257	126.69381092635788	74.84247250916361	1.0768658374175792	1.001016387803049	1.0075637676162055	1.0319546400335267	82.51171939985372	-20.732909716535538
482	506.0	481.0		(0.0, 155.21359546817726, 73.76674441852715)	#009b49	0.0	155.21359546817726	73.76674441852715	148.5155733411193	254.99999999999997	155.21359546817726	75.91970122037166	-77.33017611860743	29.43807190795713	62.86956347884038	126.87966545151616	74.58121292902365	1.3588784820877564	1.001608800392722	1.0096769398750902	1.0400069477130902	82.74391951190673	-20.840841593807014
483	507.0	482.0		(0.0, 155.15261579473508, 73.4425191602799)	#009b49	0.0	155.15261579473508	73.4425191602799	148.4013977272971	254.99999999999997	155.15261579473508	75.90690386549635	-77.41666969203831	29.601753425922396	62.78581472842385	126.82667905031657	74.25962012662445	1.5416836446936761	1.0014399648591408	1.01080626054813	1.0457895925965035	82.88307759787442	-20.92531665979812
484	508.0	483.0		(0.0, 155.09430189936688, 73.31089636787738)	#009b49	0.0	155.09430189936688	73.31089636787738	148.3611565879881	255.00000000000003	155.09430189936688	75.89512090000014	-77.44103449887486	29.65719093800101	62.74141286237921	126.77790569143619	74.12873042319227	1.6006431005835127	1.0012845121670724	1.0111243845307993	1.0477481243205224	82.92564620543499	-20.955081435822873
485	509.0	484.0		(0.0, 155.08463845384873, 73.77440853048984)	#009b49	0.0	155.08463845384873	73.77440853048984	148.5422499350034	255.00000000000003	155.08463845384873	75.89441453940546	-77.28619100101209	29.390841969376314	62.83111962679107	126.77498224258582	74.58751082972343	1.2934531287154578	1.0012751931500516	1.0091026393734905	1.0383383783713993	82.68601399942904	-20.821099224465645
486	510.0	485.0		(0.0, 154.94501832722426, 73.70509830056648)	#009a49	0.0	154.94501832722426	73.70509830056648	148.5411299167724	254.99999999999997	154.94501832722426	75.86682182076402	-77.2639378329838	29.3836588801345	62.77397534155281	126.66081808397202	74.51749750083306	1.2737255967970154	1.0009111623467981	1.0088120864260504	1.0380846096211602	82.66266084903928	-20.82192814873062
487	511.0	486.0		(0.0, 155.01599466844385, 74.10063312229256)	#009b4a	0.0	155.01599466844385	74.10063312229256	148.6811563983895	255.0	155.01599466844385	75.88177640999646	-77.15737234828157	29.18345693294104	62.8750849716761	126.72268379873375	74.90978673775409	1.0491043440966414	1.0011084582784298	1.0074206928214966	1.0310117477612568	82.49202547063679	-20.71826727835223
488	512.0	487.0		(0.0, 155.09496834388537, 73.83072309230256)	#009b49	0.0	155.09496834388537	73.83072309230256	148.56213475421106	254.99999999999997	155.09496834388537	75.89658681033332	-77.27109026843037	29.362382900964022	62.84558480506498	126.78397286904365	74.6433655448184	1.2616105285654533	1.0013038519256159	1.00890547363266	1.0373329582825168	82.66178633984835	-20.80638190825121
489	513.0	488.0		(0.0, 154.7564145284905, 73.74575141619461)	#009a49	0.0	154.7564145284905	73.74575141619461	148.59167484884503	255.0	154.7564145284905	75.82986763771562	-77.18986431552827	29.297811509262118	62.72363878707098	126.50802850049982	74.55585804731757	1.1603535600489914	1.0004236257211578	1.0078449307025774	1.0350517390435852	82.56292698470614	-20.78451640270278
490	514.0	489.0		(0.0, 155.03465511496168, 73.67744085304898)	#009b49	0.0	155.03465511496168	73.67744085304898	148.5139245022665	255.0	155.03465511496168	75.88435301713051	-77.30184214505054	29.42917053933316	62.79623125624792	126.73334501166278	74.4910129956681	1.3333798343730296	1.0011424514625327	1.0093069916717972	1.0396924744948024	82.71427251479317	-20.842061774169395
491	515.0	490.0		(0.0, 155.03798733755414, 73.84571809396867)	#009b49	0.0	155.03798733755414	73.84571809396867	148.57843527077884	254.99999999999997	155.03798733755414	75.8854395414189	-77.24784382481597	29.334935319917577	62.83091969343552	126.73784089636787	74.65764078640453	1.2252164015860316	1.0011567859800767	1.0086019517834977	1.0363632726633134	82.63030803407977	-20.79431660940067
492	516.0	491.0		(0.0, 154.94968343885373, 73.79106964345219)	#009a49	0.0	154.94968343885373	73.79106964345219	148.57356065754274	255.0	154.94968343885373	75.86795902831304	-77.2372958349391	29.336495249247328	62.79261579473509	126.66552189603468	74.6026557814062	1.2197630604672778	1.0009261655287214	1.0084642298400694	1.0364183828398887	82.62100109175034	-20.797924773607285
493	517.0	492.0		(0.0, 155.01099633455516, 73.92335888037321)	#009b49	0.0	155.01099633455516	73.92335888037321	148.61346380388144	255.0	155.01099633455516	75.88033953942356	-77.21374974254225	29.282011586188883	62.838080639786746	126.71673872709097	74.73423525491503	1.1620583026298006	1.0010895016415133	1.0081567955665354	1.034493549301374	82.57965458778357	-20.76838669438142
494	518.0	493.0		(0.0, 155.27357547484172, 73.90369876707764)	#009b49	0.0	155.27357547484172	73.90369876707764	148.55747935515993	255.0	155.27357547484172	75.9318183494443	-77.30467907335998	29.38046678054316	62.915548150616466	126.92984903365544	74.71739753415528	1.2982143022324937	1.0017686617056558	1.0093440325947316	1.0379718370943736	82.69960843243322	-20.809827599697222
495	519.0	494.0		(0.0, 155.30989670109963, 73.51582805731422)	#009b49	0.0	155.30989670109963	73.51582805731422	148.40095690700196	254.99999999999997	155.30989670109963	75.93794632536988	-77.443193693981	29.61240057252541	62.84923358880373	126.9552333322226	74.33376874375207	1.5674340914616345	1.001849508106748	1.0111525764943612	1.0461657417707795	82.9116548935743	-20.925642740645493
496	520.0	495.0		(0.0, 155.06797734088636, 73.78840386537821)	#009b49	0.0	155.06797734088636	73.78840386537821	148.55073180060987	255.0	155.06797734088636	75.89117991621332	-77.27625026509033	29.377370960123805	62.828753748750415	126.76159552482505	74.60119960013328	1.2765533887649678	1.0012325187585154	1.0089728461630083	1.0378624659794764	82.67193465476417	-20.814821691393547
497	521.0	496.0		(0.0, 155.10629790069976, 74.47917360879707)	#009b4a	0.0	155.10629790069976	74.47917360879707	148.81088954485105	255.00000000000003	155.10629790069976	75.90047587063479	-77.0627537969753	29.000030644500583	62.97878707097634	126.80007002999	75.2854448517161	0.8468364470316321	1.0013551603075064	1.0061852867467476	1.0245315470549143	82.33875029507799	-20.622176110504306
498	522.0	497.0		(0.0, 155.25458180606464, 73.68043985338221)	#009b49	0.0	155.25458180606464	73.68043985338221	148.47469195289312	254.99999999999997	155.25458180606464	75.92751990442636	-77.37157879066092	29.50061306574576	62.86500833055648	126.91204533488838	74.49618127290904	1.4342807695346518	1.001711952310219	1.0102175221590035	1.042216441555675	82.80487531428508	-20.871092588885233
499	523.0	498.0		(0.0, 154.93168943685438, 73.83605464845051)	#009a49	0.0	154.93168943685438	73.83605464845051	148.5943004624153	255.0	154.93168943685438	75.86454038206622	-77.21677550307948	29.305029125309012	62.79603465511496	126.65138175941354	74.64701099633456	1.1820685501159853	1.0008810633205831	1.0081963020152902	1.0353067275787775	82.59064808516872	-20.782572811058362
500	524.0	499.0		(0.0, 154.84738420526492, 74.04465178273908)	#009a4a	0.0	154.84738420526492	74.04465178273908	148.69069522721256	255.00000000000003	154.84738420526492	75.84851443296415	-77.12133095969153	29.15895749516526	62.81161946017994	126.58510957680774	74.85267910696433	1.0070039016603463	1.0006696329356202	1.006950111209415	1.030146216024615	82.44964821755839	-20.71120369798912
501	525.0	500.0		(0.0, 155.04231922692435, 73.40286571142953)	#009b49	0.0	155.04231922692435	73.40286571142953	148.40625685068412	255.0	155.04231922692435	75.88515236791712	-77.39420804183172	29.58759979660126	62.74369210263246	126.73665260246584	74.21926024658448	1.5163603581354153	1.0011529972993787	1.0105129855113533	1.045289564168169	82.85704255008241	-20.921722264572796
502	526.0	501.0		(0.0, 155.06197934021992, 73.1406197934022)	#009b49	0.0	155.06197934021992	73.1406197934022	148.30118128426253	255.0	155.06197934021992	75.88833847699507	-77.48643572004276	29.74337886526033	62.69733755414862	126.74983680439853	73.95983338887038	1.697236167159075	1.00119503164409	1.0117171746724525	1.050793026290969	82.99889340779632	-20.999434793713558
503	527.0	502.0		(0.0, 154.97100966344553, 73.93735421526158)	#009a49	0.0	154.97100966344553	73.93735421526158	148.62626540634918	255.0	154.97100966344553	75.87252333373033	-77.19629048885047	29.26078596161794	62.82848383872043	126.68440232589137	74.74769076974341	1.1343028104816766	1.000986382421045	1.007928835322232	1.033743676922084	82.55580452233872	-20.758909425266488
504	528.0	503.0		(0.0, 155.12129290236587, 74.15294901699434)	#009b4a	0.0	155.12129290236587	74.15294901699434	148.6819227571807	255.0	155.12129290236587	75.90258106979695	-77.17419103540767	29.188944595440812	62.91819060313229	126.80878420193268	74.96263245584807	1.064712878124237	1.0013829342051046	1.0076402893800787	1.0312056193960673	82.50969790615714	-20.717699793128737
505	529.0	504.0		(0.0, 155.10663112295902, 73.6861046317894)	#009b49	0.0	155.10663112295902	73.6861046317894	148.50404425586765	255.0	155.10663112295902	75.89850455614653	-77.32216096058376	29.44820365131382	62.82027657447517	126.79191041652783	74.5003098967011	1.3612726901095664	1.001329152750732	1.0095722883582807	1.0403648883933205	82.7400342875423	-20.849373236221503
506	530.0	505.0		(0.0, 155.03032322559147, 73.75541486171277)	#009b49	0.0	155.03032322559147	73.75541486171277	148.54489882771696	255.0	155.03032322559147	75.8837028224708	-77.27492733542674	29.383532146607827	62.81048317227591	126.73065464845052	74.56816394535156	1.2804979429410108	1.0011338734428266	1.0089555730667676	1.038080132298438	82.67288767247832	-20.81913876794893
507	531.0	506.0		(0.0, 155.15294901699434, 74.01266244585138)	#009b4a	0.0	155.15294901699434	74.01266244585138	148.62181979064204	255.0	155.15294901699434	75.90843320597074	-77.23024732864641	29.278730907934538	62.89994668443852	126.8330103832056	74.8240653115628	1.1705973917189554	1.0014601414516895	1.0083721996052826	1.0343776474111823	82.59391736697768	-20.762200651677198
508	532.0	507.0		(0.0, 155.18527157614128, 73.54015328223926)	#009b49	0.0	155.18527157614128	73.54015328223926	148.43316992727247	255.0	155.18527157614128	75.91356243171754	-77.39520511516906	29.55716101081409	62.81546484505165	126.85424645784738	74.35660446517828	1.4931887909458892	1.001527811339276	1.0105260039991755	1.0442142033633721	82.84710943562413	-20.901812943771418
509	533.0	508.0		(0.0, 155.20693102299234, 73.67344218593801)	#009b49	0.0	155.20693102299234	73.67344218593801	148.4807289340799	255.0	155.20693102299234	75.918154223511	-77.35855346583908	29.4887391030056	62.848837054315226	126.8732594535155	74.48877707430856	1.4164622200292714	1.0015883908594265	1.0100474543954592	1.0417969506397866	82.78847460976809	-20.866625694396344
510	534.0	509.0		(0.0, 155.12295901366213, 73.39153615461512)	#009b49	0.0	155.12295901366213	73.39153615461512	148.38710786124884	254.99999999999997	155.12295901366213	75.9009527410203	-77.42383329102066	29.620865494853412	62.766424525158286	126.80204393202267	74.20885038320559	1.5611987767358189	1.0013614516596467	1.0108997935136814	1.0464647959364362	82.89659603469829	-20.935886804485733
511	535.0	510.0		(0.0, 154.99733422192602, 74.80773075641453)	#009a4a	0.0	154.99733422192602	74.80773075641453	148.95832930234957	255.00000000000003	154.99733422192602	75.87992908485207	-76.92027391152429	28.779067037157024	63.01071976007998	126.71504049983339	75.60962679106964	0.5836093703638606	1.0010840865133666	1.0043249695723075	1.0167252040461885	82.12772514902079	-20.51290919788337
512	536.0	511.0		(0.0, 155.03098967010996, 73.61546151282906)	#009b49	0.0	155.03098967010996	73.61546151282906	148.49061145883488	255.00000000000003	155.03098967010996	75.88347412656177	-77.32095171356946	29.46310379768031	62.7826991002999	126.7297083638787	74.42961679440187	1.3721368629895607	1.00113085625715	1.0095564995823303	1.0408912902511442	82.74420861477269	-20.85931318189932
513	537.0	512.0		(0.0, 155.17494168610463, 73.63078973675441)	#009b49	0.0	155.17494168610463	73.63078973675441	148.47010822882666	255.0	155.17494168610463	75.91176825543296	-77.36222578842772	29.502292092418124	62.83038987004332	126.8468179206931	74.44623125624791	1.4292607071620425	1.001504140767248	1.010095402811196	1.0422757592789997	82.79673434167574	-20.874484119850777
514	538.0	513.0		(0.0, 155.080973008997, 73.84538487170943)	#009b49	0.0	155.080973008997	73.84538487170943	148.57038491785525	255.0	155.080973008997	75.89387733377944	-77.26178953209273	29.34942562136773	62.84417860713096	126.77275891369544	74.6577407530823	1.2455180352124116	1.0012681057949384	1.0087840367049907	1.0368751952589825	82.64849004068732	-20.800275404229474
515	539.0	514.0		(0.0, 154.65611462845717, 73.66511162945685)	#009a49	0.0	154.65611462845717	73.66511162945685	148.57893273981253	255.0	154.65611462845717	75.80994007635354	-77.1839486012082	29.310103475154214	62.676417860713094	126.42568766077974	74.47502165944685	1.1674786258241754	1.0001607213562855	1.0077676909931694	1.0354859974409696	82.56175923148801	-20.793948381565354
516	540.0	515.0		(0.0, 154.90303232255914, 74.27890703098967)	#009a4a	0.0	154.90303232255914	74.27890703098967	148.77112445790598	255.0	154.90303232255914	75.86004949492677	-77.06264588308854	29.045231496456747	62.87572142619127	126.63280824058647	75.08514828390537	0.8804404365011803	1.000821815035775	1.0061838777474614	1.0261284315324013	82.3545800984078	-20.651634688319117
517	541.0	516.0		(0.0, 154.87537487504164, 73.74408530489836)	#009a49	0.0	154.87537487504164	73.74408530489836	148.56906801267692	255.00000000000003	154.87537487504164	75.85324129212108	-77.22874431199844	29.33837619073303	62.760183272242585	126.6046541752749	74.5553982005998	1.216075397992321	1.0007319943998212	1.0083525751672446	1.0364848339382993	82.61367480942246	-20.80125014761532
518	542.0	517.0		(0.0, 155.01332889036988, 73.82872375874709)	#009b49	0.0	155.01332889036988	73.82872375874709	148.57640344371714	255.00000000000003	155.01332889036988	75.88055440489465	-77.24546601742571	29.33635238790886	62.81987670776408	126.71762772409197	74.64056981006331	1.2247914712261376	1.001092336362189	1.0085709054648428	1.036413335743563	82.62858822270194	-20.795820565695863
519	543.0	518.0		(0.0, 155.06664445184938, 73.88403865378207)	#009b49	0.0	155.06664445184938	73.88403865378207	148.58798121863953	255.0	155.06664445184938	75.8911639098198	-77.24453188151136	29.322778073790268	62.84746751082972	126.76152928357214	74.69586471176275	1.2136556876361932	1.0012323075861271	1.0085587087320955	1.0359337737315562	82.62289646071832	-20.78725055307861
520	544.0	519.0		(0.0, 155.3295568143952, 73.76607797400867)	#009b49	0.0	155.3295568143952	73.76607797400867	148.4940275966225	255.0	155.3295568143952	75.94244372963915	-77.36766471145334	29.47699485250672	62.90537820726425	126.97386536487838	74.58171276241254	1.4139513910835597	1.0019088423720655	1.0101664171995286	1.0413820422805466	82.79280626019732	-20.85678536954823
521	545.0	520.0		(0.0, 154.93868710429857, 73.96034655114961)	#009a49	0.0	154.93868710429857	73.96034655114961	148.64114106041023	255.00000000000003	154.93868710429857	75.86623427819859	-77.17835277209706	29.237021474565772	62.823062312562485	126.65838788737088	74.7701299566811	1.1042853227224187	1.0009034108963224	1.0076946279290904	1.0329041099925524	82.53060984458119	-20.74789611051807
522	546.0	521.0		(0.0, 155.00399866711095, 72.86871042985672)	#009b48	0.0	155.00399866711095	72.86871042985672	148.20651507953056	255.0	155.00399866711095	75.87625572614255	-77.55695605500613	29.879197330428433	62.62498167277574	126.69984290903031	73.69006331222926	1.8490805241560437	1.0010356238830964	1.0126379375567314	1.0555913075046368	83.11346380478216	-21.069423857516067
523	547.0	522.0		(0.0, 154.76107964011996, 74.21559480173275)	#009a4a	0.0	154.76107964011996	74.21559480173275	148.77296862013873	255.0	154.76107964011996	75.83199306023099	-77.03754213913416	29.033672108732844	62.819053648783736	126.51681287237588	75.02104965011662	0.8557766124728696	1.0004516664255036	1.0058561056842452	1.0257200541229787	82.32701266872425	-20.65026860827208
524	548.0	523.0		(0.0, 155.07264245251582, 73.44551816061313)	#009b49	0.0	155.07264245251582	73.44551816061313	148.41720512363202	255.00000000000003	155.07264245251582	75.89121496857727	-77.38998738716613	29.573448875597098	62.761622792402534	126.76174058647118	74.26178940353215	1.502526173340186	1.0012329812044372	1.0104578776879793	1.0447896314209808	82.84804781154043	-20.91362336457647
525	549.0	524.0		(0.0, 154.90169943352217, 73.85138287237588)	#009a49	0.0	154.90169943352217	73.85138287237588	148.60577378135352	254.99999999999997	154.90169943352217	75.85868875536431	-77.2020965555641	29.286366543280007	62.78980339886705	126.62718081972676	74.66188603798734	1.1581757839209006	1.000803862795462	1.0080046433956953	1.0346474039983096	82.57030324445947	-20.77407954029361
526	550.0	525.0		(0.0, 155.03498833722094, 74.12895701432856)	#009b4a	0.0	155.03498833722094	74.12895701432856	148.68860422129563	255.00000000000003	155.03498833722094	75.88557836541972	-77.15423040466374	29.17377971750106	62.886637787404204	126.7384153382206	74.93801732755749	1.0396229582293288	1.0011586174854528	1.0073796694050692	1.0306698649326678	82.48566355640969	-20.712752127361238
527	551.0	526.0		(0.0, 155.12495834721759, 73.45551482839053)	#009b49	0.0	155.12495834721759	73.45551482839053	148.41148798144053	255.0	155.12495834721759	75.90150943775295	-77.40352836551007	29.585171366034558	62.77984005331556	126.80434828390537	74.2722092635788	1.5203127649584973	1.0013687961609765	1.0106346781850615	1.0452037710269162	82.86488139246899	-20.91785261654648
528	552.0	527.0		(0.0, 154.85904698433856, 73.53348883705432)	#009a49	0.0	154.85904698433856	73.53348883705432	148.49048483857362	255.0	154.85904698433856	75.84949183174054	-77.29246301286008	29.452392940413887	62.71300233255582	126.58915075641453	74.34674441852717	1.3462976215417597	1.0006825277600226	1.0091845311529666	1.0405128902659864	82.71377326969726	-20.859406875470683
529	553.0	528.0		(0.0, 154.9723425524825, 74.05864711762746)	#009a4a	0.0	154.9723425524825	74.05864711762746	148.67297966766438	255.00000000000003	154.9723425524825	75.87309677196873	-77.15703760547137	29.192650708301592	62.853155614795064	126.68677450849717	74.86778407197602	1.0559742564986234	1.0009939477931005	1.0074163221849195	1.0313365513109112	82.49496534594718	-20.724322005188004
530	554.0	529.0		(0.0, 155.07130956347885, 73.84771742752416)	#009b49	0.0	155.07130956347885	73.84771742752416	148.57306782359805	255.0	155.07130956347885	75.89198639965602	-77.25791613759347	29.344890160016114	62.841649450183276	126.76493312562481	74.6599533488837	1.2394801583283983	1.0012431586965103	1.0087334629535623	1.0367149635926047	82.64325855402143	-20.798289563097036
531	555.0	530.0		(0.0, 154.9360213262246, 73.98500499833389)	#009a49	0.0	154.9360213262246	73.98500499833389	148.65118299735678	255.0	154.9360213262246	75.8657740542873	-77.16942506225044	29.22218904119578	62.8271676107964	126.65648432855714	74.7945151616128	1.0869826589778664	1.0008973391611562	1.007578061496548	1.0323801003425823	82.5170073184775	-20.74046112147373
532	556.0	531.0		(0.0, 155.0403198933689, 73.60479840053316)	#009b49	0.0	155.0403198933689	73.60479840053316	148.48477032986872	255.0	155.0403198933689	75.8852785883199	-77.32744390408952	29.472258052929988	62.78345884705099	126.73717488837056	74.41915361546151	1.3834352009522481	1.0011546625254555	1.0096412661687573	1.041214697609159	82.75353512375534	-20.863635321275048
533	557.0	532.0		(0.0, 154.80406531156282, 73.61212929023658)	#009a49	0.0	154.80406531156282	73.61212929023658	148.531083783394	255.00000000000003	154.80406531156282	75.83888972574832	-77.2489933075049	29.38945000817048	62.71168610463179	126.54531959346885	74.42404865044985	1.2695940908531385	1.0005426541502243	1.0086169602345585	1.038289202279652	82.65075159250331	-20.829363124761212
534	558.0	533.0		(0.0, 154.99200266577807, 73.66977674108631)	#009a49	0.0	154.99200266577807	73.66977674108631	148.51880437984138	255.0	154.99200266577807	75.87595836176372	-77.29062566195793	29.4193229647443	62.781476174608464	126.69861269243586	74.48299900033324	1.3185684371794473	1.001031700754133	1.0091605414127451	1.0393445731097335	82.70028645005313	-20.83845052568413
535	559.0	534.0		(0.0, 155.08463845384873, 73.21992669110297)	#009b49	0.0	155.08463845384873	73.21992669110297	148.32772894378923	255.00000000000003	155.08463845384873	75.89299037009194	-77.46772865406903	29.705748011632128	62.7202232589137	126.76908810063313	74.03857380873043	1.655735286222315	1.0012564040808807	1.0114729221170538	1.0494635795342633	82.96794831590724	-20.979803255402622
536	560.0	535.0		(0.0, 154.9680106631123, 73.60646451182939)	#009a49	0.0	154.9680106631123	73.60646451182939	148.49870661571973	255.0	154.9680106631123	75.871084076874	-77.3036336741077	29.447249707164012	62.761376207930695	126.67844858047317	74.42007997334223	1.3488100569281352	1.0009673943018855	1.0093303831299176	1.0403311868470158	82.72238085631186	-20.853323020738426
537	561.0	536.0		(0.0, 155.02665778073975, 73.68510496501166)	#009b49	0.0	155.02665778073975	73.68510496501166	148.51836168817908	255.0	155.02665778073975	75.88280251761687	-77.2967601804091	29.422163965090565	62.79528490503166	126.72692944685105	74.49852049316894	1.32465901937192	1.0011219957187283	1.0092406379821346	1.0394449417788436	82.7070303346478	-20.83877813285359
538	562.0	537.0		(0.0, 155.13228923692103, 73.17994001999334)	#009b49	0.0	155.13228923692103	73.17994001999334	148.3035622229096	255.0	155.13228923692103	75.902240525068	-77.49612894845393	29.7443674962826	62.72699766744419	126.80737453848717	73.99946351216262	1.7040122170550778	1.0013784413976783	1.0118437362515271	1.0508279532771894	83.00829717413382	-20.997674206171602
539	563.0	538.0		(0.0, 155.0163278907031, 73.784071976008)	#009b49	0.0	155.0163278907031	73.784071976008	148.5585678541027	254.99999999999997	155.0163278907031	75.88102854249397	-77.2610439228244	29.3626394779543	62.811876041319564	126.71958946351216	74.59639453515494	1.2552954939302254	1.0010985916606745	1.0087743015081738	1.037342022797793	82.65248638218284	-20.809021953146736
540	564.0	539.0		(0.0, 154.9586804398534, 74.02299233588803)	#009a4a	0.0	154.9586804398534	74.02299233588803	148.66170212308424	254.99999999999997	154.9586804398534	75.87032205081904	-77.16429863854401	29.208254795722155	62.84178940353216	126.67529639786738	74.83234921692768	1.072799053337364	1.0009573408903139	1.0075111273181947	1.0318878224464954	82.50727927031791	-20.732672515195375
541	565.0	540.0		(0.0, 155.14895034988336, 73.88670443185605)	#009b49	0.0	155.14895034988336	73.88670443185605	148.5738463322752	255.0	155.14895034988336	75.9073251072139	-77.27014938046895	29.34864746953334	62.87351549483505	126.82842293235588	74.6993268910363	1.250510145523698	1.0014455223021312	1.008893188740457	1.0368477042155246	82.65602877933908	-20.797713320449454
542	566.0	541.0		(0.0, 155.04531822725758, 73.45684771742752)	#009b49	0.0	155.04531822725758	73.45684771742752	148.42659754863087	255.00000000000003	155.04531822725758	75.88587983971244	-77.37749345305906	29.557921215619753	62.755418193935355	126.73966281906031	74.27273242252582	1.482439606459862	1.0011625948365201	1.010294748133782	1.0442410603627723	82.83083483623102	-20.90667513277359
543	567.0	542.0		(0.0, 154.89870043318894, 74.00833055648117)	#009a4a	0.0	154.89870043318894	74.00833055648117	148.66712129262925	255.00000000000003	154.89870043318894	75.85850303763426	-77.14976316873734	29.196575813584367	62.820263245584805	126.6264127857381	74.81723425524825	1.0544492564583532	1.0008014126210039	1.0073213420440537	1.0314752199294728	82.48955083057878	-20.728659911668768
544	568.0	543.0		(0.0, 154.73808730423193, 73.63645451516162)	#009a49	0.0	154.73808730423193	73.63645451516162	148.55268116519406	254.99999999999997	154.73808730423193	75.82598379733234	-77.21976513377842	29.353672062520843	62.69609796734422	126.49197763745418	74.44747084305232	1.2235100839309039	1.0003723862056606	1.0082353367275718	1.0370252162357674	82.61071474615093	-20.813378914286698
545	569.0	544.0		(0.0, 154.73308897034323, 74.16161279573475)	#009a4a	0.0	154.73308897034323	74.16161279573475	148.75724124267262	255.0	154.73308897034323	75.82635203924342	-77.04617175979934	29.054816581543474	62.799580139953356	126.4934994235255	74.96732755748084	0.8780939962647663	1.0003772444220773	1.0059687800556592	1.0264670595212106	82.34254641087823	-20.661918486034196
546	570.0	545.0		(0.0, 154.91502832389205, 73.6974341886038)	#009a49	0.0	154.91502832389205	73.6974341886038	148.54368681436867	255.0	154.91502832389205	75.86091138749879	-77.25679097412763	29.37802027339518	62.7631456181273	126.63637273575476	74.50961012995667	1.2648614147062045	1.000833185986546	1.0087187720313107	1.037885405332148	82.6539764730292	-20.820035786499258
547	571.0	546.0		(0.0, 155.12695768077307, 73.11829390203266)	#009b49	0.0	155.12695768077307	73.11829390203266	148.2806915039868	254.99999999999997	155.12695768077307	75.90103583507884	-77.51461286877282	29.77771420329716	62.71301566144619	126.80238788403865	73.93838053982006	1.741937878967506	1.0013625479197605	1.0120850752609696	1.0520060469745935	83.03750641348141	-21.014585368911398
548	572.0	547.0		(0.0, 155.05898033988672, 73.58580473175608)	#009b49	0.0	155.05898033988672	73.58580473175608	148.4739927621569	255.00000000000003	155.05898033988672	75.88889329095751	-77.33966380261897	29.48924420897385	62.78544485171609	126.75213273242254	74.40053648783739	1.40451262564483	1.001202351306028	1.0098008177225244	1.0418147953450363	82.7710041084354	-20.871609928948867
549	573.0	548.0		(0.0, 154.88403865378208, 74.22492502499166)	#009a4a	0.0	154.88403865378208	74.22492502499166	148.75374079994492	254.99999999999997	154.88403865378208	75.85617947000125	-77.07417330773447	29.069360150618806	62.859036987670784	126.61680395534823	75.03151616127957	0.9066601853849988	1.0007707577876452	1.0063343878772106	1.0269808639894578	82.37387869122756	-20.66451130075197
550	574.0	549.0		(0.0, 154.79340219926692, 73.70476507830723)	#009a49	0.0	154.79340219926692	73.70476507830723	148.56895605282702	254.99999999999997	154.79340219926692	75.83703228129451	-77.21521127242825	29.333362931137906	62.72690769743419	126.53764159946685	74.51565144951684	1.2040940434045677	1.000518148881088	1.0081758783243526	1.0363077223113584	82.59924353585562	-20.801333017535846
551	575.0	550.0		(0.0, 154.88870376541152, 74.07164278573809)	#009a4a	0.0	154.88870376541152	74.07164278573809	148.69349706661274	255.0	154.88870376541152	75.85670193466268	-77.12582345059904	29.157463919630942	62.82982672442519	126.61896450183272	74.87981339553482	1.0085688934052637	1.0007776506651773	1.007008768317152	1.0300934500371726	82.45332222025716	-20.709128863194138
552	576.0	551.0		(0.0, 155.0509830056648, 73.41386204598467)	#009b49	0.0	155.0509830056648	73.41386204598467	148.40892484118046	255.00000000000003	155.0509830056648	75.88688156403276	-77.39339164845282	29.584232238642727	62.74857714095302	126.74380794735089	74.23023325558148	1.5131811544236577	1.001175810587882	1.0105023261076131	1.045170592936471	82.85507750283476	-20.91974866911577
553	577.0	552.0		(0.0, 154.70509830056648, 73.39286904365211)	#009a49	0.0	154.70509830056648	73.39286904365211	148.4642987916514	255.0	154.70509830056648	75.81887152508226	-77.288978259687	29.48100064542667	62.637154281906035	126.46258805731424	74.20599133622125	1.3681469313453318	1.0002785539807972	1.009139031774889	1.0415235614833285	82.72070816598476	-20.87878248220222
554	578.0	553.0		(0.0, 154.9610129956681, 73.67244251916028)	#009a49	0.0	154.9610129956681	73.67244251916028	148.5255398483565	254.99999999999997	154.9610129956681	75.86987931800105	-77.27977852558993	29.407497308157858	62.77240253248917	126.67346502165944	74.48532822392535	1.3024614903643656	1.0009514999151836	1.0090189136032126	1.0389267887844005	82.68594237773155	-20.833465978527492
555	579.0	554.0		(0.0, 154.93568810396533, 73.70043318893703)	#009a49	0.0	154.93568810396533	73.70043318893703	148.54104206365253	255.0	154.93568810396533	75.86497723917722	-77.26246122801106	29.38319768294808	62.77014995001666	126.65318862045984	74.51278573808732	1.272454480328695	1.0008868267774969	1.0087928068373424	1.0380683161533122	82.66111674230585	-20.82199316858039
556	580.0	555.0		(0.0, 155.0043318893702, 74.11129623458847)	#009b4a	0.0	155.0043318893702	74.11129623458847	148.68744195645445	254.99999999999997	155.0043318893702	75.87951380068412	-77.15012658934367	29.173552594428507	62.87360213262246	126.71332230589803	74.92022659113628	1.0367116608757974	1.0010786076683422	1.0073260871180223	1.0306618409841504	82.48174466954272	-20.713612800966953
557	581.0	556.0		(0.0, 155.27257580806398, 73.22759080306564)	#009b49	0.0	155.27257580806398	73.22759080306564	148.29640343968427	255.0	155.27257580806398	75.92988711866998	-77.52554708567116	29.763876679930924	62.78001666111296	126.92184987670775	74.04804065311562	1.7380886127408315	1.0017431829734158	1.0122278400548959	1.0515171861386998	83.04275288037333	-21.00296773094641
558	582.0	557.0		(0.0, 155.05864711762746, 73.65211596134621)	#009b49	0.0	155.05864711762746	73.65211596134621	148.49971310744394	255.0	155.05864711762746	75.88899821002352	-77.31785026541942	29.451514343703543	62.79860379873375	126.75256691102966	74.46618127290903	1.3610703343549835	1.0012037355035175	1.0095160049030927	1.040481850641997	82.73718430550555	-20.85257823592738
559	583.0	558.0		(0.0, 154.96401199600135, 73.56781072975674)	#009a49	0.0	154.96401199600135	73.56781072975674	148.48447576266486	255.0	154.96401199600135	75.87019943044103	-77.31500459803742	29.467853832067625	62.75240586471177	126.67478917360881	74.38177274241919	1.3722274730767376	1.0009557231593724	1.009478849876706	1.0410591024903468	82.74034291361531	-20.863853283589478
560	584.0	559.0		(0.0, 155.04365211596135, 73.674775074975)	#009b49	0.0	155.04365211596135	73.674775074975	148.5112382491629	254.99999999999997	155.04365211596135	75.88611256776154	-77.30560948019216	29.43367567345232	62.79848717094302	126.74062583805399	74.48846384538486	1.3393050987517203	1.0011656652182304	1.0093561806379705	1.0398516347414026	82.71939627894993	-20.844049649874425
561	585.0	560.0		(0.0, 154.90303232255914, 73.91136287904033)	#009a49	0.0	154.90303232255914	73.91136287904033	148.62876023955394	255.0	154.90303232255914	75.85910476770304	-77.18289345045804	29.252862329641772	62.8022125958014	126.62890124625125	74.72127957347551	1.1196657413685354	1.0008093512472451	1.0077539142059695	1.033463745806619	82.54046883718152	-20.757062398671472
562	586.0	561.0		(0.0, 154.7037654115295, 74.23825391536154)	#009a4a	0.0	154.7037654115295	74.23825391536154	148.7924164164509	255.00000000000003	154.7037654115295	75.82078430345757	-77.01161913653598	29.001789810363498	62.80581806064646	126.47049165944686	75.04290903032323	0.8146929155310966	1.0003037892704931	1.0055176368063836	1.024593695986588	82.29151410829296	-20.635861864848753
563	587.0	562.0		(0.0, 155.16327890703099, 73.40919693435521)	#009b49	0.0	155.16327890703099	73.40919693435521	148.3865605772638	255.00000000000003	155.16327890703099	75.90891078176442	-77.43100410830344	29.624236061074583	62.782455848050645	126.83498754748418	74.22673775408197	1.5684223605854288	1.0014664421102815	1.010993420726419	1.0465838734459518	82.90449782383568	-20.93629161689055
564	588.0	563.0		(0.0, 155.15328223925357, 73.18593802065978)	#009b49	0.0	155.15328223925357	73.18593802065978	148.3020521246094	255.0	155.15328223925357	75.90637581377779	-77.50090352897688	29.747933012264927	62.734705098300566	126.82449301232921	74.0056114628457	1.709823374169592	1.0014329982715504	1.011906076518853	1.0509539180959926	83.01403234580273	-20.998790851645744
565	589.0	564.0		(0.0, 154.64811729423525, 74.32722425858047)	#009a4a	0.0	154.64811729423525	74.32722425858047	148.8372954908328	255.0	154.64811729423525	75.81007108763347	-76.96452257116421	28.933065971943073	62.80636121292902	126.42622888370542	75.13043318893702	0.7312995141599836	1.0001624497884163	1.0049027110634206	1.0221657764661036	82.2232329767205	-20.60261159467657
566	590.0	565.0		(0.0, 154.97767410863045, 73.61746084638453)	#009a49	0.0	154.97767410863045	73.61746084638453	148.50118687216184	255.0	154.97767410863045	75.87301012178678	-77.30314281285582	29.444227196215998	62.76657114295235	126.68641605464846	74.431062979007	1.3460986486946755	1.000992804617042	1.009323974101624	1.0402244056557983	82.72084624764891	-20.85148767290741
567	591.0	566.0		(0.0, 154.8273908697101, 73.37020993002332)	#009a49	0.0	154.8273908697101	73.37020993002332	148.43303482073102	255.0	154.8273908697101	75.84285162614407	-77.3357785769746	29.534620655852528	62.67053315561479	126.56169767410861	74.18478173942019	1.4387631825988239	1.0005949235116534	1.009750089495379	1.0434178833517478	82.78355190128022	-20.901912895604795
568	592.0	567.0		(0.0, 154.78907030989672, 73.75508163945352)	#009a49	0.0	154.78907030989672	73.75508163945352	148.58925949685914	255.0	154.78907030989672	75.8363102903531	-77.1973342009043	29.303402778859567	62.73562812395868	126.5346572375875	74.56542152615796	1.1692022659432042	1.000508623652865	1.0079424627578013	1.0352492709759096	82.57189486832783	-20.786304332532712
569	593.0	568.0		(0.0, 155.04631789403533, 73.82605798067311)	#009b49	0.0	155.04631789403533	73.82605798067311	148.5692916736515	255.0	155.04631789403533	75.88702455574813	-77.25695838157687	29.348838976797985	62.82957014328558	126.74439965344885	74.63826057980673	1.2419111801324962	1.001177697077926	1.0087209578202168	1.0368544699061035	82.64376544941982	-20.801084599170977
570	594.0	569.0		(0.0, 154.65044985005, 74.04565144951682)	#009a4a	0.0	154.65044985005	74.04565144951682	148.72761825962172	255.0	154.65044985005	75.8098052631049	-77.05745452160323	29.092781209432506	62.750769743418864	126.42513073308899	74.85169943352216	0.9160483491328179	1.0001589427647728	1.006116095695986	1.0278082980675185	82.36650542452836	-20.683859408718433
571	595.0	570.0		(0.0, 154.97700766411197, 73.74108630456514)	#009a49	0.0	154.97700766411197	73.74108630456514	148.54917155106796	254.99999999999997	154.97700766411197	75.87319691341233	-77.26245528681247	29.37390891396454	62.79108963678774	126.6871887737421	74.55344551816061	1.2650585341731917	1.0009952689594062	1.0087927292648926	1.0377401566084619	82.65780980544174	-20.815976466350474
572	596.0	571.0		(0.0, 154.8700433188937, 73.48583805398201)	#009a49	0.0	154.8700433188937	73.48583805398201	148.47000096823126	255.0	154.8700433188937	75.8515298915758	-77.31161440634904	29.483113966712928	62.70688103965345	126.59757765078307	74.29968010663113	1.3825500535018018	1.00070941588832	1.0094345851596018	1.0415982222432902	82.7426113395642	-20.87456348206034
573	597.0	572.0		(0.0, 154.95368210596467, 73.58047317560813)	#009a49	0.0	154.95368210596467	73.58047317560813	148.49127771947633	255.0	154.95368210596467	75.86820317542865	-77.30753383636385	29.457229142625806	62.75173608797068	126.66653177274242	74.3942052649117	1.359171948004389	1.0009293865622035	1.0093813063799275	1.04068374669696	82.72957836603365	-20.85882017682686
574	598.0	573.0		(0.0, 155.16794401866045, 74.23358880373209)	#009b4a	0.0	155.16794401866045	74.23358880373209	148.7044811761396	254.99999999999997	155.16794401866045	75.91194284451419	-77.16286121358506	29.158946310955656	62.94878040653116	126.84754076974343	75.04293235588138	1.0346196515797377	1.0015064441214157	1.0074923592911877	1.0301458209017371	82.48849192846347	-20.70099462599
575	599.0	574.0		(0.0, 154.93935354881705, 73.60713095634789)	#009a49	0.0	154.93935354881705	73.60713095634789	148.50423572981657	254.99999999999997	154.93935354881705	75.86545740426885	-77.29419254394077	29.43733298897413	62.75262579140286	126.65517462512496	74.42045318227257	1.3351207144619472	1.000893161596703	1.009207113122084	1.039980842712786	82.71002825851006	-20.849231546519473
576	600.0	575.0		(0.0, 154.91369543485504, 73.25224925024992)	#009a49	0.0	154.91369543485504	73.25224925024992	148.37150674559473	254.99999999999997	154.91369543485504	75.85950527855157	-77.40220396118458	29.63046252837409	62.67369543485505	126.6305575808064	74.06886371209598	1.555698210919611	1.0008146351878309	1.0106173858346024	1.0468038460471276	82.8798255771222	-20.947426248541596
577	601.0	576.0		(0.0, 154.74041986004664, 74.29956681106297)	#009a4a	0.0	154.74041986004664	74.29956681106297	148.8093699932813	254.99999999999997	154.74041986004664	75.82814798901416	-77.003394248097	28.979419934808213	62.829443518827055	126.5009214895035	75.10397534155281	0.7915739247791204	1.0004009383917125	1.005410246902381	1.0238033987799735	82.27593515412521	-20.623301903308544
578	602.0	577.0		(0.0, 154.68177274241918, 73.43718760413195)	#009a49	0.0	154.68177274241918	73.43718760413195	148.48578199052133	255.0	154.68177274241918	75.81439914904237	-77.26693346584018	29.44803922545467	62.63878707097634	126.44410948017327	74.24963345551483	1.3284903502479815	1.0002195499129702	1.008851199506703	1.040359079451878	82.6883669051366	-20.86288675039
579	603.0	578.0		(0.0, 154.59213595468177, 73.99766744418527)	#009a49	0.0	154.59213595468177	73.99766744418527	148.7198311817921	254.99999999999997	154.59213595468177	75.7982126274286	-77.05434002438483	29.100467337404723	62.7230956347884	126.37724645451516	74.80361212929024	0.9210052067014519	1.0000060010944753	1.0060754306389725	1.0280798384903123	82.36630692127014	-20.68962665636061
580	604.0	579.0		(0.0, 154.8053982005998, 74.2272575808064)	#009a4a	0.0	154.8053982005998	74.2272575808064	148.76925163215097	254.99999999999997	154.8053982005998	75.84073346594485	-77.04803274375988	29.04185434270832	62.83512495834722	126.55294124625125	75.03303898700433	0.8686365917402338	1.0005669786190619	1.005993078365643	1.0260091212945284	82.33971492145561	-20.653021990889375
581	605.0	580.0		(0.0, 154.96267910696434, 74.20726424525158)	#009a4a	0.0	154.96267910696434	74.20726424525158	148.73231077556267	254.99999999999997	154.96267910696434	75.8715808921722	-77.10531431062195	29.10550690766751	62.879883372209264	126.68050372542486	75.01481839386871	0.9548680134271619	1.000973948787307	1.0067409866214299	1.0282578796372723	82.41577535455262	-20.680383963076732
582	606.0	581.0		(0.0, 154.8217260913029, 73.69076974341885)	#009a49	0.0	154.8217260913029	73.69076974341885	148.5583057121949	255.00000000000003	154.8217260913029	75.84256268136875	-77.22892171604173	29.350730904935073	62.73288903698767	126.56050315894703	74.5020793068977	1.2262406658717757	1.000591111462539	1.008354891478684	1.0369213091479295	82.61822894541139	-20.809215976352014
583	607.0	582.0		(0.0, 154.78907030989672, 73.92535821392869)	#009a49	0.0	154.78907030989672	73.92535821392869	148.65526282931702	255.0	154.78907030989672	75.8367481851425	-77.14157382282882	29.206992263911104	62.76968343885372	126.53646727757416	74.73399533488838	1.0579440219239167	1.0005144007998725	1.007214416208222	1.031843218918815	82.48557940008128	-20.737440356281645
584	608.0	583.0		(0.0, 154.86971009663446, 73.98867044318561)	#009a49	0.0	154.86971009663446	73.98867044318561	148.66487077312357	255.00000000000003	154.86971009663446	75.85275710052657	-77.14685095981022	29.19803883833014	62.807344218593805	126.6026520493169	74.79748083972011	1.0538262369921516	1.000725606458953	1.0072833182046497	1.0315269065992057	82.48734499921675	-20.73032631053548
585	609.0	584.0		(0.0, 154.75874708430524, 73.13028990336555)	#009a49	0.0	154.75874708430524	73.13028990336555	148.3526293464476	255.0	154.75874708430524	75.82874313936426	-77.39235918466719	29.6483185947926	62.60126957680774	126.50338111296236	73.94657447517496	1.5649475610969974	1.0004087902117098	1.0104888455373116	1.0474346765305962	82.87701765668733	-20.96138814268587
586	610.0	585.0		(0.0, 154.83572142619127, 73.55314895034988)	#009a49	0.0	154.83572142619127	73.55314895034988	148.5023952894792	255.0	154.83572142619127	75.8449590357246	-77.27851183406747	29.433464373669448	62.70970343218927	126.57041005998002	74.36597467510829	1.3227176018201339	1.0006227265713066	1.0090023747915304	1.0398441698081378	82.69399746247713	-20.850593458371392
587	611.0	586.0		(0.0, 155.14595134955016, 73.63145618127291)	#009b49	0.0	155.14595134955016	73.63145618127291	148.47568584579236	255.0	155.14595134955016	75.90608117095083	-77.35268814667539	29.492273190478848	62.82153615461513	126.82327325558147	74.44660113295568	1.4152688912241274	1.0014291110480273	1.0099708726805086	1.0419218051322106	82.78425298001216	-20.870357192658034
588	612.0	587.0		(0.0, 154.8493835388204, 73.54915028323892)	#009a49	0.0	154.8493835388204	73.54915028323892	148.4983311921808	255.0	154.8493835388204	75.84763333876651	-77.28422090167119	29.440283903386046	62.713138953682105	126.58146665444852	74.36215261579473	1.331606366536232	1.0006580086577563	1.0090769163766786	1.04008509449599	82.70176005799563	-20.85360082633014
589	613.0	588.0		(0.0, 155.03598800399865, 73.61779406864379)	#009b49	0.0	155.03598800399865	73.61779406864379	148.49059564160487	255.0	155.03598800399865	75.88446147864954	-77.32179604919642	29.463443619561257	62.78471509496834	126.7337938053982	74.43197600799735	1.3729360045541819	1.0011438823956134	1.0095675238196313	1.0409032956949202	82.74511861249938	-20.859324885974633
590	614.0	589.0		(0.0, 155.0489836721093, 73.46617794068644)	#009b49	0.0	155.0489836721093	73.46617794068644	148.42953608624074	255.0	155.0489836721093	75.88662343600814	-77.37561657773668	29.553840166269385	62.758420526491165	126.7427398067311	74.28200599800067	1.478038600512798	1.0011724051042337	1.010270242335048	1.0440968824529007	82.82762527899926	-20.904501242490507
591	615.0	590.0		(0.0, 154.72642452515828, 73.80473175608131)	#009a49	0.0	154.72642452515828	73.80473175608131	148.62008812621949	255.0	154.72642452515828	75.82412388010434	-77.16087497346064	29.254405801316686	62.72613795401533	126.48429158280572	74.61394868377208	1.108080449625113	1.0003478483132082	1.0074664255490013	1.0335182745566855	82.52042707995479	-20.763482641046444
592	616.0	591.0		(0.0, 154.8530489836721, 74.10463178940353)	#009a4a	0.0	154.8530489836721	74.10463178940353	148.7128857749067	255.0	154.8530489836721	75.84978169035091	-77.10353041576928	29.126954188246067	62.825371542819056	126.59034923025656	74.91211596134622	0.9705463765918405	1.000686351865365	1.00671769484083	1.0290155828211287	82.42168320811972	-20.694770398791196
593	617.0	592.0		(0.0, 154.71276241252914, 74.0056647784072)	#009a4a	0.0	154.71276241252914	74.0056647784072	148.70054039152	255.0	154.71276241252914	75.82195482076625	-77.09066264782594	29.13615074981837	62.762089303565475	126.47532840053314	74.81273575474842	0.9705435685372368	1.0003192319081555	1.0065496842502408	1.0293404848038459	82.41289673344244	-20.703912998033417
594	618.0	593.0		(0.0, 154.88670443185606, 73.33922025991336)	#009a49	0.0	154.88670443185606	73.33922025991336	148.41014166926627	255.0	154.88670443185606	75.85442638108252	-77.36501943427166	29.571993720934042	62.682722425858046	126.60955459180273	74.15469510163278	1.4862709084996113	1.0007476292813333	1.0101318786079467	1.044738222790541	82.82420566897213	-20.91884853720043
595	619.0	594.0		(0.0, 154.86871042985672, 73.41219593468844)	#009a49	0.0	154.86871042985672	73.41219593468844	148.4417152041587	255.0	154.86871042985672	75.8510786873455	-77.33531539358258	29.52451205764206	62.69173942019327	126.59571199600134	74.22676107964013	1.4301795126549668	1.0007034631498273	1.0097440418486086	1.0430607603579798	82.77951328237404	-20.89549104628696
596	620.0	595.0		(0.0, 154.84671776074643, 73.89303565478174)	#009a49	0.0	154.84671776074643	73.89303565478174	148.63207049785345	255.0	154.84671776074643	75.84799367644588	-77.17074234639692	29.244482008616934	62.78108963678774	126.58295647784074	74.7025724758414	1.1055864143319525	1.000662762593625	1.0075952608809633	1.0331676804896666	82.5261364795802	-20.754611652320406
597	621.0	596.0		(0.0, 154.73242252582472, 73.39953348883705)	#009a49	0.0	154.73242252582472	73.39953348883705	148.46185652263802	254.99999999999997	154.73242252582472	75.82426073012104	-77.29559315348578	29.486316278489213	62.64695768077307	126.48485710096634	74.21286237920692	1.3761941404391393	1.000349653775807	1.009225400461262	1.0417113555526487	82.72878319318069	-20.8805894725621
598	622.0	597.0		(0.0, 154.75241586137955, 73.97967344218594)	#009a49	0.0	154.75241586137955	73.97967344218594	148.68310896359267	255.0	154.75241586137955	75.82968328128311	-77.11196760378797	29.164059066238334	62.769183605464846	126.50726657447518	74.78740086637788	1.0056598377665444	1.0004211935063012	1.0068278566768356	1.0303264475756773	82.44269457597007	-20.716821409299403
599	623.0	598.0		(0.0, 154.73908697100967, 73.47384205264912)	#009a49	0.0	154.73908697100967	73.47384205264912	148.48944380798153	255.00000000000003	154.73908697100967	75.82576203539844	-77.27337995183426	29.44631107711524	62.663885371542825	126.49106119626792	74.28649450183272	1.3304999912453817	1.0003694604999345	1.0089353693428285	1.040298026327023	82.69377537173388	-20.860177191857776
600	624.0	599.0		(0.0, 154.93335554815062, 73.6917694101966)	#009a49	0.0	154.93335554815062	73.6917694101966	148.53811659192826	255.0	154.93335554815062	75.86449681286658	-77.26454689545625	29.38733290916591	62.76769410196601	126.65120155614795	74.50418527157615	1.2770350123915053	1.0008804885120275	1.0088200387722654	1.0382144080580522	82.66453618374874	-20.824158289783764
601	625.0	600.0		(0.0, 154.7810729756748, 73.72709096967678)	#009a49	0.0	154.7810729756748	73.72709096967678	148.57988624278255	255.0	154.7810729756748	75.83466647225141	-77.20392487225809	29.31660117526933	62.72755081639454	126.52786266244587	74.53763078973675	1.1838426012681116	1.0004869367567046	1.0080285151789676	1.0357155523277504	82.58274105496301	-20.793242594311938
602	626.0	601.0		(0.0, 154.4738420526491, 73.95468177274242)	#009a49	0.0	154.4738420526491	73.95468177274242	148.72512813432965	255.0	154.4738420526491	75.77482710647087	-77.03021166453627	29.085328688731593	62.67782739086971	126.28068755081638	74.75987337554147	0.8961407332752539	0.9996974758603593	1.005760393873781	1.0275450106711443	82.33838627283639	-20.685703658776816
603	627.0	602.0		(0.0, 154.73842052649118, 73.71842719093635)	#009a49	0.0	154.73842052649118	73.71842719093635	148.58440467730472	255.0	154.73842052649118	75.82626015804777	-77.19301494407976	29.30730262842367	62.71259580139954	126.49311971676109	74.52862712429189	1.1700090658755173	1.0003760322332427	1.0078860675155814	1.0353870473443616	82.56924090429153	-20.78989799363929
604	628.0	603.0		(0.0, 154.72009330223258, 73.39220259913363)	#009a49	0.0	154.72009330223258	73.39220259913363	148.46128167300216	255.0	154.72009330223258	75.82181797113374	-77.29402611374081	29.48637576043822	62.64166944351882	126.47476291236254	74.20548150616462	1.3753964102103218	1.0003174264506254	1.0092049400928291	1.0417134569688158	82.72734027126343	-20.881014790965832
605	629.0	604.0		(0.0, 154.64045318227258, 74.02599133622125)	#009a4a	0.0	154.64045318227258	74.02599133622125	148.7218472836346	255.00000000000003	154.64045318227258	75.80778873846288	-77.06066514460474	29.100561463736383	62.74373875374875	126.41680045318228	74.83213595468177	0.9243521770845546	1.0001323387503314	1.0061580158385484	1.0280831638452879	82.3722574052308	-20.688133512591907
606	630.0	605.0		(0.0, 154.894701766078, 73.73042319226924)	#009a49	0.0	154.894701766078	73.73042319226924	148.56021116988893	255.00000000000003	154.894701766078	75.8570031464812	-77.23944314296489	29.352553740918697	62.763442185938025	126.62021011329557	74.54206597800733	1.233919741657064	1.000781624553422	1.0084922665975846	1.0369857074581665	82.62871164521947	-20.807805655653198
607	631.0	606.0		(0.0, 154.78940353215594, 73.62112629123625)	#009a49	0.0	154.78940353215594	73.62112629123625	148.5372737194929	254.99999999999997	154.78940353215594	75.83603129110399	-77.24132248930482	29.379462191042236	62.708940353215596	126.53350400199932	74.43280906364545	1.2569909442299039	1.000504942815102	1.0085168046596544	1.0379363463168585	82.6400308478383	-20.82478208936451
608	632.0	607.0		(0.0, 154.85404865044984, 72.96301232922359)	#009a48	0.0	154.85404865044984	72.96301232922359	148.2703666962904	255.0	154.85404865044984	75.84704300785899	-77.47787090854891	29.775446566591413	62.59735754748417	126.5790259446851	73.78192269243584	1.7183636378164573	1.0006502204206766	1.0116053464949701	1.0519259344612388	83.00239574109719	-21.022219333591554
609	633.0	608.0		(0.0, 154.7834055314895, 73.16294568477174)	#009a49	0.0	154.7834055314895	73.16294568477174	148.36077114347532	255.0	154.7834055314895	75.83367406810925	-77.38958083586822	29.63792752400196	62.6154448517161	126.5237607664112	73.97915028323892	1.5547150998062393	1.0004738439664755	1.0104525694694937	1.0470675741656643	82.87070634349253	-20.955366512911663
610	634.0	609.0		(0.0, 154.67510829723426, 73.61879373542152)	#009a49	0.0	154.67510829723426	73.61879373542152	148.55745615924857	255.0	154.67510829723426	75.81355593383424	-77.20525294838131	29.34270529824743	62.67304231922692	126.44062575808066	74.42935688103965	1.2064274142998495	1.0002084253727057	1.00804585547099	1.0366377754049296	82.5932529753087	-20.809844767988288
611	635.0	610.0		(0.0, 154.95634788403865, 73.64078640453182)	#009a49	0.0	154.95634788403865	73.64078640453182	148.5141412056152	255.00000000000003	154.95634788403865	75.86888174056784	-77.28864177649963	29.423897421593704	62.76462512495835	126.66933858047318	74.45394201932689	1.3209829672840652	1.0009383388737134	1.0091346384147288	1.0395061824338858	82.70005977707969	-20.84190140891516
612	636.0	611.0		(0.0, 154.78940353215594, 73.76107964011996)	#009a49	0.0	154.78940353215594	73.76107964011996	148.59152291705684	254.99999999999997	154.78940353215594	75.83639120712198	-77.19547708638474	29.300115221753174	62.73693102299234	126.53499170609795	74.57136287904032	1.1654332722303935	1.0005096911879912	1.0079182149699493	1.035133126065253	82.56899196794498	-20.784628868525402
613	637.0	612.0		(0.0, 155.15461512829057, 73.66944351882705)	#009b49	0.0	155.15461512829057	73.66944351882705	148.48878589576455	255.0	155.15461512829057	75.90787888385216	-77.34304341426918	29.473610091482215	62.83181939353548	126.8307155148284	74.48429523492169	1.3945599040096057	1.0014528282786488	1.00984494429924	1.0412624632879808	82.76859341807283	-20.860664016129785
614	638.0	613.0		(0.0, 154.80973008997, 73.47217594135289)	#009a49	0.0	154.80973008997	73.47217594135289	148.47579770289119	255.0	154.80973008997	75.83964312432464	-77.29667540628394	29.47078931525189	62.68545151616128	126.54843395534822	74.28555148283905	1.3638436724584826	1.0005525937394497	1.0092395311117823	1.0411628091093155	82.72426156653431	-20.870274427747283
615	639.0	614.0		(0.0, 154.78673775408197, 73.84338553815395)	#009a49	0.0	154.78673775408197	73.84338553815395	148.62391957202675	255.0	154.78673775408197	75.83607893584016	-77.16766274699683	29.2526099202572	62.7525658113962	126.53370093968677	74.65281906031323	1.1104144904203008	1.0005055713922208	1.0075550514743072	1.0334548285271705	82.52613744130385	-20.76064612576562
616	640.0	615.0		(0.0, 154.759746751083, 74.13728757080973)	#009a4a	0.0	154.759746751083	74.13728757080973	148.7428568967819	254.99999999999997	154.759746751083	75.83152966557331	-77.06273858071077	29.07743330194199	62.802979006997674	126.51489762745753	74.94351216261246	0.9061965461416266	1.0004455528586729	1.0061850880725407	1.027266077419614	82.36602943561049	-20.672572892885828
617	641.0	616.0		(0.0, 155.02432522492504, 73.19226924358547)	#009b49	0.0	155.02432522492504	73.19226924358547	148.32804560344607	254.99999999999997	155.02432522492504	75.88107837224989	-77.4574167164428	29.70143067111475	62.69599466844386	126.71979563478841	74.01058980339886	1.6459786704290762	1.001099249064764	1.0113382822371357	1.0493110537795958	82.95677421582705	-20.97956907980904
618	642.0	617.0		(0.0, 155.00233255581472, 73.69543485504832)	#009b49	0.0	155.00233255581472	73.69543485504832	148.52683581203968	255.0	155.00233255581472	75.87805273859733	-77.28555072360388	29.408212796336876	62.789810063312224	126.70727744085303	74.50850383205598	1.306612619209057	1.001059331872725	1.0090942794632118	1.0389520660063434	82.69159165553279	-20.8325068931428
619	643.0	618.0		(0.0, 154.90469843385537, 73.69076974341885)	#009a49	0.0	154.90469843385537	73.69076974341885	148.54300889067673	255.0	154.90469843385537	75.85886505062128	-77.2556468655291	29.378359558015976	62.75861046317894	126.62790989003665	74.50290903032322	1.264445030691882	1.0008061886592101	1.0087038337481382	1.0378973917952554	82.65302766947745	-20.820537520215275
620	644.0	619.0		(0.0, 154.73808730423193, 73.99233588803732)	#009a49	0.0	154.73808730423193	73.99233588803732	148.69067487278434	254.99999999999997	154.73808730423193	75.82689920710592	-77.10319886497291	29.15212507868643	62.76727424191936	126.49576065644786	74.79979340219926	0.990828679556536	1.0003844632090004	1.0067133658814211	1.0299048360650216	82.43027157431267	-20.711218770888497
621	645.0	620.0		(0.0, 154.86171276241254, 73.29723425524826)	#009a49	0.0	154.86171276241254	73.29723425524826	148.39845935361706	255.00000000000003	154.86171276241254	75.84940821967274	-77.37074124419757	29.587556078672648	62.66657780739754	126.58880504831724	74.1128790403199	1.5023406173182432	1.0006814246658116	1.0102065865657779	1.0452880196733516	82.83510774656585	-20.927490205424025
622	646.0	621.0		(0.0, 154.69510163278906, 73.61712762412529)	#009a49	0.0	154.69510163278906	73.61712762412529	148.55311907633984	255.0	154.69510163278906	75.81748294107534	-77.21224399314208	29.350313151569864	62.67890703098967	126.45685063312229	74.42790736421193	1.2165973053957233	1.0002602343886617	1.0081371354477708	1.036906550491058	82.60249091009133	-20.813054803020044
623	647.0	622.0		(0.0, 155.0646451182939, 73.73308897034322)	#009b49	0.0	155.0646451182939	73.73308897034322	148.52994204349855	255.00000000000003	155.0646451182939	75.890383689809	-77.29327873685415	29.40760331294454	62.816657780739746	126.75830042985672	74.54640453182273	1.3110493447346738	1.0012220141416524	1.0091951818167495	1.0389305337889982	82.69859775416109	-20.83020808966941
624	648.0	623.0		(0.0, 154.49483505498168, 73.89570143285572)	#009a49	0.0	154.49483505498168	73.89570143285572	148.69831916642045	255.0	154.49483505498168	75.77880657197235	-77.05632368389436	29.12570072077598	62.67253915361546	126.29711530489837	74.70169276907697	0.944038201552766	0.9997499769582703	1.0061013306868436	1.0289712995242573	82.37708092760577	-20.70555791998567
625	649.0	624.0		(0.0, 154.74475174941685, 73.76707764078641)	#009a49	0.0	154.74475174941685	73.76707764078641	148.60209867158784	255.0	154.74475174941685	75.82762989691672	-77.17911861103605	29.281842088411313	62.72428857047651	126.49878035654781	74.5768543818727	1.141074432553069	1.0003941032014276	1.0077046272586556	1.034487561175968	82.54721452397426	-20.77680012772935
626	650.0	625.0		(0.0, 154.9616794401866, 73.13795401532822)	#009a49	0.0	154.9616794401866	73.13795401532822	148.3184672286255	255.0	154.9616794401866	75.86863666016221	-77.45509038212123	29.71152259210004	62.66571142952349	126.66832482839054	73.9561912695768	1.652745124200638	1.0009351055273337	1.0113079079869165	1.049667587589734	82.95821599361597	-20.986652345610185
627	651.0	626.0		(0.0, 154.68377207597467, 73.56147950683106)	#009a49	0.0	154.68377207597467	73.56147950683106	148.5336251577963	255.00000000000003	154.68377207597467	75.81511207408073	-77.22683130161373	29.37811649381392	62.66426524491836	126.44705496167944	74.37270243252249	1.2479099608758957	1.0002289555347121	1.0083275975638286	1.0378888046683652	82.62600802176036	-20.827482322434264
628	652.0	627.0		(0.0, 154.8153948683772, 73.35054981672776)	#009a49	0.0	154.8153948683772	73.35054981672776	148.42761853719642	255.0	154.8153948683772	75.84044363807999	-77.33836218194246	29.54180492237173	62.66288237254249	126.55174313562146	74.16519826724426	1.446168572812931	1.0005631549193452	1.0097838228513434	1.043671693693592	82.78852881321647	-20.90591982192939
629	653.0	628.0		(0.0, 154.9490169943352, 72.92802399200266)	#009a48	0.0	154.9490169943352	72.92802399200266	148.23949144304757	254.99999999999997	154.9490169943352	75.86561012633038	-77.51985328191768	29.827031894872526	62.619800066644444	126.65580630123293	73.74823392202599	1.7848370873698909	1.0008951764592273	1.0121534977652669	1.0537483737833575	83.06009562062751	-21.04504625048702
630	654.0	629.0		(0.0, 154.541152949017, 73.1249583472176)	#009a49	0.0	154.541152949017	73.1249583472176	148.39047992789654	255.0	154.541152949017	75.78593621414193	-77.32406542344	29.578837460191476	62.53274908363879	126.32655096301234	73.93912029323559	1.4701792044423767	0.9998440383445233	1.0095971543591786	1.0449800027684664	82.7883972492816	-20.933392552592377
631	655.0	630.0		(0.0, 154.48817060979673, 74.19593468843719)	#009a4a	0.0	154.48817060979673	74.19593468843719	148.81616154644223	255.0	154.48817060979673	75.77826816063393	-76.95580158486881	28.953793738124478	62.73051982672442	126.29489258913695	74.99885704765079	0.7449788190091549	0.9997428736961904	1.0047888437583479	1.0228980601872193	82.22236660057622	-20.61827018037553
632	656.0	631.0		(0.0, 154.6227924025325, 73.90536487837387)	#009a49	0.0	154.6227924025325	73.90536487837387	148.67831982466387	255.00000000000003	154.6227924025325	75.804004949295	-77.09447458989477	29.16289757563948	62.71413862045985	126.40117057647451	74.71253915361547	0.9951830119039943	1.0000824192107591	1.0065994556356976	1.0302854136962747	82.42592193781742	-20.720367733656555
633	657.0	632.0		(0.0, 154.70909696767745, 73.44051982672443)	#009a49	0.0	154.70909696767745	73.44051982672443	148.4820432409613	255.0	154.70909696767745	75.81978030658	-77.27464335185086	29.45525075362605	62.6479240253249	126.46634310229925	74.25320559813396	1.3387068415349892	1.000290543537278	1.0089518651783047	1.0406138529107278	82.69813965328805	-20.865653196707168
634	658.0	633.0		(0.0, 154.7940686437854, 73.84638453848717)	#009a49	0.0	154.7940686437854	73.84638453848717	148.62372642006986	255.0	154.7940686437854	75.83752745458814	-77.16904415679204	29.253353854412257	62.75543818727091	126.53968843385539	74.65586137954016	1.1118199191390248	1.000524681703539	1.0075730881281046	1.0334811107066666	82.52769285400129	-20.760789121995355
635	659.0	634.0		(0.0, 154.78440519826725, 73.80673108963678)	#009a49	0.0	154.78440519826725	73.80673108963678	148.61014234415768	255.0	154.78440519826725	75.83552622290445	-77.17891450843933	29.27258947333078	62.744511829390206	126.53141633455516	74.6165078307231	1.133298316865087	1.0004982794491335	1.0077019623522039	1.0341606788992226	82.54374197463514	-20.770845557991432
636	660.0	635.0		(0.0, 154.62545818060647, 73.58980339886705)	#009a49	0.0	154.62545818060647	73.58980339886705	148.5553766881954	255.0	154.62545818060647	75.80371715799001	-77.19874799793364	29.34260632927572	62.65185271576142	126.39998183605465	74.40015994668444	1.2029435036637202	1.0000786223793818	1.007960922282011	1.0366342789660832	82.58713724693038	-20.811383867782144
637	661.0	636.0		(0.0, 154.8437187604132, 74.27290903032322)	#009a4a	0.0	154.8437187604132	74.27290903032322	148.7798212126038	255.0	154.8437187604132	75.84838106192674	-77.04546705189696	29.028863589382503	62.856134621792734	126.58455814395201	75.07861712762413	0.8567016024644604	1.0006678733712038	1.005959578895723	1.0255501756897645	82.33273294708441	-20.645192399944438
638	662.0	637.0		(0.0, 154.79640119960013, 73.38220593135621)	#009a49	0.0	154.79640119960013	73.38220593135621	148.44337673072948	255.0	154.79640119960013	75.8367921926152	-77.32187226647925	29.51747918530088	62.66332555814728	126.53664918360546	74.19634788403864	1.4167269025247922	1.0005149813905656	1.0095685189658568	1.04281229856605	82.7644459188147	-20.894261806110077
639	663.0	638.0		(0.0, 154.8223925358214, 73.51616127957348)	#009a49	0.0	154.8223925358214	73.51616127957348	148.4905148701525	255.00000000000003	154.8223925358214	75.842244670262	-77.28633887897757	29.450025003472714	62.69817394201933	126.55918849050317	74.32922359213596	1.3408267537663547	1.0005869159412446	1.0091045701717787	1.040429234282053	82.70720736442095	-20.85938465339228
640	664.0	639.0		(0.0, 154.67377540819726, 73.87170943018994)	#009a49	0.0	154.67377540819726	73.87170943018994	148.65581158870773	255.0	154.67377540819726	75.81394457540733	-77.12195265892163	29.198938080180348	62.72321226257914	126.44223141286237	74.67973008997001	1.0403051725140118	1.0002135527219123	1.0069582285499885	1.031558675587841	82.46437756349802	-20.737034043442318
641	665.0	640.0		(0.0, 154.81639453515496, 74.09630123292236)	#009a4a	0.0	154.81639453515496	74.09630123292236	148.71645530387167	255.0	154.81639453515496	75.84255770888532	-77.09443216591771	29.1194526045923	62.812342552482505	126.56048260246585	74.90350216594469	0.9590180194589668	1.0005910458605534	1.0065989017185402	1.0287505620975175	82.41052111821878	-20.692126836465913
642	666.0	641.0		(0.0, 154.57580806397868, 73.76607797400867)	#009a49	0.0	154.57580806397868	73.76607797400867	148.63297131598122	255.0	154.57580806397868	75.79440463362057	-77.12495115195728	29.22610240567698	62.67171609463513	126.36151988003999	74.57417527490837	1.0651094249369446	0.9999557622230275	1.0069973789751452	1.0325183541746303	82.4768037209185	-20.75394472713577
643	667.0	642.0		(0.0, 154.6364545151616, 73.35888037320893)	#009a49	0.0	154.6364545151616	73.35888037320893	148.4637463798097	255.00000000000003	154.6364545151616	75.80528561691365	-77.2780122888752	29.477449273579804	62.60907697434189	126.40646054648451	74.17165611462846	1.3593639304645282	1.0000993150617254	1.008995852379629	1.0413980963575484	82.70919658052554	-20.87919120309015
644	668.0	643.0		(0.0, 154.88870376541152, 72.8607130956348)	#009a48	0.0	154.88870376541152	72.8607130956348	148.22441326876367	255.0	154.88870376541152	75.85358908787452	-77.52256306929384	29.845390529312276	62.58764078640453	126.60609231922692	73.68099300233256	1.8015012329835682	1.000736582870031	1.0121888786471296	1.0543969593098677	83.06921885198996	-21.056193060172195
645	669.0	644.0		(0.0, 154.67577474175275, 73.84038653782072)	#009a49	0.0	154.67577474175275	73.84038653782072	148.64329077818616	255.00000000000003	154.67577474175275	75.81425712551024	-77.13285846382517	29.217337004071474	62.7175674775075	126.44352270909697	74.64874041986005	1.0616956060982305	1.00021767619617	1.0071006223770116	1.0322086844857417	82.48109259951623	-20.74630449679851
646	670.0	645.0		(0.0, 154.62545818060647, 73.38087304231922)	#009a49	0.0	154.62545818060647	73.38087304231922	148.47430451844812	255.0	154.62545818060647	75.80317947121637	-77.267256238222	29.461279247729944	62.610066644451855	126.39776090636455	74.1933188937021	1.339963666204164	1.0000715286764867	1.0088554138489834	1.0408268313887987	82.69338462958073	-20.871379256693984
647	671.0	646.0		(0.0, 154.839386871043, 74.00399866711096)	#009a4a	0.0	154.839386871043	74.00399866711096	148.67642406595607	255.0	154.839386871043	75.84683849539823	-77.1320568179108	29.179274195151628	62.80100966344552	126.57818039986671	74.81235254915029	1.0298101574682785	1.0006475222872913	1.007090155526497	1.030863977337465	82.46686747729211	-20.72177151165146
648	672.0	647.0		(0.0, 154.5718093968677, 73.66944351882705)	#009a49	0.0	154.5718093968677	73.66944351882705	148.59620152197814	255.0	154.5718093968677	75.79336926155116	-77.15533646243439	29.27954404391093	62.6511496167944	126.35724413862046	74.47846717760746	1.1265854451184154	0.9999421025568311	1.007394110869983	1.0344063743966836	82.52416400092022	-20.781165553179033
649	673.0	648.0		(0.0, 154.74408530489836, 73.2975674775075)	#009a49	0.0	154.74408530489836	73.2975674775075	148.42017541404044	255.0	154.74408530489836	75.82629121060651	-77.33278057517562	29.54818937507131	62.63017994001999	126.49324804398533	74.1120326557814	1.4484084074814496	1.0003764419097245	1.0097109454841526	1.0438972477035715	82.78559323235739	-20.911426059428756
650	674.0	649.0		(0.0, 154.5894701766078, 73.6704431856048)	#009a49	0.0	154.5894701766078	73.6704431856048	148.59332259879332	255.0	154.5894701766078	75.79684602215967	-77.16070632135651	29.284865192850162	62.65682439186938	126.37160238253915	74.47963345551481	1.13387827891344	0.9999879714678828	1.0074642235090094	1.0345943633344075	82.5310725083228	-20.783296669876975
651	675.0	650.0		(0.0, 155.03232255914696, 73.04665111629457)	#009b49	0.0	155.03232255914696	73.04665111629457	148.27022774754326	254.99999999999997	155.03232255914696	75.88227451258756	-77.50770901824654	29.78707312297797	62.669350216594474	126.72474474841721	73.8665078307231	1.7452029201567216	1.0011150297471094	1.011994933753183	1.0523366848479423	83.03441866172614	-21.022322067734518
652	676.0	651.0		(0.0, 154.8713762079307, 73.77340886371209)	#009a49	0.0	154.8713762079307	73.77340886371209	148.58116612768924	255.00000000000003	154.8713762079307	75.85253105652795	-77.2178544918996	29.320429774249448	62.76480839720094	126.60171736754415	74.58438853715427	1.1950738289764424	1.0007226242599365	1.0082103900490273	1.0358508115102056	82.59712255568515	-20.7922952136358
653	677.0	652.0		(0.0, 154.71009663445517, 73.71642785738088)	#009a49	0.0	154.71009663445517	73.71642785738088	148.58886244440376	254.99999999999997	154.71009663445517	75.82068664677355	-77.184538666196	29.298998695994193	62.70341552815728	126.47008813395534	74.52636454515162	1.1584044759259988	1.0003025008856266	1.0077753952949198	1.035093680732343	82.55836925291933	-20.786598243369983
654	678.0	653.0		(0.0, 154.66344551816061, 73.38053982005998)	#009a49	0.0	154.66344551816061	73.38053982005998	148.46718159195942	254.99999999999997	154.66344551816061	75.81064947238349	-77.27960428789227	29.4741296318062	62.62177607464179	126.42861827724091	74.19336887704098	1.3573530077141585	1.000170080419811	1.0090166386337993	1.0412808179393402	82.70950100469554	-20.876649529759955
655	679.0	654.0		(0.0, 154.87237587470844, 73.93168943685438)	#009a49	0.0	154.87237587470844	73.93168943685438	148.64230203196405	255.0	154.87237587470844	75.85313436212834	-77.16635997245913	29.23115452313767	62.796774408530496	126.6042120193269	74.74109630123293	1.0922169815165135	1.0007305836721705	1.0075380415375066	1.0326968385969868	82.51731640179953	-20.747036548974936
656	680.0	655.0		(0.0, 154.72175941352882, 74.18893702099301)	#009a4a	0.0	154.72175941352882	74.18893702099301	148.76994314266025	255.0	154.72175941352882	75.82419506535503	-77.03357069505978	29.03561659234626	62.80153282239253	126.48458574808397	74.99426524491837	0.8550840917330431	1.0003487874603914	1.005804251728892	1.0257887500781346	82.32398219795071	-20.652509753136506
657	681.0	656.0		(0.0, 154.62945684771742, 73.76507830723092)	#009a49	0.0	154.62945684771742	73.76507830723092	148.62264919414795	255.0	154.62945684771742	75.80495467337228	-77.14258970722032	29.24455351929234	62.68814728423858	126.4050935254915	74.57372209263579	1.0899645718026	1.00009494892279	1.007227680306342	1.0331702068643385	82.49983671062198	-20.761586622947753
658	682.0	657.0		(0.0, 154.92435854715094, 73.33688770409863)	#009a49	0.0	154.92435854715094	73.33688770409863	148.40233326450547	255.00000000000003	154.92435854715094	75.8618174560742	-77.37789489920004	29.5858559122151	62.69392869043652	126.64012	74.15276241252916	1.5051054994366404	1.000845139751436	1.0102999896957634	1.045227955110236	82.84118232551972	-20.92462462829834
659	683.0	658.0		(0.0, 154.81206264578475, 72.67877374208597)	#009a48	0.0	154.81206264578475	72.67877374208597	148.1678723866799	255.00000000000003	154.81206264578475	75.83806127855767	-77.55765888607836	29.92387890371657	62.52749416861046	126.54189505831391	73.50010663112295	1.8864082136966696	1.00053172444445	1.012647114211459	1.0571698465747128	83.13019295378534	-21.09798672944429
660	684.0	659.0		(0.0, 154.68077307564144, 73.02165944685105)	#009a49	0.0	154.68077307564144	73.02165944685105	148.32478452036528	255.0	154.68077307564144	75.81313344651379	-77.40291512765812	29.684268807525417	62.55537154281905	126.43888028657113	73.83825058313894	1.60101197671405	1.0002028514964731	1.0106266713221672	1.0487047485356784	82.89974116302699	-20.981980697559642
661	685.0	660.0		(0.0, 154.74841719426857, 73.02599133622125)	#009a49	0.0	154.74841719426857	73.02599133622125	148.3140826873385	255.0	154.74841719426857	75.82644423149729	-77.4232523915256	29.704335753509746	62.577207597467506	126.49388041652783	73.84321559480172	1.6288265567049034	1.000378460714704	1.010892208883024	1.0494136863801249	82.9259161748552	-20.989894659529018
662	686.0	661.0		(0.0, 154.44418527157615, 73.59813395534822)	#009a49	0.0	154.44418527157615	73.59813395534822	148.59212879757146	255.0	154.44418527157615	75.76807186171564	-77.13753453740941	29.277431899567663	62.59732422525825	126.25280427857382	74.4065944685105	1.1162891107682014	0.9996083539000923	1.0071616764687534	1.0343317552165132	82.50677095332146	-20.784180371800083
663	687.0	662.0		(0.0, 154.55081639453516, 73.53182272575808)	#009a49	0.0	154.55081639453516	73.53182272575808	148.54665841610841	255.0	154.55081639453516	75.78888494366241	-77.19368852852915	29.35063313946109	62.61711762745752	126.33872651449518	74.34201266244585	1.2073456488581908	0.9998829409401634	1.0078948623059174	1.0369178552270168	82.58526027280416	-20.817836478437364
664	688.0	663.0		(0.0, 154.83772075974676, 73.05298233922026)	#009a49	0.0	154.83772075974676	73.05298233922026	148.30821145419955	255.00000000000003	154.83772075974676	75.84406587816174	-77.44311225153844	29.71868751100446	62.61028990336555	126.56671754748419	73.87082972342553	1.6517506521955403	1.0006109431414365	1.0111515131247906	1.0499207144067249	82.9495992912631	-20.994236284364383
665	689.0	664.0		(0.0, 154.52882372542487, 73.77507497500834)	#009a49	0.0	154.52882372542487	73.77507497500834	148.64517047231107	254.99999999999997	154.52882372542487	75.78518407472949	-77.10683691838882	29.205338618715636	62.658950349883376	126.32344544151951	74.58261246251251	1.0381350427259315	0.9998341153674499	1.0067608668548373	1.0317847978884664	82.45250816920522	-20.74491279308241
666	690.0	665.0		(0.0, 154.49583472175942, 73.83338887037654)	#009a49	0.0	154.49583472175942	73.83338887037654	148.673933767864	254.99999999999997	154.49583472175942	75.77884284509608	-77.07707048989909	29.161308410841613	62.66038653782073	126.29726505164946	74.64001332889036	0.9852386118827114	0.9997504555096787	1.006372215516679	1.0302292706704674	82.4090814384986	-20.72361552051076
667	691.0	666.0		(0.0, 154.29056981006332, 73.60713095634789)	#009a49	0.0	154.29056981006332	73.60713095634789	148.624094543287	254.99999999999997	154.29056981006332	75.73784839649218	-77.08497334015723	29.221064814974508	62.551502832389204	126.12810271576143	74.41396534488504	1.0428498603964025	0.9992096156508689	1.0064754006646437	1.0323403829628375	82.43763548145769	-20.760516589163323
668	692.0	667.0		(0.0, 154.4155281572809, 73.7947350883039)	#009a49	0.0	154.4155281572809	73.7947350883039	148.67382677206135	255.0	154.4155281572809	75.76293723889954	-77.06380364194426	29.156410852731305	62.62776074641786	126.23161310896367	74.60094301899368	0.9748943424805533	0.9995406128089575	1.0061989942579523	1.03005624661925	82.39493992702107	-20.723694748058925
669	693.0	668.0		(0.0, 154.80606464511828, 73.74541819393535)	#009a49	0.0	154.80606464511828	73.74541819393535	148.58237564387082	255.0	154.80606464511828	75.83962540635578	-77.20597624148073	29.314539133593787	62.738963678773736	126.54836071309563	74.55602465844717	1.1833156467336974	1.000552359986244	1.0080552992922753	1.0356427032065258	82.5839268381874	-20.79139991619426
670	694.0	669.0		(0.0, 154.8260579806731, 72.97434188603799)	#009a48	0.0	154.8260579806731	72.97434188603799	148.27986819705015	255.0	154.8260579806731	75.84157177706153	-77.46515901871493	29.759660708226264	62.59094635121626	126.55640675774742	73.79285904698435	1.6981381738039822	1.000578038459636	1.0114393711581506	1.05136824160599	82.98486770046414	-21.015194116461885
671	695.0	670.0		(0.0, 154.49683438853717, 73.96301232922359)	#009a49	0.0	154.49683438853717	73.96301232922359	148.72408847286178	255.00000000000003	154.49683438853717	75.77937333151263	-77.03491053178735	29.08828577350846	62.686621126291236	126.29945507830723	74.76835054981673	0.9009264601334794	0.9997574542182454	1.0058217455756013	1.02764948044493	82.3438267867226	-20.686473653130747
672	696.0	671.0		(0.0, 154.7214261912696, 72.87404198600467)	#009a48	0.0	154.7214261912696	72.87404198600467	148.2600970453503	255.00000000000003	154.7214261912696	75.82074704494673	-77.46443856733914	29.78206685373803	62.53845051649451	126.47033770409865	73.69251582805732	1.7165895885672373	1.0003032977188702	1.011429964440399	1.0521598201807203	82.99223306209794	-21.029812241113678
673	697.0	672.0		(0.0, 154.31056314561812, 74.27090969676775)	#009a4a	0.0	154.31056314561812	74.27090969676775	148.87848045503426	255.0	154.31056314561812	75.74349669521906	-76.87377299741583	28.85222652694881	62.69045651449517	126.15140126957681	75.07130623125626	0.6186843069791764	0.9992841336695274	1.0037178210694202	1.019309829082519	82.1098529436059	-20.572092945959074
674	698.0	673.0		(0.0, 154.5588137287571, 73.39353548817061)	#009a49	0.0	154.5588137287571	73.39353548817061	148.49149798094567	255.0	154.5588137287571	75.79010235967696	-77.24162427093705	29.431863366017417	62.591939353548824	126.34375355548151	74.20518827057647	1.3016519378097813	0.9998990023125649	1.0085207449320064	1.0397876083904383	82.6589565698027	-20.85865719226187
675	699.0	674.0		(0.0, 154.6621126291236, 73.42652449183605)	#009a49	0.0	154.6621126291236	73.42652449183605	148.48526633070554	255.00000000000003	154.6621126291236	75.81050568207425	-77.26409562847142	29.447546943392734	62.630559813395536	126.42802425524825	74.23888037320893	1.326577610576733	1.0001681833939162	1.0088141467144536	1.0403416877977556	82.6855398136149	-20.863268309442944
676	700.0	675.0		(0.0, 154.41219593468844, 73.92169276907697)	#009a49	0.0	154.41219593468844	73.92169276907697	148.72377754423368	255.0	154.41219593468844	75.76260828782628	-77.0211028535739	29.083425707247955	62.65211929356881	126.23025557147618	74.72659780073307	0.8904267182306469	0.9995362729566585	1.0056414628582317	1.0274777809296536	82.3291924875364	-20.686703932562995
677	701.0	676.0		(0.0, 154.78073975341553, 73.29390203265578)	#009a49	0.0	154.78073975341553	73.29390203265578	148.41202418960728	255.00000000000003	154.78073975341553	75.8334868996056	-77.34578024244232	29.56248519632132	62.64080973008997	126.5229871542819	74.10877040986338	1.467510138508514	1.0004713746519578	1.009880678244687	1.0444022995789037	82.80283963907819	-20.917455960679536
678	702.0	677.0		(0.0, 154.4525158280573, 73.75174941686105)	#009a49	0.0	154.4525158280573	73.75174941686105	148.65026148190339	255.0	154.4525158280573	75.77010718754697	-77.08984557819298	29.193103874947024	62.630629790069975	126.26120495501499	74.55875708097301	1.0193908816085058	0.9996352059586694	1.006539016016854	1.0313525610706942	82.43228496847024	-20.741143417929678
679	703.0	678.0		(0.0, 154.45518160613128, 73.83905364878373)	#009a49	0.0	154.45518160613128	73.83905364878373	148.68368139454608	255.00000000000003	154.45518160613128	75.77085671545181	-77.06208301419542	29.144540844101165	62.64891702765744	126.26429867710762	74.6452149283572	0.9634537445141078	0.9996450944821168	1.006176528536971	1.0296368953966781	82.38913095487916	-20.716397523701044
680	704.0	679.0		(0.0, 154.42152615794734, 72.92169276907697)	#009a48	0.0	154.42152615794734	72.92169276907697	148.3334951739139	255.00000000000003	154.42152615794734	75.7618691891906	-77.35228293428875	29.65487591775071	62.455011662779064	126.22720544485172	73.73669110296566	1.5505668491370888	0.9995265220265843	1.0099655819437863	1.0476663378111366	82.84194191859248	-20.97553898147739
681	705.0	680.0		(0.0, 154.65111629456848, 73.71509496834389)	#009a49	0.0	154.65111629456848	73.71509496834389	148.59924845079163	255.0	154.65111629456848	75.80908574048324	-77.16595601891352	29.280098908735575	62.684865044985	126.42215833722094	74.52445518160614	1.1324864444579033	1.0001494501010986	1.0075327672370942	1.0344259770144935	82.53428960388666	-20.778910045168224
682	706.0	681.0		(0.0, 154.81939353548816, 73.38787070976342)	#009a49	0.0	154.81939353548816	73.38787070976342	148.44134796056073	255.0	154.81939353548816	75.84132543044883	-77.32741614231203	29.521916469208385	62.67158613795401	126.55538837387537	74.20218593802068	1.4235238142143465	1.0005747884081835	1.0096409036915468	1.0429690617571725	82.77120779148518	-20.89576274155148
683	707.0	682.0		(0.0, 154.88370543152283, 73.49383538820393)	#009a49	0.0	154.88370543152283	73.49383538820393	148.47058772907408	255.0	154.88370543152283	75.85423464986998	-77.31339149902128	29.483120649525585	62.712715761412866	126.60876176274574	74.30773408863712	1.3835931289986116	1.0007450997709864	1.00945778812617	1.041598458337951	82.74427417238861	-20.87412933680754
684	708.0	683.0		(0.0, 154.5688103965345, 73.23192269243586)	#009a49	0.0	154.5688103965345	73.23192269243586	148.42692099572935	254.99999999999997	154.5688103965345	75.79165303420193	-77.29786942489308	29.527135207422027	62.562715761412875	126.35015690436522	74.04529156947684	1.4122748770871134	0.9999194603652941	1.0092551210550096	1.0431534326635774	82.74546713376631	-20.906435852142025
685	709.0	684.0		(0.0, 155.02532489170275, 73.67210929690103)	#009b49	0.0	155.02532489170275	73.67210929690103	148.51357712620182	255.00000000000003	155.02532489170275	75.88250742721745	-77.3005851965512	29.429089100683427	62.792272575808056	126.72570846384538	74.48564145284905	1.332520994613438	1.0011181025903806	1.0092905800718488	1.0396895973783322	82.71306884057219	-20.84231883984211
686	710.0	685.0		(0.0, 154.68843718760414, 73.65711429523492)	#009a49	0.0	154.68843718760414	73.65711429523492	148.5698591185214	254.99999999999997	154.68843718760414	75.81627542504803	-77.19699119664637	29.325410720098333	62.684838387204266	126.45186149616795	74.46742752415862	1.1873814509925378	1.0002443036268156	1.0079379842539766	1.036026781536545	82.5793870388825	-20.800664589571248
687	711.0	686.0		(0.0, 154.61812729090303, 74.26824391869377)	#009a4a	0.0	154.61812729090303	74.26824391869377	148.82000133618098	255.0	154.61812729090303	75.80402128296915	-76.97413503475158	28.956328598234826	62.78526824391869	126.40123804398534	75.07174275241586	0.756128100895045	1.0000826347009613	1.0050282181203898	1.0229876133391542	82.24041847070772	-20.615425297966496
688	712.0	687.0		(0.0, 154.79873375541487, 73.71742752415861)	#009a49	0.0	154.79873375541487	73.71742752415861	148.5728800497685	255.0	154.79873375541487	75.8381126857763	-77.21278170027496	29.32796106203441	62.731092969010334	126.54210755748085	74.52824058647117	1.19825611603077	1.0005324026600086	1.0081441561286968	1.0361168816402766	82.5950540768061	-20.798428550745356
689	713.0	688.0		(0.0, 154.48550483172275, 74.03965344885039)	#009a4a	0.0	154.48550483172275	74.03965344885039	148.755961355533	254.99999999999997	154.48550483172275	75.77734113930241	-77.00613640799608	29.041174255747435	62.69843718760413	126.29106564145285	74.84411196267911	0.8458088898897075	0.999730643501539	1.005446050462576	1.0259850947493598	82.30027245786971	-20.662866516057274
690	714.0	689.0		(0.0, 154.68943685438188, 72.7464178607131)	#009a48	0.0	154.68943685438188	72.7464178607131	148.2164390820791	255.0	154.68943685438188	75.8141288942318	-77.49605471649107	29.84434030971308	62.503008997001004	126.44299292235922	73.56584805064978	1.7862066831084844	1.0002159844406058	1.0118427670270296	1.0543598564831878	83.04410361454535	-21.062087883595495
691	715.0	690.0		(0.0, 154.42085971342885, 73.91369543485504)	#009a49	0.0	154.42085971342885	73.91369543485504	148.71905864480587	255.0	154.42085971342885	75.76429318308111	-77.02652451205766	29.090841367344566	62.65320559813395	126.23720901366211	74.71876707764078	0.8994715603089445	0.9995585017837988	1.0057122518286143	1.0277397660911298	82.3368843828003	-20.690198801301836
692	716.0	691.0		(0.0, 154.49316894368545, 73.67444185271576)	#009a49	0.0	154.49316894368545	73.67444185271576	148.61269880983707	255.0	154.49316894368545	75.77790897111855	-77.12832002591408	29.250485805497117	62.62777074308564	126.29340976674443	74.48262912362546	1.0880924506685599	0.999738134908052	1.0070413653530152	1.0333797864484933	82.48859721123524	-20.768953019246194
693	717.0	692.0		(0.0, 154.7394201932689, 73.50116627790736)	#009a49	0.0	154.7394201932689	73.50116627790736	148.49997738886626	255.0	154.7394201932689	75.82589782745733	-77.26453104886966	29.43090227813785	62.66945351549483	126.49162236254581	74.31354881706098	1.3127412587075866	1.0003712520048933	1.0088198318681323	1.0397536544659	82.68002036228005	-20.85238267221739
694	718.0	693.0		(0.0, 154.46817727424192, 73.65111629456848)	#009a49	0.0	154.46817727424192	73.65111629456848	148.60826777173995	255.0	154.46817727424192	75.77293049304429	-77.12790195346552	29.25537813495818	62.615358213928694	126.2728585838054	74.45928690436521	1.0922388415941091	0.9996724538348709	1.0070359067063177	1.0335526257786611	82.48994126293691	-20.772233282794563
695	719.0	694.0		(0.0, 154.48750416527824, 74.06431189603465)	#009a4a	0.0	154.48750416527824	74.06431189603465	148.7651660745831	255.0	154.48750416527824	75.77779808871212	-76.9987034881625	29.02790557003767	62.70398867044319	126.29295201932689	74.86854381872709	0.8305937506721095	0.9997366720361979	1.005349001055364	1.0255163301723753	82.2886361573759	-20.656048346894384
696	720.0	695.0		(0.0, 154.40653115628123, 73.77940686437854)	#009a49	0.0	154.40653115628123	73.77940686437854	148.66954123451035	255.0	154.40653115628123	75.76112661054371	-77.06592338333584	29.162092167519948	62.621906031322894	126.22414100633122	74.58567810729758	0.980950972738962	0.9995167251847138	1.0062266710861842	1.030256959725421	82.39893304232233	-20.726868047639456
697	721.0	696.0		(0.0, 154.31489503498833, 73.95934688437188)	#009a49	0.0	154.31489503498833	73.95934688437188	148.75652938140658	255.00000000000003	154.31489503498833	75.74354695155559	-76.97729908315642	29.029653224526907	62.62948683772076	126.15160858380538	74.76290236587805	0.8233312960546426	0.9992847967014957	1.0050695301523982	1.0255780724229102	82.26922474700974	-20.66244577206637
698	722.0	697.0		(0.0, 154.57647450849717, 73.39286904365211)	#009a49	0.0	154.57647450849717	73.39286904365211	148.48798406498176	255.0	154.57647450849717	75.79357507906306	-77.24753564863806	29.438130424132503	62.597280906364546	126.35809408863713	74.20470509830055	1.3100238369860144	0.9999448179077596	1.0085979280194786	1.0400090150097914	82.6667120832554	-20.861257331798974
699	723.0	698.0		(0.0, 154.6397867377541, 73.10996334555148)	#009a49	0.0	154.6397867377541	73.10996334555148	148.3665536099846	255.0	154.6397867377541	75.80530041095217	-77.36074693287182	29.620263731526396	62.560326557814065	126.40652165611463	73.9252615794735	1.5244071295954331	1.0000995102395112	1.010076093837298	1.046443536458474	82.83746247644851	-20.95108972415575
700	724.0	699.0		(0.0, 154.42719093635455, 73.64945018327224)	#009a49	0.0	154.42719093635455	73.64945018327224	148.6152133196385	255.0	154.42719093635455	75.76485885831516	-77.1152162334009	29.24265053988946	62.60231922692436	126.23954357214261	74.45722759080306	1.0751404705674588	0.9995659647385192	1.0068702730603356	1.0331029771963582	82.47356658543558	-20.767091522143158
701	725.0	700.0		(0.0, 154.6661112962346, 73.3785404865045)	#009a49	0.0	154.6661112962346	73.3785404865045	148.46591533395238	255.00000000000003	154.6661112962346	75.81116855305564	-77.28111869221644	29.47615473964906	62.62220259913363	126.43076270243253	74.1914161946018	1.3598718520331194	1.0001769286523645	1.0090364117573134	1.0413523622386078	82.71163766094939	-20.877586423021935
702	726.0	701.0		(0.0, 154.2585804731756, 74.02565811396201)	#009a4a	0.0	154.2585804731756	74.02565811396201	148.792819648759	254.99999999999997	154.2585804731756	75.7326260029491	-76.93733712447953	28.973357948259526	62.62529156947684	126.10656352215929	74.82798733755415	0.7559072550757272	0.9991407166003223	1.0045477588313756	1.0235892370594883	82.21197792660014	-20.635563142353476
703	727.0	702.0		(0.0, 154.7067644118627, 73.2272575808064)	#009a49	0.0	154.7067644118627	73.2272575808064	148.3997630714555	254.99999999999997	154.7067644118627	75.81877304738403	-77.34382536340667	29.575770928734734	62.60454848383872	126.46218115628123	74.04205264911695	1.4776226397914836	1.0002772547642882	1.0098551539748404	1.0448716663926885	82.8057579391321	-20.926525834624215
704	728.0	703.0		(0.0, 154.55081639453516, 73.42219260246584)	#009a49	0.0	154.55081639453516	73.42219260246584	148.50409760956603	255.0	154.55081639453516	75.7886027177753	-77.22964565909002	29.412908192034504	62.59519160279907	126.33756114628459	74.23347884038654	1.279256118364259	0.9998792175333575	1.0083643437861574	1.039117947935128	82.64101485909798	-20.849333754779163
705	729.0	704.0		(0.0, 154.41952682439188, 73.4161946017994)	#009a49	0.0	154.41952682439188	73.4161946017994	148.52600164432158	255.0	154.41952682439188	75.76274935619627	-77.18926955087613	29.372528583833102	62.55329223592137	126.23083774075309	74.22622792402534	1.2246412252026289	0.9995381340720022	1.0078371650387181	1.0376913914267163	82.58891432393276	-20.83312422429998
706	730.0	705.0		(0.0, 154.3848717094302, 74.12795734755082)	#009a4a	0.0	154.3848717094302	74.12795734755082	148.80902378326346	255.0	154.3848717094302	75.75776036457894	-76.94466385805299	28.957710613699472	62.684901699433524	126.21024996334557	74.93052649116962	0.743814592880978	0.9994723142936223	1.0046434217964049	1.0230364380614245	82.2133219144898	-20.623558399565507
707	731.0	706.0		(0.0, 154.61579473508831, 73.90636454515162)	#009a49	0.0	154.61579473508831	73.90636454515162	148.68000568963063	255.0	154.61579473508831	75.80263120333207	-77.09188831877539	29.159999238750366	62.7121692769077	126.3954962979007	74.71345884705097	0.9913654272887371	1.0000642953769734	1.0065656874685915	1.0301830194052723	82.42247751771636	-20.71911936981144
708	732.0	707.0		(0.0, 154.620793068977, 73.41219593468844)	#009a49	0.0	154.620793068977	73.41219593468844	148.48731835256038	255.0	154.620793068977	75.80234252566983	-77.25548010665406	29.441918620704577	62.614885038320566	126.39430393202267	74.22428190603134	1.3173027471823793	1.0000604868518828	1.0087016564274711	1.040142846830251	82.67548474957866	-20.861749925175662
709	733.0	708.0		(0.0, 154.69510163278906, 73.66111296234588)	#009a49	0.0	154.69510163278906	73.66111296234588	148.57017921764603	255.0	154.69510163278906	75.81759610354887	-77.19782935855002	29.325363822911378	62.68770409863379	126.45731819726758	74.47145284905032	1.1877918862200918	1.0002617273414465	1.0079489278828224	1.0360251247228645	82.58015391737852	-20.80042765918619
710	734.0	709.0		(0.0, 154.32189270243254, 73.55081639453516)	#009a49	0.0	154.32189270243254	73.55081639453516	148.5963897046122	254.99999999999997	154.32189270243254	75.74387232759003	-77.11357277614749	29.263480730240367	62.54995001666112	126.1529508097301	74.35852715761413	1.0933852144127496	0.999289089388299	1.0068488149313912	1.033838879423748	82.47941810385998	-20.781026250573568
711	735.0	710.0		(0.0, 154.00233255581472, 74.25258247250916)	#009a4a	0.0	154.00233255581472	74.25258247250916	148.92913941245584	255.0	154.00233255581472	75.68270655290812	-76.77989788693668	28.759605993208794	62.59123958680439	125.90079992002664	75.05007997334222	0.5057119030760788	0.9984821291761347	1.0024921218788008	1.016037671894654	81.98943624890364	-20.534546914885027
712	736.0	711.0		(0.0, 154.37587470843053, 73.65078307230922)	#009a49	0.0	154.37587470843053	73.65078307230922	148.6252433722873	255.0	154.37587470843053	75.75475971483267	-77.09820742432655	29.22477261898535	62.58667777407531	126.19786843718762	74.45803398867044	1.051617577573358	0.9994327267143188	1.0066481941364396	1.0324713746237077	82.45132456592724	-20.759666073578394
713	737.0	712.0		(0.0, 154.3785404865045, 73.77607464178607)	#009a49	0.0	154.3785404865045	73.77607464178607	148.67344427896134	255.0	154.3785404865045	75.75560735680386	-77.05797278801629	29.154640240849396	62.61256247917361	126.20136596467844	74.58209930023325	0.9708093926370194	0.9994439096568789	1.006122862545258	1.0299936933153295	82.38885979167337	-20.723977973764306
714	738.0	713.0		(0.0, 154.6184605131623, 73.61979340219926)	#009a49	0.0	154.6184605131623	73.61979340219926	148.56830671752763	255.0	154.6184605131623	75.80241801240484	-77.1866602614959	29.323257577832386	62.655681439520166	126.39461572475842	74.4297800733089	1.180132137962345	1.000061482748559	1.007803096329077	1.0359507139556585	82.5689648554437	-20.80181363882131
715	739.0	714.0		(0.0, 154.72675774741754, 73.60279906697767)	#009a49	0.0	154.72675774741754	73.60279906697767	148.54172095577547	255.0	154.72675774741754	75.82366994302059	-77.22714247707913	29.368990654414585	62.68585471509497	126.48241574808398	74.41403865378206	1.2403852333712069	1.000341859520173	1.0083316604886459	1.0375664012036039	82.62305457458088	-20.821490721848285
716	740.0	715.0		(0.0, 154.55414861712762, 73.27857380873043)	#009a49	0.0	154.55414861712762	73.27857380873043	148.44772830663817	255.0	154.55414861712762	75.7888885912419	-77.27783751198541	29.495694073372025	62.56750083305565	126.33874157614129	74.0913295568144	1.3750428604254636	0.9998829890626884	1.0089935703701458	1.0420426602611517	82.71553747270686	-20.891042362488975
717	741.0	716.0		(0.0, 154.55214928357213, 73.54548483838721)	#009a49	0.0	154.55214928357213	73.54548483838721	148.5517161085011	255.00000000000003	154.55214928357213	75.78918235197885	-77.18963805745238	29.343321130417976	62.62026324558481	126.33995458180607	74.35555148283906	1.1989862472573531	0.9998868646487958	1.0078419765186721	1.0366595319159537	82.57887573952152	-20.81409318000321
718	742.0	717.0		(0.0, 154.5091636121293, 73.74575141619461)	#009a49	0.0	154.5091636121293	73.74575141619461	148.63742823745585	255.0	154.5091636121293	75.7812400823617	-77.11010285661519	29.215397255607044	62.646991002999	126.30716185604798	74.55338553815396	1.0485382690758287	0.999782082266677	1.006803509231717	1.032140155816944	82.4591256281602	-20.750644989098873
719	743.0	718.0		(0.0, 154.25824725091636, 73.78073975341553)	#009a49	0.0	154.25824725091636	73.78073975341553	148.69761885731938	255.0	154.25824725091636	75.73192908131483	-77.01756053170672	29.11184576732415	62.57620459846718	126.10368933022326	74.58551482839054	0.9153828335982596	0.9991315221115289	1.0055952118229643	1.0284818229072017	82.33592286624095	-20.706076528944674
720	744.0	719.0		(0.0, 154.49883372209263, 73.23892035988004)	#009a49	0.0	154.49883372209263	73.23892035988004	148.44251387358162	255.0	154.49883372209263	75.77790230300674	-77.27302405086589	29.499817884469692	62.54242252582472	126.29338223925357	74.05151949350217	1.3763293759631767	0.999738046935637	1.0089307224505197	1.0421883488852586	82.71251115268218	-20.894900171002707
721	745.0	720.0		(0.0, 154.4161946017994, 73.63745418193935)	#009a49	0.0	154.4161946017994	73.63745418193935	148.61258990554657	255.0	154.4161946017994	75.76266330816762	-77.11560041691124	29.245786081768664	62.59651116294568	126.23048263245585	74.44524158613795	1.0781310736789622	0.9995369988401538	1.0068752892293207	1.0332137516162798	82.47503762473403	-20.769033640925237
722	746.0	721.0		(0.0, 154.45084971676107, 73.37320893035655)	#009a49	0.0	154.45084971676107	73.37320893035655	148.50351774622604	255.0	154.45084971676107	75.768804346826	-77.21348066820299	29.407413893946455	62.55440519826725	126.25582752082639	74.1839853382206	1.2667532671952106	0.9996180175779111	1.008153282343508	1.0389238418740299	82.6239528758388	-20.849762850028917
723	747.0	722.0		(0.0, 154.68377207597467, 73.6961012995668)	#009a49	0.0	154.68377207597467	73.6961012995668	148.58584335402816	255.00000000000003	154.68377207597467	75.81545843684023	-77.1827111504883	29.30174932017988	62.69118960346551	126.44848599133623	74.50597800733088	1.1597359483492509	1.0002335250994294	1.0077515339698855	1.0351908565349093	82.55763691968401	-20.788833055406432
724	748.0	723.0		(0.0, 154.24125291569476, 73.60279906697767)	#009a49	0.0	154.24125291569476	73.60279906697767	148.6315616641966	255.0	154.24125291569476	75.72812258221504	-77.07045874786789	29.20705822835363	62.5353482172609	126.08799162279239	74.40918360546483	1.02428611849632	0.9990813029597704	1.006285887981991	1.0318455493526404	82.41909889073797	-20.754988368828894
725	749.0	724.0		(0.0, 154.31856047984004, 73.27790736421193)	#009a49	0.0	154.31856047984004	73.27790736421193	148.49089849063938	255.0	154.31856047984004	75.74251281829642	-77.20208720263433	29.417482809175954	62.4943352215928	126.14734268910364	74.0883138953682	1.270852683160313	0.9992711533789258	1.0080045212772937	1.0392795629221798	82.61689030259683	-20.85910079049136
726	750.0	725.0		(0.0, 154.40719760079972, 73.36587804065312)	#009a49	0.0	154.40719760079972	73.36587804065312	148.50872725389317	255.0	154.40719760079972	75.76019259232923	-77.20180543134536	29.39701959654073	62.539406864378535	126.22028661446184	74.17629123625458	1.2521963290741467	0.9995044026801687	1.008000842273998	1.0385566255171859	82.60934283129667	-20.84590781356292
727	751.0	726.0		(0.0, 154.48383872042652, 73.20426524491836)	#009a49	0.0	154.48383872042652	73.20426524491836	148.43181494631216	254.99999999999997	154.48383872042652	75.77486207905864	-77.27956615013198	29.51454782948062	62.530843052315895	126.28083191602798	74.01706097967345	1.3924086689603166	0.9996979372537936	1.00901614068049	1.042708737761225	82.72387731442068	-20.9028153565828
728	752.0	727.0		(0.0, 154.53448850383205, 73.4495168277241)	#009a49	0.0	154.53448850383205	73.4495168277241	148.51771829273025	255.00000000000003	154.53448850383205	75.78546051251756	-77.21541800469616	29.391936597439106	62.59559480173276	126.32458682439187	74.26036654448518	1.2540075494409566	0.9998377624118514	1.0081785775656336	1.038377050088556	82.62025607917127	-20.83925426681078
729	753.0	728.0		(0.0, 154.3728757080973, 73.43118960346551)	#009a49	0.0	154.3728757080973	73.43118960346551	148.5404502312891	255.0	154.3728757080973	75.75360349649425	-77.16929411072037	29.348441153196035	62.54182939020326	126.1930977707431	74.24060646451183	1.1941827541616223	0.9994174727230053	1.0075763517016556	1.0368404153405977	82.56167968052414	-20.82243118150637
730	754.0	729.0		(0.0, 154.56514495168278, 73.7727424191936)	#009a49	0.0	154.56514495168278	73.7727424191936	148.63753368545866	255.0	154.56514495168278	75.79232408618029	-77.1193254732614	29.21877134512765	62.66974341886038	126.35292801066312	74.5806664445185	1.0559527029133744	0.9999283135556549	1.0069239261739815	1.0322593577998256	82.46894543020225	-20.750566918653693
731	755.0	730.0		(0.0, 154.3552149283572, 73.50116627790736)	#009a49	0.0	154.3552149283572	73.50116627790736	148.57091662708865	255.0	154.3552149283572	75.75030632896646	-77.14062719771592	29.302793368622872	62.550349883372206	126.17949400533155	74.30970676441186	1.1405300905576736	0.9993739731838985	1.007202056407751	1.0352277413430535	82.51866494109801	-20.799881843717902
732	756.0	731.0		(0.0, 154.48517160946352, 73.61246251249584)	#009a49	0.0	154.48517160946352	73.61246251249584	148.5901080649684	255.0	154.48517160946352	75.77617553777682	-77.14606383138273	29.282973395353086	62.61289570143286	126.286253892036	74.42118960346552	1.1251294900779987	0.9997152657178148	1.0072730409046118	1.0345275287079152	82.51671161376183	-20.78567619397818
733	757.0	732.0		(0.0, 154.29423525491504, 73.88770409863379)	#009a49	0.0	154.29423525491504	73.88770409863379	148.7325202953544	255.0	154.29423525491504	75.73929342596124	-76.9941111740245	29.06329200321467	62.60875374875042	126.13406301566145	74.6917694101966	0.8611227524240429	0.9992286799281219	1.0052890405856156	1.0267664846143487	82.29682920709743	-20.680228783705413
734	758.0	733.0		(0.0, 154.4495168277241, 73.79706764411863)	#009a49	0.0	154.4495168277241	73.79706764411863	148.6684228581045	255.00000000000003	154.4495168277241	75.76963361945153	-77.07401812958858	29.16642874538806	62.638763745418196	126.25925029990003	74.60359213595467	0.9884062998239438	0.9996289581736497	1.0063323617626543	1.0304101651094637	82.40803866371257	-20.72769615988898
735	759.0	734.0		(0.0, 154.4921692769077, 73.15728090636455)	#009a49	0.0	154.4921692769077	73.15728090636455	148.41203457059603	255.0	154.4921692769077	75.77638055417235	-77.29767419595373	29.544086614631105	62.5240286571143	126.28710021659448	73.97062979006998	1.427011728162817	0.9997179704996129	1.0092525720092431	1.0437523027704945	82.75133527621556	-20.91744828141529
736	760.0	735.0		(0.0, 154.12829056981008, 73.74275241586137)	#009a49	0.0	154.12829056981008	73.74275241586137	148.7070279479136	255.0	154.12829056981008	75.70622396279316	-76.9879923527133	29.0899692723958	62.528320559813395	125.99770871709431	74.54660779740085	0.8847080265220124	0.9987923944211853	1.0052091489690795	1.0277089561655133	82.3005302459855	-20.699108574706443
737	761.0	736.0		(0.0, 154.47750749750082, 73.26291236254582)	#009a49	0.0	154.47750749750082	73.26291236254582	148.45575911317616	254.99999999999997	154.47750749750082	75.77376707665773	-77.25827523723588	29.479048948417976	62.54060979673442	126.27631184938353	74.07505831389537	1.351048954721373	0.9996834908844907	1.0087381516099996	1.0414546106887514	82.69132614449788	-20.88510076359826
738	762.0	737.0		(0.0, 154.569476841053, 72.94168610463178)	#009a48	0.0	154.569476841053	72.94168610463178	148.31413585476747	255.0	154.569476841053	75.79103701926475	-77.39335361208477	29.692803812816937	62.50487504165278	126.34761310896369	73.757964011996	1.6034903957721227	0.9999113332787496	1.010501829478152	1.0490062786368923	82.89387059120614	-20.989855343177865
739	763.0	738.0		(0.0, 154.23825391536155, 73.70143285571476)	#009a49	0.0	154.23825391536155	73.70143285571476	148.67048776219622	255.0	154.23825391536155	75.72778601590663	-77.0371184212435	29.15011495661353	62.55414528490503	126.08660371209598	74.50680106631123	0.9585419828309343	0.9990768626396559	1.0058505733267016	1.0298338211925766	82.367753499974	-20.726167179569508
740	764.0	739.0		(0.0, 154.41252915694767, 73.31556147950683)	#009a49	0.0	154.41252915694767	73.31556147950683	148.48819142324425	254.99999999999997	154.41252915694767	75.7611125798567	-77.22004098257813	29.427415706653505	62.53099633455514	126.22408310563145	74.12653115628123	1.2875866187584317	0.9995165400778264	1.0082389384026995	1.039630478648586	82.63720423951456	-20.861103896968455
741	765.0	740.0		(0.0, 154.36454515161614, 73.96501166277908)	#009a49	0.0	154.36454515161614	73.96501166277908	148.74948191897212	255.00000000000003	154.36454515161614	75.75333854074614	-76.99149782684877	29.043020229953953	62.64601132955682	126.1920045551483	74.76900699766745	0.8412314737575135	0.9994139771611846	1.0052549188945545	1.0260503105014676	82.28722720871797	-20.667665850218324
742	766.0	741.0		(0.0, 154.40719760079972, 73.52415861379541)	#009a49	0.0	154.40719760079972	73.52415861379541	148.57023238147855	255.0	154.40719760079972	75.76060031311141	-77.14986360513542	29.307082300103925	62.571062979006996	126.22196913695434	74.33298900366545	1.1483834610581907	0.9995097817414265	1.0073226534120105	1.0353792634451975	82.52882240306148	-20.80038830844998
743	767.0	742.0		(0.0, 154.433188937021, 73.32822392535822)	#009a49	0.0	154.433188937021	73.32822392535822	148.48929990894456	255.0	154.433188937021	75.76521216956563	-77.22254828875097	29.427105173733835	62.53993335554815	126.24100171276241	74.13927357547485	1.2884368906842438	0.9995706259746945	1.008271675548158	1.0396195079438821	82.63943660937234	-20.860283670517205
744	768.0	743.0		(0.0, 154.4368543818727, 73.6584471842719)	#009a49	0.0	154.4368543818727	73.6584471842719	148.61691821388885	255.0	154.4368543818727	75.76678421533248	-77.11538545049451	29.240771702182712	62.60711429523492	126.2474897934022	74.46623125624791	1.0735291081794953	0.9995913659782691	1.006872482477226	1.03303660042159	82.47305864897646	-20.76582937499465
745	769.0	744.0		(0.0, 154.39286904365213, 73.13862045984672)	#009a49	0.0	154.39286904365213	73.13862045984672	148.42305641946504	255.0	154.39286904365213	75.7567862362221	-77.27179532164385	29.521593502738597	62.4895134955015	126.20623034655115	73.95116294568477	1.395123397507691	0.9994594626158727	1.00891467930122	1.0429576517920935	82.71913221964407	-20.909294781026304
746	770.0	745.0		(0.0, 154.35754748417193, 73.3458847050983)	#009a49	0.0	154.35754748417193	73.3458847050983	148.51012570510787	255.0	154.35754748417193	75.75036554857245	-77.19234863351898	29.391822241847265	62.52001666111296	126.17973833055646	74.15600133288903	1.2433875828356353	0.9993747544683025	1.0078773676982296	1.0383730100613968	82.5986555717167	-20.844872946674275
747	771.0	746.0		(0.0, 154.5248250583139, 73.21392869043652)	#009a49	0.0	154.5248250583139	73.21392869043652	148.4280258513054	254.99999999999997	154.5248250583139	75.78295254505089	-77.28960266887552	29.522713919463463	62.54548150616461	126.31423193935355	74.02703765411529	1.4043751042109527	0.999804674791045	1.0091471844985778	1.0429972345875238	82.73616692766913	-20.905618496744193
748	772.0	747.0		(0.0, 154.47050983005664, 73.22925691436188)	#009a49	0.0	154.47050983005664	73.22925691436188	148.44397561512278	255.0	154.47050983005664	75.77230317913114	-77.26706637020541	29.495872552112388	62.53170943018994	126.27026918693768	74.04166944351883	1.3700417772144118	0.9996641776809093	1.008852934799179	1.0420489656717293	82.70553816443119	-20.893818734159726
749	773.0	748.0		(0.0, 154.34488503832057, 73.10629790069977)	#009a49	0.0	154.34488503832057	73.10629790069977	148.4193277474206	255.0	154.34488503832057	75.74725479077553	-77.26693994772282	29.524001349151074	62.468173942019334	126.16690455181607	73.91868377207598	1.3951688034315286	0.9993337142332226	1.0088512841387027	1.04304271772324	82.71545601971664	-20.91205313261009
750	774.0	749.0		(0.0, 154.44285238253914, 73.5838053982006)	#009a49	0.0	154.44285238253914	73.5838053982006	148.58680900917616	255.0	154.44285238253914	75.76777260010701	-77.14180433127422	29.285118304732126	62.59404531822726	126.25156912695766	74.39239586804398	1.1250864818988826	0.9996044057409714	1.0072174258879285	1.034603305432131	82.51349059157997	-20.788118254244356
751	775.0	750.0		(0.0, 154.323892035988, 73.36587804065312)	#009a49	0.0	154.323892035988	73.36587804065312	148.52411654711676	255.0	154.323892035988	75.74378951000288	-77.17492319063624	29.36922063382643	62.513582139286896	126.1526091736088	74.17545818060647	1.2154706761849245	0.999287996775673	1.0076498489115293	1.0375745260626943	82.57432948634205	-20.83451929542889
752	776.0	751.0		(0.0, 154.41086304565144, 74.26057980673109)	#009a4a	0.0	154.41086304565144	74.26057980673109	148.8557080798555	254.99999999999997	154.41086304565144	75.76321880474654	-76.90962112843336	28.891526910965304	62.71948350549816	126.23277510163278	75.06208263912029	0.6687488696261303	0.9995443275078526	1.0041858793752814	1.0206982580717796	82.15722822348741	-20.588968231337937
753	777.0	752.0		(0.0, 154.3855381539487, 73.56481172942352)	#009a49	0.0	154.3855381539487	73.56481172942352	148.590039951566	255.0	154.3855381539487	75.75644084278576	-77.12953294245811	29.276776280969273	62.5724791736088	126.20480514495169	74.37301899366878	1.1121778583057034	0.9994549058394383	1.007057202040916	1.034308593105234	82.49905745720768	-20.78572661387646
754	778.0	753.0		(0.0, 154.36921026324558, 73.25824725091636)	#009a49	0.0	154.36921026324558	73.25824725091636	148.47390893274215	254.99999999999997	154.36921026324558	75.7524362168191	-77.22488394477672	29.445574953028995	62.5061046317894	126.18828158613795	74.06935688103965	1.3060614417375527	0.9994020727994498	1.0083021715090759	1.0402720200666107	82.64819770931899	-20.871671955302453
755	779.0	754.0		(0.0, 154.43552149283573, 73.134955014995)	#009a49	0.0	154.43552149283573	73.134955014995	148.4137823894567	255.0	154.43552149283573	75.76517352723891	-77.28674823421217	29.537911758755243	62.50200266577808	126.24084223258915	73.9479606797734	1.4164551223387947	0.9995701161663855	1.0091099150004255	1.0435341535305545	82.73892484004436	-20.916155340417323
756	780.0	755.0		(0.0, 154.2202599133622, 73.65811396201266)	#009a49	0.0	154.2202599133622	73.65811396201266	148.65697957067079	255.00000000000003	154.2202599133622	75.72412926811607	-77.0455176982583	29.16866966021785	62.539903365544816	126.07152490503165	74.46373542152615	0.9790850564882858	0.9990286191572796	1.005960240170088	1.0304893335753709	82.382176999273	-20.736169242488884
757	781.0	756.0		(0.0, 154.5034988337221, 73.34521826057981)	#009a49	0.0	154.5034988337221	73.34521826057981	148.48293487755168	255.0	154.5034988337221	75.77909405379168	-77.23964381992748	29.440891141196303	62.56512829056982	126.2983021226258	74.15680106631123	1.3085956086176482	0.9997537697066026	1.0084948867765582	1.0401065473799818	82.6603208838257	-20.8649934435796
758	782.0	757.0		(0.0, 154.25791402865713, 73.45918027324225)	#009a49	0.0	154.25791402865713	73.45918027324225	148.57260740331108	255.00000000000003	154.25791402865713	75.7310346004169	-77.12298758475805	29.29416513200689	62.51178940353216	126.10000044318562	74.2671676107964	1.1254899701596492	0.9991197212228959	1.0069717412665498	1.0349229175062482	82.49911105448369	-20.79863035978823
759	783.0	758.0		(0.0, 154.31656114628458, 73.57747417527492)	#009a49	0.0	154.31656114628458	73.57747417527492	148.60774253731344	255.0	154.31656114628458	75.74289102751553	-77.10310238802765	29.2465699378897	62.5536287904032	126.14890282572478	74.384865044985	1.0735985337336296	0.9992761430940611	1.0067121062108535	1.0332414441844084	82.46362986790328	-20.772622106126388
760	784.0	759.0		(0.0, 154.46551149616795, 73.20093302232588)	#009a49	0.0	154.46551149616795	73.20093302232588	148.43389400519035	254.99999999999997	154.46551149616795	75.77124647600614	-77.27475293009961	29.51033259828877	62.52449516827724	126.26590745751417	74.0135788070643	1.3864279575227176	0.9996502365940453	1.0089532959086667	1.0425598193898231	82.71787697027507	-20.901277270008265
761	785.0	760.0		(0.0, 154.00099966677774, 74.02465844718427)	#009a4a	0.0	154.00099966677774	74.02465844718427	148.8405888042375	255.0	154.00099966677774	75.68185558550734	-76.8542469387864	28.887874644693	62.545241586137955	125.8972942485838	74.8244218593802	0.6502002844833276	0.9984709023611741	1.0034628751723031	1.0205692284834977	82.10410814335332	-20.600171389237683
762	786.0	761.0		(0.0, 154.01099633455516, 73.6321226257914)	#009a49	0.0	154.01099633455516	73.6321226257914	148.6857916817219	255.0	154.01099633455516	75.68281407736302	-76.98636069124993	29.113502977085616	62.46983338887038	125.90124288570478	74.43591136287904	0.9075860107184937	0.9984835477465263	1.0051878448542315	1.0285403698688076	82.30732523949496	-20.714834846122084
763	787.0	762.0		(0.0, 154.2585804731756, 72.72609130289904)	#009a48	0.0	154.2585804731756	72.72609130289904	148.2873436588685	254.99999999999997	154.2585804731756	75.72927625125493	-77.36407961981034	29.712264661363385	62.36537820726425	126.0927491269577	73.54141619460181	1.6074702158107061	0.9990965233181823	1.0101196077321128	1.0496938038851484	82.87351498957467	-21.009666745885006
764	788.0	763.0		(0.0, 154.23658780406532, 74.02465844718427)	#009a4a	0.0	154.23658780406532	74.02465844718427	148.79653634760965	255.0	154.23658780406532	75.7282909791866	-76.93054751623501	28.96657987355562	62.618273908697105	126.08868605131623	74.82677774075307	0.7471880573811497	0.9990835246214204	1.0044591089508328	1.023349776920719	82.20323528133653	-20.632809715444893
765	789.0	764.0		(0.0, 154.5624791736088, 73.68510496501166)	#009a49	0.0	154.5624791736088	73.68510496501166	148.60400739907124	254.99999999999997	154.5624791736088	75.79157405104479	-77.14719191838087	29.267552692527076	62.651389536821064	126.34983074641787	74.49387870709764	1.1121342566078207	0.9999184183403125	1.0072877699985485	1.033982736300049	82.51229521411545	-20.775387151572485
766	790.0	765.0		(0.0, 154.27290903032323, 73.80573142285904)	#009a49	0.0	154.27290903032323	73.80573142285904	148.70461128402735	254.99999999999997	154.27290903032323	75.73488160860693	-77.01410247350815	29.10258410903488	62.58574808397201	126.1158662212596	74.61040319893368	0.9053983958070599	0.9991704748111789	1.0055500609931707	1.02815462114622	82.32941383019475	-20.700898273034294
767	791.0	766.0		(0.0, 154.00799733422193, 73.97767410863045)	#009a49	0.0	154.00799733422193	73.97767410863045	148.82097373739123	255.0	154.00799733422193	75.68311429989417	-76.87193459509733	28.91677917917295	62.53801399533489	125.90247971009664	74.77797734088637	0.6831241680063174	0.9984875085831002	1.0036938176011705	1.0215903862812485	82.13083736630215	-20.61470484345934
768	792.0	767.0		(0.0, 154.50216594468512, 73.27890703098967)	#009a49	0.0	154.50216594468512	73.27890703098967	148.45742902681056	255.0	154.50216594468512	75.77866101345568	-77.26097458425923	29.478170347010433	62.55145284905032	126.29651439520161	74.09113962012663	1.351547862807623	0.9997480566044105	1.0087733961753038	1.0414235708988164	82.69353493905625	-20.883865254506
769	793.0	768.0		(0.0, 154.3685438187271, 73.3032322559147)	#009a49	0.0	154.3685438187271	73.3032322559147	148.4915166429219	255.00000000000003	154.3685438187271	75.75242089207663	-77.2098993447048	29.419753706767192	62.51489503498834	126.18821835721425	74.1138853715428	1.2762305737664443	0.9994018706200856	1.00810652207563	1.0393597906381735	82.62499903168707	-20.858643383149275
770	794.0	769.0		(0.0, 154.11529490169943, 74.02932355881373)	#009a4a	0.0	154.11529490169943	74.02932355881373	148.8210162162162	255.0	154.11529490169943	75.70440155259682	-76.88974691479334	28.92343139564366	62.58160613128957	125.99019728757081	74.83018327224258	0.6933985692097318	0.9987683513590915	1.0039263877225053	1.0218254000202212	82.14985127387314	-20.614673370726702
771	795.0	770.0		(0.0, 154.5461512829057, 72.79773408863713)	#009a48	0.0	154.5461512829057	72.79773408863713	148.26252228903843	255.0	154.5461512829057	75.78607723099039	-77.43312386456014	29.7672461195599	62.468853715428196	126.3271332155948	73.61521826057981	1.6878680110750914	0.9998458987801434	1.0110210977487404	1.0516362238472492	82.95768567749927	-21.02801915221202
772	796.0	771.0		(0.0, 154.2229256914362, 74.1299566811063)	#009a4a	0.0	154.2229256914362	74.1299566811063	148.8400533249212	255.0	154.2229256914362	75.72587085106908	-76.89159790662148	28.902521778906397	62.635098300566476	126.07870627124292	74.9308863712096	0.6730324209351557	0.9990515958653581	1.0039505555682102	1.021086691766883	82.14422434848184	-20.600568158887725
773	797.0	772.0		(0.0, 154.32155948017328, 73.51516161279574)	#009a49	0.0	154.32155948017328	73.51516161279574	148.582588924229	255.0	154.32155948017328	75.74371482581871	-77.12516674368113	29.283613216352954	62.542715761412865	126.1523010896368	74.32322559146951	1.116592187898479	0.999287011467052	1.0070001938916877	1.0345501327115754	82.49740206967478	-20.79124204325409
774	798.0	773.0		(0.0, 154.3025658113962, 73.86271242919027)	#009a49	0.0	154.3025658113962	73.86271242919027	148.72125114995399	255.0	154.3025658113962	75.74086975462707	-77.00500151118	29.080219100318438	62.60633788737087	126.14056509830056	74.66711096301232	0.8810380475227411	0.999249476435993	1.0054312324548869	1.0273644958783872	82.31299654768596	-20.688575015969484
775	799.0	774.0		(0.0, 154.07564145284906, 73.81806064645119)	#009a49	0.0	154.07564145284906	73.81806064645119	148.74616387784098	254.99999999999997	154.07564145284906	75.69603995246757	-76.94623304852527	29.029715514181298	62.52706097967344	125.95573710096636	74.62063645451516	0.8137649408760527	0.9986580367485202	1.0046639102462398	1.0255802730314807	82.24017973711062	-20.670123483611043
776	800.0	775.0		(0.0, 154.29090303232255, 73.36621126291236)	#009a49	0.0	154.29090303232255	73.36621126291236	148.53034488269583	255.0	154.29090303232255	75.73729312663741	-77.16416475779003	29.35801997285148	62.50342219260246	126.1258124491836	74.17545818060647	1.2008003770859663	0.9992022899743424	1.0075093792773033	1.0371788219802616	82.56029105746728	-20.829909961773414
777	801.0	776.0		(0.0, 154.14461846051316, 73.67344218593801)	#009a49	0.0	154.14461846051316	73.67344218593801	148.6770084827103	254.99999999999997	154.14461846051316	75.70926332619916	-77.01602643063104	29.134714631728144	62.51952015994668	126.01023672775742	74.47815394868377	0.9367538067011063	0.9988324927498945	1.0055751815248672	1.0292897487095718	82.34257661644973	-20.72133876180624
778	802.0	777.0		(0.0, 154.5134955014995, 73.45551482839053)	#009a49	0.0	154.5134955014995	73.45551482839053	148.5239219745738	254.99999999999997	154.5134955014995	75.78134520734169	-77.20668051888963	29.38152814289834	62.590286571142954	126.30759586804399	74.26609463512163	1.2406766232136714	0.9997834691807902	1.0080644948313875	1.0380093335794314	82.6083876658891	-20.834663288787592
779	803.0	778.0		(0.0, 154.2742419193602, 73.68077307564145)	#009a49	0.0	154.2742419193602	73.68077307564145	148.65576475721255	255.0	154.2742419193602	75.73482209188508	-77.05553106322083	29.173843694033195	62.56116961012996	126.11562075308231	74.48670776407864	0.9875965293603274	0.9991696896069248	1.0060909816761945	1.030672125136329	82.39337366147153	-20.737068718486736
780	804.0	779.0		(0.0, 153.98167277574143, 73.1569476841053)	#009949	0.0	153.98167277574143	73.1569476841053	148.5060993423487	255.0	153.98167277574143	75.67580484702734	-77.13303869238442	29.373832079115747	62.3657080973009	125.87236931689439	73.96519493502166	1.2049206986713572	0.9983910749538868	1.0071029755673093	1.0377374421380026	82.53682613799104	-20.84785247788271
781	805.0	780.0		(0.0, 153.98833722092635, 73.6817727424192)	#009949	0.0	153.98833722092635	73.6817727424192	148.70935841201074	254.99999999999997	153.98833722092635	75.67847361021373	-76.9627183411461	29.077770223555397	62.47273908697101	125.8833624025325	74.48483838720426	0.8660504700817522	0.9984262839530094	1.0048791537726585	1.0272779804008918	82.27257584172548	-20.69738269694268
782	806.0	781.0		(0.0, 154.29290236587804, 73.21126291236254)	#009a49	0.0	154.29290236587804	73.21126291236254	148.4697203007129	255.0	154.29290236587804	75.73728758851975	-77.2156950616839	29.44685528176061	62.4730523158947	126.12578960679774	74.02207930689771	1.3033489646862169	0.9992022169099427	1.0081821950157106	1.040317252335232	82.64006806533928	-20.874771148056627
783	807.0	782.0		(0.0, 154.2549150283239, 73.58747084305232)	#009a49	0.0	154.2549150283239	73.58747084305232	148.62306364612385	255.0	154.2549150283239	75.73077449888657	-77.07990496923756	29.22031780002181	62.536517827390874	126.09892778407198	74.39414528490502	1.0402234289337102	0.9991162897027821	1.0064092244641332	1.032313991942961	82.43263141742453	-20.76127979276658
784	808.0	783.0		(0.0, 154.54381872709098, 73.55548150616461)	#009a49	0.0	154.54381872709098	73.55548150616461	148.55713626543275	255.0	154.54381872709098	75.78756907900141	-77.18367280932115	29.334868552021543	62.61968010663112	126.33329310229924	74.36536487837387	1.1886958188765893	0.999865580734533	1.0077640900611333	1.036360913844571	82.57029648306178	-20.810081534998393
785	809.0	784.0		(0.0, 154.55281572809065, 72.92602465844719)	#009a48	0.0	154.55281572809065	72.92602465844719	148.31110814056527	254.99999999999997	154.55281572809065	75.78771875728332	-77.39313379505064	29.696188954044224	62.49657780739754	126.33391113962014	73.74229256914363	1.6063269870785224	0.9998675554404653	1.0104989593929992	1.0491258710615041	82.89487799021667	-20.99209427116063
786	810.0	785.0		(0.0, 154.46851049650115, 72.86371209596801)	#009a48	0.0	154.46851049650115	72.86371209596801	148.30235568211236	255.0	154.46851049650115	75.77096828388589	-77.38646143960415	29.70365773961219	62.457980673108956	126.26475918693768	73.67976007997335	1.6096721163358068	0.9996465664047353	1.0104118404471087	1.0493897330734576	82.89132461998278	-20.99856638587045
787	811.0	786.0		(0.0, 154.15661446184606, 73.1839386871043)	#009a49	0.0	154.15661446184606	73.1839386871043	148.48425503216436	255.0	154.15661446184606	75.71036522166693	-77.18068086705743	29.416909634792354	62.42533822059314	126.01477885704767	73.99366544485171	1.2619783408167669	0.9988470300594451	1.007725025167443	1.0392593134526134	82.59668317531948	-20.864016610952675
788	812.0	787.0		(0.0, 153.99466844385205, 73.76607797400867)	#009949	0.0	153.99466844385205	73.76607797400867	148.74102540799504	254.99999999999997	153.99466844385205	75.67993977444237	-76.93708185424136	29.032101221621986	62.49156281239587	125.88940205264912	74.5683638787071	0.8140973576560729	0.9984456270611964	1.00454442584436	1.0256645568229357	82.23245992665389	-20.673929423218343
789	813.0	788.0		(0.0, 154.12962345884705, 73.6597800733089)	#009a49	0.0	154.12962345884705	73.6597800733089	148.67447999429243	255.00000000000003	154.12962345884705	75.7062726899971	-77.01566142045702	29.13745343261569	62.51213928690437	125.99790956014662	74.46447850716427	0.9392992891825143	0.9987930372793038	1.0055704156963896	1.0293865068111334	82.34320431321774	-20.723211053844505
790	814.0	789.0		(0.0, 154.32289236921025, 73.45751416194602)	#009a49	0.0	154.32289236921025	73.45751416194602	148.55992900374198	255.00000000000003	154.32289236921025	75.74382877214123	-77.14451843842085	29.316802233513517	62.53159946684438	126.1527711362879	74.26616794401866	1.1549491303634176	0.9992885147611584	1.00725286317174	1.0357226554414156	82.52727802547953	-20.808014501003512
791	815.0	790.0		(0.0, 154.4715094968344, 73.21959346884371)	#009a49	0.0	154.4715094968344	73.21959346884371	148.44003805258765	255.0	154.4715094968344	75.77247504270686	-77.27056066844706	29.501707745286907	62.530086637787406	126.27097859380206	74.03211262912362	1.376837284578463	0.9996664450774763	1.0088985588043569	1.0422551150914918	82.71088384187706	-20.89673183862465
792	816.0	791.0		(0.0, 154.45084971676107, 73.58080639786738)	#009a49	0.0	154.45084971676107	73.58080639786738	148.58416377746184	255.0	154.45084971676107	75.76933900372033	-77.1453693815568	29.289488092911387	62.59592469176941	126.25803428190602	74.38950683105631	1.1306022300228753	0.9996250713076011	1.007263973681306	1.0347576840911912	82.51837449781496	-20.790076312109807
793	817.0	792.0		(0.0, 154.31422859046984, 73.65144951682773)	#009a49	0.0	154.31422859046984	73.65144951682773	148.63693783375837	255.0	154.31422859046984	75.74262227784858	-77.07807463893535	29.20382099177572	62.56770076641119	126.14779421526157	74.45807730756414	1.024167118767334	0.9992725974790602	1.0063853263897817	1.0317311821976534	82.42507355510803	-20.751008068436576
794	818.0	793.0		(0.0, 154.49550149950016, 73.50249916694435)	#009a49	0.0	154.49550149950016	73.50249916694435	148.54549101567807	255.0	154.49550149950016	75.77792525354413	-77.18546406466365	29.34883824158936	62.59410529823392	126.29347698433855	74.3124291902699	1.2018201596407814	0.9997383497221317	1.0077874779454434	1.036854443932185	82.57693484871221	-20.81870048449771
795	819.0	794.0		(0.0, 154.35988003998668, 73.5291569476841)	#009a49	0.0	154.35988003998668	73.5291569476841	148.58093317847997	255.0	154.35988003998668	75.75129704267655	-77.13294784721364	29.28845543002454	62.55739420193269	126.18358148283906	74.33746417860712	1.1242395555690878	0.9993870436722534	1.0071017894291336	1.0347212015192238	82.50639529804653	-20.792467644779823
796	820.0	795.0		(0.0, 154.0019993335555, 74.44751749416861)	#009a4a	0.0	154.0019993335555	74.44751749416861	149.00514973169464	254.99999999999997	154.0019993335555	75.68314383098681	-76.71586202458602	28.649616251000687	62.63012329223592	125.90260136954349	75.24306231256247	0.3841045759416833	0.9984878981868762	1.001656024810545	1.0121518842509774	81.89092744318458	-20.47819694885044
797	821.0	796.0		(0.0, 154.16094635121627, 73.70609796734422)	#009a49	0.0	154.16094635121627	73.70609796734422	148.68668091830097	255.0	154.16094635121627	75.7125654209757	-77.01058809708734	29.121653287113915	62.53111296234589	126.02384863712098	74.51064645118294	0.9224058811328667	0.9988760572942056	1.0055041748332232	1.0288283092108252	82.33286931252987	-20.714176358404835
798	822.0	797.0		(0.0, 154.46584471842718, 73.51316227924025)	#009a49	0.0	154.46584471842718	73.51316227924025	148.555113557918	255.0	154.46584471842718	75.77211614528596	-77.1723980533322	29.33289114432589	62.58704431856047	126.26949716427858	74.32268910363211	1.1816104080210024	0.999661710142941	1.0076168789503335	1.036291054726475	82.55905476800727	-20.811578620174476
799	823.0	798.0		(0.0, 154.01166277907365, 73.80873042319227)	#009a49	0.0	154.01166277907365	73.80873042319227	148.75447057372634	255.00000000000003	154.01166277907365	75.68340119717237	-76.92858038941635	29.013619193943697	62.505361546151285	125.90366164611797	74.61075974675109	0.7934697098497621	0.99849129361958	1.004433424765353	1.0250116119815293	82.21798209310462	-20.66397075260662
800	824.0	799.0		(0.0, 154.12795734755082, 73.18760413195602)	#009a49	0.0	154.12795734755082	73.18760413195602	148.49097803856114	255.00000000000003	154.12795734755082	75.70472654352817	-77.17022213767555	29.405249988970095	62.41718760413195	125.99153678107298	73.99700766411196	1.24722185363519	0.9987726389652287	1.0075884686715535	1.0388473940612573	82.58275795644037	-20.85904192835006
801	825.0	800.0		(0.0, 154.21692769076975, 73.56847717427524)	#009a49	0.0	154.21692769076975	73.56847717427524	148.62272447359038	255.00000000000003	154.21692769076975	75.72324165622344	-77.07386331269983	29.218413779636208	62.52094301899367	126.0678649683439	74.37496167944019	1.0362221261273745	0.99901690889145	1.0063303403649242	1.0322467254984804	82.4263071460973	-20.76153089154518
802	826.0	801.0		(0.0, 154.0383205598134, 73.40953015661447)	#009a49	0.0	154.0383205598134	73.40953015661447	148.5940004629339	255.0	154.0383205598134	75.68762780272145	-77.06832630818455	29.249031962712092	62.43378540486505	125.92107492835721	74.21581806064646	1.0638729727579634	0.998547055236732	1.0062580453559682	1.0333284241649159	82.43198887992794	-20.782794884511215
803	827.0	802.0		(0.0, 154.2592469176941, 73.17927357547484)	#009a49	0.0	154.2592469176941	73.17927357547484	148.46348923816026	255.0	154.2592469176941	75.73057568370129	-77.21534307715078	29.45383801033712	62.45622125958013	126.09810787404199	73.99007330889702	1.309626093840632	0.9991136667335655	1.0081775992591233	1.0405639426163167	82.64222758409454	-20.879381457892915
804	828.0	803.0		(0.0, 154.2705764745085, 72.93202265911363)	#009a48	0.0	154.2705764745085	72.93202265911363	148.3652363240497	254.99999999999997	154.2705764745085	75.73217019997017	-77.30024354287806	29.598605063225737	62.41028323892036	126.10468372875708	73.74540819726757	1.4771130474418495	0.9991347031905274	1.0092861192022051	1.0456783652345798	82.77321471029789	-20.952064014112043
805	829.0	804.0		(0.0, 154.27290903032323, 73.38487170943019)	#009a49	0.0	154.27290903032323	73.38487170943019	148.5409300326369	254.99999999999997	154.27290903032323	75.73379688453522	-77.15222802366794	29.341403386943842	62.501576141286236	126.11139248250585	74.19375208263911	1.1807078618891074	0.9991561640438978	1.0073535249163614	1.036591780653464	82.54322650424693	-20.822076082392343
806	830.0	805.0		(0.0, 154.28457180939688, 73.65644785071643)	#009a49	0.0	154.28457180939688	73.65644785071643	148.64438627410325	255.0	154.28457180939688	75.73679409794357	-77.06685155932163	29.19108658827483	62.559506831056325	126.12375417860714	74.46272909030324	1.0079833784160057	0.9991957062875869	1.00623879000193	1.0312812930827235	82.41006701532692	-20.745493405562332
807	831.0	806.0		(0.0, 154.71209596801066, 72.31689436854381)	#009a48	0.0	154.71209596801066	72.31689436854381	148.04572994092067	255.0	154.71209596801066	75.81747924253945	-77.64443396790804	30.097964728512384	62.424128623792065	126.45683535154947	73.14084638453848	2.0800634384793733	1.0002601855938689	1.0137801104553164	1.0633200614343032	83.2739191283538	-21.188244034229957
808	832.0	807.0		(0.0, 154.20259913362213, 73.50983005664779)	#009a49	0.0	154.20259913362213	73.50983005664779	148.6025646012421	255.00000000000003	154.20259913362213	75.72026726701739	-77.08848689984849	29.246925456540083	62.50477174275242	126.05560102965678	74.31675774741753	1.0683932432653809	0.9989776677675167	1.0065212761607978	1.0332540041736495	82.45009072868582	-20.776455214334206
809	833.0	808.0		(0.0, 154.28357214261914, 73.20826391202932)	#009a49	0.0	154.28357214261914	73.20826391202932	148.47027569896653	255.00000000000003	154.28357214261914	75.73544208808495	-77.21366949732212	29.445448480995573	62.469560146617795	126.11817785404865	74.01901699433522	1.3012308027328106	0.9991778692182776	1.0081557478287393	1.0402675519820885	82.63767417763314	-20.874360208482944
810	834.0	809.0		(0.0, 153.93568810396533, 73.44218593802066)	#009949	0.0	153.93568810396533	73.44218593802066	148.62579308642938	255.0	153.93568810396533	75.66747064472479	-77.0243949743179	29.19616762763453	62.40850049983338	125.83804345218259	74.2471209596801	0.9997707052733276	0.9982811218029088	1.0056844470923993	1.0314607992763432	82.37216535517724	-20.759259100938586
811	835.0	810.0		(0.0, 154.19726757747418, 73.07964011996002)	#009a49	0.0	154.19726757747418	73.07964011996002	148.43616152273603	255.0	154.19726757747418	75.71810758052706	-77.22808016965865	29.48991797925764	62.417080973009	126.0466967544152	73.89081639453516	1.34804424968934	0.9989491750184669	1.0083439036597048	1.0418385987306145	82.66699237975557	-20.89959974843757
812	836.0	811.0		(0.0, 154.04398533822058, 73.49383538820393)	#009a49	0.0	154.04398533822058	73.49383538820393	148.62578576898284	255.0	154.04398533822058	75.68896226925943	-77.04245971257478	29.203023414314245	62.45240253248917	125.92657315894701	74.2993368877041	1.0112944624188767	0.9985646608569702	1.0059203129672536	1.0317030048732734	82.39148727326564	-20.75926451830629
813	837.0	812.0		(0.0, 154.12495834721759, 73.49083638787071)	#009a49	0.0	154.12495834721759	73.49083638787071	148.60957907504178	255.0	154.12495834721759	75.70491747913339	-77.06962878325724	29.23178092187866	62.476904365211595	125.99232375208263	74.29717760746419	1.047528322904804	0.9987751579791265	1.006275051382744	1.0327189684105393	82.42708715376143	-20.771262540807193
814	838.0	813.0		(0.0, 154.1086304565145, 73.34721759413529)	#009a49	0.0	154.1086304565145	73.34721759413529	148.55669434353916	254.99999999999997	154.1086304565145	75.7013286323503	-77.1115290745804	29.307952987131493	62.44311896034655	125.97753230589804	74.15483172275907	1.134424061731825	0.9987278103149047	1.0068221309323646	1.0354100236308776	82.49329684596057	-20.810408619704496
815	839.0	814.0		(0.0, 154.3082305898034, 73.1796067977341)	#009a49	0.0	154.3082305898034	73.1796067977341	148.45458334323087	254.99999999999997	154.3082305898034	75.74022504394135	-77.23103818887145	29.469999547770676	62.47147284238587	126.1379057514162	73.99089303565479	1.330863538616859	0.9992409707663692	1.008382525630283	1.0411349077008907	82.66265258916219	-20.885970668963616
816	840.0	815.0		(0.0, 154.16094635121627, 73.30789736754416)	#009a49	0.0	154.16094635121627	73.30789736754416	148.53169979919463	255.0	154.16094635121627	75.71153859963637	-77.14135028193553	29.347794475736322	62.451472842385876	126.0196157647451	74.11642785738087	1.1826070757329012	0.9988625104378118	1.0072114975017556	1.0368175691075587	82.5353316096224	-20.82890722981032
817	841.0	816.0		(0.0, 154.5908030656448, 73.22525824725092)	#009a49	0.0	154.5908030656448	73.22525824725092	148.42029026118334	255.0	154.5908030656448	75.79596234871222	-77.30714096958691	29.538261333547133	62.568200599800065	126.36795290569812	74.03891369543486	1.4265416035327216	0.9999763131619699	1.009376176836132	1.0435465035313782	82.75809886349799	-20.9113410995066
818	842.0	817.0		(0.0, 154.59613462179274, 73.11529490169943)	#009a49	0.0	154.59613462179274	73.11529490169943	148.3766324742479	254.99999999999997	154.59613462179274	75.79672809491083	-77.3449437485409	29.60267498099407	62.54786071309564	126.37111535154949	73.93010329890035	1.501227600190549	0.9999864156534058	1.009869756394447	1.0458221498808338	82.81641557985547	-20.94363504931541
819	843.0	818.0		(0.0, 154.25524825058315, 73.72242585804732)	#009a49	0.0	154.25524825058315	73.72242585804732	148.67549468590687	255.0	154.25524825058315	75.7311879998762	-77.03572386895924	29.1438888803925	62.56361212929024	126.1006330656448	74.52775408197267	0.9521626673931326	0.9991217450223305	1.0058323650753622	1.0296138624076703	82.36424595106303	-20.722459698439067
820	844.0	819.0		(0.0, 154.14861712762414, 73.45418193935355)	#009a49	0.0	154.14861712762414	73.45418193935355	148.59092088197147	254.99999999999997	154.14861712762414	75.70948597686994	-77.08931492657051	29.26050657497492	62.47690769743419	126.01115450849719	74.26112629123625	1.0815871124574434	0.9988354301807284	1.0065320874576136	1.0337338065728727	82.45568337520535	-20.78507451768573
821	845.0	820.0		(0.0, 154.19026991003, 73.12295901366211)	#009a49	0.0	154.19026991003	73.12295901366211	148.45430871467934	255.0	154.19026991003	75.71684037552929	-77.21158538777223	29.46289038454326	62.423575474841726	126.0414723292236	73.9336321226258	1.3165604586858446	0.9989324567798903	1.0081285362347885	1.0408837506559574	82.64194351480884	-20.88617385515
822	846.0	821.0		(0.0, 154.42652449183606, 73.29723425524826)	#009a49	0.0	154.42652449183606	73.29723425524826	148.47848884630824	255.0	154.42652449183606	75.76382046090833	-77.23057077723838	29.442511538386682	62.53166944351883	126.23525809730091	74.10852715761413	1.3058268594150848	0.999552265159039	1.0083764227766363	1.0401637938036374	82.65242009926908	-20.868283196033985
823	847.0	822.0		(0.0, 154.2705764745085, 73.72742419193602)	#009a49	0.0	154.2705764745085	73.72742419193602	148.67458949469292	254.99999999999997	154.2705764745085	75.7342203194786	-77.03903907739706	29.146173310583713	62.56936354548484	126.11313884705098	74.53285571476174	0.9555244647576874	0.999161750422122	1.0058756507586306	1.029694568211972	82.36815501526846	-20.723129971501972
824	848.0	823.0		(0.0, 154.14795068310562, 73.22125958013996)	#009a49	0.0	154.14795068310562	73.22125958013996	148.5003826216283	254.99999999999997	154.14795068310562	75.70875396505106	-77.16561900256741	29.39276314799011	62.43011662779073	126.0081371242919	74.03052649116961	1.2337725188109772	0.9988257727470452	1.00752836691564	1.0384062509926903	82.574010932758	-20.852082806564326
825	849.0	824.0		(0.0, 154.23392202599135, 73.57280906364545)	#009a49	0.0	154.23392202599135	73.57280906364545	148.62125585495272	255.0	154.23392202599135	75.72660102769224	-77.0779335497993	29.22162965070454	62.5270776407864	126.08171721426193	74.37942019326891	1.0407263251216665	0.9990612290872998	1.0063834842312056	1.0323603378391415	82.4312530521659	-20.762618146643135
826	850.0	825.0		(0.0, 154.15894701766078, 73.68377207597467)	#009a49	0.0	154.15894701766078	73.68377207597467	148.67836353378829	255.0	154.15894701766078	75.71211383614373	-77.01726985695412	29.133643238141115	62.52602799066978	126.02198705431523	74.48852382539152	0.9361086342407559	0.9988700995344338	1.0055914165698117	1.0292518978347682	82.34336053712029	-20.72033536765019
827	851.0	826.0		(0.0, 154.17994001999332, 73.34188603798734)	#009a49	0.0	154.17994001999332	73.34188603798734	148.54141181861016	254.99999999999997	154.17994001999332	75.7153692883404	-77.13632023540029	29.334804099964586	62.4641586137954	126.03540752082638	74.1502665778074	1.1685356397671256	0.998913048723077	1.00714582169125	1.0363586368412658	82.52601184500269	-20.821719513818934
828	852.0	827.0		(0.0, 154.23425524825058, 73.63012329223592)	#009a49	0.0	154.23425524825058	73.63012329223592	148.6434903220649	255.0	154.23425524825058	75.72681442250492	-77.05922866772785	29.189219389928557	62.538643785404865	126.08259717427524	74.43616461179607	1.0034027691218406	0.9990640444055755	1.0061392601903647	1.0312153275106932	82.40227697981744	-20.74615675730542
829	853.0	828.0		(0.0, 154.2605798067311, 72.97767410863045)	#009a48	0.0	154.2605798067311	72.97767410863045	148.38483073254187	255.0	154.2605798067311	75.73031860963393	-77.28201592576845	29.569213331961475	62.41631456181273	126.09704771076309	73.79050316561145	1.4426965945236343	0.9991102751547779	1.0090481266669724	1.0446399954386323	82.74568485801404	-20.937571134890796
830	854.0	829.0		(0.0, 153.8373875374875, 73.48317227590803)	#009949	0.0	153.8373875374875	73.48317227590803	148.66007026724947	255.0	153.8373875374875	75.6481810315646	-76.97910111005557	29.140009754690553	62.38622459180274	125.75861975674775	74.28671442852382	0.933106153609453	0.9980266338901953	1.005093058677696	1.0294768181850156	82.30991541859109	-20.733880800142554
831	855.0	830.0		(0.0, 154.16427857380873, 73.66377874041986)	#009a49	0.0	154.16427857380873	73.66377874041986	148.66959042207125	255.0	154.16427857380873	75.71311297983695	-77.02555719623334	29.146761446478653	62.52368210596468	126.02610588137289	74.46878373875374	0.9514155526385583	0.9988832812395763	1.0056996218757237	1.029715346251337	82.35575368004442	-20.726831626168295
832	856.0	831.0		(0.0, 154.05731422859046, 73.45018327224258)	#009a49	0.0	154.05731422859046	73.45018327224258	148.60630810294035	254.99999999999997	154.05731422859046	75.69147768254706	-77.06111128487753	29.232275680421616	62.44780406531156	125.93693752749084	74.25625458180606	1.0453678390940206	0.9985978467105102	1.0061638409584173	1.03273644755536	82.41929879534554	-20.773683992843434
833	857.0	832.0		(0.0, 154.20459846717762, 73.2045984671776)	#009a49	0.0	154.20459846717762	73.2045984671776	148.48343014210144	255.0	154.20459846717762	75.71987426618922	-77.18938453685065	29.421168733359004	62.44434521826058	126.0539806764412	74.0145984671776	1.2692031494111293	0.9989724829066475	1.0078386663761354	1.0394097815985626	82.60633301881025	-20.864626979057036
834	858.0	833.0		(0.0, 154.18660446517828, 72.9786737754082)	#009a48	0.0	154.18660446517828	72.9786737754082	148.39883815920848	255.00000000000003	154.18660446517828	75.7157460507535	-77.25782676698911	29.543943063258602	62.393582139286906	126.03696076974343	73.7907530823059	1.4097475959682693	0.9989180193504971	1.0087322960683582	1.043747231296207	82.71406390985251	-20.9272100002863
835	859.0	834.0		(0.0, 154.12795734755082, 73.77540819726758)	#009a49	0.0	154.12795734755082	73.77540819726758	148.71980248109344	255.00000000000003	154.12795734755082	75.70624250360021	-76.97716574246799	29.071354203153188	62.534748417194265	125.99778513828724	74.5789336887704	0.8633246460516065	0.9987926390300971	1.005067789162981	1.0270513111470145	82.28382393246305	-20.68964791227954
836	860.0	835.0		(0.0, 154.20759746751082, 73.10829723425525)	#009a49	0.0	154.20759746751082	73.10829723425525	148.44540675098375	255.0	154.20759746751082	75.72021690434677	-77.22199596141954	29.47703243914308	62.426014661779405	126.05539338220593	73.91929023658781	1.333716108779402	0.9989770033326824	1.0082644639756801	1.0413833701651676	82.65671238129296	-20.892759934610822
837	861.0	836.0		(0.0, 154.2605798067311, 73.23492169276908)	#009a49	0.0	154.2605798067311	73.23492169276908	148.4848877598631	255.0	154.2605798067311	75.73098169303854	-77.19749319630115	29.422595104974935	62.46776407864046	126.09978225258249	74.0451782739087	1.2736781684084655	0.9991190232157262	1.00794453871306	1.0394601733631872	82.6144179819979	-20.863548429955785
838	862.0	837.0		(0.0, 154.32255914695102, 73.03298900366545)	#009a49	0.0	154.32255914695102	73.03298900366545	148.39493697125164	255.0	154.32255914695102	75.74266918842827	-77.28382422876207	29.558346393375423	62.44659113628791	126.14798772409198	73.8458847050983	1.4335360657284948	0.9992732163704505	1.0090717371373554	1.044256081313237	82.74349115751015	-20.93009571773895
839	863.0	838.0		(0.0, 154.27257580806398, 73.29956681106297)	#009a49	0.0	154.27257580806398	73.29956681106297	148.50781472745652	255.0	154.27257580806398	75.73351137779312	-77.18013301528714	29.38980866470473	62.484411862712435	126.11021498167277	74.10929690103298	1.2365005032680907	0.9991523973527642	1.007717872031026	1.038301873126052	82.58652302649246	-20.846583088685392
840	864.0	839.0		(0.0, 154.30556481172943, 72.83338887037654)	#009a48	0.0	154.30556481172943	72.83338887037654	148.3204519393354	255.0	154.30556481172943	75.73880776096948	-77.34394180174043	29.666613607343262	62.40140286571143	126.13205977674109	73.64811062979005	1.5574314789633419	0.9992222725487201	1.009856674275277	1.0480810143825003	82.83835643202015	-20.985184659987773
841	865.0	840.0		(0.0, 154.01032989003664, 74.09763412195935)	#009a4a	0.0	154.01032989003664	74.09763412195935	148.86727176347134	255.0	154.01032989003664	75.68388380067618	-76.83332425818901	28.8497537789993	62.56272909030323	125.9056498533822	74.89676107964011	0.6072045043588039	0.998497660608764	1.0031896940006069	1.0192224702685493	82.071115562498	-20.580399251516614
842	866.0	841.0		(0.0, 154.20626457847385, 73.61112962345885)	#009a49	0.0	154.20626457847385	73.61112962345885	148.64129929792793	255.0	154.20626457847385	75.72125066112868	-77.05641524234191	29.19064842463026	62.52616794401866	126.05965565144953	74.417080973009	1.0037564511457149	0.9989906416883868	1.0061025261380603	1.0312658133585075	82.40015221739941	-20.747778954657182
843	867.0	842.0		(0.0, 153.98067310896369, 73.80206597800733)	#009949	0.0	153.98067310896369	73.80206597800733	148.75766074581907	255.0	153.98067310896369	75.67727251147625	-76.92073192183923	29.00703558086548	62.49442185938021	125.87841479506831	74.6038520493169	0.7851665259750807	0.9984104378544834	1.0043309496757604	1.024779021906887	82.20831534936751	-20.661607753233184
844	868.0	843.0		(0.0, 154.17027657447517, 73.36021326224592)	#009a49	0.0	154.17027657447517	73.36021326224592	148.55033339457273	254.99999999999997	154.17027657447517	75.71351222948688	-77.12717840839062	29.321154039080355	62.46482839053649	126.0277517560813	74.1683138953682	1.1523681471311467	0.9988885485411659	1.0070264595950635	1.0358763987992945	82.5126155410383	-20.815116561099323
845	869.0	844.0		(0.0, 154.0916361212929, 72.57280906364545)	#009a48	0.0	154.0916361212929	72.57280906364545	148.25830559934607	255.0	154.0916361212929	75.69598099501498	-77.36070415674656	29.744237671425978	62.28296901032989	125.9554941452849	73.38799733422192	1.6356583074276212	0.9986572589227065	1.010075535322247	1.0508233667419946	82.88183288442613	-21.03113672581578
846	870.0	845.0		(0.0, 154.13662112629123, 73.22125958013996)	#009a49	0.0	154.13662112629123	73.22125958013996	148.50247749500608	254.99999999999997	154.13662112629123	75.70652098749571	-77.16195995833685	29.388978853597123	62.42660446517827	125.9989329923359	74.03041319560147	1.2288927349657115	0.9987963130687988	1.0074805918714462	1.0382725570308982	82.56924453250834	-20.850532627106354
847	871.0	846.0		(0.0, 154.06131289570143, 73.7614128623792)	#009a49	0.0	154.06131289570143	73.7614128623792	148.72677564898407	254.99999999999997	154.06131289570143	75.69306895592752	-76.96019084325346	29.057017369244377	62.51128957014328	125.94349441519495	74.56441186271243	0.8445561536647667	0.9986188403840374	1.0048461529899644	1.0265448103503594	82.26287882773471	-20.684483469586997
848	872.0	847.0		(0.0, 154.2102632455848, 73.01132955681439)	#009a49	0.0	154.2102632455848	73.01132955681439	148.40718692265307	255.0	154.2102632455848	75.72049216437794	-77.25472502247189	29.53321256922741	62.40744751749416	126.05652829390202	73.8233188937021	1.398582572040678	0.9989806348389342	1.008691797519543	1.0433681375709207	82.70733451730213	-20.921034263622605
849	873.0	848.0		(0.0, 153.78273908697102, 73.44118627124291)	#009949	0.0	153.78273908697102	73.44118627124291	148.65387365601885	255.0	153.78273908697102	75.63728650570383	-76.97520737541008	29.145583306374334	62.3608863712096	125.71377704431858	74.24460179940019	0.9382825644703683	0.9978829023843693	1.0050422193510726	1.0296737241676048	82.30824731918541	-20.738468925159708
850	874.0	849.0		(0.0, 154.0689770076641, 73.37720759746752)	#009a49	0.0	154.0689770076641	73.37720759746752	148.57572329846158	255.0	154.0689770076641	75.69358883417691	-77.08885868254539	29.27765096963839	62.43682439186937	125.9456366377874	74.18412529156949	1.0979382829245536	0.9986256991390292	1.0065261304160775	1.0343394946634548	82.46134233249798	-20.79632400591871
851	875.0	850.0		(0.0, 154.12595801399533, 73.61612795734754)	#009a49	0.0	154.12595801399533	73.61612795734754	148.65816851590807	255.0	154.12595801399533	75.70543764910953	-77.0288078849234	29.16099034759241	62.50227257580806	125.99446773075641	74.42122625791401	0.9661972297304613	0.99878202058287	1.0057420651439768	1.0302180339294875	82.36383066750122	-20.735288915824512
852	876.0	851.0		(0.0, 153.95334888370544, 73.85571476174609)	#009949	0.0	153.95334888370544	73.85571476174609	148.78367322202357	255.0	153.95334888370544	75.67202167282503	-76.89426412685229	28.96752083600167	62.496681106297906	125.85678688103967	74.65669110296568	0.7396297678141142	0.9983411635275569	1.0039853676069097	1.0233830198411278	82.16961189511798	-20.642338878609728
853	877.0	852.0		(0.0, 154.12295901366213, 73.56281239586805)	#009a49	0.0	154.12295901366213	73.56281239586805	148.63797043606482	254.99999999999997	154.12295901366213	75.70470903048044	-77.04534483950331	29.190244520667342	62.49067977340887	125.99146459846719	74.368413862046	0.99969557161117	0.998772407915548	1.0059579832051164	1.0312515439821381	82.38965673319879	-20.750243561653406
854	878.0	853.0		(0.0, 154.27224258580472, 73.68777074308564)	#009a49	0.0	154.27224258580472	73.68777074308564	148.65885768223063	254.99999999999997	154.27224258580472	75.73444630459838	-77.05258868244191	29.169208523708654	62.561949350216594	126.11407087970674	74.49361546151282	0.9821561872061828	0.9991647318443495	1.0060525638919617	1.0305083708878706	82.38898074721627	-20.73477863690087
855	879.0	854.0		(0.0, 154.2549150283239, 73.39253582139287)	#009a49	0.0	154.2549150283239	73.39253582139287	148.54724044595275	255.0	154.2549150283239	75.73027203144508	-77.14390096447693	29.331039041199446	62.49753082305898	126.09685562479174	74.20115961346218	1.16784490791096	0.9991096606486207	1.007244800999462	1.0362256224479818	82.5317593854232	-20.81740571024599
856	880.0	855.0		(0.0, 154.21392869043652, 73.6917694101966)	#009a49	0.0	154.21392869043652	73.6917694101966	148.67125039974417	255.0	154.21392869043652	75.72296862459268	-77.03242500641572	29.147471079801246	62.54467177607464	126.06673917694101	74.496991002999	0.9543886275794976	0.9990133067844902	1.0057892928155385	1.0297404166291844	82.36242816185613	-20.72560247334055
857	881.0	856.0		(0.0, 154.2392535821393, 72.80206597800733)	#009a48	0.0	154.2392535821393	72.80206597800733	148.32044280060146	254.99999999999997	154.2392535821393	75.7256645477877	-77.33286868433086	29.662376784097866	62.374581806064654	126.07785557147619	73.61643785404866	1.548936697052732	0.9990488741056718	1.0097120958989931	1.0479313331932831	82.82650044176532	-20.985191418068766
858	882.0	857.0		(0.0, 153.89603465511496, 73.92769076974342)	#009949	0.0	153.89603465511496	73.92769076974342	148.82245443246825	254.99999999999997	153.89603465511496	75.66090106857928	-76.85205454574046	28.907621221894075	62.493308897034325	125.81098990669777	74.72737420859714	0.6710309789733884	0.9981944493690554	1.003434249753188	1.0212668481355893	82.10900591658607	-20.61360778733997
859	883.0	858.0		(0.0, 153.75841386204598, 73.69343552149283)	#009949	0.0	153.75841386204598	73.69343552149283	148.75684016392552	255.0	153.75841386204598	75.63313614464728	-76.88439554928622	28.99426464008532	62.40379540153282	125.69669664111963	74.49408530489836	0.767159027355504	0.9978281466609903	1.0038565165464577	1.0243278419796917	82.1698099121472	-20.662215571100308
860	884.0	859.0		(0.0, 154.04798400533156, 73.31289570143285)	#009a49	0.0	154.04798400533156	73.31289570143285	148.5545686981125	255.0	154.04798400533156	75.68928388316667	-77.10320607644694	29.307212663446492	62.41745418193935	125.9278982872376	74.12024658447184	1.1310500341291887	0.9985689039100201	1.006713460039477	1.0353838690043666	82.48525384192936	-20.81198189033251
861	885.0	860.0		(0.0, 154.09096967677442, 73.50016661112963)	#009a49	0.0	154.09096967677442	73.50016661112963	148.61952264898028	254.99999999999997	154.09096967677442	75.69824172627557	-77.05557489825776	29.21512677314384	62.468233922025995	125.96481053648785	74.30607464178607	1.0269947018926053	0.9986870847556528	1.0060915540171378	1.0321306000402666	82.4080412051632	-20.76390127447433
862	886.0	861.0		(0.0, 154.26291236254582, 73.85004998333889)	#009a49	0.0	154.26291236254582	73.85004998333889	148.72370896633063	255.0	154.26291236254582	75.73302669224013	-76.99633170841913	29.07415002564049	62.59151282905699	126.10821603465511	74.65417860713096	0.8721692825937032	0.9991460028951004	1.0053180334378888	1.0271500837439582	82.30274172994702	-20.686754722575174
863	887.0	862.0		(0.0, 154.08463845384873, 73.21226257914029)	#009a49	0.0	154.08463845384873	73.21226257914029	148.5085898167852	255.00000000000003	154.08463845384873	75.69625095857268	-77.1481253512879	29.376736015033078	62.40869043652117	125.95660663112298	74.02098633788736	1.212484846693133	0.9986608205525711	1.00729995755234	1.037840034235039	82.55195857225299	-20.846009518007474
864	888.0	863.0		(0.0, 154.00399866711095, 73.69043652115961)	#009a49	0.0	154.00399866711095	73.69043652115961	148.70981422259533	255.0	154.00399866711095	75.68158458916278	-76.96494319554282	29.078092638790952	62.47932689103632	125.89617785738086	74.49357214261912	0.8668775375622996	0.99846732710575	1.0049082030299044	1.0272893708916166	82.27477105773823	-20.697045134288654
865	889.0	864.0		(0.0, 154.46117960679774, 73.16594468510496)	#009a49	0.0	154.46117960679774	73.16594468510496	148.42110031971487	255.0	154.46117960679774	75.77030375749557	-77.28484309184414	29.52881522067079	62.516154615128286	126.26201630456517	73.97889703432189	1.4074964742121014	0.999637799306473	1.009085040127346	1.0432127852413013	82.73389813170589	-20.910741845363443
866	890.0	865.0		(0.0, 154.2222592469177, 72.93168943685438)	#009a48	0.0	154.2222592469177	72.93168943685438	148.37399340133658	255.0	154.2222592469177	75.72265045361449	-77.28477298050268	29.582664179461982	62.395238253915366	126.0654272709097	73.744595134955	1.456182777405465	0.9990091091540114	1.0090841247045672	1.0451151955433435	82.75306734256236	-20.94558702470033
867	891.0	866.0		(0.0, 153.9530156614462, 73.48350549816728)	#009949	0.0	153.9530156614462	73.48350549816728	148.6386746693275	254.99999999999997	153.9530156614462	75.67099529737828	-77.01642264581842	29.17848528814484	62.42213595468178	125.85255958680439	74.28820059980006	0.9800903092070743	0.9983276225538249	1.0055803547878548	1.0308361063284286	82.3584443810701	-20.74972216740037
868	892.0	867.0		(0.0, 154.33722092635787, 73.2322559146951)	#009a49	0.0	154.33722092635787	73.2322559146951	148.46970632559385	255.00000000000003	154.33722092635787	75.74607008895237	-77.22309921552333	29.44969488147544	62.49098967010997	126.16201716094635	74.04330556481173	1.309029177366299	0.9993180844592265	1.008278868833956	1.040417571521943	82.64799804630819	-20.87478148824654
869	893.0	868.0		(0.0, 154.38687104298566, 72.89236921026324)	#009a48	0.0	154.38687104298566	72.89236921026324	148.32845903974618	254.99999999999997	154.38687104298566	75.75497092419623	-77.35075398335822	29.66005686409796	62.438403865378206	126.19873992002665	73.70731422859046	1.554501863111407	0.999435513199959	1.0099456188895912	1.0478493735824232	82.84236908113826	-20.97926333572315
870	894.0	869.0		(0.0, 154.18327224258582, 73.26857714095301)	#009a49	0.0	154.18327224258582	73.26857714095301	148.51226702168125	255.00000000000003	154.18327224258582	75.71583690876933	-77.1614789281087	29.377624883486718	62.4505298233922	126.03733534488505	74.07772409196933	1.2180073881364546	0.9989192180405181	1.007474311203884	1.0378714367457154	82.56475443049426	-20.843288342032128
871	895.0	870.0		(0.0, 153.9736754415195, 73.02865711429523)	#009949	0.0	153.9736754415195	73.02865711429523	148.45758805388735	255.0	153.9736754415195	75.67389641446762	-77.17264668341056	29.44428815261979	62.33757080973009	125.86450855381541	73.83810729756748	1.2854765962923036	0.9983658969985466	1.007620125238772	1.0402265591624429	82.59893159682531	-20.8837475956891
872	896.0	871.0		(0.0, 154.0773075641453, 73.45184938353881)	#009a49	0.0	154.0773075641453	73.45184938353881	148.60324490793406	254.99999999999997	154.0773075641453	75.69542374869404	-77.06702887295785	29.238009509857356	62.4543352215928	125.95319782405865	74.25810396534487	1.0527354961312088	0.9986499071706572	1.0062411051329514	1.0329390159324199	82.42686539838712	-20.77595160310715
873	897.0	872.0		(0.0, 154.14595134955016, 73.27590803065645)	#009a49	0.0	154.14595134955016	73.27590803065645	148.5220237271721	255.0	154.14595134955016	75.70850084863399	-77.14701659291967	29.360988094157257	62.44042652449184	126.00709377874043	74.08460846384538	1.1971037176321597	0.9988224333815474	1.0072854808265328	1.0372836816595679	82.5453196193065	-20.836068080758455
874	898.0	873.0		(0.0, 154.23492169276906, 73.46817727424192)	#009a49	0.0	154.23492169276906	73.46817727424192	148.5803668071702	255.0	154.23492169276906	75.72652825006918	-77.11260653551477	29.281377136851038	62.506461179606795	126.08141710763078	74.2758447184272	1.1096180676031904	0.9990602689319441	1.0068361990169554	1.0344711350712101	82.48486608906883	-20.792886877387517
875	899.0	874.0		(0.0, 154.025658113962, 73.58713762079307)	#009a49	0.0	154.025658113962	73.58713762079307	148.66553736118954	255.0	154.025658113962	75.68558921930786	-77.0058813799065	29.143927201484708	62.46538153948684	125.91267592469177	74.39152282572476	0.942898627571327	0.9985201602008643	1.005442720637222	1.029615216239615	82.33634835126993	-20.729832736415208
876	900.0	875.0		(0.0, 154.02465844718427, 73.87204265244918)	#009a49	0.0	154.02465844718427	73.87204265244918	148.77670759884734	255.0	154.02465844718427	75.68612718943314	-76.912004185895	28.98211376730442	62.52205264911696	125.91489233588804	74.67356881039653	0.7578777995937386	0.9985272576420181	1.0042169942425452	1.0238985682095745	82.19135785660258	-20.647498894849843
877	901.0	876.0		(0.0, 154.24825058313894, 73.80439853382205)	#009a49	0.0	154.24825058313894	73.80439853382205	148.70868159144868	255.00000000000003	154.24825058313894	75.73002079202395	-77.00656603931021	29.095106435600158	62.577837387537485	126.0958195301566	74.60883705431522	0.8956385079774446	0.9991063460463347	1.0054516600299184	1.027890445138051	82.31972079438528	-20.69788393330272
878	902.0	877.0		(0.0, 154.1499500166611, 73.1462845718094)	#009a49	0.0	154.1499500166611	73.1462845718094	148.47083034301477	255.0	154.1499500166611	75.70895466141245	-77.19090362603399	29.43613342696225	62.415741419526825	126.00896439853382	73.95632122625791	1.2837966496685618	0.9988284205346226	1.0078585006684517	1.0399384638222637	82.6130834295246	-20.873949826102862
879	903.0	878.0		(0.0, 154.1129623458847, 73.08730423192269)	#009a49	0.0	154.1129623458847	73.08730423192269	148.45470093601415	255.0	154.1129623458847	75.70151215175993	-77.19834799005577	29.457391253708053	62.3924791736088	125.97828865378207	73.8975608130623	1.3065384811743581	0.9987302314869164	1.0079556994990002	1.0406894738604906	82.62761543133011	-20.885883666915422
880	904.0	879.0		(0.0, 153.91736087970676, 73.43385538153949)	#009949	0.0	153.91736087970676	73.43385538153949	148.62595419847327	255.0	153.91736087970676	75.66383366208085	-77.02120222079789	29.19477403290569	62.401152949016996	125.82306586137955	74.23869043652117	0.997623402227792	0.9982331390821593	1.005642760266303	1.031411565474455	82.36868593324448	-20.75913982388467
881	905.0	880.0		(0.0, 154.24558480506496, 73.32722425858047)	#009a49	0.0	154.24558480506496	73.32722425858047	148.523561702431	255.0	154.24558480506496	75.72826562327948	-77.16233603307538	29.365063614310415	62.48157614128623	126.0885814895035	74.13640786404531	1.2065940495955794	0.999083190100877	1.0074855021666276	1.03742766423044	82.56108685787598	-20.834929907813617
882	906.0	881.0		(0.0, 154.03665444851717, 72.9623458847051)	#009a48	0.0	154.03665444851717	72.9623458847051	148.42012356575464	255.0	154.03665444851717	75.6861455086709	-77.21479900516348	29.503168869744755	62.343832055981345	125.91496781072976	73.77308897034321	1.3557650800038605	0.998527499327766	1.0081704954742003	1.042306734626643	82.65931380530854	-20.91146441497571
883	907.0	882.0		(0.0, 153.99100299900033, 73.622125958014)	#009949	0.0	153.99100299900033	73.622125958014	148.6856210522216	255.0	153.99100299900033	75.67884542844311	-76.98317300255158	29.112491553429052	62.4616361212929	125.88489403532155	74.42581472842386	0.9058059049615035	0.998431189351802	1.005146224157994	1.0285046376498905	82.30398586939313	-20.71496119854705
884	908.0	883.0		(0.0, 153.9660113295568, 73.32922359213596)	#009949	0.0	153.9660113295568	73.32922359213596	148.57613428791566	255.00000000000003	153.9660113295568	75.67316045487081	-77.07133511401915	29.270527442133854	62.395308230589805	125.86147725091635	74.13559146951017	1.085879295654907	0.9983561874818198	1.0062973304322507	1.0340878301481935	82.4424312656908	-20.796019793671576
885	909.0	884.0		(0.0, 154.0163278907031, 73.14461846051316)	#009a49	0.0	154.0163278907031	73.14461846051316	148.49488211889582	254.99999999999997	154.0163278907031	75.68260755276292	-77.14829195124639	29.3924390735528	62.37398533822059	125.90039207264246	73.95333555481506	1.227659164060089	0.9984808230669815	1.0073021327980813	1.0383948018846294	82.55770361200257	-20.85615305045925
886	910.0	885.0		(0.0, 153.865044985005, 74.03732089303566)	#00994a	0.0	153.865044985005	74.03732089303566	148.87101000760154	255.0	153.865044985005	75.65506963074222	-76.80600912457835	28.835260341951674	62.50562812395869	125.78697926691103	74.83559813395536	0.5898544643850344	0.9981175151956768	1.0028330484852264	1.018710436896496	82.04044902749463	-20.5776290328273
887	911.0	886.0		(0.0, 154.24125291569476, 73.62845718093969)	#009a49	0.0	154.24125291569476	73.62845718093969	148.64154269591558	255.0	154.24125291569476	75.72818872236938	-77.06203729762146	29.192501023480567	62.54047984005331	126.0882643685438	74.43458513828725	1.00751328057477	0.9990821755469854	1.0061759316293624	1.031331263150249	82.40606596887098	-20.747598747565473
888	912.0	887.0		(0.0, 153.9566811062979, 73.48050649783406)	#009949	0.0	153.9566811062979	73.48050649783406	148.63682406108774	255.0	153.9566811062979	75.67171056305058	-77.0185943360836	29.181414207958014	62.422672442519165	125.8555055148284	74.2852682439187	0.9835541423271367	0.998337059055556	1.0056087098969642	1.0309395810724444	82.36151290914114	-20.75109230201398
889	913.0	888.0		(0.0, 153.89603465511496, 74.16594468510496)	#00994a	0.0	153.89603465511496	74.16594468510496	148.9153433425284	254.99999999999997	153.89603465511496	75.66151612461509	-76.77384131734227	28.772962958904813	62.54095968010663	125.81352254581806	74.96324558480507	0.520672224916791	0.998202563804812	1.002413043064279	1.016509555283201	81.98845106510404	-20.544772682990487
890	914.0	889.0		(0.0, 153.98767077640787, 72.99933355548151)	#009948	0.0	153.98767077640787	72.99933355548151	148.44357597751218	255.00000000000003	153.98767077640787	75.67658107248332	-77.18681339800143	29.46569319354566	62.33604465178274	125.87556665444852	73.80921692769078	1.3106228406148432	0.9984013156981904	1.007805095786547	1.040982770076955	82.61979930933055	-20.894114397700868
891	915.0	890.0		(0.0, 154.16861046317894, 73.40119960013328)	#009a49	0.0	154.16861046317894	73.40119960013328	148.56659317857606	255.0	154.16861046317894	75.71328957815669	-77.11317753832408	29.297294819520015	62.47250916361213	126.02683389203598	74.20887370876375	1.1248234381170203	0.9988856111016323	1.0068436544295525	1.0350334850993976	82.49105184078431	-20.80308195059388
892	916.0	891.0		(0.0, 154.03565478173942, 73.52715761412863)	#009a49	0.0	154.03565478173942	73.52715761412863	148.6403135890763	254.99999999999997	154.03565478173942	75.68740564841518	-77.02881831604952	29.181316058243723	62.45648450516495	125.9201596301233	74.33224258580474	0.9860957417672879	0.9985441243544363	1.0057422013400654	1.0309361135768456	82.3710389521589	-20.748508752409883
893	917.0	892.0		(0.0, 153.8820393202266, 73.65144951682773)	#009949	0.0	153.8820393202266	73.65144951682773	148.71736682546558	255.0	153.8820393202266	75.65742661351366	-76.93825630625068	29.059427363179367	62.43372209263579	125.79668365211597	74.45375541486172	0.8425165628937712	0.9981486108750368	1.004559760312356	1.0266299521505482	82.24321006698499	-20.691451765511015
894	918.0	893.0		(0.0, 153.974341886038, 73.02399200266578)	#009949	0.0	153.974341886038	73.02399200266578	148.45564700255585	255.0	153.974341886038	75.67401582291818	-77.17439650289226	29.447171754986122	62.336844385204934	125.8650003832056	73.8334955014995	1.288813837019169	0.9983674723545214	1.0076429721074627	1.0403284329028428	82.60159441532156	-20.88518370994493
895	919.0	894.0		(0.0, 154.01899366877709, 73.08463845384871)	#009a49	0.0	154.01899366877709	73.08463845384871	148.47102297435586	255.00000000000003	154.01899366877709	75.68297847765311	-77.16887594030725	29.42751346491148	62.36281572809064	125.90192016327892	73.893982005998	1.2680600809608986	0.9984857166799479	1.007570891775864	1.039633932314567	82.58943009016394	-20.87380729754261
896	920.0	895.0		(0.0, 154.05731422859046, 73.77374208597135)	#009a49	0.0	154.05731422859046	73.77374208597135	148.73232307938554	254.99999999999997	154.05731422859046	75.69231239546443	-76.9548487065197	29.04869557219987	62.51251582805731	125.94037695768077	74.57657780739754	0.8349016727590616	0.9986088590800323	1.0047764023112453	1.0262508126058465	82.25494182047471	-20.680374850339742
897	921.0	896.0		(0.0, 154.08497167610795, 73.20659780073309)	#009a49	0.0	154.08497167610795	73.20659780073309	148.50632232504125	255.0	154.08497167610795	75.69630203813149	-77.15009490311608	29.38007302333805	62.407660779740084	125.9568171242919	74.01538153948684	1.2163366891420138	0.9986614944453132	1.0073256734004425	1.0379579261891245	82.55498673258022	-20.847687470602047
898	922.0	897.0		(0.0, 154.1752749083639, 73.13095634788404)	#009a49	0.0	154.1752749083639	73.13095634788404	148.46018846719113	255.00000000000003	154.1752749083639	75.7139060834474	-77.20411701620733	29.453325441697984	62.42052649116961	126.02937540153283	73.94139953348883	1.3048085403944987	0.9988937446574122	1.0080310239449428	1.0405458342650786	82.63155610193245	-20.881823627031203
899	923.0	898.0		(0.0, 154.08063978673775, 73.22225924691769)	#009a49	0.0	154.08063978673775	73.22225924691769	148.51322243272	255.00000000000003	154.08063978673775	75.69548843359112	-77.14354781238342	29.36970806130965	62.409450183272234	125.95346437854047	74.03084305231589	1.2042306940026248	0.9986507605586596	1.0072401899983887	1.0375917462111688	82.5451798755569	-20.842581320214226
900	924.0	899.0		(0.0, 154.05864711762746, 72.50383205598133)	#009a48	0.0	154.05864711762746	72.50383205598133	148.23749270001946	255.0	154.05864711762746	75.68929901955777	-77.37277570881473	29.772732246766466	62.25894701766078	125.92796065311563	73.31938020659778	1.6668398609803259	0.9985691036044642	1.0102331499607167	1.0518300412422439	82.90332928371573	-21.04652389067567
901	925.0	900.0		(0.0, 153.86804398533823, 73.1776074641786)	#009949	0.0	153.86804398533823	73.1776074641786	148.535206753321	254.99999999999997	153.86804398533823	75.6534417019854	-77.08950537657199	29.32407311336034	62.33461512829057	125.780276901033	73.9845118293902	1.1438929778317506	0.9980960379276814	1.0065345741062202	1.035979525714045	82.47844023235541	-20.826311817372464
902	926.0	901.0		(0.0, 153.86171276241254, 73.66211262912363)	#009949	0.0	153.86171276241254	73.66211262912363	148.72531884896011	255.00000000000003	153.86171276241254	75.65344335472606	-76.92816775949906	29.046581921484037	62.42955348217261	125.78028370543153	74.46410863045651	0.8275404139145166	0.998096059732293	1.0044280371801555	1.0261761402075869	82.22923395091988	-20.685562411314603
903	927.0	902.0		(0.0, 154.15228257247585, 73.05564811729424)	#009a49	0.0	154.15228257247585	73.05564811729424	148.43512151678192	255.0	154.15228257247585	75.70918064253195	-77.22144768114447	29.488573520441097	62.398337220926365	126.00989590136622	73.86661446184605	1.344287709923376	0.9988314019040745	1.0082573052444046	1.0417911008335208	82.66031665945995	-20.90036915212146
904	928.0	903.0		(0.0, 154.27957347550816, 73.00699766744418)	#009a49	0.0	154.27957347550816	73.00699766744418	148.3927402790107	255.00000000000003	154.27957347550816	75.73413570616452	-77.27850405970067	29.558823806335297	62.42806731089637	126.11278987670777	73.81972342552481	1.4317368637759578	0.9991606341184663	1.0090022732839525	1.0442729476622545	82.73869260822984	-20.93172059788938
905	929.0	904.0		(0.0, 154.01099633455516, 73.65944685104965)	#009a49	0.0	154.01099633455516	73.65944685104965	148.6964367236638	255.0	154.01099633455516	75.68288458196257	-76.97738622904848	29.098004474212914	62.47529823392203	125.90153334221927	74.4629623458847	0.8898562695710327	0.9984844779138773	1.0050706679902	1.0279928288913562	82.29344964842231	-20.706951946455256
906	930.0	905.0		(0.0, 153.8267244251916, 73.26057980673109)	#009949	0.0	153.8267244251916	73.26057980673109	148.57523492637023	255.0	153.8267244251916	75.64550181042345	-77.04884539514056	29.263010520038524	62.338400533155614	125.74759088637121	74.06624125291569	1.072918367017236	0.9979912869192504	1.0060036889112336	1.0338222675383524	82.41873792663995	-20.796685495772326
907	931.0	906.0		(0.0, 153.75908030656447, 73.11562812395869)	#009949	0.0	153.75908030656447	73.11562812395869	148.5312430244175	255.00000000000003	153.75908030656447	75.6317751572394	-77.07464660911145	29.32293816961686	62.28844051982673	125.69109596801066	73.92206264578473	1.1394084757809653	0.997810191150852	1.0063405676314792	1.0359394296988518	82.46414889404116	-20.829245275322606
908	932.0	907.0		(0.0, 153.79073642119295, 73.55014995001666)	#009949	0.0	153.79073642119295	73.55014995001666	148.69489476215858	255.0	153.79073642119295	75.63914654673556	-76.9419714573909	29.08636997672516	62.38515828057315	125.72143236254583	74.35255581472842	0.8713500569867368	0.9979074419101647	1.0046082679276584	1.0275817979563735	82.25620882445833	-20.7080938248832
909	933.0	908.0		(0.0, 153.9723425524825, 73.22392535821393)	#009949	0.0	153.9723425524825	73.22392535821393	148.533926604353	255.00000000000003	153.9723425524825	75.67413746553811	-77.10799978366734	29.332567714819426	62.37621126291236	125.8655014161946	74.03140953015662	1.1572270507710303	0.9983690771858981	1.0067760500383607	1.0362796284029414	82.4987464109759	-20.82725922881422
910	934.0	909.0		(0.0, 153.69976674441853, 73.51782739086971)	#009949	0.0	153.69976674441853	73.51782739086971	148.69926049261468	255.00000000000003	153.69976674441853	75.62110320575027	-76.9231196740614	29.07428275576287	62.350493168943686	125.64718500833055	74.3196467844052	0.8565168058414533	0.9976693960692453	1.0043621258411057	1.0271547729182315	82.23430098293547	-20.7048608252842
911	935.0	910.0		(0.0, 153.99233588803733, 73.23358880373209)	#009949	0.0	153.99233588803733	73.23358880373209	148.53398711620733	254.99999999999997	153.99233588803733	75.67810566216403	-77.11128607618001	29.333748856102893	62.384341886037994	125.8818467244252	74.04117627457514	1.1593352156827659	0.9984214296135067	1.006818958175058	1.0363213565142417	82.50223792283086	-20.827214445360845
912	936.0	911.0		(0.0, 154.029656781073, 73.19726757747418)	#009a49	0.0	154.029656781073	73.19726757747418	148.51292501995704	255.0	154.029656781073	75.68537178746918	-77.13528932197694	29.366903178468906	62.388647117627464	125.91178012329225	74.00559146951016	1.1988707703326662	0.9985172916220948	1.0071323613635643	1.0374926535242899	82.53646382707862	-20.842801411423853
913	937.0	912.0		(0.0, 154.01899366877709, 73.17927357547484)	#009a49	0.0	154.01899366877709	73.17927357547484	148.50788925404197	255.00000000000003	154.01899366877709	75.68322266297668	-77.13775921416266	29.373587917795764	62.38174275241586	125.90292613462181	73.98767077640785	1.2061162517687491	0.9984889382175077	1.0071646100058027	1.0377288162514318	82.54115072947926	-20.846527938644492
914	938.0	913.0		(0.0, 153.82139286904365, 73.60113295568144)	#009949	0.0	153.82139286904365	73.60113295568144	148.7090624715674	255.0	153.82139286904365	75.64532901614962	-76.93514496004727	29.06768884966184	62.40485838053982	125.74687961012995	74.40333555481506	0.8507263376243207	0.9979890072439811	1.004519136397201	1.0269218192051257	82.24321896110489	-20.69760186318791
915	939.0	914.0		(0.0, 154.16294568477176, 73.15061646117961)	#009a49	0.0	154.16294568477176	73.15061646117961	148.47011626675427	255.0	154.16294568477176	75.71152704348633	-77.1936757312407	29.43800589854697	62.42063645451517	126.01956812729092	73.96073975341552	1.2865711386262921	0.9988623579774966	1.0078946952155563	1.0400046156906195	82.61634078185033	-20.87447817257976
916	940.0	915.0		(0.0, 154.06231256247918, 73.0803065644785)	#009a49	0.0	154.06231256247918	73.0803065644785	148.46133048983324	255.0	154.06231256247918	75.69150895504825	-77.18429274046629	29.44445858058011	62.37537820726425	125.9370663845385	73.8901266244585	1.2893854053971785	0.9985982592886935	1.0077721843163512	1.0402325801499372	82.60987342291172	-20.880978672518165
917	941.0	916.0		(0.0, 153.94301899366877, 73.46984338553816)	#009949	0.0	153.94301899366877	73.46984338553816	148.63520952069663	255.0	153.94301899366877	75.66898814229334	-77.01767744590259	29.182904292799172	62.416304565144955	125.84429306564479	74.27457514161945	0.9848338588603921	0.9983011421519725	1.0055967383365898	1.0309922237384563	82.36118346723636	-20.75228765112087
918	942.0	917.0		(0.0, 154.1789403532156, 72.50416527824059)	#009a48	0.0	154.1789403532156	72.50416527824059	148.2155909667575	255.0	154.1789403532156	75.71301219830899	-77.41142874452484	29.812722874202336	62.29630456514495	126.02569041986006	73.32091302899033	1.7189515645413287	0.998881951628636	1.0107378310667419	1.0532428555905051	82.95376872356454	-21.062714833233418
919	943.0	918.0		(0.0, 154.1739420193269, 72.80006664445185)	#009a48	0.0	154.1739420193269	72.80006664445185	148.33166189731043	255.0	154.1739420193269	75.71279018717037	-77.31247042614625	29.641711134354807	62.353935354881706	126.02477520493169	73.6138053982006	1.5217255716236906	0.9988790226351514	1.009445761953613	1.047201243961251	82.80005508673453	-20.976894745717253
920	944.0	919.0		(0.0, 153.89403532155947, 73.40686437854049)	#009949	0.0	153.89403532155947	73.40686437854049	148.61976978840974	255.0	153.89403532155947	75.65916204865829	-77.02252582655234	29.202315119008926	62.38852382539154	125.8038292635788	74.21173608797068	1.0055536620078516	0.9981715064750645	1.0056600421900594	1.0316779817657522	82.37259673587945	-20.76371831262169
921	945.0	920.0		(0.0, 153.84738420526492, 73.44285238253916)	#009949	0.0	153.84738420526492	73.44285238253916	148.64248336567786	255.00000000000003	153.84738420526492	75.65004970902353	-76.9955934847626	29.16626068231516	62.38125958013996	125.76631244918362	74.24689770076643	0.9632053717212076	0.9980512873563954	1.0053083946727923	1.0304042276702177	82.33463535025572	-20.74690229254988
922	946.0	921.0		(0.0, 153.90236587804065, 73.43652115961346)	#009949	0.0	153.90236587804065	73.43652115961346	148.62978255362543	255.0	153.90236587804065	75.66088221162363	-77.0154729937097	29.188245299631753	62.3970376541153	125.81091225924692	74.24117960679773	0.9897299608895387	0.9981942005891943	1.0055679554648063	1.0311809142284802	82.36101471033672	-20.7563055328239
923	947.0	922.0		(0.0, 153.93135621459513, 73.40353215594801)	#009949	0.0	153.93135621459513	73.40353215594801	148.61153203390856	254.99999999999997	153.93135621459513	75.66651632918469	-77.03569830794832	29.216687924196847	62.3994268577141	125.8341133355548	74.20881039653449	1.0230979785646035	0.9982685315156982	1.0058320313329014	1.032185753378659	82.39000950997118	-20.76981677992434
924	948.0	923.0		(0.0, 154.00233255581472, 72.99733422192602)	#009a48	0.0	154.00233255581472	72.99733422192602	148.4400890598731	255.0	154.00233255581472	75.67946751587205	-77.19220687194456	29.47173420949718	62.340189936687764	125.88745663112294	73.80738420526491	1.318169399626905	0.9984393965527448	1.007875516759827	1.0411961909348313	82.62699267839979	-20.896694102464803
925	949.0	924.0		(0.0, 153.93302232589136, 73.45818060646451)	#009949	0.0	153.93302232589136	73.45818060646451	148.63252322205938	254.99999999999997	153.93302232589136	75.66698605996763	-77.01827537510187	29.186188152930328	62.410873042319224	125.83604779740087	74.26292902365878	0.9882826835692843	0.9982747286750447	1.005604545318993	1.0311082380400178	82.36290621786772	-20.754276475990203
926	950.0	925.0		(0.0, 154.05898033988672, 73.29923358880373)	#009a49	0.0	154.05898033988672	73.29923358880373	148.54720968310582	255.00000000000003	154.05898033988672	75.69141675569588	-77.11125034064447	29.31865995321332	62.418130623125634	125.93668648117296	74.10683105631456	1.1446460097429751	0.9985970429024165	1.0068184915868776	1.0357882861457886	82.49684085193624	-20.81742847827039
927	951.0	926.0		(0.0, 154.16394535154947, 72.38520493168944)	#009a48	0.0	154.16394535154947	72.38520493168944	148.17203650307147	254.99999999999997	154.16394535154947	75.70975026612803	-77.4457541771667	29.87592367154972	62.26786404531823	126.01224393202264	73.20299233588806	1.790945433901131	0.9988389169495445	1.0111860079561437	1.055475653599417	83.0085276058936	-21.09490899181453
928	952.0	927.0		(0.0, 153.79073642119295, 73.38153948683772)	#009949	0.0	153.79073642119295	73.38153948683772	148.62911298605061	255.0	153.79073642119295	75.63871106463353	-76.99741245342106	29.182162353753547	62.35143618793736	125.71964003332224	74.18563145618128	0.9799736321326519	0.9979016965937475	1.0053321444015655	1.0309660120434567	82.34197061136605	-20.756801244648603
929	953.0	928.0		(0.0, 154.01932689103631, 73.09796734421859)	#009a49	0.0	154.01932689103631	73.09796734421859	148.4761537995552	255.0	154.01932689103631	75.68307858107798	-77.1646005623906	29.420026900661476	62.36558480506498	125.90233255914696	73.90718093968675	1.2594728174819863	0.9984870373446725	1.007515069447397	1.0393694422060145	82.5827679530599	-20.87001094572876
930	954.0	929.0		(0.0, 154.18760413195602, 72.8103965344885)	#009a48	0.0	154.18760413195602	72.8103965344885	148.3331712472202	255.0	154.18760413195602	75.71550914900706	-77.31347848174785	29.640370047570297	62.36023658780407	126.03598411196269	73.62416861046317	1.5208786489382329	0.9989148939051878	1.009458923833569	1.047153865193452	82.80051625143766	-20.975778535842906
931	955.0	930.0		(0.0, 153.95434855048316, 73.55414861712762)	#009949	0.0	153.95434855048316	73.55414861712762	148.66595817902802	255.0	153.95434855048316	75.67144053584069	-76.99364090620264	29.13881593456198	62.43667777407531	125.85439336221258	74.35815061646119	0.9347907586735574	0.9983334965859278	1.0052829004395676	1.0294346421474028	82.32309113524323	-20.729521141829178
932	956.0	931.0		(0.0, 154.01232922359213, 73.1306231256248)	#009a49	0.0	154.01232922359213	73.1306231256248	148.49016964847868	254.99999999999997	154.01232922359213	75.68178289294099	-77.15160168943468	29.399077203600577	62.36994668443852	125.89699478507164	73.93944018660446	1.2351207130189013	0.9984699433279718	1.0073453470579403	1.0386293179694837	82.56315996658829	-20.859640102452627
933	957.0	932.0		(0.0, 154.19260246584471, 73.17427524158614)	#009a49	0.0	154.19260246584471	73.17427524158614	148.4738466326081	255.0	154.19260246584471	75.71743232307756	-77.19547532178484	29.434432685294134	62.434561812729086	126.0439127890703	73.98445851382873	1.2838931697419407	0.9989402663453152	1.007918191930097	1.039878378937743	82.61674913515662	-20.871718051879768
934	958.0	933.0		(0.0, 153.97600799733422, 73.29623458847051)	#009949	0.0	153.97600799733422	73.29623458847051	148.56142416281094	255.0	153.97600799733422	75.67504703322409	-77.08541234525079	29.2926365914564	62.391809396867714	125.86924787070977	74.10303232255916	1.1115748335406317	0.998381077114562	1.0064811326226153	1.034868916252452	82.46344253617158	-20.806907856072108
935	959.0	934.0		(0.0, 153.79573475508164, 73.49683438853715)	#009949	0.0	153.79573475508164	73.49683438853715	148.67316229760738	255.0	153.79573475508164	75.63999544796218	-76.96111908316539	29.118316560215085	62.37604465178274	125.72492626457847	74.2998233922026	0.9076168341713479	0.9979186414660847	1.0048582727403748	1.0287104271984346	82.2854191812502	-20.72418677299435
936	960.0	935.0		(0.0, 153.84205264911697, 73.7514161946018)	#009949	0.0	153.84205264911697	73.7514161946018	148.7638190954774	255.0	153.84205264911697	75.64979433045156	-76.892454522894	28.989379877600197	62.44131956014662	125.76526112629125	74.55232255914694	0.7625273398014399	0.9980479181462825	1.0039617401502208	1.0241552699804677	82.17562721539235	-20.6570461040664
937	961.0	936.0		(0.0, 154.07564145284906, 73.07430856381207)	#009a49	0.0	154.07564145284906	73.07430856381207	148.45653259973918	254.99999999999997	154.07564145284906	75.69412136360903	-77.19056939722135	29.452331543751242	62.37831056314562	125.9478310163279	73.88432189270243	1.2990273058531958	0.9986327248011051	1.007854136742987	1.0405107212055968	82.61854414857653	-20.88452848963108
938	962.0	937.0		(0.0, 153.99733422192602, 73.26757747417527)	#009949	0.0	153.99733422192602	73.26757747417527	148.5463035490949	255.00000000000003	153.99733422192602	75.6791791314477	-77.10172824207446	29.316072467601284	62.39268910363212	125.8862686704432	74.07487504165277	1.1392439343077256	0.9984355918963422	1.006694164398865	1.0356968738066232	82.48702081443086	-20.81809911986886
939	963.0	938.0		(0.0, 153.97500833055648, 72.99033655448184)	#009948	0.0	153.97500833055648	72.99033655448184	148.44240919842713	255.0	153.97500833055648	75.67406041311449	-77.18568262022669	29.46659387195694	62.33031989336887	125.86518404531823	73.80018327224259	1.3111404554606	0.9983680606330884	1.0077903315599461	1.0410145898173344	82.6190641193981	-20.894977612355582
940	964.0	939.0		(0.0, 153.97900699766745, 73.13228923692103)	#009949	0.0	153.97900699766745	73.13228923692103	148.49698436022342	255.0	153.97900699766745	75.675215435936	-77.14028581709314	29.38699048539806	62.35995001666112	125.86994151949351	73.9407564145285	1.2199179668974318	0.9983832988519443	1.0071975991032442	1.0382023106931588	82.54828227002484	-20.85459745069921
941	965.0	940.0		(0.0, 153.8267244251916, 73.3402199266911)	#009949	0.0	153.8267244251916	73.3402199266911	148.60629849621128	255.0	153.8267244251916	75.64570747259677	-77.02265235988281	29.21769765078297	62.35432855714762	125.74843746084639	74.14508497167611	1.0212644169781702	0.9979940002207965	1.0056616942978434	1.0322214256423907	82.37816963591708	-20.77369110451755
942	966.0	941.0		(0.0, 154.05264911696102, 72.85238253915361)	#009a48	0.0	154.05264911696102	72.85238253915361	148.37434459845298	255.00000000000003	154.05264911696102	75.68901561819226	-77.25613393558616	29.571300303837276	62.32679773408864	125.92679296901034	73.66438520493169	1.434826393234361	0.9985653646895689	1.008710193275937	1.0447137253098449	82.72225838511032	-20.94532726480992
943	967.0	942.0		(0.0, 153.96401199600135, 73.55848050649783)	#009949	0.0	153.96401199600135	73.55848050649783	148.66584712344658	255.0	153.96401199600135	75.67335777896463	-76.99534542218906	29.13958735294575	62.44053982005998	125.86228999333557	74.36253582139287	0.9359601237536611	0.9983587907790631	1.0053051557940942	1.02946189530723	82.32495835275087	-20.7296033729885
944	968.0	943.0		(0.0, 153.7704098633789, 73.37887370876375)	#009949	0.0	153.7704098633789	73.37887370876375	148.63185723727693	255.00000000000003	153.7704098633789	75.63469174992326	-76.9917068780851	29.176877690734404	62.34460179940021	125.70309840053316	74.1827890703099	0.9735395175039214	0.9978486697651294	1.005257648413911	1.0307793121035485	82.334762523378	-20.754769540511173
945	969.0	944.0		(0.0, 153.98067310896369, 73.36187937354215)	#009949	0.0	153.98067310896369	73.36187937354215	148.586137945362	255.0	153.98067310896369	75.67613654730887	-77.06534303776242	29.256855952855652	62.406384538487174	125.87373561146285	74.16806731089638	1.0707292905273433	0.9983954510764972	1.0062190936879154	1.0336048350702762	82.4319763063712	-20.788614992095575
946	970.0	945.0		(0.0, 153.83705431522824, 73.09463512162613)	#009949	0.0	153.83705431522824	73.09463512162613	148.50859389384078	255.0	153.83705431522824	75.64711195841117	-77.10677906750252	29.360987381900983	62.30841386204598	125.7542188970343	73.90205931356215	1.1851152358778005	0.9980125296055165	1.0067601115131481	1.0372836564965247	82.50771453751942	-20.846006500957863
947	971.0	946.0		(0.0, 153.9503498833722, 72.67144285238254)	#009948	0.0	153.9503498833722	72.67144285238254	148.3226804904709	255.0	153.9503498833722	75.66837349155638	-77.28266452452004	29.64055972142363	62.25889703432189	125.84176168277241	73.48423192269244	1.5099194843080226	0.9982930330633247	1.0090565952265385	1.0471605661121088	82.77181293537546	-20.98353664296306
948	972.0	947.0		(0.0, 154.11029656781074, 72.7464178607131)	#009a48	0.0	154.11029656781074	72.7464178607131	148.322475323524	255.00000000000003	154.11029656781074	75.70010742368115	-77.30959289840311	29.651122512395922	62.323475508163945	125.97249935354881	73.56005664778407	1.5293941899861012	0.998711698906002	1.009408190936037	1.047533735116953	82.80073804237456	-20.98368836478655
949	973.0	948.0		(0.0, 153.77607464178607, 73.43718760413195)	#009949	0.0	153.77607464178607	73.43718760413195	148.65355528492984	255.0	153.77607464178607	75.63596062472563	-76.97436373516636	29.145625965267552	62.358020659780074	125.70832034321892	74.24057647450849	0.9382016006254763	0.9978654100334421	1.0050312041931824	1.0296752312481456	82.30747344768258	-20.73870465205756
950	974.0	949.0		(0.0, 154.01966011329557, 72.97967344218594)	#009a48	0.0	154.01966011329557	72.97967344218594	148.43000954105577	255.00000000000003	154.01966011329557	75.68283905965133	-77.20361203895764	29.48760172721281	62.34202932355882	125.90134580473176	73.79007330889705	1.3371352176553333	0.9984838773379159	1.008024430608295	1.041756768703607	82.64330806232655	-20.904150984847163
951	975.0	950.0		(0.0, 153.8173942019327, 73.28823725424859)	#009949	0.0	153.8173942019327	73.28823725424859	148.58775665827568	255.0	153.8173942019327	75.64373178170841	-77.03672882799323	29.244149712259528	62.34103965344885	125.7403050116628	74.09352882372542	1.0511624416366274	0.9979679349261652	1.005845486524363	1.0331559409123776	82.40071529368427	-20.78741677903673
952	976.0	951.0		(0.0, 153.9146951016328, 73.12129290236588)	#009949	0.0	153.9146951016328	73.12129290236588	148.50460491277295	255.00000000000003	153.9146951016328	75.66250089545538	-77.12311447125342	29.371757189525603	62.33781406197934	125.81757764411863	73.92922692435856	1.2000533813001903	0.9982155558888711	1.006973397985502	1.0376641391174708	82.52681325573226	-20.848958352812726
953	977.0	952.0		(0.0, 153.90303232255914, 72.78707097634123)	#009948	0.0	153.90303232255914	72.78707097634123	148.37646661455886	255.0	153.90303232255914	75.65933709396137	-77.22932352290584	29.558612568279983	62.26735421526158	125.80455002332556	73.5982305898034	1.4138793293842749	0.9981738158481681	1.0083601377505191	1.0442654849097401	82.69268400993728	-20.943757727047135
954	978.0	953.0		(0.0, 154.31356214595135, 72.85604798400533)	#009a48	0.0	154.31356214595135	72.85604798400533	148.3277945130049	255.0	154.31356214595135	75.74044127632835	-77.33907075550661	29.656337822570045	62.40841386204599	126.13879767744086	73.67062312562479	1.5460296960412607	0.9992438235207699	1.0097930744840673	1.047717984915395	82.8301288081315	-20.979754765793103
955	979.0	954.0		(0.0, 153.79640119960013, 72.7790736421193)	#009948	0.0	153.79640119960013	72.7790736421193	148.3930208019621	255.0	153.79640119960013	75.63827319318878	-77.19750938207459	29.527523077408446	62.232699100299904	125.71783788737088	73.5892469176941	1.374285144666309	0.9978959197547261	1.007944750045854	1.043167135581416	82.65186068009832	-20.93151309745755
956	980.0	955.0		(0.0, 153.7670776407864, 73.0703098967011)	#009949	0.0	153.7670776407864	73.0703098967011	148.51207593373135	255.00000000000003	153.7670776407864	75.6332368995202	-77.0921489309101	29.351446778833147	62.281856047984	125.6971112695768	73.87727757414196	1.1721303259162523	0.9978294759202705	1.0065690902031497	1.0369465999968006	82.49064707466113	-20.84342975034171
957	981.0	956.0		(0.0, 154.09496834388537, 72.6101299566811)	#009a48	0.0	154.09496834388537	72.6101299566811	148.27222617469548	254.99999999999997	154.09496834388537	75.69673418530436	-77.34949534066038	29.723980527679483	62.291466177940684	125.95859796401199	73.42497834055315	1.61250699854485	0.998667195764002	1.0099291851690009	1.0501077094699067	82.86410228720705	-21.020844491454152
958	982.0	957.0		(0.0, 153.98467177607463, 73.12395868043986)	#009949	0.0	153.98467177607463	73.12395868043986	148.4926900205147	255.0	153.98467177607463	75.6763112025905	-77.14485601193877	29.393631084192528	62.360039986671104	125.87445503165611	73.93256581139622	1.227761249794756	0.9983977553040467	1.0072572707680194	1.0384369139954681	82.55491722130411	-20.85777512894897
959	983.0	958.0		(0.0, 153.91936021326225, 72.7507497500833)	#009948	0.0	153.91936021326225	72.7507497500833	148.3592978749199	254.99999999999997	153.91936021326225	75.6624647268334	-77.24655258733814	29.58483644790084	62.26515161612796	125.81742870709765	73.56243585471509	1.444632026995462	0.9982150787161547	1.008585092482631	1.0451919388258444	82.71815057336231	-20.956456147581196
960	984.0	959.0		(0.0, 154.03432189270242, 73.3075641452849)	#009a49	0.0	154.03432189270242	73.3075641452849	148.55502458589055	255.0	154.03432189270242	75.68657626180199	-77.10054198931627	29.30568038430339	62.41215261579473	125.91674251249583	74.11483172275906	1.1287468238906453	0.9985331822548581	1.0066786758520267	1.0353297356711904	82.48221916166699	-20.81164447159922
961	985.0	960.0		(0.0, 153.86837720759746, 72.59146951016328)	#009948	0.0	153.86837720759746	72.59146951016328	148.30658417053053	255.0	153.86837720759746	75.65199405229231	-77.28254043213684	29.658930408304762	62.21749083638787	125.77431696434522	73.40423858713761	1.527604467734688	0.9980769390818064	1.0090549749894717	1.0478095774349419	82.77827739576084	-20.99543960244107
962	986.0	961.0		(0.0, 154.109296901033, 73.1562812395868)	#009a49	0.0	154.109296901033	73.1562812395868	148.48223282203415	255.0	154.109296901033	75.70096752678148	-77.174490550453	29.41685849529194	62.40513828723759	125.976044071976	73.96581139620127	1.2597300749056008	0.9987230462482688	1.0076442000582848	1.0392575067637821	82.59088058287058	-20.865512919217423
963	987.0	962.0		(0.0, 154.0866377874042, 72.76541152949017)	#009a48	0.0	154.0866377874042	72.76541152949017	148.33421998468904	255.0	154.0866377874042	75.69549243389048	-77.29571303111481	29.632359063604575	62.319940019993325	125.95348086304564	73.57862379206931	1.506658490643392	0.9986508133346186	1.0092269656675465	1.0468708480512825	82.7810603741148	-20.975002959239557
964	988.0	963.0		(0.0, 153.8210596467844, 72.88970343218926)	#009948	0.0	153.8210596467844	72.88970343218926	148.43162188567578	255.0	153.8210596467844	75.64342600905746	-77.16905364025494	29.472561407542997	62.26246917694102	125.73904640453182	73.69901699433522	1.312223741571385	0.9979639008668475	1.0075732119508385	1.0412254147140745	82.60565789129663	-20.902958182136356
965	989.0	964.0		(0.0, 154.09496834388537, 72.93335554815062)	#009a48	0.0	154.09496834388537	72.93335554815062	148.3980806117131	254.99999999999997	154.09496834388537	75.69756794298998	-77.24315829149175	29.539199662292702	62.35611129623459	125.96203385204932	73.74497167610797	1.3998464498155656	0.9986781955311491	1.008540774178765	1.0435796534067396	82.69866878936591	-20.92777036306559
966	990.0	965.0		(0.0, 154.00833055648118, 72.6264578473842)	#009a48	0.0	154.00833055648118	72.6264578473842	148.2944919609069	254.99999999999997	154.00833055648118	75.6796933649242	-77.31618155874098	29.68568477762288	62.26787404198601	125.888386991003	73.44027657447516	1.5643492171885696	0.9984423761798319	1.009494217099971	1.048754772828836	82.81927198146933	-21.00438114118635
967	991.0	966.0		(0.0, 153.83705431522824, 73.8203932022659)	#009949	0.0	153.83705431522824	73.8203932022659	148.79165628756783	255.0	153.83705431522824	75.64898605180021	-76.86817353716691	28.94863228645783	62.45356547817394	125.7619337054315	74.62055981339553	0.7165765937224461	0.9980372545240954	1.003644710594663	1.0227157131364213	82.1385379355912	-20.636424982101385
968	992.0	967.0		(0.0, 153.97900699766745, 73.45918027324225)	#009949	0.0	153.97900699766745	73.45918027324225	148.62436186811686	255.0	153.97900699766745	75.67605904441112	-77.03282639454095	29.200992838999838	62.42532822392536	125.87341637120961	74.2643785404865	1.0066812158320189	0.9983944285805811	1.0057945336200254	1.0316312674156898	82.38175966265108	-20.760318680206478
969	993.0	968.0		(0.0, 154.13462179273574, 73.60113295568144)	#009a49	0.0	154.13462179273574	73.60113295568144	148.65072055828674	255.0	154.13462179273574	75.70710659924084	-77.0365332763705	29.172392522988112	62.50195934688437	126.00134678773742	74.40646784405197	0.9796539382481874	0.9988040390459577	1.0058429332654162	1.0306208572416815	82.37509298784816	-20.74080351488382
970	994.0	969.0		(0.0, 153.98067310896369, 73.32055981339553)	#009949	0.0	153.98067310896369	73.32055981339553	148.57003739482704	255.0	153.98067310896369	75.67602991485923	-77.07892464552901	29.28035674236289	62.39812062645785	125.87329638453849	74.12716094635122	1.0976658665581245	0.9983940442743331	1.0063964246711958	1.034435085925043	82.45301641220397	-20.80053263337666
971	995.0	970.0		(0.0, 153.61946017994, 73.17094301899367)	#009949	0.0	153.61946017994	73.17094301899367	148.57877886042013	254.99999999999997	153.61946017994	75.60434608717136	-77.01123778924102	29.24469283831941	62.25622125958014	125.57825657447516	73.97542819060313	1.0476026941940588	0.99744831936362	1.0055126576690128	1.0331751288156317	82.37707693915021	-20.794062283554677
972	996.0	971.0		(0.0, 153.96634455181606, 73.25558147284238)	#009949	0.0	153.96634455181606	73.25558147284238	148.5473744354003	255.0	153.96634455181606	75.6730361212596	-77.09565255965944	29.3125416904499	62.380683105631455	125.86096514495168	74.06268910363211	1.1340438971480213	0.9983545471481887	1.0066148360339708	1.0355721362633579	82.48008695408903	-20.817306542702436
973	997.0	972.0		(0.0, 153.99833388870377, 73.64311896034656)	#009949	0.0	153.99833388870377	73.64311896034656	148.69243469097628	255.0	153.99833388870377	75.68034535230635	-76.97865035179213	29.103033095481813	62.468107297567485	125.89107280573144	74.44667110963013	0.8952159870947028	0.9984509778509292	1.0050871732621067	1.028170483225289	82.29641028222419	-20.709915582596263
974	998.0	973.0		(0.0, 153.7357547484172, 72.89170276574475)	#009948	0.0	153.7357547484172	72.89170276574475	148.4481783245658	254.99999999999997	153.7357547484172	75.62659150378433	-77.14081602987454	29.44288163963611	62.236424525158284	125.669765958014	73.70014328557149	1.275564423194189	0.9977418031983795	1.0072045219326682	1.0401768689762223	82.56869126370219	-20.890709421002263
975	999.0	974.0		(0.0, 153.82439186937688, 73.53215594801733)	#009949	0.0	153.82439186937688	73.53215594801733	148.68159791346693	255.0	153.82439186937688	75.64574277370035	-76.9587894490899	29.10784438382834	62.391992669110294	125.74858277240921	74.33507830723093	0.8962971388794371	0.9979944659483408	1.0048278554062573	1.0283404594833634	82.27953498982914	-20.717940338638325
976	1000.0	975.0		(0.0, 153.99866711096303, 73.53748750416528)	#009949	0.0	153.99866711096303	73.53748750416528	148.6512171372931	254.99999999999997	153.99866711096303	75.68013849140499	-77.0134578167806	29.163089180796508	62.44708430523159	125.89022065311563	74.34209930023326	0.9639385670999241	0.9984482487345611	1.0055416439034315	1.030292182845258	82.35021830853962	-20.740435843980563
977	1001.0	976.0		(0.0, 153.81006331222926, 72.99600133288904)	#009948	0.0	153.81006331222926	72.99600133288904	148.4751204547818	255.0	153.81006331222926	75.64153014603714	-77.13050915078034	29.40820799596542	62.28031989336888	125.73124292902367	73.80414195268244	1.2382422545936782	0.9979388887414706	1.0070699481004874	1.038951896415764	82.54670277723136	-20.870775534258694
978	1002.0	977.0		(0.0, 153.73475508163946, 72.92369210263246)	#009948	0.0	153.73475508163946	72.92369210263246	148.46084819164292	255.0	153.73475508163946	75.62647677086517	-77.12995937917056	29.424281631169436	62.242512495834724	125.66929387537488	73.73180273242252	1.2543051969011492	0.9977402895267017	1.0070627698973014	1.0395197560344052	82.5519168968406	-20.881335513542307
979	1003.0	978.0		(0.0, 153.90036654448517, 72.79273575474842)	#009948	0.0	153.90036654448517	72.79273575474842	148.3791666215587	255.0	153.90036654448517	75.6588257550548	-77.22659784036013	29.554483316712933	62.26766077974008	125.80244456181272	73.60381206264579	1.4090361873221724	0.9981670697527467	1.0083245493301902	1.044119604081267	82.68866245208335	-20.94176066401644
980	1004.0	979.0		(0.0, 153.77107630789737, 73.4388537154282)	#009949	0.0	153.77107630789737	73.4388537154282	148.65513677034326	255.00000000000003	153.77107630789737	75.63497823876459	-76.97219685553358	29.143006890696622	62.356804398533825	125.70427740753084	74.24217594135288	0.9351378429967782	0.9978524494131006	1.0050029118950587	1.0295827029141276	82.30451955632938	-20.737533692839577
981	1005.0	980.0		(0.0, 153.97500833055648, 73.44485171609463)	#009949	0.0	153.97500833055648	73.44485171609463	148.61952177008695	255.0	153.97500833055648	75.67523340681586	-77.0362413665111	29.207797589235508	62.42122292569143	125.87001554148617	74.25015328223925	1.014338685430068	0.9983835359418055	1.0058391218858442	1.0318716699646298	82.38736507434322	-20.763901925134864
982	1006.0	981.0		(0.0, 153.82939020326558, 73.33088970343219)	#009949	0.0	153.82939020326558	73.33088970343219	148.60216358130324	255.0	153.82939020326558	75.64620949240286	-77.02658363054954	29.223896253626137	62.35328890369877	125.75050395868044	74.13587470843052	1.028396183264554	0.9980006233693031	1.0057130237210496	1.0324404138303116	82.38404395292056	-20.776752077099914
983	1007.0	982.0		(0.0, 153.84105298233922, 73.04765078307231)	#009949	0.0	153.84105298233922	73.04765078307231	148.4895283932273	255.0	153.84105298233922	75.64777977649368	-77.12353216476703	29.389112594292264	62.30025658113962	125.75696797067646	73.85558480506498	1.2174071281187329	0.9980213401310816	1.0069788516845597	1.0382772819073294	82.53338205023373	-20.860114602645236
984	1008.0	983.0		(0.0, 153.8990336554482, 73.49050316561146)	#009949	0.0	153.8990336554482	73.49050316561146	148.65144819433107	255.0	153.8990336554482	75.66036413675499	-76.99665081902135	29.15646192020944	62.40680106631123	125.80877899033656	74.29458847050982	0.953370315331411	0.9981873656262091	1.00532219996941	1.0300580507636323	82.33215355528436	-20.740264767337646
985	1009.0	984.0		(0.0, 153.76741086304565, 72.97634121959346)	#009948	0.0	153.76741086304565	72.97634121959346	148.47534759543706	255.0	153.76741086304565	75.63305995201824	-77.12318728054873	29.40515721307211	62.263165611462846	125.69638309230257	73.78425191602798	1.233437661508829	0.9978271414514525	1.0069743486346558	1.0388441164152624	82.53877444592985	-20.870607469461156
986	1010.0	985.0		(0.0, 153.85671442852382, 72.83705431522826)	#009948	0.0	153.85671442852382	72.83705431522826	148.40450139044106	254.99999999999997	153.85671442852382	75.65032668496805	-77.19790770506452	29.51456004911641	62.262992335888036	125.76745268910364	73.64725091636122	1.3615927536947126	0.9980549415006961	1.007949950829788	1.0427091694642985	82.64760256010187	-20.923020822581563
987	1011.0	986.0		(0.0, 154.1682772409197, 73.16161279573475)	#009a49	0.0	154.1682772409197	73.16161279573475	148.47341130292503	255.0	154.1682772409197	75.71260611068779	-77.1917832775828	29.433521967800935	62.42448850383206	126.02401637454183	73.9716794401866	1.2816632546573288	0.9988765941136749	1.007869986015163	1.0398462045302854	82.61297489500261	-20.872040156963163
988	1012.0	987.0		(0.0, 153.82972342552483, 73.23658780406531)	#009949	0.0	153.82972342552483	73.23658780406531	148.5653199550302	255.00000000000003	153.82972342552483	75.64603173448847	-77.05770750859531	29.27767071452667	62.334531822725765	125.74977223925359	74.04251916027991	1.089727623249745	0.997998278208712	1.0061193988713415	1.0343401922234394	82.43222846040545	-20.8040243483551
989	1013.0	988.0		(0.0, 154.33088970343218, 72.33688770409863)	#009a48	0.0	154.33088970343218	72.33688770409863	148.12277743351464	255.00000000000003	154.33088970343218	75.74251602365723	-77.51538513728079	29.959380623202293	62.3099533488837	126.14735591136288	73.15682772409197	1.8963162383004135	0.9992711956672587	1.0120951585394906	1.058424073924804	83.10354637623402	-21.131314031321185
990	1014.0	989.0		(0.0, 153.60679773408864, 73.26724425191603)	#009949	0.0	153.60679773408864	73.26724425191603	148.61875073214543	255.00000000000003	153.60679773408864	75.60209363144834	-76.97543480064328	29.185620282334135	62.27155614795068	125.56899328557148	74.07063978673776	0.9807869800148066	0.9974186027098607	1.0050451887742013	1.03108817594603	82.32264569371345	-20.76447273754821
991	1015.0	990.0		(0.0, 153.78640453182274, 72.7790736421193)	#009948	0.0	153.78640453182274	72.7790736421193	148.3948664501325	255.00000000000003	153.78640453182274	75.6362998925123	-77.19427888418889	29.524179007650385	62.22960013328891	125.70971659446853	73.58914695101633	1.3701135500673434	0.9978698859941658	1.007902570402884	1.0430489941558194	82.64764871746632	-20.930147881991758
992	1016.0	991.0		(0.0, 154.0169943352216, 72.7350883038987)	#009a48	0.0	154.0169943352216	72.7350883038987	148.33521922090847	255.0	154.0169943352216	75.68168225202035	-77.28322187361353	29.62642716421375	62.29228590469844	125.89658018660448	73.54790736421192	1.496606802655015	0.9984686155720642	1.009063872366659	1.0466612821327375	82.76727354264268	-20.974263987765095
993	1017.0	992.0		(0.0, 153.7917360879707, 73.26691102965678)	#009949	0.0	153.7917360879707	73.26691102965678	148.5842059762225	255.0	153.7917360879707	75.63861232807449	-77.03543893440285	29.247703167708238	62.32882039320227	125.71923366211264	74.07215928023992	1.0545496213882692	0.9979003939620872	1.0058286447702318	1.0332814796489702	82.40077058136337	-20.790045075827003
994	1018.0	993.0		(0.0, 153.9013662112629, 73.161946017994)	#009949	0.0	153.9013662112629	73.161946017994	148.52292262989926	255.0	153.9013662112629	75.65997614931034	-77.10543326513886	29.34413721620588	62.3418127290903	125.80718139620126	73.96934021992668	1.1679531896143687	0.9981822469069207	1.006742539774916	1.036688363114274	82.50046198639315	-20.83540285189217
995	1019.0	994.0		(0.0, 153.83372209263578, 73.04065311562812)	#009949	0.0	153.83372209263578	73.04065311562812	148.48815674042305	255.00000000000003	153.83372209263578	75.64631492739065	-77.12346437938477	29.3906513527892	62.29658447184271	125.75093797067643	73.84858380539819	1.2189281921830997	0.99800201437335	1.0069779666311334	1.0383316441472432	82.53386665375275	-20.861129560544338
996	1020.0	995.0		(0.0, 153.81472842385872, 72.4978340553149)	#009948	0.0	153.81472842385872	72.4978340553149	148.27993188878634	255.0	153.81472842385872	75.64116435432288	-77.29606820074753	29.694628462811302	62.18213262245918	125.72973734755082	73.31100299900034	1.5664257203780028	0.9979340628505066	1.0092316030110247	1.049070741033656	82.80370232567513	-21.01514702328839
997	1021.0	996.0		(0.0, 153.8713762079307, 72.71242919026992)	#009948	0.0	153.8713762079307	72.71242919026992	148.35319900902616	255.00000000000003	153.8713762079307	75.65289816560637	-77.24367455734304	29.590707494371426	62.2426124625125	125.77803915361547	73.52401866044653	1.4494551150530248	0.9980888670509285	1.0085475149073015	1.0453993548936782	82.71756300289664	-20.960966829013877
998	1022.0	997.0		(0.0, 153.8287237587471, 73.15361546151283)	#009949	0.0	153.8287237587471	73.15361546151283	148.53314270860412	254.99999999999997	153.8287237587471	75.6456201749426	-77.08467918527451	29.324589817403268	62.31762745751416	125.74807811396202	73.96036654448517	1.143265095674632	0.9979928485026355	1.0064715599724747	1.0359977801634614	82.47411310863333	-20.827839371389533
999	1023.0	998.0		(0.0, 153.53882039320226, 73.31956014661779)	#009949	0.0	153.53882039320226	73.31956014661779	148.65186535581745	255.0	153.53882039320226	75.58879817328831	-76.93618015963438	29.13308916687405	62.26094635121626	125.51432461179607	74.12175274908364	0.9213224298258729	0.997243195698449	1.004532652688043	1.0292323232522658	82.2673246311119	-20.739955896953553
1000	1024.0	999.0		(0.0, 153.63478840386537, 73.70476507830723)	#009949	0.0	153.63478840386537	73.70476507830723	148.78440456515233	255.00000000000003	153.63478840386537	75.6087535602588	-76.84057518791538	28.946465501407182	62.36773742085971	125.59638375208263	74.50406531156281	0.7138933106197354	0.9975064671666397	1.003284367217517	1.0226391635745504	82.11194712241229	-20.641797103644404
1001	1025.0	1000.0		(0.0, 153.63445518160614, 72.89070309896701)	#009948	0.0	153.63445518160614	72.89070309896701	148.46654535122556	255.0	153.63445518160614	75.60658377072075	-77.10837663111386	29.409549783673118	62.2048217260913	125.58745956347886	73.69814061979339	1.2348546887196077	0.997477841128057	1.0067809704225588	1.0389992999462236	82.52650098704083	-20.877120279281783
1002	1026.0	1001.0		(0.0, 153.94401866044652, 72.67377540819727)	#009948	0.0	153.94401866044652	72.67377540819727	148.32475442978793	255.0	153.94401866044652	75.66713058569707	-77.27985323499998	29.63710860071691	62.25740086637787	125.8366429923359	73.48647784071977	1.5056845406582944	0.99827663540334	1.009019889061595	1.047038642722438	82.76795226555882	-20.982002949842734
1003	1027.0	1002.0		(0.0, 153.76874375208263, 73.08463845384871)	#009949	0.0	153.76874375208263	73.08463845384871	148.51735795085165	255.00000000000003	153.76874375208263	75.63360282254501	-77.08797217267683	29.343835293140486	62.28523825391536	125.69861713095634	73.89147950683106	1.163495441453157	0.997834303543615	1.0065145555223403	1.0366776965839841	82.48403556692867	-20.83952093124295
1004	1028.0	1003.0		(0.0, 153.7564145284905, 73.17527490836387)	#009949	0.0	153.7564145284905	73.17527490836387	148.55501351254705	255.0	153.7564145284905	75.63140295691144	-77.0541553741746	29.28806158813797	62.29954348550483	125.68956433522159	73.98108630456514	1.0996138858320335	0.997805280711032	1.0060730197165026	1.034707287622294	82.43259920697638	-20.81165266738082
1005	1029.0	1004.0		(0.0, 153.8103965344885, 72.80873042319227)	#009948	0.0	153.8103965344885	72.80873042319227	148.40200613104844	255.00000000000003	153.8103965344885	75.6411122644385	-77.19226641379906	29.51525353939697	62.24296901032989	125.72952294901698	73.61874708430524	1.3607262874657065	0.997933375628537	1.0078762941799813	1.0427336695304783	82.64258094707483	-20.924866614299173
1006	1030.0	1005.0		(0.0, 153.77640786404532, 72.89170276574475)	#009948	0.0	153.77640786404532	72.89170276574475	148.44065761902388	255.0	153.77640786404532	75.63461743030221	-77.1539610927896	29.456483112552224	62.24902699100301	125.70279254915029	73.70054981672776	1.292355175358413	0.9978476892661906	1.00737615308062	1.04065739047152	82.58582269171728	-20.896273471113062
1007	1031.0	1006.0		(0.0, 153.87604131956016, 73.15761412862379)	#009949	0.0	153.87604131956016	73.15761412862379	148.52592781875433	254.99999999999997	153.87604131956016	75.65496813879824	-77.09866850847263	29.3381366898942	62.33309563478841	125.78656140619795	73.96479840053316	1.1602378523769457	0.9981161762122164	1.0066542143739847	1.0364763727001738	82.49200537151624	-20.833178859290296
1008	1032.0	1007.0		(0.0, 154.03098967010996, 72.96267910696434)	#009a48	0.0	154.03098967010996	72.96267910696434	148.42129856981225	255.00000000000003	154.03098967010996	75.68502934256645	-77.21286028901719	29.50108570434562	62.34214261912696	125.91036928690436	73.7733622125958	1.3531229829641689	0.9985127737456714	1.0081451822383571	1.0422331392330617	82.65675926230372	-20.910595186317547
1009	1033.0	1008.0		(0.0, 154.00966344551816, 72.96467844051983)	#009a48	0.0	154.00966344551816	72.96467844051983	148.42601307274393	255.0	154.00966344551816	75.68082898372587	-77.20531599739061	29.4928177063718	62.3359313562146	125.89306511496167	73.77512829056981	1.3427029674770115	0.9984573584014076	1.0080466786830136	1.0419410421363724	82.64676106489726	-20.90710751731939
1010	1034.0	1009.0		(0.0, 153.973008997001, 73.03598800399867)	#009949	0.0	153.973008997001	73.03598800399867	148.4605679189219	254.99999999999997	153.973008997001	75.67378388556448	-77.17002002401524	29.439884296837594	62.33883038987004	125.86404506164611	73.84535821392869	1.2803942859055986	0.9983644124044574	1.0075858297340483	1.0400709769414151	82.59490769967661	-20.881542880407704
1011	1035.0	1010.0		(0.0, 153.88737087637455, 73.72275908030656)	#009949	0.0	153.88737087637455	73.72275908030656	148.7441751693315	255.00000000000003	153.88737087637455	75.65866266331285	-76.9165547988358	29.020777618221636	62.44963678773742	125.80177302899034	74.52440519826723	0.7987673875319379	0.9981649180830038	1.0042764102322563	1.0252645093522204	82.2092569951133	-20.671596480782974
1012	1036.0	1011.0		(0.0, 153.7427524158614, 73.42419193602133)	#009949	0.0	153.7427524158614	73.42419193602133	148.65469394124608	255.0	153.7427524158614	75.62934872138794	-76.96784378924603	29.141862338835622	62.345091636121296	125.6811112229257	74.22737754081973	0.9333352908075051	0.9977781791768408	1.0049460752128099	1.029542267457241	82.30004324507628	-20.737861571902616
1013	1037.0	1012.0		(0.0, 153.95001666111295, 72.81139620126625)	#009948	0.0	153.95001666111295	72.81139620126625	148.3772867767379	255.00000000000003	153.95001666111295	75.66866899370167	-77.23648912573938	29.56041757136376	62.28678440519826	125.84297867710762	73.62278240586473	1.4178548560772686	0.9982969316238367	1.0084536968797553	1.0443292532079371	82.70002139941592	-20.943151095288346
1014	1038.0	1013.0		(0.0, 153.85804731756082, 73.2209263578807)	#009949	0.0	153.85804731756082	73.2209263578807	148.55395384295517	255.0	153.85804731756082	75.6515809064349	-77.07202296582972	29.296060442167903	62.34017994001999	125.77261608797068	74.0272975674775	1.1115599016991546	0.9980714884475181	1.0063063115072468	1.0349898762303689	82.45214297685985	-20.812436965547437
1015	1039.0	1014.0		(0.0, 154.01666111296234, 72.9140286571143)	#009a48	0.0	154.01666111296234	72.9140286571143	148.40499000441363	255.0	154.01666111296234	75.68207826820917	-77.22423702049124	29.52406799985081	62.32797067644118	125.89821161279573	73.72505498167278	1.378918252551208	0.9984738402145937	1.0082937248125121	1.043045072401597	82.67559116605592	-20.92265938339481
1016	1040.0	1015.0		(0.0, 153.4198600466511, 73.57714095301566)	#009949	0.0	153.4198600466511	73.57714095301566	148.77481739221088	255.00000000000003	153.4198600466511	75.56595132682676	-76.81279447848283	28.946873132653117	62.27558480506498	125.42041931022992	74.37556814395201	0.7176164581069086	0.9969417771982538	1.002921642818126	1.0226535646307475	82.08609419232685	-20.64889910339395
1017	1041.0	1016.0		(0.0, 153.82005998000668, 73.00266577807398)	#009949	0.0	153.82005998000668	73.00266577807398	148.4758694493668	255.00000000000003	153.82005998000668	75.64352043249286	-77.13154814937606	29.407749636372206	62.28475174941687	125.73943506497835	73.8108397200933	1.238039464093277	0.9979651465954573	1.0070835139938465	1.0389357031962154	82.54751031130537	-20.8702213413296
1018	1042.0	1017.0		(0.0, 153.8493835388204, 73.08563812062646)	#009949	0.0	153.8493835388204	73.08563812062646	148.50280050768677	255.0	153.8493835388204	75.64952187769336	-77.11372653379922	29.370239629715613	62.310436521159616	125.76413952015996	73.8932755748084	1.1960912669455686	0.9980443236763897	1.006850822498981	1.0376105257982664	82.51749993690119	-20.85029360078303
1019	1043.0	1018.0		(0.0, 153.87237587470844, 72.69776741086305)	#009948	0.0	153.87237587470844	72.69776741086305	148.34729768651562	255.0	153.87237587470844	75.65305757171201	-77.24882515687315	29.59942874719921	62.239990003332224	125.7786954281906	73.50951349550151	1.4594981447283828	0.9980909700960627	1.008614764742141	1.0457074648664377	82.72549286814603	-20.96533131445237
1020	1044.0	1019.0		(0.0, 153.61746084638455, 73.55914695101633)	#009949	0.0	153.61746084638455	73.55914695101633	148.73077573827672	255.0	153.61746084638455	75.60495453788943	-76.8828433398519	29.023272127616927	62.33324225258248	125.5807589236921	74.35973008997001	0.7990511145688983	0.9974563466554036	1.0038362498129474	1.0253526369684023	82.17859773088072	-20.681520873823075
1021	1045.0	1020.0		(0.0, 153.75374875041652, 73.67777407530824)	#009949	0.0	153.75374875041652	73.67777407530824	148.75160105328175	255.0	153.75374875041652	75.63217472245672	-76.88803084473183	29.00158395225596	62.399216927690766	125.69274022325892	74.47853382205932	0.7753354759201239	0.9978154626157231	1.0039039815098818	1.0245864233002941	82.17579423966758	-20.666096215903966
1022	1046.0	1021.0		(0.0, 153.55948017327557, 73.49816727757414)	#009949	0.0	153.55948017327557	73.49816727757414	148.71779737518227	255.00000000000003	153.55948017327557	75.59334222809306	-76.88409820191866	29.03848303699499	62.30307230923025	125.5330072109297	74.29878040653115	0.8160251487019103	0.9973031454243929	1.0038526341709708	1.0258900176597627	82.18514496800573	-20.691132900466194
1023	1047.0	1022.0		(0.0, 153.46384538487172, 72.79340219926691)	#009948	0.0	153.46384538487172	72.79340219926691	148.46015047389506	254.99999999999997	153.46384538487172	75.57261945278705	-77.08521517680667	29.408007783137435	62.13247250916361	125.447821856048	73.60010663112296	1.229667661855642	0.9970297498000501	1.0064785582533162	1.0389448231695007	82.50431092147645	-20.881851737276847
1024	1048.0	1023.0		(0.0, 154.11829390203266, 73.42552482505832)	#009a49	0.0	154.11829390203266	73.42552482505832	148.58538968971416	255.00000000000003	154.11829390203266	75.70343541896173	-77.08892669688238	29.266661804318627	62.46177607464179	125.9862152949017	74.23245251582806	1.0873544937505217	0.9987556051557253	1.0065270184588972	1.0339512624341887	82.45750488855255	-20.789168867733704
1025	1049.0	1024.0		(0.0, 153.56614461846053, 73.68277240919693)	#009949	0.0	153.56614461846053	73.68277240919693	148.78867836094886	255.0	153.56614461846053	75.59513625674508	-76.82553172720519	28.935950970052062	62.342059313562146	125.5403837587471	74.48160613128957	0.7030429445204961	0.9973268140487043	1.003087949258353	1.0222676995161888	82.09416290887597	-20.63863106765726
1026	1050.0	1025.0		(0.0, 154.10629790069976, 72.87704098633789)	#009a48	0.0	154.10629790069976	72.87704098633789	148.37406724284443	255.00000000000003	154.10629790069976	75.69965610182119	-77.26533533307328	29.575139494675717	62.3483605464845	125.97063936021326	73.68933355548151	1.4417420082872234	0.9987057446156204	1.0088303331659991	1.0448493586882148	82.73222419506072	-20.945532408499112
1027	1051.0	1026.0		(0.0, 153.94235254915029, 73.32422525824725)	#009949	0.0	153.94235254915029	73.32422525824725	148.57857790688362	255.0	153.94235254915029	75.6684808255155	-77.0653261068861	29.265461570906393	62.38697434188604	125.84220372542487	74.13040653115628	1.0792642821656433	0.998294449120505	1.0062188726265362	1.0339088598240074	82.43501518723036	-20.794211029866826
1028	1052.0	1027.0		(0.0, 153.74608463845385, 72.83938687104299)	#009948	0.0	153.74608463845385	72.83938687104299	148.42585046988245	254.99999999999997	153.74608463845385	75.62849586128657	-77.16138388554728	29.4762210571212	62.22916361212929	125.6776018427191	73.6484538487171	1.313955230549911	0.9977669273914765	1.0074730702616361	1.0413547051444882	82.59979885533058	-20.907227807770656
1029	1053.0	1028.0		(0.0, 154.18793735421525, 72.99333555481506)	#009a48	0.0	154.18793735421525	72.99333555481506	148.40429808220125	254.99999999999997	154.18793735421525	75.7160465111641	-77.25343699637394	29.536022609414946	62.39692769076974	126.03819946351216	73.80528157280906	1.4006904218735299	0.9989219833254152	1.0086749801487012	1.0434674124598309	82.70713487563566	-20.92317121425341
1030	1054.0	1029.0		(0.0, 153.62412529156947, 73.67344218593801)	#009949	0.0	153.62412529156947	73.67344218593801	148.77416891888961	255.0	153.62412529156947	75.6065663894599	-76.84741520903005	28.960655731345387	62.35816727757414	125.58738807730757	74.47294901699433	0.7296240031089962	0.997477611817041	1.0033736753238005	1.0231404850527885	82.12335115360655	-20.64937947061121
1031	1055.0	1030.0		(0.0, 153.93268910363213, 72.98533822059314)	#009948	0.0	153.93268910363213	72.98533822059314	148.44828034081462	255.0	153.93268910363213	75.66569981203673	-77.17365480155486	29.455298975581524	62.31620126624459	125.83075077307565	73.79481172942353	1.2965035351769563	0.9982577592030057	1.0076332879353291	1.040615556526674	82.60379914489675	-20.89063394517339
1032	1056.0	1031.0		(0.0, 153.56347884038655, 73.9410196601133)	#009949	0.0	153.56347884038655	73.9410196601133	148.8900799402835	255.00000000000003	153.56347884038655	75.59527718987968	-76.7397535253822	28.788791730239183	62.392882372542495	125.54096324891704	74.73724425191604	0.5451082327162547	0.9973286733798873	1.0019679689780574	1.0170687641951495	81.96209062989729	-20.563496640320825
1033	1057.0	1032.0		(0.0, 153.83972009330222, 72.7470843052316)	#009948	0.0	153.83972009330222	72.7470843052316	148.37254940184937	255.0	153.83972009330222	75.64674057395226	-77.22203910542719	29.56030163102472	62.23973008997	125.75269010996334	73.5580106631123	1.4133863240110465	0.9980076299294588	1.0082650272940612	1.04432515719382	82.68648472463495	-20.946655062886588
1034	1058.0	1033.0		(0.0, 153.82305898033988, 73.20293235588137)	#009949	0.0	153.82305898033988	73.20293235588137	148.5534299634117	254.99999999999997	153.82305898033988	75.64462951948406	-77.06662212215076	29.29460440490481	62.32573475508164	125.74400028657114	74.00913362212596	1.1088624736471775	0.9979797787827936	1.0062357943095341	1.034938436418873	82.44657720341243	-20.812824705781935
1035	1059.0	1034.0		(0.0, 153.80006664445185, 73.65811396201266)	#009949	0.0	153.80006664445185	73.65811396201266	148.7352725791565	255.00000000000003	153.80006664445185	75.64126701512586	-76.90950644373096	29.028229765868808	62.40964345218261	125.73015989336888	74.45953348883705	0.8058026456889242	0.9979354172547267	1.004184381971484	1.0255277835691146	82.20529365410944	-20.678190312025787
1036	1060.0	1035.0		(0.0, 153.88670443185606, 72.81172942352549)	#009948	0.0	153.88670443185606	72.81172942352549	148.3890917122478	255.0	153.88670443185606	75.65617913669783	-77.21593276677297	29.539059739179496	62.267224258580484	125.79154736421194	73.6224791736088	1.3908107676004664	0.9981321529104118	1.0081852986598372	1.0435747101139066	82.67318987022104	-20.934419392313483
1037	1061.0	1036.0		(0.0, 153.892035988004, 72.93668777074309)	#009948	0.0	153.892035988004	72.93668777074309	148.43682740402312	254.99999999999997	153.892035988004	75.65755372653275	-77.17652711868949	29.46947188450777	62.29386871042986	125.79720702765745	73.7462412529157	1.3112187581579677	0.9981502878774027	1.007670790919551	1.0411162660771733	82.61153739795434	-20.899107123257817
1038	1062.0	1037.0		(0.0, 153.67344218593803, 73.00733088970343)	#009949	0.0	153.67344218593803	73.00733088970343	148.50485933725665	255.0	153.67344218593803	75.61458553948769	-77.08258340386259	29.3560312080581	62.24023325558147	125.6203723592136	73.81399200266577	1.174925748614125	0.997583408482602	1.0064441959825183	1.0371085616313858	82.48333912070918	-20.848770079634026
[truncated: 6,163 more rows]
