# Supplementary material for: Parallel and High Throughput Reaction Monitoring with Computer Vision
Source: Angew Chem Int Ed Engl. 2024 Oct 31;64(1):e202413395. doi: 10.1002/anie.202413395 (PMC11701362; doi:10.1002/anie.202413395)
Supplement: Supplementary file 3 — Supporting Information [file ANIE-64-e202413395-s003.zip › Supporting Info - Machine readable data part 2/Figure 12 - Sedimentation in HTE/Kineticolor - Grade 1 vs Grade 3_/Config TM 14 - production sample 3 and supernatent compar.txt]

Kineticolor Version: 0.3.2
Analysis Type: well
Video Name: TM 14 - production sample 3 and supernatent comparison
Video Path: C:/Users/ReidGroup_G15/Documents/Video Repository/TM 14 - production sample 3 and supernatent comparison
FPS: 25.0
Number of frames: 281825.0
Video Length (s): 11273.0
Frame Skip: 25
Start Frame: 25
Start Time: 25.0
End Frame: 7225
End Time: 7225.0

Region of Interest Info
Input min X: 448
Input max X: 1000
Input min Y: 184
Input max Y: 694
Rotated ROI bounds
X Coordinate: 473
Y Coordinate: 234
Width: 526
Height: 482
angle: -3.0
Well Location Info
Input Well min X: 112
Input Well max X: 428
Input Well min Y: 89
Input Well max Y: 256
Well angle: 0
Number of Wells: 4
Well Layout: (2 x 2)
Well Radius: 31
