# Supplementary material for: Parallel and High Throughput Reaction Monitoring with Computer Vision
Source: Angew Chem Int Ed Engl. 2024 Oct 31;64(1):e202413395. doi: 10.1002/anie.202413395 (PMC11701362; doi:10.1002/anie.202413395)
Supplement: Supplementary file 3 — Supporting Information [file ANIE-64-e202413395-s003.zip › Supporting Info - Machine readable data part 2/Figure 12 - Sedimentation in HTE/Kineticolor - Grade 1 vs Grade 3_/Well 2 TM 14 - production sample 3 and supernatent comparison.csv]

frame number	Time (s)	normalised time	Well Coordinates	average color	hexcode	red	green	blue	hue	saturation	value	lightness	a_component	b_component	x	y	z	delta_e	light_ratio	a_ratio	b_ratio	chroma_ab	hue_ab
1	25.0	0.0	(112, 256)	(0.0, 132.2189270243252, 64.93168943685438)	#008440	0.0	132.2189270243252	64.93168943685438	149.46553457883158	255.0	132.2189270243252	71.14176706339015	-72.54568302795595	26.600365291727	53.974205264911696	108.10488017327556	65.6045618127291	0.0	1.0	1.0	1.0	77.26872303620637	-20.136499415818044
2	26.0	1.0		(0.0, 132.47450849716762, 64.14361879373543)	#008440	0.0	132.47450849716762	64.14361879373543	149.05175623056877	255.00000000000003	132.47450849716762	71.19527364287438	-72.92309449914563	27.183093366731704	53.89582139286905	108.30413737087638	64.82692769076975	0.6963292195738694	1.0007521120390017	1.0052023973782733	1.0219067696482325	77.82479217007764	-20.44363656044125
3	27.0	2.0		(0.0, 132.3315561479507, 65.13695434855049)	#008441	0.0	132.3315561479507	65.13695434855049	149.5335245400086	254.99999999999997	132.3315561479507	71.16693165763569	-72.51203086704322	26.515514171463007	54.050173275574814	108.19856203932022	65.80890036654449	0.09468599340817678	1.0003537246161331	0.9995361245561675	0.9968101520662055	77.20794720908	-20.085977758199473
4	28.0	3.0		(0.0, 132.23325558147283, 64.77640786404532)	#008440	0.0	132.23325558147283	64.77640786404532	149.39188371905493	255.0	132.23325558147283	71.14445121201169	-72.60707426106838	26.70155537067909	53.947590803065644	108.11487004998332	65.4509763412196	0.11838716245952043	1.000037729574796	1.0008462424027185	1.003804086065824	77.36123248737535	-20.191209826338213
5	29.0	4.0		(0.0, 130.7714095301566, 77.43752082639121)	#00824d	0.0	130.7714095301566	77.43752082639121	155.52956465237168	255.0	130.7714095301566	70.86060479579898	-67.53998718253318	18.789404095851502	56.02664111962679	107.06185394868376	77.97085971342885	9.281549327621576	0.9960478593771694	0.9309993973935873	0.7063588747668517	70.10486127861567	-15.54639369168757
6	30.0	5.0		(0.0, 130.59213595468177, 80.21759413528824)	#008250	0.0	130.59213595468177	80.21759413528824	156.85563156565206	254.99999999999997	130.59213595468177	70.82919844608745	-66.49368172688452	17.212992659829407	56.52708097300899	106.94576427524159	80.72133955348217	11.173503650099764	0.9956063978980985	0.9165766859105972	0.647096100788617	68.685492106438	-14.513371778350624
7	31.0	6.0		(0.0, 132.48050649783406, 80.99866711096301)	#008450	0.0	132.48050649783406	80.99866711096301	156.68403869468327	255.0	132.48050649783406	71.24463619509972	-66.94427080140397	17.497276600645904	57.26869043652117	108.48817931022992	81.51348550483172	10.688901941159024	1.0014459738063282	0.9227877939422883	0.6577833202195815	69.19313608712369	-14.647758660218104
8	32.0	7.0		(0.0, 131.8140619793402, 86.85771409530156)	#008356	0.0	131.8140619793402	86.85771409530156	159.53647105219252	255.0	131.8140619793402	71.11600805160155	-64.66291479446696	14.197982475931026	58.23390203265578	108.00904145284905	87.30727757414193	14.695502647379666	0.9996379199891726	0.891340629731871	0.533751409810404	66.20328735118323	-12.383871197991073
9	33.0	8.0		(0.0, 131.3245584805065, 87.01899366877707)	#008357	0.0	131.3245584805065	87.01899366877707	159.75752654749368	255.00000000000003	131.3245584805065	71.00942271826248	-64.41624310879102	13.93389739398927	58.11441186271244	107.6130832122626	87.46204931689437	15.051402507056277	0.9981397096165782	0.8879404041721932	0.5238235355483205	65.9060382122692	-12.205618922065826
10	34.0	9.0		(0.0, 130.5034988337221, 88.91102965678107)	#008258	0.0	130.5034988337221	88.91102965678107	160.8775383578328	255.0	130.5034988337221	70.83471966632086	-63.44265677169136	12.672276369413638	58.23829056981006	106.9661666977674	89.32695434855049	16.641845635450345	0.9956840066005713	0.8745200833968759	0.47639482504982184	64.69588307329482	-11.29581633609737
11	35.0	10.0		(0.0, 130.9466844385205, 88.81972675774742)	#008258	0.0	130.9466844385205	88.81972675774742	160.69735425769332	255.00000000000003	130.9466844385205	70.9317759527286	-63.649201797825796	12.883586978338023	58.35741752749084	107.3252401332889	89.24099633455513	16.35058047419947	0.9970482724940689	0.8773671863189733	0.484338723812374	64.94003159014285	-11.442947110158908
12	36.0	11.0		(0.0, 130.24525158280574, 90.22925691436188)	#00825a	0.0	130.24525158280574	90.22925691436188	161.5658563292791	255.0	130.24525158280574	70.78170751580315	-62.88786571298927	11.918020988365875	58.421879373542154	106.77037938687104	90.62941686104631	17.577665158078297	0.9949388444728092	0.8668726116860052	0.4480397489906842	64.0072095799692	-10.730992414052682
13	37.0	12.0		(0.0, 129.90869710096635, 89.99466844385205)	#008159	0.0	129.90869710096635	89.99466844385205	161.56519330214232	255.0	129.90869710096635	70.70689075414441	-62.83414422567435	11.908460632651074	58.270629790069975	106.49446885038321	90.39380873042319	17.616900006072044	0.9938871871307576	0.8661320922633096	0.4476803420573601	63.952647444904464	-10.731538625551774
14	38.0	13.0		(0.0, 129.23992002665779, 90.53982005998)	#00815a	0.0	129.23992002665779	90.53982005998	162.03336865635853	255.0	129.23992002665779	70.56076334604946	-62.37919259157698	11.38661833261847	58.172339220259914	105.95694931689438	90.92682105964677	18.30718956170861	0.9918331559458876	0.8598608488879863	0.42806247988480933	63.40992623737844	-10.344804432430143
15	39.0	14.0		(0.0, 130.31422859046984, 91.18160613128957)	#00825b	0.0	130.31422859046984	91.18160613128957	161.98234089287678	255.0	130.31422859046984	70.79962861096544	-62.589436668449736	11.47269770652468	58.633732089303564	106.83653978007331	91.57293235588138	18.113261077458947	0.9951907512766748	0.8627589410706974	0.431298502133458	63.63222748842898	-10.387057845389315
16	40.0	15.0		(0.0, 130.98567144285238, 91.08563812062646)	#00825b	0.0	130.98567144285238	91.08563812062646	161.72317648974274	255.0	130.98567144285238	70.94682817095861	-62.88961162032769	11.770915612404487	58.822685771409525	107.38099981339553	91.48463845384872	17.6971832219864	0.997259853100671	0.8668966780020911	0.4425095476438952	63.981698196515566	-10.601271658718122
17	41.0	16.0		(0.0, 131.56481172942352, 90.31089636787738)	#00835a	0.0	131.56481172942352	90.31089636787738	161.1861934117814	254.99999999999997	131.56481172942352	71.07141364034953	-63.38317340907962	12.369912312840547	58.847270909696775	107.84325787737421	90.72343552149283	16.9251979044392	0.9990110813106747	0.8737001398781303	0.46502791135307164	64.57895479204367	-11.043085691360215
18	42.0	17.0		(0.0, 131.20493168943685, 90.70343218927025)	#00835a	0.0	131.20493168943685	90.70343218927025	161.47866898965322	255.00000000000003	131.20493168943685	70.99378296357911	-63.106974060178736	12.041475858474415	58.81421526157947	107.55506398867044	91.10844718427191	17.351437629253336	0.9979198703389082	0.869892892673711	0.4526808457859578	64.2455237030744	-10.802782902143433
19	43.0	18.0		(0.0, 131.48417194268578, 90.52615794735088)	#00835a	0.0	131.48417194268578	90.52615794735088	161.30968310929993	255.0	131.48417194268578	71.05439499511816	-63.27792158493134	12.233201098613545	58.86532489170277	107.78003434521827	90.93573808730423	17.097205707220375	0.9987718597403669	0.8722493047663055	0.4598884626001058	64.44956609029916	-10.941722448367225
20	44.0	19.0		(0.0, 130.94535154948352, 90.94201932689104)	#00825a	0.0	130.94535154948352	90.94201932689104	161.67021658307186	255.0	130.94535154948352	70.93757428003164	-62.92259661119437	11.826763849521438	58.781462845718096	107.34671726424527	91.34205264911697	17.63249234936386	0.9971297763355166	0.8673513568953062	0.444609076597895	64.02441337058417	-10.64496686303424
21	45.0	20.0		(0.0, 131.17660779740086, 90.95068310563146)	#00835a	0.0	131.17660779740086	90.95068310563146	161.60071736849724	255.0	131.17660779740086	70.9882874099091	-63.01141817354699	11.908713819613803	58.85488503832056	107.53468193602131	91.35294235254915	17.51486184062256	0.9978426224169511	0.8685757104149827	0.4476898602335187	64.12687646438948	-10.702267503226741
22	46.0	21.0		(0.0, 130.70476507830722, 90.85038320559813)	#00825a	0.0	130.70476507830722	90.85038320559813	161.7048528343255	255.0	130.70476507830722	70.88451482939112	-62.85825844566989	11.782218497926822	58.68855381539487	107.15029072309228	91.24892702432523	17.705644528002594	0.9963839493364032	0.8664644927451721	0.4429344623169975	63.95296183567669	-10.616392835549819
23	47.0	22.0		(0.0, 131.24758413862045, 90.3288903698767)	#00835a	0.0	131.24758413862045	90.3288903698767	161.29396710623195	255.00000000000003	131.24758413862045	71.00205097555899	-63.25168172020212	12.242911281353841	58.75252915694769	107.58573345884705	90.73807730756414	17.103638985716138	0.9980360891555214	0.8718876035094697	0.4602535020510232	64.42564797560715	-10.95463044142187
24	48.0	23.0		(0.0, 130.757080973009, 90.78540486504498)	#00825a	0.0	130.757080973009	90.78540486504498	161.65835036518672	255.0	130.757080973009	70.895814320037	-62.90125971059135	11.833877522146242	58.691776074641794	107.19210143618795	91.18512162612463	17.638723165968308	0.9965427799518392	0.867057240144144	0.44487650422705677	64.00475865424711	-10.654753562925787
25	49.0	24.0		(0.0, 131.18727090969676, 90.58347217594135)	#00835a	0.0	131.18727090969676	90.58347217594135	161.42938787329211	255.00000000000003	131.18727090969676	70.98957069756815	-63.14090973251552	12.09426720513418	58.784748417194265	107.53944119626792	90.98951016327891	17.288719043649554	0.9978606608732901	0.8703606761574464	0.4546654556242364	64.28876870090807	-10.843329430602202
26	50.0	25.0		(0.0, 131.161946017994, 91.06564478507164)	#00835b	0.0	131.161946017994	91.06564478507164	161.65795684637604	255.0	131.161946017994	70.98540503788529	-62.966406782241634	11.846503189863355	58.87333222259247	107.52399274908365	91.46660779740087	17.591572681131577	0.9978021065267393	0.8679552545942275	0.4453511468711952	64.07111690062979	-10.655078095816071
27	51.0	26.0		(0.0, 131.21692769076975, 90.05998000666445)	#00835a	0.0	131.21692769076975	90.05998000666445	161.1806532548466	255.00000000000003	131.21692769076975	70.99456635029544	-63.33139753099293	12.365021916266405	58.68924358547151	107.5579696434522	90.4715494835055	16.957880949185498	0.997930881967501	0.8729864395457931	0.4648440643825316	64.52720108774598	-11.047629841363175
28	52.0	27.0		(0.0, 130.7520826391203, 90.81906031322892)	#00825a	0.0	130.7520826391203	90.81906031322892	161.67538679925684	255.0	130.7520826391203	70.89481371999578	-62.88777571432086	11.815372923501721	58.69695768077308	107.18839854715095	91.21839053648783	17.661601256994214	0.9965287150771175	0.8668713711067638	0.4441808521771101	63.988087732140755	-10.640702291855057
29	53.0	28.0		(0.0, 130.6427857380873, 91.6917694101966)	#00825b	0.0	130.6427857380873	91.6917694101966	162.11105981497684	255.00000000000003	130.6427857380873	70.87332125409795	-62.546384140718004	11.344530213177695	58.83761746084638	107.10888264245251	92.0812795734755	18.242766931930582	0.996226607513797	0.8621654870437343	0.4264802414839756	63.56688237467654	-10.280424114734481
30	54.0	29.0		(0.0, 131.0746417860713, 90.24525158280574)	#00835a	0.0	131.0746417860713	90.24525158280574	161.31016511802318	255.0	131.0746417860713	70.9639220339552	-63.21179681109962	12.219964400601269	58.682189270243256	107.44434601132956	90.65354548483839	17.14494066928215	0.9975001319650033	0.871337813260929	0.45939084920769147	64.38213095292595	-10.94132652450341
31	55.0	30.0		(0.0, 131.03932022659114, 90.70276574475174)	#00835a	0.0	131.03932022659114	90.70276574475174	161.53078583798052	255.0	131.03932022659114	70.95749183609266	-63.04155271308526	11.980073795255585	58.7627424191936	107.42051415194936	91.10613128957014	17.438904032169965	0.9974097462727726	0.868991097496343	0.45037252924423243	64.16977120589162	-10.759878281798315
32	56.0	31.0		(0.0, 130.7150949683439, 91.19493502165945)	#00825b	0.0	130.7150949683439	91.19493502165945	161.85971101979217	255.00000000000003	130.7150949683439	70.88777292537834	-62.74471168313633	11.616017566617387	58.76066644451849	107.16234531156282	91.59013662112628	17.906820741581047	0.9964297465680676	0.8648993167375273	0.4366863928079248	63.81089803715246	-10.488498600451194
33	57.0	32.0		(0.0, 130.99866711096303, 91.14195268243918)	#00825b	0.0	130.99866711096303	91.14195268243918	161.74483055094154	254.99999999999997	130.99866711096303	70.94983916827009	-62.87556681043621	11.747986649097243	58.837977340886376	107.3921561179607	91.54051982672442	17.724027062756026	0.997302177004557	0.8667030784754857	0.4416475683794836	63.963677912085345	-10.583398009385373
34	58.0	33.0		(0.0, 131.37454181939353, 90.32655781406199)	#00835a	0.0	131.37454181939353	90.32655781406199	161.25299615730935	255.0	131.37454181939353	71.02983782643494	-63.302680117327924	12.291345788826312	58.79141952682439	107.68884908363879	90.7370376541153	17.035071766633557	0.9984266733653738	0.8725905867194582	0.46207432319168384	64.48493228140387	-10.988270145800822
35	59.0	34.0		(0.0, 131.09763412195935, 90.55714761746084)	#00835a	0.0	131.09763412195935	90.55714761746084	161.44566676156003	255.0	131.09763412195935	70.96985562139962	-63.1143821234007	12.073894484653525	58.751696101299565	107.46634043985338	90.96255248250583	17.320431415092113	0.9975835370825502	0.8699950085117976	0.4538995743945154	64.25888389044108	-10.829938348431098
36	60.0	35.0		(0.0, 130.74475174941685, 91.4055314895035)	#00825b	0.0	130.74475174941685	91.4055314895035	161.94686070368152	255.00000000000003	130.74475174941685	70.89488899741563	-62.684659054544454	11.52336090732109	58.81197934021992	107.18867712095967	91.79892369210263	18.017125292095034	0.996529773209674	0.8640715262187072	0.4332031075868337	63.73503218313189	-10.416422322011545
37	61.0	36.0		(0.0, 130.71009663445517, 91.28223925358213)	#00825b	0.0	130.71009663445517	91.28223925358213	161.90138708665913	254.99999999999997	130.71009663445517	70.88692627380757	-62.71292409774237	11.57112770846207	58.77657780739753	107.15921270909696	91.67651782739087	17.961794853019367	0.9964178456608268	0.864461143381551	0.4349988273304207	63.77148144221471	-10.4540399349847
38	62.0	37.0		(0.0, 130.96034655114963, 91.04465178273908)	#00825b	0.0	130.96034655114963	91.04465178273908	161.71246679490702	255.00000000000003	130.96034655114963	70.9411572746104	-62.89353312019364	11.78169156979898	58.8066377874042	107.35999018660446	91.44380873042319	17.68607737759366	0.9971801404848295	0.8669507335944058	0.4429146532609164	63.987536009653994	-10.610109978008085
39	63.0	38.0		(0.0, 130.96867710763078, 90.69410196601133)	#00825a	0.0	130.96867710763078	90.69410196601133	161.54921801255352	255.0	130.96867710763078	70.94197825176651	-63.016484100494765	11.958011910652555	58.73911029656781	107.36303158613795	91.09684771742752	17.47123522549678	0.997191680501194	0.8686455412682648	0.449543146475948	64.14102678663023	-10.744698043953106
40	64.0	39.0		(0.0, 131.18327224258582, 90.38153948683772)	#00835a	0.0	131.18327224258582	90.38153948683772	161.33829166253895	255.00000000000003	131.18327224258582	70.9881159694557	-63.20825640093503	12.192837879084006	58.743122292569154	107.5340461346218	90.78955681439521	17.16939110218315	0.9978402125744567	0.8712890107682537	0.45837106917009557	64.37351142195033	-10.91821949432297
41	65.0	40.0		(0.0, 130.87737420859713, 90.4431856047984)	#00825a	0.0	130.87737420859713	90.4431856047984	161.4631724475065	255.0	130.87737420859713	70.92123130502749	-63.06596551015148	12.048199353650757	58.660623125624795	107.28618987004332	90.8475274908364	17.368915156894282	0.9969000522834054	0.869327613689275	0.4529336052914234	64.20650366896587	-10.815535307253102
42	66.0	41.0		(0.0, 130.9076974341886, 90.49283572142619)	#00825a	0.0	130.9076974341886	90.49283572142619	161.47632453786903	255.0	130.9076974341886	70.92802613156243	-63.0610311094133	12.03491037608222	58.6799533488837	107.31135223925358	90.89698433855382	17.38265756728625	0.9969955633567934	0.8692595958482096	0.45243402652914716	64.19916442090756	-10.804712342616455
43	67.0	42.0		(0.0, 131.00233255581472, 90.47350883038987)	#00835a	0.0	131.00233255581472	90.47350883038987	161.43751049249883	255.0	131.00233255581472	70.94872514568459	-63.10516742368338	12.079792324678685	58.70542485838054	107.38802836721092	90.87879706764413	17.320728603262612	0.9972865178126157	0.869867989241557	0.45412129465889817	64.25094192444557	-10.83664804219894
44	68.0	43.0		(0.0, 131.1739420193269, 90.11762745751416)	#00835a	0.0	131.1739420193269	90.11762745751416	161.2205165462984	255.0	131.1739420193269	70.98531554433448	-63.29470249416469	12.320357358488332	58.687447517494164	107.52366087637455	90.52819060313229	17.015397276812518	0.9978008485659872	0.872480619829214	0.46316496872770746	64.48263773501884	-11.014926768202217
45	69.0	44.0		(0.0, 130.95901366211262, 90.85338220593135)	#00825a	0.0	130.95901366211262	90.85338220593135	161.62525953670155	255.0	130.95901366211262	70.94031613481647	-62.95827333767517	11.875648894542357	58.76797067644118	107.35687415194936	91.25443852049317	17.572031186616737	0.9971683170535506	0.8678431397966685	0.44644683500778126	64.06851971388028	-10.682038247553308
46	70.0	45.0		(0.0, 131.60046651116295, 91.88803732089303)	#00835b	0.0	131.60046651116295	91.88803732089303	161.89409342850558	255.0	131.60046651116295	71.0837194506559	-62.8604327067836	11.605187433033205	59.173752082639126	107.88898883038988	92.28516161279573	17.851128880913215	0.9991840571983189	0.8664944636686366	0.4362792505200123	63.92272190262162	-10.460071692594546
47	71.0	46.0		(0.0, 131.63312229256914, 91.4388537154282)	#00835b	0.0	131.63312229256914	91.4388537154282	161.67895684136184	255.00000000000003	131.63312229256914	71.08957224418447	-63.026047254025386	11.837997744234151	59.09403865378208	107.91074356547817	91.84079640119961	17.565696262167364	0.9992663266410128	0.8687773637714307	0.44503139766715516	64.12815936122863	-10.63775745038537
48	72.0	47.0		(0.0, 131.95634788403865, 91.40319893368877)	#00835b	0.0	131.95634788403865	91.40319893368877	161.56065262461456	255.00000000000003	131.95634788403865	71.1600540699884	-63.16595250128532	11.97561761690209	59.18710763078974	108.1729530256581	91.80873042319226	17.374202822571856	1.0002570502161123	0.8707058761435041	0.45020500604277924	64.29115781117096	-10.735279190409802
49	73.0	48.0		(0.0, 131.84638453848717, 91.72542485838053)	#00835b	0.0	131.84638453848717	91.72542485838053	161.74195227853443	254.99999999999997	131.84638453848717	71.13697432430821	-63.01304971005539	11.776379021239979	59.21746417860713	108.08704406531157	92.1266344551816	17.624462825614952	0.9999326311493266	0.8685982001957705	0.442714936132947	64.1040368199524	-10.58577404494381
50	74.0	49.0		(0.0, 131.5561479506831, 91.83172275908031)	#00835b	0.0	131.5561479506831	91.83172275908031	161.8825227963526	255.00000000000003	131.5561479506831	71.07387016667559	-62.86199690387318	11.616331533592028	59.148750416527825	107.85238580806399	92.22896701099633	17.840954419628595	0.9990456113262683	0.866516025214745	0.4366981959155588	63.926284211119956	-10.469639401534117
51	75.0	50.0		(0.0, 131.06364545151615, 91.35521492835721)	#00835b	0.0	131.06364545151615	91.35521492835721	161.8217643559221	254.99999999999997	131.06364545151615	70.96469512217512	-62.82867760011146	11.66713356538942	58.900773075641446	107.44721149950016	91.7522992335888	17.81720962299148	0.9975109988333962	0.8660567380129294	0.43860802050782455	63.902775640901424	-10.519859215107797
52	76.0	51.0		(0.0, 131.5588137287571, 90.44151949350217)	#00835a	0.0	131.5588137287571	90.44151949350217	161.24764442463172	255.0	131.5588137287571	71.0704759151946	-63.336264094345175	12.30290595044572	58.87153615461513	107.83977362545818	90.85269243585472	17.006934560294837	0.9989979002330373	0.8730535222879925	0.46250890976568865	64.52010418663434	-10.992663091549472
53	77.0	52.0		(0.0, 131.19793402199267, 91.3572142619127)	#00835b	0.0	131.19793402199267	91.3572142619127	161.77987173788813	255.0	131.19793402199267	70.99412396461979	-62.88132875499875	11.716204088772898	58.94280239920027	107.55632878707097	91.75562145951349	17.74710671386648	0.9979246635996712	0.8667825035263231	0.4404527516927282	63.963512600888414	-10.554464896007312
54	78.0	53.0		(0.0, 131.33088970343218, 91.1292902365878)	#00835b	0.0	131.33088970343218	91.1292902365878	161.6334453116278	255.00000000000003	131.33088970343218	71.02258265518711	-63.01170597773004	11.878042084364404	58.93843385538153	107.66191915028323	91.53130623125625	17.54017456981088	0.9983246914840217	0.8685796776280689	0.4465368033144493	64.12147046022753	-10.675289724928373
55	79.0	54.0		(0.0, 131.22325891369545, 91.36687770743086)	#00835b	0.0	131.22325891369545	91.36687770743086	161.77622707915927	254.99999999999997	131.22325891369545	70.99969820055277	-62.88808936512768	11.720882146259326	58.952585804731754	107.57700545151617	91.7654415194935	17.7394565191368	0.9980030175141589	0.8668756946005092	0.4406286161004205	63.97101579842848	-10.557474796738516
56	80.0	55.0		(0.0, 131.09330223258914, 91.33988670443186)	#00835b	0.0	131.09330223258914	91.33988670443186	161.80528759999083	254.99999999999997	131.09330223258914	70.97115079047482	-62.84568344746455	11.685738404385226	58.906901032989	107.47114172942352	91.73742085971344	17.7922791390742	0.9976017425493058	0.8662911537168457	0.43930744094027974	63.92289425577227	-10.533471955931425
57	81.0	56.0		(0.0, 131.41252915694767, 91.052649116961)	#00835b	0.0	131.41252915694767	91.052649116961	161.57258810910594	254.99999999999997	131.41252915694767	71.04022932693775	-63.07015512644843	11.946243015344349	58.94841386204598	107.72742834721758	91.45624791736088	17.451052650638175	0.9985727408715905	0.8693853651104771	0.44910071287854675	64.19156634524455	-10.725446438859922
58	82.0	57.0		(0.0, 131.22325891369545, 91.24125291569477)	#00835b	0.0	131.22325891369545	91.24125291569477	161.7187868999825	254.99999999999997	131.22325891369545	70.99933821302302	-62.93088339082053	11.782758799434845	58.92746084638454	107.57567005998001	91.64107297567477	17.664261099748693	0.9979979573709462	0.867465585327382	0.44295477412482787	64.02444446674029	-10.60489435890377
59	83.0	58.0		(0.0, 131.31922692435856, 91.21692769076974)	#00835b	0.0	131.31922692435856	91.21692769076974	161.6771845953579	255.0	131.31922692435856	71.02028077092824	-62.97723074152239	11.830492238095713	58.952345884705096	107.65337589470177	91.61795068310562	17.59884053275656	0.9982923351854099	0.8681044565705407	0.44474923965706303	64.07879632504496	-10.639219348467586
60	84.0	59.0		(0.0, 131.33122292569143, 91.16227924025326)	#00835b	0.0	131.33122292569143	91.16227924025326	161.6484110371075	255.0	131.33122292569143	71.02275007507203	-63.000600371429904	11.861898707422691	58.94513495501499	107.66254053315562	91.56396867710762	17.55975982808641	0.9983270448116355	0.8684265933115857	0.44592991777868063	64.10756810319488	-10.662950022924745
61	85.0	60.0		(0.0, 131.38587137620794, 90.82305898033988)	#00835a	0.0	131.38587137620794	90.82305898033988	161.47617610432957	255.0	131.38587137620794	71.03373889372507	-63.1378307921921	12.049706760134725	58.89423192269244	107.70333102299234	91.22868710429856	17.327464254137336	0.998481508484758	0.8703182347578357	0.4529902739298965	64.27737634773776	-10.80483449892721
62	86.0	61.0		(0.0, 131.34955014995, 91.04565144951682)	#00835b	0.0	131.34955014995	91.04565144951682	161.5893246740068	255.0	131.34955014995	71.02642745439368	-63.04759442220409	11.926251386331899	58.927490836387875	107.67618981672774	91.44869043652116	17.480177610557238	0.99837873567445	0.869074378938693	0.44834915819900756	64.16568112750556	-10.711656160834996
63	87.0	62.0		(0.0, 131.30056647784073, 90.98400533155615)	#00835a	0.0	131.30056647784073	90.98400533155615	161.57666997434225	255.0	131.30056647784073	71.01552864136528	-63.049193880043596	11.938439217621477	58.89997667444186	107.63574018327225	91.38717094301899	17.46915334176639	0.9982255371600148	0.8690964265337082	0.44880734105311176	64.16951908715048	-10.722083385836116
64	88.0	63.0		(0.0, 131.51249583472176, 90.74141952682439)	#00835a	0.0	131.51249583472176	90.74141952682439	161.39899510729245	255.0	131.51249583472176	71.06120571412191	-63.215742562844454	12.137192196938628	58.91715761412863	107.80533290569811	91.14913028990335	17.21155586178458	0.9988675942052936	0.8713922031512731	0.4562791549600796	64.37034676151164	-10.868323962423261
65	89.0	64.0		(0.0, 131.12795734755082, 91.53982005998)	#00835b	0.0	131.12795734755082	91.53982005998	161.8857222723403	255.00000000000003	131.12795734755082	70.97931782477569	-62.79134000931119	11.600276547545118	58.957630789736754	107.50142083638787	91.93570143285571	17.893469753344153	0.9977165419792046	0.8655420610639801	0.4360946333001272	63.853886304158884	-10.466993896455179
66	90.0	65.0		(0.0, 131.02599133622127, 91.01032989003666)	#00835b	0.0	131.02599133622127	91.01032989003666	161.6758517734843	254.99999999999997	131.02599133622127	70.95545210875055	-62.93131263480828	11.823116519187993	58.82012329223593	107.41295516827725	91.41048650449851	17.630595923123597	0.9973810749672047	0.867471502205821	0.4444719607991665	64.03230586326153	-10.640318752726865
67	91.0	66.0		(0.0, 131.5888037320893, 90.85571476174609)	#00835a	0.0	131.5888037320893	90.85571476174609	161.4271026948731	255.0	131.5888037320893	71.07821738191036	-63.20697072734238	12.109070401287237	58.96367210929691	107.86854039986672	91.26304565144952	17.239872783676013	0.9991067176975916	0.871271288506377	0.45522195911547453	64.35643506682487	-10.84520902798369
68	92.0	67.0		(0.0, 131.58980339886705, 91.22392535821393)	#00835b	0.0	131.58980339886705	91.22392535821393	161.5946781598426	254.99999999999997	131.58980339886705	71.07948912666433	-63.08201607138708	11.927731799474351	59.03762412529157	107.8732666077974	91.62758413862046	17.459984089460978	0.9991245939017747	0.8695488613302879	0.44840481206414123	64.19977832914168	-10.707244535729336
69	93.0	68.0		(0.0, 131.88937020993004, 90.31856047984006)	#00835a	0.0	131.88937020993004	90.31856047984006	161.08832743810007	255.0	131.88937020993004	71.14233951009946	-63.50851510531969	12.486715592568887	58.949416861046316	108.10701065644787	90.73426857714097	16.759042699992353	1.000008046562982	0.8754279021791865	0.4694189517935827	64.72441237409825	-11.123315269515833
70	94.0	69.0		(0.0, 131.33255581472844, 90.80873042319227)	#00835a	0.0	131.33255581472844	90.80873042319227	161.48646762861907	255.00000000000003	131.33255581472844	71.02202923853837	-63.12160934237387	12.03693998748645	58.874838387204264	107.65986514828391	91.21396867710763	17.347070604865095	0.9983169124159498	0.8700946315172131	0.452510326661945	64.2590498702993	-10.796364392750949
71	95.0	70.0		(0.0, 131.01766077974008, 91.59846717760746)	#00835b	0.0	131.01766077974008	91.59846717760746	161.94784121429151	255.0	131.01766077974008	70.95531290896021	-62.72751414927236	11.530320718449305	58.93516827724092	107.41243932355881	91.99265911362879	17.987146764360144	0.9973791183136651	0.8646622587466701	0.43346475102863935	63.7784393601589	-10.415610984795675
72	96.0	71.0		(0.0, 131.66644451849385, 90.40153282239254)	#00835a	0.0	131.66644451849385	90.40153282239254	161.19570471565126	255.0	131.66644451849385	71.09388821259863	-63.392375848017494	12.362747510263095	58.8969043652116	107.92678782072643	90.81418193935356	16.92616568528511	0.9993269937932684	0.8738269901406653	0.4647585615716353	64.5866150348416	-11.035283657464946
73	97.0	72.0		(0.0, 131.26891036321226, 90.72675774741752)	#00835a	0.0	131.26891036321226	90.72675774741752	161.46911442917414	254.99999999999997	131.26891036321226	71.00786086197854	-63.12435903316771	12.053771507588952	58.83871376207931	107.60728821392868	91.13217927357547	17.331551211771924	0.998117755477	0.8701325344037677	0.45314308188608987	64.2649057488255	-10.810645803388125
74	98.0	73.0		(0.0, 131.20893035654782, 91.61712762412529)	#00835b	0.0	131.20893035654782	91.61712762412529	161.89522498590503	255.00000000000003	131.20893035654782	70.9972772661186	-62.79718787398652	11.592450727314919	58.99819393535488	107.56802508830391	92.0130456514495	17.89669060584032	0.997968987793868	0.8656226704735446	0.4358004335722523	63.85821574978418	-10.459135943292868
75	99.0	74.0		(0.0, 130.73675441519492, 91.65878040653115)	#00825b	0.0	130.73675441519492	91.65878040653115	162.0656520730691	255.00000000000003	130.73675441519492	70.89386078302732	-62.5951055692624	11.39584091860164	58.860149950016655	107.18487212262579	92.04956014661778	18.172864680568843	0.9965153201755316	0.8628370835676187	0.4284091888822996	63.623992577243854	-10.318059234482641
76	100.0	75.0		(0.0, 130.89970009996668, 90.6974341886038)	#00825a	0.0	130.89970009996668	90.6974341886038	161.57263956418808	255.0	130.89970009996668	70.92685905640523	-62.98796740864948	11.930627400355863	58.71839386871043	107.30703008663778	91.09945684771742	17.509920705489534	0.9969791584345463	0.8682524552753423	0.4485136677452477	64.10790831433523	-10.725404045947712
77	101.0	76.0		(0.0, 131.3685438187271, 91.93335554815062)	#00835b	0.0	131.3685438187271	91.93335554815062	161.98875295824593	255.00000000000003	131.3685438187271	71.03312623631392	-62.753004987880054	11.496670993443093	59.11091969343552	107.70105656781072	92.32770743085638	18.00083129974575	0.9984728967024473	0.8650136351145495	0.43219974114485865	63.79743787128426	-10.381749731353077
78	102.0	77.0		(0.0, 130.98167277574143, 91.0319893368877)	#00825b	0.0	130.98167277574143	91.0319893368877	161.69987483336556	255.0	130.98167277574143	70.94579745848432	-62.90632437411886	11.79589616899035	58.810716427857386	107.37718100966346	91.43148617127623	17.66714310094911	0.9972453649523323	0.8671270535819134	0.44344865341601153	64.0027250411376	-10.62050026354985
79	103.0	78.0		(0.0, 131.0403198933689, 91.1839386871043)	#00835b	0.0	131.0403198933689	91.1839386871043	161.75078575569864	254.99999999999997	131.0403198933689	70.95909111898732	-62.87779547620237	11.74281951072933	58.85928690436522	107.4264411496168	91.58250249916695	17.727043939936994	0.997432226497269	0.8667337993354065	0.4414533177249815	63.964919870259365	-10.578481691709616
80	104.0	79.0		(0.0, 131.09896701099635, 91.31922692435855)	#00835b	0.0	131.09896701099635	91.31922692435855	161.79402584462724	254.99999999999997	131.09896701099635	70.9723329427307	-62.85497399200518	11.698024419327302	58.90452515828058	107.47552418193936	91.71702432522493	17.776903921040248	0.9976183594018901	0.8664192184638142	0.43976931485845094	63.93427508661395	-10.542774679711993
81	105.0	80.0		(0.0, 131.63078973675442, 90.41186271242918)	#00835a	0.0	131.63078973675442	90.41186271242918	161.2115719551217	255.00000000000003	131.63078973675442	71.08612548961614	-63.374786497572224	12.344371501777296	58.88791736087971	107.89793168277241	90.82405198267244	16.951159196197196	0.9992178775412701	0.8735845311863746	0.46406774367179565	64.56583517144927	-11.022266029094842
82	106.0	81.0		(0.0, 131.242919026991, 91.06797734088637)	#00835b	0.0	131.242919026991	91.06797734088637	161.63332148479157	255.0	131.242919026991	71.0031471382852	-62.9977258944589	11.875523002927268	58.89890036654448	107.58980001666112	91.46972675774742	17.550033656285624	0.9980514973014174	0.868386970320237	0.4464421023052899	64.1072656917017	-10.6753918150863
83	107.0	82.0		(0.0, 131.50416527824058, 90.79506831056315)	#00835a	0.0	131.50416527824058	90.79506831056315	161.42609541764224	255.00000000000003	131.50416527824058	71.05953737221768	-63.19416837311942	12.107565067318248	58.925304898367216	107.79913544818393	91.20215928023993	17.248154869618812	0.9988441432569534	0.8710948155077283	0.45516536839002847	64.34357814288471	-10.846037514680944
84	108.0	83.0		(0.0, 131.06364545151615, 91.2152615794735)	#00835b	0.0	131.06364545151615	91.2152615794735	161.7576947132375	254.99999999999997	131.06364545151615	70.96429375196213	-62.876381025586404	11.736077456355765	58.872782405864704	107.44572379540152	91.61374541819393	17.733413400754582	0.9975053569969681	0.8667143019572452	0.441199860514916	63.96229205505619	-10.57277757904793
85	109.0	84.0		(0.0, 131.26624458513828, 91.20326557814062)	#00835b	0.0	131.26624458513828	91.20326557814062	161.68776178508872	255.0	131.26624458513828	71.00864236337777	-62.96087626510405	11.817493798891876	58.93318893702099	107.61018781406197	91.6038953682106	17.618726754241983	0.9981287406047455	0.8678790196356918	0.44426058323970624	64.06032391236084	-10.63049394597822
86	110.0	85.0		(0.0, 130.88370543152283, 90.9140286571143)	#00825a	0.0	130.88370543152283	90.9140286571143	161.67701167568777	255.0	130.88370543152283	70.92397193859995	-62.907660863548045	11.817585428547916	58.75675441519493	107.29633841719428	91.31372542485839	17.648498135569874	0.9969385758355407	0.8671454763105088	0.4442640279163126	64.00803950039558	-10.639361985603793
87	111.0	86.0		(0.0, 131.37887370876373, 90.4161946017994)	#00835a	0.0	131.37887370876373	90.4161946017994	161.29257256485437	254.99999999999997	131.37887370876373	71.03104252494887	-63.27380712551689	12.248505991022007	58.81068977007664	107.69332114961679	90.82582139286905	17.086714372894384	0.9984436071380879	0.8721925893389676	0.4604638265938184	64.44843339577164	-10.95577570540749
88	112.0	87.0		(0.0, 130.93335554815062, 91.11929356881039)	#00825b	0.0	130.93335554815062	91.11929356881039	161.75527000923825	255.0	130.93335554815062	70.93545204797309	-62.857344091889814	11.734796918033851	58.81319893368877	107.33885613795401	91.51743418860379	17.74518527090173	0.9970999453073294	0.8664518889107066	0.44115172063759206	63.943343398619156	-10.57477949376
89	113.0	88.0		(0.0, 130.99966677774074, 90.79773408863713)	#00825a	0.0	130.99966677774074	90.79773408863713	161.58685422124995	255.00000000000003	130.99966677774074	70.94907082868724	-62.99340446230195	11.918318932627647	58.76944351882706	107.38930920359878	91.19975341552816	17.517010102339494	0.9972913768850975	0.868327401894156	0.4480509497489635	64.11096109037045	-10.713691884965623
90	114.0	89.0		(0.0, 131.22459180273242, 91.0383205598134)	#00835b	0.0	131.22459180273242	91.0383205598134	161.6255761100037	255.0	131.22459180273242	70.99904859835928	-63.00056731240811	11.883329520095609	58.88728757080973	107.57459572809064	91.44018327224259	17.54197094077336	0.9979938864197216	0.8684261376122192	0.446735576364113	64.11150444474409	-10.681777269799142
91	115.0	90.0		(0.0, 131.0746417860713, 91.28523825391537)	#00835b	0.0	131.0746417860713	91.28523825391537	161.78622364022323	255.0	131.0746417860713	70.96690453386958	-62.85689552886209	11.705696813981458	58.890186604465185	107.45540106964346	91.68313228923692	17.769477459080626	0.9975420552969291	0.8664457057305502	0.4400577467867351	63.9375684040857	-10.549218944619136
92	116.0	91.0		(0.0, 130.99733422192602, 90.59880039986672)	#00825a	0.0	130.99733422192602	90.59880039986672	161.49647820147894	255.00000000000003	130.99733422192602	70.94798866558982	-63.06039480224723	12.015868328004942	58.72893368877041	107.38529957014329	91.00278573808731	17.398729679980672	0.9972761655241476	0.8692508247244223	0.45171816989077235	64.1949724222329	-10.788124554163486
93	117.0	92.0		(0.0, 130.76607797400865, 91.78940353215594)	#00825b	0.0	130.76607797400865	91.78940353215594	162.11615349528194	254.99999999999997	130.76607797400865	70.90067302518355	-62.562270317155054	11.342648787739895	58.89536487837387	107.21008310563145	92.17917027657447	18.23525619796662	0.9966110760505601	0.8623844687360139	0.4264095121756685	63.58217791770582	-10.276201093388895
94	118.0	93.0		(0.0, 131.56614461846053, 90.27890703098967)	#00835a	0.0	131.56614461846053	90.27890703098967	161.17118759972647	255.0	131.56614461846053	71.07161354725552	-63.39460951164022	12.386280913255376	58.8412862379207	107.84400066977675	90.69177940686438	16.905243646133947	0.9990138912901599	0.8738577798931288	0.4656432638204274	64.59331598544402	-11.055393102727125
95	119.0	94.0		(0.0, 131.2889036987671, 91.0056647784072)	#00835b	0.0	131.2889036987671	91.0056647784072	161.59026187950192	254.99999999999997	131.2889036987671	71.01303737795388	-63.03719060843416	11.923403282476919	58.90069310229924	107.62649558147285	91.40849716761079	17.488316478294475	0.9981905188646556	0.8689309684236121	0.44824208809588134	64.15492923884057	-10.710883861393075
96	120.0	95.0		(0.0, 131.31289570143286, 90.99600133288904)	#00835a	0.0	131.31289570143286	90.99600133288904	161.57824751947624	255.0	131.31289570143286	71.0182620535865	-63.0499906805323	11.937108495982795	58.90619793402199	107.64588396201268	91.39917027657448	17.46981758640614	0.9982639592056576	0.8691074099644989	0.4487573146108397	64.17005441839733	-10.72078360240801
97	121.0	96.0		(0.0, 131.25024991669443, 91.12029323558814)	#00835b	0.0	131.25024991669443	91.12029323558814	161.65491187716117	255.0	131.25024991669443	71.00490235366077	-62.98280395669548	11.852446253821093	58.9116361212929	107.59631174941686	91.5215928023992	17.577499936821173	0.9980761693815192	0.8681812800966344	0.44557456726007183	64.0883302672745	-10.65758921605837
98	122.0	97.0		(0.0, 130.95601466177942, 91.02299233588803)	#00825b	0.0	130.95601466177942	91.02299233588803	161.70392291074532	255.0	130.95601466177942	70.94014514466943	-62.899201964262296	11.790764946500332	58.800963012329234	107.3562407197601	91.42232255914695	17.6753928017356	0.9971659135407606	0.867028875309144	0.44325575296394093	63.994779050831006	-10.617160148279428
99	123.0	98.0		(0.0, 131.2202599133622, 90.81739420193269)	#00835a	0.0	131.2202599133622	90.81739420193269	161.5259324719649	255.00000000000003	131.2202599133622	70.99746677710243	-63.074175274989926	11.990831781104916	58.84175941352883	107.56872805398201	91.22142285904698	17.411741759086247	0.9979716516436942	0.869440780517345	0.45077695924853306	64.20382880656656	-10.763874846952179
100	124.0	99.0		(0.0, 131.41486171276242, 90.60646451182939)	#00835a	0.0	131.41486171276242	90.60646451182939	161.36813599204822	254.99999999999997	131.41486171276242	71.03946229697725	-63.22313980579336	12.167640467596264	58.85990003332222	107.72458037320894	91.01454848383872	17.182078577500455	0.9985619591607594	0.8714941698381958	0.45742381107001306	64.3833587307433	-10.89369311325121
101	125.0	100.0		(0.0, 131.01466177940685, 91.38053982005998)	#00835b	0.0	131.01466177940685	91.38053982005998	161.8489985375469	254.99999999999997	131.01466177940685	70.95403031125454	-62.80057933282435	11.636398687980542	58.89065311562811	107.40768636787737	91.77688103965346	17.858403837829666	0.9973610895556148	0.8656694197589089	0.4374525898559591	63.86954312474765	-10.49735321603153
102	126.0	101.0		(0.0, 130.95901366211262, 90.98400533155615)	#00825a	0.0	130.95901366211262	90.98400533155615	161.6851056467044	255.0	130.95901366211262	70.94069095378934	-62.91369571496108	11.81112905980548	58.794095301566145	107.35826267577474	91.38375541486171	17.65041414593795	0.9971735856740579	0.8672286632233772	0.4440213106200789	64.01277902248967	-10.63268516475425
103	127.0	102.0		(0.0, 131.44018660446517, 90.76674441852715)	#00835a	0.0	131.44018660446517	90.76674441852715	161.4333302911381	255.0	131.44018660446517	71.04546187753895	-63.17851653698281	12.097763643287873	58.899806731089626	107.74685809063644	91.17347884038652	17.264951124510635	0.9986462919066182	0.8708790640600429	0.4547968988625283	64.32636191315865	-10.840086610392952
104	128.0	103.0		(0.0, 131.3948683772076, 90.9956681106298)	#00835a	0.0	131.3948683772076	90.9956681106298	161.5521561387314	254.99999999999997	131.3948683772076	71.0362018750269	-63.08257292291447	11.967792526067168	58.93154281906031	107.71247502165943	91.39966011329558	17.426238337962157	0.9985161292343332	0.8695565372043599	0.44991083373540286	64.20778040488405	-10.74227798568763
105	129.0	104.0		(0.0, 131.3175608130623, 90.36887704098633)	#00835a	0.0	131.3175608130623	90.36887704098633	161.29023253925558	255.0	131.3175608130623	71.01748697802189	-63.26571042559181	12.24914009730178	58.78221926024658	107.6430075674775	90.7783638787071	17.090670016747538	0.9982530644022728	0.8720809810448951	0.4604876648483994	64.44060481387619	-10.957697405235027
106	130.0	105.0		(0.0, 131.12062645784738, 91.22759080306564)	#00835b	0.0	131.12062645784738	91.22759080306564	161.74518987631293	254.99999999999997	131.12062645784738	70.97681639238812	-62.89480543870629	11.751244305049212	58.892912362545815	107.4921462245918	91.62652115961346	17.710534747532044	0.9976813807442391	0.8669682717642809	0.44177003496654893	63.983187587753626	-10.5831013780274
107	131.0	106.0		(0.0, 130.98567144285238, 90.57447517494168)	#00825a	0.0	130.98567144285238	90.57447517494168	161.48903044610879	255.0	130.98567144285238	70.9453615935199	-63.064075925892915	12.02356250705341	58.72045318227257	107.37556615128291	90.97858713762078	17.39030269344829	0.9972392382424907	0.8693015668705024	0.4520074207700022	64.20002903229722	-10.79425499305433
108	132.0	107.0		(0.0, 131.16027990669778, 90.44085304898367)	#00835a	0.0	131.16027990669778	90.44085304898367	161.37267156489133	255.0	131.16027990669778	70.98324901383685	-63.17890224581279	12.154863578699683	58.74785738087304	107.51599766411198	90.84804731756081	17.217265460398632	0.9977718005034645	0.8708843808316808	0.4569434834971975	64.33750381855647	-10.889964999271786
109	133.0	108.0		(0.0, 131.34255248250582, 90.71542819060313)	#00835a	0.0	131.34255248250582	90.71542819060313	161.44068764128184	255.0	131.34255248250582	71.02395013080522	-63.157377842622154	12.086800105332184	58.859276907697435	107.66699463845384	91.12169943352217	17.285766673836044	0.9983439133233794	0.8705876794665239	0.4543847414415511	64.30353888194644	-10.834034459118337
110	134.0	109.0		(0.0, 130.92569143618795, 90.92535821392869)	#00825a	0.0	130.92569143618795	90.92535821392869	161.6688385067242	254.99999999999997	130.92569143618795	70.93321450107837	-62.92047371721654	11.827657163078209	58.772035988004006	107.33056828057316	91.32536154615129	17.63295363519786	0.9970684933630345	0.8673220940379006	0.44464265935313063	64.02249203808184	-10.646103504575558
111	135.0	110.0		(0.0, 130.94068643785405, 91.13528823725424)	#00825b	0.0	130.94068643785405	91.13528823725424	161.760261405308	255.0	130.94068643785405	70.93710576719555	-62.85480136798049	11.729643747468899	58.8186704431856	107.34498177607465	91.53334221926025	17.750871326238347	0.9971231907128165	0.8664168389421462	0.4409579950812534	63.939898322180795	-10.570658373126774
112	136.0	111.0		(0.0, 130.84638453848717, 90.97767410863045)	#00825a	0.0	130.84638453848717	90.97767410863045	161.71808388723355	254.99999999999997	130.84638453848717	70.915966323336	-62.87110293651254	11.772224855447288	58.75791402865711	107.26669547484171	91.37636121292903	17.706559087468	0.996826045382694	0.8666415465725887	0.4425587666312453	63.96374647017455	-10.605474533718914
113	137.0	112.0		(0.0, 130.99300233255582, 91.27724091969344)	#00825b	0.0	130.99300233255582	91.27724091969344	161.80860318994684	254.99999999999997	130.99300233255582	70.9489852641285	-62.827183567087054	11.679191164107872	58.863278907030995	107.38899216594469	91.67439853382207	17.808083387601428	0.9972901741519876	0.8660361436376055	0.4390613074678424	63.9035093028562	-10.53073289593667
114	138.0	113.0		(0.0, 131.14295234921693, 91.17660779740086)	#00835b	0.0	131.14295234921693	91.17660779740086	161.7147575973168	254.99999999999997	131.14295234921693	70.9815619365788	-62.92104496893486	11.784696435276398	58.889636787737416	107.50974182939021	91.57627124291902	17.668145548240602	0.9977480862027422	0.8673299684102199	0.4430276165771891	64.01513078994948	-10.608219554611246
115	139.0	114.0		(0.0, 131.53282239253582, 90.25791402865711)	#00835a	0.0	131.53282239253582	90.25791402865711	161.17204164872192	254.99999999999997	131.53282239253582	71.0642673044863	-63.38861833261089	12.384305857681088	58.82675774741753	107.81670653782074	90.6706631122959	16.910179948175916	0.9989106292674063	0.873775194978641	0.46556901463051487	64.58705726145145	-11.054692688351887
116	140.0	115.0		(0.0, 131.27157614128623, 91.06764411862713)	#00835b	0.0	131.27157614128623	91.06764411862713	161.6240804577277	255.00000000000003	131.27157614128623	71.00942118254942	-63.00920055951842	11.886362126146599	58.907717427524155	107.61307751416194	91.46968343885372	17.534648626639253	0.9981396880299191	0.8685451418968296	0.44684958254477	64.12055021397983	-10.683010252226689
117	141.0	116.0		(0.0, 131.433188937021, 90.73008997001)	#00835a	0.0	131.433188937021	90.73008997001	161.41880328878815	255.0	131.433188937021	71.04382603328679	-63.188241866600606	12.113286823611746	58.89030656447851	107.74078354881706	91.1371209596801	17.24664431345801	0.9986232977595835	0.8710131220661416	0.4553804690561565	64.33883452366155	-10.852035013926832
118	142.0	117.0		(0.0, 131.25091636121292, 91.41352882372543)	#00835b	0.0	131.25091636121292	91.41352882372543	161.78874998730592	255.0	131.25091636121292	71.00588846252634	-62.88317849710251	11.708221962131017	58.970489836721086	107.59997026324557	91.8119026991003	17.752700914288113	0.9980900305618958	0.8668080011441904	0.4401526758646581	63.96386948436581	-10.547132360960239
119	143.0	118.0		(0.0, 130.85271576141287, 90.87704098633789)	#00825a	0.0	130.85271576141287	90.87704098633789	161.66992199934302	254.99999999999997	130.85271576141287	70.91706660242588	-62.907974504960826	11.824291716956647	58.739750083305566	107.27076923025659	91.27679773408863	17.6427964381613	0.9968415113900101	0.8671497996747627	0.44451614055969857	64.00958624240974	-10.645209838105018
120	144.0	119.0		(0.0, 131.00966344551816, 91.15561479506832)	#00835b	0.0	131.00966344551816	91.15561479506832	161.74758368094413	255.0	131.00966344551816	70.95228926947492	-62.87527603426485	11.745351134839144	58.84411862712429	107.40123476841053	91.5541552815728	17.72636789811594	0.9973366167058179	0.8666990702952712	0.44154849025671367	63.96290807699152	-10.581125205770055
121	145.0	120.0		(0.0, 130.7897367544152, 91.5738087304232)	#00825b	0.0	130.7897367544152	91.5738087304232	162.00963057324842	255.0	130.7897367544152	70.90524669663155	-62.64518941399039	11.457385547150523	58.85958013995335	107.2270117260913	91.96596801066312	18.093798695374005	0.9966753655901203	0.8635274602053118	0.43072286494929796	63.684310786023175	-10.364463820822854
122	146.0	121.0		(0.0, 131.27590803065644, 90.65811396201266)	#00835a	0.0	131.27590803065644	90.65811396201266	161.43553009323307	255.0	131.27590803065644	71.00919638679999	-63.15054290524802	12.090339579443077	58.82715428190603	107.61224343552149	91.0642919026991	17.28661560516542	0.9981365282018925	0.8704934638345406	0.454517802550753	64.29749124478978	-10.838277108172534
123	147.0	122.0		(0.0, 130.96834388537155, 91.48450516494502)	#00825b	0.0	130.96834388537155	91.48450516494502	161.91142796079748	255.00000000000003	130.96834388537155	70.94417308359145	-62.746728382004676	11.567960985965154	58.897087637454185	107.37116286237921	91.87934355214928	17.945242677271043	0.9972225320236615	0.8649271157571818	0.43487977924735166	63.80415068017035	-10.445735429820248
124	148.0	123.0		(0.0, 131.52349216927692, 90.75874708430523)	#00835a	0.0	131.52349216927692	90.75874708430523	161.40343854350877	255.0	131.52349216927692	71.06366003952711	-63.21418557286368	12.132713638767179	58.924031989336896	107.81445051982674	91.16639453515494	17.21615200365521	0.9989020932837746	0.871370740950963	0.4561107904236406	64.36797338646583	-10.864670293640092
125	149.0	124.0		(0.0, 130.8607130956348, 91.46617794068644)	#00825b	0.0	130.8607130956348	91.46617794068644	161.93749633956602	254.99999999999997	130.8607130956348	70.92051264704172	-62.71014912147182	11.536813966943793	58.86005664778408	107.2835287904032	91.86012329223591	17.991588569571352	0.9968899505103481	0.8644228919494226	0.43370885476267745	63.762535076211506	-10.424170529565856
126	150.0	125.0		(0.0, 131.07930689770077, 90.84338553815395)	#00835a	0.0	131.07930689770077	90.84338553815395	161.58248362224782	255.0	131.07930689770077	70.96665985709151	-63.00942501463486	11.925452324693309	58.803262245918035	107.45449411196269	91.24574475174941	17.502112730191804	0.9975386160124108	0.8685482358799181	0.44831911870030794	64.12802861326259	-10.717293242375707
127	151.0	126.0		(0.0, 130.88270576474508, 90.64078640453182)	#00825a	0.0	130.88270576474508	90.64078640453182	161.55206872057823	255.00000000000003	130.88270576474508	70.92296825858018	-63.000568378775604	11.952316951424113	58.70179606797734	107.29262172275908	91.04320559813395	17.48491940967512	0.9969244676672846	0.8684261523114742	0.44932905320444644	64.12432842966919	-10.742349990931995
128	152.0	127.0		(0.0, 131.04298567144286, 90.9560146617794)	#00835a	0.0	131.04298567144286	90.9560146617794	161.64557798911662	255.00000000000003	131.04298567144286	70.95902173221985	-62.956587528410935	11.856269790193252	58.814528490503164	107.42618399533491	91.35688437187605	17.58898804689476	0.9974312511663161	0.8678199018975424	0.44571830725500144	64.06327377335876	-10.665286121815589
129	153.0	128.0		(0.0, 131.01666111296234, 91.06231256247918)	#00835b	0.0	131.01666111296234	91.06231256247918	161.70262550835366	255.0	131.01666111296234	70.95355576653719	-62.909876422160224	11.793982646550848	58.827627457514154	107.40592787070976	91.461856047984	17.666724639047647	0.997354419146136	0.8671760164959437	0.4433767174700756	64.00586362294172	-10.61823066695197
130	154.0	129.0		(0.0, 131.39653448850385, 90.57914028657115)	#00835a	0.0	131.39653448850385	90.57914028657115	161.36142888661774	254.99999999999997	131.39653448850385	71.03537385523009	-63.22520956089317	12.174347433433574	58.848753748750426	107.70940087970678	90.98731422859046	17.175346762518792	0.9985044902235103	0.8715227002071085	0.45767594918028914	64.3866590176009	-10.899205811710603
131	155.0	130.0		(0.0, 131.27390869710098, 90.93935354881707)	#00835a	0.0	131.27390869710098	90.93935354881707	161.56470441905506	255.00000000000003	131.27390869710098	71.00956435837266	-63.05385045570722	11.950558966423763	58.88278240586472	107.61360875374876	91.3426991002999	17.456494164170266	0.9981417005723278	0.8691606147178876	0.44926296445036096	64.17635013695201	-10.73194137195372
132	156.0	131.0		(0.0, 130.73475508163946, 91.40753082305898)	#00825b	0.0	130.73475508163946	91.40753082305898	161.95098576471636	255.0	130.73475508163946	70.89270011632377	-62.67999513485722	11.518643219813418	58.80928023992003	107.18057708097302	91.80080306564477	18.02365591667243	0.9964990053333304	0.8640072368014384	0.43302575334917826	63.72959227651687	-10.413008920098163
133	157.0	132.0		(0.0, 131.46084638453848, 90.44851716094635)	#00835a	0.0	131.46084638453848	90.44851716094635	161.28157682617095	255.00000000000003	131.46084638453848	71.04907055074764	-63.29518045931609	12.26299260880317	58.8425658113962	107.76025934021993	90.85864045318228	17.062844014551594	0.9986970170060591	0.8724872083005254	0.46100842880594173	64.4721711833947	-10.96480529272621
134	158.0	133.0		(0.0, 130.8330556481173, 91.34455181606131)	#00825b	0.0	130.8330556481173	91.34455181606131	161.89058401039148	255.0	130.8330556481173	70.91409494862309	-62.74061702419381	11.5863534504824	58.82715761412862	107.25976699433522	91.73943685438186	17.933535777949857	0.9967997405158042	0.864842874248166	0.4355712157864945	63.801478124382534	-10.462973752168411
135	159.0	134.0		(0.0, 131.37687437520827, 90.53148950349883)	#00835a	0.0	131.37687437520827	90.53148950349883	161.34585630874898	255.0	131.37687437520827	71.03093513036845	-63.23368592345846	12.190627997265292	58.83312895701434	107.69292247584139	90.93994335221592	17.15710064920491	0.998442097552582	0.8716395419296136	0.45828799204711324	64.39806244316902	-10.912003581108245
136	160.0	135.0		(0.0, 131.42952349216927, 90.90669776741086)	#00835a	0.0	131.42952349216927	90.90669776741086	161.50058313472948	255.00000000000003	131.42952349216927	71.0435296764863	-63.1266049898298	12.024626264376392	58.92449183605464	107.73968308230589	91.31192602465843	17.354562796738144	0.9986191320379164	0.8701634936086212	0.452047411097628	64.2616518177049	-10.7847454539033
137	161.0	136.0		(0.0, 131.33922025991336, 90.93368877040986)	#00835a	0.0	131.33922025991336	90.93368877040986	161.54144752365224	255.0	131.33922025991336	71.02384586723393	-63.0816548111956	11.977678830496984	58.90189603465511	107.66660765078306	91.33774408530489	17.418515862138733	0.9983424477487164	0.8695438815688961	0.45028249421154265	64.20872186771336	-10.751097999730382
138	162.0	137.0		(0.0, 131.1626124625125, 91.43985338220592)	#00835b	0.0	131.1626124625125	91.43985338220592	161.828925941075	255.0	131.1626124625125	70.98662369267339	-62.83915516641764	11.662365468340607	58.948380539820064	107.52851200599801	91.83708097300898	17.815290941092954	0.9978192364749878	0.8662011651637792	0.4384287712006619	63.91220689622802	-10.513941656670148
139	163.0	138.0		(0.0, 131.37620793068976, 90.8820393202266)	#00835a	0.0	131.37620793068976	90.8820393202266	161.5061634454421	255.0	131.37620793068976	71.03179307678495	-63.11390361763397	12.016962979130819	58.90303232255914	107.69610740086637	91.28698100633123	17.367964190823837	0.9984541572251473	0.8699884125884186	0.45175932162361027	64.24774104276189	-10.780151596397056
140	164.0	139.0		(0.0, 131.45751416194602, 90.9573475508164)	#00835a	0.0	131.45751416194602	90.9573475508164	161.51486423458317	255.00000000000003	131.45751416194602	71.04979804389444	-63.12042693722808	12.010027612463459	58.94329890036655	107.76296110963014	91.36234921692768	17.370142897261587	0.9987072429700297	0.8700783327507471	0.4514985971338787	64.25285254360372	-10.77298829186533
141	165.0	140.0		(0.0, 131.14395201599467, 91.20893035654781)	#00835b	0.0	131.14395201599467	91.20893035654781	161.72922759507372	255.00000000000003	131.14395201599467	70.9818736162556	-62.91042518529255	11.769135588251146	58.89641119626791	107.51089754748418	91.60828057314228	17.686976398647325	0.997752467309505	0.8671835808761993	0.4424426303616016	64.00182926673996	-10.596277418915632
142	166.0	141.0		(0.0, 131.06064645118295, 91.27024325224924)	#00835b	0.0	131.06064645118295	91.27024325224924	161.7838210280362	255.00000000000003	131.06064645118295	70.96379411072313	-62.856447201478424	11.707865748493184	58.882849050316565	107.44387186271244	91.66814728423859	17.76793482423312	0.9974983338197315	0.86643952579861	0.4401392845584138	63.937524781437894	-10.551203275361406
143	167.0	142.0		(0.0, 131.21492835721426, 91.28557147617461)	#00835b	0.0	131.21492835721426	91.28557147617461	161.74170086546667	255.0	131.21492835721426	70.99764075978368	-62.912479176459925	11.75781944566796	58.933742085971346	107.56937342219261	91.684865044985	17.695212799744272	0.9979740972208626	0.8672118939484821	0.4420172173095972	64.00176836811175	-10.58598158456751
144	168.0	143.0		(0.0, 131.00799733422193, 91.23558813728756)	#00835b	0.0	131.00799733422193	91.23558813728756	161.78474138698476	255.0	131.00799733422193	70.95215340930585	-62.847344086600366	11.705307471282133	58.85959680106631	107.40073133622126	91.63331222925692	17.7751646696627	0.9973347069954652	0.8663140446604071	0.4400431100441545	63.9281071340048	-10.550443152323686
145	169.0	144.0		(0.0, 131.51282905698102, 90.78007330889703)	#00835a	0.0	131.51282905698102	90.78007330889703	161.4165251982669	254.99999999999997	131.51282905698102	71.06138919529344	-63.20270331302108	12.118201762755199	58.924991669443514	107.80601450516497	91.18740086637787	17.234581255001387	0.9988701732974233	0.8712124646847079	0.45556523866700765	64.35396273763263	-10.85390855418671
146	170.0	145.0		(0.0, 130.89336887704098, 91.51449516827724)	#00825b	0.0	130.89336887704098	91.51449516827724	161.9491816675195	255.0	130.89336887704098	70.92781544134466	-62.706675269431855	11.525235244794384	58.87984338553815	107.31057195934689	91.90828390536487	18.003094036881652	0.9969926018023302	0.8643750069217411	0.433273570433969	63.75702448196455	-10.414501793043204
147	171.0	146.0		(0.0, 131.26991002999, 90.82072642452516)	#00835a	0.0	131.26991002999	90.82072642452516	161.5117492213301	255.00000000000003	131.26991002999	71.0083489694767	-63.09270988403542	12.00768024402523	58.85781739420193	107.60909923025658	91.22521826057981	17.387436802153587	0.9981246165308971	0.8696962693110525	0.45141035141196906	64.22518528859075	-10.775552944833427
148	172.0	147.0		(0.0, 131.14928357214262, 91.14861712762412)	#00835b	0.0	131.14928357214262	91.14861712762412	161.699938258901	255.0	131.14928357214262	70.98286879955907	-62.93309838936445	11.800857203597337	58.88600133288904	107.51458777407531	91.54862379206931	17.648016085185013	0.9977664560441759	0.8674961177926022	0.44363515591522834	64.02995473702228	-10.620447931615042
149	173.0	148.0		(0.0, 131.56014661779406, 90.91469510163279)	#00835a	0.0	131.56014661779406	90.91469510163279	161.46302543995623	255.00000000000003	131.56014661779406	71.07212102644259	-63.175554455608186	12.06927360609602	58.966584471842715	107.84588632122625	91.3211496167944	17.290366844257647	0.9990210246410453	0.8708382334929989	0.45372585954109784	64.3181004550999	-10.815656271758476
150	174.0	149.0		(0.0, 131.13828723758746, 91.07330889703432)	#00835b	0.0	131.13828723758746	91.07330889703432	161.6689789757741	254.99999999999997	131.13828723758746	70.98024369118393	-62.954407169612814	11.833904102410187	58.86753082305897	107.50485382539154	91.47395868043985	17.60872052269001	0.9977295563650774	0.8677898469210488	0.44487750347137744	64.05699546796149	-10.645987646105963
151	175.0	150.0		(0.0, 131.05698100633123, 90.93202265911363)	#00835a	0.0	131.05698100633123	90.93202265911363	161.63014680830508	255.0	131.05698100633123	70.96202068027104	-62.97032681697667	11.873336885767127	58.814068643785404	107.43729877040987	91.3332722425858	17.567160299813192	0.9974734057004945	0.8680092899905657	0.44635991857825585	64.07993592568403	-10.678009156114962
152	176.0	151.0		(0.0, 131.33955348217262, 90.54648450516494)	#00835a	0.0	131.33955348217262	90.54648450516494	161.36445515666622	254.99999999999997	131.33955348217262	71.02280984714665	-63.21380914396113	12.169306290751013	58.8245584805065	107.66276237920694	90.95441519493501	17.185851299709626	0.9983278849942326	0.8713655520977214	0.45748643514064063	64.37451112115149	-10.896718514744737
153	177.0	152.0		(0.0, 130.90369876707763, 91.11496167944019)	#00825b	0.0	130.90369876707763	91.11496167944019	161.76274430941703	255.0	130.90369876707763	70.92893464708638	-62.84703429975058	11.725867286626013	58.8031389536821	107.31471692102632	91.51284905031656	17.758371988848037	0.9970083338509974	0.8663097744290598	0.44081602481876003	63.9315703224752	-10.568608287354309
154	178.0	153.0		(0.0, 131.21726091302898, 90.78507164278574)	#00835a	0.0	131.21726091302898	90.78507164278574	161.51210184289317	255.0	131.21726091302898	70.99671732443086	-63.0840107573013	12.005693421270802	58.834365211596136	107.56594807730757	91.18939353548816	17.39392792299464	0.9979611170069751	0.869576356914187	0.4513356598529382	64.21626809269479	-10.775262629027266
155	179.0	154.0		(0.0, 131.20259913362213, 90.98633788737088)	#00835a	0.0	131.20259913362213	90.98633788737088	161.60878145167231	255.00000000000003	131.20259913362213	70.99408285500294	-63.009567617017815	11.900794062445863	58.870073308897034	107.55617630789737	91.3885004998334	17.52246278583146	0.9979240857447973	0.8685502015707354	0.44739212909031506	64.12358778640109	-10.695621191156592
156	180.0	155.0		(0.0, 131.54648450516495, 90.65044985004998)	#00835a	0.0	131.54648450516495	90.65044985004998	161.34680612304348	254.99999999999997	131.54648450516495	71.0683778655884	-63.260176530034016	12.194841258339363	58.90950016661113	107.83197829390204	91.05941019660114	17.138994707211193	0.9989684091240473	0.8720046995168038	0.4584463831454258	64.42487165627233	-10.911223075263397
157	181.0	156.0		(0.0, 132.0149950016661, 90.17927357547484)	#00845a	0.0	132.0149950016661	90.17927357547484	160.98592295867755	255.00000000000003	132.0149950016661	71.16935531916927	-63.605398472150185	12.60248012116081	58.960503165611456	108.20758761746085	90.59763078973674	16.609341898431524	1.0003877926697342	0.8767633829795143	0.47377094197575986	64.84187859713242	-11.20717019358777
158	182.0	157.0		(0.0, 131.55281572809065, 90.36454515161613)	#00835a	0.0	131.55281572809065	90.36454515161613	161.21441779173736	254.99999999999997	131.55281572809065	71.0689442356475	-63.36014246714344	12.33883899469095	58.85428190603133	107.83408261246252	90.77642785738088	16.963802370919765	0.9989763702709583	0.8733826717535653	0.4638597575398132	64.55040357111348	-11.019931030016627
159	183.0	158.0		(0.0, 131.2335888037321, 91.18127290903033)	#00835b	0.0	131.2335888037321	91.18127290903033	161.6880801966321	254.99999999999997	131.2335888037321	71.00142856418583	-62.955417496701195	11.816170412522276	58.918667110963014	107.58342447517495	91.58179606797735	17.62286316353376	0.9980273402672263	0.8678037736916877	0.4442108325556428	64.05471470080651	-10.630231263377016
160	184.0	159.0		(0.0, 131.41586137954016, 90.67877374208597)	#00835a	0.0	131.41586137954016	90.67877374208597	161.40083523717033	255.00000000000003	131.41586137954016	71.03988804089775	-63.19888122564665	12.13222443587747	58.87467177607465	107.7261611496168	91.08614461846051	17.224987172464854	0.9985679436047517	0.8711597794357048	0.4560923995901185	64.352851202848	-10.866810916092092
161	185.0	160.0		(0.0, 131.25124958347217, 90.9616794401866)	#00835a	0.0	131.25124958347217	90.9616794401866	161.5820861418942	254.99999999999997	131.25124958347217	71.00466679147826	-63.03726015495003	11.931093771450874	58.880223258913695	107.59543781406198	91.36457514161945	17.481888597976038	0.998072858215769	0.8689319270818392	0.4485312002524105	64.15642731968485	-10.71762075572425
162	186.0	161.0		(0.0, 131.3602132622459, 90.71576141286238)	#00835a	0.0	131.3602132622459	90.71576141286238	161.43526833277525	255.0	131.3602132622459	71.02781649399157	-63.1642538103494	12.093210643623053	58.8648183938687	107.68134579806731	91.12220593135622	17.276623943387552	0.9983982606266014	0.8706824606780345	0.4546257358121383	64.31149744088748	-10.83849242817461
163	187.0	162.0		(0.0, 131.03098967010996, 90.89736754415195)	#00835a	0.0	131.03098967010996	90.89736754415195	161.62253575570156	255.00000000000003	131.03098967010996	70.95622382797251	-62.97183489270586	11.880762642181297	58.79908030656448	107.41581502499167	91.29870376541153	17.560173591669127	0.9973919225923596	0.8680300779363984	0.4466390785195849	64.08279418622487	-10.684283647854915
164	188.0	163.0		(0.0, 131.34821726091303, 90.88037320893035)	#00835a	0.0	131.34821726091303	90.88037320893035	161.51424744276667	255.0	131.34821726091303	71.02566239764462	-63.10338902926016	12.007365329500441	58.89402199266911	107.67335006997668	91.28505164945017	17.38177333153205	0.9983679816999476	0.869843475109923	0.45139851268263825	64.23561729394558	-10.773496116244313
165	189.0	164.0		(0.0, 131.5048317227591, 90.95501499500166)	#00835a	0.0	131.5048317227591	90.95501499500166	161.4988622715041	255.00000000000003	131.5048317227591	71.06014082758753	-63.139944350217746	12.02878494688262	58.957500833055654	107.80137710096636	91.36051316227923	17.34374632720759	0.9988526256913202	0.8703473689245763	0.45220375039825866	64.27553375777555	-10.786162054038325
166	190.0	165.0		(0.0, 131.2272575808064, 90.91869376874375)	#00835a	0.0	131.2272575808064	90.91869376874375	161.5700345087643	254.99999999999997	131.2272575808064	70.99928961212926	-63.04240564628461	11.94338484037707	58.86418860379874	107.57548977340886	91.32177940686438	17.468819558526498	0.9979972742153855	0.8690028546838661	0.44899326416737556	64.16376977014401	-10.727550272481913
167	191.0	166.0		(0.0, 131.18160613128958, 90.70709763412196)	#00835a	0.0	131.18160613128958	90.70709763412196	161.48772086690576	254.99999999999997	131.18160613128958	70.98868414437715	-63.096481877737865	12.03097107947313	58.80771742752416	107.53615326891038	91.11184271909364	17.366003698877666	0.9978481990913074	0.8697482640479549	0.45228593470537376	64.23324910404908	-10.795332887154062
168	192.0	167.0		(0.0, 131.6484505164945, 90.42852382539154)	#00835a	0.0	131.6484505164945	90.42852382539154	161.21363683535108	255.00000000000003	131.6484505164945	71.09003302598904	-63.37607641483789	12.342677654340562	58.89672442519161	107.91245640786404	90.84072309230257	16.951873601913338	0.99927280359293	0.8736023119448129	0.4640040660712004	64.56677747431979	-11.020571809556982
169	193.0	168.0		(0.0, 131.1839386871043, 90.63412195934688)	#00835a	0.0	131.1839386871043	90.63412195934688	161.45360607392243	254.99999999999997	131.1839386871043	70.98898593624362	-63.12230557739207	12.067951015868505	58.79384538487171	107.5372725058314	91.03962012662446	17.32092518700383	0.9978524412106549	0.8701042287115484	0.45367613878677704	64.26554989360211	-10.823406529636898
170	194.0	169.0		(0.0, 131.61379540153283, 90.37320893035655)	#00835a	0.0	131.61379540153283	90.37320893035655	161.19927184896184	254.99999999999997	131.61379540153283	71.08230037625098	-63.38125747155332	12.357219016666466	58.87491836054649	107.88371459513496	90.78561479506833	16.936866530692615	0.9991641100636961	0.8736737297949065	0.464550726320653	64.57464409891236	-11.032357353528113
171	195.0	170.0		(0.0, 131.56214595134955, 90.54148617127625)	#00835a	0.0	131.56214595134955	90.54148617127625	161.29219032566905	255.0	131.56214595134955	71.0714904744737	-63.3035012554049	12.254613984750096	58.892562479173606	107.84354336887704	90.95169276907698	17.065270090961175	0.9990121613249524	0.8726019056297325	0.46069344726485434	64.47874715833336	-10.956089615299826
172	196.0	171.0		(0.0, 131.0873042319227, 90.95434855048318)	#00835a	0.0	131.0873042319227	90.95434855048318	161.6307356765372	255.0	131.0873042319227	70.96873077979433	-62.97474418595706	11.87361722980027	58.827934021992675	107.46217068310564	91.35567810729758	17.564450471113133	0.9975677258137032	0.8680701808498975	0.446370457682891	64.08432875053418	-10.677523674835582
173	197.0	172.0		(0.0, 131.4495168277241, 90.5781406197934)	#00835a	0.0	131.4495168277241	90.5781406197934	161.34430135875076	255.00000000000003	131.4495168277241	71.0469631475661	-63.246499942593125	12.194561263764303	58.86497834055315	107.75243310563147	90.98685438187272	17.146748482718813	0.998667394419096	0.8718161757222781	0.4584358571781321	64.41138936092074	-10.91328133634029
174	198.0	173.0		(0.0, 131.18527157614128, 91.20226591136287)	#00835b	0.0	131.18527157614128	91.20226591136287	161.7130359905204	255.0	131.18527157614128	70.9909063249294	-62.92909507838368	11.787819311249148	58.90788737087637	107.54439471509497	91.60209596801066	17.661060024189887	0.9978794350395271	0.8674409344817051	0.4431450163173243	64.02361823185966	-10.609640269231932
175	199.0	174.0		(0.0, 131.3338887037654, 91.19293568810397)	#00835b	0.0	131.3338887037654	91.19293568810397	161.66157109402155	254.99999999999997	131.3338887037654	71.02342137137225	-62.991214736544066	11.84777759716007	58.95209263578808	107.66503208930357	91.59434521826059	17.576709411044547	0.9983364808479884	0.868297217799576	0.44539905626201515	64.0957328375078	-10.652097389415594
176	200.0	175.0		(0.0, 131.57780739753414, 90.56481172942352)	#00835a	0.0	131.57780739753414	90.56481172942352	161.29791194458866	255.00000000000003	131.57780739753414	71.07498129071412	-63.30173661958172	12.248886384674584	58.902082639120295	107.8565146784405	90.97494168610463	17.071026693198544	0.9990612297749574	0.872577581152389	0.4604781269106902	64.47592633471471	-10.951390653017917
177	201.0	176.0		(0.0, 131.47550816394536, 90.86971009663445)	#00835a	0.0	131.47550816394536	90.86971009663445	161.46918830691558	255.0	131.47550816394536	71.0534832235347	-63.15740264790293	12.060011820285288	58.931349550149946	107.77664785071643	91.27576807730755	17.30807561820017	0.9987590434775568	0.8705880213928762	0.4533776768861171	64.29853337623462	-10.810585009196613
178	202.0	177.0		(0.0, 131.3898700433189, 90.60779740086637)	#00835a	0.0	131.3898700433189	90.60779740086637	161.37661329796273	255.0	131.3898700433189	71.03399755821734	-63.212801162020824	12.157678284064177	58.85241919360213	107.70429130956349	91.01561812729089	17.196089851796494	0.9984851443867456	0.8713516576535831	0.45704929803521704	64.37132414365877	-10.886724847820894
179	203.0	178.0		(0.0, 131.79740086637787, 90.31322892369211)	#00835a	0.0	131.79740086637787	90.31322892369211	161.1145720613667	254.99999999999997	131.79740086637787	71.12224411455215	-63.47410344283255	12.455205133143	58.91984005331556	108.03223808730424	90.72807064311897	16.804151071290423	0.9997255768356076	0.8749535574483791	0.4682343643234366	64.68457267989082	-11.10180893000355
180	204.0	179.0		(0.0, 131.4715094968344, 90.53848717094301)	#00835a	0.0	131.4715094968344	90.53848717094301	161.3192884986795	255.0	131.4715094968344	71.05166058487323	-63.268713583710664	12.222382703279422	58.863865378207265	107.76987843385538	90.94781739420193	17.111302246194853	0.9987334236660634	0.8721223778309408	0.45948176159372944	64.43847265014153	-10.933832132602006
181	205.0	180.0		(0.0, 131.06797734088636, 91.22859046984338)	#00835b	0.0	131.06797734088636	91.22859046984338	161.76241626094804	255.0	131.06797734088636	70.9652814292409	-62.87355771505393	11.73112355268826	58.876791069643446	107.44938470843051	91.62698433855381	17.739095386786577	0.997519240223651	0.8666753842654593	0.4410136260924494	63.958607861308664	-10.568879153992215
182	206.0	181.0		(0.0, 131.2295901366211, 90.73042319226924)	#00835a	0.0	131.2295901366211	90.73042319226924	161.4832156822914	254.99999999999997	131.2295901366211	70.99926094328956	-63.10753516152212	12.037311357099822	58.827257580806396	107.57538342552482	91.13541486171276	17.354581039189497	0.9979968712335524	0.8699006271290219	0.4525242877338814	64.24529444924752	-10.799040910146818
183	207.0	182.0		(0.0, 131.50849716761078, 90.6201266244585)	#00835a	0.0	131.50849716761078	90.6201266244585	161.3449146980796	255.0	131.50849716761078	71.05998413828766	-63.25549970032412	12.195719399720684	58.89165944685104	107.800795044985	91.02901032989004	17.140828975925906	0.9988504231975344	0.8719402321423896	0.45847939552595857	64.4204456210482	-10.912777337292793
184	208.0	183.0		(0.0, 131.93568810396533, 90.11929356881039)	#00835a	0.0	131.93568810396533	90.11929356881039	160.98328277840778	255.0	131.93568810396533	71.15187982545316	-63.59463739199134	12.60284032245087	58.92392202599133	108.14252110629789	90.53745751416194	16.61481343592477	1.0001421494359848	0.8766150477552846	0.47378448319168337	64.83139277550697	-11.20933084674925
185	209.0	184.0		(0.0, 131.1826057980673, 91.3138953682106)	#00835b	0.0	131.1826057980673	91.3138953682106	161.76494047180572	255.00000000000003	131.1826057980673	70.99064234305537	-62.89000130202294	11.731824270385571	58.92938687104298	107.54341565811396	91.71258247250915	17.72931302608552	0.9978757243940803	0.8669020495373635	0.4410399685012707	63.97490105095634	-10.566794909540445
186	210.0	185.0		(0.0, 131.28957014328557, 90.46784405198267)	#00835a	0.0	131.28957014328557	90.46784405198267	161.34426395939084	255.0	131.28957014328557	71.01164257524529	-63.22086485061201	12.189653730967231	58.79333555481506	107.62131996667777	90.87606131289569	17.165015995050926	0.9981709129036826	0.8714628109056392	0.4582513659975318	64.38528877422414	-10.913312068384935
187	211.0	186.0		(0.0, 131.34555148283906, 90.87470843052316)	#00835a	0.0	131.34555148283906	90.87470843052316	161.5125022832904	255.0	131.34555148283906	71.02506270949655	-63.104264263987965	12.00917166184996	58.89206264578474	107.67112417527491	91.27941686104631	17.379785376332723	0.9983595522193087	0.8698555397110305	0.4514664189812815	64.23681477395193	-10.774932942212981
188	212.0	187.0		(0.0, 131.3815394868377, 90.66511162945685)	#00835a	0.0	131.3815394868377	90.66511162945685	161.4054114376731	255.0	131.3815394868377	71.0323386687175	-63.18996210533312	12.126209338595118	58.861299566811056	107.69813281572807	91.07227590803065	17.23492614173749	0.9984618263055633	0.8710368345554409	0.4558662712187076	64.34295815236402	-10.863047998115166
189	213.0	188.0		(0.0, 131.3408863712096, 90.65078307230922)	#00835a	0.0	131.3408863712096	90.65078307230922	161.41168172846145	255.0	131.3408863712096	71.02340030834186	-63.17876284294488	12.118165225551492	58.84583138953682	107.66495391202932	91.05768410529824	17.24782082460861	0.9983361847767597	0.8708824592443155	0.4555638651067837	64.33044382560125	-10.857891743340511
190	214.0	189.0		(0.0, 131.350883038987, 90.65644785071643)	#00835a	0.0	131.350883038987	90.65644785071643	161.4111176506403	255.00000000000003	131.350883038987	71.02560456861515	-63.18078680773842	12.119083776660533	58.85006331222926	107.67313542152617	91.06339220259913	17.245935441698794	0.9983671688296484	0.8709103584205182	0.45559839662915075	64.33260458920196	-10.858355617205614
191	215.0	190.0		(0.0, 131.01666111296234, 91.0206597800733)	#00835b	0.0	131.01666111296234	91.0206597800733	161.68355032415096	255.0	131.01666111296234	70.95343628089584	-62.92408429516383	11.814538124833485	58.819296901032985	107.40548510163279	91.42061979340218	17.641749223581773	0.9973527396033544	0.8673718637526044	0.44414946919950504	64.02361826301312	-10.63396821879325
192	216.0	191.0		(0.0, 131.5618127290903, 90.69710096634455)	#00835a	0.0	131.5618127290903	90.69710096634455	161.3632644997556	255.00000000000003	131.5618127290903	71.07186280632797	-63.250336459903636	12.177458531369911	58.9235821392869	107.8449268443852	91.105748083972	17.158921698152	0.9990173949854255	0.8718690598795481	0.4577929061431811	64.41192093529155	-10.897697128142521
193	217.0	192.0		(0.0, 131.27357547484172, 91.08197267577474)	#00835b	0.0	131.27357547484172	91.08197267577474	161.62999553245064	255.0	131.27357547484172	71.00989998921423	-63.00511031768319	11.88003748987092	58.91120293235588	107.6148540853049	91.4838887037654	17.542176807892172	0.9981464183472079	0.8684887602947203	0.4466118175289021	64.11535866626785	-10.678133872100473
194	218.0	193.0		(0.0, 131.52349216927692, 90.78007330889703)	#00835a	0.0	131.52349216927692	90.78007330889703	161.41316740224272	255.0	131.52349216927692	71.0637210614137	-63.20691923615929	12.12216843574836	58.928297234255254	107.81467721759415	91.18750749750082	17.22895192801543	0.9989029510342792	0.8712705787303994	0.45571435966401874	64.35885026094715	-10.856669973390753
195	219.0	194.0		(0.0, 131.45484838387205, 90.80006664445185)	#00835a	0.0	131.45484838387205	90.80006664445185	161.44391831602857	255.0	131.45484838387205	71.04876471414889	-63.1729601494907	12.086744557662765	58.91101632789071	107.75912353548817	91.20661446184604	17.277203778555414	0.9986927180321739	0.8708024724937332	0.45438265321197946	64.31883307439067	-10.831376746922235
196	220.0	195.0		(0.0, 131.43518827057648, 90.63978673775408)	#00835a	0.0	131.43518827057648	90.63978673775408	161.37694993116773	255.00000000000003	131.43518827057648	71.04400493849087	-63.21981657947573	12.15871092588785	58.872865711429526	107.74144788403866	91.04774075308231	17.191356062577345	0.9986258125299001	0.8714483610983933	0.45708811862329346	64.378408334797	-10.886448124549757
197	221.0	196.0		(0.0, 131.1356214595135, 90.92435854715094)	#00835a	0.0	131.1356214595135	90.92435854715094	161.60167506060407	255.0	131.1356214595135	70.97923259112451	-63.00414094262652	11.906439554668125	58.83691436187937	107.50110480506497	91.32647117627457	17.520813234179187	0.9977153438974772	0.8684753980239936	0.4476043627254681	64.11930348021033	-10.701478218214406
198	222.0	197.0		(0.0, 131.89303565478173, 90.18793735421526)	#00835a	0.0	131.89303565478173	90.18793735421526	161.02776325064238	255.00000000000003	131.89303565478173	71.1427665351651	-63.55446183646535	12.552910178234612	58.924428523825384	108.10859994001999	90.60498833722093	16.67852075811392	1.0000140490153142	0.8760612511150282	0.47190743587790884	64.78229058365841	-11.172920600764419
199	223.0	198.0		(0.0, 131.75841386204598, 90.24825058313895)	#00835a	0.0	131.75841386204598	90.24825058313895	161.0971480019322	255.00000000000003	131.75841386204598	71.11354336238753	-63.48088583212752	12.472966368087679	58.89475841386205	107.99987432522492	90.66335221592803	16.7855516777508	0.9996032752324318	0.8750470487356877	0.46890207075340073	64.69465013469858	-11.116087911397123
200	224.0	199.0		(0.0, 131.3338887037654, 90.95868043985338)	#00835a	0.0	131.3338887037654	90.95868043985338	161.55455138240137	254.99999999999997	131.3338887037654	71.02275045843379	-63.07102586791002	11.963351877900452	58.90524158613796	107.66254195601466	91.36243252249251	17.436325729040597	0.9983270502003372	0.8693973677745263	0.44974389436754025	64.19560804435955	-10.740305025118515
201	225.0	200.0		(0.0, 131.6811062979007, 90.1186271242919)	#00835a	0.0	131.6811062979007	90.1186271242919	161.06221294363257	254.99999999999997	131.6811062979007	71.09628322382767	-63.49461488559649	12.508608798351517	58.84486837720759	107.93569176274575	90.534251916028	16.748179135831027	0.9993606591255746	0.8752362957438616	0.47024199333991207	64.71500145669788	-11.144708621398852
202	226.0	201.0		(0.0, 131.70976341219594, 90.39586804398535)	#00835a	0.0	131.70976341219594	90.39586804398535	161.1795750149901	255.0	131.70976341219594	71.10333738082096	-63.41139360469644	12.381656670939911	58.90920026657781	107.96191987337555	90.80900699766745	16.899952513282926	0.9994598154620626	0.8740891388431818	0.4654694225116803	64.60890233401871	-11.048514202451742
203	227.0	202.0		(0.0, 131.39053648783738, 90.56647784071976)	#00835a	0.0	131.39053648783738	90.56647784071976	161.3575346877909	255.0	131.39053648783738	71.03402508490731	-63.22715577614835	12.178385026221195	58.84436187937354	107.70439350216594	90.97471842719094	17.170907758626132	0.9984855313140193	0.8715495276511954	0.4578277362983734	64.38933366162611	-10.902406334268024
204	228.0	203.0		(0.0, 131.75274908363878, 90.37087637454182)	#00835a	0.0	131.75274908363878	90.37087637454182	161.15475859278183	255.00000000000003	131.75274908363878	71.11265647358914	-63.436860075744676	12.410022387812658	58.91752749083639	107.99657577140952	90.78469510163279	16.862305142887244	0.999590808733004	0.8744401793184423	0.46653578820108565	64.63933687728874	-11.068865376848498
205	229.0	204.0		(0.0, 131.485838053982, 91.04565144951682)	#00835b	0.0	131.485838053982	91.04565144951682	161.54621644293175	255.0	131.485838053982	71.05624615062426	-63.101560360508124	11.976976794587802	58.969740086637785	107.78691010996334	91.45005331556148	17.408108970321422	0.9987978803971838	0.8698182679759391	0.45025610224656465	64.22814720252286	-10.747170274465999
206	230.0	205.0		(0.0, 131.2189270243252, 90.91036321226258)	#00835a	0.0	131.2189270243252	90.91036321226258	161.5688644651437	255.0	131.2189270243252	70.99744127994603	-63.04194409166086	11.944396085241493	58.85994001999333	107.56863347550815	91.31344885038321	17.46823737766548	0.997971293244438	0.8689964924221231	0.44903128036953416	64.16350452318846	-10.72851421515864
207	231.0	206.0		(0.0, 131.2819060313229, 91.00133288903699)	#00835b	0.0	131.2819060313229	91.00133288903699	161.59049893775526	255.00000000000003	131.2819060313229	71.01149291167218	-63.0358938512624	11.922935394782685	58.897657447517496	107.6207646284572	91.40413862045985	17.48942566008039	0.9981688091666054	0.8689130933810508	0.4482244985744931	64.15356811632368	-10.710688513418855
208	232.0	207.0		(0.0, 131.85404865044984, 89.79673442185938)	#008359	0.0	131.85404865044984	89.79673442185938	160.86187811793963	255.0	131.85404865044984	71.13313793440746	-63.672495814658504	12.732977263532197	58.83410196601133	108.07276841052982	90.21730756414529	16.463231047051877	0.9998787051638034	0.8776882807778086	0.4786767822129228	64.93316127574055	-11.308615657211785
209	233.0	208.0		(0.0, 131.23625458180607, 90.89736754415195)	#00835a	0.0	131.23625458180607	90.89736754415195	161.55743449116392	255.00000000000003	131.23625458180607	71.00119883258056	-63.05324276049701	11.957271225264932	58.86271242919027	107.58257223925358	91.3007564145285	17.451257418823594	0.9980241110586368	0.8691522379932523	0.44951530154301195	64.17700334051689	-10.737930138287682
210	234.0	209.0		(0.0, 131.48983672109296, 90.52449183605465)	#00835a	0.0	131.48983672109296	90.52449183605465	161.3071431648678	255.0	131.48983672109296	71.05562924539439	-63.28072817098174	12.236134028879487	58.86674775074975	107.78461870043319	90.93414528490503	17.09321350706253	0.9987892089056628	0.8722879919208439	0.4599987216222574	64.4528783982716	-10.943808732727488
211	235.0	210.0		(0.0, 131.45551482839053, 90.62745751416195)	#00835a	0.0	131.45551482839053	90.62745751416195	161.36492453700652	255.0	131.45551482839053	71.04841643528779	-63.23205716970065	12.172377681179647	58.87670109963346	107.75783011996002	91.03573808730422	17.173210749811368	0.9986878224711627	0.8716170905074224	0.4576018993605846	64.39301074127201	-10.896332722458904
212	236.0	211.0		(0.0, 131.23758747084304, 91.05231589470176)	#00835b	0.0	131.23758747084304	91.05231589470176	161.6278526523192	254.99999999999997	131.23758747084304	71.00193472018955	-63.000949792840764	11.881264606975872	58.894115294901695	107.58530217927355	91.45416861046319	17.543472021853553	0.998034455018864	0.8684314098822798	0.4466579491173782	64.11149759178161	-10.679900498196105
213	237.0	212.0		(0.0, 131.5504831722759, 90.5134955014995)	#00835a	0.0	131.5504831722759	90.5134955014995	161.28308463130378	254.99999999999997	131.5504831722759	71.06886036301914	-63.3084362013327	12.264141412127394	58.88334888370543	107.83377098633788	90.92386537820727	17.05459936348322	0.9989751913203668	0.8726699309859194	0.4610516163077532	64.48540345562607	-10.963567165718127
214	238.0	213.0		(0.0, 131.57280906364545, 90.3948683772076)	#00835a	0.0	131.57280906364545	90.3948683772076	161.22198303153095	254.99999999999997	131.57280906364545	71.07340236973052	-63.35769552851767	12.33123790874564	58.866544485171616	107.85064753415529	90.80664778407198	16.97149917635215	0.9990390357664476	0.8733489421293665	0.4635740063532431	64.54654918000213	-11.013723409039379
215	239.0	214.0		(0.0, 131.14195268243918, 90.83638787070976)	#00835a	0.0	131.14195268243918	90.83638787070976	161.55941833076275	255.0	131.14195268243918	70.9803675714123	-63.03665737902697	11.952263440929855	58.8212829056981	107.50531316227924	91.23944351882706	17.464664509211925	0.9977312976801092	0.8689236181667128	0.44932704155935543	64.15977536496074	-10.736295955583905
216	240.0	215.0		(0.0, 131.70209930023324, 90.66711096301233)	#00835a	0.0	131.70209930023324	90.66711096301233	161.30554248326325	255.00000000000003	131.70209930023324	71.1024383275971	-63.31595768175913	12.244453328278038	58.961072975674774	107.95857686104631	91.07746084638454	17.06697351664858	0.9994471779741146	0.8727736102141311	0.46031147294380176	64.48904662395539	-10.945123485130352
217	241.0	216.0		(0.0, 132.0446517827391, 90.1299566811063)	#00845a	0.0	132.0446517827391	90.1299566811063	160.95430846956336	255.00000000000003	132.0446517827391	71.17568370877615	-63.63385790406373	12.637979249342447	58.95983338887038	108.2311565478174	90.54910363212262	16.564117886994335	1.0004767473002993	0.877155679677618	0.47510547733992936	64.87670145176452	-11.233038414059603
218	242.0	217.0		(0.0, 131.54315228257246, 90.60646451182939)	#00835a	0.0	131.54315228257246	90.60646451182939	161.32779073920676	254.99999999999997	131.54315228257246	71.06752340241206	-63.273850563619504	12.215373756771509	58.89967010996334	107.82880363212263	91.01583138953681	17.114332322023543	0.9989563984134393	0.8721931881079198	0.45921827098256507	64.44218743311616	-10.926847272466228
219	243.0	218.0		(0.0, 131.66277907364213, 90.82872375874709)	#00835a	0.0	131.66277907364213	90.82872375874709	161.39152662482283	254.99999999999997	131.66277907364213	71.09430870541843	-63.24539333750179	12.149913322913086	58.981206264578475	107.92835105298235	91.23706431189603	17.184679302364277	0.9993329044254772	0.8718009218154272	0.4567573862112277	64.40186466376278	-10.874464592969813
220	244.0	219.0		(0.0, 131.48083972009331, 90.77040986337887)	#00835a	0.0	131.48083972009331	90.77040986337887	161.42219203495412	255.00000000000003	131.48083972009331	71.05436519088283	-63.19334662083625	12.111078547884823	58.913142285904705	107.77992364545152	91.17751416194602	17.24567382576091	0.998771440798913	0.8710834881309794	0.45529745231173563	64.34343230458096	-10.849247961147734
221	245.0	220.0		(0.0, 131.34988337220926, 90.7237587470843)	#00835a	0.0	131.34988337220926	90.7237587470843	161.44218011522625	254.99999999999997	131.34988337220926	71.02557853942214	-63.157438838672086	12.085408839447176	58.86321559480173	107.67303880706432	91.13001999333555	17.286890684628737	0.9983668029518513	0.8705885202615565	0.45433243893104985	64.30333729657578	-10.832806688765812
222	246.0	221.0		(0.0, 131.52249250249918, 90.4915028323892)	#00835a	0.0	131.52249250249918	90.4915028323892	161.28183755216	255.00000000000003	131.52249250249918	71.06267674046929	-63.304877753843414	12.26462596591733	58.87027324225258	107.81079758413863	90.9018127290903	17.056147261641815	0.9988882715992928	0.8726208798592257	0.46106983236548865	64.48200212084696	-10.96459120034456
223	247.0	222.0		(0.0, 131.35554815061647, 90.80906364545152)	#00835a	0.0	131.35554815061647	90.80906364545152	161.47935808908213	254.99999999999997	131.35554815061647	71.02706267231555	-63.130598398994266	12.045336001253816	58.882032655781416	107.67854766411197	91.21452849050317	17.335104652535982	0.9983876645772323	0.8702185404287459	0.45282596194271224	64.26945288080644	-10.802215776178922
224	248.0	223.0		(0.0, 131.60846384538488, 90.46851049650117)	#00835a	0.0	131.60846384538488	90.46851049650117	161.24438862964828	255.0	131.60846384538488	71.08140753772733	-63.34666502141456	12.307992411823076	58.89232589136955	107.88039629456847	90.87991002999	16.99698497073008	0.9991515599323104	0.8731968930115871	0.4627001274922714	64.53128424682714	-10.995335465147058
225	249.0	224.0		(0.0, 131.77640786404532, 90.14995001666111)	#00835a	0.0	131.77640786404532	90.14995001666111	161.04677831695162	255.0	131.77640786404532	71.1171926776156	-63.52148511748751	12.528461727740204	58.880676441186274	108.01344771742754	90.56621459513495	16.71691424102796	0.9996545716139908	0.8756066862449844	0.4709883338194867	64.74520387484031	-11.157349902611937
226	250.0	225.0		(0.0, 131.48317227590803, 90.69376874375209)	#00835a	0.0	131.48317227590803	90.69376874375209	161.38648338363987	255.00000000000003	131.48317227590803	71.05465603721724	-63.220388381952986	12.149853620552475	58.898537154281904	107.78100391869377	91.10166277907365	17.198430048245786	0.9987755290630427	0.8714562430626038	0.45675514179240273	64.37729763018815	-10.878610878756396
227	251.0	226.0		(0.0, 131.90669776741086, 89.91636121292902)	#008359	0.0	131.90669776741086	89.91636121292902	160.89998282186272	255.00000000000003	131.90669776741086	71.1449730192292	-63.6524046366162	12.692976589949168	58.87434855048317	108.11681218593802	90.33626457847384	16.507751855608962	1.0000450643267855	0.87741133558681	0.477173018142605	64.90562587893685	-11.277468241473718
228	252.0	227.0		(0.0, 131.74308563812062, 89.97200933022326)	#008359	0.0	131.74308563812062	89.97200933022326	160.97612055817342	255.00000000000003	131.74308563812062	71.1094055114135	-63.5690408678436	12.604526029186314	58.83475841386205	107.98448523158946	90.38972009330223	16.62722672016077	0.9995451117773358	0.8762622145737722	0.47384785475507946	64.80661257370272	-11.215191892212662
229	253.0	228.0		(0.0, 131.51316227924025, 90.1412862379207)	#00835a	0.0	131.51316227924025	90.1412862379207	161.12498764793966	255.0	131.51316227924025	71.0596341398527	-63.420649907586224	12.434903167154609	58.79733755414861	107.79949490836388	90.5550049983339	16.850320248222825	0.998845503465436	0.8742167315889309	0.46747114300050596	64.62821095680374	-11.09327202932912
230	254.0	229.0		(0.0, 131.31856047984004, 90.78073975341553)	#00835a	0.0	131.31856047984004	90.78073975341553	161.4781000134488	255.0	131.31856047984004	71.01888553149428	-63.12561112240655	12.04556669790362	58.86490169943352	107.64819779740085	91.18611796067978	17.337676219244756	0.998272723085633	0.8701497937248822	0.45283463462999585	64.2645972262407	-10.803251163812165
231	255.0	230.0		(0.0, 131.4481839386871, 90.7470843052316)	#00835a	0.0	131.4481839386871	90.7470843052316	161.42183554893074	255.0	131.4481839386871	71.04715515301046	-63.18838061328547	12.110462032183356	58.898353882039316	107.753146137954	91.15409530156614	17.248923339273013	0.9986700933321577	0.8710150346084056	0.45527427534800957	64.33843901714111	-10.849541155909485
232	256.0	231.0		(0.0, 131.33088970343218, 90.64478507164279)	#00835a	0.0	131.33088970343218	90.64478507164279	161.41209365580374	255.00000000000003	131.33088970343218	71.02119498199883	-63.17685240053178	12.117411521978072	58.84153282239254	107.65676886037987	91.05164611796067	17.24950651029927	0.9983051857387253	0.8708561249080276	0.4555355307750874	64.32842560821416	-10.857552989733163
233	257.0	232.0		(0.0, 131.5271576141286, 90.66177940686438)	#00835a	0.0	131.5271576141286	90.66177940686438	161.35805002622158	254.99999999999997	131.5271576141286	71.0641841359207	-63.248677915079654	12.18204559277478	58.90577474175275	107.81639756081306	91.07043318893702	17.15599796341432	0.998909460213431	0.8718461978048558	0.4579653496925295	64.41115969170194	-10.901982801604605
234	258.0	233.0		(0.0, 131.6804398533822, 90.27290903032322)	#00835a	0.0	131.6804398533822	90.27290903032322	161.13271908758946	255.00000000000003	131.6804398533822	71.09657871892283	-63.44174262476615	12.431751842067706	58.875518160613126	107.93679035988004	90.6869843385538	16.841418584465313	0.9993648127347321	0.8745074824137843	0.46735267375948836	64.64830362143947	-11.086934476295923
235	259.0	234.0		(0.0, 131.40453182272574, 90.55481506164612)	#00835a	0.0	131.40453182272574	90.55481506164612	161.34780458735372	254.99999999999997	131.40453182272574	71.0370541665312	-63.23666776856013	12.18937019080859	58.846367877374206	107.7156393368877	90.96331222925691	17.15650050823673	0.9985281094189629	0.8716806449281272	0.4582407067394528	64.40075229467296	-10.910402582337088
236	260.0	235.0		(0.0, 131.56047984005332, 90.05131622792402)	#00835a	0.0	131.56047984005332	90.05131622792402	161.06916438921718	255.0	131.56047984005332	71.0697238606729	-63.47001931579943	12.497211029410149	58.79401199600133	107.83697931356215	90.46640786404531	16.771160430510413	0.998987329023567	0.8748972601352565	0.46981351166996627	64.6886669785486	-11.139014520372559
237	261.0	236.0		(0.0, 131.6514495168277, 90.28590469843385)	#00835a	0.0	131.6514495168277	90.28590469843385	161.1476994882127	254.99999999999997	131.6514495168277	71.09028061181412	-63.4258788815496	12.414526647608604	58.86913028990335	107.91337675441518	90.6995601466178	16.864504041342844	0.9992762837682939	0.8742888099503872	0.4667051189507407	64.62942506150881	-11.074653279805428
238	262.0	237.0		(0.0, 131.64811729423525, 90.17294235254916)	#00835a	0.0	131.64811729423525	90.17294235254916	161.09725723658235	255.0	131.64811729423525	71.08922932689684	-63.46308560495173	12.469365940637811	58.84550483172276	107.90946886704432	90.58769410196601	16.79825820799888	0.999261506444639	0.8748016829684521	0.4687667181967579	64.67648971197316	-11.115998402615668
239	263.0	238.0		(0.0, 131.61779406864378, 90.84738420526492)	#00835a	0.0	131.61779406864378	90.84738420526492	161.4141802853273	254.99999999999997	131.61779406864378	71.08453057609697	-63.22126534280281	12.123966886714243	58.970993002332555	107.89200359546817	91.25508830389872	17.219586288971353	0.9991954587346392	0.8714683314572983	0.45578196967411294	64.37327834292131	-10.855836999258997
240	264.0	239.0		(0.0, 131.4495168277241, 90.38887037654115)	#00835a	0.0	131.4495168277241	90.38887037654115	161.2579091462178	255.00000000000003	131.4495168277241	71.0464213667889	-63.3110484054219	12.288346236409486	58.827124291902706	107.7504211629457	90.79947684105298	17.03295208862329	0.9986597789099576	0.8727059386983038	0.46196155961178825	64.49257556819664	-10.984237104939584
241	265.0	240.0		(0.0, 131.42785738087304, 90.30356547817394)	#00835a	0.0	131.42785738087304	90.30356547817394	161.22576474018481	255.00000000000003	131.42785738087304	71.04143853810852	-63.33159376244962	12.322597676050684	58.80334888370543	107.73191823725425	90.71480839720093	16.993061963429646	0.9985897380761961	0.8729891444821656	0.46324919003586557	64.5192775996272	-11.010620145760946
242	266.0	241.0		(0.0, 131.52449183605464, 90.14195268243918)	#00835a	0.0	131.52449183605464	90.14195268243918	161.1217491544318	255.0	131.52449183605464	71.06211375035112	-63.42489336892776	12.438786597956097	58.800983005664776	107.80870612462512	90.55577807397533	16.84474576104904	0.9988803579623197	0.8742752252327209	0.4676171346347899	64.63312239780272	-11.095926495646049
243	267.0	242.0		(0.0, 131.80439853382205, 89.92835721426191)	#008359	0.0	131.80439853382205	89.92835721426191	160.9371879305768	255.0	131.80439853382205	71.12267252886805	-63.60806750382753	12.649018965369429	58.84503498833722	108.03383180606464	90.34711762745751	16.568687340171547	0.9997315988158534	0.8768001740271126	0.4755204985588453	64.85355759214568	-11.247043258779716
244	268.0	243.0		(0.0, 131.0946351216261, 90.90569810063312)	#00835a	0.0	131.0946351216261	90.90569810063312	161.6061410978229	255.0	131.0946351216261	70.97019786359577	-62.99424764971484	11.900378560797975	58.82047650783072	107.46760914361877	91.30758747084305	17.531370843847988	0.9975883477895411	0.8683390247416873	0.44737650894212044	64.1084569058085	-10.697797404336294
245	269.0	244.0		(0.0, 131.34688437187603, 91.04531822725758)	#00835b	0.0	131.34688437187603	91.04531822725758	161.59001654100243	255.00000000000003	131.34688437187603	71.02584304553591	-63.04665186300162	11.92542328880366	58.92659780073309	107.67402059646784	91.44833388870377	17.48138879608404	0.9983705209662427	0.8690613863089026	0.44831802714049923	64.16460107996984	-10.711086032146723
246	270.0	245.0		(0.0, 131.3088970343219, 90.91736087970676)	#00835a	0.0	131.3088970343219	90.91736087970676	161.5435798791041	255.0	131.3088970343219	71.01716144622594	-63.07520907190878	11.97445190087496	58.889230256581136	107.64179949683438	91.32127624125292	17.424773916143117	0.9982484885840244	0.8694550308059316	0.4501611827338004	64.20178734109645	-10.749341799030022
247	271.0	246.0		(0.0, 131.62045984671775, 90.38620459846717)	#00835a	0.0	131.62045984671775	90.38620459846717	161.20310992853038	255.00000000000003	131.62045984671775	71.08379427542765	-63.37945689191826	12.35325256752815	58.87958347217594	107.8892669343552	90.79854715094969	16.941171252223185	0.9991851089682543	0.873648909853045	0.464401613739122	64.5721178598911	-11.029208645680807
248	272.0	247.0		(0.0, 131.36087970676442, 90.75341552815728)	#00835a	0.0	131.36087970676442	90.75341552815728	161.45225689600065	255.0	131.36087970676442	71.02807018187042	-63.15167966999602	12.07483507227285	58.87255581472843	107.68228748083973	91.15949016994335	17.298880143711774	0.9984018265751198	0.8705091334746978	0.45393493434574195	64.2956941572636	-10.824516565163927
249	273.0	248.0		(0.0, 131.42252582472508, 90.89103632122625)	#00835a	0.0	131.42252582472508	90.89103632122625	161.4956427374309	255.0	131.42252582472508	71.04195385807223	-63.129171888662405	12.029758734901176	58.919190269910025	107.73383169610129	91.29635121626124	17.34886797881092	0.99859698164049	0.8701988768144229	0.45224035846765454	64.26513392632287	-10.788812272210642
250	274.0	249.0		(0.0, 131.6101299566811, 90.51182939020326)	#00835a	0.0	131.6101299566811	90.51182939020326	161.2636152338706	255.0	131.6101299566811	71.08189563160656	-63.332557734101734	12.2871481763275	58.9015061646118	107.88221032322559	90.92281239586804	17.02214576547755	0.9991584207947739	0.8730024322701067	0.4619165203775955	64.51346277677519	-10.979552730858334
251	275.0	250.0		(0.0, 131.34755081639454, 90.62945684771742)	#00835a	0.0	131.34755081639454	90.62945684771742	161.39983864993633	254.99999999999997	131.34755081639454	71.02479793559537	-63.18867300657388	12.131201809432323	58.84363212262579	107.67014140953017	91.03663778740419	17.23148311070383	0.9983558304407796	0.871019065079637	0.45605395551486116	64.34263325100156	-10.867630363653795
252	276.0	251.0		(0.0, 131.65711429523492, 90.40786404531822)	#00835a	0.0	131.65711429523492	90.40786404531822	161.20150947980653	254.99999999999997	131.65711429523492	71.09186735400647	-63.38653679701894	12.356140277503469	58.89527824058647	107.91927524825059	90.8203565478174	16.934886947261134	0.9992985877151573	0.8737465022225035	0.4645101727736935	64.57961946060986	-11.030521648586944
253	277.0	252.0		(0.0, 131.7407530823059, 90.25624791736088)	#00835a	0.0	131.7407530823059	90.25624791736088	161.1062996706749	255.00000000000003	131.7407530823059	71.10970841710223	-63.47119960883813	12.462434956667256	58.890883038987006	107.98561171942686	90.67109296901033	16.79965330712657	0.9995493695530594	0.874913529787556	0.4685061584678014	64.6831157631892	-11.108588489412533
254	278.0	253.0		(0.0, 131.28823725424857, 90.42952349216928)	#00835a	0.0	131.28823725424857	90.42952349216928	161.32717083422168	254.99999999999997	131.28823725424857	71.01124096900003	-63.23341464063048	12.208150396875727	58.785258247250916	107.6198297800733	90.83811062979008	17.14267275422584	0.9981652677494809	0.8716358024537872	0.458946719828415	64.40111538806326	-10.927356566997409
255	279.0	254.0		(0.0, 131.79840053315561, 89.57014328557148)	#008359	0.0	131.79840053315561	89.57014328557148	160.7759773669054	255.00000000000003	131.79840053315561	71.12033901158979	-63.72793466741838	12.825249599959143	58.771532822392544	108.02515121626125	89.99242585804731	16.3556399334528	0.9996987978695938	0.8784524730832076	0.4821456194042543	65.00566655512424	-11.378783384945528
256	280.0	255.0		(0.0, 131.52515828057315, 90.6981006331223)	#00835a	0.0	131.52515828057315	90.6981006331223	161.37524796874644	255.0	131.52515828057315	71.06385085283071	-63.23550975023207	12.163330320294508	58.91241919360213	107.81515939686771	91.1063712095968	17.178864227983073	0.9989047754395809	0.871664682319744	0.45726177768233256	64.39469153472429	-10.887847181214887
257	281.0	256.0		(0.0, 131.10029990003332, 90.8480506497834)	#00835a	0.0	131.10029990003332	90.8480506497834	161.57796010492282	255.0	131.10029990003332	70.9712739820097	-63.01616053556219	11.930973302942306	58.81070309896701	107.47159841719427	91.2505731422859	17.493768265998543	0.9976034741837586	0.8686410811140687	0.4485266714233043	64.13567347895606	-10.72102041303248
258	282.0	257.0		(0.0, 131.58613795401533, 90.2215928023992)	#00835a	0.0	131.58613795401533	90.2215928023992	161.13879814631923	255.0	131.58613795401533	71.07582071678884	-63.42204713248706	12.422164365730692	58.836021326224596	107.85963400533156	90.63523825391536	16.86020350920003	0.9990730291174446	0.874235991520639	0.46699224726790195	64.62713230528367	-11.08195100875813
259	283.0	258.0		(0.0, 131.74975008330557, 89.88437187604131)	#008359	0.0	131.74975008330557	89.88437187604131	160.93413694638843	255.0	131.74975008330557	71.11061084510149	-63.601560865015784	12.65060473858588	58.819296901032985	107.98896784071977	90.30302565811395	16.570881432968722	0.9995620544783362	0.8767104837996564	0.4755801132746231	64.84748526132867	-11.249538723186374
260	284.0	259.0		(0.0, 131.81239586804398, 89.88903698767078)	#008359	0.0	131.81239586804398	89.88903698767078	160.91680591755167	255.0	131.81239586804398	71.12430662823128	-63.62462588053119	12.671555372692733	58.83965011662779	108.03991086637787	90.30827057647451	16.540777226448633	0.999754568435961	0.8770284216086714	0.4763677202821618	64.8741962108262	-11.263712507883032
261	285.0	260.0		(0.0, 131.38820393202266, 90.48983672109297)	#00835a	0.0	131.38820393202266	90.48983672109297	161.32326982774362	255.0	131.38820393202266	71.0332952016705	-63.25237366802339	12.215480682262037	58.82831056314562	107.70168383872043	90.89882039320227	17.126069900354167	0.9984752717538911	0.8718971416072915	0.4592222906826464	64.421120317315	-10.930561429030575
262	286.0	261.0		(0.0, 131.94268577140954, 89.75674775074975)	#008359	0.0	131.94268577140954	89.75674775074975	160.81624406505708	255.00000000000003	131.94268577140954	71.15237170085354	-63.72097990675907	12.785802333121342	58.853582139286914	108.14435214928359	90.17860713095635	16.39260953518009	1.0001490634531742	0.8783566057570067	0.48066265981309153	64.99107647653825	-11.34590011026891
263	287.0	262.0		(0.0, 131.42519160279906, 90.66144618460513)	#00835a	0.0	131.42519160279906	90.66144618460513	161.38998547186029	255.0	131.42519160279906	71.04187983362841	-63.20847889030329	12.144271212514003	58.87409863378873	107.7335568310563	91.06908363878706	17.20964888061126	0.9985959411203165	0.8712920776546482	0.45654527971053843	64.36454868100151	-10.875731672709733
264	288.0	263.0		(0.0, 131.71842719093635, 90.42552482505832)	#00835a	0.0	131.71842719093635	90.42552482505832	161.19037560051305	255.0	131.71842719093635	71.10531498472504	-63.40470391668956	12.370173409196017	58.91781739420193	107.96927357880706	90.83845384871711	16.913225265463062	0.9994876135332339	0.8739969253891531	0.46503772687073863	64.60013675633085	-11.039655184938509
265	289.0	264.0		(0.0, 131.54281906031324, 90.13195601466178)	#00835a	0.0	131.54281906031324	90.13195601466178	161.11146012767253	255.0	131.54281906031324	71.06609289896919	-63.43553582843386	12.45056968672582	58.80466511162946	107.82348889703434	90.54606464511829	16.829058923167143	0.998936290627227	0.8744219253403207	0.46806010181364244	64.64583429243166	-11.104359360459611
266	290.0	265.0		(0.0, 131.2592469176941, 90.56947684105299)	#00835a	0.0	131.2592469176941	90.56947684105299	161.40027265180538	254.99999999999997	131.2592469176941	71.00529426078253	-63.17418547450615	12.128012464618676	58.80426191269577	107.59776573475509	90.9763745418194	17.24217467642865	0.9980816782005708	0.870819362885612	0.4559340569804362	64.32780422732654	-10.867273505151571
267	291.0	266.0		(0.0, 131.63445518160614, 90.26057980673109)	#00835a	0.0	131.63445518160614	90.26057980673109	161.14146847747668	255.0	131.63445518160614	71.08649398218593	-63.42781110606172	12.42077689546004	58.85879706764412	107.89930135288239	90.67431856047983	16.85821374242009	0.9992230572350702	0.8743154445402272	0.46694008744771015	64.63252215713882	-11.079761826104464
268	292.0	267.0		(0.0, 131.14028657114295, 90.65478173942019)	#00835a	0.0	131.14028657114295	90.65478173942019	161.4768569337724	255.0	131.14028657114295	70.97948188387349	-63.09795961623854	12.041457922424526	58.78444518493835	107.50202914028657	91.05963678773742	17.35648575984591	0.9977188480661149	0.8697686338127568	0.4526801715076277	64.2366656717952	-10.804274195188292
269	293.0	268.0		(0.0, 131.3445518160613, 90.29223592135955)	#00835a	0.0	131.3445518160613	90.29223592135955	161.24673677267134	255.00000000000003	131.3445518160613	71.02317572755692	-63.30253959037191	12.29720923394022	58.77525824725092	107.66412036321226	90.70275908030658	17.030268281095584	0.9983330279703685	0.872588649637193	0.46229475043204704	64.48591220983005	-10.99340810700841
270	294.0	269.0		(0.0, 131.53215594801733, 90.17460846384539)	#00835a	0.0	131.53215594801733	90.17460846384539	161.13424940718673	255.00000000000003	131.53215594801733	71.06388320330494	-63.41677538278467	12.425417559949636	58.80989003665445	107.81527958013996	90.5881839386871	16.860372590436683	0.9989052301720899	0.8741633235205272	0.46711454612294645	64.62258429906427	-11.085679989150599
271	295.0	270.0		(0.0, 131.5291569476841, 90.2762412529157)	#00835a	0.0	131.5291569476841	90.2762412529157	161.18154940603316	255.0	131.5291569476841	71.06351819057777	-63.38091975272331	12.373846712822623	58.82928690436521	107.81392354881706	90.68877040986338	16.92314508751434	0.9989000993924897	0.8736690745374754	0.4651758190956506	64.5774966313621	-11.046894819250006
272	296.0	271.0		(0.0, 131.16094635121627, 91.01399533488836)	#00835b	0.0	131.16094635121627	91.01399533488836	161.6346471416159	255.00000000000003	131.16094635121627	70.98503798241313	-62.98361924281654	11.87161965179695	58.86269243585471	107.52263158613796	91.41546484505164	17.56113823081115	0.9977969470334161	0.8681925183411037	0.4462953617967476	64.09268012870909	-10.674298857722116
273	297.0	272.0		(0.0, 131.38053982006, 90.78873708763746)	#00835a	0.0	131.38053982006	90.78873708763746	161.46218483132247	255.00000000000003	131.38053982006	71.03247389538305	-63.147419567404214	12.064688775415977	58.88571476174609	107.69863482505832	91.19465511496168	17.309684943907865	0.9984637271111116	0.8704504104409624	0.4535534998524334	64.28960501721436	-10.816347958894582
274	298.0	273.0		(0.0, 131.61912695768078, 90.11762745751416)	#00835a	0.0	131.61912695768078	90.11762745751416	161.08109339753764	255.0	131.61912695768078	71.08273478183285	-63.470522120208315	12.486065150587876	58.82545484838387	107.88532912029325	90.53264245251583	16.780211523873486	0.9991702162598141	0.8749041910012694	0.46939449942332845	64.68700797808303	-11.129242128977584
275	299.0	274.0		(0.0, 131.6037987337554, 90.3182272575808)	#00835a	0.0	131.6037987337554	90.3182272575808	161.17733445079415	255.0	131.6037987337554	71.07995792519725	-63.39605931225084	12.380773352519082	58.860823058980344	107.87500884705099	90.73108297234255	16.90905761496318	0.999131183540355	0.8738777645503836	0.4654362155082748	64.59368301257386	-11.050351855161413
276	300.0	275.0		(0.0, 132.10329890036655, 89.76574475174942)	#008459	0.0	132.10329890036655	89.76574475174942	160.77070542475317	255.0	132.10329890036655	71.18743465959956	-63.780995120485294	12.840913493965056	58.905171609463515	108.27492989336889	90.1891202932356	16.313931268080058	1.0006419238387587	0.879183880533689	0.4827344795132839	65.06077464893008	-11.383087547060958
277	301.0	276.0		(0.0, 131.30856381206266, 90.56147950683106)	#00835a	0.0	131.30856381206266	90.56147950683106	161.3810692361765	255.0	131.30856381206266	71.01606909362842	-63.19643266624125	12.150340493585654	58.817950683105636	107.63774576807732	90.96895034988337	17.211260818793157	0.9982331339949747	0.8711260274700026	0.45677344503853634	64.35386449817005	-10.883061837616443
278	302.0	277.0		(0.0, 131.2749083638787, 90.80106631122959)	#00835a	0.0	131.2749083638787	90.80106631122959	161.50118287321428	255.0	131.2749083638787	71.0093870555783	-63.101393559821474	12.019260423074218	58.855434855048316	107.61295088970343	91.20580473175609	17.372989012114	0.9981392083261877	0.8698159687255952	0.4518456905105862	64.23588164187643	-10.784251747645701
279	303.0	278.0		(0.0, 131.40653115628123, 90.42085971342885)	#00835a	0.0	131.40653115628123	90.42085971342885	161.2860117002366	255.0	131.40653115628123	71.03710811927398	-63.28314863106388	12.256488301098534	58.820196601132956	107.71583965011662	90.83071642785738	17.074902754348937	0.9985288678024695	0.8723213565537361	0.46076390931783306	64.45912197770218	-10.961163556176851
280	304.0	279.0		(0.0, 131.49583472175942, 90.54448517160947)	#00835a	0.0	131.49583472175942	90.54448517160947	161.3143817200895	254.99999999999997	131.49583472175942	71.05699832588427	-63.276281657675234	12.228462403706075	58.87260579806731	107.78970400533157	90.95399866711097	17.102063621824254	0.9988084533038046	0.8722266993239461	0.45971031862142353	64.4470566680923	-10.937862898024086
281	305.0	280.0		(0.0, 131.6184605131623, 90.41719426857713)	#00835a	0.0	131.6184605131623	90.41719426857713	161.2178628663728	255.0	131.6184605131623	71.08344589387548	-63.368103371779114	12.337144418194246	58.88516161279574	107.88797209596802	90.82920693102298	16.960861988456394	0.9991802119637723	0.8734924081886417	0.46379605253132483	64.55789384213107	-11.017104256978941
282	306.0	281.0		(0.0, 131.75474841719426, 90.00833055648117)	#00835a	0.0	131.75474841719426	90.00833055648117	160.98903377879392	255.0	131.75474841719426	71.1120569853924	-63.56124517732498	12.590796645456725	58.84563812062646	107.99434616794402	90.4257947350883	16.64298710674091	0.999582382062969	0.8761547555191016	0.47333171959757253	64.79629656592468	-11.204624298570192
283	307.0	282.0		(0.0, 131.37487504165279, 90.71776074641787)	#00835a	0.0	131.37487504165279	90.71776074641787	161.43155716082953	254.99999999999997	131.37487504165279	71.03103097691593	-63.169374166802015	12.097679996975664	58.86976341219594	107.69327828057314	91.12433188937021	17.270069805857705	0.9984434448138525	0.8707530418103485	0.4547937543075084	64.31736696985239	-10.84154510985109
284	308.0	283.0		(0.0, 131.66811062979008, 89.65678107297568)	#008359	0.0	131.66811062979008	89.65678107297568	160.85580660835763	255.0	131.66811062979008	71.09212274756872	-63.64710104990662	12.73363116516466	58.74847050983006	107.92022465844718	90.07689436854382	16.476454142652365	0.9993021776395126	0.8773382287320914	0.4787013646434756	64.90838801501296	-11.313577375203629
285	309.0	284.0		(0.0, 131.67444185271577, 90.49083638787071)	#00835a	0.0	131.67444185271577	90.49083638787071	161.23389555997016	255.0	131.67444185271577	71.09589115996027	-63.36509583922734	12.321457651533052	58.91724425191603	107.93423415194937	90.90267244251916	16.975643997373194	0.9993551481032373	0.8734509511035852	0.46320633255984484	64.55194566682702	-11.003947557048907
286	310.0	285.0		(0.0, 131.61412862379206, 90.296901032989)	#00835a	0.0	131.61412862379206	90.296901032989	161.1643804402315	255.0	131.61412862379206	71.0821549631563	-63.40740716141335	12.39519516681884	58.85976007997334	107.88317415194933	90.71007330889702	16.89078144116229	0.999162066073215	0.8740341880436758	0.4659783815327483	64.60758582517057	-11.060975481178758
287	311.0	286.0		(0.0, 131.60479840053316, 90.12229256914362)	#00835a	0.0	131.60479840053316	90.12229256914362	161.0876930010685	255.0	131.60479840053316	71.07961601979629	-63.46328044799715	12.478419816221088	58.821946017994	107.87373819060313	90.53711762745752	16.790570073402034	0.9991263775675058	0.8748043687663836	0.46910708478511043	64.67842705517039	-11.12383508410618
288	312.0	287.0		(0.0, 131.4275241586138, 90.20993002332555)	#00835a	0.0	131.4275241586138	90.20993002332555	161.18312230296084	255.0	131.4275241586138	71.0410975693676	-63.36341484874097	12.368948131641645	58.78451849383539	107.73065218260581	90.62210596467844	16.93686563819949	0.9985849452694525	0.8734277796285063	0.4649916644373497	64.55937746893854	-11.045604712987076
289	313.0	288.0		(0.0, 131.59846717760746, 90.1519493502166)	#00835a	0.0	131.59846717760746	90.1519493502166	161.10319122268166	254.99999999999997	131.59846717760746	71.07831682490443	-63.450666518953035	12.461333086459025	58.82591469510163	107.8689099566811	90.56641452849051	16.811769179161494	0.9991081155120989	0.8746304930991127	0.46846473534461697	64.6627551531101	-11.11113582401062
290	314.0	289.0		(0.0, 131.4411862712429, 90.54781739420193)	#00835a	0.0	131.4411862712429	90.54781739420193	161.33307981899077	255.0	131.4411862712429	71.04505388374287	-63.25354628618707	12.206477830440132	58.85633122292569	107.7453430256581	90.95675108297235	17.13292604650589	0.9986405569661897	0.8719133054659077	0.45888384225447	64.42056518538033	-10.92250178336493
291	315.0	290.0		(0.0, 131.3272242585805, 90.66644451849383)	#00835a	0.0	131.3272242585805	90.66644451849383	161.423145138577	255.0	131.3272242585805	71.02045467047674	-63.1680149577592	12.105327729336901	58.84472842385871	107.65402129290237	91.0730523158947	17.264457392763955	0.9982947795940279	0.870734305905108	0.45508125909465563	64.31747097902982	-10.848464067619542
292	316.0	291.0		(0.0, 131.5184938353882, 89.78807064311896)	#008359	0.0	131.5184938353882	89.78807064311896	160.96218015794796	255.00000000000003	131.5184938353882	71.0597893816945	-63.5433320479617	12.612576552787157	58.728347217594134	107.80007158280573	90.20537487504164	16.634520651720383	0.9988476856131139	0.8759078334609499	0.47415050186208546	64.78296176509247	-11.22659835227857
293	317.0	292.0		(0.0, 131.3912029323559, 90.0803065644785)	#00835a	0.0	131.3912029323559	90.0803065644785	161.1353140335527	255.0	131.3912029323559	71.03277884746133	-63.39331830178124	12.419818859570842	58.74733422192603	107.69976692102634	90.49341552815729	16.877960647740444	0.9984680136517876	0.8738399813170443	0.46690407155549624	64.59848841741967	-11.084807243500444
294	318.0	293.0		(0.0, 131.4495168277241, 89.98700433188937)	#008359	0.0	131.4495168277241	89.98700433188937	161.074477793551	255.00000000000003	131.4495168277241	71.04527101411473	-63.448195344073696	12.487907077042415	58.746751082972345	107.74614932689104	90.40162945684772	16.790922264936295	0.9986436090462943	0.8745964293922703	0.4694637438278446	64.66545689612485	-11.134661876938262
295	319.0	294.0		(0.0, 131.6804398533822, 89.98100633122293)	#008359	0.0	131.6804398533822	89.98100633122293	160.99971404928982	255.00000000000003	131.6804398533822	71.09574410451377	-63.54129648846207	12.576770662492276	58.817137620793076	107.9336874341886	90.39800066644452	16.665602341063558	0.999353081027136	0.875879774458475	0.47280443424601337	64.77400342522893	-11.19588288431379
296	320.0	295.0		(0.0, 131.38653782072643, 90.28257247584139)	#00835a	0.0	131.38653782072643	90.28257247584139	161.22914294264896	255.0	131.38653782072643	71.0323371212466	-63.32243153729772	12.317635134293825	58.786341219593474	107.69812707097635	90.69361212929024	17.00225643031589	0.998461804553631	0.8728628485432554	0.4630626308776572	64.50933630954007	-11.007847885888468
297	321.0	296.0		(0.0, 131.5524825058314, 89.81706097967344)	#008359	0.0	131.5524825058314	89.81706097967344	160.9648191818921	255.0	131.5524825058314	71.06730498746148	-63.54682976076631	12.610781714482089	58.744681772742425	107.82799214595136	90.23441519493502	16.63410212154181	0.9989533282767307	0.8759560473953788	0.47408302766444255	64.78604315818438	-11.224439160347353
298	322.0	297.0		(0.0, 131.8737087637454, 89.72409196934355)	#008359	0.0	131.8737087637454	89.72409196934355	160.82273539303554	255.00000000000003	131.8737087637454	71.13722263381646	-63.705006653968276	12.776464406018562	58.82566811062979	108.0879680973009	90.14558813728758	16.409077216568715	0.9999361214970998	0.8781364237678918	0.48031161474283135	64.97357859545987	-11.340597659043317
299	323.0	298.0		(0.0, 131.63078973675442, 89.85071642785738)	#008359	0.0	131.63078973675442	89.85071642785738	160.95579002794767	255.00000000000003	131.63078973675442	71.08452064882646	-63.56619723949919	12.62314378235767	58.77568810396535	107.89196669776742	90.26851716094636	16.613162350950944	0.9991953191925541	0.8762230168127791	0.47454776067618903	64.80744702918786	-11.231826350930477
300	324.0	299.0		(0.0, 131.4715094968344, 90.052649116961)	#00835a	0.0	131.4715094968344	90.052649116961	161.0975653029051	255.0	131.4715094968344	71.05027002355945	-63.4344636041862	12.46345195655687	58.76669776741086	107.76471397534155	90.46683772075974	16.818888481183528	0.9987138773240033	0.8744071453533813	0.46854439102131945	64.64726450070587	-11.115745967089202
301	325.0	300.0		(0.0, 131.19860046651115, 90.35488170609797)	#00835a	0.0	131.19860046651115	90.35488170609797	161.32127082978815	255.00000000000003	131.19860046651115	70.99139723270632	-63.22342542812748	12.211769825664165	58.74254248583806	107.54621541152949	90.7633188937021	17.145226079860937	0.9978863354553754	0.8714981069757648	0.4590827867112846	64.39199364160888	-10.932203645406696
302	326.0	301.0		(0.0, 131.46851049650115, 90.44785071642785)	#00835a	0.0	131.46851049650115	90.44785071642785	161.2788661139513	255.0	131.46851049650115	71.05074515903162	-63.298436102731785	12.266174715609889	58.84480839720093	107.76647858047316	90.85805731422857	17.058396177706314	0.9987205560373918	0.8725320854493758	0.46112805523857975	64.47597269685419	-10.967031127592595
303	327.0	302.0		(0.0, 131.7067644118627, 89.67210929690103)	#008359	0.0	131.7067644118627	89.67210929690103	160.85079898393937	254.99999999999997	131.7067644118627	71.10061302679989	-63.65708128410097	12.740356278190944	58.76351882705764	107.95178993002332	90.09245584805063	16.46538139463797	0.9994215207424693	0.8774758004493569	0.4789541849695324	64.91949380352466	-11.317669417000292
304	328.0	303.0		(0.0, 131.4701766077974, 90.00033322225924)	#00835a	0.0	131.4701766077974	90.00033322225924	161.07410617880987	254.99999999999997	131.4701766077974	71.04982871530349	-63.451797191095004	12.488966192109796	58.755821392869045	107.76307501832723	90.41503165611462	16.78805518284909	0.9987076741008593	0.8746460787562431	0.4695035596369798	64.66919547456511	-11.134966305448778
305	329.0	304.0		(0.0, 131.42319226924357, 89.7344218593802)	#008359	0.0	131.42319226924357	89.7344218593802	160.9673910563107	255.00000000000003	131.42319226924357	71.03878841656623	-63.52408014448629	12.603842159887213	58.68807397534155	107.7220783038987	90.15130956347883	16.652404720305594	0.9985524868010074	0.875642457181179	0.4738221457359889	64.7623779319017	-11.222334846764884
306	330.0	305.0		(0.0, 131.7464178607131, 89.47750749750084)	#008359	0.0	131.7464178607131	89.47750749750084	160.74987796272362	255.0	131.7464178607131	71.1087199702833	-63.73912438778012	12.85216513641907	58.736891036321225	107.98193577474177	89.90019660113295	16.326958525813293	0.9995354755093812	0.8786067168630536	0.4831574677817011	65.02195111202595	-11.400089183929715
307	331.0	306.0		(0.0, 131.4475174941686, 89.94901699433522)	#008359	0.0	131.4475174941686	89.94901699433522	161.05776299578682	255.0	131.4475174941686	71.04472487089637	-63.46037726179332	12.506057606091714	58.73853382205932	107.74412126291237	90.36400199933357	16.769069955997853	0.9986359322167623	0.8747643500349767	0.4701460851735458	64.68091649826879	-11.148353448290461
308	332.0	307.0		(0.0, 131.4381872709097, 89.81106297900699)	#008359	0.0	131.4381872709097	89.81106297900699	160.99770310764973	254.99999999999997	131.4381872709097	71.04228867650646	-63.50381169838648	12.571247058684708	58.70805064978342	107.73507493835389	90.22733422192601	16.69076066231336	0.9986016879958147	0.8753630684532239	0.47259678281916306	64.7361595465364	-11.197528847822719
309	333.0	308.0		(0.0, 131.64611796067976, 89.94335221592803)	#008359	0.0	131.64611796067976	89.94335221592803	160.99324170400183	255.00000000000003	131.64611796067976	71.08813580254727	-63.54062127689164	12.582742184711826	58.798967010996336	107.90540406531156	90.36037987337555	16.660965488918904	0.9992461353849267	0.8758704670601262	0.4730289244796647	64.77450079421918	-11.201180390335987
310	334.0	309.0		(0.0, 131.78273908697102, 89.59713428857047)	#008359	0.0	131.78273908697102	89.59713428857047	160.79311216749267	255.0	131.78273908697102	71.11699562710562	-63.712563032086386	12.80596871644284	58.77207597467512	108.01271477174276	90.01899033655448	16.380170919795	0.9996518017852656	0.8782405840404637	0.48142078411327804	64.98679498855205	-11.364792291157839
311	335.0	310.0		(0.0, 132.0389870043319, 89.49383538820393)	#008459	0.0	132.0389870043319	89.49383538820393	160.66700483786713	255.00000000000003	132.0389870043319	71.17263251644819	-63.84847242542552	12.952638822206897	58.83085304898367	108.21979251249584	89.91928690436521	16.183413197709555	1.0004338583975647	0.8801140158928699	0.48693462214352773	65.14904668158134	-11.467699928094229
312	336.0	311.0		(0.0, 131.23858713762078, 90.50916361212929)	#00835a	0.0	131.23858713762078	90.50916361212929	161.3792157868411	255.00000000000003	131.23858713762078	71.00059725853289	-63.186588015818444	12.150190158589137	58.7857947350883	107.58034059980005	90.9164578473842	17.216856557989217	0.998015655068963	0.8709903246960827	0.4567677934245503	64.34416854673505	-10.884585490910895
313	337.0	312.0		(0.0, 131.15161612795734, 90.20826391202932)	#00835a	0.0	131.15161612795734	90.20826391202932	161.26899838917035	255.0	131.15161612795734	70.98068408910885	-63.25490475728457	12.267019941950142	58.69865378207264	107.50648678773742	90.6176974341886	17.081841162923645	0.9977357467922077	0.8719320311990016	0.4611598302285464	64.43339781595678	-10.975133186465824
314	338.0	313.0		(0.0, 131.83405531489504, 89.89736754415195)	#008359	0.0	131.83405531489504	89.89736754415195	160.91387494502493	255.0	131.83405531489504	71.12906006346867	-63.630307010532185	12.675454170579158	58.84803065644785	108.05759555481507	90.31673442185938	16.534425926888684	0.9998213848144908	0.8771067326778333	0.47651428961847225	64.88052950373505	-11.26610926266834
315	339.0	314.0		(0.0, 131.17160946351217, 90.48583805398201)	#00835a	0.0	131.17160946351217	90.48583805398201	161.3896749871712	255.0	131.17160946351217	70.98586001936906	-63.16803128412418	12.136791814907365	58.76036654448518	107.52567998667112	90.8926957680773	17.238318275119727	0.9978085019467935	0.8707345309545431	0.45626410321071936	64.32341635726831	-10.87598693918791
316	340.0	315.0		(0.0, 131.56514495168278, 89.85471509496834)	#008359	0.0	131.56514495168278	89.85471509496834	160.97804861369661	255.00000000000003	131.56514495168278	71.0701814141527	-63.53896444291585	12.596744018965245	58.75613795401533	107.8386793802066	90.27181939353548	16.65015053764467	0.9989937605967298	0.8758476285684801	0.4735553019974115	64.77559696643065	-11.213614157029008
317	341.0	316.0		(0.0, 131.63312229256914, 89.80706431189603)	#008359	0.0	131.63312229256914	89.80706431189603	160.93516711346706	255.00000000000003	131.63312229256914	71.084905641117	-63.58201664842722	12.645745295626964	58.76768077307564	107.89339764411862	90.22532489170277	16.585595178358584	0.9992007308136938	0.8764410781538232	0.4753974299578482	64.82736856577435	-11.248696137382659
318	342.0	317.0		(0.0, 131.63578807064312, 89.76074641786072)	#008359	0.0	131.63578807064312	89.76074641786072	160.91322628904996	255.0	131.63578807064312	71.0853558387745	-63.59887865433384	12.66980562843596	58.75924358547151	107.89507096301233	90.17949683438854	16.556236989685722	0.9992070589901797	0.8766735110871532	0.47630194132621195	64.84860322899043	-11.266639679762939
319	343.0	318.0		(0.0, 131.5304898367211, 90.20159946684439)	#00835a	0.0	131.5304898367211	90.20159946684439	161.14708289104004	255.00000000000003	131.5304898367211	71.0635960898759	-63.40690911849012	12.411394535731324	58.81477174275241	107.81421294568479	90.61488837054316	16.877505455011235	0.9989011943793216	0.8740273228119703	0.4665873720009176	64.61020692028502	-11.075158818281244
320	344.0	319.0		(0.0, 132.00799733422193, 89.42452515828057)	#008459	0.0	132.00799733422193	89.42452515828057	160.64504892012235	255.0	132.00799733422193	71.1656742538783	-63.8599593028748	12.975744417932455	58.80738420526491	108.19387973675443	89.85035988003999	16.157743101585464	1.000336049995312	0.8802723558101445	0.48780324163322863	65.16490117666359	-11.485601814414306
321	345.0	320.0		(0.0, 131.85538153948684, 89.60179940019994)	#008359	0.0	131.85538153948684	89.60179940019994	160.7727610450394	255.00000000000003	131.85538153948684	71.13287205540738	-63.73952937134541	12.83062262785224	58.79552815728091	108.07177909030324	90.0243352215928	16.34485345221348	0.9998749678515175	0.8786122993256948	0.482347610160177	65.01809349326508	-11.381409311035494
322	346.0	321.0		(0.0, 131.76107964011996, 89.47117627457514)	#008359	0.0	131.76107964011996	89.47117627457514	160.74246045294183	255.0	131.76107964011996	71.11190467502658	-63.74705104632555	12.860773124709123	58.740169943352214	107.9937797034322	89.89407530823058	16.31542857011078	0.9995802411214082	0.8787159812357163	0.4834810719200522	65.03142319270029	-11.406143201930727
323	347.0	322.0		(0.0, 131.7414195268244, 89.48017327557481)	#008359	0.0	131.7414195268244	89.48017327557481	160.7526381286739	255.00000000000003	131.7414195268244	71.10763567266348	-63.736248659467144	12.848977245953108	58.73587470843053	107.97790346551149	89.9027857380873	16.331196282881354	0.9995202341446445	0.8785670766226844	0.4830376239212503	65.01850205478782	-11.397836265013009
324	348.0	323.0		(0.0, 131.88370543152283, 89.38653782072643)	#008359	0.0	131.88370543152283	89.38653782072643	160.66607206474256	255.0	131.88370543152283	71.13844076369809	-63.82413338333242	12.948583446529893	58.76125624791736	108.09250118960347	89.81150949683439	16.19989465449562	0.9999532440670317	0.8797785163692977	0.486782166504948	65.12438725550633	-11.468460559533277
325	349.0	324.0		(0.0, 131.4821726091303, 90.12062645784738)	#00835a	0.0	131.4821726091303	90.12062645784738	161.1252528017274	254.99999999999997	131.4821726091303	71.05279704178669	-63.41546974330081	12.433637689065913	58.783598800399865	107.77409928690436	90.5342419193602	16.854224433537034	0.998749398204796	0.8741453260404655	0.46742356928958817	64.62288409647515	-11.093054688829252
326	350.0	325.0		(0.0, 131.13662112629123, 90.10829723425525)	#00835a	0.0	131.13662112629123	90.10829723425525	161.22797878747068	254.99999999999997	131.13662112629123	70.97711199337631	-63.28312593830338	12.3110844314545	58.674011996001326	107.49324220259912	90.5185804731756	17.029551451371358	0.9976855358418758	0.8723210437472457	0.4628163672355048	64.46950308790636	-11.008803240524012
327	351.0	326.0		(0.0, 131.28290569810062, 90.06997667444185)	#00835a	0.0	131.28290569810062	90.06997667444185	161.16452611807708	255.0	131.28290569810062	71.00904357330796	-63.35406279253581	12.384630002833386	58.711696101299566	107.61167644118626	90.48210596467842	16.928987798474537	0.9981343801881681	0.873298866979058	0.465581200371152	64.55320544037802	-11.060856019004946
328	352.0	327.0		(0.0, 131.39253582139287, 90.05231589470176)	#00835a	0.0	131.39253582139287	90.05231589470176	161.12211488959167	254.99999999999997	131.39253582139287	71.0329903815663	-63.403401802520854	12.434227219031868	58.74214928357215	107.70055221926025	90.46571809396866	16.860385709292483	0.9984709870683008	0.8739789765035081	0.467445731765911	64.61115512561602	-11.095626721745576
329	353.0	328.0		(0.0, 131.53248917027656, 89.99933355548151)	#008359	0.0	131.53248917027656	89.99933355548151	161.05419160993998	255.0	131.53248917027656	71.06345454837663	-63.47672086670975	12.51264494833082	58.774938353882035	107.81368711762745	90.41466511162947	16.75458361183177	0.9988992048096902	0.8749896371125018	0.47039372621782705	64.69822544392677	-11.151278536882947
330	354.0	329.0		(0.0, 131.58580473175607, 89.73242252582473)	#008359	0.0	131.58580473175607	89.73242252582473	160.915852302799	254.99999999999997	131.58580473175607	71.07434854370304	-63.58886131129815	12.665332252278416	58.73808397200933	107.85416341552815	90.15095634788405	16.565456417838693	0.999052335604385	0.876535427846117	0.47613377159965053	64.83790499336106	-11.264492319425289
331	355.0	330.0		(0.0, 131.3345551482839, 90.2379206931023)	#00835a	0.0	131.3345551482839	90.2379206931023	161.22506247859235	255.0	131.3345551482839	71.02083200112415	-63.31712834213571	12.320444059742508	58.76129623458847	107.65542169943352	90.6488870376541	17.002852621549756	0.9983000835197382	0.8727897470857922	0.4631682281285926	64.50466714373255	-11.011196430459414
332	356.0	331.0		(0.0, 131.58680439853381, 90.07864045318227)	#00835a	0.0	131.58680439853381	90.07864045318227	161.07340741265966	255.0	131.58680439853381	71.07555748984393	-63.47107731813034	12.493419715803999	58.80763745418194	107.8586558413862	90.49372209263578	16.7737522927484	0.9990693290836138	0.8749118440813543	0.46967098304058197	64.68897272425433	-11.135538734430135
333	357.0	332.0		(0.0, 131.4621792735755, 89.6371209596801)	#008359	0.0	131.4621792735755	89.6371209596801	160.91083296579623	254.99999999999997	131.4621792735755	71.04703960492269	-63.57269890280987	12.666847864971874	58.680699766744425	107.75271703765412	90.05537154281905	16.573060226862147	0.9986684691373626	0.8763126384558503	0.4761907487380032	64.82235016274608	-11.268596707590152
334	358.0	333.0		(0.0, 131.58280573142287, 89.99700099966678)	#008359	0.0	131.58280573142287	89.99700099966678	161.0374290923825	255.0	131.58280573142287	71.07444975134504	-63.49735889128022	12.532518382104119	58.790069976674445	107.85453949683439	90.41285904698435	16.726655911312207	0.9990537582235606	0.8752741202644836	0.47114083752834274	64.72231920416496	-11.16500603786977
335	359.0	334.0		(0.0, 131.78940353215594, 89.62512495834721)	#008359	0.0	131.78940353215594	89.62512495834721	160.80379266750947	254.99999999999997	131.78940353215594	71.1185311886619	-63.705629461363266	12.794485495067942	58.77974008663779	108.01842650783072	90.0467677440853	16.393578130655342	0.9996733863145747	0.8781450088051951	0.480989089989947	64.97773529565353	-11.356069970725462
336	360.0	335.0		(0.0, 131.81972675774742, 89.37020993002332)	#008359	0.0	131.81972675774742	89.37020993002332	160.67837741505747	255.0	131.81972675774742	71.12442503120079	-63.804578553207094	12.932981589878878	58.738157280906364	108.04035134955015	89.79470509830057	16.223581153311944	0.9997562327602306	0.87950896442204	0.486195638595278	65.10212175618028	-11.458425502266053
337	361.0	336.0		(0.0, 131.31222925691435, 89.8813728757081)	#008359	0.0	131.31222925691435	89.8813728757081	161.06915557721004	254.99999999999997	131.31222925691435	71.01492335749873	-63.430078776334	12.489355060764783	58.683065644785074	107.633494041986	90.29568143952017	16.79973035308105	0.9982170290234934	0.8743467030545541	0.4695181785585894	64.6479611697522	-11.139021738789532
338	362.0	337.0		(0.0, 131.14928357214262, 90.5944685104965)	#00835a	0.0	131.14928357214262	90.5944685104965	161.4464186351406	255.0	131.14928357214262	70.98128020698435	-63.12210865188761	12.07466619133446	58.77517160946351	107.50869717427524	91.00001666111295	17.315468356573998	0.9977441260875233	0.8701015142081314	0.4539285855254706	64.26661780654759	-10.829319793657646
339	363.0	338.0		(0.0, 131.95168277240919, 89.19293568810397)	#008359	0.0	131.95168277240919	89.19293568810397	160.55708899534582	255.0	131.95168277240919	71.152725173566	-63.91691823384538	13.070597709941811	58.74360879706764	108.14566799066978	89.62052315894702	16.047127866674025	1.000154032021247	0.8810575015085954	0.49136910589746324	65.23965788542435	-11.55727645000306
340	364.0	339.0		(0.0, 131.72175941352882, 89.21392869043652)	#008359	0.0	131.72175941352882	89.21392869043652	160.6374447567272	255.0	131.72175941352882	71.10257939830308	-63.81947402082477	12.974708326610873	58.67653115628124	107.95910140953015	89.63900699766744	16.180444587224724	0.9994491609260682	0.879714289770096	0.4877642913665605	65.12502069447159	-11.491800889317888
341	365.0	340.0		(0.0, 132.19793402199267, 89.30123292235922)	#008459	0.0	132.19793402199267	89.30123292235922	160.53069372816503	255.0	132.19793402199267	71.20674109137241	-63.97649057843391	13.107786352193118	58.84160613128957	108.34687370543152	89.73019993335555	15.98389712494456	1.0009133035439557	0.8818786715920802	0.4927671559559289	65.3054776399896	-11.578771070408116
342	366.0	341.0		(0.0, 131.50683105631455, 90.27890703098967)	#00835a	0.0	131.50683105631455	90.27890703098967	161.18975705178232	255.0	131.50683105631455	71.05864330871623	-63.37119651197498	12.36421870650879	58.822899033655446	107.79581433188936	90.69118627124293	16.936528038128944	0.9988315759067405	0.8735350453252261	0.4648138689416493	64.56610915628826	-11.040162569598941
343	367.0	342.0		(0.0, 131.9873375541486, 89.28757080973008)	#008359	0.0	131.9873375541486	89.28757080973008	160.58915307982448	255.0	131.9873375541486	71.16077571297213	-63.89859508533052	13.036505967193456	58.77358880373208	108.17563990669775	89.71456847717427	16.08573190725223	1.000267193947615	0.8808049275751775	0.4900874790335285	65.21488282372127	-11.531156999758826
344	368.0	343.0		(0.0, 131.66911029656782, 90.02865711429523)	#00835a	0.0	131.66911029656782	90.02865711429523	161.02495577505636	254.99999999999997	131.66911029656782	71.09340456724621	-63.52057605540817	12.548865073708892	58.82315561479507	107.92498983005665	90.44506164611795	16.70028602072212	0.9993201954612563	0.8755941553535324	0.47175536636753346	64.74826327438477	-11.175219249352715
345	369.0	344.0		(0.0, 131.47750749750082, 89.82872375874709)	#008359	0.0	131.47750749750082	89.82872375874709	160.9935016879391	254.99999999999997	131.47750749750082	71.05094113594168	-63.513287811089505	12.57708430236657	58.72377207597467	107.76720642452516	90.24521159613462	16.680672121030565	0.9987233107751241	0.8754936911492618	0.4728162250568107	64.74658893040719	-11.200967605319097
346	370.0	345.0		(0.0, 131.78607130956348, 89.53915361546152)	#008359	0.0	131.78607130956348	89.53915361546152	160.7656830766897	255.0	131.78607130956348	71.11755772087761	-63.7336664831748	12.836130689732705	58.76151282905698	108.01480553482173	89.96162279240254	16.34338936256793	0.9996597028228023	0.8785314828259956	0.48255467731207735	65.01343318478465	-11.387187696647997
347	371.0	346.0		(0.0, 131.40753082305898, 90.01499500166611)	#00835a	0.0	131.40753082305898	90.01499500166611	161.10038189038275	255.0	131.40753082305898	71.03616481709108	-63.42206572436271	12.458362659630895	58.73933355548151	107.71233743752083	90.42892035988002	16.82996681467502	0.9985156083316714	0.8742362477988195	0.46835306669662835	64.63411808715477	-11.113437959714686
348	372.0	347.0		(0.0, 131.19626791069643, 90.56981006331223)	#00835a	0.0	131.19626791069643	90.56981006331223	161.42029868942396	255.0	131.19626791069643	70.99150231080186	-63.149135492006295	12.104384747235075	58.78480506497834	107.5466051316228	90.97607464178608	17.27573839340942	0.99788781247935	0.8704740634624857	0.4550458091265261	64.29875149252018	-10.850805144506186
349	373.0	348.0		(0.0, 131.4105298233922, 89.94568477174275)	#008359	0.0	131.4105298233922	89.94568477174275	161.06779794250474	255.0	131.4105298233922	71.03662260321205	-63.44691826343235	12.493949998466714	58.72640119960013	107.71403705764746	90.36033322225924	16.786587742110367	0.998522043174941	0.874578825579224	0.4696909182052649	64.66537113239862	-11.14013384609751
350	374.0	349.0		(0.0, 131.4715094968344, 89.7790736421193)	#008359	0.0	131.4715094968344	89.7790736421193	160.97271294094983	255.0	131.4715094968344	71.0494869787409	-63.52788070655957	12.599578013316659	58.71198267244252	107.76180586804398	90.19599800066645	16.653867981255935	0.9987028705012764	0.8756948457164391	0.4736618416753571	64.76527613760723	-11.217980274314856
351	375.0	350.0		(0.0, 131.37354215261578, 90.3678773742086)	#00835a	0.0	131.37354215261578	90.3678773742086	161.27218124448325	255.0	131.37354215261578	71.0297373713734	-63.288185225882586	12.270478940559126	58.79937354215261	107.6884761812729	90.77793402199268	17.06046479568109	0.9984252613248006	0.872390783080698	0.4612898659844862	64.46672818296527	-10.972519950035721
352	376.0	351.0		(0.0, 131.76441186271242, 89.35188270576475)	#008359	0.0	131.76441186271242	89.35188270576475	160.68710880697984	255.0	131.76441186271242	71.1122915926311	-63.789102890447644	12.921590808189487	58.7173442185938	107.99521871042985	89.77600799733423	16.241534283418495	0.9995856798056085	0.8792956414217797	0.4857674196003707	65.0846921832039	-11.451304182811421
353	377.0	352.0		(0.0, 131.57280906364545, 89.85804731756082)	#008359	0.0	131.57280906364545	89.85804731756082	160.97718120805368	254.99999999999997	131.57280906364545	71.0718666499707	-63.54084757471667	12.597935467399601	58.75918027324225	107.84494112629125	90.27519493502166	16.648122674731965	0.99901744901336	0.8758735864438798	0.47360009267683606	64.7776758502043	-11.214323962626612
354	378.0	353.0		(0.0, 131.35854715094968, 90.2315894701766)	#00835a	0.0	131.35854715094968	90.2315894701766	161.2146410388451	255.0	131.35854715094968	71.02606528383161	-63.32877156384076	12.332519640431961	58.76746751082972	107.67484550149949	90.64285904698433	16.986355211413358	0.9983736448455738	0.8729502421175993	0.46362219109327446	64.51840317666554	-11.01974785333811
355	379.0	354.0		(0.0, 131.39153615461512, 89.98633788737088)	#008359	0.0	131.39153615461512	89.98633788737088	161.09229887447822	255.0	131.39153615461512	71.03258269898822	-63.425537163857236	12.466659553050242	58.72864378540486	107.69903874375208	90.40038987004333	16.821136100613746	0.9984652565024897	0.8742840995709669	0.46866497569969484	64.6391241040246	-11.120061259438199
356	380.0	355.0		(0.0, 131.61779406864378, 89.71542819060313)	#008359	0.0	131.61779406864378	89.71542819060313	160.89816068964646	254.99999999999997	131.61779406864378	71.08129307843201	-63.60726472254286	12.685694827726524	58.7446017994002	107.87997090303232	90.13445184938355	16.538350372002878	0.9991499510420615	0.8767891081545319	0.476899271442408	64.85993353948069	-11.27895798697187
357	381.0	356.0		(0.0, 131.42519160279906, 90.16994335221592)	#00835a	0.0	131.42519160279906	90.16994335221592	161.1655979736668	255.0	131.42519160279906	71.04047274219535	-63.37614112556672	12.387936534023769	58.775798067310895	107.72833215594801	90.58249583472175	16.914014616050444	0.9985761624236218	0.8736032039445313	0.4657055043479628	64.57550801611049	-11.059977044686883
358	382.0	357.0		(0.0, 131.47750749750082, 90.05598133955348)	#00835a	0.0	131.47750749750082	90.05598133955348	161.09721109883316	254.99999999999997	131.47750749750082	71.05159158604897	-63.43569320163	12.464027294668579	58.76922359213595	107.76962217260913	90.47019660113295	16.81773166094505	0.998732453788211	0.8744240946381971	0.4685660199766138	64.64858195176109	-11.116036208707264
359	383.0	358.0		(0.0, 131.4921692769077, 89.71342885704765)	#008359	0.0	131.4921692769077	89.71342885704765	160.93632161537525	255.00000000000003	131.4921692769077	71.05381821615705	-63.55844964920787	12.639969145651175	58.70525824725092	107.77789206931023	90.13121626124624	16.603335790111032	0.9987637522813465	0.876116220791735	0.4751802844445276	64.80312756197733	-11.247751845015124
360	384.0	359.0		(0.0, 131.82639120293234, 89.18460513162279)	#008359	0.0	131.82639120293234	89.18460513162279	160.591844008382	255.00000000000003	131.82639120293234	71.12535002759128	-63.8705918681593	13.02824702945884	58.70310229923358	108.04379256581139	89.61102299233589	16.10775807723841	0.999769234916751	0.8804189195316606	0.4897769969163079	65.18579389905119	-11.528964540573261
361	385.0	360.0		(0.0, 131.1512829056981, 90.32289236921027)	#00835a	0.0	131.1512829056981	90.32289236921027	161.32154426616867	255.00000000000003	131.1512829056981	70.9809396992487	-63.215619754840965	12.210005053025652	58.72147617460847	107.50743457847385	90.73117627457515	17.15104702112913	0.9977393397608728	0.8713905103144514	0.45901644278633624	64.38399493960864	-10.931979014223643
362	386.0	361.0		(0.0, 131.3465511496168, 89.8700433188937)	#008359	0.0	131.3465511496168	89.8700433188937	161.05324846323043	255.0	131.3465511496168	71.02240417364166	-63.44750132686361	12.507773766691033	58.691439520159946	107.66125671442853	90.28480839720093	16.77475167199372	0.9983221826688374	0.8745868627691286	0.47021060160332023	64.66861548866717	-11.152050986921042
363	387.0	362.0		(0.0, 131.36387870709763, 90.20126624458514)	#00835a	0.0	131.36387870709763	90.20126624458514	161.19911826555023	255.0	131.36387870709763	71.02714534090252	-63.341229376032146	12.349559464485814	58.76305564811729	107.67885452182605	90.61289236921026	16.965275473608166	0.9983888266032879	0.8731219658049563	0.4642627771854945	64.53388999459114	-11.032483348390862
364	388.0	363.0		(0.0, 131.60913028990336, 89.49483505498168)	#008359	0.0	131.60913028990336	89.49483505498168	160.80028559926473	255.00000000000003	131.60913028990336	71.07876823929888	-63.67919693259133	12.792488580070271	58.69779740086638	107.87058754415195	89.9159780073309	16.409631434479056	0.9991144607915751	0.8777806517867113	0.48091401902848574	64.95142712867037	-11.358934163001274
365	389.0	364.0		(0.0, 131.52749083638787, 89.46117960679773)	#008359	0.0	131.52749083638787	89.46117960679773	160.81025755357044	255.0	131.52749083638787	71.06082157157306	-63.6585559778135	12.778928377903842	58.66575808063979	107.80390589470177	89.88184271909363	16.432276097388716	0.9988621945284973	0.8774961282435271	0.480404243992778	64.92852038717663	-11.350789858425655
366	390.0	365.0		(0.0, 131.22192602465844, 90.06364545151617)	#00835a	0.0	131.22192602465844	90.06364545151617	161.1807606457134	255.00000000000003	131.22192602465844	70.9956716124951	-63.332121422607244	12.365062178580445	58.69152615794735	107.56206925358214	90.47522825724758	16.957444266736896	0.997946418019602	0.8729964179702023	0.4648455779825742	64.52791927970425	-11.047541759899994
367	391.0	366.0		(0.0, 131.37354215261578, 90.02965678107297)	#00835a	0.0	131.37354215261578	90.02965678107297	161.11771151446283	255.0	131.37354215261578	71.02876883634735	-63.40363896707768	12.438421261119226	58.731729423525486	107.68488089636787	90.4430956347884	16.856761163889743	0.9984116471700498	0.8739822456788322	0.467603400355848	64.61219511622086	-11.099235854335564
368	392.0	367.0		(0.0, 131.58647117627459, 89.66311229590137)	#008359	0.0	131.58647117627459	89.66311229590137	160.88404141902447	254.99999999999997	131.58647117627459	71.07429597324283	-63.61279374063605	12.700123047105016	58.724428523825395	107.8539680673109	90.0823458847051	16.523250219817342	0.9990515966508506	0.8768653224496136	0.4774416782560084	64.86817904720552	-11.290500634806639
369	393.0	368.0		(0.0, 131.38053982006, 89.85171609463512)	#008359	0.0	131.38053982006	89.85171609463512	161.03425798875398	255.00000000000003	131.38053982006	71.02979073983681	-63.467178799333	12.529550131216883	58.698310563145625	107.68867429190271	90.26700433188937	16.745734292870008	0.9984260114954193	0.8748581052696893	0.4710292506815201	64.6921356212421	-11.167602689301962
370	394.0	369.0		(0.0, 131.62745751416193, 90.0696434521826)	#00835a	0.0	131.62745751416193	90.0696434521826	161.05662077799775	254.99999999999997	131.62745751416193	71.08441843626969	-63.490176143726316	12.513006969643904	58.81844051982672	107.89158679440185	90.48522159280239	16.74691488872284	0.9991938824478542	0.8751751102716886	0.47040733585472916	64.71149673886204	-11.14928897705799
371	395.0	370.0		(0.0, 131.93335554815062, 88.99533488837055)	#008358	0.0	131.93335554815062	88.99533488837055	160.4728589757837	255.0	131.93335554815062	71.14816107739503	-63.97722474338147	13.162716945476216	58.6984071976008	108.12867845718094	89.42471509496835	15.93702956436376	1.0000898770759965	0.8818887916284065	0.4948321874951831	65.3172443023423	-11.625845930767948
372	396.0	371.0		(0.0, 131.74775074975008, 89.53515494835055)	#008359	0.0	131.74775074975008	89.53515494835055	160.7757192538729	254.99999999999997	131.74775074975008	71.10917592158513	-63.71996364717275	12.823889289276579	58.748833722092634	107.98363140619794	89.95728090636455	16.36110252449231	0.9995418845616251	0.8783425972103378	0.48209448060718724	64.99758382971353	-11.37899412162812
373	397.0	372.0		(0.0, 131.12795734755082, 90.13828723758748)	#00835a	0.0	131.12795734755082	90.13828723758748	161.24442524427278	255.00000000000003	131.12795734755082	70.97529957305645	-63.26945013204388	12.292955442293207	58.677324225258246	107.48652254248584	90.5481839386871	17.052219350108487	0.9976600596638909	0.8721325307208506	0.4621348356489092	64.45261882590492	-10.995305412222582
374	398.0	373.0		(0.0, 131.63878707097635, 89.352215928024)	#008359	0.0	131.63878707097635	89.352215928024	160.7260889815921	255.00000000000003	131.63878707097635	71.08484296076303	-63.73959658576822	12.874737731662833	58.678467177607466	107.89316467177608	89.77508163945352	16.30776657603166	0.9991998497510415	0.8786132258373769	0.48400604993447266	65.02687940056464	-11.419503476175677
375	399.0	374.0		(0.0, 131.46851049650115, 89.61312895701433)	#008359	0.0	131.46851049650115	89.61312895701433	160.89791325021483	255.0	131.46851049650115	71.04835594825211	-63.583392676779425	12.68116726888968	58.67786404531822	107.7576054881706	90.03168277240918	16.55522417770842	0.998686972238758	0.8764600459034503	0.47672906480098826	64.83563701847223	-11.279160287044611
376	400.0	375.0		(0.0, 131.53648783738754, 89.85071642785738)	#008359	0.0	131.53648783738754	89.85071642785738	160.9851522897292	255.0	131.53648783738754	71.06390372920956	-63.52903336340887	12.588076262132898	58.746454515161616	107.81535583472176	90.26757414195268	16.662841225939527	0.9989055186932423	0.8757107344199592	0.4732294509522365	64.76417021834212	-11.207800895177481
377	401.0	376.0		(0.0, 131.40653115628123, 89.41219593468844)	#008359	0.0	131.40653115628123	89.41219593468844	160.825457523881	255.0	131.40653115628123	71.03422011569222	-63.62765160098888	12.758381588973776	58.61846384538487	107.70511755414861	89.83213928690436	16.466431419880184	0.9984882727525998	0.8770701294034209	0.47963181892625245	64.89417808268078	-11.338373967113396
378	402.0	377.0		(0.0, 131.48050649783406, 89.98600466511164)	#008359	0.0	131.48050649783406	89.98600466511164	161.06434043890485	255.0	131.48050649783406	71.05204730248924	-63.46076480656826	12.499935202592916	58.756157947350886	107.77131470843052	90.40094968343887	16.773965465069853	0.9987388595391373	0.8747696921140469	0.46991592278924565	64.680113249001	-11.14296598503071
379	403.0	378.0		(0.0, 131.3552149283572, 89.63178940353215)	#008359	0.0	131.3552149283572	89.63178940353215	160.94171188517416	255.0	131.3552149283572	71.02361817074205	-63.532341844768744	12.629694874131703	58.646474508497164	107.66576252915695	90.0490236587804	16.626301764446744	0.9983392471465768	0.8757563399091045	0.4747940389397462	64.77551738808593	-11.2433428625942
380	404.0	379.0		(0.0, 131.65878040653115, 89.42652449183605)	#008359	0.0	131.65878040653115	89.42652449183605	160.7537685898539	254.99999999999997	131.65878040653115	71.08942525076534	-63.722071522621384	12.845051262168772	58.69952682439187	107.91019715761412	89.848847050983	16.34220069985015	0.9992642604367956	0.878371653046063	0.48289003257273766	65.00382866463958	-11.396913533192656
381	405.0	380.0		(0.0, 131.54681772742418, 89.86204598467178)	#008359	0.0	131.54681772742418	89.86204598467178	160.9871014155006	255.0	131.54681772742418	71.06619501194928	-63.52923732880983	12.586278562770591	58.751922692435855	107.82386827057647	90.2788937020993	16.66423208633754	0.9989377259722333	0.8757135459642502	0.47316186919752784	64.7640209038931	-11.206205755120148
382	406.0	381.0		(0.0, 132.01866044651783, 88.88770409863379)	#008458	0.0	132.01866044651783	88.88770409863379	160.3977909477319	254.99999999999997	132.01866044651783	71.1664681556355	-64.04743006639829	13.248317432085921	58.703325558147284	108.19683604131956	89.31901366211262	15.827131628590427	1.0003472094279489	0.882856531128354	0.4980502067092398	65.40329665155642	-11.686902804723404
383	407.0	382.0		(0.0, 131.70709763412196, 89.54781739420193)	#008359	0.0	131.70709763412196	89.54781739420193	160.79407366927006	255.0	131.70709763412196	71.10033049130483	-63.699649917076606	12.802465035147925	58.7387637454182	107.95073941686105	89.96941019660112	16.39012111849039	0.9994175492991565	0.8780625842688604	0.48128906858018333	64.97344465652336	-11.364007115486007
384	408.0	383.0		(0.0, 130.9126957680773, 90.52449183605465)	#00825a	0.0	130.9126957680773	90.52449183605465	161.48924959719398	255.0	130.9126957680773	70.92921342574276	-63.05219882144508	12.021092342918461	58.687834055314894	107.31574939020327	90.92837387537487	17.399040811033487	0.9970122524865317	0.8691378479012667	0.45191455873191144	64.1878994619392	-10.794074611650403
385	409.0	384.0		(0.0, 131.39586804398533, 90.21426191269576)	#00835a	0.0	131.39586804398533	90.21426191269576	161.1950223042765	255.00000000000003	131.39586804398533	71.03418328046048	-63.349432056504895	12.355015126873115	58.775571476174605	107.70498080306564	90.62607797400865	16.956196729206894	0.9984877549803647	0.8732350349791701	0.4644678744586886	64.5429852165748	-11.035843461271796
386	410.0	385.0		(0.0, 131.8153948683772, 89.03498833722092)	#008359	0.0	131.8153948683772	89.03498833722092	160.5271273933333	255.0	131.8153948683772	71.12252116300922	-63.91739940577617	13.09905479422049	58.66977007664112	108.03326871709432	89.46279240253249	16.022890932023994	0.9997294711506987	0.8810641341834936	0.49243890640458365	65.2458365208042	-11.581674781318545
387	411.0	386.0		(0.0, 131.62445851382873, 89.31056314561813)	#008359	0.0	131.62445851382873	89.31056314561813	160.71153529702156	255.00000000000003	131.62445851382873	71.0815918725078	-63.7481952315126	12.89022625693974	58.66569476841053	107.88108138287238	89.73370209930025	16.290098984824027	0.9991541510231433	0.8787317531623049	0.48458831732467744	65.03837581174783	-11.431378250247876
388	412.0	387.0		(0.0, 131.1342885704765, 90.14895034988338)	#00835a	0.0	131.1342885704765	90.14895034988338	161.2473128115995	254.99999999999997	131.1342885704765	70.9767174478482	-63.26831204134997	12.290018348617139	58.6814195268244	107.49177937687438	90.5588037320893	17.05528901633985	0.997679989936223	0.8721168428033013	0.46202442010972933	64.45094149483758	-10.992935285801504
389	413.0	388.0		(0.0, 131.52882372542487, 89.72475841386205)	#008359	0.0	131.52882372542487	89.72475841386205	160.93008172923453	254.99999999999997	131.52882372542487	71.06186729597299	-63.56902684325244	12.64795907908358	58.71888703765411	107.80779057647452	90.14279906697767	16.59085227930801	0.9988768936910722	0.876262021252949	0.4754806537569329	64.81506030749584	-11.252855437959116
390	414.0	389.0		(0.0, 131.39820059980008, 89.97734088637121)	#008359	0.0	131.39820059980008	89.97734088637121	161.08610641956147	255.00000000000003	131.39820059980008	71.03401533370415	-63.43124067452982	12.473614785928856	58.728910363212265	107.70435730089972	90.3915494835055	16.812190508742354	0.9984853942468144	0.8743627191446551	0.46892644702921743	64.64606221060853	-11.125135004805516
391	415.0	390.0		(0.0, 131.44718427190935, 89.93802065978008)	#008359	0.0	131.44718427190935	89.93802065978008	161.05284772341832	255.00000000000003	131.44718427190935	71.04462049197517	-63.464000736308094	12.511404061993359	58.73623125624792	107.74373366211262	90.35311229590137	16.762613735205665	0.99863446502069	0.874814297521354	0.4703470769961396	64.68550549435768	-11.152379195802729
392	416.0	391.0		(0.0, 131.7464178607131, 89.46351216261246)	#008359	0.0	131.7464178607131	89.46351216261246	160.74350420238207	255.0	131.7464178607131	71.108679966043	-63.74390378742339	12.859151878635465	58.73409196934355	107.9817870043319	89.88634121959346	16.31849743754637	0.9995349131921665	0.8786725981042769	0.48342012365652737	65.02801747783877	-11.405291345680617
393	417.0	392.0		(0.0, 131.25691436187938, 89.82472509163613)	#008359	0.0	131.25691436187938	89.82472509163613	161.06056836472015	254.99999999999997	131.25691436187938	71.0026495528105	-63.42759159497591	12.49695412349734	58.654588470509836	107.58795405531491	90.23904698433856	16.794795373629267	0.9980445030209091	0.8743124187077221	0.4698038536855742	64.6469893955152	-11.146055671054727
394	418.0	393.0		(0.0, 131.3785404865045, 90.22825724758414)	#00835a	0.0	131.3785404865045	90.22825724758414	161.2068471365851	255.0	131.3785404865045	71.03043143815297	-63.33780928878041	12.34161691625606	58.77299900033323	107.69105266577809	90.63976007997334	16.973780947480165	0.9984350174330366	0.8730748218935754	0.4639641892472219	64.52901358001327	-11.026142559256622
395	419.0	394.0		(0.0, 131.37254248583807, 89.69210263245584)	#008359	0.0	131.37254248583807	89.69210263245584	160.96385786647525	255.00000000000003	131.37254248583807	71.02758340063912	-63.51856237215148	12.606078390392073	58.663908697100965	107.68048056647785	90.10890703098966	16.653588535813093	0.9983949841638136	0.8755663979023286	0.47390621339747907	64.75740095316989	-11.225225695143122
396	420.0	395.0		(0.0, 131.29490169943352, 90.0206597800733)	#00835a	0.0	131.29490169943352	90.0206597800733	161.13822788922275	255.00000000000003	131.29490169943352	71.01152878905641	-63.37564869529111	12.413613476496344	58.705551482839056	107.62089775408197	90.43340219926691	16.892910309869745	0.9981693134749143	0.8735964160799051	0.4666707896811143	64.57995545904942	-11.082418506567423
397	421.0	396.0		(0.0, 131.4281906031323, 89.72842385871377)	#008359	0.0	131.4281906031323	89.72842385871377	160.96309480345624	255.0	131.4281906031323	71.03986489029124	-63.52810080634419	12.608690914241215	58.68842385871377	107.7260751916028	90.14542152615796	16.646144450352548	0.9985676181896338	0.8756978796638144	0.47400442723102953	64.76726548675572	-11.225850016526309
398	422.0	397.0		(0.0, 131.4595134955015, 89.62812395868043)	#008359	0.0	131.4595134955015	89.62812395868043	160.90755620896806	255.0	131.4595134955015	71.04643067283679	-63.574722445796425	12.670342063338635	58.67807397534156	107.7504557214262	90.04643785404865	16.569030446512645	0.9986599097198638	0.8763405318176892	0.4763221077749352	64.82501756314502	-11.271276036130068
399	423.0	398.0		(0.0, 131.59646784405197, 89.87537487504166)	#008359	0.0	131.59646784405197	89.87537487504166	160.97771453024782	255.0	131.59646784405197	71.07708862918649	-63.54425659390684	12.598108315669677	58.76998000666445	107.86434571142951	90.29258580473176	16.646112506257882	0.9990908514523399	0.8759205777884764	0.473606590642867	64.78105339685067	-11.21388754125072
400	424.0	399.0		(0.0, 131.36187937354217, 89.4701766077974)	#008359	0.0	131.36187937354217	89.4701766077974	160.86581755733516	254.99999999999997	131.36187937354217	71.02461402268534	-63.590224620401315	12.712808898913641	58.61621792735755	107.66945878040654	89.88909363545484	16.52507738825929	0.9983532452799434	0.876554220268302	0.4779185834289073	64.84853257687017	-11.305396113779326
401	425.0	400.0		(0.0, 131.61979340219926, 89.51316227924025)	#008359	0.0	131.61979340219926	89.51316227924025	160.8053348050968	255.0	131.61979340219926	71.08115159445626	-63.67713280543863	12.787306078969962	58.70476841052982	107.87944507497501	89.93422859046983	16.415098601577697	0.9991479622810061	0.8777521989957726	0.4807191908355842	64.94838288270718	-11.354810484580536
402	426.0	401.0		(0.0, 131.6277907364212, 89.6214595134955)	#008359	0.0	131.6277907364212	89.6214595134955	160.85222080174168	255.0	131.6277907364212	71.08320945103992	-63.64329017921405	12.736253885474502	58.728907030989674	107.88709330889704	90.04152282572475	16.47633492352822	0.9991768884191751	0.8772856980985168	0.47879996179735224	64.90516580266095	-11.316507584564919
403	427.0	402.0		(0.0, 131.3445518160613, 90.1142952349217)	#00835a	0.0	131.3445518160613	90.1142952349217	161.16545101670619	255.00000000000003	131.3445518160613	71.02266609901106	-63.36328622299453	12.385562193061016	58.73967010996334	107.66222885371543	90.5265978007331	16.9230973304926	0.9983258644071497	0.8734260065974854	0.4656162446352967	64.56243638382392	-11.060097557258313
404	428.0	403.0		(0.0, 131.46351216261246, 89.79106964345219)	#008359	0.0	131.46351216261246	89.79106964345219	160.98068041832903	255.0	131.46351216261246	71.04777185623118	-63.52062945585579	12.59062758533922	58.71190269910029	107.75543635121626	90.20779406864379	16.66532861002237	0.998678761984149	0.8755948914476097	0.4733253640413367	64.75642261166718	-11.211460485777767
405	429.0	404.0		(0.0, 131.65211596134623, 89.62845718093969)	#008359	0.0	131.65211596134623	89.62845718093969	160.84786174219414	255.0	131.65211596134623	71.08854618431745	-63.65047657401129	12.741807524773186	58.73784738420527	107.90692950683106	90.04869376874375	16.467761040902428	0.9992519038917704	0.8773847583664375	0.47900874236249774	64.91330238939571	-11.320069512865258
406	430.0	405.0		(0.0, 131.46684438520492, 89.72509163612129)	#008359	0.0	131.46684438520492	89.72509163612129	160.94953007614086	255.0	131.46684438520492	71.04831195306	-63.54448159646364	12.624735156188871	58.69974008663779	107.75744210263244	90.14250916361212	16.6237360046804	0.9986863538229676	0.8759236793177116	0.4746075859385021	64.78645752877077	-11.236947480252967
407	431.0	406.0		(0.0, 131.70143285571476, 89.43318893702099)	#008359	0.0	131.70143285571476	89.43318893702099	160.74360635164814	255.00000000000003	131.70143285571476	71.09876501684654	-63.736571222398396	12.857576153808514	58.71408197267577	107.9449188503832	89.85587137620793	16.323803272157832	0.9993955443009268	0.8785715229648757	0.48336088669456573	65.02051811342977	-11.405207976007349
408	432.0	407.0		(0.0, 130.99166944351882, 90.06597800733088)	#00825a	0.0	130.99166944351882	90.06597800733088	161.25421641999867	255.00000000000003	130.99166944351882	70.94521785270236	-63.240213845247695	12.278069558325067	58.620613128957004	107.3750336021326	90.47523492169276	17.08094093946754	0.9972372177582733	0.8717295255305222	0.4615752236358828	64.42108070555574	-10.98726846112718
409	433.0	408.0		(0.0, 131.91802732422525, 89.15161612795735)	#008359	0.0	131.91802732422525	89.15161612795735	160.54864279110654	255.0	131.91802732422525	71.1452618151963	-63.917826104955665	13.07877821584058	58.724911696101294	108.11788707764077	89.57928023992004	16.039739534912428	1.0000491237700497	0.8810700159832325	0.49167663948991785	65.24218676287988	-11.564155187098654
410	434.0	409.0		(0.0, 131.48717094301898, 89.94268577140953)	#008359	0.0	131.48717094301898	89.94268577140953	161.04249188404253	255.00000000000003	131.48717094301898	71.05338106637599	-63.478183663261355	12.52396169274399	58.74956014661779	107.77626842385871	90.35813062312563	16.744327251181723	0.9987576075115564	0.8750098009112358	0.4708191618947081	64.70185018736372	-11.160860188479388
411	435.0	410.0		(0.0, 131.86637787404197, 89.55648117294236)	#008359	0.0	131.86637787404197	89.55648117294236	160.74874093765717	254.99999999999997	131.86637787404197	71.13514338773942	-63.75931698530102	12.857311445424413	58.78987337554149	108.08023077974008	89.97958013995334	16.311707486678735	0.9999068946987945	0.878885060062512	0.48335093538821344	65.04276254923937	-11.40101723294546
412	436.0	411.0		(0.0, 131.45551482839053, 89.44118627124291)	#008359	0.0	131.45551482839053	89.44118627124291	160.8234769251048	255.0	131.45551482839053	71.04502076909215	-63.6370401330913	12.7621334187062	58.639446851049655	107.7452200566478	89.86132955681438	16.458126851047528	0.9986400914920796	0.8771995448518743	0.4797728632198657	64.90412102707755	-11.339991912805829
413	437.0	412.0		(0.0, 131.4281906031323, 89.56381206264578)	#008359	0.0	131.4281906031323	89.56381206264578	160.88794572228306	255.0	131.4281906031323	71.03939361715392	-63.58435446576727	12.69076216058853	58.655501499500176	107.7243253682106	89.98245584805065	16.54668997678297	0.9985609937669244	0.8764733036046353	0.47708977006174774	64.83845754677516	-11.28730901074207
414	438.0	413.0		(0.0, 131.09096967677442, 90.15261579473508)	#00835a	0.0	131.09096967677442	90.15261579473508	161.2626206139236	254.99999999999997	131.09096967677442	70.96723500957408	-63.24991497247867	12.272049990780754	58.66872375874709	107.45662607130957	90.56199933355548	17.08046792515859	0.9975467006089327	0.8718632499208107	0.4613489272118189	64.42945719934325	-10.98036927931403
415	439.0	414.0		(0.0, 131.3458847050983, 89.7294235254915)	#008359	0.0	131.3458847050983	89.7294235254915	160.9892203597949	254.99999999999997	131.3458847050983	71.02185554908826	-63.495289323025176	12.577555639245785	58.66310896367878	107.65922050649785	90.14558813728756	16.690212567107498	0.9983144709605675	0.8752455924711172	0.47283394424502656	64.72902495846047	-11.204471597842966
416	440.0	415.0		(0.0, 131.50416527824058, 89.63078973675441)	#008359	0.0	131.50416527824058	89.63078973675441	160.89488247635845	255.00000000000003	131.50416527824058	71.05620551322609	-63.59140967625099	12.6856257062679	58.69244918360546	107.78675916694435	90.04952349216927	16.547093695482072	0.9987973091800233	0.8765705555731776	0.4768966729270167	64.84437126052124	-11.281638123501715
417	441.0	416.0		(0.0, 131.21692769076975, 90.23025658113961)	#00835a	0.0	131.21692769076975	90.23025658113961	161.25851359381585	255.00000000000003	131.21692769076975	70.99505434376525	-63.2732336744794	12.280437980892023	58.723298900366544	107.55977968343886	90.64012329223591	17.060485333732007	0.9979377414185654	0.8721846846503141	0.4616642608555218	64.453946788601	-10.983740902203545
418	442.0	417.0		(0.0, 131.46584471842718, 89.98900366544486)	#008359	0.0	131.46584471842718	89.98900366544486	161.0702888761029	255.0	131.46584471842718	71.0488486784451	-63.453955878098654	12.492988459259035	58.752212595801396	107.75943535821392	90.40377207597467	16.783510285007928	0.998693898271289	0.8746758349996686	0.4696547706111573	64.67209040399784	-11.138093383196345
419	443.0	418.0		(0.0, 131.2265911362879, 90.20659780073309)	#00835a	0.0	131.2265911362879	90.20659780073309	161.24465797044775	255.00000000000003	131.2265911362879	70.9971030268571	-63.285135975101326	12.295784175058078	58.72156281239587	107.56737877374209	90.61679773408865	17.041117930610117	0.9979665386100947	0.8723487509341389	0.4622411775255657	64.46855624152501	-10.995114392568793
420	444.0	419.0		(0.0, 131.9660113295568, 88.7954015328224)	#008358	0.0	131.9660113295568	88.7954015328224	160.37194151958184	255.00000000000003	131.9660113295568	71.15471692944757	-64.05834526990772	13.275075446977924	58.66854381872709	108.15308272242586	89.22710763078975	15.798684102316715	1.0001820290188448	0.8830069908532314	0.49905613330455334	65.41941016886092	-11.707915776826063
421	445.0	420.0		(0.0, 131.25324891702766, 90.18227257580807)	#00835a	0.0	131.25324891702766	90.18227257580807	161.2251612755813	255.0	131.25324891702766	71.002871375175	-63.30398577215085	12.317793770594477	58.72496167944019	107.58877697767412	90.59298233922027	17.01235167272373	0.9980476210537281	0.8726085844109601	0.46306859456646043	64.4912603227412	-11.011115356685863
422	446.0	421.0		(0.0, 131.5618127290903, 89.51049650116627)	#008359	0.0	131.5618127290903	89.51049650116627	160.82210239174097	255.00000000000003	131.5618127290903	71.06846801537417	-63.65521811039609	12.767076567503178	58.68626124625125	107.83231323892036	89.93100966344551	16.44401459889101	0.9989696763091269	0.8774501176846891	0.4799586933294437	64.92291611413174	-11.341114744150584
423	447.0	422.0		(0.0, 131.38253915361545, 90.12029323558814)	#00835a	0.0	131.38253915361545	90.12029323558814	161.15628780635032	255.0	131.38253915361545	71.03099737046206	-63.37624437745537	12.396724227339151	58.75264578473842	107.6931535254915	90.5329156947684	16.90663463188727	0.9984429724267407	0.8736046272116967	0.46603586422155885	64.57729572349434	-11.067611482450824
424	448.0	423.0		(0.0, 131.38820393202266, 89.72642452515828)	#008359	0.0	131.38820393202266	89.72642452515828	160.97464848743076	255.0	131.38820393202266	71.03110922790691	-63.51301157497235	12.594804282279481	58.67562812395868	107.69356876707764	90.14304231922694	16.666047459534465	0.9984445447442339	0.8754898833952285	0.4734823805670293	64.7497624260622	-11.216396470171075
425	449.0	424.0		(0.0, 131.70909696767745, 89.052649116961)	#008359	0.0	131.70909696767745	89.052649116961	160.56788080726812	255.0	131.70909696767745	71.0993516658923	-63.869625742138616	13.050718765963243	58.64034988337221	107.94710003665446	89.47921359546817	16.089396821070412	0.9994037904982026	0.8804056020470032	0.4906217874392182	65.18934232487025	-11.548486466627685
426	450.0	425.0		(0.0, 131.17060979673442, 89.97700766411197)	#008359	0.0	131.17060979673442	89.97700766411197	161.15724145990148	255.0	131.17060979673442	70.98418243824682	-63.34143669315362	12.38901810896893	58.65829056981006	107.51945899033656	90.38894368543819	16.932376450300456	0.9977849211279372	0.873124823550763	0.46574616450181033	64.54165609943045	-11.06682951337749
427	451.0	426.0		(0.0, 131.78907030989672, 89.16527824058647)	#008359	0.0	131.78907030989672	89.16527824058647	160.5945400620482	255.0	131.78907030989672	71.11714426098578	-63.86254043679285	13.024054385430084	58.68766744418527	108.01326762745752	89.59151616127957	16.115638037797495	0.9996538910485253	0.8803079352383105	0.4896193808842431	65.17706700731203	-11.52676783964581
428	452.0	427.0		(0.0, 131.71042985671443, 89.5844718427191)	#008359	0.0	131.71042985671443	89.5844718427191	160.8097393381116	255.0	131.71042985671443	71.10116335270656	-63.68844454390044	12.785417704520041	58.747127624125284	107.9538361512829	90.00573142285906	16.410517940090454	0.9994292563657098	0.8779081247240816	0.4806482002898074	64.95910155090306	-11.351213118359816
429	453.0	428.0		(0.0, 131.48750416527824, 89.6427857380873)	#008359	0.0	131.48750416527824	89.6427857380873	160.9055383508112	255.0	131.48750416527824	71.05259562192344	-63.58074515002588	12.673446003119704	58.68968343885371	107.77335119626791	90.06123292235921	16.56312602054638	0.9987465669585175	0.8764235512887049	0.47643879563794117	64.83153081199401	-11.272925942991986
430	454.0	429.0		(0.0, 131.271242919027, 89.74141952682439)	#008359	0.0	131.271242919027	89.74141952682439	161.0180101283174	255.0	131.271242919027	71.00554851652204	-63.46172560761132	12.543783229613869	58.642369210263254	107.59870903698769	90.15671776074642	16.73691540207053	0.9980852521311886	0.8747829361969883	0.4715643222206095	64.6895440918182	-11.18090575292745
431	455.0	430.0		(0.0, 130.8843718760413, 90.18093968677108)	#00825a	0.0	130.8843718760413	90.18093968677108	161.34073689355984	255.0	130.8843718760413	70.92201372512174	-63.15838935150547	12.180921368790653	58.61034321892703	107.28908710096634	90.58797400866379	17.207264080739655	0.9969110503247327	0.8706016225275179	0.4579230862133705	64.32229000019372	-10.916210292751469
432	456.0	431.0		(0.0, 131.89936687770742, 88.54648450516494)	#008358	0.0	131.89936687770742	88.54648450516494	160.2791097188187	255.00000000000003	131.89936687770742	71.1394601493566	-64.11734912037959	13.375343390736006	58.598100633122286	108.09629478173942	88.98001332889037	15.682411232369377	0.9999675730006609	0.8838203245763301	0.5028255531098245	65.49758979569208	-11.783329121544924
433	457.0	432.0		(0.0, 131.09930023325558, 89.95301566144619)	#008359	0.0	131.09930023325558	89.95301566144619	161.16864796443576	255.0	131.09930023325558	70.96848836329745	-63.32143539080515	12.374373538617633	58.63138620459846	107.46127206597801	90.36447850716428	16.95569554276449	0.9975643183006925	0.8728491172438727	0.4651956243046856	64.51921652054644	-11.057475843594137
434	458.0	433.0		(0.0, 131.5164945018327, 89.66311229590137)	#008359	0.0	131.5164945018327	89.66311229590137	160.90579480643862	255.0	131.5164945018327	71.05899453959856	-63.5852255277104	12.674097116314975	58.70273575474842	107.79711901699433	90.08164611796069	16.560120627516433	0.9988365129626617	0.8764853106863357	0.47646327324146764	64.83605203221104	-11.272716253477089
435	459.0	434.0		(0.0, 131.1789403532156, 89.88737087637455)	#008359	0.0	131.1789403532156	89.88737087637455	161.11362874300173	255.0	131.1789403532156	70.98575051298353	-63.37536846791059	12.43671894801961	58.642945684771746	107.52527389536823	90.30028657114296	16.87388183091835	0.9978069626768252	0.8735925533086302	0.46753940450162024	64.58412580995012	-11.102582049784715
436	460.0	435.0		(0.0, 131.5971342885705, 89.21826057980672)	#008359	0.0	131.5971342885705	89.21826057980672	160.67790430033196	255.00000000000003	131.5971342885705	71.07535462932215	-63.768999337281976	12.926216888247444	58.63876374541819	107.857902005998	89.64204931689436	16.248597532646436	0.9990664775868047	0.8790185256469111	0.48594132999623263	65.06590781292675	-11.458811354557715
437	461.0	436.0		(0.0, 131.52249250249918, 89.71442852382539)	#008359	0.0	131.52249250249918	89.71442852382539	160.92733956761987	255.00000000000003	131.52249250249918	71.06045314690242	-63.57005998032933	12.650751446205245	58.71485838053982	107.8025372842386	90.13250916361213	16.587951877349806	0.9988570157891176	0.8762762624459983	0.47558562852291975	64.81661853303004	-11.25509813392811
438	462.0	437.0		(0.0, 131.67644118627123, 89.27390869710096)	#008359	0.0	131.67644118627123	89.27390869710096	160.6787613150083	255.00000000000003	131.67644118627123	71.09284845678637	-63.78116412521856	12.927872708128362	58.67447850716428	107.92292246917694	89.69793402199267	16.240573822222935	0.9993123785277896	0.8791862101655322	0.48600357800909855	65.07815908525407	-11.458112408257215
439	463.0	438.0		(0.0, 131.72542485838053, 89.14728423858713)	#008359	0.0	131.72542485838053	89.14728423858713	160.6059578860028	255.00000000000003	131.72542485838053	71.10318971335688	-63.8436905746036	13.009412294145495	58.6643385538154	107.96137078640453	89.57306564478507	16.138158638847447	0.9994577397831728	0.8800481008635762	0.4890689338838351	65.15567231196984	-11.517464048701237
440	464.0	439.0		(0.0, 131.61312895701434, 89.45351549483506)	#008359	0.0	131.61312895701434	89.45351549483506	160.78020917991446	255.00000000000003	131.61312895701434	71.07952416797042	-63.694887800863185	12.814602350181591	58.69077307564146	107.87339683438854	89.87511162945684	16.382542849339508	0.999125086457801	0.8779969412696542	0.4817453523530021	64.97116872396424	-11.375328229261537
441	465.0	440.0		(0.0, 131.45351549483505, 89.66311229590137)	#008359	0.0	131.45351549483505	89.66311229590137	160.92539265688532	255.00000000000003	131.45351549483505	71.04521864901314	-63.560402393508355	12.650665848618203	58.68321226257915	107.74595487170942	90.08101632789071	16.593333125962594	0.9986428729793712	0.8761431382349097	0.4755824106127105	64.80713000000924	-11.25669038630949
442	466.0	441.0		(0.0, 131.65578140619795, 89.64578473842053)	#008359	0.0	131.65578140619795	89.64578473842053	160.85462124682675	255.0	131.65578140619795	71.08939682859192	-63.6460025272943	12.734530472367055	58.742449183605466	107.91009150616463	90.0658847050983	16.476299065418928	0.9992638609222123	0.8773230862375078	0.4787351727206404	64.9074872727022	-11.314546028772263
443	467.0	442.0		(0.0, 131.60246584471844, 89.4005331556148)	#008359	0.0	131.60246584471844	89.4005331556148	160.75935777423857	254.99999999999997	131.60246584471844	71.07704159367594	-63.70879558131909	12.837096096332212	58.67687104298568	107.86417091969345	89.82255248250584	16.356110420141487	0.999090190300495	0.8781886519252771	0.4825909702948586	64.9892427299224	-11.392351224672094
444	468.0	443.0		(0.0, 131.18493835388205, 89.90069976674442)	#008359	0.0	131.18493835388205	89.90069976674442	161.11784518626519	255.00000000000003	131.18493835388205	70.98710269103718	-63.37318314624984	12.432320645240956	58.64747084305232	107.53028835721427	90.3135421526158	16.878748894772848	0.9978259694868816	0.8735624299219649	0.4673740570437783	64.581134541863	-11.099126295746496
445	469.0	444.0		(0.0, 131.23092302565811, 89.57147617460846)	#008359	0.0	131.23092302565811	89.57147617460846	160.95291297635492	255.0	131.23092302565811	70.99623167364942	-63.50391728016985	12.613487687231295	58.59588137287571	107.56414665778074	89.98807064311896	16.655553233400816	0.9979542904857698	0.8753645238366314	0.47418475456629255	64.74447915894135	-11.234180048711053
446	470.0	445.0		(0.0, 131.46417860713095, 89.68743752082639)	#008359	0.0	131.46417860713095	89.68743752082639	160.93317516805064	255.0	131.46417860713095	71.04762101041476	-63.55629485463032	12.642508267504482	58.69138287237587	107.75487616127957	90.10520493168943	16.602401510584404	0.9986766416289393	0.8760865182031369	0.47527573884244506	64.80150948043284	-11.250325364191072
447	471.0	446.0		(0.0, 131.77307564145286, 89.26991002999)	#008359	0.0	131.77307564145286	89.26991002999	160.647109249945	255.0	131.77307564145286	71.1139497482014	-63.820509182765775	12.965780290737538	58.703635454848396	108.0013857947351	89.69494168610463	16.187382141069687	0.9996089875703543	0.879728558874718	0.48742865552940484	65.12425700839256	-11.48392209923393
448	472.0	447.0		(0.0, 131.32255914695102, 89.60346551149617)	#008359	0.0	131.32255914695102	89.60346551149617	160.93895188772365	255.0	131.32255914695102	71.01638871890647	-63.529141868673534	12.631660874694273	58.63068643785405	107.63893188937021	90.02065644785071	16.62643790162911	0.9982376267886071	0.8757122301018542	0.4748679477203591	64.77276220004309	-11.245600441772792
449	473.0	448.0		(0.0, 131.17594135288238, 89.44385204931689)	#008359	0.0	131.17594135288238	89.44385204931689	160.91170276813182	254.99999999999997	131.17594135288238	70.98382213447084	-63.525874840998476	12.656698304726044	58.55331222925692	107.51812290236589	89.86117294235254	16.607460232511674	0.9977798565394282	0.8756671960276171	0.475809191562584	64.7744454726635	-11.267885473639552
450	474.0	449.0		(0.0, 131.4545151616128, 89.50316561146285)	#008359	0.0	131.4545151616128	89.50316561146285	160.85207670566166	255.0	131.4545151616128	71.04497948948169	-63.61545903181126	12.7308203059747	58.65153282239254	107.74506676774408	89.92267910696435	16.496137322645815	0.9986395112477005	0.8769020619365681	0.47859569469649804	64.87680951997466	-11.316625332917056
451	475.0	450.0		(0.0, 131.32655781406197, 89.81572809063645)	#008359	0.0	131.32655781406197	89.81572809063645	161.03468312226758	255.0	131.32655781406197	71.01787209049726	-63.45816710640467	12.527370481329235	58.6743785404865	107.64443675774741	90.23083638787071	16.75253648025392	0.9982584777127831	0.874733884329832	0.47094731008169205	64.68287241365259	-11.167254575043875
452	476.0	451.0		(0.0, 131.07130956347885, 89.6051316227924)	#008359	0.0	131.07130956347885	89.6051316227924	161.01819013842808	255.0	131.07130956347885	70.96135578107956	-63.429356103179956	12.537215583217677	58.55313228923693	107.4348344385205	90.01979340219926	16.760433901129367	0.9974640595847186	0.8743367414259101	0.47131742161138235	64.65651545083519	-11.18075838163267
453	477.0	452.0		(0.0, 131.22492502499168, 89.5894701766078)	#008359	0.0	131.22492502499168	89.5894701766078	160.96301224460774	254.99999999999997	131.22492502499168	70.9949695470132	-63.49539501405466	12.602277462453904	58.597620793068984	107.55946515828059	90.00582472509164	16.66960483999016	0.9979365494780844	0.8752470493604189	0.473763323332005	64.73393688963704	-11.225917564038186
454	478.0	453.0		(0.0, 131.15994668443852, 89.98767077640787)	#008359	0.0	131.15994668443852	89.98767077640787	161.16546539603823	254.99999999999997	131.15994668443852	70.98187687385004	-63.33357580298438	12.37974119264913	58.65711762745751	107.51090962679108	90.39939353548817	16.9444573287066	0.9977525130996867	0.8730164657568718	0.46539741303851045	64.53216109808614	-11.060085765445491
455	479.0	454.0		(0.0, 131.41186271242918, 89.2705764745085)	#008359	0.0	131.41186271242918	89.2705764745085	160.75914059746378	255.00000000000003	131.41186271242918	71.03498130344963	-63.67818641102535	12.831133486143841	58.59179273575475	107.7079434955015	89.6919893368877	16.377901085477482	0.9984989723428521	0.8777667223353118	0.48236681509537244	64.95805886213454	-11.392528505870986
456	480.0	455.0		(0.0, 131.1512829056981, 89.6541152949017)	#008359	0.0	131.1512829056981	89.6541152949017	161.01558748427914	255.00000000000003	131.1512829056981	70.97902240593976	-63.44419994337625	12.542601125180042	58.58772075974676	107.50032547817395	90.06908697100967	16.74766292724662	0.9977123894419803	0.8745413551200231	0.4715198828145764	64.67212188756814	-11.182889102253162
457	481.0	456.0		(0.0, 131.06431189603467, 90.02332555814728)	#00835a	0.0	131.06431189603467	90.02332555814728	161.21182536534766	255.0	131.06431189603467	70.96102134790169	-63.28355464041396	12.326362667841885	58.6346017994002	107.43359493502166	90.43373542152615	17.016663662059546	0.9974593586447269	0.8723269531562234	0.46339072913692336	64.47284315543581	-11.022058109951498
458	482.0	457.0		(0.0, 131.33088970343218, 89.28257247584139)	#008359	0.0	131.33088970343218	89.28257247584139	160.78975144878262	255.00000000000003	131.33088970343218	71.0172932262785	-63.64217842877884	12.794993196829996	58.56909030323226	107.64228854048649	89.7030556481173	16.427908770207306	0.998250340942463	0.8772703732660966	0.48100817626024767	64.91562774915951	-11.367536633998336
459	483.0	458.0		(0.0, 131.40786404531823, 89.92269243585471)	#008359	0.0	131.40786404531823	89.92269243585471	161.05813290055914	255.00000000000003	131.40786404531823	71.03597345425128	-63.45371861492538	12.504396830535347	58.7209763412196	107.71162697100966	90.33754415194934	16.774126982780913	0.9985129184513423	0.8746725644649742	0.47008365085965	64.67406239102064	-11.148050476717582
460	484.0	459.0		(0.0, 131.22692435854714, 89.18360546484506)	#008359	0.0	131.22692435854714	89.18360546484506	160.77681736463086	255.0	131.22692435854714	70.99424428722031	-63.63506443224537	12.805766911351913	58.517067644118626	107.556775074975	89.60403865378208	16.422905686983622	0.9979263549071197	0.8771723109660873	0.48141319755990886	64.91077793004715	-11.3780975636082
461	485.0	460.0		(0.0, 131.50016661112963, 89.2259246917694)	#008359	0.0	131.50016661112963	89.2259246917694	160.71139694702913	255.00000000000003	131.50016661112963	71.05417222678308	-63.72822697532216	12.886319248556344	58.61023658780407	107.77920693435522	89.64866711096302	16.304301977384167	0.9987687284105691	0.8784565023774616	0.48444143932730604	65.01802932413356	-11.43149112473578
462	486.0	461.0		(0.0, 131.31556147950684, 89.94635121626125)	#008359	0.0	131.31556147950684	89.94635121626125	161.0978029730155	255.00000000000003	131.31556147950684	71.01583898855344	-63.40919455252636	12.458263301483697	58.69709430189937	107.63689185938021	90.3600433188937	16.83717102853485	0.9982298995367307	0.8740588261894401	0.46834933147923163	64.62146917464221	-11.115551214983169
463	487.0	462.0		(0.0, 131.29423525491504, 89.83672109296901)	#008359	0.0	131.29423525491504	89.83672109296901	161.05437877841902	255.0	131.29423525491504	71.01085592624412	-63.438231140774015	12.504881460924722	58.66855714761746	107.61840106631124	90.25129623458847	16.782296685125402	0.998159855418978	0.8744590786515537	0.47010186979702395	64.65896094604405	-11.151125242360548
464	488.0	463.0		(0.0, 131.11262912362545, 89.77940686437854)	#008359	0.0	131.11262912362545	89.77940686437854	161.08501559207969	254.99999999999997	131.11262912362545	70.97091159285092	-63.386070257766605	12.46575908386458	58.6007964011996	107.47025499500167	90.192739086971	16.843835381022096	0.9975983802821908	0.8737400712505577	0.4686311239395485	64.60022486229809	-11.126028729893093
465	489.0	464.0		(0.0, 131.49683438853717, 89.93935354881707)	#008359	0.0	131.49683438853717	89.93935354881707	161.0379553091313	255.00000000000003	131.49683438853717	71.05548517769294	-63.48313318951576	12.529214614281091	58.75188937020994	107.78408358547152	90.35492835721426	16.737220065632112	0.9987871838266216	0.8750780272487355	0.47101663743609606	64.70772301981049	-11.164575137390145
466	490.0	465.0		(0.0, 131.2612462512496, 89.61812729090303)	#008359	0.0	131.2612462512496	89.61812729090303	160.96477666501656	255.0	131.2612462512496	71.00300619764452	-63.49993273088711	12.601515134890207	58.614611796067976	107.58927714761747	90.03455848050649	16.667713062335604	0.998049516177719	0.8753095991448175	0.47373466479460014	64.73823939930753	-11.224473947239321
467	491.0	466.0		(0.0, 131.46617794068644, 89.27790736421193)	#008359	0.0	131.46617794068644	89.27790736421193	160.7456467188807	254.99999999999997	131.46617794068644	71.04688613554076	-63.697069354029026	12.847680787547278	58.610096634455175	107.75214711429524	89.69979006997667	16.353693693241937	0.9986663119041611	0.8780270127098114	0.48298888555275005	64.9798395343563	-11.40354269930353
468	492.0	467.0		(0.0, 131.0753082305898, 90.00066644451849)	#00835a	0.0	131.0753082305898	90.00066644451849	161.19799571381722	255.0	131.0753082305898	70.96336665136074	-63.29565262567732	12.341729430694537	58.63347884038654	107.44228749083639	90.4114128623792	16.99716405073541	0.9974923252627329	0.8724937168388908	0.46396841905524305	64.48765716515746	-11.033404246832832
469	493.0	468.0		(0.0, 131.00099966677774, 90.08497167610797)	#00835a	0.0	131.00099966677774	90.08497167610797	161.2599775140283	255.0	131.00099966677774	70.94731819157784	-63.23741478533545	12.27210968318393	58.62730423192269	107.38281537820727	90.49413195601466	17.087439153485587	0.9972667410462401	0.8716909421194161	0.46135117125630926	64.41719727532904	-10.982539127586561
470	494.0	469.0		(0.0, 131.36254581806065, 89.66311229590137)	#008359	0.0	131.36254581806065	89.66311229590137	160.953733838298	255.0	131.36254581806065	71.02531243909223	-63.52452709337098	12.616807408703501	58.655011662779074	107.6720511062979	90.08010663112297	16.64135532772156	0.9983630625284561	0.8756486181113133	0.47430955441155026	64.76534082072556	-11.233508514523498
471	495.0	470.0		(0.0, 131.54981672775742, 89.32989003665445)	#008359	0.0	131.54981672775742	89.32989003665445	160.7434501660414	255.00000000000003	131.54981672775742	71.06532818666592	-63.71222081221673	12.852811461907908	58.64642119293569	107.82064784071976	89.75208930356547	16.34108729315589	0.9989255414944063	0.8782358667388218	0.4831817653987357	64.99570634511186	-11.405335447692265
472	496.0	471.0		(0.0, 131.3038987004332, 89.23458847050983)	#008359	0.0	131.3038987004332	89.23458847050983	160.77620970300197	255.0	131.3038987004332	71.01124668233184	-63.647959309191926	12.8089352992083	58.55112629123626	107.61985097967344	89.65528157280907	16.413106475736754	0.9981653480585884	0.8773500593366083	0.481532308249617	64.92404444983272	-11.37859369334979
473	497.0	472.0		(0.0, 131.17694101966012, 89.76474508497168)	#008359	0.0	131.17694101966012	89.76474508497168	161.0581666505784	255.00000000000003	131.17694101966012	70.98496100357268	-63.41650251963432	12.497031121062662	58.61780073308897	107.52234612462513	90.17886704431857	16.800909487981396	0.9977958649849427	0.8741595622608772	0.46980674829113617	64.6361244093703	-11.148022833603507
474	498.0	473.0		(0.0, 131.56081306231258, 89.36487837387537)	#008359	0.0	131.56081306231258	89.36487837387537	160.75600156022836	254.99999999999997	131.56081306231258	71.06783280863684	-63.70458884776264	12.839418224320598	58.65682772409197	107.82995318893703	89.78683772075973	16.356468957847678	0.9989607475635595	0.8781306645526195	0.48267826714070705	64.98557763536076	-11.395090850798898
475	499.0	474.0		(0.0, 131.4381872709097, 89.28823725424859)	#008359	0.0	131.4381872709097	89.28823725424859	160.75903926012685	254.99999999999997	131.4381872709097	71.04079192532487	-63.68251407777048	12.832101184988076	58.60348550483173	107.72951730089972	89.70973675441519	16.37470782429276	0.9985806490022197	0.8778263767015607	0.48240319425158407	64.96249240975293	-11.392611227296895
476	500.0	475.0		(0.0, 131.66311229590136, 89.15961346217928)	#008359	0.0	131.66311229590136	89.15961346217928	160.630794111171	255.0	131.66311229590136	71.08960871076023	-63.814989933489215	12.980084550153537	58.647487504165284	107.91087912029323	89.5846484505165	16.17837352402259	0.9992668392312571	0.8796524792370857	0.4879664022580352	65.12169788281372	-11.49722220451524
477	501.0	476.0		(0.0, 131.40419860046651, 89.41286237920693)	#008359	0.0	131.40419860046651	89.41286237920693	160.82648651938408	255.0	131.40419860046651	71.03371159304339	-63.626504506490264	12.75718057141213	58.617874041986006	107.70322967010998	89.83277574141952	16.46806560234704	0.9984811247343565	0.8770543173736662	0.4795866685101407	64.89281725927793	-11.337533369294084
478	502.0	477.0		(0.0, 131.55514828390537, 89.10596467844051)	#008359	0.0	131.55514828390537	89.10596467844051	160.63967051421363	254.99999999999997	131.55514828390537	71.06585333658292	-63.790885731876855	12.966792635743873	58.60328890369877	107.82259887037654	89.53045651449516	16.202670827839537	0.9989329232328515	0.8793202168528019	0.487466713089714	65.09542851626182	-11.489986459247833
479	503.0	478.0		(0.0, 131.44018660446517, 89.81739420193269)	#008359	0.0	131.44018660446517	89.81739420193269	160.99996957804754	255.0	131.44018660446517	71.04274422742795	-63.50243768468899	12.568838421594775	58.709936687770735	107.73676649783404	90.23362212595801	16.69352683430928	0.9986080914201362	0.8753441284744389	0.47250623379611323	64.73434398498192	-11.19567373035713
480	504.0	479.0		(0.0, 131.34921692769078, 89.71709430189937)	#008359	0.0	131.34921692769078	89.71709430189937	160.98254853759332	254.99999999999997	131.34921692769078	71.0225496212932	-63.50081798515173	12.584939801518091	58.66167610796401	107.66179654448517	90.13341552815729	16.681005608554884	0.9983242271450647	0.875321801859406	0.47311154051828536	64.73588336148046	-11.209931718402347
481	505.0	480.0		(0.0, 131.29390203265578, 89.32589136954348)	#008359	0.0	131.29390203265578	89.32589136954348	160.82103889973175	254.99999999999997	131.29390203265578	71.00931950116002	-63.61277611578797	12.75956746161584	58.56628790403199	107.6127002365878	89.7455714761746	16.473677574610015	0.9981382587515417	0.8768650795013451	0.47967639999230394	64.87982619400957	-11.34198347955428
482	506.0	481.0		(0.0, 131.26024658447184, 89.71209596801066)	#008359	0.0	131.26024658447184	89.71209596801066	161.00804240541035	255.00000000000003	131.26024658447184	71.0030565387085	-63.46740844323073	12.554298790324992	58.633095634788404	107.58946390536488	90.12757747417527	16.725020006180348	0.9980502237938784	0.8748612707771068	0.47195963862306484	64.69715876772821	-11.189065694057863
483	507.0	482.0		(0.0, 131.37954015328225, 89.20593135621459)	#008359	0.0	131.37954015328225	89.20593135621459	160.73964542065082	254.99999999999997	131.37954015328225	71.0277226548027	-63.687569921346	12.851430688946852	58.56884371876041	107.68099747084307	89.62766744418528	16.35580559459394	0.9983969415816474	0.8778960685614274	0.4831298573536426	64.97126929065755	-11.408440641219293
484	508.0	483.0		(0.0, 131.27690769743418, 89.48983672109297)	#008359	0.0	131.27690769743418	89.48983672109297	160.901254435707	254.99999999999997	131.27690769743418	71.00606811116984	-63.549988296422775	12.671354660209854	58.59380873042319	107.60063677774075	89.90770743085639	16.581865850424826	0.9980925557823241	0.8759995859703102	0.476360174803719	64.80095864568898	-11.27642857266459
485	509.0	484.0		(0.0, 131.19626791069643, 89.72175941352883)	#008359	0.0	131.19626791069643	89.72175941352883	161.03245961597074	255.0	131.19626791069643	70.98907164046429	-63.43883693838481	12.5256489307775	58.61519493502166	107.5375903532156	90.13650449850051	16.764713007758264	0.9978536459069143	0.8744674292188861	0.47088259102491015	64.66357485657643	-11.16907524158898
486	510.0	485.0		(0.0, 131.20293235588136, 89.68710429856715)	#008359	0.0	131.20293235588136	89.68710429856715	161.01452735307564	255.0	131.20293235588136	70.99043216807976	-63.453320046928496	12.545402844762666	58.61032989003665	107.54263616461179	90.1022625791403	16.740248989034622	0.9978727700820877	0.8746670704372078	0.4716252091720117	64.68161220559763	-11.183756984222828
487	511.0	486.0		(0.0, 131.57580806397868, 89.36587804065312)	#008359	0.0	131.57580806397868	89.36587804065312	160.75181267237164	255.0	131.57580806397868	71.07111433428894	-63.710148644616105	12.844495230904673	58.66167610796401	107.84214575474843	89.78797734088637	16.34917798476541	0.999006874132909	0.8782073031149902	0.4828691294288146	64.99203103501084	-11.398510031130956
488	512.0	487.0		(0.0, 131.73675441519492, 89.16394535154949)	#008359	0.0	131.73675441519492	89.16394535154949	160.61005407975878	255.00000000000003	131.73675441519492	71.10571256703588	-63.84244721887211	13.00528506693508	58.671182939020326	107.97075202599133	89.58967344218594	16.142299086367927	0.9994932021252418	0.8800309619287755	0.48891377709688305	65.15363003368819	-11.514125984448325
489	513.0	488.0		(0.0, 131.10463178940353, 89.61179606797734)	#008359	0.0	131.10463178940353	89.61179606797734	161.0108147263277	254.99999999999997	131.10463178940353	70.96867833057044	-63.44024473998999	12.546314512635215	58.56479506831056	107.46197625791402	90.0267244251916	16.74679997571703	0.99756698856432	0.8744868349443052	0.471659481929643	64.66896211104512	-11.18679626352272
490	514.0	489.0		(0.0, 131.55914695101632, 89.2272575808064)	#008359	0.0	131.55914695101632	89.2272575808064	160.69375318191837	254.99999999999997	131.55914695101632	71.06707474773083	-63.75098034181165	12.907590889055642	58.628787070976344	107.82713673108962	89.6505764745085	16.274042064654505	0.998950091925707	0.8787701442861156	0.4852411140786116	65.04454932660605	-11.44588456718121
491	515.0	490.0		(0.0, 131.2812395868044, 89.41886037987338)	#008359	0.0	131.2812395868044	89.41886037987338	160.86746620978488	255.00000000000003	131.2812395868044	71.00681329829902	-63.57597577416008	12.708405445435634	58.58095634788403	107.60340152615794	89.83748417194269	16.536638385974406	0.9981030304607014	0.8763578082194177	0.4777530423384104	64.83369698391544	-11.30404869486618
492	516.0	491.0		(0.0, 131.2485838053982, 89.62479173608797)	#008359	0.0	131.2485838053982	89.62479173608797	160.97177545274286	255.0	131.2485838053982	71.00025232352223	-63.49265529426851	12.593475221355499	58.61201932689103	107.5790610196601	90.04102965678108	16.678438386491273	0.9980108065105858	0.8752092839183995	0.4734324165567833	64.72953649198871	-11.218747382530438
493	517.0	492.0		(0.0, 131.36487837387537, 89.42319226924359)	#008359	0.0	131.36487837387537	89.42319226924359	160.84342483752974	255.0	131.36487837387537	71.02513586928798	-63.60747428567509	12.737385220453955	58.60775074975008	107.67139572475841	89.8426091302899	16.495071834112675	0.9983605805855477	0.8767919968602893	0.4788424926034914	64.87026874660731	-11.323694871502097
494	518.0	493.0		(0.0, 131.36187937354217, 89.34888370543152)	#008359	0.0	131.36187937354217	89.34888370543152	160.8104165979651	254.99999999999997	131.36187937354217	71.0242666475673	-63.631707316125166	12.77338865046984	58.59195934688437	107.6681694368544	89.76901366211261	16.45168843543722	0.9983483624223426	0.8771260350750889	0.48019598642288197	64.9011065666909	-11.350659956132997
495	519.0	494.0		(0.0, 131.4311896034655, 88.88370543152283)	#008358	0.0	131.4311896034655	88.88370543152283	160.5765354630158	255.00000000000003	131.4311896034655	71.03810267172616	-63.818181878738	13.032026812458518	58.52040986337887	107.71953222259246	89.30918027324225	16.133190375858625	0.998542847669617	0.8796964783437942	0.4899190920701987	65.13519832738918	-11.541436443261812
496	520.0	495.0		(0.0, 131.53815394868377, 89.2812395868044)	#008359	0.0	131.53815394868377	89.2812395868044	160.72487118298858	255.0	131.53815394868377	71.06263858653354	-63.72426302628892	12.872790811910573	58.63307564145285	107.81065584471843	89.70380873042319	16.31778211830787	0.9988877352907737	0.8784018616480923	0.4839328584677049	65.01146392391777	-11.42049718768085
497	521.0	496.0		(0.0, 131.458847050983, 89.4921692769077)	#008359	0.0	131.458847050983	89.4921692769077	160.84571162055016	255.0	131.458847050983	71.04589570510444	-63.62092471464209	12.737920722350182	58.65067644118627	107.74846910363212	89.91183605464846	16.487203271247953	0.9986523899778834	0.8769774031919357	0.4788626239772659	64.8835625245334	-11.32182638233785
498	522.0	497.0		(0.0, 131.65211596134623, 88.77374208597135)	#008358	0.0	131.65211596134623	88.77374208597135	160.45832827116996	255.0	131.65211596134623	71.08610186871991	-63.942641918978694	13.169355041879239	58.5669043652116	107.89784388537156	89.2025258247251	15.95015521141302	0.9992175455155529	0.881412087530253	0.4950817365645369	65.28471006137502	-11.637668507330774
499	523.0	498.0		(0.0, 131.3785404865045, 88.68943685438187)	#008358	0.0	131.3785404865045	88.68943685438187	160.50407464991997	255.0	131.3785404865045	71.02602473853875	-63.864001644490465	13.109909754270621	58.46523492169277	107.67469500499834	89.11632789070309	16.04298533745701	0.9983730749230861	0.8803280771356176	0.4928469820054668	65.19570875305061	-11.600441551944723
500	524.0	499.0		(0.0, 131.13728757080972, 89.56681106297901)	#008359	0.0	131.13728757080972	89.56681106297901	160.98001997240453	255.0	131.13728757080972	70.97570552880599	-63.46853800778879	12.58092458768476	58.56592135954682	107.48802762412528	89.98251582805733	16.702300913484056	0.9976657659566399	0.874876841166838	0.47296059470271873	64.70343870558304	-11.212000951140487
501	525.0	500.0		(0.0, 131.25824725091636, 89.43552149283572)	#008359	0.0	131.25824725091636	89.43552149283572	160.88224094073206	255.0	131.25824725091636	71.00182621717326	-63.56120613127653	12.691521526754034	58.57716094635121	107.5848996601133	89.85374875041653	16.55887506522812	0.9980329298526954	0.8761542172920587	0.4771183172699223	64.8159057911458	-11.291972412175916
502	526.0	501.0		(0.0, 131.404865044985, 89.026991002999)	#008359	0.0	131.404865044985	89.026991002999	160.65008900812992	255.0	131.404865044985	71.03275254520213	-63.75877606271585	12.950423633960462	58.54090636454515	107.6996692769077	89.45076974341886	16.233992898895544	0.998467643935652	0.8788776037596338	0.486851345533521	65.0607024040979	-11.481492737685901
503	527.0	502.0		(0.0, 131.42485838053983, 89.53082305898035)	#008359	0.0	131.42485838053983	89.53082305898035	160.87392179632155	255.0	131.42485838053983	71.03857006738578	-63.594317175137085	12.705981557242563	58.64787070976341	107.72126759746752	89.94976341219594	16.52850566784855	0.9985494175887926	0.8766106337523986	0.4776619199734922	64.85120773204555	-11.298772400089721
504	528.0	503.0		(0.0, 131.75508163945352, 88.76241252915695)	#008358	0.0	131.75508163945352	88.76241252915695	160.42155099811075	255.00000000000003	131.75508163945352	71.10856857833157	-63.98692948809492	13.213305118367513	58.59655781406198	107.98137276907698	89.19233922025991	15.88920213165663	0.999533347477453	0.8820225658835846	0.49673397238935635	65.33696180161355	-11.667582975361338
505	529.0	504.0		(0.0, 131.3188937020993, 89.6974341886038)	#008359	0.0	131.3188937020993	89.6974341886038	160.98302917114958	255.00000000000003	131.3188937020993	71.0158554559704	-63.49557144065682	12.583447001975422	58.648343885371546	107.63695296901034	90.11364878373875	16.685154234139443	0.9982301310099936	0.8752494812984033	0.4730554210054028	64.73044670807607	-11.209538388775488
506	530.0	505.0		(0.0, 131.09930023325558, 89.58413862045985)	#008359	0.0	131.09930023325558	89.58413862045985	160.99982461892745	255.0	131.09930023325558	70.96743055039008	-63.447601283613764	12.55812136264578	58.55761079640119	107.45735090303232	89.99929023658781	16.732904685389084	0.9975494492167346	0.8745882406147285	0.4721033423759594	64.67847030352037	-11.195792381552167
507	531.0	506.0		(0.0, 131.31989336887705, 89.1626124625125)	#008359	0.0	131.31989336887705	89.1626124625125	160.73835738446198	255.0	131.31989336887705	71.01454228583758	-63.67889516964797	12.850896090671249	58.541689436854384	107.63207994335222	89.58418527157615	16.361051811513885	0.9982116725124468	0.877776492160242	0.4831097599501017	64.96266020076645	-11.40949182520918
508	532.0	507.0		(0.0, 131.69276907697434, 88.61779406864379)	#008358	0.0	131.69276907697434	88.61779406864379	160.37478808734596	255.0	131.69276907697434	71.09454049075191	-64.01196436846351	13.262767868106184	58.54831722759081	107.92921274908363	89.0485438187271	15.834080003053831	0.9993361625021746	0.8823676571326248	0.4985934487234672	65.37149679969636	-11.705602099753083
509	533.0	508.0		(0.0, 130.7990669776741, 90.01166277907365)	#00825a	0.0	130.7990669776741	90.01166277907365	161.2900480984796	254.99999999999997	130.7990669776741	70.90280823766562	-63.18247213893069	12.233197272283958	58.5500433188937	107.21798598800399	90.41953682105965	17.150578310122945	0.9966410895372952	0.8709335897297007	0.4598883187551042	64.35585366607586	-10.957848871399031
510	534.0	509.0		(0.0, 131.27357547484172, 89.27357547484172)	#008359	0.0	131.27357547484172	89.27357547484172	160.8034481358135	255.0	131.27357547484172	71.00471881559677	-63.62266344083412	12.778147854794408	58.54952349216927	107.59563082305898	89.69357547484172	16.45274310406099	0.9980735894896839	0.8770013705201	0.480374901421694	64.89317657431047	-11.35635135177829
511	535.0	510.0		(0.0, 131.41719426857713, 88.92202599133623)	#008358	0.0	131.41719426857713	88.92202599133623	160.59835236305824	255.0	131.41719426857713	71.03514999054447	-63.799557262289916	13.007606928697314	58.523735421526155	107.70856976007997	89.34697767410864	16.16382266126373	0.9985013434829264	0.8794397488504498	0.48900106393436704	65.1120675825588	-11.523661525645712
512	536.0	511.0		(0.0, 131.12662445851382, 89.41386204598467)	#008359	0.0	131.12662445851382	89.41386204598467	160.91336709774313	255.0	131.12662445851382	70.97293038761367	-63.516667800858514	12.653295342965954	58.53202599133621	107.47773906364544	89.83098967010997	16.615426023725004	0.997626757350207	0.8755402823401904	0.4756812624261692	64.76475099590007	-11.266524538413822
513	537.0	512.0		(0.0, 131.33688770409864, 89.5191602799067)	#008359	0.0	131.33688770409864	89.5191602799067	160.89597150265638	255.0	131.33688770409864	71.01928390397039	-63.56361964842805	12.679054937291356	58.61826724425192	107.64967624458514	89.93733755414861	16.56790109406483	0.9982783227845519	0.876187486220695	0.4766496549291629	64.81583276417021	-11.280747789988109
514	538.0	513.0		(0.0, 131.55714761746086, 89.0213262245918)	#008359	0.0	131.55714761746086	89.0213262245918	160.60045136435133	255.0	131.55714761746086	71.06604835933793	-63.82062271499095	13.00991749796314	58.58698100633123	107.82332342219262	89.44668443852049	16.150315229804068	0.9989356645585602	0.8797301238503367	0.48908792624774083	65.13317002137256	-11.521951174826388
515	539.0	514.0		(0.0, 131.2265911362879, 88.75341552815728)	#008358	0.0	131.2265911362879	88.75341552815728	160.58022757109373	255.00000000000003	131.2265911362879	70.99293839040047	-63.78228219610538	13.021208026792097	58.43092635788071	107.55193144618461	89.17814728423859	16.162080810941934	0.9979079986464623	0.8792016221216976	0.4895123763898773	65.09786003103801	-11.538428670245285
516	540.0	515.0		(0.0, 131.28823725424857, 89.19493502165945)	#008359	0.0	131.28823725424857	89.19493502165945	160.76295190814122	254.99999999999997	131.28823725424857	71.00770396995358	-63.65535736449696	12.822936571243094	58.53834055314895	107.60670610463178	89.61586804398534	16.397359710129983	0.9981155501336211	0.8774520372213872	0.48205866463161556	64.93406058080721	-11.389417273782882
517	541.0	516.0		(0.0, 131.66044651782738, 88.98067310896369)	#008358	0.0	131.66044651782738	88.98067310896369	160.5500704861647	255.00000000000003	131.66044651782738	71.08851438554976	-63.87512597000294	13.068690499393988	58.61087304231923	107.90681130623126	89.40747084305232	16.07132907473357	0.9992514569142914	0.8804814194855434	0.49129740723742954	65.19833118303485	-11.56299249262628
518	542.0	517.0		(0.0, 131.0583138953682, 89.70376541152949)	#008359	0.0	131.0583138953682	89.70376541152949	161.06741315921954	255.00000000000003	131.0583138953682	70.95879001601048	-63.390470103136586	12.483196484967497	58.568830389870044	107.42532523492169	90.11731089636788	16.82693850399385	0.9974279940612576	0.8738007205571234	0.4692866563321183	64.60790891507756	-11.140449038451166
519	543.0	518.0		(0.0, 131.6421192935688, 88.96901032989004)	#008358	0.0	131.6421192935688	88.96901032989004	160.55040019440182	255.00000000000003	131.6421192935688	71.08447533999278	-63.871914592932676	13.067721599106207	58.602859046984335	107.89179829390203	89.39574141952683	16.073891455319874	0.9991946823116395	0.8804371525224902	0.4912609829147876	65.19499077044672	-11.562723980316601
520	544.0	519.0		(0.0, 131.05864711762746, 89.38087304231922)	#008359	0.0	131.05864711762746	89.38087304231922	160.91948528757433	255.0	131.05864711762746	70.95793691255406	-63.50111425856198	12.644431967738967	58.50435521492835	107.42216359880041	89.79765078307231	16.63147896887865	0.9974160024634715	0.8753258858158578	0.47534805740699815	64.74776576736623	-11.261521427606143
521	545.0	520.0		(0.0, 131.30723092302566, 89.62979006997668)	#008359	0.0	131.30723092302566	89.62979006997668	160.95575975820512	255.0	131.30723092302566	71.01310838570215	-63.51409358670757	12.612825435070562	58.631199600133286	107.62675907030989	90.04656447850716	16.650448406339276	0.9981915169808285	0.8755047982969848	0.47415985821041656	64.75433151223639	-11.231851114814182
522	546.0	521.0		(0.0, 131.21959346884373, 89.0703098967011)	#008359	0.0	131.21959346884373	89.0703098967011	160.727291195815	255.0	131.21959346884373	70.99231387117604	-63.6709663153871	12.85974049108729	58.49213595468177	107.54961512829057	89.49180273242253	16.358108169863865	0.9978992201292816	0.8776671975209205	0.4834422516403114	64.95663843698554	-11.418522468066168
523	547.0	522.0		(0.0, 131.3358880373209, 89.0653115628124)	#008359	0.0	131.3358880373209	89.0653115628124	160.68894476314193	255.0	131.3358880373209	71.01776509978741	-63.718500526558145	12.905555387541545	58.52718760413196	107.64403970343218	89.48801732755749	16.293628991472	0.9982569738042598	0.8783224289445839	0.4851645925161528	65.01231167412749	-11.449806689213704
524	548.0	523.0		(0.0, 131.2379206931023, 89.49083638787071)	#008359	0.0	131.2379206931023	89.49083638787071	160.91386205233024	255.00000000000003	131.2379206931023	70.99753317851588	-63.53426270112145	12.656333850254175	58.58192269243585	107.56897436187937	89.90830723092303	16.60308744063027	0.9979725850111967	0.8757828177954864	0.47579549045480324	64.78260046883115	-11.266119805283282
525	549.0	524.0		(0.0, 131.06131289570143, 89.67577474175275)	#008359	0.0	131.06131289570143	89.67577474175275	161.05365928072916	254.99999999999997	131.06131289570143	70.95936713106482	-63.40123249591378	12.498265737212355	58.564161946018	107.42746408197267	90.08963012329224	16.80843410653475	0.9974361062445525	0.8739490738750327	0.46985316179471603	64.62138135662909	-11.151714522792506
526	550.0	525.0		(0.0, 131.34555148283906, 89.27090969676775)	#008359	0.0	131.34555148283906	89.27090969676775	160.77987051206594	255.0	131.34555148283906	71.02046935571069	-63.6519469756901	12.806282830695825	58.571302899033654	107.65407579473509	89.69165611462846	16.41310345556225	0.9982949860161419	0.877405026997422	0.48143259275761585	64.9274305185092	-11.375604748028389
527	551.0	526.0		(0.0, 131.21392869043652, 89.08297234255248)	#008359	0.0	131.21392869043652	89.08297234255248	160.73483961571768	255.0	131.21392869043652	70.99110934051417	-63.664397028076195	12.851290124001302	58.49291236254582	107.54514766411197	89.50428190603132	16.36878146744264	0.99788228871597	0.8775766437203811	0.48312457302976175	64.94852659452538	-11.412362647159469
528	552.0	527.0		(0.0, 131.24458513828725, 89.23758747084305)	#008359	0.0	131.24458513828725	89.23758747084305	160.79600878473587	255.0	131.24458513828725	70.99826703058942	-63.62354946194293	12.785344569350965	58.53333888703766	107.57169652115962	89.6576574475175	16.446271832511748	0.9979829003590414	0.8770135838051891	0.4806454508851179	64.89546272192942	-11.362426847679187
529	553.0	528.0		(0.0, 130.95068310563147, 89.47217594135289)	#008259	0.0	130.95068310563147	89.47217594135289	160.99505576577104	254.99999999999997	130.95068310563147	70.9345255070215	-63.42718113456702	12.558569930869945	58.48914695101633	107.33542418527159	89.88696101299567	16.744015133730922	0.9970869214397784	0.8743067607499808	0.4721202056114543	64.65852600690589	-11.19969565031862
530	554.0	529.0		(0.0, 131.4311896034655, 88.9246917694102)	#008358	0.0	131.4311896034655	88.9246917694102	160.5952462445332	255.00000000000003	131.4311896034655	71.03822001697137	-63.804151052231475	13.011479114064128	58.528607130956345	107.71996790736421	89.34975674775075	16.15806086208715	0.9985444971260481	0.8795030715700083	0.48914663281375453	65.11734239226674	-11.526192442656091
531	555.0	530.0		(0.0, 131.2082639120293, 89.12529156947684)	#008359	0.0	131.2082639120293	89.12529156947684	160.75595038551793	255.00000000000003	131.2082639120293	70.98998977898901	-63.64767228959794	12.827995196154983	58.49962012662446	107.54099545151615	89.54612129290237	16.397433015365575	0.997866551666254	0.8773461029386256	0.48224883588890516	64.92752612441528	-11.39513262313331
532	556.0	531.0		(0.0, 131.05864711762746, 89.4808397200933)	#008359	0.0	131.05864711762746	89.4808397200933	160.96525106341866	255.0	131.05864711762746	70.95822364785869	-63.46689090093732	12.594511120850193	58.52434855048317	107.42322624458514	89.89661779406865	16.691977286315353	0.9974200329411566	0.874854136757937	0.4734713596120133	64.70446623691984	-11.224085798157128
533	557.0	532.0		(0.0, 131.2649116961013, 89.05831389536822)	#008359	0.0	131.2649116961013	89.05831389536822	160.70774714032586	254.99999999999997	131.2649116961013	71.00220480705492	-63.69293485668581	12.882628438166277	58.50378540486505	107.58630413862046	89.48037987337554	16.3268776007802	0.9980382514787569	0.8779700210712928	0.48430268896242984	64.98270590036915	-11.434468799796988
534	558.0	533.0		(0.0, 131.29890036654447, 89.13728757080973)	#008359	0.0	131.29890036654447	89.13728757080973	160.73329814124887	255.00000000000003	131.29890036654447	71.00987356086254	-63.67929133344108	12.855751763883273	58.53011662779073	107.61475602465843	89.55890369876708	16.356793652985786	0.9981460468586607	0.8777819530474591	0.4832923015490148	64.96400925238413	-11.413620596037024
535	559.0	534.0		(0.0, 131.40253248917028, 89.38153948683772)	#008359	0.0	131.40253248917028	89.38153948683772	160.8127017616822	255.0	131.40253248917028	71.03325730740201	-63.636559285714654	12.772206079435655	58.611092969010336	107.70154315894702	89.80174941686104	16.449992322861128	0.9984747390953692	0.877192916650766	0.4801515294757229	64.9056309256743	-11.348793483039085
536	560.0	535.0		(0.0, 131.38653782072643, 89.22992335888037)	#008359	0.0	131.38653782072643	89.22992335888037	160.74843199565802	255.0	131.38653782072643	71.02932284412697	-63.682117883927305	12.842035612013913	58.575811396201274	107.68693741086305	89.65148950349884	16.366644932317655	0.9984194345473175	0.877820915400121	0.48277666382303114	64.96406712054478	-11.401269391848283
537	561.0	536.0		(0.0, 131.4758413862046, 88.92335888037321)	#008358	0.0	131.4758413862046	88.92335888037321	160.58085102608229	254.99999999999997	131.4758413862046	71.04798525560368	-63.822171513797485	13.028762123076376	58.54218260579806	107.75622884705098	89.34888370543153	16.133718131058775	0.9986817616196839	0.8797514731400792	0.4897963610720963	65.13845422786983	-11.53792076089464
538	562.0	537.0		(0.0, 131.05731422859046, 89.7890703098967)	#008359	0.0	131.05731422859046	89.7890703098967	161.10678026864784	254.99999999999997	131.05731422859046	70.95881555831583	-63.36089248368365	12.44032405294142	58.585581472842385	107.42541989670109	90.20175274908364	16.878999273637966	0.9974283530951473	0.8733930102948665	0.4676749329006581	64.57061528955033	-11.10819463731141
539	563.0	538.0		(0.0, 131.21826057980672, 89.1626124625125)	#008359	0.0	131.21826057980672	89.1626124625125	160.7699105605583	255.0	131.21826057980672	70.99228646093329	-63.63883544086046	12.81304272534658	58.510183272242585	107.5495134655115	89.58316894368545	16.414765972735715	0.9978988348388413	0.8772242921241341	0.48168672064558354	64.91591053162911	-11.383736474490046
540	564.0	539.0		(0.0, 131.6364545151616, 88.79373542152616)	#008358	0.0	131.6364545151616	88.79373542152616	160.47225477861792	255.00000000000003	131.6364545151616	71.08273584067766	-63.92965111549764	13.153500887818215	58.56604798400533	107.8853330556481	89.22216261246251	15.970524502935525	0.9991702311434029	0.8812330168683082	0.49448572392008067	65.26878945832443	-11.626337560048176
541	565.0	540.0		(0.0, 131.3075641452849, 89.33122292569143)	#008359	0.0	131.3075641452849	89.33122292569143	160.8192278215676	255.00000000000003	131.3075641452849	71.01232603238184	-63.61633852468346	12.761990702721416	58.571589470176605	107.62385601132956	89.75098633788737	16.469686077890696	0.9981805198781052	0.8769141852337167	0.4797674980309587	64.88379561942621	-11.343462872236872
542	566.0	541.0		(0.0, 131.3352215928024, 89.04631789403533)	#008359	0.0	131.3352215928024	89.04631789403533	160.6804740483639	255.0	131.3352215928024	71.01756480262308	-63.724739976944946	12.914818625545221	58.52318227257581	107.64329638120628	89.469206931023	16.282464495984573	0.9982541583391316	0.8784084361351758	0.4855128297641036	65.02026626568039	-11.456715552535748
543	567.0	542.0		(0.0, 131.31056314561812, 89.13428857047651)	#008359	0.0	131.31056314561812	89.13428857047651	160.72830994028874	254.99999999999997	131.31056314561812	71.01241846256922	-63.68491334738552	12.86159570141432	58.53313228923692	107.62419898700432	89.55605131622794	16.34881525519054	0.9981818191175139	0.8778594492362023	0.4835119954316723	64.9706767091943	-11.417691161124491
544	568.0	543.0		(0.0, 131.1116294568477, 88.74908363878707)	#008358	0.0	131.1116294568477	88.74908363878707	160.6138268617873	255.0	131.1116294568477	70.96773799038871	-63.738477637976686	12.98054324578013	58.3944218593802	107.45849052982338	89.17270909696768	16.220256023342845	0.9975537707287145	0.8785978017935906	0.48798364621771634	65.04681417688664	-11.51105133936381
545	569.0	544.0		(0.0, 131.10063312229258, 89.19526824391869)	#008359	0.0	131.10063312229258	89.19526824391869	160.821435924287	254.99999999999997	131.10063312229258	70.96660750335658	-63.581250316867234	12.752869585015269	58.48024991669444	107.45430004998335	89.61432189270243	16.496813996966452	0.9975378801052623	0.876430514719474	0.4794246035779647	64.84759883379289	-11.341659163064785
546	570.0	545.0		(0.0, 131.6547817394202, 88.80006664445185)	#008358	0.0	131.6547817394202	88.80006664445185	160.46950614534188	255.00000000000003	131.6547817394202	71.08675980019919	-63.934681406036866	13.157137174938761	58.572995668110636	107.90028939353549	89.22861379540151	15.964734790521973	0.9992267936900985	0.8813023564944481	0.4946224245661307	65.27444940504357	-11.628574054202101
547	571.0	546.0		(0.0, 131.68510496501167, 88.74375208263912)	#008358	0.0	131.68510496501167	88.74375208263912	160.43452846373995	254.99999999999997	131.68510496501167	71.09322582818594	-63.96585366930596	13.196667861085043	58.57113295568145	107.92432535821393	89.17316561146284	15.914613815209757	0.9993176830263303	0.8817320479932115	0.4961085201784559	65.31295796607942	-11.657028557396709
548	572.0	547.0		(0.0, 131.3408863712096, 89.1519493502166)	#008359	0.0	131.3408863712096	89.1519493502166	160.72697473576318	255.0	131.3408863712096	71.01910743001599	-63.690815450757995	12.864048222519674	58.54606464511829	107.64902130956348	89.57383872042652	16.343504269928392	0.9982758421889513	0.8779408062946258	0.4836041942070822	64.97694752336265	-11.418780701093391
549	573.0	548.0		(0.0, 131.23625458180607, 88.96301232922359)	#008358	0.0	131.23625458180607	88.96301232922359	160.67306520414382	255.00000000000003	131.23625458180607	70.99565564950245	-63.7142798516736	12.919693966228651	58.47584138620459	107.56201004331889	89.38574475174941	16.28421930961478	0.9979461936367492	0.878264249398836	0.4856961107314874	65.01098329665831	-11.46275779875882
550	574.0	549.0		(0.0, 131.43518827057648, 88.80839720093302)	#008358	0.0	131.43518827057648	88.80839720093302	160.54092288502346	255.00000000000003	131.43518827057648	71.0387619976777	-63.84553822528349	13.07128555654753	58.50658780406531	107.72198021326226	89.23466511162945	16.085370002330528	0.9985521154454785	0.880073569652383	0.4913949644373056	65.16986464138884	-11.57044184808251
551	575.0	550.0		(0.0, 131.3062312562479, 89.3515494835055)	#008359	0.0	131.3062312562479	89.3515494835055	160.8289303387895	255.0	131.3062312562479	71.0120924420398	-63.60885879530637	12.751337107483462	58.57524158613795	107.62298924358547	89.77109630123292	16.482694698400106	0.9981772364294128	0.8768110815194101	0.47936699243183944	64.87436716662376	-11.33553694718254
552	576.0	551.0		(0.0, 131.17360879706766, 89.44451849383539)	#008359	0.0	131.17360879706766	89.44451849383539	160.91273510613433	254.99999999999997	131.17360879706766	70.98331302237531	-63.52472598067638	12.655496340723671	58.55272242585805	107.51623501832724	89.86180939686771	16.609098223342336	0.9977727002356626	0.8756513596570139	0.4757640055664824	64.77308390489132	-11.26704132585983
553	577.0	552.0		(0.0, 131.14961679440188, 89.23658780406531)	#008359	0.0	131.14961679440188	89.23658780406531	160.82509273845216	255.00000000000003	131.14961679440188	70.97746030247067	-63.58643118482038	12.750460233238115	58.50369876707765	107.4945336121293	89.65571809396867	16.495910415298937	0.997690431827859	0.8765019299675894	0.4793340276873433	64.85220479660876	-11.338671962033882
554	578.0	553.0		(0.0, 131.4155281572809, 88.9026991002999)	#008358	0.0	131.4155281572809	88.9026991002999	160.59004305513997	255.0	131.4155281572809	71.03473006759015	-63.805518106172244	13.01667542510816	58.519353548817065	107.7070107664112	89.32782739086971	16.152974034862176	0.9984954408609976	0.8795219156125993	0.4893419801703432	65.11972036119082	-11.530431891339278
555	579.0	554.0		(0.0, 131.07497500833057, 89.22292569143619)	#008359	0.0	131.07497500833057	89.22292569143619	160.84208706616906	254.99999999999997	131.07497500833057	70.96106302373398	-63.561649910706784	12.729470109220141	58.47782739086972	107.43374939686773	89.64144618460513	16.527166670844395	0.9974599444585746	0.8761603345331092	0.4785449361170669	64.82378227651316	-11.324787918066482
556	580.0	555.0		(0.0, 131.64578473842053, 88.81439520159947)	#008358	0.0	131.64578473842053	88.81439520159947	160.47880243704265	254.99999999999997	131.64578473842053	71.08483431648827	-63.92624607082392	13.146604262486928	58.57307230923026	107.89313254248584	89.24270909696767	15.97816073982053	0.9991997282433096	0.8811860803101066	0.49422645585155417	65.2640646936886	-11.621009618967308
557	581.0	556.0		(0.0, 131.38720426524492, 89.02965678107297)	#008359	0.0	131.38720426524492	89.02965678107297	160.65677047271953	255.0	131.38720426524492	71.02889520865992	-63.7509115614705	12.942514923107007	58.53596467844052	107.68534999666778	89.45323225591468	16.24492603537825	0.9984134235149141	0.8787691961891609	0.4865540296595952	65.05142133307528	-11.476045124578889
558	582.0	557.0		(0.0, 131.25258247250918, 89.05698100633123)	#008359	0.0	131.25258247250918	89.05698100633123	160.71096171764125	255.0	131.25258247250918	70.99950094172193	-63.68853273066743	12.878703622077348	58.499696767744084	107.57627370876376	89.478937020993	16.332585527541713	0.998000244757184	0.8779093403273169	0.4841551415116379	64.97761313229815	-11.431846210671049
559	583.0	558.0		(0.0, 131.35388203932024, 88.97900699766744)	#008358	0.0	131.35388203932024	88.97900699766744	160.64394852267796	254.99999999999997	131.35388203932024	71.02145681049916	-63.75513146427026	12.95548383802334	58.515504831722765	107.65774061312896	89.40275574808398	16.231791682879425	0.9983088661154033	0.8788273650921696	0.48704157615657384	65.05813822654062	-11.486498914297417
560	584.0	559.0		(0.0, 131.0829723425525, 89.42019326891037)	#008359	0.0	131.0829723425525	89.42019326891037	160.92988967410648	254.99999999999997	131.0829723425525	70.96338173167568	-63.49726121278832	12.633861257954315	58.51976007997335	107.44234338553817	89.8368210596468	16.642385453929403	0.9974925372382792	0.8752727738233471	0.4749506677595733	64.7419232940319	-11.253012513842515
561	585.0	560.0		(0.0, 131.2529156947684, 89.61979340219926)	#008359	0.0	131.2529156947684	89.61979340219926	160.9681383127269	254.99999999999997	131.2529156947684	71.00118666850992	-63.49607460321399	12.597581311364014	58.61236254581806	107.58252711429523	90.03612462512496	16.673126122275196	0.9980239400751043	0.8752564171012819	0.4735867787229973	64.73368941218587	-11.221723428378782
562	586.0	561.0		(0.0, 131.3445518160613, 89.00733088970343)	#008359	0.0	131.3445518160613	89.00733088970343	160.65977445993428	255.00000000000003	131.3445518160613	71.01949557911067	-63.741761002020226	12.937819974045484	58.51827724091969	107.65046182272576	89.43070309896702	16.253896084087813	0.9982812981835195	0.8786430610551551	0.4863775302390033	65.04151967258665	-11.47359574450615
563	587.0	562.0		(0.0, 131.2719093635455, 89.25791402865711)	#008359	0.0	131.2719093635455	89.25791402865711	160.7968076924053	255.0	131.2719093635455	71.00430910130001	-63.627366293039	12.78535780063299	58.54587470843052	107.59411079306898	89.67805398200599	16.444138775096288	0.9980678303651404	0.8770661965994556	0.4806459482949046	64.8992073563211	-11.361774427976055
564	588.0	563.0		(0.0, 131.11329556814394, 89.3905364878374)	#008359	0.0	131.11329556814394	89.3905364878374	160.90685209329277	254.99999999999997	131.11329556814394	70.96994255975527	-63.51938895873383	12.659977802606836	58.5232289236921	107.46666272242585	89.80776407864046	16.608368722753653	0.9975847591263544	0.8755777919170769	0.4759324792635169	64.768725567618	-11.271851762369282
565	589.0	564.0		(0.0, 131.4878373875375, 89.26624458513828)	#008359	0.0	131.4878373875375	89.26624458513828	160.7336129449182	254.99999999999997	131.4878373875375	71.05159080547806	-63.70958526973291	12.86157028801993	58.61447850716428	107.76961927357549	89.68846051316227	16.335214828836857	0.9987324428161626	0.8781995373202567	0.48351104005402573	64.9948555311499	-11.413363696420648
566	590.0	565.0		(0.0, 131.29456847717427, 89.06097967344219)	#008359	0.0	131.29456847717427	89.06097967344219	160.69977031331297	254.99999999999997	131.29456847717427	71.00870646298739	-63.70370717230245	12.892338640954337	58.513512162612464	107.61042564478507	89.48331556147951	16.31282430524011	0.99812964161708	0.8781185111697662	0.48466772916701234	64.99518984607633	-11.440976227272618
567	591.0	566.0		(0.0, 131.37154281906032, 89.07630789736754)	#008359	0.0	131.37154281906032	89.07630789736754	160.68292385972208	254.99999999999997	131.37154281906032	71.02560109793728	-63.72877799429016	12.913323353118189	58.54043985338221	107.67312253915362	89.49926024658447	16.281474931143283	0.9983671200442722	0.8784640978530985	0.48545661728692013	65.02392686286879	-11.454717510807782
568	592.0	567.0		(0.0, 131.434521826058, 88.84671776074642)	#008358	0.0	131.434521826058	88.84671776074642	160.5586218261564	255.0	131.434521826058	71.0387258878586	-63.832155657902625	13.051815297101488	58.51404531822726	107.72184614128624	89.27259580139953	16.108984563571667	0.9985516078699629	0.8798890987531883	0.4906630098482423	65.15285088531708	-11.556028016258994
569	593.0	568.0		(0.0, 131.33822059313562, 89.0426524491836)	#008359	0.0	131.33822059313562	89.0426524491836	160.67787063676911	255.0	131.33822059313562	71.01821081425977	-63.72717586235371	12.917770902936576	58.523378873708765	107.6456938053982	89.46560813062312	16.278658543769396	0.9982632389631216	0.878442013397214	0.4856238161118089	65.0232400645501	-11.458838809053079
570	594.0	569.0		(0.0, 131.44585138287238, 88.81406197934022)	#008358	0.0	131.44585138287238	88.81406197934022	160.54021989053638	255.0	131.44585138287238	71.04111129367509	-63.847792042420636	13.072411642134597	58.511026324558486	107.7307031422859	89.24037987337555	16.083189022260285	0.9985851381843612	0.8801046372093082	0.49143729790057644	65.17229852348011	-11.5710143007338
571	595.0	570.0		(0.0, 131.18127290903033, 89.3025658113962)	#008359	0.0	131.18127290903033	89.3025658113962	160.84541817489045	255.0	131.18127290903033	70.98458515973077	-63.576334444301	12.729269761401252	58.52670776407865	107.52095238587138	89.72135288237256	16.519116543489062	0.9977905819584251	0.8763627522784705	0.4785374043476084	64.83814163000153	-11.322066154183007
572	596.0	571.0		(0.0, 131.14795068310562, 88.75041652782406)	#008358	0.0	131.14795068310562	88.75041652782406	160.60318871879565	254.99999999999997	131.14795068310562	70.97570133153009	-63.7523334729998	12.993411604518812	58.405948017327546	107.48801206264578	89.17439186937688	16.201844427989492	0.9976657069578819	0.8787887964116684	0.48846741245917785	65.06296003393186	-11.51972060794496
573	597.0	572.0		(0.0, 131.33255581472844, 88.52182605798068)	#008358	0.0	131.33255581472844	88.52182605798068	160.44168279928653	255.00000000000003	131.33255581472844	71.0154788346459	-63.90335159139049	13.177006801253599	58.41745751416195	107.63555535488172	88.94993335554815	15.96534980950719	0.9982248370548384	0.880870493241685	0.495369392741076	65.24777278078658	-11.65120937174009
574	598.0	573.0		(0.0, 131.19360213262246, 89.1412862379207)	#008359	0.0	131.19360213262246	89.1412862379207	160.76782013248263	254.99999999999997	131.19360213262246	70.98682384032689	-63.63641401329012	12.81452750398846	58.4982739086971	107.52925424525158	89.5618093968677	16.414883651366456	0.997822049838526	0.8771909141549804	0.4817425386249833	64.91382983325929	-11.385443073127899
575	599.0	574.0		(0.0, 130.89836721092968, 89.75108297234256)	#008259	0.0	130.89836721092968	89.75108297234256	161.13928304134657	254.99999999999997	130.89836721092968	70.92385018048559	-63.31099444265165	12.399956917168309	58.528710429856716	107.29588753415528	90.16255581472842	16.940441524341715	0.9969368643498778	0.8727051948529363	0.4661573922454677	64.5138818306967	-11.081553488546762
576	600.0	575.0		(0.0, 131.53748750416528, 88.71676107964012)	#008358	0.0	131.53748750416528	88.71676107964012	160.46759418762542	255.0	131.53748750416528	71.06087759746877	-63.91712380500536	13.155332948835552	58.51997334221926	107.80411401866044	89.14496834388538	15.975840261815959	0.9988629820531545	0.8810603351873396	0.4945545974485922	65.25688852909784	-11.630129726100956
577	601.0	576.0		(0.0, 131.07297567477508, 89.4211929356881)	#008359	0.0	131.07297567477508	89.4211929356881	160.93346892080845	255.0	131.07297567477508	70.96119343015269	-63.49297024314754	12.629635063411214	58.5168610463179	107.43423271909364	89.83771076307896	16.648288762321208	0.997461777508611	0.8752136253053143	0.4747917904472976	64.73689019509791	-11.2500851039518
578	602.0	577.0		(0.0, 131.38520493168943, 89.18160613128957)	#008359	0.0	131.38520493168943	89.18160613128957	160.72678023876009	254.99999999999997	131.38520493168943	71.02889277416264	-63.698124135081414	12.865708047784285	58.565734755081635	107.6853409596801	89.60364211929357	16.33807970896947	0.9984133892945486	0.8780415522524605	0.48366659279621466	64.98444015223231	-11.41893941119216
579	603.0	578.0		(0.0, 131.4771742752416, 88.50616461179607)	#008358	0.0	131.4771742752416	88.50616461179607	160.39005177880338	255.0	131.4771742752416	71.04708265564585	-63.96555456163322	13.238706281517022	58.45915694768411	107.75287691102967	88.93587470843052	15.879593859441021	0.9986690742772818	0.8817279249681016	0.49768889022115803	65.32117202244272	-11.693194597863322
580	604.0	579.0		(0.0, 131.2762412529157, 88.93568810396535)	#008358	0.0	131.2762412529157	88.93568810396535	160.64818763326227	254.99999999999997	131.2762412529157	71.00433442916562	-63.73939092183933	12.948281873653222	58.48277240919694	107.59420475841387	89.35909363545484	16.246508857020537	0.9980681863847708	0.8786103908798674	0.48677082933444815	65.04127888169658	-11.48304291543379
581	605.0	580.0		(0.0, 131.07564145284906, 89.2152615794735)	#008359	0.0	131.07564145284906	89.2152615794735	160.8383711529955	254.99999999999997	131.07564145284906	70.96118712404551	-63.56453795554029	12.733551860980219	58.476501166277906	107.43420934688437	89.63386537820725	16.52216967136608	0.997461688867192	0.8762001445495424	0.4786983833241001	64.8274157166364	-11.32782397548596
582	606.0	581.0		(0.0, 131.55448183938688, 88.34188603798734)	#008358	0.0	131.55448183938688	88.34188603798734	160.29139173495105	254.99999999999997	131.55448183938688	71.06352135236921	-64.05218929836953	13.35011674513542	58.4502665778074	107.81393529490171	88.77401199600133	15.738953099627349	0.9989001438360222	0.8829221343699611	0.5018771959980357	65.42865252336249	-11.773356076261893
583	607.0	582.0		(0.0, 131.03098967010996, 89.07964011996002)	#008359	0.0	131.03098967010996	89.07964011996002	160.79018574654648	255.00000000000003	131.03098967010996	70.95100948905353	-63.5933732449277	12.784771591015165	58.435534821726094	107.39649258247252	89.49915361546152	16.463622572405463	0.9973186275487557	0.8765976222240761	0.4806239106419853	64.8657652795611	-11.367181994864733
584	608.0	583.0		(0.0, 131.18293902032656, 88.98333888703766)	#008358	0.0	131.18293902032656	88.98333888703766	160.69889250152409	255.0	131.18293902032656	70.98403508032992	-63.68630542032322	12.8896454251181	58.46337887370876	107.51891255248252	89.40533488837056	16.324744721854863	0.9977828498001787	0.8778786381510985	0.4845664818417707	64.97759965769711	-11.441692303143252
585	609.0	584.0		(0.0, 131.33322225924692, 88.66844385204932)	#008358	0.0	131.33322225924692	88.66844385204932	160.5084603849989	255.00000000000003	131.33322225924692	71.01604472081942	-63.853368326644734	13.103580806436588	58.44698767077641	107.63765532155949	89.0950916361213	16.05413754819699	0.9982327914000407	0.8801815030404831	0.49260905490316487	65.18402010162437	-11.59687158479314
586	610.0	585.0		(0.0, 131.03298900366545, 89.16827724091969)	#008359	0.0	131.03298900366545	89.16827724091969	160.83015029372123	255.0	131.03298900366545	70.95170211093425	-63.563793034857156	12.741152916511812	58.45388203932023	107.39905905364878	89.58692435854715	16.516302255517065	0.9973283633468573	0.8761898762516639	0.47898413336731305	64.82817876988442	-11.33454031250081
587	611.0	586.0		(0.0, 131.20626457847385, 88.75441519493502)	#008358	0.0	131.20626457847385	88.75441519493502	160.58697142857142	255.0	131.20626457847385	70.98848879074922	-63.773934553658876	13.01313369770385	58.4248250583139	107.53542877707432	89.1789336887704	16.17343278079263	0.9978454531147033	0.8790865547310813	0.4892088343520258	65.08806631855552	-11.532934472191606
588	612.0	587.0		(0.0, 131.3665444851716, 88.9026991002999)	#008358	0.0	131.3665444851716	88.9026991002999	160.60517818233473	255.0	131.3665444851716	71.0240098868669	-63.78624255301663	12.998442851366043	58.50416861046318	107.6672164311896	89.32733755414863	16.1788120163448	0.9983447532808918	0.8792562133357569	0.48865655448005063	65.09719084255862	-11.518099426388106
589	613.0	588.0		(0.0, 131.33255581472844, 88.83205598133955)	#008358	0.0	131.33255581472844	88.83205598133955	160.5834130449675	255.00000000000003	131.33255581472844	71.0163674872514	-63.79705733962021	13.021214370034029	58.47950349883372	107.63885309896702	89.25706097967344	16.153870008218426	0.9982373283471155	0.879405288872056	0.48951261485434433	65.11233791582951	-11.535833526871642
590	614.0	589.0		(0.0, 131.12729090303233, 88.99533488837055)	#008358	0.0	131.12729090303233	88.99533488837055	160.72165341424554	255.00000000000003	131.12729090303233	70.9718763617653	-63.66025503010808	12.86289703426824	58.44852715761414	107.47383153948685	89.41665444851716	16.361470828752662	0.9976119414988178	0.8775195486901156	0.48356091704758425	64.94676428131419	-11.423122789599743
591	615.0	590.0		(0.0, 131.35621459513496, 88.98167277574142)	#008358	0.0	131.35621459513496	88.98167277574142	160.64444444444445	255.0	131.35621459513496	71.02197502019628	-63.755137146864485	12.955016537818365	58.51676107964012	107.65966391869377	89.40541819393535	16.232177599970456	0.9983161502990623	0.8788274434234223	0.48702400872094465	65.05805074017087	-11.486094615052494
592	616.0	591.0		(0.0, 130.80273242252582, 89.58313895368211)	#008259	0.0	130.80273242252582	89.58313895368211	161.0923245843088	255.0	130.80273242252582	70.90238206154105	-63.33063332209821	12.447981464652024	58.46547484171943	107.21640858713762	89.99533488837055	16.889772474766865	0.9966350990180523	0.8729759053711486	0.4679628015681228	64.54239970377904	-11.12004019352239
593	617.0	592.0		(0.0, 131.2009330223259, 88.88870376541153)	#008358	0.0	131.2009330223259	88.88870376541153	160.65003276323608	255.00000000000003	131.2009330223259	70.98770577617307	-63.72581793042009	12.94378241898617	58.450029990003344	107.53252490836388	89.31182605798068	16.25779846655101	0.9978344467170769	0.8784232950961801	0.4866016792262558	65.0270818521876	-11.481538594230853
594	618.0	593.0		(0.0, 131.4218593802066, 88.6321226257914)	#008358	0.0	131.4218593802066	88.6321226257914	160.46455728618625	255.0	131.4218593802066	71.03534076372942	-63.90066818225537	13.154818597716167	58.467200933022326	107.70927802399201	89.06001999333554	15.98531620395632	0.9985040250748074	0.8808335040092026	0.49453526120588487	65.24066712164678	-11.632600644949758
595	619.0	594.0		(0.0, 130.9416861046318, 89.2919026991003)	#008259	0.0	130.9416861046318	89.2919026991003	160.91526786714033	254.99999999999997	130.9416861046318	70.93203476461792	-63.48537170877366	12.645270227448258	58.45030323225592	107.32619871709431	89.70840053315561	16.639648646852727	0.9970519104679345	0.8751088839333027	0.4753795704971417	64.73249014309853	-11.264970233298103
596	620.0	595.0		(0.0, 131.22192602465844, 89.12195934688437)	#008359	0.0	131.22192602465844	89.12195934688437	160.75018347016356	255.00000000000003	131.22192602465844	70.99297281597505	-63.65419979133702	12.834752900867041	58.503188937020994	107.55205913028989	89.5429590136621	16.388187769565505	0.9979084825474954	0.8774360807493875	0.48250288144948095	64.9352603221221	-11.399839824279711
597	621.0	596.0		(0.0, 131.92502499166943, 87.9076974341886)	#008357	0.0	131.92502499166943	87.9076974341886	159.98075305564186	255.00000000000003	131.92502499166943	71.1432365198747	-64.34604685960443	13.70673618327194	58.47829723425525	108.11034912695767	88.34787070976341	15.28004276954225	1.0000206553273163	0.8869727897497122	0.515283757683391	65.78972840235947	-12.025182476450466
598	622.0	597.0		(0.0, 131.01799400199934, 89.60913028990336)	#008359	0.0	131.01799400199934	89.60913028990336	161.0367129976983	254.99999999999997	131.01799400199934	70.94967919887931	-63.40691082429206	12.515340787572127	58.53740419860047	107.39156338220593	90.02321892702432	16.79112772927403	0.9972999284043692	0.8740273463254568	0.47049507216596503	64.63025680986262	-11.165592418621555
599	623.0	598.0		(0.0, 131.69143618793734, 88.42019326891037)	#008358	0.0	131.69143618793734	88.42019326891037	160.28516773530765	255.0	131.69143618793734	71.09368420768091	-64.07908621407039	13.361620847653	58.50838387204265	107.92602941352882	88.85290569810063	15.714640563035811	0.999324126210326	0.8832928926918656	0.5023096751159507	65.45733115325356	-11.77841015737854
600	624.0	599.0		(0.0, 130.9373542152616, 89.19626791069643)	#008259	0.0	130.9373542152616	89.19626791069643	160.87279834479807	255.0	130.9373542152616	70.9308101054875	-63.51642816227188	12.691478115495492	58.42983338887038	107.32166289236922	89.61367877374208	16.584000987358397	0.9970346961200066	0.8755369790618059	0.4771166852901331	64.77198671686044	-11.299690649631305
601	625.0	600.0		(0.0, 131.10629790069976, 89.55448183938687)	#008359	0.0	131.10629790069976	89.55448183938687	160.98406404879907	255.00000000000003	131.10629790069976	70.96887911635991	-63.46051421437038	12.575524552151451	58.5538487170943	107.46272055648117	89.96999999999998	16.71126387751789	0.9975698108977785	0.8747662378465092	0.472757588635919	64.69451817668997	-11.208691482602001
602	626.0	601.0		(0.0, 130.78373875374876, 89.24891702765744)	#008259	0.0	130.78373875374876	89.24891702765744	160.9449605332219	254.99999999999997	130.78373875374876	70.89725291577815	-63.43764534664298	12.60781153763526	58.39274241919361	107.1974253515495	89.66426524491835	16.697535690446845	0.9965630014869589	0.8744510038205426	0.4739713684141182	64.6783716469036	-11.24068549459477
603	627.0	602.0		(0.0, 131.02865711429524, 89.28190603132289)	#008359	0.0	131.02865711429524	89.28190603132289	160.8835325024096	255.00000000000003	131.02865711429524	70.95107833914692	-63.52315913415085	12.682707349572775	58.4752649116961	107.39674770076643	89.69937354215261	16.5874501415572	0.9973195953359815	0.8756297615899735	0.47678696177594343	64.77686942186664	-11.290916645046275
604	628.0	603.0		(0.0, 131.03032322559147, 89.27990669776742)	#008359	0.0	131.03032322559147	89.27990669776742	160.882097135969	255.0	131.03032322559147	70.9514378909606	-63.524501988591666	12.684328188378702	58.47538153948685	107.39807999666778	89.69741086304566	16.585355624786278	0.9973246493545774	0.875648272056548	0.47684789472886163	64.77850364502939	-11.292089962206248
605	629.0	604.0		(0.0, 131.52682439186938, 88.85771409530156)	#008358	0.0	131.52682439186938	88.85771409530156	160.53517501368086	255.0	131.52682439186938	71.05894894135396	-63.86468472202461	13.08064123729158	58.54485838053982	107.79694963678774	89.28440519826724	16.067032362480635	0.9988358720136599	0.8803374929616963	0.4917466769285232	65.19049876954722	-11.575122242907483
606	630.0	605.0		(0.0, 131.620793068977, 88.44385204931689)	#008358	0.0	131.620793068977	88.44385204931689	160.31757444416877	255.0	131.620793068977	71.0783115722857	-64.04327761021888	13.32345940055597	58.49121626124625	107.86889043652116	88.8756214595135	15.766139493545273	0.9991080416789773	0.8827992919377352	0.5008750539489663	65.41449363449836	-11.75209109767556
607	631.0	606.0		(0.0, 131.48283905364877, 88.70743085638121)	#008358	0.0	131.48283905364877	88.70743085638121	160.48015611536317	255.0	131.48283905364877	71.04889797592207	-63.89884431061965	13.13968855566996	58.501166277907366	107.7596184371876	89.13518493835389	15.99894567350175	0.9986945912183299	0.880808363000674	0.4939664704437929	65.23583156190173	-11.61990805952076
608	632.0	607.0		(0.0, 130.9723425524825, 89.0419860046651)	#008259	0.0	130.9723425524825	89.0419860046651	160.7912010746779	255.00000000000003	130.9723425524825	70.93804134313571	-63.58312439552627	12.781753899010173	58.4098233922026	107.34844740086638	89.46128957014328	16.471884598665575	0.997136341580145	0.8764563478025853	0.4805104651320497	64.85512270154017	-11.366352890848862
609	633.0	608.0		(0.0, 131.6291236254582, 88.59213595468178)	#008358	0.0	131.6291236254582	88.59213595468178	160.3826145071503	255.00000000000003	131.6291236254582	71.08055677591287	-63.995772542462134	13.252002624026371	58.5234555148284	107.8772344385205	89.02250583138955	15.851924233912865	0.9991396012496746	0.8821444622390687	0.49818874585710615	65.35345803286734	-11.699240446090027
610	634.0	609.0		(0.0, 131.2749083638787, 88.78773742085971)	#008358	0.0	131.2749083638787	88.78773742085971	160.58097858644115	255.0	131.2749083638787	71.00361863262066	-63.78954641941825	13.021981463686982	58.45276907697434	107.5915492035988	89.2126091302899	16.157398326397626	0.9980581248333852	0.8793017552103898	0.4895414525655765	65.10513216049657	-11.537816841010244
611	635.0	610.0		(0.0, 131.6554481839387, 88.60813062312562)	#008358	0.0	131.6554481839387	88.60813062312562	160.38182931829573	254.99999999999997	131.6554481839387	71.08635655290787	-64.00062818979008	13.25375163733935	58.53481506164612	107.89879053315562	89.03860379873375	15.847811475135003	0.9992211254686308	0.8822113945102291	0.49825449733434335	65.3585674655743	-11.699878706553237
612	636.0	611.0		(0.0, 131.43652115961345, 88.62279240253248)	#008358	0.0	131.43652115961345	88.62279240253248	160.45578426177806	254.99999999999997	131.43652115961345	71.03852225430374	-63.90962747780693	13.16496205996196	58.46988003998666	107.72109007330889	89.0509296901033	15.971918324233487	0.9985487455070604	0.8809570026817302	0.4949165891363305	65.25148818526894	-11.639738186303147
613	637.0	612.0		(0.0, 131.21092969010328, 89.18860379873375)	#008359	0.0	131.21092969010328	89.18860379873375	160.78407370912527	255.0	131.21092969010328	70.99075517761192	-63.627046046310035	12.797307557178762	58.51310896367877	107.54383413862044	89.60882705764745	16.434393600717378	0.9978773104462857	0.877061782184764	0.48109518109357924	64.90124859578806	-11.372172807000643
614	638.0	613.0		(0.0, 131.30156614461845, 89.04865044985004)	#008359	0.0	131.30156614461845	89.04865044985004	160.6919672314205	255.0	131.30156614461845	71.01020329623829	-63.71068502508509	12.90111864331578	58.51321559480173	107.61597949016993	89.47117960679773	16.30165198590515	0.9981506817642773	0.8782146968074416	0.4849977999109721	65.00377103379857	-11.447341352587097
615	639.0	614.0		(0.0, 131.50049983338886, 89.05531489503498)	#008359	0.0	131.50049983338886	89.05531489503498	160.6334493060641	255.0	131.50049983338886	71.05375682780132	-63.78671627969301	12.97182442282956	58.57621792735755	107.77766406197934	89.47976674441853	16.20075215889534	0.9987628893795905	0.879262743382158	0.48765587542002425	65.09234519206365	-11.495057854150204
616	640.0	615.0		(0.0, 131.0873042319227, 89.34621792735754)	#008359	0.0	131.0873042319227	89.34621792735754	160.89467784124272	255.0	131.0873042319227	70.96411904966844	-63.524297855122256	12.672430672485024	58.50630789736755	107.44507625458182	89.7636287904032	16.595309940199428	0.9975029013046103	0.8756454581955312	0.4764006258375063	64.77597484511699	-11.281805421732946
617	641.0	616.0		(0.0, 131.22425858047316, 88.98800399866711)	#008358	0.0	131.22425858047316	88.98800399866711	160.6882103787671	255.00000000000003	131.22425858047316	70.99309981069395	-63.70099293111298	12.902702683856537	58.4771209596801	107.55253015328222	89.41036654448516	16.305723098969544	0.9979102676411772	0.8780810969353668	0.48505734948946044	64.99458621268163	-11.450405691903518
618	642.0	617.0		(0.0, 130.9723425524825, 89.647784071976)	#008259	0.0	130.9723425524825	89.647784071976	161.0687244306039	255.00000000000003	130.9723425524825	70.93977972544351	-63.37562644696304	12.47903921908522	58.53098300566478	107.35488703432189	90.06102965678107	16.838722832601487	0.997160777047235	0.8735961093996569	0.4691303702872958	64.5925417318166	-11.139374914652722
619	643.0	618.0		(0.0, 131.13595468177274, 89.35121626124625)	#008359	0.0	131.13595468177274	89.35121626124625	160.88179316408284	255.00000000000003	131.13595468177274	70.97479531173352	-63.54179513963004	12.688067766864597	58.522389203598806	107.48465301232923	89.76906364545151	16.572564650399944	0.9976529715447207	0.8758866480744801	0.47698847845562187	64.79619428039938	-11.29233843669043
620	644.0	619.0		(0.0, 131.0306564478507, 89.27357547484172)	#008359	0.0	131.0306564478507	89.27357547484172	160.87909405095837	255.0	131.0306564478507	70.95149278543053	-63.52680208107869	12.687617724813705	58.474218593802064	107.39828340553147	89.69114628457181	16.581343814523912	0.9973254209754155	0.8756799774922269	0.4769715598138681	64.78140339773098	-11.294544724270787
621	645.0	620.0		(0.0, 131.3378873708764, 88.70743085638121)	#008358	0.0	131.3378873708764	88.70743085638121	160.52483223179286	254.99999999999997	131.3378873708764	71.01717766621496	-63.84184597276044	13.085740701901916	58.456231256247925	107.6418596901033	89.13373542152615	16.075365619642614	0.9982487165793313	0.8800226741012084	0.491938383491738	65.1691484287395	-11.583543441578142
622	646.0	621.0		(0.0, 131.06431189603467, 89.15894701766078)	#008359	0.0	131.06431189603467	89.15894701766078	160.81612106049974	255.0	131.06431189603467	70.95854214032079	-63.579355090366164	12.757500876845619	58.4617260913029	107.42440659113629	89.57800066644451	16.494044478708854	0.997424509811429	0.8764043901256736	0.479598709902429	64.84665158918837	-11.346000582994886
623	647.0	622.0		(0.0, 131.2855714761746, 88.96534488503832)	#008358	0.0	131.2855714761746	88.96534488503832	160.65885255388488	255.0	131.2855714761746	71.00646246599604	-63.732909283946036	12.936893932710047	58.49159613462179	107.6020998833722	89.38854715094969	16.259573732907732	0.9980980990073869	0.8785210452755149	0.4863427171330448	65.03266064387867	-11.474347453628482
624	648.0	623.0		(0.0, 131.1676107964012, 88.77140953015662)	#008358	0.0	131.1676107964012	88.77140953015662	160.60670572155863	255.0	131.1676107964012	70.98006927133657	-63.752883669456864	12.990202347062985	58.41624125291569	107.50420709430189	89.19537154281907	16.204197052463982	0.9977271046429098	0.8787963805494708	0.4883467653394623	65.06285832323185	-11.516854635027887
625	649.0	624.0		(0.0, 131.20259913362213, 89.080973008997)	#008359	0.0	131.20259913362213	89.080973008997	160.7374428237995	255.00000000000003	131.20259913362213	70.98862185989195	-63.6606151790306	12.848070111901166	58.489000333222265	107.53592227924027	89.50218927024326	16.373561214544083	0.997847323593161	0.8775245131333118	0.48300352160566207	64.94418242285408	-11.41023820148626
626	650.0	625.0		(0.0, 131.23025658113963, 88.84205264911697)	#008358	0.0	131.23025658113963	88.84205264911697	160.61962003138473	255.0	131.23025658113963	70.99399527492193	-63.75335366294343	12.978101445228685	58.449790069976686	107.55585146617796	89.26593468843718	16.213974357570187	0.9979228546806189	0.8788028591360242	0.48789185046511424	65.06090393158544	-11.50632991852754
627	651.0	626.0		(0.0, 131.06731089636787, 89.02032655781406)	#008359	0.0	131.06731089636787	89.02032655781406	160.75172945061817	255.0	131.06731089636787	70.95880194468614	-63.62803206952461	12.8280183488227	58.43493168943685	107.42536944351882	89.4407964011996	16.40839770260336	0.9974281617359747	0.8770753739406538	0.4822497062779943	64.90827774481606	-11.398577959271863
628	652.0	627.0		(0.0, 131.61746084638455, 88.24491836054648)	#008358	0.0	131.61746084638455	88.24491836054648	160.22790796589226	255.0	131.61746084638455	71.07701407982898	-64.11011695276136	13.422370279408291	58.450396534488505	107.8640686737754	88.67864378540486	15.646805440809656	0.9990898035537483	0.8837206333567238	0.5045934569771788	65.50013068394813	-11.824890590484044
629	653.0	628.0		(0.0, 131.55214928357213, 88.5461512829057)	#008358	0.0	131.55214928357213	88.5461512829057	160.38527006899906	255.00000000000003	131.55214928357213	71.06359574544304	-63.98130154294201	13.24649211178206	58.4903965344885	107.81421166611129	88.97621126291237	15.864446724731746	0.9989011895378216	0.8819449879365862	0.4979815865875294	65.3381703171766	-11.697081764868182
630	654.0	629.0		(0.0, 131.48817060979673, 88.72609130289904)	#008358	0.0	131.48817060979673	88.72609130289904	160.4870297722227	255.0	131.48817060979673	71.05011767006818	-63.89455010349027	13.132303944609735	58.5065511496168	107.76414815394868	89.153712095968	16.00747253434422	0.998711735776252	0.8807491698557458	0.4936888572990395	65.23013827841423	-11.614314346638093
631	655.0	630.0		(0.0, 131.6704431856048, 88.23992002665779)	#008358	0.0	131.6704431856048	88.23992002665779	160.20944316361417	255.0	131.6704431856048	71.0885808579642	-64.13259937225968	13.444583628590712	58.465821392869046	107.90705839386871	88.67422525824726	15.61593405910464	0.9992523912798152	0.8840305404188664	0.5054285338243878	65.5266902200083	-11.839873080349872
632	656.0	631.0		(0.0, 131.3378873708764, 89.24325224925025)	#008359	0.0	131.3378873708764	89.24325224925025	160.7696152431212	254.99999999999997	131.3378873708764	71.01871245352507	-63.65838980732153	12.817258529543185	58.56339553482174	107.6475554715095	89.6641986004665	16.400401069617196	0.9982702902254953	0.87749383768005	0.4818452073486934	64.93591232187352	-11.38397757028223
633	657.0	632.0		(0.0, 131.36621126291237, 88.77307564145285)	#008358	0.0	131.36621126291237	88.77307564145285	160.5460771630774	255.00000000000003	131.36621126291237	71.02356571224473	-63.83050229173265	13.063335272426624	58.47814061979341	107.66556782405866	89.19900699766744	16.100295915538005	0.9983385097668421	0.8798663080632263	0.4910960856800512	65.15353982136898	-11.566244551461514
634	658.0	633.0		(0.0, 130.92369210263246, 89.29790069976674)	#008259	0.0	130.92369210263246	89.29790069976674	160.92363999165184	255.0	130.92369210263246	70.92810495230613	-63.47620431205425	12.635558479517561	58.445924691769406	107.31164414861713	89.7141586137954	16.652835343515466	0.9969966712958699	0.8749825167073454	0.4750144722052879	64.72160266831285	-11.258123747945396
635	659.0	634.0		(0.0, 131.07064311896033, 89.06797734088637)	#008359	0.0	131.07064311896033	89.06797734088637	160.77250643840108	255.0	131.07064311896033	70.95966905902058	-63.61301946760789	12.8053966080941	58.44549483505498	107.42858306897699	89.48800399866711	16.435534641379263	0.997440350276831	0.8768684339644883	0.48139927657597675	64.88909329060508	-11.381617177417496
636	660.0	635.0		(0.0, 131.11196267910697, 88.87804065311563)	#008358	0.0	131.11196267910697	88.87804065311563	160.67273748497334	255.00000000000003	131.11196267910697	70.96818082432823	-63.69440465679976	12.915973085367405	58.42031656114629	107.46013205264913	89.30037987337555	16.298400260257576	0.9975599953975385	0.877990281410056	0.4855562299132941	64.9907650772484	-11.46302505693858
637	661.0	636.0		(0.0, 131.03665444851717, 89.22225924691769)	#008359	0.0	131.03665444851717	89.22225924691769	160.85372583225046	255.00000000000003	131.03665444851717	70.95266058426607	-63.54674794986303	12.715515270991219	58.46581472842386	107.40261068977009	89.64040319893368	16.547073877229902	0.997341836070004	0.8759549196797125	0.47802032534289596	64.80643103589514	-11.31527773496117
638	662.0	637.0		(0.0, 131.6037987337554, 88.09630123292236)	#008358	0.0	131.6037987337554	88.09630123292236	160.16432751055214	255.0	131.6037987337554	71.07360211864379	-64.155693421173	13.492207308566062	58.41643785404865	107.85138977340887	88.53137620793069	15.56343078415309	0.9990418435251177	0.8843488784363667	0.5072188731469144	65.55907760492717	-11.876467480423596
639	663.0	638.0		(0.0, 131.50083305564812, 88.81239586804398)	#008358	0.0	131.50083305564812	88.81239586804398	160.52250946446583	255.00000000000003	131.50083305564812	71.05313447283186	-63.86997973599495	13.093703968969205	58.52773742085971	107.77535254248585	89.23928023992002	16.05321100072921	0.9987541412841304	0.8804104816461958	0.492237750322981	65.19830822270933	-11.585434529139265
640	664.0	639.0		(0.0, 131.35121626124626, 88.57014328557148)	#008358	0.0	131.35121626124626	88.57014328557148	160.45800829559727	255.0	131.35121626124626	71.01970221799095	-63.894129751722815	13.159666294483596	58.43290569810064	107.65122871376208	88.99795401532823	15.984888596811754	0.9982842027905994	0.880743375551386	0.49471750294257777	65.23524073468387	-11.637928826689306
641	665.0	640.0		(0.0, 131.13328890369877, 89.08430523158947)	#008359	0.0	131.13328890369877	89.08430523158947	160.7604991728733	255.0	131.13328890369877	70.97344585818772	-63.63214136700479	12.820573765255272	58.468180606464514	107.47965006997667	89.50479506831056	16.412257964175883	0.9976340030315461	0.8771320182137335	0.4819698385586685	64.91083520199717	-11.391419494928801
642	666.0	641.0		(0.0, 131.49616794401865, 88.88603798733756)	#008358	0.0	131.49616794401865	88.88603798733756	160.5575490345142	255.00000000000003	131.49616794401865	71.05232482036544	-63.84293844267708	13.055034364077311	58.54101966011329	107.77234542152615	89.31213928690437	16.100365001172523	0.9987427604525903	0.8800377331629063	0.4907840257418407	65.16405996592519	-11.556901767432493
643	667.0	642.0		(0.0, 131.30589803398868, 88.50549816727758)	#008358	0.0	131.30589803398868	88.50549816727758	160.44243228634002	254.99999999999997	131.30589803398868	71.00959569039777	-63.898465350581354	13.175290442578081	58.405928023992004	107.61372500833056	88.93350216594469	15.969485825692361	0.9981421409890676	0.8808031392571998	0.49530486886493014	65.24264059957824	-11.650599728037761
644	668.0	643.0		(0.0, 131.0773075641453, 89.23758747084305)	#008359	0.0	131.0773075641453	89.23758747084305	160.8480716284958	254.99999999999997	131.0773075641453	70.96161635891185	-63.55754927266488	12.723007097527184	58.481482839053655	107.43580021992669	89.65598467177607	16.534813973233916	0.997467722381456	0.8761038096253442	0.4783019690892807	64.81849257080074	-11.31989801199536
645	669.0	644.0		(0.0, 131.51082972342553, 88.33655448183939)	#008358	0.0	131.51082972342553	88.33655448183939	160.30233312387247	255.0	131.51082972342553	71.0539591816168	-64.03688531219609	13.336564902143522	58.43566811062979	107.77841564145285	88.76829723425526	15.75867220188733	0.9987657337539128	0.8827111778314785	0.5013677352126941	65.41090615391627	-11.76447048640838
646	670.0	645.0		(0.0, 131.23625458180607, 88.7407530823059)	#008358	0.0	131.23625458180607	88.7407530823059	160.57145033516147	255.00000000000003	131.23625458180607	70.99501868726728	-63.7904267399439	13.031163393100421	58.43138953682106	107.55964742752415	89.16570809730091	16.149281343773797	0.9979372402151311	0.8793138899162594	0.48988663314158515	65.10783181032701	-11.545578836051643
647	671.0	646.0		(0.0, 131.4161946017994, 88.60046651116295)	#008358	0.0	131.4161946017994	88.60046651116295	160.4518484710178	255.0	131.4161946017994	71.03401052631709	-63.90928605341772	13.168614747825735	58.459113628790405	107.70433945351549	89.02862379206931	15.969060299425477	0.9984853266720654	0.8809522963453231	0.49505390634320784	65.25189084029846	-11.642940033880857
648	672.0	647.0		(0.0, 131.28923692102632, 88.72609130289904)	#008358	0.0	131.28923692102632	88.72609130289904	160.54837702633762	255.00000000000003	131.28923692102632	71.00657958854178	-63.81630830170265	13.058256939028867	58.44488170609796	107.6025344251916	89.1517227590803	16.112385217618225	0.9980997453334564	0.8796706521752731	0.4909051735124151	65.13861588599852	-11.56437162009052
649	673.0	648.0		(0.0, 131.44285238253914, 88.50483172275908)	#008358	0.0	131.44285238253914	88.50483172275908	160.39998985955486	255.0	131.44285238253914	71.03956982936575	-63.95252810714441	13.226605957768367	58.44825058313895	107.72497963678774	88.93421192935688	15.896861152138035	0.9985634706833563	0.881548362877773	0.4972339970790545	65.3059641721732	-11.68511503392811
650	674.0	649.0		(0.0, 131.39286904365213, 89.02199266911029)	#008359	0.0	131.39286904365213	89.02199266911029	160.65151784129236	255.0	131.39286904365213	71.03011300665865	-63.75576482672901	12.948462245841608	58.53618793735422	107.68987059313564	89.44570143285571	16.237289964365974	0.9984305414197541	0.8788360956248812	0.48677761015066656	65.05736102220226	-11.480327798230512
651	675.0	650.0		(0.0, 131.11429523492168, 88.67677440853049)	#008358	0.0	131.11429523492168	88.67677440853049	160.57991125207764	255.00000000000003	131.11429523492168	70.96811486800277	-63.76432032851059	13.01783983570457	58.38078640453182	107.45988756081306	89.1011496167944	16.174902896390766	0.9975590682863887	0.8789540282354031	0.4893857544036532	65.07958743680668	-11.53868636413995
652	676.0	651.0		(0.0, 130.9276907697434, 89.2315894701766)	#008259	0.0	130.9276907697434	89.2315894701766	160.89200181210137	255.0	130.9276907697434	70.92879177147722	-63.50050569286464	12.670205549301805	58.43390203265578	107.31418777740753	89.64855048317227	16.61053707583528	0.9970063255285302	0.8753174970920642	0.4763169757387646	64.75220715860651	-11.283993158053017
653	677.0	652.0		(0.0, 131.18793735421525, 88.86137954015328)	#008358	0.0	131.18793735421525	88.86137954015328	160.64156263097067	254.99999999999997	131.18793735421525	70.98478050213812	-63.73005950386701	12.952641886362958	58.440536487837385	107.5216767710763	89.2846451182939	16.248083488467355	0.9977933277773078	0.8784817627164421	0.4869347373357827	65.03300251566733	-11.488443976496564
654	678.0	653.0		(0.0, 131.4411862712429, 88.43452182605797)	#008358	0.0	131.4411862712429	88.43452182605797	160.36840704262843	255.0	131.4411862712429	71.03900398609203	-63.975966498579005	13.26134918115136	58.4336721092969	107.72287869376873	88.86458847050983	15.854966176000776	0.9985555169411725	0.8818714474564318	0.4985401153598361	65.33596001844411	-11.710788481810315
655	679.0	654.0		(0.0, 131.1022992335888, 89.21492835721426)	#008359	0.0	131.1022992335888	89.21492835721426	160.82991475149834	255.00000000000003	131.1022992335888	70.9670290400184	-63.5751747274626	12.743656433203387	58.484698433855385	107.45586258580474	89.63380206597802	16.507844587829105	0.9975438054101742	0.8763467662571114	0.47907824924369746	64.83983051269432	-11.334732738336935
656	680.0	655.0		(0.0, 130.9873375541486, 89.18260579806731)	#008259	0.0	130.9873375541486	89.18260579806731	160.8509436698186	255.0	130.9873375541486	70.94173329974849	-63.5408558794332	12.716958507415566	58.442595801399534	107.36212412862379	89.60065311562812	16.5491966397174	0.9971882373477817	0.8758737009195616	0.47807458160624117	64.80093671830856	-11.317551188392436
657	681.0	656.0		(0.0, 131.5091636121293, 88.39386871042986)	#008358	0.0	131.5091636121293	88.39386871042986	160.32899287739542	255.0	131.5091636121293	71.0537587881031	-64.0165913780581	13.307095709289074	58.44661446184605	107.77767134288571	88.82502165944685	15.794434653391228	0.9987629169344552	0.8824314377657577	0.5002598860335096	65.38503473946803	-11.742815388941349
658	682.0	657.0		(0.0, 131.2749083638787, 88.57247584138621)	#008358	0.0	131.2749083638787	88.57247584138621	160.48259196458488	255.0	131.2749083638787	71.00300183773162	-63.86331586926674	13.130079906131709	58.409716761079636	107.58926097300899	88.99950016661114	16.026582406599324	0.9980494548928637	0.880318624123459	0.4936052479781285	65.19909594587291	-11.617925838791459
659	683.0	658.0		(0.0, 131.78573808730422, 88.05998000666445)	#008358	0.0	131.78573808730422	88.05998000666445	160.09234137991194	255.0	131.78573808730422	71.11325752232266	-64.23940187861754	13.578143538884913	58.4655748083972	107.9988112095968	88.49723758747083	15.445820752099257	0.9995992573386308	0.8855027507820483	0.510449514131592	65.65871408796468	-11.934819623392244
660	684.0	659.0		(0.0, 131.1499500166611, 88.88403865378207)	#008358	0.0	131.1499500166611	88.88403865378207	160.66370073758642	255.0	131.1499500166611	70.97652253657498	-63.70732425372155	12.927123874723367	58.43329223592136	107.49105672442518	89.30669776741085	16.281935463064336	0.9976772501775514	0.8781683705310421	0.48597542676392647	65.00564356454954	-11.470394226586716
661	685.0	660.0		(0.0, 130.98767077640787, 89.13662112629123)	#008259	0.0	130.98767077640787	89.13662112629123	160.82977608409186	255.00000000000003	130.98767077640787	70.94167442535651	-63.55674421148028	12.740092744734532	58.43350216594469	107.36190602132623	89.55513162279239	16.52114442728019	0.9971874097834069	0.8760927123256704	0.4789442778327874	64.82105906191266	-11.334846022210908
662	686.0	661.0		(0.0, 131.34388537154283, 88.47417527490836)	#008358	0.0	131.34388537154283	88.47417527490836	160.41642670671777	255.0	131.34388537154283	71.017822563913	-63.92413928346463	13.205186447156603	58.41143952015995	107.64425295901367	88.90287237587471	15.930385904150416	0.9982577815453093	0.8811570394730595	0.49642876337730435	65.27382731413836	-11.671750082015105
663	687.0	662.0		(0.0, 131.4068643785405, 88.18527157614129)	#008358	0.0	131.4068643785405	88.18527157614129	160.2651438308922	254.99999999999997	131.4068643785405	71.03077985468954	-64.04793552629518	13.374090284832985	58.373182272575804	107.69234605798067	88.61748750416528	15.721271619066515	0.9984399149292748	0.8828634985987228	0.5027784445122816	65.42938434776326	-11.79466783490037
664	688.0	663.0		(0.0, 131.22459180273242, 88.95568143952016)	#008358	0.0	131.22459180273242	88.95568143952016	160.6733281700334	255.0	131.22459180273242	70.9930801614582	-63.71219539619993	12.919023016736864	58.470759746751085	107.55245727424192	89.37837054315229	16.285936816180545	0.9979099914428683	0.878235516393829	0.48567088741276865	65.00880707958373	-11.4625433468026
665	689.0	664.0		(0.0, 130.84705098300566, 89.48017327557481)	#008259	0.0	130.84705098300566	89.48017327557481	161.03119142694158	254.99999999999997	130.84705098300566	70.91181290018541	-63.38344736340845	12.515906088491246	58.45862045984671	107.25131846051316	89.89384205264912	16.803911221423828	0.9967676630382285	0.8737039161790403	0.47051632378837394	64.60734714323056	-11.170113648229485
666	690.0	665.0		(0.0, 131.43918693768742, 88.30856381206264)	#008358	0.0	131.43918693768742	88.30856381206264	160.31152316269024	255.00000000000003	131.43918693768742	71.03820590224406	-64.01835329534211	13.324003947501684	58.40786071309563	107.71991550149949	88.73987004331889	15.779348776969796	0.9985442987232267	0.8824557247696218	0.5008955253575255	65.3902029346926	-11.757006352228908
667	691.0	666.0		(0.0, 131.0006664445185, 88.50449850049984)	#008358	0.0	131.0006664445185	88.50449850049984	160.53620530456612	255.0	131.0006664445185	70.94271047582444	-63.77863784961701	13.06204426213915	58.3111062979007	107.36574423858713	88.92946017994002	16.13030814907979	0.9972019729649344	0.8791513869273173	0.49104755212521783	65.10247035450101	-11.574283316429588
668	692.0	667.0		(0.0, 130.8657114295235, 89.2862379206931)	#008259	0.0	130.8657114295235	89.2862379206931	160.93642419180705	255.00000000000003	130.8657114295235	70.91535083083068	-63.457276744625254	12.61975213287787	58.4256181272909	107.26441667444185	89.7020326557814	16.676568513295432	0.9968173937490514	0.8747216112111259	0.4744202568076292	64.69995452656232	-11.247667944912381
669	693.0	668.0		(0.0, 131.29523492169278, 88.72475841386205)	#008358	0.0	131.29523492169278	88.72475841386205	160.54591553156337	255.0	131.29523492169278	71.00788911291896	-63.81912566782588	13.061159723293558	58.44647450849717	107.60739303232258	89.15046317894036	16.10840817987804	0.9981181525846569	0.8797094879268387	0.4910142992418122	65.14195801726517	-11.566376176931582
670	694.0	669.0		(0.0, 131.3208930356548, 88.54815061646119)	#008358	0.0	131.3208930356548	88.54815061646119	160.45730206498956	255.0	131.3208930356548	71.01300093247916	-63.8897423812001	13.159430529944993	58.41910696434522	107.62636034321893	88.97587804065313	15.987514393022755	0.9981900065710168	0.8806828982033262	0.4947086397357752	65.2308960034167	-11.638503384458174
671	695.0	670.0		(0.0, 131.2052649116961, 88.25324891702766)	#008358	0.0	131.2052649116961	88.25324891702766	160.3580979664607	255.0	131.2052649116961	70.98683327953582	-63.94540217534439	13.264766271055128	58.324281906031324	107.52928925024992	88.68276907697435	15.869059091871861	0.9978221825202025	0.8814501360570638	0.4986685756221781	65.30672617420247	-11.719166713068038
672	696.0	671.0		(0.0, 131.12829056981008, 88.70476507830723)	#008358	0.0	131.12829056981008	88.70476507830723	160.58838776568172	255.0	131.12829056981008	70.97126224641578	-63.76023748202897	13.009001203342452	58.39072309230257	107.47155491169612	89.12900033322227	16.184508120918867	0.9976033092230835	0.8788977485739372	0.4890534795545981	65.07381959031832	-11.531780534586291
673	697.0	672.0		(0.0, 131.53848717094303, 88.16394535154949)	#008358	0.0	131.53848717094303	88.16394535154949	160.21512513077997	254.99999999999997	131.53848717094303	71.05951429305921	-64.10689812184562	13.433810993903418	58.409720093302234	107.79904971676109	88.59769076974342	15.638990002150372	0.9988438188461407	0.8836762636467509	0.5050235531194557	65.49932568068631	-11.835263010752303
674	698.0	673.0		(0.0, 131.3985338220593, 88.24991669443519)	#008358	0.0	131.3985338220593	88.24991669443519	160.29721525535913	255.0	131.3985338220593	71.02914183545512	-64.0224964306978	13.338414106922647	58.38352882372543	107.68626549150282	88.68140286571142	15.76504815856209	0.9984168902097319	0.8825128354781128	0.5014372532346778	65.39719672972585	-11.7686268821985
675	699.0	674.0		(0.0, 131.10463178940353, 88.86371209596801)	#008358	0.0	131.10463178940353	88.86371209596801	160.6684542947553	254.99999999999997	131.10463178940353	70.96653306471957	-63.69642532501418	12.920425651997935	58.415178273908694	107.45402412529157	89.28612129290237	16.29358209216116	0.9975368337630068	0.878018135144835	0.4857236173375531	64.9936304434051	-11.46651795024948
676	700.0	675.0		(0.0, 130.73708763745418, 89.05331556147951)	#008259	0.0	130.73708763745418	89.05331556147951	160.86980236630288	255.0	130.73708763745418	70.88644897661162	-63.48626854681727	12.688273416746721	58.33916027990669	107.1574467410863	89.47015328223927	16.603748926203192	0.996411136561297	0.8751212463235397	0.4769962095480286	64.7417838516728	-11.30213934635701
677	701.0	676.0		(0.0, 131.27657447517495, 88.88237254248584)	#008358	0.0	131.27657447517495	88.88237254248584	160.6237165607763	255.0	131.27657447517495	71.00425463452792	-63.7577832611424	12.975133834168506	58.47221259580141	107.59390872375876	89.30631456181273	16.213976201157283	0.9980670647562114	0.8788639185680136	0.48778028767160997	65.06465264941782	-11.502991071466734
678	702.0	677.0		(0.0, 131.04498500499832, 88.96134621792736)	#008358	0.0	131.04498500499832	88.96134621792736	160.73166762445774	255.0	131.04498500499832	70.95373847664568	-63.63943619673146	12.849243850032055	58.41621459513495	107.40660492835721	89.38218260579806	16.38444165275008	0.9973569873998642	0.8772325731940189	0.48304764649334747	64.9236544485555	-11.414951185898873
679	703.0	678.0		(0.0, 131.3338887037654, 88.33788737087637)	#008358	0.0	131.3338887037654	88.33788737087637	160.35723981498631	254.99999999999997	131.3338887037654	71.0152437356008	-63.96693521875285	13.270045146586074	58.381082972342554	107.63468292569144	88.76784738420527	15.852708200756481	0.9982215323991516	0.8817469565225926	0.4988670268642213	65.3288825824578	-11.719864093420435
680	704.0	679.0		(0.0, 131.1392869043652, 88.76941019660113)	#008358	0.0	131.1392869043652	88.76941019660113	160.61456133797824	255.00000000000003	131.1392869043652	70.97385732298642	-63.74240883096816	12.980650299295604	58.407060979673446	107.48117551149616	89.19310896367878	16.21796740480551	0.9976397867619156	0.8786519909999967	0.48798767073069954	65.05068766559575	-11.51045275974427
681	705.0	680.0		(0.0, 131.3922025991336, 88.10763078973676)	#008358	0.0	131.3922025991336	88.10763078973676	160.2341824157765	255.0	131.3922025991336	71.02734873594696	-64.06880880752026	13.407778615216603	58.35310896367878	107.67960950683106	88.54047650783072	15.681671827964701	0.9983916856135828	0.8831512246267077	0.5040449057061095	65.45670927727153	-11.819798757398347
682	706.0	681.0		(0.0, 131.16394535154947, 88.90936354548484)	#008358	0.0	131.16394535154947	88.90936354548484	160.67094656562244	254.99999999999997	131.16394535154947	70.97966166408153	-63.70416276703489	12.919642466842607	58.4426957680773	107.5026957380873	89.33190936354548	16.289902875587547	0.9977213751358724	0.8781247912778777	0.48569417469093007	65.00105780154594	-11.464485551827812
683	707.0	682.0		(0.0, 131.24825058313894, 88.67877374208597)	#008358	0.0	131.24825058313894	88.67877374208597	160.5394083417116	255.00000000000003	131.24825058313894	70.99746841744322	-63.816390577515534	13.06674930917171	58.42271242919026	107.56873413862046	89.10446851049649	16.10528268450492	0.9979716747010465	0.8796717862994478	0.49122443116356784	65.14039947567679	-11.57167514426358
684	708.0	683.0		(0.0, 131.08263912029324, 88.69376874375209)	#008358	0.0	131.08263912029324	88.69376874375209	160.59748995243774	255.0	131.08263912029324	70.9612252852404	-63.74601813427216	12.99750556922774	58.37437187604132	107.4343507830723	89.1176574475175	16.201990316155015	0.997462225277749	0.8787017431444849	0.4886213187933214	65.05758971094042	-11.524364240952925
685	709.0	684.0		(0.0, 131.053982005998, 88.72975674775076)	#008358	0.0	131.053982005998	88.72975674775076	160.62284352887033	254.99999999999997	131.053982005998	70.95504656003999	-63.72238090532767	12.968753380940257	58.37268577140952	107.41145229590136	89.15299900033324	16.239038400713603	0.997375374395975	0.8783759177065276	0.4875404243028827	65.0286889956988	-11.503702642702924
686	710.0	685.0		(0.0, 131.37754081972676, 88.19793402199267)	#008358	0.0	131.37754081972676	88.19793402199267	160.2799139662764	255.0	131.37754081972676	71.02439833068954	-64.03207878337302	13.35679383903241	58.366624458513826	107.66865820059981	88.62973008997001	15.74444084353024	0.9983502134182859	0.882644922630308	0.5021282111184584	65.41032835094549	-11.782676110822619
687	711.0	686.0		(0.0, 131.06297900699767, 88.68277240919693)	#008358	0.0	131.06297900699767	88.68277240919693	160.598545713414	255.00000000000003	131.06297900699767	70.95688412640116	-63.742040140355115	12.995697640629889	58.36607797400866	107.41826201599467	89.10657447517494	16.205717870233414	0.9974012040377878	0.8786469088145701	0.4885533524861664	65.05333072503909	-11.523503977661257
688	712.0	687.0		(0.0, 131.2529156947684, 88.39853382205932)	#008358	0.0	131.2529156947684	88.39853382205932	160.40986062098557	254.99999999999997	131.2529156947684	70.99768704844716	-63.914303715987884	13.209364938603429	58.36811062979007	107.56954512495834	88.82707764078641	15.932368258834964	0.9979747478746964	0.8810214619022623	0.49658584736472333	65.26504073070626	-11.677089318975446
689	713.0	688.0		(0.0, 131.14895034988336, 88.19660113295568)	#008358	0.0	131.14895034988336	88.19660113295568	160.3495114056172	255.00000000000003	131.14895034988336	70.97433248927052	-63.942694201400194	13.27232690403488	58.29549483505498	107.48293713428856	88.62612462512496	15.864301382356821	0.9976464659084102	0.8814128082129913	0.4989528060414537	65.30561080934277	-11.726144318948569
690	714.0	689.0		(0.0, 131.080973008997, 88.7834055314895)	#008358	0.0	131.080973008997	88.7834055314895	160.63903562513028	255.0	131.080973008997	70.96111716881062	-63.714626716724176	12.9518907714534	58.39178273908698	107.4339500733089	89.20638120626458	16.257338241148695	0.9974607055456106	0.878269030731592	0.4869065003209402	65.01772936828202	-11.490504023308771
691	715.0	690.0		(0.0, 131.2719093635455, 87.99500166611129)	#008357	0.0	131.2719093635455	87.99500166611129	160.2195726836351	255.0	131.2719093635455	71.00069037655788	-64.06022203623336	13.419817964423153	58.293292235921356	107.58068603465512	88.42777074308563	15.676408348882402	0.9980169639769201	0.8830328609842619	0.5044975066036729	65.45077204685802	-11.831654283154196
692	716.0	691.0		(0.0, 131.60846384538488, 88.51416194601799)	#008358	0.0	131.60846384538488	88.51416194601799	160.35340556060532	255.0	131.60846384538488	71.07581737027185	-64.01436194677207	13.283514967418375	58.501456181272914	107.85962156947684	88.94510496501165	15.815381478557942	0.9990729820773283	0.8824007063535914	0.49937340415207343	65.37805675715643	-11.722979935232875
693	717.0	692.0		(0.0, 131.2542485838054, 88.62345884705098)	#008358	0.0	131.2542485838054	88.62345884705098	160.5122697984737	255.0	131.2542485838054	70.99862352361112	-63.83771049730325	13.096767094770545	58.41350883038987	107.57301891702767	89.04976674441852	16.068492148687383	0.9979879113819103	0.8799656689799581	0.4923529038469175	65.16731228056108	-11.593770599284104
694	718.0	693.0		(0.0, 130.97967344218594, 88.9830056647784)	#008258	0.0	130.97967344218594	88.9830056647784	160.76189991604548	255.00000000000003	130.97967344218594	70.93947982088105	-63.606236234514114	12.814033499193034	58.40029990003332	107.35377605464845	89.40297234255249	16.43221145783769	0.9971565614566636	0.8767749310459044	0.48172396727116884	64.88414862228876	-11.390276044560093
695	719.0	694.0		(0.0, 130.97934021992668, 88.71176274575141)	#008258	0.0	130.97934021992668	88.71176274575141	160.63775062393626	255.0	130.97934021992668	70.93862839386126	-63.699117779679185	12.949950845653358	58.34594801732756	107.35062203265576	89.13443852049316	16.26766106607376	0.997144593423609	0.87805524906468	0.48683357178109626	65.00214483241517	-11.491551550065147
696	720.0	695.0		(0.0, 131.17060979673442, 88.30923025658115)	#008358	0.0	131.17060979673442	88.30923025658115	160.3943674852595	255.0	131.17060979673442	70.97940134534173	-63.912562489275295	13.223657424837597	58.324735088303896	107.5017305164945	88.73784405198268	15.921477513657077	0.9977177159810531	0.8809974601058781	0.497123151498611	65.2662298561437	-11.689686079380815
697	721.0	696.0		(0.0, 131.16561146284573, 88.88970343218926)	#008358	0.0	131.16561146284573	88.88970343218926	160.6614366864146	255.00000000000003	131.16561146284573	70.97997034857616	-63.711556000152655	12.930119962341923	58.43928023992004	107.50384029990005	89.31246251249583	16.277087758129944	0.9977257141410358	0.878226702691613	0.48608806009003674	65.010386633223	-11.472240369017188
698	722.0	697.0		(0.0, 131.33355548150615, 88.26191269576807)	#008358	0.0	131.33355548150615	88.26191269576807	160.32263302649875	255.0	131.33355548150615	71.01495315194279	-63.992858615055546	13.308182278698988	58.36578473842053	107.63360460513162	88.69262912362545	15.80661306092713	0.9982174478273169	0.882104295446436	0.5003007339466115	65.3620200826869	-11.747981927348324
699	723.0	698.0		(0.0, 131.568143952016, 88.1676107964012)	#008358	0.0	131.568143952016	88.1676107964012	160.20773181776738	254.99999999999997	131.568143952016	71.06601025320268	-64.11727239450826	13.44299256530579	58.4196467844052	107.82318184938353	88.60161612795736	15.625629650106152	0.9989351289219458	0.8838192669548685	0.5053687202365865	65.51136289547362	-11.841261525959567
700	724.0	699.0		(0.0, 131.22325891369545, 88.30056647784072)	#008358	0.0	131.22325891369545	88.30056647784072	160.37419915134802	254.99999999999997	131.22325891369545	70.99091059800573	-63.93624399292597	13.247636312701072	58.33932355881373	107.54441056314563	88.72979340219926	15.888378437032681	0.9978794951037693	0.8813238958448806	0.4980246010689646	65.29428124879358	-11.706080790183497
701	725.0	700.0		(0.0, 131.25324891702766, 88.60813062312562)	#008358	0.0	131.25324891702766	88.60813062312562	160.50557133826362	255.0	131.25324891702766	70.9983606638407	-63.84257119405312	13.10409586369019	58.4101332889037	107.5720438487171	89.03458180606464	16.059701412635672	0.997984216509246	0.8800326708544598	0.49262841769190685	65.17354697323542	-11.599223274445603
702	726.0	701.0		(0.0, 131.33822059313562, 87.97967344218594)	#008357	0.0	131.33822059313562	87.97967344218594	160.19226378042654	255.0	131.33822059313562	71.01516596790896	-64.09152059596734	13.452247718825339	58.31078307230923	107.6343943385538	88.41325891369544	15.632078747712029	0.9982204392622356	0.8834642934062563	0.5057166535607364	65.48805983530087	-11.85380983591908
703	727.0	702.0		(0.0, 131.37454181939353, 88.04465178273908)	#008358	0.0	131.37454181939353	88.04465178273908	160.2108280173999	255.0	131.37454181939353	71.02330291335295	-64.08348152867576	13.432974791052699	58.33503832055981	107.66459242252583	88.47795068310562	15.6525736084042	0.9983348157499147	0.8833534795444793	0.5049921173537605	65.47623551009316	-11.83874950446131
704	728.0	703.0		(0.0, 131.17727424191935, 88.33455514828391)	#008358	0.0	131.17727424191935	88.33455514828391	160.40389876620358	255.0	131.17727424191935	70.98093412662	-63.90649528029269	13.213389065733594	58.331866044651775	107.50741391536154	88.76298233922027	15.933378946357793	0.9977392614295504	0.8809138271627536	0.49673712826203553	65.25820859947444	-11.681936886618482
705	729.0	704.0		(0.0, 131.3302232589137, 88.24891702765744)	#008358	0.0	131.3302232589137	88.24891702765744	160.3177188789258	255.0	131.3302232589137	71.01418641263989	-63.996006535150585	13.313488487916736	58.36215261579473	107.6307593635455	88.67973008997001	15.800453795815667	0.9982066702020969	0.8821476876920341	0.5005002127567539	65.36618260358279	-11.751973774112958
706	730.0	705.0		(0.0, 130.9530156614462, 88.63845384871709)	#008258	0.0	130.9530156614462	88.63845384871709	160.6123311025726	254.99999999999997	130.9530156614462	70.932644397094	-63.71388460138233	12.976946561142633	58.323125624791736	107.32845668777074	89.06159946684437	16.237054340182027	0.9970604797304259	0.8782588011037098	0.4878484343663732	65.02199807026093	-11.512270330320337
707	731.0	706.0		(0.0, 131.2962345884705, 88.42252582472508)	#008358	0.0	131.2962345884705	88.42252582472508	160.40749200548194	254.99999999999997	131.2962345884705	71.00724209119025	-63.923111592135875	13.213425810750511	58.38633788737087	107.60499242919026	88.85126291236253	15.924100721902404	0.9981090577623686	0.8811428733464773	0.4967385096346789	65.27448825748742	-11.679015272053803
708	732.0	707.0		(0.0, 131.28990336554483, 88.1789403532156)	#008358	0.0	131.28990336554483	88.1789403532156	160.2981210707587	255.00000000000003	131.28990336554483	71.0051578457707	-64.00416854508029	13.3337382620899	58.33565811396201	107.5972596301233	88.6100499833389	15.779085033138356	0.9980797606911039	0.882260196246493	0.5012614720083124	65.37830043056309	-11.767891255690643
709	733.0	708.0		(0.0, 130.83438853715427, 88.87204265244918)	#008258	0.0	130.83438853715427	88.87204265244918	160.75627683797123	254.99999999999997	130.83438853715427	70.90728779557615	-63.58691629864155	12.815442265315768	58.333068977007656	107.23456706097966	89.29166611129624	16.44197630096175	0.9967040561755366	0.8765086169791512	0.4817769276763093	64.86548762497733	-11.394866149674218
710	734.0	709.0		(0.0, 131.06697767410864, 88.41819393535488)	#008358	0.0	131.06697767410864	88.41819393535488	160.47618805487477	255.00000000000003	131.06697767410864	70.95700178895999	-63.834380001606625	13.130182214525398	58.314401866044655	107.41869806397868	88.8446817727424	16.042654729091645	0.9974028579545188	0.8799197600359988	0.4936090941055244	65.17077378070752	-11.623137032718446
711	735.0	710.0		(0.0, 131.2422525824725, 88.46951016327891)	#008358	0.0	131.2422525824725	88.46951016327891	160.44559206617615	255.0	131.2422525824725	70.99555504810671	-63.885769525010794	13.169684971014583	58.37900033322225	107.56163689103631	88.89723758747085	15.981196879742045	0.9979447795392381	0.8806281346939969	0.49509413974515964	65.22907442267264	-11.648029461260563
712	736.0	711.0		(0.0, 131.0263245584805, 88.70376541152949)	#008358	0.0	131.0263245584805	88.70376541152949	160.6195162890059	255.0	131.0263245584805	70.94890832755809	-63.720389972126256	12.97148904411587	58.35891369543485	107.38870709763411	89.126991002999	16.23789579305032	0.9972890926976804	0.8783484738515894	0.48764326737084857	65.02728370631412	-11.506414471030348
713	737.0	712.0		(0.0, 130.97567477507496, 88.56281239586805)	#008258	0.0	130.97567477507496	88.56281239586805	160.57065369487455	255.00000000000003	130.97567477507496	70.93739708378493	-63.748775216815325	13.023406931665926	58.31502165944684	107.34606088303899	88.98694101966012	16.179034348103198	0.9971272855870572	0.878739747922	0.48959504085142563	65.06547064113047	-11.546227765413988
714	738.0	713.0		(0.0, 131.07597467510828, 88.32689103632123)	#008358	0.0	131.07597467510828	88.32689103632123	160.43161590303006	255.00000000000003	131.07597467510828	70.95871215540414	-63.86925696834578	13.179492268406467	58.298930356547814	107.42503667777406	88.7543818727091	15.982293670662951	0.9974268996182946	0.8804005187149917	0.4954628300726919	65.21488328703481	-11.659397440530766
715	739.0	714.0		(0.0, 131.38520493168943, 88.57780739753416)	#008358	0.0	131.38520493168943	88.57780739753416	160.4510420074717	254.99999999999997	131.38520493168943	71.02716367576984	-63.90486720793659	13.168467040650867	58.44497500833055	107.67892257914028	89.0058813728757	15.971622415998098	0.9983890843262554	0.8808913851332882	0.4950483535181527	65.24753311095154	-11.643596091462332
716	740.0	715.0		(0.0, 131.1392869043652, 88.32389203598801)	#008358	0.0	131.1392869043652	88.32389203598801	160.4107239505119	255.00000000000003	131.1392869043652	70.97257988412336	-63.895206842824734	13.204601838040197	58.317957347550816	107.47643965344885	88.75204598467178	15.946969650635243	0.9976218305188282	0.8807582226250775	0.4964067858927851	65.24537506359	-11.676387321565256
717	741.0	716.0		(0.0, 131.08763745418193, 88.28657114295235)	#008358	0.0	131.08763745418193	88.28657114295235	160.40956394861132	254.99999999999997	131.08763745418193	70.96115301225144	-63.8876872188458	13.204144500015524	58.29448183938687	107.43408291902699	88.71458180606464	15.951559308303391	0.9974612093767959	0.8806545689869136	0.49638959297006924	65.23791849952268	-11.6773305500382
718	742.0	717.0		(0.0, 131.17360879706766, 88.4495168277241)	#008358	0.0	131.17360879706766	88.4495168277241	160.4576123073171	254.99999999999997	131.17360879706766	70.98046061233403	-63.86561540989022	13.154167799419225	58.35372209263579	107.50565815061648	88.87675774741753	16.005306014803015	0.9977326055042688	0.8803503219520201	0.4945107954404789	65.20620340258498	-11.638250985672796
719	743.0	718.0		(0.0, 130.9693435521493, 88.39753415528158)	#008258	0.0	130.9693435521493	88.39753415528158	160.49689725447092	255.0	130.9693435521493	70.93553421437721	-63.803006457302246	13.104168507801294	58.2800033322226	107.33916048983673	88.82325224925026	16.081798818462932	0.9971011002744818	0.8794872939953622	0.4926311486360238	65.13480532918943	-11.606283541439469
720	744.0	719.0		(0.0, 131.2222592469177, 88.53482172609131)	#008358	0.0	131.2222592469177	88.53482172609131	160.48161747901207	255.0	131.2222592469177	70.99136303229429	-63.855507804322585	13.129395760269812	58.38586471176275	107.5460885671443	88.96169610129958	16.03149359565318	0.9978858547193262	0.8802109944945374	0.49357952856208315	65.19131008023764	-11.618718852239583
721	745.0	720.0		(0.0, 130.85538153948684, 89.07830723092303)	#008259	0.0	130.85538153948684	89.07830723092303	160.84431508262097	255.00000000000003	130.85538153948684	70.91248708679741	-63.52446846395332	12.719924508515978	58.38082972342553	107.25381436854381	89.49607797400867	16.556011532179703	0.9967771397020763	0.8756478099389285	0.4781860838757734	64.78545031972955	-11.322967474008408
722	746.0	721.0		(0.0, 131.50516494501832, 88.05131622792402)	#008358	0.0	131.50516494501832	88.05131622792402	160.17392758591856	255.0	131.50516494501832	71.05190373433643	-64.13244592625922	13.478218812682163	58.37686437854048	107.77078149283572	88.48585471509496	15.587859447813344	0.9987368414819716	0.8840284252550957	0.5066929970647446	65.53344949601771	-11.86868214735091
723	747.0	722.0		(0.0, 130.92835721426192, 88.84938353882039)	#008258	0.0	130.92835721426192	88.84938353882039	160.71664172494883	255.00000000000003	130.92835721426192	70.92784092807531	-63.63179644994577	12.861873701713034	58.35766744418528	107.31066634788404	89.2701732755748	16.37831766348074	0.9969929600550375	0.8771272637329067	0.48352244642720055	64.91866691920089	-11.427211987855474
724	748.0	723.0		(0.0, 131.42652449183606, 88.27824058647117)	#008358	0.0	131.42652449183606	88.27824058647117	160.30156359736415	255.0	131.42652449183606	71.03534835155736	-64.02377663024178	13.334563492272977	58.39787070976341	107.70930619460181	88.70972342552481	15.767552472594703	0.9985041317326576	0.8825304822834159	0.5012924952733702	65.39766477121758	-11.765095460171922
725	749.0	724.0		(0.0, 131.15861379540152, 88.72475841386205)	#008358	0.0	131.15861379540152	88.72475841386205	160.588150109119	255.0	131.15861379540152	70.97796423271821	-63.76533001206203	13.010264694528107	58.40412195934688	107.49640202932356	89.14909696767744	16.18061385402418	0.9976975152932878	0.8789679461352601	0.4891009785709386	65.07906190910302	-11.531974162675134
726	750.0	725.0		(0.0, 131.1952682439187, 88.4155281572809)	#008358	0.0	131.1952682439187	88.4155281572809	160.4353888706863	255.00000000000003	131.1952682439187	70.9851084724721	-63.88579730789934	13.17933807953031	58.35363878707098	107.52289298567143	88.84332555814727	15.973169191775089	0.9977979378727203	0.8806285176649385	0.49545703357800225	65.23105127069896	-11.656328744972669
727	751.0	726.0		(0.0, 130.97500833055648, 88.4105298233922)	#008258	0.0	130.97500833055648	88.4105298233922	160.5010990800293	255.0	130.97500833055648	70.93681391700291	-63.800777702856415	13.09974188710381	58.284358547150944	107.34390069976673	88.83617460846384	16.086709024863588	0.9971190883380137	0.8794565719130437	0.4924647366093867	65.13173169045977	-11.602863552286522
728	752.0	727.0		(0.0, 131.0043318893702, 88.6817727424192)	#008358	0.0	131.0043318893702	88.6817727424192	160.61626274342228	254.99999999999997	131.0043318893702	70.94402290342724	-63.71926135235317	12.974330474487349	58.3476974341886	107.37060647117627	89.10499833388872	16.23618327036798	0.9972204210251523	0.878332916485169	0.48775008659458163	65.02674464057615	-11.509066138250525
729	753.0	728.0		(0.0, 131.04531822725758, 88.40286571142953)	#008358	0.0	131.04531822725758	88.40286571142953	160.4758599119682	255.00000000000003	131.04531822725758	70.95220944852963	-63.831109461483514	13.12981955238084	58.30462179273576	107.40093899033656	88.82929023658781	16.04479127476044	0.9973354947074675	0.8798746775447105	0.49359546037754426	65.16749724028055	-11.623404049655116
730	754.0	729.0		(0.0, 131.08363878707098, 88.09563478840387)	#008358	0.0	131.08363878707098	88.09563478840387	160.32340066398564	254.99999999999997	131.08363878707098	70.9597288728893	-63.95166592424395	13.298889574925	58.25505498167277	107.42880474841719	88.52551482839054	15.837282725466782	0.9974411910469043	0.8815364781885059	0.4999513889781467	65.31979821166132	-11.74735834260765
731	755.0	730.0		(0.0, 131.20226591136287, 87.94401866044652)	#008357	0.0	131.20226591136287	87.94401866044652	160.21760663182118	255.0	131.20226591136287	70.98528989089037	-64.05036769392713	13.419615209847757	58.261506164611795	107.52356574475174	88.37660113295567	15.682061103409154	0.9978004879698821	0.8828970246133724	0.5044898843558889	65.44108552054773	-11.833249551971775
732	756.0	731.0		(0.0, 131.1299566811063, 88.37520826391203)	#008358	0.0	131.1299566811063	88.37520826391203	160.43707959676868	255.0	131.1299566811063	70.97068237775106	-63.873926498441534	13.175290895772251	58.32532822392537	107.46940527157615	88.80275574808397	15.983155314697903	0.9975951583338288	0.8804648854684751	0.49530488590207095	65.21860759412554	-11.654953572594609
733	757.0	732.0		(0.0, 131.50949683438853, 87.93235588137287)	#008357	0.0	131.50949683438853	87.93235588137287	160.11832970151522	254.99999999999997	131.50949683438853	71.0525108026565	-64.1749450699129	13.539877922788325	58.354415194935015	107.77303617127623	88.36812729090303	15.513012310847614	0.9987453747015572	0.884614251204757	0.5090109768905832	65.58774175781896	-11.913758740707078
734	758.0	733.0		(0.0, 131.0263245584805, 88.21826057980672)	#008358	0.0	131.0263245584805	88.21826057980672	160.397192339971	255.0	131.0263245584805	70.94751543363596	-63.88700147745979	13.21569839397123	58.2618127290903	107.3835461812729	88.64634121959347	15.942390280395339	0.9972695135674504	0.8806451164411881	0.4968239439208549	65.23958646267896	-11.687389480392506
735	759.0	734.0		(0.0, 131.03232255914696, 88.89936687770744)	#008358	0.0	131.03232255914696	88.89936687770744	160.70722329030485	254.99999999999997	131.03232255914696	70.9507845566455	-63.65568548940259	12.87558855923403	58.399893368877045	107.39565911696101	89.32069643452184	16.353532551413704	0.9973154657997956	0.877456560232157	0.4840380354941395	64.94480022197634	-11.434896170014026
736	760.0	735.0		(0.0, 131.02865711429524, 88.082305898034)	#008358	0.0	131.02865711429524	88.082305898034	160.33421749313993	255.00000000000003	131.02865711429524	70.94763682509513	-63.934609582636966	13.285113214525634	58.235344885038316	107.38399595134956	88.5117694101966	15.858253696719368	0.9972712198992465	0.8813013664507005	0.49943348780467484	65.30029506523671	-11.738570807269257
737	761.0	736.0		(0.0, 131.29056981006332, 88.0929690103299)	#008358	0.0	131.29056981006332	88.0929690103299	160.25862747237966	254.99999999999997	131.29056981006332	71.0050574540651	-64.0339288212668	13.377335453002237	58.31867044318561	107.59688717427524	88.52494501832723	15.72632084462789	0.9980783495410898	0.8826704243254683	0.5029004416402783	65.41633698174496	-11.799957779529096
738	762.0	737.0		(0.0, 131.14828390536488, 88.46917694101965)	#008358	0.0	131.14828390536488	88.46917694101965	160.4744191719007	255.0	131.14828390536488	70.97496798661301	-63.84890322317061	13.134841380073103	58.34980339886704	107.48529319560147	88.89596801066311	16.030662341907732	0.9976553987388518	0.8801199541889491	0.4937842482997096	65.18593790750799	-11.624576399295284
739	763.0	738.0		(0.0, 130.9383538820393, 88.58680439853383)	#008258	0.0	130.9383538820393	88.58680439853383	160.59321128093936	255.0	130.9383538820393	70.92928012761065	-63.72582503061175	12.997427069511103	58.30825058313895	107.31599642452515	89.01031989336889	16.213419567402045	0.9970131900773541	0.8784233929681879	0.488618367716681	65.03778814089085	-11.52785051726276
740	764.0	739.0		(0.0, 131.09330223258914, 88.377874041986)	#008358	0.0	131.09330223258914	88.377874041986	160.44960613709327	254.99999999999997	131.09330223258914	70.962656547266	-63.858582181824275	13.160286525197762	58.31449850049983	107.43965553482172	88.80502832389205	16.004171922919284	0.9974823437269339	0.8802533729983073	0.49474081956651744	65.2005495352463	-11.644764156560738
741	765.0	740.0		(0.0, 131.09830056647783, 88.24358547150949)	#008358	0.0	131.09830056647783	88.24358547150949	160.386603834012	255.00000000000003	131.09830056647783	70.9633669759103	-63.906638924498104	13.229773031873627	58.28919026991002	107.44228869376873	88.67213262245917	15.919725091594813	0.9974923298247445	0.8809158072144868	0.4973530583803008	65.26166863558629	-11.695997535891086
742	766.0	741.0		(0.0, 130.95634788403865, 88.26657780739754)	#008258	0.0	130.95634788403865	88.26657780739754	160.44091603053437	255.00000000000003	130.95634788403865	70.9323080039052	-63.84284996064743	13.165255751590443	58.24978340553149	107.32721074308563	88.69347550816396	16.008914543169606	0.9970557512396577	0.8800365134896473	0.49492763002337337	65.18614461756826	-11.65183306737992
743	767.0	742.0		(0.0, 131.2179273575475, 88.28157280906365)	#008358	0.0	131.2179273575475	88.28157280906365	160.36715466561702	255.0	131.2179273575475	70.98968828789242	-63.940663610417616	13.25521609364042	58.33387204265246	107.53987730423194	88.7109363545485	15.87962512937127	0.9978623137746604	0.881384817698631	0.49830955132646	65.30014714094975	-11.711806345102536
744	768.0	743.0		(0.0, 131.11529490169943, 87.81006331222926)	#008357	0.0	131.11529490169943	87.81006331222926	160.18298401177196	255.0	131.11529490169943	70.9658484749938	-64.0622058130868	13.454881838523548	58.20775408197267	107.45148655114961	88.24311562812397	15.64621577965078	0.9975272108684117	0.8830602061931104	0.5058156792571626	65.4599118463119	-11.861336942113251
745	769.0	744.0		(0.0, 131.18760413195602, 87.98167277574142)	#008357	0.0	131.18760413195602	87.98167277574142	160.23932292592724	255.0	131.18760413195602	70.98218570168147	-64.031677096128	13.395141549701028	58.264491836054646	107.5120547784072	88.41373208930356	15.712787699678646	0.9977568541196554	0.8826393856055224	0.5035698345791914	65.41777655102115	-11.815626875189022
746	770.0	745.0		(0.0, 130.91869376874376, 88.46517827390869)	#008258	0.0	130.91869376874376	88.46517827390869	160.54356596171417	255.00000000000003	130.91869376874376	70.92461821373053	-63.75981834329536	13.051240363002092	58.27783072309231	107.29873166277909	88.88971342885705	16.14984081080273	0.9969476601633168	0.8788919709905426	0.49064139608117213	65.08186621619633	-11.56828953468472
747	771.0	746.0		(0.0, 130.8820393202266, 88.5028323892036)	#008258	0.0	130.8820393202266	88.5028323892036	160.57218217971013	255.0	130.8820393202266	70.91668432660846	-63.73243544271989	13.0186260844116	58.27399866711096	107.26935385204932	88.92662445851384	16.19220908747768	0.9968361379528129	0.8785145136501118	0.4894153122198112	65.0485046145273	-11.544982683094462
748	772.0	747.0		(0.0, 131.06431189603467, 88.10229923358881)	#008358	0.0	131.06431189603467	88.10229923358881	160.33239771791193	255.0	131.06431189603467	70.95551127470841	-63.94177335448714	13.288322981531353	58.2503965344885	107.41317442519161	88.53191936021327	15.851574791056775	0.997381906629958	0.8814001148744683	0.49955415408013826	65.30796205194352	-11.740049256662944
749	773.0	748.0		(0.0, 131.09963345551483, 88.35688103965344)	#008358	0.0	131.09963345551483	88.35688103965344	160.43804488727346	255.0	131.09963345551483	70.9639840472613	-63.868278800636055	13.173213501253866	58.31226257914028	107.44457586471178	88.78430856381205	15.98803790743376	0.9975010036513371	0.8803870352426623	0.49522678943626675	65.21265667725395	-11.654168430390605
750	774.0	749.0		(0.0, 131.3465511496168, 87.82905698100633)	#008357	0.0	131.3465511496168	87.82905698100633	160.12091198997388	255.0	131.3465511496168	71.01655825300877	-64.1464883167417	13.531426452356055	58.28324225258247	107.63956102965679	88.26423192269243	15.535743027943818	0.998240009834591	0.8842219914315568	0.5086932568014196	65.55815330838263	-11.9116657314439
751	775.0	750.0		(0.0, 131.02732422525824, 88.66844385204932)	#008358	0.0	131.02732422525824	88.66844385204932	160.60303194451862	255.0	131.02732422525824	70.94902617718012	-63.73289899800882	12.989598656285327	58.35215928023992	107.38914375874708	89.09203265578141	16.215895899152795	0.9972907492438543	0.8785209034898595	0.4883240705091081	65.04315558105836	-11.519848359229353
752	776.0	751.0		(0.0, 130.90936354548484, 88.39820059980006)	#008258	0.0	130.90936354548484	88.39820059980006	160.51575756187336	255.0	130.90936354548484	70.92237903187382	-63.77913500154053	13.081456369631095	58.26154281906031	107.29043981672777	88.8233122292569	16.114012344904822	0.9969161852372763	0.8791582398771107	0.491777320580615	65.1068549562586	-11.590931332056181
753	777.0	752.0		(0.0, 131.37987337554148, 87.75808063978674)	#008357	0.0	131.37987337554148	87.75808063978674	160.07832176345713	255.00000000000003	131.37987337554148	71.02364915418346	-64.18392627037395	13.579711386315063	58.2793768743752	107.66587752749084	88.19429856714429	15.474829757963827	0.9983396826634705	0.8847380518237075	0.5105084549548836	65.60476318695476	-11.94617860011168
754	778.0	753.0		(0.0, 131.30723092302566, 88.28823725424859)	#008358	0.0	131.30723092302566	88.28823725424859	160.34274577277677	255.0	131.30723092302566	71.00926509364743	-63.973485605387346	13.285120862262612	58.36288903698767	107.6124983638787	88.71842719093635	15.836535594626113	0.9981374939755903	0.8818372497883127	0.49943377530963556	65.338360071459	-11.731641736500544
755	779.0	754.0		(0.0, 130.9233588803732, 88.79640119960014)	#008258	0.0	130.9233588803732	88.79640119960014	160.6939152610963	254.99999999999997	130.9233588803732	70.92659238192242	-63.64799633936718	12.886586945184387	58.345521492835715	107.30604249916694	89.21767077640787	16.34878726664261	0.996975409940605	0.877350569776013	0.4844515029721135	64.93944534034684	-11.44575235906235
756	780.0	755.0		(0.0, 130.9140286571143, 88.54848383872043)	#008258	0.0	130.9140286571143	88.54848383872043	160.58319100574485	255.0	130.9140286571143	70.92383390495155	-63.72938257811717	13.007611290161991	58.29304565144952	107.29582726424525	88.97213928690437	16.203012369014473	0.9969366355738056	0.878472431689128	0.4890012278969529	65.04330984247322	-11.53601442088076
757	781.0	756.0		(0.0, 130.94868377207598, 88.05198267244252)	#008258	0.0	130.94868377207598	88.05198267244252	160.34495657506673	255.0	130.94868377207598	70.93001099828848	-63.913546042604686	13.270583224671828	58.20448850383205	107.31870327224259	88.48094968343885	15.882119490803555	0.997023463517388	0.8810110178158388	0.4988872550858962	65.27671672857858	-11.729845393512193
758	782.0	757.0		(0.0, 130.96767744085304, 88.29590136621127)	#008258	0.0	130.96767744085304	88.29590136621127	160.4508515802704	255.00000000000003	130.96767744085304	70.9348771243911	-63.837243927515445	13.154712270794588	58.259160279906695	107.33672658447183	88.72261912695768	16.020777140084338	0.9970918639283347	0.8799592375870988	0.49453126400808656	65.17852535297574	-11.643751003012017
759	783.0	758.0		(0.0, 131.3922025991336, 87.74475174941686)	#008357	0.0	131.3922025991336	87.74475174941686	160.06847439057793	255.0	131.3922025991336	71.02630953062724	-64.19333718665344	13.591040739162086	58.28053315561479	107.67575210263246	88.18122625791402	15.460192004259305	0.9983770780860697	0.8848677758250084	0.5109343646265281	65.61631601616283	-11.95415609743148
760	784.0	759.0		(0.0, 131.33288903698767, 87.96567810729756)	#008357	0.0	131.33288903698767	87.96567810729756	160.1875015857712	255.0	131.33288903698767	71.0139586575099	-64.09423083969146	13.457328214589737	58.30633122292569	107.62991421192935	88.39935021659446	15.626349627796603	0.9982034687757142	0.8835016525379235	0.5059076470192351	65.49175604308415	-11.857672694674669
761	785.0	760.0		(0.0, 131.16394535154947, 88.18127290903033)	#008358	0.0	131.16394535154947	88.18127290903033	160.337886759666	254.99999999999997	131.16394535154947	70.9775742613978	-63.953853167571296	13.285640688117395	58.2970776407864	107.49495613462179	88.61109963345552	15.847030980470455	0.9976920336847124	0.8815666280642264	0.49945331736663673	65.31924359232147	-11.735589675626322
762	786.0	761.0		(0.0, 131.50116627790737, 87.92102632455848)	#008357	0.0	131.50116627790737	87.92102632455848	160.11570185107757	255.0	131.50116627790737	71.05065614610768	-64.1755656805612	13.542500697584249	58.349566811062985	107.76614799400201	88.35682772409197	15.51048011401882	0.9987193048325426	0.8846228059611864	0.5091095760927806	65.58889048889374	-11.915888618204296
763	787.0	762.0		(0.0, 131.17727424191935, 87.96334555148285)	#008357	0.0	131.17727424191935	87.96334555148285	160.2341088697693	255.0	131.17727424191935	70.97986992927494	-64.03391086056715	13.400545094499527	58.257624125291564	107.50346795734755	88.3954848383872	15.707059856978443	0.9977243026031255	0.8826701767476814	0.5037729725714422	65.42106961009408	-11.819858443393576
764	788.0	763.0		(0.0, 130.84138620459848, 88.4915028323892)	#008258	0.0	130.84138620459848	88.4915028323892	160.57959277228102	255.0	130.84138620459848	70.90773077137494	-63.72028712935035	13.009150785929013	58.25913028990337	107.2362068277241	88.9150016661113	16.206896602857633	0.9967102828383969	0.8783470562238049	0.489059102882884	65.03470608850239	-11.538945817427521
765	789.0	764.0		(0.0, 131.18093968677107, 87.74675108297234)	#008357	0.0	131.18093968677107	87.74675108297234	160.13391791177472	255.00000000000003	131.18093968677107	70.98005208400053	-64.10974693805072	13.511355272647174	58.2154415194935	107.5041433655448	88.18109296901034	15.57284022672475	0.9977268630501471	0.8837155329193829	0.5079387115352642	65.51806143167389	-11.901123205269297
766	790.0	765.0		(0.0, 131.23458847050983, 88.16661112962346)	#008358	0.0	131.23458847050983	88.16661112962346	160.30946970177865	255.00000000000003	131.23458847050983	70.99300830255255	-63.98666029107358	13.31935110179634	58.31604465178274	107.5521907497501	88.59729090303232	15.80077014871537	0.9979089813624528	0.8820188551593885	0.5007206087481363	65.358226788815	-11.758674235500585
767	791.0	766.0		(0.0, 131.12395868043984, 88.11696101299567)	#008358	0.0	131.12395868043984	88.11696101299567	160.32075994338038	255.00000000000003	131.12395868043984	70.96862736360333	-63.96020357442339	13.303163235962035	58.27181939353549	107.46178732755747	88.54703098967012	15.828961346674392	0.9975662721501908	0.8816541647250866	0.5001120507205764	65.32902718825939	-11.749503490617293
768	792.0	767.0		(0.0, 130.64345218260578, 88.63745418193935)	#008258	0.0	130.64345218260578	88.63745418193935	160.70810409604627	254.99999999999997	130.64345218260578	70.86468895093054	-63.59199307335711	12.861875362931485	58.22696101299566	107.07695669110296	89.05751416194602	16.400958557569254	0.9961052680598625	0.876578597362596	0.4835225088781644	64.879653366009	-11.434177584773403
769	793.0	768.0		(0.0, 130.86604465178274, 88.69410196601133)	#008258	0.0	130.86604465178274	88.69410196601133	160.66483503892	255.0	130.86604465178274	70.91372381906857	-63.660472116187414	12.916546905751613	58.307294235254915	107.25839297900701	89.11582139286905	16.317042081463462	0.9967945237553857	0.8775225410953184	0.4855778018119472	64.95762383296018	-11.469469282114728
770	794.0	769.0		(0.0, 130.96067977340886, 88.10996334555148)	#008258	0.0	130.96067977340886	88.10996334555148	160.3678249828886	255.0	130.96067977340886	70.93280867738564	-63.89834926634447	13.24581043543962	58.21980339886704	107.32906515828057	88.53847050983005	15.911133843990385	0.9970627889265342	0.8808015391035856	0.4979559600092863	65.25680449620059	-11.711261549773072
771	795.0	770.0		(0.0, 131.35621459513496, 87.41819393535488)	#008357	0.0	131.35621459513496	87.41819393535488	159.93028919330288	255.0	131.35621459513496	71.01749683259789	-64.29139337417111	13.742994147441934	58.204065311562815	107.64304413862047	87.85757414195268	15.279421897465063	0.9982532029225316	0.8862194232756208	0.5166468203245371	65.74384496003437	-12.06601132491003
772	796.0	771.0		(0.0, 131.2265911362879, 88.31122959013662)	#008358	0.0	131.2265911362879	88.31122959013662	160.37804936885968	255.00000000000003	131.2265911362879	70.9916710623409	-63.933896347492414	13.243507883149451	58.34248917027657	107.54723100966345	88.74038320559814	15.893112925805726	0.9978901845252802	0.8812915349195221	0.4978693990818361	65.29114490666362	-11.702951255622144
773	797.0	772.0		(0.0, 131.60546484505164, 87.28857047650783)	#008357	0.0	131.60546484505164	87.28857047650783	159.79556802414496	255.0	131.60546484505164	71.0716556589516	-64.43348066398109	13.9014686583248	58.25540819726757	107.84415714428523	87.73173942019326	15.068998590116909	0.9990144832307007	0.8881780138337277	0.5226044268891414	65.91603948458987	-12.174900501176083
774	798.0	773.0		(0.0, 131.3892035988004, 87.9303565478174)	#008357	0.0	131.3892035988004	87.9303565478174	160.15414697983002	254.99999999999997	131.3892035988004	71.02618468413124	-64.12845359316577	13.496127216214493	58.3167244251916	107.67528869376875	88.36494501832722	15.575113681254626	0.9983753231887547	0.8839733932679834	0.507366236072402	65.53322828983066	-11.884722645483988
775	799.0	774.0		(0.0, 131.20459846717762, 87.87770743085638)	#008357	0.0	131.20459846717762	87.87770743085638	160.18656744847553	255.0	131.20459846717762	70.98561080990272	-64.07405574334119	13.453976916620292	58.24896701099634	107.5247558247251	88.31097634121959	15.64034465522014	0.9978049989488132	0.8832235505819118	0.5057816601039168	65.47132283888685	-11.858430397294764
776	800.0	775.0		(0.0, 131.27824058647118, 88.0596467844052)	#008358	0.0	131.27824058647118	88.0596467844052	160.2471786905469	255.0	131.27824058647118	71.00226210400798	-64.04052099111013	13.389553428268751	58.30818393868711	107.58651669776741	88.49183272242585	15.712504351578863	0.9980390568699558	0.8827612935483935	0.5033597577110359	65.42528922229752	-11.809250918138666
777	801.0	776.0		(0.0, 130.76041319560147, 88.8160613128957)	#008258	0.0	130.76041319560147	88.8160613128957	160.75364667747164	255.0	130.76041319560147	70.89088876463455	-63.57689699346236	12.815901987255707	58.2989403532156	107.17387441186273	89.23550483172275	16.44729435030666	0.9964735441764885	0.8763705066911094	0.48179421021866903	64.85575668407753	-11.39701304396998
778	802.0	777.0		(0.0, 131.06431189603467, 88.14395201599467)	#008358	0.0	131.06431189603467	88.14395201599467	160.35146596698905	255.0	131.06431189603467	70.95563075464734	-63.92746975867336	13.267318401898276	58.25872709096968	107.41361719426858	88.57315561479507	15.876976602824678	0.997383586092584	0.8812029481346051	0.498764519073148	65.28968622472806	-11.724556062747379
779	803.0	778.0		(0.0, 131.2605798067311, 87.60546484505164)	#008357	0.0	131.2605798067311	87.60546484505164	160.04498455242657	255.0	131.2605798067311	70.99709287749901	-64.18954989395797	13.612511088684265	58.211872709096966	107.56734112629124	88.04201599466843	15.444424507655082	0.9979663959462488	0.8848155702003953	0.5117415095392657	65.61706160541229	-11.973182077024367
780	804.0	779.0		(0.0, 130.53848717094303, 88.52282572475842)	#008258	0.0	130.53848717094303	88.52282572475842	160.68814997472853	254.99999999999997	130.53848717094303	70.8412941535921	-63.58987816872757	12.880253196804325	58.17149616794403	106.9904646151283	88.94298233922026	16.387135214653735	0.9957764204882581	0.8765494446337049	0.4842133954006347	64.88122631337514	-11.450454960409074
781	805.0	780.0		(0.0, 130.85071642785738, 88.84438520493168)	#008258	0.0	130.85071642785738	88.84438520493168	160.73850917915976	255.0	130.85071642785738	70.91079167146222	-63.60285423292955	12.83540732029631	58.332599133622125	107.24753784071977	89.26444851716094	16.4165040262561	0.9967533081976707	0.8767283121232697	0.48252748334581175	64.88505796909794	-11.40936794426463
782	806.0	781.0		(0.0, 131.4005331556148, 87.59846717760746)	#008357	0.0	131.4005331556148	87.59846717760746	159.99913778456278	254.99999999999997	131.4005331556148	71.02771386452191	-64.24683263415632	13.668160438411991	58.253858713762085	107.68096484171943	88.03648783738753	15.366386965026768	0.9983968180215905	0.8856051794205093	0.5138335616264238	65.68465660480737	-12.010302335433295
783	807.0	782.0		(0.0, 130.68910363212262, 88.84438520493168)	#008258	0.0	130.68910363212262	88.84438520493168	160.78888724572792	254.99999999999997	130.68910363212262	70.87531130584173	-63.53898665927654	12.77506113870368	58.28249916694435	107.11624360546485	89.2628323892036	16.502442639558467	0.9962545805572838	0.8758479348080764	0.48025886105695176	64.81053165022902	-11.368242320311449
784	808.0	783.0		(0.0, 131.14728423858713, 87.7507497500833)	#008357	0.0	131.14728423858713	87.7507497500833	160.14604660380667	255.00000000000003	131.14728423858713	70.97268900302186	-64.09515436573243	13.49679199972611	58.20580806397867	107.47684418527157	88.18471509496834	15.593064326180349	0.9976233643421081	0.8835143828066647	0.5073912275905382	65.50078020490244	-11.891290399876729
785	809.0	784.0		(0.0, 131.3168943685438, 87.42652449183605)	#008357	0.0	131.3168943685438	87.42652449183605	159.94605183692735	255.0	131.3168943685438	71.00891218407995	-64.27312138272012	13.724132008952461	58.19354215261579	107.61118894035322	87.86542819060313	15.30523799702619	0.9981325333233314	0.8859675545125416	0.5159377271116202	65.72203535859968	-12.053260640265341
786	810.0	785.0		(0.0, 131.42419193602132, 87.8543818727091)	#008357	0.0	131.42419193602132	87.8543818727091	160.1087717163112	255.0	131.42419193602132	71.03362430273272	-64.16825091579848	13.547527649234326	58.31237587470842	107.70290560813062	88.29007997334222	15.510307352588583	0.9984798977433177	0.8845219761880363	0.5092985566422936	65.58277160199653	-11.92150521036129
787	811.0	786.0		(0.0, 131.16327890703099, 87.97534155281573)	#008357	0.0	131.16327890703099	87.97534155281573	160.2438894266312	255.00000000000003	131.16327890703099	70.97683781861339	-64.02429110448837	13.389273777405775	58.25568477174275	107.4922256647784	88.4072209263579	15.721776647977524	0.9976816819206951	0.8825375740113467	0.5033492446650717	65.40934569095302	-11.811920643402972
788	812.0	787.0		(0.0, 130.96901032989004, 88.080973008997)	#008258	0.0	130.96901032989004	88.080973008997	160.35197614480023	254.99999999999997	130.96901032989004	70.93455265322524	-63.91158876321762	13.263540149292009	58.21658780406531	107.33552473508831	88.50985338220595	15.889034787049003	0.9970873030187699	0.880984037859136	0.498622481452054	65.27336880788769	-11.724141491921982
789	813.0	788.0		(0.0, 130.8210596467844, 88.5234921692769)	#008258	0.0	130.8210596467844	88.5234921692769	160.60056954512805	255.0	130.8210596467844	70.90336144167189	-63.70128192503793	12.985478206897838	58.25922692435854	107.22003357880705	88.94646784405198	16.237161649820827	0.9966488656163709	0.8780850805483523	0.48816916852403003	65.01135257133929	-11.521854875176805
790	814.0	789.0		(0.0, 131.28090636454516, 87.84638453848717)	#008357	0.0	131.28090636454516	87.84638453848717	160.14889307416226	254.99999999999997	131.28090636454516	71.00223479793998	-64.11477666167265	13.498226955362714	58.26635788070644	107.58641539820061	88.28072975674775	15.580939650591187	0.9980386730438415	0.883784864730898	0.5074451725503487	65.52027714619837	-11.888982559030339
791	815.0	790.0		(0.0, 131.15228257247585, 87.95368210596467)	#008357	0.0	131.15228257247585	87.95368210596467	160.23735479740236	255.0	131.15228257247585	70.97436617008798	-64.02740731898405	13.39611142413657	58.24794401866045	107.48306200266579	88.3856681106298	15.714368085065207	0.9976469393408093	0.8825805292137187	0.5036062955234267	65.41379586355599	-11.81722417655869
792	816.0	791.0		(0.0, 131.06864378540487, 87.98900366544486)	#008357	0.0	131.06864378540487	87.98900366544486	160.2792007871113	255.00000000000003	131.06864378540487	70.95613593872616	-63.98239012801521	13.347103802016203	58.229080306564484	107.4154893202266	88.41980006664446	15.780157930745519	0.9973906871824173	0.8819599934479794	0.501763929015189	65.35970797360812	-11.783255178709362
793	817.0	792.0		(0.0, 131.23625458180607, 88.0313228923692)	#008358	0.0	131.23625458180607	88.0313228923692	160.24710542352224	255.00000000000003	131.23625458180607	70.99298550252641	-64.03374802999862	13.388206708519368	58.28950349883372	107.55210618460512	88.46337220926357	15.717388707738031	0.9979086608752469	0.8826679322231042	0.5033091298442899	65.4183840035765	-11.809310386244334
794	818.0	793.0		(0.0, 130.93002332555815, 88.18760413195602)	#008258	0.0	130.93002332555815	88.18760413195602	160.41285652841157	255.00000000000003	130.93002332555815	70.92630687667545	-63.859603559768495	13.195228776049062	58.22582805731423	107.30498518160614	88.61502832389205	15.97473269334072	0.9969713967531519	0.8802674520985595	0.4960544199801993	65.20861161888874	-11.674653233963781
795	819.0	794.0		(0.0, 131.00033322225926, 88.42019326891037)	#008358	0.0	131.00033322225926	88.42019326891037	160.4976954305424	254.99999999999997	131.00033322225926	70.94239550388991	-63.807440213522916	13.104325138367724	58.294141952682445	107.36457736421194	88.84599466844385	16.079170884215827	0.9971975455807475	0.8795484107432596	0.49263703692232036	65.1391799452093	-11.605633894802777
796	820.0	795.0		(0.0, 131.09130289903365, 87.91169610129957)	#008357	0.0	131.09130289903365	87.91169610129957	160.23685514927365	255.0	131.09130289903365	70.9608812794468	-64.01785755973022	13.394586288391874	58.22064311896034	107.43307580473174	88.34349216927691	15.720977258690983	0.9974573897808557	0.8824488913428594	0.5035489603805454	65.40413617176732	-11.817629677407764
797	821.0	796.0		(0.0, 130.88903698767078, 88.07797400866377)	#008258	0.0	130.88903698767078	88.07797400866377	160.37525649315933	255.00000000000003	130.88903698767078	70.91699996730979	-63.88112392372647	13.235216066824496	58.1911962679107	107.27052251249584	88.50608463845384	15.929605096237582	0.9968405747374804	0.8805640977852461	0.49755768094435865	65.2377876548096	-11.705221374693227
798	822.0	797.0		(0.0, 131.36687770743086, 87.49250249916695)	#008357	0.0	131.36687770743086	87.49250249916695	159.96098743886847	254.99999999999997	131.36687770743086	71.0200438886439	-64.27004034595079	13.70930217441002	58.22223258913696	107.65249675108296	87.93124625124959	15.319288058723421	0.9982890054637272	0.8859250842146447	0.5153802221909246	65.71592692931772	-12.041176942037358
799	823.0	798.0		(0.0, 131.1262912362546, 88.05931356214595)	#008358	0.0	131.1262912362546	88.05931356214595	160.2936647099184	254.99999999999997	131.1262912362546	70.96897324977348	-63.98091453790611	13.333110555967043	58.26101299566811	107.46306950349884	88.48998333888703	15.792566770912188	0.9975711340784845	0.8819396532975043	0.5012378743578301	65.35540729124473	-11.77151026337796
800	824.0	799.0		(0.0, 131.20859713428857, 87.3145618127291)	#008357	0.0	131.20859713428857	87.3145618127291	159.9278235053599	255.0	131.20859713428857	70.98487254787224	-64.26915511660985	13.740579781198514	58.13757747417527	107.52201810396534	87.75350216594468	15.293776954470369	0.9977946216126723	0.8859128818436146	0.5165560559227351	65.72159334744053	-12.068005665885648
801	825.0	800.0		(0.0, 131.2465844718427, 87.94435188270576)	#008357	0.0	131.2465844718427	87.94435188270576	160.2041785254563	254.99999999999997	131.2465844718427	70.99499880621903	-64.0676629810471	13.435956547828143	58.27531156281239	107.55957368543818	88.37737420859713	15.658864020532969	0.9979369607583638	0.8831354300759456	0.5051042119337688	65.46136546244784	-11.844144292267082
802	826.0	801.0		(0.0, 131.11129623458848, 88.1072975674775)	#008358	0.0	131.11129623458848	88.1072975674775	160.32023178681715	255.0	131.11129623458848	70.96582448665843	-63.95854093631259	13.303317064050812	58.26596134621793	107.45139763412196	88.53733755414862	15.829764895965024	0.9975268736778081	0.881631246226819	0.500117833652017	65.32743071335837	-11.749932522812726
803	827.0	802.0		(0.0, 131.31622792402533, 87.70676441186271)	#008357	0.0	131.31622792402533	87.70676441186271	160.07429963459197	254.99999999999997	131.31622792402533	71.00956913343653	-64.17658340380883	13.581971053963414	58.249383538820396	107.61362647117627	88.14285904698434	15.477011770410318	0.9981417676927279	0.8846368346835741	0.510593403699894	65.59804718965901	-11.949437088089379
804	828.0	803.0		(0.0, 131.33122292569143, 87.57080973008998)	#008357	0.0	131.33122292569143	87.57080973008998	160.00761179828734	255.0	131.33122292569143	71.0124627203655	-64.22916243144455	13.656363612926059	58.22684105298234	107.62436321226258	88.00841386204598	15.385981083639903	0.9981824412245843	0.885361605964802	0.5133900780367604	65.66491889718085	-12.003442673760594
805	829.0	804.0		(0.0, 130.77240919693435, 88.65878040653115)	#008258	0.0	130.77240919693435	88.65878040653115	160.6777458414873	255.0	130.77240919693435	70.89307060694817	-63.63562426260538	12.89933068624678	58.27120293235588	107.18194806731088	89.07991669443518	16.345315732344044	0.9965042131126659	0.8771800279016325	0.4849305844028619	64.92984989544208	-11.458940586409986
806	830.0	805.0		(0.0, 131.13462179273574, 87.79906697767412)	#008357	0.0	131.13462179273574	87.79906697767412	160.17203044201915	255.0	131.13462179273574	70.97005264888305	-64.07357835839633	13.467643668614372	58.2115461512829	107.4670708263912	88.23242252582473	15.629280872845472	0.9975863065876043	0.8832169701084097	0.5062954407172353	65.47366546661584	-11.870220731370955
807	831.0	806.0		(0.0, 130.8737087637454, 88.15761412862379)	#008258	0.0	130.8737087637454	88.15761412862379	160.41649692426773	255.00000000000003	130.8737087637454	70.91386520873012	-63.84771824942448	13.18933335889585	58.20237254248583	107.25891643785405	88.584775074975	15.986316275094406	0.9967965111907192	0.880103620015823	0.4958327907999772	65.19577931208411	-11.671692982253061
808	832.0	807.0		(0.0, 131.3138953682106, 87.32755748083972)	#008357	0.0	131.3138953682106	87.32755748083972	159.9017440930995	254.99999999999997	131.3138953682106	71.00797199127935	-64.30596170954061	13.773204074605761	58.17281906031323	107.60770053315562	87.76742085971341	15.246211772649904	0.99811931755938	0.8864202392961121	0.5177825162757962	65.76441181877658	-12.089096393954557
809	833.0	808.0		(0.0, 131.13862045984672, 87.87604131956014)	#008357	0.0	131.13862045984672	87.87604131956014	160.2060236769687	255.0	131.13862045984672	70.97114967138369	-64.04870537634827	13.430233887017362	58.228180606464505	107.47113758080641	88.308667110963	15.674185807361559	0.997601726818868	0.8828741105334509	0.5048890772636987	65.44163691906134	-11.842647345171887
810	834.0	809.0		(0.0, 131.14228590469844, 88.01666111296234)	#008358	0.0	131.14228590469844	88.01666111296234	160.26923604652936	254.99999999999997	131.14228590469844	70.97235613919023	-64.00184983235901	13.360594112814583	58.257440853048976	107.4756101766078	88.4479173608797	15.758087656990053	0.9976186854615381	0.8822282341417268	0.5022710765919396	65.38151311350335	-11.791345601978119
811	835.0	810.0		(0.0, 130.71042985671443, 88.24958347217594)	#008258	0.0	130.71042985671443	88.24958347217594	160.5092004833504	255.0	130.71042985671443	70.87828573407033	-63.75172161894421	13.082022952953643	58.170149950016665	107.12724628790403	88.67419193602132	16.129127665883242	0.9962963904300403	0.878780362359771	0.49179862041301714	65.08011473500154	-11.596269131136435
812	836.0	811.0		(0.0, 130.93368877040987, 87.92369210263246)	#008257	0.0	130.93368877040987	87.92369210263246	160.29078822798857	254.99999999999997	130.93368877040987	70.92635343569702	-63.951731016844924	13.32974944384937	58.17418193935355	107.30515760413196	88.35379206931023	15.811756992257884	0.996972051207258	0.8815373754521094	0.5011115184946375	65.3261518864129	-11.773846157874196
813	837.0	812.0		(0.0, 131.04631789403533, 87.93768743752082)	#008357	0.0	131.04631789403533	87.93768743752082	160.26256770157906	255.0	131.04631789403533	70.95109414674822	-63.991237990446095	13.364688644545165	58.21189603465511	107.39680627457516	88.36877374208596	15.760647904501651	0.9973198175345851	0.8820819560798215	0.5024250042423939	65.37196220181512	-11.796759168201005
814	838.0	813.0		(0.0, 130.892035988004, 87.73808730423193)	#008257	0.0	130.892035988004	87.73808730423193	160.2185297105194	254.99999999999997	130.892035988004	70.91668218011966	-63.99915256922489	13.408011451225988	58.12414861712763	107.26934590469844	88.16962679106963	15.72043402516853	0.9968361077808213	0.8821910539399347	0.5040536588193405	65.38857928304553	-11.832500563468038
815	839.0	814.0		(0.0, 131.22359213595468, 87.56781072975674)	#008357	0.0	131.22359213595468	87.56781072975674	160.03905515969953	255.0	131.22359213595468	70.98888335799069	-64.18797655651709	13.617798918782963	58.192875708097304	107.5368920793069	88.00436854381871	15.440908668792941	0.9978509993255686	0.884793882659866	0.5119402974145714	65.61661970729972	-11.97798391260899
816	840.0	815.0		(0.0, 131.14028657114295, 88.22892369210263)	#008358	0.0	131.14028657114295	88.22892369210263	160.36696548359555	255.0	131.14028657114295	70.97252664137197	-63.92819195134525	13.252809583544668	58.29927357547484	107.47624226924358	88.65803732089303	15.888582005923018	0.997621082115273	0.8812129031400822	0.49821908226449935	65.28744663429362	-11.711960100638528
817	841.0	816.0		(0.0, 130.87537487504164, 87.68377207597467)	#008257	0.0	130.87537487504164	87.68377207597467	160.1987488447055	255.00000000000003	130.87537487504164	70.9128702906113	-64.01127824461116	13.42926946744587	58.10812062645785	107.25523304565144	88.11568810396534	15.696057592623784	0.9967825261836004	0.8823581993148235	0.5048528213867242	65.40480885178324	-11.848549144316188
818	842.0	817.0		(0.0, 130.86537820726426, 88.20959680106631)	#008258	0.0	130.86537820726426	88.20959680106631	160.44290308534937	255.0	130.86537820726426	70.91218642139347	-63.82657456891505	13.16002246332324	58.21018660446518	107.25270126957682	88.63615461512829	16.022433489851736	0.9967729134167821	0.8798121666911465	0.4947308925647028	65.16914770377502	-11.650216770662308
819	843.0	818.0		(0.0, 130.95568143952016, 88.04765078307231)	#008258	0.0	130.95568143952016	88.04765078307231	160.34081598379635	255.00000000000003	130.95568143952016	70.93153349562643	-63.91778959104505	13.275379331380499	58.205791402865714	107.32434212929024	88.4767310896368	15.875767513891608	0.9970448644102923	0.8810695126602354	0.4990675573733299	65.28184680749429	-11.733209711861827
820	844.0	819.0		(0.0, 131.38620459846717, 87.3898700433189)	#008357	0.0	131.38620459846717	87.3898700433189	159.90824012782468	255.00000000000003	131.38620459846717	71.02398038591282	-64.31287521513029	13.768518279853659	58.2076974341886	107.66710693435522	87.82983338887038	15.246287939050513	0.9983443386024925	0.8865155379451994	0.5176063609974489	65.77019092308903	-12.083843534358355
821	845.0	820.0		(0.0, 130.61946017994, 88.12662445851383)	#008258	0.0	130.61946017994	88.12662445851383	160.48093186288392	254.99999999999997	130.61946017994	70.85794942977859	-63.75809281556511	13.110013276009669	58.11735754748417	107.05203546817725	88.5515528157281	16.102543019598638	0.9960105343832876	0.8788681855954891	0.49285087374672343	65.09198758353722	-11.619276785377782
822	846.0	821.0		(0.0, 130.9310229923359, 88.07664111962679)	#008258	0.0	130.9310229923359	88.07664111962679	160.3616984455009	255.0	130.9310229923359	70.92620766595014	-63.89811909822119	13.251554349065241	58.20394535154948	107.30461777407533	88.50518493835388	15.90652637616399	0.9969700022035166	0.8807983663700242	0.498171893646386	65.25774526411934	-11.71624069665956
823	847.0	822.0		(0.0, 130.87504165278241, 88.23825391536154)	#008258	0.0	130.87504165278241	88.23825391536154	160.45305482284166	255.0	130.87504165278241	70.91438922221978	-63.82053832695578	13.149188588342465	58.21891369543486	107.26085647784072	88.66462179273576	16.034774879670795	0.9968038769550416	0.8797289606104077	0.49432360962471456	65.1610487398279	-11.641958656473484
824	848.0	823.0		(0.0, 131.0113295568144, 87.90169943352215)	#008357	0.0	131.0113295568144	87.90169943352215	160.25683873183013	255.0	131.0113295568144	70.94331914550021	-63.98984113209632	13.369817541173678	58.19385204931689	107.36799919693436	88.33279573475508	15.757195369187158	0.9972105286938809	0.8820627012008064	0.5026178172572627	65.37164361705464	-11.801409802937755
825	849.0	824.0		(0.0, 130.91236254581807, 87.89136954348551)	#008257	0.0	130.91236254581807	87.89136954348551	160.28253764623233	255.00000000000003	130.91236254581807	70.92158203647837	-63.95444707303594	13.338118853211878	58.1611062979007	107.28748859046986	88.32157947350883	15.803322349274964	0.9969049823190984	0.8815748147052482	0.5014261536235435	65.33051901646091	-11.780545767061072
826	850.0	825.0		(0.0, 130.892035988004, 87.54381872709097)	#008257	0.0	130.892035988004	87.54381872709097	160.12947834432686	254.99999999999997	130.892035988004	70.91612442333283	-64.06598114549699	13.506334378690955	58.085294901699434	107.26728082972343	87.97730089970008	15.601599410571135	0.9968282677058575	0.883112246952155	0.5077499587154756	65.4742010908433	-11.904722062575253
827	851.0	826.0		(0.0, 131.13762079306898, 87.55848050649783)	#008357	0.0	131.13762079306898	87.55848050649783	160.06103510662086	255.00000000000003	131.13762079306898	70.9700199957534	-64.15744011292718	13.590491001735106	58.164358547150954	107.4669497800733	87.99427190936355	15.480598996749587	0.9975858476008375	0.884372955565167	0.5109136980897738	65.58108391534925	-11.96018219696394
828	852.0	827.0		(0.0, 131.01532822392537, 87.87270909696768)	#008357	0.0	131.01532822392537	87.87270909696768	160.2423336054754	255.0	131.01532822392537	70.94411280669844	-64.00137667145239	13.385953953810837	58.1892935688104	107.37093954681774	88.30413528823726	15.7373728851617	0.9972216847451149	0.8822217118941322	0.5032244409806662	65.38623692410104	-11.813183389183258
829	853.0	828.0		(0.0, 130.97967344218594, 87.83038987004332)	#008257	0.0	130.97967344218594	87.83038987004332	160.23390235835856	255.00000000000003	130.97967344218594	70.93617222218798	-64.00189686017488	13.394040848401012	58.1697767410863	107.34152374875042	88.26188270576475	15.730402303243407	0.9971100683931708	0.8822288823927861	0.5035284553993212	65.38840212108795	-11.8200260367209
830	854.0	829.0		(0.0, 130.73675441519492, 88.25324891702766)	#008258	0.0	130.73675441519492	88.25324891702766	160.50272594503252	255.00000000000003	130.73675441519492	70.88407712172973	-63.7608496700654	13.09000802888669	58.17904365211596	107.14867132289237	88.67808397200933	16.117365001808498	0.9963777967248015	0.878906187229566	0.4920988071151723	65.09066185594517	-11.601539356188415
831	855.0	830.0		(0.0, 130.70343218927025, 88.3672109296901)	#008258	0.0	130.70343218927025	88.3672109296901	160.5653667005744	255.0	130.70343218927025	70.87708694392975	-63.70853337896559	13.020174301185982	58.191506164611795	107.12281176274576	88.79057314228591	16.204531984104307	0.9962795397080234	0.8781850376185044	0.48947351505865955	65.02539630123016	-11.550534313243018
832	856.0	831.0		(0.0, 130.6661112962346, 88.21126291236254)	#008258	0.0	130.6661112962346	88.21126291236254	160.50534390468442	255.00000000000003	130.6661112962346	70.86844152648258	-63.74740312254418	13.084776660478582	58.14874708430523	107.09083454181939	88.63581139620126	16.12933886407716	0.9961580159139986	0.8787208344013896	0.49190214183066455	65.07643801809346	-11.599408402611576
833	857.0	832.0		(0.0, 130.85138287237586, 88.33455514828391)	#008258	0.0	130.85138287237586	88.33455514828391	160.50452652889723	255.00000000000003	130.85138287237586	70.90947396071714	-63.77813034362795	13.091855531603592	58.2308397200933	107.24265976674441	88.75972342552484	16.106016766952838	0.9967347858752788	0.8791443912527591	0.4921682611507331	65.10796104463091	-11.600073732689914
834	858.0	833.0		(0.0, 131.00733088970344, 87.82505831389537)	#008357	0.0	131.00733088970344	87.82505831389537	160.2229666313115	255.0	131.00733088970344	70.9422223766939	-64.01460819570315	13.407050536262632	58.177284238587134	107.36393598467178	88.25688103965345	15.712498531813445	0.9971951120286563	0.882404100751725	0.5040175346927424	65.4035095887926	-11.828900327907427
835	859.0	834.0		(0.0, 131.04365211596135, 87.60146617794068)	#008357	0.0	131.04365211596135	87.60146617794068	160.1094435770555	254.99999999999997	131.04365211596135	70.94954511569415	-64.10575325005591	13.533696456221577	58.143825391536154	107.3910665644785	88.03588803732089	15.556580549395438	0.9972980436720847	0.8836604822557442	0.5087785941206868	65.51876478938075	-11.920960713266696
836	860.0	835.0		(0.0, 130.59413528823725, 88.32655781406199)	#008258	0.0	130.59413528823725	88.32655781406199	160.58063907040594	255.0	130.59413528823725	70.85295963206207	-63.679341468268255	12.999804475033372	58.149493502165946	107.03358681772743	88.74923358880373	16.237939429435546	0.9959403955896858	0.8777826441268602	0.48870774263676936	64.99271840922955	-11.538093434975295
837	861.0	836.0		(0.0, 130.86671109630123, 88.03232255914695)	#008258	0.0	130.86671109630123	88.03232255914695	160.3612141644026	255.0	130.86671109630123	70.9119698991782	-63.88801841684827	13.24991733982339	58.17514495168277	107.25189968343885	88.4606664445185	15.91359242193897	0.9967698698851943	0.8806591343585339	0.49811035279069105	65.24752261000945	-11.716634266198803
838	862.0	837.0		(0.0, 130.9906697767411, 87.5361546151283)	#008257	0.0	130.9906697767411	87.5361546151283	160.0957509863827	254.99999999999997	130.9906697767411	70.93773954470124	-64.10739452567398	13.547012105716272	58.1143385538154	107.34732945018328	87.97069976674443	15.544657264631562	0.997132099368475	0.8836831062844881	0.5092791755731843	65.52312240623792	-11.93205682737875
839	863.0	838.0		(0.0, 131.17794068643786, 87.7087637454182)	#008357	0.0	131.17794068643786	87.7087637454182	160.11746027713917	255.0	131.17794068643786	70.97928609078295	-64.121621093088	13.529451158695572	58.20691436187937	107.50130317227593	88.14345551482839	15.551206249742537	0.9977160959122309	0.8838792112327113	0.5086189986610212	65.53341392191525	-11.914463417523075
840	864.0	839.0		(0.0, 130.65844718427192, 88.27790736421193)	#008258	0.0	130.65844718427192	88.27790736421193	160.53832382059954	255.0	130.65844718427192	70.8669495248866	-63.72146618721042	13.04833636560434	58.15970009996668	107.08531664778408	88.70171276241253	16.174047593179374	0.99613704368267	0.8783633088498862	0.49053222474589525	65.04371095623122	-11.5725582595747
841	865.0	840.0		(0.0, 131.1946017994002, 87.78040653115629)	#008357	0.0	131.1946017994002	87.78040653115629	160.14513036079398	255.00000000000003	131.1946017994002	70.9831418336961	-64.10355011267765	13.499427896951822	58.22640786404533	107.51560022325891	88.21454848383873	15.58619038586849	0.997770293932217	0.8836301132897865	0.5074903201103892	65.50953892826277	-11.892033249471632
842	866.0	841.0		(0.0, 131.242919026991, 87.29623458847051)	#008357	0.0	131.242919026991	87.29623458847051	159.90900319910628	255.0	131.242919026991	70.99233847739974	-64.2889135790542	13.762664307099293	58.14455181606131	107.54970639120293	87.73570143285572	15.264440284705485	0.9978995660051955	0.8861852407438228	0.5173862898559377	65.74553473814784	-12.08322647104295
843	867.0	842.0		(0.0, 131.0319893368877, 87.89370209930023)	#008357	0.0	131.0319893368877	87.89370209930023	160.24682943948406	255.0	131.0319893368877	70.94782635647408	-64.00071569153893	13.381561449177216	58.19865711429524	107.38469819060313	88.32508497167609	15.741373980883683	0.9972738840357556	0.8822126006708881	0.5030593114952081	65.38469083697883	-11.809534391742368
844	868.0	843.0		(0.0, 130.92569143618795, 87.8480506497834)	#008257	0.0	130.92569143618795	87.8480506497834	160.25858470685247	254.99999999999997	130.92569143618795	70.92438188507217	-63.97458554469904	13.364978496238965	58.15657447517495	107.2978565011663	88.27882705764745	15.769794926042135	0.9969443382236446	0.8818524118112724	0.5024359007729723	65.35572083468244	-11.799992495097221
845	869.0	844.0		(0.0, 131.02732422525824, 87.45984671776074)	#008357	0.0	131.02732422525824	87.45984671776074	160.04959144280582	255.0	131.02732422525824	70.94555868706091	-64.14804413480957	13.599344015637183	58.1104398533822	107.37629637120959	87.89552149283571	15.478546150332292	0.997242008676079	0.8842434374777298	0.5112465135908011	65.57372739121304	-11.969451036316398
846	870.0	845.0		(0.0, 131.24058647117627, 87.61546151282906)	#008357	0.0	131.24058647117627	87.61546151282906	160.05565528255465	255.0	131.24058647117627	70.9927424763967	-64.1782705677637	13.600003618501532	58.20767410863046	107.55120480506498	88.05171276241254	15.46108674192014	0.9979052447929686	0.8846600912563218	0.5112713103504364	65.60343368675409	-11.964539750724983
847	871.0	846.0		(0.0, 130.7357547484172, 87.78607130956348)	#008257	0.0	130.7357547484172	87.78607130956348	160.28862868241157	254.99999999999997	130.7357547484172	70.88251528880727	-63.92110824738712	13.325408037464403	58.08529823392203	107.1428930956348	88.21556814395203	15.832719025194233	0.9963558429136027	0.8811152584055857	0.5009483099695908	65.29528757069	-11.775599803649085
848	872.0	847.0		(0.0, 131.04398533822058, 87.64478507164279)	#008357	0.0	131.04398533822058	87.64478507164279	160.129175640729	255.0	131.04398533822058	70.94974245196912	-64.0909897377021	13.511893343737391	58.15259246917694	107.39179775408196	88.07877707430856	15.58290120667412	0.9973008175176485	0.8834569758341682	0.5079589394939525	65.49981852868581	-11.904967437537847
849	873.0	848.0		(0.0, 130.8707097634122, 87.83172275908031)	#008257	0.0	130.8707097634122	87.83172275908031	160.26801241524356	255.0	130.8707097634122	70.91227138785938	-63.95855764215519	13.352713988909937	58.13626457847384	107.2530158247251	88.26211262912364	15.788972597910915	0.9967741077428358	0.881631476507132	0.501974835400579	65.33752418430407	-11.792339013085313
850	874.0	849.0		(0.0, 131.1456181272909, 87.80039986671109)	#008357	0.0	131.1456181272909	87.80039986671109	160.16927189202374	255.00000000000003	131.1456181272909	70.9724662590604	-64.07744080341277	13.471067991954522	58.2152215928024	107.47601841719427	88.23385204931688	15.624283558669037	0.9976202333549166	0.8832702116640092	0.5064241729095416	65.47814973530276	-11.872457858621901
851	875.0	850.0		(0.0, 131.3602132622459, 87.18193935354881)	#008357	0.0	131.3602132622459	87.18193935354881	159.8211622172841	255.0	131.3602132622459	71.01769546176386	-64.37416452176691	13.86436337590855	58.158053982005995	107.6437812695768	87.62372209263579	15.132575896358532	0.9982559949415407	0.8873603753507968	0.5212095106160258	65.85023636779711	-12.154226107186851
852	876.0	851.0		(0.0, 131.21259580139954, 87.74741752749084)	#008357	0.0	131.21259580139954	87.74741752749084	160.12454002219573	255.0	131.21259580139954	70.98698930788018	-64.1219484444418	13.522812398092675	58.22538820393203	107.52986787737423	88.18206931022992	15.556530788479046	0.9978243757233067	0.8838837235805195	0.5083694246220902	65.53236396976429	-11.908725020540759
853	877.0	852.0		(0.0, 130.9636787737421, 87.3885371542819)	#008257	0.0	130.9636787737421	87.3885371542819	160.03638473164352	255.00000000000003	130.9636787737421	70.93139597452223	-64.14757550498828	13.611757741814912	58.076447850716434	107.32383278573809	87.8242885704765	15.468561408482396	0.9970429313531042	0.8842369776885084	0.5117131886173125	65.57584457702417	-11.980146419584232
854	878.0	853.0		(0.0, 131.51716094635123, 87.00333222259246)	#008357	0.0	131.51716094635123	87.00333222259246	159.6921580103526	255.0	131.51716094635123	71.0515282583753	-64.49696741868871	14.013535946823685	58.17098633788737	107.7693869743419	87.44847050983006	14.94048991695091	0.998731563626548	0.889053141781495	0.5268174249916051	66.00180297492116	-12.258374357412588
855	879.0	854.0		(0.0, 130.69843385538155, 87.98467177607465)	#008257	0.0	130.69843385538155	87.98467177607465	160.3913050129262	255.0	130.69843385538155	70.87488986688244	-63.83807592083946	13.211138743120387	58.11344885038321	107.11468472509165	88.41180939686772	15.973885956142093	0.9962486566257216	0.8799707061306328	0.49665253082931127	65.19075183003214	-11.692175779617546
856	880.0	855.0		(0.0, 130.72909030323225, 87.6647784071976)	#008257	0.0	130.72909030323225	87.6647784071976	160.2350134329804	255.0	130.72909030323225	70.88070327731408	-63.96022263076784	13.384268791452625	58.05897367544152	107.13618955681439	88.09542152615795	15.762090319391346	0.9963303724822656	0.881654427405699	0.5031610898822986	65.34560987594529	-11.819124345041276
857	881.0	856.0		(0.0, 130.94301899366877, 87.64411862712429)	#008257	0.0	130.94301899366877	87.64411862712429	160.15981270358307	255.0	130.94301899366877	70.92759771121074	-64.05152722562951	13.474574545227714	58.121159613462176	107.30976561146284	88.07710763078973	15.635950051931449	0.9969895412917059	0.8829130080827393	0.5065559964102617	65.45351250399368	-11.880128550566988
858	882.0	857.0		(0.0, 131.17627457514163, 87.05764745084971)	#008357	0.0	131.17627457514163	87.05764745084971	159.82014936747444	255.0	131.17627457514163	70.97705428940422	-64.3448656303402	13.85901479276166	58.076174608463845	107.49302825724759	87.49883372209264	15.153301581649977	0.9976847247294384	0.8869565071920887	0.5210084388229045	65.82046812362034	-12.155044372827959
859	883.0	858.0		(0.0, 130.6974341886038, 87.89770076641119)	#008257	0.0	130.6974341886038	87.89770076641119	160.35168768787145	255.00000000000003	130.6974341886038	70.87442036868904	-63.86759886480991	13.254683487345154	58.09574475174942	107.11294809396868	88.3256981006331	15.921301511548052	0.9962420571524054	0.8803776627231992	0.4982895288083695	65.22849698640901	-11.724375892499864
860	884.0	859.0		(0.0, 131.0113295568144, 87.7024325224925)	#008357	0.0	131.0113295568144	87.7024325224925	160.16557933691962	255.0	131.0113295568144	70.94274738860592	-64.05833432055181	13.470547137436363	58.153998667110955	107.36588098967012	88.13552149283572	15.635434809328647	0.9972024918272427	0.8830068399227355	0.5064045921815159	65.4593449104517	-11.875452338599427
861	885.0	860.0		(0.0, 131.04231922692435, 87.34821726091303)	#008357	0.0	131.04231922692435	87.34821726091303	159.99389713623117	255.0	131.04231922692435	70.94852632358514	-64.1923358962721	13.661534285187127	58.092762412529154	107.38729168943685	87.78515828057314	15.402243281474579	0.9972837230816488	0.8848539736201142	0.5135844615425642	65.62997414935623	-12.014544289975172
862	886.0	861.0		(0.0, 131.07597467510828, 87.39653448850383)	#008357	0.0	131.07597467510828	87.39653448850383	160.00574538780097	255.00000000000003	131.07597467510828	70.95604356239053	-64.18892719034214	13.649578028410648	58.11285904698433	107.41514698767077	87.83332889036988	15.41404398877832	0.9973893886999724	0.8848069865936271	0.5131349843776699	65.62415221700556	-12.004953576049234
863	887.0	862.0		(0.0, 131.10363212262578, 87.39620126624459)	#008357	0.0	131.10363212262578	87.39620126624459	159.9971533288261	255.0	131.10363212262578	70.96210528775852	-64.19989871686016	13.660056852329827	58.12136621126291	107.43761235588137	87.8332755748084	15.399220000626311	0.9974745949805893	0.8849582226983833	0.5135289197166871	65.63706383183198	-12.011908648283752
864	888.0	863.0		(0.0, 130.9253582139287, 87.50716427857381)	#008257	0.0	130.9253582139287	87.50716427857381	160.10246699600668	255.0	130.9253582139287	70.9233302440334	-64.09169575618112	13.537335176522426	58.08829390203266	107.29396216927691	87.94134621792736	15.561502858854059	0.9969295558941892	0.8834667078878143	0.5089153862384244	65.50576240747372	-11.926614558639594
865	889.0	864.0		(0.0, 130.85504831722758, 87.79373542152616)	#008257	0.0	130.85504831722758	87.79373542152616	160.25541385702934	255.0	130.85504831722758	70.90872538589454	-63.96545560996769	13.36607016273299	58.12381206264578	107.23988866044652	88.22434855048317	15.774066645261835	0.9967242635779913	0.881726560977008	0.5024769403031462	65.34700714635558	-11.802566435130462
866	890.0	865.0		(0.0, 131.03032322559147, 87.82505831389537)	#008357	0.0	131.03032322559147	87.82505831389537	160.21590857073105	255.0	131.03032322559147	70.94726409856452	-64.02365025824818	13.41562463125776	58.18441186271244	107.38261495834722	88.25711096301234	15.700326755043344	0.9972659806910289	0.8825287403190657	0.5043398646645715	65.41411756369791	-11.834627343358235
867	891.0	866.0		(0.0, 131.3082305898034, 87.23558813728756)	#008357	0.0	131.3082305898034	87.23558813728756	159.86144101346	254.99999999999997	131.3082305898034	71.00646811259503	-64.3353604052308	13.81776865061195	58.15266911029657	107.60212083305565	87.67631456181272	15.192843060624446	0.9980981783784685	0.88682548319848	0.5194578532690084	65.80250245205552	-12.121678195779404
868	892.0	867.0		(0.0, 131.25458180606464, 87.55614795068311)	#008357	0.0	131.25458180606464	87.55614795068311	160.02427042739816	254.99999999999997	131.25458180606464	70.99563787450695	-64.20414265111334	13.635248420714063	58.20014995001666	107.56194411196267	87.99313228923693	15.417422128143324	0.9979459437835866	0.8850167228609849	0.5125962847192468	65.6360566537867	-11.98995576414591
869	893.0	868.0		(0.0, 131.2215928023992, 87.45484838387205)	#008357	0.0	131.2215928023992	87.45484838387205	159.9880140986704	254.99999999999997	131.2215928023992	70.9881216040605	-64.22601833843694	13.674282083270018	58.169663445518154	107.53406703098966	87.89251582805731	15.372834956024068	0.9978402917769424	0.8853182664733756	0.5140636954907859	65.66557257880326	-12.019305926345089
870	894.0	869.0		(0.0, 131.34955014995, 87.09763412195935)	#008357	0.0	131.34955014995	87.09763412195935	159.78588462123903	255.0	131.34955014995	71.0151196322887	-64.39897849046328	13.903224347925436	58.13788737087637	107.6342223925358	87.54015328223926	15.086491392625732	0.9982197879483568	0.8877024214610636	0.5226704293511897	65.88268420369573	-12.182721032462172
871	895.0	870.0		(0.0, 130.81206264578475, 87.94935021659447)	#008257	0.0	130.81206264578475	87.94935021659447	160.34001839176497	255.00000000000003	130.81206264578475	70.89973767263548	-63.89501279522963	13.271402573484202	58.14160946351217	107.20662128623793	88.37797734088637	15.8919451561372	0.9965979283233293	0.8807555477919655	0.49891805724982846	65.25873724161418	-11.73385775462869
872	896.0	871.0		(0.0, 131.0973008997001, 87.62879040319893)	#008357	0.0	131.0973008997001	87.62879040319893	160.10553526357126	254.99999999999997	131.0973008997001	70.961384611576	-64.11743581236739	13.53986531273863	58.165921359546815	107.43494129290235	88.06347550816395	15.544920349012855	0.9974644648388699	0.8838215195749046	0.5090105028350748	65.53146975186925	-11.924128077307445
873	897.0	872.0		(0.0, 131.16861046317894, 87.4645118293902)	#008357	0.0	131.16861046317894	87.4645118293902	160.00858659119953	254.99999999999997	131.16861046317894	70.97654146440075	-64.20190959149508	13.649644912930281	58.15517160946351	107.491126901033	87.9015528157281	15.406719734821298	0.997677516235404	0.8849859414343713	0.5131374987987652	65.63686465275129	-12.00265354418782
874	898.0	873.0		(0.0, 130.83505498167278, 87.95368210596467)	#008257	0.0	130.83505498167278	87.95368210596467	160.33491579987572	254.99999999999997	130.83505498167278	70.90479676544975	-63.90258154715417	13.277797962281435	58.1496034655115	107.22534630789738	88.38249583472175	15.882385160206706	0.996669041159334	0.8808598786302543	0.4991584820984008	65.26744860279014	-11.738003470420228
875	899.0	874.0		(0.0, 131.0839720093302, 87.82572475841386)	#008357	0.0	131.0839720093302	87.82572475841386	160.19975443778708	255.00000000000003	131.0839720093302	70.95902775451945	-64.04451363185437	13.435290106074405	58.20117627457513	107.4262063145618	88.25830723092301	15.672347603346038	0.9974313358184108	0.8828163297762929	0.5050791580765593	65.43857231461548	-11.847733372430087
876	900.0	875.0		(0.0, 130.75308230589803, 87.68743752082639)	#008257	0.0	130.75308230589803	87.68743752082639	160.23802849206146	255.0	130.75308230589803	70.88603674476082	-63.96187403225423	13.381763159771554	58.070943018993674	107.15592152615795	88.11809396867712	15.763204534405213	0.9964053420489054	0.8816771910136418	0.5030668944961227	65.34671311536776	-11.816677420738312
877	901.0	876.0		(0.0, 130.81706097967344, 88.08163945351549)	#008258	0.0	130.81706097967344	88.08163945351549	160.39915227901432	255.0	130.81706097967344	70.90121476564688	-63.8515029618798	13.206503384810663	58.16961679440186	107.21208816727757	88.50899366877707	15.970039737297146	0.9966186909930291	0.8801557900733282	0.49647827163178193	65.20296129888551	-11.68579601317869
878	902.0	877.0		(0.0, 131.05864711762746, 87.33622125958014)	#008357	0.0	131.05864711762746	87.33622125958014	159.98342261897196	255.0	131.05864711762746	70.95207180487286	-64.20287340281283	13.673707174008465	58.09542485838054	107.40042895034989	87.77344551816061	15.38625837638453	0.9973335599276264	0.8849992270121964	0.5140420826574563	65.64281545651544	-12.02302198389936
879	903.0	878.0		(0.0, 131.13795401532823, 87.31256247917361)	#008357	0.0	131.13795401532823	87.31256247917361	159.9484175888399	255.0	131.13795401532823	70.96938784193574	-64.24213538366853	13.71527187268673	58.11527824058648	107.46460638120627	87.75081639453515	15.329848351967977	0.997576961768453	0.885540430557562	0.5156046438562378	65.68988233506974	-12.05134675205037
880	904.0	879.0		(0.0, 130.93668777074308, 87.27857380873043)	#008257	0.0	130.93668777074308	87.27857380873043	159.994248500411	255.0	130.93668777074308	70.92515956398884	-64.17481910873069	13.657473358240768	58.04608797067644	107.30073638453848	87.71515494835056	15.415470578768822	0.9969552696208923	0.8846125149032026	0.5134317972125138	65.61199574901957	-12.01425989175231
881	905.0	880.0		(0.0, 130.83672109296901, 87.50716427857381)	#008257	0.0	130.83672109296901	87.50716427857381	160.1296349591612	254.99999999999997	130.83672109296901	70.90388011185763	-64.05683758358133	13.504258497732291	58.06081639453515	107.22195337220927	87.94045984671776	15.608494493060615	0.9966561562728607	0.8829862082750894	0.5076719191496314	65.46482596618502	-11.904595108497809
882	906.0	881.0		(0.0, 131.3528823725425, 86.99533488837055)	#008356	0.0	131.3528823725425	86.99533488837055	159.73814657906087	255.0	131.3528823725425	71.01555609174223	-64.43546681943269	13.956473879868692	58.11846051316228	107.6358420493169	87.43891036321226	15.0219681198311	0.998225923014599	0.8882053918301668	0.5246722639635819	65.92960296708655	-12.221263344248655
883	907.0	882.0		(0.0, 130.84138620459848, 87.66977674108631)	#008257	0.0	130.84138620459848	87.66977674108631	160.20277342705427	255.0	130.84138620459848	70.90537101131889	-64.0027170285381	13.423665762931304	58.09478507164279	107.22747187937355	88.10149283572143	15.70552646786503	0.9966771130120985	0.8822401879361208	0.5046421586964525	65.39527956626544	-11.845284209684111
884	908.0	883.0		(0.0, 130.89503498833722, 87.90069976674442)	#008257	0.0	130.89503498833722	87.90069976674442	160.29214695939066	255.0	130.89503498833722	70.91780707332754	-63.94441814858109	13.32694028946133	58.15760079973343	107.27351086304566	88.33064311896035	15.818208713159894	0.996851919775017	0.8814365718210924	0.5010059126370776	65.31841968265502	-11.772742786920807
885	909.0	884.0		(0.0, 130.7414195268244, 88.04865044985004)	#008258	0.0	130.7414195268244	88.04865044985004	160.40738616813854	255.00000000000003	130.7414195268244	70.88451365492803	-63.833024360627434	13.19490402101997	58.13957014328557	107.15028637787404	88.47557814061977	15.990090439080268	0.9963839328276328	0.8799010733144379	0.496042211312178	65.18251675985198	-11.679101328638795
886	910.0	885.0		(0.0, 131.29356881039652, 86.94501832722426)	#008356	0.0	131.29356881039652	86.94501832722426	159.73310457549516	255.0	131.29356881039652	71.00242495650276	-64.42956281808327	13.959986164756932	58.090009996667774	107.58712084638454	87.38850383205597	15.022316996968081	0.9980413459963228	0.8881240086092362	0.524804302935593	65.9245764389089	-12.225332948835126
887	911.0	886.0		(0.0, 131.2529156947684, 87.46484505164945)	#008357	0.0	131.2529156947684	87.46484505164945	159.98304095051918	254.99999999999997	131.2529156947684	70.99501129633367	-64.23486740717316	13.680883155219759	58.18137287570809	107.55962001332888	87.90272575808065	15.362428590992419	0.9979371363249143	0.8854402457334344	0.5143118526825141	65.67560243137395	-12.02333087417377
888	912.0	887.0		(0.0, 131.22359213595468, 87.23958680439853)	#008357	0.0	131.22359213595468	87.23958680439853	159.88897974108815	255.0	131.22359213595468	70.9879425668544	-64.30081842707952	13.784216562299756	58.12723092302566	107.53340305898034	87.67942685771409	15.239918717543059	0.9978377751511474	0.8863493421421201	0.5181965138872283	65.76169003780717	-12.099416892977896
889	913.0	888.0		(0.0, 130.92935688103967, 87.34288570476508)	#008257	0.0	130.92935688103967	87.34288570476508	160.02595954891467	255.0	130.92935688103967	70.92373591687536	-64.14980137194782	13.62210746101411	58.05667777407531	107.29546440519827	87.77875041652783	15.458769119273528	0.9969352582102646	0.8842676599685094	0.5121022704620801	65.5801709950483	-11.988588105720268
890	914.0	889.0		(0.0, 130.64745084971676, 88.06064645118293)	#008258	0.0	130.64745084971676	88.06064645118293	160.44195851282797	254.99999999999997	130.64745084971676	70.86390935986226	-63.79183262945454	13.15375104192773	58.112839053648784	107.07407374208597	88.48651449516828	16.047384101019638	0.9960943097845699	0.8793332692845686	0.4944951280807669	65.13385507320564	-11.65098510291325
891	915.0	890.0		(0.0, 130.84005331556148, 88.11962679106965)	#008258	0.0	130.84005331556148	88.11962679106965	160.40947304349154	255.00000000000003	130.84005331556148	70.90637033573304	-63.84750861542909	13.19592637625071	58.18434188603799	107.23117094635121	88.54683105631457	15.98100849035704	0.9966911599560444	0.8801007303332583	0.496080645191545	65.19690812703254	-11.677404466902159
892	916.0	891.0		(0.0, 130.52115961346217, 87.98633788737088)	#008257	0.0	130.52115961346217	87.98633788737088	160.4469305120834	255.0	130.52115961346217	70.8359422530254	-63.76754857415634	13.144051169543335	58.05882705764745	106.97068484171942	88.4116861046318	16.069273880872707	0.9957011918175682	0.8789985277219474	0.49413047623189127	65.10811264585207	-11.646940699030832
893	917.0	892.0		(0.0, 130.86271242919028, 87.80273242252582)	#008257	0.0	130.86271242919028	87.80273242252582	160.25718134340332	255.0	130.86271242919028	70.91043315504938	-63.96537864793406	13.364382390161778	58.127987337554146	107.24621062312563	88.23333222259247	15.775499421618889	0.9967482687331248	0.8817255001001864	0.5024134910778177	65.34658661509448	-11.80113168766977
894	918.0	893.0		(0.0, 130.8913695434855, 87.68743752082639)	#008257	0.0	130.8913695434855	87.68743752082639	160.19551685951043	255.00000000000003	130.8913695434855	70.91639053025342	-64.01631095564191	13.433383636129115	58.11381206264578	107.268266077974	88.11947684105299	15.689817986468505	0.9968320082218944	0.8824275723060298	0.5050074872583438	65.41057914653302	-11.851170981349918
895	919.0	894.0		(0.0, 130.61379540153283, 88.0753082305898)	#008258	0.0	130.61379540153283	88.0753082305898	160.45911442654068	254.99999999999997	130.61379540153283	70.85655723001982	-63.77350733722387	13.13377870710184	58.10533822059314	107.04688791069644	88.50069310229922	16.07424540186345	0.9959909650105233	0.8790806658012764	0.4937442987366262	65.11187588465002	-11.637028918761214
896	920.0	895.0		(0.0, 130.97000999666778, 87.45484838387205)	#008257	0.0	130.97000999666778	87.45484838387205	160.06482784238793	255.00000000000003	130.97000999666778	70.93297499028355	-64.12724616895393	13.580502257026339	58.091672775741415	107.32968115961347	87.89	15.505821704158752	0.9970651266938513	0.8839567496282595	0.5105381865282136	65.54947553387986	-11.95710999983297
897	921.0	896.0		(0.0, 131.06931022992336, 87.57247584138621)	#008357	0.0	131.06931022992336	87.57247584138621	160.08832076148056	254.99999999999997	131.06931022992336	70.9550872407895	-64.12580184746925	13.557941197798362	58.14598133955349	107.41160304898368	88.00744418527158	15.525272129517427	0.9973759462225009	0.8839368404975656	0.5096900380542905	65.5433919789314	-11.938077388254264
898	922.0	897.0		(0.0, 131.05998000666443, 86.91602799066978)	#008356	0.0	131.05998000666443	86.91602799066978	159.79064913007772	255.0	131.05998000666443	70.951158609112	-64.34803529219857	13.887703335525359	58.011799400199926	107.39704513495501	87.35746751082972	15.127773596767861	0.9973207236459518	0.8870001991352352	0.5220869406573369	65.82961301649581	-12.17887321189855
899	923.0	898.0		(0.0, 131.14795068310562, 87.14261912695768)	#008357	0.0	131.14795068310562	87.14261912695768	159.86762370577398	254.99999999999997	131.14795068310562	70.97109129613372	-64.30452272364795	13.8052782317164	58.084388537154275	107.47092117627456	87.58267244251917	15.220384563212624	0.9976009062706532	0.8864004037134475	0.5189882950972101	65.7697297377088	-12.116680913238653
900	924.0	899.0		(0.0, 130.8033988670443, 87.43518827057648)	#008257	0.0	130.8033988670443	87.43518827057648	160.10684234258332	255.0	130.8033988670443	70.89635903753204	-64.06850479810295	13.528295116731526	58.036091302899024	107.19411729090302	87.86887037654115	15.58209852683057	0.9965504367407765	0.883147034033903	0.5085755390336302	65.4812039888541	-11.923068813250499
901	925.0	900.0		(0.0, 130.72475841386205, 87.63412195934688)	#008257	0.0	130.72475841386205	87.63412195934688	160.2222760352277	255.0	130.72475841386205	70.87966388554703	-63.96906815205811	13.3981658419825	58.051499500166614	107.13234445184939	88.06502832389204	15.7456372089586	0.9963157623339666	0.881776357766281	0.5036835282164142	65.35711535993553	-11.829460707501969
902	926.0	901.0		(0.0, 131.09063645451516, 87.49950016661113)	#008357	0.0	131.09063645451516	87.49950016661113	160.04839820743612	255.0	131.09063645451516	70.95955294744843	-64.15927105092423	13.60285491926765	58.13799733422193	107.4281527424192	87.93541152949017	15.469336886716826	0.9974387181614514	0.8843981939793722	0.5113785006365413	65.58543835136432	-11.97041743502475
903	927.0	902.0		(0.0, 131.03432189270242, 87.52415861379541)	#008357	0.0	131.03432189270242	87.52415861379541	160.07690077663682	255.0	131.03432189270242	70.94727758090319	-64.12867260305588	13.569367283048406	58.12547150949683	107.3826649116961	87.95926024658448	15.514212830622766	0.9972661702047173	0.8839764121917976	0.5101195842325001	65.54856503610276	-11.947329814955566
904	928.0	903.0		(0.0, 131.16661112962345, 86.81739420193269)	#008356	0.0	131.16661112962345	86.81739420193269	159.71318315884673	255.0	131.16661112962345	70.97424796848665	-64.42378436124774	13.977661283517495	58.02512829056981	107.48262378207262	87.2608863712096	15.010861303679484	0.9976452778470595	0.88804435594633	0.5254687719594849	65.92267444803262	-12.241410157538677
905	929.0	904.0		(0.0, 131.11962679106963, 87.29456847717428)	#008357	0.0	131.11962679106963	87.29456847717428	159.9457673638466	255.0	131.11962679106963	70.96531956616592	-64.24113487342808	13.71757177975148	58.105998000666446	107.44952606797733	87.73281906031323	15.328503594361305	0.9975197762930599	0.8855266391064558	0.5156911053404891	65.68938411462398	-12.053490775050868
906	930.0	905.0		(0.0, 130.85171609463512, 87.46684438520494)	#008257	0.0	130.85171609463512	87.46684438520494	160.10654823446723	255.0	130.85171609463512	70.90705537401992	-64.07661331048064	13.530285699312405	58.057400866377876	107.2337067110963	87.90069310229924	15.575853492140867	0.9967007891558121	0.8832588051557568	0.5086503719375789	65.48954881846326	-11.923307161417773
907	931.0	906.0		(0.0, 131.29890036654447, 86.86771076307897)	#008356	0.0	131.29890036654447	86.86771076307897	159.69616372440538	255.00000000000003	131.29890036654447	71.00337097547586	-64.45825210547673	14.001316795752183	58.07620126624458	107.59063042319227	87.31202265911364	14.97203110492856	0.99805464365552	0.8885194737312947	0.5263580647182594	65.96137609622927	-12.25514263301008
908	932.0	907.0		(0.0, 130.8273908697101, 87.56414528490504)	#008257	0.0	130.8273908697101	87.56414528490504	160.15862949010858	255.0	130.8273908697101	70.90199587346136	-64.0335561512897	13.47191368111842	58.06932022659113	107.21497920693102	87.99677774075309	15.648323740262878	0.996629670588374	0.8826652872868254	0.5064559652986543	65.43537859302013	-11.881087991783282
909	933.0	908.0		(0.0, 130.93168943685438, 87.5291569476841)	#008257	0.0	130.93168943685438	87.5291569476841	160.1106060683182	255.0	130.93168943685438	70.92478233629716	-64.08661812667826	13.528555985792856	58.09465511496168	107.29933943685438	87.9631822725758	15.571610703666021	0.9969499671423729	0.8833967157216243	0.508585346006522	65.49898052622972	-11.920018584277809
910	934.0	909.0		(0.0, 130.62479173608796, 87.79273575474842)	#008257	0.0	130.62479173608796	87.79273575474842	160.32591421027792	255.0	130.62479173608796	70.85816095654472	-63.875076043134584	13.28058774862546	58.05223258913695	107.05281758747084	88.2210563145618	15.89579603878916	0.996013507696643	0.8804807312727335	0.49926335984400433	65.24108636791057	-11.745316444491545
911	935.0	910.0		(0.0, 131.14195268243918, 87.19760079973342)	#008357	0.0	131.14195268243918	87.19760079973342	159.89460230665443	255.0	131.14195268243918	70.96993450297337	-64.28325263495726	13.775116388574427	58.09352549150283	107.46663285571476	87.63704431856048	15.257270131179563	0.9975846458766808	0.8861072079255949	0.5178544067911216	65.74260719539888	-12.09487099617147
912	936.0	911.0		(0.0, 131.00166611129623, 86.8607130956348)	#008356	0.0	131.00166611129623	86.8607130956348	159.78302673883846	255.0	131.00166611129623	70.93821290737509	-64.34422351687618	13.89411586610565	57.982659113628785	107.34908292902365	87.30212262579141	15.124620553006102	0.9971387531626297	0.8869476560318651	0.5223280099249942	65.82724022538459	-12.185028964867227
913	937.0	912.0		(0.0, 130.84271909363545, 87.52415861379541)	#008257	0.0	130.84271909363545	87.52415861379541	160.13558838585135	255.0	130.84271909363545	70.90524536518811	-64.05334828520847	13.497887921493845	58.066074641786074	107.22700679773409	87.9573442185938	15.615716606485536	0.996675346874765	0.8829381103287028	0.5074324270912112	65.46009780688865	-11.899769019403912
914	938.0	913.0		(0.0, 131.23892035988004, 87.40186604465178)	#008357	0.0	131.23892035988004	87.40186604465178	159.9585119132254	255.0	131.23892035988004	70.99176535667034	-64.25102771138613	13.707594959565572	58.164438520493164	107.5475807364212	87.84023658780406	15.331253509435577	0.9978915099678907	0.8856630061174913	0.5153160420631059	65.69697650230805	-12.04317991037755
915	939.0	914.0		(0.0, 130.91036321226258, 87.29256914361879)	#008257	0.0	130.91036321226258	87.29256914361879	160.00870534691572	255.0	130.91036321226258	70.91942435148422	-64.15965872947183	13.640549649161127	58.04072642452516	107.2794990836388	87.72874708430523	15.437994082962943	0.9968746529488394	0.8844035379024207	0.5127955762849423	65.59364605671436	-12.00255740663237
916	940.0	915.0		(0.0, 131.16394535154947, 87.25591469510164)	#008357	0.0	131.16394535154947	87.25591469510164	159.91458832436115	254.99999999999997	131.16394535154947	70.97492115695935	-64.27181602979876	13.753705516230607	58.11200599800066	107.48511957680772	87.69499500166611	15.281406350432686	0.997654740480622	0.885949560982577	0.517049497831827	65.72694083247363	-12.078709861483144
917	941.0	916.0		(0.0, 130.80073308897033, 87.44751749416861)	#008257	0.0	130.80073308897033	87.44751749416861	160.11331531361697	255.00000000000003	130.80073308897033	70.89580924972861	-64.06321143687276	13.52105042530689	58.03773075641453	107.19208267244251	87.88104965011662	15.591064649811203	0.9965427086813521	0.883074068131464	0.5083031859533178	65.47452836186876	-11.917822857888119
918	942.0	917.0		(0.0, 130.93335554815062, 86.91802732422526)	#008256	0.0	130.93335554815062	86.91802732422526	159.83004649671318	255.0	130.93335554815062	70.92339357237073	-64.29768049801804	13.839462452855056	57.972945684771744	107.29419667777408	87.35818060646451	15.195982165644056	0.9969304460651808	0.8863060876171021	0.5202733985446161	65.7702245579958	-12.147048250135532
919	943.0	918.0		(0.0, 130.86604465178274, 87.18860379873375)	#008257	0.0	130.86604465178274	87.18860379873375	159.9745880747284	255.0	130.86604465178274	70.90940096162683	-64.17804350027606	13.676790865570943	58.00619460179939	107.24238953348885	87.62537820726425	15.397732340147831	0.9967337597679254	0.8846569612632172	0.5141580093196905	65.61917308153076	-12.030171589395543
920	944.0	919.0		(0.0, 131.0519826724425, 86.5731422859047)	#008356	0.0	131.0519826724425	86.5731422859047	159.63609272617705	255.0	131.0519826724425	70.94842148064055	-64.46303817896792	14.059448789607053	57.94074308563812	107.38690322559147	87.01793068977008	14.921163392389545	0.9972822493630595	0.8885854469676255	0.5285434480097043	65.97841610353085	-12.303591966429016
921	945.0	920.0		(0.0, 130.9673442185938, 87.64311896034656)	#008257	0.0	130.9673442185938	87.64311896034656	160.15189564235067	254.99999999999997	130.9673442185938	70.93293061462936	-64.06143630902744	13.484154520669644	58.12850049983339	107.3295167977341	88.07636121292903	15.622453073726325	0.9970645029301183	0.8830495990277044	0.5069161409171836	65.4651819298845	-11.886548080088215
922	946.0	921.0		(0.0, 131.03565478173942, 86.89070309896701)	#008356	0.0	131.03565478173942	86.89070309896701	159.78643976421404	254.99999999999997	131.03565478173942	70.94575241327819	-64.34722036526675	13.891523216625213	57.99919360213262	107.37701411862712	87.33215261579473	15.125074501120478	0.9972447317770824	0.8869889658419804	0.5222305432379015	65.82962240522299	-12.182272708849354
923	947.0	922.0		(0.0, 130.91936021326225, 86.86604465178274)	#008256	0.0	130.91936021326225	86.86604465178274	159.81048082282783	254.99999999999997	130.91936021326225	70.92017384984074	-64.31010055924735	13.860700652982437	57.95821059646785	107.2822742919027	87.30657780739755	15.171452707597592	0.9968851882277262	0.8864772909294276	0.5210718161563467	65.78683801895401	-12.162854987247565
924	948.0	923.0		(0.0, 131.37587470843053, 86.35554815061646)	#008356	0.0	131.37587470843053	86.35554815061646	159.43899822198097	255.00000000000003	131.37587470843053	71.01875681086979	-64.66468264046843	14.291223934802822	57.99763078973675	107.64772008997001	86.8057514161946	14.616437992019286	0.9982709137318623	0.891364998459653	0.5372566796760323	66.22507276362315	-12.462335725374796
925	949.0	924.0		(0.0, 131.08463845384873, 86.84505164945018)	#008356	0.0	131.08463845384873	86.84505164945018	159.75067681787561	255.00000000000003	131.08463845384873	70.9563609495525	-64.38214544477417	13.933026321639463	58.00524825058314	107.41632317894036	87.28744751749417	15.071137909334125	0.9973938500336597	0.8874703877274696	0.5237907889172028	65.87252746442596	-12.211148721055025
926	950.0	925.0		(0.0, 130.96001332889037, 87.11229590136621)	#008257	0.0	130.96001332889037	87.11229590136621	159.91094396848942	255.0	130.96001332889037	70.92979911386163	-64.24122817374838	13.750615720163228	58.020063312229254	107.31791853382207	87.55077307564146	15.301142600770122	0.9970204851765961	0.885527925197046	0.516933341680079	65.69638369008756	-12.081657030217706
927	951.0	926.0		(0.0, 131.02032655781406, 86.96301232922359)	#008356	0.0	131.02032655781406	86.96301232922359	159.82420802050908	254.99999999999997	131.02032655781406	70.94259869302022	-64.31630449202692	13.849011647527831	58.00890369876708	107.36533011662779	87.40358547150949	15.177593975554778	0.9972004016966227	0.8865628085304844	0.5206323858956562	65.79044115313776	-12.151765395829418
928	952.0	927.0		(0.0, 130.95401532822393, 87.31289570143285)	#008257	0.0	130.95401532822393	87.31289570143285	160.00468201723695	255.00000000000003	130.95401532822393	70.92905918014912	-64.16981169562807	13.646520859437672	58.05832389203599	107.31517813395536	87.74930689770076	15.427331292069217	0.9970100843425566	0.8845434906292056	0.5130200547915741	65.60481891309077	-12.005814385238146
929	953.0	928.0		(0.0, 131.0709763412196, 87.11829390203266)	#008357	0.0	131.0709763412196	87.11829390203266	159.87990156199155	255.00000000000003	131.0709763412196	70.9541496621788	-64.28270708663835	13.788946841453464	58.05566144618461	107.4081286437854	87.55782072642452	15.24612784952428	0.9973627672047538	0.8860996878596704	0.5183743414885349	65.74497308070765	-12.106756098577389
930	954.0	929.0		(0.0, 131.07197600799734, 86.56414528490504)	#008356	0.0	131.07197600799734	86.56414528490504	159.62592825164552	255.0	131.07197600799734	70.95277918538052	-64.4739691430537	14.071493372684563	57.94514161946018	107.40305017327559	87.00922359213597	14.905063335039154	0.9973435031794863	0.888736123942871	0.5289962456666318	65.99166328254611	-12.311786861173019
931	955.0	930.0		(0.0, 130.79706764411864, 87.34721759413529)	#008257	0.0	130.79706764411864	87.34721759413529	160.06842928549224	255.0	130.79706764411864	70.89471647416259	-64.09630408599226	13.570539557021522	58.01653448850384	107.18803867710764	87.78171609463512	15.531561324455769	0.9965273481468709	0.8835302310310089	0.5101636540774162	65.51714082095367	-11.954192635725182
932	956.0	931.0		(0.0, 130.95901366211262, 87.37754081972676)	#008257	0.0	130.95901366211262	87.37754081972676	160.03277286976345	255.0	130.95901366211262	70.93034112926183	-64.14952676317375	13.615593911311796	58.07280239920027	107.319925958014	87.81335554815061	15.464295287853018	0.9970281039836988	0.8842638746464531	0.511857403535221	65.57854970565373	-11.983071197155288
933	957.0	932.0		(0.0, 131.07830723092303, 86.93835388203932)	#008356	0.0	131.07830723092303	86.93835388203932	159.79530513567516	255.00000000000003	131.07830723092303	70.9552406360339	-64.34753192331694	13.883174848108371	58.021946017994004	107.41217149616796	87.37975341552816	15.131801162514035	0.9973781024135928	0.886993260488294	0.5219166991073686	65.8281657688063	-12.175112826587643
934	958.0	933.0		(0.0, 131.05431522825725, 87.03232255914695)	#008357	0.0	131.05431522825725	87.03232255914695	159.84561167981204	255.00000000000003	131.05431522825725	70.95025024139953	-64.30576825837065	13.826433986748565	58.033302232589136	107.39367928023994	87.47254248583805	15.202177314037732	0.9973079552294509	0.8864175726843734	0.5197836133118343	65.77539135641221	-12.134471035205111
935	959.0	934.0		(0.0, 131.00599800066644, 86.8970343218927)	#008356	0.0	131.00599800066644	86.8970343218927	159.79834617409685	254.99999999999997	131.00599800066644	70.93926715504011	-64.3334100474311	13.877241796626393	57.991266244585134	107.35298825058312	87.33812395868044	15.144646089992374	0.9971535721319714	0.886798598651829	0.521693655122186	65.8131103064803	-12.172656653968854
936	960.0	935.0		(0.0, 131.11062979006996, 86.82705764745084)	#008356	0.0	131.11062979006996	86.82705764745084	159.73456208080557	255.0	131.11062979006996	70.96200678354269	-64.39852751845604	13.951877442478654	58.00970676441186	107.43724726424524	87.26989336887702	15.046351768012359	0.9974732103619625	0.8876962050745273	0.5244994679384286	65.89252788226662	-12.224156560282957
937	961.0	936.0		(0.0, 131.21192935688103, 87.21892702432523)	#008357	0.0	131.21192935688103	87.21892702432523	159.8830780639312	254.99999999999997	131.21192935688103	70.98532841463177	-64.30335255507707	13.790360796986834	58.11948350549817	107.52370860379874	87.65885704765078	15.233407361133501	0.9978010294765522	0.8863842736210418	0.5184274969816216	65.76545598362112	-12.104188154928615
938	962.0	937.0		(0.0, 130.88403865378208, 87.62179273575475)	#008257	0.0	130.88403865378208	87.62179273575475	160.16767528126218	254.99999999999997	130.88403865378208	70.91459346845706	-64.03600826153777	13.463868655183386	58.0984105298234	107.26161265911364	88.05441519493503	15.653552834879713	0.9968067479300778	0.8826990881988261	0.5061535248679759	65.4361223884466	-11.873752646079753
939	963.0	938.0		(0.0, 131.28323892035988, 87.11929356881039)	#008357	0.0	131.28323892035988	87.11929356881039	159.81587944596313	255.0	131.28323892035988	71.00066216765154	-64.36556381790814	13.867527870641583	58.12166277907364	107.58058138953682	87.56093302232588	15.134708774006446	0.9980165674601128	0.8872418196559602	0.521328474949723	65.842494901395	-12.158493877249304
940	964.0	939.0		(0.0, 131.18160613128958, 87.09163612129291)	#008357	0.0	131.18160613128958	87.09163612129291	159.8340767534724	254.99999999999997	131.18160613128958	70.9783199449357	-64.33525902349308	13.8437250487625	58.08462512495835	107.49772091302901	87.53253582139287	15.171342972262293	0.9977025153408292	0.8868240857102562	0.5204336443104429	65.80785877724394	-12.143791865034462
941	965.0	940.0		(0.0, 130.92035988004, 87.10696434521826)	#008257	0.0	130.92035988004	87.10696434521826	159.9205888641153	255.00000000000003	130.92035988004	70.9210848044761	-64.22749540959721	13.738532254319447	58.00670443185605	107.28564739753416	87.54509830056647	15.318867288274431	0.9968979930071541	0.8853386270392786	0.5164790822850946	65.68042657514343	-12.07385700606315
942	966.0	941.0		(0.0, 131.31556147950684, 86.2975674775075)	#008356	0.0	131.31556147950684	86.2975674775075	159.43062033404553	255.00000000000003	131.31556147950684	71.00538578349943	-64.66110368297062	14.29841145335633	57.96733755414862	107.59810528823726	86.74774741752749	14.61243509967715	0.998082964684175	0.891315664614434	0.5375268834298035	66.22312964206198	-12.469076008604386
943	967.0	942.0		(0.0, 131.04231922692435, 86.9830056647784)	#008356	0.0	131.04231922692435	86.9830056647784	159.82667866896543	255.0	131.04231922692435	70.94747854109127	-64.31804477273346	13.847041752486078	58.019720093302226	107.38340949016994	87.42359880039986	15.178242341761917	0.9972689949895993	0.8865867972867261	0.520558330708062	65.79172781347545	-12.149769293550372
944	968.0	943.0		(0.0, 131.03032322559147, 87.10529823392203)	#008357	0.0	131.03032322559147	87.10529823392203	159.8863237560462	255.0	131.03032322559147	70.94519904164966	-64.27123189167582	13.780393499125697	58.040459846717766	107.3749639086971	87.54454848383872	15.259648008946716	0.9972369533418345	0.8859415089786734	0.5180527916814566	65.73195945553664	-12.101564184977448
945	969.0	944.0		(0.0, 130.81072975674775, 87.4261912695768)	#008257	0.0	130.81072975674775	87.4261912695768	160.1004679503672	255.0	130.81072975674775	70.89794246198109	-64.07448609856104	13.5355926276163	58.03656447850717	107.19997726757748	87.8600366544485	15.572697666677287	0.9965726940519793	0.8832294827780383	0.5088498777806639	65.4885641663907	-11.928234512388888
946	970.0	945.0		(0.0, 130.9076974341886, 86.99200266577807)	#008256	0.0	130.9076974341886	86.99200266577807	159.8717589740718	255.0	130.9076974341886	70.9179765548312	-64.26212335671877	13.792253928426224	57.97978673775408	107.27413838387204	87.43115961346219	15.255004415383906	0.9968543020816514	0.8858159531278375	0.5184986663591331	65.72554120538172	-12.113338313890456
947	971.0	946.0		(0.0, 130.88803732089303, 87.21059646784406)	#008257	0.0	130.88803732089303	87.21059646784406	159.97795287618223	254.99999999999997	130.88803732089303	70.9142902785998	-64.17911076333948	13.673829709844076	58.017410863045654	107.26049015994668	87.64737087637455	15.399564906072943	0.9968024861599563	0.8846716728631205	0.5140466892045571	65.61959979538744	-12.027448609694844
948	972.0	947.0		(0.0, 131.11529490169943, 86.83705431522826)	#008356	0.0	131.11529490169943	86.83705431522826	159.73772291646017	255.0	131.11529490169943	70.96305799372627	-64.39691251286305	13.948525543365653	58.01315228257248	107.4411434655115	87.27983672109298	15.050031457025051	0.9974879866351275	0.8876739431627833	0.5243734584240388	65.89023983886584	-12.221605307977894
949	973.0	948.0		(0.0, 130.82939020326558, 87.06797734088637)	#008257	0.0	130.82939020326558	87.06797734088637	159.9304669412331	255.0	130.82939020326558	70.9010097038484	-64.2051944852513	13.724399714064894	57.9707064311896	107.21132920026658	87.50559146951016	15.343148399018387	0.9966158085541055	0.8850312217821343	0.5159477910753854	65.65566347544109	-12.065867553640109
950	974.0	949.0		(0.0, 131.1356214595135, 86.56147950683106)	#008356	0.0	131.1356214595135	86.56147950683106	159.60547647241182	255.0	131.1356214595135	70.96672279332084	-64.49980525744736	14.096576334912125	57.964338553815395	107.45472740086636	87.00722092635789	14.869819362420444	0.9975395006717596	0.8890922597364195	0.529939201222034	66.02225641868536	-12.328272960771194
951	975.0	950.0		(0.0, 130.92602465844718, 87.08430523158947)	#008257	0.0	130.92602465844718	87.08430523158947	159.90847753551077	255.0	130.92602465844718	70.92226257948771	-64.23752371619796	13.752161435643838	58.003928690436524	107.29000859713429	87.52272242585805	15.30196182505611	0.9969145483312658	0.8854768614066755	0.5169914504866182	65.6930848517643	-12.083651553401785
952	976.0	951.0		(0.0, 131.02999000333222, 86.4751749416861)	#008356	0.0	131.02999000333222	86.4751749416861	159.59788515872754	254.99999999999997	131.02999000333222	70.94331800950249	-64.4881979856698	14.101255096607845	57.91433188937021	107.36799498833722	86.92072309230257	14.872464587397259	0.9972105127257967	0.8889322602534303	0.5301150921033962	66.01191615714966	-12.33439136527981
953	977.0	952.0		(0.0, 130.83838720426525, 87.43618793735422)	#008257	0.0	130.83838720426525	87.43618793735422	160.0965755413273	254.99999999999997	130.83838720426525	70.90404196129174	-64.08192335949859	13.540848948712547	58.04713762079307	107.22255244251917	87.87020993002334	15.564148163745896	0.9966584312997654	0.8833320010896335	0.5090474811232722	65.49692734552134	-11.931388676959271
954	978.0	953.0		(0.0, 131.19760079973344, 86.89336887704098)	#008356	0.0	131.19760079973344	86.89336887704098	159.7385478152208	254.99999999999997	131.19760079973344	70.98125599620448	-64.40976353605576	13.95052549288307	58.04993002332556	107.5086074008664	87.3364111962679	15.04119000338026	0.997743785770142	0.8878510870348418	0.5244486434636232	65.90322298869911	-12.220939480811785
955	979.0	954.0		(0.0, 130.78073975341553, 87.25791402865711)	#008257	0.0	130.78073975341553	87.25791402865711	160.03246083170052	255.00000000000003	130.78073975341553	70.89087530351398	-64.12063899922322	13.609758057939692	57.99361212929024	107.17382460179941	87.69314228590468	15.485483197620471	0.996473354961051	0.8838656736406206	0.5116380135641397	65.54907978045428	-11.983323870809317
956	980.0	955.0		(0.0, 131.1612795734755, 86.59280239920027)	#008356	0.0	131.1612795734755	86.59280239920027	159.61205746732213	255.0	131.1612795734755	70.97243566968625	-64.49905506590913	14.090155873965182	57.978557147617465	107.47590501499499	87.03848717094303	14.875558287228882	0.9976198033772057	0.8890819187828723	0.5296978338243863	66.02015296065144	-12.322968442652801
957	981.0	956.0		(0.0, 130.9573475508164, 87.28457180939687)	#008257	0.0	130.9573475508164	87.28457180939687	159.99068709399165	255.0	130.9573475508164	70.92970882738919	-64.18086981312999	13.66213631611215	58.05369210263245	107.31758414861713	87.72129956681106	15.408206834016168	0.9970192160701884	0.8846959203402561	0.5136070939733005	65.6188846193683	-12.017142484676002
958	982.0	957.0		(0.0, 131.03865378207263, 87.04465178273908)	#008357	0.0	131.03865378207263	87.04465178273908	159.85601924490206	255.0	131.03865378207263	70.94685169760747	-64.29538018992204	13.814326031062496	58.03091302899033	107.38108698100632	87.48459180273242	15.218025131216685	0.9972601838016056	0.886274379209379	0.5193284332587305	65.76269092319072	-12.126060170334672
959	983.0	958.0		(0.0, 130.87270909696767, 87.45218260579807)	#008257	0.0	130.87270909696767	87.45218260579807	160.09339298126795	254.99999999999997	130.87270909696767	70.91162033498196	-64.0899154649246	13.54555119794787	58.06097634121959	107.25060557147617	87.88638787070977	15.55574310728177	0.9967649562569465	0.8834421676094377	0.5092242549827194	65.50571899885848	-11.933967524329475
960	984.0	959.0		(0.0, 131.1186271242919, 87.01766077974008)	#008357	0.0	131.1186271242919	87.01766077974008	159.8193587081657	255.0	131.1186271242919	70.96430632821311	-64.3360332500808	13.85786293557716	58.050306564478504	107.44577040986337	87.4586704431856	15.1591954959483	0.9975055337742889	0.8868347579729657	0.5209651365158923	65.81159122447006	-12.155683127959847
961	985.0	960.0		(0.0, 130.8843718760413, 87.33922025991336)	#008257	0.0	130.8843718760413	87.33922025991336	160.03803617255284	255.0	130.8843718760413	70.913855264936	-64.1333842232566	13.607182117029716	58.04199933355548	107.25887962345884	87.77467177607464	15.480359297466494	0.9967963714163711	0.8840413591328706	0.5115411750101678	65.56101263017428	-11.978809093694151
962	986.0	961.0		(0.0, 131.01332889036988, 86.87037654115295)	#008356	0.0	131.01332889036988	86.87037654115295	159.78391081743058	255.00000000000003	131.01332889036988	70.94079834026505	-64.345467925777	13.893545403908547	57.98820726424525	107.35866049316895	87.31180606464513	15.124390493872365	0.9971750951456403	0.8869648094839918	0.5223065642722429	65.82833619709422	-12.184315019533669
963	987.0	962.0		(0.0, 130.67244251916028, 87.52882372542486)	#008257	0.0	130.67244251916028	87.52882372542486	160.19003029468468	255.00000000000003	130.67244251916028	70.86787077470966	-63.9847148049576	13.43194249305748	58.01422192602466	107.08872369876708	87.96025991336221	15.708995992636185	0.9961499931757889	0.8819920377660608	0.5049533096913883	65.37936071734384	-11.855621555218582
964	988.0	963.0		(0.0, 130.84638453848717, 86.647784071976)	#008256	0.0	130.84638453848717	86.647784071976	159.73259989303995	254.99999999999997	130.84638453848717	70.90353304473882	-64.35671041060093	13.944680213018046	57.89193602132622	107.22066874375209	87.08977007664112	15.075887794318767	0.9966512777446328	0.8871197805912263	0.5242288991179753	65.85013501214168	-12.225740286192128
965	989.0	964.0		(0.0, 130.6861046317894, 87.2259246917694)	#008257	0.0	130.6861046317894	87.2259246917694	160.0467631677584	255.00000000000003	130.6861046317894	70.87000121937709	-64.09443398482561	13.590656277103697	57.95787737420859	107.0966029823392	87.6605264911696	15.516120510880107	0.9961799396440223	0.8835044527753142	0.5109199113641698	65.51948111727951	-11.971741629575863
966	990.0	965.0		(0.0, 131.05164945018328, 86.62279240253248)	#008356	0.0	131.05164945018328	86.62279240253248	159.65892505708314	254.99999999999997	131.05164945018328	70.94849086184408	-64.44579515224197	14.033995564233237	57.950569810063314	107.38716029656781	87.06708097300898	14.95189578004388	0.9972832246158033	0.8883477618841547	0.5275865729783027	65.95614864667017	-12.28518060321586
967	991.0	966.0		(0.0, 131.05231589470176, 87.1179606797734)	#008357	0.0	131.05231589470176	87.1179606797734	159.88542747299687	255.0	131.05231589470176	70.95005756672656	-64.2755014360311	13.782159181177022	58.04981006331222	107.39296535488171	87.55730423192269	15.25578788483454	0.9973052469094172	0.8860003621616207	0.518119169794387	65.73650429212478	-12.102288791552958
968	992.0	967.0		(0.0, 130.97700766411197, 87.06797734088637)	#008257	0.0	130.97700766411197	87.06797734088637	159.88546336201412	254.99999999999997	130.97700766411197	70.93339953412794	-64.26316028626822	13.779478913143773	58.01646784405199	107.33125362545817	87.50706764411862	15.264950950670173	0.9970710942690454	0.8858302465979125	0.5180184092219718	65.72387548749978	-12.102259776950751
969	993.0	968.0		(0.0, 130.7704098633789, 87.14095301566145)	#008257	0.0	130.7704098633789	87.14095301566145	159.98195911752563	255.00000000000003	130.7704098633789	70.88827129520827	-64.15687076738303	13.665296116249891	57.967017660779746	107.1641893035655	87.57724758413863	15.419223256117759	0.9964367518738183	0.8843651074683487	0.5137258818208765	65.59606988690314	-12.024206411613727
970	994.0	969.0		(0.0, 131.02365878040652, 86.88803732089303)	#008356	0.0	131.02365878040652	86.88803732089303	159.7888617046709	255.00000000000003	131.02365878040652	70.94311428226648	-64.34343489212013	13.888407101087008	57.994941686104625	107.36724022992334	87.32939353548818	15.129779193691146	0.9972076490460707	0.8869367852987885	0.5221133976459508	65.82526464452708	-12.180316761162786
971	995.0	970.0		(0.0, 130.61112962345885, 87.37687437520826)	#008257	0.0	130.61112962345885	87.37687437520826	160.13909440662917	255.0	130.61112962345885	70.85396340756735	-64.01290513247449	13.486048918218385	57.9648250583139	107.03729788070643	87.80921692769077	15.648527838183314	0.9959545051001284	0.8823806250167456	0.5069873578921373	65.41808266010062	-11.896926749185555
972	996.0	971.0		(0.0, 130.90236587804065, 86.88903698767078)	#008256	0.0	130.90236587804065	86.88903698767078	159.8261878942465	255.0	130.90236587804065	70.9165111050701	-64.2955083437896	13.842655461163211	57.95754081972676	107.26871250249917	87.32917027657447	15.194580701252727	0.9968337030746041	0.8862761457358244	0.5203934348025072	65.76877301123072	-12.15016580769664
973	997.0	972.0		(0.0, 131.12795734755082, 86.88770409863379)	#008356	0.0	131.12795734755082	86.88770409863379	159.75706135725449	255.00000000000003	131.12795734755082	70.96597858927787	-64.38443206469053	13.927458111084356	58.02720759746751	107.45196884371876	87.33010663112296	15.074465008159173	0.9975290398120749	0.8875019074516064	0.5235814605679849	65.87358485560627	-12.205994483960293
974	998.0	973.0		(0.0, 131.3168943685438, 86.39653448850383)	#008356	0.0	131.3168943685438	86.39653448850383	159.47543912180714	255.0	131.3168943685438	71.0059612054924	-64.62752551882845	14.248322905121324	57.98754415194935	107.6002401466178	86.84573808730423	14.672716609097812	0.9980910530690538	0.8908528091729981	0.5356438811595081	66.17954185619169	-12.433010804907147
975	999.0	974.0		(0.0, 131.1476174608464, 86.90869710096635)	#008356	0.0	131.1476174608464	86.90869710096635	159.76070573767575	255.0	131.1476174608464	70.97034750573125	-64.38490703491179	13.924099871360895	58.03750083305565	107.46816387537487	87.35108630456514	15.076980947157931	0.9975904512252816	0.8875084546395497	0.5234552126880543	65.87333915266377	-12.203052216773768
976	1000.0	975.0		(0.0, 130.98133955348217, 87.00333222259246)	#008257	0.0	130.98133955348217	87.00333222259246	159.85453157794313	255.00000000000003	130.98133955348217	70.93416413748149	-64.28712341722209	13.813963310014454	58.00488170609797	107.33408567477508	87.44311229590136	15.22297544689713	0.9970818418704208	0.8861605644053091	0.5193147973163641	65.75454219741455	-12.127262485392276
977	1001.0	976.0		(0.0, 130.74775074975008, 86.86104631789404)	#008256	0.0	130.74775074975008	86.86104631789404	159.86043927477354	254.99999999999997	130.74775074975008	70.88249164713996	-64.2444455857557	13.799191935292022	57.90401199600133	107.14280563145617	87.29991336221259	15.259351431655272	0.9963555105959181	0.8855722753481925	0.5187594901030821	65.70971379246872	-12.122487839134822
978	1002.0	977.0		(0.0, 130.9160279906698, 87.32122625791403)	#008257	0.0	130.9160279906698	87.32122625791403	160.02010797217463	254.99999999999997	130.9160279906698	70.92074948899203	-64.15201945616667	13.62812254850092	58.048213928690444	107.28440577474176	87.75717427524158	15.452557028328899	0.996893279665078	0.8842982349679619	0.5123283984652426	65.5835903599471	-11.993325938971552
979	1003.0	978.0		(0.0, 130.96267910696434, 86.87670776407865)	#008256	0.0	130.96267910696434	86.87670776407865	159.80219785811883	254.99999999999997	130.96267910696434	70.92970768293819	-64.3234217374422	13.87143215590343	57.97377207597468	107.31757991002999	87.31756747750751	15.155074684295874	0.9970191999832811	0.8866609156144378	0.5214752505755097	65.80212165324674	-12.169545626374179
980	1004.0	979.0		(0.0, 130.95801399533488, 86.81206264578474)	#008256	0.0	130.95801399533488	86.81206264578474	159.77399778628774	255.00000000000003	130.95801399533488	70.9284988109479	-64.3438666717292	13.902608730745891	57.95939686771076	107.31310279573475	87.25352215928024	15.117813881997197	0.9970022075463459	0.8869427371292911	0.5226472861660194	65.82868453637424	-12.192319982119649
981	1005.0	980.0		(0.0, 130.7784071976008, 86.98333888703766)	#008256	0.0	130.7784071976008	86.98333888703766	159.90720215254316	255.00000000000003	130.7784071976008	70.88957438558086	-64.21433045677865	13.748405008364406	57.93797400866379	107.16901089970011	87.42128957014329	15.318221826867918	0.9964550686858175	0.8851571558301167	0.5168502333552655	65.66961912700872	-12.084682892624091
982	1006.0	981.0		(0.0, 131.3445518160613, 86.3395534821726)	#008356	0.0	131.3445518160613	86.3395534821726	159.44109700252432	255.00000000000003	131.3445518160613	71.01185369576534	-64.6579602060614	14.287739568009039	57.98472175941353	107.62210334888371	86.7896034655115	14.62305717045806	0.9981738805066642	0.8912723336155652	0.5371256902420314	66.2177568328305	-12.460647093576469
983	1007.0	982.0		(0.0, 131.0086637787404, 87.19293568810397)	#008357	0.0	131.0086637787404	87.19293568810397	159.9330547338595	255.0	131.0086637787404	70.94070085636534	-64.23256254923449	13.727796080698651	58.05127290903033	107.35829936021325	87.63109296901034	15.324863386211979	0.9971737248690259	0.8854084746087794	0.5160754722781248	65.6831369293106	-12.06377438811619
984	1008.0	983.0		(0.0, 130.9040319893369, 86.91302899033656)	#008256	0.0	130.9040319893369	86.91302899033656	159.83667775676287	254.99999999999997	130.9040319893369	70.91694556475568	-64.28789476756135	13.831065871377302	57.962855714761744	107.27032108630456	87.35293902032656	15.208439083163734	0.9968398100312276	0.8861711970206084	0.5199577419216461	65.75889138955598	-12.14169021894893
985	1009.0	984.0		(0.0, 130.919026991003, 86.95534821726092)	#008256	0.0	130.919026991003	86.95534821726092	159.85150984504492	255.0	130.919026991003	70.92035711337923	-64.27919882338135	13.815126725051318	57.97596801066311	107.28295287904032	87.39498500499835	15.22649364355617	0.99688776426071	0.8860513284933984	0.5193585341231374	65.74703892803856	-12.12970455478006
986	1010.0	985.0		(0.0, 131.06364545151615, 86.57847384205265)	#008356	0.0	131.06364545151615	86.57847384205265	159.63500643238874	254.99999999999997	131.06364545151615	70.9509938792642	-64.46576823463457	14.06107654408717	57.945424858380534	107.39643474175274	87.02332555814728	14.918283405667092	0.9973184081306842	0.8886230791953846	0.5286046409468037	65.98143032445036	-12.30446781089397
987	1011.0	986.0		(0.0, 130.9053648783739, 86.73708763745418)	#008256	0.0	130.9053648783739	86.73708763745418	159.7556300544487	255.0	130.9053648783739	70.91673289302709	-64.34905660881218	13.921164294638832	57.92808063978674	107.26953366877709	87.17877040986339	15.099584860432364	0.9968368206237759	0.8870142773900805	0.5233448541764373	65.83767843539474	-12.207150005354556
988	1012.0	987.0		(0.0, 131.07397534155282, 86.60013328890369)	#008356	0.0	131.07397534155282	86.60013328890369	159.6417975711384	255.0	131.07397534155282	70.95332074887159	-64.46234886642505	14.05387722333311	57.95295901366211	107.40505698433857	87.04487170943018	14.92615710860563	0.9973511156343552	0.888575945195582	0.5283339935073755	65.97655558139734	-12.298992161263556
989	1013.0	988.0		(0.0, 130.91002999000332, 86.83872042652449)	#008256	0.0	130.91002999000332	86.83872042652449	159.80079468310674	255.0	130.91002999000332	70.91804828226367	-64.31585599416218	13.87113199646144	57.94985338220593	107.27440396201266	87.27943352215928	15.159600370210581	0.9968553103140222	0.8865566262485619	0.5214639665409223	65.79466266442184	-12.17067899404489
990	1014.0	989.0		(0.0, 130.95901366211262, 86.63512162612463)	#008256	0.0	130.95901366211262	86.63512162612463	159.69262712209422	255.0	130.95901366211262	70.928210230259	-64.40524523383984	13.993161563953072	57.92431856047984	107.31203404198601	87.0783605464845	15.008461607854679	0.9969981511291269	0.8877888048696276	0.5260514812668793	65.9078461504087	-12.25799589532503
991	1015.0	990.0		(0.0, 131.10663112295902, 86.4531822725758)	#008356	0.0	131.10663112295902	86.4531822725758	159.56467260217917	255.0	131.10663112295902	70.96005797357019	-64.52578369352597	14.141057766501653	57.93369210263246	107.43002445184938	86.89971676107965	14.818439443337164	0.9974458170309707	0.8894503573515262	0.531611412528221	66.0571440195475	-12.361153960172222
992	1016.0	991.0		(0.0, 130.95901366211262, 86.86837720759746)	#008256	0.0	130.95901366211262	86.86837720759746	159.7994951756707	255.0	130.95901366211262	70.92887973401959	-64.32485413138988	13.874305845874279	57.9709696767744	107.31451354881706	87.30928357214262	15.151895517756166	0.9970075619687536	0.8866806603309791	0.5215832825494819	65.80412769522476	-12.171728612314732
993	1017.0	992.0		(0.0, 131.33988670443185, 86.20559813395535)	#008356	0.0	131.33988670443185	86.20559813395535	159.3813031046477	255.0	131.33988670443185	71.01044854182557	-64.70229651198589	14.35451033075703	57.95648450516495	107.61688946684438	86.65694101966011	14.54293369021944	0.9981541290442284	0.8918834837774213	0.5396358348214653	66.27547918167588	-12.508741091715752
994	1018.0	993.0		(0.0, 130.92369210263246, 86.5574808397201)	#008256	0.0	130.92369210263246	86.5574808397201	159.66775430005447	255.0	130.92369210263246	70.92023844806745	-64.41816958198682	14.019594205000274	57.89784071976008	107.28251348550484	87.00114295234923	14.979364168029129	0.9968860962488421	0.8879669594834866	0.5270451759307425	65.9260919057583	-12.27805972884812
995	1019.0	994.0		(0.0, 130.9573475508164, 86.24125291569477)	#008256	0.0	130.9573475508164	86.24125291569477	159.51267547575972	255.0	130.9573475508164	70.92671420973664	-64.54044048950547	14.193718952556633	57.84502832389204	107.30649366877707	86.68841386204598	14.766686466994924	0.9969771224059998	0.8896523927500193	0.5335911291778775	66.08275203321638	-12.403033934374369
996	1020.0	995.0		(0.0, 131.22359213595468, 86.26857714095301)	#008356	0.0	131.22359213595468	86.26857714095301	159.44500027932818	255.0	131.22359213595468	70.9851592341218	-64.63516269820485	14.278986066549248	57.93302899033655	107.52308122625791	86.71812729090303	14.642992997001517	0.9977986514008176	0.8909580832438683	0.5367966157588883	66.19360769826736	-12.457506503687144
997	1021.0	996.0		(0.0, 131.2435854715095, 86.33355548150617)	#008356	0.0	131.2435854715095	86.33355548150617	159.4686971578878	255.0	131.2435854715095	70.98972528929932	-64.62057949937494	14.253209132471012	57.952222592469184	107.54001453182273	86.78265578140619	14.672513345056085	0.9978628338827266	0.8907570623392296	0.5358275713944392	66.17381102376523	-12.438437097648126
998	1022.0	997.0		(0.0, 130.77607464178607, 86.9353548817061)	#008256	0.0	130.77607464178607	86.9353548817061	159.8858989091854	255.0	130.77607464178607	70.8889244019163	-64.22995398500053	13.771945845211286	57.9276541152949	107.16660586137954	87.3737620793069	15.289984448097254	0.9964459322292549	0.8853725170696802	0.5177352150684378	65.68982783718282	-12.10190765640506
999	1023.0	998.0		(0.0, 131.14795068310562, 86.22859046984338)	#008356	0.0	131.14795068310562	86.22859046984338	159.44945690148	254.99999999999997	131.14795068310562	70.96847028504486	-64.61938174842835	14.271258133000808	57.901582805731415	107.46120505164944	86.677784071976	14.658211592093323	0.9975640641848146	0.8907405520398348	0.5365060959309202	66.17653138574019	-12.453920529853537
1000	1024.0	999.0		(0.0, 131.07364211929357, 86.19926691102965)	#008356	0.0	131.07364211929357	86.19926691102965	159.45839858447394	255.0	131.07364211929357	70.95209774320371	-64.60043642894104	14.258565894241372	57.87268243918693	107.40052506497834	86.6480106631123	14.679336849393252	0.9973339245282249	0.8904794018418276	0.5360289506503859	66.15529523908177	-12.446725183424324
1001	1025.0	1000.0		(0.0, 131.13762079306898, 86.31789403532156)	#008356	0.0	131.13762079306898	86.31789403532156	159.49342386111846	255.00000000000003	131.13762079306898	70.96646244206299	-64.5845487972111	14.221737003224844	57.9162412529157	107.4537623458847	86.76609130289903	14.718723730510803	0.9975358410598523	0.8902604000891828	0.5346444248887047	66.13185122713742	-12.418533808333267
1002	1026.0	1001.0		(0.0, 131.21992669110296, 86.4111962679107)	#008356	0.0	131.21992669110296	86.4111962679107	159.51131437742356	255.0	131.21992669110296	70.98476504734248	-64.58457361455622	14.20471982695226	57.96041652782406	107.52161946017993	86.85928357214262	14.732818440935032	0.9977931105378958	0.8902607421818352	0.534004690205141	66.1282179885126	-12.404129887994605
1003	1027.0	1002.0		(0.0, 131.03965344885037, 86.40319893368877)	#008356	0.0	131.03965344885037	86.40319893368877	159.5620089001907	254.99999999999997	131.03965344885037	70.94523050192777	-64.51679992921888	14.141621471809351	57.902932355881376	107.37508046651115	86.84956347884038	14.823018855938674	0.9972373955613548	0.8893265213914509	0.5316326041660618	66.04848924054808	-12.363299950539467
1004	1028.0	1003.0		(0.0, 131.11129623458848, 86.3948683772076)	#008356	0.0	131.11129623458848	86.3948683772076	159.53657885707747	255.0	131.11129623458848	70.96091330828567	-64.54771212075455	14.172584987953307	57.923475508163946	107.4331945118294	86.84203265578141	14.780053111949247	0.9974578399923166	0.8897526279527987	0.5327966301410579	66.08531837908147	-12.383784370859429
1005	1029.0	1004.0		(0.0, 130.87104298567144, 86.69410196601133)	#008256	0.0	130.87104298567144	86.69410196601133	159.74634876662662	255.0	130.87104298567144	70.90907790517703	-64.35041232663113	13.930266761767939	57.90884371876041	107.24119362545818	87.13587137620793	15.091322104812875	0.9967292187442324	0.8870329651708329	0.5236870474895471	65.84092874999149	-12.214642553169782
1006	1030.0	1005.0		(0.0, 131.3168943685438, 86.29556814395201)	#008356	0.0	131.3168943685438	86.29556814395201	159.42930659101404	255.0	131.3168943685438	71.00567192053215	-64.66231324424298	14.299930030572284	57.96735088303898	107.59916687437521	86.74578140619793	14.610501314072918	0.9980869867522867	0.8913323377122928	0.5375839720148398	66.22463856432789	-12.470132902810155
1007	1031.0	1006.0		(0.0, 130.63545484838386, 86.83638787070976)	#008256	0.0	130.63545484838386	86.83638787070976	159.88337835459407	254.99999999999997	130.63545484838386	70.85775439245276	-64.20881733286288	13.769802405172404	57.86426857714095	107.05131432189269	87.2743785404865	15.30383405559224	0.9960077928527651	0.8850811606270161	0.517654635722426	65.66871158750143	-12.103945389742481
1008	1032.0	1007.0		(0.0, 130.87037654115295, 86.82605798067311)	#008256	0.0	130.87037654115295	86.82605798067311	159.80704890233284	254.99999999999997	130.87037654115295	70.90931056525672	-64.30465921186213	13.862783809325308	57.93502832389204	107.24205489836721	87.26650116627792	15.172820818218755	0.9967324891167476	0.8864022851240082	0.5211501292291193	65.78195779465534	-12.165627224793742
1009	1033.0	1008.0		(0.0, 131.17094301899368, 86.18660446517828)	#008356	0.0	131.17094301899368	86.18660446517828	159.4233368221032	255.0	131.17094301899368	70.97338857808894	-64.6428488268796	14.301308865977646	57.90031322892369	107.47943771409531	86.63644785071644	14.620189078386804	0.9976331978772586	0.8910640320523148	0.5376358072204935	66.20593130328204	-12.474935340071472
1010	1034.0	1009.0		(0.0, 130.90236587804065, 86.9580139953349)	#008256	0.0	130.90236587804065	86.9580139953349	159.85780398026668	255.0	130.90236587804065	70.91670914127148	-64.27174053835965	13.807554147092338	57.971336221259584	107.26944572809064	87.39745751416194	15.23695482607152	0.9968364867586417	0.8859485203770446	0.519073854650659	65.73815622114078	-12.124617742410557
1011	1035.0	1010.0		(0.0, 130.91002999000332, 86.31056314561813)	#008256	0.0	130.91002999000332	86.31056314561813	159.55872433252472	255.0	130.91002999000332	70.91653194183907	-64.49799261292432	14.140620910701362	57.84422192602466	107.26878965011662	86.75655781406199	14.834462643340744	0.9968339959654027	0.889067273487102	0.5315949896033663	66.02990391358301	-12.3659460518217
1012	1036.0	1011.0		(0.0, 130.8373875374875, 86.026991002999)	#008256	0.0	130.8373875374875	86.026991002999	159.45064600667783	255.0	130.8373875374875	70.89977530079403	-64.56743881186134	14.258655627352157	57.76498833722093	107.20676054981674	86.47509496834388	14.697916118434438	0.9965984572412927	0.8900245489036178	0.5360323240292776	66.12309290272862	-12.452963700040938
1013	1037.0	1012.0		(0.0, 130.9843385538154, 86.38887037654115)	#008256	0.0	130.9843385538154	86.38887037654115	159.57215251701928	254.99999999999997	130.9843385538154	70.9330584631729	-64.50008253946166	14.128315372413125	57.882919026991004	107.32999033322227	86.8348250583139	14.843425335485117	0.9970663000255352	0.889096081907536	0.5311323817348923	66.0293112402343	-12.355127497565043
1014	1038.0	1013.0		(0.0, 130.84205264911697, 86.95834721759414)	#008256	0.0	130.84205264911697	86.95834721759414	159.87632972288793	255.0	130.84205264911697	70.90347416358995	-64.24794494295821	13.784877002709429	57.95270576474509	107.22045080306565	87.39718427190937	15.269118537730447	0.9966504500852801	0.885620511949689	0.5182213421330975	65.71013059927074	-12.10964353420552
1015	1039.0	1014.0		(0.0, 130.64511829390204, 87.21292902365877)	#008257	0.0	130.64511829390204	87.21292902365877	160.05335836313273	254.99999999999997	130.64511829390204	70.86096003795444	-64.0827833331089	13.581943146703335	57.94257247584139	107.06316753748752	87.6472509163612	15.529933643664378	0.996052852817312	0.8833438553251224	0.5105923545691857	65.50627679359026	-11.96640013298006
1016	1040.0	1015.0		(0.0, 130.70509830056648, 86.53415528157281)	#008256	0.0	130.70509830056648	86.53415528157281	159.72338787393628	254.99999999999997	130.70509830056648	70.87218500111443	-64.34046409598493	13.9499011227443	57.82541152949017	107.10467993002332	86.97586471176274	15.08086655005579	0.9962106358415934	0.8868958346038442	0.5244251712243542	65.83536330439036	-12.233175064781731
1017	1041.0	1016.0		(0.0, 131.0006664445185, 86.47917360879707)	#008356	0.0	131.0006664445185	86.47917360879707	159.60858030234044	255.0	131.0006664445185	70.93689877596499	-64.47533475004985	14.088278570839252	57.906041319560146	107.34421503498832	86.92438853715429	14.890426671284805	0.9971202811529462	0.8887549480401731	0.5296272594880814	65.99657857965484	-12.325771209274594
1018	1042.0	1017.0		(0.0, 130.82972342552483, 86.78373875374875)	#008256	0.0	130.82972342552483	86.78373875374875	159.800010187968	255.00000000000003	130.82972342552483	70.9002664842423	-64.30329158780302	13.869166424555267	57.91396201266245	107.20857845384872	87.22419860046651	15.168347430683077	0.9966053615320988	0.8863834332226679	0.5213900738749903	65.78196626992865	-12.171312636228976
1019	1043.0	1018.0		(0.0, 131.0093302232589, 86.31189603465512)	#008356	0.0	131.0093302232589	86.31189603465512	159.5293507207008	255.00000000000003	131.0093302232589	70.93831883730859	-64.53641880442929	14.176978667715524	57.87527157614129	107.3494753282239	86.75887037654115	14.782768339949968	0.9971402421604135	0.8895969561629155	0.5329618038036762	66.07523042900081	-12.389605761595918
1020	1044.0	1019.0		(0.0, 131.2925691436188, 86.3402199266911)	#008356	0.0	131.2925691436188	86.3402199266911	159.45701747929616	255.0	131.2925691436188	71.00047301731773	-64.637424298975	14.268044749665144	57.968740419860055	107.57987971009663	86.78974341886038	14.650824211767732	0.9980139086797419	0.8909892580936423	0.5363852937050703	66.19345678376504	-12.447836599735965
1021	1045.0	1020.0		(0.0, 131.17794068643786, 86.07964011996002)	#008356	0.0	131.17794068643786	86.07964011996002	159.3723089428829	255.0	131.17794068643786	70.97461528850538	-64.68247489884205	14.35867880470445	57.881089636787735	107.4839855881373	86.53062312562479	14.550493800698332	0.9976504410589656	0.8916102543815907	0.5397925422163339	66.25703144614917	-12.515972704594924
1022	1046.0	1021.0		(0.0, 131.10663112295902, 86.21459513495502)	#008356	0.0	131.10663112295902	86.21459513495502	159.45548492696676	255.0	131.10663112295902	70.95937365771836	-64.60805149626448	14.263019440031144	57.8859746751083	107.42748827057648	86.66351549483507	14.671379088268838	0.9974361979860682	0.8905843711109226	0.5361963748846372	66.16369126409643	-12.449069870830284
1023	1047.0	1022.0		(0.0, 130.89736754415196, 86.59413528823725)	#008256	0.0	130.89736754415196	86.59413528823725	159.69253327834673	255.0	130.89736754415196	70.91456764454215	-64.39520845868746	13.991070007369434	57.89701099633456	107.26151705098302	87.0371676107964	15.015864372334319	0.9968063849377602	0.8876504537681774	0.5259728523999182	65.89759413202371	-12.258071605160035
1024	1048.0	1023.0		(0.0, 131.0596467844052, 86.59613462179274)	#008356	0.0	131.0596467844052	86.59613462179274	159.6443009331062	254.99999999999997	131.0596467844052	70.95016784110888	-64.45811521041716	14.050575419512024	57.94771742752417	107.39337395868044	87.04076974341886	14.931265495664373	0.9973067969746865	0.8885175867126072	0.5282098672487743	65.97171580381101	-12.296973616167596
1025	1049.0	1024.0		(0.0, 130.63045651449517, 86.7507497500833)	#008256	0.0	130.63045651449517	86.7507497500833	159.84556989148567	255.0	130.63045651449517	70.85640994433274	-64.2363984064424	13.81155833037453	57.84559146951017	107.04634334221926	87.18954681772742	15.253826506862325	0.9959888946980591	0.8854613496669195	0.5192243857895468	65.7044444748187	-12.134504804488326
1026	1050.0	1025.0		(0.0, 130.60946351216262, 86.7344218593802)	#008256	0.0	130.60946351216262	86.7344218593802	159.8444735291191	255.0	130.60946351216262	70.85175007198887	-64.23378075616809	13.812034678399021	57.835818060646446	107.02911506164612	87.17317227590803	15.254941137442492	0.9959233934807543	0.8854252668820444	0.5192422933640957	65.70198545088851	-12.135390773024316
1027	1051.0	1026.0		(0.0, 131.07430856381205, 86.49316894368543)	#008356	0.0	131.07430856381205	86.49316894368543	159.59273326316753	255.00000000000003	131.07430856381205	70.95308696189697	-64.49934749922082	14.108590683555589	57.93166944351883	107.40419066311229	86.9389803398867	14.86013285549765	0.9973478294217087	0.8890859498058014	0.5303908622617115	66.02437549043046	-12.33854337645818
1028	1052.0	1027.0		(0.0, 130.8607130956348, 86.61812729090303)	#008256	0.0	130.8607130956348	86.61812729090303	159.71465166673883	254.99999999999997	130.8607130956348	70.90659268856848	-64.37255917103745	13.965153201115065	57.89044651782739	107.23199401199601	87.06055314895035	15.050044689031626	0.9966942854453964	0.8873382465257247	0.5249985497551937	65.86996188065795	-12.240225143802787
1029	1053.0	1028.0		(0.0, 131.14461846051316, 86.17194268577141)	#008356	0.0	131.14461846051316	86.17194268577141	159.42454232464777	254.99999999999997	131.14461846051316	70.96757754567469	-64.63761538410861	14.29900348205444	57.88922025991336	107.45789578807064	86.62166944351883	14.625025751095881	0.9975515154471739	0.8909918920909476	0.5375491398421353	66.20032343670051	-12.473965586807362
1030	1054.0	1029.0		(0.0, 131.09563478840386, 86.79806731089637)	#008356	0.0	131.09563478840386	86.79806731089637	159.72583867540376	254.99999999999997	131.09563478840386	70.95863673309118	-64.40263733008867	13.961053404612134	57.99926024658447	107.42475715761411	87.24104298567146	15.036453535830628	0.9974258394490568	0.887752856434899	0.5248444241836848	65.89848789795833	-12.23119715963475
1031	1055.0	1030.0		(0.0, 130.59180273242254, 86.61712762412529)	#008256	0.0	130.59180273242254	86.61712762412529	159.79597148295764	255.0	130.59180273242254	70.84753168241397	-64.26732274212488	13.865237705227251	57.80688437187604	107.01352060646452	87.05687437520825	15.192145935511226	0.9958640979396253	0.8858876236282599	0.5212423796879019	65.74597774056521	-12.174574641057403
1032	1056.0	1031.0		(0.0, 131.01599466844385, 86.17027657447518)	#008356	0.0	131.01599466844385	86.17027657447518	159.46248400855592	255.0	131.01599466844385	70.93937401611215	-64.58788614691846	14.251909103305561	57.84901366211263	107.35338410863045	86.61873375541487	14.691897916293868	0.9971550742182486	0.8903064035116894	0.5357786987886989	66.14160528756605	-12.443437425252224
[truncated: 6,169 more rows]
