# Supplementary material for: Parallel and High Throughput Reaction Monitoring with Computer Vision
Source: Angew Chem Int Ed Engl. 2024 Oct 31;64(1):e202413395. doi: 10.1002/anie.202413395 (PMC11701362; doi:10.1002/anie.202413395)
Supplement: Supplementary file 3 — Supporting Information [file ANIE-64-e202413395-s003.zip › Supporting Info - Machine readable data part 2/Figure 12 - Sedimentation in HTE/Kineticolor - Grade 1 vs Grade 3_/Well 0 TM 14 - production sample 3 and supernatent comparison.csv]

frame number	Time (s)	normalised time	Well Coordinates	average color	hexcode	red	green	blue	hue	saturation	value	lightness	a_component	b_component	x	y	z	delta_e	light_ratio	a_ratio	b_ratio	chroma_ab	hue_ab
1	25.0	0.0	(112, 89)	(0.0, 143.89503498833722, 70.3032322559147)	#008f46	0.0	143.89503498833722	70.3032322559147	149.31438138707682	255.0	143.89503498833722	73.63391126023747	-74.74530056944495	27.573161810737567	58.668107297567474	117.64764978340554	71.03915028323891	0.0	1.0	1.0	1.0	79.6689350340381	-20.248761620323737
2	26.0	1.0		(0.0, 144.30489836721094, 70.16327890703099)	#009046	0.0	144.30489836721094	70.16327890703099	149.17293024737967	255.0	144.30489836721094	73.71801681365604	-74.9325294925236	27.7983257596782	58.76717427524159	117.9791350883039	70.90469510163278	0.30467559412525014	1.0011422122223186	1.0025048922360638	1.0081660547486777	79.92265568153444	-20.353749711956397
3	27.0	2.0		(0.0, 144.21392869043652, 70.42285904698434)	#009046	0.0	144.21392869043652	70.42285904698434	149.29933038499397	255.0	144.21392869043652	73.6999791030491	-74.81284647718873	27.61465649280328	58.79088970343219	117.90799065978008	71.16076974341887	0.10319504904038981	1.0008972475002467	1.000903680997055	1.0015048938656559	79.74666921718382	-20.259935906777624
4	28.0	3.0		(0.0, 144.0903032322559, 70.04731756081306)	#009046	0.0	144.0903032322559	70.04731756081306	149.16809083866193	255.00000000000003	144.0903032322559	73.67349032324928	-74.89934671883825	27.791355807607832	58.677457514161944	117.80356533155614	70.78774741752748	0.27000988619310984	1.0005375113495185	1.0020609476210505	1.007913274450277	79.88912063938245	-20.357340479328496
5	29.0	4.0		(0.0, 143.88570476507832, 70.4538487170943)	#008f46	0.0	143.88570476507832	70.4538487170943	149.3790889784878	254.99999999999997	143.88570476507832	73.63239284448223	-74.6905520021166	27.481826644926024	58.695338220593136	117.64167096301234	71.18816727757414	0.10649799868886874	0.9999793788523622	0.9992675316453176	0.9966875338258823	79.58598717188002	-20.200712342469583
6	30.0	5.0		(0.0, 141.05631456181274, 76.45418193935355)	#008d4c	0.0	141.05631456181274	76.45418193935355	152.52070586567763	255.0	141.05631456181274	73.06118474435056	-71.65789158934632	23.072823551670506	59.01829390203266	115.406857904032	77.10020326557813	5.487545381900396	0.9922219734618907	0.958694272996733	0.8367855565510613	75.28086485739276	-17.847821380564895
7	31.0	6.0		(0.0, 135.57280906364545, 89.96067977340887)	#008759	0.0	135.57280906364545	89.96067977340887	159.8135940656845	254.99999999999997	135.57280906364545	71.93806879512468	-65.06083311734773	14.019517026782925	60.019706764411865	111.09563210929691	90.41680106631124	16.74413564287005	0.9769692735848388	0.8704337613426345	0.508447929294907	66.55417991071354	-12.160340081899966
8	32.0	7.0		(0.0, 135.88303898700434, 88.24625124958347)	#008758	0.0	135.88303898700434	88.24625124958347	158.9656804443518	255.0	135.88303898700434	71.99971561683691	-65.75735741741889	14.990640706045987	59.772992335888034	111.32943852382539	88.72261912695768	15.549069260086616	0.9778064805273623	0.8797523980296865	0.5436678176025616	67.4444168430563	-12.84219583836175
9	33.0	8.0		(0.0, 135.19293568810397, 89.64678440519826)	#008759	0.0	135.19293568810397	89.64678440519826	159.78615477898222	255.00000000000003	135.19293568810397	71.85568442781639	-65.02086507471122	14.037225557069167	59.83916694435188	110.78368627124291	90.10224591802732	16.761512659129366	0.975850436273357	0.8698990381917205	0.5090901672220549	66.51884391962805	-12.182502858201085
10	34.0	9.0		(0.0, 135.25091636121292, 89.45584805064978)	#008759	0.0	135.25091636121292	89.45584805064978	159.68439569536423	255.0	135.25091636121292	71.86759790452547	-65.10753848402796	14.153649322474383	59.81895368210596	110.82876011662778	89.9137987337554	16.615945242697435	0.9760122296170105	0.8710586215856786	0.5133125254051444	66.62820241153712	-12.264636429073102
11	35.0	10.0		(0.0, 134.38620459846717, 91.26157947350883)	#00865b	0.0	134.38620459846717	91.26157947350883	160.74595889341	255.00000000000003	134.38620459846717	71.68664766854624	-64.16498152395705	12.941761595167423	59.91203932022659	110.14546320559813	91.69282572475842	18.160750503985955	0.9735547988913804	0.8584483711366194	0.46936081121199635	65.45711609256782	-11.403287909959477
12	36.0	11.0		(0.0, 133.7960679773409, 91.48750416527824)	#00855b	0.0	133.7960679773409	91.48750416527824	161.0269922943201	255.00000000000003	133.7960679773409	71.55987806582162	-63.85925101713069	12.613841370920277	59.77428190603132	109.66843779406865	91.91058980339886	18.61689975715924	0.9718331790486344	0.8543580737601	0.45746807919606025	65.09310973213407	-11.173551836204215
13	37.0	12.0		(0.0, 133.4155281572809, 92.21392869043652)	#00855c	0.0	133.4155281572809	92.21392869043652	161.4707028323093	255.0	133.4155281572809	71.47958369604923	-63.46539589344757	12.117392792911087	59.80159946684438	109.36700913695435	92.62594468510495	19.255081736669247	0.9707427253650238	0.8490887776213121	0.43946330406664935	64.61182309770965	-10.809338690828564
14	38.0	13.0		(0.0, 133.27257580806398, 91.78240586471176)	#00855b	0.0	133.27257580806398	91.78240586471176	161.32091181169693	255.0	133.27257580806398	71.4473845853401	-63.555098054035476	12.276172622958459	59.67097967344218	109.24628756081306	92.19730756414529	19.078768551637317	0.970305438927864	0.850288881974422	0.4452217960066466	64.72986098337257	-10.932498581899996
15	39.0	14.0		(0.0, 133.4198600466511, 92.82439186937687)	#00855c	0.0	133.4198600466511	92.82439186937687	161.74388663138467	255.00000000000003	133.4198600466511	71.4822521070122	-63.261279151729966	11.820945470068844	59.92503498833722	109.37701758747083	93.23034655114961	19.612361017415147	0.9707789642516631	0.8463579471856519	0.42871200449219143	64.3562288494241	-10.584177230812376
16	40.0	15.0		(0.0, 134.84005331556148, 91.75408197267578)	#00865b	0.0	134.84005331556148	91.75408197267578	160.82796456240501	255.00000000000003	134.84005331556148	71.78576714918572	-64.17517582721221	12.865782959028603	60.15123292235921	110.51940520493169	92.18494168610464	18.20577288689695	0.9749009107431489	0.8585847583499626	0.46660528260558054	65.45213184917993	-11.33632592256593
17	41.0	16.0		(0.0, 134.93235588137287, 91.83872042652449)	#00865b	0.0	134.93235588137287	91.83872042652449	160.83767151027828	255.00000000000003	134.93235588137287	71.80585476454627	-64.18248208822297	12.858007409021276	60.19677440853049	110.59529151616128	92.26965678107297	18.205787373388542	0.9751737146050755	0.8586825071175117	0.46632328556582503	65.45776777079637	-11.328395598827743
18	42.0	17.0		(0.0, 134.45718093968676, 91.29523492169277)	#00865b	0.0	134.45718093968676	91.29523492169277	160.73946855808836	255.0	134.45718093968676	71.70204123062022	-64.18117589081812	12.951203056603312	59.94077307564145	110.20348214261912	91.72685438187271	18.142065203402534	0.973763854227577	0.8586650318060889	0.4697032261116983	65.47485776495819	-11.408584982080095
19	43.0	18.0		(0.0, 134.56047984005332, 91.21559480173275)	#00865b	0.0	134.56047984005332	91.21559480173275	160.67268260792042	255.0	134.56047984005332	71.72407284356991	-64.24805219999891	13.028294169371058	59.95686771076308	110.28655559480173	91.64904365211595	18.038649639385074	0.974063058936014	0.8595597543996338	0.4724991010750739	65.55569128960087	-11.463069809614641
20	44.0	19.0		(0.0, 134.30556481172943, 91.38953682105965)	#00865b	0.0	134.30556481172943	91.38953682105965	160.82758757576585	255.0	134.30556481172943	71.66962070275379	-64.09055389967949	12.849176368876702	59.912632455848055	110.08131162945686	91.81869710096635	18.280530935485118	0.9733235607906054	0.8574526212538772	0.46600300890676105	65.36589655566748	-11.336633893373
21	45.0	20.0		(0.0, 134.27090969676775, 91.32689103632123)	#00865b	0.0	134.27090969676775	91.32689103632123	160.81013135722563	255.0	134.27090969676775	71.66196927924507	-64.09820877575773	12.867304996183716	59.88936021326225	110.05249188937022	91.7563312229257	18.262292941735492	0.9732196491094552	0.8575550340613703	0.46666048255564646	65.37696770366028	-11.350892931333533
22	46.0	21.0		(0.0, 134.15528157280906, 91.8273908697101)	#00865b	0.0	134.15528157280906	91.8273908697101	161.06915052160954	255.00000000000003	134.15528157280906	71.63843403502307	-63.88459465947594	12.5788538380462	59.953615461512825	109.9638759146951	92.25066977674109	18.621657654438316	0.972900024036996	0.854697140459306	0.4561991810873039	65.11120486279202	-11.139025880119558
23	47.0	22.0		(0.0, 134.704431856048, 91.19793402199267)	#00865b	0.0	134.704431856048	91.19793402199267	160.62135124972787	254.99999999999997	134.704431856048	71.7550193547852	-64.30975176525955	13.089716584567146	59.99796067977341	110.40331447850717	91.63299900033321	17.949960982029687	0.9744833341962256	0.8603852185397279	0.4747267170306793	65.62838450223802	-11.504918920002101
24	48.0	23.0		(0.0, 134.18727090969676, 91.23958680439853)	#00865b	0.0	134.18727090969676	91.23958680439853	160.79653137850886	255.00000000000003	134.18727090969676	71.64367775678669	-64.09515447452185	12.879618328172349	59.845971342885704	109.9836156947684	91.6690636454515	18.256145850521094	0.9729712374449745	0.8575141712751803	0.4671070520159482	65.37639784656395	-11.362000077530286
25	49.0	24.0		(0.0, 134.17560813062312, 91.40119960013328)	#00865b	0.0	134.17560813062312	91.40119960013328	160.8723467134885	255.0	134.17560813062312	71.6416172710152	-64.03612553777954	12.795750014521046	59.874678440519816	109.97585879706764	91.82894368543818	18.35831050487207	0.972943254607499	0.8567244368531819	0.4640653872904091	65.30204125694982	-11.300059785776602
26	50.0	25.0		(0.0, 134.40719760079972, 91.14161946017994)	#00865b	0.0	134.40719760079972	91.14161946017994	160.6860440900842	255.0	134.40719760079972	71.69083482514269	-64.21355755814406	13.008584684963997	59.8945551482839	110.16124274575141	91.57427524158614	18.078165386490756	0.9736116634056345	0.8590982586053557	0.47178429424434676	65.51796890761312	-11.45217260270342
27	51.0	26.0		(0.0, 134.52649116961013, 91.06764411862713)	#00865b	0.0	134.52649116961013	91.06764411862713	160.61697142036195	255.00000000000003	134.52649116961013	71.71633402561436	-64.28473153309372	13.088794979194795	59.91674108630456	110.25737048317227	91.50223258913697	17.969348611613924	0.9739579603771692	0.860050478670128	0.4746932930302445	65.60368329819087	-11.508488568746195
28	52.0	27.0		(0.0, 134.54348550483172, 91.03965344885039)	#00865b	0.0	134.54348550483172	91.03965344885039	160.5993585377633	255.00000000000003	134.54348550483172	71.71991619427274	-64.30074782910333	13.108832517420964	59.916411196267916	110.27087914028658	91.4746917694102	17.943491325932413	0.9740066087322148	0.8602647569710725	0.4754199974380925	65.62337739976304	-11.522841658958125
29	53.0	28.0		(0.0, 134.28323892035988, 91.39620126624459)	#00865b	0.0	134.28323892035988	91.39620126624459	160.83735334405335	255.0	134.28323892035988	71.6648242834997	-64.07963604196432	12.837706124001391	59.90704431856048	110.06324491836055	91.82507164278573	18.296648808743157	0.9732584220634619	0.857306553773621	0.465587015813403	65.35293760648281	-11.328655546076646
30	54.0	29.0		(0.0, 133.91369543485504, 91.9303565478174)	#00855b	0.0	133.91369543485504	91.9303565478174	161.18937480559876	254.99999999999997	133.91369543485504	71.58655479446345	-63.75575991171778	12.439612231421272	59.89931689436854	109.76870586137953	92.35018993668777	18.814515546125804	0.9721954676760517	0.8529734903197437	0.4511492848301868	64.95799315241139	-11.040476117644898
31	55.0	30.0		(0.0, 134.52949016994336, 91.04231922692436)	#00865b	0.0	134.52949016994336	91.04231922692436	160.60477109305143	254.99999999999997	134.52949016994336	71.71690873009345	-64.29442814427277	13.10238928062022	59.91260579806732	110.25953766744419	91.47719093635455	17.952684778778956	0.9739657652658307	0.8601802073768852	0.4751863196014711	65.61589818984395	-11.5184311597691
32	56.0	31.0		(0.0, 134.16394535154947, 91.44585138287238)	#00865b	0.0	134.16394535154947	91.44585138287238	160.89586862249334	254.99999999999997	134.16394535154947	71.63922640384027	-64.01653741025804	12.76949629920927	59.879993335554815	109.96685860379873	91.87303232255915	18.391129361175157	0.9729107849595606	0.8564623718487967	0.46311323985472574	65.27769219062885	-11.280831900138859
33	57.0	32.0		(0.0, 134.37520826391204, 91.052649116961)	#00865b	0.0	134.37520826391204	91.052649116961	160.65600357089718	255.0	134.37520826391204	71.68368758069622	-64.23114655559475	13.04074064503402	59.86684438520494	110.13430885371544	91.48587470843052	18.042784484790428	0.9735145988286734	0.8593335777132687	0.4729504992770065	65.54159827481577	-11.476670424989793
34	58.0	33.0		(0.0, 134.31922692435856, 91.25891369543486)	#00865b	0.0	134.31922692435856	91.25891369543486	160.76508588610045	255.0	134.31922692435856	71.67219848673439	-64.13988529022735	12.918512136082217	59.89074308563812	110.09102220593137	91.68951682772409	18.19565627662996	0.9733585688994575	0.8581126144597648	0.46851761958802557	65.42792095775035	-11.387675216331202
35	59.0	34.0		(0.0, 134.39186937687438, 91.07230923025658)	#00865b	0.0	134.39186937687438	91.07230923025658	160.6597406461531	255.00000000000003	134.39186937687438	71.68733499432341	-64.2309789159215	13.037149903775958	59.87594135288238	110.14805332889038	91.50550483172276	18.045380604246112	0.9735641332560149	0.8593313349010521	0.4728202733245855	65.54071963375958	-11.473623315920868
36	60.0	35.0		(0.0, 134.0659780073309, 91.71042985671443)	#00865b	0.0	134.0659780073309	91.71042985671443	161.0441625324359	254.99999999999997	134.0659780073309	71.61882579255555	-63.889232721338786	12.603474894466471	59.902539153615464	109.8900824025325	92.1339853382206	18.601244714693834	0.9726337303941361	0.8547591920107416	0.45709211663779575	65.12051625361114	-11.159492065682333
37	61.0	36.0		(0.0, 134.62379206931024, 90.92602465844719)	#00865a	0.0	134.62379206931024	90.92602465844719	160.52449716093327	255.0	134.62379206931024	71.73689226339347	-64.37013350964615	13.194343801605335	59.91858047317561	110.33491231922693	91.36300233255582	17.83236327391483	0.9742371556206006	0.8611930518607072	0.4785212480226762	65.708483443195	-11.583816243480046
38	62.0	37.0		(0.0, 134.82905698100632, 90.58780406531156)	#00865a	0.0	134.82905698100632	90.58780406531156	160.31229147204056	255.0	134.82905698100632	71.78011904648932	-64.56345989403222	13.43672215500935	59.91456847717427	110.49807424858379	91.0302165944685	17.51985591411321	0.9748242055593589	0.8637795206141032	0.48731162016308227	65.94684113556332	-11.756382298329347
39	63.0	38.0		(0.0, 134.17094301899368, 91.02999000333222)	#00865b	0.0	134.17094301899368	91.02999000333222	160.70776635613825	255.0	134.17094301899368	71.6395622678304	-64.15951956074117	12.976982286555394	59.79899033655448	109.96812290236589	91.46139953348883	18.140690289233856	0.972915346227384	0.8583752968005172	0.47063816531558905	65.45873524237007	-11.434453122999138
40	64.0	39.0		(0.0, 134.14661779406865, 91.36454515161613)	#00865b	0.0	134.14661779406865	91.36454515161613	160.8647851078311	255.0	134.14661779406865	71.63525704459934	-64.03721402175638	12.803150742413894	59.858360546484505	109.95191741086305	91.79236587804066	18.35241028161916	0.9728568782856791	0.8567389994272642	0.4643337906002524	65.30455917163215	-11.30623990653332
41	65.0	40.0		(0.0, 134.44351882705766, 91.18660446517828)	#00865b	0.0	134.44351882705766	91.18660446517828	160.69512844980358	255.0	134.44351882705766	71.69879049608502	-64.21248112479373	12.99972167210548	59.91481172942353	110.1912283005665	91.61917360879707	18.08508046152324	0.9737197069796643	0.8590838572538041	0.4714628580260649	65.51515470297082	-11.444762752417002
42	66.0	41.0		(0.0, 134.17060979673442, 91.65544818393869)	#00865b	0.0	134.17060979673442	91.65544818393869	160.9875672426896	255.0	134.17060979673442	71.64125653607562	-63.948486995218545	12.668897224442865	59.92397867377541	109.9745008130623	92.08059980006665	18.511589857832377	0.9729383555747921	0.8555519411659169	0.4594647981033982	65.19133336465156	-11.205824522794249
43	67.0	42.0		(0.0, 133.8713762079307, 92.00699766744418)	#00855c	0.0	133.8713762079307	92.00699766744418	161.23674542250365	255.00000000000003	133.8713762079307	71.5776263803701	-63.713417797121195	12.386490291235308	59.90152615794736	109.73514041652783	92.42564145284905	18.88294830927432	0.9720742135698859	0.8524070050119851	0.44922270344824033	64.90627665430661	-11.00160866004202
44	68.0	43.0		(0.0, 134.00533155614795, 91.27524158613795)	#00865b	0.0	134.00533155614795	91.27524158613795	160.86788511749347	255.00000000000003	134.00533155614795	71.60449932886061	-64.01238798462833	12.795243490609876	59.79670109963345	109.83618717427525	91.70254248583805	18.376637211875718	0.9724391670000457	0.8564068576479293	0.4640470171116589	65.27866474950744	-11.303706323895385
45	69.0	44.0		(0.0, 134.67810729756746, 91.25758080639787)	#00865b	0.0	134.67810729756746	91.25758080639787	160.6558642548043	255.00000000000003	134.67810729756746	71.74952070176595	-64.27947738382322	13.050685861781863	60.00172942352549	110.38256245251581	91.69178607130956	17.999630285579503	0.9744086586435468	0.8599801846284897	0.47331118394625504	65.59094155598281	-11.476784017064068
46	70.0	45.0		(0.0, 134.45718093968676, 92.01532822392535)	#00865c	0.0	134.45718093968676	92.01532822392535	161.06080206985771	255.0	134.45718093968676	71.70407174051687	-63.938772585310446	12.59744871995716	60.084791736087965	110.21113673442186	92.43974675108296	18.568180046012298	0.9737914299717131	0.8554219743341016	0.4568735644619273	65.1679549622972	-11.145864248249588
47	71.0	46.0		(0.0, 134.9800066644452, 92.3572142619127)	#00865c	0.0	134.9800066644452	92.3572142619127	161.05373079059436	255.0	134.9800066644452	71.81755667437434	-64.02687587993316	12.62153063644751	60.31524491836055	110.63951460179942	92.78344218593803	18.486077100843332	0.9753326347225567	0.8566006878311576	0.45774694694361895	65.25905202001596	-11.15165595525274
48	72.0	47.0		(0.0, 134.9480173275575, 92.25124958347217)	#00865c	0.0	134.9480173275575	92.25124958347217	161.01634899587387	255.0	134.9480173275575	71.81038224137134	-64.05003173767831	12.661646892483414	60.28413528823725	110.61240005998002	92.67821726091303	18.440914039811638	0.9752352009059875	0.8569104846688014	0.45920184922545604	65.28953873039336	-11.182265680367703
49	73.0	48.0		(0.0, 135.18127290903033, 91.82005998000666)	#00875b	0.0	135.18127290903033	91.82005998000666	160.75419235405332	255.0	135.18127290903033	71.85928654406112	-64.28504543380592	12.958131293387432	60.27020659780074	110.7973133488837	92.25367210929689	18.060048377814564	0.9758993555305726	0.8600546782747829	0.4699544935155483	65.57804688341335	-11.396567635317739
50	74.0	49.0		(0.0, 135.33922025991336, 91.59713428857047)	#00875b	0.0	135.33922025991336	91.59713428857047	160.6078005086753	255.0	135.33922025991336	71.89256472590213	-64.42087203900581	13.125266021328152	60.274585138287236	110.92326007664111	92.0345551482839	17.842864259261223	0.9763512965081936	0.8618718708496351	0.4760159937920829	65.7443637310195	-11.515962480202509
51	75.0	50.0		(0.0, 134.676107964012, 91.94568477174275)	#00865b	0.0	134.676107964012	91.94568477174275	160.9630272934435	255.0	134.676107964012	71.75102852247103	-64.04721162710086	12.71178521062506	60.13873042319227	110.38825273908698	92.37298900366544	18.40801099719509	0.9744291359029953	0.8568727550649874	0.46102022313867624	65.2965144586425	-11.225905251475183
52	76.0	51.0		(0.0, 134.54781739420193, 91.23392202599133)	#00865b	0.0	134.54781739420193	91.23392202599133	160.68468316748312	255.0	134.54781739420193	71.72139693040681	-64.236971639202	13.01462353468894	59.95660779740086	110.27646344218594	91.66706097967344	18.05640398039326	0.9740267181642513	0.8594115101526711	0.472003306114164	65.54211585786136	-11.453282603136778
53	77.0	52.0		(0.0, 134.72342552482505, 91.4425191602799)	#00865b	0.0	134.72342552482505	91.4425191602799	160.7245520090031	255.0	134.72342552482505	71.75979629974454	-64.23478035111691	12.976223131834331	60.052765744751746	110.42134487504164	91.87532822392535	18.08463328189674	0.9745482084488297	0.8593821934187977	0.4706106329373194	65.53235363943055	-11.420757628224125
54	78.0	53.0		(0.0, 134.80806397867377, 91.59713428857047)	#00865b	0.0	134.80806397867377	91.59713428857047	160.7677990107747	255.00000000000003	134.80806397867377	71.77844400434	-64.21555074839574	12.931168949464777	60.10992669110297	110.49174871376208	92.0292435854715	18.13026047747679	0.9748014573157758	0.8591249250343687	0.46897664613962076	65.50459593279994	-11.38546031641474
55	79.0	54.0		(0.0, 134.6471176274575, 91.60713095634789)	#00865b	0.0	134.6471176274575	91.60713095634789	160.82098417129453	255.0	134.6471176274575	71.74383365554465	-64.14982320565277	12.86734142076953	60.06203265578141	110.36110216261245	92.03753082305899	18.223547603592273	0.9743314245794591	0.8582455715199372	0.46666180357157	65.42758051888482	-11.342028185327097
56	80.0	55.0		(0.0, 134.57014328557148, 92.09496834388537)	#00865c	0.0	134.57014328557148	92.09496834388537	161.06184303383722	255.0	134.57014328557148	71.72863256707949	-63.955888496110504	12.59983226796666	60.13573808730423	110.30375391869377	92.51972009330224	18.553762351157594	0.9741249831694485	0.855650964125696	0.4569600089555207	65.18520880159711	-11.145011611092622
57	81.0	56.0		(0.0, 134.79140286571143, 91.55381539486838)	#00865b	0.0	134.79140286571143	91.55381539486838	160.75355554511765	255.0	134.79140286571143	71.77473755510914	-64.22366656758815	12.946365290374162	60.09609796734422	110.47775274575142	91.9861912695768	18.1136546666592	0.9747511211436586	0.8592335046926292	0.46952777411738744	65.51555328024442	-11.39708743051202
58	82.0	57.0		(0.0, 134.59046984338553, 91.57780739753416)	#00865b	0.0	134.59046984338553	91.57780739753416	160.82509296717552	254.99999999999997	134.59046984338553	71.73155291330801	-64.13772392927785	12.86100618226853	60.03860713095635	110.31476979340219	92.00793402199267	18.23697268445188	0.974164643513148	0.8580836981140811	0.4664320425255034	65.41447172337793	-11.33867177518906
59	83.0	58.0		(0.0, 134.56381206264578, 91.58613795401533)	#00865b	0.0	134.56381206264578	91.58613795401533	160.83689509838396	255.0	134.56381206264578	71.72583491982815	-64.12458049138398	12.847146122415598	60.03200933022326	110.2932015661446	92.01591469510163	18.25639582037106	0.9740869891636506	0.8579078551140029	0.4659293776534779	65.39886074456253	-11.329029938993237
60	84.0	59.0		(0.0, 134.91636121292902, 91.14028657114295)	#00865b	0.0	134.91636121292902	91.14028657114295	160.531905434643	255.00000000000003	134.91636121292902	71.80045077555742	-64.41112459061077	13.195680416928735	60.05212929023658	110.57487309563479	91.57804731756082	17.800807333930553	0.9751003246561192	0.8617414620035835	0.47856972325132696	65.74890837643542	-11.577784472382506
61	85.0	60.0		(0.0, 134.07697434188603, 91.94468510496502)	#00865b	0.0	134.07697434188603	91.94468510496502	161.1456264834168	255.0	134.07697434188603	71.62186180761866	-63.81458730557299	12.492575163954811	59.952799066977676	109.90150595801398	92.36600799733422	18.7337377228329	0.9726749616014854	0.853760528346309	0.4530700994577249	65.0258870543698	-11.076352890281122
62	86.0	61.0		(0.0, 134.7244251916028, 91.45051649450183)	#00865b	0.0	134.7244251916028	91.45051649450183	160.7278114704631	254.99999999999997	134.7244251916028	71.76003397327933	-64.232476563173	12.97265437119397	60.05467510829723	110.42224201599467	91.88325558147284	18.088828103710682	0.9745514362216144	0.8593513715754663	0.47048120415926137	65.52938887913595	-11.41809791929116
63	87.0	62.0		(0.0, 134.5014995001666, 91.97267577474176)	#00865b	0.0	134.5014995001666	91.97267577474176	161.0282455362341	254.99999999999997	134.5014995001666	71.71350101301381	-63.97034078353919	12.634594101744723	60.09	110.24668773742086	92.39796401199601	18.518869811672946	0.9739194860852015	0.8558443179194273	0.4582207216012691	65.20611526596244	-11.172525717282557
64	88.0	63.0		(0.0, 134.54915028323893, 91.24558480506498)	#00865b	0.0	134.54915028323893	91.24558480506498	160.6894809575464	255.0	134.54915028323893	71.72171692331406	-64.23355966114237	13.009365125686333	59.95935354881706	110.27767025658116	91.67862045984671	18.062595549614493	0.9740310638916719	0.8593658620914066	0.471812598605221	65.5377278192871	-11.449369337623045
65	89.0	64.0		(0.0, 134.9126957680773, 90.96601132955682)	#00865a	0.0	134.9126957680773	90.96601132955682	160.45550086076375	255.0	134.9126957680773	71.79917226518829	-64.46836450315729	13.280328632700723	60.01613795401532	110.57004274241919	91.40547817394202	17.69934355691501	0.9750829615913674	0.8625072614867675	0.4816396728041934	65.82201113840628	-11.639968743593345
66	90.0	65.0		(0.0, 134.43485504831722, 91.62512495834721)	#00865b	0.0	134.43485504831722	91.62512495834721	160.8934684053847	254.99999999999997	134.43485504831722	71.69815989580513	-64.06140736419962	12.7807278955528	59.99983005664778	110.18885131956014	92.05322225924692	18.34962693084242	0.9737111429869454	0.8570626765314958	0.4635205778459443	65.32389240562821	-11.282794181002565
67	91.0	66.0		(0.0, 134.58147284238586, 91.49116961012996)	#00865b	0.0	134.58147284238586	91.49116961012996	160.78919676437744	255.0	134.58147284238586	71.72937109771689	-64.16339497690483	12.90030933465729	60.01849050316561	110.30653967010997	91.92207264245252	18.190563459796977	0.9741350129318876	0.8584271450924382	0.46785745585526717	65.4473776089779	-11.36798957601359
68	92.0	67.0		(0.0, 134.45751416194602, 91.59546817727424)	#00865b	0.0	134.45751416194602	91.59546817727424	160.87334296554954	255.00000000000003	134.45751416194602	71.70295964650728	-64.08018964360839	12.803607881827705	60.00092302565812	110.20694433188937	92.02408863712095	18.3197404035631	0.9737763269574828	0.8573139602813192	0.4643503697440209	65.34679088947227	-11.299245507037359
69	93.0	68.0		(0.0, 134.22792402532488, 91.58613795401533)	#00865b	0.0	134.22792402532488	91.58613795401533	160.93908415214813	255.0	134.22792402532488	71.65342793384019	-63.99413273685967	12.723990580952748	59.92788403865379	110.02032612462511	92.01255581472842	18.43930069666481	0.9731036516667186	0.8561626249318979	0.46146287713720807	65.24683104218157	-11.245492255809523
70	94.0	69.0		(0.0, 134.28323892035988, 92.20559813395535)	#00865c	0.0	134.28323892035988	92.20559813395535	161.19900541957	255.0	134.28323892035988	71.66710854209049	-63.807101199159	12.440496919885957	60.068923692102636	110.07184880706431	92.62637454181939	18.775251398983908	0.9732894438922863	0.8536603734689192	0.4511813699595876	65.00855426060026	-11.032575923442304
71	95.0	70.0		(0.0, 134.37354215261578, 91.44451849383539)	#00865b	0.0	134.37354215261578	91.44451849383539	160.83148380057284	255.0	134.37354215261578	71.68443384048388	-64.09842535300092	12.847050479190791	59.94470176607797	110.13712087637452	91.87380873042319	18.276070940816837	0.9735247335583772	0.8575579315979585	0.4659259089462813	65.37319663860035	-11.333450896634023
72	96.0	71.0		(0.0, 134.72175941352882, 91.37654115294902)	#00865b	0.0	134.72175941352882	91.37654115294902	160.69567153104128	255.0	134.72175941352882	71.7592519053355	-64.25633767508005	13.008083187061903	60.039053648783735	110.41928998000667	91.80999333555481	18.04644578885657	0.9745408151921127	0.859670603844589	0.4717661063446225	65.55979834941101	-11.444319752838814
73	97.0	72.0		(0.0, 134.27390869710098, 91.4381872709097)	#00865b	0.0	134.27390869710098	91.4381872709097	160.8589523421912	255.00000000000003	134.27390869710098	71.66293029371957	-64.06186136894704	12.813621382821626	59.91254915028324	110.0561113562146	91.8665444851716	18.32661105508589	0.9732327003579635	0.8570687505554672	0.46471353088827605	65.33078122138517	-11.31100668221222
74	98.0	73.0		(0.0, 134.50016661112963, 91.18060646451183)	#00865b	0.0	134.50016661112963	91.18060646451183	160.67531309227397	255.00000000000003	134.50016661112963	71.71098083258613	-64.23646471691863	13.023440489661265	59.931172942352546	110.23718520159947	91.613802065978	18.0506975744959	0.9738852602728748	0.8594047281572882	0.4723230719441709	65.54337038568951	-11.460924597653255
75	99.0	74.0		(0.0, 134.33722092635787, 91.35521492835721)	#00865b	0.0	134.33722092635787	91.35521492835721	160.8026372579661	255.00000000000003	134.33722092635787	71.67635051892005	-64.11441326565243	12.877683170906495	59.91558147284238	110.10666421526157	91.78503498833722	18.242941138303756	0.973414956399654	0.8577718301645534	0.46703686937678857	65.39489821269788	-11.357013596164016
76	100.0	75.0		(0.0, 134.68343885371542, 90.91269576807731)	#00865a	0.0	134.68343885371542	90.91269576807731	160.50061234335763	255.0	134.68343885371542	71.74969697762621	-64.39770287775526	13.222768176173583	59.93440519826724	110.38322768077308	91.3504031989337	17.79204425912864	0.9744110525929819	0.8615618960274852	0.47955211908357787	65.74120271315758	-11.603259729734704
77	101.0	76.0		(0.0, 134.34288570476508, 91.6711096301233)	#00865b	0.0	134.34288570476508	91.6711096301233	160.94200112609542	255.00000000000003	134.34288570476508	71.67846328619272	-64.01019774158007	12.724413840858517	59.980516494501835	110.11462424191937	92.09782739086972	18.42692393691946	0.9734436492564712	0.8563775548953606	0.4614782275677708	65.26267020670863	-11.243106269796554
78	102.0	77.0		(0.0, 134.0879706764412, 91.83272242585805)	#00865b	0.0	134.0879706764412	91.83272242585805	161.0921525454898	255.00000000000003	134.0879706764412	71.6239195981309	-63.856588463963135	12.551523991799929	59.933815394868375	109.90924921692769	92.25527490836389	18.66155729196097	0.9727029078354558	0.8543224520802449	0.45520800544941864	65.07844992601375	-11.120181157199724
79	103.0	78.0		(0.0, 134.0853048983672, 92.08830389870043)	#00865c	0.0	134.0853048983672	92.08830389870043	161.2073361664057	254.99999999999997	134.0853048983672	71.62406606472739	-63.769466292900425	12.425263444546042	59.98410529823393	109.9098003698767	92.5082739086971	18.814017133205564	0.9727048969542461	0.8531568648072128	0.45062889522185245	64.96870017899185	-11.025741338949995
80	104.0	79.0		(0.0, 134.53315561479508, 91.75941352882373)	#00865b	0.0	134.53315561479508	91.75941352882373	160.92347932054275	255.0	134.53315561479508	71.71971971906396	-64.05437522676193	12.750801766382036	60.05716094635122	110.27013818727092	92.18715094968344	18.375591724448753	0.9740039404615034	0.8569685951995041	0.4624352424253575	65.31114706829443	-11.258255146294658
81	105.0	80.0		(0.0, 134.47750749750082, 91.36354548483838)	#00865b	0.0	134.47750749750082	91.36354548483838	160.7637889123739	254.99999999999997	134.47750749750082	71.70661415015837	-64.16604848355806	12.925015547824902	59.960736421192934	110.22072157947349	91.794685104965	18.171495199541056	0.9738259576723063	0.8584626457410812	0.4687534797983027	65.45485318069119	-11.388733996411805
82	106.0	81.0		(0.0, 134.7280906364545, 91.36354548483838)	#00865b	0.0	134.7280906364545	91.36354548483838	160.68797162636434	255.0	134.7280906364545	71.76057793690454	-64.26316292726386	13.016798184129685	60.038417194268575	110.42429532155947	91.79719093635454	18.03530729763073	0.974558823627986	0.8597619173068646	0.4720821744519945	65.56821748669414	-11.450600429914685
83	107.0	82.0		(0.0, 134.49950016661114, 91.3735421526158)	#00865b	0.0	134.49950016661114	91.3735421526158	160.76158292310092	255.0	134.49950016661114	71.71138117531542	-64.1712117115546	12.928154341406195	59.969553482172614	110.23869468843719	91.80480173275575	18.16545405099368	0.9738906972070596	0.8585317233681322	0.46886731489646216	65.46053457774678	-11.390534812841388
84	108.0	83.0		(0.0, 134.20193268910364, 91.94968343885371)	#00865b	0.0	134.20193268910364	91.94968343885371	161.10954958534043	255.0	134.20193268910364	71.64884642528915	-63.86157213024812	12.536000784973034	59.99253582139287	110.00307525158281	92.3722059313562	18.668482499975784	0.9730414315771888	0.8543891273929003	0.4546450229763368	65.08034811391015	-11.105925128549003
85	109.0	84.0		(0.0, 133.92102632455848, 92.30489836721092)	#00855c	0.0	133.92102632455848	92.30489836721092	161.35492427164175	255.00000000000003	133.92102632455848	71.5891976874754	-63.63244307760962	12.258919730411467	59.97649783405531	109.77864285571476	92.72105964678441	19.03161752776964	0.9722313600110739	0.8513236630641347	0.44459608276181034	64.80253795170294	-10.904551675418626
86	110.0	85.0		(0.0, 134.3125624791736, 91.35488170609797)	#00865b	0.0	134.3125624791736	91.35488170609797	160.8099793585265	255.0	134.3125624791736	71.6710320530948	-64.10495082982703	12.868802919033628	59.907870709763415	110.08662815061646	91.78445851382872	18.25617998868473	0.9733427279150575	0.8576452344354131	0.4667148079485845	65.38387270163392	-11.351017078538018
87	111.0	86.0		(0.0, 133.9850049983339, 91.71476174608463)	#00855b	0.0	133.9850049983339	91.71476174608463	161.07090718721477	254.99999999999997	133.9850049983339	71.60135106665523	-63.85623225245662	12.571603354729177	59.87830389870044	109.82434597800733	92.13746417860713	18.648052602392855	0.9723964113980208	0.854317686409309	0.45593622672005396	65.08197606394815	-11.137586881089284
88	112.0	87.0		(0.0, 134.3018993668777, 91.45284905031656)	#00865b	0.0	134.3018993668777	91.45284905031656	160.85698689956334	254.99999999999997	134.3018993668777	71.66900884530405	-64.06779490910685	12.816676080957844	59.9241586137954	110.07900683105632	91.88133955348216	18.32003929362478	0.9733152513386251	0.8571481340098732	0.4648243160843006	65.33719867181003	-11.312612852161447
89	113.0	88.0		(0.0, 134.6547817394202, 90.92069310229924)	#00865a	0.0	134.6547817394202	90.92069310229924	160.512795131886	255.00000000000003	134.6547817394202	71.74354994767319	-64.38392169549218	13.208325485502858	59.92712095968011	110.36003165278241	91.35803398867044	17.812359773831687	0.9743275716281952	0.8613775207937502	0.4790283238521909	65.72479923911713	-11.59334295062014
90	114.0	89.0		(0.0, 134.55548150616463, 91.28223925358213)	#00865b	0.0	134.55548150616463	91.28223925358213	160.70391108491557	255.00000000000003	134.55548150616463	71.72318402863326	-64.22366746404595	12.993626652777701	59.96864711762746	110.28320337887372	91.71497167610796	18.08088734493996	0.9740509882077117	0.8592335166861296	0.4712418090448267	65.52490973762671	-11.43759829365875
91	115.0	90.0		(0.0, 134.60046651116295, 91.10196601132955)	#00865b	0.0	134.60046651116295	91.10196601132955	160.60994811059177	255.0	134.60046651116295	71.73236491682117	-64.30182051661592	13.098964510507427	59.94653782072643	110.31783289236921	91.53695101632789	17.94949975893443	0.9741756710886124	0.8602791082079319	0.4750621129494992	65.62245799266148	-11.51421234261099
92	116.0	91.0		(0.0, 134.136287904032, 91.27590803065645)	#00865b	0.0	134.136287904032	91.27590803065645	160.82828418330462	255.0	134.136287904032	71.63277708329154	-64.06309101721358	12.843008612822548	59.83743085638122	109.94258319560147	91.7045118293902	18.30550606090884	0.9728231986771217	0.8570852017337643	0.46577932197174465	65.33775708507926	-11.336064814394632
93	117.0	92.0		(0.0, 134.42785738087304, 91.13028990336555)	#00865b	0.0	134.42785738087304	91.13028990336555	160.67473439459815	255.00000000000003	134.42785738087304	71.6952561286904	-64.22538819547586	13.021745581679012	59.898693768743755	110.17790631789403	91.56326557814063	18.060195301999656	0.9736717077992033	0.8592565379519055	0.47226160246185733	65.53217794987091	-11.461396542458122
94	118.0	93.0		(0.0, 134.31922692435856, 91.4381872709097)	#00865b	0.0	134.31922692435856	91.4381872709097	160.84516686017088	255.0	134.31922692435856	71.67270435306787	-64.07946596668529	12.830245747764323	59.92659780073309	110.09292788403866	91.86699766744418	18.30191067473638	0.9733654389179697	0.8573042783760009	0.46531644922810256	65.35130575989743	-11.322271500581369
95	119.0	94.0		(0.0, 134.3282239253582, 91.24825058313895)	#00865b	0.0	134.3282239253582	91.24825058313895	160.75759267114674	254.99999999999997	134.3282239253582	71.67410860056528	-64.14697220375531	12.927065761906809	59.89139953348883	110.09821802065977	91.67905031656115	18.184430705507825	0.9733845095808391	0.8582074286283341	0.468827835220288	65.43655761210258	-11.393792064169672
96	120.0	95.0		(0.0, 134.4028657114295, 91.72809063645451)	#00865b	0.0	134.4028657114295	91.72809063645451	160.94916733400603	254.99999999999997	134.4028657114295	71.69155520947645	-64.01431857187117	12.718424901085923	60.010506497834044	110.16395770743085	92.15483838720426	18.427965984208548	0.9736214467285823	0.8564326865258405	0.46126102578969025	65.26554461724481	-11.237244220545286
97	121.0	96.0		(0.0, 134.60079973342218, 91.20626457847384)	#00865b	0.0	134.60079973342218	91.20626457847384	160.6563399738078	255.0	134.60079973342218	71.73273058097078	-64.26681640593984	13.047662292048212	59.96750083305564	110.31921229590135	91.64020993002332	18.01119803365365	0.9741806370634378	0.8598107963487326	0.4732015276886809	65.5779321284387	-11.476396136461775
98	122.0	97.0		(0.0, 134.0113295568144, 91.69710096634455)	#00865b	0.0	134.0113295568144	91.69710096634455	161.05493226711224	255.0	134.0113295568144	71.60698698613916	-63.872441528414704	12.589947594862739	59.882932355881366	109.84554431522825	92.12024325224925	18.62321653146512	0.972472951125267	0.8545345465441214	0.456601520031698	65.10142523203425	-11.150671922756294
99	123.0	98.0		(0.0, 134.53915361546152, 91.15328223925358)	#00865b	0.0	134.53915361546152	91.15328223925358	160.65134042679665	254.99999999999997	134.53915361546152	71.71930330022089	-64.26078072635538	13.051197256717352	59.93779406864378	110.26856778740421	91.58714095301568	18.013282168692005	0.973998285202453	0.8597300463947091	0.47332973078317564	65.57272061912998	-11.480472446743125
100	124.0	99.0		(0.0, 134.44685104965012, 91.2215928023992)	#00865b	0.0	134.44685104965012	91.2215928023992	160.7097341842741	255.0	134.44685104965012	71.69960733102403	-64.2019825948772	12.983698389207987	59.92284238587138	110.19430732422526	91.6538453848717	18.104019678832756	0.9737308001692697	0.8589433998626832	0.4708817392190352	65.50168694754996	-11.43284769583416
101	125.0	100.0		(0.0, 134.4901699433522, 91.4105298233922)	#00865b	0.0	134.4901699433522	91.4105298233922	160.78091203032668	255.0	134.4901699433522	71.70947510353992	-64.15513570896891	12.906529798701971	59.97405864711763	110.231507994002	91.8413262245918	18.192447357893705	0.9738648114196162	0.8583166462667865	0.468083054358891	65.44050694547683	-11.37475435587355
102	126.0	101.0		(0.0, 134.5271576141286, 91.16927690769744)	#00865b	0.0	134.5271576141286	91.16927690769744	160.66209909936688	254.99999999999997	134.5271576141286	71.71676409680076	-64.25074317309793	13.038916162582082	59.937274241919354	110.25899225924691	91.60285571476174	18.029295181798485	0.9739638010445878	0.8595957563031451	0.47288433049794293	65.56044030503635	-11.47170023206238
103	127.0	102.0		(0.0, 134.89736754415196, 91.28590469843385)	#00865b	0.0	134.89736754415196	91.28590469843385	160.60238077005732	255.0	134.89736754415196	71.7967762098307	-64.35478811871099	13.116968551276308	60.075364878373875	110.5609905598134	91.72201932689103	17.89746735538813	0.9750504214842811	0.8609877494427858	0.4757150681996972	65.67795381845688	-11.520378981983812
104	128.0	103.0		(0.0, 134.3485504831723, 91.84738420526492)	#00865b	0.0	134.3485504831723	91.84738420526492	161.01899895828166	255.00000000000003	134.3485504831723	71.68018204892128	-63.95305252321049	12.63995952737016	60.017527490836386	110.12110010663115	92.27239586804399	18.528092350767558	0.9734669912560898	0.8556130223035558	0.4584153102981427	65.19019484470095	-11.180096210516417
105	129.0	104.0		(0.0, 134.09930023325558, 91.40253248917027)	#00865b	0.0	134.09930023325558	91.40253248917027	160.89620109732826	255.0	134.09930023325558	71.62515030841415	-64.00600332803636	12.767079314190411	59.85128957014328	109.91388042985672	91.82950016661111	18.40075282958435	0.9727196217416193	0.8563214388116502	0.4630255826960927	65.2668888200091	-11.28056008345592
106	130.0	105.0		(0.0, 133.99300233255582, 91.85138287237588)	#00855b	0.0	133.99300233255582	91.85138287237588	161.12963271518203	254.99999999999997	133.99300233255582	71.60346460560656	-63.81329876343222	12.507486293339776	59.90810729756748	109.83229529490171	92.27279906697768	18.724474783007576	0.9724251147347737	0.8537432892405599	0.45361088362630575	65.02748889853538	-11.08946447919041
107	131.0	106.0		(0.0, 134.28023992002664, 91.41886037987338)	#00865b	0.0	134.28023992002664	91.41886037987338	160.84839009864137	254.99999999999997	134.28023992002664	71.66424137232646	-64.0708344388447	12.825454322778596	59.91064645118294	110.0610493968677	91.84747417527491	18.31170944480816	0.9732505057221558	0.857188799171625	0.46514267789862584	65.34190159672067	-11.319637785058537
108	132.0	107.0		(0.0, 133.94301899366877, 91.45084971676108)	#00855b	0.0	133.94301899366877	91.45084971676108	160.96556150690486	255.0	133.94301899366877	71.59153493699031	-63.92888104641392	12.68589490416585	59.81250583138954	109.78743116294568	91.87577140953016	18.514776485053034	0.9722631014936993	0.8552896377347279	0.46008125550642137	65.17540764250028	-11.22383179458574
109	133.0	108.0		(0.0, 134.0829723425525, 91.39920026657781)	#00865b	0.0	134.0829723425525	91.39920026657781	160.89969009625156	254.99999999999997	134.0829723425525	71.62161578658412	-64.00077586901581	12.762723542158326	59.84556147950684	109.90058022992336	91.82603798733756	18.40769474482924	0.9726716204638175	0.8562515018526612	0.4628676112577069	65.26091038324212	-11.27770757120862
110	134.0	109.0		(0.0, 134.325224925025, 91.59280239920027)	#00865b	0.0	134.325224925025	91.59280239920027	160.91240604301555	255.00000000000003	134.325224925025	71.67443408391902	-64.02970780257306	12.756412254620697	59.9593802065978	110.09944421859382	92.02012662445851	18.39020246105626	0.9733889298723621	0.8566385754658091	0.4626387188448255	65.28805047550985	-11.267310403431232
111	135.0	110.0		(0.0, 133.91436187937353, 91.60713095634789)	#00855b	0.0	133.91436187937353	91.60713095634789	161.04434939048517	255.0	133.91436187937353	71.58578493705845	-63.86499871536977	12.598517029350953	59.83487837387537	109.76581139286904	92.03020326557815	18.622990527844873	0.9721850124742047	0.8544349708786518	0.45691230899913793	65.09578090977193	-11.159339042792036
112	136.0	111.0		(0.0, 134.244251916028, 91.4915028323892)	#00865b	0.0	134.244251916028	91.4915028323892	160.89180796640082	255.00000000000003	134.244251916028	71.65668335215805	-64.03236936824602	12.776512042455801	59.914018660446516	110.03258493168944	91.9190303232256	18.3743617436716	0.973147862523675	0.8566741839342037	0.46336768086858865	65.29459079343793	-11.284151630326424
113	137.0	112.0		(0.0, 134.31489503498833, 91.03698767077641)	#00865b	0.0	134.31489503498833	91.03698767077641	160.66726373738152	255.00000000000003	134.31489503498833	71.6706380424869	-64.21303349279295	13.026349261313497	59.84501499500166	110.08514390536486	91.46976674441854	18.06634569716704	0.9733373769755085	0.8590912472568546	0.4724285648024872	65.52098477147815	-11.467488806635595
114	138.0	113.0		(0.0, 134.34921692769078, 91.52015994668444)	#00865b	0.0	134.34921692769078	91.52015994668444	160.8726580055657	254.99999999999997	134.34921692769078	71.67940255333538	-64.06349745392315	12.800923649777296	59.95228923692103	110.11816313228924	91.94845051649452	18.334122350640573	0.9734564051610073	0.8570906393560158	0.4642530202971626	65.32989631337436	-11.299805354641718
115	139.0	114.0		(0.0, 134.23092302565811, 91.34488503832056)	#00865b	0.0	134.23092302565811	91.34488503832056	160.83033163119651	255.0	134.23092302565811	71.65339390651363	-64.07660906986156	12.843772868586601	59.880563145618126	110.020197994002	91.77374541819393	18.29476225346597	0.9731031895518318	0.8572660566175496	0.4658070393503065	65.35116166826498	-11.334392168797862
116	140.0	115.0		(0.0, 133.9170276574475, 91.08430523158947)	#00855b	0.0	133.9170276574475	91.08430523158947	160.8092862386006	255.00000000000003	133.9170276574475	71.58488274210863	-64.04248416686708	12.856921271471577	59.73113962012662	109.76241943352214	91.51263245584805	18.311650183010016	0.9721727600359684	0.8568095074735299	0.4662838944522069	65.32028936589488	-11.351583191886487
117	141.0	116.0		(0.0, 134.2499166944352, 91.64478507164279)	#00865b	0.0	134.2499166944352	91.64478507164279	160.9585885763644	255.00000000000003	134.2499166944352	71.65833806947194	-63.982925370094925	12.703241185306968	59.94643118960347	110.03881638787072	92.07083638787071	18.462019087040893	0.9731703347417816	0.8560126841773706	0.46071035568942476	65.23179497397888	-11.229536802733548
118	142.0	117.0		(0.0, 134.53248917027656, 91.08430523158947)	#00865b	0.0	134.53248917027656	91.08430523158947	160.62259122388122	255.0	134.53248917027656	71.71767316660872	-64.28144059926689	13.082773256041836	59.92193268910363	110.26242036654448	91.51878707097633	17.975975477648657	0.9739761468482047	0.8600064500315144	0.47447490229238526	65.59925732495819	-11.503908284493995
119	143.0	118.0		(0.0, 133.98333888703766, 91.22859046984338)	#00855b	0.0	133.98333888703766	91.22859046984338	160.8537022114782	255.0	133.98333888703766	71.59961706177903	-64.01957462752716	12.810148913730579	59.780553148950354	109.81782442852382	91.65613795401532	18.36099397266402	0.9723728623993798	0.8565030060725671	0.4645875943302969	65.28863492738589	-11.315297037054629
120	144.0	119.0		(0.0, 134.45618127290902, 90.91669443518828)	#00865a	0.0	134.45618127290902	90.91669443518828	160.57085077434368	255.0	134.45618127290902	71.70075834749919	-64.30837696359349	13.13754175608195	59.86475508163945	110.19864612795735	91.35208930356549	17.91796810190216	0.9737464317777971	0.860366825387843	0.47646119970782297	65.63659307950435	-11.54606722843276
121	145.0	120.0		(0.0, 134.21359546817726, 91.27990669776742)	#00865b	0.0	134.21359546817726	91.27990669776742	160.80655452796228	254.99999999999997	134.21359546817726	71.64947192791257	-64.09178514720566	12.869415102074555	59.86219593468843	110.00543036654447	91.70924358547151	18.265693460366812	0.9730499263401685	0.8574690938282971	0.46673701008286017	65.37108510974157	-11.353814303759323
122	146.0	121.0		(0.0, 133.80606464511828, 91.72142619126957)	#00855b	0.0	133.80606464511828	91.72142619126957	161.1288201777105	255.0	133.80606464511828	71.56270110560047	-63.78422023676033	12.502556828426847	59.824165278240585	109.6790456781073	92.14227257580806	18.749888748925567	0.9718715179027104	0.8533542543922101	0.4534321059820601	64.99800518831012	-11.090130528640575
123	147.0	122.0		(0.0, 134.10063312229258, 91.47850716427857)	#00865b	0.0	134.10063312229258	91.47850716427857	160.92978759355523	254.99999999999997	134.10063312229258	71.62565267142152	-63.98090295608389	12.730186937881726	59.866897700766415	109.91577087970677	91.90472842385871	18.445033521637097	0.9727264441825133	0.8559856267704752	0.46168760134444664	65.23506421050905	-11.253096002194573
124	148.0	123.0		(0.0, 134.5794735088304, 91.24358547150949)	#00865b	0.0	134.5794735088304	91.24358547150949	160.67942150131353	255.00000000000003	134.5794735088304	71.72824276375034	-64.24598398467879	13.02145900359748	59.968353882039324	110.30228359213596	91.6769443518827	18.044923822310196	0.9741196893676869	0.8595320842276716	0.47225120909153956	65.55230623511254	-11.45757398259749
125	149.0	124.0		(0.0, 133.8003998667111, 91.72275908030656)	#00855b	0.0	133.8003998667111	91.72275908030656	161.1311591766596	255.0	133.8003998667111	71.56148016655658	-63.7815606055685	12.499819146414737	59.822675774741754	109.67445778073977	92.1435354881706	18.753778918118122	0.9718549366968096	0.8533186718047889	0.45333281805741427	64.9948686588017	-11.08821319864511
126	150.0	125.0		(0.0, 134.02665778073975, 91.41319560146617)	#00865b	0.0	134.02665778073975	91.41319560146617	160.92314041778755	255.0	134.02665778073975	71.60949512929609	-63.974144342381024	12.735152559249352	59.83090303232255	109.85497905031656	91.83933022325891	18.446750003355156	0.9725070134630406	0.8558952048489447	0.46186769028026436	65.22940483437786	-11.258532303384925
127	151.0	126.0		(0.0, 134.2359213595468, 91.51182939020326)	#00865b	0.0	134.2359213595468	91.51182939020326	160.90343112187904	255.0	134.2359213595468	71.65494353631125	-64.02228140597921	12.76345842112776	59.91550149950017	110.0260332589137	91.93907030989669	18.390942545737435	0.9731242346079901	0.8565392194322222	0.4628942632236468	65.28214447530235	-11.27464888403137
128	152.0	127.0		(0.0, 134.29890036654447, 90.99800066644453)	#00865a	0.0	134.29890036654447	90.99800066644453	160.6546890933948	255.00000000000003	134.29890036654447	71.66707843555422	-64.21997836104948	13.039723988491158	59.83225924691769	110.07173540486504	91.43100966344554	18.051915518412354	0.9732890350244732	0.8591841610347594	0.47291362804149706	65.5304511077842	-11.477742183765681
129	153.0	128.0		(0.0, 134.59146951016328, 90.69110296567811)	#00865a	0.0	134.59146951016328	90.69110296567811	160.42950268501073	255.00000000000003	134.59146951016328	71.7292694511532	-64.4368226676676	13.298625312750346	59.861576141286235	110.30615625458181	91.13010663112296	17.710301220044595	0.974133632500481	0.862085270602399	0.4823032412471312	65.79481401078178	-11.661116143571382
130	154.0	129.0		(0.0, 134.29790069976676, 91.23058980339887)	#00865b	0.0	134.29790069976676	91.23058980339887	160.7589050884802	254.99999999999997	134.29790069976676	71.66751921575678	-64.14115462222247	12.924645379403854	59.87846717760747	110.07339569810064	91.66126291236255	18.190482197612177	0.9732950211278191	0.8581295965574411	0.468740054844589	65.43037654220856	-11.392720751146639
131	155.0	130.0		(0.0, 134.24258580473176, 91.25691436187937)	#00865b	0.0	134.24258580473176	91.25691436187937	160.78746568303788	255.00000000000003	134.24258580473176	71.65566171888669	-64.11079942933156	12.891380405950304	59.866584471842714	110.02873770743085	91.68677107630789	18.23624936671147	0.9731339880295203	0.8577234814885385	0.46753362905701046	65.39405395170803	-11.36940311747822
132	156.0	131.0		(0.0, 134.593802065978, 90.94001999333555)	#00865a	0.0	134.593802065978	90.94001999333555	160.53976569385716	254.99999999999997	134.593802065978	71.73047328035624	-64.35380939428609	13.176448164298748	59.912082639120285	110.31069721092967	91.37655781406198	17.85697423429335	0.9741499813427799	0.8609746553162329	0.47787222425712395	65.68889989779518	-11.571384153446113
133	157.0	132.0		(0.0, 134.52649116961013, 90.97034321892703)	#00865a	0.0	134.52649116961013	90.97034321892703	160.5735743620484	255.00000000000003	134.52649116961013	71.71605973997775	-64.31752598424356	13.136816374684335	59.89728090636454	110.25633617460846	91.40590469843386	17.911580243032425	0.9739542353864427	0.8604892280082134	0.4764348921917465	65.64541182136053	-11.543848612413953
134	158.0	133.0		(0.0, 134.27690769743418, 91.12962345884705)	#00865b	0.0	134.27690769743418	91.12962345884705	160.72016180065265	254.99999999999997	134.27690769743418	71.66270629700713	-64.16705011100754	12.96671640033733	59.851766077974005	110.05526771076308	91.56109630123291	18.14203073791623	0.9732296583259894	0.8584760462818758	0.47026585087850964	65.46408216843287	-11.424339869037544
135	159.0	134.0		(0.0, 134.39653448850385, 91.22859046984338)	#00865b	0.0	134.39653448850385	91.22859046984338	160.72809949321143	254.99999999999997	134.39653448850385	71.68878151365264	-64.1801073840772	12.961803668529193	59.90864378540487	110.15350453515495	91.66026991002998	18.135562399194274	0.9735837779999172	0.8586507365028019	0.4700876800962882	65.47590807444504	-11.417862889082986
136	160.0	135.0		(0.0, 134.50383205598135, 91.10029990003332)	#00865b	0.0	134.50383205598135	91.10029990003332	160.63838115576522	254.99999999999997	134.50383205598135	71.71154419349332	-64.26494666790411	13.0643827973403	59.91624791736088	110.2393093502166	91.5343352215928	18.001055010760943	0.9738929111078983	0.8597857815582176	0.473807932764996	65.57942869607817	-11.491037545448343
137	161.0	136.0		(0.0, 134.40653115628123, 91.2485838053982)	#00865b	0.0	134.40653115628123	91.2485838053982	160.73399544816712	255.0	134.40653115628123	71.69099286491232	-64.17724759215898	12.955617183749402	59.915741419526825	110.16183835721425	91.68016327890703	18.141975816972263	0.9736138096962081	0.8586124760115544	0.46986331392376673	65.4718804153137	-11.413051548464468
138	162.0	137.0		(0.0, 134.20226591136287, 91.25658113962012)	#00865b	0.0	134.20226591136287	91.25658113962012	160.79957094013275	255.0	134.20226591136287	71.64696146462988	-64.09524916250464	12.8767484024372	59.85401866044651	109.99597828390536	91.68603798733754	18.258042927115902	0.9730158324934649	0.8575154380836897	0.4670029679883402	65.37592534429797	-11.359517805085622
139	163.0	138.0		(0.0, 134.37254248583807, 91.17360879706764)	#00865b	0.0	134.37254248583807	91.17360879706764	160.7108210250662	255.00000000000003	134.37254248583807	71.68345407477477	-64.18933179618914	12.980105984628088	59.89020993002333	110.13342897700768	91.60559813395534	18.11601607192439	0.9735114276549921	0.858774147768014	0.47075145294267134	65.48857509377828	-11.431960995643864
140	164.0	139.0		(0.0, 134.58847050983005, 90.97800733088971)	#00865a	0.0	134.58847050983005	90.97800733088971	160.55830651151274	255.0	134.58847050983005	71.72943206981756	-64.33894315803707	13.155739009478351	59.918027324225264	110.30676966011329	91.41411196267912	17.882432602724254	0.9741358409756466	0.8607757633974665	0.47712116222939766	65.67018406840836	-11.55628483006319
141	165.0	140.0		(0.0, 134.58080639786738, 91.0213262245918)	#00865b	0.0	134.58080639786738	91.0213262245918	160.57992903780112	254.99999999999997	134.58080639786738	71.72790347491853	-64.32137768088964	13.13154924139328	59.92431522825725	110.30100381539486	91.45692102632457	17.912319996786753	0.974115081588119	0.860540758962223	0.4762438682777243	65.64813182602217	-11.538671874765328
142	166.0	141.0		(0.0, 135.01432855714762, 90.31422859046984)	#00875a	0.0	135.01432855714762	90.31422859046984	160.13539728218217	255.0	135.01432855714762	71.81918806181476	-64.727113861554	13.640052547985482	59.91728757080973	110.64568076974342	90.76122959013662	17.256558722087217	0.9753547901046692	0.8659690090003295	0.49468583405889127	66.14869841771932	-11.899923940688298
143	167.0	142.0		(0.0, 134.29923358880373, 91.18793735421526)	#00865b	0.0	134.29923358880373	91.18793735421526	160.7394450068481	255.0	134.29923358880373	71.66768632136922	-64.1560525290813	12.946155779046453	59.87034988337221	110.07402514161946	91.61905031656116	18.164457603289485	0.9732972905388768	0.8583289121899333	0.4695201757386035	65.44923242918573	-11.40860420266825
144	168.0	143.0		(0.0, 134.3422192602466, 91.16927690769744)	#00865b	0.0	134.3422192602466	91.16927690769744	160.71807540907974	255.0	134.3422192602466	71.67690370174506	-64.17902685163595	12.97112137552443	59.87994335221593	110.10874834055315	91.60100633122292	18.1299642507992	0.973422469009205	0.8586362803104658	0.4704256067751071	65.47669415419196	-11.42604222237654
145	169.0	144.0		(0.0, 134.04431856047984, 91.30589803398867)	#00865b	0.0	134.04431856047984	91.30589803398867	160.8697208570427	254.99999999999997	134.04431856047984	71.61300586720914	-64.01721159839013	12.79446433072926	59.814918360546486	109.86818609463512	91.73328223925358	18.373509484691343	0.9725546917386199	0.856471391655085	0.4640187592032637	65.28324209430288	-11.302205964992709
146	170.0	145.0		(0.0, 134.434521826058, 91.21059646784406)	#00865b	0.0	134.434521826058	91.21059646784406	160.7085599274238	255.0	134.434521826058	71.69691904721236	-64.20090666619777	12.984598170805196	59.916821059646786	110.18417417194269	91.6428357214262	18.104208645961663	0.9736942913954499	0.8589290052630063	0.47091437173333967	65.50081073100634	-11.433805702374578
147	171.0	146.0		(0.0, 134.60946351216262, 91.07797400866377)	#00865b	0.0	134.60946351216262	91.07797400866377	160.59653978210875	255.0	134.60946351216262	71.73423485383191	-64.31338729916747	13.114094578975454	59.94452849050317	110.324887020993	91.51328890369876	17.930371165713836	0.9742010661406847	0.860433857502716	0.47561083741468313	65.63681331782514	-11.52513845739479
148	172.0	147.0		(0.0, 134.78807064311897, 90.68677107630789)	#00865a	0.0	134.78807064311897	90.68677107630789	160.3686041251029	255.00000000000003	134.78807064311897	71.77157962156144	-64.51427881738731	13.37274590652795	59.92165611462846	110.465828967011	91.127784071976	17.600962958770744	0.9747082341980428	0.8631215384229792	0.4849913839522141	65.8856775362305	-11.710628302707672
149	173.0	148.0		(0.0, 134.62845718093968, 91.19726757747418)	#00865b	0.0	134.62845718093968	91.19726757747418	160.64397802089005	255.00000000000003	134.62845718093968	71.73866105475045	-64.28055933964949	13.062226323713588	59.974275241586135	110.34158556814394	91.63157947350882	17.990831861160604	0.9742611770439735	0.859994659863963	0.47372972361214244	65.5942990323863	-11.48647486600069
150	174.0	149.0		(0.0, 134.5831389536821, 90.34488503832056)	#00865a	0.0	134.5831389536821	90.34488503832056	160.2776539798556	255.0	134.5831389536821	71.72649950023964	-64.55040238800291	13.467071027870148	59.78975008330556	110.29570821392868	90.78726757747418	17.508739695553345	0.9740960146303156	0.8636048272764643	0.4884122872925581	65.94024909357556	-11.784511097673507
151	175.0	150.0		(0.0, 134.5831389536821, 91.26157947350883)	#00865b	0.0	134.5831389536821	91.26157947350883	160.68633568054193	255.0	134.5831389536821	71.729082926097	-64.24134395049292	13.013936135605398	59.97308897034321	110.30545267577473	91.69479506831057	18.053601521436057	0.974131099359799	0.859470006288985	0.47197837610837573	65.5462646251268	-11.451934772479012
152	176.0	151.0		(0.0, 134.75374875041652, 90.55448183938687)	#00865a	0.0	134.75374875041652	90.55448183938687	160.31998338262497	255.0	134.75374875041652	71.76382156967387	-64.545612778728	13.425664611363008	59.88455848050649	110.43653962679106	90.99647450849717	17.54088206120672	0.9746028744289528	0.8635407482074335	0.48691059456716973	65.92711581161655	-11.750134305666474
153	177.0	152.0		(0.0, 134.61046317894036, 91.04431856047984)	#00865b	0.0	134.61046317894036	91.04431856047984	160.58123703479995	255.0	134.61046317894036	71.73435529783819	-64.32511332913803	13.131065720521384	59.938107297567484	110.32534139286905	91.47998000666443	17.909850765888006	0.9742027018545049	0.8605907373316982	0.47622633235365386	65.65169526952906	-11.537606289851269
154	178.0	153.0		(0.0, 134.2755748083972, 91.50983005664779)	#00865b	0.0	134.2755748083972	91.50983005664779	160.8904583818285	255.00000000000003	134.2755748083972	71.66349187300023	-64.03836682454144	12.778990963480496	59.9273942019327	110.05822646784407	91.93748750416528	18.36813746238809	0.973240326997253	0.856754422507729	0.4634575842696462	65.30095738654408	-11.285254929883006
155	179.0	154.0		(0.0, 134.38253915361545, 91.30056647784072)	#00865b	0.0	134.38253915361545	91.30056647784072	160.76447746242084	255.0	134.38253915361545	71.68596743005337	-64.15042049925069	12.921212717160735	59.91870043318893	110.14289983005663	91.73138620459846	18.1858621216625	0.973545560777022	0.8582535625721287	0.46861556196754134	65.4387819898323	-11.388171902846953
156	180.0	155.0		(0.0, 134.44485171609463, 91.19260246584471)	#00865b	0.0	134.44485171609463	91.19260246584471	160.69740178303664	255.00000000000003	134.44485171609463	71.69909467907395	-64.21097664947584	12.997253706094059	59.91642452515828	110.1923748983672	91.62512495834721	18.087912890341745	0.9737238379973396	0.859063729228277	0.4713733519321189	65.51319047474415	-11.44290834215911
157	181.0	156.0		(0.0, 134.34355214928357, 91.40986337887371)	#00865b	0.0	134.34355214928357	91.40986337887371	160.82512122828123	254.99999999999997	134.34355214928357	71.67786991128511	-64.09845655664658	12.85310535536186	59.928473842052654	110.11238861379539	91.8392002665778	18.271875854468796	0.973435590810336	0.8575583490642797	0.4661455020496268	65.37441739870683	-11.338648688603492
158	182.0	157.0		(0.0, 134.2649116961013, 91.30856381206264)	#00865b	0.0	134.2649116961013	91.30856381206264	160.80376443492526	254.99999999999997	134.2649116961013	71.660623733156	-64.10205732951485	12.874129952604685	59.883835388203934	110.04742429523493	91.73812729090302	18.25469878949687	0.9732013756527551	0.8576065229673993	0.4669080042750567	65.38208451795462	-11.35609302848322
159	183.0	158.0		(0.0, 134.38953682105964, 91.29056981006332)	#00865b	0.0	134.38953682105964	91.29056981006332	160.75789170921118	255.0	134.38953682105964	71.68744781062387	-64.15650477437995	12.928702360961664	59.91887037654115	110.14847847050983	91.72155948017328	18.17612469495075	0.9735656653802567	0.858334962674649	0.4688871900039754	65.4462256329834	-11.393547963803488
160	184.0	159.0		(0.0, 134.28090636454516, 91.26224591802732)	#00865b	0.0	134.28090636454516	91.26224591802732	160.77820818557882	254.99999999999997	134.28090636454516	71.66394310858765	-64.12388386844114	12.902813408253454	59.879530156614464	110.05992600466513	91.6924325224925	18.218517763669617	0.9732464550920357	0.8578985351575972	0.4679482714684113	65.40913603023304	-11.376962005025122
161	185.0	160.0		(0.0, 134.68010663112295, 90.95434855048318)	#00865a	0.0	134.68010663112295	90.95434855048318	160.52017071812952	255.0	134.68010663112295	71.7490969604329	-64.38237972766031	13.200978323661028	59.94170276574475	110.38096335221593	91.39160613128958	17.81859454345482	0.9744029039399625	0.8613568911645947	0.47876186323036374	65.72181257465753	-11.587338576659606
162	186.0	161.0		(0.0, 135.08963678773742, 90.46284571809397)	#00875a	0.0	135.08963678773742	90.46284571809397	160.17903128730848	255.0	135.08963678773742	71.8357891274646	-64.70605174453198	13.593888096560459	59.970356547817396	110.70844097634122	90.90911362879041	17.304330491202695	0.9755802441837167	0.8656872238330806	0.4930115809666309	66.11858230443131	-11.864542885350518
163	187.0	162.0		(0.0, 134.40253248917028, 91.1732755748084)	#00865b	0.0	134.40253248917028	91.1732755748084	160.70158823033555	255.0	134.40253248917028	71.68991847891934	-64.20107775264216	12.99126659021448	59.899440186604465	110.15778931356215	91.60556814395201	18.099486483503217	0.973599218783209	0.8589312941887728	0.4711562163014402	65.50230066355553	-11.439493237207024
164	188.0	163.0		(0.0, 134.6791069643452, 90.92669110296568)	#00865a	0.0	134.6791069643452	90.92669110296568	160.50814999554646	255.0	134.6791069643452	71.74880384813451	-64.39131154120858	13.214269989467242	59.93586137954014	110.37985722425857	91.36421526157947	17.802710273633856	0.9743989232700054	0.861476387821645	0.4792439140701423	65.73323309674883	-11.597124246034126
165	189.0	164.0		(0.0, 134.91769410196602, 90.40419860046651)	#00865a	0.0	134.91769410196602	90.40419860046651	160.20415522317282	254.99999999999997	134.91769410196602	71.798666334565	-64.65954351445791	13.560105107513841	59.905324891702776	110.56813131956015	90.84933355548151	17.362499171409365	0.9750760906997546	0.8650650010348612	0.49178636822974914	66.06612610123965	-11.844163196908042
166	190.0	165.0		(0.0, 134.38620459846717, 91.19293568810397)	#00865b	0.0	134.38620459846717	91.19293568810397	160.71531120054152	255.00000000000003	134.38620459846717	71.68645403480033	-64.18811726102291	12.975588501640622	59.898310563145614	110.14473352215929	91.6248683772076	18.120040164607577	0.9735521692097217	0.8587578987843726	0.47058761670878296	65.48648940414148	-11.428297566879719
167	191.0	166.0		(0.0, 134.73242252582472, 90.61412862379207)	#00865a	0.0	134.73242252582472	90.61412862379207	160.3529277920125	254.99999999999997	134.73242252582472	71.75939980531794	-64.51726598598812	13.388327757480557	59.889876707764074	110.41984824725091	91.05531156281239	17.587950470519672	0.9745428237772863	0.8631615030572513	0.4855564932806096	65.89176678803251	-11.723368176516317
168	192.0	167.0		(0.0, 134.44451849383537, 91.08530489836721)	#00865b	0.0	134.44451849383537	91.08530489836721	160.6496178135565	254.99999999999997	134.44451849383537	71.69872027699859	-64.24701125182608	13.050040527496742	59.894861712762406	110.1909636154615	91.5188970343219	18.024430491578983	0.973718753355373	0.8595458277960226	0.4732877795108279	65.55899642735217	-11.48187690242585
169	193.0	168.0		(0.0, 134.70343218927025, 90.91602799066978)	#00865a	0.0	134.70343218927025	90.91602799066978	160.49608529480884	255.0	134.70343218927025	71.75401019329749	-64.40431349651755	13.228442029073406	59.94126957680773	110.39950568810396	91.35390203265578	17.783166964250235	0.9744696290776131	0.8616503379591106	0.4797578935587276	65.74881957475942	-11.606944400816209
170	194.0	169.0		(0.0, 134.85604798400533, 90.2705764745085)	#00865a	0.0	134.85604798400533	90.2705764745085	160.16308255683796	254.99999999999997	134.85604798400533	71.78503225634559	-64.68082349631987	13.603834421891037	59.859490169943356	110.51662961012997	90.71643118960348	17.316297526413386	0.9748909303845403	0.8653497009651557	0.493372305841016	66.09593965698886	-11.877477035163443
171	195.0	170.0		(0.0, 134.45018327224258, 90.86771076307897)	#00865a	0.0	134.45018327224258	90.86771076307897	160.55080114502397	254.99999999999997	134.45018327224258	71.69932753948814	-64.32257170721545	13.159540790448165	59.85309896701099	110.19325265578141	91.30353548817061	17.892131287934056	0.973727000404581	0.8605567335628562	0.47725904199073627	65.65490647960245	-11.562397447328655
172	196.0	171.0		(0.0, 134.5348217260913, 91.40353215594801)	#00865b	0.0	134.5348217260913	91.40353215594801	160.76425611595607	255.0	134.5348217260913	71.71907550111102	-64.1748102738594	12.92633591989485	59.986501166277904	110.26770871709431	91.83484505164945	18.164013040904756	0.973995191531263	0.858579867696637	0.46880136593044125	65.46370317969962	-11.388352598135743
173	197.0	172.0		(0.0, 135.08763745418193, 90.18593802065978)	#00875a	0.0	135.08763745418193	90.18593802065978	160.05663570121214	254.99999999999997	135.08763745418193	71.83458108730133	-64.79858238665564	13.730515349589156	59.91435521492835	110.70387318893702	90.634955014995	17.140409934637344	0.9755638381536337	0.8669251697831099	0.4979666620692809	66.23732581472098	-11.96374564964356
174	198.0	173.0		(0.0, 135.1796067977341, 90.57080973008998)	#00875a	0.0	135.1796067977341	90.57080973008998	160.2002100208542	255.0	135.1796067977341	71.85541849454847	-64.70434939609359	13.573275038629685	60.01984005331556	110.78268026991003	91.01689770076642	17.319947073102604	0.9758468247136373	0.8656644485090748	0.49226400409923127	66.11268128011481	-11.847363784718155
175	199.0	174.0		(0.0, 134.7777407530823, 90.85504831722758)	#00865a	0.0	134.7777407530823	90.85504831722758	160.44661135120703	255.0	134.7777407530823	71.76983070602988	-64.45358798454154	13.285765135645677	59.95210929690103	110.45922575141618	91.29427524158613	17.706604643303606	0.9746844827022764	0.8623095698793598	0.4818368392728875	65.80863590229306	-11.64720032272689
176	200.0	175.0		(0.0, 134.8500499833389, 90.7194268577141)	#00865a	0.0	134.8500499833389	90.7194268577141	160.36457985840838	255.0	134.8500499833389	71.78500538302305	-64.52721290339613	13.37926869742092	59.947400866377876	110.51652811396202	91.16073308897035	17.58676690600392	0.9748905654260304	0.8632945805528561	0.48522794698904476	65.89966643282803	-11.713898962739446
177	201.0	176.0		(0.0, 134.38653782072643, 91.24191936021326)	#00865b	0.0	134.38653782072643	91.24191936021326	160.73708014500588	255.0	134.38653782072643	71.68666404767697	-64.17173669466342	12.951570341232355	59.908210596467846	110.14552492835722	91.6733655448184	18.14891076131064	0.9735550213314281	0.8585387469951002	0.46971654647849426	65.46567776104591	-11.410534182847265
178	202.0	177.0		(0.0, 134.5888037320893, 91.10863045651449)	#00865b	0.0	134.5888037320893	91.10863045651449	160.6164381865853	255.0	134.5888037320893	71.72987194276166	-64.29505851998695	13.091405512693566	59.944255248250585	110.3084288937021	91.54343218927023	17.9597937095806	0.9741418147577882	0.8601886410270194	0.47478796964066333	65.61432350018043	-11.508923153043346
179	203.0	178.0		(0.0, 134.63112295901365, 90.92935688103965)	#00865a	0.0	134.63112295901365	90.92935688103965	160.5237755799103	255.0	134.63112295901365	71.73848023279724	-64.37184753471331	13.195382903338126	59.92151949350216	110.34090335554815	91.3663745418194	17.830359305230683	0.9742587213554176	0.8612159834036149	0.4785589332812593	65.71037121336391	-11.584403723746222
180	204.0	179.0		(0.0, 134.9906697767411, 90.45751416194602)	#00865a	0.0	134.9906697767411	90.45751416194602	160.20611838353818	254.99999999999997	134.9906697767411	71.8145057204697	-64.66971108751967	13.560360688727059	59.93861046317895	110.62798350216596	90.90284571809397	17.35472083357839	0.9752912006352941	0.8652010306311609	0.49179563743198906	66.07612968502043	-11.842570510160334
181	205.0	180.0		(0.0, 134.92702432522492, 91.01466177940686)	#00865b	0.0	134.92702432522492	91.01466177940686	160.47283881101268	255.0	134.92702432522492	71.80239011870532	-64.4575228494132	13.261553038779494	60.0303098967011	110.58220041652783	91.45378540486504	17.72046798903032	0.975126662292063	0.8623622135217249	0.4809587355199565	65.80760625401129	-11.625862338696727
182	206.0	181.0		(0.0, 134.2549150283239, 91.44451849383539)	#00865b	0.0	134.2549150283239	91.44451849383539	160.86756234192688	255.0	134.2549150283239	71.65885103543523	-64.05234753951488	12.803537580758473	59.907927357547486	110.0407482005998	91.87262245918026	18.34071719662762	0.9731773011782308	0.8569414672432099	0.46434782012458603	65.31947488999504	-11.303970126736987
183	207.0	182.0		(0.0, 135.01532822392537, 90.57080973008998)	#00875a	0.0	135.01532822392537	90.57080973008998	160.249123231346	255.0	135.01532822392537	71.82012450543212	-64.64104923198622	13.513253011132909	59.968913695434864	110.64922035654783	91.01525491502832	17.40881250791232	0.9753675076637577	0.8648175703291072	0.49008717621461045	66.03842254895977	-11.807672589491652
184	208.0	183.0		(0.0, 134.61779406864378, 90.98700433188937)	#00865a	0.0	134.61779406864378	90.98700433188937	160.55348178658772	254.99999999999997	134.61779406864378	71.73577247683488	-64.34726298242116	13.162037866218522	59.92891702765745	110.3306877574142	91.42331222925691	17.871838457374967	0.9742219481361764	0.8608870723937607	0.477349603812681	65.67959724389789	-11.560214303376165
185	209.0	184.0		(0.0, 135.11262912362545, 90.57714095301566)	#00875a	0.0	135.11262912362545	90.57714095301566	160.22294949355444	254.99999999999997	135.11262912362545	71.8410500769937	-64.67641828305275	13.545674680026076	60.00034321892702	110.72833490836388	91.02249583472175	17.359929058664996	0.975651691556796	0.8652907646409513	0.4912630177490601	66.07968208505167	-11.828914234277875
186	210.0	185.0		(0.0, 134.9530156614462, 90.76007997334221)	#00865a	0.0	134.9530156614462	90.76007997334221	160.35185706454908	254.99999999999997	134.9530156614462	71.80726214538893	-64.55326848344717	13.396821338958254	59.987450849716765	110.60060957347551	91.20200933022326	17.55513583549251	0.9751928278209644	0.8636431721011211	0.4858645312755265	65.92874406420906	-11.72423825682185
187	211.0	186.0		(0.0, 134.40853048983672, 91.43852049316894)	#00865b	0.0	134.40853048983672	91.43852049316894	160.81817731059104	254.99999999999997	134.40853048983672	71.69195956327745	-64.11402886712881	12.862830578188289	59.954348550483175	110.16548164278575	91.86822059313562	18.253464311552165	0.9736269381359255	0.8577666873860684	0.4664982081662914	65.39159814577253	-11.34432097614652
188	212.0	187.0		(0.0, 134.8140619793402, 90.62879040319893)	#00865a	0.0	134.8140619793402	90.62879040319893	160.33501657286502	255.0	134.8140619793402	71.77700851214881	-64.54385696535253	13.41094715652449	59.91811729423526	110.486327994002	91.07064311896035	17.552374863115958	0.9747819623281184	0.8635172575884636	0.4863768344224486	65.9224011668187	-11.737921597398138
189	213.0	188.0		(0.0, 134.9616794401866, 91.10063312229256)	#00865b	0.0	134.9616794401866	91.10063312229256	160.50066663374648	255.0	134.9616794401866	71.81008270431903	-64.44197738133583	13.231807255390438	60.05824725091635	110.61126810729756	91.53924358547151	17.75272570064063	0.9752311329833797	0.8621542343182308	0.4798799407269171	65.78639047751747	-11.603215540387048
190	214.0	189.0		(0.0, 134.64545151616127, 91.22392535821393)	#00865b	0.0	134.64545151616127	91.22392535821393	160.650727223681	255.0	134.64545151616127	71.74239535975609	-64.27816357315425	13.055311681718184	59.984875041652785	110.35567513828724	91.6581406197934	17.997409860020404	0.974311891516989	0.8599626074609759	0.4734789492525363	65.59057459303112	-11.480972397585733
191	215.0	190.0		(0.0, 135.025658113962, 90.48283905364879)	#00875a	0.0	135.025658113962	90.48283905364879	160.20695339723406	255.0	135.025658113962	71.82209725295391	-64.67466481184836	13.56060110539512	59.954521826057984	110.65667723092304	90.92826724425191	17.35085681112259	0.9753942989544555	0.8652673053573436	0.49180435665939254	66.08102731393164	-11.841893063858285
192	216.0	191.0		(0.0, 134.74541819393536, 90.32255914695102)	#00865a	0.0	134.74541819393536	90.32255914695102	160.21920464128237	255.00000000000003	134.74541819393536	71.76137566069461	-64.62060925007972	13.537563694652533	59.83559146951017	110.42730654448518	90.76678773742087	17.40729095408687	0.9745696572748264	0.8645441085629391	0.4909688554245064	66.02339563092967	-11.83195291803814
193	217.0	192.0		(0.0, 135.08863712095967, 90.77607464178607)	#00875a	0.0	135.08863712095967	90.77607464178607	160.31845012715806	255.00000000000003	135.08863712095967	71.83645491352654	-64.60019979388932	13.438483880069096	60.03269243585471	110.71095847050984	91.2192002665778	17.491227494611042	0.9755892860239578	0.8642710551932299	0.487375512910379	65.98316953894603	-11.751379782302129
194	218.0	193.0		(0.0, 135.21626124625124, 90.46284571809397)	#00875a	0.0	135.21626124625124	90.46284571809397	160.1414052796562	255.00000000000003	135.21626124625124	71.86298622554742	-64.754808596584	13.64013963812103	60.00961012995668	110.81131068643785	90.91037987337555	17.235869928753672	0.9759495997919867	0.8663395304219975	0.49468899256991533	66.17581616971316	-11.895053304678406
195	219.0	194.0		(0.0, 134.8487170943019, 90.63912029323559)	#00865a	0.0	134.8487170943019	90.63912029323559	160.32924698713308	254.99999999999997	134.8487170943019	71.78449264986419	-64.55375641004663	13.418513287689127	59.93092635788071	110.51459161612794	91.08121626124625	17.539726233906798	0.9748836021512283	0.8636496999576652	0.48665123643758823	65.9336330373166	-11.742608950812732
196	220.0	195.0		(0.0, 135.0446517827391, 90.53182272575808)	#00875a	0.0	135.0446517827391	90.53182272575808	160.22306171949987	255.00000000000003	135.0446517827391	71.82631690010808	-64.6654848010566	13.543277510667062	59.97020659780074	110.67262838387205	90.97695101632789	17.36973623198656	0.975451604713201	0.8651444881270721	0.4911760792479383	66.06848939007628	-11.828823168896141
197	221.0	196.0		(0.0, 134.89603465511496, 90.60413195601465)	#00865a	0.0	134.89603465511496	90.60413195601465	160.29953831674584	254.99999999999997	134.89603465511496	71.79457117402639	-64.58380958191302	13.453138926167307	59.93859713428857	110.55266047650784	91.04705098300566	17.493259196136766	0.9750204755562899	0.8640517743574927	0.4879070096679436	65.97010995200446	-11.766740273833948
198	222.0	197.0		(0.0, 134.757080973009, 90.87670776407865)	#00865a	0.0	134.757080973009	90.87670776407865	160.4624560466462	255.0	134.757080973009	71.76544599977697	-64.43830536834211	13.267502699269663	59.950036654448525	110.44267198600468	91.31551149616794	17.730685128291835	0.97462493532556	0.8621051073100344	0.4811745127504028	65.7899827224391	-11.634310230960619
199	223.0	198.0		(0.0, 134.71609463512164, 90.90469843385539)	#00865a	0.0	134.71609463512164	90.90469843385539	160.48723295315412	255.0	134.71609463512164	71.75670382576632	-64.41302778247487	13.238673379273935	59.94292902365879	110.40967222592471	91.34281239586804	17.7695618203759	0.9745062104899371	0.8617669243650912	0.4801289554728729	65.75941469439168	-11.614148993534116
200	224.0	199.0		(0.0, 134.71009663445517, 91.0043318893702)	#00865b	0.0	134.71009663445517	91.0043318893702	160.5334124893325	254.99999999999997	134.71009663445517	71.7556934096181	-64.37714348886708	13.18728221156158	59.96099633455515	110.40585855381539	91.44138953682106	17.83199134656335	0.9744924883321578	0.8612868367430679	0.47826514427613365	65.71393319466998	-11.576557376784182
201	225.0	200.0		(0.0, 134.64578473842053, 90.87304231922693)	#00865a	0.0	134.64578473842053	90.87304231922693	160.49426834821517	254.99999999999997	134.64578473842053	71.7414785676299	-64.39649888545551	13.228569133977164	59.91480173275575	110.35221596134622	91.31076974341886	17.78893860950565	0.9742994408388912	0.8615457880944035	0.4797625032913593	65.74119036066267	-11.608423204134061
202	226.0	201.0		(0.0, 134.85571476174607, 90.95901366211262)	#00865a	0.0	134.85571476174607	90.95901366211262	160.46948124793056	255.0	134.85571476174607	71.78689816291357	-64.44870643387907	13.262942291067326	59.99707430856381	110.52367698767077	91.39798067310895	17.726073758038098	0.9749162707003819	0.8622442607478789	0.4810091197413007	65.79925074965905	-11.628594312290867
203	227.0	202.0		(0.0, 134.91102965678107, 90.65478173942019)	#00865a	0.0	134.91102965678107	90.65478173942019	160.31758499066365	255.0	134.91102965678107	71.79793830101639	-64.57253172185473	13.433554493142253	59.95337554148617	110.56538082305897	91.0973442185938	17.515265280014688	0.975066203495121	0.8639008904895791	0.4871967380944664	65.95507743373635	-11.752082530821854
204	228.0	203.0		(0.0, 134.95401532822393, 90.21159613462179)	#00865a	0.0	134.95401532822393	90.21159613462179	160.10770450151483	255.00000000000003	134.95401532822393	71.80593410629024	-64.73847472461985	13.668937009945004	59.87806397867378	110.59559131956016	90.65902032655781	17.22804490576303	0.9751747921214347	0.8661210033461852	0.49573339117830273	66.16577626425982	-11.922370106573826
205	229.0	204.0		(0.0, 134.89503498833722, 90.95568143952016)	#00865a	0.0	134.89503498833722	90.95568143952016	160.4562027567808	255.0	134.89503498833722	71.79534541428102	-64.46502002005589	13.278969945528441	60.008597134288564	110.55558531822724	91.39507497500833	17.702779827571582	0.9750309902802993	0.8624625164248584	0.4815903970924848	65.81846130836283	-11.639397723690307
206	230.0	205.0		(0.0, 134.89236921026324, 90.78373875374875)	#00865a	0.0	134.89236921026324	90.78373875374875	160.3805223165321	255.0	134.89236921026324	71.79428830294525	-64.52189000836484	13.362946341161486	59.97338220593136	110.55159188937021	91.2248250583139	17.60206123774089	0.9750166339692236	0.8632233667776656	0.4846359816434862	65.89114223602662	-11.700941123423217
207	231.0	206.0		(0.0, 134.69843385538155, 90.82905698100633)	#00865a	0.0	134.69843385538155	90.82905698100633	160.45884768572347	255.0	134.69843385538155	71.75268931377774	-64.43168586772485	13.269581093924243	59.92232589136955	110.39452053982008	91.26775074975008	17.73420608738301	0.9744516906101713	0.862016546550136	0.4812498902014491	65.78391844642128	-11.637245930405696
208	232.0	207.0		(0.0, 135.09096967677442, 90.49750083305565)	#00875a	0.0	135.09096967677442	90.49750083305565	160.19402675822877	254.99999999999997	135.09096967677442	71.83617292461919	-64.69489287705655	13.577204363627615	59.9777007664112	110.70989219926692	90.94343552149284	17.324242631869485	0.9755854564174284	0.8655379319392703	0.49240650951899056	66.10423316782013	-11.85237974345302
209	233.0	208.0		(0.0, 135.02299233588803, 90.91869376874375)	#00875a	0.0	135.02299233588803	90.91869376874375	160.4014274291468	255.00000000000003	135.02299233588803	71.8227500097164	-64.52687612035196	13.344019498848848	60.04086637787404	110.65914468843718	91.3597367544152	17.611501759622666	0.9754031638476999	0.8632900748108012	0.48394955901112535	65.89218920507123	-11.683946230023137
210	234.0	209.0		(0.0, 134.80406531156282, 90.5404865044985)	#00865a	0.0	134.80406531156282	90.5404865044985	160.2987044768593	255.00000000000003	134.80406531156282	71.7746091859687	-64.56976045908308	13.451008694842193	59.89735754748418	110.47726803065645	90.98312229256915	17.505251479763345	0.9747493778009753	0.863863814409203	0.4878297522485828	65.95592164962967	-11.767417458797937
211	235.0	210.0		(0.0, 134.7727424191936, 90.61412862379207)	#00865a	0.0	134.7727424191936	90.61412862379207	160.3408554269594	255.00000000000003	134.7727424191936	71.76807684520901	-64.53284131721782	13.403084596980008	59.90237587470843	110.4526041286238	91.05571476174607	17.56606815102786	0.9746606640460234	0.8633698817929181	0.4860916817947431	65.91001657705009	-11.733177664181037
212	236.0	211.0		(0.0, 134.70209930023324, 90.31189603465512)	#00865a	0.0	134.70209930023324	90.31189603465512	160.22738910699312	255.00000000000003	134.70209930023324	71.75202169447194	-64.60748414068024	13.526996807783975	59.820029990003334	110.39200092635788	90.7557980673109	17.42445355158282	0.9744426238731969	0.8643685107755265	0.49058562455163485	66.00838317688176	-11.82531163839935
213	237.0	212.0		(0.0, 134.5241586137954, 91.11262912362545)	#00865b	0.0	134.5241586137954	91.11262912362545	160.63773974689565	255.00000000000003	134.5241586137954	71.71595831352272	-64.26866839072699	13.065750128386465	59.925014995001675	110.25595370543152	91.54674441852715	17.997315328547693	0.9739528579442656	0.859835573622662	0.4738575219653768	65.58334821534092	-11.491560416911815
214	238.0	213.0		(0.0, 135.22259246917693, 90.1732755748084)	#00875a	0.0	135.22259246917693	90.1732755748084	160.01103983952805	255.00000000000003	135.22259246917693	71.86353209978768	-64.85476934475015	13.78609649897513	59.95365878040653	110.81337604131956	90.62376874375208	17.05989508142476	0.9759570131458465	0.8676768820334647	0.499982431960579	66.30382766809016	-12.000667515103492
215	239.0	214.0		(0.0, 134.84538487170943, 90.61046317894035)	#00865a	0.0	134.84538487170943	90.61046317894035	160.31749248154674	255.0	134.84538487170943	71.78369521382062	-64.56212688761597	13.431478229206961	59.924161946017996	110.51157989336888	91.05281239586805	17.52448402016005	0.9748727724121865	0.8637616866311493	0.4871214379185365	65.9444678170526	-11.752157675381511
216	240.0	215.0		(0.0, 134.97267577474176, 90.43985338220592)	#00865a	0.0	134.97267577474176	90.43985338220592	160.20362767341558	255.0	134.97267577474176	71.81058795053131	-64.66872558600406	13.562535038885738	59.929500166611135	110.61317744085305	90.88518160613128	17.35394865236024	0.9752379945802124	0.8651878458354868	0.49187449491571195	66.07561142811241	-11.844591185371964
217	241.0	216.0		(0.0, 134.84638453848717, 90.2805731422859)	#00865a	0.0	134.84638453848717	90.2805731422859	160.17040877348185	254.99999999999997	134.84638453848717	71.78298173195182	-64.6737255206501	13.595338862908179	59.8584938353882	110.50888529156947	90.72623125624791	17.32749544634344	0.9748630828295393	0.8652547387987627	0.49306419612762253	66.08724545264153	-11.871535879385414
218	242.0	217.0		(0.0, 134.50016661112963, 90.81139620126625)	#00865a	0.0	134.50016661112963	90.81139620126625	160.51060983314133	255.00000000000003	134.50016661112963	71.70993991395736	-64.36092166633078	13.205689446323387	59.857330889703434	110.23326049650117	91.24828390536489	17.831468057536785	0.9738711238700821	0.8610698087505024	0.47893272222342	65.7017387250315	-11.595121880793815
219	243.0	218.0		(0.0, 135.3998667110963, 89.90736421192936)	#008759	0.0	135.3998667110963	89.90736421192936	159.84082099745282	255.00000000000003	135.3998667110963	71.90083286475488	-65.01245500101005	13.982975052359814	59.955431522825734	110.95456699766746	90.36228923692103	16.80550563688809	0.9764635836149252	0.8697865217707937	0.5071226560210643	66.49919470620132	-12.138342301422362
220	244.0	219.0		(0.0, 134.4238587137621, 90.57214261912696)	#00865a	0.0	134.4238587137621	90.57214261912696	160.4268156646158	255.00000000000003	134.4238587137621	71.69282004703254	-64.41209496182432	13.296083360606836	59.78582472509164	110.16872469510164	91.01065978007333	17.73070619852833	0.9736386241069728	0.8617544443744638	0.48221105188702235	65.77008294128326	-11.663301468088694
221	245.0	220.0		(0.0, 134.55348217260914, 91.06797734088637)	#00865b	0.0	134.55348217260914	91.06797734088637	160.60897237459602	255.0	134.55348217260914	71.72214945628654	-64.29507514641669	13.098519733399861	59.92517494168611	110.2793015161613	91.5028323892036	17.954868639290765	0.9740369379918667	0.8601888634681577	0.47504598215134775	65.6157595954633	-11.515007500876703
222	246.0	221.0		(0.0, 135.08997000999668, 90.32922359213596)	#00875a	0.0	135.08997000999668	90.32922359213596	160.11958411958412	255.0	135.08997000999668	71.83548507181823	-64.75119474841473	13.66025713518062	59.94373542152616	110.7072912829057	90.77683105631458	17.224558178028154	0.9755761148954423	0.8662911815874657	0.4954185968567823	66.17642968872214	-11.912742010953428
223	247.0	222.0		(0.0, 134.92002665778074, 90.46284571809397)	#00865a	0.0	134.92002665778074	90.46284571809397	160.2295409921091	254.99999999999997	134.92002665778074	71.7993329201248	-64.64067621854453	13.531889848320056	59.91777740753083	110.57064970676441	90.90741752749085	17.396161337530543	0.9750851433977357	0.8648125798689867	0.4907630811875356	66.04187357168009	-11.823565393141234
224	248.0	223.0		(0.0, 134.76241252915696, 90.73375541486172)	#00865a	0.0	134.76241252915696	90.73375541486172	160.39720885609586	255.00000000000003	134.76241252915696	71.76619080366524	-64.4885324206429	13.340115637933936	59.923098967011	110.4454837587471	91.17404198600468	17.642825054943405	0.9746350502831322	0.8627770833662965	0.48380797710108875	65.85384953821423	-11.687376052617752
225	249.0	224.0		(0.0, 134.92202599133623, 90.51582805731422)	#00865a	0.0	134.92202599133623	90.51582805731422	160.25250616817442	255.0	134.92202599133623	71.79991190540738	-64.62359225686909	13.506371199704681	59.92899366877708	110.5728371676108	90.95989003665444	17.426621327527243	0.9750930064227018	0.8645840175173032	0.4898375925261142	66.01992683399673	-11.804926674919056
226	250.0	225.0		(0.0, 134.77507497500832, 90.97767410863045)	#00865a	0.0	134.77507497500832	90.97767410863045	160.50200267022697	255.00000000000003	134.77507497500832	71.76960234919994	-64.41125276409898	13.22422454535217	59.97580806397867	110.4583635854715	91.41564811729423	17.78089402715498	0.9746813814568579	0.8617431768068852	0.4796049374432779	65.75476862910052	-11.60212807282214
227	251.0	226.0		(0.0, 134.83438853715427, 90.71276241252916)	#00865a	0.0	134.83438853715427	90.71276241252916	160.36630271996205	254.99999999999997	134.83438853715427	71.7816177074466	-64.52341026950104	13.376835623844862	59.94121292902365	110.5037339120293	91.15397867377541	17.591296425063547	0.9748445584230276	0.8632437059979862	0.4851397063442917	65.89544903947251	-11.712498751702425
228	252.0	227.0		(0.0, 134.919026991003, 90.09163612129291)	#00865a	0.0	134.919026991003	90.09163612129291	160.0647580095433	255.0	134.919026991003	71.79807350548853	-64.76545069897477	13.715724380183914	59.843225591469505	110.56589161946017	90.53991002999	17.17545562250372	0.9750680396663881	0.8664819086358745	0.4974302357607289	66.20184815784604	-11.95716656708467
229	253.0	228.0		(0.0, 134.73108963678774, 90.6327890703099)	#00865a	0.0	134.73108963678774	90.6327890703099	160.3616370867217	255.00000000000003	134.73108963678774	71.75916548298244	-64.5104603185988	13.378603703843805	59.893195601466175	110.41896376874375	91.07377207597467	17.599775752538992	0.9745396415161311	0.8630704516153884	0.4852038295671226	65.8831277914309	-11.716290562332786
230	254.0	229.0		(0.0, 135.1186271242919, 90.04731756081306)	#00875a	0.0	135.1186271242919	90.04731756081306	159.9858936449884	255.0	135.1186271242919	71.84084930574272	-64.8572332637346	13.810704021780262	59.896237920693096	110.72757566144618	90.49803065644785	17.040956270343106	0.9756489649428278	0.8677098462327613	0.5008748766854182	66.31135839510226	-12.021022112577329
231	255.0	230.0		(0.0, 134.7727424191936, 90.74408530489836)	#00865a	0.0	134.7727424191936	90.74408530489836	160.3987113459413	255.00000000000003	134.7727424191936	71.76844275112691	-64.48904285782514	13.33878748902464	59.92836721092969	110.45398556814396	91.18437187604131	17.643361565650814	0.9746656333042312	0.8627839123866945	0.4837598089251497	65.85408036253918	-11.686154503057221
232	256.0	231.0		(0.0, 135.24558480506496, 89.84038653782072)	#008759	0.0	135.24558480506496	89.84038653782072	159.85655576142233	255.0	135.24558480506496	71.86753349762084	-64.97579491697036	13.960003608840887	59.89420859713428	110.82851640453181	90.29443852049316	16.848780588632117	0.9760113549262122	0.869296055028933	0.5062895472293848	66.45852560696063	-12.125626559180757
233	257.0	232.0		(0.0, 134.83205598133955, 90.60346551149617)	#00865a	0.0	134.83205598133955	90.60346551149617	160.31836413917867	255.00000000000003	134.83205598133955	71.78080828432472	-64.5593394456096	13.430065997714081	59.91863045651449	110.50067711762745	91.0457514161946	17.52754842617713	0.974833565891081	0.863724394092553	0.48707022030691205	65.94145116962774	-11.751449630454156
234	258.0	233.0		(0.0, 134.75274908363878, 90.93202265911363)	#00865a	0.0	134.75274908363878	90.93202265911363	160.48838629748784	255.00000000000003	134.75274908363878	71.76466953978593	-64.41799669107174	13.238594753788501	59.959756747750745	110.43974075641452	91.37022992335888	17.765896620095155	0.9746143904559782	0.8618334022380679	0.4801261039505856	65.76426604734493	-11.613210369509233
235	259.0	234.0		(0.0, 134.98633788737087, 90.5234921692769)	#00865a	0.0	134.98633788737087	90.5234921692769	160.23673517751436	255.0	134.98633788737087	71.81376011977986	-64.64581154855198	13.52608904123378	59.95046317894035	110.6251656214595	90.96812062645785	17.396346801813927	0.9752810748565994	0.8648812842553271	0.49055270244584126	66.04571171183093	-11.81772704289631
236	260.0	235.0		(0.0, 134.8423858713762, 90.18360546484506)	#00865a	0.0	134.8423858713762	90.18360546484506	160.12845288166423	254.99999999999997	134.8423858713762	71.78184863114716	-64.70488969946636	13.642008988780695	59.83786071309564	110.50460600799732	90.63019326891036	17.271855875057952	0.9748476945283439	0.8656716771022926	0.4947567885910063	66.1273556122584	-11.905553310918716
237	261.0	236.0		(0.0, 135.08630456514496, 90.26257914028658)	#00875a	0.0	135.08630456514496	90.26257914028658	160.09107189548934	255.00000000000003	135.08630456514496	71.83451017038868	-64.77223993994308	13.691983184314417	59.929270243252255	110.70360504498501	90.71081639453516	17.186823518630085	0.9755628750523746	0.8665727403124692	0.496569210244959	66.20357596351656	-11.935848257215833
238	262.0	237.0		(0.0, 134.93202265911364, 90.48450516494502)	#00865a	0.0	134.93202265911364	90.48450516494502	160.23559569408118	255.0	134.93202265911364	71.80197328774986	-64.63800330560038	13.525544238634414	59.925828057314234	110.5806254981673	90.9289803398867	17.402557690374806	0.9751210014362383	0.8647768195880889	0.4905329440081581	66.03795740546539	-11.818651807123507
239	263.0	238.0		(0.0, 134.63378873708763, 90.69210263245584)	#00865a	0.0	134.63378873708763	90.69210263245584	160.41724004791655	254.99999999999997	134.63378873708763	71.73838578524115	-64.45285290136371	13.313630172565084	59.87489503498834	110.34054702099299	91.13151949350217	17.687898076554855	0.9742574386915678	0.8622997353724111	0.48284742475128395	65.81354720341902	-11.671088683542726
240	264.0	239.0		(0.0, 134.91769410196602, 90.47317560813062)	#00865a	0.0	134.91769410196602	90.47317560813062	160.23483037284385	254.99999999999997	134.91769410196602	71.79886041124269	-64.63629521454894	13.52591817478328	59.91912029323559	110.56886454515163	90.91762079306898	17.40357591564363	0.9750787263967368	0.864753967434998	0.49054650560662233	66.03636211613458	-11.819272908101524
241	265.0	240.0		(0.0, 134.91002999000332, 90.21859380206598)	#00865a	0.0	134.91002999000332	90.21859380206598	160.12389314956837	255.0	134.91002999000332	71.79649601145061	-64.71916506419679	13.649379274795859	59.86582805731423	110.55993201599466	90.66550816394535	17.256048449000936	0.975046616194364	0.8658626638883737	0.4950240878607003	66.14284451997794	-11.9092493534002
242	266.0	241.0		(0.0, 134.71176274575143, 90.69343552149283)	#00865a	0.0	134.71176274575143	90.69343552149283	160.39443935983377	255.00000000000003	134.71176274575143	71.75517641742508	-64.48254815992665	13.341520204663105	59.899333555481505	110.40390727424193	91.13361879373542	17.646341106088272	0.9744854672166937	0.8626970213333572	0.48385891673357667	65.84827392247038	-11.689627646444066
243	267.0	242.0		(0.0, 135.5058313895368, 89.2152615794735)	#008759	0.0	135.5058313895368	89.2152615794735	159.50321281288961	255.0	135.5058313895368	71.92161818341506	-65.28637956072019	14.36686739670554	59.849860046651116	111.0332956514495	89.67816727757413	16.334299690538373	0.9767458627754975	0.8734512947748924	0.5210453373218439	66.84847219601166	-12.41065292026956
244	268.0	243.0		(0.0, 134.47550816394536, 90.649116961013)	#00865a	0.0	134.47550816394536	90.649116961013	160.4456327544039	255.0	134.47550816394536	71.70416888188949	-64.40611389195622	13.2769121916972	59.81723092302566	110.21150294568479	91.0873808730423	17.7483926023926	0.9737927492194748	0.8616744250311401	0.4815157682252781	65.76035206725763	-11.647996363556516
245	269.0	244.0		(0.0, 135.13195601466177, 89.71576141286238)	#008759	0.0	135.13195601466177	89.71576141286238	159.83473519903535	255.00000000000003	135.13195601466177	71.84278068536321	-64.97417137735023	13.980575584234888	59.83405864711762	110.73487961012995	90.16992335888037	16.8357213908334	0.9756751944285014	0.8692743340697857	0.507035634150254	66.46126270121403	-12.143259837663377
246	270.0	245.0		(0.0, 134.78873708763746, 89.91536154615129)	#008659	0.0	134.78873708763746	89.91536154615129	160.02501847955875	255.00000000000003	134.78873708763746	71.76955115550541	-64.77473194505501	13.755710748731342	59.76758080639787	110.45817030323225	90.36409530156615	17.14088770002075	0.9746806862106914	0.866606080269536	0.4988804273935164	66.2192228643352	-11.989350079732182
247	271.0	246.0		(0.0, 135.04931689436853, 90.29956681106297)	#00875a	0.0	135.04931689436853	90.29956681106297	160.11848510793692	255.00000000000003	135.04931689436853	71.82666634829769	-64.7455324572574	13.660113982290522	59.92520159946683	110.67394944018659	90.74706431189603	17.22888262035325	0.9754563504639513	0.8662154271104056	0.4954134051094201	66.17085980386639	-11.913632781599858
248	272.0	247.0		(0.0, 135.10163278907032, 90.44718427190936)	#00875a	0.0	135.10163278907032	90.44718427190936	160.1685082872928	255.00000000000003	135.10163278907032	71.83832239089213	-64.71594775211848	13.606032350255415	59.97094301899367	110.71802004665113	90.89372875708098	17.288515340768846	0.9756146476723292	0.8658196202180186	0.49345201843906566	66.1307644729072	-11.873077114347343
249	273.0	248.0		(0.0, 134.9943352215928, 90.24358547150949)	#00865a	0.0	134.9943352215928	90.24358547150949	160.10994327578632	255.0	134.9943352215928	71.81469192689792	-64.74322330381743	13.66779804097391	59.89696101299567	110.62868724758414	90.69109296901033	17.225279393375164	0.9752937294487855	0.8661845334833498	0.4956920840195912	66.17018714690792	-11.92055573908446
250	274.0	249.0		(0.0, 135.31622792402533, 89.90236587804065)	#008759	0.0	135.31622792402533	89.90236587804065	159.86323026762938	254.99999999999997	135.31622792402533	71.88287178660727	-64.98203298071981	13.954943357060756	59.92850383205598	110.88656571476174	90.3565044985005	16.847652866180667	0.9762196596152326	0.869379512633651	0.5061060263181862	66.46356185464431	-12.120232030480881
251	275.0	250.0		(0.0, 135.27990669776742, 89.55914695101633)	#008759	0.0	135.27990669776742	89.55914695101633	159.72170700166265	255.0	135.27990669776742	71.87411173609036	-65.08381098432997	14.112682330026093	59.848600466511165	110.85340993335555	90.01635454848383	16.662106205973128	0.9761006920041553	0.8707411768832396	0.5118267693380858	66.59632313267919	-12.23453157271898
252	276.0	251.0		(0.0, 135.1392869043652, 89.91136287904033)	#008759	0.0	135.1392869043652	89.91136287904033	159.91941867030943	255.00000000000003	135.1392869043652	71.84490524098294	-64.91101654760156	13.885861562385472	59.87545151616128	110.74291446851049	90.36364211929357	16.948624511970063	0.9757040473793139	0.8684294002844168	0.5036006264968143	66.37964462523686	-12.074803409386616
253	277.0	252.0		(0.0, 135.025658113962, 89.99133622125959)	#008759	0.0	135.025658113962	89.99133622125959	159.9885492038735	255.0	135.025658113962	71.82071505244393	-64.84033916634307	13.804564032567113	59.85622125958014	110.65145255581473	90.4416794401866	17.057849385603543	0.9753755277050905	0.8674838240311937	0.5006521967745943	66.29355603175658	-12.018872833414253
254	278.0	253.0		(0.0, 135.05498167277574, 90.01366211262912)	#00875a	0.0	135.05498167277574	90.01366211262912	159.9897853441895	255.00000000000003	135.05498167277574	71.82707976556686	-64.84409433261051	13.804179891093282	59.869776741086305	110.67551233922026	90.46407530823059	17.05530381136478	0.9754619649595295	0.8675340635277083	0.5006382650580771	66.29714890010094	-12.017872340786397
255	279.0	254.0		(0.0, 135.2335888037321, 89.85971342885705)	#008759	0.0	135.2335888037321	89.85971342885705	159.86866616071518	254.99999999999997	135.2335888037321	71.86501221603515	-64.96467129869932	13.946003431405284	59.89435521492836	110.8189762979007	90.3134521826058	16.866806403577183	0.9759771141593897	0.8691472347260337	0.5057818006919474	66.44471031358941	-12.115838295454022
256	280.0	255.0		(0.0, 135.05164945018328, 90.17927357547484)	#00875a	0.0	135.05164945018328	90.17927357547484	160.06434898467765	254.99999999999997	135.05164945018328	71.8268293592342	-64.7869751040302	13.720674165058266	59.90186604465178	110.6745656914362	90.62799733422192	17.155908750216614	0.9754585642664468	0.8667698786472524	0.49760975035206695	66.22393104213859	-11.95749789186406
257	281.0	256.0		(0.0, 134.9310229923359, 89.74241919360213)	#008659	0.0	134.9310229923359	89.74241919360213	159.90590919867236	255.0	134.9310229923359	71.79967046909263	-64.88790978670417	13.893857925520358	59.777100966344555	110.57192499500168	90.19430523158947	16.960422963702324	0.9750897275487344	0.8681202603020856	0.5038906317994261	66.35872304785562	-12.085728425947348
258	282.0	257.0		(0.0, 135.02399200266578, 89.7400866377874)	#008759	0.0	135.02399200266578	89.7400866377874	159.87739599760124	255.0	135.02399200266578	71.81965037598884	-64.92446143923769	13.929006997476057	59.805454848383874	110.64742822392536	90.19292569143617	16.908677782303734	0.975361068654405	0.8686092763640325	0.5051653884703136	66.40182926027565	-12.108781581146683
259	283.0	258.0		(0.0, 135.12095968010664, 89.78107297567477)	#008759	0.0	135.12095968010664	89.78107297567477	159.86697838213752	255.0	135.12095968010664	71.84060200205866	-64.94791316510268	13.944023654744985	59.843712095968016	110.72664044985005	90.2344718427191	16.880703922566955	0.9756456063858827	0.8689230315524701	0.505709999834509	66.42790994894996	-12.117202524448759
260	284.0	259.0		(0.0, 135.16994335221594, 89.85471509496834)	#008759	0.0	135.16994335221594	89.85471509496834	159.88521983507746	255.0	135.16994335221594	71.85133078435379	-64.94190223402308	13.92524999287219	59.87362545818061	110.76721760079974	90.30786737754082	16.89821615035692	0.9757913107510523	0.8688426127029397	0.5050291326201628	66.4180943202784	-12.102456656936857
261	285.0	260.0		(0.0, 134.5134955014995, 90.50016661112963)	#00865a	0.0	134.5134955014995	90.50016661112963	160.36777110299127	254.99999999999997	134.5134955014995	71.71193436796241	-64.47107217311665	13.364584441479899	59.79921692769077	110.24078051649451	90.94029990003332	17.639088274980065	0.97389820995	0.8625434867736917	0.48469539087372454	65.8417137113294	-11.711305340404525
262	286.0	261.0		(0.0, 134.96667777407532, 90.07497500833055)	#00865a	0.0	134.96667777407532	90.07497500833055	160.04320614267903	254.99999999999997	134.96667777407532	71.80827210610373	-64.78942431098777	13.741426772131259	59.85466511162946	110.60442600799735	90.523892035988	17.139700247467193	0.9752065437936395	0.8668026460177614	0.49836238826916324	66.23062971377412	-11.974622329941518
263	287.0	262.0		(0.0, 135.09496834388537, 90.06597800733088)	#00875a	0.0	135.09496834388537	90.06597800733088	160.00118395737755	254.99999999999997	135.09496834388537	71.83581892017455	-64.84184063085807	13.79278584516781	59.892635788070635	110.7085536287904	90.51626791069643	17.064888413670943	0.975580648789549	0.8675039117758889	0.5002250354834754	66.29257302117831	-12.008646029373548
264	288.0	263.0		(0.0, 134.75074975008332, 90.38020659780074)	#00865a	0.0	134.75074975008332	90.38020659780074	160.24328180678407	255.0	134.75074975008332	71.76268541768052	-64.60322240018867	13.51092491849566	59.848773742085974	110.43225069310232	90.82391202932355	17.43874256242941	0.9745874446904816	0.8643114939402324	0.49000274292933	66.00091996814488	-11.812413806389447
265	289.0	264.0		(0.0, 135.12895701432856, 89.34321892702432)	#008759	0.0	135.12895701432856	89.34321892702432	159.67020284966046	255.0	135.12895701432856	71.84108926274709	-65.09875537645621	14.165362803287419	59.758620459846725	110.72848309563479	89.80107630789736	16.61442503065456	0.9756522237267259	0.8709411144313179	0.5137373399727821	66.62210935502152	-12.276084828485972
266	290.0	265.0		(0.0, 134.9530156614462, 89.78007330889703)	#008659	0.0	134.9530156614462	89.78007330889703	159.9161469058801	254.99999999999997	134.9530156614462	71.80450520363942	-64.8836628733288	13.883143598038284	59.791449516827726	110.59019210263246	90.23180273242252	16.97101126136609	0.9751553866243429	0.8680634418353322	0.5035020536756832	66.35232764585986	-12.07744941024221
267	291.0	266.0		(0.0, 135.20026657780738, 89.85271576141287)	#008759	0.0	135.20026657780738	89.85271576141287	159.87538695112093	255.00000000000003	135.20026657780738	71.85783738498024	-64.95422864158817	13.937319201986774	59.88262579140286	110.79183093635454	90.30619126957681	16.880631847103942	0.9758796749369972	0.8690075248441872	0.5054668484395319	66.43267783976334	-12.110405641868121
268	292.0	267.0		(0.0, 134.91069643452184, 89.7350883038987)	#008659	0.0	134.91069643452184	89.7350883038987	159.9086613628673	255.00000000000003	134.91069643452184	71.79527882757135	-64.88256212398646	13.890077137381063	59.76933355548151	110.55533377207598	90.18684438520495	16.967055874376683	0.9750300859862243	0.8680487151657763	0.5037535133882244	66.35270236136097	-12.083502900115608
269	293.0	268.0		(0.0, 134.85671442852382, 90.01432855714762)	#00865a	0.0	134.85671442852382	90.01432855714762	160.0488751065591	254.99999999999997	134.85671442852382	71.78445438937925	-64.76752427281384	13.731358699431562	59.80844718427191	110.51444711429522	90.46275241586139	17.163100649793407	0.9748830825470909	0.8665096504982159	0.4979972479646597	66.20711753400828	-11.970031196985468
270	294.0	269.0		(0.0, 134.71142952349217, 89.86671109630123)	#008659	0.0	134.71142952349217	89.86671109630123	160.02631910930594	255.0	134.71142952349217	71.75277620800927	-64.76135959211804	13.751626961661234	59.73388537154282	110.39484848383873	90.31515828057313	17.153791770559085	0.9744528706945923	0.8664271746683131	0.4987323200745902	66.20529389944817	-11.988296971362567
271	295.0	270.0		(0.0, 134.71976007997336, 90.04165278240586)	#00865a	0.0	134.71976007997336	90.04165278240586	160.10175763182238	255.00000000000003	134.71976007997336	71.75506211273391	-64.70550254815544	13.667660519101666	59.77145618127291	110.40347585804733	90.48843385538153	17.25371219764174	0.9744839148790655	0.8656798762624326	0.49568709649319914	66.13325187887527	-11.927189405593527
272	296.0	271.0		(0.0, 135.00799733422193, 89.71909363545485)	#008759	0.0	135.00799733422193	89.71909363545485	159.87279068217663	255.0	135.00799733422193	71.81615344809553	-64.92539505943601	13.933620023621396	59.79629790069977	110.63421099966678	90.17198267244252	16.90478890289953	0.9753135779285498	0.8686217670516237	0.505332689782256	66.40370991583603	-12.11250434533542
273	297.0	272.0		(0.0, 135.10963012329225, 89.94501832722426)	#008759	0.0	135.10963012329225	89.94501832722426	159.9431268867273	255.00000000000003	135.10963012329225	71.83862889073663	-64.88826433435824	13.858284426289735	59.87298900366545	110.71917905698102	90.39666444518495	16.984759750920574	0.9756188101545232	0.8681250037127263	0.5026004823608233	66.35163069258729	-12.055626850433562
274	298.0	273.0		(0.0, 134.43518827057648, 90.27924025324891)	#00865a	0.0	134.43518827057648	90.27924025324891	160.29268292682926	255.00000000000003	134.43518827057648	71.69443602373354	-64.51536696382831	13.445422896934245	59.730756414528486	110.17481527490837	90.7207997334222	17.55010292234576	0.9736605702004689	0.8631360964812479	0.48762717127704647	65.90153239003502	-11.772307544834906
275	299.0	274.0		(0.0, 135.1932689103632, 89.61279573475508)	#008759	0.0	135.1932689103632	89.61279573475508	159.7709722342038	255.0	135.1932689103632	71.85566048075457	-65.0324593469523	14.054293507259574	59.83247250916361	110.78359568143951	90.06860046651117	16.741005365714035	0.9758501110555136	0.8700541552646701	0.5097091731346725	66.53378040289911	-12.194763002124533
276	300.0	275.0		(0.0, 134.54981672775742, 90.29156947684105)	#00865a	0.0	134.54981672775742	90.29156947684105	160.2638539417114	255.00000000000003	134.54981672775742	71.71917143317934	-64.5555210605655	13.481312414986157	59.76875708097302	110.26807049316895	90.7341519493502	17.495086579878407	0.9739964943558269	0.8636733088067222	0.4889287818176968	65.94816967764591	-11.795714990150296
277	301.0	276.0		(0.0, 135.06297900699767, 89.78307230923026)	#008759	0.0	135.06297900699767	89.78307230923026	159.8849809041656	255.00000000000003	135.06297900699767	71.8281499575947	-64.92494896670792	13.92184371550098	59.82613795401534	110.67955820393202	90.23587137620794	16.913265953707338	0.9754764989155496	0.8686157988807194	0.5049055966472268	66.4008036906818	-12.102649820747779
278	302.0	277.0		(0.0, 134.57680773075643, 90.43585471509496)	#00865a	0.0	134.57680773075643	90.43585471509496	160.3201069664368	254.99999999999997	134.57680773075643	71.72539219693714	-64.51725591397329	13.419648372916825	59.80598133955348	110.29153173608799	90.87726424525158	17.566368011739808	0.9740809766772374	0.8631613683061062	0.48669240274399483	65.89812799406255	-11.750033916551402
279	303.0	278.0		(0.0, 135.14728423858713, 89.83638787070976)	#008759	0.0	135.14728423858713	89.83638787070976	159.88377052939393	255.00000000000003	135.14728423858713	71.84641237054348	-64.93937414556133	13.92609696344227	59.86293568810397	110.74861451849384	90.28949683438853	16.899518462298246	0.9757245152525362	0.8688087899951241	0.5050598498290159	66.41580001063298	-12.103628341100286
280	304.0	279.0		(0.0, 135.08563812062647, 89.44718427190936)	#008759	0.0	135.08563812062647	89.44718427190936	159.72910170896319	255.0	135.08563812062647	71.83207454866104	-65.04702047557764	14.097611048303138	59.76598467177608	110.69439597800734	89.90356881039654	16.70011139679118	0.9755297976063181	0.8702489652194688	0.5112801769006133	66.55717474487221	-12.22856366590128
281	305.0	280.0		(0.0, 135.08030656447852, 89.62745751416195)	#008759	0.0	135.08030656447852	89.62745751416195	159.8107436059362	255.0	135.08030656447852	71.83143579142532	-64.9841199818853	14.005719535768257	59.80038653782073	110.69198092635789	90.08198600466511	16.810861196358896	0.9755211228364357	0.8694074341370712	0.5079475336163347	66.47628170659566	-12.162642711991605
282	306.0	281.0		(0.0, 135.4275241586138, 89.17594135288238)	#008759	0.0	135.4275241586138	89.17594135288238	159.5086339679837	255.0	135.4275241586138	71.9047129746801	-65.26967199596979	14.357977769874752	59.81772075974676	110.969260883039	89.63845718093968	16.352943246006472	0.9765162782206961	0.8732277681501666	0.5207229358906331	66.83024471077223	-12.406288101455207
283	307.0	282.0		(0.0, 135.49950016661114, 88.92635788070643)	#008758	0.0	135.49950016661114	88.92635788070643	159.3771302940728	255.0	135.49950016661114	71.91944990665954	-65.38144436672405	14.509199644085392	59.79011662779074	111.0250811196268	89.39208930356548	16.164414255081013	0.9767164160610908	0.8747231447143483	0.5262073223113356	66.97201013700395	-12.512096260077042
284	308.0	283.0		(0.0, 135.07497500833057, 89.52749083638787)	#008759	0.0	135.07497500833057	89.52749083638787	159.76791000592067	254.99999999999997	135.07497500833057	71.8300090977842	-65.0158131964928	14.053632845800346	59.77874041986006	110.68658692435856	89.9829656781073	16.753944341136968	0.9755017473392401	0.8698314502874652	0.5096852128263204	66.5173703762093	-12.197235555244387
285	309.0	284.0		(0.0, 135.31989336887705, 89.46617794068644)	#008759	0.0	135.31989336887705	89.46617794068644	159.66874746056956	255.0	135.31989336887705	71.88243353989192	-65.13050959340173	14.173670027076168	59.842402532489174	110.88490684438521	89.92471509496835	16.58488045715972	0.9762137079184146	0.8713659467178109	0.514038619305409	66.65490381009211	-12.277258692327617
286	310.0	285.0		(0.0, 134.72775741419528, 89.7890703098967)	#008659	0.0	134.72775741419528	89.7890703098967	159.98689150619066	255.00000000000003	134.72775741419528	71.75607212229494	-64.79387660176656	13.796258138052565	59.72341886037988	110.40728794068644	90.23845718093969	17.09854361104811	0.9744976315151064	0.8668622121810501	0.5003509656509546	66.24638241969694	-12.020214499954808
287	311.0	286.0		(0.0, 135.03165611462845, 89.70409863378873)	#008759	0.0	135.03165611462845	89.70409863378873	159.85914172198505	254.99999999999997	135.03165611462845	71.82119639470899	-64.93955361331194	13.949739037584962	59.80063312229257	110.65327199600132	90.15737420859713	16.883016810021623	0.9753820646696063	0.8688111910524381	0.5059172804822347	66.4209367798508	-12.123536557606762
288	312.0	287.0		(0.0, 135.24725091636122, 89.03032322559147)	#008759	0.0	135.24725091636122	89.03032322559147	159.49669481148229	254.99999999999997	135.24725091636122	71.86561550183211	-65.24978773875623	14.365080650371143	59.73271242919027	110.82125898033989	89.49249250249918	16.36291666377957	0.9759853072023319	0.8729617412954737	0.520980537124222	66.81235171766077	-12.41590052404204
289	313.0	288.0		(0.0, 135.32055981339553, 89.30789736754416)	#008759	0.0	135.32055981339553	89.30789736754416	159.59837181757067	255.0	135.32055981339553	71.88213207641233	-65.18416895757717	14.252971422517868	59.81095301566145	110.88376574141952	89.76802399200267	16.489737414124	0.9762096138335775	0.8720838428767218	0.5169146549224348	66.72423155841571	-12.3339991457082
290	314.0	289.0		(0.0, 135.2742419193602, 89.10829723425525)	#008759	0.0	135.2742419193602	89.10829723425525	159.52339897230746	255.0	135.2742419193602	71.87162928255701	-65.23379672381563	14.335895101086527	59.75667444185272	110.84401533488837	89.56995668110629	16.395108206923016	0.9760669785494324	0.8727478012240744	0.5199220604255776	66.79046431455208	-12.39439883689435
291	315.0	290.0		(0.0, 135.2392535821393, 89.30289903365545)	#008759	0.0	135.2392535821393	89.30289903365545	159.61996092181158	254.99999999999997	135.2392535821393	71.86466417892557	-65.1546841684303	14.22579109116089	59.78474841719428	110.81765942685773	89.76226257914028	16.530652234922698	0.9759723875720927	0.8716893727371645	0.5159289017634919	66.68962438983483	-12.31659747776087
292	316.0	291.0		(0.0, 134.73275574808397, 89.93268910363213)	#008659	0.0	134.73275574808397	89.93268910363213	160.04936525091944	255.0	134.73275574808397	71.75755243664939	-64.747302045714	13.726602629096085	59.753692102632456	110.41287525491504	90.38068977007664	17.181615118669235	0.9745177352190808	0.8662391020229835	0.4978247588475928	66.1863486070657	-11.969634229598572
293	317.0	292.0		(0.0, 134.9146951016328, 90.14995001666111)	#00865a	0.0	134.9146951016328	90.14995001666111	160.0919780971599	255.00000000000003	134.9146951016328	71.79730606089113	-64.74411285127835	13.685170694732296	59.853545484838385	110.5629922692436	90.59759746751082	17.21258759369183	0.9750576172321556	0.8661964345320329	0.49632214066226543	66.17464805983501	-11.935113984453992
294	318.0	293.0		(0.0, 135.15961346217927, 89.88370543152283)	#008759	0.0	135.15961346217927	89.88370543152283	159.9011375347005	255.0	135.15961346217927	71.84919359072954	-64.92815640525917	13.90704850821949	59.876221259580134	110.75913376541153	90.33646451182939	16.92111667407096	0.9757622861673019	0.8686587104554515	0.5043690166429805	66.40083954586544	-12.089586853603416
295	319.0	294.0		(0.0, 135.1732755748084, 89.1356214595135)	#008759	0.0	135.1732755748084	89.1356214595135	159.565049118093	255.0	135.1732755748084	71.85002559421027	-65.1858659299664	14.285355475198891	59.7308397200933	110.76228073308897	89.59599800066646	16.466051011299022	0.9757735853563098	0.8721065462758157	0.5180891322240699	66.73281425275236	-12.360850618157757
296	320.0	295.0		(0.0, 134.8210596467844, 89.44451849383539)	#008659	0.0	134.8210596467844	89.44451849383539	159.80588139338306	255.0	134.8210596467844	71.77518018100659	-64.94621271706069	14.002208443388199	59.683432189270235	110.4794240886371	89.89828390536488	16.841846076437545	0.9747571323128316	0.8689002816534258	0.507820196301733	66.43848574118608	-12.166570291918164
297	321.0	296.0		(0.0, 135.2962345884705, 88.95001666111297)	#008758	0.0	135.2962345884705	88.95001666111297	159.44678147104605	254.99999999999997	135.2962345884705	71.87590578324503	-65.29567549846665	14.423191358088005	59.73183605464844	110.86019965678106	89.41347884038655	16.28826940300146	0.9761250564189198	0.8735756629649409	0.5230880468873653	66.86967689284197	-12.456073307144269
298	322.0	297.0		(0.0, 135.03732089303566, 89.65011662779074)	#008759	0.0	135.03732089303566	89.65011662779074	159.83348427008713	255.00000000000003	135.03732089303566	71.82226206683328	-64.9599505836801	13.978714695928375	59.79159280239921	110.65730023325558	90.10398867044317	16.847674602188107	0.9753965372421757	0.8690840773772338	0.5069681450345955	66.44696866211673	-12.144270591377975
299	323.0	298.0		(0.0, 135.3145618127291, 89.2812395868044)	#008759	0.0	135.3145618127291	89.2812395868044	159.5883067087931	255.0	135.3145618127291	71.88076986828989	-65.19086640847738	14.264106639778218	59.8037620793069	110.87860959346885	89.74157280906364	16.477004170056638	0.9761911140948141	0.8721734465153342	0.5173184975189706	66.73315368929381	-12.342110637443293
300	324.0	299.0		(0.0, 135.31789403532156, 89.23758747084305)	#008759	0.0	135.31789403532156	89.23758747084305	159.56797647806272	254.99999999999997	135.31789403532156	71.88136247398036	-65.20687620510101	14.28714682187553	59.79606464511829	110.8808526691103	89.69839053648784	16.449047415786364	0.9761991620944426	0.8723876378625047	0.5181540992629947	66.75372101042156	-12.35849213340979
301	325.0	300.0		(0.0, 135.18727090969676, 89.26691102965678)	#008759	0.0	135.18727090969676	89.26691102965678	159.6192232133834	255.00000000000003	135.18727090969676	71.85340038698901	-65.14689635780651	14.224799124407017	59.76143618793735	110.77504615128291	89.72611462845718	16.537181403902427	0.9758194174019119	0.8715851814292903	0.5158929259562675	66.68180422862382	-12.317192166562542
302	326.0	301.0		(0.0, 134.93368877040987, 89.65144951682773)	#008659	0.0	134.93368877040987	89.65144951682773	159.86466997253888	254.99999999999997	134.93368877040987	71.79998773615543	-64.91964723154724	13.940166666035259	59.75973342219261	110.57312366544485	90.10427190936355	16.904593920712752	0.9750940362572813	0.868544868198519	0.5055701178457767	66.3994641796557	-12.119068368067467
303	327.0	302.0		(0.0, 134.84705098300566, 89.85238253915361)	#008659	0.0	134.84705098300566	89.85238253915361	159.97968745366666	254.99999999999997	134.84705098300566	71.78191986964063	-64.81846028596388	13.808387670837563	59.77306231256247	110.504875044985	90.30232922359212	17.0716442455625	0.9748486619968955	0.8671911115768655	0.5007908692379373	66.27295348715957	-12.026044856509607
304	328.0	303.0		(0.0, 135.18293902032656, 89.36054648450516)	#008759	0.0	135.18293902032656	89.36054648450516	159.66205223770226	255.0	135.18293902032656	71.85273316902183	-65.11362194946324	14.176422384776078	59.77882039320227	110.77252226924358	89.81877040986338	16.595615555873497	0.9758103561153966	0.8711400108554913	0.5141384394754279	66.6389879500672	-12.282658577788904
305	329.0	304.0		(0.0, 135.1392869043652, 89.32389203598801)	#008759	0.0	135.1392869043652	89.32389203598801	159.6585896294689	255.00000000000003	135.1392869043652	71.84325401269531	-65.1092458835717	14.178793450028081	59.757957347550814	110.73666965344884	89.78204598467178	16.59726203533855	0.9756816225446234	0.8710814644872489	0.5142244312549807	66.63521653919913	-12.285451115627401
306	330.0	305.0		(0.0, 135.08497167610795, 89.63678773742086)	#008759	0.0	135.08497167610795	89.63678773742086	159.8135129134907	255.0	135.08497167610795	71.83246441976667	-64.98276393621083	14.002772233413374	59.803698767077634	110.69587004331889	90.09126957680773	16.81391701878624	0.9755350923285316	0.8693892919172375	0.5078406433592393	66.47433519043388	-12.160405638444384
307	331.0	306.0		(0.0, 135.02465844718427, 89.80573142285904)	#008759	0.0	135.02465844718427	89.80573142285904	159.9063693057163	255.0	135.02465844718427	71.81997822748997	-64.90256661400284	13.896555481694218	59.81879040319893	110.64866744751748	90.25792069310229	16.947546295689364	0.9753655211070252	0.8683163505871871	0.5039884644742704	66.37361981496024	-12.085356366992885
308	332.0	307.0		(0.0, 134.9956681106298, 89.49450183272242)	#008659	0.0	134.9956681106298	89.49450183272242	159.7766105025153	255.00000000000003	134.9956681106298	71.81287151124401	-64.99647582451651	14.041111261064376	59.74755748083972	110.62180732755749	89.94951349550149	16.777132107534165	0.9752690069313644	0.8695727400832254	0.509231090632358	66.4958244933661	-12.190210247163968
309	333.0	308.0		(0.0, 135.23892035988004, 89.33888703765412)	#008759	0.0	135.23892035988004	89.33888703765412	159.63602495490966	255.0	135.23892035988004	71.86469373805208	-65.14240881268336	14.207685239416845	59.79184271909364	110.81777126957681	89.79788737087638	16.552390302050355	0.9759727890056987	0.8715251436063239	0.5152722541193689	66.67377104814989	-12.303646608567194
310	334.0	309.0		(0.0, 134.970343218927, 89.72275908030656)	#008659	0.0	134.970343218927	89.72275908030656	159.8855438641537	255.0	134.970343218927	71.80806933223823	-64.90967473495313	13.91802915165763	59.78535821392869	110.60365976007998	90.17523492169276	16.927370801138444	0.9752037899827658	0.8684114484849297	0.5047672532874942	66.38506917721638	-12.102194694671642
311	335.0	310.0		(0.0, 135.03465511496168, 89.66111296234588)	#008759	0.0	135.03465511496168	89.66111296234588	159.83915664583122	255.0	135.03465511496168	71.82172006244934	-64.95521430503315	13.9722588519545	59.792965678107294	110.65525144618461	90.11484838387203	16.85569302331409	0.9753891764436705	0.8690207118062767	0.5067340099717331	66.4409804476033	-12.139687187562734
312	336.0	311.0		(0.0, 135.214595134955, 89.18460513162279)	#008759	0.0	135.214595134955	89.18460513162279	159.57469459976983	255.00000000000003	135.214595134955	71.85903704529112	-65.18516696726473	14.275936522957222	59.7534455181606	110.7963694401866	89.64490503165612	16.473085118592746	0.9758959671628256	0.8720971950163207	0.517747533668695	66.73011581106154	-12.353079266749653
313	337.0	312.0		(0.0, 134.98633788737087, 89.32922359213596)	#008659	0.0	134.98633788737087	89.32922359213596	159.70589542180335	255.0	134.98633788737087	71.81040089342598	-65.04871468218731	14.120239577446615	59.71160946351216	110.6124705464845	89.7857947350883	16.68322764161081	0.975235454213931	0.8702716316158411	0.5121008491651435	66.56362706109921	-12.24729072504207
314	338.0	313.0		(0.0, 135.10329890036655, 89.13228923692103)	#008759	0.0	135.10329890036655	89.13228923692103	159.58406195661559	255.0	135.10329890036655	71.83498389707027	-65.16015094932182	14.261462328006292	59.708480506497835	110.70539626124625	89.59199933355548	16.501896133979464	0.9755693085919419	0.8717625115278292	0.5172225958668468	66.70258300449501	-12.345531228538881
315	339.0	314.0		(0.0, 135.1412862379207, 89.40719760079973)	#008759	0.0	135.1412862379207	89.40719760079973	159.69498889187517	255.0	135.1412862379207	71.84391765027553	-65.08188736267856	14.137907350989408	59.77523825391536	110.73917945018327	89.86453848717095	16.646071438228134	0.9756906352069805	0.8707154411963568	0.5127416089613565	66.59979344527683	-12.256090477255418
316	340.0	315.0		(0.0, 135.0923025658114, 89.37187604131957)	#008759	0.0	135.0923025658114	89.37187604131957	159.6936943159058	255.0	135.0923025658114	71.83329479251844	-65.07500740477839	14.137655028585105	59.75298900366545	110.6990096467844	89.82908030656449	16.65141531665349	0.9755463693711003	0.8706233958390199	0.5127324579468288	66.59301673928911	-12.25713491549126
317	341.0	316.0		(0.0, 135.1199600133289, 88.98433855381539)	#008758	0.0	135.1199600133289	88.98433855381539	159.51348352014205	255.00000000000003	135.1199600133289	71.83814758529697	-65.2165332778164	14.341628717573629	59.68405531489503	110.71735903365544	89.44569476841052	16.40413488330727	0.9756122736901222	0.8725168375933482	0.5201300023557218	66.77483453404633	-12.402383291105854
318	342.0	317.0		(0.0, 135.14795068310562, 89.17794068643785)	#008759	0.0	135.14795068310562	89.17794068643785	159.59125102631054	254.99999999999997	135.14795068310562	71.84470486357495	-65.16185914670413	14.254932038898694	59.731452849050314	110.74215664445184	89.63764078640453	16.50511597319019	0.9757013261140088	0.8717853651034962	0.5169857608911403	66.70285582258475	-12.339737896851304
319	343.0	318.0		(0.0, 135.18993668777074, 88.96767744085305)	#008758	0.0	135.18993668777074	88.96767744085305	159.48563611491107	255.0	135.18993668777074	71.85313201474524	-65.24898804654755	14.375534536773937	59.70241586137954	110.77403097634121	89.42990003332223	16.35629823389701	0.9758157727191947	0.8729510423993213	0.5213596697922327	66.81381918672577	-12.424802975394847
320	344.0	319.0		(0.0, 134.74208597134287, 89.66677774075308)	#008659	0.0	134.74208597134287	89.66677774075308	159.92818298500598	254.99999999999997	134.74208597134287	71.75881172920546	-64.8407090614822	13.862432456651774	59.703402199266904	110.41762849050316	90.11753082305897	17.01766818961617	0.974534837292494	0.8674887727722693	0.5027509196008654	66.30599207621445	-12.06771490858925
321	345.0	320.0		(0.0, 134.8807064311896, 89.11929356881039)	#008659	0.0	134.8807064311896	89.11929356881039	159.64360623256755	255.0	134.8807064311896	71.7870959405596	-65.07908012542029	14.186599802750099	59.636877707430855	110.52442399533487	89.57690769743418	16.61464976733397	0.9749189566591018	0.8706778838216873	0.5145075454214155	66.60740412247172	-12.297533782079109
322	346.0	321.0		(0.0, 135.01732755748083, 89.46617794068644)	#008759	0.0	135.01732755748083	89.46617794068644	159.75764276741356	255.00000000000003	135.01732755748083	71.81744761018822	-65.01436449225429	14.063165764999752	59.748607130956344	110.63910237920692	89.92168943685438	16.748452175833215	0.9753311535546512	0.8698120684102438	0.5100309446384659	66.51796916371963	-12.205525093977851
323	347.0	322.0		(0.0, 134.92202599133623, 89.26857714095301)	#008659	0.0	134.92202599133623	89.26857714095301	159.6978520675424	255.0	134.92202599133623	71.796402538089	-65.04449501286585	14.127038374442202	59.67954348550484	110.55957889036988	89.72511162945685	16.68173558760056	0.9750453467607563	0.8702151776409515	0.5123474221567451	66.56094609237232	-12.253780471989788
324	348.0	323.0		(0.0, 135.214595134955, 88.78673775408197)	#008758	0.0	135.214595134955	88.78673775408197	159.39814529583836	255.00000000000003	135.214595134955	71.85791910971618	-65.31958022733359	14.475258301584738	59.67387204265245	110.79214010996334	89.25101632789071	16.234328702520568	0.9758807848160534	0.8738954787752303	0.5249763665459566	66.9042649161671	-12.495197528001473
325	349.0	324.0		(0.0, 135.18560479840053, 88.88270576474508)	#008758	0.0	135.18560479840053	88.88270576474508	159.4491880539917	254.99999999999997	135.18560479840053	71.85196286730438	-65.27604108028767	14.416540516528077	59.68407864045318	110.76960850049983	89.34573475508164	16.307633158350068	0.9757998948794759	0.8733129786486107	0.522846839817767	66.84907014746054	-12.45413685998606
326	350.0	325.0		(0.0, 134.94301899366877, 89.22125958013996)	#008659	0.0	134.94301899366877	89.22125958013996	159.67063738999022	255.0	134.94301899366877	71.8007836141923	-65.06855265620275	14.158373868651886	59.67658780406531	110.5761306197934	89.67847717427524	16.64200536817182	0.9751048448375027	0.8705370392583859	0.51348387123084	66.59111123398944	-12.275734340505457
327	351.0	326.0		(0.0, 135.62445851382873, 88.68643785404865)	#008758	0.0	135.62445851382873	88.68643785404865	159.23470979757204	255.00000000000003	135.62445851382873	71.94556543412165	-65.51017792323138	14.675101044183215	59.78086971009664	111.124046931023	89.15581806064644	15.952992617590532	0.9770710831840935	0.8764454410396901	0.5322240933017853	67.13376201428323	-12.626520780991354
328	352.0	327.0		(0.0, 135.06631122959013, 88.89836721092969)	#008758	0.0	135.06631122959013	88.89836721092969	159.49098767929658	255.00000000000003	135.06631122959013	71.8263784022885	-65.22502003186415	14.365111824525423	59.65022992335888	110.67286088637121	89.36004665111629	16.381559784864308	0.9754524399558137	0.8726303799028057	0.5209816677219566	66.78817017921811	-12.42049500075911
329	353.0	328.0		(0.0, 135.28390536487836, 88.6584471842719)	#008758	0.0	135.28390536487836	88.6584471842719	159.32106200444844	255.0	135.28390536487836	71.87244017333305	-65.389474198143	14.56495778342024	59.669700099966676	110.84708401199599	89.12470176607796	16.119790305592186	0.9760779910131485	0.8748305739621776	0.5282295111236877	66.99194974877521	-12.557163759392242
330	354.0	329.0		(0.0, 135.02232589136955, 89.42252582472508)	#008759	0.0	135.02232589136955	89.42252582472508	159.73677326370552	255.0	135.02232589136955	71.81839918141017	-65.03102638656988	14.086786948323372	59.741426191269575	110.64269900366544	89.87852382539154	16.719614646815234	0.975344076557187	0.8700349840208395	0.5108876176412124	66.53925126884282	-12.222371824503133
331	355.0	330.0		(0.0, 135.32789070309897, 88.83138953682106)	#008758	0.0	135.32789070309897	88.83138953682106	159.38495859587954	255.0	135.32789070309897	71.8823672910828	-65.34786604327414	14.494215599299022	59.71792402532489	110.88465607797401	89.29635454848383	16.199954195961542	0.9762128082132654	0.8742739081309898	0.5256638937089424	66.9359834636697	-12.505801753661167
332	356.0	331.0		(0.0, 135.08430523158947, 88.99666777740754)	#008758	0.0	135.08430523158947	88.99666777740754	159.52938912843993	255.0	135.08430523158947	71.83052149179196	-65.19869302889458	14.322426254557685	59.67546817727424	110.68852414861713	89.45754415194936	16.430822346128537	0.9755087060081331	0.8722781570504125	0.5194335837459247	66.75328805754268	-12.389574829995302
333	357.0	332.0		(0.0, 134.9360213262246, 89.39353548817061)	#008659	0.0	134.9360213262246	89.39353548817061	159.74929804935508	255.0	134.9360213262246	71.79976364091411	-65.00765146509963	14.069714910864084	59.70887370876375	110.57227700766411	89.84896034655115	16.748999544645333	0.975090992887216	0.869722256380544	0.5102684634950005	66.51279295504632	-12.212261753770626
334	358.0	333.0		(0.0, 135.11262912362545, 88.70909696767744)	#008758	0.0	135.11262912362545	88.70909696767744	159.39339980713882	254.99999999999997	135.11262912362545	71.83579881338024	-65.3067705292515	14.476983171664926	59.62673442185938	110.70847760079972	89.17313228923692	16.24281233769816	0.9755803757252235	0.8737241008025082	0.5250389226681753	66.89213196417784	-12.49901383542324
335	359.0	334.0		(0.0, 135.08363878707098, 89.10063312229256)	#008759	0.0	135.08363878707098	89.10063312229256	159.57576235982495	254.99999999999997	135.08363878707098	71.83067059728027	-65.16330377688895	14.270122947534936	59.69605464845051	110.68908788070644	89.56046317894035	16.49354972154191	0.9755107309649196	0.8718046924749004	0.5175366918558412	66.70751507931377	-12.352218924379953
336	360.0	335.0		(0.0, 134.76107964011996, 89.67610796401199)	#008659	0.0	134.76107964011996	89.67610796401199	159.92670949364273	255.0	134.76107964011996	71.76292580229823	-64.84487363455604	13.86473328738167	59.71115628123959	110.4331581272909	90.12695768077307	17.012937802062627	0.9745907092816679	0.8675444896272704	0.5028343641744579	66.3105456606396	-12.06890670280949
337	361.0	336.0		(0.0, 135.47617460846385, 88.52882372542486)	#008758	0.0	135.47617460846385	88.52882372542486	159.20784919471473	255.0	135.47617460846385	71.91333202027036	-65.50678561689205	14.700231382068596	59.70337887370877	111.0019056481173	88.99829723425525	15.938095534627118	0.9766333308862784	0.8764000561617983	0.5331354990396502	67.13594986699607	-12.648081918087339
338	362.0	337.0		(0.0, 134.97534155281573, 89.46717760746418)	#008659	0.0	134.97534155281573	89.46717760746418	159.7704543266323	255.0	134.97534155281573	71.80842494843195	-64.99789060458794	14.047319343284448	59.735791402865715	110.60500357547485	89.92225924691769	16.771786301761104	0.9752086194993245	0.8695916680969018	0.5094562400824895	66.4985185081457	-12.195181185066042
339	363.0	338.0		(0.0, 135.56047984005332, 88.00266577807398)	#008758	0.0	135.56047984005332	88.00266577807398	158.95058466091632	255.0	135.56047984005332	71.92993353052033	-65.71681908434812	14.995980112173779	59.62428190603133	111.06480215928025	88.47824391869376	15.57570279341501	0.9768587910033065	0.87921004509563	0.5438614626464068	67.40608080944666	-12.85427970582315
340	364.0	339.0		(0.0, 135.31556147950684, 88.80206597800733)	#008758	0.0	135.31556147950684	88.80206597800733	159.3755448406972	255.00000000000003	135.31556147950684	71.87963870588507	-65.35305422397609	14.504425040993297	59.70823725424859	110.87432810729759	89.26720093302234	16.1889976331394	0.976175752118444	0.8743433195944855	0.5260341610640014	66.94325987111587	-12.513371012301256
341	365.0	340.0		(0.0, 135.35188270576475, 88.67610796401199)	#008758	0.0	135.35188270576475	88.67610796401199	159.30914274319224	255.0	135.35188270576475	71.88708022980177	-65.40951037994536	14.580896982737812	59.69430523158947	110.90249653782074	89.14286571142951	16.09370505732379	0.976276813216372	0.8750986333806254	0.5288075804588978	67.01497299085774	-12.566740951423606
342	366.0	341.0		(0.0, 135.7110963012329, 88.51049650116627)	#008758	0.0	135.7110963012329	88.51049650116627	159.13187598368643	255.0	135.7110963012329	71.96363619826036	-65.60263510504855	14.795060346674305	59.772539153615455	111.19256121292902	88.98250249916694	15.800570483448531	0.9773164967962382	0.8776824041813563	0.536574675339293	67.25027541495932	-12.709032780752995
343	367.0	342.0		(0.0, 135.2975674775075, 88.85671442852383)	#008758	0.0	135.2975674775075	88.85671442852383	159.40501640280965	255.0	135.2975674775075	71.87592983725487	-65.32770367834284	14.470448499011601	59.713588803732094	110.8602906931023	89.32112295901368	16.23153492483471	0.9761253830891921	0.8740041605377942	0.5248019287137576	66.91115562929635	-12.489671462093726
344	368.0	343.0		(0.0, 135.37154281906032, 88.68243918693769)	#008758	0.0	135.37154281906032	88.68243918693769	159.30623999999997	254.99999999999997	135.37154281906032	71.89131688970359	-65.414890053697	14.584891211759011	59.701666111296234	110.91853571476176	89.1493302232589	16.08690053070781	0.976334350020126	0.8751706067851157	0.5289524397626154	67.0210928916868	-12.569073137576662
345	369.0	344.0		(0.0, 135.57114295234922, 88.09430189936688)	#008758	0.0	135.57114295234922	88.09430189936688	158.98807665743308	255.0	135.57114295234922	71.9324766076161	-65.68989589180441	14.95363644305372	59.64591469510164	111.07443896367877	88.5690703098967	15.625224934655856	0.9768933277683953	0.8788498459615227	0.5423257784397603	67.37042129263499	-12.82426459745692
346	370.0	345.0		(0.0, 134.8970343218927, 89.31556147950683)	#008659	0.0	134.8970343218927	89.31556147950683	159.7261045486209	255.00000000000003	134.8970343218927	71.79116010003143	-65.01901113479724	14.09441453862408	59.6811929356881	110.5397751016328	89.77137620793069	16.723428656543106	0.9749741507864037	0.8698742347606037	0.5111642486040691	66.52912392428946	-12.230982585040547
347	371.0	346.0		(0.0, 135.5078307230923, 88.77174275241586)	#008758	0.0	135.5078307230923	88.77174275241586	159.30624921617374	254.99999999999997	135.5078307230923	71.92080247977482	-65.4368282286748	14.589773665966232	59.76177607464179	111.03020530489836	89.23910363212262	16.067070882098268	0.9767347849497201	0.8754641125280945	0.5291295124625377	67.04356780671218	-12.569065733028465
348	372.0	347.0		(0.0, 135.22625791402865, 88.6967677440853)	#008758	0.0	135.22625791402865	88.6967677440853	159.3548275811086	255.0	135.22625791402865	71.86017075871614	-65.35445734886596	14.524671415658897	59.659493502165944	110.8006585704765	89.16206264578474	16.17396653114788	0.9759113637838337	0.8743620916761975	0.5267684393743588	66.94901922431426	-12.530026330964283
349	373.0	348.0		(0.0, 135.02665778073975, 89.24425191602799)	#008759	0.0	135.02665778073975	89.24425191602799	159.6562812334193	255.0	135.02665778073975	71.81882888825332	-65.09290794514338	14.17745083048436	59.707114295234916	110.64432317894037	89.70207597467511	16.610487050572456	0.9753499122765695	0.8708628830071578	0.51417573827037	66.61896709500765	-12.287312741952807
350	374.0	349.0		(0.0, 135.29390203265578, 88.83272242585805)	#008758	0.0	135.29390203265578	88.83272242585805	159.3954440331316	254.99999999999997	135.29390203265578	71.87507563361282	-65.3344062086375	14.48114266817171	59.7076541152949	110.85705785071643	89.29733422192604	16.219106037666574	0.9761137824064708	0.8740938321324443	0.5251897757526106	66.92001290803218	-12.497369898877135
351	375.0	350.0		(0.0, 135.0383205598134, 89.04765078307231)	#008759	0.0	135.0383205598134	89.04765078307231	159.56550277606416	255.0	135.0383205598134	71.82078267168271	-65.16382007502547	14.280088521768807	59.671409530156616	110.65170815061647	89.50755748083972	16.48629737719996	0.9753764460216328	0.8718115999076431	0.5178981148330926	66.71015196324953	-12.360485124610555
352	376.0	351.0		(0.0, 135.7144285238254, 88.09563478840387)	#008758	0.0	135.7144285238254	88.09563478840387	158.94750281747892	255.0	135.7144285238254	71.96318714996508	-65.74404248227906	15.005170092243825	59.69059980006665	111.1908583305565	88.57182272575808	15.548902920802552	0.9773103984064122	0.8795742606078233	0.5441947570336492	67.43466654035505	-12.85674642356767
353	377.0	352.0		(0.0, 135.55148283905365, 88.35454848383873)	#008758	0.0	135.55148283905365	88.35454848383873	159.10892598146464	255.00000000000003	135.55148283905365	71.9289917543331	-65.59442656521742	14.815350064037025	59.69186937687438	111.0612335088304	88.82651782739087	15.792625054977742	0.9768460010241907	0.8775725840352255	0.5373105255657556	67.24673519167798	-12.72743520058981
354	378.0	353.0		(0.0, 135.57714095301566, 88.48317227590803)	#008758	0.0	135.57714095301566	88.48317227590803	159.15844735503248	255.00000000000003	135.57714095301566	71.93485321086818	-65.56075951365264	14.759992137388345	59.72554815061646	111.08344543152283	88.95411196267912	15.856226213658067	0.9769256037022879	0.8771221603790453	0.535302851326992	67.20171542381013	-12.687720996355345
355	379.0	354.0		(0.0, 135.26324558480508, 88.95201599466844)	#008758	0.0	135.26324558480508	88.95201599466844	159.45728890804952	254.99999999999997	135.26324558480508	71.86882954490255	-65.28236602012333	14.41014798411928	59.722009330223266	110.83342064311897	89.41512829056981	16.307286001855076	0.9760289561544986	0.8733975985482898	0.5226150008849426	66.85386808636858	-12.44761817426266
356	380.0	355.0		(0.0, 135.16661112962345, 88.72042652449184)	#008758	0.0	135.16661112962345	88.72042652449184	159.38269626634784	255.0	135.16661112962345	71.84742726453227	-65.32361898050797	14.491013634704641	59.64573475508164	110.75245301566143	89.18488837054316	16.220425701254158	0.9757382982225216	0.8739495123150464	0.525547767578165	66.91161836984499	-12.5076208800947
357	381.0	356.0		(0.0, 135.0879706764412, 89.07064311896035)	#008759	0.0	135.0879706764412	89.07064311896035	159.56117306653445	255.00000000000003	135.0879706764412	71.83151709289974	-65.17509946281108	14.286718800573928	59.691399533488834	110.69228831389538	89.53081639453517	16.4732189270402	0.9755222269673046	0.8719625042146654	0.5181385761501744	66.72258930882396	-12.363973320626336
358	382.0	357.0		(0.0, 134.99400199933356, 88.77007664111963)	#008658	0.0	134.99400199933356	88.77007664111963	159.45512037263308	255.00000000000003	134.99400199933356	71.81047567262809	-65.24067240584085	14.403028580416288	59.60215594801733	110.61275313895369	89.23231589470177	16.343661865535193	0.9752364697677816	0.8728397893754744	0.5223568004017387	66.81162000920598	-12.449363230964439
359	383.0	358.0		(0.0, 134.89103632122627, 88.77174275241586)	#008658	0.0	134.89103632122627	88.77174275241586	159.48597853797355	255.0	134.89103632122627	71.78833963951448	-65.20060430447394	14.364545826546982	59.57056981006331	110.5291215328224	89.23293568810396	16.400454189307826	0.9749358469605076	0.8723037275620673	0.5209611405882777	66.76420431991647	-12.424527334448735
360	384.0	359.0		(0.0, 135.28223925358213, 88.49916694435188)	#008758	0.0	135.28223925358213	88.49916694435188	159.250902749383	255.0	135.28223925358213	71.87163509059968	-65.44268522483631	14.644387675313265	59.637327557480845	110.84403731422859	88.96699766744419	16.024901565770623	0.9760670574267128	0.8755424719181416	0.5311102069408099	67.06118951988456	-12.613519650454483
361	385.0	360.0		(0.0, 134.80606464511828, 88.9936687770743)	#008658	0.0	134.80606464511828	88.9936687770743	159.60964323586774	255.0	134.80606464511828	71.77068458178896	-65.0928855066914	14.222197585478934	59.58861379540153	110.4624496167944	89.45179273575475	16.57977611257431	0.9746960789321175	0.8708625828083251	0.5157985755532944	66.62848225607152	-12.324914443518036
362	386.0	361.0		(0.0, 135.13762079306898, 88.76174608463846)	#008758	0.0	135.13762079306898	88.76174608463846	159.40949036858768	255.00000000000003	135.13762079306898	71.84131598712379	-65.29854344785119	14.45968719755868	59.64501166277908	110.72934049316893	89.22550483172276	16.260929689229307	0.975655302802288	0.8736140325930338	0.52441164697796	66.88035832934922	-12.48607307130713
363	387.0	362.0		(0.0, 135.57114295234922, 88.026991002999)	#008758	0.0	135.57114295234922	88.026991002999	158.95828673537358	255.0	135.57114295234922	71.93228779392022	-65.71265679723042	14.987591531578293	59.63245251582806	111.07372344885039	88.5024325224925	15.584632019669396	0.9768907635463862	0.8791543588239048	0.5435572327342528	67.40015699735447	-12.848114591096595
364	388.0	363.0		(0.0, 134.86204598467177, 88.7137620793069)	#008658	0.0	134.86204598467177	88.7137620793069	159.46867101039976	255.0	134.86204598467177	71.78194063023362	-65.20909906646122	14.383042624085762	59.54998667110963	110.50495344885037	89.17524491836055	16.381336284869622	0.9748489439402641	0.8724173770078861	0.521631966722246	66.77648175956728	-12.438458141780623
365	389.0	364.0		(0.0, 135.21692769076975, 88.43052315894701)	#008758	0.0	135.21692769076975	88.43052315894701	159.23940204935607	255.00000000000003	135.21692769076975	71.85741909725115	-65.44091901420734	14.655067676410361	59.60335221592803	110.79024851716096	88.89838720426525	16.01888250140866	0.975873994297168	0.8755188421967341	0.531497540144394	67.0617990365917	-12.622753657168724
366	390.0	365.0		(0.0, 135.350883038987, 88.60713095634789)	#008758	0.0	135.350883038987	88.60713095634789	159.2788560961919	255.00000000000003	135.350883038987	71.88667201128082	-65.43243853108416	14.615176690133724	59.68019993335555	110.90095118293902	89.07456847717428	16.052776168763668	0.9762712693234298	0.8754053837845187	0.5300508077547447	67.04481636791867	-12.591070975374885
367	391.0	366.0		(0.0, 134.9353548817061, 89.02365878040654)	#008659	0.0	134.9353548817061	89.02365878040654	159.58502596674575	254.99999999999997	134.9353548817061	71.79857964315943	-65.13240696939616	14.254464689099366	59.634691769410196	110.56780379873376	89.48277574141953	16.52766948267175	0.9750749133698521	0.8713913312701503	0.5169688114457871	66.6739844407084	-12.344754404324819
368	392.0	367.0		(0.0, 135.4388537154282, 88.62445851382873)	#008758	0.0	135.4388537154282	88.62445851382873	159.26101975140975	255.0	135.4388537154282	71.90559539057658	-65.46021357955422	14.638564014147626	59.71093635454849	110.97260275241587	89.09260246584472	16.015734023600327	0.9765282620455585	0.8757769797010306	0.5308989993467874	67.07702377325006	-12.605395693932131
369	393.0	368.0		(0.0, 135.1256247917361, 88.64311896034656)	#008758	0.0	135.1256247917361	88.64311896034656	159.3603148612125	255.00000000000003	135.1256247917361	71.83840539885263	-65.33406187802737	14.514860381801675	59.61756747750751	110.71833393535489	89.10794401866045	16.196125808786856	0.9756157749784722	0.8740892254132591	0.5264126211361544	66.92698120627514	-12.525615275749482
370	394.0	369.0		(0.0, 135.1719426857714, 88.60313228923692)	#008758	0.0	135.1719426857714	88.60313228923692	159.32907844427845	254.99999999999997	135.1719426857714	71.84824279048277	-65.36532247546134	14.551864539393677	59.623928690436514	110.75553753415528	89.06882039320227	16.147036370684138	0.9757493736351479	0.8745074536790606	0.5277546564763884	66.96552951999942	-12.550721822207223
371	395.0	370.0		(0.0, 135.41852715761414, 88.15461512829057)	#008758	0.0	135.41852715761414	88.15461512829057	159.0587389976648	255.0	135.41852715761414	71.89991599468087	-65.61128212493367	14.86757981686977	59.6106664445185	110.95109502165946	88.62725424858381	15.743851064099363	0.9764511318782415	0.8777980906501944	0.5392047498549848	67.27470008620354	-12.767662019788673
372	396.0	371.0		(0.0, 135.70943018993668, 88.23358880373209)	#008758	0.0	135.70943018993668	88.23358880373209	159.00992967706452	255.00000000000003	135.70943018993668	71.96250305458172	-65.6955234621585	14.933813127210026	59.71664111962679	111.18826413528824	88.70834721759414	15.634743561225703	0.9773011079127842	0.8789251359170279	0.5416068432672269	67.37151161644994	-12.806764190314729
373	397.0	372.0		(0.0, 135.4275241586138, 88.52749083638787)	#008758	0.0	135.4275241586138	88.52749083638787	159.2213435428549	255.0	135.4275241586138	71.90289282413683	-65.48864967143619	14.683158650289595	59.68803065644786	110.96236785404867	88.99649116961012	15.963526933296581	0.9764915593036629	0.8761574195636752	0.5325163197124411	67.11451693737855	-12.637250706690287
374	398.0	373.0		(0.0, 135.36454515161614, 88.30889703432189)	#008758	0.0	135.36454515161614	88.30889703432189	159.1427002995847	255.00000000000003	135.36454515161614	71.88876644993486	-65.53848765513814	14.770158895020424	59.62478840386538	110.90888005664779	88.77945351549482	15.8659326264747	0.9762997132647904	0.8768241903616018	0.5356715706527575	67.18222203758108	-12.700351772898188
375	399.0	374.0		(0.0, 135.11729423525492, 88.23758747084305)	#008758	0.0	135.11729423525492	88.23758747084305	159.1826618362611	254.99999999999997	135.11729423525492	71.83547557971174	-65.46809188019165	14.71580860235	59.533878707097635	110.70725539153617	88.70638453848717	15.956581823378684	0.9755759859859993	0.8758823816537609	0.5337004404267978	67.1016100943503	-12.668294357181061
376	400.0	375.0		(0.0, 135.05698100633123, 88.77440853048984)	#008758	0.0	135.05698100633123	88.77440853048984	159.4386463560865	255.0	135.05698100633123	71.82402473613674	-65.26335640639036	14.423872102068902	59.62254581806065	110.6639633322226	89.23723425524824	16.312166446671213	0.9754204755237812	0.873143273345392	0.5231127355315466	66.8382658051836	-12.462618825078371
377	401.0	376.0		(0.0, 135.20559813395533, 88.50683105631457)	#008758	0.0	135.20559813395533	88.50683105631457	159.2765531654804	254.99999999999997	135.20559813395533	71.85520047811845	-65.41077371299164	14.612554601166572	59.61510163278907	110.78185553815393	88.97381872709097	16.070922279728013	0.9758438638980796	0.8751155352197599	0.5299557120604187	67.02310101527885	-12.59292065688863
378	402.0	377.0		(0.0, 135.03132289236922, 88.9246917694102)	#008758	0.0	135.03132289236922	88.9246917694102	159.51291738745252	255.0	135.03132289236922	71.81893286660073	-65.20270049156218	14.339130630711306	59.6446484505165	110.64471619126958	89.38575808063979	16.416301169559592	0.9753513243752294	0.8723317719618124	0.5200394038643529	66.76078803187517	-12.402839145894974
379	403.0	378.0		(0.0, 135.22192602465844, 88.81506164611795)	#008758	0.0	135.22192602465844	88.81506164611795	159.4085771104556	255.0	135.22192602465844	71.85957292769305	-65.31281498584823	14.463725866589616	59.681809396867706	110.79839680773075	89.27913028990336	16.247380452762677	0.9759032448205347	0.8738049681821386	0.5245581179941844	66.89516550035208	-12.486807614735145
380	404.0	379.0		(0.0, 134.90803065644786, 88.3032322559147)	#008658	0.0	134.90803065644786	88.3032322559147	159.2726356583403	254.99999999999997	134.90803065644786	71.79067625821526	-65.36573556731511	14.60626195392669	59.48213595468178	110.53794746417863	88.76928023992002	16.109445887379884	0.9749675798762362	0.8745129803389392	0.5297274956780149	66.97777448171065	-12.596067039435537
381	405.0	380.0		(0.0, 135.39686771076308, 87.99100299900033)	#008757	0.0	135.39686771076308	87.99100299900033	158.99248386763338	255.0	135.39686771076308	71.89480962249529	-65.65837036562039	14.942206311582007	59.57122959013662	110.93175969010329	88.46506164611796	15.656877461908705	0.9763817837735682	0.8784280732755632	0.5419112401452342	67.3371452359458	-12.820735524408924
382	406.0	381.0		(0.0, 135.14495168277242, 88.4531822725758)	#008758	0.0	135.14495168277242	88.4531822725758	159.2703602337451	255.0	135.14495168277242	71.84202349217946	-65.40571157638774	14.617385087344159	59.58557147617461	110.73201607464179	88.92009996667777	16.07143225848193	0.975664911215634	0.8750478100709501	0.5301309000280063	67.01921406287404	-12.597894507868606
383	407.0	382.0		(0.0, 135.56214595134955, 87.92335888037321)	#008757	0.0	135.56214595134955	87.92335888037321	158.91500459660492	255.0	135.56214595134955	71.93006825550903	-65.74427830093032	15.036623321866172	59.608937020993004	111.06531267577473	88.39974675108299	15.526953343976151	0.9768606206628532	0.8795774155707369	0.5453354760356354	67.44190218427907	-12.882753257025152
384	408.0	383.0		(0.0, 134.90169943352217, 88.59213595468178)	#008658	0.0	134.90169943352217	88.59213595468178	159.40297401442544	254.99999999999997	134.90169943352217	71.79012760206305	-65.26548159324346	14.45862889232914	59.537954015328225	110.53587502499167	89.05523158947018	16.286727101161826	0.974960128742067	0.8731717057262496	0.5243732652632767	66.84784990591767	-12.491314088812569
385	409.0	384.0		(0.0, 135.21726091302898, 88.4381872709097)	#008758	0.0	135.21726091302898	88.4381872709097	159.24270614879237	255.0	135.21726091302898	71.85751219067066	-65.43845400702043	14.651333965732638	59.604988337220924	110.79060069643452	88.90597800733089	16.023314933147127	0.9758752585708962	0.8754858634386299	0.5313621290985607	67.05857774963884	-12.62010088394884
386	410.0	385.0		(0.0, 135.15561479506832, 88.71109630123293)	#008758	0.0	135.15561479506832	88.71109630123293	159.38175847259137	255.0	135.15561479506832	71.84503901807516	-65.32256174756401	14.491681114318379	59.64045984671776	110.74342041319561	89.17554148617128	16.22076471732911	0.9757058641657637	0.873935367841268	0.5255719751615505	66.9107307894885	-12.508374941893143
387	411.0	386.0		(0.0, 135.4821726091303, 87.93102299233588)	#008757	0.0	135.4821726091303	87.93102299233588	158.94136976058948	254.99999999999997	135.4821726091303	71.91294081196072	-65.71120283626158	15.00359792446908	59.58567810729757	111.00042380206597	88.40653448850382	15.574678084234543	0.9766280180038993	0.8791349066181103	0.5441377389888731	67.40230061998956	-12.861655105520532
388	412.0	387.0		(0.0, 135.0126624458514, 88.70043318893703)	#008758	0.0	135.0126624458514	88.70043318893703	159.41871743674926	255.0	135.0126624458514	71.81429115368759	-65.27138656201626	14.444804290309499	59.594011996001335	110.62717257580807	89.16355548150617	16.291710626465665	0.9752882866683672	0.8732507069307107	0.5238718863458158	66.85062658429987	-12.478651238119578
389	413.0	388.0		(0.0, 135.17660779740086, 88.14995001666111)	#008758	0.0	135.17660779740086	88.14995001666111	159.12656995304008	255.0	135.17660779740086	71.84797115692643	-65.5204448425643	14.781637751612408	59.534738420526494	110.75451014328557	88.6202165944685	15.871692820539185	0.9757456846615257	0.8765827997666563	0.5360878760685374	67.16714603872495	-12.713287808806628
390	414.0	389.0		(0.0, 135.4431856047984, 87.7514161946018)	#008757	0.0	135.4431856047984	87.7514161946018	158.87301489673158	255.00000000000003	135.4431856047984	71.90407413937136	-65.75712702736242	15.080133726062893	59.537670776407865	110.96684153948685	88.22833388870376	15.487264148705831	0.9765076023905276	0.8797493156946806	0.5469134743985136	67.4641400159271	-12.91634258184198
391	415.0	390.0		(0.0, 135.50749750083307, 87.80939686771076)	#008757	0.0	135.50749750083307	87.80939686771076	158.88023843131083	255.0	135.50749750083307	71.91803075116665	-65.76201205960919	15.074274390694331	59.5692035988004	111.01970485838055	88.28637787404199	15.48760488620727	0.976697142937219	0.8798146714054685	0.5467009730028166	67.46759206118243	-12.910565223964012
392	416.0	391.0		(0.0, 135.3698767077641, 87.84671776074642)	#008757	0.0	135.3698767077641	87.84671776074642	158.9363069083927	255.0	135.3698767077641	71.88861281923181	-65.69690970169245	15.005222722507195	59.53400533155615	110.9082984471843	88.3219493502166	15.584368350025372	0.9762976268524238	0.8789436820934883	0.5441966657833143	67.38872793950318	-12.865706995626295
393	417.0	392.0		(0.0, 135.35821392869045, 87.784071976008)	#008757	0.0	135.35821392869045	87.784071976008	158.91189286329728	255.00000000000003	135.35821392869045	71.88593407450797	-65.71367143933188	15.03262801267451	59.51786071309564	110.89815768077308	88.2598133955348	15.55283694141039	0.9762612476260866	0.8791679334847026	0.5451905775572132	67.41117503058308	-12.885242969726642
394	418.0	393.0		(0.0, 135.29590136621127, 88.2805731422859)	#008758	0.0	135.29590136621127	88.2805731422859	159.14999889168843	255.0	135.29590136621127	71.87395394223617	-65.5218398708905	14.75937276602668	59.597844051982676	110.85281276241253	88.75072642452515	15.885932981770935	0.9760985490532854	0.8766014635263251	0.5352803884928087	67.16361056787483	-12.694497804326206
395	419.0	394.0		(0.0, 135.45984671776074, 88.01466177940686)	#008758	0.0	135.45984671776074	88.01466177940686	158.98483450795172	254.99999999999997	135.45984671776074	71.90838694763615	-65.67439138031745	14.953236908050215	59.59548483838721	110.98317532822392	88.4891136287904	15.637177885419238	0.9765661733422938	0.8786424147067302	0.5423112884437907	67.35521492210822	-12.826860643958357
396	420.0	395.0		(0.0, 135.25324891702766, 88.51049650116627)	#008758	0.0	135.25324891702766	88.51049650116627	159.2643417632639	255.0	135.25324891702766	71.86544292721854	-65.42776542457219	14.628109068364692	59.63060646451183	110.82060599800067	88.97792402532488	16.047377727331195	0.9759829635184148	0.8753428633788695	0.5305198282580781	67.04307617769949	-12.60272792673931
397	421.0	396.0		(0.0, 135.1882705764745, 88.50083305564812)	#008758	0.0	135.1882705764745	88.50083305564812	159.27892531427165	255.0	135.1882705764745	71.85146224877907	-65.40617145982108	14.609242970175607	59.608530489836724	110.76771487170943	88.96770743085638	16.076680276392583	0.975793096129868	0.8750539627444939	0.529835608641968	67.01788750171956	-12.591015379687146
398	422.0	397.0		(0.0, 135.60079973342218, 87.69510163278908)	#008757	0.0	135.60079973342218	87.69510163278908	158.80291346593341	255.0	135.60079973342218	71.93771431638818	-65.83622674629864	15.166073960949733	59.575268243918686	111.09428863378872	88.1741586137954	15.368295590954368	0.9769644595157444	0.8808075724457218	0.5500302818026385	67.56048069381275	-12.972386824590593
399	423.0	398.0		(0.0, 135.5058313895368, 87.98767077640787)	#008757	0.0	135.5058313895368	87.98767077640787	158.9596535621279	255.0	135.5058313895368	71.91817369211373	-65.70105848821112	14.98362632154311	59.604341886037986	111.02024636121291	88.46285238253915	15.596104451442955	0.976699084175225	0.8789991877438377	0.5434134258664587	67.38796735482514	-12.8470204644826
400	424.0	399.0		(0.0, 135.00833055648118, 88.66344551816061)	#008758	0.0	135.00833055648118	88.66344551816061	159.40354427880345	254.99999999999997	135.00833055648118	71.8132559372637	-65.28223899095099	14.461793035416548	59.585271576141295	110.62326016994336	89.12689436854382	16.271825693692282	0.9752742277055039	0.8733958990545239	0.5244880197157811	66.86489501577688	-12.490855447280106
401	425.0	400.0		(0.0, 135.5404865044985, 87.60313228923692)	#008757	0.0	135.5404865044985	87.60313228923692	158.7794678395209	255.0	135.5404865044985	71.92452598978792	-65.84439357854843	15.190629821036872	59.53817727424192	111.04431253248916	88.08250583138954	15.345202564299417	0.9767853528191892	0.8809168345958179	0.5509208528679261	67.57395504250557	-12.991121840072745
402	426.0	401.0		(0.0, 135.04065311562812, 88.20726424525158)	#008758	0.0	135.04065311562812	88.20726424525158	159.1914266749248	255.00000000000003	135.04065311562812	71.81892059564692	-65.4490307490671	14.703084560387758	59.504055314895034	110.6446698100633	88.67559813395535	15.979790740675876	0.9753511577270967	0.8756273672116578	0.5332389756862076	67.08022302871574	-12.661261330787466
403	427.0	402.0		(0.0, 135.53148950349885, 88.16361212929024)	#008758	0.0	135.53148950349885	88.16361212929024	159.03016743294077	255.0	135.53148950349885	71.92416934647959	-65.65134051935395	14.904236510863033	59.64748417194269	111.04296126957682	88.63729090303234	15.688371332235626	0.9767805093536958	0.8783340225966192	0.5405341836807055	67.3218744388472	-12.79055373726409
404	428.0	403.0		(0.0, 135.53615461512828, 87.92435854715094)	#008757	0.0	135.53615461512828	87.92435854715094	158.92290974175404	255.00000000000003	135.53615461512828	71.92449838462936	-65.73403521816884	15.026644301870773	59.601079640119956	111.04420794068643	88.40047650783072	15.541560320981453	0.9767849779218343	0.8794403757477187	0.5449735654189315	67.42969245842967	-12.876427947638053
405	429.0	404.0		(0.0, 135.44151949350217, 87.69510163278908)	#008757	0.0	135.44151949350217	87.69510163278908	158.84854598238448	255.00000000000003	135.44151949350217	71.90355865525704	-65.7755578286453	15.108006522563699	59.52589136954349	110.96488936687771	88.1725658113962	15.454141882743908	0.9765006017558269	0.8799958971003673	0.5479243412948138	67.48833876126518	-12.935909493337565
406	430.0	405.0		(0.0, 135.2072642452516, 88.44285238253916)	#008758	0.0	135.2072642452516	88.44285238253916	159.24767779730232	254.99999999999997	135.2072642452516	71.85537850501369	-65.43305155099843	14.645337235140543	59.60282239253583	110.78252899366878	88.91049650116628	16.031525467040634	0.9758462816277941	0.8754135852354407	0.5311446447696594	67.05199577944427	-12.616109104770976
407	431.0	406.0		(0.0, 135.19026991003, 88.23258913695435)	#008758	0.0	135.19026991003	88.23258913695435	159.15929268978027	254.99999999999997	135.19026991003	71.85113781774555	-65.4976959818011	14.74497989229655	59.55550149950017	110.7664876974342	88.70216594468509	15.91410453306384	0.9757886901295896	0.8762784480470178	0.5347583999798872	67.136894558422	-12.687042890454357
408	432.0	407.0		(0.0, 135.5581472842386, 87.52615794735088)	#008757	0.0	135.5581472842386	87.52615794735088	158.74034561588948	255.0	135.5581472842386	71.9280966845448	-65.8771769074476	15.236042795162174	59.52825724758414	111.05784191269579	88.00647784071975	15.289144065499373	0.9768338453506297	0.8813554351318973	0.5525678520201096	67.61611817718584	-13.022373586170593
409	433.0	408.0		(0.0, 135.22892369210263, 88.61879373542152)	#008758	0.0	135.22892369210263	88.61879373542152	159.31945532770524	254.99999999999997	135.22892369210263	71.86052410279127	-65.38183885687626	14.564803423770822	59.64472509163612	110.8019953848717	89.08489503498832	16.125653635642276	0.9759161624434335	0.874728422506386	0.5282239129391023	66.98446350520112	-12.558454803867445
410	434.0	409.0		(0.0, 135.19060313228923, 88.44451849383539)	#008758	0.0	135.19060313228923	88.44451849383539	159.253254195762	255.00000000000003	135.19060313228923	71.85180496392344	-65.42611326349295	14.638415286322925	59.597990669776735	110.76901121626125	88.91197934021993	16.04153429524856	0.9757977504411562	0.8753207594998744	0.5308936054124348	67.04371334332743	-12.611631515966724
411	435.0	410.0		(0.0, 135.36254581806065, 87.80739753415529)	#008757	0.0	135.36254581806065	87.80739753415529	158.92098674865775	255.0	135.36254581806065	71.88692921629973	-65.70742579441169	15.02241831232789	59.523868710429866	110.90192485838054	88.28294901699434	15.564584449123469	0.9762747623474253	0.8790843744532637	0.5448203008215708	67.40281044940696	-12.877966680600547
412	436.0	411.0		(0.0, 135.26157947350882, 87.93435521492836)	#008757	0.0	135.26157947350882	87.93435521492836	159.0063559322034	255.0	135.26157947350882	71.86561295936454	-65.62590512798272	14.921435374660419	59.51796067977341	110.82124936021326	88.40762745751417	15.695745726532575	0.9759852726738446	0.8779937284085236	0.5411579374567663	67.30088155074313	-12.809626403393963
413	437.0	412.0		(0.0, 134.98533822059315, 88.37520826391203)	#008658	0.0	134.98533822059315	88.37520826391203	159.28213660634276	255.00000000000003	134.98533822059315	71.80750234596383	-65.37098169086619	14.598293256633044	59.52049650116628	110.60151723425527	88.84130956347884	16.110891904413823	0.9751960899127206	0.8745831670063431	0.5294384937366219	66.98115715060632	-12.588436037628437
414	438.0	413.0		(0.0, 135.19593468843718, 87.96734421859381)	#008757	0.0	135.19593468843718	87.96734421859381	159.03993611404826	254.99999999999997	135.19593468843718	71.85160906410111	-65.5896604885382	14.880813609300425	59.504208597134294	110.76827020993002	88.43963012329225	15.751128508014379	0.9757950899845951	0.8775088198033218	0.5396847017923612	67.25654002902952	-12.782727783234652
415	439.0	414.0		(0.0, 135.5271576141286, 87.73408863712096)	#008757	0.0	135.5271576141286	87.73408863712096	158.84125817214428	254.99999999999997	135.5271576141286	71.92203536885856	-65.79498931635509	15.119514102928377	59.56023658780407	111.03487620793068	88.21201932689104	15.431523963137682	0.9767515284455176	0.8802558664571261	0.5483416884399714	67.50985354633744	-12.941736326622086
416	440.0	415.0		(0.0, 135.89336887704098, 87.62112629123625)	#008757	0.0	135.89336887704098	87.62112629123625	158.68671165427546	255.0	135.89336887704098	72.00017589653986	-65.97250180930303	15.310044482816698	59.651169610129955	111.33118544818393	88.1038487170943	15.166249896493756	0.9778127314475574	0.8826307648332857	0.5552516823389708	67.72568535677078	-13.065196997914402
417	441.0	416.0		(0.0, 135.4028657114295, 87.84138620459846)	#008757	0.0	135.4028657114295	87.84138620459846	158.92445809461933	254.99999999999997	135.4028657114295	71.8956765176475	-65.71129727470264	15.019951258162113	59.54316561146284	110.93504203932022	88.31700099966677	15.563347028420763	0.9763935568158714	0.8791361700880589	0.5447308277976677	67.40603478414903	-12.875188970274209
418	442.0	417.0		(0.0, 135.10463178940353, 87.86771076307897)	#008757	0.0	135.10463178940353	87.86771076307897	159.0220718265429	254.99999999999997	135.10463178940353	71.83171501601996	-65.58852147388072	14.897781677398703	59.455978007330884	110.69303663112295	88.34007997334221	15.74038678788661	0.9755249149016656	0.8774935811910104	0.5403000852661444	67.25918560343374	-12.797038736369927
419	443.0	418.0		(0.0, 135.56414528490504, 87.72242585804732)	#008757	0.0	135.56414528490504	87.72242585804732	158.82549873656677	254.99999999999997	135.56414528490504	71.92993322889545	-65.81302384793352	15.138894840859063	59.56937020993003	111.06480101632789	88.2008430523159	15.404548147841362	0.9768587869070298	0.8804971462625593	0.5490445725728726	67.5317721151404	-12.954334974746763
420	444.0	419.0		(0.0, 135.26757747417528, 87.85171609463512)	#008757	0.0	135.26757747417528	87.85171609463512	158.96797047825038	255.00000000000003	135.26757747417528	71.86666859122514	-65.65617939480394	14.965365288146026	59.503292235921364	110.82524368210598	88.32587470843052	15.64262776944963	0.975999608892613	0.8783987607863531	0.5427511502260216	67.34015184813829	-12.840362545596827
421	445.0	420.0		(0.0, 135.48250583138955, 87.70509830056648)	#008757	0.0	135.48250583138955	87.70509830056648	158.8412206117816	255.00000000000003	135.48250583138955	71.91237825488503	-65.78779146567088	15.117896357052762	59.540596467844054	110.9982929323559	88.18287237587471	15.438078985238652	0.9766203780854695	0.8801595680861333	0.5482830174073666	67.50247622267784	-12.941766356163692
422	446.0	421.0		(0.0, 135.514161946018, 87.64678440519826)	#008757	0.0	135.514161946018	87.64678440519826	158.80632834822634	255.0	135.514161946018	71.91900363938356	-65.81959137653593	15.158940320639536	59.53874708430523	111.02339048317226	88.12545818060646	15.385775506930266	0.9767103554394514	0.8805850117009529	0.5497715649982632	67.54266859266721	-12.9696576662102
423	447.0	422.0		(0.0, 135.1782739086971, 87.54515161612795)	#008757	0.0	135.1782739086971	87.54515161612795	158.85764291172626	254.99999999999997	135.1782739086971	71.84662922356925	-65.72596804017967	15.087832123072143	59.414295234921696	110.74943468510496	88.02148283905365	15.50568262804832	0.9757274602682507	0.8793324468488085	0.5471926733189019	67.4354917902489	-12.928635590093034
424	448.0	423.0		(0.0, 135.69910029990004, 88.14328557147617)	#008758	0.0	135.69910029990004	88.14328557147617	158.97297124741854	255.0	135.69910029990004	71.9600368414066	-65.72210072334295	14.975560255378406	59.69537820726424	111.17891220926357	88.6188437187604	15.585876811405225	0.9772676150134815	0.8792807069158995	0.5431208926335974	67.40669053181371	-12.836359013260797
425	449.0	424.0		(0.0, 135.55981339553483, 87.46684438520494)	#008757	0.0	135.55981339553483	87.46684438520494	158.71361675454446	255.0	135.55981339553483	71.92828750369779	-65.89789466265961	15.26669860713148	59.51691102965678	111.05856495834722	87.94777407530825	15.252369660482376	0.9768364368081487	0.8816326131625449	0.5536796509563262	67.64321553069438	-13.043717915617497
426	450.0	425.0		(0.0, 135.6257914028657, 87.18360546484506)	#008757	0.0	135.6257914028657	87.18360546484506	158.56948058170133	254.99999999999997	135.6257914028657	71.941636588876	-66.0189168942934	15.434419264663312	59.480716427857374	111.1091546617794	87.66802732422526	15.045352644891924	0.9770177267185954	0.8832517414650841	0.5597624012293296	67.79910534758572	-13.158715947540534
427	451.0	426.0		(0.0, 135.61279573475508, 87.3018993668777)	#008757	0.0	135.61279573475508	87.3018993668777	158.62551416060975	255.0	135.61279573475508	71.93918284840436	-65.97390722123147	15.369640354513292	59.50034655114962	111.09985444518493	87.78500833055648	15.124000184854676	0.9769844032073267	0.882649567512755	0.5574130547671915	67.74055121315992	-13.114030333861884
428	452.0	427.0		(0.0, 135.69710096634455, 87.57547484171943)	#008757	0.0	135.69710096634455	87.57547484171943	158.72248156433636	254.99999999999997	135.69710096634455	71.95801668319403	-65.91334880626398	15.261699144622032	59.5811962679107	111.17125212262579	88.05669110296567	15.244149945460245	0.977240179852453	0.8818393705571455	0.5534983346987362	67.65714309396442	-13.03663957965469
429	453.0	428.0		(0.0, 135.41352882372541, 87.97400866377875)	#008757	0.0	135.41352882372541	87.97400866377875	158.9801563084434	255.00000000000003	135.41352882372541	71.8983366372997	-65.67047796662794	14.956861774183583	59.572995668110636	110.94511452849049	88.44840386537822	15.637635727843774	0.9764296831007132	0.8785900580547442	0.5424427520081889	67.35220405077625	-12.830606405329801
430	454.0	429.0		(0.0, 135.04365211596135, 87.52649116961013)	#008757	0.0	135.04365211596135	87.52649116961013	158.8880883173027	254.99999999999997	135.04365211596135	71.81765059289074	-65.68089862121617	15.048105489006481	59.36883038987005	110.63986958013996	88.00166277907363	15.567248355227722	0.9753339102016775	0.8787294735699517	0.5457519015155684	67.38268266030036	-12.904286417502027
431	455.0	430.0		(0.0, 135.39586804398533, 87.14928357214262)	#008757	0.0	135.39586804398533	87.14928357214262	158.61976801707016	255.00000000000003	135.39586804398533	71.89223192986205	-65.943107413725	15.368026879794616	59.40257580806398	110.92200008330556	87.63174941686106	15.14851048529141	0.9763467769052772	0.8822375040482721	0.5573545386372768	67.7101887868891	-13.118613954906374
432	456.0	431.0		(0.0, 135.4411862712429, 87.33788737087637)	#008757	0.0	135.4411862712429	87.33788737087637	158.69039681739116	255.0	135.4411862712429	71.90248448057423	-65.89642748096647	15.288824801121702	59.454345218260585	110.96082146951015	87.81892035988004	15.238284988644615	0.9764860137125676	0.8816129840797535	0.5544821049564187	67.64678350486197	-13.062255385191872
433	457.0	432.0		(0.0, 135.5241586137954, 87.54648450516494)	#008757	0.0	135.5241586137954	87.54648450516494	158.759060554501	255.00000000000003	135.5241586137954	71.92086590359686	-65.85735645535357	15.213358711439028	59.52178607130956	111.03044558813728	88.02626124625124	15.319752204998268	0.9767356462895697	0.8810902619110655	0.551745164949296	67.59169832583302	-13.007425243336973
434	458.0	433.0		(0.0, 135.41186271242918, 88.04965011662779)	#008758	0.0	135.41186271242918	88.04965011662779	159.01415209254597	255.00000000000003	135.41186271242918	71.8981915250876	-65.64424767851534	14.918082387629461	59.5876074641786	110.94456504831723	88.5232722425858	15.684161499030196	0.9764277123754098	0.8782391291279386	0.5410363341726029	67.31802459521793	-12.803382318171833
435	459.0	434.0		(0.0, 135.296901032989, 87.90969676774408)	#008757	0.0	135.296901032989	87.90969676774408	158.98523739859024	255.0	135.296901032989	71.87312679964853	-65.64773980459742	14.946779895025575	59.5239786737754	110.84968247584139	88.38356881039653	15.661784510973309	0.9760873158786043	0.8782858494709631	0.5420771109827885	67.32779493405725	-12.82653804710058
436	460.0	435.0		(0.0, 135.6647784071976, 86.89536821059647)	#008756	0.0	135.6647784071976	86.89536821059647	158.43091887112226	255.0	135.6647784071976	71.94918386207453	-66.13139685782654	15.595152903614885	59.435154948350544	111.13776374208597	87.38306231256249	14.849590598338544	0.9771202239657112	0.8847565847485578	0.5655917522502554	67.94534895380609	-13.26910526136152
437	461.0	436.0		(0.0, 135.50849716761078, 87.6094635121626)	#008757	0.0	135.50849716761078	87.6094635121626	158.79142578216255	255.0	135.50849716761078	71.91768411271183	-65.83006912404448	15.17576321055607	59.529526824391866	111.01839169610129	88.08845384871708	15.366270835786523	0.9766924353446316	0.880725191049069	0.550381683273128	67.55665614800175	-12.981567016127313
438	462.0	437.0		(0.0, 135.58347217594135, 87.26724425191603)	#008757	0.0	135.58347217594135	87.26724425191603	158.6185319721003	255.00000000000003	135.58347217594135	71.93279976956478	-65.97449639550679	15.376539023092972	59.48432522492503	111.07566360213262	87.75040653115627	15.118809264798637	0.9768977165336145	0.882657449938417	0.5576632498165308	67.74269057964437	-13.119599895668774
439	463.0	438.0		(0.0, 135.47484171942685, 87.46684438520494)	#008757	0.0	135.47484171942685	87.46684438520494	158.7378984651712	255.0	135.47484171942685	71.91006578213454	-65.86555106307674	15.23572091505021	59.490569810063306	110.9895339686771	87.94692435854716	15.29817121040294	0.9765889730886289	0.8811998956627628	0.5525561783457529	67.60471883414698	-13.024328004701827
440	464.0	439.0		(0.0, 135.6684438520493, 87.10496501166278)	#008757	0.0	135.6684438520493	87.10496501166278	158.52257571701205	255.00000000000003	135.6684438520493	71.95055705446475	-66.06176320187818	15.489904801254962	59.47821059646785	111.14296956347883	87.59059980006664	14.974732136276483	0.9771388728785112	0.8838249722536201	0.5617747035170579	67.85347233629955	-13.196101733709058
441	465.0	440.0		(0.0, 135.9226924358547, 86.88703765411529)	#008756	0.0	135.9226924358547	86.88703765411529	158.35431866321488	255.00000000000003	135.9226924358547	72.00439638438415	-66.23203320280952	15.693288416678453	59.51344218593802	111.34720454515163	87.37739420193269	14.705863859199862	0.9778700486234627	0.8861029750127788	0.5691508476393576	68.06586165991816	-13.33006372161429
442	466.0	441.0		(0.0, 135.54315228257246, 87.21259580139953)	#008757	0.0	135.54315228257246	87.21259580139953	158.60582891841727	254.99999999999997	135.54315228257246	71.9240018898592	-65.97767932116338	15.389582370491661	59.46089636787737	111.04232680773075	87.69590136621126	15.1074346063456	0.9767782351757046	0.8827000335608299	0.5581362948553341	67.7487521224149	-13.129731853728206
443	467.0	442.0		(0.0, 135.29290236587804, 87.68843718760414)	#008757	0.0	135.29290236587804	87.68843718760414	158.88826493667705	255.0	135.29290236587804	71.87164689071552	-65.72114798010197	15.057156434352859	59.47848717094301	110.84408196934355	88.16448183938687	15.530334711316527	0.9760672176805366	0.8792679603855664	0.546080153509609	67.4239367859148	-12.904145140873663
444	468.0	443.0		(0.0, 135.37954015328225, 87.90069976674442)	#008757	0.0	135.37954015328225	87.90069976674442	158.95745235973752	254.99999999999997	135.37954015328225	71.89083805436394	-65.68232220545622	14.98147838018653	59.547797400866386	110.916722859047	88.3754881706098	15.611738296627177	0.9763278471014103	0.8787485193725533	0.5433355261547274	67.36922253341925	-12.848782489968288
445	469.0	444.0		(0.0, 135.5844718427191, 86.84338553815395)	#008756	0.0	135.5844718427191	86.84338553815395	158.43067765410223	255.0	135.5844718427191	71.93182511137911	-66.11853031966247	15.592352637966279	59.39986337887372	111.07197011329558	87.3307964011996	14.861293706640353	0.9768844799939687	0.8845844463255926	0.5654901945954668	67.93218318601883	-13.269297297021494
446	470.0	445.0		(0.0, 135.23892035988004, 87.98167277574142)	#008757	0.0	135.23892035988004	87.98167277574142	159.03388427308477	255.0	135.23892035988004	71.86088058479912	-65.60122975625926	14.889275463856233	59.5203998667111	110.80334408197268	88.4542452515828	15.736538427278171	0.9759210037183534	0.8776636023466111	0.5399915891422374	67.26969502957559	-12.787576171168379
447	471.0	446.0		(0.0, 135.19393535488172, 87.62612462512496)	#008757	0.0	135.19393535488172	87.62612462512496	158.88907785476084	255.0	135.19393535488172	71.85022072055584	-65.70449821809943	15.052557041641457	59.435344885038326	110.76301878707098	88.10180273242253	15.546163606541539	0.9757762353085156	0.8790452070903666	0.5459133466434624	67.4066803780167	-12.903494889897981
448	472.0	447.0		(0.0, 135.44251916027991, 87.39020326557814)	#008757	0.0	135.44251916027991	87.39020326557814	158.7131916066161	255.0	135.44251916027991	71.9029172690194	-65.87920811977676	15.26278071426952	59.4652215928024	110.9624604265245	87.87072642452516	15.26923109603015	0.9764918912822601	0.8813826102494456	0.5535375601475588	67.62412688989588	-13.044057369566183
449	473.0	448.0		(0.0, 135.28723758747086, 87.25691436187937)	#008757	0.0	135.28723758747086	87.25691436187937	158.69851255058535	255.0	135.28723758747086	71.8692185897429	-65.86524552998802	15.27374187758268	59.390426524491836	110.8348928157281	87.73721759413529	15.272368788670915	0.976034239655452	0.8811958080065972	0.5539350903034546	67.61299993099426	-13.055776755928655
450	474.0	449.0		(0.0, 135.48183938687103, 86.69876707764078)	#008756	0.0	135.48183938687103	86.69876707764078	158.3957440214865	255.0	135.48183938687103	71.90941107414979	-66.12860647514995	15.628610182279346	59.33912362545818	110.98705421192935	87.18659780073308	14.828810863025351	0.9765800816964219	0.8847192528674183	0.5668051523997961	67.95032045969239	-13.297103351568305
451	475.0	450.0		(0.0, 135.26691102965677, 87.41652782405865)	#008757	0.0	135.26691102965677	87.41652782405865	158.7751271136337	255.0	135.26691102965677	71.86530291107825	-65.80338097567035	15.185363129573947	59.416047984005324	110.8200762112629	87.89503165611464	15.379969365355866	0.9759810620013298	0.8803681365162647	0.5507298449777511	67.53280833199696	-12.994589940956569
452	476.0	451.0		(0.0, 135.5071642785738, 87.04765078307231)	#008757	0.0	135.5071642785738	87.04765078307231	158.5430473347317	254.99999999999997	135.5071642785738	71.91582176559865	-66.01990032720772	15.460257771330754	59.41675108297234	111.01133678773743	87.53224591802731	15.026872101894645	0.9766671433686751	0.8832648985854226	0.5606994902307578	67.80594966203508	-13.179786939070071
453	477.0	452.0		(0.0, 135.39253582139287, 87.02332555814728)	#008757	0.0	135.39253582139287	87.02332555814728	158.5648994740508	254.99999999999997	135.39253582139287	71.89116325383418	-65.98455379040402	15.430821585424814	59.37635121626124	110.91795405198268	87.50701766077974	15.073960358430918	0.9763322635375967	0.882792005486667	0.5596319236561303	67.76482563778892	-13.16236814211637
454	478.0	453.0		(0.0, 135.35054981672775, 87.35521492835721)	#008757	0.0	135.35054981672775	87.35521492835721	158.7239867351737	255.0	135.35054981672775	71.88308495258468	-65.85603895557907	15.246973981394053	59.42971342885704	110.88737260579806	87.83516827724092	15.297688426804056	0.9762225545582524	0.8810726353878666	0.552964294992697	67.59798874602745	-13.035437672453131
455	479.0	454.0		(0.0, 135.2719093635455, 87.32922359213596)	#008757	0.0	135.2719093635455	87.32922359213596	158.7349704767324	255.0	135.2719093635455	71.86613081302676	-65.83488545936672	15.231458154877387	59.40013662112629	110.82320881372875	87.80865044985006	15.324431287082843	0.9759923054886626	0.8807896276796736	0.5524015801824345	67.573881499968	-13.02666637926083
456	480.0	455.0		(0.0, 135.52582472509164, 86.69876707764078)	#008756	0.0	135.52582472509164	86.69876707764078	158.3832825604296	255.00000000000003	135.52582472509164	71.9188445781677	-66.14531134147906	15.644646241668081	59.35275908030656	111.02278790069977	87.18703765411529	14.805092101253823	0.9767081952769238	0.8849427433905929	0.5673867345737523	67.97026679724111	-13.30701986800073
457	481.0	456.0		(0.0, 135.46584471842718, 86.91036321226258)	#008756	0.0	135.46584471842718	86.91036321226258	158.49399679730797	255.0	135.46584471842718	71.90657410761513	-66.0507457827183	15.515016710248087	59.37648450516494	110.97630941019659	87.39591802732423	14.965889209889244	0.9765415537072644	0.8836775727639405	0.56268544089152	67.8484838590558	-13.218871866550453
458	482.0	457.0		(0.0, 135.18027324225258, 87.30656447850717)	#008757	0.0	135.18027324225258	87.30656447850717	158.75117088513986	255.0	135.18027324225258	71.84638811006005	-65.80763524455041	15.209497717821495	59.36719760079974	110.74852276241253	87.78530156614462	15.36025033242312	0.9757241857782083	0.8804250533906053	0.5516051377139708	67.54238430280805	-13.013727381146472
459	483.0	458.0		(0.0, 135.37520826391204, 87.14028657114295)	#008757	0.0	135.37520826391204	87.14028657114295	158.6216742438974	255.0	135.37520826391204	71.88777334696022	-65.93829476843938	15.365060364199469	59.39437187604132	110.9051204398534	87.62263578807064	15.154210296815062	0.9762862262320137	0.8821731167858092	0.5572469515707115	67.70482846123379	-13.117093413728478
460	484.0	459.0		(0.0, 135.84905031656115, 86.6157947350883)	#008756	0.0	135.84905031656115	86.6157947350883	158.25531111181974	255.0	135.84905031656115	71.98787207483798	-66.29603333817275	15.804683149755983	59.43636454515161	111.28449437520827	87.10812729090303	14.580694487550987	0.9776456369459712	0.8869592179454534	0.5731908171518185	68.15388503849427	-13.40878327838477
461	485.0	460.0		(0.0, 135.42319226924357, 86.9830056647784)	#008756	0.0	135.42319226924357	86.9830056647784	158.5383053850223	255.00000000000003	135.42319226924357	71.89762787366057	-66.00989025262788	15.462506698363887	59.37779073642119	110.94243074975007	87.46740753082305	15.032965131753608	0.9764200575949237	0.8831309761246983	0.5607810524051856	67.79671617829972	-13.183566328036369
462	486.0	461.0		(0.0, 135.58080639786738, 87.3502165944685)	#008757	0.0	135.58080639786738	87.3502165944685	158.65600990960434	254.99999999999997	135.58080639786738	71.93246102690723	-65.94537802848966	15.333473462631432	59.500093302232585	111.07437992002666	87.83252249250249	15.170482539526477	0.9768931161714749	0.8822678820753501	0.5561013846681977	67.7045662547928	-13.089699724246874
463	487.0	462.0		(0.0, 135.71909363545484, 86.53082305898035)	#008756	0.0	135.71909363545484	86.53082305898035	158.25437707006995	255.00000000000003	135.71909363545484	71.9598000497634	-66.27560303657471	15.800720053798667	59.37908363878707	111.17801431856049	87.02270576474508	14.59893179530139	0.9772643992174012	0.8866858856898816	0.5730470869556039	68.13309263551851	-13.409525544051732
464	488.0	463.0		(0.0, 135.40119960013328, 86.94635121626125)	#008756	0.0	135.40119960013328	86.94635121626125	158.52832241059807	254.99999999999997	135.40119960013328	71.89280618548754	-66.01395858646508	15.473129502697237	59.36364211929357	110.92417426857715	87.43089970009997	15.02260169080864	0.976354575698193	0.8831854054173254	0.5611663112451498	67.80310070242192	-13.191522270834064
465	489.0	464.0		(0.0, 135.72175941352882, 86.92669110296568)	#008756	0.0	135.72175941352882	86.92669110296568	158.4286314052752	255.0	135.72175941352882	71.96148090828578	-66.14240761177965	15.599968627808192	59.459083638787064	111.18438807397533	87.41464178607131	14.837929286761106	0.9772872264513972	0.8849038950659853	0.5657664048427423	67.95717111439679	-13.270926320270272
466	490.0	465.0		(0.0, 135.74041986004664, 86.68810396534488)	#008756	0.0	135.74041986004664	86.68810396534488	158.31788824053595	254.99999999999997	135.74041986004664	71.96480974941854	-66.23035344460804	15.728267831071197	59.41715094968343	111.1970116394535	87.17862712429189	14.683042524685508	0.9773324344415173	0.8860805019183009	0.5704194513139323	68.07230072770872	-13.35903830222917
467	491.0	466.0		(0.0, 135.69943352215927, 86.61612795734754)	#008756	0.0	135.69943352215927	86.61612795734754	158.2976372306831	255.0	135.69943352215927	71.9558268969548	-66.23921843333625	15.75003935431094	59.39004998333888	111.16294923358879	87.10696101299565	14.661365047504306	0.9772104410242182	0.8861991045416185	0.5712090424166569	68.0859588925762	-13.375140085265114
468	492.0	467.0		(0.0, 135.51449516827725, 86.85271576141287)	#008756	0.0	135.51449516827725	86.85271576141287	158.45465342444533	255.00000000000003	135.51449516827725	71.91684692576585	-66.08878649355515	15.562096231665045	59.38003665444852	111.01522024325226	87.33933355548152	14.904671825289327	0.9766810657605413	0.8841865105907609	0.5643928809645922	67.89629252996308	-13.250207584203775
469	493.0	468.0		(0.0, 135.6824391869377, 86.52115961346217)	#008756	0.0	135.6824391869377	86.52115961346217	158.26043818135827	255.0	135.6824391869377	71.9519191619393	-66.26498636817458	15.792301612664872	59.36578807064312	111.14813352215928	87.01277240919693	14.612785271040524	0.9771573712504058	0.8865438477514527	0.572741774086823	68.12081332896533	-13.40470876555794
470	494.0	469.0		(0.0, 135.39186937687438, 86.81106297900699)	#008756	0.0	135.39186937687438	86.81106297900699	158.47102342786684	255.00000000000003	135.39186937687438	71.89042426498798	-66.05631070728002	15.53858661487384	59.333692102632455	110.9151562812396	87.29687104298567	14.945544214658344	0.9763222275523619	0.883752024595953	0.5635402541620305	67.85929456047015	-13.237170947794304
471	495.0	470.0		(0.0, 135.59646784405197, 86.74875041652783)	#008756	0.0	135.59646784405197	86.74875041652783	158.3854027154881	255.0	135.59646784405197	71.93413132501891	-66.15517713495339	15.644922794540616	59.384655114961674	111.08070969343551	87.23722759080306	14.797376743041175	0.9769157999877097	0.8850747355479482	0.56739676435831	67.97993138422689	-13.305332791397342
472	496.0	471.0		(0.0, 135.60813062312562, 86.67244251916028)	#008756	0.0	135.60813062312562	86.67244251916028	158.3483389030863	254.99999999999997	135.60813062312562	71.93641739293825	-66.18548494620113	15.688062388448998	59.373008997000994	111.08937338220593	87.16179940019994	14.74474541018364	0.976946846388481	0.8854802167088618	0.5689613144887772	68.01936282462285	-13.334820405258819
473	497.0	472.0		(0.0, 135.42419193602132, 86.98033988670443)	#008756	0.0	135.42419193602132	86.98033988670443	158.53683982598767	255.0	135.42419193602132	71.89783486780738	-66.0111745833536	15.464227095411909	59.3775674775075	110.94321454181939	87.4647784071976	15.030808957647231	0.9764228687201684	0.8831481588869043	0.5608434463032751	67.79835904749066	-13.184734358232127
474	498.0	473.0		(0.0, 135.32289236921025, 87.39653448850383)	#008757	0.0	135.32289236921025	87.39653448850383	158.75022161810767	255.00000000000003	135.32289236921025	71.87726473843776	-65.83149578727615	15.215930099790874	59.429403532155945	110.8653429223592	87.8757980673109	15.337630138166483	0.9761435119806232	0.8807442780447837	0.551838421876793	67.5670804933281	-13.014485605140985
475	499.0	474.0		(0.0, 135.84971676107963, 86.54448517160947)	#008756	0.0	135.84971676107963	86.54448517160947	158.22362853673792	255.00000000000003	135.84971676107963	71.98781498906202	-66.32045863266367	15.841304009326684	59.42230923025658	111.2842777740753	87.03753748750417	14.536990130912644	0.977644861681219	0.8872859982822082	0.574518951365155	68.18614335745029	-13.433956896021508
476	500.0	475.0		(0.0, 135.85338220593135, 86.973008997001)	#008756	0.0	135.85338220593135	86.973008997001	158.41185589262585	255.0	135.85338220593135	71.98980029086896	-66.17664568315718	15.624326256219456	59.509150283238924	111.29181078973674	87.46181272909031	14.795256623283603	0.9776718234678872	0.8853619582634932	0.566649786610073	67.99608815832654	-13.28428005442667
477	501.0	476.0		(0.0, 135.24125291569476, 87.38787070976342)	#008757	0.0	135.24125291569476	87.38787070976342	158.7697697968999	255.0	135.24125291569476	71.85971305193637	-65.80331428945063	15.190525246160668	59.402362545818065	110.79892693435521	87.86640453182274	15.37649460066703	0.9759051478057342	0.8803672443368338	0.550917060235187	67.53390429058919	-12.998870049245776
478	502.0	477.0		(0.0, 135.58480506497835, 86.0966344551816)	#008756	0.0	135.58480506497835	86.0966344551816	158.10012534100125	255.0	135.58480506497835	71.92980176509673	-66.37208918781812	15.973752081893622	59.250616461179604	111.064302859047	86.59151616127957	14.406976229258987	0.9768570015367232	0.887976751476872	0.5793224655024186	68.267232100983	-13.532010001692262
479	503.0	478.0		(0.0, 135.1819393535488, 87.25191602799067)	#008757	0.0	135.1819393535488	87.25191602799067	158.7264377676056	255.0	135.1819393535488	71.84659239602183	-65.82680793572348	15.237837253025477	59.35678440519827	110.74929539820059	87.73121626124626	15.326260193674782	0.9757269601244069	0.8806815603686629	0.5526329318929084	67.56745020463862	-13.033480436766682
480	504.0	479.0		(0.0, 135.39686771076308, 87.12162612462512)	#008757	0.0	135.39686771076308	87.12162612462512	158.60722670958788	255.0	135.39686771076308	71.89236878154146	-65.9528657967946	15.382441438948714	59.39735421526157	110.92251821392868	87.60437854048651	15.131210877506183	0.9763486354467708	0.8823680591867925	0.5578773136187257	67.72296517011556	-13.128617040379089
481	505.0	480.0		(0.0, 135.75474841719426, 86.53948683772076)	#008756	0.0	135.75474841719426	86.53948683772076	158.24815905743742	255.0	135.75474841719426	71.96746258632987	-66.28617730205933	15.809282587622508	59.39186937687438	111.20707235921358	87.0316394535155	14.585015324353668	0.9773684618216459	0.8868273563295614	0.5733576256556128	68.14536460578482	-13.414466703615656
482	506.0	481.0		(0.0, 135.5901366211263, 86.35888037320893)	#008756	0.0	135.5901366211263	86.35888037320893	158.21467365927265	255.0	135.5901366211263	71.93168044118738	-66.28505959729891	15.841548174370423	59.30471842719095	111.07142188937023	86.8511929356881	14.563791593575417	0.9768825152716111	0.8868124028174088	0.5745278065354621	68.15177014853222	-13.441070588464939
483	507.0	482.0		(0.0, 135.64978340553148, 86.44285238253916)	#008756	0.0	135.64978340553148	86.44285238253916	158.23501234385938	254.99999999999997	135.64978340553148	71.94470136302131	-66.27917407922351	15.820384104854268	59.340003332222594	111.12077155948016	86.93492169276908	14.582747053596922	0.9770593484943895	0.8867336618393064	0.573760246048151	68.14112906203667	-13.424912743946528
484	508.0	483.0		(0.0, 135.46751082972344, 86.58613795401533)	#008756	0.0	135.46751082972344	86.58613795401533	158.34992054863258	255.0	135.46751082972344	71.90602147735827	-66.16138776764407	15.680816189405666	59.312155948017335	110.9742164445185	87.07495168277241	14.768109102654657	0.9765340486019752	0.8851578261589079	0.5686985154999246	67.9942440777636	-13.333562291518156
485	509.0	484.0		(0.0, 135.36187937354217, 86.72009330223258)	#008756	0.0	135.36187937354217	86.72009330223258	158.43922396921872	255.0	135.36187937354217	71.88373292862208	-66.07578282757575	15.573988819815355	59.306201266244585	110.8898253948684	87.20651116294567	14.906502424617182	0.9762313545259073	0.8840125375666333	0.5648241912449271	67.88636243043729	-13.262493186817716
486	510.0	485.0		(0.0, 135.51516161279574, 86.37020993002332)	#008756	0.0	135.51516161279574	86.37020993002332	158.24083249524813	254.99999999999997	135.51516161279574	71.91563587735567	-66.25277776554323	15.808431641923892	59.28374208597134	111.01063262579142	86.86165944685104	14.611101594719099	0.9766646188763618	0.8863805116950273	0.5733267642801761	68.11267923542458	-13.420288373734648
487	511.0	486.0		(0.0, 135.51682772409197, 86.16827724091969)	#008756	0.0	135.51682772409197	86.16827724091969	158.15095675779347	254.99999999999997	135.51682772409197	71.91542653739498	-66.32198975007064	15.912301090670589	59.24387204265245	111.0098396301233	86.66176274575142	14.48727122805507	0.9766617758933244	0.8873064827460515	0.5770938131757528	68.20416153291991	-13.491668186489253
488	512.0	487.0		(0.0, 135.73775408197267, 86.21992669110297)	#008756	0.0	135.73775408197267	86.21992669110297	158.11169292179432	255.0	135.73775408197267	71.9629263249061	-66.38815514215568	15.966367846217455	59.322689103632115	111.18986923692103	86.71510496501166	14.399713069425612	0.9773068562197416	0.888191694145042	0.5790546603182744	68.28112510335238	-13.522831336988395
489	513.0	488.0		(0.0, 135.75541486171275, 85.9240253248917)	#008755	0.0	135.75541486171275	85.9240253248917	157.97595495358394	255.0	135.75541486171275	71.96588026298602	-66.49529845000396	16.12434194723946	59.26898367210929	111.20107142285904	86.42233922025991	14.20986765052375	0.9773469727642705	0.8896251395527399	0.5847839307627138	68.4223583281562	-13.630469506449877
490	514.0	489.0		(0.0, 135.8323892035988, 86.32489170276574)	#008756	0.0	135.8323892035988	86.32489170276574	158.13150554542935	255.0	135.8323892035988	71.98348956400959	-66.38836467701293	15.947147042374077	59.37301899366878	111.26786658780406	86.81996667777406	14.41271968366152	0.9775861193846549	0.8881944974631858	0.5783575765389345	68.2768369454763	-13.507107886127162
491	515.0	490.0		(0.0, 135.4368543818727, 86.67710763078973)	#008756	0.0	135.4368543818727	86.67710763078973	158.3989016991187	255.0	135.4368543818727	71.89970027567617	-66.11886750949752	15.623246578314776	59.320846384538484	110.95027815394867	87.16470509830056	14.839922814449451	0.9764482022633262	0.8845889575100081	0.5666106297693707	67.93960902437776	-13.294590350367315
492	516.0	491.0		(0.0, 135.6767744085305, 85.99300233255582)	#008755	0.0	135.6767744085305	85.99300233255582	158.02846996065486	255.0	135.6767744085305	71.9492243271441	-66.44211685071095	16.06034556103202	59.25840053315561	111.13791714428524	86.48984005331556	14.294263462279863	0.9771207735096491	0.8889136352991234	0.5824629642139112	68.35561126303595	-13.58884335776107
493	517.0	492.0		(0.0, 135.40886371209598, 86.65711429523492)	#008756	0.0	135.40886371209598	86.65711429523492	158.39798012609447	255.0	135.40886371209598	71.89363862292312	-66.11501824382826	15.62323061475821	59.30817060979673	110.92732600466512	87.14463178940353	14.84288305756929	0.9763658807806112	0.8845374590794721	0.5666100508166676	67.93585925138257	-13.29532378199326
494	518.0	493.0		(0.0, 135.8437187604132, 86.19593468843719)	#008756	0.0	135.8437187604132	86.19593468843719	158.07136707165407	255.0	135.8437187604132	71.98555421088231	-66.43640048323508	16.017219029065366	59.350739753415525	111.27569990669777	86.69241252915695	14.328109267382738	0.9776141587327947	0.888837157347569	0.5808988878028463	68.33993425950783	-13.554824516364588
495	519.0	494.0		(0.0, 135.61312895701434, 86.19726757747418)	#008756	0.0	135.61312895701434	86.19726757747418	158.13669144296333	255.00000000000003	135.61312895701434	71.93615604768168	-66.3486439859397	15.932564355523748	59.27952349216928	111.088382919027	86.69142619126958	14.453017804507569	0.9769432971371632	0.8876630835713342	0.5778287040450789	68.23480904725885	-13.502991797299172
496	520.0	495.0		(0.0, 135.8373875374875, 86.11762745751416)	#008756	0.0	135.8373875374875	86.11762745751416	158.038552869142	255.0	135.8373875374875	71.98397913945443	-66.46057745509832	16.054992769327225	59.333115628123956	111.26972401532822	86.6148250583139	14.283806605771609	0.9775927681615088	0.8891606154336165	0.5822688337133347	68.37229810740803	-13.580848597228421
497	521.0	496.0		(0.0, 135.3422192602466, 86.82705764745084)	#008756	0.0	135.3422192602466	86.82705764745084	158.4922272393774	255.0	135.3422192602466	71.87981372413714	-66.03200180517105	15.512328092937388	59.32149950016661	110.87499054981674	87.3122092635788	14.98206072241319	0.9761781289886804	0.8834268014458182	0.5625879324037681	67.82962173903853	-13.220281534158431
498	522.0	497.0		(0.0, 136.0746417860713, 85.99600133288904)	#008855	0.0	136.0746417860713	85.99600133288904	157.9186012342051	255.0	136.0746417860713	72.03441243871676	-66.59149050617552	16.203591456045842	59.38233922025991	111.46117648117294	86.49678773742086	14.082263492713269	0.9782776876286288	0.8909120707101335	0.5876580845993449	68.53453862038108	-13.67590598550824
499	523.0	498.0		(0.0, 135.73408863712095, 86.14495168277242)	#008756	0.0	135.73408863712095	86.14495168277242	158.07958010301027	254.99999999999997	135.73408863712095	71.96193089403569	-66.41221630869597	16.003398248867697	59.306557814061975	111.18609444518493	86.6408430523159	14.356017571711115	0.9772933375725126	0.8885136028985955	0.5803976474919768	68.31318489533983	-13.548309628998625
500	524.0	499.0		(0.0, 135.60279906697767, 86.09963345551483)	#008756	0.0	135.60279906697767	86.09963345551483	158.09639655579147	255.00000000000003	135.60279906697767	71.93366779313139	-66.37788751836138	15.978773587540607	59.256794401866046	111.07895306564478	86.59466511162945	14.399106475232724	0.976909504900574	0.8880543259932507	0.5795045812017879	68.2740445320337	-13.534968496128402
501	525.0	500.0		(0.0, 135.62045984671775, 86.36021326224592)	#008756	0.0	135.62045984671775	86.36021326224592	158.2067189684445	255.00000000000003	135.62045984671775	71.9381845034232	-66.29610337347275	15.85191650316522	59.31438520493168	111.09607064645118	86.85281572809063	14.548264984199564	0.9769708449844363	0.8869601549314508	0.5749038362728555	68.1649219124434	-13.447389196803517
502	526.0	501.0		(0.0, 135.6014661779407, 86.05298233922026)	#008756	0.0	135.6014661779407	86.05298233922026	158.0761291590898	255.0	135.6014661779407	71.9332511972793	-66.39322863361397	16.002179154919773	59.247050983005664	111.07737432522494	86.54846717760748	14.371394848527142	0.9769038472376175	0.888259571207809	0.5803534344286984	68.29444008190922	-13.551047114148338
503	527.0	502.0		(0.0, 135.58847050983005, 86.63412195934688)	#008756	0.0	135.58847050983005	86.63412195934688	158.33694190970286	255.0	135.58847050983005	71.93209534426505	-66.191023352417	15.70043642663681	59.359250249916684	111.0729941586138	87.12366544485172	14.732054987811132	0.9768881499455074	0.8855543137580901	0.5694100855899207	68.02760672276423	-13.34388549771451
504	528.0	503.0		(0.0, 135.71909363545484, 85.9410196601133)	#008755	0.0	135.71909363545484	85.9410196601133	157.99363112059376	255.00000000000003	135.71909363545484	71.95814659329703	-66.47578709684976	16.102402918653567	59.26112295901366	111.17174470843052	86.43880039986671	14.239780540890495	0.9772419441224853	0.8893641016947669	0.5839882647184464	68.39822841200171	-13.616460904615609
505	529.0	504.0		(0.0, 136.00899700099967, 86.0433188937021)	#008856	0.0	136.00899700099967	86.0433188937021	157.95777667255484	255.0	136.00899700099967	72.02050232019965	-66.55065324181292	16.15548027288549	59.371452849050314	111.4083496434522	86.54297567477506	14.146334681883813	0.9780887784931633	0.8903657184438174	0.5859132290949023	68.483494287015	-13.644873445427285
506	530.0	505.0		(0.0, 135.73075641452849, 86.07064311896035)	#008756	0.0	135.73075641452849	86.07064311896035	158.04766674522745	255.0	135.73075641452849	71.96100869870293	-66.43618235581417	16.040230787231778	59.2906631122959	111.1825974475175	86.56724425191604	14.312531099055189	0.9772808135150914	0.8888342390715135	0.5817334586919001	68.34511928237929	-13.573621485584997
507	531.0	506.0		(0.0, 135.41886037987337, 86.36821059646785)	#008756	0.0	135.41886037987337	86.36821059646785	158.26714108545445	254.99999999999997	135.41886037987337	71.89497246261826	-66.21691093847664	15.774338109623542	59.25348883705431	110.93237625124958	86.8587170943019	14.661840899745268	0.9763839952562965	0.8859006577537984	0.5720902890244776	68.06988348036795	-13.399381606788147
508	532.0	507.0		(0.0, 135.7180939686771, 85.99900033322226)	#008755	0.0	135.7180939686771	85.99900033322226	158.01954381399005	254.99999999999997	135.7180939686771	71.95809495621914	-66.45571753071339	16.072321236016872	59.27240919693435	111.17154891369543	86.4961912695768	14.275674455729982	0.9772412428548628	0.8890955956350752	0.5828972878169516	68.37164545654643	-13.595920241674797
509	533.0	508.0		(0.0, 135.39586804398533, 86.35854715094969)	#008756	0.0	135.39586804398533	86.35854715094969	158.26935713705598	255.00000000000003	135.39586804398533	71.89001175324601	-66.21146443844589	15.77088977417176	59.24442852382539	110.91359455514828	86.84892035988005	14.668373114505005	0.9763166253544763	0.8858277902960551	0.5719652277248177	68.063786166747	-13.397620311287074
510	534.0	509.0		(0.0, 135.55081639453516, 86.26324558480506)	#008756	0.0	135.55081639453516	86.26324558480506	158.18342723974158	255.0	135.55081639453516	71.92298169691264	-66.30262118847507	15.876106729834284	59.27340219926691	111.03846153948685	86.75612129290235	14.526775714734432	0.9767643802421679	0.8870473552631462	0.5757811468560633	68.17689008278035	-13.465887460313876
511	535.0	510.0		(0.0, 135.70709763412196, 86.07830723092303)	#008756	0.0	135.70709763412196	86.07830723092303	158.0576883884132	255.0	135.70709763412196	71.95596121921412	-66.42462540460598	16.027689701575397	59.28486171276242	111.1634585238254	86.57459513495502	14.32993641864401	0.9772122652144183	0.8886796213079866	0.5812786292551287	68.33094245883201	-13.565673767114191
512	536.0	511.0		(0.0, 135.69976674441853, 86.03165611462846)	#008756	0.0	135.69976674441853	86.03165611462846	158.03911746288998	255.00000000000003	135.69976674441853	71.95425964002396	-66.43769185967285	16.048914840638684	59.27325891369544	111.1570070076641	86.52833722092636	14.305448621689582	0.9771891565792659	0.8888544343727188	0.5820484045608763	68.34862520345902	-13.580400905576141
513	537.0	512.0		(0.0, 135.80373208930357, 85.68043985338221)	#008755	0.0	135.80373208930357	85.68043985338221	157.85482410617672	255.0	135.80373208930357	71.97554681148662	-66.5963044147907	16.266942245430904	59.23524491836055	111.23773502499166	86.18167277574142	14.035202593207329	0.9774782512517929	0.8909764748743886	0.5899556371912421	68.55422067038364	-13.726400530727341
514	538.0	513.0		(0.0, 135.98067310896369, 85.67777407530824)	#008755	0.0	135.98067310896369	85.67777407530824	157.80439033714143	255.0	135.98067310896369	72.01341848177303	-66.66401980488767	16.3326937478812	59.28956347884039	111.38145357214262	86.18080306564478	13.93847975615536	0.9779925750142855	0.891882423336447	0.5923402568043868	68.63562064707023	-13.766307898107764
515	539.0	514.0		(0.0, 135.1789403532156, 86.08763745418194)	#008756	0.0	135.1789403532156	86.08763745418194	158.21052475891852	255.0	135.1789403532156	71.84267574048378	-66.22116502139724	15.830304569555187	59.12299900033323	110.73448272909032	86.57855048317228	14.620673982943034	0.975673769203661	0.8859575721402305	0.5741200330311969	68.08701226780336	-13.444366226681904
516	540.0	515.0		(0.0, 135.4688437187604, 86.1142952349217)	#008756	0.0	135.4688437187604	86.1142952349217	158.140561122836	255.00000000000003	135.4688437187604	71.90498302233607	-66.32213630982898	15.922438562886065	59.21820059980006	110.97028359546817	86.60784071976009	14.480270756940707	0.9765199456566824	0.8873084435349871	0.5774614704029167	68.20666986804456	-13.499920260290878
517	541.0	516.0		(0.0, 135.6314561812729, 85.94268577140953)	#008755	0.0	135.6314561812729	85.94268577140953	158.0189175245068	254.99999999999997	135.6314561812729	71.9393705220833	-66.44205448837343	16.06962628206383	59.23428857047651	111.1005657514162	86.43957347550815	14.287991232344476	0.9769869519471087	0.8889128009679074	0.5827995495172403	68.35773177542669	-13.596416756571735
518	542.0	517.0		(0.0, 135.2719093635455, 86.35354881706098)	#008756	0.0	135.2719093635455	86.35354881706098	158.3022088872795	255.0	135.2719093635455	71.86338973488115	-66.16607980460965	15.728214179777034	59.2050016661113	110.81283739086972	86.84273242252583	14.732296487096939	0.9759550797308739	0.885220599830695	0.5704175055343902	68.00975546195497	-13.371505405513252
519	543.0	518.0		(0.0, 135.63945351549484, 85.84505164945018)	#008755	0.0	135.63945351549484	85.84505164945018	157.97348754710677	254.99999999999997	135.63945351549484	71.94081086670427	-66.47825521480094	16.122611188290016	59.21724091969344	111.10602493502165	86.34299566811063	14.224125189112947	0.9770065128341555	0.8893971220710631	0.5847211610679894	68.40538727273592	-13.63242476156379
520	544.0	519.0		(0.0, 135.52382539153615, 86.12095968010664)	#008756	0.0	135.52382539153615	86.12095968010664	158.12803812080935	255.0	135.52382539153615	71.91679447487958	-66.34071686846055	15.93907190751298	59.23657780739753	111.0150215494835	86.61498833722094	14.454672777953943	0.9766803534408319	0.8875570285094271	0.5780647144102993	68.22862103174968	-13.509859888580573
521	545.0	520.0		(0.0, 135.9360213262246, 85.53015661446184)	#008755	0.0	135.9360213262246	85.53015661446184	157.75165218755515	255.0	135.9360213262246	72.00344919208489	-66.69730663485069	16.39232594861568	59.24619793402199	111.3436092902366	86.03421526157948	13.872263820395762	0.9778571850897586	0.8923277600962087	0.5945029467832799	68.6821597094104	-13.808017230571592
522	546.0	521.0		(0.0, 136.06064645118295, 85.49516827724092)	#008855	0.0	136.06064645118295	85.49516827724092	157.70164430664335	255.00000000000003	136.06064645118295	72.03001721504599	-66.7561884812941	16.455644563698524	59.2778340553149	111.4444828157281	86.00082305898034	13.78396088950666	0.9782179974180241	0.8931155266312929	0.596799332504927	68.75446849883173	-13.847547062188912
523	547.0	522.0		(0.0, 135.78140619793402, 85.63745418193935)	#008755	0.0	135.78140619793402	85.63745418193935	157.84205359772258	254.99999999999997	135.78140619793402	71.97064454294987	-66.60247489341958	16.280899650871895	59.21972675774742	111.21914053315561	86.1388937020993	14.020957558245042	0.9774116750173807	0.8910590282734904	0.5904618325103279	68.56352788013717	-13.736507512279044
524	548.0	523.0		(0.0, 135.76307897367545, 86.20959680106631)	#008756	0.0	135.76307897367545	86.20959680106631	158.100018408296	255.00000000000003	135.76307897367545	71.96832242443395	-66.40124838045897	15.980873839580244	59.328473842052645	111.21033337220928	86.70513162279241	14.379796017632303	0.9773801390243011	0.8883668655364677	0.5795807513579004	68.29724822538596	-13.532094845840026
525	549.0	524.0		(0.0, 135.73175608130623, 85.89870043318894)	#008755	0.0	135.73175608130623	85.89870043318894	157.97137954145398	254.99999999999997	135.73175608130623	71.96074086494086	-66.49495099986002	16.12871297713838	59.256584471842714	111.18158182605798	86.3970309896701	14.207152293718716	0.9772771761453323	0.8896204910980373	0.5849424555604473	68.42305087302596	-13.6340951770915
526	550.0	525.0		(0.0, 135.67644118627123, 85.61379540153283)	#008755	0.0	135.67644118627123	85.61379540153283	157.86086721599355	255.00000000000003	135.67644118627123	71.94808959814827	-66.57084513553829	16.2548345973345	59.182455848050644	111.13361546484505	86.11442185938022	14.06300989215878	0.9771053630964793	0.8906358610958842	0.5895165272995471	68.52661577698497	-13.721617374291684
527	551.0	526.0		(0.0, 135.6057980673109, 86.1072975674775)	#008756	0.0	135.6057980673109	86.1072975674775	158.0989450870248	254.99999999999997	135.6057980673109	71.93433219370867	-66.37642052870302	15.975942211335358	59.259256914361885	111.08147092302566	86.60228257247584	14.40216041350985	0.9769185279249647	0.8880346994796482	0.5794018952557698	68.2719556753954	-13.532946451391608
528	552.0	527.0		(0.0, 135.76874375208263, 85.45184938353881)	#008755	0.0	135.76874375208263	85.45184938353881	157.76355898508254	255.00000000000003	135.76874375208263	71.9674120198086	-66.66077698409889	16.371733056567116	59.17868043985338	111.20688058313895	85.95501832722425	13.914336040757508	0.9773677750929309	0.8918390383909844	0.5937561012749586	68.64177176762894	-13.798602344492613
529	553.0	528.0		(0.0, 135.58747084305233, 85.81639453515494)	#008755	0.0	135.58747084305233	85.81639453515494	157.97536483344717	255.00000000000003	135.58747084305233	71.9295871415565	-66.46831979143953	16.11837433404475	59.19539486837721	111.06348958680441	86.31410529823391	14.234650948905898	0.9768540867989812	0.8892641983516357	0.5845675024388358	68.39473318223753	-13.630937141721395
530	554.0	529.0		(0.0, 135.7194268577141, 85.47317560813062)	#008755	0.0	135.7194268577141	85.47317560813062	157.78670935491317	255.0	135.7194268577141	71.95690639028359	-66.63489860515226	16.34280200745446	59.1676574475175	111.16704223592136	85.97563812062646	13.953922268217234	0.9772251012984087	0.8914928175751007	0.5927068545722686	68.60974340116556	-13.78029380167268
531	555.0	530.0		(0.0, 135.97334221926025, 85.3628790403199)	#008755	0.0	135.97334221926025	85.3628790403199	157.667477012959	255.0	135.97334221926025	72.0109680225161	-66.76821591020399	16.491985205389504	59.224311896034656	111.37215062312562	85.8689836721093	13.74991997694809	0.9779592960642066	0.8932764388066171	0.5981173040143397	68.77485173990857	-13.874544077182897
532	556.0	531.0		(0.0, 135.54481839386872, 85.42385871376207)	#008755	0.0	135.54481839386872	85.42385871376207	157.81355557194482	254.99999999999997	135.54481839386872	71.91934035187566	-66.5856730401686	16.30456682211594	59.10366544485172	111.02466608130625	85.92506831056315	14.017863882700299	0.9767149282305246	0.8908342401848349	0.5913201733638904	68.55283184135487	-13.759057099602822
533	557.0	532.0		(0.0, 135.76374541819393, 85.7364211929357)	#008755	0.0	135.76374541819393	85.7364211929357	157.89071416474607	254.99999999999997	135.76374541819393	71.96713894447679	-66.56217388330182	16.22363401652929	59.23404531822726	111.20584493502166	86.23669443518828	14.090900378100763	0.9773640665389896	0.8905198504280509	0.5883849711501518	68.51079690656935	-13.697989102355958
534	558.0	533.0		(0.0, 136.02399200266578, 85.24658447184272)	#008855	0.0	136.02399200266578	85.24658447184272	157.6021538039431	255.0	136.02399200266578	72.02148006230658	-66.8268232684185	16.570317699704205	59.216754415194934	111.41206229590136	85.75435854715096	13.651549203904793	0.9781020569146162	0.8940605330274979	0.6009582003486947	68.85056090416091	-13.926133285426218
535	559.0	534.0		(0.0, 135.82905698100632, 85.23525491502832)	#008755	0.0	135.82905698100632	85.23525491502832	157.65111389690964	255.0	135.82905698100632	71.9797228810753	-66.75718774239553	16.50524139694283	59.15405864711762	111.25357665111628	85.7411929356881	13.749369004340558	0.9775349651967296	0.8931288955132669	0.5985980683040616	68.76732588115375	-13.887470027781802
536	560.0	535.0		(0.0, 135.95201599466844, 85.45484838387205)	#008755	0.0	135.95201599466844	85.45484838387205	157.7139747838193	255.0	135.95201599466844	72.00666157402215	-66.72892500995192	16.436885383322554	59.23609463512163	111.3558028323892	85.95982005998	13.817629005003871	0.9779008114825751	0.8927507749862467	0.5961189904932008	68.72350859850121	-13.837801987748726
537	561.0	536.0		(0.0, 135.68210596467844, 85.44985004998334)	#008755	0.0	135.68210596467844	85.44985004998334	157.78678821755383	255.00000000000003	135.68210596467844	71.94884385592437	-66.62872951738774	16.34121208413497	59.15142285904699	111.13647479173609	85.9521726091303	13.95975904022343	0.9771156064444584	0.89141028278405	0.5926491925844848	68.60337316400627	-13.780231425693174
538	562.0	537.0		(0.0, 135.87704098633787, 85.35521492835721)	#008755	0.0	135.87704098633787	85.35521492835721	157.69078910260026	255.00000000000003	135.87704098633787	71.99033349453022	-66.73450314858565	16.460897831760324	59.19292569143619	111.29383403198933	85.86043318893702	13.796979159527947	0.977679064746425	0.8928254036062565	0.5969898535665977	68.73467151239059	-13.856125206136827
539	563.0	538.0		(0.0, 136.15794735088303, 85.46784405198267)	#008855	0.0	136.15794735088303	85.46784405198267	157.66266121729765	255.0	136.15794735088303	72.0507490008919	-66.80212855452005	16.505068095152264	59.302532489170275	111.52323961012995	85.97474508497166	13.715067732063195	0.9784995495655481	0.8937301481911228	0.5985917831419988	68.81091230495521	-13.878348505040496
540	564.0	539.0		(0.0, 135.86104631789402, 85.10596467844051)	#008755	0.0	135.86104631789402	85.10596467844051	157.5851505571239	255.00000000000003	135.86104631789402	71.98621062469348	-66.81322334418405	16.583561416909376	59.13811729423524	111.27819043318893	85.61351549483504	13.652988072502788	0.9776230732913173	0.8938785828027904	0.6014385122293588	68.84054998987315	-13.939556193147386
541	565.0	540.0		(0.0, 136.01899366877709, 85.38687104298567)	#008855	0.0	136.01899366877709	85.38687104298567	157.66541807429329	255.00000000000003	136.01899366877709	72.02080340263907	-66.7772729913349	16.496233741370524	59.24326224591803	111.40949289570145	85.89319226924358	13.74008427556758	0.9780928674032086	0.893397611389534	0.5982713863067581	68.78466337643295	-13.876170639245363
542	566.0	541.0		(0.0, 136.09396867710763, 85.01332889036988)	#008855	0.0	136.09396867710763	85.01332889036988	157.47998374214652	255.0	136.09396867710763	72.03579601494187	-66.93245040977847	16.71609032893011	59.191796067977336	111.46643183938687	85.52413528823725	13.471102446189159	0.978296477561167	0.8954736939962178	0.6062449581832329	68.98826417400575	-14.022528319435887
543	567.0	542.0		(0.0, 135.7237587470843, 85.67244251916028)	#008755	0.0	135.7237587470843	85.67244251916028	157.87359411942344	255.00000000000003	135.7237587470843	71.958393170537	-66.56879893120966	16.2419328046842	59.20885371542819	111.17267967010996	86.17295568143953	14.073353924939255	0.9772452928138118	0.8906084854038602	0.5890486160480606	68.52156866546252	-13.711543011464883
544	568.0	543.0		(0.0, 135.7464178607131, 84.99233588803732)	#008754	0.0	135.7464178607131	84.99233588803732	157.5666646210494	255.0	135.7464178607131	71.96134122760112	-66.80866187505342	16.600491880583924	59.07985671442853	111.18385840053317	85.49987670776407	13.645043410538642	0.9772853294900343	0.8938175559677133	0.6020525318978597	68.84020360379934	-13.954147029597573
545	569.0	544.0		(0.0, 136.00999666777741, 85.32422525824725)	#008855	0.0	136.00999666777741	85.32422525824725	157.6402738101655	254.99999999999997	136.00999666777741	72.01870307165271	-66.79516658418578	16.525223383522693	59.22794401866045	111.40151780739754	85.83108297234256	13.706584963716352	0.978064343439855	0.8936370056084958	0.599322758012011	68.80899132296922	-13.89603194030113
546	570.0	545.0		(0.0, 135.9673442185938, 85.27857380873043)	#008755	0.0	135.9673442185938	85.27857380873043	157.63193624123244	254.99999999999997	135.9673442185938	72.00944837633	-66.79460501977697	16.533230888490145	59.20559146951017	111.36638168277241	85.78546151282906	13.701551523557399	0.9779386582064576	0.8936294925688192	0.5996131673971375	68.81036973712712	-13.90261664468287
547	571.0	546.0		(0.0, 135.6577807397534, 85.3082305898034)	#008755	0.0	135.6577807397534	85.3082305898034	157.73092709814816	255.0	135.6577807397534	71.9432334944175	-66.66771020355966	16.405270098274126	59.11555814728423	111.11520756414528	85.81172609130289	13.886240050070803	0.9770394138124109	0.8919317963223589	0.5949723942027414	68.6565107676114	-13.824402216461637
548	572.0	547.0		(0.0, 135.82839053648783, 85.24991669443519)	#008755	0.0	135.82839053648783	85.24991669443519	157.6577752372915	255.0	135.82839053648783	71.97962124561784	-66.75195036553721	16.497441648001775	59.156784405198266	111.25319108630457	85.75570143285572	13.758702702581166	0.9775335849161533	0.893058825865832	0.5983151936379427	68.76036982544791	-13.882208192431367
549	573.0	548.0		(0.0, 135.88303898700434, 85.35488170609797)	#008755	0.0	135.88303898700434	85.35488170609797	157.68897826060302	255.0	135.88303898700434	71.99161670200498	-66.73687907735737	16.463251978531158	59.194718427190935	111.29870326557814	85.86016327890704	13.793550764422006	0.9776964916011552	0.8928571906049525	0.5970752317610534	68.73754210542032	-13.857556103971895
550	574.0	549.0		(0.0, 135.8180606464512, 85.27990669776742)	#008755	0.0	135.8180606464512	85.27990669776742	157.6738879756618	255.0	135.8180606464512	71.97749308180704	-66.7378548965873	16.478226586870658	59.15958013995335	111.24511787737421	85.78528823725425	13.782615680900495	0.9775046829635832	0.8928702458635772	0.5976183181304109	68.74207756277221	-13.869479202629597
551	575.0	550.0		(0.0, 136.03998667110963, 84.8160613128957)	#008854	0.0	136.03998667110963	84.8160613128957	157.40785193604012	255.0	136.03998667110963	72.02369679298204	-66.97922051111583	16.79840346007131	59.135608130623126	111.42047990336555	85.32830056647784	13.37909591931339	0.9781321616671346	0.8960994203091905	0.6092302208711392	69.0536193047404	-14.079387728950818
552	576.0	551.0		(0.0, 135.8160613128957, 84.97534155281573)	#008754	0.0	135.8160613128957	84.97534155281573	157.53989361702128	255.00000000000003	135.8160613128957	71.9762114256175	-66.84070500759587	16.63462268143361	59.09804731756081	111.2402560913029	85.48374875041654	13.597140803176856	0.9774872771763908	0.8942462535888124	0.6032903587776335	68.87953627650317	-13.975272509322703
553	577.0	552.0		(0.0, 135.7024325224925, 85.66444518493836)	#008755	0.0	135.7024325224925	85.66444518493836	157.87601014627631	255.0	135.7024325224925	71.95380129306399	-66.56345487510046	16.238274675014107	59.20064311896034	111.15526923358881	86.1648250583139	14.079951521487859	0.9771829319070717	0.8905369885195279	0.5889159461099809	68.51550984507624	-13.709630388022312
554	578.0	553.0		(0.0, 136.164611796068, 84.78807064311896)	#008854	0.0	136.164611796068	84.78807064311896	157.36128037589015	254.99999999999997	136.164611796068	72.05027217691244	-67.03560092622962	16.8581777944387	59.16864378540487	111.521427814062	85.30183605464845	13.295046589025905	0.9784930739625101	0.8968537207760328	0.6113980656318411	69.12286126955121	-14.116077433771387
555	579.0	554.0		(0.0, 135.62179273575475, 85.34255248250584)	#008755	0.0	135.62179273575475	85.34255248250584	157.75612344932816	254.99999999999997	135.62179273575475	71.93561587371813	-66.64243604433706	16.374479890037954	59.11126624458514	111.0863357514162	85.84534488503833	13.926632668851761	0.9769359611970467	0.8915936592216976	0.5938557210969323	68.62461565351614	-13.804481866535497
556	580.0	555.0		(0.0, 135.565478173942, 85.431856047984)	#008755	0.0	135.565478173942	85.431856047984	157.8113324418925	255.0	135.565478173942	71.92379292921966	-66.5907648049291	16.3079803580787	59.11166944351882	111.04153509830056	85.93319226924358	14.011612020113198	0.9767753973441137	0.890902361721864	0.5914439725852562	68.5585894010726	-13.760815922618292
557	581.0	556.0		(0.0, 135.51016327890704, 85.56514495168277)	#008755	0.0	135.51016327890704	85.56514495168277	157.88578341931708	255.0	135.51016327890704	71.91230465182863	-66.52449428325092	16.21925218497209	59.12117960679774	110.99801413862048	86.06459513495501	14.122919283890788	0.9766193785045002	0.8900157438184868	0.5882260546070553	68.4731515346125	-13.701893002688443
558	582.0	557.0		(0.0, 136.2082639120293, 85.06831056314562)	#008855	0.0	136.2082639120293	85.06831056314562	157.47275302682985	255.00000000000003	136.2082639120293	72.06038812073479	-66.95675932127088	16.72924009008834	59.23822392535821	111.55986974341884	85.57971009663444	13.443511004519145	0.9786304555527204	0.8957989172718914	0.6067218625458334	69.01503526622596	-14.02822989502011
559	583.0	558.0		(0.0, 136.43418860379873, 84.48917027657447)	#008854	0.0	136.43418860379873	84.48917027657447	157.15601102972602	254.99999999999997	136.43418860379873	72.10703666465483	-67.23840202162722	17.11085334931095	59.1924325224925	111.73725470176608	85.00862045984671	12.96706482516003	0.9792639753959782	0.8995669494854307	0.620561887924207	69.38143850312986	-14.277593467791249
560	584.0	559.0		(0.0, 135.87670776407865, 85.27357547484172)	#008755	0.0	135.87670776407865	85.27357547484172	157.6548314474478	255.0	135.87670776407865	71.99003344614512	-66.76213099270973	16.502832829701397	59.17649450183272	111.29269549483506	85.77960679773409	13.747200242483746	0.9776749898795605	0.8931950301100448	0.5985107164342266	68.77154663153071	-13.884533553620406
561	585.0	560.0		(0.0, 135.90803065644786, 85.20793068977008)	#008755	0.0	135.90803065644786	85.20793068977008	157.6171725592115	254.99999999999997	135.90803065644786	71.9965552768124	-66.79626066963907	16.548065784776277	59.173075641452854	111.3174444085305	85.71493168943685	13.690175759530305	0.9777635609001087	0.8936516431234292	0.6001511868084752	68.81554272592533	-13.914275125037788
562	586.0	561.0		(0.0, 135.93135621459513, 84.89936687770744)	#008754	0.0	135.93135621459513	84.89936687770744	157.47451768685804	254.99999999999997	135.93135621459513	72.00068404131322	-66.90999462630037	16.71582952158448	59.11859380206597	111.33311405864711	85.40968677107632	13.488554956273036	0.9778196324088764	0.895173263289444	0.6062354994440641	68.96641456162718	-14.026838459684658
563	587.0	562.0		(0.0, 136.0916361212929, 84.65511496167944)	#008854	0.0	136.0916361212929	84.65511496167944	157.3226969890625	254.99999999999997	136.0916361212929	72.03429464350532	-67.05339466334436	16.900464776552738	59.11943018993669	111.46072905698101	85.16948017327557	13.252571515457985	0.9782760878872946	0.8970917790483145	0.6129316939623276	69.15044067496402	-14.14646132548618
564	588.0	563.0		(0.0, 136.0973008997001, 84.75241586137955)	#008854	0.0	136.0973008997001	84.75241586137955	157.36403968386105	254.99999999999997	136.0973008997001	72.0357785320392	-67.02242417836734	16.852161028121326	59.14064645118294	111.46636543152282	85.26586471176276	13.309271420692431	0.9782962401311247	0.896677432129631	0.6111798546642824	69.10861504951991	-14.113904078454224
565	589.0	564.0		(0.0, 135.83572142619127, 84.946017994002)	#008754	0.0	135.83572142619127	84.946017994002	157.5215077899044	255.0	135.83572142619127	71.98033959986925	-66.85809377034474	16.656925912071507	59.09827724091969	111.25591625791402	85.4549150283239	13.568586386321572	0.9775433406691633	0.894478893803199	0.6040992333924124	68.9017988404109	-13.989777871737498
566	590.0	565.0		(0.0, 136.20226591136287, 84.431856047984)	#008854	0.0	136.20226591136287	84.431856047984	157.19403145741947	255.0	136.20226591136287	72.05732576586067	-67.17091017441312	17.056369369776792	59.109073642119284	111.54823145618127	84.9495601466178	13.056030595999667	0.9785888666323208	0.8986639917516346	0.6185859092566847	69.30260391743832	-14.247701364298205
567	591.0	566.0		(0.0, 135.98533822059315, 84.74908363878707)	#008754	0.0	135.98533822059315	84.74908363878707	157.39333287592012	255.00000000000003	135.98533822059315	72.01181644632999	-66.98144732526646	16.813177908062514	59.10527157614129	111.37537152949018	85.26144618460512	13.367343130490543	0.9779708182528202	0.896129212338036	0.6097660479950874	69.05937472317287	-14.090827831187363
568	592.0	567.0		(0.0, 135.8530489836721, 85.01032989003666)	#008755	0.0	135.8530489836721	85.01032989003666	157.5451256453967	255.0	135.8530489836721	71.98423026988539	-66.84274170499005	16.630015230265617	59.116511162945685	111.2706768010663	85.51875708097302	13.598688946284444	0.9775961786883524	0.8942735020897704	0.6031232596542316	68.88040015272038	-13.971144259607502
569	593.0	568.0		(0.0, 136.11829390203266, 84.54415194935022)	#008854	0.0	136.11829390203266	84.54415194935022	157.2664758831896	255.00000000000003	136.11829390203266	72.03968544911275	-67.10116727848592	16.96763492825779	59.105501499500164	111.48120630123293	85.05989336887704	13.170099853904132	0.9783492987967135	0.8977309177604155	0.6153677639410304	69.21320166842438	-14.190714262552275
570	594.0	569.0		(0.0, 136.1576141286238, 84.47917360879707)	#008854	0.0	136.1576141286238	84.47917360879707	157.2270801671035	255.00000000000003	136.1576141286238	72.04791179847972	-67.13804632647013	17.01560718718156	59.10469510163279	111.51245933355548	84.99595801399533	13.109068275027143	0.9784610183730088	0.8982243139699865	0.6171075810593228	69.26072590208476	-14.221709153690696
571	595.0	570.0		(0.0, 135.93302232589136, 84.81572809063645)	#008754	0.0	135.93302232589136	84.81572809063645	157.43714072094818	254.99999999999997	135.93302232589136	72.00080641727222	-66.93908004456073	16.75967519520185	59.102382539153616	111.3335785271576	85.326901032989	13.436353787230015	0.9778212943599651	0.8955623903387536	0.6078256570733677	69.00526900071307	-14.056305072892382
572	596.0	571.0		(0.0, 136.0306564478507, 84.59913362212596)	#008854	0.0	136.0306564478507	84.59913362212596	157.31473588288898	255.0	136.0306564478507	72.02109340655474	-67.04952085952698	16.907289424592943	59.08933022325891	111.41059408863711	85.11344885038321	13.250926025386502	0.978096805859155	0.8970399523275993	0.6131792044976463	69.14835271486297	-14.152729167321265
573	597.0	572.0		(0.0, 136.242919026991, 84.99133622125959)	#008854	0.0	136.242919026991	84.99133622125959	157.42932263705626	255.0	136.242919026991	72.06758002896558	-66.99594198622833	16.781569088857196	59.233572142619124	111.58720532155948	85.5038520493169	13.37775861092852	0.9787281266951018	0.8963231330374171	0.6086196862023311	69.06574624013092	-14.062467195986333
574	598.0	573.0		(0.0, 135.9040319893369, 84.78673775408197)	#008754	0.0	135.9040319893369	84.78673775408197	157.4323277299386	254.99999999999997	135.9040319893369	71.99451947925255	-66.93803126909798	16.764122536345848	59.087597467510825	111.30971861046318	85.29791069643451	13.434150117333209	0.9777359133458092	0.8955483590156503	0.6079869494624859	69.0053319287456	-14.060098672407001
575	599.0	574.0		(0.0, 135.82639120293234, 84.81106297900699)	#008754	0.0	135.82639120293234	84.81106297900699	157.46447014952835	255.00000000000003	135.82639120293234	71.97796335059849	-66.90051031528222	16.723287960564303	59.06839386871043	111.24690181272908	85.32121626124625	13.490836155550845	0.9775110695425845	0.8950463748971852	0.606505995770565	68.95902145953883	-14.03476062624982
576	600.0	575.0		(0.0, 136.11529490169943, 84.40453182272576)	#008854	0.0	136.11529490169943	84.40453182272576	157.20575202824114	255.0	136.11529490169943	72.03865338272115	-67.14755886544516	17.038941973612467	59.07664778407198	111.47728575141619	84.9216394535155	13.085882250477246	0.9783352826134911	0.898351580017518	0.6179538672629538	69.2756826394988	-14.238484299341584
577	601.0	576.0		(0.0, 136.0376541152949, 84.30789736754416)	#008854	0.0	136.0376541152949	84.30789736754416	157.18436542404268	255.0	136.0376541152949	72.02177524011984	-67.15130221639099	17.060873083709758	59.03325224925025	111.41318315228258	84.82519493502166	13.068129468823875	0.9781060656357095	0.8984016614395915	0.6187492461262059	69.2847081233336	-14.255301953531994
578	602.0	577.0		(0.0, 136.13662112629123, 84.48583805398201)	#008854	0.0	136.13662112629123	84.48583805398201	157.23575802969555	254.99999999999997	136.13662112629123	72.04344153449456	-67.12789504206434	17.00452317770351	59.099520159946685	111.49547546151284	85.00234588470511	13.124426976928682	0.9784003090624663	0.8980885022958283	0.6167055956231177	69.24816316177247	-14.214882793284652
579	603.0	578.0		(0.0, 136.00299900033323, 84.88703765411529)	#008854	0.0	136.00299900033323	84.88703765411529	157.44933785786912	255.0	136.00299900033323	72.01598181675931	-66.94116014384377	16.748259194802493	59.13833722092636	111.39118559813396	85.39819726757746	13.442500515568302	0.9780273868956918	0.8955902195034932	0.6074116312725648	69.00451512372234	-14.046690488892079
580	604.0	579.0		(0.0, 135.97267577474176, 84.59613462179274)	#008754	0.0	135.97267577474176	84.59613462179274	157.32932406005088	255.0	135.97267577474176	72.00867839101886	-67.02873892316713	16.887758492633775	59.07075641452849	111.36345871042985	85.10990003332223	13.280231533769959	0.977928201267556	0.896761915632295	0.6124708732553598	69.1234274941255	-14.14124340962842
581	605.0	580.0		(0.0, 136.26824391869377, 84.70443185604799)	#008854	0.0	136.26824391869377	84.70443185604799	157.29604026008641	255.00000000000003	136.26824391869377	72.07218996183977	-67.1029686291399	16.939100481679105	59.18404198600467	111.60472947017661	85.22006997667445	13.18815647654563	0.9787907328068143	0.8977550176120483	0.614332900881997	69.2079585305892	-14.167446470489947
582	606.0	581.0		(0.0, 135.94301899366877, 85.0859713428857)	#008755	0.0	135.94301899366877	85.0859713428857	157.55366269165245	255.0	135.94301899366877	72.00370295923197	-66.85091650867314	16.62370288466375	59.15953015661445	111.34457250583138	85.59454181939353	13.596673474692729	0.9778606314250509	0.8943828708878194	0.6028943288683756	68.88680959114862	-13.964407780991131
583	607.0	582.0		(0.0, 135.94068643785405, 84.91836054648451)	#008754	0.0	135.94068643785405	84.91836054648451	157.48032885738237	255.0	135.94068643785405	72.00273430182793	-66.90704635901385	16.709408163668126	59.12528490503166	111.34089583472176	85.4285838053982	13.495188425553815	0.9778474763802153	0.8951338191068122	0.6060026150922283	68.96199803998785	-14.022256178487295
584	608.0	583.0		(0.0, 136.10696434521827, 84.44385204931689)	#008854	0.0	136.10696434521827	84.44385204931689	157.22536276768423	254.99999999999997	136.10696434521827	72.03698178413055	-67.13104634813405	17.015517578333682	59.08192935688105	111.47093598133957	84.9604831722759	13.11453021790796	0.9783125811358432	0.898130662887139	0.6171043312017805	69.2539184613687	-14.223060062042574
585	609.0	584.0		(0.0, 135.93235588137287, 84.6264578473842)	#008754	0.0	135.93235588137287	84.6264578473842	157.35378113562768	255.00000000000003	135.93235588137287	72.00013366530601	-67.00324882591208	16.8573860314994	59.06432189270243	111.33102516494502	85.13951682772408	13.320527203536193	0.9778121579178736	0.8964208895468977	0.6113693506464238	69.09129335192735	-14.121983877914131
586	610.0	585.0		(0.0, 136.15094968343885, 84.34888370543152)	#008854	0.0	136.15094968343885	84.34888370543152	157.1714852822763	255.0	136.15094968343885	72.04612226601344	-67.17988739134678	17.080776402948782	59.076571142952346	111.50566015661447	84.8669043652116	13.032524774236933	0.9784367152708695	0.898784095850023	0.6194710827938916	69.31731524259698	-14.265428754974273
587	611.0	586.0		(0.0, 136.35688103965344, 83.93235588137287)	#008853	0.0	136.35688103965344	83.93235588137287	156.93206616700107	255.0	136.35688103965344	72.0889696533468	-67.3988843018603	17.37211547237605	59.05710429856714	111.66853109963346	84.45660113295567	12.665623669710591	0.9790186127498982	0.9017140046047554	0.6300371205746518	69.60172412463012	-14.453439830335927
588	612.0	587.0		(0.0, 136.26157947350882, 84.01132955681439)	#008854	0.0	136.26157947350882	84.01132955681439	156.9926709560037	255.0	136.26157947350882	72.0688275879058	-67.33630147548897	17.29640099167671	59.043355548150615	111.59194759746751	84.53383205598134	12.765365933173406	0.9787450694178076	0.9008767235195961	0.6272911721332273	69.52224812002855	-14.405888889870294
589	613.0	588.0		(0.0, 136.08430523158947, 84.76407864045318)	#008854	0.0	136.08430523158947	84.76407864045318	157.37275000061217	255.0	136.08430523158947	72.03303161061513	-67.01357088286424	16.841403163461386	59.13895034988337	111.45593172609131	85.27728090636455	13.323404342070964	0.9782589350175288	0.8965589859472536	0.610789697571172	69.09740619579665	-14.107043056566406
590	614.0	589.0		(0.0, 136.28790403198934, 84.28857047650783)	#008854	0.0	136.28790403198934	84.28857047650783	157.10757946210268	255.0	136.28790403198934	72.07522839493708	-67.25179254270253	17.161837573969606	59.106964345218266	111.61628073975342	84.80856381206264	12.921990062855876	0.9788319968527588	0.8997460981539529	0.6224109404561079	69.40700446728712	-14.31565505094085
591	615.0	590.0		(0.0, 136.10996334555148, 84.47417527490836)	#008854	0.0	136.10996334555148	84.47417527490836	157.23790964241823	255.0	136.10996334555148	72.03770803535063	-67.12185196107446	17.000882230022118	59.088923692102625	111.4736947050983	84.99053315561478	13.131562319557336	0.9783224441352093	0.8980076533201222	0.6165735488268023	69.24141107230179	-14.213190158210514
592	616.0	591.0		(0.0, 136.10696434521827, 84.68877040986338)	#008854	0.0	136.10696434521827	84.68877040986338	157.33333006901583	254.99999999999997	136.10696434521827	72.03766716735387	-67.04770646012214	16.888611839072396	59.13091302899034	111.47353946351217	85.20295234921693	13.265012565880108	0.9783218891192383	0.8970156778997622	0.6125018216987947	69.14202883495365	-14.13808905985749
593	617.0	592.0		(0.0, 136.01832722425857, 83.93668777074309)	#008853	0.0	136.01832722425857	83.93668777074309	157.02590208995298	255.0	136.01832722425857	72.0166008781191	-67.27052609106882	17.246862334519577	58.95301899366878	111.39353602799066	84.45750416527824	12.849918569673155	0.9780357941818077	0.8999967299424877	0.6254945462149823	69.44622337431345	-14.379803806703793
594	618.0	593.0		(0.0, 135.96434521826058, 84.05131622792402)	#008754	0.0	135.96434521826058	84.05131622792402	157.0911871460117	255.00000000000003	135.96434521826058	72.00536983434102	-67.21119078172272	17.167568342733052	58.95921026324558	111.35089954681773	84.57044651782739	12.949568830300526	0.9778832687545166	0.8992028966326467	0.6226187791074305	69.36908222760006	-14.328533484519921
595	619.0	594.0		(0.0, 135.9233588803732, 84.50116627790736)	#008754	0.0	135.9233588803732	84.50116627790736	157.30094678675968	254.99999999999997	135.9233588803732	71.99785688165846	-67.04252463041632	16.919035244132054	59.036474508497164	111.32238415194934	85.01538820393202	13.24839024160276	0.9777812376040049	0.8969463514047673	0.613605191898719	69.144442021121	-14.163584283089817
596	620.0	595.0		(0.0, 136.08263912029324, 84.31122959013662)	#008854	0.0	136.08263912029324	84.31122959013662	157.17354254818994	255.0	136.08263912029324	72.0314078323959	-67.16706139185274	17.075496715691685	59.04786404531822	111.44976439186938	84.82894368543819	13.046022333139787	0.9782368829739603	0.8986124997845001	0.6192796035832977	69.30358377533237	-14.263811347764939
597	621.0	596.0		(0.0, 136.3125624791736, 84.4645118293902)	#008854	0.0	136.3125624791736	84.4645118293902	157.17831003681485	255.0	136.3125624791736	72.08098910202693	-67.20118439858247	17.079491258079305	59.149796734421855	111.63818351882706	84.98299233588804	13.017003406954199	0.9789102312829453	0.8990690235588346	0.6194244742519225	69.33763917387937	-14.260063059984974
598	622.0	597.0		(0.0, 136.25758080639787, 84.58213928690436)	#008854	0.0	136.25758080639787	84.58213928690436	157.24510832483512	255.0	136.25758080639787	72.0695692205426	-67.14054894301836	16.998555881111898	59.15627790736421	111.59476678773741	85.0988937020993	13.118753899805764	0.9787551413075675	0.8982577958949927	0.6164891787815319	69.25896486674579	-14.20752682743503
599	623.0	598.0		(0.0, 135.77540819726758, 84.52515828057314)	#008754	0.0	135.77540819726758	84.52515828057314	157.35219480589598	255.0	135.77540819726758	71.96624220204166	-66.9786745622606	16.85275631691814	58.99540819726758	111.20244405198268	85.03766077974008	13.342739357982298	0.9773518881497151	0.8960921161863751	0.6112014440924698	69.06633218576646	-14.12323322486142
600	624.0	599.0		(0.0, 136.15461512829057, 83.92935688103965)	#008853	0.0	136.15461512829057	83.92935688103965	156.9856093979442	255.0	136.15461512829057	72.04573225878093	-67.32413719932362	17.30021820025054	58.99380206597802	111.50417839386871	84.45160946351217	12.772210017492835	0.9784314186999576	0.9007139804966545	0.6274296114097976	69.51141632429618	-14.411430855504603
601	625.0	600.0		(0.0, 136.0106631122959, 84.12729090303232)	#008854	0.0	136.0106631122959	84.12729090303232	157.1120714999706	254.99999999999997	136.0106631122959	72.01549461063391	-67.20269002157009	17.144897947716498	58.9887637454182	111.38933581472843	84.64612462512495	12.971466128600042	0.9780207702958527	0.8990891669387682	0.6217965884869945	69.35523824321311	-14.31212557860159
602	626.0	601.0		(0.0, 136.11662779073643, 84.57147617460846)	#008854	0.0	136.11662779073643	84.57147617460846	157.27897651327095	254.99999999999997	136.11662779073643	72.0394055974303	-67.09124370651465	16.95287027573087	59.11044985004999	111.48014320893036	85.08692769076974	13.187783250350662	0.9783454982151926	0.8975981525979816	0.6148322920706565	69.19996237479252	-14.180876816722373
603	627.0	602.0		(0.0, 136.30223258913696, 84.242919026991)	#008854	0.0	136.30223258913696	84.242919026991	157.08358289959736	255.0	136.30223258913696	72.07816245917931	-67.27269911950079	17.190750703703927	59.10227590803066	111.62743598467179	84.76351216261246	12.886216945137818	0.9788718434966761	0.900025802384707	0.6234595372740129	69.43441478531938	-14.334506983195277
604	628.0	603.0		(0.0, 136.3315561479507, 84.42752415861379)	#008854	0.0	136.3315561479507	84.42752415861379	157.15685196184106	254.99999999999997	136.3315561479507	72.08494365943848	-67.22088789494246	17.10557058643074	59.14828723758747	111.6532207964012	84.94656447850717	12.984088445621582	0.9789639369376344	0.8993326320560897	0.6203702971695279	69.36316251780758	-14.276932435857862
605	629.0	604.0		(0.0, 136.1726091302899, 84.05564811729424)	#008854	0.0	136.1726091302899	84.05564811729424	157.03636817454375	255.0	136.1726091302899	72.0499330387215	-67.28786016405058	17.241022315982523	59.02463845384872	111.52013919693437	84.5768177274242	12.840385934438356	0.9784884682287506	0.9002286384751942	0.6252827453857145	69.46156473876063	-14.37158663747066
606	630.0	605.0		(0.0, 136.26391202932356, 84.01299566811063)	#008854	0.0	136.26391202932356	84.01299566811063	156.99277134361063	255.0	136.26391202932356	72.06933074979082	-67.33660806246111	17.296381039177767	59.04441186271244	111.59386027657449	84.53550483172276	12.765142375367743	0.9787519027080187	0.900880825275423	0.627290448512952	69.52254010326385	-14.405810102196808
607	631.0	606.0		(0.0, 135.98900366544484, 84.42752415861379)	#008754	0.0	135.98900366544484	84.42752415861379	157.25044902879912	254.99999999999997	135.98900366544484	72.01170044880047	-67.09228439428915	16.981100708512862	59.042095968010656	111.37493115961345	84.94313895368211	13.167838960406563	0.9779692429252634	0.8976120757177841	0.6158561294156721	69.20789266056894	-14.203324945746168
608	632.0	607.0		(0.0, 136.25758080639787, 84.18427190936355)	#008854	0.0	136.25758080639787	84.18427190936355	157.06991042016682	255.0	136.25758080639787	72.06845662357783	-67.27592128109683	17.205008082751448	59.076704431856044	111.59053745751416	84.70500499833389	12.87403926123404	0.9787400314628542	0.9000689109356325	0.6239766117809332	69.44106772903106	-14.345246270178423
609	633.0	608.0		(0.0, 136.06631122959013, 84.38587137620793)	#008854	0.0	136.06631122959013	84.38587137620793	157.21091750645914	255.00000000000003	136.06631122959013	72.02812411007035	-67.13551479318048	17.030819188482372	59.05773075641453	111.43729305564811	84.90267577474175	13.10070150401487	0.9781922877287893	0.8981904451746192	0.6176592769948571	69.26201086292639	-14.23442183186855
610	634.0	609.0		(0.0, 136.13028990336554, 84.23958680439853)	#008854	0.0	136.13028990336554	84.23958680439853	157.12895353305902	254.99999999999997	136.13028990336554	72.04139860255228	-67.20934378582749	17.13002242128119	59.04830723092302	111.48771432522491	84.75849383538821	12.976359332149096	0.978372564618265	0.8991781861039424	0.6212570955359352	69.3580100657101	-14.298859705878687
611	635.0	610.0		(0.0, 136.12095968010664, 84.30723092302566)	#008854	0.0	136.12095968010664	84.30723092302566	157.16131496037934	255.0	136.12095968010664	72.03959257915453	-67.18280988304565	17.091500914384717	59.058943685438194	111.4808535088304	84.82536821059647	13.022992458911224	0.9783480375577458	0.8988231951870596	0.6198600302606184	69.32279096579904	-14.273424114529078
612	636.0	611.0		(0.0, 136.2719093635455, 84.15294901699434)	#008854	0.0	136.2719093635455	84.15294901699434	157.05222128758388	255.0	136.2719093635455	72.07143120524553	-67.29195494421575	17.22649251879995	59.07488170609797	111.601845014995	84.67413862045984	12.847072443482825	0.9787804283617394	0.9002834215870951	0.6247557910493817	69.4619265836662	-14.359138414143741
613	637.0	612.0		(0.0, 136.350883038987, 83.96367877374209)	#008853	0.0	136.350883038987	83.96367877374209	156.94747415008712	255.00000000000003	136.350883038987	72.0877759034158	-67.38597410049519	17.3536291542276	59.06150949683439	111.66399128623792	84.48755081639455	12.688146765216434	0.9790024007911613	0.901541282021974	0.6293666744983063	69.58461001036844	-14.441353228694888
614	638.0	613.0		(0.0, 136.02232589136955, 84.02365878040654)	#008854	0.0	136.02232589136955	84.02365878040654	157.06317689972883	255.0	136.02232589136955	72.01769995553983	-67.24238304721736	17.203043678152508	58.97165278240587	111.39770904698435	84.54364545151616	12.901366610191019	0.9780507204216599	0.8996202107013174	0.6239053684243525	69.40808879130103	-14.350534712469596
615	639.0	614.0		(0.0, 136.28457180939688, 83.9033655448184)	#008853	0.0	136.28457180939688	83.9033655448184	156.9388982615712	255.0	136.28457180939688	72.07343927555704	-67.3816828481822	17.36096072301234	59.028890369876706	111.60947891369545	84.42717760746417	12.686488474593894	0.9788076993606193	0.901483870354882	0.6296325696043904	69.58228323847233	-14.448080697604961
616	640.0	615.0		(0.0, 136.01832722425857, 84.00666444518494)	#008854	0.0	136.01832722425857	84.00666444518494	157.05676999247902	255.0	136.01832722425857	72.01679679368577	-67.24667429281706	17.210433676873492	58.96701432855714	111.39427988003997	84.52678107297567	12.893044233649514	0.9780384548521879	0.8996776222785938	0.6241733826177087	69.41407804466097	-14.355566318348286
617	641.0	616.0		(0.0, 136.22392535821393, 84.17860713095635)	#008854	0.0	136.22392535821393	84.17860713095635	157.07657384395608	255.0	136.22392535821393	72.06124740766144	-67.26523121706963	17.195728132297617	59.06513828723759	111.56313555481508	84.69906031322893	12.888593362348102	0.9786421252700008	0.8999258910541716	0.6236400544242714	69.42841202768308	-14.340012544272552
618	642.0	617.0		(0.0, 136.24091969343553, 83.99900033322226)	#008853	0.0	136.24091969343553	83.99900033322226	156.9928508361073	254.99999999999997	136.24091969343553	72.06437754992216	-67.33275905388886	17.295314210627865	59.03448517160947	111.57503253248917	84.52141952682439	12.76884329447031	0.9786846347905077	0.9008293302845283	0.627251757681729	69.51854670124656	-14.405747713676336
619	643.0	618.0		(0.0, 136.40153282239254, 83.26657780739754)	#008853	0.0	136.40153282239254	83.26657780739754	156.62711529018594	255.00000000000003	136.40153282239254	72.0966465033195	-67.64242666321817	17.73593191804452	58.9377907364212	111.69772898700433	83.7979273575475	12.23049846172726	0.9791228697402077	0.9049723012401618	0.6432317062433434	69.92897229253666	-14.692291505194044
620	644.0	619.0		(0.0, 136.37687437520827, 83.68843718760414)	#008853	0.0	136.37687437520827	83.68843718760414	156.81933798718197	255.0	136.37687437520827	72.09255867304051	-67.48943707925231	17.506512732632263	59.014518493835396	111.68218082972344	84.21532155948019	12.504429073255908	0.9790673541467939	0.9029254891623414	0.6349113261945484	69.7230385549294	-14.541814126903432
621	645.0	620.0		(0.0, 136.1682772409197, 84.21692769076974)	#008854	0.0	136.1682772409197	84.21692769076974	157.10861122599053	255.0	136.1682772409197	72.04945804056133	-67.2313127551884	17.155598203927404	59.055551482839064	111.51833437187605	84.73644118627124	12.942029840024077	0.978482017421615	0.8994721038378138	0.6221846562858329	69.38561785067965	-14.314844389600404
622	646.0	621.0		(0.0, 136.18993668777074, 83.93568810396535)	#008853	0.0	136.18993668777074	83.93568810396535	156.97880628128777	255.0	136.18993668777074	72.05330208217126	-67.3352191579329	17.30975464230049	59.00601799400199	111.5329409296901	84.4582305898034	12.757161071498203	0.978534222194445	0.9008622434446238	0.6277754709856926	69.5245233340258	-14.416769640256469
623	647.0	622.0		(0.0, 136.23425524825058, 83.96601132955682)	#008853	0.0	136.23425524825058	83.96601132955682	156.98013154322362	255.0	136.23425524825058	72.06286081785515	-67.34149746563084	17.310065506518967	59.02582139286905	111.56926766411195	84.48869376874376	12.75208397252083	0.9786640365085334	0.900946239463773	0.627786745144986	69.53068134826195	-14.415729660606946
624	648.0	623.0		(0.0, 136.34621792735754, 84.06131289570143)	#008854	0.0	136.34621792735754	84.06131289570143	156.99170281664325	255.0	136.34621792735754	72.08705222302082	-67.35098938328404	17.30112592161315	59.07959013662113	111.66123920026656	84.58416194601799	12.750816919172793	0.9789925727053975	0.9010732296234337	0.627462531876766	69.537649723461	-14.406648715313064
625	649.0	624.0		(0.0, 136.17360879706766, 83.67310896367877)	#008853	0.0	136.17360879706766	83.67310896367877	156.86754417518847	254.99999999999997	136.17360879706766	72.04907657060507	-67.41858757835034	17.440696582256464	58.94844051982673	111.51688493502168	84.19811396201266	12.603938902331896	0.9784768367928838	0.9019776101604214	0.6325243619853814	69.63794833518595	-14.504034034171605
626	650.0	625.0		(0.0, 136.45018327224258, 83.37454181939354)	#008853	0.0	136.45018327224258	83.37454181939354	156.66153015846658	254.99999999999997	136.45018327224258	72.10733776467679	-67.62379087329884	17.697091734703108	58.97446517827392	111.73840026991003	83.90529823392203	12.271230058001303	0.9792680645448065	0.9047229773391626	0.6418230834815429	69.90110262322158	-14.665370594556023
627	651.0	626.0		(0.0, 136.25591469510164, 83.87670776407865)	#008853	0.0	136.25591469510164	83.87670776407865	156.93492849177315	255.0	136.25591469510164	72.0672404446091	-67.38003059178327	17.36444018968577	59.01467510829724	111.58591450183273	84.40049983338888	12.685411164976744	0.9787235149021022	0.9014617652006269	0.6297587599447406	69.58155147487604	-14.451194649487459
628	652.0	627.0		(0.0, 136.19593468843718, 83.42485838053982)	#008853	0.0	136.19593468843718	83.42485838053982	156.75213591567905	254.99999999999997	136.19593468843718	72.05315541076284	-67.51159692402464	17.578474292363012	58.905711429523485	111.5323835854715	83.95256914361879	12.438610697154543	0.9785322302941656	0.9032219605739686	0.6375211668876358	69.76258651798427	-14.594452851613863
629	653.0	628.0		(0.0, 135.94301899366877, 83.92802399200266)	#008753	0.0	135.94301899366877	83.92802399200266	157.04258943781943	255.0	135.94301899366877	72.00045994599134	-67.2452162357921	17.22398638675422	58.92794068643785	111.3322635254915	84.44817394201932	12.885063452086614	0.977816589037717	0.8996581152726169	0.624664900782138	69.41602706615765	-14.366701786420714
630	654.0	629.0		(0.0, 136.1072975674775, 83.8160613128957)	#008853	0.0	136.1072975674775	83.8160613128957	156.94852347120144	255.0	136.1072975674775	72.03529618576255	-67.34501132565151	17.34204844331304	58.956474508497166	111.46453327557481	84.33897367544151	12.727746532094208	0.9782896895314296	0.9009932505801095	0.6289466751165143	69.54205342569593	-14.440530037084573
631	655.0	630.0		(0.0, 136.22359213595468, 83.15261579473508)	#008853	0.0	136.22359213595468	83.15261579473508	156.6247642530583	255.0	136.22359213595468	72.05830649226763	-67.61482146095487	17.731012938577173	58.85983672109296	111.55195855714761	83.68332555814727	12.255372581983416	0.9786021855826547	0.9046029776565654	0.6430533088763272	69.90102217439166	-14.694130278409848
632	656.0	631.0		(0.0, 136.1149616794402, 83.57147617460846)	#008853	0.0	136.1149616794402	83.57147617460846	156.83862896927886	254.99999999999997	136.1149616794402	72.03625088817014	-67.43127816351169	17.47244001891577	58.909933355548155	111.46815966011332	84.09691102965678	12.572669690036072	0.9783026550576559	0.9021473945490674	0.6336756059695567	69.6581900064845	-14.526697497782067
633	657.0	632.0		(0.0, 136.09996667777406, 83.91469510163279)	#008853	0.0	136.09996667777406	83.91469510163279	156.9939966114642	255.00000000000003	136.09996667777406	72.0340042721202	-67.30864477124615	17.287994040147847	58.973928690436516	111.459626137954	84.4365478173942	12.792506709034308	0.978272144440856	0.9005067109029886	0.6269862759596739	69.49336945978364	-14.404848463415368
634	658.0	633.0		(0.0, 136.1329556814395, 83.67410863045652)	#008853	0.0	136.1329556814395	83.67410863045652	156.8789944557994	255.0	136.1329556814395	72.04038637049788	-67.40301981169772	17.425403277428142	58.936037987337556	111.48386897034321	84.19869710096634	12.626377609994051	0.9783588177992102	0.9017693326294727	0.6319697174026058	69.61904738731434	-14.495057691542852
635	659.0	634.0		(0.0, 136.2379206931023, 83.59046984338553)	#008853	0.0	136.2379206931023	83.59046984338553	156.81374587256943	255.00000000000003	136.2379206931023	72.062593977644	-67.47083628856187	17.507194672466618	58.951849383538814	111.56825346551149	84.11694435188271	12.518408964607737	0.9786604126318904	0.9026766335078891	0.6349360582089265	69.70520507664804	-14.546195653361565
636	660.0	635.0		(0.0, 136.21959346884373, 83.69210263245584)	#008853	0.0	136.21959346884373	83.69210263245584	156.86346457270758	255.0	136.21959346884373	72.05896069083393	-67.42933244864923	17.447491651677716	58.96649450183272	111.55444478507165	84.21737754081973	12.590991025754839	0.9786110700566029	0.9021213632822502	0.6327707997884848	69.65005268774622	-14.507231965078928
637	661.0	636.0		(0.0, 136.33988670443185, 83.57947350883039)	#008853	0.0	136.33988670443185	83.57947350883039	156.78137434132702	255.0	136.33988670443185	72.08435274882542	-67.51273050064893	17.54996199282799	58.98125958013995	111.6509737620793	84.10707764078641	12.456955325041356	0.9789559119583423	0.9032371264320982	0.6364871070387607	69.75650468309718	-14.5715547930897
638	662.0	637.0		(0.0, 136.0233255581473, 83.60646451182939)	#008853	0.0	136.0233255581473	83.60646451182939	156.87887978128688	255.0	136.0233255581473	72.01674583536114	-67.38501005030118	17.420860094546022	58.888523825391545	111.39408640119962	84.13063312229256	12.643509428722666	0.9780377628025091	0.9015283842185448	0.6318049491067786	69.60047374776221	-14.495147594422527
639	663.0	638.0		(0.0, 136.23092302565811, 83.44385204931689)	#008853	0.0	136.23092302565811	83.44385204931689	156.75106218003125	255.0	136.23092302565811	72.06068814579147	-67.51820899759431	17.581253882297787	58.92035654781739	111.56101001332888	83.97172275908031	12.431577036167187	0.9786345301027688	0.9033104219691239	0.6376219746932061	69.76968564008753	-14.595293626696245
640	664.0	639.0		(0.0, 136.3722092635788, 83.30056647784072)	#008853	0.0	136.3722092635788	83.30056647784072	156.6499451439574	255.0	136.3722092635788	72.09047808721795	-67.61988521513263	17.70749908372955	58.93549816727758	111.67426782739088	83.83128290569809	12.267234039265826	0.9790390983365707	0.9046707244465197	0.642200528371537	69.89995994496702	-14.67443390336869
641	665.0	640.0		(0.0, 136.2975674775075, 83.43418860379873)	#008853	0.0	136.2975674775075	83.43418860379873	156.72883829752902	255.0	136.2975674775075	72.07490447353885	-67.54642899657325	17.61050803315838	58.939083638787075	111.61504924358547	83.96282239253581	12.389863775505582	0.9788275977736839	0.9036879707750548	0.6386829393755081	69.80436994468934	-14.612693841963274
642	666.0	641.0		(0.0, 136.28223925358213, 83.43018993668777)	#008853	0.0	136.28223925358213	83.43018993668777	156.73120887665254	255.0	136.28223925358213	72.07161772844091	-67.54206080272162	17.607032718238045	58.933532155948015	111.60255408863712	83.95871042985671	12.39561024333869	0.9787829614771503	0.9036295297250041	0.6385568996074109	69.7992663186344	-14.610837968126106
643	667.0	642.0		(0.0, 136.38753748750418, 83.51116294568477)	#008853	0.0	136.38753748750418	83.51116294568477	156.73847236372433	255.0	136.38753748750418	72.09434082719125	-67.55382498426349	17.602939186108955	58.98236921026325	111.68895911696103	84.03992669110296	12.38922666655298	0.9790915570462492	0.9037869199749896	0.6384084388629672	69.80961780438533	-14.605151286628757
644	668.0	643.0		(0.0, 136.74108630456516, 83.31222925691436)	#008853	0.0	136.74108630456516	83.31222925691436	156.5561945608734	255.0	136.74108630456516	72.16923660591769	-67.75353811779739	17.83516225438586	59.052182605798066	111.97406751082974	83.84651782739087	12.077195427034436	0.9801086940887423	0.9064588355604832	0.6468305077526681	70.06165099482094	-14.747741609438119
645	669.0	644.0		(0.0, 136.2912362545818, 83.27890703098967)	#008853	0.0	136.2912362545818	83.27890703098967	156.6621842986724	255.0	136.2912362545818	72.07311736575012	-67.59701616507735	17.689439667717988	58.90606464511829	111.60825511496168	83.80903032322558	12.297235905162166	0.9788033276003609	0.9043647647422834	0.641545564819097	69.87326291350335	-14.664858811365459
646	670.0	645.0		(0.0, 136.40853048983672, 83.40953015661447)	#008853	0.0	136.40853048983672	83.40953015661447	156.68811467600804	254.99999999999997	136.40853048983672	72.09854053655059	-67.59630754131801	17.66367983039572	58.96855048317228	111.70493347550817	83.93952015994668	12.315165353907439	0.9791485920358004	0.9043552842297438	0.6406113289306238	69.86606027515202	-14.644568986169652
647	671.0	646.0		(0.0, 136.49250249916693, 83.6584471842719)	#008853	0.0	136.49250249916693	83.6584471842719	156.77496374635632	255.0	136.49250249916693	72.11716630295638	-67.54287803405512	17.56411795010657	59.04436521159613	111.77579832389202	84.18678773742084	12.424023689922837	0.9794015429667915	0.9036404632730302	0.6370005032671565	69.78924424643458	-14.576575789234434
648	672.0	647.0		(0.0, 136.18793735421525, 83.62412529156947)	#008853	0.0	136.18793735421525	83.62412529156947	156.84208465867383	254.99999999999997	136.18793735421525	72.05200305610424	-67.4406525233846	17.471467341638025	58.94308563812062	111.52800475841384	84.14976341219592	12.566007631310494	0.9785165805121714	0.9022728119305148	0.6336403297366597	69.66702077633165	-14.52398928871039
649	673.0	648.0		(0.0, 136.73975341552816, 83.39620126624459)	#008853	0.0	136.73975341552816	83.39620126624459	156.5933969528897	254.99999999999997	136.73975341552816	72.16918667988928	-67.72444928763677	17.79075200417166	59.06856381206265	111.97387729423525	83.92963678773744	12.129852119508321	0.9801080160583682	0.906069662864153	0.6452198745391459	70.02222424478975	-14.718659127462281
650	674.0	649.0		(0.0, 136.13228923692103, 83.47150949683439)	#008853	0.0	136.13228923692103	83.47150949683439	156.7898798873041	255.0	136.13228923692103	72.03967692553714	-67.47186403750888	17.53096326443835	58.895311562812395	111.48117392202599	83.99811729423526	12.501608446169387	0.9783491830405969	0.9026903835221265	0.6357980773032501	69.71217332485891	-14.56489248986279
651	675.0	650.0		(0.0, 136.40519826724426, 82.70143285571476)	#008852	0.0	136.40519826724426	82.70143285571476	156.37754304363972	254.99999999999997	136.40519826724426	72.0958499864862	-67.83661476385339	18.033776401025882	58.82589803398868	111.69469930356549	83.23847050983004	11.878360410309826	0.9791120524846841	0.9075702986949289	0.6540336768343756	70.19275884235958	-14.887259680363472
652	676.0	651.0		(0.0, 136.2819060313229, 83.63612129290236)	#008853	0.0	136.2819060313229	83.63612129290236	156.82196282476977	255.00000000000003	136.2819060313229	72.0721223476802	-67.47173572343473	17.499336158711266	58.97461512829058	111.60447242919028	84.16257914028657	12.523014550974759	0.9787898145592514	0.9026886668379581	0.6346510523104629	69.70410237230374	-14.539757437415645
653	677.0	652.0		(0.0, 136.14195268243918, 83.68810396534488)	#008853	0.0	136.14195268243918	83.68810396534488	156.88272526568792	255.0	136.14195268243918	72.04234953867615	-67.40161851620535	17.421370236771082	58.941626124625124	111.49132690436521	84.21264245251582	12.630186339633696	0.978385478995725	0.9017505850228447	0.631823450511462	69.61668133091902	-14.492132746146522
654	678.0	653.0		(0.0, 136.21626124625124, 83.83605464845051)	#008853	0.0	136.21626124625124	83.83605464845051	156.92777376860698	255.00000000000003	136.21626124625124	72.05865101880867	-67.3790280064907	17.371219911386948	58.99425191602799	111.55326789736753	84.35985671442852	12.68160221808288	0.9786068644939762	0.9014483518450723	0.6300046411297754	69.58227285961004	-14.45680663270201
655	679.0	654.0		(0.0, 136.26291236254582, 83.61446184605131)	#008853	0.0	136.26291236254582	83.61446184605131	156.81755823194962	255.0	136.26291236254582	72.06800263436885	-67.47201055512187	17.50374503462586	58.964395201599466	111.58881173275576	84.14094635121626	12.519823148433904	0.9787338659719654	0.9026923437472092	0.6348109496753301	69.7054753845612	-14.543208623637016
656	680.0	655.0		(0.0, 136.7074308563812, 82.88003998667111)	#008852	0.0	136.7074308563812	82.88003998667111	156.3755091295986	255.0	136.7074308563812	72.1608536293306	-67.88825944054672	18.0495190610249	58.95531156281239	111.9421316527824	83.41831389536821	11.827454631133849	0.9799948474052835	0.9082612408183784	0.6546046182486057	70.24671457229357	-14.88884673573384
657	681.0	656.0		(0.0, 136.5014995001666, 83.53182272575808)	#008853	0.0	136.5014995001666	83.53182272575808	156.71688136685538	254.99999999999997	136.5014995001666	72.1187332675351	-67.58936622696655	17.633495359743634	59.02182939020326	111.78176146951016	84.06151949350216	12.34099387490512	0.9794228234413976	0.9042624179987087	0.6395166242007393	69.85171855842279	-14.622054025313426
658	682.0	657.0		(0.0, 136.4005331556148, 83.44018660446518)	#008853	0.0	136.4005331556148	83.44018660446518	156.7037509344356	254.99999999999997	136.4005331556148	72.09691816752026	-67.58287077783659	17.644749389700976	58.972202599133624	111.69876231922692	83.96979006997667	12.338400280788958	0.9791265591300025	0.9041755168948202	0.6399247757951988	69.84827559502891	-14.63233163945156
659	683.0	658.0		(0.0, 136.2825724758414, 83.62779073642119)	#008853	0.0	136.2825724758414	83.62779073642119	156.81811513408837	254.99999999999997	136.2825724758414	72.07224147310451	-67.47482425860474	17.50392652044257	58.97315561479507	111.6049252949017	84.15433855381539	12.51751323713519	0.9787914323658063	0.9027299876319944	0.6348175316486981	69.70824450782452	-14.542772275032798
660	684.0	659.0		(0.0, 136.4878373875375, 83.14195268243918)	#008853	0.0	136.4878373875375	83.14195268243918	156.549169921875	254.99999999999997	136.4878373875375	72.11472756986922	-67.71713336255524	17.832517922351897	58.93962012662446	111.7665180506498	83.67541152949016	12.107154774488754	0.9793684232662972	0.9059717848032477	0.646734605365698	70.02577272899667	-14.75323189339368
661	685.0	660.0		(0.0, 135.97500833055648, 83.44118627124291)	#008753	0.0	135.97500833055648	83.44118627124291	156.8190540139832	255.0	135.97500833055648	72.00594336411517	-67.4233004360783	17.4896365811978	58.84048983672109	111.35307657780739	83.96652449183605	12.56739616939766	0.9778910576898635	0.9020406623883482	0.6342992762762147	69.65478324879095	-14.542036630817988
662	686.0	661.0		(0.0, 136.55014995001667, 83.1406197934022)	#008853	0.0	136.55014995001667	83.1406197934022	156.5319055997384	255.0	136.55014995001667	72.12802519065295	-67.74083024406985	17.85581686670934	58.95867044318561	111.81712660779742	83.67471509496833	12.072990108289659	0.9795490142542829	0.9062888198721293	0.6475795916794682	70.05462353145117	-14.766723729729636
663	687.0	662.0		(0.0, 136.28957014328557, 83.03165611462846)	#008853	0.0	136.28957014328557	83.03165611462846	156.5537829610885	255.0	136.28957014328557	72.07206996412206	-67.68075182427141	17.818383120799062	58.856097967344226	111.6042732889037	83.56423525491503	12.145077377145968	0.9787891031539051	0.9054850446603	0.6462219763951847	69.98699125221911	-14.749626496756958
664	688.0	663.0		(0.0, 136.28657114295234, 83.026991002999)	#008853	0.0	136.28657114295234	83.026991002999	156.55253352111023	254.99999999999997	136.28657114295234	72.0714160260358	-67.68122398310567	17.81974092879921	58.854235254915025	111.60178731089636	83.55958680439852	12.143796287603024	0.9787802222174579	0.905491361563579	0.6462712202218256	69.98779355445376	-14.750603032457946
665	689.0	664.0		(0.0, 136.02732422525824, 83.45751416194602)	#008853	0.0	136.02732422525824	83.45751416194602	156.8120954979937	255.0	136.02732422525824	72.01718440606702	-67.4373297335591	17.500124869491394	58.859973342219256	111.39575157614128	83.98321226257914	12.549355229606983	0.9780437188993452	0.9022283570979006	0.634679656602765	69.67099692153518	-14.547488708340973
666	690.0	665.0		(0.0, 136.134955014995, 83.0589803398867)	#008853	0.0	136.134955014995	83.0589803398867	156.6073417355908	254.99999999999997	136.134955014995	72.03909265360952	-67.6136499900648	17.747891206757593	58.81363212262579	111.47895441519493	83.58974008663779	12.244991989211464	0.9783412482192948	0.9045873048198633	0.6436654355630044	69.90417231657845	-14.707755366543578
667	691.0	666.0		(0.0, 136.27024325224926, 82.94768410529824)	#008852	0.0	136.27024325224926	82.94768410529824	156.52199429265895	255.0	136.27024325224926	72.0677047735638	-67.70219672448053	17.85542081077711	58.83331222925692	111.58767950016662	83.48090969676775	12.10342119700722	0.9787298208139675	0.905771950994822	0.6475652278594991	70.0171657070621	-14.774468301024351
668	692.0	667.0		(0.0, 136.2612462512496, 82.84571809396867)	#008852	0.0	136.2612462512496	82.84571809396867	156.47950699403304	255.0	136.2612462512496	72.06549671538068	-67.73365091970079	17.90568949836624	58.81012995668111	111.57928643785405	83.37987337554148	12.045047775153982	0.9786998338399587	0.9061927693603998	0.6493883299010486	70.0604109560013	-14.807659237210325
669	693.0	668.0		(0.0, 136.34188603798734, 82.89003665444852)	#008852	0.0	136.34188603798734	82.89003665444852	156.4774343658502	254.99999999999997	136.34188603798734	72.0828525923312	-67.74861754102169	17.911693892464964	58.84399200266578	111.6452693068977	83.4245551482839	12.029269251593135	0.9789355387842361	0.9063930043077059	0.6496060921634955	70.07641512532585	-14.809278031521577
670	694.0	669.0		(0.0, 136.18627124291902, 83.18893702099301)	#008853	0.0	136.18627124291902	83.18893702099301	156.65080316617528	254.99999999999997	136.18627124291902	72.0504293850477	-67.58847425629033	17.698427454098955	58.85553148950349	111.52202515828057	83.71891036321226	12.297884222088607	0.9784952089589074	0.9042504845303913	0.6418715262174546	69.86727550607097	-14.67376268035011
671	695.0	670.0		(0.0, 136.32855714761746, 83.22192602465844)	#008853	0.0	136.32855714761746	83.22192602465844	156.62706967603796	255.00000000000003	136.32855714761746	72.08093265832102	-67.63039682137423	17.73282268370131	58.9062379206931	111.63796890036654	83.75299233588802	12.241971737322455	0.9789094647379534	0.9048113567827539	0.6431189431745103	69.91654721557794	-14.6923271809304
672	696.0	671.0		(0.0, 136.1669443518827, 82.97467510829723)	#008852	0.0	136.1669443518827	82.97467510829723	156.56159378617207	255.0	136.1669443518827	72.04569751398627	-67.6543940736416	17.803735678231924	58.80668777074308	111.5040463878707	83.50659780073308	12.1755929955995	0.9784309468413525	0.9051324104421083	0.6456907553960234	69.95777327482587	-14.743521463609696
673	697.0	672.0		(0.0, 136.47250916361213, 82.81839386871043)	#008852	0.0	136.47250916361213	82.81839386871043	156.41102272227837	255.0	136.47250916361213	72.1105510280357	-67.82178328063438	17.99672333400806	58.87015661446185	111.75062597134288	83.35493502165944	11.914860131117699	0.9793117029079456	0.9073718717288719	0.6526898676886508	70.16891290397882	-14.86113131997836
674	698.0	673.0		(0.0, 136.2102632455848, 82.85404865044985)	#008852	0.0	136.2102632455848	82.85404865044985	156.4968307128511	255.0	136.2102632455848	72.05462193712827	-67.71177035615167	17.882797188892873	58.79599133622126	111.53795639786738	83.3876107964012	12.07757709690546	0.9785521467476085	0.9059000343873324	0.6485580910756827	70.03340831391327	-14.794127592012005
675	699.0	674.0		(0.0, 136.46551149616795, 82.81406197934022)	#008852	0.0	136.46551149616795	82.81406197934022	156.41098519533224	254.99999999999997	136.46551149616795	72.1090447991564	-67.82065319340752	17.996460575305797	58.86712095968011	111.74489501832724	83.3505764745085	11.915920676108597	0.9792912472666041	0.9073567525545794	0.6526803381793378	70.16775322624342	-14.861160611462068
676	700.0	675.0		(0.0, 136.06764411862713, 83.26824391869377)	#008853	0.0	136.06764411862713	83.26824391869377	156.71772718256153	254.99999999999997	136.06764411862713	72.02528090280524	-67.51702693705225	17.61378934349245	58.83461846051317	111.4264955148284	83.7962379206931	12.410670057370641	0.9781536749861487	0.9032946074559296	0.6388019431501422	69.7767475700578	-14.62139193438927
677	701.0	676.0		(0.0, 136.68410529823393, 82.71242919026992)	#008852	0.0	136.68410529823393	82.71242919026992	156.30814088139857	255.0	136.68410529823393	72.15541090781745	-67.93673299990577	18.129137562606434	58.9145584805065	111.92140026657782	83.25214595134955	11.735934118781323	0.9799209314415652	0.9089097573002142	0.6574921544016242	70.31404781026615	-14.941397072622161
678	702.0	677.0		(0.0, 136.52115961346217, 83.10696434521826)	#008853	0.0	136.52115961346217	83.10696434521826	156.52487185745667	255.0	136.52115961346217	72.12174336279473	-67.74149254131135	17.862941275566957	58.942952349216924	111.79321710096633	83.6411062979007	12.067657663633574	0.9794637026396924	0.9062976805929565	0.6478379736853666	70.05708017566029	-14.772219881687777
679	703.0	678.0		(0.0, 136.38753748750418, 82.70509830056648)	#008852	0.0	136.38753748750418	82.70509830056648	156.3838660734573	255.0	136.38753748750418	72.0920879850792	-67.82877950752508	18.025439734606707	58.821156281239595	111.68039064978342	83.24192269243585	11.890100060758003	0.9790609618751727	0.9074654726220037	0.6537313297014499	70.18304501164361	-14.882325653551433
680	704.0	679.0		(0.0, 136.67310896367877, 82.4815061646118)	#008852	0.0	136.67310896367877	82.4815061646118	156.2096860706658	254.99999999999997	136.67310896367877	72.15242083419422	-68.01142730982623	18.246684682896365	58.864965011662775	111.91001213262246	83.02342219260247	11.59840672571931	0.9798803241510917	0.9099090751081754	0.6617552534650097	70.41658715556174	-15.01813774115398
681	705.0	680.0		(0.0, 136.22125958013996, 82.98400533155615)	#008852	0.0	136.22125958013996	82.98400533155615	156.5511252446184	255.0	136.22125958013996	72.05733623959745	-67.67150236417474	17.818571439683637	58.82539153615462	111.54827125958015	83.51637787404198	12.152211451075402	0.9785890088729895	0.9053612982839232	0.6462288061844511	69.97809457519988	-14.751703697731587
682	706.0	681.0		(0.0, 136.29723425524824, 82.81472842385871)	#008852	0.0	136.29723425524824	82.81472842385871	156.45623282513668	255.00000000000003	136.29723425524824	72.07310120367042	-67.75766473995238	17.93503672670922	58.815088303898705	111.6081936721093	83.34955348217261	12.00652479502981	0.978803108108018	0.9065140446789635	0.6504526702383817	70.09113120359946	-14.825835376050142
683	707.0	682.0		(0.0, 136.2072642452516, 82.98633788737088)	#008852	0.0	136.2072642452516	82.98633788737088	156.55590838589092	254.99999999999997	136.2072642452516	72.05435084843346	-67.66547750199881	17.81226400125897	58.82151949350217	111.53692624458516	83.51854715094969	12.161169014858933	0.9785484651735867	0.9052806930534936	0.6460000533679275	69.97066238377377	-14.74796528376245
684	708.0	683.0		(0.0, 136.44418527157615, 83.03365544818394)	#008853	0.0	136.44418527157615	83.03365544818394	156.51324031855893	255.0	136.44418527157615	72.10510453071353	-67.73778077608227	17.873454432532697	58.904428523825395	111.72990387204266	83.56776074641785	12.063453356871296	0.9792377356661007	0.9062480217488447	0.6482192559277841	70.05617258900463	-14.781307951359752
685	709.0	684.0		(0.0, 136.34321892702434, 83.07997334221926)	#008853	0.0	136.34321892702434	83.07997334221926	156.56066242063122	255.0	136.34321892702434	72.08366832678786	-67.6842975105244	17.812524523391637	58.882392535821396	111.64837117294236	83.6126057980673	12.146236355592768	0.9789466170285219	0.9055324815724	0.6460095017632351	69.98892883442072	-14.744249453322979
686	710.0	685.0		(0.0, 136.11762745751417, 83.3502165944685)	#008853	0.0	136.11762745751417	83.3502165944685	156.7403773418623	255.00000000000003	136.11762745751417	72.03620183933161	-67.50775799146614	17.5890585691469	58.866507830723094	111.46797334888372	83.87789070309897	12.434509057475845	0.9783019889401335	0.9031706003877193	0.6379050284431781	69.76153933496049	-14.603659789143679
687	711.0	686.0		(0.0, 136.42085971342885, 82.84771742752416)	#008852	0.0	136.42085971342885	82.84771742752416	156.43770502614808	255.0	136.42085971342885	72.09960370388055	-67.79252057364016	17.962580274442928	58.860009996667785	111.70897766744419	83.38344885038322	11.96070762176405	0.9791630305915116	0.9069803727748068	0.6514515962202029	70.13187674548023	-14.840301990742544
688	712.0	687.0		(0.0, 136.4325224925025, 82.63878707097633)	#008852	0.0	136.4325224925025	82.63878707097633	156.34270724952006	254.99999999999997	136.4325224925025	72.10151060207308	-67.86818693148999	18.07664218937388	58.82183938687105	111.7162315794735	83.1767244251916	11.824839478210022	0.9791889276022759	0.9079926953860394	0.6555882968174676	70.23429212436272	-14.914437796356609
689	713.0	688.0		(0.0, 136.38520493168943, 82.72109296901033)	#008852	0.0	136.38520493168943	82.72109296901033	156.39152487710484	254.99999999999997	136.38520493168943	72.09163444442993	-67.82244889289113	18.016183113841457	58.823632122625796	111.67866570476507	83.25773408863711	11.901274508432596	0.9790548024760383	0.9073807768005177	0.6533956184461072	70.1745497158357	-14.876348900504363
690	714.0	689.0		(0.0, 136.38653782072643, 83.02732422525824)	#008853	0.0	136.38653782072643	83.02732422525824	156.5258883546382	255.0	136.38653782072643	72.09277504835212	-67.71843055554439	17.855855974273062	58.88529156947684	111.68300378207265	83.56091636121292	12.090410900181446	0.9790702926748159	0.9059891396466861	0.6475810099993544	70.03297387288413	-14.771425615148774
691	715.0	690.0		(0.0, 136.65311562812397, 82.6924358547151)	#008852	0.0	136.65311562812397	82.6924358547151	156.30759627014163	254.99999999999997	136.65311562812397	72.14874460397657	-67.93202142367899	18.128419647672022	58.90095301566145	111.89601172942353	83.2320426524492	11.740087190552996	0.9798303983743032	0.9088467222171938	0.65746611767289	70.30931043346452	-14.941821761400522
692	716.0	691.0		(0.0, 136.39320226591136, 82.84738420526492)	#008852	0.0	136.39320226591136	82.84738420526492	156.44494718017376	254.99999999999997	136.39320226591136	72.0936956531086	-67.7823198516721	17.952718688665858	58.851369543485504	111.68650521492836	83.38284238587138	11.975320056580397	0.9790827951310989	0.906843899686996	0.65109394460793	70.11949081952004	-14.83464757054903
693	717.0	692.0		(0.0, 136.29456847717427, 82.54348550483172)	#008852	0.0	136.29456847717427	82.54348550483172	156.3375385066745	254.99999999999997	136.29456847717427	72.07177308450645	-67.84931574653658	18.076729091552714	58.760013328890366	111.60314468177273	83.08099633455515	11.839641749135128	0.9787850713211458	0.9077402221896024	0.6555914485118373	70.216079226361	-14.918469590045856
694	718.0	693.0		(0.0, 136.23125624791737, 82.98133955348217)	#008852	0.0	136.23125624791737	82.98133955348217	156.54726903602963	254.99999999999997	136.23125624791737	72.05946574185354	-67.67614676591855	17.823601057312132	58.82795734755082	111.5563642152616	83.51383872042652	12.145194484774816	0.9786179290025827	0.9054234346551522	0.646411216082272	69.98386668177434	-14.754717516771386
695	719.0	694.0		(0.0, 136.41452849050316, 82.81106297900699)	#008852	0.0	136.41452849050316	82.81106297900699	156.42327421955153	255.0	136.41452849050316	72.09814910897407	-67.80266969660987	17.97953802817256	58.85071642785738	111.70344454515161	83.34709763412195	11.941369523764555	0.9791432761756238	0.9071161555316141	0.6520666056212295	70.14603200248808	-14.851567925793715
696	720.0	695.0		(0.0, 136.35188270576475, 82.33022325891369)	#008852	0.0	136.35188270576475	82.33022325891369	156.2284208879939	255.0	136.35188270576475	72.0834233898359	-67.94355068731045	18.209919154177335	58.73512829056981	111.64743978340553	82.8704398533822	11.676391871678861	0.9789432906134535	0.9090009695550682	0.6604218725139462	70.34150435980736	-15.003540220151972
697	721.0	696.0		(0.0, 136.47984005331557, 82.64511829390203)	#008852	0.0	136.47984005331557	82.64511829390203	156.33289059905852	254.99999999999997	136.47984005331557	72.11163217193956	-67.88365445455202	18.090478038969948	58.83777407530823	111.75473966677775	83.18346551149617	11.803423763639064	0.9793263855980995	0.9081996317812936	0.6560900836524717	70.25280021311232	-14.922094950433626
698	722.0	697.0		(0.0, 136.61246251249582, 82.25758080639787)	#008852	0.0	136.61246251249582	82.25758080639787	156.1274129578949	255.0	136.61246251249582	72.13885717022916	-68.06532781250235	18.34276749476569	58.80137954015328	111.85836262912362	82.80112962345885	11.491623122686887	0.9796961201106854	0.9106301974030284	0.66523990323165	70.493588145238	-15.082212482553851
699	723.0	698.0		(0.0, 136.6647784071976, 82.41752749083639)	#008852	0.0	136.6647784071976	82.41752749083639	156.1838046867952	255.0	136.6647784071976	72.15046521691293	-68.0301659830867	18.277376651756995	58.84958680439853	111.90256429523491	82.96	11.563099342230153	0.9798537655010375	0.9101597754614781	0.6628683637086336	70.44264319967358	-15.038299498424855
700	724.0	699.0		(0.0, 136.33755414861713, 82.52082639120293)	#008852	0.0	136.33755414861713	82.52082639120293	156.31610977907803	255.0	136.33755414861713	72.08089491171117	-67.87308206688047	18.104266468884877	58.7688070643119	111.63782537487505	83.05899366877708	11.802509306106863	0.9789089521125991	0.9080581862644383	0.6565901507107791	70.24613678796779	-14.935182668944773
701	725.0	700.0		(0.0, 136.38720426524492, 82.77774075308231)	#008852	0.0	136.38720426524492	82.77774075308231	156.41591212270765	255.0	136.38720426524492	72.09221983845848	-67.80385508962483	17.987131673853796	58.83558147284239	111.68089212929023	83.31383538820394	11.935344635767581	0.9790627525362555	0.9071320146291886	0.6523420055094744	70.1491245196075	-14.85731483399594
702	726.0	701.0		(0.0, 136.53815394868377, 82.56014661779408)	#008852	0.0	136.53815394868377	82.56014661779408	156.2800334837499	255.0	136.53815394868377	72.12384362919708	-67.93437639165772	18.156346556386094	58.83885704765079	111.80121062645784	83.09992669110297	11.719445462156866	0.9794922257259498	0.9088782287863131	0.6584789470649547	70.31879134341698	-14.963312487003753
703	727.0	702.0		(0.0, 136.41286237920693, 82.61512829056981)	#008852	0.0	136.41286237920693	82.61512829056981	156.3375389312977	255.0	136.41286237920693	72.0972457115314	-67.86893918588444	18.081956839010104	58.81101299566811	111.70000821059647	83.15310563145619	11.820687742312051	0.9791310074066937	0.9080027596227035	0.6557810440139155	70.23638707497066	-14.918469258833339
704	728.0	703.0		(0.0, 136.4795068310563, 82.7784071976008)	#008852	0.0	136.4795068310563	82.7784071976008	156.39157663431607	255.0	136.4795068310563	72.11193339380961	-67.83803678521794	18.020272643903866	58.864328557147616	111.75588581806065	83.31541819393534	11.886311498719822	0.9793304764017101	0.9075893235881826	0.6535439340469976	70.19066505621109	-14.876308508933404
705	729.0	704.0		(0.0, 136.24891702765746, 82.6811062979007)	#008852	0.0	136.24891702765746	82.6811062979007	156.410317865991	254.99999999999997	136.24891702765746	72.06240109149627	-67.78527081437802	17.98773136275944	58.773385538153946	111.5675203532156	83.21678440519827	11.9495663216244	0.9786577931031375	0.9068833799310172	0.6523637545170696	70.1313155370507	-14.861681490582193
706	730.0	705.0		(0.0, 136.1519493502166, 82.7357547484172)	#008852	0.0	136.1519493502166	82.7357547484172	156.46033206719662	254.99999999999997	136.1519493502166	72.04182250927231	-67.73040256313311	17.923771518000176	58.75425524825059	111.48932472509165	83.2699166944352	12.03554210044077	0.9783783215679202	0.9061493103530385	0.6500441132224555	70.06189418502431	-14.822634327231603
707	731.0	706.0		(0.0, 136.67410863045652, 82.32422525824725)	#008852	0.0	136.67410863045652	82.32422525824725	156.14037483024876	255.00000000000003	136.67410863045652	72.15219508521217	-68.06548405260304	18.32995110236557	58.83381872709097	111.90915236587804	82.86772409196935	11.500103291769529	0.9798772583220711	0.9106322877030139	0.6647750892038614	70.49040521042755	-15.072120902603535
708	732.0	707.0		(0.0, 136.41019660113295, 82.59180273242252)	#008852	0.0	136.41019660113295	82.59180273242252	156.32798931032545	255.00000000000003	136.41019660113295	72.09661116791894	-67.87591108972491	18.093264945900557	58.80552149283572	111.69759458180607	83.12998667110963	11.807635155520241	0.9791223898607614	0.9080960351034005	0.6561911568246287	70.24603577898752	-14.925917779238652
709	733.0	708.0		(0.0, 136.6257914028657, 82.20426524491836)	#008852	0.0	136.6257914028657	82.20426524491836	156.10047461793988	254.99999999999997	136.6257914028657	72.14155231101329	-68.08849086732971	18.37574122820356	58.794848383872036	111.86862427524157	82.74848050649783	11.451322893688976	0.9797327220069857	0.910940090528762	0.6664357665738451	70.52453795861652	-15.103181750606158
710	734.0	709.0		(0.0, 136.24525158280574, 82.39286904365211)	#008852	0.0	136.24525158280574	82.39286904365211	156.28436283237784	255.0	136.24525158280574	72.06081143432759	-67.88240317516913	18.138171584239473	58.7146017994002	111.5614785838054	82.93139286904365	11.77255470493767	0.978636204447293	0.9081828912053195	0.6578197926208118	70.26388780344797	-14.959937251555038
711	735.0	710.0		(0.0, 136.053982005998, 82.83772075974674)	#008852	0.0	136.053982005998	82.83772075974674	156.53155293437635	254.99999999999997	136.053982005998	72.02115288876591	-67.65895635526137	17.8345837507492	58.74427857380873	111.41081995334888	83.36988337220926	12.151426521899868	0.9780976136691729	0.9051934481472885	0.6468095270744046	69.97004182252323	-14.766999310319019
712	736.0	711.0		(0.0, 136.36321226257914, 82.6201266244585)	#008852	0.0	136.36321226257914	82.6201266244585	156.3529687752	255.0	136.36321226257914	72.0866542029795	-67.84872707384999	18.061307690320238	58.796621126291235	111.65972558813729	83.15755748083971	11.85040502217024	0.9789871673149395	0.9077323464745795	0.6550321582375361	70.21154179354137	-14.90643289005881
713	737.0	712.0		(0.0, 136.43352215928024, 82.63312229256914)	#008852	0.0	136.43352215928024	82.63312229256914	156.3399497358568	255.00000000000003	136.43352215928024	72.10170825910339	-67.8704935572404	18.079985312335833	58.8210163278907	111.71698349216928	83.17112629123625	11.820787516978225	0.97919161192295	0.9080235551957242	0.6557095423599592	70.23738153289663	-14.916588773927366
714	738.0	713.0		(0.0, 136.5284905031656, 82.31356214595135)	#008852	0.0	136.5284905031656	82.31356214595135	156.17423521314453	255.0	136.5284905031656	72.12109219217422	-68.01498193628586	18.282784107839014	58.78654448517162	111.7907388503832	82.8557114295235	11.571384026945902	0.9794548592873651	0.9099566316292216	0.6630644767303877	70.42938280666063	-15.04575296806682
715	739.0	714.0		(0.0, 136.7074308563812, 82.15161612795735)	#008852	0.0	136.7074308563812	82.15161612795735	156.05580864770792	255.0	136.7074308563812	72.15882085859548	-68.13679955762126	18.433130570844348	58.80962679106964	111.93438850716427	82.6971742752416	11.37489992846157	0.9799672409573801	0.9115864012656714	0.6685171144814485	70.58614422531701	-15.137939184804177
716	740.0	715.0		(0.0, 136.69910029990004, 82.18593802065978)	#008852	0.0	136.69910029990004	82.18593802065978	156.0730704914756	255.0	136.69910029990004	72.15713986465623	-68.12198532172314	18.411986575510486	58.81390869710097	111.92798560479841	82.73106964345217	11.400714465157396	0.9799444118843283	0.9113882050475112	0.6677502820275212	70.56632436105654	-15.124508318767768
717	741.0	716.0		(0.0, 136.75941352882373, 82.23092302565811)	#008852	0.0	136.75941352882373	82.23092302565811	156.07689777420416	255.0	136.75941352882373	72.17012761473822	-68.1290245843384	18.41008923915708	58.841602799066976	111.97746226257914	82.77620793068978	11.39647618450455	0.9801207946115217	0.9114823817055969	0.6676814710450728	70.57262483858109	-15.121530152133426
718	742.0	717.0		(0.0, 136.56847717427524, 82.37187604131957)	#008852	0.0	136.56847717427524	82.37187604131957	156.18926317946918	255.0	136.56847717427524	72.12978988671236	-68.00994027349377	18.266531635995165	58.81060313228924	111.82384389870045	82.91384205264912	11.586234273136222	0.9795729800606512	0.9098891803947803	0.6624750458934237	70.42029646354098	-15.034047696535847
719	743.0	718.0		(0.0, 136.51016327890704, 82.11829390203266)	#008852	0.0	136.51016327890704	82.11829390203266	156.0932659940879	255.0	136.51016327890704	72.11663437833998	-68.07488234853537	18.379220204805048	58.741809396867716	111.7737741119627	82.6622125958014	11.459719483106038	0.9793943190585773	0.9107580253194356	0.6665619391406826	70.51230631672493	-15.108792195140747
720	744.0	719.0		(0.0, 136.30356547817394, 82.47217594135289)	#008852	0.0	136.30356547817394	82.47217594135289	156.30374993582643	255.00000000000003	136.30356547817394	72.07349633190567	-67.87703582557315	18.117552446082485	58.748540486504496	111.6096958247251	83.01048983672109	11.790526018690855	0.9788084742257278	0.9081110826828426	0.657071995240935	70.25338211860472	-14.944821078722578
721	745.0	720.0		(0.0, 136.28990336554483, 82.5511496167944)	#008852	0.0	136.28990336554483	82.5511496167944	156.3421563497846	255.00000000000003	136.28990336554483	72.07079755973244	-67.84495767011161	18.071000042859286	58.760099966677785	111.59943621459514	83.08853715428191	11.846904018857174	0.9787718230126244	0.9076819164982511	0.6553836722425521	70.21039327484398	-14.914867525884905
722	746.0	721.0		(0.0, 136.74908363878708, 82.38187270909697)	#008852	0.0	136.74908363878708	82.38187270909697	156.14585363951812	255.0	136.74908363878708	72.16834612922646	-68.07366656151947	18.326718784160878	58.86859046984338	111.97067485504833	82.92554481839387	11.495881442180574	0.9800966007926512	0.9107417595875885	0.6646578622341407	70.49746591561039	-15.067854968494718
723	747.0	722.0		(0.0, 136.53615461512828, 82.32489170276574)	#008852	0.0	136.53615461512828	82.32489170276574	156.17718337014486	255.00000000000003	136.53615461512828	72.12275980986331	-68.01396312699714	18.27958759355708	58.79118627124292	111.79708560813062	82.86700433188936	11.574325215765697	0.9794775067015871	0.9099430012165941	0.6629485482669102	70.42756919581316	-15.043456777685552
724	748.0	723.0		(0.0, 136.41719426857713, 82.22359213595468)	#008852	0.0	136.41719426857713	82.22359213595468	156.1641767711804	255.0	136.41719426857713	72.09707671951297	-68.00431125807272	18.289885667694715	58.73404865044984	111.69936540819725	82.7655281572809	11.575059967429418	0.9791287123769237	0.9098138711060603	0.6633220300681023	70.42092208585585	-15.053586582263467
725	749.0	724.0		(0.0, 136.64745084971676, 82.01599466844385)	#008852	0.0	136.64745084971676	82.01599466844385	156.01208547621312	254.99999999999997	136.64745084971676	72.14564785207884	-68.160852239323	18.48306518377063	58.763908697100966	111.88421909363545	82.56230923025657	11.322532599719255	0.9797883423182724	0.9119081965025425	0.6703281005870331	70.62241483111674	-15.171949316534292
726	750.0	725.0		(0.0, 136.40853048983672, 82.63745418193935)	#008852	0.0	136.40853048983672	82.63745418193935	156.34851305201752	254.99999999999997	136.40853048983672	72.09638289625558	-67.85970133158004	18.068637668481834	58.81413528823725	111.69672630789736	83.17516494501832	11.836868230459302	0.9791192897719646	0.9078791685175233	0.6552979956562518	70.2240324390883	-14.909908845195204
727	751.0	726.0		(0.0, 136.2585804731756, 82.37387537487504)	#008852	0.0	136.2585804731756	82.37387537487504	156.27244981805376	254.99999999999997	136.2585804731756	72.06360734394164	-67.89386486723697	18.153025528372947	58.71493502165946	111.57210507164278	82.91272242585804	11.753594903234776	0.9786741748547616	0.9083362345189528	0.6583585028432893	70.27879639296901	-14.969224520634794
728	752.0	727.0		(0.0, 136.2435854715095, 82.41586137954015)	#008852	0.0	136.2435854715095	82.41586137954015	156.29493209283214	255.0	136.2435854715095	72.06051960086634	-67.87392230571237	18.125446995482953	58.71868377207598	111.56036944351884	82.95413862045984	11.787735821075085	0.9786322411448384	0.9080694276244369	0.6573583080495514	70.25241033550337	-14.951696707414847
729	753.0	728.0		(0.0, 136.4411862712429, 82.30956347884039)	#008852	0.0	136.4411862712429	82.30956347884039	156.1956235041274	255.0	136.4411862712429	72.10244084873986	-67.9838617623203	18.253224601174512	58.75868043985338	111.71977038653782	82.85087970676442	11.61566554072481	0.9792015610024425	0.9095402820563592	0.6619924376632905	70.39165908301351	-15.029093159706845
730	754.0	729.0		(0.0, 136.58647117627459, 82.34888370543152)	#008852	0.0	136.58647117627459	82.34888370543152	156.17439545640843	254.99999999999997	136.58647117627459	72.13356581414978	-68.02448416730999	18.28517947621533	58.81158280573142	111.83821781739421	82.89125958013994	11.56231055694317	0.9796242597953929	0.9100837597690743	0.6631513499149995	70.43918110473754	-15.045628163196817
731	755.0	730.0		(0.0, 136.53415528157282, 82.23125624791736)	#008852	0.0	136.53415528157282	82.23125624791736	156.1365649840508	255.0	136.53415528157282	72.1220715137752	-68.04520505605626	18.328268360097333	58.77183938687105	111.79446600466511	82.77428523825392	11.51716085765954	0.9794681591594514	0.9103609797225484	0.664714060937325	70.47038634916436	-15.075087215760355
732	756.0	731.0		(0.0, 136.42985671442852, 82.24591802732422)	#008852	0.0	136.42985671442852	82.24591802732422	156.17063889445222	255.0	136.42985671442852	72.09984346315538	-68.00139363585467	18.282696028634327	58.74243918693769	111.7098897034322	82.78775741419527	11.582158658186415	0.9791662866901043	0.9097748369166755	0.6630612823486446	70.41623754855053	-15.048553899400233
733	757.0	732.0		(0.0, 136.7294235254915, 82.09263578807064)	#008852	0.0	136.7294235254915	82.09263578807064	156.02412721623102	255.00000000000003	136.7294235254915	72.1633466341828	-68.16510724263358	18.472258243177954	58.804648450516495	111.9516283905365	82.63900366544485	11.326427074926825	0.980028704154294	0.9119651232026582	0.6699361636497004	70.62369411183751	-15.16258397695265
734	758.0	733.0		(0.0, 136.6931022992336, 82.40919693435521)	#008852	0.0	136.6931022992336	82.40919693435521	156.17265050607483	254.99999999999997	136.6931022992336	72.15648362912387	-68.04353828854332	18.29203187982953	58.856701099633455	111.92548607130958	82.95203598800398	11.5427805518987	0.9799354997469567	0.9103386804274723	0.6633998670658883	70.4593608622528	-15.046987201426822
735	759.0	734.0		(0.0, 136.43585471509496, 82.18093968677108)	#008852	0.0	136.43585471509496	82.18093968677108	156.1404734224949	255.00000000000003	136.43585471509496	72.10094284024326	-68.02583323792416	18.319175436646297	58.73130289903365	111.71407175941351	82.72348883705433	11.538522314748173	0.979181216999646	0.9101018086711978	0.664384286517059	70.44931636568586	-15.072044138168229
736	760.0	735.0		(0.0, 136.65444851716094, 82.0696434521826)	#008852	0.0	136.65444851716094	82.0696434521826	156.03379663496708	255.0	136.65444851716094	72.14729049553596	-68.14512193424716	18.457240610587643	58.77680773075641	111.89047428523826	82.6154915028324	11.35219884612254	0.979810650564962	0.9116977444078154	0.669391516913378	70.60047715412792	-15.155062946011963
737	761.0	736.0		(0.0, 136.50516494501832, 81.90836387870709)	#008851	0.0	136.50516494501832	81.90836387870709	156.00231415933524	255.0	136.50516494501832	72.11498086547545	-68.14478731713614	18.488411420402386	58.698273908697104	111.76748190936354	82.4543318893702	11.33166423755714	0.979371863197735	0.9116932676432766	0.6705219933537913	70.60830967632481	-15.179548107219565
738	762.0	737.0		(0.0, 136.50649783405532, 82.02565811396201)	#008852	0.0	136.50649783405532	82.02565811396201	156.05351807370084	255.00000000000003	136.50649783405532	72.11559308289513	-68.10518201153182	18.426850350976242	58.72214595134955	111.76981158613798	82.57046651116295	11.404011481481058	0.9793801775383588	0.9111633974667895	0.668289348804403	70.55398380446813	-15.139721245946884
739	763.0	738.0		(0.0, 136.63078973675442, 81.83005664778408)	#008851	0.0	136.63078973675442	81.83005664778408	155.93482412219623	255.00000000000003	136.63078973675442	72.1415740594933	-68.21821256288723	18.57541532105531	58.72155614795069	111.86870708430523	82.37806397867378	11.215586924395172	0.9797330173665508	0.9126756069367401	0.6736773768839834	70.70198426936093	-15.232014279874639
740	764.0	739.0		(0.0, 136.7344218593802, 82.02799066977674)	#008852	0.0	136.7344218593802	82.02799066977674	155.99444363210998	255.0	136.7344218593802	72.1642321753163	-68.1890412950632	18.508238083194772	58.79326891036321	111.9550018593802	82.57505498167278	11.283498325951031	0.9800407304220603	0.9122853313260758	0.6712410499106155	70.65621154352996	-15.185668235640467
741	765.0	740.0		(0.0, 136.4545151616128, 82.17794068643785)	#008852	0.0	136.4545151616128	82.17794068643785	156.13421245421247	255.0	136.4545151616128	72.10491941843316	-68.03380081622673	18.327529266682596	58.73648783738753	111.72919962679107	82.7207064311896	11.52665459400258	0.979235221711902	0.9102084050490553	0.6646872561254644	70.45918238613842	-15.076918823567052
742	766.0	741.0		(0.0, 136.44285238253914, 82.23192269243586)	#008852	0.0	136.44285238253914	82.23192269243586	156.16103940507736	255.0	136.44285238253914	72.10257970222182	-68.01101268752812	18.294798045322636	58.743668777074305	111.72029861379539	82.77403198933689	11.566487962232582	0.9792034467298144	0.9099035279728378	0.6635001880052167	70.4286694628136	-15.056029846710501
743	767.0	742.0		(0.0, 136.47650783072308, 82.11496167944019)	#008852	0.0	136.47650783072308	82.11496167944019	156.10070171840437	255.0	136.47650783072308	72.10943956128915	-68.06350640567804	18.368773145292614	58.73070976341219	111.74639700433188	82.65857714095301	11.475676795397098	0.979296608412386	0.9106058292245552	0.6661830540645298	70.4986009158976	-15.10300499319629
744	768.0	743.0		(0.0, 136.8460513162279, 82.20859713428857)	#008852	0.0	136.8460513162279	82.20859713428857	156.0442685822122	255.0	136.8460513162279	72.18853488369336	-68.16880426532646	18.45325255402388	58.86399533488837	112.04760947684105	82.75497167610796	11.336320450598066	0.9803707781943588	0.9120145848098056	0.669246881467101	70.62229396434938	-15.146916951479236
745	769.0	744.0		(0.0, 136.18793735421525, 82.28957014328557)	#008852	0.0	136.18793735421525	82.28957014328557	156.25412282848055	254.99999999999997	136.18793735421525	72.04826950365242	-67.8963556677108	18.1718315107811	58.67617460846384	111.5138184371876	82.82855381539487	11.739136146075484	0.9784658762593629	0.9083695583594464	0.659040542231345	70.28606244066103	-14.983510075646365
746	770.0	745.0		(0.0, 136.5071642785738, 81.98967010996334)	#008851	0.0	136.5071642785738	81.98967010996334	156.03752398342033	254.99999999999997	136.5071642785738	72.11563483136908	-68.11773211575034	18.44612220335573	58.71515494835055	111.76997045318228	82.53484505164944	11.381242415377244	0.9793807445118257	0.9113313023935596	0.6689882839686678	70.5711332836186	-15.152163577762037
747	771.0	746.0		(0.0, 136.40353215594803, 81.95768077307564)	#008851	0.0	136.40353215594803	81.95768077307564	156.0508321790559	255.0	136.40353215594803	72.09341549965802	-68.09014231580241	18.42544619644446	58.67663112295902	111.68543967010997	82.50213928690437	11.416871705041252	0.9790789904513558	0.9109621848739599	0.6682384241211397	70.53909942807816	-15.141810818404311
748	772.0	747.0		(0.0, 136.52782405864713, 81.79206931022992)	#008851	0.0	136.52782405864713	81.79206931022992	155.94523088938786	255.0	136.52782405864713	72.11949332169038	-68.19297297163423	18.55820306469209	58.68203932022659	111.78465396201267	82.3394268577141	11.247041381382349	0.9794331455082589	0.912337932312908	0.6730531373977263	70.67310990539742	-15.223926233401293
749	773.0	748.0		(0.0, 136.25824725091636, 82.10329890036654)	#008852	0.0	136.25824725091636	82.10329890036654	156.15339279207456	255.0	136.25824725091636	72.0627793792509	-67.98626614593705	18.295718405664154	58.66071642785738	111.56895813395535	82.64484838387203	11.585506370459486	0.9786629305153455	0.9095724497458116	0.6635335668519313	70.40501187021805	-15.061984452193295
750	774.0	749.0		(0.0, 136.34621792735754, 82.05298233922026)	#008852	0.0	136.34621792735754	82.05298233922026	156.1079244821898	255.0	136.34621792735754	72.08143806646568	-68.03622666138692	18.35424926928033	58.6779240253249	111.63989064645118	82.59591469510163	11.506962855949546	0.9789163285339411	0.9102408598675081	0.6656563144721691	70.46847951076066	-15.097383162681286
751	775.0	750.0		(0.0, 136.31122959013663, 82.12795734755082)	#008852	0.0	136.31122959013663	82.12795734755082	156.15019434326643	255.0	136.31122959013663	72.07417162470516	-67.99756184329786	18.301928056338966	58.682072642452525	111.61226310563147	82.66979006997667	11.572404286737289	0.9788176451741119	0.909723572254849	0.6637587731854463	70.41753323720253	-15.0644750395393
752	776.0	751.0		(0.0, 136.73075641452849, 81.6754415194935)	#008851	0.0	136.73075641452849	81.6754415194935	155.84070343553586	255.0	136.73075641452849	72.16246672783097	-68.30814924842844	18.693568446056098	58.72162279240253	111.94827645451515	82.22599466844385	11.065678671627367	0.9800167544108026	0.9138788489446793	0.6779624540112201	70.81986130311863	-15.305129642796151
753	777.0	752.0		(0.0, 136.73108963678774, 81.67010996334555)	#008851	0.0	136.73108963678774	81.67010996334555	155.83827650915117	255.00000000000003	136.73108963678774	72.16252291410584	-68.31009537410732	18.69651606659084	58.720659780073305	111.94849048983673	82.22071976007997	11.062173802572017	0.9800175174597009	0.913904885707714	0.6780693558077922	70.82251649756543	-15.307014124334925
754	778.0	753.0		(0.0, 136.82572475841386, 82.06064645118293)	#008852	0.0	136.82572475841386	82.06064645118293	155.98474479681647	255.00000000000003	136.82572475841386	72.18378968453713	-68.2117667196328	18.524046084515344	58.82810396534488	112.0295234655115	82.60829723425525	11.255061642546213	0.9803063350719574	0.9125893694983283	0.6718143610683666	70.68228492596185	-15.193209458592463
755	779.0	754.0		(0.0, 136.54948350549816, 82.13628790403199)	#008852	0.0	136.54948350549816	82.13628790403199	156.09077931110215	255.0	136.54948350549816	72.12507809793404	-68.08335150723337	18.38397406773591	58.75759746751083	111.80590914028657	82.68041986004664	11.44986088104568	0.9795089906745426	0.9108713322247993	0.6667343482014748	70.52172186624972	-15.110727485668672
756	780.0	755.0		(0.0, 136.7194268577141, 82.13162279240254)	#008852	0.0	136.7194268577141	82.13162279240254	156.04387087339597	255.0	136.7194268577141	72.16132350370559	-68.14808158874447	18.44803789169054	58.80934688437188	111.94392152949017	82.67750083305565	11.356042423219737	0.9800012286278336	0.9117373409372931	0.6690577605251816	70.60092865026228	-15.147226338244714
757	781.0	756.0		(0.0, 136.60746417860713, 81.65911362879041)	#008851	0.0	136.60746417860713	81.65911362879041	155.86587927085392	255.00000000000003	136.60746417860713	72.13611965243408	-68.26800633705804	18.657545160879295	58.680136621126294	111.84794027657448	82.20859713428857	11.121463056655317	0.9796589427049462	0.913341786265627	0.6766559921181639	70.77163754405325	-15.285578465204583
758	782.0	757.0		(0.0, 136.6271242919027, 81.93002332555815)	#008851	0.0	136.6271242919027	81.93002332555815	155.9796886965938	255.0	136.6271242919027	72.14107107009069	-68.18268277970397	18.521170944774568	58.74041319560146	111.86679192269244	82.47699433522159	11.279852070174497	0.9797261864187715	0.9122002622272722	0.6717100879436335	70.65346420525537	-15.197140511590224
759	783.0	758.0		(0.0, 136.69643452182606, 82.05164945018328)	#008852	0.0	136.69643452182606	82.05164945018328	156.0148308493367	254.99999999999997	136.69643452182606	72.15619650036908	-68.16685920649273	18.481967123262578	58.786224591802736	111.92439243918695	82.59809730089971	11.318540211657465	0.9799316003377052	0.9119885623198442	0.6702882770616938	70.62792509215573	-15.16981422070042
760	784.0	759.0		(0.0, 136.6727757414195, 81.88870376541153)	#008851	0.0	136.6727757414195	81.88870376541153	155.949531274762	255.0	136.6727757414195	72.15069514225573	-68.21375024753235	18.559583433563276	58.746301232922356	111.90343993335554	82.43654448517161	11.229678304465422	0.9798568880479573	0.9126159066569781	0.673103199442865	70.69352063704365	-15.220583790649126
761	785.0	760.0		(0.0, 136.35421526157947, 81.66244585138287)	#008851	0.0	136.35421526157947	81.66244585138287	155.93395878289047	255.00000000000003	136.35421526157947	72.08205494616006	-68.17282445567835	18.563915905968553	58.60229590136621	111.64223627790736	82.20936354548483	11.259316678119133	0.9789247061915151	0.9120683700019349	0.6732603258701864	70.65516943599108	-15.232686779677012
762	786.0	761.0		(0.0, 136.62645784738422, 81.54115294901699)	#008851	0.0	136.62645784738422	81.54115294901699	155.80909037696088	255.0	136.62645784738422	72.13984319575965	-68.31539927459961	18.727012406705157	58.66243252249251	111.86211681106299	82.09200599800066	11.037673184200063	0.979709511026822	0.9139758453593829	0.6791753711542964	70.83568854559722	-15.329673625589615
763	787.0	762.0		(0.0, 136.38587137620794, 81.94401866044652)	#008851	0.0	136.38587137620794	81.94401866044652	156.04949009758266	255.0	136.38587137620794	72.08960485817536	-68.0882470007918	18.426264943561144	58.668423858713766	111.67094682439188	82.48843718760413	11.417835468166878	0.9790272392756075	0.9109368278950438	0.6682681177457701	70.53748378990522	-15.142854911931236
764	788.0	763.0		(0.0, 136.51016327890704, 81.86804398533822)	#008851	0.0	136.51016327890704	81.86804398533822	155.98327422028137	255.0	136.51016327890704	72.11593532972076	-68.16043148353673	18.511565645777182	58.69175941352883	111.77111395534823	82.41446517827391	11.303861148342305	0.979384825489551	0.9119025673086925	0.6713617311224855	70.62947318704722	-15.194352831495332
765	789.0	764.0		(0.0, 136.6277907364212, 81.6434521826058)	#008851	0.0	136.6277907364212	81.6434521826058	155.8536656748451	255.0	136.6277907364212	72.14041320372732	-68.28090341863397	18.673218847788387	58.68330556481173	111.86428709096967	82.19329556814395	11.1008086062215	0.9797172521335745	0.9135143333217988	0.6772244320749841	70.78821140417534	-15.295063912794449
766	790.0	765.0		(0.0, 136.79506831056315, 81.55281572809064)	#008851	0.0	136.79506831056315	81.55281572809064	155.7700683520006	254.99999999999997	136.79506831056315	72.1758378465017	-68.37390233714713	18.781913727232546	58.71703432189271	111.99921992669111	82.10523825391536	10.95475861806647	0.9801983435514835	0.9147585442327811	0.6811664855902915	70.90663441503158	-15.359960268666676
767	791.0	766.0		(0.0, 136.3922025991336, 82.22059313562146)	#008852	0.0	136.3922025991336	82.22059313562146	156.1694839890255	255.0	136.3922025991336	72.0917303071227	-67.99603438812224	18.28239975466679	58.725701432855715	111.6790302965678	82.76230923025659	11.586594653349225	0.9790561043584337	0.9097031367871475	0.6630505373361731	70.4109851749011	-15.049453358213349
768	792.0	767.0		(0.0, 136.5524825058314, 81.838053982006)	#008851	0.0	136.5524825058314	81.838053982006	155.958945226138	255.0	136.5524825058314	72.1248852943618	-68.1864054743171	18.542790905319674	58.69888037320894	111.80517530156615	82.38519826724426	11.262498076536891	0.9795063722672227	0.9122500672930727	0.6724941822993518	70.66272699285237	-15.213266413770189
769	793.0	768.0		(0.0, 136.61279573475508, 81.77974008663779)	#008851	0.0	136.61279573475508	81.77974008663779	155.91745838160864	255.0	136.61279573475508	72.13759413646923	-68.22873586479355	18.59554318027543	58.70591469510164	111.85355389203599	82.32807064311895	11.193847272444415	0.9796789672291081	0.9128163957465535	0.6744073569768824	70.7174280066608	-15.245509089225228
770	794.0	769.0		(0.0, 136.4738420526491, 81.34721759413529)	#008851	0.0	136.4738420526491	81.34721759413529	155.76387227205913	255.0	136.4738420526491	72.10672533092742	-68.32516692072666	18.774692792373493	58.57633455514828	111.73607020659779	81.89848383872042	10.998339419985179	0.9792597472662744	0.9141065244261956	0.680904602861404	70.8577273428464	-15.364768337367819
771	795.0	770.0		(0.0, 136.85104965011664, 81.60679773408863)	#008851	0.0	136.85104965011664	81.60679773408863	155.77910346003068	255.0	136.85104965011664	72.18792189342184	-68.37618498976028	18.773542112694173	58.74518493835389	112.04527299566811	82.15924025324891	10.958550330519051	0.9803624533578666	0.9147890833114357	0.6808628709886787	70.90661857126611	-15.352948678575792
772	796.0	771.0		(0.0, 136.68177274241918, 81.68777074308564)	#008851	0.0	136.68177274241918	81.68777074308564	155.85896016890064	255.0	136.68177274241918	72.15205351029044	-68.28577121695074	18.66928326555366	58.708903698767074	111.90861317894036	82.23771076307897	11.09957093739207	0.9798753356356443	0.9135794584638436	0.6770816997230782	70.79186880103688	-15.290952176426657
773	797.0	772.0		(0.0, 136.5731422859047, 81.93302232589137)	#008851	0.0	136.5731422859047	81.93302232589137	155.9952275921299	255.00000000000003	136.5731422859047	72.1295599993412	-68.16161088750728	18.50001415619498	58.72427857380873	111.82296882039321	82.4794235254915	11.310616734084151	0.9795698580294128	0.9119183462802342	0.6709427915151424	70.6275847141849	-15.18505864723069
774	798.0	773.0		(0.0, 136.61612795734754, 81.78640453182273)	#008851	0.0	136.61612795734754	81.78640453182273	155.91950925033845	254.99999999999997	136.61612795734754	72.1383237779613	-68.22769404498241	18.59322062423141	58.70828057314229	111.85633183272243	82.33470176607797	11.196219024204884	0.9796888762707382	0.912802457481496	0.67432312448806	70.71581214888982	-15.24391548178335
775	799.0	774.0		(0.0, 136.6917694101966, 81.38653782072643)	#008851	0.0	136.6917694101966	81.38653782072643	155.72411338527394	255.00000000000003	136.6917694101966	72.1533451298962	-68.39250179318196	18.83280146965236	58.65175608130623	111.91353236587804	81.93959013662113	10.906146306098105	0.9798928767329954	0.9150073820311864	0.6830120389863477	70.93806251037407	-15.395614341667782
776	800.0	775.0		(0.0, 136.92035988004, 81.48417194268578)	#008851	0.0	136.92035988004	81.48417194268578	155.7072558153118	255.00000000000003	136.92035988004	72.20235030333218	-68.44375218748355	18.863718644011307	58.742145951349556	112.10027711429525	82.03853382205932	10.844965608888328	0.9805584012528432	0.9156930491421771	0.6841333167915977	70.99568363345817	-15.40868959815306
777	801.0	776.0		(0.0, 136.4701766077974, 81.54915028323892)	#008851	0.0	136.4701766077974	81.54915028323892	155.85361387093545	254.99999999999997	136.4701766077974	72.10650683975564	-68.25467730857088	18.666098133755703	58.615584805064984	111.73523894368545	82.0983605464845	11.126407233429697	0.9792567800033918	0.9131634602921462	0.6769661840698564	70.76103584626314	-15.29510414306184
778	802.0	777.0		(0.0, 136.6397867377541, 81.85838053982006)	#008851	0.0	136.6397867377541	81.85838053982006	155.94489533136937	255.0	136.6397867377541	72.14357272358302	-68.21187013525964	18.563679274686095	58.73000999666778	111.8763173308897	82.4061946017994	11.228428107246026	0.9797601606223622	0.9125907530719584	0.673251743927931	70.69278191981793	-15.224187037937998
779	803.0	778.0		(0.0, 136.57547484171943, 81.97134288570477)	#008851	0.0	136.57547484171943	81.97134288570477	156.01144772765534	255.00000000000003	136.57547484171943	72.13016482646637	-68.14937890866813	18.48058728663753	58.73266577807398	111.8252711362879	82.51738420526492	11.333240814899206	0.9795780720046698	0.9117546974789588	0.6702382343196057	70.61069290196953	-15.172445290439153
780	804.0	779.0		(0.0, 136.79506831056315, 81.19626791069643)	#008851	0.0	136.79506831056315	81.19626791069643	155.6136820925553	254.99999999999997	136.79506831056315	72.17484319878906	-68.49584642078638	18.971420205430924	58.64572475841386	111.99542982339221	81.7522559146951	10.731939033026043	0.9801848355400848	0.916390005778995	0.6880393454929443	71.07457886974066	-15.481232737485827
781	805.0	780.0		(0.0, 136.56347884038655, 81.57414195268244)	#008851	0.0	136.56347884038655	81.57414195268244	155.8400983829762	255.00000000000003	136.56347884038655	72.12649530546204	-68.28075277908796	18.68667281353136	58.649506831056314	111.81130333888704	82.12403532155948	11.091995658671522	0.9795282373436893	0.9135123179503325	0.6777123690709412	70.79161631802809	-15.305599463263114
782	806.0	781.0		(0.0, 136.61279573475508, 81.62245918027324)	#008851	0.0	136.61279573475508	81.62245918027324	155.84838099884138	255.0	136.61279573475508	72.13715499790155	-68.28252081787505	18.678917918577497	58.674458513828725	111.85188199600134	82.17236254581805	11.095736831746253	0.9796730034203117	0.9135359721302424	0.6774311211311115	70.79127505457502	-15.299167829680366
783	807.0	782.0		(0.0, 136.58180606464512, 81.66944351882705)	#008851	0.0	136.58180606464512	81.66944351882705	155.8771548884801	255.00000000000003	136.58180606464512	72.13067296675004	-68.25495267374998	18.64276574924	58.6742485838054	111.82720543152284	82.21856714428523	11.1416477681432	0.9795849729050156	0.9131671443388623	0.676119984976845	70.7551501961298	-15.276820556711963
784	808.0	783.0		(0.0, 136.58047317560812, 81.49450183272242)	#008851	0.0	136.58047317560812	81.49450183272242	155.80065287719762	255.0	136.58047317560812	72.12989997636647	-68.31430588147053	18.735108905390362	58.638847050983	111.82426296234588	82.04536154615128	11.033173694657519	0.9795744751551292	0.9139612171068942	0.6794690080879487	70.83677500962305	-15.336223220807002
785	809.0	784.0		(0.0, 136.75941352882373, 81.59046984338553)	#008851	0.0	136.75941352882373	81.59046984338553	155.7959138920361	255.0	136.75941352882373	72.1683407196797	-68.3478196205709	18.749018074363065	58.71351216261246	111.97065424525158	82.14215928023992	10.997325683126535	0.9800965273272239	0.9144095896312542	0.6799734540077955	70.87277421999855	-15.339901633494122
786	810.0	785.0		(0.0, 136.80439853382205, 81.44851716094635)	#008851	0.0	136.80439853382205	81.44851716094635	155.72188527584947	255.0	136.80439853382205	72.17753604492026	-68.4130181056381	18.840671059447157	58.69906697767411	112.0056911062979	82.00207597467511	10.884632501402999	0.9802214062733938	0.9152818650060334	0.6832974465811971	70.95993187914328	-15.397342645203056
787	811.0	786.0		(0.0, 136.63312229256914, 81.59980006664445)	#008851	0.0	136.63312229256914	81.59980006664445	155.83309758167576	255.00000000000003	136.63312229256914	72.1414289121872	-68.29781045829786	18.69830626911908	58.676227924025326	111.86815442519159	82.1501332889037	11.070713309321018	0.9797310461646465	0.9137405286750194	0.6781342813517153	70.81114015980366	-15.311035367295073
788	812.0	787.0		(0.0, 136.93035654781738, 81.83705431522826)	#008851	0.0	136.93035654781738	81.83705431522826	155.8592746174512	255.0	136.93035654781738	72.20546400210543	-68.32689831099836	18.680214390869555	58.81582139286904	112.11214954681772	82.38798733755415	11.059876262103224	0.9806006874592929	0.9141296882941379	0.6774781404864163	70.83442272292731	-15.29070796762034
789	813.0	788.0		(0.0, 136.8607130956348, 81.43618793735422)	#008851	0.0	136.8607130956348	81.43618793735422	155.70178150998615	254.99999999999997	136.8607130956348	72.18950572049742	-68.4380810479182	18.867612218476793	58.714058647117625	112.05130999666778	81.99043318893702	10.846839132174477	0.9803839628369704	0.9156171762843233	0.6842745256414282	70.99125106904538	-15.41293521839763
790	814.0	789.0		(0.0, 136.45151616127959, 81.43752082639121)	#008851	0.0	136.45151616127959	81.43752082639121	155.8094317091218	255.0	136.45151616127959	72.10221010035282	-68.2859631790117	18.718603690116844	58.58747417527491	111.71889257580807	81.9876607797401	11.066722526479616	0.9791984272780064	0.9135820266796311	0.6788704109670668	70.80507673460285	-15.329408656662972
791	815.0	790.0		(0.0, 136.67644118627123, 81.50249916694435)	#008851	0.0	136.67644118627123	81.50249916694435	155.77902605286639	255.00000000000003	136.67644118627123	72.15039907024808	-68.3471525002307	18.765647939875162	58.67019660113295	111.90231238587137	82.05423858713762	10.986783319919926	0.979852867183079	0.9144006643833106	0.6805765718375985	70.87653206452143	-15.353008751903696
792	816.0	791.0		(0.0, 136.61279573475508, 81.64078640453182)	#008851	0.0	136.61279573475508	81.64078640453182	155.85643027013842	255.0	136.61279573475508	72.13720616893447	-68.2762524802431	18.669197174572073	58.678123958680445	111.8520768143952	82.19050649783405	11.107173157596137	0.9796736983587178	0.9134521094982884	0.6770785774485208	70.78266437404679	-15.29291693559686
793	817.0	792.0		(0.0, 136.68843718760414, 81.43918693768744)	#008851	0.0	136.68843718760414	81.43918693768744	155.7480948410783	254.99999999999997	136.68843718760414	72.15278128681803	-68.37325549813178	18.80361943941644	58.661252915694774	111.91138492835722	81.9916794401866	10.940821623233077	0.9798852193497528	0.9147498903239679	0.6819536899135709	70.91176327969293	-15.377010196733108
794	818.0	793.0		(0.0, 136.60079973342218, 81.6264578473842)	#008851	0.0	136.60079973342218	81.6264578473842	155.85328548881665	255.0	136.60079973342218	72.13460631907827	-68.27670285252962	18.672448238126904	58.671539486837716	111.84217895034988	82.17620126624458	11.104655502604402	0.9796383905798466	0.91345813492441	0.6771964842586701	70.7839563433562	-15.295359160067369
795	819.0	794.0		(0.0, 136.6554481839387, 81.76341219593469)	#008851	0.0	136.6554481839387	81.76341219593469	155.899079011858	254.99999999999997	136.6554481839387	72.14664893063562	-68.25014585750382	18.61965364314846	58.71587137620793	111.88803117627458	82.31233255581473	11.160837445110854	0.9798019376650311	0.9131028350617634	0.6752817747545216	70.74442671590009	-15.259789285142151
796	820.0	795.0		(0.0, 136.77807397534156, 81.47384205264912)	#008851	0.0	136.77807397534156	81.47384205264912	155.73986956447595	255.0	136.77807397534156	72.17199421224973	-68.39460974755518	18.81768608286547	58.6959713428857	111.98457423858713	82.02688437187604	10.91452383715339	0.9801461443108594	0.9150355838627016	0.6824638469838983	70.93608356847479	-15.38339158474035
797	821.0	796.0		(0.0, 136.60979673442185, 81.43618793735422)	#008851	0.0	136.60979673442185	81.43618793735422	155.76735631735315	254.99999999999997	136.60979673442185	72.13599495613079	-68.34513338076287	18.776710901828597	58.63627457514161	111.84746554481839	81.98792402532489	10.981049216265115	0.9796572492419595	0.9143736510533427	0.680977793940068	70.87751497566147	-15.362064801161491
798	822.0	797.0		(0.0, 136.7684105298234, 81.33688770409863)	#008851	0.0	136.7684105298234	81.33688770409863	155.68231321356	255.0	136.7684105298234	72.16955165181143	-68.43787172949067	18.886959411292146	58.66558480506498	111.9752678307231	81.89120293235588	10.83411831936536	0.9801129726322606	0.9156143758617422	0.6849761931885943	70.9961937195651	-15.428032263929827
799	823.0	798.0		(0.0, 136.73375541486172, 81.6107964011996)	#008851	0.0	136.73375541486172	81.6107964011996	155.8115504778987	255.0	136.73375541486172	72.16292590979523	-68.33136130055995	18.728939311352555	58.70962345884705	111.95002566477841	82.16202599133622	11.023732873432156	0.9800229904229388	0.9141893975939546	0.6792452544945032	70.85159211278169	-15.327763883241047
800	824.0	799.0		(0.0, 136.6577807397534, 81.38053982005998)	#008851	0.0	136.6577807397534	81.38053982005998	155.73036502401794	255.0	136.6577807397534	72.14607777297154	-68.38196044460426	18.823672263289716	58.64001999333556	111.8858562112629	81.93331222925691	10.920591255565636	0.9797941809445974	0.9148663517791518	0.6826809486882779	70.9254760415689	-15.390764877403367
801	825.0	800.0		(0.0, 136.6107964011996, 81.42752415861379)	#008851	0.0	136.6107964011996	81.42752415861379	155.7632894194439	255.00000000000003	136.6107964011996	72.1361840848898	-68.34846863114025	18.781675995523962	58.63485171609463	111.84818557814062	81.97935688103965	10.975102203523756	0.9796598177427465	0.9144182725927835	0.6811578637387166	70.88204650983776	-15.365220608917268
802	826.0	801.0		(0.0, 136.5284905031656, 81.24691769410197)	#008851	0.0	136.5284905031656	81.24691769410197	155.70547834873403	255.0	136.5284905031656	72.11811284977804	-68.37977889744451	18.847857235787746	58.57321559480174	111.77940041986005	81.7997334221926	10.906349109738734	0.9794143977344585	0.9148371653668539	0.6835580687176759	70.92979546314817	-15.410068142390962
803	827.0	802.0		(0.0, 136.66277907364213, 81.00133288903699)	#008851	0.0	136.66277907364213	81.00133288903699	155.56257238646754	254.99999999999997	136.66277907364213	72.14608556630402	-68.51362212095246	19.027335984554927	58.565728090636455	111.88588588803732	81.55794735088303	10.6807574933796	0.9797942867835017	0.9166278227391338	0.6900672514512023	71.10665180418641	-15.520830251791072
804	828.0	803.0		(0.0, 136.43418860379873, 81.80573142285904)	#008851	0.0	136.43418860379873	81.80573142285904	155.97590849919035	254.99999999999997	136.43418860379873	72.09953852937852	-68.15351387635305	18.51700137575236	58.65574475174942	111.70872974675109	82.35201599466843	11.305750453137486	0.9791621454762038	0.911810018250344	0.6715588695577688	70.62422242859643	-15.200079449159967
805	829.0	804.0		(0.0, 136.68210596467844, 81.59346884371877)	#008851	0.0	136.68210596467844	81.59346884371877	155.81747658971727	255.00000000000003	136.68210596467844	72.15186138116883	-68.31813979512269	18.71941788936684	58.69014661779407	111.9078814595135	82.14435521492837	11.040545678916562	0.9798727263878355	0.9140125101463621	0.6788999396535332	70.83632423539969	-15.323163351964547
806	830.0	805.0		(0.0, 136.79340219926692, 81.50916361212929)	#008851	0.0	136.79340219926692	81.50916361212929	155.7513574346495	254.99999999999997	136.79340219926692	72.17536085896535	-68.3882093731159	18.804482088882235	58.707787404198605	111.99740235588138	82.06200599800066	10.928390632475228	0.9801918657272286	0.9149499547409973	0.6819849757512892	70.92641065140847	-15.374478860445334
807	831.0	806.0		(0.0, 136.64178607130955, 81.42319226924359)	#008851	0.0	136.64178607130955	81.42319226924359	155.7532763338227	254.99999999999997	136.64178607130955	72.14278437948697	-68.36143857373389	18.795210329567745	58.64359213595468	111.87331553815395	81.97537820726424	10.95580145678773	0.9797494543583248	0.914591794439573	0.6816487154639079	70.8981397160961	-15.372990016931057
808	832.0	807.0		(0.0, 136.78640453182274, 81.07930689770076)	#008851	0.0	136.78640453182274	81.07930689770076	155.5646340037418	255.00000000000003	136.78640453182274	72.17266971737136	-68.53266644433637	19.03056750849197	58.619646784405205	111.98714807397536	81.63637787404198	10.663393785836679	0.9801553181427267	0.9168826123143823	0.6901844496150988	71.1258663895628	-15.519233348340522
809	833.0	808.0		(0.0, 136.54715094968344, 81.68677107630789)	#008851	0.0	136.54715094968344	81.68677107630789	155.8938742441029	254.99999999999997	136.54715094968344	72.12332476298496	-68.23616363419637	18.62101320444831	58.66697100966344	111.79923580806398	82.23537487504164	11.171020538723644	0.9794851791599963	0.9129157701466326	0.6753310821683459	70.73129547995754	-15.263832798008426
810	834.0	809.0		(0.0, 136.77240919693435, 81.35054981672776)	#008851	0.0	136.77240919693435	81.35054981672776	155.68726337177858	255.0	136.77240919693435	72.17044239014089	-68.43467881143461	18.88114449658338	58.6695568143952	111.97866157614129	81.90476841052984	10.840519041815822	0.980125069481582	0.9155716585533398	0.6847653028036367	70.99156908763939	-15.424193820892624
811	835.0	810.0		(0.0, 136.87404198600467, 81.13895368210596)	#008851	0.0	136.87404198600467	81.13895368210596	155.56800946540426	255.0	136.87404198600467	72.1915175708629	-68.54466501083407	19.030530199192206	58.65874375208264	112.05897878707098	81.69630456514496	10.653869519401454	0.9804112851716262	0.9170431383462034	0.6901830965131217	71.13741758814292	-15.516618694523185
812	836.0	811.0		(0.0, 136.62945684771742, 81.16627790736422)	#008851	0.0	136.62945684771742	81.16627790736422	155.64368026339858	255.0	136.62945684771742	72.1394364802961	-68.44480376192352	18.927381939788425	58.588387204265246	111.86056827724092	81.72090969676775	10.801815794873464	0.97970398754645	0.9157071179121461	0.6864422030997441	71.01363917658952	-15.457983169592001
813	837.0	812.0		(0.0, 136.5944685104965, 81.10029990003332)	#008851	0.0	136.5944685104965	81.10029990003332	155.62382903981262	254.99999999999997	136.5944685104965	72.1317860014622	-68.45443725091471	18.949835703683647	58.564345218260584	111.83144240586472	81.65524158613795	10.779290084883963	0.9796000886946444	0.915836002121826	0.6872565371267717	71.0289113849848	-15.473369210389786
814	838.0	813.0		(0.0, 136.71709430189938, 81.26724425191603)	#008851	0.0	136.71709430189938	81.26724425191603	155.66514253402488	255.0	136.71709430189938	72.15841385718848	-68.44269904412015	18.905407147495513	58.63574808397202	111.93283821726092	81.82174275241586	10.818033530895772	0.9799617135936963	0.9156789593819462	0.6856452400077437	71.00575661069023	-15.441345415654864
815	839.0	814.0		(0.0, 136.5688103965345, 81.15894701766078)	#008851	0.0	136.5688103965345	81.15894701766078	155.6562878956088	254.99999999999997	136.5688103965345	72.12647371850171	-68.42484753942635	18.909299899022834	58.568120626457855	111.81122117294237	81.7130456514495	10.829727497595075	0.9795279441776743	0.9154401282506538	0.6857864190119523	70.98958644382235	-15.448209997976237
816	840.0	815.0		(0.0, 136.73075641452849, 81.48917027657447)	#008851	0.0	136.73075641452849	81.48917027657447	155.75896414828102	255.0	136.73075641452849	72.16194693928627	-68.37183962393011	18.792405635580288	58.68436854381872	111.94629639120292	82.041586137954	10.949400092868965	0.9800096953189275	0.9147309476721773	0.6815469972058892	70.90742530322625	-15.36857678202357
817	841.0	816.0		(0.0, 136.9266911029657, 81.3402199266911)	#008851	0.0	136.9266911029657	81.3402199266911	155.64252634960346	255.00000000000003	136.9266911029657	72.2032979547924	-68.49530148309103	18.942497368584288	58.71531822725758	112.10389038987006	81.89608463845384	10.751628328871414	0.9805712710222743	0.9163827151842526	0.6869903966257392	71.06633895043669	-15.458877604818154
818	842.0	817.0		(0.0, 136.59613462179274, 81.36587804065312)	#008851	0.0	136.59613462179274	81.36587804065312	155.740050009148	254.99999999999997	136.59613462179274	72.13288316025975	-68.36412999543506	18.809120389547473	58.61797734088637	111.83561905031658	81.91818060646452	10.944443580368445	0.9796149888782524	0.9146278023448281	0.6821531936980404	70.90442355637083	-15.3832515959887
819	843.0	818.0		(0.0, 136.9636787737421, 81.03965344885039)	#008851	0.0	136.9636787737421	81.03965344885039	155.5012310596845	255.00000000000003	136.9636787737421	72.21034023574559	-68.61176129446129	19.115874559371203	58.66667110963013	112.13074415194936	81.5988937020993	10.543840199455982	0.9806669101216058	0.9179408039267289	0.6932782932397358	71.22492855803894	-15.568331242086112
820	844.0	819.0		(0.0, 136.79773408863713, 81.0653115628124)	#008851	0.0	136.79773408863713	81.0653115628124	155.55555014249873	255.0	136.79773408863713	72.1750462218685	-68.54164680375064	19.042127616666036	58.620359880039985	111.99620343552151	81.62263578807064	10.64857510022849	0.980187592735458	0.9170027584552881	0.6906037017942075	71.13761291145138	-15.526269378238519
821	845.0	820.0		(0.0, 136.6611129623459, 81.14728423858713)	#008851	0.0	136.6611129623459	81.14728423858713	155.62708475568127	254.99999999999997	136.6611129623459	72.14613753990339	-68.46302965762713	18.948968281234556	58.59440186604465	111.886083802066	81.70242252582473	10.77298066863162	0.9797949926213212	0.9159509579337227	0.6872250781865513	71.03696100498927	-15.470845995651858
822	846.0	821.0		(0.0, 136.82072642452516, 80.9296901032989)	#008850	0.0	136.82072642452516	80.9296901032989	155.49010104749402	254.99999999999997	136.82072642452516	72.1795696588446	-68.59657083151393	19.122758950297825	58.60036321226258	112.0134407530823	81.48860046651116	10.551364622047112	0.9802490241723962	0.9177375742543398	0.6935279704792877	71.21214390617729	-15.576947266235688
823	847.0	822.0		(0.0, 136.73808730423193, 81.19193602132623)	#008851	0.0	136.73808730423193	81.19193602132623	155.62662208694508	254.99999999999997	136.73808730423193	72.16268092231202	-68.47624202101431	18.95308653393315	58.62719426857714	111.94909240586472	81.74739753415528	10.759707782679705	0.9800196633216207	0.9161277230719524	0.6873744354756015	71.05079317279494	-15.471204573316308
824	848.0	823.0		(0.0, 136.7564145284905, 81.11929356881039)	#008851	0.0	136.7564145284905	81.11929356881039	155.5899767547258	255.0	136.7564145284905	72.16638655554166	-68.50788595993845	18.998404202005894	58.618347217594135	111.96320925358214	81.6756647784072	10.704458782128098	0.9800699884118709	0.9165510799744341	0.6890179781488649	71.09338788468817	-15.499600793357759
825	849.0	824.0		(0.0, 136.64111962679107, 81.51582805731422)	#008851	0.0	136.64111962679107	81.51582805731422	155.79412768863094	254.99999999999997	136.64111962679107	72.142900801494	-68.3294990016542	18.745770238626825	58.66191269576807	111.87375883705431	82.06708097300898	11.014012162364832	0.9797510354505828	0.9141644823298302	0.679855664261428	70.85424712504148	-15.341288048819695
826	850.0	825.0		(0.0, 136.6684438520493, 81.07897367544152)	#008851	0.0	136.6684438520493	81.07897367544152	155.59518410696782	255.00000000000003	136.6684438520493	72.14751081378483	-68.48913182038369	18.98800978497055	58.58301232922359	111.8913132755748	81.6348683772076	10.726316656218799	0.979813642640829	0.9163001727011757	0.6886410022653341	71.07253824863743	-15.495566211488187
827	851.0	826.0		(0.0, 136.61279573475508, 80.8607130956348)	#008850	0.0	136.61279573475508	80.8607130956348	155.51382401365936	255.0	136.61279573475508	72.13502809113639	-68.54329488445987	19.084230990596218	58.522109296901036	111.84378463512164	81.41823392202599	10.619485474369624	0.9796441185393002	0.9170248077439614	0.6921306711791181	71.15048240258427	-15.558581703018305
828	852.0	827.0		(0.0, 136.73675441519492, 81.33622125958014)	#008851	0.0	136.73675441519492	81.33622125958014	155.69028163968545	255.0	136.73675441519492	72.16279929054312	-68.4263783832928	18.875846486462677	58.65563812062645	111.94954331889369	81.89022659113628	10.850633247506373	0.9800212708449625	0.915460609054862	0.6845731590749969	70.9821585980172	-15.421853318082052
829	853.0	828.0		(0.0, 136.84138620459848, 81.21759413528824)	#008851	0.0	136.84138620459848	81.21759413528824	155.6109783982409	255.0	136.84138620459848	72.18477668142886	-68.50568566860787	18.9768426636552	58.664348550483176	112.03328517827391	81.77383205598134	10.720517152485781	0.9803197391798587	0.9165216427882321	0.6882360025996446	71.08550855418585	-15.483327886460005
830	854.0	829.0		(0.0, 136.85038320559812, 80.71509496834389)	#008850	0.0	136.85038320559812	80.71509496834389	155.3883239831697	254.99999999999997	136.85038320559812	72.18529293017055	-68.68100693355362	19.248069875145024	58.56663778740419	112.03525277574141	81.27644785071642	10.401024377655595	0.9803267501987338	0.9188672252343534	0.6980726406084276	71.32719612690033	-15.655696557459512
831	855.0	830.0		(0.0, 136.65844718427192, 81.47184271909363)	#008851	0.0	136.65844718427192	81.47184271909363	155.77027738764045	255.0	136.65844718427192	72.14647482514458	-68.35096955922049	18.775406112457958	58.658487170943026	111.88736818060647	82.0237087637454	10.97726931178111	0.9797995731907275	0.914451731928169	0.6809304729480252	70.88279702701644	-15.359798055388724
832	856.0	831.0		(0.0, 136.69876707764078, 81.09396867710763)	#008851	0.0	136.69876707764078	81.09396867710763	155.5938698251969	254.99999999999997	136.69876707764078	72.15402119907537	-68.49522189482249	18.991009128944782	58.595411529490164	111.91610726091302	81.65001666111296	10.719463731255395	0.9799020582251585	0.91638165039131	0.6887497799236534	71.07920828313041	-15.496584515657524
833	857.0	832.0		(0.0, 136.83705431522824, 81.60479840053316)	#008851	0.0	136.83705431522824	81.60479840053316	155.78188618963202	255.0	136.83705431522824	72.18493325561516	-68.37168497713247	18.769535235989608	58.74044651782739	112.03388193268908	82.1571209596801	10.964777874816088	0.980321865566786	0.9147288786886231	0.6807175529895291	70.90121832230598	-15.350789059837178
834	858.0	833.0		(0.0, 136.70076641119627, 81.28523825391537)	#008851	0.0	136.70076641119627	81.28523825391537	155.67730030543171	255.0	136.70076641119627	72.15498148915094	-68.43049523141254	18.88991966111884	58.63428523825392	111.91976471509497	81.83939353548818	10.838020758144173	0.9799150996358229	0.915515687408797	0.6850835530135941	70.98987070293829	-15.431919192537345
835	859.0	834.0		(0.0, 136.53215594801733, 81.28823725424859)	#008851	0.0	136.53215594801733	81.28823725424859	155.7226779390481	255.00000000000003	136.53215594801733	72.11901074792006	-68.36698943670217	18.82720565074356	58.58261579473509	111.78281745418194	81.84067644118628	10.930211600002405	0.9794265918190406	0.9146660581447957	0.6828090945816686	70.9119800686283	-15.396727794852957
836	860.0	835.0		(0.0, 136.52182605798066, 81.18093968677108)	#008851	0.0	136.52182605798066	81.18093968677108	155.67822466085107	255.00000000000003	136.52182605798066	72.11650581604079	-68.39990349470015	18.880554138952288	58.55795401532822	111.77328487837387	81.73434855048318	10.86867109879758	0.979392573092663	0.9151064076750971	0.6847438922147769	70.95788978456308	-15.431202475163797
837	861.0	836.0		(0.0, 136.90303232255914, 80.82139286904365)	#008850	0.0	136.90303232255914	80.82139286904365	155.42130141220798	255.0	136.90303232255914	72.19681017711558	-68.66405252026414	19.210351861808704	58.60421859380207	112.07915486504498	81.3822092635788	10.439512804756701	0.9804831624651463	0.918640396080409	0.6967047157547159	71.30069934551896	-15.630188169950468
838	862.0	837.0		(0.0, 136.78640453182274, 80.7187604131956)	#008850	0.0	136.78640453182274	80.7187604131956	155.40648386342377	255.00000000000003	136.78640453182274	72.17166384232239	-68.6561198189548	19.222943581870332	58.54753748750417	111.98331546484506	81.27943685438187	10.437549242664472	0.9801416576562503	0.9185342663137362	0.697161381557066	71.2964539689489	-15.641650606964983
839	863.0	838.0		(0.0, 136.89936687770742, 80.89603465511496)	#008850	0.0	136.89936687770742	80.89603465511496	155.45496367154695	255.00000000000003	136.89936687770742	72.19623720320337	-68.63714873761673	19.169185689094714	58.61801066311229	112.07697049983338	81.4560679773409	10.488242948562863	0.9804753810787931	0.918280456626792	0.6952117359870507	71.26370651890565	-15.604142484609053
840	864.0	839.0		(0.0, 136.98333888703766, 81.22292569143619)	#008851	0.0	136.98333888703766	81.22292569143619	155.57641083274342	255.0	136.98333888703766	72.21503906715436	-68.55634668217043	19.025386325453077	58.70942019326891	112.14866421192936	81.7805298233922	10.648042743431553	0.9807307235375761	0.917199424711331	0.6899965428717788	71.14729787728187	-15.510110604873674
841	865.0	840.0		(0.0, 136.63112295901365, 80.8480506497834)	#008850	0.0	136.63112295901365	80.8480506497834	155.50349974392117	255.0	136.63112295901365	72.13890351251408	-68.55441504318993	19.09763278494596	58.52525824725091	111.85853907030989	81.40588137287571	10.601731180896016	0.9796967494713172	0.9171735817624662	0.6926167160673226	71.1647904507741	-15.566574892979048
842	866.0	841.0		(0.0, 136.54781739420193, 81.21792735754748)	#008851	0.0	136.54781739420193	81.21792735754748	155.68768607545513	255.0	136.54781739420193	72.12215754185272	-68.39687037197878	18.87029206692541	58.573408863712096	111.79479341886037	81.77122625791402	10.87786316584795	0.9794693274808953	0.9150658282313291	0.684371716107542	70.95223604208917	-15.42386604092947
843	867.0	842.0		(0.0, 137.02299233588803, 80.8060646451183)	#008950	0.0	137.02299233588803	80.8060646451183	155.38357903337987	255.00000000000003	137.02299233588803	72.22232313745005	-68.71357860838062	19.261944883491378	58.63834055314895	112.17644744085304	81.368233922026	10.365837045589897	0.9808296463052387	0.9193029940998052	0.6985758476197087	71.36230381556331	-15.659366222614803
844	868.0	843.0		(0.0, 136.6397867377541, 80.84038653782072)	#008850	0.0	136.6397867377541	80.84038653782072	155.497883215951	255.0	136.6397867377541	72.14073072589964	-68.56024641163239	19.10486408752048	58.526411196267915	111.86549605464846	81.39838053982005	10.592287258767273	0.9797215643066872	0.917251598285218	0.6928789748037036	71.1723487024728	-15.570922981112181
845	869.0	844.0		(0.0, 136.62745751416193, 81.0859713428857)	#008851	0.0	136.62745751416193	81.0859713428857	155.60893519568606	254.99999999999997	136.62745751416193	72.13878565860537	-68.4715612371446	18.96942713476615	58.571706097967336	111.85809035988004	81.64138620459846	10.752648796869597	0.9796951489328333	0.9160650999527188	0.6879670624998493	71.05064295327134	-15.484911173424528
846	870.0	845.0		(0.0, 136.88170609796734, 81.07230923025658)	#008851	0.0	136.88170609796734	81.07230923025658	155.53680541016888	254.99999999999997	136.88170609796734	72.19296509271508	-68.57029942340831	19.06880399971813	58.647790736421186	112.06449668110629	81.63040319893369	10.608066119189608	0.9804309435304912	0.9173860951927069	0.6915711781843003	71.17236295779098	-15.54078659072489
847	871.0	846.0		(0.0, 136.92869043652115, 80.67144285238254)	#008850	0.0	136.92869043652115	80.67144285238254	155.34895832065862	255.0	136.92869043652115	72.2018594408781	-68.72486356132734	19.29974665700218	58.58218260579807	112.09840554815062	81.23401532822392	10.331787477881111	0.980551734997504	0.9194539728618243	0.6999468102162464	71.3833810669369	-15.686136719776268
848	872.0	847.0		(0.0, 136.47350883038987, 81.17160946351217)	#008851	0.0	136.47350883038987	81.17160946351217	155.68675422468667	254.99999999999997	136.47350883038987	72.1061635229494	-68.38518712523017	18.867996823154385	58.5411096301233	111.73393278240586	81.72462845718096	10.88875353900135	0.9792521175211149	0.9149095207891275	0.6842884741570259	70.9403631388458	-15.424588630623255
849	873.0	848.0		(0.0, 136.74341886037988, 80.97800733088971)	#008850	0.0	136.74341886037988	80.97800733088971	155.53136582619948	255.0	136.74341886037988	72.16322097571272	-68.55144481428167	19.068990411662345	58.58606131289571	111.95114970009998	81.5356614461846	10.622980288676706	0.9800269976244094	0.9171338437604027	0.6915779388142741	71.15424781027184	-15.54499893131919
850	874.0	849.0		(0.0, 136.6171276241253, 81.18027324225258)	#008851	0.0	136.6171276241253	81.18027324225258	155.6530435037123	255.00000000000003	136.6171276241253	72.13684473991292	-68.43544528237999	18.91546214288564	58.587364211929355	111.85070078640453	81.73464178607131	10.817173634952047	0.9796687898998926	0.9155819129899337	0.6860099060354973	71.00144279573877	-15.450725086708756
851	875.0	850.0		(0.0, 136.9490169943352, 81.14295234921693)	#008851	0.0	136.9490169943352	81.14295234921693	155.55028906234793	254.99999999999997	136.9490169943352	72.20750466674676	-68.57101093296458	19.055538671410677	58.682785738087304	112.1199309896701	81.70101299566811	10.616326682459404	0.9806284011119619	0.9173956143136529	0.6910900825305443	71.1694955330328	-15.530344163009318
852	876.0	851.0		(0.0, 136.96134621792737, 81.37054315228258)	#008851	0.0	136.96134621792737	81.37054315228258	155.6467917697636	255.0	136.96134621792737	72.2107656641581	-68.49775134218461	18.938919912435416	58.732125958014	112.13236654115296	81.92645118293903	10.752085746173979	0.9806726877369086	0.9164154912795378	0.6868606524863683	71.0677467377811	-15.455571296655794
853	877.0	852.0		(0.0, 136.83272242585804, 80.71742752415861)	#008850	0.0	136.83272242585804	80.71742752415861	155.39391430345682	254.99999999999997	136.83272242585804	72.18153483890022	-68.67368578091427	19.240428938243337	58.56162945684771	112.02092995334887	81.2785804731756	10.411932603215735	0.9802757126916123	0.9187692772351672	0.6977955256023889	71.31808483451682	-15.651372902222933
854	878.0	853.0		(0.0, 136.58980339886705, 81.18260579806731)	#008851	0.0	136.58980339886705	81.18260579806731	155.6612003727684	254.99999999999997	136.58980339886705	72.1310202401061	-68.4245240634514	18.904315209120483	58.57936021326225	111.82852738087304	81.73667777407532	10.833272749242475	0.9795896891200055	0.9154358005407845	0.6856056385147222	70.98794705325422	-15.444401653339538
855	879.0	854.0		(0.0, 136.58747084305233, 80.72242585804732)	#008850	0.0	136.58747084305233	80.72242585804732	155.45966201430107	255.00000000000003	136.58747084305233	72.1292373639953	-68.58131771933562	19.148901621947445	58.486601132955684	111.82174069976675	81.28107630789737	10.546415876443938	0.9795654764158278	0.9175335064124539	0.6944760906778004	71.2044772008578	-15.600506600367618
856	880.0	855.0		(0.0, 136.62945684771742, 81.0169943352216)	#008851	0.0	136.62945684771742	81.0169943352216	155.57812328516553	255.0	136.62945684771742	72.13901968833846	-68.4959241492486	19.00691013464817	58.55853048983672	111.85898139286904	81.57311896034655	10.708411377564149	0.979698327220243	0.9163910456900212	0.6893264640853223	71.08413506490888	-15.508784000495785
857	881.0	856.0		(0.0, 136.9040319893369, 80.64445184938354)	#008850	0.0	136.9040319893369	80.64445184938354	155.3434960289547	254.99999999999997	136.9040319893369	72.19652983663885	-68.7250062597995	19.30525169383399	58.56914028657114	112.07808611129624	81.20704765078308	10.328036920579452	0.9804793552454573	0.9194558819915097	0.7001464622137067	71.38500702788899	-15.69035970587768
858	882.0	857.0		(0.0, 136.62545818060647, 81.13962012662446)	#008851	0.0	136.62545818060647	81.13962012662446	155.63301651411052	255.0	136.62545818060647	72.13850883134893	-68.452450175565	18.94012693450322	58.58181606131289	111.85703638787072	81.69447850716428	10.787283517102873	0.9796913894251321	0.9158094175026651	0.6869044277369575	71.02440667357457	-15.466248632413997
859	883.0	858.0		(0.0, 136.6271242919027, 80.71676107964012)	#008850	0.0	136.6271242919027	80.71676107964012	155.44688281977864	255.0	136.6271242919027	72.13768371657268	-68.59792721921892	19.166302616884323	58.49776074641786	111.85389494501834	81.27586471176275	10.521605270811351	0.9796801837895476	0.9177557210501203	0.6951071751742509	71.22515549140796	-15.610395625558914
860	884.0	859.0		(0.0, 136.8757080973009, 80.59313562145951)	#008850	0.0	136.8757080973009	80.59313562145951	155.32831504221403	255.0	136.8757080973009	72.19035055175713	-68.73212897313913	19.322442318531685	58.55009663445519	112.05453028990337	81.15596134621792	10.310987940287461	0.9803954362361862	0.9195511751174369	0.7007699171811018	71.3965148332411	-15.70209532054269
861	885.0	860.0		(0.0, 136.7797400866378, 81.10763078973676)	#008851	0.0	136.7797400866378	81.10763078973676	155.5787914518754	254.99999999999997	136.7797400866378	72.17132776688548	-68.5205072795636	19.01306500719908	58.62324558480507	111.98203496167945	81.66435188270577	10.684683395530602	0.980137093516832	0.9167199376755738	0.6895496837723919	71.10946884077188	-15.508266378999425
862	886.0	861.0		(0.0, 136.676107964012, 80.72642452515828)	#008850	0.0	136.676107964012	80.72642452515828	155.43842112320652	255.0	136.676107964012	72.14816171927293	-68.61272918700129	19.178891237398155	58.514878373875376	111.89379200266578	81.2859213595468	10.501412377279317	0.9798224823924728	0.9179537531360121	0.6955637285648356	71.2427994648212	-15.616942999081777
863	887.0	862.0		(0.0, 136.82005998000668, 80.87437520826391)	#008850	0.0	136.82005998000668	80.87437520826391	155.4660165563801	255.00000000000003	136.82005998000668	72.17927329016234	-68.61526231526021	19.152031091186927	58.58909363545485	112.01231133622126	81.43383205598134	10.517071037960713	0.9802449992784692	0.9179876432701024	0.6945895876086552	71.23801314965037	-15.59558880317437
864	888.0	863.0		(0.0, 136.98067310896369, 80.88103965344885)	#008850	0.0	136.98067310896369	80.88103965344885	155.42735094714155	255.0	136.98067310896369	72.21351831912595	-68.67230426964576	19.206612087229715	58.64021659446851	112.14286428523826	81.44203598800401	10.435418268591985	0.980710070716038	0.918750794317071	0.6965690847884648	71.30763859203392	-15.6255079945347
865	889.0	864.0		(0.0, 136.84705098300566, 80.78873708763746)	#008850	0.0	136.84705098300566	80.78873708763746	155.4214737580294	254.99999999999997	136.84705098300566	72.1847880464222	-68.65455745057136	19.207523129009996	58.58033322225924	112.03332849383538	81.34932022659115	10.448972216545554	0.9803198935244147	0.9185133637503436	0.6966021256775197	71.29079325891428	-15.630054839373441
866	890.0	865.0		(0.0, 136.91969343552148, 80.7847384205265)	#008850	0.0	136.91969343552148	80.7847384205265	155.40092870215335	255.0	136.91969343552148	72.20025826649947	-68.68275251628125	19.235955261249018	58.602052649116956	112.09230071642786	81.34608797067645	10.40763483468783	0.9805299899298956	0.9188905789798644	0.6976332780870322	71.3256087813172	-15.645947540942087
867	891.0	866.0		(0.0, 136.7607464178607, 80.67010996334555)	#008850	0.0	136.7607464178607	80.67010996334555	155.39178254418044	255.00000000000003	136.7607464178607	72.16605697802181	-68.66330734278814	19.23965219194399	58.52985338220593	111.9619536587804	81.2310163278907	10.420778299601388	0.9800655125187095	0.918630426524192	0.6977673552277079	71.30788169422199	-15.653021668401815
868	892.0	867.0		(0.0, 136.95934688437188, 80.3515494835055)	#008850	0.0	136.95934688437188	80.3515494835055	155.20090507645705	254.99999999999997	136.95934688437188	72.20749926200192	-68.84574321496912	19.482067477039244	58.52770743085638	112.11991037987339	80.91762745751416	10.114605068131198	0.980628327711748	0.9210711936465541	0.7065590667753061	71.5491950478926	-15.800528446236957
869	893.0	868.0		(0.0, 136.84105298233922, 80.51716094635121)	#008850	0.0	136.84105298233922	80.51716094635121	155.3039497394438	255.0	136.84105298233922	72.1827520536638	-68.74536740634684	19.35054763715347	58.5241586137954	112.02556886371211	81.08039986671109	10.281850264037793	0.9802922433191825	0.919728289037735	0.7017892169920811	71.41686939156155	-15.72092761177524
870	894.0	869.0		(0.0, 136.92369210263246, 80.82339220259914)	#008850	0.0	136.92369210263246	80.82339220259914	155.41683296504328	255.0	136.92369210263246	72.20121806218043	-68.6709968548439	19.216762189616254	58.61102299233589	112.09596012329224	81.38439520159947	10.429726268932054	0.9805430246263355	0.9187333027183765	0.6969372000759392	71.30911413059516	-15.633644990474371
871	895.0	870.0		(0.0, 136.69643452182606, 80.61379540153283)	#008850	0.0	136.69643452182606	80.61379540153283	155.38371531789795	254.99999999999997	136.69643452182606	72.1521834493299	-68.6588419278274	19.24646474847085	58.498653782072644	111.90910805064979	81.17462179273576	10.41990307385338	0.9798771002986539	0.9185706847755238	0.6980144272382963	71.30542041236781	-15.659260824553018
872	896.0	871.0		(0.0, 136.9630123292236, 80.66177940686438)	#008850	0.0	136.9630123292236	80.66177940686438	155.33586683080875	255.0	136.9630123292236	72.2091449416839	-68.74083675026004	19.31733320285167	58.5908897034322	112.12618593135622	81.22479173608798	10.307388166804063	0.9806506771924943	0.9196676744432082	0.7005846241155085	71.40351531399486	-15.696257627126528
873	897.0	872.0		(0.0, 136.85404865044984, 80.55148283905365)	#008850	0.0	136.85404865044984	80.55148283905365	155.31564479095397	255.0	136.85404865044984	72.18561790771496	-68.73840418146659	19.336885030459893	58.53505164945018	112.03649138620459	81.1145084971676	10.2964369105147	0.9803311636210122	0.9196351296708289	0.7012937131834371	71.40646561828899	-15.711888835524034
874	898.0	873.0		(0.0, 137.1236254581806, 80.64511829390203)	#008950	0.0	137.1236254581806	80.64511829390203	155.28718761239148	255.0	137.1236254581806	72.24330182402582	-68.80576265253075	19.384336890208196	58.6373475508164	112.2564909296901	81.20990336554482	10.21120751182862	0.9811145515373081	0.9205363029961214	0.7030146569066856	71.48416251778768	-15.7338809916755
875	899.0	874.0		(0.0, 136.9830056647784, 80.44018660446518)	#008850	0.0	136.9830056647784	80.44018660446518	155.23364940669347	255.0	136.9830056647784	72.21278641820057	-68.82409757086627	19.443139016163123	58.55276907697434	112.14007298567145	81.00561479506831	10.1576331597145	0.9807001309897235	0.9207816016061456	0.7051472424388978	71.51777444276328	-15.775241494232375
876	900.0	875.0		(0.0, 136.90936354548484, 80.83405531489504)	#008850	0.0	136.90936354548484	80.83405531489504	155.42521266109307	255.0	136.90936354548484	72.19819462473349	-68.66205589347013	19.2058833381761	58.608713762079304	112.08443295234922	81.39480839720093	10.444065160780521	0.9805019642318081	0.9186136836746953	0.6965426551371025	71.29757270985911	-15.627162291068135
877	901.0	876.0		(0.0, 136.69410196601132, 80.62479173608797)	#008850	0.0	136.69410196601132	80.62479173608797	155.38914579773245	255.00000000000003	136.69410196601132	72.15171657572185	-68.65421101801472	19.239738826045503	58.50012995668111	111.9073299733422	81.18548483838721	10.428049273384877	0.979870759828617	0.9185087289097049	0.6977704971996772	71.29914614215613	-15.655060964353469
878	902.0	877.0		(0.0, 136.83672109296901, 80.84771742752416)	#008850	0.0	136.83672109296901	80.84771742752416	155.45000937544899	254.99999999999997	136.83672109296901	72.18275063373925	-68.63054610812603	19.172292200829766	58.58892702432522	112.02556345218261	81.40760746417861	10.491458406188857	0.9802922240356142	0.9181921215817739	0.6953244003146448	71.25818302015291	-15.607976280382891
879	903.0	878.0		(0.0, 136.92502499166943, 80.66211262912363)	#008850	0.0	136.92502499166943	80.66211262912363	155.34581613581497	255.00000000000003	136.92502499166943	72.20105241626452	-68.72670578946732	19.30340780653652	58.579180273242244	112.09532856047983	81.22474175274908	10.327894213358539	0.9805407750389772	0.9194786196038395	0.7000795896761962	71.38614460536061	-15.688566018201415
880	904.0	879.0		(0.0, 136.61979340219926, 80.47717427524158)	#008850	0.0	136.61979340219926	80.47717427524158	155.34356432745685	255.0	136.61979340219926	72.13545043771553	-68.6773579481929	19.29179872322633	58.44757080973009	111.84539252249249	81.03860046651116	10.375272867671187	0.9796498543011513	0.9188184063075057	0.6996585613084713	71.33549602211856	-15.690306904437458
881	905.0	880.0		(0.0, 136.90669776741086, 80.55581472842385)	#008850	0.0	136.90669776741086	80.55581472842385	155.30396220582833	255.00000000000003	136.90669776741086	72.19685075878516	-68.7563486465641	19.35362617528611	58.552239253582144	112.07930957680773	81.11932355881372	10.271000636835192	0.980483713592594	0.919875204497752	0.7019008667968358	71.42827399105062	-15.720917977345087
882	906.0	881.0		(0.0, 136.82905698100632, 80.67744085304898)	#008850	0.0	136.82905698100632	80.67744085304898	155.3773281639651	255.0	136.82905698100632	72.18064193147697	-68.68602814777435	19.260472496255066	58.55249583472175	112.01752708763745	81.23895701432855	10.388819839666363	0.9802635863844806	0.9189344028921123	0.6985224483307038	71.33537876464838	-15.664200309506736
883	907.0	882.0		(0.0, 136.88803732089303, 80.27824058647117)	#008850	0.0	136.88803732089303	80.27824058647117	155.18711006058894	254.99999999999997	136.88803732089303	72.1921000670551	-68.84458073790061	19.49556210911576	58.49093968677107	112.06119921692769	80.84433855381538	10.106677544416232	0.9804191958771996	0.9210556411361	0.7070484786232887	71.55175217231026	-15.811179573993643
884	908.0	883.0		(0.0, 136.5568143952016, 80.86604465178274)	#008850	0.0	136.5568143952016	80.86604465178274	155.53072543904813	254.99999999999997	136.5568143952016	72.12309519384111	-68.52074760754367	19.061090290550343	58.50582139286904	111.79836206931023	81.42295234921693	10.652839355156813	0.9794820614505072	0.9167231529677491	0.6912914239355588	71.12255630783538	-15.545494825253664
885	909.0	884.0		(0.0, 136.98967010996336, 80.50016661112963)	#008850	0.0	136.98967010996336	80.50016661112963	155.25820591283028	255.0	136.98967010996336	72.21437322834221	-68.80601047768597	19.413434469026658	58.56683105631456	112.14612476841053	81.06506164611797	10.191732203562257	0.9807216809809503	0.9205396185912604	0.7040699431672236	71.49229689790799	-15.756272940800187
886	910.0	885.0		(0.0, 136.84838387204266, 80.8310563145618)	#008850	0.0	136.84838387204266	80.8310563145618	155.43968325857963	255.0	136.84838387204266	72.1851901872942	-68.64055951246523	19.185409140401056	58.58921026324559	112.03486118627126	81.3912295901366	10.474781667352357	0.9803253548786348	0.9183260885905746	0.6958001143318231	71.27135703821604	-15.615966432308493
887	911.0	886.0		(0.0, 136.83038987004332, 80.92535821392869)	#008850	0.0	136.83038987004332	80.92535821392869	155.48569508167978	254.99999999999997	136.83038987004332	72.18161758143881	-68.60162541201991	19.1285689590061	58.602492502499175	112.02124528823725	81.48440853048983	10.543483760169325	0.9802768363931402	0.9178051983118721	0.6937386829375888	71.21857313644067	-15.580357803562892
888	912.0	887.0		(0.0, 136.96401199600135, 80.56881039653449)	#008850	0.0	136.96401199600135	80.56881039653449	155.2948818696491	255.0	136.96401199600135	72.20909875443974	-68.77304030824094	19.36741523094159	58.572605798067315	112.12600980006665	81.13276241252915	10.248524783405054	0.9806500499374242	0.9200985183589534	0.7024009565489697	71.4480779725154	-15.727935282945158
889	913.0	888.0		(0.0, 137.053982005998, 80.47950683105631)	#008950	0.0	137.053982005998	80.47950683105631	155.23261666087203	254.99999999999997	137.053982005998	72.22801273176596	-68.83679014223904	19.44775953667106	58.58263578807065	112.19815213928689	81.04525158280572	10.144417590781861	0.9809069149742328	0.9209514125678525	0.7053148155500142	71.53124511766056	-15.77603914565926
890	914.0	889.0		(0.0, 137.00899700099967, 80.59246917694102)	#008950	0.0	137.00899700099967	80.59246917694102	155.293654113687	255.0	137.00899700099967	72.21874713316423	-68.78152874970117	19.371034987995483	58.59128290569811	112.16280711096302	81.15663445518162	10.239343154757057	0.9807810816666827	0.9202120832439102	0.7025322348216154	71.45722982072643	-15.728884053357994
891	915.0	890.0		(0.0, 137.09930023325558, 80.36487837387537)	#008950	0.0	137.09930023325558	80.36487837387537	155.17080462284443	255.0	137.09930023325558	72.23734268668213	-68.89273794612517	19.525549780867713	58.5737587470843	112.23375016661113	80.93222259246917	10.048231308236696	0.9810336222855311	0.9216999252296505	0.7081360460179091	71.60625975400906	-15.823767369333954
892	916.0	891.0		(0.0, 136.8487170943019, 80.50383205598133)	#008850	0.0	136.8487170943019	80.50383205598133	155.29612864423413	254.99999999999997	136.8487170943019	72.18434856553003	-68.75276302606065	19.360457055363067	58.52386871042985	112.03165350216594	81.06728090636453	10.269384480761676	0.9803139250666125	0.9198272333145987	0.7021486033503673	71.42667373684854	-15.72697180523071
893	917.0	892.0		(0.0, 136.6641119626791, 80.86904365211596)	#008850	0.0	136.6641119626791	80.86904365211596	155.50414625642176	255.0	136.6641119626791	72.1460006402572	-68.559427516509	19.098383750997705	58.539683438853714	111.88556249250249	81.4269943352216	10.597205603456851	0.9797931334284052	0.9172406424777337	0.6926439514658923	71.16982059336546	-15.56607437547272
894	918.0	893.0		(0.0, 136.75108297234254, 80.47550816394535)	#008850	0.0	136.75108297234254	80.47550816394535	155.30890128901777	255.00000000000003	136.75108297234254	72.16345322863813	-68.72642930075162	19.34026305191796	58.48793735421526	111.95203445851382	81.03826391202932	10.303867242194576	0.9800301517815286	0.9194749205255884	0.701416224394928	71.39585323636516	-15.717100810245038
895	919.0	894.0		(0.0, 136.7110963012329, 80.5788070643119)	#008850	0.0	136.7110963012329	80.5788070643119	155.36456479879104	255.0	136.7110963012329	72.15521322906739	-68.67625183451747	19.27049199004458	58.49620126624458	111.92064735421526	81.14012995668111	10.390102336635438	0.9799182468259215	0.9188036078697844	0.6988858268165766	71.32867184783716	-15.674069994420103
896	920.0	895.0		(0.0, 136.890703098967, 80.57914028657115)	#008850	0.0	136.890703098967	80.57914028657115	155.3183109425548	255.00000000000003	136.890703098967	72.19350726304855	-68.74245687302604	19.33535705050502	58.551946017994	112.06656345884706	81.14225591469511	10.294188816340219	0.980438306582707	0.9196893496890586	0.7012382977049599	71.40995315227674	-15.7098281137208
897	921.0	896.0		(0.0, 136.60813062312562, 80.62945684771742)	#008850	0.0	136.60813062312562	80.62945684771742	155.41346615897612	254.99999999999997	136.60813062312562	72.13338682958822	-68.62083003153202	19.206087210911903	58.47441186271243	111.83753644451849	81.1892435854715	10.477053512118113	0.9796218290599004	0.9180621324517552	0.696550049020227	71.25792657781702	-15.636249485054947
898	922.0	897.0		(0.0, 136.6641119626791, 80.6817727424192)	#008850	0.0	136.6641119626791	80.6817727424192	155.42192822258363	255.0	136.6641119626791	72.14547786687305	-68.6235962477565	19.19840704135818	58.50222925691436	111.88357180273242	81.2415961346218	10.479848053092383	0.9797860338003235	0.9180991410155498	0.6962715111577055	71.25852085821576	-15.629703254481369
899	923.0	898.0		(0.0, 137.0006664445185, 80.2002665778074)	#008950	0.0	137.0006664445185	80.2002665778074	155.12403347772897	255.0	137.0006664445185	72.21587967269417	-68.91280817858586	19.578150483714474	58.51025991336221	112.15187025324892	80.7682705764745	9.997449034225044	0.980742139548561	0.9219684402039404	0.7100437236070015	71.63992676867795	-15.859864916558733
900	924.0	899.0		(0.0, 136.82772409196934, 80.25258247250916)	#008850	0.0	136.82772409196934	80.25258247250916	155.19136914909163	255.0	136.82772409196934	72.17917270004276	-68.83113790521506	19.4874882798451	58.46711096301233	112.01192800399868	80.81833388870376	10.122830668625415	0.9802436331943123	0.9208757926027054	0.7067556638446978	71.53661820902518	-15.80789126781758
901	925.0	900.0		(0.0, 136.6824391869377, 80.62545818060646)	#008850	0.0	136.6824391869377	80.62545818060646	155.3924580188403	255.0	136.6824391869377	72.14923052288343	-68.64967222202833	19.23515649351666	58.49664778407198	111.89786221592804	81.18602799066977	10.43471583281995	0.9798369974928145	0.9184480054133538	0.6976043090577333	71.2935392691512	-15.652499239476251
902	926.0	901.0		(0.0, 136.9040319893369, 80.75041652782406)	#008850	0.0	136.9040319893369	80.75041652782406	155.38993644867094	254.99999999999997	136.9040319893369	72.19682529920884	-68.68872093657885	19.24861926864285	58.59033322225925	112.07921251582806	81.31195268243918	10.394488031826235	0.9804833678337462	0.9189704290875249	0.6980925655449146	71.33477221981138	-15.654449468965304
903	927.0	902.0		(0.0, 137.1739420193269, 80.31856047984006)	#008950	0.0	137.1739420193269	80.31856047984006	155.13140730556117	255.0	137.1739420193269	72.2531021495123	-68.93607650468697	19.57736256100273	58.58763412195934	112.29389679440186	80.88711429523492	9.979304769215393	0.981247646809836	0.9222797417295726	0.7100151478956938	71.66209436448955	-15.8541748235164
904	928.0	903.0		(0.0, 136.9680106631123, 80.73675441519494)	#008850	0.0	136.9680106631123	80.73675441519494	155.36742076824453	255.0	136.9680106631123	72.210418748414	-68.71701305599792	19.279072453645753	58.6074341886038	112.13104356214595	81.29906697767412	10.351738962098228	0.9806679763785391	0.9193489427760583	0.6991970157785126	71.37023551881492	-15.671861618848622
905	929.0	904.0		(0.0, 136.8600466511163, 80.6057980673109)	#008850	0.0	136.8600466511163	80.6057980673109	155.33790907120962	254.99999999999997	136.8600466511163	72.18704784882291	-68.72201074939466	19.309999650270136	58.54777407530824	112.0419415328224	81.16834055314897	10.327307629667688	0.9803505832210782	0.9194158057541808	0.7003186570627681	71.38340737127464	-15.69467886607113
906	930.0	905.0		(0.0, 136.68077307564144, 80.28290569810063)	#008850	0.0	136.68077307564144	80.28290569810063	155.2425160722514	255.0	136.68077307564144	72.14791890553981	-68.76651477696983	19.41799625515257	58.427620793068975	111.8928673342219	80.84688437187604	10.220605562760076	0.9798191848122009	0.9200112147930919	0.7042353861496868	71.4555255605634	-15.76839294526362
907	931.0	906.0		(0.0, 136.82572475841386, 80.19026991003)	#008850	0.0	136.82572475841386	80.19026991003	155.16455844174823	255.00000000000003	136.82572475841386	72.17857265830949	-68.85176793900693	19.52019769452886	58.45402865711429	112.00964136287904	80.75662445851384	10.084739380333255	0.9802354842080233	0.921151797028866	0.7079419410989453	71.56538315666558	-15.828588953210524
908	932.0	907.0		(0.0, 136.4801732755748, 80.42485838053982)	#008850	0.0	136.4801732755748	80.42485838053982	155.35672169091526	255.0	136.4801732755748	72.10550015760674	-68.64368423069133	19.269191335426527	58.393825391536154	111.73140901366212	80.98541152949016	10.417374338038709	0.9792431085559341	0.9183678934693068	0.6988386557802269	71.29696430763471	-15.680134387755631
909	933.0	908.0		(0.0, 136.83138953682106, 80.42452515828057)	#008850	0.0	136.83138953682106	80.42452515828057	155.26582259985244	255.0	136.83138953682106	72.18043370884645	-68.77354687700021	19.39664984143692	58.50263578807065	112.01673356214596	80.98859380206598	10.228870276806806	0.9802607585755682	0.9201052956246198	0.7034612125579105	71.45649568173813	-15.750388650926638
910	934.0	909.0		(0.0, 137.0859713428857, 80.4745084971676)	#008950	0.0	137.0859713428857	80.4745084971676	155.22220736761508	255.0	137.0859713428857	72.234810281821	-68.85028817892702	19.462005063494914	58.591552815728086	112.22408714428524	81.04062312562479	10.124204581620518	0.9809992304568508	0.921131999662762	0.7058314602105589	71.54810845447138	-15.784078469570764
911	935.0	910.0		(0.0, 136.98100633122291, 80.39553482172609)	#008850	0.0	136.98100633122291	80.39553482172609	155.21460542960008	254.99999999999997	136.98100633122291	72.21223606009971	-68.83865656740451	19.466334351762306	58.54321892702433	112.13797407864044	80.96138953682106	10.130659168638646	0.9806926567419016	0.9209763830362466	0.7059884711582735	71.53809342650716	-15.789949156331902
912	936.0	911.0		(0.0, 136.91369543485504, 80.4281906031323)	#008850	0.0	136.91369543485504	80.4281906031323	155.24622880757792	254.99999999999997	136.91369543485504	72.1979860680585	-68.80265221205251	19.424482244443443	58.528883705431525	112.08363783738753	80.99304565144952	10.187145298428442	0.9804991318863382	0.9204946891360588	0.7044706144972878	71.49206572674588	-15.765525099494631
913	937.0	912.0		(0.0, 136.94135288237254, 80.26791069643453)	#008850	0.0	136.94135288237254	80.26791069643453	155.16888463868835	255.0	136.94135288237254	72.20343238781841	-68.86777333522343	19.520398886555455	58.50540153282239	112.10440297234256	80.8346451182939	10.071672497978426	0.9805730967167634	0.9213659295040124	0.7079492377603863	71.58083665927597	-15.825249480788978
914	938.0	913.0		(0.0, 137.21559480173275, 80.05864711762746)	#008950	0.0	137.21559480173275	80.05864711762746	155.00709109630293	255.0	137.21559480173275	72.26124235580525	-69.04041455641192	19.73190775204692	58.54856381206264	112.32497263578807	80.63021659446851	9.793631071049575	0.9813581965029547	0.923675656267745	0.7156200615470548	71.80478414184186	-15.950056880356865
915	939.0	914.0		(0.0, 136.76907697434189, 80.01099633455514)	#008850	0.0	136.76907697434189	80.01099633455514	155.10047655709425	255.0	136.76907697434189	72.1659943394365	-68.89238049467849	19.595967277978165	58.40061312895702	111.96171502499168	80.57857714095302	10.002354028000834	0.9800646618429238	0.9216951429698436	0.7106898879600774	71.62514938052938	-15.878040460932446
916	940.0	915.0		(0.0, 136.84538487170943, 80.50583138953682)	#008850	0.0	136.84538487170943	80.50583138953682	155.29786472448882	255.0	136.84538487170943	72.1836438499364	-68.75084821853473	19.35818036478787	58.52323558813728	112.02896765744752	81.06922692435855	10.272422046723559	0.9803043545361114	0.9198016155498518	0.7020660342713902	71.42421352597212	-15.725630186420837
917	941.0	916.0		(0.0, 137.0903032322559, 80.2529156947684)	#008950	0.0	137.0903032322559	80.2529156947684	155.12411037218527	255.00000000000003	137.0903032322559	72.23511526118159	-68.92777413892887	19.5823251759673	58.548577140953014	112.22525083972009	80.82128957014328	9.98267069176954	0.9810033722898103	0.922168666308177	0.7101951277978404	71.65546390223507	-15.859805581983043
918	942.0	917.0		(0.0, 136.7820726424525, 80.27090969676775)	#008850	0.0	136.7820726424525	80.27090969676775	155.21115368967776	255.0	136.7820726424525	72.16949069480125	-68.80801464873964	19.461126484790125	58.45662445851383	111.97503558480506	80.8360213262246	10.158789732349872	0.980112144793441	0.9205664319298703	0.7057995966647378	71.50719071504746	-15.792614676535239
919	943.0	918.0		(0.0, 136.8047317560813, 80.42719093635455)	#008850	0.0	136.8047317560813	80.42719093635455	155.27386366127473	254.99999999999997	136.8047317560813	72.17475798445236	-68.76279590598733	19.385568916658148	58.49490503165612	111.9951051182939	80.99096634455181	10.244811746913966	0.9801836782698102	0.9199614608827569	0.7030593389949571	71.44314090961407	-15.744176089342883
920	944.0	919.0		(0.0, 137.02832389203598, 80.0376541152949)	#008950	0.0	137.02832389203598	80.0376541152949	155.04574171615334	254.99999999999997	137.02832389203598	72.22131728317251	-68.9787282458011	19.675477326344314	58.48631122959014	112.17261059313563	80.60756081306232	9.880394644085904	0.980815986100853	0.9228503694585293	0.7135734908240473	71.72997531316713	-15.920257482771552
921	945.0	920.0		(0.0, 137.161946017994, 80.26991002999)	#008950	0.0	137.161946017994	80.26991002999	155.11319824208073	255.0	137.161946017994	72.25041354030911	-68.94832188109584	19.599113212003026	58.57418527157615	112.28363408863713	80.83883038987004	9.955123249322485	0.9812111336169718	0.9224435697738186	0.710803982021776	71.6798181423203	-15.86822539045041
922	946.0	921.0		(0.0, 137.01299566811062, 80.24591802732422)	#008950	0.0	137.01299566811062	80.24591802732422	155.1408642527774	255.0	137.01299566811062	72.2186330027222	-68.90170489725178	19.558117383527772	58.523212262579136	112.16237178940354	80.81358880373209	10.019558877336719	0.9807795316954795	0.9218198919841929	0.7093171801541973	71.62377324140233	-15.84687674320357
923	947.0	922.0		(0.0, 137.06731089636787, 80.23758747084305)	#008950	0.0	137.06731089636787	80.23758747084305	155.12329246679747	255.0	137.06731089636787	72.23017694478425	-68.92456062097996	19.582232715770644	58.53838387204266	112.20640892702431	80.8058847050983	9.985310780182358	0.9809363065002464	0.922125673398597	0.7101917745300037	71.65234744884316	-15.8604367057018
924	948.0	923.0		(0.0, 136.91969343552148, 80.39086971009664)	#008850	0.0	136.91969343552148	80.39086971009664	155.22833028308867	255.0	136.91969343552148	72.19916011319745	-68.81765184296762	19.44664631835402	58.523278907030985	112.08811389203598	80.95615794735089	10.160501184803374	0.9805150762402216	0.920695365711052	0.7052744422941402	71.5125251841316	-15.779349695935233
925	949.0	924.0		(0.0, 136.78373875374876, 80.4595134955015)	#008850	0.0	136.78373875374876	80.4595134955015	155.293455594317	254.99999999999997	136.78373875374876	72.17037215940722	-68.74396833318718	19.360655457014996	58.494861712762415	111.97839399200268	81.02275574808397	10.276341563004767	0.9801241156991132	0.9197095711631796	0.7021557988128714	71.41826210374688	-15.72903746181022
926	950.0	925.0		(0.0, 136.64811729423525, 80.06564478507164)	#008850	0.0	136.64811729423525	80.06564478507164	155.15554244161518	255.0	136.64811729423525	72.14034523297855	-68.82901179703593	19.522778430101773	58.37404531822726	111.86402829390204	80.63146951016329	10.101578336652743	0.9797163290432808	0.920847347895641	0.7080355370235123	71.54419433180695	-15.835548174111151
927	951.0	926.0		(0.0, 136.68277240919693, 80.27524158613795)	#008850	0.0	136.68277240919693	80.27524158613795	155.23863622511792	254.99999999999997	136.68277240919693	72.14832403419568	-68.76988193908046	19.422830904827215	58.42670776407864	111.89441012329223	80.83931689436855	10.214719334867844	0.9798246867426149	0.9200562632721933	0.7044107251154476	71.46007992069822	-15.771389775846197
928	952.0	927.0		(0.0, 136.99700099966677, 79.76241252915695)	#00884f	0.0	136.99700099966677	79.76241252915695	154.93320814928686	255.0	136.99700099966677	72.21387852862038	-69.06159641070741	19.81221651780125	58.42155281572809	112.14423805731423	80.33475841386203	9.72384994551359	0.9807149626128321	0.9239590433721397	0.7185326316144839	71.84725479893906	-16.00699300541255
929	953.0	928.0		(0.0, 137.05031656114627, 80.01332889036988)	#008950	0.0	137.05031656114627	80.01332889036988	155.02946840170392	255.0	137.05031656114627	72.22593321465949	-68.99516024371111	19.69650477830487	58.48826391202932	112.19021886037987	80.58369876707765	9.853336589654871	0.9808786736779215	0.9230702093385597	0.7143360965819537	71.75154658637791	-15.93280530492379
930	954.0	929.0		(0.0, 136.7080973008997, 80.21759413528824)	#008850	0.0	136.7080973008997	80.21759413528824	155.2068073738425	255.0	136.7080973008997	72.15356539600907	-68.79900518464704	19.462930817049106	58.42302899033656	111.91437127290905	80.78249916694435	10.16492496047029	0.9798958681008191	0.9204458964042391	0.7058650346537274	71.49901251336505	-15.795970898050609
931	955.0	930.0		(0.0, 136.84538487170943, 80.31189603465512)	#008850	0.0	136.84538487170943	80.31189603465512	155.21283356831347	255.0	136.84538487170943	72.18310293450736	-68.81731594004702	19.462074468719017	58.48444851716094	112.02690612462513	80.87723092302566	10.150644532946634	0.9802970085263751	0.9206908717439659	0.7058339773402439	71.516398929324	-15.791317441984946
932	956.0	931.0		(0.0, 137.1256247917361, 80.50383205598133)	#008950	0.0	137.1256247917361	80.50383205598133	155.22485261740792	255.00000000000003	137.1256247917361	72.24333389263757	-68.85485655619611	19.46064521105908	58.60971009663446	112.2566133155615	81.07004998333888	10.12146045136566	0.981114987051478	0.9211931189202176	0.705782142238062	71.55213472290718	-15.78203555388768
933	957.0	932.0		(0.0, 136.9160279906698, 79.9133622125958)	#00884f	0.0	136.9160279906698	79.9133622125958	155.02001776652833	254.99999999999997	136.9160279906698	72.19704764521289	-68.98001581964652	19.701668806328954	58.426641119626794	112.08006017994003	80.48338887037653	9.86222527692881	0.9804863874479463	0.9228675956096802	0.7145233811617756	71.7384021025905	-15.940091584388233
934	958.0	933.0		(0.0, 136.70909696767745, 80.05198267244252)	#008850	0.0	136.70909696767745	80.05198267244252	155.13386502349707	255.0	136.70909696767745	72.15331640184903	-68.8561980688438	19.55221456299039	58.39021659446851	111.91342295234924	80.61855381539488	10.060282508379975	0.9798924865860281	0.9212110667060646	0.7091031016753526	71.57838435458754	-15.852278219380171
935	959.0	934.0		(0.0, 136.40886371209598, 80.11162945684772)	#008850	0.0	136.40886371209598	80.11162945684772	155.2374298605394	255.0	136.40886371209598	72.08939468036742	-68.7248556210015	19.411320835328905	58.3090736421193	111.67014750083307	80.67460179940021	10.25899297936165	0.9790243849140187	0.9194538666300508	0.7039932876965067	71.4136202464178	-15.772321562804676
936	960.0	935.0		(0.0, 137.11696101299566, 80.1412862379207)	#008950	0.0	137.11696101299566	80.1412862379207	155.06843455945253	255.0	137.11696101299566	72.24047970190026	-68.97582870166774	19.651869891175977	58.53451516161279	112.24572099966677	80.71104298567144	9.898248472116391	0.9810762251456053	0.922811577131637	0.712717316427713	71.72071482703947	-15.902756868128696
937	961.0	936.0		(0.0, 136.99600133288905, 80.27424191936021)	#008850	0.0	136.99600133288905	80.27424191936021	155.157628458498	255.0	136.99600133288905	72.21509215213113	-68.88573940696658	19.536777233198332	58.523608797067645	112.14886667444188	80.8414595134955	10.046441248345754	0.9807314444686779	0.9216062934012242	0.7085432337175892	71.60258904749273	-15.833938078667511
938	962.0	937.0		(0.0, 136.99033655448184, 80.24358547150949)	#008850	0.0	136.99033655448184	80.24358547150949	155.1456551563093	255.0	136.99033655448184	72.21380004395351	-68.89415781655833	19.55117105040076	58.51572142619127	112.1439387304232	80.8110529823392	10.030200553339009	0.9807138967361793	0.9217189213460933	0.7090652564475622	71.61461632023783	-15.843179299182154
939	963.0	938.0		(0.0, 136.80139953348885, 80.63945351549484)	#008850	0.0	136.80139953348885	80.63945351549484	155.36781953568584	254.99999999999997	136.80139953348885	72.17463969205144	-68.68882726047993	19.270765955726034	58.536324558480516	111.99465437187605	81.20107297567478	10.379793802635703	0.9801820717762953	0.9189718515702799	0.6988957627710869	71.34085373010629	-15.671553267952124
940	964.0	939.0		(0.0, 136.84038653782073, 79.9410196601133)	#00884f	0.0	136.84038653782073	79.9410196601133	155.05150271028447	255.0	136.84038653782073	72.1810029875738	-68.94267028953138	19.659411769920766	58.40872375874709	112.01890306231257	80.51001332889038	9.92012602352774	0.9802684897787273	0.9223679584441242	0.7129908388767	71.69089382753106	-15.915814951466093
941	965.0	940.0		(0.0, 136.94235254915029, 80.16527824058647)	#008850	0.0	136.94235254915029	80.16527824058647	155.1236604666102	255.0	136.94235254915029	72.20335925398193	-68.90332113855602	19.575829290741666	58.48518493835388	112.10412411862713	80.7330489836721	10.006624313369372	0.9805721035081286	0.9218415153008688	0.7099595405528875	71.63016652460918	-15.860152745030284
942	966.0	941.0		(0.0, 136.8883705431523, 80.12129290236588)	#008850	0.0	136.8883705431523	80.12129290236588	155.11823214103146	255.0	136.8883705431523	72.19173341715523	-68.89851292695487	19.57990670886516	58.45965344885039	112.05980157280908	80.68896367877375	10.007843413596225	0.9804142165151967	0.9217771873556397	0.7101074168882705	71.62665586409595	-15.864341327598874
943	967.0	942.0		(0.0, 136.94301899366877, 79.87904031989336)	#00884f	0.0	136.94301899366877	79.87904031989336	154.99807769985838	255.0	136.94301899366877	72.20270324545662	-69.00172540664535	19.72990145778626	58.42814395201599	112.10162282905698	80.44968010663112	9.82617651970894	0.9805631944536715	0.9231580431272289	0.715547298971822	71.7670336618983	-15.95700474817123
944	968.0	943.0		(0.0, 136.79073642119295, 80.08397200933022)	#008850	0.0	136.79073642119295	80.08397200933022	155.12692778964652	255.0	136.79073642119295	72.17081647960245	-68.87532744057229	19.564600778358198	58.42192269243586	111.98008689103634	80.65103965344885	10.036646884301241	0.9801301498780346	0.9214669941233438	0.7095523144081116	71.6001699276097	-15.857631532664874
945	969.0	944.0		(0.0, 137.20493168943685, 79.76374541819393)	#00894f	0.0	137.20493168943685	79.76374541819393	154.8808506091045	255.00000000000003	137.20493168943685	72.2581522148118	-69.13755862057536	19.886684940343734	58.486277907364205	112.3131751182939	80.33815728090636	9.613605431641222	0.9813162302276264	0.9249753241187451	0.7212333890776155	71.94082464032498	-16.047319569817393
946	970.0	945.0		(0.0, 136.80439853382205, 80.31056314561813)	#008850	0.0	136.80439853382205	80.31056314561813	155.2227986846913	255.0	136.80439853382205	72.17436158223501	-68.80265440751154	19.447948162542204	58.47147617460847	111.99359465511496	80.87550149950017	10.171746433003488	0.9801782948505328	0.9204947185085948	0.7053216564728085	71.49844712476207	-15.783621801832748
947	971.0	946.0		(0.0, 136.58213928690438, 80.3672109296901)	#008850	0.0	136.58213928690438	80.3672109296901	155.3050016712086	255.0	136.58213928690438	72.1271074662137	-68.70116133890447	19.337052414624356	58.413905364878374	111.81363340886372	80.92936021326224	10.32645024665239	0.9795365509147217	0.9191368663381727	0.7012997837300655	71.37066039627287	-15.72011464079979
948	972.0	947.0		(0.0, 136.8260579806731, 80.27657447517494)	#008850	0.0	136.8260579806731	80.27657447517494	155.20231847350925	255.0	136.8260579806731	72.1788844380127	-68.8222972948292	19.4740168399546	58.471392869043655	112.01082949016995	80.84206931022992	10.138797764146469	0.9802397183943903	0.9207575161315625	0.7062670931112083	71.52444293261352	-15.79943709140613
949	973.0	948.0		(0.0, 137.06231256247918, 79.96901032989004)	#00894f	0.0	137.06231256247918	79.96901032989004	155.00700177961897	255.00000000000003	137.06231256247918	72.22836427636722	-69.01476679489804	19.7246672714773	58.48311896034655	112.19949330556481	80.53994335221593	9.81903489136727	0.9809116891957191	0.9233325208288815	0.7153574699509471	71.77813409893467	-15.950125731652262
950	974.0	949.0		(0.0, 136.7350883038987, 80.15761412862379)	#008850	0.0	136.7350883038987	80.15761412862379	155.17353817059916	255.00000000000003	136.7350883038987	72.15915497272664	-68.82954088643083	19.504899943430164	58.41940019993335	111.93566117627456	80.72338887037654	10.112762644014479	0.9799717784608951	0.9208544264596561	0.7073871352626142	71.53982681304223	-15.821657193909601
951	975.0	950.0		(0.0, 136.91936021326225, 80.4638453848717)	#008850	0.0	136.91936021326225	80.4638453848717	155.26039499142115	254.99999999999997	136.91936021326225	72.19929257570918	-68.79252546473231	19.40743761064667	58.53777074308564	112.08861891369544	81.0284005331556	10.206503511449668	0.9805168751737491	0.9203592057378646	0.7038524542038196	71.47769018670782	-15.754581802515846
952	976.0	951.0		(0.0, 137.01299566811062, 79.9346884371876)	#00894f	0.0	137.01299566811062	79.9346884371876	155.00457225129873	255.0	137.01299566811062	72.21776562093225	-69.00839077399107	19.725284929218233	58.46096634455181	112.15906341886038	80.50547150949684	9.823786134703031	0.9807677520442957	0.9232472175274244	0.71537987063699	71.77217331776083	-15.951998555137719
953	977.0	952.0		(0.0, 137.0163278907031, 79.94968343885371)	#00894f	0.0	137.0163278907031	79.94968343885371	155.0102873152296	254.99999999999997	137.0163278907031	72.2185171535567	-69.00447499458329	19.71842639220778	58.46499833388871	112.16192991336221	80.5203498833722	9.831443803090098	0.9807779583828099	0.9231948292250437	0.7151311310452982	71.76652359326727	-15.947592985888406
954	978.0	953.0		(0.0, 137.05931356214595, 80.21292902365877)	#008950	0.0	137.05931356214595	80.21292902365877	155.11454724481237	255.0	137.05931356214595	72.22840528931394	-68.93006470717245	19.59257008961255	58.530973008996995	112.19964977340886	80.78139286904364	9.974079375433657	0.980912246180212	0.9221993112882109	0.7105666816194722	71.66046764605547	-15.86718454142481
955	979.0	954.0		(0.0, 136.97334221926025, 79.90136621126291)	#00884f	0.0	136.97334221926025	79.90136621126291	155.0001094738686	255.0	136.97334221926025	72.20922592150676	-69.00522713937268	19.728862337480592	58.44200933022326	112.12649474175275	80.47208597134288	9.82401168174975	0.98065177695511	0.923204891995327	0.7155096130396537	71.77011482286812	-15.955438626115269
956	980.0	955.0		(0.0, 136.8957014328557, 80.17594135288238)	#008850	0.0	136.8957014328557	80.17594135288238	155.1403033902596	255.0	136.8957014328557	72.19344814596673	-68.88247621140297	19.553221523485263	58.47285571476174	112.0663381006331	80.7431389536821	10.038281010607216	0.980437503731401	0.9215626358663861	0.7091396212628335	71.60393844587729	-15.847309586444004
957	981.0	956.0		(0.0, 137.02165944685106, 80.06397867377541)	#008950	0.0	137.02165944685106	80.06397867377541	155.05897344857271	255.0	137.02165944685106	72.21997124046467	-68.96725114211927	19.65892253744965	58.48951016327891	112.16747622792403	80.63355548150616	9.900518412638126	0.9807977058997228	0.9226968199564952	0.712973095809203	71.71439859214883	-15.910053643914395
958	982.0	957.0		(0.0, 137.14828390536488, 80.04665111629457)	#008950	0.0	137.14828390536488	80.04665111629457	155.01902415557532	255.0	137.14828390536488	72.24688382627717	-69.01977652035585	19.71402307292285	58.52529823392202	112.27016174608464	80.61766744418527	9.821992284637373	0.9811631976324298	0.9233995447811519	0.7149714352035534	71.78002686429978	-15.94085760757894
959	983.0	958.0		(0.0, 136.92202599133623, 79.8813728757081)	#00884f	0.0	136.92202599133623	79.8813728757081	155.0044657741608	255.0	136.92202599133623	72.19823658085355	-68.993198062419	19.721049170835194	58.42210263245585	112.08459290903032	80.45177940686438	9.83887788043296	0.9805025340252543	0.9230439577712081	0.7152262517516365	71.75640152124879	-15.9520806331016
960	984.0	959.0		(0.0, 136.8977007664112, 80.08697100966344)	#008850	0.0	136.8977007664112	80.08697100966344	155.10079594966288	254.99999999999997	136.8977007664112	72.19362613420947	-68.91372032135956	19.601716898141362	58.455681439520156	112.06701660446518	80.65507830723092	9.981266624465706	0.9804399209361875	0.9219806435500606	0.7108984102979456	71.64724805521456	-15.87779405533391
961	985.0	960.0		(0.0, 137.08963678773742, 80.29390203265578)	#008950	0.0	137.08963678773742	80.29390203265578	155.14221960788126	255.0	137.08963678773742	72.23508755048024	-68.91348896968414	19.56010290094381	58.55656781072975	112.22514510496501	80.8618593802066	10.008788508001796	0.9810029959591106	0.9219775483497782	0.7093891892124862	71.63565165104794	-15.84583074513275
962	986.0	961.0		(0.0, 137.01399533488836, 80.16427857380873)	#008950	0.0	137.01399533488836	80.16427857380873	155.104857008748	254.99999999999997	137.01399533488836	72.2186184000498	-68.93005047677781	19.60228764499803	58.50719426857714	112.1623160913029	80.73277574141953	9.967698956450146	0.9807793333809781	0.9221991209030692	0.7109191096599045	71.66311142874261	-15.874660962944557
963	987.0	962.0		(0.0, 136.84738420526492, 80.07064311896035)	#008850	0.0	136.84738420526492	80.07064311896035	155.1065430664826	255.00000000000003	136.84738420526492	72.18285622214285	-68.90078010631933	19.592272963448586	58.4368177274242	112.02596586471176	80.63841052982339	9.997928133381212	0.9802936579999629	0.9218075194212973	0.7105559057002648	71.63221802466853	-15.873360143552947
964	988.0	963.0		(0.0, 136.99400199933356, 79.96967677440853)	#00884f	0.0	136.99400199933356	79.96967677440853	155.0247495250767	255.00000000000003	136.99400199933356	72.21381739083483	-68.98940336502012	19.699599215363193	58.46207597467511	112.14400488837055	80.53992002665778	9.855963025960422	0.9807141323189565	0.9229931893968759	0.7144483229954338	71.74686046028347	-15.936443551962086
965	989.0	964.0		(0.0, 136.9096967677441, 79.41086304565145)	#00884f	0.0	136.9096967677441	79.41086304565145	154.80141944088828	254.99999999999997	136.9096967677441	72.19429729147289	-69.1501720379224	19.97023924064889	58.32417860713096	112.06957512829058	79.98585138287237	9.548946709982392	0.9804490357211003	0.925144076097143	0.724263665433975	71.97608455732374	-16.108464746932047
966	990.0	965.0		(0.0, 137.23992002665779, 79.69943352215928)	#00894f	0.0	137.23992002665779	79.69943352215928	154.84384143039938	255.0	137.23992002665779	72.26541808281247	-69.17245368026143	19.933974467824477	58.48426191269577	112.34091600799734	80.27483838720426	9.554401042821302	0.9814149057953956	0.9254421770101003	0.7229484454721391	71.98744117019156	-16.07581387221146
967	991.0	966.0		(0.0, 137.2295901366211, 79.73042319226924)	#00894f	0.0	137.2295901366211	79.73042319226924	154.86001369510424	254.99999999999997	137.2295901366211	72.2633064620322	-69.15803715217001	19.913544929965067	58.48725758080639	112.33285342552482	80.30541486171276	9.579446788155211	0.981386228508747	0.9252493016322293	0.7222075243547266	71.96793295919139	-16.063363527211795
968	992.0	967.0		(0.0, 137.03032322559147, 79.72175941352883)	#00894f	0.0	137.03032322559147	79.72175941352883	154.90691295339812	255.0	137.03032322559147	72.22086277450606	-69.0877963170286	19.84616930676857	58.423752082639126	112.17087689103633	80.29484505164946	9.680417012997422	0.9808098135553684	0.9243095658280212	0.7197640025105883	71.88180601582124	-16.0272481861097
969	993.0	968.0		(0.0, 137.11062979006996, 79.97834055314895)	#00894f	0.0	137.11062979006996	79.97834055314895	154.99874838687725	255.0	137.11062979006996	72.23867794512206	-69.02934004902444	19.73712364400042	58.499963345551485	112.23884540153281	80.54966344551816	9.799100715125602	0.9810517560287628	0.9235274930079399	0.7158092270837931	71.79556976124927	-15.95648777548571
970	994.0	969.0		(0.0, 137.1256247917361, 79.95401532822393)	#00894f	0.0	137.1256247917361	79.95401532822393	154.9842775701434	255.00000000000003	137.1256247917361	72.24180242625602	-69.04319184583852	19.755624239994617	58.49974675108298	112.25076876374544	80.52573142285905	9.775781532514692	0.98109418866721	0.9237128129773367	0.7164801909769145	71.81397516760318	-15.967641381981373
971	995.0	970.0		(0.0, 136.69010329890037, 80.24558480506498)	#008850	0.0	136.69010329890037	80.24558480506498	155.22372850780218	255.00000000000003	136.69010329890037	72.14980513353362	-68.78276166051216	19.441394284483792	58.4230489836721	111.9000504865045	80.81002999000333	10.192157982335866	0.9798448011072138	0.9202285780710312	0.7050839659930804	71.47752173495931	-15.782903704864946
972	996.0	971.0		(0.0, 136.9850049983339, 79.97900699766744)	#00884f	0.0	136.9850049983339	79.97900699766744	155.03113658256547	254.99999999999997	136.9850049983339	72.21192686390285	-68.98289256340118	19.691327893358235	58.461152949017	112.13679490503166	80.5490669776741	9.866645405237168	0.9806884576413571	0.9229060828956064	0.7141483457181911	71.73832908994673	-15.931519104969214
973	997.0	972.0		(0.0, 136.99833388870377, 80.03965344885039)	#008850	0.0	136.99833388870377	80.03965344885039	155.054289133417	255.0	136.99833388870377	72.21493517299754	-68.9670043758095	19.663553976512517	58.477414195268246	112.14826796734422	80.60924025324893	9.897681351143559	0.9807293125822834	0.9226935185274034	0.7131410649051905	71.71543102819746	-15.913666151749087
974	998.0	973.0		(0.0, 136.8807064311896, 80.09330223258914)	#008850	0.0	136.8807064311896	80.09330223258914	155.10792908108738	255.0	136.8807064311896	72.19002194359743	-68.90528769449789	19.59216472004983	58.4516794401866	112.05327770743085	80.66117627457514	9.994342464605705	0.9803909735076134	0.9218678253956424	0.7105519800206674	71.63652413873169	-15.87229079799391
975	999.0	974.0		(0.0, 137.08563812062647, 80.01099633455514)	#008950	0.0	137.08563812062647	80.01099633455514	155.01942177085715	255.0	137.08563812062647	72.23344801377203	-69.00895471665658	19.710532728098972	58.498747084305236	112.21888930023327	80.58174275241586	9.833000413844044	0.9809807299042433	0.9232547623852445	0.7148448503436874	71.76866260082474	-15.94055106732338
976	1000.0	975.0		(0.0, 136.96901032989004, 80.00199933355547)	#008850	0.0	136.96901032989004	80.00199933355547	155.04529928669436	254.99999999999997	136.96901032989004	72.20858358211566	-68.96912052164306	19.673180909602372	58.46079306897701	112.12404524491836	80.57166944351883	9.88966698999241	0.980643053537053	0.9227218299505625	0.7134902063332187	71.72010619506129	-15.920598648682766
977	1001.0	976.0		(0.0, 137.12495834721759, 79.69876707764078)	#00894f	0.0	137.12495834721759	79.69876707764078	154.87276191216782	255.0	137.12495834721759	72.24094956167644	-69.13046319067645	19.892780992647197	58.44849050316561	112.24751405531488	80.27302899033656	9.615351818553725	0.9810826061698935	0.9248803960116285	0.7214544755219379	71.93569125669744	-16.053548019353563
978	1002.0	977.0		(0.0, 136.9723425524825, 79.84205264911697)	#00884f	0.0	136.9723425524825	79.84205264911697	154.97438292779051	255.00000000000003	136.9723425524825	72.20884761651509	-69.02520462181234	19.76041676803051	58.42983672109297	112.1250521092969	80.41335554815062	9.787200270819335	0.9806466393088109	0.9234721660886474	0.7166540023108772	71.79800097446532	-15.97526704333101
979	1003.0	978.0		(0.0, 136.69843385538155, 80.02265911362879)	#008850	0.0	136.69843385538155	80.02265911362879	155.12373486222432	255.0	136.69843385538155	72.15095997853318	-68.86232895968014	19.564108613259236	58.38104631789404	111.90444853048984	80.58941686104632	10.047558538532881	0.9798604847097796	0.921293090469293	0.70953446498256	71.58753170477807	-15.860095338836617
980	1004.0	979.0		(0.0, 137.05231589470176, 79.5184938353882)	#00894f	0.0	137.05231589470176	79.5184938353882	154.81232403098514	255.0	137.05231589470176	72.2249801349292	-69.16562611382886	19.963727544968446	58.389916694435186	112.18658302232589	80.09383205598134	9.540510667232564	0.9808657301887874	0.9253508325860289	0.7240275047888832	71.98912593723928	-16.10007293444863
981	1005.0	980.0		(0.0, 136.63112295901365, 80.04131956014662)	#008850	0.0	136.63112295901365	80.04131956014662	155.14923298295247	255.0	136.63112295901365	72.1366510871826	-68.83109053082204	19.529689084867762	58.36391202932356	111.84996351882705	80.60721759413529	10.095401027129915	0.9796661599604123	0.9208751587917144	0.7082861667776704	71.54808019376776	-15.840417964474835
982	1006.0	981.0		(0.0, 137.00999666777741, 79.52715761412863)	#00894f	0.0	137.00999666777741	79.52715761412863	154.8268708335056	254.99999999999997	137.00999666777741	72.21599103196145	-69.14710403836143	19.943744793081784	58.37853048983672	112.15229497834056	80.10198600466511	9.568610463577535	0.9807436518852735	0.9251030300442461	0.7233027873254373	71.96579015937752	-16.088877001957687
983	1007.0	982.0		(0.0, 137.0149950016661, 79.88737087637455)	#00894f	0.0	137.0149950016661	79.88737087637455	154.98334071043965	255.00000000000003	137.0149950016661	72.21805959586999	-69.02535307002772	19.751461047008313	58.452122625791404	112.16018469176942	80.45864711762746	9.792927967104852	0.9807717444294984	0.9234741521428107	0.7163292038317013	71.79567939600176	-15.96836343395599
984	1008.0	983.0		(0.0, 136.84138620459848, 79.99600133288904)	#00884f	0.0	136.84138620459848	79.99600133288904	155.07535412420464	255.0	136.84138620459848	72.18136944866305	-68.9241747644293	19.630212053696326	58.420029990003336	112.02029964678441	80.56445518160614	9.954186767138365	0.9802734665765501	0.9221205111135071	0.7119318483835216	71.66510372720238	-15.897419858629073
985	1009.0	984.0		(0.0, 136.95601466177942, 79.87437520826391)	#00884f	0.0	136.95601466177942	79.87437520826391	154.99271298402695	255.0	136.95601466177942	72.20545911707367	-69.0081085822002	19.737114277027068	58.43123958680441	112.11213091969346	80.44519160279907	9.816286893443216	0.980600621117146	0.9232434421490565	0.715808887370364	71.77515398852975	-15.961139822294326
986	1010.0	985.0		(0.0, 136.7917360879707, 79.50516494501832)	#00884f	0.0	136.7917360879707	79.50516494501832	154.87279299996104	254.99999999999997	136.7917360879707	72.16941476714156	-69.07439630052204	19.876616099527354	58.306471176274584	111.97474630123294	80.07803065644784	9.671645211148236	0.9801111136427335	0.9241302901223316	0.7208682209157088	71.87734060084279	-16.05352408197664
987	1011.0	986.0		(0.0, 137.15928023992004, 79.76707764078641)	#00894f	0.0	137.15928023992004	79.76707764078641	154.8939178601363	255.00000000000003	137.15928023992004	72.24844577124135	-69.11964728193104	19.86838964708093	58.47279240253249	112.27612330223259	80.34099966677775	9.640072801922893	0.9811844099371606	0.9247356924829383	0.7205698709294834	71.91855496008516	-16.037256643449492
988	1012.0	987.0		(0.0, 137.02665778073975, 79.97534155281573)	#00894f	0.0	137.02665778073975	79.97534155281573	155.0188829741961	255.0	137.02665778073975	72.22078878462527	-68.99947828136965	19.70836708509043	58.473332222592475	112.1705946617794	80.54585471509498	9.842072189015393	0.9808088087210534	0.9231279793605629	0.714766308643486	71.75895579132877	-15.940966450671654
989	1013.0	988.0		(0.0, 136.88303898700434, 79.53948683772076)	#00884f	0.0	136.88303898700434	79.53948683772076	154.86457668956587	255.0	136.88303898700434	72.18897462446643	-69.09619754860368	19.891150763592293	58.3416394535155	112.0492856181273	80.1129223592136	9.64435070649825	0.9803767501815253	0.9244219639521986	0.7213953517599953	71.9023114675434	-16.05985036404009
990	1014.0	989.0		(0.0, 137.05931356214595, 80.01932689103631)	#008950	0.0	137.05931356214595	80.01932689103631	155.02979468290727	255.0	137.05931356214595	72.22786585107319	-68.99641450308481	19.696535210104372	58.4922525824725	112.19759178273908	80.58972675774741	9.852304365092674	0.9809049202317255	0.923086989783138	0.7143372002565962	71.75276101701155	-15.932553737192807
991	1015.0	990.0		(0.0, 136.76241252915696, 79.66911029656781)	#00884f	0.0	136.76241252915696	79.66911029656781	154.95219577802465	255.00000000000003	136.76241252915696	72.16361916282276	-69.00729003785638	19.777569416957764	58.33016994335222	111.95266658113962	80.2400433188937	9.790698876091483	0.9800324052837776	0.9232324910345707	0.717276080005303	71.78550222998663	-15.992364043810095
992	1016.0	991.0		(0.0, 137.1086304565145, 79.73775408197268)	#00894f	0.0	137.1086304565145	79.73775408197268	154.89397588604567	254.99999999999997	137.1086304565145	72.2375820927228	-69.11109265758081	19.8658722702735	58.45122625791404	112.23466370876376	80.3114628457181	9.648644775237166	0.9810368735869571	0.924621242152482	0.7204785728467786	71.90963780595436	-16.037211955953403
993	1017.0	992.0		(0.0, 136.96634455181606, 80.03865378207264)	#008850	0.0	136.96634455181606	80.03865378207264	155.06203836160336	255.0	136.96634455181606	72.20811783926803	-68.95557030513206	19.652517107812372	58.4672975674775	112.1222692035988	80.60793068977007	9.91415533077616	0.9806367284235331	0.922540544753931	0.7127407891306564	71.70140936396486	-15.907689928508765
994	1018.0	993.0		(0.0, 136.7464178607131, 79.782739086971)	#00884f	0.0	136.7464178607131	79.782739086971	155.00614070998304	255.0	136.7464178607131	72.16052514677857	-68.96237918403436	19.71055889114295	58.34793735421527	111.94088038653784	80.35237587470843	9.870844495806347	0.9799903863825508	0.9226316391618795	0.7148457992027322	71.72388635959257	-15.950789499249177
995	1019.0	994.0		(0.0, 136.9083638787071, 79.60246584471842)	#00884f	0.0	136.9083638787071	79.60246584471842	154.8857280546753	255.00000000000003	136.9083638787071	72.1945475175394	-69.0838883214061	19.86634397385465	58.362085971342886	112.070529026991	80.17552482505832	9.670491083545585	0.9804524339660424	0.9242572816630941	0.7204956801913911	71.8836229505165	-16.04356363958819
996	1020.0	995.0		(0.0, 136.78573808730422, 79.57714095301566)	#00884f	0.0	136.78573808730422	79.57714095301566	154.90589387421008	255.0	136.78573808730422	72.16833662119323	-69.04746493104669	19.83560765983292	58.31900699766744	111.97063863045652	80.14922692435854	9.720235811079517	0.9800964716669118	0.9237699815909567	0.7193809616751503	71.84012628495961	-16.0280330920154
997	1021.0	996.0		(0.0, 136.9033655448184, 79.81739420193269)	#00884f	0.0	136.9033655448184	79.81739420193269	154.98119738004658	254.99999999999997	136.9033655448184	72.1940816482867	-69.00828054427744	19.748728257980353	58.403522159280236	112.068753068977	80.38825391536153	9.808581370521233	0.9804461071358532	0.9232457427897114	0.7162300933616466	71.77851385676114	-15.970015309611899
998	1022.0	997.0		(0.0, 137.02832389203598, 79.75741419526824)	#00894f	0.0	137.02832389203598	79.75741419526824	154.92303427345814	254.99999999999997	137.02832389203598	72.22053631638369	-69.07482975664053	19.826239603070217	58.430263245584804	112.16963164278575	80.33012329223592	9.703951342748484	0.980805380025806	0.9241360892309737	0.7190412089537539	71.86384266588603	-16.014830471834422
999	1023.0	998.0		(0.0, 137.08430523158947, 79.72875708097301)	#00894f	0.0	137.08430523158947	79.72875708097301	154.89622985488222	255.0	137.08430523158947	72.2323778871238	-69.10523894077936	19.86192300500167	58.44188603798734	112.21480625791403	80.30231256247917	9.655971980602702	0.9809661968361241	0.9245429266362307	0.7203353442501115	71.90292090394396	-16.03547608992819
1000	1024.0	999.0		(0.0, 137.15794735088303, 79.83338887037654)	#00894f	0.0	137.15794735088303	79.83338887037654	154.92326492732215	255.0	137.15794735088303	72.2483467487101	-69.09642283302209	19.832205443342833	58.485641452849045	112.27574535154949	80.4066344551816	9.682562376693838	0.9811830651419494	0.9244249779800596	0.7192575729787999	71.8862436149416	-16.014652794609564
1001	1025.0	1000.0		(0.0, 137.1782739086971, 79.85704765078307)	#00894f	0.0	137.1782739086971	79.85704765078307	154.92843817408036	254.99999999999997	137.1782739086971	72.2527388853044	-69.09578166802244	19.82681972059943	58.49667444185271	112.29251013995334	80.4302599133622	9.686615338922783	0.981242713427897	0.9244163999825834	0.719062248163301	71.8841416763682	-16.010667649590765
1002	1026.0	1001.0		(0.0, 137.16927690769742, 79.40286571142953)	#00894f	0.0	137.16927690769742	79.40286571142953	154.73206282112014	255.0	137.16927690769742	72.24955917645029	-69.24824808754637	20.068447764499098	58.40304898367211	112.28037302232588	79.9805298233922	9.405038521794697	0.9811995307583948	0.9264562127649573	0.7278254087162402	72.0975898270587	-16.161821410131097
1003	1027.0	1002.0		(0.0, 136.90869710096635, 79.38020659780074)	#00884f	0.0	136.90869710096635	79.38020659780074	154.78823841523817	255.0	136.90869710096635	72.19399876829664	-69.16033434038438	19.98643879515516	58.317737420859714	112.06843712095969	79.95549150283239	9.530139656865586	0.9804449815676383	0.9252800351793135	0.7248511771099106	71.99034367042732	-16.118607406604934
1004	1028.0	1003.0		(0.0, 136.73708763745418, 79.67377540819727)	#00884f	0.0	136.73708763745418	79.67377540819727	154.96071627009272	255.0	136.73708763745418	72.15823113653013	-68.9963609985425	19.76588192920019	58.323252249250245	111.93214222925691	80.24440853048984	9.807219645039629	0.9799592321193971	0.9230862739583048	0.716852208131711	71.77177662201402	-15.985798692611864
1005	1029.0	1004.0		(0.0, 137.1752749083639, 79.44418527157615)	#00894f	0.0	137.1752749083639	79.44418527157615	154.74861719416126	255.00000000000003	137.1752749083639	72.2509508548249	-69.23627071774358	20.048299407598492	58.41317227590804	112.28568502499168	80.02149616794402	9.42791300214696	0.9812184307237883	0.9262959703187895	0.727094685230885	72.08047927169596	-16.14908879026071
1006	1030.0	1005.0		(0.0, 137.2222592469177, 79.49850049983338)	#00894f	0.0	137.2222592469177	79.49850049983338	154.76046857242764	255.0	137.2222592469177	72.26110087477518	-69.23487698987796	20.035956624202367	58.43860046651117	112.32443247250917	80.07573808730422	9.43709904603179	0.9813562750916424	0.9262773239576805	0.7266470476519652	72.0757084574994	-16.13997234917035
1007	1031.0	1006.0		(0.0, 137.07997334221926, 79.58047317560813)	#00894f	0.0	137.07997334221926	79.58047317560813	154.8324286481743	255.00000000000003	137.07997334221926	72.23104237248619	-69.15451720536586	19.940290175089338	58.4108863712096	112.20971077307564	80.15546817727424	9.564812028815165	0.9809480596135488	0.9252022090822317	0.7231774981759318	71.97195580345172	-16.084599074753793
1008	1032.0	1007.0		(0.0, 137.0163278907031, 79.42385871376207)	#00894f	0.0	137.0163278907031	79.42385871376207	154.78002655732442	254.99999999999997	137.0163278907031	72.21705169173782	-69.1848911489687	20.00180228135948	58.35983338887038	112.15634039653449	79.99978340553147	9.500059425249631	0.9807580563866536	0.9256085750125502	0.7254083669711886	72.01820087864765	-16.12492577902438
1009	1033.0	1008.0		(0.0, 136.98133955348217, 79.80073308897035)	#00884f	0.0	136.98133955348217	79.80073308897035	154.95398717041166	255.00000000000003	136.98133955348217	72.21064910753208	-69.04268926817625	19.78591498209972	58.42436187937355	112.13192204598468	80.37253915361546	9.756365305727915	0.9806711048164305	0.9237060891076292	0.7175787498695442	71.82183075542434	-15.990983749662668
1010	1034.0	1009.0		(0.0, 136.99966677774074, 79.67744085304898)	#00884f	0.0	136.99966677774074	79.67744085304898	154.89531444582815	255.00000000000003	136.99966677774074	72.21420954089318	-69.09173093569615	19.85896096288815	58.40538487170942	112.1455004865045	80.2506631122959	9.668882939435989	0.9807194579909416	0.9243622061764788	0.7202279194239761	71.88912027710555	-16.036181084784985
1011	1035.0	1010.0		(0.0, 137.00266577807398, 79.65078307230922)	#00894f	0.0	137.00266577807398	79.65078307230922	154.88287587104307	254.99999999999997	137.00266577807398	72.21477406156339	-69.10198107079191	19.874414917622385	58.40098300566478	112.14765350216595	80.22430189936688	9.650477142441654	0.9807271245763578	0.9244993403510379	0.7207883903210139	71.90324162529735	-16.045760013467724
1012	1036.0	1011.0		(0.0, 136.75241586137955, 79.5021659446851)	#00884f	0.0	136.75241586137955	79.5021659446851	154.88150411555725	255.0	136.75241586137955	72.16102138319793	-69.06095558748216	19.86399414278297	58.293682105964685	111.94277066977675	80.07466844385205	9.69084354411357	0.9799971256200959	0.9239504699471837	0.7204104585150447	71.86093410164314	-16.046816338983888
1013	1037.0	1012.0		(0.0, 136.69910029990004, 79.65711429523492)	#00884f	0.0	136.69910029990004	79.65711429523492	154.96311861035412	255.0	136.69910029990004	72.15008182422076	-68.98809087079039	19.761100875990167	58.308143952015996	111.90110420859715	80.22753415528157	9.8171029004324	0.9798485587602084	0.9229756298416968	0.7166788129569812	71.76250963997491	-15.983947515895636
1014	1038.0	1013.0		(0.0, 136.9630123292236, 79.43318893702099)	#00884f	0.0	136.9630123292236	79.43318893702099	154.79765270323531	255.0	136.9630123292236	72.20572008362606	-69.1620995474605	19.977474613858725	58.34517160946351	112.11312601466179	80.00848717094301	9.534480986486262	0.9806041652253962	0.9253036514744206	0.7245260718006985	71.9895513651822	-16.11136332583397
1015	1039.0	1014.0		(0.0, 136.88403865378208, 79.37620793068977)	#00884f	0.0	136.88403865378208	79.37620793068977	154.79275248363513	254.99999999999997	136.88403865378208	72.18873233528255	-69.1526442014797	19.97967422747431	58.309293568810396	112.0483620926358	79.9512862379207	9.540828111461256	0.9803734597249988	0.925177150598663	0.7246058455180068	71.98107794616892	-16.115134004704448
1016	1040.0	1015.0		(0.0, 136.9063645451516, 79.52882372542486)	#00884f	0.0	136.9063645451516	79.52882372542486	154.8539634324435	255.0	136.9063645451516	72.19391609269405	-69.10843729021177	19.905347372409878	58.34673775408197	112.06812195268243	80.10259913362212	9.625133348268086	0.9804438587751482	0.9245857166097547	0.7219102223038607	71.91800163179896	-16.06802156747846
1017	1041.0	1016.0		(0.0, 136.9383538820393, 79.2862379206931)	#00884f	0.0	136.9383538820393	79.2862379206931	154.73953162413127	255.0	136.9383538820393	72.20005648692536	-69.20351074730257	20.047962018455777	58.3081372875708	112.0915314028657	79.86275908030655	9.454946105478795	0.9805272496221942	0.9258576822900917	0.7270824490881811	72.04891866534479	-16.15607707726692
1018	1042.0	1017.0		(0.0, 137.12095968010664, 79.39853382205932)	#00894f	0.0	137.12095968010664	79.39853382205932	154.7424058323208	255.0	137.12095968010664	72.23926197481654	-69.232003318416	20.05332082780975	58.38720426524492	112.24107405864713	79.97575808063979	9.428122910529392	0.9810596875603694	0.9262388777752442	0.7272767978317439	72.07777715568254	-16.15386639905404
1019	1043.0	1018.0		(0.0, 136.8530489836721, 79.91169610129957)	#00884f	0.0	136.8530489836721	79.91169610129957	155.0354033153476	255.0	136.8530489836721	72.18362041028296	-68.95739601831613	19.679767885264287	58.406784405198266	112.02887832389203	80.48110963012329	9.894890110816691	0.9803040362092286	0.9225649705461905	0.7137290971687031	71.71063888743957	-15.928229287805712
1020	1044.0	1019.0		(0.0, 136.9950016661113, 79.67844051982672)	#00884f	0.0	136.9950016661113	79.67844051982672	154.8969405675201	255.0	136.9950016661113	72.21321858834125	-69.0896726480047	19.856734467079896	58.404138620459854	112.14172117627457	80.25160613128956	9.672008364538465	0.9807060001624089	0.9243346688239527	0.7201471707661494	71.88652704300415	-16.0349287366057
1021	1045.0	1020.0		(0.0, 137.01166277907365, 79.3898700433189)	#00894f	0.0	137.01166277907365	79.3898700433189	154.76632650083175	255.00000000000003	137.01166277907365	72.21596328740206	-69.19484728265074	20.01847442316358	58.351589470176606	112.15218916027992	79.96608797067644	9.481108040019487	0.9807432750947578	0.9257417758105427	0.7260130180416221	72.03239693846244	-16.13546591925272
1022	1046.0	1021.0		(0.0, 137.08630456514496, 79.68410529823392)	#00894f	0.0	137.08630456514496	79.68410529823392	154.87617769740103	255.00000000000003	137.08630456514496	72.23267919165575	-69.1212897910597	19.886705569653685	58.43357547484172	112.21595586804399	80.25812729090302	9.626762596611213	0.980970288762341	0.9247576672307304	0.7212341372438973	71.92519559093147	-16.05091785187129
1023	1047.0	1022.0		(0.0, 136.95434855048316, 79.41819393535488)	#00884f	0.0	136.95434855048316	79.41819393535488	154.79328467153283	255.0	136.95434855048316	72.20383239150773	-69.16406500900656	19.982438346633625	58.339486837720756	112.10592816394534	79.99355548150616	9.529658895279908	0.9805785290465484	0.9253299469275272	0.7247060922426403	71.99281721704672	-16.114724497956495
1024	1048.0	1023.0		(0.0, 136.96834388537155, 79.51416194601799)	#00884f	0.0	136.96834388537155	79.51416194601799	154.8317690163049	255.00000000000003	136.96834388537155	72.20708170173513	-69.13625734267409	19.935688658339814	58.363018993668774	112.11831811396203	80.08870376541152	9.582703410958546	0.9806226569513655	0.9249579146242168	0.7230106142769757	71.95313587075073	-16.085106813002614
1025	1049.0	1024.0		(0.0, 137.06664445184938, 79.59180273242252)	#00894f	0.0	137.06664445184938	79.59180273242252	154.8407753253415	255.0	137.06664445184938	72.22823571019228	-69.14573299871235	19.9293591737842	58.409020326557815	112.1990028157281	80.1665511496168	9.579081348641441	0.9809099431771695	0.9250846872235117	0.7227810619101104	71.96048741501765	-16.078174146587127
1026	1050.0	1025.0		(0.0, 137.00366544485172, 79.49616794401867)	#00894f	0.0	137.00366544485172	79.49616794401867	154.81490850010215	255.00000000000003	137.00366544485172	72.21455606161267	-69.15541523519747	19.958179585664194	58.37036987670776	112.14682207264246	80.07124291902699	9.55245212069036	0.9807241639846007	0.9252142236145804	0.7238262961156693	71.97777704768468	-16.098083899997135
1027	1051.0	1026.0		(0.0, 137.05598133955348, 79.03565478173942)	#00894f	0.0	137.05598133955348	79.03565478173942	154.6000170190005	255.0	137.05598133955348	72.22441528452194	-69.33277729527998	20.226151062150777	58.294485171609466	112.18442825058315	79.61585804731756	9.233669586831963	0.9808580591253114	0.9275871093844053	0.7335448578941821	72.22278860765371	-16.263320374853276
1028	1052.0	1027.0		(0.0, 136.8813728757081, 79.44151949350217)	#00884f	0.0	136.8813728757081	79.44151949350217	154.82205846911128	255.0	136.8813728757081	72.18834630287496	-69.12922985912317	19.94343027084171	58.32152949016995	112.0468906764412	80.01591802732422	9.583460316616867	0.9803682171349886	0.9248638955554944	0.7232913805001253	71.94852904600212	-16.092580984664895
1029	1053.0	1028.0		(0.0, 137.2165944685105, 79.28890369876707)	#00894f	0.0	137.2165944685105	79.28890369876707	154.67025428194674	255.0	137.2165944685105	72.2593118825872	-69.30471287276796	20.147139120294668	58.39492502499167	112.31760239253583	79.8681806064645	9.307810211496703	0.98133197932686	0.9272116419998578	0.7306793199338115	72.17375174611139	-16.209345294676837
1030	1054.0	1029.0		(0.0, 137.10063312229258, 79.17727424191936)	#00894f	0.0	137.10063312229258	79.17727424191936	154.65072586701794	254.99999999999997	137.10063312229258	72.23431799715074	-69.30050791669984	20.165607540172694	58.336651116294576	112.2222087737421	79.7565078307231	9.29927355253241	0.9809925448868215	0.9271553848701642	0.7313491168908959	72.17487183900535	-16.224355402927237
1031	1055.0	1030.0		(0.0, 136.82005998000668, 79.63245584805065)	#00884f	0.0	136.82005998000668	79.63245584805065	154.92139494443455	255.00000000000003	136.82005998000668	72.17580892848183	-69.04110097710453	19.81820561706005	58.3407097634122	111.9991097334222	80.20433188937021	9.736698668695931	0.9801979508245541	0.9236848397306168	0.7187498391766745	71.82920644146652	-16.016093269376217
1032	1056.0	1031.0		(0.0, 136.8693768743752, 79.47217594135289)	#00884f	0.0	136.8693768743752	79.47217594135289	154.83854946499653	255.0	136.8693768743752	72.18587493070058	-69.1142892724586	19.92253495001226	58.32394201932689	112.037471002999	80.0461479506831	9.609224151850038	0.9803346541728684	0.924664008919803	0.7225335667617925	71.92838369149933	-16.07988756617039
1033	1057.0	1032.0		(0.0, 137.00366544485172, 79.32355881372875)	#00894f	0.0	137.00366544485172	79.32355881372875	154.73931528306107	255.00000000000003	137.00366544485172	72.21407496596926	-69.21468065069419	20.051415770820103	58.33584805064978	112.14498723758747	79.90035988003997	9.443535104886198	0.9807176303693795	0.9260071218308591	0.7272077068438216	72.06060846254266	-16.15624347242666
1034	1058.0	1033.0		(0.0, 137.30856381206266, 79.52182605798068)	#00894f	0.0	137.30856381206266	79.52182605798068	154.748812681556	255.0	137.30856381206266	72.27952640547696	-69.25853496118457	20.054549317845115	58.47001999333556	112.39479425191604	80.0996934355215	9.405768920884249	0.9816065066817674	0.9265938384559348	0.7273213516643366	72.10360333098136	-16.148938422713695
[truncated: 6,167 more rows]
