# Supplementary material for: Parallel and High Throughput Reaction Monitoring with Computer Vision
Source: Angew Chem Int Ed Engl. 2024 Oct 31;64(1):e202413395. doi: 10.1002/anie.202413395 (PMC11701362; doi:10.1002/anie.202413395)
Supplement: Supplementary file 3 — Supporting Information [file ANIE-64-e202413395-s003.zip › Supporting Info - Machine readable data part 2/Figure 12 - Sedimentation in HTE/Kineticolor - Grade 1 vs Grade 3_/Well 3 TM 14 - production sample 3 and supernatent comparison.csv]

frame number	Time (s)	normalised time	Well Coordinates	average color	hexcode	red	green	blue	hue	saturation	value	lightness	a_component	b_component	x	y	z	delta_e	light_ratio	a_ratio	b_ratio	chroma_ab	hue_ab
1	25.0	0.0	(428, 256)	(0.0, 148.3558813728757, 70.54248583805398)	#009446	0.0	148.3558813728757	70.54248583805398	148.52970243657012	255.0	148.3558813728757	74.54560680607943	-76.16232530915978	28.9775817927711	60.09882039320226	121.27418465178275	71.3206197934022	0.0	1.0	1.0	1.0	81.48864978053705	-20.83038541457644
2	26.0	1.0		(0.0, 148.18127290903033, 70.98767077640787)	#009446	0.0	148.18127290903033	70.98767077640787	148.7435798260369	255.0	148.18127290903033	74.51146857176192	-75.95437062490556	28.658411282787768	60.13372875708097	121.13706505164946	71.7596067977341	0.3824661869873076	0.9995420490116028	0.9972695859349083	0.9889856057601413	81.18109973558461	-20.67203743756995
3	27.0	2.0		(0.0, 148.15861379540152, 71.15394868377207)	#009447	0.0	148.15861379540152	71.15394868377207	148.81531361330022	255.0	148.15861379540152	74.50732382916149	-75.8908284306668	28.55405893285823	60.15996001332889	121.1204243218927	71.92399533488836	0.5045272581555043	0.9994864489195516	0.9964352863782596	0.9853844650343279	81.08484520201074	-20.618898404197925
4	28.0	3.0		(0.0, 148.2189270243252, 71.16594468510496)	#009447	0.0	148.2189270243252	71.16594468510496	148.80844414968357	255.0	148.2189270243252	74.51955865092255	-75.90683902207284	28.567780318461722	60.18105631456181	121.16955030656446	71.93647450849717	0.4836207167013088	0.9996505742420926	0.9966455030613908	0.9858579823106008	81.10466252100905	-20.623987831298372
5	29.0	4.0		(0.0, 148.68577140953016, 70.91836054648451)	#009446	0.0	148.68577140953016	70.91836054648451	148.61808223107712	255.0	148.68577140953016	74.61324926967403	-76.14504610713507	28.87152653410736	60.27626124625125	121.54618286571144	71.69603465511497	0.126971617277208	1.0009073970485016	0.9997731266481876	0.9963400928544632	81.4348395409937	-20.76496763881528
6	30.0	5.0		(0.0, 148.26291236254582, 71.00266577807398)	#009447	0.0	148.26291236254582	71.00266577807398	148.7338207431614	255.0	148.26291236254582	74.52802392193945	-75.97643860616976	28.677687668512153	60.16203598800399	121.20354834055314	71.77526824391869	0.353269741031157	0.9997641325237888	0.9975593352456682	0.9896508229567396	81.20855246394814	-20.679265613249683
7	31.0	6.0		(0.0, 148.47617460846385, 71.06031322892369)	#009447	0.0	148.47617460846385	71.06031322892369	148.71584484836515	255.0	148.47617460846385	74.57129086025073	-76.02781770093748	28.717265566241636	60.23967677440854	121.37741538153949	71.8344718427191	0.2941368815753974	1.0003445414863696	0.9982339351158684	0.9910166338795597	81.27059988685349	-20.692578937166314
8	32.0	7.0		(0.0, 148.07064311896033, 70.82005998000666)	#009446	0.0	148.07064311896033	70.82005998000666	148.69713745611668	255.0	148.07064311896033	74.4886345639003	-75.97410133526267	28.71796917885061	60.065911362879035	121.04540770743084	71.5925658113962	0.3256882098498	0.9992357397756875	0.9975286472263936	0.9910409151537533	81.22059977282964	-20.70643302638247
9	33.0	8.0		(0.0, 147.85338220593135, 70.8210596467844)	#009346	0.0	147.85338220593135	70.8210596467844	148.7397117022907	255.0	147.85338220593135	74.44463371793827	-75.9015222378932	28.642806773106756	59.9987604131956	120.86891556814395	71.59138287237587	0.4362202658085772	0.9986454857305833	0.9965756944761347	0.9884471029343153	81.12614534088827	-20.67490244068333
10	34.0	9.0		(0.0, 148.0233255581473, 71.38220593135621)	#009447	0.0	148.0233255581473	71.38220593135621	148.93417196061392	255.0	148.0233255581473	74.48054395810868	-75.76893508980831	28.37530253725764	60.163672109296904	121.01294253248919	72.14861712762412	0.7223083416999392	0.99912720748065	0.9948348449478844	0.9792156826673608	80.90790640428465	-20.530816601703496
11	35.0	10.0		(0.0, 148.06064645118295, 70.99466844385205)	#009446	0.0	148.06064645118295	70.99466844385205	148.76983323205727	255.00000000000003	148.06064645118295	74.48707333264608	-75.9119184739302	28.61296483939133	60.097734088637125	121.03914250249917	71.76532822392535	0.4461785218203743	0.9992147964723713	0.996712195508565	0.9874172746370876	81.12534205347222	-20.6525911697232
12	36.0	11.0		(0.0, 147.2039320226591, 71.61846051316228)	#009347	0.0	147.2039320226591	71.61846051316228	149.19152750707966	254.99999999999997	147.2039320226591	74.31496008339897	-75.41559402190524	27.956870474216267	59.95691102965678	120.34977861046316	72.37431522825723	1.2855571250916935	0.9969059649178192	0.9901955292958375	0.964775828229757	80.43070575587991	-20.33995012932357
13	37.0	12.0		(0.0, 147.60746417860713, 70.13862045984672)	#009346	0.0	147.60746417860713	70.13862045984672	148.5101925638305	255.00000000000003	147.60746417860713	74.39296289198563	-76.05026885717776	28.95688781354384	59.78603798733756	120.66187743418861	70.91330889703433	0.1904863609735208	0.9979523419201498	0.9985287154570561	0.9992858624513512	81.37656139881547	-20.844823470462938
14	38.0	13.0		(0.0, 146.61479506831057, 70.30723092302566)	#009246	0.0	146.61479506831057	70.30723092302566	148.77222488641814	255.00000000000003	146.61479506831057	74.19158151158928	-75.66202714504666	28.516103113758895	59.51203265578141	119.85722537820727	71.07030656447851	0.7671992787644224	0.9952508898960188	0.9934311595387576	0.9840746311299403	80.85734653383271	-20.650819537034938
15	39.0	14.0		(0.0, 147.50883038987004, 69.74608463845385)	#009345	0.0	147.50883038987004	69.74608463845385	148.3695902628119	255.00000000000003	147.50883038987004	74.37190639226668	-76.15033680635996	29.153393298359397	59.67695434855048	120.57757468843718	70.52371209596801	0.24743735258712762	0.9976698772569574	0.9998425927418686	1.0060671558739989	81.54013819298375	-20.94884373980208
16	40.0	15.0		(0.0, 149.34821726091303, 70.92569143618793)	#009546	0.0	149.34821726091303	70.92569143618793	148.4940896129801	255.0	149.34821726091303	74.74680801715137	-76.36150983859635	29.093580918151197	60.48308563812063	122.08443180273244	71.7099166944352	0.30596111058862574	1.0026990351234961	1.0026152632371454	1.0040030643760975	81.71607329938865	-20.85673947949939
17	41.0	16.0		(0.0, 150.30289903365545, 71.31922692435855)	#009647	0.0	150.30289903365545	71.31922692435855	148.47020012902968	255.0	150.30289903365545	74.93960142993828	-76.54387455931233	29.19010760745755	60.857744085304894	122.86419855714763	72.10906364545151	0.5881996394335689	1.0052852829393926	1.0050096848882142	1.007334145968642	81.9208588497868	-20.874416122784094
18	42.0	17.0		(0.0, 149.49783405531488, 71.3502165944685)	#009547	0.0	149.49783405531488	71.3502165944685	148.63595330808684	255.0	149.49783405531488	74.77803158120554	-76.26849590709273	28.89819233080231	60.61437187604132	122.21049318893702	72.13169276907696	0.2675745851712263	1.003117886956514	1.0013940041549674	0.9972603144549281	81.55972650713255	-20.75173697793473
19	43.0	18.0		(0.0, 149.33922025991336, 70.3415528157281)	#009546	0.0	149.33922025991336	70.3415528157281	148.26111694970848	255.0	149.33922025991336	74.74345839215484	-76.55472679292136	29.431161584653843	60.36346884371876	122.0709132455848	71.13152949016995	0.6315526915271825	1.0026541012214185	1.0051521731009228	1.0156527827313697	82.01719006745375	-21.02905818300382
20	44.0	19.0		(0.0, 149.2642452515828, 70.05764745084971)	#009546	0.0	149.2642452515828	70.05764745084971	148.16119051127154	255.00000000000003	149.2642452515828	74.72761507267326	-76.62551047136535	29.571818485153667	60.283445518160605	122.0069856347884	70.84971342885704	0.7751030577733868	1.0024415693210105	1.0060815522678095	1.0205067730161945	82.13380122407702	-21.102925274712184
21	45.0	20.0		(0.0, 149.1712762412529, 70.42252582472508)	#009546	0.0	149.1712762412529	70.42252582472508	148.3255037829796	255.00000000000003	149.1712762412529	74.7098514747909	-76.47218984300046	29.326518309299267	60.32760079973342	121.93533626791069	71.21001332889037	0.49472116702163804	1.0022032776410115	1.004068475228177	1.0120416023332635	81.90262813566832	-20.98144879494625
22	46.0	21.0		(0.0, 148.99266911029656, 71.62545818060646)	#009447	0.0	148.99266911029656	71.62545818060646	148.84388551798483	255.0	148.99266911029656	74.67702954212093	-76.00916576265703	28.566528255114676	60.51281906031323	121.80302300566478	72.39913028990335	0.45792444033205276	1.001762984321576	0.9979890379412519	0.9858147743108444	81.1999988699836	-20.59772863181788
23	47.0	22.0		(0.0, 149.31822725758082, 70.32422525824725)	#009546	0.0	149.31822725758082	70.32422525824725	148.25812757752664	255.0	149.31822725758082	74.73918658094566	-76.55363994108555	29.4341332770248	60.3534955014995	122.05367433855383	71.11416527824059	0.6316957560176495	1.002596796553951	1.0051379028980185	1.0157553341586147	82.01724202872849	-21.031268343715915
24	48.0	23.0		(0.0, 148.8010663112296, 69.81739420193269)	#009445	0.0	148.8010663112296	69.81739420193269	148.1519733424103	255.0	148.8010663112296	74.63361245431282	-76.55387534249469	29.5546305712036	60.09180939686771	121.62814517160948	70.60723092302565	0.7028810108517559	1.0011805611625422	1.005140993683498	1.0199136278023189	82.06078246126184	-21.10973745922667
25	49.0	24.0		(0.0, 149.18760413195602, 70.17694101966012)	#009546	0.0	149.18760413195602	70.17694101966012	148.22363483668073	255.0	149.18760413195602	74.71249335002497	-76.56015682188134	29.475756919143947	60.28354548483839	121.94599047984005	70.96704765078307	0.6590140268621039	1.0022387173583505	1.0052234685732961	1.017191742566218	82.03827069452115	-21.056768514102405
26	50.0	25.0		(0.0, 149.28357214261914, 70.83338887037654)	#009546	0.0	149.28357214261914	70.83338887037654	148.46933035714287	255.00000000000003	149.28357214261914	74.73355063188197	-76.37117297793571	29.125230182746066	60.444585138287245	122.0309329323559	71.61789070309896	0.317396089252268	1.002521192513617	1.002742138819005	1.0050952626423713	81.73637559387937	-20.875059667084084
27	51.0	26.0		(0.0, 149.13128957014328, 69.62545818060646)	#009545	0.0	149.13128957014328	69.62545818060646	148.01241444956128	255.0	149.13128957014328	74.69969387722914	-76.72726765585192	29.780353889294766	60.15579140286571	121.89437826724425	70.42051649450183	0.9936527157606474	1.0020670174642288	1.0074176089608466	1.027703212168102	82.3039675817902	-21.212856163381478
28	52.0	27.0		(0.0, 148.8913695434855, 69.5404865044985)	#009445	0.0	148.8913695434855	69.5404865044985	148.02331124404964	255.00000000000003	148.8913695434855	74.65110040345952	-76.6769811745256	29.748441068911923	60.064421859380204	121.69856398867043	70.33399533488837	0.9328577503864003	1.0014151551231518	1.0067573549425743	1.02660191874027	82.2455420559016	-21.204806352521665
29	53.0	28.0		(0.0, 149.32355881372877, 70.38687104298567)	#009546	0.0	149.32355881372877	70.38687104298567	148.28229045791306	254.99999999999997	149.32355881372877	74.74042495146469	-76.53434083059213	29.399324405767977	60.36767744085305	122.0586716194602	71.1762379206931	0.5951608938559081	1.0026134088074707	1.004884508448531	1.0145540996489253	81.9867404028775	-21.01340310819537
30	54.0	29.0		(0.0, 149.48183938687103, 70.55981339553482)	#009546	0.0	149.48183938687103	70.55981339553482	148.32176016228445	255.0	149.48183938687103	74.77273360437304	-76.52835418304143	29.352298525776455	60.45133288903698	122.18909713428856	71.34903365544818	0.5709433851200818	1.003046816680753	1.004805904656874	1.0129312630600125	81.96429968413891	-20.98421722867426
31	55.0	30.0		(0.0, 148.90069976674442, 69.93068977007664)	#009445	0.0	148.90069976674442	69.93068977007664	148.17878890278863	255.0	148.90069976674442	74.65401223691933	-76.5485365711609	29.52214786859937	60.1453548817061	121.71029172275908	70.72038987004332	0.6763601757015808	1.001454216223927	1.005070896410179	1.0187926680605253	82.04410805147316	-21.08991813613404
32	56.0	31.0		(0.0, 148.98900366544484, 70.51649450183272)	#009446	0.0	148.98900366544484	70.51649450183272	148.3979996242586	255.0	148.98900366544484	74.67336515740548	-76.38047004030301	29.20938340175865	60.28989003665445	121.78825691436187	71.30121959346884	0.34298878405615235	1.0017138280416498	1.0028642078646854	1.0079993427555565	81.77508350523746	-20.927830269917855
33	57.0	32.0		(0.0, 149.0363212262579, 70.62379206931023)	#009546	0.0	149.0363212262579	70.62379206931023	148.43218008397838	254.99999999999997	149.0363212262579	74.6831870850181	-76.36000781034858	29.162938351525504	60.326017994002	121.8278382739087	71.40791736087971	0.30391406400884874	1.001845585338068	1.0025955418297217	1.006396550273931	81.73938931807218	-20.902545228794605
34	58.0	33.0		(0.0, 149.02832389203598, 69.98500499833389)	#009545	0.0	149.02832389203598	69.98500499833389	148.1765250405828	254.99999999999997	149.02832389203598	74.67989013131321	-76.57229375041241	29.533879086448643	60.19578140619794	121.81455093302232	70.77543818727091	0.7039693268970671	1.0018013580006546	1.0053828246391963	1.019197505770351	82.07049521047388	-21.091591422240068
35	59.0	34.0		(0.0, 148.71009663445517, 70.25324891702766)	#009446	0.0	148.71009663445517	70.25324891702766	148.34504872512488	254.99999999999997	148.71009663445517	74.61640306125551	-76.37698178703029	29.267907286322338	60.150779740086634	121.55887454181939	71.03781739420194	0.367938045660538	1.0009497039223283	1.0028184076181914	1.0100189689956691	81.79274872393711	-20.96699457137816
36	60.0	35.0		(0.0, 149.05498167277574, 70.10996334555148)	#009546	0.0	149.05498167277574	70.10996334555148	148.22178603844281	255.00000000000003	149.05498167277574	74.68559321080522	-76.5390095351412	29.469711561868152	60.229036987670774	121.83753602132622	70.89941352882373	0.6353573083256316	1.0018778625692852	1.0049458078446578	1.0169831206971114	82.01636349022152	-21.058135227236367
37	61.0	36.0		(0.0, 148.9083638787071, 70.51949350216594)	#009446	0.0	148.9083638787071	70.51949350216594	148.4145866620121	255.0	148.9083638787071	74.65711195995556	-76.35283722363656	29.180075409221406	60.26549150283239	121.72277703098968	71.30338220593134	0.2995527559573874	1.0014957977894818	1.0025013930930213	1.0069879404671656	81.73880689725651	-20.915560380705234
38	62.0	37.0		(0.0, 148.72642452515828, 69.99166944351883)	#009445	0.0	148.72642452515828	69.99166944351883	148.23640909824167	255.0	148.72642452515828	74.61900814227005	-76.47051316266618	29.426772752414255	60.103525491502836	121.56935873042319	70.77901699433522	0.5496726547942741	1.0009846500596817	1.0040464606648418	1.015501326606736	81.93701445612801	-21.047324976606994
39	63.0	38.0		(0.0, 149.00999666777741, 69.82205931356215)	#009545	0.0	149.00999666777741	69.82205931356215	148.1143792530508	254.99999999999997	149.00999666777741	74.67576563068067	-76.62113492084721	29.623296052154124	60.15751082972343	121.79792978340554	70.61393868710431	0.8027418540034593	1.0017460294466423	1.0060241019404939	1.0222832348123716	82.14826830525547	-21.13752011983218
40	64.0	39.0		(0.0, 149.05164945018328, 73.84005331556148)	#009549	0.0	149.05164945018328	73.84005331556148	149.72394613059575	254.99999999999997	149.05164945018328	74.6947582246413	-75.28774695293534	27.31978246006399	60.97402199266911	121.87447978007332	74.5921692769077	1.880274467826284	1.0020008076257245	0.9885169163011458	0.9427902802738124	80.09129387714026	-19.944394849596954
41	65.0	40.0		(0.0, 149.04831722759081, 70.13695434855049)	#009546	0.0	149.04831722759081	70.13695434855049	148.23391326510082	255.0	149.04831722759081	74.68432108770226	-76.5277291781835	29.451619574208763	60.23236921026325	121.83240874041987	70.92606797734088	0.6143886861376788	1.0018607975381255	1.0047976984360767	1.0163587764095594	81.9993367577648	-21.049170086471488
42	66.0	41.0		(0.0, 148.7400866377874, 69.67644118627125)	#009445	0.0	148.7400866377874	69.67644118627125	148.10665615219696	255.0	148.7400866377874	74.62093330240896	-76.58130142679708	29.616664187129516	60.044715094968346	121.57710695434855	70.4670776407864	0.7678810942968906	1.0010104753258697	1.0055010940899793	1.0220543728917313	82.10872381053765	-21.143227182547733
43	67.0	42.0		(0.0, 148.9800066644452, 70.46817727424192)	#009446	0.0	148.9800066644452	70.46817727424192	148.38025538539307	255.0	148.9800066644452	74.67142372066668	-76.39375273072385	29.234523966377267	60.277437520826396	121.78043413862048	71.25329556814395	0.3679780265525468	1.001687784431275	1.0030386076137336	1.0088669294575252	81.79647209888495	-20.940955353173084
44	68.0	43.0		(0.0, 148.44151949350217, 70.39586804398535)	#009446	0.0	148.44151949350217	70.39586804398535	148.45398037591502	255.00000000000003	148.44151949350217	74.5625304559298	-76.24010816958227	29.092558208791086	60.09604465178274	121.34219851382873	71.17632455848052	0.13984333927850418	1.000227024107462	1.0010212773849374	1.0039677712530404	81.60227347838725	-20.886416779007703
45	69.0	44.0		(0.0, 149.26524491836054, 69.79040319893369)	#009545	0.0	149.26524491836054	69.79040319893369	148.05357800622843	255.0	149.26524491836054	74.72711221060374	-76.71576203315495	29.72904610765763	60.230306564478504	122.00495695768078	70.58515161612796	0.9507549820463256	1.0024348236240999	1.0072665418466236	1.0259326095690289	82.2746882509979	-21.1824458085143
46	70.0	45.0		(0.0, 149.565478173942, 71.02465844718427)	#009547	0.0	149.565478173942	71.02465844718427	148.49240051153402	255.0	149.565478173942	74.79077956732615	-76.39993205405793	29.110128268014734	60.57022992335888	122.26198658780407	71.81006664445184	0.3662447490107461	1.003288896177135	1.00311974120976	1.0045741040847203	81.75786925822455	-20.85798935479036
47	71.0	46.0		(0.0, 150.47617460846385, 70.6271242919027)	#009646	0.0	150.47617460846385	70.6271242919027	148.1614512632341	255.0	150.47617460846385	74.97250509627862	-76.83211615829599	29.65125618352209	60.773038987004334	122.99761058313895	71.42561479506831	1.0414888940911986	1.005726672683874	1.0087942541987442	1.023248123172205	82.3551520344826	-21.102732556180147
48	72.0	47.0		(0.0, 150.38453848717094, 70.20393202265912)	#009646	0.0	150.38453848717094	70.20393202265912	148.0097672522291	255.00000000000003	150.38453848717094	74.95303792979472	-76.94382105020242	29.867427099042775	60.659993335554816	122.91866686437854	71.00573808730424	1.2524218071134832	1.0054655283010192	1.0102609228102	1.0307080595142573	82.53735396365822	-21.214811689275866
49	73.0	48.0		(0.0, 150.42919026991004, 70.30223258913695)	#009646	0.0	150.42919026991004	70.30223258913695	148.04066117606402	255.0	150.42919026991004	74.96224192332922	-76.92549570083968	29.82506001904863	60.6934955014995	122.95598690769745	71.10350216594468	1.214180057354382	1.0055889962547842	1.0100203136994834	1.0292459954849975	82.50494587574588	-21.19198880602884
50	74.0	49.0		(0.0, 150.0753082305898, 71.3352215928024)	#009647	0.0	150.0753082305898	71.3352215928024	148.51977014761	255.0	150.0753082305898	74.89400306238333	-76.46374269588402	29.103492459815293	60.79038987004331	122.67947381206264	72.12262245918026	0.47758338382083143	1.0046735987703501	1.0039575654432913	1.004345106087341	81.81514053291653	-20.837735822185206
51	75.0	50.0		(0.0, 149.3408863712096, 70.33122292569143)	#009546	0.0	149.3408863712096	70.33122292569143	148.25665146417	255.0	149.3408863712096	74.74376657661344	-76.55874687968806	29.43777068633946	60.36191936021326	122.07215698767077	71.12131956014662	0.6388984066358775	1.0026582353947362	1.0052049562420673	1.0158808591020234	82.02331416597146	-21.032359683963566
52	76.0	51.0		(0.0, 149.3138953682106, 69.62379206931023)	#009545	0.0	149.3138953682106	69.62379206931023	147.97748671586797	254.99999999999997	149.3138953682106	74.73646927996514	-76.78783072064299	29.843653923992708	60.21206597800733	122.04270950683106	70.42069310229923	1.0852494829352732	1.002560345029885	1.0082127929910771	1.0298876606548881	82.38333949481029	-21.23865646216508
53	77.0	52.0		(0.0, 149.45051649450184, 70.7080973008997)	#009546	0.0	149.45051649450184	70.7080973008997	148.38722767619248	255.0	149.45051649450184	74.76682219858864	-76.46826102945752	29.2551463835548	60.471279573475506	122.16522667444185	71.49552149283572	0.4685883234717028	1.0029675174968349	1.0040168904908808	1.0095785974402094	81.87342996841204	-20.93579818023309
54	78.0	53.0		(0.0, 149.59780073308897, 69.5504831722759)	#009545	0.0	149.59780073308897	69.5504831722759	147.8949888961405	254.99999999999997	149.59780073308897	74.79340043662367	-76.90564404348122	29.98361455493854	60.28541486171276	122.27257495168277	70.35095634788404	1.2751573795754627	1.0033240541080957	1.009759664391865	1.0347176230702042	82.54389879041189	-21.299584096317265
55	79.0	54.0		(0.0, 149.39753415528156, 70.33555481506164)	#009546	0.0	149.39753415528156	70.33555481506164	148.2476769965785	255.0	149.39753415528156	74.75517988316389	-76.5759341144816	29.454558623937068	60.380346551149614	122.11822369543485	71.12617460846384	0.6652067467693886	1.0028113404137904	1.005430622077817	1.0164602013576218	82.0453820104238	-21.038994688111025
56	80.0	55.0		(0.0, 149.64545151616127, 70.29390203265578)	#009546	0.0	149.64545151616127	70.29390203265578	148.1841785315062	255.0	149.64545151616127	74.80493670950253	-76.67143433174306	29.563421748343586	60.44887037654115	122.31918899033654	71.08741752749084	0.8183229492262205	1.0034788086720885	1.0066845257220902	1.0202170063658877	82.17362562256349	-21.0859344530852
57	81.0	56.0		(0.0, 149.38520493168943, 69.84271909363545)	#009545	0.0	149.38520493168943	69.84271909363545	148.0520627697661	254.99999999999997	149.38520493168943	74.75140065620538	-76.73757702868144	29.739224423565958	60.27795734755082	122.10296859046983	70.638143952016	0.9764041922310635	1.0027606435703353	1.0075529694922862	1.0262838575089401	82.29870714384303	-21.18356529146682
58	82.0	57.0		(0.0, 149.1682772409197, 70.30456514495168)	#009546	0.0	149.1682772409197	70.30456514495168	148.2786259030412	255.0	149.1682772409197	74.70893636997685	-76.51086612936164	29.394459226539894	60.30307897367545	121.93164595801402	71.09320226591136	0.5674011319829758	1.002191001869799	1.0045762891139032	1.0143862050584493	81.96308235471514	-21.016112656856045
59	83.0	58.0		(0.0, 149.3472175941353, 70.25958013995334)	#009546	0.0	149.3472175941353	70.25958013995334	148.22667121829755	255.0	149.3472175941353	74.74485234812774	-76.58491012653724	29.48184197220014	60.34955348217261	122.07653891036321	71.05045651449515	0.6874263905771044	1.0026728005926173	1.005548475780671	1.0174017343143118	82.0635574732388	-21.054523867925926
60	84.0	59.0		(0.0, 149.54515161612795, 70.44285238253916)	#009546	0.0	149.54515161612795	70.44285238253916	148.26284300945886	255.0	149.54515161612795	74.78516079436409	-76.58845453090302	29.442170110151842	60.4475674775075	122.23928869376874	71.23387537487504	0.6743993858043251	1.0032135225474497	1.0055950132826628	1.016032680735859	82.05262182421302	-21.027782028411522
61	85.0	60.0		(0.0, 149.4865044985005, 69.97800733088971)	#009545	0.0	149.4865044985005	69.97800733088971	148.0873544668074	255.00000000000003	149.4865044985005	74.77214061252437	-76.72535564024108	29.694332722870833	60.3364178607131	122.18670247250917	70.77309230256581	0.9391765621962529	1.0030388619282988	1.007392504480343	1.0247346702435514	82.27109816927225	-21.157489707437843
62	86.0	61.0		(0.0, 149.57280906364545, 71.1299566811063)	#009547	0.0	149.57280906364545	71.1299566811063	148.53324362618855	254.99999999999997	149.57280906364545	74.79253079705352	-76.36704641236436	29.05147366847032	60.59356214595135	122.26906152282572	71.91438520493168	0.32915375846284384	1.0033123882352506	1.002687957626997	1.0025499669443656	81.70626597794099	-20.827764684784558
63	87.0	62.0		(0.0, 149.38420526491169, 70.44585138287238)	#009546	0.0	149.38420526491169	70.44585138287238	148.29449790542984	255.0	149.38420526491169	74.75278780368642	-76.53448983527439	29.385546119549556	60.3982739086971	122.10856775741418	71.23523492169276	0.5898010615379807	1.0027792516082932	1.0048864648578402	1.0140786187645316	81.98193981048443	-21.004376745625557
64	88.0	63.0		(0.0, 149.18660446517828, 70.41252915694768)	#009546	0.0	149.18660446517828	70.41252915694768	148.31857300165956	255.00000000000003	149.18660446517828	74.71291293601259	-76.4806026200907	29.337592460531383	60.330353215594805	121.94768265244919	71.20026991002999	0.5088216472083638	1.0022443459393708	1.0041789337397324	1.0124237650448145	81.91444871640444	-20.986574127137107
65	89.0	64.0		(0.0, 149.41019660113295, 70.76907697434189)	#009546	0.0	149.41019660113295	70.76907697434189	148.41937642178507	255.00000000000003	149.41019660113295	74.75886967294387	-76.43450903564664	29.205871178386488	60.4709763412196	122.13311900699767	71.55548817060979	0.41434415035349975	1.0028608374926669	1.003573731833712	1.0078781379083999	81.8243061859302	-20.91201712512402
66	90.0	65.0		(0.0, 149.69510163278906, 70.51116294568477)	#009546	0.0	149.69510163278906	70.51116294568477	148.26191191692544	255.0	149.69510163278906	74.815488197122	-76.61482404231506	29.453363643560838	60.50771409530156	122.36183422859047	71.3030023325558	0.7099010059713317	1.0036203527290968	1.0059412410442892	1.0164189632589848	82.08125177502308	-21.028470428492408
67	91.0	66.0		(0.0, 149.43518827057648, 69.88903698767078)	#009545	0.0	149.43518827057648	69.88903698767078	148.06127705120915	255.00000000000003	149.43518827057648	74.76158156463427	-76.73841644780899	29.729062907300996	60.30271576141286	122.14406741419528	70.68449850049984	0.9712105651495195	1.0028972164532333	1.0075639909405434	1.025933189315244	82.29581848589648	-21.17675753360598
68	92.0	67.0		(0.0, 149.57980673108963, 70.8160613128957)	#009546	0.0	149.57980673108963	70.8160613128957	148.40599791930745	255.0	149.57980673108963	74.79311202178651	-76.47460821420943	29.23633224681108	60.53295234921693	122.2714097200933	71.60369876707765	0.47511182057947926	1.0033201851364753	1.0041002280823492	1.0089293321951567	81.87263782707109	-20.921913803134363
69	93.0	68.0		(0.0, 149.26924358547151, 70.34855048317227)	#009546	0.0	149.26924358547151	70.34855048317227	148.27717838989008	255.0	149.26924358547151	74.7293880777661	-76.52933519446198	29.403195359837888	60.34317560813062	122.01413858047319	71.13775741419528	0.5912856502601886	1.0024653534870909	1.0048187851908725	1.0146876840900838	81.98345590834232	-21.01718292925599
70	94.0	69.0		(0.0, 149.39753415528156, 70.00299900033322)	#009546	0.0	149.39753415528156	70.00299900033322	148.11411824009352	255.0	149.39753415528156	74.75430415021562	-76.68772005914087	29.64933597768511	60.31383538820393	122.11468862712428	70.7969443518827	0.8779794472005996	1.002799592800674	1.006898354899859	1.0231818579520526	82.21976363251606	-21.137713000399458
71	95.0	70.0		(0.0, 149.431856047984, 70.93502165944685)	#009546	0.0	149.431856047984	70.93502165944685	148.48188741094225	255.00000000000003	149.431856047984	74.76366501534916	-76.38595796149738	29.116681138021683	60.51087970676441	122.15247913362214	71.71999000333221	0.34192042008428003	1.0029251651252498	1.0029362634534833	1.0048002399318663	81.74714486872844	-20.865768500569295
72	96.0	71.0		(0.0, 149.50616461179607, 70.81906031322892)	#009546	0.0	149.50616461179607	70.81906031322892	148.4211933991281	255.0	149.50616461179607	74.77830927706951	-76.44935139999076	29.20948718744496	60.51072309230256	122.21161474175275	71.60593135621458	0.4362505345571951	1.0031216121373245	1.0037686098693268	1.0080029243410404	81.83946157711927	-20.91067298822042
73	97.0	72.0		(0.0, 149.17927357547484, 70.37087637454182)	#009546	0.0	149.17927357547484	70.37087637454182	148.30321184220224	255.00000000000003	149.17927357547484	74.71132639174505	-76.49219109836292	29.35943547180453	60.319750083305564	121.94128426857714	71.15896034655114	0.5311183033479062	1.0022230630719353	1.0043310887353314	1.0131775550411417	81.93309313245489	-20.997933296481566
74	98.0	73.0		(0.0, 149.0496501166278, 70.25891369543486)	#009546	0.0	149.0496501166278	70.25891369543486	148.28275556787645	255.0	149.0496501166278	74.68491140900842	-76.48712701264027	29.380661211859092	60.25717427524159	121.83478800733089	71.04682105964679	0.5360736302723187	1.0018687164663018	1.0042645980432194	1.0139100433559485	81.93597410108582	-21.013059206327068
75	99.0	74.0		(0.0, 149.54215261579475, 70.00366544485172)	#009546	0.0	149.54215261579475	70.00366544485172	148.0871971763196	255.0	149.54215261579475	74.783401850683	-76.73500686059099	29.69824691779359	60.358800399866716	122.23218374875043	70.79905031656114	0.9507201822888495	1.0031899270096782	1.007519223567644	1.0248697469021473	82.2815115799727	-21.157605929734288
76	100.0	75.0		(0.0, 148.97600799733422, 69.69510163278908)	#009445	0.0	148.97600799733422	69.69510163278908	148.06966137824134	255.0	148.97600799733422	74.66857789023635	-76.65272041035853	29.686332554467842	60.12158280573143	121.76896782739088	70.48791069643453	0.8705957069869825	1.0016496087351843	1.0064388147185386	1.0244585889452498	82.20047376288686	-21.17056278689849
77	101.0	76.0		(0.0, 149.240253248917, 71.91369543485504)	#009547	0.0	149.240253248917	71.91369543485504	148.91191640431376	255.00000000000003	149.240253248917	74.72767423731177	-75.99454834877362	28.484745140431933	60.647217594135284	122.00722432189269	72.68696101299565	0.5515302565053356	1.0024423629913695	0.9977971134717182	0.9829924851609905	81.15757564423332	-20.54731266991993
78	102.0	77.0		(0.0, 149.10263245584804, 69.63245584805065)	#009545	0.0	149.10263245584804	69.63245584805065	148.02061427131548	255.0	149.10263245584804	74.69393760945673	-76.7154877184742	29.766449725572784	60.148307230923024	121.87117161279572	70.42715761412862	0.9748350084562393	1.001989799395733	1.0072629401356774	1.0272233873220737	82.28795528598592	-21.20679871946264
79	103.0	78.0		(0.0, 149.21859380206598, 69.71076307897367)	#009545	0.0	149.21859380206598	69.71076307897367	148.03032569980238	255.00000000000003	149.21859380206598	74.71750691901335	-76.72723829834094	29.759955748115964	60.19991669443519	121.9662110163279	70.5058413862046	0.9801965824130595	1.0023059724147272	1.0074172235010952	1.0269992838236086	82.29656167192051	-21.199624396803895
80	104.0	79.0		(0.0, 149.38387204265246, 72.18460513162279)	#009548	0.0	149.38387204265246	72.18460513162279	148.9929310887105	255.00000000000003	149.38387204265246	74.75729944348592	-75.9514080131949	28.377815029373245	60.74592135954681	122.12678	72.95659780073308	0.6700895827768065	1.0028397734819863	0.9972306872839198	0.9793023873528509	81.07969391301455	-20.487256394089737
81	105.0	80.0		(0.0, 149.39186937687438, 69.68577140953016)	#009545	0.0	149.39186937687438	69.68577140953016	147.98777672447446	255.00000000000003	149.39186937687438	74.7523286622433	-76.79257285605217	29.833771744516866	60.24863378873709	122.10671443185605	70.48283238920361	1.0830545367847955	1.0027730924063927	1.0082750565234724	1.0295466322161968	82.38418041320806	-21.231055779437618
82	106.0	81.0		(0.0, 149.28523825391537, 70.34988337220926)	#009546	0.0	149.28523825391537	70.34988337220926	148.2746844343255	255.00000000000003	149.28523825391537	74.73261226003396	-76.5341542900379	29.407873676206453	60.34840053315562	122.02714681772743	71.13923692102632	0.5986475889702914	1.002508604624294	1.004882059198807	1.0148491301486964	81.9896323143789	-21.019026914750743
83	107.0	82.0		(0.0, 149.3635454848384, 71.14995001666111)	#009547	0.0	149.3635454848384	71.14995001666111	148.58125111547386	254.99999999999997	149.3635454848384	74.75048392154774	-76.29132284611	28.968520141667153	60.53268910363212	122.09926832055983	71.93208597134289	0.24227486560220748	1.002748345935412	1.0016937184681087	0.9996872875325225	81.606011425676	-20.792232304859073
84	108.0	83.0		(0.0, 149.41852715761414, 69.75341552815728)	#009545	0.0	149.41852715761414	69.75341552815728	148.00994636545087	255.0	149.41852715761414	74.75787172456383	-76.77856463510136	29.80307518649392	60.27042652449184	122.12909026991004	70.55006664445185	1.0517826037428715	1.002847450407595	1.008091130666509	1.0284873113162518	82.3600101869727	-21.214679376085307
85	109.0	84.0		(0.0, 149.5624791736088, 71.17594135288238)	#009547	0.0	149.5624791736088	71.17594135288238	148.5536620198424	254.99999999999997	149.5624791736088	74.79057454942966	-76.34822740501428	29.021265898504247	60.5995568143952	122.26115833722093	71.95980673108964	0.3106076071491251	1.0032861459426774	1.0024408668603524	1.0015075138445142	81.6779388956373	-20.812652953388906
86	110.0	85.0		(0.0, 149.33855381539487, 70.17594135288238)	#009546	0.0	149.33855381539487	70.17594135288238	148.19470507513975	255.0	149.33855381539487	74.74288801084828	-76.61017613297932	29.527851602869926	60.33013995334889	122.06861137620794	70.9675674775075	0.7364014516940337	1.0026464497804954	1.0058802146862194	1.0189895007124472	82.10367292275798	-21.078153664317455
87	111.0	86.0		(0.0, 149.09296901032988, 70.42019326891037)	#009546	0.0	149.09296901032988	70.42019326891037	148.33944232368114	255.0	149.09296901032988	74.69406736071909	-76.44715787295247	29.301143685774456	60.30285904698434	121.87169467844052	71.20692102632457	0.4559193177356553	1.0019915399578925	1.0037398091856635	1.011165938390486	81.87017141881725	-20.97114082068285
88	112.0	87.0		(0.0, 149.44218593802066, 70.33855381539487)	#009546	0.0	149.44218593802066	70.33855381539487	148.2404409600514	254.99999999999997	149.44218593802066	74.7641731374082	-76.5896171780629	29.46803107289786	60.394788403865384	122.15453068310563	71.12959013662113	0.6862143096716123	1.0029319813828512	1.0056102786668952	1.0169251279707925	82.0629899211301	-21.04434428345658
89	113.0	88.0		(0.0, 149.09130289903365, 69.40753082305898)	#009545	0.0	149.09130289903365	69.40753082305898	147.93222520970087	255.0	149.09130289903365	74.69106124624068	-76.78755986541991	29.895129395018817	60.09981006331223	121.85957652782406	70.20436854381872	1.1198075043930313	1.001951214114329	1.0082092367022955	1.031664050120173	82.40174823163866	-21.27208572490784
90	114.0	89.0		(0.0, 149.50649783405532, 70.08197267577474)	#009546	0.0	149.50649783405532	70.08197267577474	148.12532178510216	255.00000000000003	149.50649783405532	74.77643627021058	-76.69697701321753	29.640176330705238	60.363408863712095	122.20405020993005	70.87621792735754	0.8821372953588811	1.003096486486878	1.0070198973296507	1.0228657637021814	82.22509553586009	-21.129433771243505
91	115.0	90.0		(0.0, 149.3728757080973, 71.19926691102965)	#009547	0.0	149.3728757080973	71.19926691102965	148.59927543344605	255.0	149.3728757080973	74.75249167535237	-76.27786120200058	28.94308693056349	60.54544485171609	122.10737243252248	71.98100299900032	0.23945727632987845	1.0027752791631455	1.0015169690837538	0.9988096017654511	81.58440041222231	-20.77889007097321
92	116.0	91.0		(0.0, 148.9586804398534, 69.25324891702766)	#009445	0.0	148.9586804398534	69.25324891702766	147.89494994687098	254.99999999999997	148.9586804398534	74.66391802368277	-76.79600009430065	29.940911492622703	60.02784071976008	121.7501940253249	70.05030323225591	1.1591140531243196	1.0015870984578756	1.008320055651776	1.0332439644805669	82.42623254457826	-21.2996128579701
93	117.0	92.0		(0.0, 149.22125958013996, 69.9786737754082)	#009545	0.0	149.22125958013996	69.9786737754082	148.13754848564022	255.0	149.22125958013996	74.71874991964343	-76.63793778121692	29.60346995257863	60.254325224925026	121.97122458513829	70.77109963345552	0.8049358669721407	1.0023226467793656	1.0062447209972454	1.021599047300892	82.15679485344411	-21.120398088957984
94	118.0	93.0		(0.0, 149.08463845384873, 70.06097967344219)	#009546	0.0	149.08463845384873	70.06097967344219	148.19645822669943	255.00000000000003	149.08463845384873	74.69144128761046	-76.56526605486036	29.508552965342318	60.22843385538154	121.86110849383539	70.85121626124625	0.682319079793913	1.001956312219852	1.005290552042167	1.018323515618673	82.05482718377978	-21.076857779239315
95	119.0	94.0		(0.0, 149.36587804065312, 69.98333888703766)	#009545	0.0	149.36587804065312	69.98333888703766	148.1121792226161	255.0	149.36587804065312	74.74788095282517	-76.68392660468865	29.650073750334393	60.30008997001	122.08876221259581	70.77716427857382	0.8747732134252951	1.0027134281336247	1.0068485474072852	1.023207318069966	82.21649148992886	-21.13914586950183
96	120.0	95.0		(0.0, 149.15294901699434, 71.32922359213596)	#009547	0.0	149.15294901699434	71.32922359213596	148.6937230791228	255.0	149.15294901699434	74.70854939194712	-76.1616081120261	28.792687455455912	60.50325891369543	121.93008542819061	72.10746084638454	0.24644820273679932	1.0021858107117105	0.9999905833083382	0.9936194007271748	81.42241338303236	-20.70896149407552
97	121.0	96.0		(0.0, 149.25524825058315, 69.81572809063645)	#009545	0.0	149.25524825058315	69.81572809063645	148.06563745353472	254.99999999999997	149.25524825058315	74.72516580698034	-76.70395211461157	29.710751008343927	60.23227257580807	121.99710486837722	70.61012329223591	0.9290522750911867	1.0024087133849215	1.0071114793732099	1.0253012560128716	82.25706653826425	-21.173535878872308
98	122.0	97.0		(0.0, 148.95468177274242, 69.87870709763412)	#009445	0.0	148.95468177274242	69.87870709763412	148.1476377644498	254.99999999999997	148.95468177274242	74.66476200267226	-76.58383570481386	29.571118539979423	60.15169276907697	121.75359412862379	70.66946684438521	0.7376685195981808	1.0015984201041221	1.0055343687832938	1.0204826183031046	82.09467061245473	-21.112941704944713
99	123.0	98.0		(0.0, 149.24491836054648, 70.81406197934022)	#009546	0.0	149.24491836054648	70.81406197934022	148.4689339203901	254.99999999999997	149.24491836054648	74.72571618792458	-76.36491200357976	29.123290277326074	60.42873708763745	121.99932515494835	71.59837054315228	0.307752693986518	1.0024160965288493	1.002659933157209	1.0050283176007226	81.72983434396447	-20.875352989986713
100	124.0	99.0		(0.0, 149.18060646451184, 69.88370543152283)	#009545	0.0	149.18060646451184	69.88370543152283	148.10702024387356	255.0	149.18060646451184	74.71031077035934	-76.65652517482118	29.64534204310376	60.22272909030323	121.9371884805065	70.67667444185271	0.846914786146516	1.0022094389104426	1.0064887707098664	1.0230440295228238	82.18922774141761	-21.14295813669605
101	125.0	100.0		(0.0, 149.10629790069976, 70.73542152615795)	#009546	0.0	149.10629790069976	70.73542152615795	148.46375606747299	255.00000000000003	149.10629790069976	74.69758451735484	-76.34558572728196	29.12176721964075	60.37003665444851	121.88587394535155	71.51913028990337	0.27833620478911375	1.0020387212310278	1.0024061820247514	1.0049757577392333	81.71123414829017	-20.879184035346693
102	126.0	101.0		(0.0, 149.32622459180274, 69.94968343885371)	#009545	0.0	149.32622459180274	69.94968343885371	148.10612146529562	255.0	149.32622459180274	74.73980998673163	-76.68221150229914	29.656297522034603	60.281066311229594	122.05618999333556	70.7434488503832	0.8767277629584045	1.0026051592974137	1.0068260283680812	1.0234220969202068	82.2171365567956	-21.143622289286313
103	127.0	102.0		(0.0, 149.06631122959013, 70.24958347217594)	#009546	0.0	149.06631122959013	70.24958347217594	148.2758389441777	255.00000000000003	149.06631122959013	74.6882449549844	-76.49575843387746	29.391812325324352	60.260473175608126	121.84822431522825	71.03775074975009	0.5505544698586831	1.001913434674642	1.0043779273198947	1.0142948619907473	81.94803042258687	-21.01817329312909
104	128.0	103.0		(0.0, 149.30989670109963, 70.63878707097633)	#009546	0.0	149.30989670109963	70.63878707097633	148.38611048498143	254.99999999999997	149.30989670109963	74.73833807576197	-76.4452039921189	29.247589173263865	60.41382539153615	122.05025038653781	71.42549816727757	0.43596981215067604	1.0025854141905894	1.003714155021014	1.0093178023764606	81.84919477823037	-20.93662453839859
105	129.0	104.0		(0.0, 148.98700433188938, 69.60479840053316)	#009445	0.0	148.98700433188938	69.60479840053316	148.03122274160722	255.0	148.98700433188938	74.67055685645384	-76.68677305045945	29.74324019982937	60.10693102299234	121.7769413262246	70.39862045984671	0.9364244468946199	1.001676155788757	1.0068859208167662	1.0264224396822952	82.25279021697331	-21.198961695134127
106	130.0	105.0		(0.0, 149.1932689103632, 70.36854381872709)	#009546	0.0	149.1932689103632	70.36854381872709	148.2996187425876	255.0	149.1932689103632	74.71413946540477	-76.49758699832549	29.365576541610938	60.32362212595801	121.95262928357214	71.15679106964345	0.5397625242722951	1.0022607993488302	1.0044019360990464	1.0133894798956837	81.94033135268363	-21.000590208682357
107	131.0	106.0		(0.0, 148.91236254581807, 70.3458847050983)	#009446	0.0	148.91236254581807	70.3458847050983	148.34387293403685	255.0	148.91236254581807	74.65746028283417	-76.41257591987049	29.282877081349802	60.23200933022326	121.7241800866378	71.1315494835055	0.41029474972458063	1.0015004704039194	1.003285753286745	1.0105355681768746	81.83134270480605	-20.96786414195279
108	132.0	107.0		(0.0, 148.82139286904365, 69.64111962679107)	#009445	0.0	148.82139286904365	69.64111962679107	148.07706000497075	255.0	148.82139286904365	74.6372486117462	-76.62000484752608	29.665255863770557	60.06285571476174	121.64278466844385	70.43292235921359	0.8311223786603352	1.00122933878458	1.0060092642459177	1.0237312442396767	82.16235481227332	-21.165096179405115
109	133.0	108.0		(0.0, 149.29723425524824, 69.6981006331223)	#009545	0.0	149.29723425524824	69.6981006331223	148.0104722558873	255.00000000000003	149.29723425524824	74.73331046795855	-76.7573431094315	29.794238790518968	60.22176274575142	122.02996391869377	70.49409196934354	1.0277195625721947	1.0025179708090297	1.0078124951917684	1.0281823722761985	82.3370292537049	-21.214290893753812
110	134.0	109.0		(0.0, 149.15361546151283, 69.77140953015662)	#009545	0.0	149.15361546151283	69.77140953015662	148.0669332678001	255.00000000000003	149.15361546151283	74.70457704383674	-76.68545339743565	29.702111995180115	60.191902699100304	121.91406728423858	70.56523158947019	0.907677556976388	1.0021325232239486	1.0068685939688997	1.0250031285422774	82.23669630854889	-21.172578465959795
111	135.0	110.0		(0.0, 149.08463845384873, 70.61446184605131)	#009546	0.0	149.08463845384873	70.61446184605131	148.41921042102982	255.00000000000003	149.08463845384873	74.69290080689338	-76.37909152486749	29.18488357295137	60.339130289903366	121.86699200933023	71.39916361212929	0.3341513773934311	1.0019758910970717	1.0028461081621105	1.0071538674849667	81.76504785867132	-20.91213992628766
112	136.0	111.0		(0.0, 149.02999000333222, 70.04365211596135)	#009546	0.0	149.02999000333222	70.04365211596135	148.19982157191123	254.99999999999997	149.02999000333222	74.6803806863977	-76.55309719442427	29.500047992238265	60.208027324225256	121.81652790069977	70.83351549483505	0.6662113739008544	1.0018079386042005	1.005130776715105	1.0180300137949228	82.04041395314464	-21.07437165796942
113	137.0	112.0		(0.0, 149.26724425191603, 69.75541486171277)	#009545	0.0	149.26724425191603	69.75541486171277	148.03913820931308	255.0	149.26724425191603	74.72742263549793	-76.7281960994749	29.750297543327786	60.22392869043652	122.0062092902366	70.5505331556148	0.9748622355581181	1.00243898785198	1.0074297992874839	1.0266659846250334	82.29396260112895	-21.193113952072487
114	138.0	113.0		(0.0, 149.41652782405865, 69.92102632455848)	#009545	0.0	149.41652782405865	69.92102632455848	148.07762729176468	254.99999999999997	149.41652782405865	74.75791072508095	-76.72152805604232	29.703917585230922	60.30332889036988	122.1292477140953	70.71598133955348	0.9409273880340652	1.002847973584195	1.007342248869275	1.0250654384363094	82.27098873335775	-21.164677023849162
115	139.0	114.0		(0.0, 149.19693435521492, 70.0213262245918)	#009546	0.0	149.19693435521492	70.0213262245918	148.15928887300663	255.00000000000003	149.19693435521492	74.71396264867133	-76.61558172287597	29.570146041803813	60.255314895034985	121.951916167944	70.81308230589802	0.7647989641346216	1.0022584274218849	1.0059511892773274	1.0204490579396979	82.12393621635712	-21.10433074670208
116	140.0	115.0		(0.0, 149.2379206931023, 71.11596134621793)	#009547	0.0	149.2379206931023	71.11596134621793	148.59164521293343	255.00000000000003	149.2379206931023	74.7251024891359	-76.26125157303821	28.945385154452264	60.4869476841053	121.99684944018661	71.89718093968676	0.2074650077480239	1.0024078640009384	1.001298887126632	0.9988889121753124	81.56968685256679	-20.784538340363056
117	141.0	116.0		(0.0, 149.3635454848384, 70.53848717094301)	#009546	0.0	149.3635454848384	70.53848717094301	148.33562377297875	254.99999999999997	149.3635454848384	74.74887355152435	-76.49656876062089	29.32440652767072	60.410396534488505	122.09276847050984	71.32673775408198	0.522803453877836	1.0027267434548315	1.0043885667894767	1.0119687259406214	81.92463518593475	-20.97396480606477
118	142.0	117.0		(0.0, 149.107964011996, 70.12462512495834)	#009546	0.0	149.107964011996	70.12462512495834	148.21765782516485	255.00000000000003	149.107964011996	74.69630976992697	-76.55152941992193	29.479213963492935	60.24839386871042	121.88073472842386	70.91445851382872	0.6525534904126155	1.0020216209955815	1.0051101920691403	1.017311043216414	82.03146172313748	-21.06118695272167
119	143.0	118.0		(0.0, 148.99833388870377, 70.28657114295235)	#009446	0.0	148.99833388870377	70.28657114295235	148.30363372873168	255.0	148.99833388870377	74.67463969912016	-76.46090021866664	29.346947676435086	60.24679773408864	121.79339270243253	71.07368877040987	0.49216625248828566	1.0017309255175344	1.0039202441403263	1.0127466082679173	81.89940537129873	-20.99762133088735
120	144.0	119.0		(0.0, 148.8957014328557, 70.02565811396201)	#009446	0.0	148.8957014328557	70.02565811396201	148.21800392090162	255.0	148.8957014328557	74.65325470099324	-76.51489791408622	29.464715212948732	60.16279906697767	121.70724058980339	70.81435854715095	0.6108964561019687	1.0014440541773821	1.0046292258474943	1.0168106995145867	81.99206696615965	-21.060931107839092
121	145.0	120.0		(0.0, 149.6931022992336, 69.93768743752082)	#009545	0.0	149.6931022992336	69.93768743752082	148.0324288948398	254.99999999999997	149.6931022992336	74.81357818474609	-76.8067189887004	29.78838748232704	60.39239920026658	122.35411392535822	70.73524158613796	1.069793316595631	1.0035947306641926	1.0084607931405045	1.0279804469315037	82.38094506987916	-21.1980706301572
122	146.0	121.0		(0.0, 148.83772075974676, 70.57114295234922)	#009446	0.0	148.83772075974676	70.57114295234922	148.44889424217865	255.00000000000003	148.83772075974676	74.6429982421633	-76.31212319342589	29.125780347328245	60.253922025991336	121.66593559480174	71.3538087304232	0.23213640284519543	1.0013064678155645	1.0019668239337236	1.0051142485117275	81.68140074171978	-20.890179755023237
123	147.0	122.0		(0.0, 149.5241586137954, 69.03932022659113)	#009545	0.0	149.5241586137954	69.03932022659113	147.70361159024964	255.00000000000003	149.5241586137954	74.77724451345854	-77.05359506743048	30.260384740050572	60.1603532155948	122.20731443185606	69.84416861046317	1.5791140589066548	1.0031073287522052	1.0117022393244013	1.0442688060188474	82.78253075034269	-21.440862461731008
124	148.0	123.0		(0.0, 149.17027657447517, 70.07130956347883)	#009546	0.0	149.17027657447517	70.07130956347883	148.1844256802037	254.99999999999997	149.17027657447517	74.7087242871061	-76.58998895278579	29.531737059603724	60.257047650783065	121.9307907097634	70.8622992335888	0.7187430448041143	1.00218815686149	1.0056151600136947	1.0191235856323548	82.08623454359093	-21.085751774152232
125	149.0	124.0		(0.0, 148.72742419193602, 70.03865378207264)	#009446	0.0	148.72742419193602	70.03865378207264	148.25517385079684	255.0	148.72742419193602	74.61933402756682	-76.45500807961858	29.39955514141448	60.113232255914696	121.57067030323226	70.82554148617128	0.5188067215032923	1.0009890216827824	1.0038428812312483	1.014562062205917	81.91277130562494	-21.033452127563166
126	150.0	125.0		(0.0, 149.0936354548484, 70.9346884371876)	#009546	0.0	149.0936354548484	70.9346884371876	148.546364794493	255.0	149.0936354548484	74.69555829487803	-76.27445661120014	29.001453316845584	60.405964678440526	121.87770518160615	71.7162779073642	0.18875573514947294	1.00201154025332	1.0014722673130736	1.0008237928287183	81.60194253706848	-20.818053791423264
127	151.0	126.0		(0.0, 148.94568477174275, 69.77740753082306)	#009445	0.0	148.94568477174275	69.77740753082306	148.10853136339838	255.0	148.94568477174275	74.66268039360429	-76.61500180212471	29.62756726270257	60.12864378540486	121.74520815061646	70.56909030323226	0.8006892926104342	1.001570496137075	1.005943575004143	1.0224306318788001	82.14408830247943	-21.14184149011879
128	152.0	127.0		(0.0, 149.41252915694767, 73.84738420526492)	#009549	0.0	149.41252915694767	73.84738420526492	149.65509704786268	254.99999999999997	149.41252915694767	74.76744375174782	-75.40559777771944	27.438836067577466	61.087360879706765	122.16773638120625	74.60303565478173	1.729042103045778	1.0029758553880375	0.9900642800969033	0.9468987531051505	80.24271867875986	-19.99560043882971
129	153.0	128.0		(0.0, 148.98167277574143, 70.053982005998)	#009446	0.0	148.98167277574143	70.053982005998	148.21312744076187	255.0	148.98167277574143	74.67066691893264	-76.53369839082613	29.477484360257833	60.195114961679444	121.7773847917361	70.84325891369542	0.6351854647211659	1.0016776322336276	1.0048760733099844	1.0172513555845244	82.0142004386264	-21.064535927389652
130	154.0	129.0		(0.0, 149.33955348217262, 69.37520826391203)	#009545	0.0	149.33955348217262	69.37520826391203	147.87280662608663	254.99999999999997	149.33955348217262	74.74098005547602	-76.87996016732795	29.998923030388557	60.17030323225592	122.06091171276242	70.17485171609464	1.2634509962383909	1.0026208553094862	1.0094224389191786	1.035245909921726	82.52553337187896	-21.31596377169467
131	155.0	130.0		(0.0, 149.240253248917, 70.77107630789737)	#009546	0.0	149.240253248917	70.77107630789737	148.45254203228615	255.00000000000003	149.240253248917	74.72466343567996	-76.37780941253813	29.146728951830923	60.41869376874375	121.99507828057313	71.55576807730756	0.3272696698911721	1.002401974271486	1.0028292742179765	1.0058371730349844	81.75023901646708	-20.88748094468861
132	156.0	131.0		(0.0, 149.11096301232922, 69.87904031989336)	#009545	0.0	149.11096301232922	69.87904031989336	148.11827067904406	254.99999999999997	149.11096301232922	74.6962665654931	-76.63518053439283	29.624305225632952	60.20020659780074	121.88056054981674	70.67135954681773	0.8151942257826648	1.0020210414250914	1.0062085187566638	1.022318060819802	82.16173291527173	-21.134644455245972
133	157.0	132.0		(0.0, 149.25391536154615, 70.34355214928357)	#009546	0.0	149.25391536154615	70.34355214928357	148.2780730993434	255.00000000000003	149.25391536154615	74.72628821662245	-76.52596734353878	29.400887412689226	60.33742419193602	122.00163279906698	71.1326557814062	0.5865739076513532	1.0024237700688792	1.0047745658093143	1.0146080381360092	81.97948437577533	-21.01652139336646
134	158.0	133.0		(0.0, 149.2189270243252, 69.43918693768744)	#009545	0.0	149.2189270243252	69.43918693768744	147.9210640321925	255.0	149.2189270243252	74.71685829178983	-76.81881547207725	29.92002498869619	60.1457047650783	121.96359487170942	70.23698433855382	1.161251731069072	1.0022972713355984	1.008619618167547	1.0325231830131594	82.43990724071236	-21.28032840385637
135	159.0	134.0		(0.0, 149.19693435521492, 69.79940019993336)	#009545	0.0	149.19693435521492	69.79940019993336	148.0700406485907	255.00000000000003	149.19693435521492	74.7133777123978	-76.69027532223981	29.700445610376526	60.2109296901033	121.9495570943019	70.59337554148617	0.9107197110643757	1.0022505807318036	1.00693190512418	1.0249456225427946	82.24059094179637	-21.170282559510497
136	160.0	135.0		(0.0, 149.14328557147618, 70.13695434855049)	#009546	0.0	149.14328557147618	70.13695434855049	148.21593506397753	255.00000000000003	149.14328557147618	74.70345947098231	-76.55901440290924	29.4840503992579	60.26180939686771	121.90956102299234	70.92701766077974	0.662412371769569	1.0021175314235957	1.0052084687821599	1.0174779458861936	82.04018475290536	-21.062460467543612
137	161.0	136.0		(0.0, 149.35021659446852, 70.23658780406531)	#009546	0.0	149.35021659446852	70.23658780406531	148.2168674698795	255.0	149.35021659446852	74.74539547637833	-76.59362551481297	29.496321605227283	60.34588470509831	122.07873088970345	71.02772409196935	0.7035811063433695	1.002680086444512	1.0056629075320698	1.0179014182814106	82.07689356781485	-21.061771207119254
138	162.0	137.0		(0.0, 149.43418860379873, 69.99300233255582)	#009545	0.0	149.43418860379873	69.99300233255582	148.1032083701266	254.99999999999997	149.43418860379873	74.76165414326763	-76.70312711738391	29.66769931733866	60.32319893368877	122.14436043652115	70.78741419526824	0.9029979210385018	1.0028981900670582	1.0071006472823525	1.0238155664438404	82.24075688105972	-21.145774907658094
139	163.0	138.0		(0.0, 149.20693102299234, 69.84138620459846)	#009545	0.0	149.20693102299234	69.84138620459846	148.08504366080803	255.0	149.20693102299234	74.7155020281893	-76.67942886677082	29.679185496197302	60.222425858047316	121.95812469843385	70.6350416527824	0.8879798603859858	1.0022790775927526	1.0067894927775904	1.0242119479963379	82.22280014115218	-21.159197161044343
140	164.0	139.0		(0.0, 149.44018660446517, 69.6371209596801)	#009545	0.0	149.44018660446517	69.6371209596801	147.9591945949562	255.0	149.44018660446517	74.7619240638505	-76.82480404075743	29.87887782914782	60.253882039320224	122.14545019326891	70.43515161612795	1.13930056219472	1.00290181094553	1.008698247183348	1.0311032177502666	82.43056384757975	-21.252167253151327
141	165.0	140.0		(0.0, 149.22392535821393, 70.15494835054982)	#009546	0.0	149.22392535821393	70.15494835054982	148.20792236183655	255.0	149.22392535821393	74.71975139149387	-76.57951274971259	29.5010357689111	60.29040653115628	121.97526406197935	70.94563812062646	0.6916471371450494	1.0023360811304072	1.0054776090259765	1.018064101410649	82.06541832234797	-21.068383588342915
142	166.0	141.0		(0.0, 149.1689436854382, 69.69976674441853)	#009545	0.0	149.1689436854382	69.69976674441853	148.035232410601	255.00000000000003	149.1689436854382	74.70747635689843	-76.714619252231	29.749477721280428	60.182325891369544	121.92575837054315	70.49445851382873	0.9628362661869224	1.0021714163685067	1.0072515373031132	1.026637693028681	82.28100772173207	-21.195999474374528
143	167.0	142.0		(0.0, 149.2479173608797, 69.89070309896701)	#009545	0.0	149.2479173608797	69.89070309896701	148.0971571335118	255.0	149.2479173608797	74.72388702198828	-76.67630884840204	29.664205771210206	60.24499500166611	121.9919462379207	70.68427524158614	0.8760224893026712	1.0023915589871395	1.0067485274005998	1.0236950061378274	82.21448438476178	-21.150246373859517
144	168.0	143.0		(0.0, 149.2599133622126, 69.94901699433522)	#009545	0.0	149.2599133622126	69.94901699433522	148.11834018337728	255.0	149.2599133622126	74.72645649571695	-76.66063141050883	29.634064595165242	60.26037654115295	122.00231166611128	70.74212595801399	0.8437921845590495	1.0024260274667556	1.0065426849735262	1.0226548511566245	82.18899070245551	-21.134593092972153
145	169.0	144.0		(0.0, 149.10963012329225, 69.95201599466844)	#009545	0.0	149.10963012329225	69.95201599466844	148.14788660001165	255.00000000000003	149.10963012329225	74.69619038834935	-76.610173470542	29.581005715645702	60.214388537154285	121.88025344218595	70.74359213595469	0.7663966476962437	1.002020019538665	1.0058801797288133	1.0208238191575094	82.12280181737347	-21.112757802190373
146	170.0	145.0		(0.0, 149.3232255914695, 69.919026991003)	#009545	0.0	149.3232255914695	69.919026991003	148.09436779069844	255.0	149.3232255914695	74.73912546764583	-76.69153861197276	29.673269602066732	60.27400533155615	122.0534277274242	70.71306897700765	0.8952640505745916	1.002595976743067	1.0069484919304235	1.0240077938273366	82.23195865081074	-21.152307484263577
147	171.0	146.0		(0.0, 149.34055314895036, 69.7614128623792)	#009545	0.0	149.34055314895036	69.7614128623792	148.02778403778913	255.00000000000003	149.34055314895036	74.74219860375318	-76.75026506137745	29.771780728794383	60.24785404865045	122.06582919693436	70.5572042652449	1.0075085295573816	1.0026372016554264	1.0077195614738794	1.027407357235772	82.32230630123958	-21.20150207307063
148	172.0	147.0		(0.0, 149.11096301232922, 70.12395868043986)	#009546	0.0	149.11096301232922	70.12395868043986	148.2168221291583	254.99999999999997	149.11096301232922	74.69691234644124	-76.55274151063173	29.480628536642595	60.24919026991003	121.88316403198934	70.91382872375874	0.6545030201883534	1.0020297043225552	1.005126106639827	1.017359859337779	82.03310119524377	-21.06180472429545
149	173.0	148.0		(0.0, 149.2649116961013, 69.80839720093302)	#009545	0.0	149.2649116961013	69.80839720093302	148.06087368063862	254.99999999999997	149.2649116961013	74.72709252075992	-76.70959613004685	29.718356583271355	60.23380206597801	122.00487752415863	70.6029623458847	0.9387170533596291	1.0024345594925883	1.0071855844561675	1.0255637201129408	82.26507677286496	-21.177055558949977
150	174.0	149.0		(0.0, 149.3878707097634, 69.6924358547151)	#009545	0.0	149.3878707097634	69.6924358547151	147.9912025749867	255.00000000000003	149.3878707097634	74.7515414169007	-76.78901727155602	29.828487095008114	60.24872709096967	122.10353675774742	70.48939020326559	1.0766576582373861	1.0027625318197084	1.008228372228032	1.0293642619429784	82.37895250553017	-21.228525229126763
151	175.0	150.0		(0.0, 149.2082639120293, 70.3905364878374)	#009546	0.0	149.2082639120293	70.3905364878374	148.30561845931206	255.00000000000003	149.2082639120293	74.71721782807833	-76.49513371652623	29.357839014369922	60.332669110296564	121.96504500499832	71.17871376207931	0.5336734333497873	1.00230209437352	1.0043697248740173	1.0131224621957131	81.93526831531638	-20.996153708059413
152	176.0	151.0		(0.0, 149.28290569810062, 69.49350216594469)	#009545	0.0	149.28290569810062	69.49350216594469	147.9309282630726	255.0	149.28290569810062	74.72988626955095	-76.82152675099896	29.909832379314018	60.176401199600136	122.01614851716094	70.29139620126625	1.1565451213376008	1.002472036533969	1.0086552168564094	1.032171441813529	82.4387351025785	-21.273043552481862
153	177.0	152.0		(0.0, 149.16494501832722, 69.79906697767412)	#009545	0.0	149.16494501832722	69.79906697767412	148.0759264058046	255.00000000000003	149.16494501832722	74.70693253233155	-76.67986715102975	29.689721978778838	60.20094635121626	121.92356541486171	70.59272575808065	0.8949967556165043	1.002164121175803	1.006795247384703	1.0245755560660825	82.22701269945756	-21.165933768157576
154	178.0	153.0		(0.0, 148.95601466177942, 69.58547150949684)	#009445	0.0	148.95601466177942	69.58547150949684	148.02926958035152	255.0	148.95601466177942	74.66425705852271	-76.68309021151654	29.744033491789267	60.09345884705099	121.75155987337554	70.37917694101967	0.9341960034485972	1.001591646476927	1.0068375656893729	1.0264498157402966	82.2496434809797	-21.200404616705345
155	179.0	154.0		(0.0, 149.26624458513828, 69.6981006331223)	#009545	0.0	149.26624458513828	69.6981006331223	148.01628760481128	255.0	149.26624458513828	74.72707030751995	-76.74716135533255	29.783665469762855	60.212155948017326	122.00478791069644	70.49378207264245	1.0122910142694126	1.0024342615107094	1.0076788102752745	1.0278174929418316	82.32371168087718	-21.20999497265934
156	180.0	155.0		(0.0, 149.34688437187603, 69.80406531156281)	#009545	0.0	149.34688437187603	69.80406531156281	148.04373145317834	255.00000000000003	149.34688437187603	74.74358546615953	-76.7379924744565	29.7488678511018	60.25834721759413	122.071426077974	70.59949350216594	0.9825835429230324	1.0026558058692192	1.0075584242335034	1.026616646752874	82.30257971310536	-21.189720511989805
157	181.0	156.0		(0.0, 149.57080973008996, 69.7350883038987)	#009545	0.0	149.57080973008996	69.7350883038987	147.97407666498836	255.0	149.57080973008996	74.7884584686022	-76.83470527932279	29.865759742090624	60.31396867710763	122.25260981339554	70.53344551816062	1.1401455275200232	1.0032577595505328	1.0088282489726208	1.030650519966476	82.43503830491422	-21.241175229491503
158	182.0	157.0		(0.0, 149.11629456847717, 69.72275908030656)	#009545	0.0	149.11629456847717	69.72275908030656	148.0543823659547	255.0	149.11629456847717	74.6969288672306	-76.68956227160517	29.717978243269695	60.17060313228924	121.88323063645451	70.51669443518827	0.9214467345813266	1.0020299259424477	1.0069225428754336	1.0255506638129237	82.24625944246861	-21.181851531322913
159	183.0	158.0		(0.0, 149.30156614461845, 69.27290903032322)	#009545	0.0	149.30156614461845	69.27290903032322	147.8387872890321	255.0	149.30156614461845	74.73306248418635	-76.90196108627067	30.04636104160996	60.13806731089636	122.02896335888036	70.07319560146617	1.3131983082480378	1.002514644204246	1.0097113077116349	1.0368829689268786	82.56328137106146	-21.341081868700474
160	184.0	159.0		(0.0, 149.45851382872377, 69.30523158947018)	#009545	0.0	149.45851382872377	69.30523158947018	147.82252940192853	255.0	149.45851382872377	74.76473797425572	-76.94253493845716	30.080794660483523	60.1931856047984	122.15681124625127	70.10676441186271	1.3688769725584975	1.0029395584470366	1.0102440363543304	1.03807125368852	82.61360596270977	-21.3530848982068
161	185.0	160.0		(0.0, 149.24725091636122, 70.18593802065978)	#009546	0.0	149.24725091636122	70.18593802065978	148.2159721896622	254.99999999999997	149.24725091636122	74.7245307849849	-76.57676855969153	29.49084567740441	60.303835388203936	121.99454316561147	70.9765511496168	0.6835325986429319	1.0024001948145773	1.005441578219276	1.0177124471014813	82.05919486451864	-21.062433023245635
162	186.0	161.0		(0.0, 149.29156947684106, 69.49250249916695)	#009545	0.0	149.29156947684106	69.49250249916695	147.92890559434315	255.00000000000003	149.29156947684106	74.73162817488068	-76.82470780945705	29.913377471060308	60.17888703765412	122.02317634455183	70.29049316894368	1.1614938991899653	1.0024954035089575	1.0086969836806914	1.0322937809297343	82.44298564301629	-21.27453733605849
163	187.0	162.0		(0.0, 149.1399533488837, 70.20193268910363)	#009546	0.0	149.1399533488837	70.20193268910363	148.24270671114397	255.00000000000003	149.1399533488837	74.7029593913725	-76.53605595305935	29.444854517391448	60.27377207597468	121.90754464511829	70.99131289570143	0.6186907381415349	1.002110823052288	1.0049070277513523	1.0161253181152927	82.00467863725935	-21.042669230251743
164	188.0	163.0		(0.0, 149.33822059313562, 69.64245251582805)	#009545	0.0	149.33822059313562	69.64245251582805	147.9804268080435	255.0	149.33822059313562	74.74141568200506	-76.78953711639113	29.840967001795192	60.223338887037656	122.06266968010664	70.43941019660113	1.0849745555464618	1.0026266990680617	1.0082351977133754	1.0297949364856758	82.38395670366798	-21.23648479822874
165	189.0	164.0		(0.0, 149.1512829056981, 69.25391536154615)	#009545	0.0	149.1512829056981	69.25391536154615	147.8591966541779	255.00000000000003	149.1512829056981	74.70274280543549	-76.85904478894152	30.006295793105853	60.08768077307565	121.90667135288238	70.05288903698768	1.2523427048079472	1.0021079176371162	1.0091478231127213	1.0355003398037645	82.50873016288567	-21.32601298387935
166	190.0	165.0		(0.0, 149.34621792735754, 69.49083638787071)	#009545	0.0	149.34621792735754	69.49083638787071	147.91801654662774	255.0	149.34621792735754	74.74262625715525	-76.8432068273519	29.933001452070673	60.19549483505499	122.06755503498833	70.28939020326558	1.1896398746233827	1.002642938457639	1.0089398730333965	1.0329709934435563	82.46734512181683	-21.282578961572185
167	191.0	166.0		(0.0, 149.54648450516495, 69.80773075641453)	#009545	0.0	149.54648450516495	69.80773075641453	148.00777202649797	254.99999999999997	149.54648450516495	74.78375747035321	-76.80229756467732	29.81476506071965	60.320956347884035	122.23362018993669	70.60511829390202	1.0803499668437329	1.0031946975077055	1.008402740500894	1.028890722280953	82.38636493279182	-21.216285582373185
168	192.0	167.0		(0.0, 149.23992002665779, 69.89236921026324)	#009545	0.0	149.23992002665779	69.89236921026324	148.09933261735017	255.0	149.23992002665779	74.72228079621125	-76.6731182269067	29.660498255909218	60.242849050316565	121.98546691436188	70.68584471842718	0.8709179061395946	1.002370012099994	1.0067066350150615	1.0235670618763806	82.21017099742589	-21.148638844744003
169	193.0	168.0		(0.0, 149.24158613795402, 69.84605131622793)	#009545	0.0	149.24158613795402	69.84605131622793	148.08039761182832	255.0	149.24158613795402	74.72249428858633	-76.6892544464478	29.688271932381284	60.23410196601133	121.98632810396535	70.6400066644452	0.902232770259354	1.0023728760162494	1.0069185011769153	1.024525515782945	82.23524328341853	-21.162630084737216
170	194.0	169.0		(0.0, 149.2435854715095, 69.81772742419193)	#009545	0.0	149.2435854715095	69.81772742419193	148.06863445565776	255.0	149.2435854715095	74.72282230719681	-76.69944499516446	29.705596270477265	60.22905698100633	121.98765127957348	70.61198600466511	0.9219045344718828	1.0023772762569145	1.0070523015654314	1.0251233689171324	82.2510018926873	-21.171321536320505
171	195.0	170.0		(0.0, 149.68343885371542, 69.66911029656781)	#009545	0.0	149.68343885371542	69.66911029656781	147.92658058771147	255.0	149.68343885371542	74.81092948372846	-76.89381713019449	29.942940465664524	60.33568810396534	122.34340836721091	70.46925358213929	1.2399168419075826	1.0035591993816513	1.0096043787799995	1.0333139831955973	82.51811193054603	-21.276254390601647
172	196.0	171.0		(0.0, 149.48117294235254, 69.44651782739086)	#009545	0.0	149.48117294235254	69.44651782739086	147.87502257057065	255.0	149.48117294235254	74.76966890454406	-76.90239608676185	30.005147126602296	60.22846717760746	122.17672138287237	70.24686437854048	1.2860012033899975	1.0030057049377503	1.0097170192033655	1.0354606999707456	82.54869700954858	-21.31432754120493
173	197.0	172.0		(0.0, 149.2585804731756, 69.88270576474508)	#009545	0.0	149.2585804731756	69.88270576474508	148.09193503376682	254.99999999999997	149.2585804731756	74.72601334846729	-76.68250644751595	29.67254095012248	60.246701099633455	122.00052393868711	70.6764645118294	0.8866245922736399	1.0024200828206706	1.0068299009548964	1.0239826484598087	82.22327214061735	-21.154105089285007
174	198.0	173.0		(0.0, 149.25158280573143, 69.4808397200933)	#009545	0.0	149.25158280573143	69.4808397200933	147.93169964992498	255.0	149.25158280573143	74.72354516234515	-76.81550707544532	29.90660912213523	60.16415861379541	121.99056719760081	70.27854715094969	1.1495217514879346	1.0023869730744643	1.0085761794119878	1.032060209026686	82.43195616047197	-21.27247386444789
175	199.0	174.0		(0.0, 149.35854715094968, 69.10029990003332)	#009545	0.0	149.35854715094968	69.10029990003332	147.75882648223546	255.0	149.35854715094968	74.74407950744468	-76.978808473875	30.167836104399683	60.121209596801066	122.07341989336886	69.90288237254248	1.45696310790666	1.0026624332387761	1.010720302477648	1.0410750048137387	82.67911035611989	-21.40011029549296
176	200.0	175.0		(0.0, 149.55714761746086, 69.51949350216594)	#009545	0.0	149.55714761746086	69.51949350216594	147.89013883040232	255.0	149.55714761746086	74.78514352611283	-76.90274457478863	29.988021985917612	60.26661446184605	122.23921894035323	70.31987004331889	1.2753775570726793	1.00321329090065	1.0097215947993095	1.034869721026845	82.5427985093979	-21.303165545842507
177	201.0	176.0		(0.0, 149.08463845384873, 70.02732422525824)	#009546	0.0	149.08463845384873	70.02732422525824	148.18291339128257	255.00000000000003	149.08463845384873	74.69135253748149	-76.5765943184043	29.528288406001813	60.22170276574475	121.8607507364212	70.81789736754415	0.7043709279196574	1.0019551216717733	1.0054392904570981	1.0190045745421068	82.07249608482425	-21.08686957379189
178	202.0	177.0		(0.0, 149.14328557147618, 69.45484838387205)	#009545	0.0	149.14328557147618	69.45484838387205	147.941525406688	255.00000000000003	149.14328557147618	74.70166118585902	-76.78869270297439	29.88497032703563	60.125388203932026	121.90231023658781	70.2517327557481	1.1135721950539288	1.0020934081358481	1.008224110690844	1.0313134664152994	82.39911879674219	-21.265217179642097
179	203.0	178.0		(0.0, 149.54215261579475, 69.40853048983672)	#009545	0.0	149.54215261579475	69.40853048983672	147.84841435370876	255.0	149.54215261579475	74.78183561958241	-76.93517011712025	30.048335486878265	60.23977340886372	122.22585746417862	70.2098667110963	1.341494175523925	1.0031689166353892	1.0101473373459031	1.036951105919207	82.59493245037628	-21.33397401989038
180	204.0	179.0		(0.0, 149.48517160946352, 69.75808063978674)	#009545	0.0	149.48517160946352	69.75808063978674	147.99933126024007	255.0	149.48517160946352	74.77129353860161	-76.79887327374179	29.82305322436536	60.292019326891044	122.1832818127291	70.5553515494835	1.08210431756466	1.0030274987647396	1.008357780070371	1.0291767421326088	82.38617262465577	-21.22252075379333
181	205.0	180.0		(0.0, 149.31722759080307, 70.00766411196268)	#009546	0.0	149.31722759080307	70.00766411196268	148.13111329811807	255.00000000000003	149.31722759080307	74.73815141418505	-76.65975011347965	29.61920821099131	60.28987337554149	122.04949716427858	70.8007597467511	0.834379603430774	1.0025829101989403	1.0065311136746509	1.0221421657199936	82.18281318199809	-21.12515381852063
182	206.0	181.0		(0.0, 149.2359213595468, 69.93268910363213)	#009545	0.0	149.2359213595468	69.93268910363213	148.1162960498552	255.0	149.2359213595468	74.72158172046069	-76.65823461872311	29.635461162551067	60.24967344218594	121.98264699766743	70.72572142619127	0.8424360385128092	1.0023606342737141	1.0065112154539706	1.0227030459092374	82.18725870337975	-21.136103660593488
183	207.0	182.0		(0.0, 149.40319893368877, 70.40353215594801)	#009546	0.0	149.40319893368877	70.40353215594801	148.27390550875526	255.0	149.40319893368877	74.75649891620705	-76.55495891463337	29.416750875711717	60.395698100633126	122.1235483605465	71.19352882372542	0.6257044938884265	1.0028290347233504	1.0051552208244667	1.0151554772955613	82.01223668761199	-21.01960283486196
184	208.0	183.0		(0.0, 149.5801399533489, 69.24425191602799)	#009545	0.0	149.5801399533489	69.24425191602799	147.77544610038092	254.99999999999997	149.5801399533489	74.78904323215633	-77.00291025980127	30.158263752568605	60.218693768743755	122.25497209596801	70.0476107964012	1.4696442572872235	1.0032656039236512	1.0110367553410347	1.0407446683522792	82.69805959663444	-21.387842605340044
185	209.0	184.0		(0.0, 149.09930023325558, 70.01432855714762)	#009546	0.0	149.09930023325558	70.01432855714762	148.17491233598616	255.0	149.09930023325558	74.69427303668807	-76.58579688866784	29.54091757833779	60.22364878373875	121.8725238220593	70.80517827390871	0.7202617816283687	1.0019942990201338	1.0055601188355148	1.0194404001546886	82.08562661296088	-21.09278341096669
186	210.0	185.0		(0.0, 149.17227590803066, 70.0213262245918)	#009546	0.0	149.17227590803066	70.0213262245918	148.16394365442093	255.0	149.17227590803066	74.70899531108947	-76.60746619912057	29.561728885896986	60.24767077640786	121.9318836454515	70.81283572142618	0.7523789217488174	1.002191792541646	1.0058446336578335	1.020158586637882	82.11333443584347	-21.10089045218052
187	211.0	186.0		(0.0, 149.30923025658115, 69.34488503832056)	#009545	0.0	149.30923025658115	69.34488503832056	147.8662819113679	255.00000000000003	149.30923025658115	74.73479524685737	-76.88022600914913	30.006475760202946	60.15483838720427	122.03595478840387	70.14452849050316	1.2687775523655909	1.0025378885340632	1.009425929382739	1.0355065503667569	82.52852681809786	-21.32078148723862
188	212.0	187.0		(0.0, 149.3962012662446, 69.44385204931689)	#009545	0.0	149.3962012662446	69.44385204931689	147.88980635145805	255.0	149.3962012662446	74.75256342649301	-76.87542704198019	29.977749086501614	60.2015928023992	122.10766205598134	70.24337554148617	1.2456643767615307	1.0027762416764807	1.0093629196577936	1.034515209063443	82.51361538061501	-21.30341105731442
189	213.0	188.0		(0.0, 149.31056314561812, 69.95934688437188)	#009545	0.0	149.31056314561812	69.95934688437188	148.11295279201752	255.0	149.31056314561812	74.73668237360187	-76.67381168961823	29.645283450993134	60.278143952015995	122.04356935688104	70.75285904698434	0.8625275034982699	1.0025632035972218	1.0067157400772917	1.0230420075421407	82.20532969281714	-21.138574228696047
190	214.0	189.0		(0.0, 149.54948350549816, 69.56714428523826)	#009545	0.0	149.54948350549816	69.56714428523826	147.91068587649679	255.0	149.54948350549816	74.78372750303004	-76.88420015968222	29.957336702855407	60.273768743752086	122.23349914361879	70.36696767744085	1.240050180423092	1.0031942955078499	1.0094781093879708	1.0338107892194346	82.51437605970446	-21.287992546822483
191	215.0	190.0		(0.0, 149.4738420526491, 69.56081306231256)	#009545	0.0	149.4738420526491	69.56081306231256	147.92226871554337	255.0	149.4738420526491	74.76849488553029	-76.8615245690728	29.935285169687155	60.24905364878373	122.17198072642451	70.35994335221592	1.2065465010436247	1.0029899559343673	1.0091803822569074	1.0330498032501445	82.48524266359816	-21.27943874325685
192	216.0	191.0		(0.0, 149.53215594801733, 69.54281906031324)	#009545	0.0	149.53215594801733	69.54281906031324	147.9041595913947	255.00000000000003	149.53215594801733	74.78017834059749	-76.88670316172902	29.965761452781624	60.26353215594802	122.2191636587804	70.34271242919027	1.247495939294987	1.003146684889537	1.0095109734324526	1.0341015225865755	82.51976722291965	-21.292811999876193
193	217.0	192.0		(0.0, 149.240253248917, 69.56914361879373)	#009545	0.0	149.240253248917	69.56914361879373	147.96932145488645	255.00000000000003	149.240253248917	74.72149612712175	-76.78204446175884	29.85070851138265	60.178307230923025	121.98230173608796	70.36585471509495	1.0850526015397572	1.0023594860727323	1.0081368202727987	1.030131110485878	82.38050224633888	-21.244687525795968
194	218.0	193.0		(0.0, 149.27590803065644, 69.45218260579807)	#009545	0.0	149.27590803065644	69.45218260579807	147.91562959705522	255.0	149.27590803065644	74.72836829809394	-76.83314635682181	29.931805089225815	60.16596801066311	122.01002438520493	70.25041986004666	1.1806543695962226	1.0024516735438205	1.0088077805521172	1.032929707636707	82.45753655663141	-21.284341700406674
195	219.0	194.0		(0.0, 149.36054648450516, 69.93235588137287)	#009545	0.0	149.36054648450516	69.93235588137287	148.0927022004279	255.00000000000003	149.36054648450516	74.74667350334457	-76.6993219863717	29.678175311245813	60.288240586471176	122.08388890703098	70.72663778740419	0.9053311693598783	1.0026972306736759	1.0070506864782833	1.0241770870835567	82.24098785261617	-21.153538218518616
196	220.0	195.0		(0.0, 149.19126957680774, 70.17060979673442)	#009546	0.0	149.19126957680774	70.17060979673442	148.22039519971054	255.00000000000003	149.19126957680774	74.71321502798492	-76.56349345640822	29.480716182970568	60.283415528157285	121.94890098633789	70.96081639453516	0.6649606101254821	1.0022483983843808	1.005267278088215	1.017362883963112	82.04316642420822	-21.059163390731282
197	221.0	196.0		(0.0, 149.38520493168943, 69.81206264578474)	#009545	0.0	149.38520493168943	69.81206264578474	148.03974972396026	254.99999999999997	149.38520493168943	74.75131992129975	-76.74789042411851	29.757237611024646	60.271826057980675	122.10264271242919	70.60779406864378	0.9965277640722707	1.0027595605433255	1.0076883828399643	1.026905482446021	82.31483386845582	-21.19266217448234
198	222.0	197.0		(0.0, 149.38187270909697, 69.27324225258248)	#009545	0.0	149.38187270909697	69.27324225258248	147.82395520806614	255.0	149.38187270909697	74.74923019561521	-76.92818509282162	30.07355524485562	60.16302899033656	122.09420795401533	70.07432855714762	1.35246497206791	1.002731527695059	1.010055625016083	1.0378214255393086	82.59760521189949	-21.352032264591287
199	223.0	198.0		(0.0, 149.33288903698767, 69.98067310896369)	#009545	0.0	149.33288903698767	69.98067310896369	148.11731838589037	255.0	149.33288903698767	74.74123328311354	-76.6739783377981	29.640385472382857	60.289330223258915	122.06193360879706	70.77419526824393	0.8598646742007877	1.002624252258661	1.0067179281430998	1.022872981063489	82.20371892497673	-21.13534817910002
200	224.0	199.0		(0.0, 149.2655781406198, 70.27857380873043)	#009546	0.0	149.2655781406198	70.27857380873043	148.2497443888326	255.0	149.2655781406198	74.72846559637348	-76.55165294337773	29.442874754392555	60.328043985338226	122.01041692102632	71.06844385204933	0.6336488649780824	1.0024529787619776	1.0051118139137374	1.0160569976110818	82.01852499384636	-21.037466241987524
201	225.0	200.0		(0.0, 149.11329556814394, 69.16294568477174)	#009545	0.0	149.11329556814394	69.16294568477174	147.8296896683494	255.0	149.11329556814394	74.69484843031299	-76.8772475236913	30.047093724545615	60.057710763078965	121.87484343218927	69.96244918360546	1.2950840155922563	1.0020020176993365	1.009386822311812	1.0369082534016458	82.54052960885657	-21.347798622555175
202	226.0	201.0		(0.0, 149.2265911362879, 69.69376874375209)	#009545	0.0	149.2265911362879	69.69376874375209	148.02199053656642	255.00000000000003	149.2265911362879	74.71907291766702	-76.73558883682591	29.77268253102805	60.19899700099967	121.97252740086638	70.48909696767744	0.9954429908328633	1.002326979670832	1.007526864829023	1.0274384779221053	82.30894981244617	-21.20578201677462
203	227.0	202.0		(0.0, 149.38220593135622, 69.91936021326225)	#009545	0.0	149.38220593135622	69.91936021326225	148.0834091760801	255.00000000000003	149.38220593135622	74.75099888726268	-76.71081122259838	29.69319141265032	60.29235588137288	122.10134689770078	70.71398867044319	0.9247268960709647	1.002755253997966	1.0072015384405895	1.0246952842717103	82.25712233416274	-21.160404873158676
204	228.0	203.0		(0.0, 149.77874041986004, 69.72075974675109)	#009545	0.0	149.77874041986004	69.72075974675109	147.9295016974945	255.0	149.77874041986004	74.83021729158003	-76.90768226868543	29.945004878193494	60.37556147950683	122.42138039320227	70.52133955348218	1.2539806823784763	1.0038179377389866	1.0097864259855522	1.033385224907336	82.53178120636986	-21.274097102297628
205	229.0	204.0		(0.0, 149.39053648783738, 69.83972009330223)	#009545	0.0	149.39053648783738	69.83972009330223	148.04985713361634	255.0	149.39053648783738	74.75246581995012	-76.74033734649072	29.742804575593283	60.279010329890035	122.10726806731088	70.63522825724759	0.9810476411821879	1.002774932323092	1.0075892120544463	1.0264074065356648	82.30257468679295	-21.185194843608144
206	230.0	205.0		(0.0, 149.53315561479508, 69.79873375541486)	#009545	0.0	149.53315561479508	69.79873375541486	148.00665851065963	255.0	149.53315561479508	74.78105293916768	-76.80094892578238	29.815510269188984	60.315024991669446	122.22269616127957	70.59607797400865	1.0795365380043078	1.0031584172854173	1.0083850330728517	1.028916439004821	82.38537739497676	-21.217108143409288
207	231.0	206.0		(0.0, 149.4275241586138, 69.69076974341885)	#009545	0.0	149.4275241586138	69.69076974341885	147.98310557676524	255.0	149.4275241586138	74.7595172929065	-76.80259589729599	29.84298893006676	60.26068643785405	122.1357335088304	70.48813728757081	1.097558032948207	1.0028695250597868	1.0084066575637916	1.0298647120896591	82.39686113465388	-21.23450613965741
208	232.0	207.0		(0.0, 149.71776074641787, 69.33455514828391)	#009545	0.0	149.71776074641787	69.33455514828391	147.78610425481244	255.0	149.71776074641787	74.8169480384591	-77.01757108074297	30.151808423119284	60.27941686104632	122.36773515161613	70.13838720426526	1.4777955114355585	1.0036399359265467	1.0112292497387856	1.0405218985747497	82.7093574292642	-21.379975012501223
209	233.0	208.0		(0.0, 149.5134955014995, 69.5134955014995)	#009545	0.0	149.5134955014995	69.5134955014995	147.8958746573358	254.99999999999997	149.5134955014995	74.7763476243178	-76.89045194702527	29.976680340101545	60.25188270576474	122.20369220259914	70.3134955014995	1.2576198285843017	1.0030952973370866	1.009560194425654	1.0344783272281086	82.52722559755922	-21.298930014901863
210	234.0	209.0		(0.0, 149.23392202599135, 69.72775741419527)	#009545	0.0	149.23392202599135	69.72775741419527	148.0342792580568	255.00000000000003	149.23392202599135	74.72063899360823	-76.72655479841394	29.75519103558497	60.20806731089637	121.97884431522827	70.52281906031322	0.976558916668466	1.002347987963719	1.0074082492487437	1.0268348562821712	82.29420152597736	-21.196703637861983
211	235.0	210.0		(0.0, 149.36621126291237, 69.81706097967344)	#009545	0.0	149.36621126291237	69.81706097967344	148.04532312469883	255.00000000000003	149.36621126291237	74.74751009096374	-76.73996940108752	29.74782256803783	60.26693768743752	122.08726538820395	70.61255248250583	0.9837217519550873	1.0027084531675963	1.0075843809860447	1.0265805746240315	82.304045169234	-21.188544589832425
212	236.0	211.0		(0.0, 149.48183938687103, 69.27324225258248)	#009545	0.0	149.48183938687103	69.27324225258248	147.80534780815657	255.0	149.48183938687103	74.76934684003294	-76.96095087683807	30.107638095973588	60.19401866044652	122.17542088303898	70.07532822392537	1.401745215276532	1.0030013845689865	1.0104858348853778	1.0389976055035897	82.64053382926082	-21.36576923252516
213	237.0	212.0		(0.0, 149.33955348217262, 69.38087304231922)	#009545	0.0	149.33955348217262	69.38087304231922	147.87508255832634	254.99999999999997	149.33955348217262	74.7409949772934	-76.87805217606575	29.99558033788803	60.17143618793736	122.06097192935688	70.18045984671775	1.2596676241459697	1.0026210554797983	1.0093973872777737	1.0351305554893087	82.5225408369894	-21.314283246707614
214	238.0	213.0		(0.0, 149.37120959680107, 69.60713095634789)	#009545	0.0	149.37120959680107	69.60713095634789	147.96005916169747	255.0	149.37120959680107	74.7479632765364	-76.81225773717021	29.873012733200397	60.22650116627791	122.08909447850716	70.40477174275242	1.124791923510045	1.0027145324738367	1.008533516083867	1.0309008165979079	82.41674483040093	-21.251528691283674
215	239.0	214.0		(0.0, 149.12729090303233, 69.8963678773742)	#009545	0.0	149.12729090303233	69.8963678773742	148.12216360430895	255.0	149.12729090303233	74.69960241749743	-76.63472020154278	29.619704567108695	60.20873375541486	121.89400952015995	70.6886771076308	0.8119071621857705	1.002065790567895	1.0062024746548301	1.0221592946895859	82.1596448325548	-21.131767644880377
216	240.0	215.0		(0.0, 149.34988337220926, 69.59013662112629)	#009545	0.0	149.34988337220926	69.59013662112629	147.9572243579303	254.99999999999997	149.34988337220926	74.74362568858596	-76.8109774037184	29.875746289002247	60.21649116961013	122.07158840386538	70.38773408863712	1.125460119193284	1.0026563454372523	1.0085167054961306	1.0309951500664976	82.41654242953516	-21.253622447309137
217	241.0	216.0		(0.0, 149.0533155614795, 70.02099300233256)	#009546	0.0	149.0533155614795	70.02099300233256	148.18628733157615	254.99999999999997	149.0533155614795	74.68502273795448	-76.56840930375641	29.52130405958746	60.21072642452516	121.83523671776075	70.81131622792404	0.6928022200888674	1.001870209900333	1.0053318224325247	1.0187635486875581	82.06234640007673	-21.084375737279924
218	242.0	217.0		(0.0, 149.569476841053, 69.08130623125625)	#009545	0.0	149.569476841053	69.08130623125625	147.71206038435318	255.0	149.569476841053	74.78647002264728	-77.05428556826416	30.25097746261125	60.18279906697768	122.2445772709097	69.88618793735422	1.5732592681705713	1.0032310853300104	1.011711305497616	1.043944166181521	82.77973521266551	-21.434627143571145
219	243.0	218.0		(0.0, 148.9340219926691, 70.32789070309897)	#009446	0.0	148.9340219926691	70.32789070309897	148.33250177312502	255.0	148.9340219926691	74.66178099396228	-76.42577958823415	29.300802333523368	60.235124958347214	121.74158494501833	71.11395201599467	0.4328696305552301	1.0015584310445693	1.003459115487939	1.0111541585168746	81.8500873735487	-20.97627363291328
220	244.0	219.0		(0.0, 149.35821392869045, 69.82939020326558)	#009545	0.0	149.35821392869045	69.82939020326558	148.05177768258727	255.00000000000003	149.35821392869045	74.74593278642826	-76.73319385361876	29.73785019587605	60.26692435854716	122.08089941352883	70.62467844051982	0.9716117734029233	1.002687294247533	1.007495419055835	1.0262364336866305	82.29412356450126	-21.183775918184768
221	245.0	220.0		(0.0, 149.1029656781073, 69.83072309230256)	#009545	0.0	149.1029656781073	69.83072309230256	148.1003356739627	254.99999999999997	149.1029656781073	74.69452756339642	-76.64881790504464	29.649957909130297	60.188063978673775	121.87354990336554	70.62344551816061	0.8431738134340535	1.0019977133958327	1.0063875754043758	1.0232033204553643	82.18370452987557	-21.14789765269338
222	246.0	221.0		(0.0, 149.2122625791403, 69.40919693435521)	#009545	0.0	149.2122625791403	69.40919693435521	147.91025177205182	255.00000000000003	149.2122625791403	74.7154368651729	-76.82673137875423	29.935439549540966	60.13764078640453	121.95786188270576	70.20722759080306	1.1780361439658096	1.002278203456513	1.0087235528445	1.0330551308118063	82.4528786360275	-21.28831312219688
223	247.0	222.0		(0.0, 149.05898033988672, 69.82205931356215)	#009545	0.0	149.05898033988672	69.82205931356215	148.10514032271766	255.00000000000003	149.05898033988672	74.68563987870714	-76.63725989823133	29.64002762013507	60.17269576807731	121.83772411862714	70.6144285238254	0.8270469149437959	1.0018784886008372	1.006235820494499	1.0228606317842996	82.16934247048242	-21.144347302472713
224	248.0	223.0		(0.0, 149.34188603798734, 70.13328890369877)	#009546	0.0	149.34188603798734	70.13328890369877	148.17693981145757	254.99999999999997	149.34188603798734	74.7434464568357	-76.62561283375302	29.553973232520292	60.32264245251583	122.07086507830722	70.92537487504165	0.7655082949721962	1.002653941113806	1.0060828962707304	1.0198909434151948	82.12747333247712	-21.09128485405068
225	249.0	224.0		(0.0, 149.5078307230923, 69.60213262245918)	#009545	0.0	149.5078307230923	69.60213262245918	147.93250318160443	255.0	149.5078307230923	74.7754414011818	-76.8587694331212	29.922535762644298	60.26785404865045	122.20003234921693	70.40118960346551	1.1961590045162729	1.0030831407100924	1.0091442077317676	1.0326098284056584	82.47804911150853	-21.271880435175333
226	250.0	225.0		(0.0, 149.52382539153615, 69.41752749083639)	#009545	0.0	149.52382539153615	69.41752749083639	147.85543801159295	255.0	149.52382539153615	74.77817293009606	-76.92613571345386	30.036782560578157	60.23589136954349	122.21106406531156	70.21859046984339	1.3264236134323963	1.0031197830962946	1.0100287169698876	1.0365524209501598	82.58231446500015	-21.32878818184333
227	251.0	226.0		(0.0, 149.42985671442852, 69.55381539486838)	#009545	0.0	149.42985671442852	69.55381539486838	147.9276780119481	255.0	149.42985671442852	74.75962606919428	-76.84945014623817	29.924411793719962	60.23401866044652	122.13617265244919	70.35257580806397	1.1892988848103077	1.002870984250911	1.009021846881502	1.0326745691797188	82.47004552550746	-21.27544392686323
228	252.0	227.0		(0.0, 149.67144285238254, 69.08730423192269)	#009545	0.0	149.67144285238254	69.08730423192269	147.69558557676038	255.0	149.67144285238254	74.80698786143884	-77.08562668989948	30.282162572470984	60.215608130623124	122.32747821726092	69.89314561812729	1.6194864947071932	1.0035063240686921	1.0121228097618056	1.0450203467297374	82.82030676253322	-21.44678561644122
229	253.0	228.0		(0.0, 149.74241919360213, 69.24425191602799)	#009545	0.0	149.74241919360213	69.24425191602799	147.74534522238565	255.0	149.74241919360213	74.8216661265489	-77.05602057996059	30.213534223556238	60.26900033322226	122.38680775074975	70.04923358880373	1.5499930311564238	1.0037032272228679	1.0117340859430577	1.0426520211252917	82.76767459520241	-21.410060965785735
230	254.0	229.0		(0.0, 149.38387204265246, 68.98533822059314)	#009544	0.0	149.38387204265246	68.98533822059314	147.707946223631	255.00000000000003	149.38387204265246	74.74887437463687	-77.02585206807345	30.244525800701826	60.106067977340885	122.09277179273576	69.78932355881373	1.5466555165966207	1.0027267544965621	1.0113379778704026	1.0437215229687242	82.75091073651126	-21.437663466539043
231	255.0	230.0		(0.0, 149.4631789403532, 69.42652449183605)	#009545	0.0	149.4631789403532	69.42652449183605	147.87035241082714	255.00000000000003	149.4631789403532	74.76599595609558	-76.90322648054793	30.01080433047514	60.2188903698767	122.16189052649116	70.22689103632122	1.290369999507404	1.002956433778713	1.009727922150232	1.0356559268848924	82.55152705844098	-21.317775925525602
232	256.0	231.0		(0.0, 149.05864711762746, 69.74675108297234)	#009545	0.0	149.05864711762746	69.74675108297234	148.07488962163976	255.0	149.05864711762746	74.68537409887409	-76.66251592141626	29.684182402271176	60.15753082305898	121.83665288237255	70.53987004331888	0.8769321331041147	1.0018749232688955	1.0065674283213661	1.0243843884059487	82.20883183875506	-21.166699819891
233	257.0	232.0		(0.0, 149.62045984671775, 69.3352215928024)	#009545	0.0	149.62045984671775	69.3352215928024	147.80444131658246	255.0	149.62045984671775	74.79739023381048	-76.98549389608678	30.118276275922227	60.24938687104299	122.288694985005	70.13807397534154	1.4290504962648436	1.0033775756683558	1.0108080810766422	1.0393647230921004	82.6672658085242	-21.366438432409055
234	258.0	233.0		(0.0, 149.52882372542487, 69.36087970676441)	#009545	0.0	149.52882372542487	69.36087970676441	147.83177636739643	254.99999999999997	149.52882372542487	74.77902923985377	-76.9468410414032	30.07190900420882	60.22611129623459	122.21452254581807	70.16255914695101	1.366566139057901	1.0031312701549475	1.0103005748453568	1.0377646147033124	82.61438166208343	-21.34625803393913
235	259.0	234.0		(0.0, 149.66677774075308, 69.18227257580807)	#009545	0.0	149.66677774075308	69.18227257580807	147.73452076143826	254.99999999999997	149.66677774075308	74.80629986183949	-77.05213167956248	30.224406097195722	60.233155614795066	122.32469779406864	69.98711762745751	1.5537976355480383	1.003497094824625	1.011683025259415	1.0430272033512356	82.76802353743163	-21.41805032841686
236	260.0	235.0		(0.0, 149.22259246917693, 69.68477174275242)	#009545	0.0	149.22259246917693	69.68477174275242	148.01912388319334	255.00000000000003	149.22259246917693	74.7182438199296	-76.73730401065288	29.77661129877509	60.19595801399534	121.9691832455848	70.48014995001665	0.9994259338173923	1.0023158576507298	1.0075493848061903	1.027574057480646	82.31197001203229	-21.20789972412962
237	261.0	236.0		(0.0, 149.1392869043652, 69.60679773408863)	#009545	0.0	149.1392869043652	69.60679773408863	148.0034050767818	255.00000000000003	149.1392869043652	74.70125609842309	-76.73618288970502	29.79407085499426	60.15453848717094	121.90067694101965	70.40212262579139	1.0100463423459176	1.002087974047197	1.0075346646549435	1.0281765769159814	82.31724255947034	-21.21951145794192
238	262.0	237.0		(0.0, 149.16327890703099, 69.58980339886705)	#009545	0.0	149.16327890703099	69.58980339886705	147.99206503454795	255.00000000000003	149.16327890703099	74.70604521561434	-76.74979381807717	29.812268705617196	60.158577140953014	121.91998739420194	70.38553815394869	1.0332289072128438	1.0021522181709817	1.0077133741194575	1.028804574474683	82.33651812223589	-21.2278881573786
239	263.0	238.0		(0.0, 149.49916694435188, 69.8330556481173)	#009545	0.0	149.49916694435188	69.8330556481173	148.02680058041176	254.99999999999997	149.49916694435188	74.77430638671471	-76.77825150101675	29.78375687717456	60.311352882372546	122.19544860713096	70.62971676107965	1.0399936724380148	1.0030679149373647	1.0080870192625657	1.027820647360042	82.35272962854373	-21.202228607061198
240	264.0	239.0		(0.0, 149.45551482839053, 69.16494501832723)	#009545	0.0	149.45551482839053	69.16494501832723	147.76676863255713	255.0	149.45551482839053	74.76376519590893	-76.98879967299987	30.162664837526897	60.16419860046651	122.15288361212929	69.96785071642786	1.4611895086215037	1.0029265090080628	1.010851485435683	1.040896547311323	82.68652626147919	-21.394247913546025
241	265.0	240.0		(0.0, 149.4098633788737, 69.48017327557481)	#009545	0.0	149.4098633788737	69.48017327557481	147.90184196851325	255.0	149.4098633788737	74.75540867029062	-76.86768016864114	29.960992339682125	60.21309230256581	122.11914725091636	70.2794701766078	1.2282665035717202	1.0028144095031242	1.0092612043634195	1.0339369431840013	82.50031100842588	-21.294523466249487
242	266.0	241.0		(0.0, 149.41952682439188, 69.18460513162279)	#009545	0.0	149.41952682439188	69.18460513162279	147.78135091256178	255.0	149.41952682439188	74.75657511018298	-76.97038573040516	30.13877201519626	60.15697434188604	122.12385594468512	69.98695434855047	1.4303258378339405	1.002830056835574	1.0106097131090113	1.0400720194918003	82.6606669345907	-21.38348384698702
243	267.0	242.0		(0.0, 149.42019326891037, 69.83338887037654)	#009545	0.0	149.42019326891037	69.83338887037654	148.04174750786112	255.0	149.42019326891037	74.75841759173443	-76.75220828442913	29.756637422292442	60.28693768743752	122.13129393535489	70.62925691436187	1.0000890104848703	1.0028547730010247	1.0077450757034385	1.0268847702714685	82.3186427683193	-21.191186236176968
244	268.0	243.0		(0.0, 149.29990003332222, 69.6094635121626)	#009545	0.0	149.29990003332222	69.6094635121626	147.97435101964294	255.0	149.29990003332222	74.73361369595693	-76.7880585153935	29.847315458405642	60.20486171276241	122.03118738420525	70.40636787737421	1.0878075588830203	1.0025220384933826	1.0082157839022605	1.0300140181418282	82.38487828865851	-21.24097258382857
245	269.0	244.0		(0.0, 149.37254248583807, 69.97534155281573)	#009545	0.0	149.37254248583807	69.97534155281573	148.10771259093352	255.00000000000003	149.37254248583807	74.74920131754517	-76.68880686725338	29.65703913688884	60.30055648117295	122.09409139620128	70.76931356214595	0.8833435563738282	1.0027311403071058	1.0069126245286826	1.0234476896304454	82.22355543936204	-21.142446525340944
246	270.0	245.0		(0.0, 149.20359880039987, 69.56781072975674)	#009545	0.0	149.20359880039987	69.56781072975674	147.97565660175093	255.0	149.20359880039987	74.71410976355321	-76.7704515001107	29.838984330817773	60.16667777407531	121.95250949350218	70.36416861046318	1.0678132062074916	1.0022604009101719	1.0079846064111408	1.0297265156287665	82.36544912416636	-21.24000824359953
247	271.0	246.0		(0.0, 149.3572142619127, 69.58847050983006)	#009545	0.0	149.3572142619127	69.58847050983006	147.9551828227593	254.99999999999997	149.3572142619127	74.74509700611762	-76.81394490160665	29.87922784591479	60.21843052315895	122.07752630789737	70.38615794735088	1.1302079624217327	1.002676082583339	1.0085556683019037	1.0311152966314332	82.42057017526118	-21.255130291676146
248	272.0	247.0		(0.0, 149.23458847050983, 69.36321226257914)	#009545	0.0	149.23458847050983	69.36321226257914	147.8875881148502	255.00000000000003	149.23458847050983	74.7198125176812	-76.8495554808591	29.970191536226377	60.13536487837388	121.97551061979341	70.16192602465846	1.219797951158672	1.0023369011141723	1.0090232299094033	1.0342544022670277	82.48676595869021	-21.305049056786164
249	273.0	248.0		(0.0, 149.60413195601467, 69.47217594135289)	#009545	0.0	149.60413195601467	69.47217594135289	147.86240260868402	254.99999999999997	149.60413195601467	74.79446748696898	-76.93406252694862	30.031920339879203	60.271716094635124	122.27688603132289	70.27349550149951	1.330090126168634	1.003338368168857	1.0101327948517353	1.036384628456855	82.58793020896752	-21.323645837907208
250	274.0	249.0		(0.0, 149.40886371209598, 69.57280906364545)	#009545	0.0	149.40886371209598	69.57280906364545	147.93922957517796	255.0	149.40886371209598	74.75545142468425	-76.83616890262817	29.906065609413936	60.231309563478845	122.11931984005334	70.37116961012995	1.1662684726011596	1.0028149830365014	1.0088474661288651	1.032041452709296	82.45101340716059	-21.266912756637126
251	275.0	250.0		(0.0, 149.35854715094968, 69.7577474175275)	#009545	0.0	149.35854715094968	69.7577474175275	148.02293490992247	255.0	149.35854715094968	74.74581116495237	-76.75740933502424	29.780073368862748	60.2526991002999	122.08040856047982	70.55375541486171	1.018920758866372	1.0026856627432619	1.0078133647239482	1.0276935315662483	82.3319661958787	-21.205084367396637
252	276.0	251.0		(0.0, 149.34288570476508, 69.80406531156281)	#009545	0.0	149.34288570476508	69.80406531156281	148.0444823262186	255.00000000000003	149.34288570476508	74.74278051472244	-76.73667872057078	29.747503925288665	60.25710763078973	122.06817756081306	70.59945351549483	0.9805811556010448	1.0026450077622404	1.007541174840442	1.0265695784425197	82.3008617867952	-21.189165770006593
253	277.0	252.0		(0.0, 149.3102299233589, 70.00133288903699)	#009546	0.0	149.3102299233589	70.00133288903699	148.1298875200857	255.0	149.3102299233589	74.73672589217726	-76.65957860117656	29.62053489421077	60.28643785404866	122.04374495834723	70.79442185938021	0.8349706774152511	1.002563787381797	1.0065288617436288	1.0221879488094505	82.1831313514466	-21.126059680705723
254	278.0	253.0		(0.0, 149.31556147950684, 69.85604798400533)	#009545	0.0	149.31556147950684	69.85604798400533	148.07050274941082	255.00000000000003	149.31556147950684	74.7374165715848	-76.71020858547806	29.707639643137583	60.259033655448185	122.04653193602134	70.65064311896035	0.9327119252449807	1.0025730525744372	1.007193625904859	1.0251938845548736	82.26177699511524	-21.169941131587727
255	279.0	254.0		(0.0, 149.35754748417193, 69.89503498833722)	#009545	0.0	149.35754748417193	69.89503498833722	148.07827371257991	255.0	149.35754748417193	74.74597153465403	-76.71089045767448	29.699063748369745	60.27984671776075	122.0810557980673	70.68966011329556	0.9282273206904486	1.0026878140397437	1.0072025787853502	1.0248979352645164	82.25931620393561	-21.164199396961312
256	280.0	255.0		(0.0, 149.0306564478507, 69.94268577140953)	#009545	0.0	149.0306564478507	69.94268577140953	148.15904624128825	255.0	149.0306564478507	74.68024871558947	-76.58731174589828	29.559510520888587	60.18804065311563	121.81599604798399	70.73356547817393	0.7330640898425083	1.0018061682677062	1.0055800086855722	1.02008203211293	82.09373290756079	-21.10451007146654
257	281.0	256.0		(0.0, 149.52215928023992, 69.90503165611463)	#009545	0.0	149.52215928023992	69.90503165611463	148.05137325167811	255.0	149.52215928023992	74.7791208844773	-76.76159822277212	29.74931871238342	60.332875708097305	122.21489268577142	70.70120293235588	1.0046067503715745	1.0031324995315327	1.0078683641968618	1.0266322057213497	82.32475281205075	-21.18407471751312
258	282.0	257.0		(0.0, 149.20626457847385, 69.72075974675109)	#009545	0.0	149.20626457847385	69.72075974675109	148.03666184274	255.0	149.20626457847385	74.71504985998125	-76.71981963572082	29.74986772317232	60.198093968677114	121.95630101966013	70.51561479506832	0.9674380760332917	1.002273011934058	1.0073198175646298	1.026651151773951	82.28599731718505	-21.1949434441642
259	283.0	258.0		(0.0, 149.28457180939688, 69.63478840386537)	#009545	0.0	149.28457180939688	69.63478840386537	147.98740187007675	255.0	149.28457180939688	74.73059401753501	-76.77449758078758	29.827176556297587	60.20517494168611	122.01900393868712	70.43128623792069	1.063384418149747	1.002481530694851	1.008037730848459	1.029319035991417	82.36494363564456	-21.231332668937586
260	284.0	259.0		(0.0, 149.47117627457513, 69.12762412529158)	#009545	0.0	149.47117627457513	69.12762412529158	147.74887808401496	255.00000000000003	149.47117627457513	74.76681813086802	-77.00650138945053	30.190074428001658	60.16158947017661	122.16521024991668	69.9310596467844	1.4938895860263963	1.0029674629299623	1.0110839063390469	1.041842436815519	82.71300895392288	-21.407453360062338
261	285.0	260.0		(0.0, 149.485838053982, 69.28357214261912)	#009545	0.0	149.485838053982	69.28357214261912	147.80875019783463	255.0	149.485838053982	74.77017851324221	-76.95878275306472	30.102899885372203	60.19732422525824	122.17877920693103	70.08559480173275	1.396824155412907	1.0030125411380308	1.010457367742804	1.0388340925287918	82.63678856503412	-21.36325746739358
262	286.0	261.0		(0.0, 149.50016661112963, 69.64045318227258)	#009545	0.0	149.50016661112963	69.64045318227258	147.94931461049816	255.00000000000003	149.50016661112963	74.77400051615422	-76.84336282542591	29.897363370150764	60.2731422859047	122.19421337220926	70.43905031656115	1.1670363899427834	1.0030638118040802	1.008941921264899	1.031741143341682	82.4545617101133	-21.259464401604152
263	287.0	262.0		(0.0, 149.29723425524824, 69.87604131956014)	#009545	0.0	149.29723425524824	69.87604131956014	148.08198356846808	255.00000000000003	149.29723425524824	74.733779265474	-76.69745717069176	29.68964367709006	60.25735088303899	122.0318554281906	70.67025324891702	0.9103884395142267	1.0025242595433432	1.0070262017258502	1.0245728539189767	82.24338805109302	-21.161458241680656
264	288.0	263.0		(0.0, 149.433188937021, 69.30889703432189)	#009545	0.0	149.433188937021	69.30889703432189	147.82871630887792	255.0	149.433188937021	74.75965173480363	-76.93299966218758	30.06999649168085	60.18606797734088	122.13627626791069	70.11013995334888	1.3539291208632163	1.002871328544967	1.010118839595554	1.0376986149749137	82.60079373729924	-21.348517240501174
265	289.0	264.0		(0.0, 149.27290903032323, 69.64545151616127)	#009545	0.0	149.27290903032323	69.64545151616127	147.99387456246876	254.99999999999997	149.27290903032323	74.72827362617205	-76.76707633937451	29.816920748923437	60.20369210263246	122.00964244585138	70.44172609130288	1.0505145686868975	1.0024504035572184	1.007940291052826	1.0289651138647367	82.35431241072283	-21.226551510196245
266	290.0	265.0		(0.0, 149.1342885704765, 70.01932689103631)	#009546	0.0	149.1342885704765	70.01932689103631	148.17031317031316	254.99999999999997	149.1342885704765	74.70133659024383	-76.59563440636052	29.549932742032702	60.235494835054986	121.90100147950685	70.81047650783071	0.7345707239697614	1.0020890538133187	1.0056892839792093	1.019751508367906	82.09804952111527	-21.09618272861117
267	291.0	266.0		(0.0, 149.4275241586138, 69.31322892369211)	#009545	0.0	149.4275241586138	69.31322892369211	147.8315106861241	255.0	149.4275241586138	74.75852319281549	-76.92968384694387	30.06550732325024	60.185178273908704	122.13172024991671	70.11437187604132	1.3482412518237206	1.002856189597999	1.0100753034347258	1.0375436963049325	82.59607125883865	-21.346454184267557
268	292.0	267.0		(0.0, 149.13728757080972, 69.4495168277241)	#009545	0.0	149.13728757080972	69.4495168277241	147.94050419942758	255.0	149.13728757080972	74.70043858024331	-76.78851870107961	29.886066516467324	60.12246251249583	121.89738078640453	70.24639453515495	1.1141972606159984	1.002077007362307	1.0082218260718534	1.0313512952941732	82.39935422157605	-21.26597138964324
269	293.0	268.0		(0.0, 149.28923692102632, 69.38153948683772)	#009545	0.0	149.28923692102632	69.38153948683772	147.88474544492732	255.00000000000003	149.28923692102632	74.73086614149572	-76.86131756272086	29.978022762892344	60.15597134288571	122.02010183938687	70.18061646117961	1.2344202390573509	1.0024851811307702	1.0091776642943044	1.0345246534812929	82.50056961166942	-21.307148136082596
270	294.0	269.0		(0.0, 148.87037654115295, 69.9453515494835)	#009445	0.0	148.87037654115295	69.9453515494835	148.19043781896318	254.99999999999997	148.87037654115295	74.64793429509817	-76.53360170048168	29.503176824257405	60.138887037654115	121.68581298900367	70.7346017994002	0.6515882218740454	1.0013726830245668	1.0048748037801474	1.0181379880227763	82.02334809047588	-21.08130787886989
271	295.0	270.0		(0.0, 148.98100633122291, 70.02332555814728)	#009446	0.0	148.98100633122291	70.02332555814728	148.20090719583442	254.99999999999997	148.98100633122291	74.67045166649835	-76.54380133395216	29.49523453724119	60.18877707430856	121.7765174941686	70.81290236587803	0.6550378313668814	1.0016747447068703	1.0050087234501295	1.0178639041784785	82.03000903973131	-21.0735691790969
272	296.0	271.0		(0.0, 149.45418193935356, 68.79140286571143)	#009544	0.0	149.45418193935356	68.79140286571143	147.61705372431507	254.99999999999997	149.45418193935356	74.76251351478605	-77.11424435149183	30.383469446993306	60.08907697434189	122.14783001999335	69.59803065644785	1.7116420419383023	1.002909718198027	1.0124985554008232	1.0485163898173493	82.8840267936951	-21.504734274125717
273	297.0	272.0		(0.0, 149.4545151616128, 69.09930023325558)	#009545	0.0	149.4545151616128	69.09930023325558	147.74060060689433	255.0	149.4545151616128	74.7633912170141	-77.0105862371348	30.201150215496476	60.15075974675108	122.15137367877374	69.90285238253914	1.5046914423448627	1.002921492228257	1.0111375397814042	1.0422246559935726	82.72085509063696	-21.413562923302884
274	298.0	273.0		(0.0, 149.2862379206931, 69.22392535821393)	#009545	0.0	149.2862379206931	69.22392535821393	147.8219585364547	255.0	149.2862379206931	74.72984698228979	-76.91343919008203	30.070071864983095	60.12351882705765	122.01599001332889	70.02454848383871	1.338525704843157	1.0024715095108103	1.009862013506984	1.0377012160650525	82.5826031922686	-21.353506351242807
275	299.0	274.0		(0.0, 149.5291569476841, 69.33388870376541)	#009545	0.0	149.5291569476841	69.33388870376541	147.82088394761297	255.0	149.5291569476841	74.77902522767978	-76.95603602633693	30.087953954249723	60.22081639453515	122.21450634121959	70.1358413862046	1.3846975117660063	1.0031312163332113	1.0104213036295215	1.0383183168774843	82.62878707835375	-21.354299686265236
276	300.0	275.0		(0.0, 149.33088970343218, 69.31122959013662)	#009545	0.0	149.33088970343218	69.31122959013662	147.84871759397691	255.00000000000003	149.33088970343218	74.73906734023998	-76.89866921447003	30.03373311007458	60.1548217260913	122.05319316561145	70.11142619126957	1.3019542734701193	1.0025951969867763	1.0096680859246518	1.0364471861336253	82.55562035066826	-21.33375012823695
277	301.0	276.0		(0.0, 149.24325224925025, 69.60113295568144)	#009545	0.0	149.24325224925025	69.60113295568144	147.98162003576857	254.99999999999997	149.24325224925025	74.72218442473853	-76.77225662921006	29.83289237103921	60.18563478840386	121.9850781706098	70.39755414861713	1.0652474153392357	1.002368719314586	1.0080083074876514	1.0295162855335802	82.36492490838134	-21.23560342891132
278	302.0	277.0		(0.0, 149.1789403532156, 69.58647117627457)	#009545	0.0	149.1789403532156	69.58647117627457	147.9877860822094	255.0	149.1789403532156	74.70919163079844	-76.75606338444268	29.819577225222126	60.16276574475175	121.93267533155615	70.38239586804397	1.0431880008835321	1.0021944260933384	1.0077956925930607	1.0290567873631564	82.34500866578112	-21.231048867260007
279	303.0	278.0		(0.0, 149.4475174941686, 69.74208597134289)	#009545	0.0	149.4475174941686	69.74208597134289	147.9999643248932	255.0	149.4475174941686	74.76367552992761	-76.79189392458674	29.819621684231336	60.27714761746085	122.15252158613795	70.53914028657114	1.0737512694575773	1.0029253061741847	1.0082661422543417	1.0290583216184828	82.37842441996364	-21.22205311660544
280	304.0	279.0		(0.0, 149.2749083638787, 69.58013995334889)	#009545	0.0	149.2749083638787	69.58013995334889	147.96724809922006	255.0	149.2749083638787	74.72850414559677	-76.78972417436091	29.85605684881243	60.19124958347217	122.01057244251915	70.37708763745418	1.0948968887274273	1.0024534958846485	1.0082376537566884	1.0303156785933214	82.38959806513168	-21.246218932118158
281	305.0	280.0		(0.0, 149.52515828057315, 69.33122292569143)	#009545	0.0	149.52515828057315	69.33122292569143	147.8205582483704	255.0	149.52515828057315	74.77821388835474	-76.95562328190397	30.0881649093246	60.219043652115964	122.21122948683774	70.13316227924025	1.3844936211692522	1.0031203325352278	1.0104158843565243	1.0383255968181082	82.62847948689986	-21.35454013921301
282	306.0	281.0		(0.0, 149.03532155948017, 70.18693768743752)	#009546	0.0	149.03532155948017	70.18693768743752	148.25649797095616	255.0	149.03532155948017	74.68183335774019	-76.50662419027387	29.417902813649288	60.238337220926354	121.82238238253915	70.97542152615796	0.5753103461098193	1.0018274256189923	1.0045205930847896	1.0151952300239226	81.96753351751603	-21.03247316633421
283	307.0	282.0		(0.0, 149.00233255581472, 70.00733088970343)	#009546	0.0	149.00233255581472	70.00733088970343	148.19043018543863	255.0	149.00233255581472	74.67470923328142	-76.55621407344142	29.51190239793895	60.19218927024325	121.79367289570142	70.79728090636453	0.6762501788862602	1.0017318582909631	1.005171700872876	1.0184391026480044	82.04758556108806	-21.081313521277036
284	308.0	283.0		(0.0, 149.34755081639454, 69.40953015661447)	#009545	0.0	149.34755081639454	69.40953015661447	147.8851028130801	254.99999999999997	149.34755081639454	74.74268041332952	-76.87102428381853	29.98140075012845	60.1796467844052	122.06777358880375	70.20891036321225	1.2444857341516276	1.0026436649414197	1.0093051120981664	1.0346412259151234	82.51084029012928	-21.306884249960778
285	309.0	284.0		(0.0, 149.18727090969676, 69.30723092302566)	#009545	0.0	149.18727090969676	69.30723092302566	147.8739186662825	255.00000000000003	149.18727090969676	74.71013378666119	-76.85288765775067	29.987090124083604	60.10950016661113	121.93647475174942	70.10603132289236	1.2341201544501517	1.0022070647437313	1.0090669808962336	1.034837563000662	82.49601151234378	-21.315142654143525
286	310.0	285.0		(0.0, 149.12962345884705, 70.17627457514162)	#009546	0.0	149.12962345884705	70.17627457514162	148.23433987728419	255.00000000000003	149.12962345884705	74.70081039409503	-76.54128526061609	29.456352899394346	60.26543818727091	121.8988798967011	70.96580806397867	0.6300163260407861	1.0020819950989108	1.0049756877815643	1.0165221207914141	82.01368834213386	-21.04885470340605
287	311.0	286.0		(0.0, 149.50316561146283, 68.83605464845051)	#009544	0.0	149.50316561146283	68.83605464845051	147.62592525726666	254.99999999999997	149.50316561146283	74.77248643749815	-77.11521743302418	30.373675790696097	60.11319226924358	122.18809900366544	69.64272575808064	1.705448978397683	1.0030435010343253	1.0125113318165695	1.0481784162636123	82.88134253727382	-21.498188638992016
288	312.0	287.0		(0.0, 149.1612795734755, 69.53582139286904)	#009545	0.0	149.1612795734755	69.53582139286904	147.97072601885918	255.0	149.1612795734755	74.70550010126276	-76.76732206998405	29.8433847809757	60.147160946351214	121.91778930689769	70.3320759746751	1.0682704530391387	1.0021449056763232	1.0079435174591695	1.029878372681208	82.36412661457676	-21.243650091501003
289	313.0	288.0		(0.0, 149.33188937020992, 69.29656781072975)	#009545	0.0	149.33188937020992	69.29656781072975	147.8426402168941	255.0	149.33188937020992	74.73922997325431	-76.90393641337579	30.042731857442373	60.152199266911026	122.0538494401866	70.09692102632455	1.3122582143132229	1.0025973786447075	1.009737243462639	1.036757727828655	82.56380062309832	-21.338237202888983
290	314.0	289.0		(0.0, 149.49683438853717, 69.37187604131957)	#009545	0.0	149.49683438853717	69.37187604131957	147.842145149786	255.00000000000003	149.49683438853717	74.77262320258164	-76.93265607657995	30.05451696145487	60.218393868710436	122.18865129956681	70.17312562479175	1.3434043669211888	1.0030453356841371	1.010114328367644	1.0371644251195737	82.59483979513315	-21.338602719168588
291	315.0	290.0		(0.0, 148.9723425524825, 69.71576141286238)	#009445	0.0	148.9723425524825	69.71576141286238	148.07867294761846	255.00000000000003	148.9723425524825	74.66789330582937	-76.64455183421708	29.672926617478225	60.12457847384205	121.76620963345552	70.50832722425858	0.85498586815041	1.0016404253045796	1.0063315625291092	1.0239959576226816	82.18801554919207	-21.163904409984042
292	316.0	291.0		(0.0, 149.02499166944352, 69.6597800733089)	#009545	0.0	149.02499166944352	69.6597800733089	148.04621397778294	255.0	149.02499166944352	74.67836053324123	-76.68074306879502	29.723850612609315	60.129703432189274	121.80838669443519	70.45343218927025	0.9183124071051706	1.0017808390440384	1.0068067480546434	1.0257533159659438	82.24015839493059	-21.187886427532693
293	317.0	292.0		(0.0, 149.27690769743418, 69.00099966677774)	#009545	0.0	149.27690769743418	69.00099966677774	147.73409527211035	254.99999999999997	149.27690769743418	74.72738078143374	-76.9855255475776	30.198766119848198	60.07604131956015	122.00604043985338	69.8037587470843	1.4839109041131786	1.002438426396168	1.0108084966560076	1.0421423821977354	82.69665421888611	-21.41836436998748
294	318.0	293.0		(0.0, 149.28757080973008, 69.80473175608131)	#009545	0.0	149.28757080973008	69.80473175608131	148.0551413801416	255.00000000000003	149.28757080973008	74.73164564355508	-76.71827755190286	29.72824208092595	60.24009330223259	122.02324682439186	70.5995601466178	0.9524621847995146	1.0024956378443548	1.0072995702335288	1.025904863060109	82.27674329816986	-21.181290754874688
295	319.0	294.0		(0.0, 149.32155948017328, 69.19593468843719)	#009545	0.0	149.32155948017328	69.19593468843719	147.80413019901187	255.0	149.32155948017328	74.73688518163274	-76.93445538033805	30.098664582175605	60.12887037654115	122.04438770743087	69.99719093635456	1.3746268164382116	1.0025659241872011	1.0101379529582903	1.0386879346048183	82.61259004715649	-21.366668108510577
296	320.0	295.0		(0.0, 149.24958347217594, 69.24791736087971)	#009545	0.0	149.24958347217594	69.24791736087971	147.83843642972283	255.0	149.24958347217594	74.72252871501853	-76.89332914295011	30.043389171233326	60.116954348550486	121.9864669743419	70.04793402199267	1.3044590200015198	1.0023733378332988	1.0095979715800827	1.036780411356758	82.55415979573797	-21.341340910907153
297	321.0	296.0		(0.0, 149.15328223925357, 68.92702432522492)	#009544	0.0	149.15328223925357	68.92702432522492	147.72732451760353	255.0	149.15328223925357	74.70228383486746	-76.9699459430061	30.200401214603588	60.022922359213595	121.90482075974674	69.72928690436521	1.4737998907500636	1.0021017607274376	1.0106039387658925	1.042198808395307	82.68274797073637	-21.423361617039316
298	322.0	297.0		(0.0, 149.0383205598134, 69.48850383205598)	#009545	0.0	149.0383205598134	69.48850383205598	147.97475316591544	255.0	149.0383205598134	74.68059569821781	-76.7428503233819	29.8292851893887	60.09958013995335	121.81739441852716	70.28400199933355	1.039533534306754	1.0018108229032132	1.0076222070671508	1.0293918037298084	82.33620911037185	-21.24067554754316
299	323.0	298.0		(0.0, 149.0106631122959, 69.217260913029)	#009545	0.0	149.0106631122959	69.217260913029	147.87072796026666	254.99999999999997	149.0106631122959	74.67430454918576	-76.82522248663376	29.97993552180873	60.03675774741753	121.79204219593468	70.01519493502165	1.2085978549953138	1.0017264296129633	1.0087037413154487	1.0345906617124168	82.46763816196379	-21.31749862665188
300	324.0	299.0		(0.0, 148.9396867710763, 69.84938353882039)	#009445	0.0	148.9396867710763	69.84938353882039	148.13865869592453	255.0	148.9396867710763	74.6616607323054	-76.58877498780592	29.583219104354463	60.141179606797735	121.74110047984006	70.64028657114295	0.749749555112758	1.0015568177817356	1.005599220834121	1.020900201953168	82.10363759730143	-21.119577611307523
301	325.0	300.0		(0.0, 149.27457514161947, 69.46551149616795)	#009545	0.0	149.27457514161947	69.46551149616795	147.92123632451063	254.99999999999997	149.27457514161947	74.72813501264227	-76.82821923680022	29.923491148225345	60.16822059313562	122.00908323225592	70.26360213262247	1.1711002424196315	1.0024485441112265	1.0087430881992827	1.0326427982230808	82.44992779618282	-21.280201165911297
302	326.0	301.0		(0.0, 149.19026991003, 69.99266911029657)	#009545	0.0	149.19026991003	69.99266911029657	148.14902170999733	255.0	149.19026991003	74.71254464452335	-76.62303166539996	29.584681419261514	60.24751749416861	121.94619734755082	70.78464511829391	0.7801849428624149	1.0022394054538744	1.0060490059142768	1.020950665615647	82.13612089864047	-21.11191889337973
303	327.0	302.0		(0.0, 149.23392202599135, 69.15561479506832)	#009545	0.0	149.23392202599135	69.15561479506832	147.80424739478084	255.00000000000003	149.23392202599135	74.71913118883485	-76.9193031174869	30.09260271522065	60.09363878707098	121.97276243918695	69.95639786737755	1.3588221999991847	1.0023277613556332	1.0099390060013842	1.038478742995998	82.5962706800733	-21.366581591187767
304	328.0	303.0		(0.0, 149.24125291569476, 68.865044985005)	#009544	0.0	149.24125291569476	68.865044985005	147.68606279012133	255.0	149.24125291569476	74.71984193987537	-77.01969177524603	30.267166012351154	60.037797400866374	121.97562929690102	69.6688070643119	1.5583525270002299	1.0023372958013366	1.0112570941420973	1.0445028239002938	82.75345466850992	-21.453813197733233
305	329.0	304.0		(0.0, 149.14828390536488, 69.7187604131956)	#009545	0.0	149.14828390536488	69.7187604131956	148.04675665893646	255.0	149.14828390536488	74.70336404873275	-76.7014295874776	29.731251980321538	60.17972009330224	121.9091762679107	70.51305564811729	0.9399678303604164	1.0021162513716428	1.0070783589672385	1.0260087329902197	82.26212156928703	-21.187485493719045
306	330.0	305.0		(0.0, 149.3102299233589, 69.80373208930357)	#009545	0.0	149.3102299233589	69.80373208930357	148.0504820567756	255.0	149.3102299233589	74.73620533219616	-76.7260606696229	29.736560116147093	60.24691769410197	122.04164446184606	70.59879706764411	0.9644550016195558	1.0025568042743624	1.007401761411233	1.0261919137629811	82.28700622467609	-21.18473314361211
307	331.0	306.0		(0.0, 149.24725091636122, 69.42085971342885)	#009545	0.0	149.24725091636122	69.42085971342885	147.9083973556066	254.99999999999997	149.24725091636122	74.72251468588915	-76.83428985301177	29.940499965799283	60.150819726757746	121.98641038320561	70.21912362545818	1.18745280078027	1.0023731496380452	1.0088227944869637	1.033229762922053	82.46175862433843	-21.289682557791746
308	332.0	307.0		(0.0, 149.23092302565811, 69.17827390869711)	#009545	0.0	149.23092302565811	69.17827390869711	147.81391651519957	255.0	149.23092302565811	74.71858686786398	-76.9106808764059	30.078181646980752	60.097240919693434	121.9705669176941	69.97880039986671	1.342117057446762	1.0023204595038648	1.009825797258794	1.0379810800666678	82.58298761888625	-21.35944345755893
309	333.0	308.0		(0.0, 149.02065978007332, 69.36187937354215)	#009545	0.0	149.02065978007332	69.36187937354215	147.9270858722169	255.0	149.02065978007332	74.67670142861449	-76.77973405220573	29.897939909364247	60.06878040653116	121.80170078307232	70.15846717760746	1.1159921231021583	1.001758582807919	1.0081064849391053	1.0317610393846854	82.39547543373601	-21.275881231009144
310	334.0	309.0		(0.0, 149.27224258580472, 68.97167610796402)	#009544	0.0	149.27224258580472	68.97167610796402	147.7231754195631	254.99999999999997	149.27224258580472	74.72636406734847	-76.99388426243392	30.21454245393258	60.068730423192264	122.0019387937354	69.77468177274243	1.501411055485109	1.0024247875765402	1.0109182453384749	1.0426868145867871	82.71019761503152	-21.42642386463266
311	335.0	310.0		(0.0, 149.05564811729423, 70.19893368877041)	#009546	0.0	149.05564811729423	70.19893368877041	148.25747346394942	254.99999999999997	149.05564811729423	74.6859621850339	-76.50928672327734	29.41782114614766	60.247037654115296	121.83902319560146	70.98750083305565	0.5778343564978792	1.0018828122134626	1.0045555517469977	1.015192411724514	81.96998936129853	-21.031751952579537
312	336.0	311.0		(0.0, 149.42652449183606, 69.43985338220592)	#009545	0.0	149.42652449183606	69.43985338220592	147.8825410488617	255.0	149.42652449183606	74.75865544041285	-76.88671938065822	29.990446804407036	60.210193268910366	122.13225413862047	70.23972009330224	1.263341609862384	1.002857963647511	1.00951118638458	1.0349534001449565	82.52874963700863	-21.308775889334026
313	337.0	312.0		(0.0, 149.13795401532823, 69.03432189270244)	#009545	0.0	149.13795401532823	69.03432189270244	147.77334140668464	255.0	149.13795401532823	74.69947819557807	-76.92872183458587	30.13161373758384	60.03963012329224	121.89350868377208	69.83535821392869	1.3938542851889848	1.0020641241796973	1.010062672355592	1.0398249913697295	82.61926161334317	-21.38939620916452
314	338.0	313.0		(0.0, 149.14395201599467, 69.02565811396201)	#009545	0.0	149.14395201599467	69.02565811396201	147.7687390662249	255.00000000000003	149.14395201599467	74.70066392864673	-76.93361199744348	30.13879069122598	60.03975674775075	121.89828936354549	69.82684105298233	1.4026161173440426	1.00208003032252	1.0101268794663618	1.0400726639910498	82.62643257035069	-21.392793444810007
315	339.0	314.0		(0.0, 149.68810396534488, 68.87870709763412)	#009544	0.0	149.68810396534488	68.87870709763412	147.6088901948737	255.0	149.68810396534488	74.80978835223672	-77.16131510616997	30.411386643073037	60.179053648783736	122.33879631789404	69.68680106631122	1.767362117000887	1.0035438915514434	1.0131165874066352	1.0494797965046077	82.93805511626213	-21.510757377648208
316	340.0	315.0		(0.0, 149.20659780073308, 69.87370876374541)	#009545	0.0	149.20659780073308	69.87370876374541	148.0981041563842	255.00000000000003	149.20659780073308	74.7155200979364	-76.66843952699142	29.660084784915064	60.22878707097634	121.95819757747418	70.66703765411529	0.8665058929554171	1.0022793199913038	1.0066452043812635	1.0235527932256316	82.20565825387138	-21.149546592197343
317	341.0	316.0		(0.0, 149.16294568477176, 69.02432522492502)	#009545	0.0	149.16294568477176	69.02432522492502	147.76466698537655	255.0	149.16294568477176	74.70448735831114	-76.94029222627458	30.146063573025028	60.04537820726425	121.91370565144953	69.8257114295235	1.4127367853878297	1.0021313201278919	1.0102145898770403	1.0403236470389472	82.63530551049833	-21.395799227441582
318	342.0	317.0		(0.0, 149.08930356547816, 69.31022992335888)	#009545	0.0	149.08930356547816	69.31022992335888	147.89344168862604	254.99999999999997	149.08930356547816	74.69040171654265	-76.8197047947815	29.95187365280696	60.079730089970006	121.85691796067975	70.10802065978007	1.1842119669824565	1.0019423667827922	1.008631294842342	1.0336222624442357	82.45230002899305	-21.300726611682844
319	343.0	318.0		(0.0, 149.23125624791737, 69.4425191602799)	#009545	0.0	149.23125624791737	69.4425191602799	147.9200969982784	254.99999999999997	149.23125624791737	74.71935037978652	-76.82174141979087	29.922267406568427	60.150193268910364	121.97364655448185	70.24040653115627	1.1650954232508026	1.0023307017160523	1.008658035425709	1.0326005675888728	82.4434475353827	-21.281042557484074
320	344.0	319.0		(0.0, 149.50083305564812, 69.02432522492502)	#009545	0.0	149.50083305564812	69.02432522492502	147.7019159615916	255.00000000000003	149.50083305564812	74.77251277246621	-77.05101151117466	30.26131253108342	60.150123292235925	122.18820535154948	69.82909030323226	1.577724339585798	1.0030438543075657	1.0116683176151398	1.0443008235639788	82.78046515331425	-21.442113838379253
321	345.0	320.0		(0.0, 149.1369543485505, 69.75241586137955)	#009545	0.0	149.1369543485505	69.75241586137955	148.0624273840379	255.0	149.1369543485505	74.7011700237364	-76.68636955332619	29.707591265697218	60.18293902032656	121.90032989336888	70.54626124625125	0.9119956771243997	1.0020868193891244	1.0068806229594383	1.0251922150766986	82.23952975351357	-21.17590762226277
322	346.0	321.0		(0.0, 149.31522825724758, 69.40386537820726)	#009545	0.0	149.31522825724758	69.40386537820726	147.88886285274327	255.0	149.31522825724758	74.73615826044094	-76.862326513578	29.973717261110487	60.1684938353882	122.04145452515827	70.20297900699767	1.232313845669992	1.0025561728252774	1.0091909116689486	1.0343760730437448	82.49994523349011	-21.30410776095278
323	347.0	322.0		(0.0, 149.40353215594803, 69.15728090636455)	#009545	0.0	149.40353215594803	69.15728090636455	147.7733517708984	255.0	149.40353215594803	74.75328418416514	-76.9743497936503	30.149473543759232	60.1465511496168	122.11057141952683	69.95974341886038	1.4407789326661733	1.0027859103572119	1.010661760669653	1.0404413232052536	82.66826042152496	-21.389388558725614
324	348.0	323.0		(0.0, 149.23058980339886, 69.35521492835721)	#009545	0.0	149.23058980339886	69.35521492835721	147.88511994212232	255.00000000000003	149.23058980339886	74.71898606800185	-76.85093759616845	29.97354695142431	60.13252582472509	121.97217709096967	70.15396867710763	1.2231900292003621	1.0023258146167278	1.0090413768777862	1.0343701957525548	82.48927279506962	-21.306871601605934
325	349.0	324.0		(0.0, 149.0973008997001, 69.27590803065645)	#009545	0.0	149.0973008997001	69.27590803065645	147.87813365337553	254.99999999999997	149.0973008997001	74.69192295880882	-76.83390377561466	29.974873875371657	60.07534488503832	121.86305015328223	70.0741219593469	1.2112049996483516	1.0019627736495593	1.0088177253481796	1.0344159871493952	82.47388576540365	-21.31203033053944
326	350.0	325.0		(0.0, 149.04531822725758, 69.57080973008998)	#009545	0.0	149.04531822725758	69.57080973008998	148.00657299037528	255.00000000000003	149.04531822725758	74.68222337329726	-76.71741098649998	29.783176675189218	60.11821059646785	121.82395423525492	70.36555481506166	0.9878093491179727	1.0018326575243155	1.0072881923587151	1.027800624916848	82.29580038700081	-21.2171713176481
327	351.0	326.0		(0.0, 149.3935354881706, 69.37887370876375)	#009545	0.0	149.3935354881706	69.37887370876375	147.86420716882654	255.0	149.3935354881706	74.75185577925342	-76.89643266743218	30.015170462507122	60.187770743085636	122.10480565811397	70.1790203265578	1.2876499912513357	1.0027667488670462	1.0096387203947947	1.035806599638168	82.54678561198062	-21.32231341385664
328	352.0	327.0		(0.0, 149.1896034655115, 69.24591802732422)	#009545	0.0	149.1896034655115	69.24591802732422	147.8488244832685	254.99999999999997	149.1896034655115	74.7104420662186	-76.87431995797638	30.02410116539531	60.097960679773415	121.93771796401201	70.04535488170609	1.2764442174283968	1.002211200192762	1.0093483838095338	1.036114793156594	82.52943547481237	-21.33367120852183
329	353.0	328.0		(0.0, 149.05264911696102, 69.8103965344885)	#009545	0.0	149.05264911696102	69.8103965344885	148.10163936625182	255.00000000000003	149.05264911696102	74.68433297658255	-76.63910409920382	29.64471894715599	60.16840053315561	121.83245665778074	70.60281906031322	0.8316459269298947	1.0018609570227792	1.0062600345788903	1.0230225268331852	82.17275484358832	-21.14693430715677
330	354.0	329.0		(0.0, 149.50749750083307, 69.2109296901033)	#009545	0.0	149.50749750083307	69.2109296901033	147.77556878967263	255.0	149.50749750083307	74.77434465525143	-76.99033999874305	30.15320023586039	60.18951016327891	122.19560315228259	70.0138953682106	1.4560247434508762	1.0030684282947353	1.0108717096835236	1.0405699292472557	82.68450844980543	-21.387752040521782
331	355.0	330.0		(0.0, 149.28390536487836, 68.97900699766744)	#009544	0.0	149.28390536487836	68.97900699766744	147.72395597331257	255.0	149.28390536487836	74.72873196793017	-76.9952345669871	30.214178978933106	60.07381206264578	122.0114915628124	69.78205598133954	1.502146882798446	1.002456552031659	1.0109359746363618	1.0426742712696093	82.71132182111688	-21.42584777877145
332	356.0	331.0		(0.0, 149.02999000333222, 69.33688770409863)	#009545	0.0	149.02999000333222	69.33688770409863	147.91527572505976	254.99999999999997	149.02999000333222	74.67851644250406	-76.79122775872472	29.91587831255398	60.06667444185271	121.80901499500166	70.13381872709097	1.137358176459799	1.0017829305054875	1.0082573955956844	1.0323800835588341	82.41269584174438	-21.2846030302592
333	357.0	332.0		(0.0, 149.31422859046984, 68.63578807064312)	#009544	0.0	149.31422859046984	68.63578807064312	147.58040759486892	255.0	149.31422859046984	74.73393349861752	-77.12093435247647	30.428154328713	60.01456847717427	122.03247773408863	69.44257247584137	1.7488736155250821	1.002526328520311	1.0125863941184237	1.0500584398765727	82.90664081514196	-21.531770905332664
334	358.0	333.0		(0.0, 149.24125291569476, 69.2535821392869)	#009545	0.0	149.24125291569476	69.2535821392869	147.8422677857339	255.0	149.24125291569476	74.7208658666053	-76.88868661758652	30.037199799117452	60.11550483172276	121.97975944685103	70.05345884705099	1.2965750298572072	1.002351031375756	1.0095370159127661	1.0365668196167663	82.54758325686785	-21.33851217506129
335	359.0	334.0		(0.0, 149.19993335554815, 69.12062645784738)	#009545	0.0	149.19993335554815	69.12062645784738	147.79651099164934	254.99999999999997	149.19993335554815	74.71219273389868	-76.91994949223735	30.101696739079607	60.076104631789406	121.94477811729423	69.9214195268244	1.3657890344579295	1.0022346847112344	1.009947492805691	1.0387925726289877	82.6001862979731	-21.37229276172261
336	360.0	335.0		(0.0, 149.3578807064312, 68.90003332222592)	#009544	0.0	149.3578807064312	68.90003332222592	147.67849931841963	255.0	149.3578807064312	74.74341785251569	-77.04609735690704	30.28620780205078	60.08094968343886	122.07074964011996	69.70461179606798	1.5914409428674514	1.0026535573981017	1.011603795500726	1.0451599453204248	82.78499562697941	-21.459394711146068
337	361.0	336.0		(0.0, 149.11462845718094, 69.75408197267578)	#009545	0.0	149.11462845718094	69.75408197267578	148.06729937675001	255.0	149.11462845718094	74.69667571696412	-76.67846482577868	29.698988837794737	60.17635121626125	121.88221004998334	70.54768743752084	0.8998055017953623	1.002026530031175	1.0067768350627921	1.0248953501428335	82.22905147224814	-21.172307965459662
338	362.0	337.0		(0.0, 149.17694101966012, 69.13895368210596)	#009545	0.0	149.17694101966012	69.13895368210596	147.80816654753394	255.00000000000003	149.17694101966012	74.70760917564559	-76.90622637369981	30.08300897303875	60.07264245251583	121.92629396201266	69.9393335554815	1.342237986514806	1.0021731980797686	1.0097673103009968	1.038147668365599	82.58059750277113	-21.363688340690484
339	363.0	338.0		(0.0, 149.24625124958348, 69.11462845718094)	#009545	0.0	149.24625124958348	69.11462845718094	147.7854731540028	255.0	149.24625124958348	74.72150636069442	-76.93716423160608	30.121051193472127	60.08926357880707	121.98234301566146	69.91594468510496	1.3924217318725838	1.0023596233520853	1.0101735197724209	1.039460483931281	82.62327132836666	-21.380440883076123
340	364.0	339.0		(0.0, 149.26924358547151, 69.19860046651117)	#009545	0.0	149.26924358547151	69.19860046651117	147.8149465238851	255.0	149.26924358547151	74.7263580730733	-76.91639988526123	30.079241311362214	60.1131856047984	122.00191461179608	69.99930689770078	1.3472019825344914	1.0024247071656962	1.0099008869941994	1.0380176484866634	82.58869976683597	-21.35868305113346
341	365.0	340.0		(0.0, 149.31922692435856, 69.10229923358881)	#009545	0.0	149.31922692435856	69.10229923358881	147.76693959255266	255.0	149.31922692435856	74.73616888462296	-76.96524722423464	30.15324192747859	60.10942019326891	122.04149739420195	69.9044685104965	1.4363753895924076	1.002556315344501	1.0105422452874913	1.0405713680014794	82.66115943431117	-21.39412172036839
342	366.0	341.0		(0.0, 149.20026657780738, 69.28323892035988)	#009545	0.0	149.20026657780738	69.28323892035988	147.86184254606366	255.0	149.20026657780738	74.71268847223241	-76.86524016136175	30.005694203712864	60.10873042319226	121.94677739753413	70.08240919693435	1.256590904846545	1.0022413348460308	1.0092291674308613	1.0354795792931983	82.51428258011184	-21.324059367007983
343	367.0	342.0		(0.0, 149.29423525491504, 68.6641119626791)	#009544	0.0	149.29423525491504	68.6641119626791	147.59548425112493	255.0	149.29423525491504	74.72998236944959	-77.10483338247903	30.40450447455676	60.01403532155948	122.01653623125625	69.47041319560147	1.720007022204966	1.0024733256763176	1.012374990777834	1.0492422967516781	82.88298512531505	-21.520648058307756
344	368.0	343.0		(0.0, 149.08763745418193, 69.51582805731422)	#009545	0.0	149.08763745418193	69.51582805731422	147.9764959366311	255.0	149.08763745418193	74.69060810765812	-76.74985478916268	29.83002293067989	60.12033322225924	121.85774992002665	70.3115461512829	1.0454052615762077	1.0019451354384423	1.0077141746607392	1.0294172627655716	82.34300503505108	-21.239388284728303
345	369.0	344.0		(0.0, 149.21192935688103, 69.68377207597467)	#009545	0.0	149.21192935688103	69.68377207597467	148.02072423149502	255.0	149.21192935688103	74.71609341684575	-76.73413601199735	29.773560298262947	60.19245251582805	121.96050990669777	70.47905364878373	0.994793921139052	1.0022870108390132	1.007507789455173	1.0274687691741902	82.30791287805813	-21.206717487609165
346	370.0	345.0		(0.0, 149.350883038987, 69.55714761746084)	#009545	0.0	149.350883038987	69.55714761746084	147.9437842758399	255.00000000000003	149.350883038987	74.74374003174795	-76.82241143091679	29.895517508339765	60.21020326557814	122.07204986004665	70.3550849716761	1.1478573261370804	1.0026578793058045	1.0086668325721093	1.0316774436919252	82.43436701493196	-21.26354888882711
347	371.0	346.0		(0.0, 149.35388203932024, 69.21992669110297)	#009545	0.0	149.35388203932024	69.21992669110297	147.80775126000924	255.0	149.35388203932024	74.74345550389873	-76.93696919642612	30.095509152923363	60.14368877040987	122.07090158947018	70.02126624458514	1.374401266692117	1.0026540624765987	1.0101709589895251	1.0385790425214552	82.61378153979828	-21.363994921580687
348	372.0	347.0		(0.0, 148.88737087637455, 69.79240253248918)	#009445	0.0	148.88737087637455	69.79240253248918	148.1255833003216	255.00000000000003	148.88737087637455	74.6509587142728	-76.59074092370571	29.598823597958468	60.113565478173946	121.69799333888704	70.58335221592803	0.7619582297338918	1.0014132544184318	1.0056250332799963	1.0214387042241857	82.11109519197312	-21.129240512196475
349	373.0	348.0		(0.0, 149.09763412195935, 68.98233922025992)	#009544	0.0	149.09763412195935	68.98233922025992	147.75993313099798	255.0	149.09763412195935	74.6912159702495	-76.93302998500478	30.14863035347295	60.016734421859375	121.86020022659113	69.78349216927691	1.4094475717746713	1.0019532896760617	1.0101192377296326	1.040412225184159	82.62948030130647	-21.399293447420973
350	374.0	349.0		(0.0, 149.33088970343218, 69.48450516494502)	#009545	0.0	149.33088970343218	69.48450516494502	147.91833838381586	255.00000000000003	149.33088970343218	74.73952378932252	-76.84030805652881	29.93150516919256	60.18947684105298	122.05503508497166	70.2829690103299	1.186269029437874	1.0026013200717185	1.0089018126037637	1.0329193575655589	82.46410094044346	-21.282341286939225
351	375.0	350.0		(0.0, 149.4068643785405, 69.39386871042986)	#009545	0.0	149.4068643785405	69.39386871042986	147.8677431585521	254.99999999999997	149.4068643785405	74.75457784571529	-76.89575457905129	30.01086797433077	60.19490169943353	122.11579344551816	70.19399866711098	1.284238187542416	1.0028032643181706	1.0096298171952387	1.0356581231984456	82.54458957953815	-21.31970254088274
352	376.0	351.0		(0.0, 149.1292902365878, 69.36521159613463)	#009545	0.0	149.1292902365878	69.36521159613463	147.90808357744726	255.0	149.1292902365878	74.69860485218241	-76.8143048654401	29.93307011530235	60.10312229256914	121.88998758747083	70.16285238253917	1.1668091868049364	1.0020524086214897	1.0085603945734822	1.0329733629729452	82.4404398246903	-21.28991427354123
353	377.0	352.0		(0.0, 149.23025658113963, 69.51182939020326)	#009545	0.0	149.23025658113963	69.51182939020326	147.94815112540195	255.0	149.23025658113963	74.71933169610057	-76.79806495100361	29.88106553834049	60.16374541819394	121.9735711929357	70.30901366211263	1.1183148519682036	1.0023304510817526	1.0083471669130797	1.031178714360312	82.4064369932663	-21.2603237118861
354	378.0	353.0		(0.0, 149.37820726424525, 69.16327890703099)	#009545	0.0	149.37820726424525	69.16327890703099	147.780469523784	255.00000000000003	149.37820726424525	74.74820280397705	-76.96402945715452	30.137291096660167	60.13990003332222	122.09006123625458	69.96542819060312	1.4243245236963968	1.002717745640258	1.0105262561869066	1.040020913828578	82.65420827112544	-21.38413446721577
355	379.0	354.0		(0.0, 148.9836721092969, 69.60013328890369)	#009445	0.0	148.9836721092969	69.60013328890369	148.0299709237307	255.00000000000003	148.9836721092969	74.66987267574711	-76.68724899671858	29.744848796916102	60.10496501166278	121.77418463845385	70.39396867710762	0.9379155291252169	1.0016669777736324	1.0068921699203381	1.0264779514602702	82.25381564788418	-21.199886491845927
356	380.0	355.0		(0.0, 149.02799066977673, 69.64078640453182)	#009545	0.0	149.02799066977673	69.64078640453182	148.03800256242272	255.0	149.02799066977673	74.67891500577124	-76.68812997903545	29.73605425460626	60.12683438853715	121.81062117960678	70.43465844718428	0.9324816900778362	1.0017882770749804	1.0069037370870875	1.026174456766588	82.25145714401857	-21.193952948056467
357	381.0	356.0		(0.0, 149.0446517827391, 68.92235921359547)	#009544	0.0	149.0446517827391	68.92235921359547	147.74565543514956	255.00000000000003	149.0446517827391	74.68037867304973	-76.93588595797429	30.166074922256758	59.988313895368215	121.81651978673777	69.7235821392869	1.4244561953094925	1.0018079115959293	1.0101567362298152	1.0410142274115552	82.63850570014945	-21.40983199881463
358	382.0	357.0		(0.0, 149.1399533488837, 69.28823725424859)	#009545	0.0	149.1399533488837	69.28823725424859	147.87512093107432	255.00000000000003	149.1399533488837	74.70055050745681	-76.84375423676354	29.982154493242994	60.091032989003665	121.89783206264578	70.08675441519493	1.223731688118407	1.0020785088218604	1.0089470604375286	1.034667237164783	82.48570878192662	-21.3142549125613
359	383.0	358.0		(0.0, 149.11062979006996, 69.01899366877707)	#009545	0.0	149.11062979006996	69.01899366877707	147.77226295641603	255.0	149.11062979006996	74.6939316389985	-76.92492755725449	30.131360355835145	60.028093968677105	121.87114754415194	69.81991002999	1.3909591717393093	1.001989719304384	1.0100128540587374	1.039816247308527	82.61563627172549	-21.390192275742244
360	384.0	359.0		(0.0, 149.2805731422859, 69.00166611129623)	#009545	0.0	149.2805731422859	69.00166611129623	147.73368214986462	255.0	149.2805731422859	74.7281206606416	-76.98650222576443	30.199621982162906	60.07731089636788	122.00902533155616	69.80445518160613	1.4852478316630635	1.0024483515847815	1.010821320295292	1.0421719175233821	82.69787598737447	-21.418669283380392
361	385.0	360.0		(0.0, 149.2435854715095, 69.67310896367877)	#009545	0.0	149.2435854715095	69.67310896367877	148.01049388228992	255.0	149.2435854715095	74.7224412078092	-76.74812984712365	29.7906379337292	60.2001332889037	121.98611398533824	70.46881372875708	1.0175940500434644	1.0023721639584982	1.0076915264284008	1.0280581087398029	82.32713734564987	-21.214274918025254
362	386.0	361.0		(0.0, 149.30123292235922, 69.29323558813729)	#009545	0.0	149.30123292235922	69.29323558813729	147.8470180983053	255.00000000000003	149.30123292235922	74.73304894227836	-76.89500307750352	30.03424216279158	60.142029323558816	122.02890872042653	70.09331556147951	1.2994161782199662	1.0025144625448759	1.0096199500917236	1.0364647532557074	82.55239064123148	-21.33500491562804
363	387.0	362.0		(0.0, 149.13728757080972, 68.53482172609131)	#009544	0.0	149.13728757080972	68.53482172609131	147.57250966907304	255.0	149.13728757080972	74.69802692666462	-77.09708825921624	30.427806832154445	59.93952349216927	121.88765757747417	69.3408463845385	1.73209882247286	1.0020446559779397	1.0122732984617007	1.0500464479663767	82.88433173202449	-21.537597430615186
364	388.0	363.0		(0.0, 149.2392535821393, 68.92702432522492)	#009544	0.0	149.2392535821393	68.92702432522492	147.71135180756787	254.99999999999997	149.2392535821393	74.71960259474952	-76.99813075977214	30.22974256542885	60.04957347550817	121.9746638787071	69.73014661779406	1.5155038391014053	1.0023340850805964	1.0109740012167385	1.0432113618593986	82.71970427939807	-21.435150088369554
365	389.0	364.0		(0.0, 149.2812395868044, 68.92369210263246)	#009544	0.0	149.2812395868044	68.92369210263246	147.70221856145076	255.00000000000003	149.2812395868044	74.7280494110185	-77.01301381299919	30.246042698538634	60.06192269243586	122.00873788737087	69.72726757747418	1.5381642643495763	1.002447395799107	1.0111694134913327	1.0437738702573163	82.73951532057113	-21.44189051966671
366	390.0	365.0		(0.0, 149.24891702765746, 69.10963012329223)	#009545	0.0	149.24891702765746	69.10963012329223	147.7829674745923	254.99999999999997	149.24891702765746	74.72203007647097	-76.93972354785717	30.124917717200027	60.089090303232254	121.9844555614795	69.91102299233589	1.3970872969684551	1.0023666487932748	1.0102071232140268	1.039593915483836	82.62706413209148	-21.382290534783262
367	391.0	366.0		(0.0, 149.0469843385538, 69.4815061646118)	#009545	0.0	149.0469843385538	69.4815061646118	147.970310089651	255.00000000000003	149.0469843385538	74.68232367765923	-76.7480576049525	29.836369403358386	60.10086637787404	121.82435848717095	70.27716094635122	1.048470307356102	1.0018340030678863	1.0076905778994418	1.0296362759573514	82.34362929399438	-21.24395730421964
368	392.0	367.0		(0.0, 149.50316561146283, 68.25124958347217)	#009544	0.0	149.50316561146283	68.25124958347217	147.39122585304207	254.99999999999997	149.50316561146283	74.77094702210789	-77.31245646937317	30.721512875512257	59.99623125624791	122.18188252582472	69.06376874375208	2.101160517429426	1.0030228503822451	1.0151010510189225	1.0601820778287374	83.19271169212473	-21.67130013808809
369	393.0	368.0		(0.0, 149.27657447517495, 68.7727424191936)	#009544	0.0	149.27657447517495	68.7727424191936	147.64241180948216	255.0	149.27657447517495	74.7267122320269	-77.06240021450228	30.333974456700872	60.03028657114295	122.00334335554817	69.57778073975342	1.6379056960940734	1.0024294580687845	1.0118178495954382	1.0468083456248976	82.8176523040825	-21.48602400517623
370	394.0	369.0		(0.0, 149.13028990336554, 68.98533822059314)	#009544	0.0	149.13028990336554	68.98533822059314	147.75506100013408	254.99999999999997	149.13028990336554	74.69780470593052	-76.94273154519487	30.158003405213172	60.027457514161945	121.88676166277907	69.78678773742087	1.4232333881278503	1.0020416749741807	1.010246617771546	1.040735683911918	82.6419331031455	-21.40288968141894
371	395.0	370.0		(0.0, 149.24458513828725, 69.5894701766078)	#009545	0.0	149.24458513828725	69.5894701766078	147.9766814101004	255.0	149.24458513828725	74.72242213136053	-76.77662203996377	29.840215131132865	60.18371542819061	121.98603703432191	70.3860213262246	1.0736668054773262	1.0023719080554412	1.0080656246813686	1.0297689898532858	82.37164640177917	-21.23925128802201
372	396.0	371.0		(0.0, 149.161946017994, 69.50683105631457)	#009545	0.0	149.161946017994	69.50683105631457	147.95893976118938	255.0	149.161946017994	74.70555794693222	-76.77730819144668	29.860696000752117	60.141569476841056	121.91802255914696	70.30338220593136	1.0879701362187946	1.002145681653231	1.0080746337482547	1.030475773109588	82.37970756669216	-21.252355470930098
373	397.0	372.0		(0.0, 149.05564811729423, 69.12962345884705)	#009545	0.0	149.05564811729423	69.12962345884705	147.82703949780466	254.99999999999997	149.05564811729423	74.68314196564329	-76.86956018483559	30.047115200681173	60.03317560813062	121.82765642785738	69.92888370543152	1.2895731077081918	1.001844980079398	1.0092858886963467	1.0369089945309682	82.5333775807889	-21.349755202014354
374	398.0	373.0		(0.0, 149.13395534821726, 69.10996334555148)	#009545	0.0	149.13395534821726	69.10996334555148	147.8045183677391	255.0	149.13395534821726	74.69887189671536	-76.90189692989135	30.085483427750948	60.053518827057644	121.89106423525492	69.91020326557813	1.3408588303733442	1.002055990918883	1.0097104653479194	1.0382330604017562	82.57746705062532	-21.36638155095472
375	399.0	374.0		(0.0, 149.22692435854714, 68.89670109963346)	#009544	0.0	149.22692435854714	68.89670109963346	147.70144921063797	255.0	149.22692435854714	74.71703938505203	-77.00431785770473	30.24350824446429	60.039686771076305	121.9643252815728	69.7000033322226	1.530003386282177	1.0022997006304954	1.0110552368920869	1.04368640767702	82.73049473841797	-21.44245830021236
376	400.0	375.0		(0.0, 149.08330556481172, 69.14761746084639)	#009545	0.0	149.08330556481172	69.14761746084639	147.82911897433837	255.0	149.08330556481172	74.6887640320587	-76.87257154920579	30.045917797233777	60.045348217260916	121.85031661446185	69.94697434188603	1.2908468271955582	1.0019203978894649	1.0093254274625014	1.0368676728135122	82.53574639431022	-21.34821995837906
377	401.0	376.0		(0.0, 149.0866377874042, 69.03232255914695)	#009545	0.0	149.0866377874042	69.03232255914695	147.7820964710142	255.0	149.0866377874042	74.68913157596167	-76.91255792079521	30.115276719517837	60.02332222592469	121.85179812729089	69.83286571142952	1.370327726303573	1.0019253283463851	1.009850442572362	1.0392612100927812	82.5982533581238	-21.38293349210097
378	402.0	377.0		(0.0, 149.16594468510496, 68.88370543152283)	#009544	0.0	149.16594468510496	68.88370543152283	147.7075463479036	255.0	149.16594468510496	74.70472087615504	-76.98871309221755	30.23040071012111	60.01818393868711	121.91464725091636	69.68652782405864	1.5092346719291885	1.002134452677936	1.0108503486428924	1.0432340740614368	82.71117863197381	-21.437958579862578
379	403.0	378.0		(0.0, 148.8700433188937, 69.42252582472508)	#009445	0.0	148.8700433188937	69.42252582472508	147.9797832836048	255.0	148.8700433188937	74.64648702676583	-76.70974630901972	29.810692221616407	60.034218593802066	121.67998464178606	70.21700099966677	1.00195786172084	1.0013532684890314	1.0071875562837378	1.0287501709011875	82.29861815076913	-21.236960131636643
380	404.0	379.0		(0.0, 149.18127290903033, 69.39020326557814)	#009545	0.0	149.18127290903033	69.39020326557814	147.90841045091167	255.0	149.18127290903033	74.70914417816705	-76.82295511995407	29.936068153993077	60.12423525491503	121.93248397200934	70.18811396201265	1.1755306561838221	1.0021937895349493	1.0086739711282795	1.0330768235968222	82.44958829419949	-21.289672887297144
381	405.0	380.0		(0.0, 149.14095301566144, 69.25424858380539)	#009545	0.0	149.14095301566144	69.25424858380539	147.86126031119016	255.0	149.14095301566144	74.70066232364746	-76.85554098352104	30.00257249636993	60.084545151616126	121.89828289236921	70.05311562812395	1.2470750286861012	1.002080008792086	1.009101818668841	1.0353718509339012	82.50411223854006	-21.324489266492385
382	406.0	381.0		(0.0, 148.86737754081972, 69.69776741086305)	#009445	0.0	148.86737754081972	69.69776741086305	148.09121859827957	255.00000000000003	148.86737754081972	74.64667578383802	-76.61605277002381	29.647640377680816	60.088440519826726	121.68074478173942	70.48946351216262	0.8155133685099802	1.0013558005909255	1.0059573740562968	1.0231233437524752	82.15231050934212	-21.15463447272034
383	407.0	382.0		(0.0, 149.02899033655447, 68.98667110963012)	#009544	0.0	149.02899033655447	68.98667110963012	147.77446359416504	255.0	149.02899033655447	74.67739111260104	-76.90904131045507	30.1226227357446	59.996321226257905	121.80448006331223	69.78709430189937	1.3733428745660847	1.0017678346473782	1.0098042700017915	1.0395147169685204	82.59765756831898	-21.38856785483199
384	408.0	383.0		(0.0, 148.9610129956681, 69.34221926024658)	#009445	0.0	148.9610129956681	69.34221926024658	147.93034950518083	254.99999999999997	148.9610129956681	74.66462315351731	-76.76675592365395	29.889167298043407	60.04635788070643	121.75303474841719	70.1384071976008	1.1002224284742659	1.0015965574973114	1.0079360840420857	1.0314583015170615	82.38019869369268	-21.27347097839774
385	409.0	384.0		(0.0, 149.13728757080972, 69.5184938353882)	#009545	0.0	149.13728757080972	69.5184938353882	147.96825460663462	255.0	149.13728757080972	74.70062043744416	-76.7652757490021	29.845404634927753	60.136257914028654	121.89811401199599	70.31468177274242	1.068033213052746	1.0020794469051406	1.007916649569125	1.029948076701595	82.36295125020047	-21.24547551448938
386	410.0	385.0		(0.0, 149.02265911362878, 69.17494168610463)	#009545	0.0	149.02265911362878	69.17494168610463	147.85144571874505	255.0	149.02265911362878	74.67661137619507	-76.8434387175963	30.00904863516707	60.03201266244585	121.80133789403531	69.97341886037988	1.242980900700208	1.0017573747901258	1.008942917717805	1.0355953388302843	82.49519424750027	-21.33173585992735
387	411.0	386.0		(0.0, 149.10763078973676, 69.33455514828391)	#009545	0.0	149.10763078973676	69.33455514828391	147.89980155182894	255.0	149.10763078973676	74.69415936476248	-76.81752418611399	29.943769919856187	60.090276574475176	121.8720655748084	70.13228590469845	1.1768062406248174	1.0019927741559538	1.008602663774965	1.033342607191816	82.44732487532565	-21.2960302171456
388	412.0	387.0		(0.0, 148.93568810396533, 68.94501832722426)	#009444	0.0	148.93568810396533	68.94501832722426	147.77508300593348	255.0	148.93568810396533	74.65846782530114	-76.892468773058	30.115424106736377	59.959066977674105	121.72823856047982	69.74492502499167	1.3566621609608276	1.0015139861898945	1.0095866750514038	1.0392662963425447	82.57960113214581	-21.388110628390454
389	413.0	388.0		(0.0, 149.04231922692435, 69.42919026991002)	#009545	0.0	149.04231922692435	69.42919026991002	147.9501247551847	255.0	149.04231922692435	74.68124530814995	-76.76415937973869	29.86562476723096	60.08895701432856	121.82001243252249	70.22532155948016	1.0813058661826527	1.0018195371649916	1.007901991806788	1.0306458620602148	82.36924005971503	-21.258866054555618
390	414.0	389.0		(0.0, 149.09063645451516, 69.10563145618127)	#009545	0.0	149.09063645451516	69.10563145618127	147.81085375965813	255.0	149.09063645451516	74.69013080295987	-76.88914009273701	30.073255906320774	60.039223592135954	121.85582591802732	69.9054815061646	1.32274286178515	1.0019387325836169	1.0095429699740248	1.0378110955353426	82.56113241112669	-21.36170452998933
391	415.0	390.0		(0.0, 149.02399200266578, 69.67444185271576)	#009545	0.0	149.02399200266578	69.67444185271576	148.05230523611368	255.0	149.02399200266578	74.6781976818125	-76.67547378966843	29.71488092176482	60.13232589136955	121.80773041986005	70.46793735421525	0.9080262710907064	1.0017786544561638	1.0067375632036661	1.0254437769951408	82.23200367901049	-21.183386153506557
392	416.0	391.0		(0.0, 149.21726091302898, 69.68377207597467)	#009545	0.0	149.21726091302898	69.68377207597467	148.01972304662115	255.0	149.21726091302898	74.71716731380876	-76.7358883409519	29.775379913115607	60.194105298233914	121.96484126291236	70.47910696434522	0.9974414268898892	1.0023014167444584	1.0075307972736376	1.0275315630562218	82.31020476493426	-21.2074571006589
393	417.0	392.0		(0.0, 148.99533488837054, 68.94568477174275)	#009444	0.0	148.99533488837054	68.94568477174275	147.76423227884194	255.0	148.99533488837054	74.67049763048323	-76.91182715275447	30.135407494855436	59.97769076974342	121.77670269243585	69.74618127290903	1.3848866697239794	1.001675361295652	1.0098408476967096	1.0399559117929285	82.60491475000849	-21.39612010131886
394	418.0	393.0		(0.0, 148.70709763412196, 69.65744751749416)	#009445	0.0	148.70709763412196	69.65744751749416	148.10522777690636	255.0	148.70709763412196	74.61422386228286	-76.57683354783428	29.616557991203685	60.03068977007664	121.55010478507164	70.44794401866044	0.7647326084942478	1.0009204708250872	1.0054424315039217	1.022050708130241	82.10451841073699	-21.144282678486366
395	419.0	394.0		(0.0, 148.82072642452516, 69.06997667444185)	#009445	0.0	148.82072642452516	69.06997667444185	147.8469182353323	254.99999999999997	148.82072642452516	74.63560619347847	-76.81250588522032	30.002133701260437	59.94842052649117	121.63617199933357	69.86748417194268	1.216774952243738	1.0012073063894047	1.0085367742308458	1.0353567083622184	82.46386534110145	-21.335078647176072
396	420.0	395.0		(0.0, 149.21626124625124, 68.76874375208264)	#009544	0.0	149.21626124625124	68.76874375208264	147.65197700749	255.00000000000003	149.21626124625124	74.71455430691564	-77.04399314070571	30.315768271540257	60.01078973675441	121.95430238253914	69.57321892702433	1.6114045038978542	1.0022663642845608	1.0115761674550645	1.0461800604460028	82.79385656532033	-21.478966036285996
397	421.0	396.0		(0.0, 148.71576141286238, 69.89236921026324)	#009445	0.0	148.71576141286238	69.89236921026324	148.19837058812988	255.00000000000003	148.71576141286238	74.61659337860645	-76.50046793044646	29.48141180189692	60.080359880039985	121.5596404565145	70.68060313228922	0.6109207836581441	1.0009522569547482	1.0044397623091743	1.0173868893798277	81.98460364855279	-21.075444201324466
398	422.0	397.0		(0.0, 149.03432189270242, 69.24358547150949)	#009545	0.0	149.03432189270242	69.24358547150949	147.87690161251376	255.0	149.03432189270242	74.67914360323067	-76.82411612214712	29.972460927228784	60.04935688103965	121.8115424191936	70.04149283572141	1.2023242692914071	1.0017913436200019	1.0086892149143423	1.0343327176702464	82.46389047324533	-21.31294006710874
399	423.0	398.0		(0.0, 148.91502832389205, 69.19293568810397)	#009445	0.0	148.91502832389205	69.19293568810397	147.87882585132047	255.0	148.91502832389205	74.6549552356117	-76.80200127124482	29.96163849026896	60.00224591802733	121.71408991669445	69.99015661446184	1.1787747873962107	1.001466866180548	1.0083988502122072	1.033959241476228	82.43935456012412	-21.311519211374875
400	424.0	399.0		(0.0, 149.1406197934022, 69.04865044985004)	#009545	0.0	149.1406197934022	69.04865044985004	147.77860942733108	254.99999999999997	149.1406197934022	74.70005312149445	-76.92476332409642	30.124041567480052	60.0433222259247	121.89582667444186	69.84957014328558	1.385472989989877	1.002071836584774	1.0100106977018064	1.0395636800512786	82.61281433789503	-21.385507540401772
401	425.0	400.0		(0.0, 149.04531822725758, 69.55981339553482)	#009545	0.0	149.04531822725758	69.55981339553482	148.00214628257152	255.00000000000003	149.04531822725758	74.68219436985396	-76.72111685443961	29.78965405759468	60.11601132955681	121.8238373442186	70.35466844385205	0.9951710993340701	1.0018322684545293	1.0073368498534094	1.028024155729453	82.30159937852815	-21.22044132348775
402	426.0	401.0		(0.0, 149.1329556814395, 69.32289236921027)	#009545	0.0	149.1329556814395	69.32289236921027	147.89037153556714	255.0	149.1329556814395	74.6992318665413	-76.82977381765605	29.95930177443975	60.0957947350883	121.89251554148616	70.12099300233255	1.1970222609054912	1.0020608197725387	1.0087634996146315	1.0338786027312175	82.46437962953542	-21.30299370988216
403	427.0	402.0		(0.0, 149.11962679106963, 69.35554815061646)	#009545	0.0	149.11962679106963	69.35554815061646	147.9060039150138	255.0	149.11962679106963	74.69663211861901	-76.81438793023892	29.93547410297408	60.09819393535488	121.88203428190603	70.15318893702099	1.1685683483571994	1.0020259451765205	1.0085614852019325	1.0330563232312897	82.44139010756106	-21.291450035954224
404	428.0	403.0		(0.0, 149.25324891702766, 69.01232922359213)	#009545	0.0	149.25324891702766	69.01232922359213	147.74304602050864	255.0	149.25324891702766	74.72264609842352	-76.97395014616987	30.183984954386055	60.070973008997	121.98694047984006	69.81473842052648	1.464747888013464	1.0023749124855155	1.010656513357694	1.0416322925164139	82.68048106313636	-21.411757992052095
405	429.0	404.0		(0.0, 149.3132289236921, 68.838053982006)	#009544	0.0	149.3132289236921	68.838053982006	147.661870744428	255.00000000000003	149.3132289236921	74.7342650980179	-77.0523744154571	30.30772864937834	60.05471176274575	122.03381569143617	69.64280573142287	1.6115427462155334	1.0025307767958644	1.0116862123455974	1.0459026176207382	82.79871266477599	-21.471665436111028
406	430.0	405.0		(0.0, 149.1306231256248, 69.0099966677774)	#009545	0.0	149.1306231256248	69.0099966677774	147.76491986209086	255.0	149.1306231256248	74.69793686782319	-76.93452232369097	30.143513746883933	60.03249250249917	121.88729449183606	69.81120293235587	1.4067302508239101	1.0020434478739977	1.0101388319145546	1.0402356539772994	82.62900305693567	-21.39561256906316
407	431.0	406.0		(0.0, 149.09996667777406, 69.08930356547818)	#009545	0.0	149.09996667777406	69.08930356547818	147.80254285963318	255.00000000000003	149.09996667777406	74.6919681256575	-76.89771023977876	30.08610241952252	60.03885038320559	121.86323222592469	69.88941019660113	1.3382939183839493	1.0019633795450724	1.0096554947296303	1.0382544214585896	82.57379365706151	-21.367839925491566
408	432.0	407.0		(0.0, 149.34388537154283, 68.46551149616795)	#009544	0.0	149.34388537154283	68.46551149616795	147.50652080297917	255.0	149.34388537154283	74.73945583422451	-77.18809921556152	30.539542548035303	59.989706764411864	122.05476086304566	69.2742952349217	1.8786992717710285	1.0026004084808022	1.0134682587780492	1.053902384485853	83.01003746267452	-21.586274180971333
409	433.0	408.0		(0.0, 149.16094635121627, 69.19793402199267)	#009545	0.0	149.16094635121627	69.19793402199267	147.8348732887729	255.00000000000003	149.16094635121627	74.70454221702272	-76.88109073662946	30.04267630433941	60.07948017327558	121.91392685438188	69.9975641452849	1.2947241108245073	1.0021320560359344	1.009437283125903	1.036755810722412	82.54250124863655	-21.34397159003643
410	434.0	409.0		(0.0, 149.09696767744086, 68.78073975341553)	#009544	0.0	149.09696767744086	68.78073975341553	147.6789290184159	255.0	149.09696767744086	74.69055002881326	-77.00084687040126	30.267928195499817	59.976207930689775	121.85751580473176	69.58390203265579	1.545678098932068	1.0019443563335781	1.0110096633452004	1.0445291264107694	82.73619459466889	-21.459077614582093
411	435.0	410.0		(0.0, 149.41952682439188, 68.40019993335555)	#009544	0.0	149.41952682439188	68.40019993335555	147.46636991311482	255.0	149.41952682439188	74.75450954003975	-77.23486910278548	30.60422364710089	60.00009330223259	122.11551771742754	69.2103932022659	1.9595801243528055	1.0028023480243946	1.0140823404389507	1.0561344927248408	83.0773345164984	-21.615887106709646
412	436.0	411.0		(0.0, 149.2849050316561, 68.58080639786738)	#009544	0.0	149.2849050316561	68.58080639786738	147.56372710957936	255.0	149.2849050316561	74.72788406259751	-77.12989167909423	30.450834131420734	59.99448183938687	122.00807081972675	69.38784738420527	1.7719712559205048	1.0024451777150631	1.0127040024842582	1.0508411070732326	82.92329883529783	-21.544076420598945
413	437.0	412.0		(0.0, 148.72709096967677, 68.55648117294236)	#009444	0.0	148.72709096967677	68.55648117294236	147.65729393049986	255.00000000000003	148.72709096967677	74.61535185049199	-76.9552539695314	30.27476536151039	59.81669443518827	121.55464409863377	69.3581872709097	1.5219347695174164	1.0009356023433278	1.010411035340018	1.0447650731526152	82.69626673078771	-21.475042698970867
414	438.0	413.0		(0.0, 149.23258913695435, 68.97667444185272)	#009544	0.0	149.23258913695435	68.97667444185272	147.73255151871064	255.0	149.23258913695435	74.71839114233325	-76.97920100334099	30.198051610859068	60.0574375208264	121.9697774641786	69.77923358880373	1.4787450434278293	1.0023178339228398	1.0107254563311365	1.04211772489561	82.69050555054602	-21.419503767074694
415	439.0	414.0		(0.0, 149.1499500166611, 69.34255248250584)	#009545	0.0	149.1499500166611	69.34255248250584	147.8951025359753	255.0	149.1499500166611	74.7027079284535	-76.82872801204476	29.953497262388538	60.10499500166611	121.90653072642453	70.14062645784739	1.1921343585780182	1.0021074497761182	1.0087497683425486	1.0336782922949386	82.4612966560475	-21.29950018023093
416	440.0	415.0		(0.0, 149.1406197934022, 69.39653448850383)	#009545	0.0	149.1406197934022	69.39653448850383	147.91856487574037	254.99999999999997	149.1406197934022	74.70097031469332	-76.80746909040276	29.918455204597972	60.11289903365545	121.89952468177276	70.19397534155281	1.1513431701139514	1.0020841403708476	1.0084706418642577	1.0324690106495218	82.42876482092105	-21.282174024005787
417	441.0	416.0		(0.0, 148.8487170943019, 69.99966677774076)	#009445	0.0	148.8487170943019	69.99966677774076	148.21643403216962	254.99999999999997	148.8487170943019	74.64370814452789	-76.50816100693004	29.463900394773248	60.143035654781734	121.66879422525825	70.78815728090636	0.6047577904508056	1.001315990876614	1.00454077125884	1.0167825805990294	81.98548729583455	-21.062091616629736
418	442.0	417.0		(0.0, 149.2585804731756, 68.85004998333889)	#009544	0.0	149.2585804731756	68.85004998333889	147.67682089635542	254.99999999999997	149.2585804731756	74.7232922093322	-77.03042733202298	30.281970562069603	60.04016994335222	121.98954680773076	69.65413528823726	1.5768967265170963	1.0023835798092702	1.0113980504053597	1.0450137205591084	82.76886175414111	-21.46063329669358
419	443.0	418.0		(0.0, 149.08930356547816, 69.52749083638787)	#009545	0.0	149.08930356547816	69.52749083638787	147.9808769000731	254.99999999999997	149.08930356547816	74.69097464712169	-76.74647222184628	29.823719105826065	60.123182272575804	121.85922744418525	70.32310896367876	1.0384159943656115	1.0019500524212033	1.0076697620551278	1.0291997213261614	82.33756870227488	-21.23615234129947
420	444.0	419.0		(0.0, 148.92735754748418, 69.78507164278574)	#009445	0.0	148.92735754748418	69.78507164278574	148.1150781664284	254.99999999999997	148.92735754748418	74.65900455231314	-76.60638333872267	29.616799025977556	60.12449516827724	121.73040058313896	70.57649450183273	0.7865400521895044	1.0015211861716906	1.0058304158619154	1.0220590261043079	82.13216637094428	-21.137003643452424
421	445.0	420.0		(0.0, 149.2749083638787, 68.68577140953016)	#009544	0.0	149.2749083638787	68.68577140953016	147.60776295052838	255.0	149.2749083638787	74.7261475444086	-77.09119787487279	30.38504437130436	60.012375874708425	122.00106530489836	69.49166277907365	1.6959805752137016	1.0024218830064504	1.0121959585916331	1.048570739566832	82.86316257076437	-21.511589054422988
422	446.0	421.0		(0.0, 148.8657114295235, 68.96567810729756)	#009444	0.0	148.8657114295235	68.96567810729756	147.7964660008148	255.00000000000003	148.8657114295235	74.64440717575165	-76.86250826436225	30.07926918412558	59.941506164611795	121.67160912362546	69.76467844051983	1.3090961737293627	1.0013253681055845	1.0091932980297051	1.0380186103600029	82.53852198422408	-21.372325974475775
423	447.0	422.0		(0.0, 149.13462179273574, 68.6754415194935)	#009544	0.0	149.13462179273574	68.6754415194935	147.6295768322411	255.0	149.13462179273574	74.69786052074288	-77.04873496908505	30.343304944423856	59.966821059646776	121.88698668777074	69.48003332222592	1.6352684812586504	1.002042423707939	1.0116384269562035	1.0471303354924342	82.80835534706993	-21.495494368017106
424	448.0	423.0		(0.0, 148.8700433188937, 69.23658780406531)	#009445	0.0	148.8700433188937	69.23658780406531	147.90484355099727	255.0	148.8700433188937	74.64599621564274	-76.77248049443341	29.920464836541605	59.99703098967011	121.67800812062644	70.0329223592136	1.1275618909393366	1.0013466844508283	1.0080112468047275	1.032538361914165	82.3968930075818	-21.292306922256646
425	449.0	424.0		(0.0, 148.90169943352217, 68.81739420193269)	#009444	0.0	148.90169943352217	68.81739420193269	147.7299968222283	254.99999999999997	148.90169943352217	74.65127558241589	-76.92440554687086	30.17947707930304	59.923005664778415	121.69926952015996	69.61823725424857	1.4270544694544447	1.0014175050799619	1.0100060001400644	1.0414767282904114	82.63271147384451	-21.421389298615793
426	450.0	425.0		(0.0, 148.96701099633455, 69.39553482172609)	#009445	0.0	148.96701099633455	69.39553482172609	147.95069902695448	255.0	148.96701099633455	74.66597333122805	-76.75074722669217	29.859752521456407	60.05888037320893	121.75847426857715	70.19124958347217	1.0672177134764986	1.0016146696003392	1.007725892232726	1.0304432141713555	82.35461141003714	-21.258441914780274
427	451.0	426.0		(0.0, 149.18293902032656, 69.12529156947684)	#009545	0.0	149.18293902032656	69.12529156947684	147.8015537259492	255.0	149.18293902032656	74.7087815204925	-76.91280108638459	30.093136950275976	60.0717694101966	121.93102150949684	69.92586804398533	1.3543644963822292	1.0021889246248614	1.0098536353003726	1.0384971791463693	82.59041023303995	-21.368570127902014
428	452.0	427.0		(0.0, 148.87537487504164, 69.51549483505498)	#009445	0.0	148.87537487504164	69.51549483505498	148.01624979016282	255.00000000000003	148.87537487504164	74.64780797134382	-76.68014420797486	29.757700796877185	60.05446517827391	121.68530425858047	70.30909363545484	0.9418955094483294	1.0013709884410795	1.0067988851011722	1.0269214667284865	82.25184054154829	-21.210022907403964
429	453.0	428.0		(0.0, 149.0433188937021, 68.703098967011)	#009544	0.0	149.0433188937021	68.703098967011	147.6576365087563	255.0	149.0433188937021	74.67953164176953	-77.00946950945136	30.295701804455643	59.94404865044985	121.8131062112629	69.50650116627791	1.5725868888253958	1.0017965490044032	1.0111228773130656	1.0454875779873862	82.75438321896682	-21.47478990966847
430	454.0	429.0		(0.0, 149.04198600466512, 69.6434521826058)	#009545	0.0	149.04198600466512	69.6434521826058	148.03644290425353	254.99999999999997	149.04198600466512	74.6817432741725	-76.69183594936713	29.73926546509982	60.131706097967346	121.82201932689105	70.43743752082639	0.9375908877169267	1.0018262171833574	1.0069523959261741	1.0262852738291204	82.25607340305224	-21.195105190994973
431	455.0	430.0		(0.0, 148.89503498833722, 68.88803732089303)	#009444	0.0	148.89503498833722	68.88803732089303	147.7597049463559	255.0	148.89503498833722	74.65011771250137	-76.89835897897478	30.13530419809527	59.935068310563146	121.69460626124625	69.68810729756747	1.3758594624641176	1.0014019727103947	1.0096640125787557	1.03995234708001	82.59233725213865	-21.399461877044217
432	456.0	431.0		(0.0, 148.649116961013, 69.63012329223592)	#009445	0.0	148.649116961013	69.63012329223592	148.1051612209031	254.99999999999997	148.649116961013	74.60244511261372	-76.56693549354043	29.612805412437204	60.00725091636121	121.50271082972343	70.42031322892369	0.7552807698968184	1.0007624635303076	1.00531247152366	1.0219212087540228	82.09393312094902	-21.144331859828736
433	457.0	432.0		(0.0, 149.08897034321893, 69.0703098967011)	#009545	0.0	149.08897034321893	69.0703098967011	147.7969495950078	255.0	149.08897034321893	74.68970186568139	-76.90050813612636	30.0935874770609	60.03164278573809	121.854096901033	69.87049650116629	1.3457882298479222	1.001932978558707	1.0096922306924077	1.0385127265715528	82.57912665337382	-21.371968979421606
434	458.0	433.0		(0.0, 148.91936021326225, 69.54881706097967)	#009445	0.0	148.91936021326225	69.54881706097967	148.0214004255919	254.99999999999997	148.91936021326225	74.65676814962765	-76.68338485700005	29.753099164980547	60.07476507830723	121.72139216261247	70.3425224925025	0.9408969610396204	1.0014911857091375	1.0068414343407344	1.0267626670077388	82.25319703846137	-21.206217956132743
435	459.0	434.0		(0.0, 149.21359546817726, 68.48950349883373)	#009544	0.0	149.21359546817726	68.48950349883373	147.54018624801805	254.99999999999997	149.21359546817726	74.71328132944346	-77.13737455569292	30.480814906174913	59.9541152949017	121.9491683805398	69.29674441852715	1.7995959469236147	1.002249287792374	1.0128022515407085	1.0518757266963807	82.94127217911331	-21.561441970544927
436	460.0	435.0		(0.0, 149.09630123292237, 68.892035988004)	#009544	0.0	149.09630123292237	68.892035988004	147.72384106848324	255.0	149.09630123292237	74.69070921020266	-76.96306426533361	30.20168628821707	59.99826057980673	121.85815746417862	69.69407864045317	1.4699215623249158	1.0019464916893184	1.010513583361898	1.0422431555607354	82.6768112336328	-21.425932584095786
437	461.0	436.0		(0.0, 149.0213262245918, 69.27157614128623)	#009545	0.0	149.0213262245918	69.27157614128623	147.89060246459738	255.00000000000003	149.0213262245918	74.67659757513724	-76.81040597366872	29.951486037131446	60.050926357880705	121.80128227924025	70.06907364211929	1.1771391618970952	1.0017571896543622	1.008509202704595	1.0336088860459467	82.44349569051693	-21.30282318534371
438	462.0	437.0		(0.0, 148.83038987004332, 69.1356214595135)	#009445	0.0	148.83038987004332	69.1356214595135	147.87157442235358	254.99999999999997	148.83038987004332	74.63772938346362	-76.79352008699053	29.966598847209447	59.96454515161613	121.64472038653783	69.9325691436188	1.1768806867285266	1.0012357881481042	1.0082874935247654	1.0341304205958646	82.43325647953374	-21.31687361324376
439	463.0	438.0		(0.0, 149.20426524491836, 69.29023658780406)	#009545	0.0	149.20426524491836	69.29023658780406	147.86390984496228	255.0	149.20426524491836	74.71351240180714	-76.86419416260826	30.002926113433716	60.1113695434855	121.95010029990004	70.0893768743752	1.2538513278825483	1.0022523875372626	1.00921543362285	1.0353840540592798	82.51230162609272	-21.322532947911775
440	464.0	439.0		(0.0, 148.86971009663446, 69.38053982005998)	#009445	0.0	148.86971009663446	69.38053982005998	147.96292399912258	255.00000000000003	148.86971009663446	74.6463089762234	-76.72380011840424	29.835348773186965	60.02571809396868	121.67926762079307	70.17543152282573	1.0301257598854392	1.0013508800110236	1.0073720807100532	1.0296010545859229	82.32065075682137	-21.24941273321866
441	465.0	440.0		(0.0, 148.8247250916361, 69.43985338220592)	#009445	0.0	148.8247250916361	69.43985338220592	147.9952890916948	254.99999999999997	148.8247250916361	74.63738959563102	-76.6889859656697	29.78498033190209	60.02363545484838	121.64335230589802	70.23370209930023	0.968342877582205	1.0012312300279524	1.0069149760642429	1.0278628680924786	82.2699557664551	-21.225506631897318
442	466.0	441.0		(0.0, 149.14095301566144, 68.80406531156281)	#009544	0.0	149.14095301566144	68.80406531156281	147.68014978595622	255.0	149.14095301566144	74.69947540783134	-77.00739408277435	30.269103938726527	59.99450849716761	121.89349744418527	69.60743418860379	1.5510790541545043	1.0020640867831712	1.0110956272695752	1.0445697006462291	82.74271808850094	-21.458176748527027
443	467.0	442.0		(0.0, 148.73975341552816, 68.76807730756414)	#009444	0.0	148.73975341552816	68.76807730756414	147.74029500322604	254.99999999999997	148.73975341552816	74.61846687355758	-76.88787911362904	30.1533775534784	59.86293902032656	121.56718033655449	69.56779406864378	1.3835579436763712	1.0009773891527596	1.0095264135059436	1.0405760483782198	82.58917684826898	-21.41378848486489
444	468.0	443.0		(0.0, 149.08030656447852, 69.54448517160947)	#009545	0.0	149.08030656447852	69.54448517160947	147.98940521692484	255.0	149.08030656447852	74.68920620089341	-76.73778748457688	29.810633500632132	60.123792069310234	121.85209893035656	70.33984338553816	1.0226204816533373	1.001926329410498	1.007555732746882	1.0287481444731474	82.32473442251178	-21.22985287522887
445	469.0	444.0		(0.0, 148.71342885704766, 69.08497167610797)	#009445	0.0	148.71342885704766	69.08497167610797	147.8730598334263	255.00000000000003	148.71342885704766	74.61398979496776	-76.7721547571818	29.956568187692167	59.91815728090637	121.54916285238255	69.88125624791736	1.1554144495741248	1.000917330904103	1.0080069699230765	1.033784268194708	82.40970648925114	-21.315776806592112
446	470.0	445.0		(0.0, 149.08497167610795, 69.15661446184605)	#009545	0.0	149.08497167610795	69.15661446184605	147.83242885624625	255.0	149.08497167610795	74.68912355636377	-76.87008402565698	30.04116626692015	60.047664111962675	121.85176580139952	69.95589803398866	1.285586011140773	1.0019252207666332	1.0092927666483953	1.0367037001829593	82.53169990245145	-21.345776306025172
447	471.0	446.0		(0.0, 149.1029656781073, 69.31256247917361)	#009545	0.0	149.1029656781073	69.31256247917361	147.89182448408565	254.99999999999997	149.1029656781073	74.69316123664348	-76.8234061318852	29.955161435250766	60.084431856047985	121.86804185604798	70.11046651116294	1.1893116166695215	1.0019793846597544	1.0086798928478344	1.033735721961573	82.45694286302708	-21.301920809455044
448	472.0	447.0		(0.0, 148.92435854715094, 69.09563478840387)	#009445	0.0	148.92435854715094	69.09563478840387	147.83787775047995	255.00000000000003	148.92435854715094	74.65658029328745	-76.83790462654949	30.022371581171313	59.985678107297566	121.72063548150616	69.89392202599134	1.2491229846949448	1.001488665690209	1.0088702559257137	1.0360551061807666	82.49488700978164	-21.341753387631577
449	473.0	448.0		(0.0, 148.75941352882373, 69.12729090303232)	#009445	0.0	148.75941352882373	69.12729090303232	147.88151254292416	255.0	148.75941352882373	74.62338396503318	-76.77299014767702	29.947258024361933	59.940876374541816	121.58697065311563	69.92361212929023	1.1485786109659177	1.0010433500012426	1.0080179384759909	1.0334629797104993	82.4071009039453	-21.309535346926882
450	474.0	449.0		(0.0, 148.88937020993004, 68.91469510163279)	#009444	0.0	148.88937020993004	68.91469510163279	147.77150376999978	255.0	148.88937020993004	74.64904537045412	-76.88749624756925	30.11756598115978	59.93864378540487	121.69028756747753	69.71444185271577	1.3550410976386462	1.0013875876635328	1.0095213865315409	1.0393402112205603	82.57575225118744	-21.390752673613648
451	475.0	450.0		(0.0, 148.89336887704098, 68.95701432855715)	#009444	0.0	148.89336887704098	68.95701432855715	147.78781144464662	255.0	148.89336887704098	74.64996368631321	-76.87451956578195	30.09385481041975	59.94834721759414	121.69398593802066	69.75637787404199	1.3282230488694853	1.001399906509652	1.0093510046303236	1.038521952094951	82.55502320162242	-21.37871478219913
452	476.0	451.0		(0.0, 149.0, 68.7890703098967)	#009544	0.0	149.0	68.7890703098967	147.7002967690859	255.0	149.0	74.67102505763035	-76.96623178245088	30.22986863473973	59.94781406197934	121.7788278173942	69.59117960679772	1.493391338594534	1.001682436523418	1.0105551723903894	1.043215712440195	82.69005860720847	-21.443308799104628
453	477.0	452.0		(0.0, 148.90103298900365, 69.23058980339887)	#009445	0.0	148.90103298900365	69.23058980339887	147.89661901479684	255.00000000000003	148.90103298900365	74.65223171183884	-76.7846943646473	29.934600866968353	60.00543818727091	121.7031203698767	70.02729423525491	1.146559034735666	1.0014303311801698	1.0081716131034757	1.0330261883493672	82.41340678395112	-21.29838035022533
454	478.0	453.0		(0.0, 148.9076974341886, 69.13528823725424)	#009445	0.0	148.9076974341886	69.13528823725424	147.85697022861132	255.0	148.9076974341886	74.65332444832245	-76.81904622627333	29.993220077840512	59.988443852049315	121.70752150949683	69.93301232922359	1.2142514482279134	1.0014449898103752	1.0086226479358105	1.0350491042466068	82.46671518711105	-21.327656871641445
455	479.0	454.0		(0.0, 148.94501832722426, 69.4055314895035)	#009445	0.0	148.94501832722426	69.4055314895035	147.95885311331057	254.99999999999997	148.94501832722426	74.6615647166412	-76.74014334233209	29.846340304018582	60.05406197934022	121.74071368877043	70.2009263578807	1.049791058899771	1.0015555297693586	1.007586664808707	1.029980366114063	82.33986658809303	-21.252419468187956
456	480.0	455.0		(0.0, 149.0703098967011, 68.95901366211262)	#009544	0.0	149.0703098967011	68.95901366211262	147.7556330472103	255.00000000000003	149.0703098967011	74.68564731110843	-76.93193513792463	30.15311766812392	60.003598800399864	121.83775407530823	69.76012662445852	1.4120181393387767	1.0018785883035775	1.0101048625503597	1.0405670798812505	82.6300983248451	-21.402467442824058
457	481.0	456.0		(0.0, 148.52515828057315, 69.36321226257914)	#009445	0.0	148.52515828057315	69.36321226257914	148.02079313655986	255.0	148.52515828057315	74.576701487696	-76.61617039208745	29.727710222583603	59.915441519493505	121.39916953348884	70.15483172275908	0.8772883788899921	1.000417122925801	1.0059589184164928	1.025886508928762	82.18135019958774	-21.206666584747797
458	482.0	457.0		(0.0, 148.9296901032989, 69.05831389536822)	#009445	0.0	148.9296901032989	69.05831389536822	147.8218455356224	254.99999999999997	148.9296901032989	74.65755711128281	-76.85225297501164	30.04627951145875	59.9798667110963	121.72457011662779	69.85702765744752	1.276968233305395	1.0015017693194799	1.0090586476062973	1.0368801553673554	82.5169540144078	-21.353589776314887
459	483.0	458.0		(0.0, 148.71209596801066, 69.40119960013328)	#009445	0.0	148.71209596801066	69.40119960013328	148.00089628824628	255.0	148.71209596801066	74.6145560336849	-76.66494446011795	29.769264952490147	59.98098967010996	121.55144151616128	70.19430856381206	0.94028837719076	1.0009249267738183	1.0065993146732053	1.027320539214785	82.24185579669593	-21.221364684807796
460	484.0	459.0		(0.0, 148.96401199600135, 69.40453182272576)	#009445	0.0	148.96401199600135	69.40453182272576	147.95488556977995	255.0	148.96401199600135	74.66539232385342	-76.74672697281149	29.85341986752985	60.05975008330557	121.75613351882707	70.20012662445852	1.0597009993127195	1.0016068756148917	1.0076731068973996	1.0302246778569095	82.34856877217901	-21.255349837018407
461	485.0	460.0		(0.0, 148.75441519493504, 69.05231589470176)	#009445	0.0	148.75441519493504	69.05231589470176	147.85220827397114	255.0	148.75441519493504	74.62217709009568	-76.7966659036361	29.989913086989528	59.924331889370215	121.5821130223259	69.8493368877041	1.197107199647904	1.0010271602485634	1.0083287976292923	1.0349349818579743	82.44466496311261	-21.331172836110756
462	486.0	461.0		(0.0, 148.91436187937353, 68.8857047650783)	#009444	0.0	148.91436187937353	68.8857047650783	147.7551623210977	255.0	148.91436187937353	74.65400997999573	-76.90549317148692	30.143291875063838	59.940593135621455	121.71028263245583	69.68599133622125	1.3866974131619196	1.0014541859481847	1.0097576834650264	1.0402279973059567	82.60189419749956	-21.402814894583248
463	487.0	462.0		(0.0, 148.74741752749082, 69.47750749750084)	#009445	0.0	148.74741752749082	69.47750749750084	148.02502738630483	255.0	148.74741752749082	74.621887612499	-76.65082654413091	29.736342485570777	60.007200933022325	121.58094790403199	70.27020659780074	0.9056323795747239	1.001023277020442	1.0064139485367363	1.0261844034545684	82.21678219389035	-21.20353855700742
464	488.0	463.0		(0.0, 149.0689770076641, 69.07064311896035)	#009545	0.0	149.0689770076641	69.07064311896035	147.80081188136518	255.0	149.0689770076641	74.68567305994638	-76.8938331294834	30.086562975656395	60.025511496167944	121.83785785738087	69.87062645784738	1.3358748109986174	1.001878933714113	1.0096045888482825	1.0382703149909476	82.57035088355249	-21.369117774055628
465	489.0	464.0		(0.0, 148.79140286571143, 68.96767744085305)	#009444	0.0	148.79140286571143	68.96767744085305	147.81115418466686	255.0	148.79140286571143	74.62941867543428	-76.83741367442487	30.052681485750064	59.91887037654116	121.61126209930023	69.76591469510164	1.2722452908949973	1.0011243032681036	1.0088638097973603	1.0371010838884824	82.50546530175221	-21.361482742846125
466	490.0	465.0		(0.0, 148.9120293235588, 69.35521492835721)	#009445	0.0	148.9120293235588	69.35521492835721	147.94477326381508	254.99999999999997	148.9120293235588	74.65477862392126	-76.74626445494093	29.86475829577855	60.033772075974674	121.7133785571476	70.15078307230922	1.0677010626926566	1.001464497004174	1.0076670341065719	1.0306159606192111	82.3522488815758	-21.26281846662654
467	491.0	466.0		(0.0, 148.82305898033988, 69.45251582805732)	#009445	0.0	148.82305898033988	69.45251582805732	148.00070753977673	254.99999999999997	148.82305898033988	74.63708684571313	-76.68416576106362	29.776943394911548	60.02565144951683	121.64213335888037	70.24622125958014	0.9589916714294917	1.0012271687568615	1.0068516874949074	1.0275855179309634	82.2625530628247	-21.221504111541417
468	492.0	467.0		(0.0, 149.05431522825725, 69.15961346217928)	#009545	0.0	149.05431522825725	69.15961346217928	147.83936044639984	255.0	149.05431522825725	74.68295239135193	-76.8590061702164	30.02892382108002	60.038760413195604	121.82689238253916	69.95856047984006	1.268679665023899	1.0018424370148302	1.0091473160546063	1.0362812202835778	82.51692611413485	-21.340658701466918
469	493.0	468.0		(0.0, 148.70576474508496, 69.06031322892369)	#009445	0.0	148.70576474508496	69.06031322892369	147.86454715349143	255.0	148.70576474508496	74.6123774041918	-76.77796245578739	29.96854005440579	59.91084971676108	121.54267440853049	69.8567677440853	1.1685314225052343	1.0008957013159214	1.008083224141708	1.0341974105610807	82.41946925244558	-21.322062380233408
470	494.0	469.0		(0.0, 148.8977007664112, 69.17494168610463)	#009445	0.0	148.8977007664112	69.17494168610463	147.87481928735437	254.99999999999997	148.8977007664112	74.65141269279924	-76.8023777633336	29.9663546326822	59.99327557480839	121.69982173275574	69.9721692769077	1.1825961942710395	1.0014193443618353	1.008403793497319	1.0341219928903027	82.44141944480016	-21.31447764390574
471	495.0	470.0		(0.0, 148.99233588803733, 69.19760079973342)	#009445	0.0	148.99233588803733	69.19760079973342	147.86623904671166	254.99999999999997	148.99233588803733	74.6705575627256	-76.82583311706881	29.985295030306137	60.02714428523826	121.7769441719427	69.99554815061646	1.2129885703690855	1.001676165263115	1.0087117588022123	1.0347756153271017	82.47015552420287	-21.32081313729464
472	496.0	471.0		(0.0, 149.14661779406865, 68.7450849716761)	#009544	0.0	149.14661779406865	68.7450849716761	147.65537133396936	255.0	149.14661779406865	74.70046133960354	-77.02915714385972	30.306041924742555	59.9844685104965	121.8974725491503	69.54910029990002	1.5937953690608588	1.0020773126701743	1.0113813730237526	1.045844409705121	82.77648958150913	-21.476461382745462
473	497.0	472.0		(0.0, 148.7777407530823, 69.12529156947684)	#009445	0.0	148.7777407530823	69.12529156947684	147.87727164812915	255.0	148.7777407530823	74.62707765573575	-76.77969355209119	29.95470785215424	59.94615794735088	121.60183843718761	69.9218160613129	1.158687353279371	1.0010928994094614	1.008105953178627	1.0337200690648003	82.4160534390051	-21.312666833903712
474	498.0	473.0		(0.0, 149.0056647784072, 68.93702099300233)	#009544	0.0	149.0056647784072	68.93702099300233	147.75881887263344	255.0	149.0056647784072	74.67255751976502	-76.91814231533556	30.144069860698643	59.9791602799067	121.78500259913363	69.73770743085639	1.3957328695517353	1.001702993900309	1.0099237648418393	1.0402548451513143	82.61395502582414	-21.400115912341235
475	499.0	474.0		(0.0, 148.76141286237922, 69.377874041986)	#009445	0.0	148.76141286237922	69.377874041986	147.98220561652028	254.99999999999997	148.76141286237922	74.62444927829569	-76.68905653979408	29.799895331587088	59.99161279573476	121.59125861046319	70.17170943018994	0.9797252068160557	1.0010576407597211	1.006915902691996	1.0283775763173284	82.27542254365686	-21.2351708925312
476	500.0	475.0		(0.0, 148.9226924358547, 69.06164611796068)	#009445	0.0	148.9226924358547	69.06164611796068	147.82449537609892	255.00000000000003	148.9226924358547	74.65615455605271	-76.84882926187808	30.041916019832506	59.9783638787071	121.7189206331223	69.86025658113962	1.271344103308148	1.0014829545926276	1.0090136947622284	1.0367295737329925	82.51217653815682	-21.351633472111796
477	501.0	476.0		(0.0, 149.18493835388205, 69.31556147950683)	#009545	0.0	149.18493835388205	69.31556147950683	147.8777049121741	255.00000000000003	149.18493835388205	74.70968584600726	-76.84931411290651	29.98137509367238	60.1104431856048	121.93466833722094	70.11425524825057	1.227386059376301	1.002201055796013	1.0090200607840962	1.0346403405252984	82.49060511435015	-21.312346912607637
478	502.0	477.0		(0.0, 148.8807064311896, 68.84105298233922)	#009444	0.0	148.8807064311896	68.84105298233922	147.74344156440034	255.0	148.8807064311896	74.64710326582978	-76.90952185964473	30.158268384156184	59.92122959013662	121.6824662979007	69.64144951682773	1.4009372018313235	1.0013615350937364	1.0098105795411565	1.0407448281857536	82.61111126603953	-21.41146604446587
479	503.0	478.0		(0.0, 149.0339886704432, 69.13095634788404)	#009545	0.0	149.0339886704432	69.13095634788404	147.83162027586297	254.99999999999997	149.0339886704432	74.67877934204711	-76.86199809347033	30.03892939320638	60.0267277574142	121.81007446184606	69.92998667110963	1.2781766929461145	1.0017864571994712	1.0091865995617968	1.0366265069330267	82.5233544520015	-21.346373275071855
480	504.0	479.0		(0.0, 148.95834721759414, 69.1796067977341)	#009445	0.0	148.95834721759414	69.1796067977341	147.86534951143562	255.0	148.95834721759414	74.66365651273935	-76.8207358709867	29.98432034984857	60.01300899700101	121.74914049983339	69.9773942019327	1.2087029095167046	1.0015835903914097	1.0086448327195143	1.034741979654376	82.46505275934919	-21.321469944149186
481	505.0	480.0		(0.0, 148.9226924358547, 68.98867044318561)	#009444	0.0	148.9226924358547	68.98867044318561	147.79509394361816	255.00000000000003	148.9226924358547	74.6559619675962	-76.87346352822533	30.085123489438658	59.963768743752084	121.71814490169943	69.7880106631123	1.3208120374021273	1.0014803710942195	1.0093371390143209	1.0382206391336577	82.55085735593643	-21.373338840719963
482	506.0	481.0		(0.0, 148.80606464511828, 69.36987670776408)	#009445	0.0	148.80606464511828	69.36987670776408	147.97058448116408	255.0	148.80606464511828	74.63343945922453	-76.70645379442553	29.819883279776448	60.00385538153948	121.62744870709763	70.16423858713763	1.0066092481432505	1.0011782405014635	1.0071443260569712	1.0290673491331659	82.29887904786935	-21.243754633809143
483	507.0	482.0		(0.0, 148.80206597800733, 68.95134955014996)	#009444	0.0	148.80206597800733	68.95134955014996	147.80257751004916	255.0	148.80206597800733	74.63152743997524	-76.84643337081326	30.066000869052488	59.91891036321226	121.61975124625125	69.74985671442853	1.288426280763304	1.0011525915151422	1.008982237069004	1.0375607282921349	82.51871745290705	-21.36781434567597
484	508.0	483.0		(0.0, 148.8500499833389, 68.51449516827724)	#009444	0.0	148.8500499833389	68.51449516827724	147.61752320914084	255.0	148.8500499833389	74.64005635279057	-77.00980514833795	30.341781928033495	59.846414528490506	121.6540896901033	69.31785071642786	1.6087836410584602	1.0012670035265367	1.0111272842017107	1.0470777770560107	82.77157615723719	-21.504387880914706
485	509.0	484.0		(0.0, 148.759746751083, 69.14428523825391)	#009445	0.0	148.759746751083	69.14428523825391	147.88830449702974	254.99999999999997	148.759746751083	74.6234961033615	-76.76736127948341	29.937320452148942	59.94437854048651	121.58742201266246	69.9404398533822	1.137204274667011	1.0010448542928183	1.0079440322740627	1.0331200396996985	82.3982458167004	-21.304520064145116
486	510.0	485.0		(0.0, 148.88270576474508, 69.10163278907031)	#009445	0.0	148.88270576474508	69.10163278907031	147.8480831339512	255.0	148.88270576474508	74.64819440822725	-76.82219204437341	30.00458789467162	59.97396534488504	121.68686051982672	69.89944351882706	1.2250264722432846	1.001376172339903	1.0086639520594347	1.0354414011923079	82.47378059257174	-21.334218569422053
487	511.0	486.0		(0.0, 149.23892035988004, 68.38820393202266)	#009544	0.0	149.23892035988004	68.38820393202266	147.49478638699966	255.0	149.23892035988004	74.71811545882836	-77.17986743954114	30.549770071301772	59.94170609796734	121.96866550816395	69.19671109630124	1.8806720090232423	1.0023141357370353	1.0133601767836122	1.0542553305439337	83.00614669646187	-21.594929135844144
488	512.0	487.0		(0.0, 148.78740419860046, 69.32022659113629)	#009445	0.0	148.78740419860046	69.32022659113629	147.95407056041174	255.0	148.78740419860046	74.62954265325071	-76.71706744226586	29.84281066599341	59.9881406197934	121.61176117960679	70.11489836721093	1.0312153333523444	1.0011259663817564	1.0072836816740331	1.0298585602970554	82.31708076327475	-21.255951786205955
489	513.0	488.0		(0.0, 148.99200266577807, 68.12595801399533)	#009444	0.0	148.99200266577807	68.12595801399533	147.43474419904948	255.0	148.99200266577807	74.66766303967904	-77.18769281167332	30.62188953668059	59.81271242919027	121.76528189936688	68.93461846051316	1.9416550146851723	1.001637336374726	1.0134629227554612	1.0567441326080456	83.03999060925953	-21.639210051028044
490	514.0	489.0		(0.0, 148.7770743085638, 69.32622459180273)	#009445	0.0	148.7770743085638	69.32622459180273	147.95843038881918	255.0	148.7770743085638	74.62747376846366	-76.71164329750385	29.83573711211296	59.98613795401533	121.6034329356881	70.12073308897034	1.022195188779092	1.0010982131059338	1.0072124634603037	1.0296144559431781	82.30946134209957	-21.25273168801805
491	515.0	490.0		(0.0, 148.64178607130955, 69.09930023325558)	#009445	0.0	148.64178607130955	69.09930023325558	147.89227796284922	254.99999999999997	148.64178607130955	74.59956214673743	-76.74373915333067	29.923580782790403	59.89881372875708	121.49111256581138	69.8947250916361	1.1116956985149404	1.0007237896768129	1.0076338772721394	1.0326458914613537	82.37124611233365	-21.301585946228556
492	516.0	491.0		(0.0, 148.66811062979008, 68.30789736754416)	#009444	0.0	148.66811062979008	68.30789736754416	147.56794193920024	255.0	148.66811062979008	74.60278693092297	-77.01998589308751	30.402612332453984	59.748693768743756	121.50408602465845	69.11149950016662	1.6642004936092458	1.000767048888505	1.0112609558655974	1.049176999995161	82.80336384235173	-21.540967115108845
493	517.0	492.0		(0.0, 148.97834055314894, 68.75041652782406)	#009444	0.0	148.97834055314894	68.75041652782406	147.68875647529322	255.0	148.97834055314894	74.66655576450175	-76.97217889812703	30.245411530826228	59.933368877040984	121.76082079306897	69.5526957680773	1.509265957611017	1.0016224827136622	1.0106332571344148	1.0437520890156338	82.70127715455371	-21.45182534483531
494	518.0	493.0		(0.0, 148.9033655448184, 69.19560146617795)	#009445	0.0	148.9033655448184	69.19560146617795	147.8820836102663	254.99999999999997	148.9033655448184	74.65260986322029	-76.79726788975438	29.956076969929857	59.999163612129294	121.70464341219594	69.99267910696435	1.17134732108481	1.0014354039322426	1.0083367016174627	1.0337673165468506	82.43292365771738	-21.309113666215335
495	519.0	494.0		(0.0, 148.93168943685438, 69.08697100966344)	#009445	0.0	148.93168943685438	69.08697100966344	147.83301711176344	255.0	148.93168943685438	74.65803597094896	-76.84323742144234	30.03000306084791	59.98621792735754	121.72649900033323	69.88541819393535	1.2585198239466673	1.001508193033588	1.008940274729252	1.0363184642391157	82.50263160192341	-21.34534200028865
496	520.0	495.0		(0.0, 148.62045984671775, 69.20593135621459)	#009445	0.0	148.62045984671775	69.20593135621459	147.9393287146028	255.0	148.62045984671775	74.59553703066321	-76.70069729191331	29.853224674563705	59.91352882372542	121.47492062979006	70.00007664111963	1.0291199519856817	1.0006697943275673	1.0070687440354291	1.0302179418577655	82.30560119782673	-21.266839537877882
497	521.0	496.0		(0.0, 148.80173275574808, 68.5944685104965)	#009444	0.0	148.80173275574808	68.5944685104965	147.65873780102743	255.0	148.80173275574808	74.63051783744817	-76.96691520158188	30.277700248352858	59.8474308563812	121.61568689103632	69.39654115294901	1.5313010078949865	1.001139048094271	1.0105641455819014	1.0448663544418357	82.70819287093995	-21.473977261778238
498	522.0	497.0		(0.0, 148.66244585138287, 68.93002332555815)	#009444	0.0	148.66244585138287	68.93002332555815	147.82008176878801	255.0	148.66244585138287	74.60328681327621	-76.80773356226823	30.030886530285052	59.871362879040326	121.50609715761414	69.7273475508164	1.236660691734012	1.0007737546136934	1.0084741143405034	1.0363489522709832	82.46988590247497	-21.35489190784677
499	523.0	498.0		(0.0, 148.84105298233922, 69.28890369876707)	#009445	0.0	148.84105298233922	69.28890369876707	147.93136798366587	255.0	148.84105298233922	74.64028553359921	-76.74529074202596	29.879649595813085	59.99850716427857	121.65501248917028	70.0844251916028	1.0782110547785169	1.0012700778969588	1.0076542494008658	1.0311298509824935	82.35674296040773	-21.27271880825489
500	524.0	499.0		(0.0, 148.49383538820393, 69.40819726757748)	#009445	0.0	148.49383538820393	69.40819726757748	148.04488028184815	255.0	148.49383538820393	74.57049133566869	-76.59064742078398	29.690441802818967	59.91472842385872	121.37420100633123	70.19905364878375	0.8320147024208967	1.0003338161785174	1.005623805600545	1.0246003967876194	82.14407834275958	-21.18887176142812
501	525.0	500.0		(0.0, 149.03965344885037, 69.00699766744418)	#009545	0.0	149.03965344885037	69.00699766744418	147.78065947038465	254.99999999999997	149.03965344885037	74.67959433036907	-76.90568197658403	30.11422654466911	60.003692102632456	121.81335884705098	69.80732422525824	1.3647318724521085	1.0017973899473136	1.0097601624478612	1.0392249691512063	82.5914678442461	-21.383994253302287
502	526.0	501.0		(0.0, 148.65711429523492, 69.54015328223926)	#009445	0.0	148.65711429523492	69.54015328223926	148.06733614274188	254.99999999999997	148.65711429523492	74.60382228103529	-76.59993200797466	29.668529858603556	59.99173608797068	121.50825148283906	70.33132289236922	0.8199377379103849	1.000780937703107	1.0057457108490127	1.023844227954343	82.14481875077205	-21.172280800797733
503	527.0	502.0		(0.0, 148.9290236587804, 69.42652449183605)	#009445	0.0	148.9290236587804	69.42652449183605	147.97031342295094	254.99999999999997	148.9290236587804	74.65839439557706	-76.72780249288691	29.82849128489189	60.05330223258914	121.72794277574143	70.2215494835055	1.0278776432250605	1.0015130011590225	1.0074246312915438	1.0293644065335037	82.32189604060595	-21.243954842186593
504	528.0	503.0		(0.0, 148.86871042985672, 69.31256247917361)	#009445	0.0	148.86871042985672	69.31256247917361	147.93571420577274	255.0	148.86871042985672	74.64592787034694	-76.74640549992246	29.875132522024252	60.0118127290903	121.6777328923692	70.10812395868044	1.075551624404888	1.0013457676255622	1.0076688860061949	1.0309739693143427	82.35614306393325	-21.269508994127186
505	529.0	504.0		(0.0, 148.703098967011, 68.9680106631123)	#009444	0.0	148.703098967011	68.9680106631123	147.82780364721754	255.0	148.703098967011	74.6115953841614	-76.8082680396377	30.02228521867334	59.89156281239587	121.5395275541486	69.76536154615127	1.2300413617380574	1.0008852108247457	1.008481131948846	1.0360521258596829	82.46725197919596	-21.349191044109865
506	530.0	505.0		(0.0, 148.4631789403532, 69.31056314561813)	#009445	0.0	148.4631789403532	69.31056314561813	148.01121340940614	255.00000000000003	148.4631789403532	74.5640378742279	-76.61352042612101	29.73756997756356	59.88569810063312	121.34825785738087	70.10208930356549	0.8840241958605477	1.000247245531134	1.0059241247576112	1.0262267635107511	82.18244691084679	-21.21374339255302
507	531.0	506.0		(0.0, 148.82905698100632, 69.27457514161947)	#009445	0.0	148.82905698100632	69.27457514161947	147.9278428071181	255.0	148.82905698100632	74.63782729934975	-76.74617986580672	29.88401163663714	59.99192269243585	121.64511462512495	70.07011996001333	1.0821302253182974	1.001237101651211	1.0076659234638248	1.0312803825504915	82.35915416936615	-21.27532222299057
508	532.0	507.0		(0.0, 148.85171609463512, 68.91269576807731)	#009444	0.0	148.85171609463512	68.91269576807731	147.7777230559834	255.0	148.85171609463512	74.64144374492443	-76.8758029821377	30.105881023842596	59.926571142952355	121.65967611129624	69.7120859713429	1.3383924176121471	1.0012856148464162	1.00936785569613	1.0389369699355993	82.56060293124207	-21.386161833145433
509	533.0	508.0		(0.0, 148.92702432522492, 68.74875041652783)	#009444	0.0	148.92702432522492	68.74875041652783	147.6976260264471	255.0	148.92702432522492	74.65620250759457	-76.95590363270959	30.228867803905146	59.917127624125285	121.71911377874042	69.5505331556148	1.485838028340068	1.0014835978437044	1.0104195653208918	1.043181174332711	82.68007953934767	-21.44527978902612
510	534.0	509.0		(0.0, 148.49916694435188, 69.15561479506832)	#009445	0.0	148.49916694435188	69.15561479506832	147.94181929154533	254.99999999999997	148.49916694435188	74.57090085430859	-76.67774260166588	29.84145579847326	59.86586471176275	121.37584741086305	69.94905031656116	1.0062668989974926	1.000339309710027	1.0067673523676426	1.0298118045832818	82.27994102246039	-21.26500013127603
511	535.0	510.0		(0.0, 148.88737087637455, 68.58347217594135)	#009444	0.0	148.88737087637455	68.58347217594135	147.63839744321425	255.00000000000003	148.88737087637455	74.64776778216232	-76.99873434810934	30.313511273898808	59.871779406864384	121.68514240919694	69.38651116294568	1.5794696970872435	1.001370449319014	1.010981926241805	1.0461021727306787	82.75091574697831	-21.48898606698755
512	536.0	511.0		(0.0, 148.7790736421193, 69.50616461179607)	#009445	0.0	148.7790736421193	69.50616461179607	148.0306213408707	255.00000000000003	148.7790736421193	74.62835243929737	-76.65158408805401	29.730275835412677	60.022745751416196	121.60696995668111	70.29889370209929	0.9015371952225953	1.0011100001296278	1.0064238949757405	1.0259750467801059	82.21529446798654	-21.199405988214465
513	537.0	512.0		(0.0, 148.56447850716427, 69.57780739753416)	#009445	0.0	148.56447850716427	69.57780739753416	148.10004441035167	255.0	148.56447850716427	74.58521249356392	-76.55667732747368	29.614645903125904	59.970549816727754	121.43339443185604	70.36767410863045	0.7502884815399463	1.0005312947225382	1.0051777833293973	1.021984723049379	82.08502966674529	-21.14811287736655
514	538.0	513.0		(0.0, 148.57980673108963, 69.25424858380539)	#009445	0.0	148.57980673108963	69.25424858380539	147.96648485718387	255.0	148.57980673108963	74.5874536237904	-76.67098614773482	29.810759587567848	59.910589803398864	121.44240765078307	70.04750416527823	0.977073304616786	1.0005613586031947	1.0066786411327422	1.0287524956621672	82.26251578971988	-21.246782669602464
515	539.0	514.0		(0.0, 148.49483505498168, 69.35921359546818)	#009445	0.0	148.49483505498168	69.35921359546818	148.02489941274547	255.0	148.49483505498168	74.57056382552675	-76.60752297829399	29.71968849236952	59.905241586137954	121.37449243918695	70.1505698100633	0.8657633458463576	1.0003347886014562	1.005845379159933	1.0256096835445236	82.17038676404853	-21.203633097380393
516	540.0	515.0		(0.0, 148.62379206931024, 69.4381872709097)	#009445	0.0	148.62379206931024	69.4381872709097	148.03246491188736	255.0	148.62379206931024	74.59682375400445	-76.62336590110202	29.717235673200992	59.96101299566811	121.4800966077974	70.23004331889369	0.8730804464699671	1.0006870552151819	1.0060533943793177	1.0255250381387728	82.18427038108165	-21.19804402193318
517	541.0	516.0		(0.0, 148.6974341886038, 69.26791069643453)	#009445	0.0	148.6974341886038	69.26791069643453	147.94987461932004	255.00000000000003	148.6974341886038	74.61124395679666	-76.70511200936436	29.84293674336669	59.94978673775409	121.53811342552484	70.06220593135622	1.023603843287791	1.0008804965648475	1.0071267086187465	1.0298629111560809	82.30598448374042	-21.25905079710092
518	542.0	517.0		(0.0, 148.69476841052983, 69.4005331556148)	#009445	0.0	148.69476841052983	69.4005331556148	148.00389034428204	254.99999999999997	148.69476841052983	74.61105610542184	-76.65946217372499	29.763730875698656	59.9754848383872	121.53735752415862	70.19347550816394	0.9324478824481136	1.0008779766125275	1.0065273330685114	1.0271295613467537	82.23474214956711	-21.21915299202787
519	543.0	518.0		(0.0, 148.94235254915029, 69.32355881372875)	#009445	0.0	148.94235254915029	69.32355881372875	147.92633161512026	255.0	148.94235254915029	74.66081080347203	-76.76691455101553	29.893807507608926	60.03684105298234	121.73767664111963	70.11974675108297	1.1037525415205287	1.0015454163206732	1.007938166795743	1.0316184325313988	82.38203018246695	-21.27643826008008
520	544.0	519.0		(0.0, 148.74775074975008, 68.31656114628457)	#009444	0.0	148.74775074975008	68.31656114628457	147.55667664295058	254.99999999999997	148.74775074975008	74.61888863393091	-77.04318476861715	30.424686348220753	59.77511496167944	121.56887775408198	69.12087304231923	1.6956990322613021	1.000983046902309	1.01156555364981	1.0499387618262424	82.83304810689326	-21.54927750911255
521	545.0	520.0		(0.0, 148.79640119960013, 68.81106297900699)	#009444	0.0	148.79640119960013	68.81106297900699	147.7470674388294	255.0	148.79640119960013	74.63001382777585	-76.89196395108222	30.14723971959359	59.88909696767744	121.61365793402199	69.61091636121292	1.381157760314424	1.0011322870027204	1.0095800468139684	1.0403642351935065	82.59073908717107	-21.408789801047973
522	546.0	521.0		(0.0, 148.63945351549484, 68.98900366544486)	#009444	0.0	148.63945351549484	68.98900366544486	147.84819320864352	254.99999999999997	148.63945351549484	74.59879965111163	-76.78023840161624	29.98807645869963	59.876031322892366	121.48804514495168	69.78550816394535	1.1856414038239969	1.0007135610978468	1.0081131069718292	1.0348716008518217	82.42869487442975	-21.33413729798658
523	547.0	522.0		(0.0, 148.73842052649118, 68.71242919026992)	#009444	0.0	148.73842052649118	68.71242919026992	147.71809554533968	255.0	148.73842052649118	74.61805083387623	-76.90625033822896	30.18595996549267	59.851396201266255	121.56550595801401	69.51268910363213	1.4208625529406127	1.0009718081440433	1.0097676249516991	1.041700449035503	82.6181791140707	-21.430173020821204
524	548.0	523.0		(0.0, 148.97100966344553, 68.54581806064645)	#009444	0.0	148.97100966344553	68.54581806064645	147.60771436624003	255.0	148.97100966344553	74.6645376535908	-77.0388881709414	30.364482491974833	59.8901766077974	121.75269029656782	69.35006997667445	1.6449925673377248	1.0015954105494205	1.0115091399615683	1.04786116071113	82.80695675859765	-21.51162489967298
525	549.0	524.0		(0.0, 148.97700766411197, 69.02965678107297)	#009445	0.0	148.97700766411197	69.02965678107297	147.8014672989174	254.99999999999997	148.97700766411197	74.66702375722372	-76.87746720501487	30.079410821489503	59.9888037320893	121.76270627790737	69.82913028990336	1.319165348149698	1.0016287606519876	1.0093897066949067	1.0380234981855274	82.55250401548142	-21.368633930321522
526	550.0	525.0		(0.0, 148.7144285238254, 68.58080639786738)	#009444	0.0	148.7144285238254	68.58080639786738	147.66946304213386	255.0	148.7144285238254	74.61285982605554	-76.9428701859104	30.25596899038867	59.81763412195935	121.54461570476509	69.38214261912697	1.4993488921361944	1.0009021728155096	1.010248438103514	1.0441164209891551	82.67786240580497	-21.466062926144133
527	551.0	526.0		(0.0, 148.69943352215927, 68.91536154615129)	#009444	0.0	148.69943352215927	68.91536154615129	147.80724576299673	255.0	148.69943352215927	74.61071627733622	-76.82485218754076	30.052229171510312	59.87989670109963	121.53599008663777	69.71320226591138	1.2641392709886174	1.0008734179523975	1.0086988793434501	1.0370854747792413	82.49360212655561	-21.36436809798111
528	552.0	527.0		(0.0, 148.4695101632789, 68.45784738420527)	#009444	0.0	148.4695101632789	68.45784738420527	147.66541654603117	254.99999999999997	148.4695101632789	74.56306245897588	-76.90399751061344	30.245310954396132	59.71711762745751	121.34433697434189	69.25796401199601	1.4688497477487794	1.0002341607191132	1.0097380456602794	1.043748618179771	82.6377859567919	-21.46904893306641
529	553.0	528.0		(0.0, 148.48983672109296, 69.01199600133289)	#009445	0.0	148.48983672109296	69.01199600133289	147.88554322311936	255.0	148.48983672109296	74.56863569123145	-76.72321451143476	29.923249951178967	59.8342485838054	121.3667408697101	69.80677440853049	1.0997341917966046	1.00030892343813	1.0073643917776696	1.0326344746490812	82.35200381659432	-21.306559044026773
530	554.0	529.0		(0.0, 148.65078307230922, 68.75808063978674)	#009444	0.0	148.65078307230922	68.75808063978674	147.75286314085824	255.00000000000003	148.65078307230922	74.60047739655961	-76.86201789565584	30.128878012752082	59.833358880373204	121.49479456514494	69.55700766411198	1.3483558445157124	1.0007360673932526	1.0091868595615463	1.0397305830491415	82.55615716165218	-21.404511955431584
531	555.0	530.0		(0.0, 148.68343885371542, 68.99300233255582)	#009444	0.0	148.68343885371542	68.99300233255582	147.8415684481588	255.0	148.68343885371542	74.60769205466073	-76.79335778360186	30.00075645892877	59.89046651116294	121.52382133955348	69.7899066977674	1.2037204656226261	1.0008328491944911	1.0082853625054196	1.0353091805063221	82.44552861003586	-21.3390285068589
532	556.0	531.0		(0.0, 148.74175274908364, 68.74408530489836)	#009444	0.0	148.74175274908364	68.74408530489836	147.73024414504428	255.0	148.74175274908364	74.6188070873021	-76.8966449877731	30.168303184051727	59.858760413195604	121.56854956014662	69.54406197934021	1.4008572743941878	1.0009819529863522	1.0096415081292824	1.0410911234690283	82.60278764896785	-21.421206758987125
533	557.0	532.0		(0.0, 148.4438520493169, 69.38687104298567)	#009445	0.0	148.4438520493169	69.38687104298567	148.0457035108198	254.99999999999997	148.4438520493169	74.56033350875279	-76.58136484501543	29.68590832762301	59.89496834388537	121.33336784405198	70.17744085304899	0.8231266538978423	1.000197552925039	1.0055019267617509	1.0244439491161617	82.13378473418476	-21.188263560786353
534	558.0	533.0		(0.0, 148.76341219593468, 69.13228923692103)	#009445	0.0	148.76341219593468	69.13228923692103	147.8827790582812	255.0	148.76341219593468	74.6242042391574	-76.77261768380367	29.94566895655324	59.943115628123955	121.59027230256581	69.92860046651116	1.1470950682984702	1.0010543536560434	1.0080130480807483	1.0334081418768921	82.40617643889905	-21.30860014078852
535	559.0	534.0		(0.0, 148.5121626124625, 69.14828390536488)	#009445	0.0	148.5121626124625	69.14828390536488	147.93641248864108	255.00000000000003	148.5121626124625	74.5735074502991	-76.6845019544139	29.85024047307281	59.86842719093635	121.38632716427857	69.94192269243585	1.0173397009370264	1.0003742761701873	1.0068561016635782	1.0301149587478484	82.28942639426273	-21.268993287312178
536	560.0	535.0		(0.0, 148.41652782405865, 69.35888037320893)	#009445	0.0	148.41652782405865	69.35888037320893	148.03955114302266	254.99999999999997	148.41652782405865	74.55473640110917	-76.58180790156428	29.69306848539377	59.88089970009997	121.31087210263246	70.14945684771743	0.8294396916930884	1.0001224699270808	1.00550774402832	1.024691042121436	82.13678601911799	-21.192808883116594
537	561.0	536.0		(0.0, 148.5261579473509, 69.17627457514162)	#009445	0.0	148.5261579473509	69.17627457514162	147.9450874638512	255.0	148.5261579473509	74.5764092571751	-76.67965417954176	29.838480230532483	59.8783638787071	121.39799451516163	69.96977340886372	1.0048502730577213	1.0004132027682837	1.006792451100751	1.0297091194123087	82.28064333463851	-21.262586412072874
538	562.0	537.0		(0.0, 148.55414861712762, 68.6924358547151)	#009444	0.0	148.55414861712762	68.6924358547151	147.74440289719186	255.0	148.55414861712762	74.58078534001807	-76.85244398757268	30.134788551616953	59.79027324225258	121.4155909296901	69.49105298233923	1.347823728186651	1.0004719061987133	1.0090611555728053	1.0399345524109447	82.54940113600861	-21.410756491441127
539	563.0	538.0		(0.0, 148.79673442185938, 68.95001666111297)	#009444	0.0	148.79673442185938	68.95001666111297	147.80303624095544	255.00000000000003	148.79673442185938	74.63044799293041	-76.84513130213877	30.064967719481352	59.916991002999005	121.61540572142619	69.74848383872043	1.2867906607688024	1.001138111157532	1.0089651411010276	1.037525074883285	82.51712845716581	-21.36747569863278
540	564.0	539.0		(0.0, 148.6874375208264, 68.96334555148285)	#009444	0.0	148.6874375208264	68.96334555148285	147.82885226944202	255.0	148.6874375208264	74.60842105929247	-76.80469341419472	30.019691659318838	59.885774741752755	121.52675460513163	69.76058647117628	1.2257958177155865	1.0008426285049425	1.0084341976486066	1.0359626235895125	82.4629784677283	-21.34841686281242
541	565.0	540.0		(0.0, 148.80073308897033, 68.87870709763412)	#009444	0.0	148.80073308897033	68.87870709763412	147.77353538565586	255.00000000000003	148.80073308897033	74.63106664611156	-76.87053350717765	30.10860082514808	59.90396867710763	121.61789621792735	69.67792735754747	1.337185958495301	1.0011464101466696	1.0092986682738887	1.0390308287442789	82.55668819257608	-21.389253021777385
542	566.0	541.0		(0.0, 148.58113962012663, 69.29390203265578)	#009445	0.0	148.58113962012663	69.29390203265578	147.98224682210042	255.00000000000003	148.58113962012663	74.58782766980448	-76.65803157237183	29.787792754146203	59.91893368877041	121.44391200599802	70.08677440853049	0.9507623797004711	1.000566376283379	1.006508549485587	1.0279599231974983	82.24212060565267	-21.235140456198398
543	567.0	542.0		(0.0, 148.26391202932356, 69.62512495834721)	#009445	0.0	148.26391202932356	69.62512495834721	148.17615858317976	255.0	148.26391202932356	74.52458025910528	-76.44145430705318	29.48382953218851	59.88683772075975	121.18971721092969	70.41151282905699	0.5784823997390607	0.9997179371411	1.0036649222139733	1.0174703238882308	81.93041035208141	-21.091862280293594
544	568.0	543.0		(0.0, 148.3685438187271, 69.15728090636455)	#009445	0.0	148.3685438187271	69.15728090636455	147.9670929402094	255.00000000000003	148.3685438187271	74.54450235465143	-76.63412148556404	29.795734547232122	59.825704765078314	121.26974689436855	69.94939353548817	0.9444399300722026	0.9999851842184224	1.0061946136031052	1.02823398999654	82.2227120269899	-21.246333534082346
545	569.0	544.0		(0.0, 148.6484505164945, 69.29790069976674)	#009445	0.0	148.6484505164945	69.29790069976674	147.97118992858006	255.00000000000003	148.6484505164945	74.60143272652853	-76.67885544744091	29.808465406907693	59.94059980006665	121.49863788403866	70.091406197934	0.979942599026797	1.000748882769099	1.0067819638671012	1.0286733247818447	82.2690189721766	-21.24330743903251
546	570.0	545.0		(0.0, 148.9373542152616, 68.3728757080973)	#009444	0.0	148.9373542152616	68.3728757080973	147.5442823870539	255.0	148.9373542152616	74.6572939852321	-77.08630596574761	30.45593529241262	59.845154948350554	121.7235102332556	69.17852049316895	1.7469239679041213	1.0014982395869847	1.0121317285526301	1.0510171452612487	82.88463405228065	-21.558420426896106
547	571.0	546.0		(0.0, 148.84671776074643, 68.98967010996334)	#009444	0.0	148.84671776074643	68.98967010996334	147.80968414265854	255.0	148.84671776074643	74.64063849520055	-76.84816569662401	30.058565096839395	59.94041652782406	121.6564337020993	69.78824058647118	1.2837184125378494	1.0012748127380373	1.0090049822491665	1.037304123987943	82.51762179447921	-21.362567991471447
548	572.0	547.0		(0.0, 148.86771076307897, 68.56847717427524)	#009444	0.0	148.86771076307897	68.56847717427524	147.63600386791776	255.0	148.86771076307897	74.64376201100617	-76.99735225885968	30.31570846416731	59.86268577140953	121.6690111362879	69.37146951016328	1.5803440890139158	1.0013167134742371	1.0109637796155821	1.0461779965273026	82.75043464876369	-21.490752186709763
549	573.0	548.0		(0.0, 148.565478173942, 69.2635788070643)	#009445	0.0	148.565478173942	69.2635788070643	147.97295024055444	255.0	148.565478173942	74.58458385832319	-76.66311361496037	29.80034326544123	59.90801399533488	121.43086631122958	70.05659780073307	0.9639733288522833	1.0005228618279967	1.0065752759486764	1.0283930342619334	82.251403926489	-21.242007234720216
550	574.0	549.0		(0.0, 148.244251916028, 70.15761412862379)	#009446	0.0	148.244251916028	70.15761412862379	148.39541360498652	255.00000000000003	148.244251916028	74.52201273613557	-76.25514585279736	29.16437520348756	59.987240919693434	121.1794056947684	70.93848050649783	0.20991453438191912	0.9996834948301482	1.001218719928269	1.006446135224543	81.64195030767698	-20.929743152894957
551	575.0	550.0		(0.0, 148.86037987337554, 69.49750083305565)	#009445	0.0	148.86037987337554	69.49750083305565	148.01181921966287	255.0	148.86037987337554	74.64473544779378	-76.68127702925898	29.763180560116798	60.046217927357546	121.67293104298567	70.29112962345884	0.9467326965184644	1.0013297717459355	1.0068137588760933	1.0271105702664836	82.25487927103215	-21.213295870457337
552	576.0	551.0		(0.0, 148.65811396201266, 69.0966344551816)	#009445	0.0	148.65811396201266	69.0966344551816	147.888138473022	255.00000000000003	148.65811396201266	74.60285229749194	-76.7500137474023	29.930744552730324	59.903342219260246	121.50434900699767	69.89224925024992	1.1212377061551573	1.0007679257553221	1.007716261758776	1.032893109120548	82.37969458372153	-21.304642660096462
553	577.0	552.0		(0.0, 148.61546151282906, 69.47550816394535)	#009445	0.0	148.61546151282906	69.47550816394535	148.04910368950326	254.99999999999997	148.61546151282906	74.59523994301014	-76.60802121015686	29.692377942041247	59.96589470176608	121.47372558480507	70.26690769743418	0.8438257044310814	1.000665809013532	1.0058519208701664	1.0246672118599096	82.16097748681464	-21.185751495003732
554	578.0	553.0		(0.0, 148.6101299566811, 68.74041986004666)	#009444	0.0	148.6101299566811	68.74041986004666	147.75332470811406	255.0	148.6101299566811	74.59222050512571	-76.85462391547676	30.125452466425994	59.817224258580474	121.46158023992002	69.53911696101301	1.3412894097412942	1.0006253044417162	1.0090897777018597	1.039612369377946	82.548023013857	-21.404171266381535
555	579.0	554.0		(0.0, 148.53015661446184, 69.05831389536822)	#009445	0.0	148.53015661446184	69.05831389536822	147.8966839338716	255.0	148.53015661446184	74.57690531774715	-76.72083635762516	29.909631801989068	59.856011329556814	121.39998911029657	69.85303232255914	1.0870287060486126	1.0004198572257803	1.0073331669719676	1.0321645200032006	82.34484079736905	-21.298332411204193
556	580.0	555.0		(0.0, 148.65211596134623, 68.90803065644785)	#009444	0.0	148.65211596134623	68.90803065644785	147.8131381625402	255.0	148.65211596134623	74.60114277013415	-76.81176852647215	30.040387233494535	59.8637620793069	121.49747137287572	69.70547150949683	1.2467622630830053	1.0007449931180945	1.0085270928201855	1.0366768161789321	82.47710378827956	-21.360018076700467
557	581.0	556.0		(0.0, 149.06131289570143, 69.0439853382206)	#009545	0.0	149.06131289570143	69.0439853382206	147.79151102199032	254.99999999999997	149.06131289570143	74.68405794414899	-76.90031115636626	30.09972426465208	60.017804065311566	121.83134816061313	69.8441586137954	1.3501835266025763	1.0018572675708404	1.009689644377464	1.038724503649263	82.58117979754246	-21.375983768871397
558	582.0	557.0		(0.0, 148.71642785738086, 68.72775741419527)	#009444	0.0	148.71642785738086	68.72775741419527	147.72837879623032	254.99999999999997	148.71642785738086	74.61365163837218	-76.89384347341426	30.169336147260207	59.84764411862712	121.54780205264912	69.52764411862712	1.4000097732800796	1.0009127946663543	1.0096047246625557	1.041126770446608	82.60055694533975	-21.422583499130052
559	583.0	558.0		(0.0, 148.69910029990004, 68.77040986337887)	#009444	0.0	148.69910029990004	68.77040986337887	147.74882015749162	255.0	148.69910029990004	74.61026607788015	-76.87373159204202	30.13808877083939	59.85080306564479	121.53417854048651	69.56969676774409	1.362738480743576	1.0008673787037368	1.009340658652352	1.0400484411144961	82.57042450928974	-21.40749611586364
560	584.0	559.0		(0.0, 148.620793068977, 69.37020993002332)	#009445	0.0	148.620793068977	69.37020993002332	148.00558730614267	255.0	148.620793068977	74.59603844931216	-76.64532814590646	29.756313560207758	59.94648783738754	121.47693762079307	70.16271576141285	0.9177462920434551	1.0006765206615584	1.0063417553860923	1.0268735939736324	82.21888179297433	-21.217899445977974
561	585.0	560.0		(0.0, 148.48250583138955, 69.25691436187937)	#009445	0.0	148.48250583138955	69.25691436187937	147.98588856273395	255.00000000000003	148.48250583138955	74.56780185248438	-76.63801974915674	29.775875273099352	59.88095968010663	121.36338873708765	70.04917027657447	0.9295430603600502	1.0002977378192477	1.0062457972241001	1.0275486576498043	82.21915117143516	-21.23245048328615
562	586.0	561.0		(0.0, 148.77207597467512, 68.71209596801066)	#009444	0.0	148.77207597467512	68.71209596801066	147.71169072603675	255.0	148.77207597467512	74.62484317632037	-76.917417928207	30.197666872378328	59.86176274575142	121.59284410196602	69.51269576807731	1.4370284851695594	1.0010629247468206	1.0099142537466146	1.0421044477876893	82.63285221555404	-21.434899959440944
563	587.0	562.0		(0.0, 148.4311896034655, 69.19026991003)	#009445	0.0	148.4311896034655	69.19026991003	147.96862442248374	255.00000000000003	148.4311896034655	74.55725414433411	-76.64362513258838	29.797687737054712	59.8517227590803	121.320991002999	69.98267910696435	0.9509778863728293	1.0001562444623326	1.0063193950745974	1.028301393475428	82.23227753102644	-21.245202363759624
564	588.0	563.0		(0.0, 148.53315561479508, 68.87104298567144)	#009444	0.0	148.53315561479508	68.87104298567144	147.8204725539991	255.0	148.53315561479508	74.57701616318614	-76.78513368152406	30.021604508787746	59.81948683772077	121.40043480839721	69.66766411196268	1.216083980636069	1.0004213441737542	1.0081773812687067	1.0360286349455528	82.44545767822255	-21.354603404484557
565	589.0	564.0		(0.0, 148.946017994002, 68.58547150949684)	#009444	0.0	148.946017994002	68.58547150949684	147.62832028671974	255.00000000000003	148.946017994002	74.65960233561346	-77.01729520279032	30.33236289614205	59.890359880039995	121.73280858047319	69.38907697434189	1.6060511628897027	1.0015292051995843	1.011225627502312	1.0467527315791727	82.77509286746228	-21.496421498360444
566	590.0	565.0		(0.0, 148.67210929690103, 69.35754748417195)	#009445	0.0	148.67210929690103	69.35754748417195	147.99081057456323	255.0	148.67210929690103	74.60636760380125	-76.66650917838119	29.78134507235208	59.95986337887371	121.51849232255914	70.15069310229923	0.9507516279899991	1.0008150822070558	1.0066198591912052	1.027737417336235	82.2476877724676	-21.228814786916175
567	591.0	566.0		(0.0, 148.73175608130623, 69.04498500499834)	#009445	0.0	148.73175608130623	69.04498500499834	147.8534941659348	254.99999999999997	148.73175608130623	74.61758391496903	-76.79168966635524	29.986503285027833	59.9158413862046	121.56362683105631	69.84185271576142	1.191302973995157	1.0009655446105206	1.0082634603741512	1.034817311515912	82.43878929895074	-21.33022340963128
568	592.0	567.0		(0.0, 148.91936021326225, 68.42485838053982)	#009444	0.0	148.91936021326225	68.42485838053982	147.5685545314797	254.99999999999997	148.91936021326225	74.65380188503691	-77.06283551158816	30.418824112916166	59.84997334221926	121.7094444818394	69.22980339886703	1.7028811541517936	1.001451394436146	1.0118235649814131	1.049736459393054	82.84917306466386	-21.54051519893247
569	593.0	568.0		(0.0, 148.96134621792737, 68.4388537154282)	#009444	0.0	148.96134621792737	68.4388537154282	147.56642127091288	255.0	148.96134621792737	74.66230668870351	-77.07186714093639	30.42483591878298	59.86578807064312	121.7437026824392	69.2440786404532	1.7133095784517236	1.0015654830327916	1.011942148931044	1.0499439234219647	82.8597812287422	-21.542088925689864
570	594.0	569.0		(0.0, 148.34621792735754, 69.78673775408197)	#009445	0.0	148.34621792735754	69.78673775408197	148.22589159162328	255.0	148.34621792735754	74.54165348879481	-76.41407380931814	29.4169600241355	59.94467510829723	121.25830046651116	70.57233255581473	0.5064051404226076	0.9999469678032817	1.003305420352339	1.0151626948896753	81.88081712585377	-21.055100209481694
571	595.0	570.0		(0.0, 148.53148950349885, 69.23758747084305)	#009445	0.0	148.53148950349885	69.23758747084305	147.96885200664957	255.0	148.53148950349885	74.57764855893063	-76.66069445184431	29.80406508126712	59.89227924025325	121.40297762745753	70.03052649116961	0.9656464686773709	1.0004298275139747	1.0065435126968818	1.0285214720264269	82.2504976836459	-21.245034267012777
572	596.0	571.0		(0.0, 148.50216594468512, 69.23692102632455)	#009445	0.0	148.50216594468512	69.23692102632455	147.9741055300625	255.0	148.50216594468512	74.57172183649878	-76.65125573482956	29.794419809569185	59.88305564811729	121.37914808397201	70.02957347550816	0.9523441088419986	1.0003503228632544	1.0064195837467553	1.0281886191414997	82.23820558302018	-21.24115390898661
573	597.0	572.0		(0.0, 148.6547817394202, 69.0206597800733)	#009445	0.0	148.6547817394202	69.0206597800733	147.85809873283227	255.00000000000003	148.6547817394202	74.60197867806477	-76.7745851859179	29.974574010890386	59.88711429523492	121.50083429856714	69.81700099966676	1.1713383062247247	1.0007562064942603	1.0080388810907863	1.0344056389953147	82.41851744361888	-21.326823638718317
574	598.0	573.0		(0.0, 148.4388537154282, 69.36521159613463)	#009445	0.0	148.4388537154282	69.36521159613463	148.03789298822576	255.0	148.4388537154282	74.55926595773334	-76.58703369265591	29.6969783405161	59.88908697100967	121.32907695768077	70.15594801732757	0.8355209012006933	1.0001832321479311	1.0055763578878683	1.0248259690159676	82.14307184660854	-21.19403389938271
575	599.0	574.0		(0.0, 148.7357547484172, 68.86204598467178)	#009444	0.0	148.7357547484172	68.86204598467178	147.77894774574554	254.99999999999997	148.7357547484172	74.61790789788192	-76.85480883143248	30.096260750707458	59.88049316894369	121.5649307064312	69.66078307230923	1.317650745616836	1.0009698907138898	1.0090922056208467	1.0386049797369714	82.53754631493842	-21.3852578034272
576	600.0	575.0		(0.0, 148.78173942019328, 68.96501166277908)	#009444	0.0	148.78173942019328	68.96501166277908	147.81188549006256	255.0	148.78173942019328	74.62746140771347	-76.83513767243578	30.05095654695793	59.91534155281573	121.60338317894036	69.76317894035321	1.2694526438238383	1.001098047291331	1.0088339262298636	1.0370415572238882	82.50271735239582	-21.360942859718463
577	601.0	576.0		(0.0, 148.7394201932689, 68.9076974341886)	#009444	0.0	148.7394201932689	68.9076974341886	147.7966785179012	255.0	148.7394201932689	74.61876838259492	-76.84058850505171	30.070448515375993	59.89075974675108	121.56839378873707	69.7060146617794	1.2883133363265804	1.0009814337779261	1.0089054948511447	1.0377142140576245	82.51489511426747	-21.372169091870067
578	602.0	577.0		(0.0, 148.43952015994668, 69.17294235254916)	#009445	0.0	148.43952015994668	69.17294235254916	147.96005091286224	255.0	148.43952015994668	74.55889216156531	-76.65222826029262	29.810785141336925	59.850839720093305	121.32757455514829	69.96560813062314	0.9666484481239022	1.0001782178193335	1.0064323528613945	1.028753377508322	82.24504245248437	-21.251534783813803
579	603.0	578.0		(0.0, 148.47250916361213, 69.40986337887371)	#009445	0.0	148.47250916361213	69.40986337887371	148.04958188012552	255.0	148.47250916361213	74.56618607509685	-76.5830506865971	29.682156501268686	59.9084505164945	121.35689329223592	70.20048983672109	0.8208890725229109	1.000276062801004	1.0055240616109016	1.0243144757052622	82.13400067591806	-21.185398203563658
580	604.0	579.0		(0.0, 148.72475841386205, 69.21559480173275)	#009445	0.0	148.72475841386205	69.21559480173275	147.9236337809165	255.0	148.72475841386205	74.61662196700198	-76.73177059390413	29.883194984758333	59.94779406864379	121.55975550816395	70.01068643785403	1.0721223525790928	1.0009526404568316	1.0074767318675322	1.0312522003548672	82.34543072309852	-21.27843063613248
581	605.0	580.0		(0.0, 148.50649783405532, 68.99600133288904)	#009444	0.0	148.50649783405532	68.99600133288904	147.8759525027599	255.00000000000003	148.50649783405532	74.57196018105313	-76.73410888505016	29.93842660053343	59.836214595134955	121.38010633455515	69.79110629790071	1.1184157110101405	1.0003535201617213	1.0075074332823923	1.033158212256415	82.36766874021785	-21.313640885488116
582	606.0	581.0		(0.0, 148.80506497834054, 69.2655781406198)	#009445	0.0	148.80506497834054	69.2655781406198	147.9287179441245	255.0	148.80506497834054	74.63296234182289	-76.74132313167836	29.88112358440094	59.98268577140953	121.62552788403865	70.060973008997	1.0766880872973068	1.0011718401591485	1.0076021552672965	1.0311807174971115	82.35358050908845	-21.27467591921742
583	607.0	582.0		(0.0, 148.82639120293234, 68.56914361879373)	#009444	0.0	148.82639120293234	68.56914361879373	147.64394529675704	255.00000000000003	148.82639120293234	74.63542691580565	-76.98356902012438	30.301188358907428	59.85000999666777	121.63545020993001	69.37171609463512	1.5602702416021808	1.0012049014499254	1.0107828077416359	1.0456769158862842	82.73229064300251	-21.484892488834067
584	608.0	583.0		(0.0, 148.82972342552483, 68.76941019660113)	#009444	0.0	148.82972342552483	68.76941019660113	147.72406288761817	255.00000000000003	148.82972342552483	74.63662804835297	-76.9169821067574	30.183349201660704	59.89109630123292	121.64028614128625	69.57001332889035	1.425365494547156	1.0012210141706985	1.0099085314758223	1.041610353048521	82.6272152831053	-21.425768870813943
585	609.0	584.0		(0.0, 148.68443852049316, 69.03698767077641)	#009445	0.0	148.68443852049316	69.03698767077641	147.8591310661987	254.99999999999997	148.68443852049316	74.60801009837282	-76.7788261343027	29.97505266838507	59.89957347550816	121.525101032989	69.83346217927358	1.1742723644832391	1.0008371156258171	1.0080945641121173	1.0344221571954222	82.42264206535691	-21.32606141111785
586	610.0	585.0		(0.0, 149.00099966677774, 68.6981006331223)	#009544	0.0	149.00099966677774	68.6981006331223	147.66347908541167	255.0	149.00099966677774	74.67098661912912	-76.9972798685028	30.284216143733822	59.92993002332556	121.77867293902032	69.50112962345885	1.555687160326214	1.0016819208860404	1.0109628291409665	1.0450912143154982	82.73883522620399	-21.470478619274143
587	611.0	586.0		(0.0, 148.69410196601132, 69.2279240253249)	#009445	0.0	148.69410196601132	69.2279240253249	147.93436583294303	255.00000000000003	148.69410196601132	74.61046557000984	-76.71751677726502	29.865422419413346	59.94075641452849	121.53498126957679	70.02258580473175	1.049144987040361	1.0008700548122054	1.0072895813757208	1.0306388791511834	82.32569973440819	-21.27050481230417
588	612.0	587.0		(0.0, 148.59480173275574, 69.13162279240254)	#009445	0.0	148.59480173275574	69.13162279240254	147.91414853800907	255.0	148.59480173275574	74.5901583889948	-76.717351032908	29.888381586422685	59.89071309563479	121.45328607797401	69.92625458180608	1.0675179912667812	1.000597641964754	1.0072874051769722	1.0314311870522888	82.33387700917552	-21.285435441225392
589	613.0	588.0		(0.0, 148.68010663112295, 68.67210929690103)	#009444	0.0	148.68010663112295	68.67210929690103	147.71269574104247	255.0	148.68010663112295	74.60617146271048	-76.90072274061205	30.189963408887955	59.82525491502832	121.51770314895035	69.47218927024325	1.4208335678418713	1.0008124510514562	1.0096950484173763	1.0418386056085365	82.61449660113219	-21.434158235822178
590	614.0	589.0		(0.0, 148.3855381539487, 69.03865378207264)	#009445	0.0	148.3855381539487	69.03865378207264	147.91592279448918	255.0	148.3855381539487	74.54762448250528	-76.67983696108021	29.8717467622819	59.80724758413862	121.28229208597135	69.8321226257914	1.0331279560595685	1.0000270663357949	1.0067948509951572	1.0308571286557067	82.29288335577836	-21.284125177702734
591	615.0	590.0		(0.0, 148.32855714761746, 68.76707764078641)	#009444	0.0	148.32855714761746	68.76707764078641	147.81679224682904	255.0	148.32855714761746	74.53538424175879	-76.75294065201643	30.013213795178206	59.735268243918696	121.23311386204598	69.56269243585471	1.192251914843805	0.9998628683196954	1.0077546915808993	1.0357390761524987	82.41241958010353	-21.35732043559836
592	616.0	591.0		(0.0, 148.65578140619795, 69.09530156614461)	#009445	0.0	148.65578140619795	69.09530156614461	147.88803808874823	255.0	148.65578140619795	74.60237776259983	-76.7496963439388	29.93073516802354	59.90235254915029	121.50243987004333	69.89090636454515	1.1210392636998583	1.0007615600563569	1.0077120942985227	1.032892785259611	82.37939546139661	-21.30471678612517
593	617.0	592.0		(0.0, 148.51449516827725, 68.72675774741752)	#009444	0.0	148.51449516827725	68.72675774741752	147.7656767453757	255.00000000000003	148.51449516827725	74.57286429275987	-76.82779157130982	30.10083170889648	59.784845051649455	121.38374130956349	69.52463512162612	1.3058631975500878	1.0003656484647223	1.008737473015021	1.0387627209253738	82.51405714962712	-21.39505388249318
594	618.0	593.0		(0.0, 148.6931022992336, 69.21326224591803)	#009445	0.0	148.6931022992336	69.21326224591803	147.92863737820127	254.99999999999997	148.6931022992336	74.61022500905273	-76.72213870059235	29.87374540618175	59.93751416194603	121.53401328557149	70.00806064645118	1.0586197463603095	1.000866827781567	1.0073502665413663	1.030926100729158	82.33302637086952	-21.27473541861699
595	619.0	594.0		(0.0, 148.54848383872041, 68.62445851382873)	#009444	0.0	148.54848383872041	68.62445851382873	147.71800428000375	255.0	148.54848383872041	74.57946118443381	-76.87357680217116	30.173239789052996	59.77492169276908	121.41026626457847	69.42369876707765	1.3916259732117344	1.000454143172279	1.0093386262843769	1.0412614829226423	82.58311697754571	-21.430240377870636
596	620.0	595.0		(0.0, 148.32255914695102, 69.50083305564812)	#009445	0.0	148.32255914695102	69.50083305564812	148.11473862993017	255.0	148.32255914695102	74.53611286268018	-76.50282599045183	29.577147805967986	59.880159946684444	121.23604090636455	70.28905031656114	0.6895725147527415	0.9998726424828234	1.0044707232862162	1.0206906848709665	82.02127807381099	-21.137254551066235
597	621.0	596.0		(0.0, 148.6831056314562, 68.80839720093302)	#009444	0.0	148.6831056314562	68.80839720093302	147.76713476976587	255.0	148.6831056314562	74.60713706371476	-76.85563384404203	30.110074972132782	59.85344218593802	121.52158827724092	69.60714428523823	1.3292868382880985	1.0008254042092029	1.009103037913666	1.0390817007250825	82.54335266026524	-21.393977651304656
598	622.0	597.0		(0.0, 148.76741086304565, 68.66644451849383)	#009444	0.0	148.76741086304565	68.66644451849383	147.6941478460122	255.0	148.76741086304565	74.62378103892185	-76.93131625500737	30.22318807640092	59.85118627124292	121.58856889036988	69.46745418193935	1.4659445075766548	1.0010486765913085	1.0100967367097327	1.0429851701407518	82.65511791915529	-21.44784663899757
599	623.0	598.0		(0.0, 148.49616794401865, 69.89970009996668)	#009445	0.0	148.49616794401865	69.89970009996668	148.2430318846954	255.0	148.49616794401865	74.57226221446716	-76.42549906504564	29.40195308786344	60.013752082639115	121.3813206497834	70.6856647784072	0.500061928846553	1.0003575718211948	1.0034554322602098	1.014644813985072	81.88609010523226	-21.042428830735897
600	624.0	599.0		(0.0, 148.51182939020327, 68.75174941686105)	#009444	0.0	148.51182939020327	68.75174941686105	147.77627197745488	255.0	148.51182939020327	74.5723917120357	-76.8184607859862	30.085081211336593	59.78901699433522	121.38184129290238	69.54935021659446	1.2875504484330795	1.0003593089801515	1.0086149611919413	1.0382191801402068	82.49962441745306	-21.38723297196012
601	625.0	600.0		(0.0, 148.5888037320893, 68.95634788403865)	#009444	0.0	148.5888037320893	68.95634788403865	147.84449951223888	255.0	148.5888037320893	74.58848361098245	-76.77460814178694	29.990089270582043	59.85379873375541	121.44655012995668	69.75267244251916	1.1840186147825988	1.0005751754763303	1.0080391824979313	1.0349410618543584	82.42418279717681	-21.3368644491657
602	626.0	601.0		(0.0, 148.5618127290903, 68.95501499500166)	#009444	0.0	148.5618127290903	68.95501499500166	147.84902003884852	255.00000000000003	148.5618127290903	74.58302776402698	-76.76617547749515	29.981641204825713	59.845164945018325	121.42460847050982	69.75108297234254	1.1722502534987231	1.0005019874349523	1.0079284628703786	1.0346495238710738	82.41325443626457	-21.33352682363775
603	627.0	602.0		(0.0, 148.56081306231258, 69.24491836054648)	#009445	0.0	148.56081306231258	69.24491836054648	147.96629216003373	254.99999999999997	148.56081306231258	74.58359212200548	-76.66788011371706	29.809771159082786	59.9028357214262	121.42687801399535	70.03807730756414	0.9744576368622663	1.0005095580752983	1.0066378593681997	1.0287183855527684	82.25926268626637	-21.246924997243347
604	628.0	603.0		(0.0, 148.65244918360546, 68.72842385871377)	#009444	0.0	148.65244918360546	68.72842385871377	147.74058183481054	255.00000000000003	148.65244918360546	74.60073548706043	-76.87259253474049	30.147054837505838	59.827944018660446	121.4958328623792	69.52766411196268	1.3693742751935851	1.0007395295758261	1.0093257029994498	1.0403578550169594	82.57263710447803	-21.413576778707167
605	629.0	604.0		(0.0, 148.66311229590136, 68.66011329556814)	#009444	0.0	148.66311229590136	68.66011329556814	147.71102215009708	255.0	148.66311229590136	74.60270823929177	-76.89919487857915	30.19127685074505	59.81758747084305	121.50376943352215	69.46014328557146	1.4210183073280866	1.0007659932712183	1.0096749878161972	1.041883931746048	82.61355440151469	-21.43539338224373
606	630.0	605.0		(0.0, 148.47850716427857, 69.13028990336555)	#009445	0.0	148.47850716427857	69.13028990336555	147.93547344608425	255.00000000000003	148.47850716427857	74.56665894273478	-76.67949427257258	29.849359960290123	59.854395201599466	121.3587942019327	69.92377207597468	1.0138560561233774	1.0002824061344098	1.0067903515460366	1.0300845727484582	82.2844403999715	-21.269686803480084
607	631.0	606.0		(0.0, 148.75741419526824, 68.94135288237254)	#009444	0.0	148.75741419526824	68.94135288237254	147.80689080486803	254.99999999999997	148.75741419526824	74.62248935693356	-76.8351333355361	30.05665611463515	59.90306897700766	121.58336987337555	69.7395134955015	1.2739634842053311	1.0010313491853937	1.008833869287016	1.0372382460890246	82.5047895063253	-21.364630140718074
608	632.0	607.0		(0.0, 148.78940353215594, 69.24025324891703)	#009445	0.0	148.78940353215594	69.24025324891703	147.921445320111	254.99999999999997	148.78940353215594	74.62973495916359	-76.74471836356273	29.890730657641274	59.972765744751754	121.61253532155948	70.03574475174942	1.0863241069643188	1.0011285460899526	1.007646734156801	1.0315122521748166	82.3602305481852	-21.280046822483666
609	633.0	608.0		(0.0, 148.36321226257914, 69.01799400199933)	#009445	0.0	148.36321226257914	69.01799400199933	147.91176853727669	255.0	148.36321226257914	74.543055852409	-76.67946531171499	29.876330897781102	59.7961946017994	121.26393491836055	69.81144618460513	1.0369138071043844	0.9999657799596819	1.0067899712942852	1.0310153245856495	82.29420118334106	-21.287193026734943
610	634.0	609.0		(0.0, 148.66244585138287, 68.49116961012996)	#009444	0.0	148.66244585138287	68.49116961012996	147.64296089084942	255.0	148.66244585138287	74.60212727996675	-76.95611567323112	30.291509320352272	59.783592135954684	121.50143214261914	69.2928823725425	1.5361325638747878	1.0007581999303372	1.0104223493813926	1.045342897726164	82.70319991642837	-21.485618854345557
611	635.0	610.0		(0.0, 148.67344218593803, 68.45151616127957)	#009444	0.0	148.67344218593803	68.45151616127957	147.62491342966453	255.0	148.67344218593803	74.60424297186097	-76.97314102839226	30.31887415048411	59.7790703098967	121.50994404865047	69.25373542152616	1.5684149703925185	1.0007865811050953	1.010645889761653	1.0462872425761771	82.72906725891244	-21.49893519882253
612	636.0	611.0		(0.0, 148.51482839053648, 69.53648783738754)	#009445	0.0	148.51482839053648	69.53648783738754	148.092745454831	255.0	148.51482839053648	74.57507243863108	-76.55424793588934	29.62199099580505	59.946894368543816	121.39261945018326	70.32627124291902	0.7548077833456076	1.0003952698732241	1.0051458857793358	1.022238198054011	82.08541421948952	-21.15350625715841
613	637.0	612.0		(0.0, 148.73275574808397, 68.82205931356215)	#009444	0.0	148.73275574808397	68.82205931356215	147.76337692423158	255.0	148.73275574808397	74.61719689156396	-76.86733576202393	30.118952064947724	59.87156614461846	121.56206926024659	69.62116627790736	1.3434623095553986	1.0009603528437399	1.0092566823557756	1.0393880441901246	82.55748652086218	-21.396751470734124
614	638.0	613.0		(0.0, 148.70143285571476, 68.83505498167277)	#009444	0.0	148.70143285571476	68.83505498167277	147.77446874306725	255.00000000000003	148.70143285571476	74.61090778289281	-76.8526483909726	30.10052969127759	59.86445518160613	121.53676068643786	69.63371876041319	1.3197811021591688	1.0008759869241288	1.0090638393590354	1.0387522984677289	82.53709137352702	-21.388564054109867
615	639.0	614.0		(0.0, 148.6421192935688, 68.63745418193935)	#009444	0.0	148.6421192935688	68.63745418193935	147.70578938519307	255.0	148.6421192935688	74.59840905612366	-76.89995911385682	30.19755921897169	59.806547817394204	121.48647385204931	69.43750083305565	1.4266171973870843	1.000708321419686	1.0096850221116913	1.0421007327293588	82.61656186562203	-21.439255236285952
616	640.0	615.0		(0.0, 148.69876707764078, 68.59613462179274)	#009444	0.0	148.69876707764078	68.59613462179274	147.67856222478684	254.99999999999997	148.69876707764078	74.60973840773313	-76.9325431679686	30.241498590852302	59.81584471842719	121.53205528490503	69.39716094635122	1.4814972442871934	1.0008603002162224	1.0101128458943753	1.043617055664614	82.66295685076766	-21.459348289497886
617	641.0	616.0		(0.0, 148.51282905698102, 68.87704098633789)	#009444	0.0	148.51282905698102	68.87704098633789	147.82670349370747	254.99999999999997	148.51282905698102	74.57292497173611	-76.77641542759517	30.011089561591596	59.814385204931696	121.38398527157617	69.67339886704431	1.2024937687768489	1.0003664624493265	1.0080629118917084	1.0356657700498086	82.4335093428913	-21.35000326743202
618	642.0	617.0		(0.0, 148.66911029656782, 68.90236587804065)	#009444	0.0	148.66911029656782	68.90236587804065	147.80767265261477	254.99999999999997	148.66911029656782	74.60455945208733	-76.81927224086316	30.049559230421163	59.86789736754415	121.51121735421526	69.70003332222592	1.2586462220880825	1.000790826562875	1.0086256154737487	1.0369933366184987	82.48743296744323	-21.36405295247529
619	643.0	618.0		(0.0, 148.5204931689437, 68.90003332222592)	#009444	0.0	148.5204931689437	68.90003332222592	147.83455610150097	255.0	148.5204931689437	74.57453436253961	-76.77116343336316	30.000081916191633	59.82135954681773	121.39045600466511	69.69623792069311	1.1903895023903903	1.000388051794057	1.0079939539888254	1.035285902417006	82.42461070511868	-21.344205769066235
620	644.0	619.0		(0.0, 148.16594468510496, 69.1946017994002)	#009445	0.0	148.16594468510496	69.1946017994002	148.02044772695584	255.0	148.16594468510496	74.50361924622189	-76.5546427488925	29.704229252106206	59.77036321226258	121.1055520793069	69.98431522825726	0.8268569760601838	0.9994367533962562	1.0051510696153279	1.025076193884349	82.11549526046983	-21.20692175219067
621	645.0	620.0		(0.0, 148.4631789403532, 68.66644451849383)	#009444	0.0	148.4631789403532	68.66644451849383	147.750898913224	255.00000000000003	148.4631789403532	74.5623345070729	-76.8313144101732	30.119085552901346	59.756874375208255	121.34141087637454	69.46441186271242	1.3231995570006678	1.0002243955306043	1.008783727365175	1.0393926507840971	82.52399765242762	-21.40596177314065
622	646.0	621.0		(0.0, 148.6314561812729, 68.4005331556148)	#009444	0.0	148.6314561812729	68.4005331556148	147.61213604966338	254.99999999999997	148.6314561812729	74.59562951907543	-76.97660484289686	30.33487015867573	59.75585804731756	121.4752926691103	69.20284238587138	1.5835987936022855	1.000671035023246	1.0106913691307577	1.0468392557947408	82.73815347639328	-21.508362582608132
623	647.0	622.0		(0.0, 148.5241586137954, 68.94001999333555)	#009444	0.0	148.5241586137954	68.94001999333555	147.85002277209287	255.00000000000003	148.5241586137954	74.57538069513036	-76.75885006415706	29.977637076103637	59.83049316894369	121.39385887037655	69.73586137954015	1.1648342532373845	1.000399405012939	1.0078322812831126	1.0345113436477993	82.40497429062354	-21.33278647250774
624	648.0	623.0		(0.0, 148.18160613128958, 69.02565811396201)	#009445	0.0	148.18160613128958	69.02565811396201	147.9490794773023	254.99999999999997	148.18160613128958	74.50634124480744	-76.61697772770948	29.80955134363208	59.74142952349217	121.11647956681108	69.81721759413529	0.948906707508654	0.9994732679368465	1.005969518613096	1.0287107998455733	82.21174263714988	-21.259638063197038
625	649.0	624.0		(0.0, 148.54581806064644, 68.44518493835388)	#009444	0.0	148.54581806064644	68.44518493835388	147.6460902765004	255.00000000000003	148.54581806064644	74.57844867979189	-76.93336377940402	30.278972866421384	59.73824058647117	121.40619490836387	69.2461912695768	1.5130094638970875	1.0004405608206783	1.0101236204004331	1.0449102717734347	82.67743743162094	-21.483309761170503
626	650.0	625.0		(0.0, 148.64811729423525, 68.79206931022992)	#009444	0.0	148.64811729423525	68.79206931022992	147.76707995866332	255.0	148.64811729423525	74.60002887702412	-76.8496506826768	30.107793517680513	59.83933022325891	121.49299018660447	69.59062979006997	1.3239170948397472	1.0007300506800656	1.0090244798951058	1.0390029690190146	82.5369495471739	-21.39401810984891
627	651.0	626.0		(0.0, 148.55448183938688, 69.15761412862379)	#009445	0.0	148.55448183938688	69.15761412862379	147.93222255120992	254.99999999999997	148.55448183938688	74.58208232415629	-76.69529032583256	29.85920980812704	59.883412195934696	121.42080648450518	69.95158280573142	1.0308492275189618	1.0004893047308843	1.0069977513752286	1.0304244854405302	82.30273366377023	-21.27208768827409
628	652.0	627.0		(0.0, 148.55081639453516, 69.15294901699434)	#009445	0.0	148.55081639453516	69.15294901699434	147.93102752124827	255.0	148.55081639453516	74.58132948708835	-76.69565926433452	29.860713904854165	59.88134288570477	121.41777908697101	69.94692769076975	1.032300123546002	1.0004792057176737	1.0070025954828692	1.030476390970049	82.3036231577836	-21.272970247973433
629	653.0	628.0		(0.0, 148.73908697100967, 68.2152615794735)	#009444	0.0	148.73908697100967	68.2152615794735	147.51741844136873	255.00000000000003	148.73908697100967	74.61687218321013	-77.07461948887872	30.482139449524716	59.75216927690769	121.56076248583805	69.02049983338887	1.760980740048728	1.0009559970088657	1.0119782868500369	1.051921435940143	82.88339878875452	-21.57823615344144
630	654.0	629.0		(0.0, 148.57480839720094, 68.595134955015)	#009444	0.0	148.57480839720094	68.595134955015	147.7012512531595	255.0	148.57480839720094	74.58470180085551	-76.89215125986937	30.199681024202498	59.77721759413529	121.43134062645785	69.39493168943686	1.4239736192819366	1.0005244439806866	1.009582506150476	1.04217395503086	82.61006996325695	-21.442604392529105
631	655.0	630.0		(0.0, 148.67810729756746, 68.79040319893369)	#009444	0.0	148.67810729756746	68.79040319893369	147.76080666453004	255.00000000000003	148.67810729756746	74.6060802993956	-76.86007314906368	30.119042144110075	59.84829390203265	121.51733635454848	69.58928023992003	1.339194095403392	1.0008112281314374	1.0091613253281275	1.0393911527711994	82.55075738088718	-21.398648666207123
632	656.0	631.0		(0.0, 148.6291236254582, 68.8927024325225)	#009444	0.0	148.6291236254582	68.8927024325225	147.8112529033531	255.00000000000003	148.6291236254582	74.59645903184573	-76.80938663149483	30.041606892109574	59.85356881039654	121.47862946017996	69.69006664445186	1.2463641986793481	1.0006821626108509	1.0084958188935078	1.036718905909668	82.47532976209615	-21.361409864263198
633	657.0	632.0		(0.0, 148.5718093968677, 69.1669443518827)	#009445	0.0	148.5718093968677	69.1669443518827	147.93273285127304	255.0	148.5718093968677	74.58560739160396	-76.69784522562401	29.859623533139267	59.890649783405536	121.43498257247585	69.96099300233254	1.0326564092300292	1.0005365921244505	1.0070312968293764	1.0304387628572997	82.30526459343035	-21.27171081780529
634	658.0	633.0		(0.0, 148.61179606797734, 68.12962345884705)	#009444	0.0	148.61179606797734	68.12962345884705	147.5064127861089	255.0	148.61179606797734	74.59094279070023	-77.0618568420755	30.48971856758569	59.695581472842385	121.45644102299232	68.93444518493835	1.7600482822803196	1.0006081644051639	1.0118107151963167	1.0521829870286765	82.8743188103475	-21.586353852285647
635	659.0	634.0		(0.0, 148.595134955015, 69.15028323892037)	#009445	0.0	148.595134955015	69.15028323892037	147.9216206882633	255.0	148.595134955015	74.59027501298068	-76.71115621216256	29.877459085558943	59.894548483838726	121.4537551482839	69.94473175608131	1.0549832941207156	1.0005992064296618	1.0072060681022403	1.0310542577093968	82.32414013408251	-21.279917312875295
636	660.0	635.0		(0.0, 148.41019660113295, 68.13628790403199)	#009444	0.0	148.41019660113295	68.13628790403199	147.54647165672384	255.00000000000003	148.41019660113295	74.55022261905522	-76.99341556022421	30.416726471174126	59.634418527157614	121.29273245918027	68.93902699100299	1.6618873958603517	1.0000619193158866	1.0109120913481942	1.0496640709599185	82.78383470733642	-21.556805483457552
637	661.0	636.0		(0.0, 148.60213262245918, 69.14195268243918)	#009445	0.0	148.60213262245918	69.14195268243918	147.91694229238377	255.0	148.60213262245918	74.59166639910545	-76.71627493917893	29.884780645214583	59.89505164945018	121.45935149950017	69.93655448183938	1.0639508619211901	1.0006178713273586	1.0072732762264092	1.031306920602664	82.33156718268083	-21.2833722894515
638	662.0	637.0		(0.0, 148.6924358547151, 68.66244585138287)	#009444	0.0	148.6924358547151	68.66244585138287	147.70649850075972	254.99999999999997	148.6924358547151	74.60863531050077	-76.90804103743699	30.1999220896954	59.82714428523825	121.52761668777075	69.4627457514162	1.433241201352575	1.0008455026006469	1.0097911365658832	1.0421822740650233	82.6249482325996	-21.438731902576816
639	663.0	638.0		(0.0, 148.64945018327225, 69.23292235921359)	#009445	0.0	148.64945018327225	69.23292235921359	147.94477434279986	255.0	148.64945018327225	74.60146290484687	-76.70112767647097	29.847192707948956	59.92791402865711	121.49875929356881	70.02708763745417	1.0245247867114433	1.0007492875993718	1.0070743949206393	1.0300097820928173	82.30381461018526	-21.26281766973546
640	664.0	639.0		(0.0, 148.541152949017, 69.1726091302899)	#009445	0.0	148.541152949017	69.1726091302899	147.94078587259855	255.0	148.541152949017	74.57942916006812	-76.68583290237457	29.845780631993414	59.882279240253254	121.41013749083639	69.96629456847717	1.0143832491764868	1.000453713578007	1.0068735768122856	1.0299610521482128	82.28904902515272	-21.2657633608931
641	665.0	640.0		(0.0, 148.65611462845717, 68.67777407530824)	#009444	0.0	148.65611462845717	68.67777407530824	147.71945476186738	255.0	148.65611462845717	74.60134184523177	-76.89092336243574	30.178390458440994	59.81895034988337	121.49827226257914	69.47755748083972	1.4056681576299361	1.0007476636322423	1.0095663840398572	1.0414392296174781	82.60114615542625	-21.429169868710222
642	666.0	641.0		(0.0, 148.49616794401865, 69.37520826391203)	#009445	0.0	148.49616794401865	69.37520826391203	148.03111052268997	255.0	148.49616794401865	74.57087545624739	-76.60255957959706	29.710705215513087	59.90885371542819	121.37574530156614	70.1664178607131	0.8555201169590775	1.000338969005024	1.005780210473489	1.0252996757281132	82.16251054190612	-21.199044598472327
643	667.0	642.0		(0.0, 148.7357547484172, 68.27857380873043)	#009444	0.0	148.7357547484172	68.27857380873043	147.5435750835656	254.99999999999997	148.7357547484172	74.61636674660274	-77.05210256021743	30.443233093769685	59.76379873375542	121.55872839720094	69.08314561812729	1.716054853960506	1.0009492167755423	1.011682642926747	1.0505787995520113	82.84815598522312	-21.55894217643069
644	668.0	643.0		(0.0, 148.57047650783073, 68.58313895368211)	#009444	0.0	148.57047650783073	68.58313895368211	147.69721437222447	254.99999999999997	148.57047650783073	74.58379499881444	-76.89478575738717	30.205330860892055	59.773475508163955	121.42769388203934	69.3830123292236	1.4301483910957278	1.0005122795879084	1.0096170967109286	1.042368927707668	82.61458762888326	-21.445583585647384
645	669.0	644.0		(0.0, 148.5298233922026, 68.88303898700433)	#009444	0.0	148.5298233922026	68.88303898700433	147.82594259407992	255.00000000000003	148.5298233922026	74.57637461598648	-76.77998073219894	30.01335101663991	59.820853048983665	121.39785522825724	69.6795068310563	1.2063427227989336	1.0004127380703611	1.0081097238107155	1.0357438115877287	82.43765329316986	-21.35056502415986
646	670.0	645.0		(0.0, 148.62745751416193, 68.95234921692769)	#009444	0.0	148.62745751416193	68.95234921692769	147.83564371086314	254.99999999999997	148.62745751416193	74.59628016746923	-76.78867865851518	30.005685893378775	59.864981672775734	121.47790995668109	69.74910029990004	1.2049416373789978	1.000679763215579	1.0082239262891841	1.0354792925082572	82.44296426046807	-21.343402787252387
647	671.0	646.0		(0.0, 148.4451849383539, 69.29290236587804)	#009445	0.0	148.4451849383539	69.29290236587804	148.00747052643865	255.0	148.4451849383539	74.5603543953425	-76.61355416570692	29.741837288473928	59.87658780406531	121.33345179606799	70.08442519160279	0.887643754600841	1.0001978331104264	1.0059245677533544	1.0263740260028695	82.18402257857525	-21.216508302627947
648	672.0	647.0		(0.0, 148.55748083972009, 68.78707097634123)	#009444	0.0	148.55748083972009	68.78707097634123	147.78200219370555	255.0	148.55748083972009	74.58170869555785	-76.82153309785222	30.07974337112951	59.81023325558147	121.41930399866712	69.58477507497501	1.284763947153791	1.000484292650167	1.0086553001896486	1.0380349742859964	82.50053883931555	-21.38300308561053
649	673.0	648.0		(0.0, 148.4595134955015, 68.9573475508164)	#009444	0.0	148.4595134955015	68.9573475508164	147.86915271128348	255.0	148.4595134955015	74.56236299046431	-76.73170499936022	29.945236588098822	59.81391869376875	121.34152536821061	69.75236921026324	1.1228667793859688	1.000224777624099	1.0074758706209297	1.0333932210854502	82.36790483207676	-21.318661759645547
650	674.0	649.0		(0.0, 148.47884038653783, 68.10596467844051)	#009444	0.0	148.47884038653783	68.10596467844051	147.52148299426597	255.0	148.47884038653783	74.56401759365127	-77.02623335982261	30.45834250573174	59.64963345551483	121.34817633455515	68.90969343552149	1.71444695635262	1.0002469734751738	1.0113429841743413	1.0511002168348649	82.82965202026575	-21.575238102508525
651	675.0	650.0		(0.0, 148.8593802065978, 68.65778073975342)	#009444	0.0	148.8593802065978	68.65778073975342	147.67354558824516	255.00000000000003	148.8593802065978	74.64231706802977	-76.96443794707974	30.25977751563127	59.877964011996	121.66319268910362	69.45979673442186	1.5155076477531662	1.001297330132437	1.0105316195988503	1.0442478510467024	82.69932795256194	-21.4630502808262
652	676.0	651.0		(0.0, 148.63512162612463, 69.27024325224924)	#009445	0.0	148.63512162612463	69.27024325224924	147.96253368426244	255.0	148.63512162612463	74.59866799005125	-76.68380508239436	29.820240210478953	59.930936354548486	121.48751549483505	70.06389203598799	0.9923859390736932	1.0007117949164979	1.006846951837641	1.0290796666103472	82.27789914749475	-21.249701019449056
653	677.0	652.0		(0.0, 148.36487837387537, 69.00666444518494)	#009445	0.0	148.36487837387537	69.00666444518494	147.90687332535268	255.0	148.36487837387537	74.5433627578348	-76.68384639602743	29.883610742520084	59.794445184938354	121.26516803398866	69.80024658447185	1.0454079287930547	0.9999698969752775	1.006847494279497	1.031266547920676	82.30092641702153	-21.290808006206444
654	678.0	653.0		(0.0, 148.77807397534156, 68.60446517827391)	#009444	0.0	148.77807397534156	68.60446517827391	147.66716761892388	255.0	148.77807397534156	74.62576950773614	-76.95576922847414	30.263668118622043	59.84209596801067	121.59657276241253	69.4062012662446	1.5132737192506196	1.0010753511184802	1.010417800613277	1.0443821135610347	82.69268423228422	-21.46775677859381
655	679.0	654.0		(0.0, 148.67210929690103, 68.69476841052982)	#009444	0.0	148.67210929690103	68.69476841052982	147.72333105465466	255.0	148.67210929690103	74.60461652561406	-76.89043335677565	30.17376755220358	59.827307564145286	121.51144698100633	69.49454181939352	1.4016004591436146	1.000791592181792	1.0095599503384425	1.041279695731232	82.59900114460932	-21.426308998626972
656	680.0	655.0		(0.0, 148.58147284238586, 68.71276241252916)	#009444	0.0	148.58147284238586	68.71276241252916	147.74750893151497	255.0	148.58147284238586	74.58635897190793	-76.85455425851573	30.13206810414104	59.802809063645455	121.43800520159947	69.51144951682772	1.3467294830390868	1.0005466742786668	1.0090888631163248	1.0398406713032882	82.55037273391157	-21.40846393505312
657	681.0	656.0		(0.0, 148.47884038653783, 68.91569476841053)	#009444	0.0	148.47884038653783	68.91569476841053	147.8486932908424	255.0	148.47884038653783	74.56615882920671	-76.75215485062414	29.976537803954685	59.81157947350883	121.35678376541154	69.7113262245918	1.1602734099851166	1.0002756973081022	1.0077443741255288	1.034473408386092	82.39833792575011	-21.333768071999447
658	682.0	657.0		(0.0, 148.60813062312562, 68.91502832389203)	#009444	0.0	148.60813062312562	68.91502832389203	147.82419563516177	254.99999999999997	148.60813062312562	74.59227814180346	-76.79493410858096	30.021189135524253	59.85152615794735	121.46181206931023	69.71195934688437	1.221265078732567	1.0006260776150826	1.008306059417872	1.0360143006485618	82.45443409454832	-21.351854763393224
659	683.0	658.0		(0.0, 148.34688437187603, 68.95968010663113)	#009444	0.0	148.34688437187603	68.95968010663113	147.89125517476847	255.00000000000003	148.34688437187603	74.53960001016205	-76.69380842686053	29.905276678855497	59.77947017660779	121.25005026324558	69.75355214928356	1.0691717297353298	0.9999194211949604	1.0069782942622003	1.0320142271607986	82.31807714138421	-21.30234120498656
660	684.0	659.0		(0.0, 148.52949016994336, 68.63145618127291)	#009444	0.0	148.52949016994336	68.63145618127291	147.72437558470577	255.0	148.52949016994336	74.57564216825926	-76.86496401571851	30.16257925565573	59.77043318893702	121.39491019326893	69.4304365211596	1.3779775985039826	1.000402912572138	1.0092255416796503	1.0408935939292299	82.57120491122444	-21.425538085008906
661	685.0	660.0		(0.0, 148.0829723425525, 68.81706097967344)	#009444	0.0	148.0829723425525	68.81706097967344	147.88317652909447	254.99999999999997	148.0829723425525	74.48582474514266	-76.65505454174448	29.899360267891375	59.66913362212596	121.03413208930358	69.60972009330224	1.0469152538044353	0.9991980471620241	1.0064694615163678	1.031810055156163	82.27982213900917	-21.30830664405371
662	686.0	661.0		(0.0, 148.68377207597467, 68.80839720093302)	#009444	0.0	148.68377207597467	68.80839720093302	147.76701030927833	255.00000000000003	148.68377207597467	74.60727162526638	-76.8558529242348	30.110302950090162	59.853648783738755	121.52212969676773	69.60715094968343	1.329601565520749	1.0008272092995012	1.0091059144040027	1.0390895681157781	82.54363980621292	-21.394069521188197
663	687.0	662.0		(0.0, 148.33222259246918, 69.45751416194602)	#009445	0.0	148.33222259246918	69.45751416194602	148.09538464994552	255.0	148.33222259246918	74.53795240815715	-76.5206546368662	29.605997949231757	59.87449183605465	121.24343100966345	70.24626124625125	0.7234399509308749	0.9998973192619897	1.0047048107611194	1.0216862870392251	82.04831321011095	-21.151556105507733
664	688.0	663.0		(0.0, 148.60079973342218, 68.79040319893369)	#009444	0.0	148.60079973342218	68.79040319893369	147.77524885021	255.0	148.60079973342218	74.59046808214951	-76.83465462178096	30.092591477071863	59.824328557147616	121.45453168943683	69.58850716427858	1.3027992304207048	1.0006017963766367	1.0088275838466334	1.0384783551738233	82.51744186930605	-21.387988208243875
665	689.0	664.0		(0.0, 148.34621792735754, 69.07997334221926)	#009445	0.0	148.34621792735754	69.07997334221926	147.9400341878806	255.0	148.34621792735754	74.53978352758848	-76.65290103374073	29.83381891086694	59.80332222592469	121.25078756081305	69.87263578807064	0.9868335495541138	0.9999218830090671	1.006441186276674	1.029548259900329	82.25402110349896	-21.266318514632744
666	690.0	665.0		(0.0, 148.46584471842718, 68.88837054315228)	#009444	0.0	148.46584471842718	68.88837054315228	147.8400883410467	255.0	148.46584471842718	74.56346016561835	-76.75711646948008	29.98828552105264	59.80208597134288	121.34593562812394	69.68414528490503	1.1728671251272211	1.0002394957973226	1.0078095194429255	1.0348788154756818	82.40723388878858	-21.340121289219322
667	691.0	666.0		(0.0, 148.27924025324893, 68.77107630789737)	#009444	0.0	148.27924025324893	68.77107630789737	147.8276619938605	255.0	148.27924025324893	74.52542036677998	-76.73533979069008	29.993940990349444	59.72077974008664	121.19309132289237	69.5661579473509	1.166935776672013	0.9997292068551811	1.0075235948903123	1.0350739825305881	82.3890093940037	-21.349295624362178
668	692.0	667.0		(0.0, 148.20459846717762, 68.67410863045652)	#009444	0.0	148.20459846717762	68.67410863045652	147.80242017078797	255.0	148.20459846717762	74.51006297997327	-76.74357620098182	30.02593761586052	59.678247250916364	121.13142156947686	69.46941352882372	1.1992355459306872	0.9995231935505117	1.007631737732043	1.0361781680261168	82.40833342464494	-21.36793049748569
669	693.0	668.0		(0.0, 148.52115961346217, 68.96901032989004)	#009444	0.0	148.52115961346217	68.96901032989004	147.86229672972684	255.0	148.52115961346217	74.57485138357454	-76.7480615368561	29.959433815023306	59.83536154615128	121.3917306497834	69.76453182272576	1.143667594779848	1.0003923045065712	1.007690629524751	1.0338831593772653	82.38830392829927	-21.323724014988862
670	694.0	669.0		(0.0, 148.32689103632123, 68.29823392202599)	#009444	0.0	148.32689103632123	68.29823392202599	147.62745181733834	255.00000000000003	148.32689103632123	74.53380666095828	-76.9111613176403	30.29155689409444	59.64098300566478	121.22677650449852	69.09852049316893	1.5124236106063689	0.9998417056936453	1.0098321053807224	1.0453445394691676	82.66138853356053	-21.497062288371367
671	695.0	670.0		(0.0, 148.57714095301566, 68.52082639120293)	#009444	0.0	148.57714095301566	68.52082639120293	147.6708082892258	255.00000000000003	148.57714095301566	74.58497658433731	-76.91805882157443	30.244673779288078	59.76307897367544	121.43244569476842	69.32138953682106	1.4758743928675633	1.0005281300930355	1.009922668581178	1.0437266296262537	82.65063862363522	-21.465070228003576
672	696.0	671.0		(0.0, 148.3772075974675, 69.22992335888037)	#009445	0.0	148.3772075974675	69.22992335888037	147.9948347107438	254.99999999999997	148.3772075974675	74.54644621844756	-76.61242043738942	29.75575979890617	59.842919026991	121.2775575374875	70.02139620126624	0.8989701542885195	1.0000112603868168	1.00590968206922	1.0268544839835185	82.18800524702813	-21.225842272568954
673	697.0	672.0		(0.0, 148.3955348217261, 68.60046651116295)	#009444	0.0	148.3955348217261	68.60046651116295	147.7368722422446	255.0	148.3955348217261	74.54848637319755	-76.83138668713735	30.13513145040807	59.722709096967684	121.28575544818395	69.39841719426859	1.3370013572556685	1.0000386282604903	1.008784676350961	1.0399463856547801	82.52992262083977	-21.416314760037128
674	698.0	673.0		(0.0, 148.53982005998, 68.67977340886371)	#009444	0.0	148.53982005998	68.67977340886371	147.74196442992766	255.0	148.53982005998	74.5778570114062	-76.85201512982265	30.137405726765888	59.783298900366546	121.40381580806397	69.47837387537487	1.3497791235371563	1.0004326238219599	1.009055524734352	1.040024869648858	82.54995731951767	-21.412556303085836
675	699.0	674.0		(0.0, 148.59113628790402, 68.50349883372209)	#009444	0.0	148.59113628790402	68.50349883372209	147.661205322904	255.0	148.59113628790402	74.58775787792128	-76.92852041910957	30.259773278784287	59.76395201599467	121.44363131289569	69.3043752082639	1.4942712826568982	1.0005654400527115	1.0100600278003544	1.0442477048355032	82.66590066500689	-21.47215645811843
676	700.0	675.0		(0.0, 148.24558480506496, 69.44418527157615)	#009445	0.0	148.24558480506496	69.44418527157615	148.10640952156177	255.0	148.24558480506496	74.5203939628503	-76.49654569131154	29.584165898258274	59.84496834388537	121.17290478507164	70.23219926691104	0.693024695331296	0.9996617796231143	1.0043882638928772	1.020932875276656	82.01795153866367	-21.143409430276176
677	701.0	676.0		(0.0, 148.62545818060647, 68.69343552149283)	#009444	0.0	148.62545818060647	68.69343552149283	147.7314948713637	255.0	148.62545818060647	74.59519217708686	-76.87555136589036	30.15859847390665	59.81257914028657	121.47353344551817	69.49275574808397	1.3805616676330759	1.0006651682524554	1.0093645520122374	1.0407562193968225	82.57960680289032	-21.420283643047117
678	702.0	677.0		(0.0, 148.44551816061312, 68.92235921359547)	#009444	0.0	148.44551816061312	68.92235921359547	147.85763830432	255.00000000000003	148.44551816061312	74.55944177652327	-76.73892794384484	29.961177327242684	59.80258247250916	121.32978363212263	69.71759080306565	1.1402290033872022	1.0001855906878567	1.0075707068073947	1.0339433270003557	82.38042976827137	-21.32716359721388
679	703.0	678.0		(0.0, 148.21059646784406, 69.54848383872043)	#009445	0.0	148.21059646784406	69.54848383872043	148.1552677728315	255.00000000000003	148.21059646784406	74.51359149149017	-76.44973070609562	29.510691250657995	59.85498167277574	121.14558895368212	70.33510496501167	0.6064919922344848	0.9995705271449122	1.003773590102051	1.0183973066386058	81.94780181997685	-21.107302650749855
680	704.0	679.0		(0.0, 148.57014328557148, 68.97034321892703)	#009444	0.0	148.57014328557148	68.97034321892703	147.8536487992841	255.0	148.57014328557148	74.58475116623757	-76.76373605989933	29.975411348380998	59.85081306231257	121.43153915361546	69.76634121959347	1.1657147996340869	1.0005251061978737	1.007896433680278	1.0344345350397328	82.40871591875788	-21.330109237265443
681	705.0	680.0		(0.0, 148.30356547817394, 69.06931022992336)	#009445	0.0	148.30356547817394	69.06931022992336	147.94375577170666	255.00000000000003	148.30356547817394	74.53112971746742	-76.64244243047574	29.825514818362862	59.78796734421859	121.2160233622126	69.86165278240587	0.9745319143899798	0.9998057955494323	1.0063038663718191	1.0292616903527572	82.24126285441615	-21.26356994066814
682	706.0	681.0		(0.0, 148.7037654115295, 69.15994668443852)	#009445	0.0	148.7037654115295	69.15994668443852	147.90512257428406	255.00000000000003	148.7037654115295	74.61223695938345	-76.7436530585615	29.908912041874135	59.93015661446185	121.54210925358215	69.95538487170944	1.099889795592317	1.0008938173040478	1.0076327468606294	1.032139681487686	82.36583821161186	-21.292100874073647
683	707.0	682.0		(0.0, 148.44251916027991, 68.26024658447184)	#009444	0.0	148.44251916027991	68.26024658447184	147.59057727015596	255.0	148.44251916027991	74.55708445231576	-76.9620392839514	30.35381599452467	59.669230256581145	121.32030898700434	69.06206931022992	1.5917583849053263	1.0001539681106384	1.0105001255088444	1.0474930659016168	82.73155163644606	-21.52426825083285
684	708.0	683.0		(0.0, 148.57447517494168, 68.43385538153949)	#009444	0.0	148.57447517494168	68.43385538153949	147.63618258154807	254.99999999999997	148.57447517494168	74.58420818384815	-76.94661349268122	30.29552684917569	59.74485838053982	121.42935551482839	69.23526157947352	1.5341372796716397	1.0005178223026494	1.0102975871644917	1.045481540379376	82.69582985290853	-21.49062032177766
685	709.0	684.0		(0.0, 148.406197934022, 68.65244918360547)	#009444	0.0	148.406197934022	68.65244918360547	147.75589569950176	255.00000000000003	148.406197934022	74.55077960558869	-76.81730061825026	30.1078873440775	59.73641119626791	121.2949707364212	69.44998667110964	1.3063728612792709	1.0000693910711964	1.0085997283621762	1.0390062069150425	82.50686368174647	-21.40227357403279
686	710.0	685.0		(0.0, 148.3815394868377, 68.84271909363545)	#009444	0.0	148.3815394868377	68.84271909363545	147.83744635554567	255.0	148.3815394868377	74.54629770490205	-76.74479562786519	29.98648345832553	59.76682105964678	121.2769607830723	69.63810729756747	1.1649698366363224	1.000009268136007	1.007647748625597	1.0348166273076007	82.39510207627166	-21.342071888984513
687	711.0	686.0		(0.0, 148.2975674775075, 68.67210929690103)	#009444	0.0	148.2975674775075	68.67210929690103	147.78418168213716	255.0	148.2975674775075	74.5288654316168	-76.77488128617289	30.0589903697704	59.70666777740753	121.20692834055315	69.4683638787071	1.2429600190677978	0.9997754210451839	1.0080427688430809	1.0373187999168747	82.44953182739056	-21.381394228336468
688	712.0	687.0		(0.0, 148.16327890703099, 69.00233255581473)	#009445	0.0	148.16327890703099	69.00233255581473	147.94309078396358	255.00000000000003	148.16327890703099	74.50257063089435	-76.61882416571004	29.817079961431837	59.73108297234255	121.10134257914028	69.79394201932689	0.9565565814895531	0.9994226866340087	1.005993762069333	1.028970608198582	82.21619350202496	-21.264061069464006
689	713.0	688.0		(0.0, 148.42885704765078, 68.62779073642119)	#009444	0.0	148.42885704765078	68.62779073642119	147.74169070683712	255.0	148.42885704765078	74.5552949497361	-76.83310273769645	30.13030184560066	59.73850383205598	121.31311688103966	69.42580139953348	1.3337165137153977	1.00012996263726	1.0088072078394905	1.0397797187174922	82.52975684932329	-21.412758334907195
690	714.0	689.0		(0.0, 148.74541819393536, 68.66744418527158)	#009444	0.0	148.74541819393536	68.66744418527158	147.6986457878289	255.00000000000003	148.74541819393536	74.61934455496667	-76.92375549993835	30.215073489965725	59.84456847717428	121.57071267244254	69.46822392535822	1.4548535636501967	1.0009891629037115	1.0099974651205534	1.0427051403407077	82.64511374678074	-21.444527213910334
691	715.0	690.0		(0.0, 148.23058980339886, 69.23992002665779)	#009445	0.0	148.23058980339886	69.23992002665779	148.02657135149718	255.00000000000003	148.23058980339886	74.51681968809106	-76.56065823628144	29.69960860956227	59.79946684438521	121.15855150616461	70.02982672442519	0.8251185024934119	0.9996138321328142	1.00523005206977	1.0249167381168875	82.11943217737124	-21.202397950714573
692	716.0	691.0		(0.0, 148.51682772409197, 68.51716094635121)	#009444	0.0	148.51682772409197	68.51716094635121	147.6805646860325	254.99999999999997	148.51682772409197	74.5727814564979	-76.89947610029895	30.226210463368265	59.743648783738756	121.38340826391203	69.31715761412862	1.4502424995633363	1.0003645372488437	1.0096786802155384	1.0430894710099188	82.62658908291134	-21.457870572052013
693	717.0	692.0		(0.0, 148.4645118293902, 68.93935354881707)	#009444	0.0	148.4645118293902	68.93935354881707	147.86094240273644	255.0	148.4645118293902	74.56332560564968	-76.7394359826924	29.957610169113114	59.811869376874384	121.34539473842052	69.7346051316228	1.137464858269934	1.000237690728259	1.007577377281878	1.0338202263857124	82.37960574065825	-21.324723997343067
694	718.0	693.0		(0.0, 148.3345551482839, 69.0313228923692)	#009445	0.0	148.3345551482839	69.0313228923692	147.9225522967436	255.0	148.3345551482839	74.53729640145657	-76.6655101366599	29.85862062794009	59.78997667444185	121.24079556481173	69.82435521492835	1.0146395727189301	0.9998885191900782	1.0066067419220406	1.030404153164664	82.27476934223245	-21.279229317584296
695	719.0	694.0		(0.0, 148.55314895034988, 68.36854381872709)	#009444	0.0	148.55314895034988	68.36854381872709	147.6137709507232	255.0	148.55314895034988	74.57972717017539	-76.96171374337224	30.32713001445153	59.72518493835388	121.4113358280573	69.17038987004332	1.5689061382503091	1.0004577112664026	1.0104958512094735	1.046572147784157	82.72146152740665	-21.50715634236001
696	720.0	695.0		(0.0, 148.17560813062312, 69.03365544818394)	#009445	0.0	148.17560813062312	69.03365544818394	147.95344914825435	255.0	148.17560813062312	74.50514864981963	-76.61229186946733	29.80275970382045	59.74116961012996	121.11169180273241	69.82507497500832	0.9407578608157953	0.999457269744077	1.005907993991531	1.0284764241871696	82.20491318319188	-21.256410747404093
697	721.0	696.0		(0.0, 148.45351549483505, 68.94701766077974)	#009444	0.0	148.45351549483505	68.94701766077974	147.86610371507646	255.00000000000003	148.45351549483505	74.56112340212732	-76.733222728122	29.949303198424726	59.80999333555481	121.33654278573808	69.74208263912028	1.1271233818602526	1.0002081490340302	1.0074957981737667	1.0335335575136237	82.37079720577404	-21.32091306233802
698	722.0	697.0		(0.0, 148.78740419860046, 68.87704098633789)	#009444	0.0	148.78740419860046	68.87704098633789	147.77535155908814	255.0	148.78740419860046	74.62837235252633	-76.86671665788181	30.105031383351523	59.899503498833724	121.60705011662779	69.67614461846051	1.3319759333910843	1.0011102672577634	1.009248553610499	1.0389076493215759	82.55183247121572	-21.38791239229567
699	723.0	698.0		(0.0, 148.23992002665779, 68.09163612129291)	#009444	0.0	148.23992002665779	68.09163612129291	147.56004028161163	255.0	148.23992002665779	74.51566755880782	-76.95259065692694	30.385058083553318	59.57270243252249	121.15392512162613	68.89311896034656	1.6144364922544368	0.9995983767715582	1.010376066441765	1.0485712127688078	82.73423090567452	-21.54679618535093
700	724.0	699.0		(0.0, 148.29656781072975, 69.33122292569143)	#009445	0.0	148.29656781072975	69.33122292569143	148.05104283229747	255.0	148.29656781072975	74.5304075567301	-76.5515674970827	29.668295466306425	59.83818060646451	121.21312258913696	70.12087637454181	0.7929854203252827	0.9997961080471331	1.0051106920165962	1.0238361392084012	82.09963606579792	-21.1843188357701
701	725.0	700.0		(0.0, 148.2649116961013, 69.27490836387871)	#009445	0.0	148.2649116961013	69.27490836387871	148.0342425883765	254.99999999999997	148.2649116961013	74.52385552883115	-76.56015694870655	29.690702219761246	59.817104298567145	121.18680653782073	70.06480839720093	0.816874454782989	0.9997082151694752	1.0052234702384923	1.0246093836293835	82.1157441074068	-21.19673072839216
702	726.0	701.0		(0.0, 148.1369543485505, 69.1299566811063)	#009445	0.0	148.1369543485505	69.1299566811063	147.99974806493626	255.0	148.1369543485505	74.4975808305426	-76.56694261014624	29.732514865252902	59.74844718427191	121.08131315228258	69.92002665778072	0.8578727169636785	0.9993557504245453	1.0053125649636356	1.0260523144367462	82.13719706002824	-21.222212865323893
703	727.0	702.0		(0.0, 148.25691436187938, 68.65378207264246)	#009444	0.0	148.25691436187938	68.65378207264246	147.7843832248117	254.99999999999997	148.25691436187938	74.52059370609444	-76.76769652299176	30.055947490333935	59.690399866711104	121.173706931023	69.44981339553482	1.2369205873407687	0.9996644591001848	1.0079484339714502	1.0372137918641593	82.44173220516338	-21.38124545279022
704	728.0	703.0		(0.0, 148.35621459513496, 68.94835054981672)	#009444	0.0	148.35621459513496	68.94835054981672	147.88491903947963	255.0	148.35621459513496	74.5414566716091	-76.70071595556539	29.91518602741312	59.780096634455184	121.25750970343219	69.7424291902699	1.0811953628146083	0.9999443275781343	1.007068989086404	1.032356193189175	82.32811295754966	-21.307019951241514
705	729.0	704.0		(0.0, 148.50383205598135, 69.1029656781073)	#009445	0.0	148.50383205598135	69.1029656781073	147.9196697033613	255.0	148.50383205598135	74.57170432680107	-76.69707359363493	29.874195459473185	59.85678107297568	121.37907768743753	69.89697434188604	1.0442953967407307	1.0003500879775453	1.0070211654161618	1.0309416318143483	82.30983326540189	-21.281358113671658
706	730.0	705.0		(0.0, 148.3062312562479, 68.73808730423193)	#009444	0.0	148.3062312562479	68.73808730423193	147.80925119139366	255.0	148.3062312562479	74.53079233028147	-76.75539909593948	30.022773845203666	59.722549150283236	121.21466814061979	69.53376874375209	1.201824617707	0.9998012696330114	1.0077869705838456	1.0360689880855865	82.41819119428182	-21.362887613890344
707	731.0	706.0		(0.0, 148.55714761746086, 69.10029990003332)	#009445	0.0	148.55714761746086	69.10029990003332	147.90857296666815	255.0	148.55714761746086	74.58246936346197	-76.71553541275455	29.89402417293978	59.87277574141953	121.42236291236256	69.8948683772076	1.0711054584051676	1.0004944967109655	1.0072635663544824	1.031625909529735	82.33423379687154	-21.289552874194477
708	732.0	707.0		(0.0, 148.3452182605798, 68.42885704765078)	#009444	0.0	148.3452182605798	68.42885704765078	147.67687068717655	254.99999999999997	148.3452182605798	74.5378585809291	-76.87293922597166	30.220002394317348	59.67278907030989	121.24305406531155	69.22802065978007	1.431307487895679	0.9998960606066231	1.009330255003735	1.0428752340492466	82.59962064048769	-21.4605965538243
709	733.0	708.0		(0.0, 148.23492169276906, 69.1392869043652)	#009445	0.0	148.23492169276906	69.1392869043652	147.9850197705759	255.0	148.23492169276906	74.51742968539445	-76.5961259585809	29.760585855833945	59.780683105631454	121.161001002999	69.93024325224924	0.8955849018050718	0.9996220150067557	1.0056957379867306	1.0270210284854817	82.17456408369475	-21.23309221979559
710	734.0	709.0		(0.0, 148.3985338220593, 68.86804398533822)	#009444	0.0	148.3985338220593	68.86804398533822	147.84449773658116	255.0	148.3985338220593	74.54980050320015	-76.74182533272372	29.977285506287267	59.77715428190603	121.29103618460513	69.66334888370542	1.1555281819255454	1.0000562567976892	1.0076087490923054	1.0344992111717741	82.38898835235045	-21.336865760171946
711	735.0	710.0		(0.0, 148.6384538487171, 69.54115294901699)	#009445	0.0	148.6384538487171	69.54115294901699	148.07126331647478	255.0	148.6384538487171	74.60005676104821	-76.59344329015022	29.661555940936758	59.986151282905695	121.49310236254581	70.33212595801399	0.8103382913871879	1.0007304247332833	1.005660514949359	1.0236035619899893	82.13624934143742	-21.16937917767824
712	736.0	711.0		(0.0, 148.3208930356548, 69.07230923025658)	#009445	0.0	148.3208930356548	69.07230923025658	147.9417044287829	255.0	148.3208930356548	74.53464200031664	-76.64714236147645	29.829677463947334	59.7939386871043	121.23013214928358	69.86479506831057	0.9804258432026959	0.9998529114426378	1.0063655757666101	1.0294053409035258	82.24715247218937	-21.265084963078174
713	737.0	712.0		(0.0, 148.4311896034655, 69.20559813395535)	#009445	0.0	148.4311896034655	69.20559813395535	147.9748205153533	255.00000000000003	148.4311896034655	74.55729468500655	-76.63844417609516	29.788626825759156	59.85478840386537	121.32115394201932	69.99785404865045	0.9405423050029383	1.0001567882995108	1.006251369886656	1.0279887065383206	82.22416563211081	-21.240625801360085
714	738.0	713.0		(0.0, 148.42952349216927, 68.40853048983672)	#009444	0.0	148.42952349216927	68.40853048983672	147.65293408495478	255.00000000000003	148.42952349216927	74.554849730181	-76.90754878070999	30.260984544549817	59.69485838053981	121.31132756414527	69.20874041986004	1.484104469863381	1.0001239901920125	1.009784673308295	1.0442895049337375	82.64682840292645	-21.478259816988036
715	739.0	714.0		(0.0, 148.2869043652116, 68.96901032989004)	#009444	0.0	148.2869043652116	68.96901032989004	147.9063120071729	255.0	148.2869043652116	74.52749444637695	-76.67087954074853	29.879196498988225	59.7627424191936	121.20142168610464	69.76218927024325	1.0353089116335297	0.9997570298173358	1.006677241398873	1.0311142148666816	82.28724173878429	-21.291222520653765
716	740.0	715.0		(0.0, 148.4695101632789, 68.6711096301233)	#009444	0.0	148.4695101632789	68.6711096301233	147.75160080528417	254.99999999999997	148.4695101632789	74.5636264275063	-76.83181886779732	30.118481829484356	59.75977007664112	121.34660395201598	69.46909363545485	1.3229509535828727	1.0002417261351664	1.0087903508187273	1.0393718166295667	82.52424697170521	-21.405443699995576
717	741.0	716.0		(0.0, 148.50116627790737, 68.568143952016)	#009444	0.0	148.50116627790737	68.568143952016	147.70408300647142	255.0	148.50116627790737	74.56975155021901	-76.8770733014758	30.190522547853238	59.748990336554485	121.37122685438187	69.36747417527491	1.4080741942556054	1.000323892247633	1.0093845348000432	1.0418579011787907	82.59268763705973	-21.440514554681695
718	742.0	717.0		(0.0, 148.4211929356881, 68.71209596801066)	#009444	0.0	148.4211929356881	68.71209596801066	147.77720402683357	255.0	148.4211929356881	74.55396868129455	-76.80205002881335	30.07759043583611	59.75298900366545	121.30778672109297	69.50918693768743	1.2725315920285352	1.000112171267676	1.008399490391828	1.0379606777035972	82.48161210266352	-21.386544964072137
719	743.0	718.0		(0.0, 148.21859380206598, 69.03332222592469)	#009445	0.0	148.21859380206598	69.03332222592469	147.94520732727224	255.00000000000003	148.21859380206598	74.5138457366056	-76.6265886586035	29.81769443597826	59.754428523825396	121.14660982005998	69.82517494168611	0.9603845461310467	0.999573937743153	1.0060957087058353	1.028991813368524	82.22365225974939	-21.262497886073817
720	744.0	719.0		(0.0, 148.3892035988004, 68.90503165611463)	#009444	0.0	148.3892035988004	68.90503165611463	147.86120417860576	254.99999999999997	148.3892035988004	74.54801205941232	-76.72623949111446	29.95216023327425	59.78165944685105	121.28384949016994	69.69987337554149	1.1259698604077955	1.0000322655275868	1.0074041093108124	1.033632152174488	82.36533086856136	-21.32453071255821
721	745.0	720.0		(0.0, 148.3515494835055, 68.7130956347884)	#009444	0.0	148.3515494835055	68.7130956347884	147.7906483109952	254.99999999999997	148.3515494835055	74.5398909165757	-76.77878391954374	30.053141174023512	59.731599466844386	121.25121900699766	69.50948017327558	1.2397103985646847	0.9999233235900996	1.0080940098386126	1.0371169474714665	82.45103367811573	-21.376620621483767
722	746.0	721.0		(0.0, 148.19226924358549, 68.56414528490504)	#009444	0.0	148.19226924358549	68.56414528490504	147.76021136657482	255.0	148.19226924358549	74.50727702034976	-76.77676089007501	30.087073922759046	59.65243252249251	121.12023639786739	69.36042652449184	1.2688471310894402	0.99948582099775	1.0080674477626714	1.0382879474872098	82.46152454330031	-21.399088073610123
723	747.0	722.0		(0.0, 148.62412529156947, 68.8593802065978)	#009444	0.0	148.62412529156947	68.8593802065978	147.79873593395826	255.0	148.62412529156947	74.5953615118251	-76.81900633337557	30.05965447623069	59.8453548817061	121.47421459846717	69.65702765744751	1.266722854691731	1.0006674398113775	1.008622124147998	1.0373417178561646	82.49086350183013	-21.370650277896466
724	748.0	723.0		(0.0, 148.43485504831722, 68.87037654115295)	#009444	0.0	148.43485504831722	68.87037654115295	147.8386271952372	255.0	148.43485504831722	74.55714898283128	-76.7529982160825	29.988342275683678	59.78888037320893	121.32056834388536	69.6660213262246	1.1707537993251922	1.0001548337621273	1.0077554473885224	1.034880774045981	82.40341866452825	-21.341200067252295
725	749.0	724.0		(0.0, 148.47884038653783, 69.56581139620127)	#009445	0.0	148.47884038653783	69.56581139620127	148.11140410920476	255.0	148.47884038653783	74.567877912543	-76.53247209536157	29.592392875114616	59.94160279906698	121.36369450516494	70.35494168610464	0.7179814151431959	1.0002987581350233	1.004859972232981	1.021216783606729	82.05442706583499	-21.1397186497801
726	750.0	725.0		(0.0, 148.5844718427191, 69.09163612129291)	#009445	0.0	148.5844718427191	69.09163612129291	147.89994213975268	255.0	148.5844718427191	74.58796616539523	-76.72746062565139	29.908502642418444	59.8795134955015	121.44446901699433	69.88656447850717	1.0898558939492156	1.0005682341472648	1.007420142625604	1.0321255533434324	82.35060257443436	-21.29592639994869
727	751.0	726.0		(0.0, 148.51616127957348, 68.92135954681773)	#009444	0.0	148.51616127957348	68.92135954681773	147.84398369295732	255.00000000000003	148.51616127957348	74.57371545688764	-76.76252655622024	29.985957991017685	59.824281906031324	121.38716347550817	69.71730756414529	1.1738203399214957	1.0003770664967733	1.0078805530769197	1.0347984937272487	82.41142614912992	-21.33724528931959
728	752.0	727.0		(0.0, 148.34688437187603, 68.33288903698767)	#009444	0.0	148.34688437187603	68.33288903698767	147.63774486791002	255.00000000000003	148.34688437187603	74.53794157151664	-76.90599513331597	30.277747404472912	59.654111962679096	121.24338747417526	69.13302899033654	1.4978431763817395	0.9998971738927187	1.0097642741491606	1.0448679817729358	82.65152191783697	-21.489467576407396
729	753.0	728.0		(0.0, 148.26391202932356, 68.84405198267244)	#009444	0.0	148.26391202932356	68.84405198267244	147.8600710208118	255.0	148.26391202932356	74.52251290777606	-76.70558670796723	29.945388681694098	59.730623125624795	121.18141440519827	69.63825058313896	1.1100974956371528	0.9996902044360113	1.0071329413407775	1.0333984697496197	82.34362959884153	-21.325367389603063
730	754.0	729.0		(0.0, 148.30589803398868, 68.68310563145619)	#009444	0.0	148.30589803398868	68.68310563145619	147.7870697829086	254.99999999999997	148.30589803398868	74.53057943266411	-76.77390204874546	30.055312387382106	59.711449516827734	121.21381297567478	69.47933355548152	1.2392558916198844	0.9997984136951972	1.008029911601348	1.037191874819584	82.44727914548476	-21.379262270218838
731	755.0	730.0		(0.0, 148.3912029323559, 68.79206931022992)	#009444	0.0	148.3912029323559	68.79206931022992	147.8151539784695	255.0	148.3912029323559	74.54811744364801	-76.76511548659715	30.019842839649403	59.75968677107631	121.28427295901368	69.58806064645118	1.204022587477424	1.000033679215666	1.0079145453475917	1.035967840737432	82.4261725411768	-21.35852989698689
732	756.0	731.0		(0.0, 148.19393535488172, 68.23125624791736)	#009444	0.0	148.19393535488172	68.23125624791736	147.62512085984756	255.0	148.19393535488172	74.5067327535538	-76.8901260438698	30.285938205875862	59.586371209596805	121.11805133622126	69.030883038987	1.4976653848962924	0.999478519872717	1.00955591536571	1.0451506417085208	82.63975759918658	-21.498782150160565
733	757.0	732.0		(0.0, 148.2222592469177, 68.79073642119293)	#009444	0.0	148.2222592469177	68.79073642119293	147.84631813225724	255.0	148.2222592469177	74.51394513647885	-76.70990494365209	29.962742587213498	59.707047650783075	121.14700894035323	69.58505164945018	1.1275582948739282	0.9995752711533633	1.0071896391328594	1.033997343238909	82.35396444502084	-21.33552171910717
734	758.0	733.0		(0.0, 148.3558813728757, 68.84605131622793)	#009444	0.0	148.3558813728757	68.84605131622793	147.84360849565155	255.0	148.3558813728757	74.54111863235528	-76.73521626126029	29.97571731056048	59.75953348883705	121.25615155281574	69.64114961679441	1.150868671297762	0.9999397929144794	1.0075219729672777	1.0344450936219385	82.38226170083594	-21.337522304944805
735	759.0	734.0		(0.0, 147.88403865378208, 69.33388870376541)	#009345	0.0	147.88403865378208	69.33388870376541	148.1303740423614	254.99999999999997	147.88403865378208	74.44690263448436	-76.41431069488081	29.525214591795045	59.71082972342553	120.8780122392536	70.11939020326558	0.6108525441332339	0.9986759223537902	1.0033085306245333	1.0188984989479197	81.91999252725383	-21.125700136344868
736	760.0	735.0		(0.0, 148.0006664445185, 68.53215594801733)	#009444	0.0	148.0006664445185	68.53215594801733	147.78318135764945	255.0	148.0006664445185	74.46840370718736	-76.72444753513614	30.040384886145066	59.5866377874042	120.96423823725424	69.32684105298235	1.2047788721173767	0.9989643507887339	1.0073805811954215	1.0366767351732262	82.39578614030933	-21.38213265035099
737	761.0	736.0		(0.0, 148.18527157614128, 68.80939686771076)	#009444	0.0	148.18527157614128	68.80939686771076	147.86082427862127	255.0	148.18527157614128	74.50651036354188	-76.6913926431686	29.938989501177637	59.699313562145946	121.11715851716095	69.60315561479507	1.0980644596369535	0.9994755365981626	1.0069465753817417	1.0331776376400867	82.32808025151733	-21.324811215391914
738	762.0	737.0		(0.0, 148.26391202932356, 68.51216261246252)	#009444	0.0	148.26391202932356	68.51216261246252	147.72576077673395	255.0	148.26391202932356	74.52163443126904	-76.81796444399491	30.142554419002465	59.66424525158281	121.17788642119294	69.30968010663113	1.33701105820027	0.9996784200191332	1.0086084442954406	1.0402025481133137	82.52013844039158	-21.42451574266165
739	763.0	738.0		(0.0, 148.37120959680107, 68.31722759080307)	#009444	0.0	148.37120959680107	68.31722759080307	147.62688035358957	255.0	148.37120959680107	74.54281888331995	-76.91929935763191	30.295415938568325	59.65852049316894	121.26298280573143	69.11776741086305	1.5197711401400873	0.9999626011125413	1.0099389566350476	1.045477712916886	82.6703746245283	-21.49748393535193
740	764.0	739.0		(0.0, 147.93868710429857, 68.71742752415861)	#009344	0.0	147.93868710429857	68.71742752415861	147.86996242938616	255.00000000000003	147.93868710429857	74.4563404217332	-76.6411929809579	29.908991913095395	59.60447850716428	120.91585565811395	69.50964011996001	1.0510982574003778	0.9988025265582927	1.0062874612855408	1.0321424377984725	82.27040937543727	-21.31806388037963
741	765.0	740.0		(0.0, 148.28790403198934, 68.55214928357215)	#009444	0.0	148.28790403198934	68.55214928357215	147.73745427089605	255.0	148.28790403198934	74.52659337981498	-76.81231984510629	30.126988466709292	59.679680106631125	121.19780258247252	69.34950683105632	1.3206021767482745	0.9997449423637544	1.0085343315518274	1.03966537588119	82.50919896629796	-21.415885177538037
742	766.0	741.0		(0.0, 148.52249250249918, 68.55248250583139)	#009444	0.0	148.52249250249918	68.55248250583139	147.69377810085345	255.00000000000003	148.52249250249918	74.57401947015364	-76.88938500169645	30.207137684876617	59.75246917694102	121.38838579806732	69.35218260579808	1.4287164756531308	1.0003811447151825	1.0095461855922252	1.0424312801840576	82.61022148046933	-21.44811950434223
743	767.0	742.0		(0.0, 148.28223925358213, 68.26057980673109)	#009444	0.0	148.28223925358213	68.26057980673109	147.6205350621917	255.0	148.28223925358213	74.52467585121863	-76.90923594317023	30.298711861423698	59.61961012995668	121.19010113295568	69.0607964011996	1.5177938787487872	0.9997192194717087	1.0098068255003845	1.0455914533552337	82.66221938602789	-21.502165677606005
744	768.0	743.0		(0.0, 148.12495834721759, 68.64045318227258)	#009444	0.0	148.12495834721759	68.64045318227258	147.80373568971686	255.0	148.12495834721759	74.4938563316989	-76.7287269833703	30.018628249977564	59.64682772409197	121.06636417860713	69.43529823392203	1.1862827210278364	0.9993057877372282	1.0074367697140465	1.0359259259330662	82.3918417472199	-21.366959346508008
745	769.0	744.0		(0.0, 148.27690769743418, 68.75541486171277)	#009444	0.0	148.27690769743418	68.75541486171277	147.8217623753031	254.99999999999997	148.27690769743418	74.52490709593226	-76.73987289420032	30.002438014441356	59.716924358547146	121.19102987337554	69.55062979006998	1.1765712753941264	0.9997223215286044	1.0075831138649738	1.035367210038414	82.39632503108629	-21.353651171026563
746	770.0	745.0		(0.0, 148.3962012662446, 68.45351549483506)	#009444	0.0	148.3962012662446	68.45351549483506	147.677331998015	255.0	148.3962012662446	74.54823237150191	-76.88135838320164	30.222784721140794	59.69352549150283	121.2847347784072	69.25294235254916	1.437896306407501	1.0000352209276304	1.009440797285576	1.0429712505782773	82.60847403957243	-21.46025613170846
747	771.0	746.0		(0.0, 148.39186937687438, 68.11096301232922)	#009444	0.0	148.39186937687438	68.11096301232922	147.53963406418697	255.00000000000003	148.39186937687438	74.54645036984721	-76.99597695708327	30.42557451837311	59.623672109296905	121.27757421859381	68.91377207597468	1.670825758444523	1.0000113160762105	1.010945722107873	1.0499694120771401	82.78946824535578	-21.56184928986145
748	772.0	747.0		(0.0, 148.37587470843053, 68.82705764745084)	#009444	0.0	148.37587470843053	68.82705764745084	147.83217599870642	255.0	148.37587470843053	74.54511094487131	-76.74822876183946	29.993832950718357	59.76193268910363	121.27219223592137	69.62254581806064	1.1730513704733643	0.9999933482168921	1.007692825163903	1.0350702541438697	82.40097470998289	-21.345962989078803
749	773.0	748.0		(0.0, 148.47484171942685, 68.47584138620459)	#009444	0.0	148.47484171942685	68.47584138620459	147.67169464936163	255.0	148.47484171942685	74.56418757220698	-76.89965891939632	30.236425229557227	59.72236921026324	121.34885960679773	69.27583138953682	1.4590040767570978	1.000249253670654	1.0096810806030874	1.0434419768284517	82.63049650451154	-21.464416154138895
750	774.0	749.0		(0.0, 148.1896034655115, 68.56547817394203)	#009444	0.0	148.1896034655115	68.56547817394203	147.76125041318411	254.99999999999997	148.1896034655115	74.50674111095138	-76.77543113012703	30.08536730017337	59.65187270909698	121.11808488837055	69.36171942685772	1.2667272872928153	0.9994786319839188	1.0080499882123939	1.0382290529045672	82.45966378056134	-21.398321121402912
751	775.0	750.0		(0.0, 148.31989336887705, 68.42985671442852)	#009444	0.0	148.31989336887705	68.42985671442852	147.68200077284612	255.0	148.31989336887705	74.53273976172613	-76.86426882339786	30.210730491999627	59.66513828723759	121.2224907497501	69.22875708097301	1.4189947048598532	0.9998273936600077	1.0092164139079096	1.0425552659309947	82.58815931243298	-21.456810805539657
752	776.0	751.0		(0.0, 148.05998000666443, 68.87904031989336)	#009444	0.0	148.05998000666443	68.87904031989336	147.9126231072541	255.0	148.05998000666443	74.48133386992878	-76.62647501354303	29.85471236609074	59.67440186604465	121.01611195601465	69.67084971676107	0.9944465802910286	0.9991378038370812	1.0060942165630995	1.0302692812530843	82.2369778351755	-21.286561944510755
753	777.0	752.0		(0.0, 148.3038987004332, 68.51082972342553)	#009444	0.0	148.3038987004332	68.51082972342553	147.71774592189817	255.0	148.3038987004332	74.52971914553153	-76.83157911440786	30.157050583073275	59.6763745418194	121.21035742419194	69.30876041319561	1.3562078383837737	0.9997868732816243	1.0087872028923937	1.0407028025574034	82.5381078598459	-21.43043105520036
754	778.0	753.0		(0.0, 148.48983672109296, 68.69843385538154)	#009444	0.0	148.48983672109296	68.69843385538154	147.7588427756509	255.0	148.48983672109296	74.56780657054755	-76.82926123190342	30.10921024547606	59.77153615461513	121.36340770409863	69.49634788403866	1.313727258436758	1.0002978011102097	1.0087567694399613	1.0390518594959937	82.51848231182115	-21.400098268892158
755	779.0	754.0		(0.0, 148.2819060313229, 68.62045984671776)	#009444	0.0	148.2819060313229	68.62045984671776	147.76621707258974	255.00000000000003	148.2819060313229	74.52556094918131	-76.78721166578023	30.08431609036972	59.691482839053656	121.19365594801734	69.41707430856381	1.2711198214764308	0.9997310927128105	1.0082046648928311	1.038192776247282	82.47024887819009	-21.394655044044633
756	780.0	755.0		(0.0, 148.4005331556148, 68.4531822725758)	#009444	0.0	148.4005331556148	68.4531822725758	147.67638935668575	254.99999999999997	148.4005331556148	74.5491072712887	-76.88289594177988	30.22446682175697	59.69480173275575	121.28825046317894	69.25265578140619	1.440123802094909	1.000046957364213	1.0094609852009526	1.0430292989215864	82.61052041389185	-21.46095174884994
757	781.0	756.0		(0.0, 148.2572475841386, 68.65544818393869)	#009444	0.0	148.2572475841386	68.65544818393869	147.78499505529084	255.0	148.2572475841386	74.52066552579097	-76.76724210082558	30.055071688414948	59.690836387870704	121.17399535154948	69.45146617794067	1.2359331970281653	0.9996654225331704	1.0079424674760167	1.0371835684340176	82.44098976821257	-21.38079380885166
758	782.0	757.0		(0.0, 148.11762745751417, 69.20759746751082)	#009445	0.0	148.11762745751417	69.20759746751082	148.03485256501108	255.00000000000003	148.11762745751417	74.49387455233912	-76.53428779571558	29.67997746095974	59.757984005331565	121.06643730756416	69.99669776741086	0.7964872831200713	0.9993060321599516	1.0048838121084922	1.0242392782535037	82.0877473833976	-21.196280094355224
759	783.0	758.0		(0.0, 148.29156947684106, 68.7087637454182)	#009444	0.0	148.29156947684106	68.7087637454182	147.80013617273715	255.00000000000003	148.29156947684106	74.52774927296004	-76.76049614937985	30.035162270196803	59.71213928690437	121.20244520159947	69.50459180273242	1.2151558384876666	0.9997604482157366	1.007853894137186	1.0364965056431843	82.42745138420824	-21.36961659608703
760	784.0	759.0		(0.0, 148.11396201266245, 68.85238253915361)	#009444	0.0	148.11396201266245	68.85238253915361	147.89165110576167	255.0	148.11396201266245	74.49219177477262	-76.65331693630267	29.889037184438383	59.685804731756086	121.05968356547818	69.6449983338887	1.036666230998815	0.9992834583606548	1.0064466470154352	1.0314538113699556	82.27445254239014	-21.302048837428945
761	785.0	760.0		(0.0, 148.09063645451516, 68.6711096301233)	#009444	0.0	148.09063645451516	68.6711096301233	147.82260024301337	255.0	148.09063645451516	74.48698971479304	-76.7070242306912	29.988640690221203	59.64231922692436	121.03880695101633	69.46530489836721	1.1499447693786802	0.9992136747717558	1.0071518158002708	1.0348910721633207	82.36070748102543	-21.353032598284365
762	786.0	761.0		(0.0, 148.1682772409197, 68.26257914028658)	#009444	0.0	148.1682772409197	68.26257914028658	147.64258871524535	255.0	148.1682772409197	74.50162327350048	-76.87106271415128	30.25845625433339	59.58468177274243	121.09753964678443	69.0616361212929	1.464541787268183	0.9994099782071214	1.0093056166827177	1.0442022550647005	82.61195105853866	-21.48589347173971
763	787.0	762.0		(0.0, 148.10463178940353, 68.59580139953349)	#009444	0.0	148.10463178940353	68.59580139953349	147.7894623162385	254.99999999999997	148.10463178940353	74.48962345637767	-76.73715514369161	30.038198856881593	59.63159613462179	121.04937623458846	69.3908897034322	1.2076721536882744	0.9992490053793861	1.007547430205137	1.0366012965365894	82.40682235174802	-21.37749611917099
764	788.0	763.0		(0.0, 148.00766411196267, 69.07130956347883)	#009445	0.0	148.00766411196267	69.07130956347883	148.00043226595162	255.00000000000003	148.00766411196267	74.47124962977966	-76.54408941965046	29.72286348639144	59.6966377874042	120.97565434521826	69.86067310896367	0.8406649918794132	0.9990025277211412	1.0050125059724873	1.025719250797051	82.11240003138447	-21.2217074535936
765	789.0	764.0		(0.0, 148.2479173608797, 68.96834388537154)	#009444	0.0	148.2479173608797	68.96834388537154	147.91338122510632	255.0	148.2479173608797	74.51960627598008	-76.65824893614825	29.866229161890256	59.75052315894702	121.16974155948019	69.76113962012661	1.0179933290612686	0.9996512131135107	1.0065114034396325	1.0306667193789387	82.27076500377895	-21.286002088743228
766	790.0	765.0		(0.0, 147.94535154948352, 69.20893035654781)	#009345	0.0	147.94535154948352	69.20893035654781	148.06803848787342	255.0	147.94535154948352	74.45899329978126	-76.47689785978446	29.62007996198399	59.70484505164946	120.92649452849052	69.99629456847717	0.7205981449613176	0.9988381138740544	1.0041302907880998	1.0221722493549537	82.01259076026211	-21.171761870378244
767	791.0	766.0		(0.0, 148.0973008997001, 68.2762412529157)	#009444	0.0	148.0973008997001	68.2762412529157	147.66137161371614	254.99999999999997	148.0973008997001	74.48729292104986	-76.84306391745949	30.22596899656522	59.56541152949017	121.04002369543484	69.07445184938354	1.4231219809327538	0.9992177421644541	1.008937996647771	1.043081138126769	82.57400119894933	-21.472033750353066
768	792.0	767.0		(0.0, 148.31189603465512, 68.9900033322226)	#009444	0.0	148.31189603465512	68.9900033322226	147.9101023627001	255.0	148.31189603465512	74.53260466578891	-76.672016904829	29.875325313721145	59.774688437187606	121.22194807397534	69.78322225924691	1.0324233665293239	0.9998255814011368	1.0066921748200341	1.0309806224470395	82.2868959121381	-21.288423457197826
769	793.0	768.0		(0.0, 148.01366211262913, 69.02965678107297)	#009445	0.0	148.01366211262913	69.02965678107297	147.98241289180956	255.0	148.01366211262913	74.47235393832536	-76.56017472986831	29.749578863235726	59.69016661112963	120.98008435188271	69.81949683438853	0.8715673358945186	0.9990173415860087	1.0052237037025007	1.0266411833804991	82.13706713298112	-21.23501778944731
770	794.0	769.0		(0.0, 148.41786071309562, 68.88903698767078)	#009444	0.0	148.41786071309562	68.88903698767078	147.84935855698896	255.0	148.41786071309562	74.55376309630437	-76.7410894984139	29.971457848804484	59.787344218593795	121.30696050649783	69.68432522492503	1.1501409159705949	1.0001094134258797	1.0075990876972938	1.0342981019997093	82.38618271886516	-21.333276884754444
771	795.0	770.0		(0.0, 148.323892035988, 68.88237254248584)	#009444	0.0	148.323892035988	68.88237254248584	147.8643062544932	255.0	148.323892035988	74.53474589520866	-76.71238632438082	29.943218329310906	59.75688103965344	121.23054951016327	69.67678773742087	1.1113680760897917	0.9998543051517572	1.0072222192926517	1.0333235721132774	82.34917449190264	-21.322240252249497
772	796.0	771.0		(0.0, 148.3062312562479, 68.9133622125958)	#009444	0.0	148.3062312562479	68.9133622125958	147.88016186327005	255.0	148.3062312562479	74.53125617293011	-76.69607981843734	29.918795395454723	59.757604131956015	121.2165313128957	69.70729090303232	1.082119615718426	0.9998074918997353	1.00700811729567	1.0324807504440698	82.32510538973634	-21.310532696602653
773	797.0	772.0		(0.0, 148.38453848717094, 69.41452849050316)	#009445	0.0	148.38453848717094	69.41452849050316	148.06809760566986	255.00000000000003	148.38453848717094	74.54841670723603	-76.55244951362478	29.649274573783615	59.882112629123625	121.28547550483174	70.20422859046984	0.7767727998058894	1.000037693719013	1.0051222727625686	1.023179738938053	82.09358689500466	-21.17171819091006
774	798.0	773.0		(0.0, 148.07264245251582, 69.13128957014328)	#009445	0.0	148.07264245251582	69.13128957014328	148.01244919728333	255.00000000000003	148.07264245251582	74.48456582099774	-76.54525118803635	29.7096679056591	59.72877707430856	121.02908033655447	69.92070309896701	0.8284372681480415	0.9991811591896961	1.0050277598185478	1.0252638787502493	82.10870749502838	-21.212830494585102
775	799.0	774.0		(0.0, 148.39386871042987, 68.6754415194935)	#009444	0.0	148.39386871042987	68.6754415194935	147.7674982597175	255.0	148.39386871042987	74.54834786792956	-76.80546083870382	30.090003596056782	59.73718760413196	121.28519888370545	69.47262579140286	1.2849564549848858	1.000036770266788	1.008444273818235	1.038389048859943	82.4893152538944	-21.393709342823406
776	800.0	775.0		(0.0, 148.28823725424857, 68.44385204931689)	#009444	0.0	148.28823725424857	68.44385204931689	147.6935729967439	254.99999999999997	148.28823725424857	74.52637415708777	-76.84911117344213	30.191549866311895	59.658123958680434	121.19692209263579	69.2422959013662	1.394906162342696	0.9997420015770789	1.0090173962191218	1.0418933533592385	82.56703683358187	-21.448270867393944
777	801.0	776.0		(0.0, 148.16627790736422, 69.49116961012996)	#009445	0.0	148.16627790736422	69.49116961012996	148.14047997625082	254.99999999999997	148.16627790736422	74.50447197725177	-76.45445514228999	29.529272645261216	59.8297800733089	121.10897530489837	70.2779206931023	0.6256154651769981	0.9994481924476828	1.003835621246389	1.0190385400836912	81.95890222582659	-21.118231625532513
778	802.0	777.0		(0.0, 148.434521826058, 68.20259913362213)	#009444	0.0	148.434521826058	68.20259913362213	147.56876161741332	255.0	148.434521826058	74.5553154224307	-76.97893959108792	30.385470850231577	59.655221592802405	121.31319916027991	69.0049183605465	1.627607059703728	1.000130237270407	1.0107220240271462	1.0485854571140127	82.75889063634575	-21.540362429143833
779	803.0	778.0		(0.0, 148.24058647117627, 68.21292902365877)	#009444	0.0	148.24058647117627	68.21292902365877	147.60900937352483	255.0	148.24058647117627	74.51612348545203	-76.91168682050831	30.312864933526164	59.597167610796404	121.1557558847051	69.01320559813395	1.5314675990273088	0.9996044928481955	1.0098390051551958	1.046079867889051	82.66968821795659	-21.510669447914264
780	804.0	779.0		(0.0, 148.01199600133288, 68.31989336887705)	#009444	0.0	148.01199600133288	68.31989336887705	147.6950092754354	255.0	148.01199600133288	74.47013574140496	-76.80015988883765	30.170678427422494	59.5476974341886	120.97118601799399	69.1168143952016	1.354993879046111	0.9989875853466348	1.008374673135159	1.0411730917777628	82.51384366106069	-21.44721091825201
781	805.0	780.0		(0.0, 148.2165944685105, 68.65278240586471)	#009444	0.0	148.2165944685105	68.65278240586471	147.7915368324498	255.0	148.2165944685105	74.51243376445225	-76.75475167996504	30.042721067011293	59.67770076641119	121.14094042319226	69.44842052649118	1.219258434067695	0.9995549966919784	1.0077784701084227	1.036757355456966	82.42485665479401	-21.375964715583496
782	806.0	781.0		(0.0, 148.2082639120293, 68.595134955015)	#009444	0.0	148.2082639120293	68.595134955015	147.76976120402992	255.00000000000003	148.2082639120293	74.51059556429533	-76.77153236430867	30.074129795281213	59.66358880373208	121.13355988670442	69.39126624458514	1.2549010100017286	0.9995303379597515	1.007998797997251	1.037841252950364	82.4519342678358	-21.392038953909655
783	807.0	782.0		(0.0, 148.1796067977341, 69.59480173275576)	#009445	0.0	148.1796067977341	69.59480173275576	148.17991081367344	255.0	148.1796067977341	74.50744363396807	-76.4238309154726	29.47278257857846	59.85463845384872	121.12090530489837	70.38064978340554	0.5613068929764408	0.9994880560539182	1.0034335297045005	1.0170890997512738	81.9099923374487	-21.089088894490146
784	808.0	783.0		(0.0, 148.22625791402865, 68.4381872709097)	#009444	0.0	148.22625791402865	68.4381872709097	147.7028597634586	255.0	148.22625791402865	74.51382084178951	-76.83062912627325	30.173680631607702	59.63777740753082	121.14650986004665	69.23606797734088	1.3705082165972367	0.9995736037889851	1.008774729689524	1.0412766961505044	82.54330121092326	-21.441417311882272
785	809.0	784.0		(0.0, 148.06997667444185, 68.95501499500166)	#009444	0.0	148.06997667444185	68.95501499500166	147.94152462653986	255.0	148.06997667444185	74.48355913628582	-76.60404656174413	29.813109794658477	59.69269576807731	121.02504085971343	69.74616461179606	0.9471402326210251	0.9991676549101677	1.005799734327849	1.0288335999829983	82.20098214292956	-21.265217755819435
786	810.0	785.0		(0.0, 148.26924358547151, 68.56414528490504)	#009444	0.0	148.26924358547151	68.56414528490504	147.74579958467802	255.0	148.26924358547151	74.52285053755948	-76.80211303549744	30.113458859617957	59.676294568477175	121.1827703532156	69.3611962679107	1.3038645993805797	0.9996947336067817	1.008400317660216	1.03919847677318	82.49475723467054	-21.409725602471553
787	811.0	786.0		(0.0, 148.39820059980008, 68.68910363212262)	#009444	0.0	148.39820059980008	68.68910363212262	147.7722115313365	255.00000000000003	148.39820059980008	74.54925978744905	-76.80226288006808	30.08337150524918	59.741262912362544	121.28886333888704	69.4861946017994	1.2776166589220943	1.0000490033085265	1.008402285097135	1.0381601791476587	82.48391858187826	-21.39023023550501
788	812.0	787.0		(0.0, 148.13962012662446, 69.06797734088637)	#009445	0.0	148.13962012662446	69.06797734088637	147.97414113058323	255.0	148.13962012662446	74.49795623832767	-76.58879763217125	29.77010182195152	59.73687770743086	121.08281999000334	69.85869376874376	0.9012420404941144	0.9993607863723517	1.0055995181512687	1.027349419107778	82.17118038114727	-21.241127613500485
789	813.0	788.0		(0.0, 148.15528157280906, 68.8437187604132)	#009444	0.0	148.15528157280906	68.8437187604132	147.88036364127086	255.00000000000003	148.15528157280906	74.50053209534978	-76.66988123807111	29.908345732885234	59.69688103965345	121.09315948017328	69.63683438853715	1.0611155746369902	0.999395340481339	1.0066641338332443	1.0321201384839616	82.29690050990817	-21.310383702829107
790	814.0	789.0		(0.0, 148.34921692769078, 68.53315561479506)	#009444	0.0	148.34921692769078	68.53315561479506	147.71830834059605	254.99999999999997	148.34921692769078	74.5389431456611	-76.83893343104393	30.159294787986557	59.694888370543154	121.24741127624125	69.33131622792402	1.3617226435771872	0.9999106096159942	1.0088837639756618	1.0407802488028954	82.54577368302434	-21.430015970315605
791	815.0	790.0		(0.0, 148.134955014995, 68.71042985671443)	#009444	0.0	148.134955014995	68.71042985671443	147.83020247304597	255.0	148.134955014995	74.49606509705485	-76.70831766661973	29.98048402227682	59.66392202599134	121.07522932355882	69.50467510829722	1.1429675924037794	0.9993354174558743	1.0071687984215771	1.0346095901541346	82.35894257124141	-21.34742002500686
792	816.0	791.0		(0.0, 147.7280906364545, 68.72109296901033)	#009344	0.0	147.7280906364545	68.72109296901033	147.91118168776447	255.0	147.7280906364545	74.4136666052652	-76.57038097034463	29.834495866318854	59.53992669110296	120.74480605131622	69.51116294568476	0.9582376368417721	0.9982300740919924	1.0053577101214868	1.0295716212510708	82.17737149325909	-21.287626401946117
793	817.0	792.0		(0.0, 148.01166277907365, 68.41319560146617)	#009444	0.0	148.01166277907365	68.41319560146617	147.73289387482185	255.00000000000003	148.01166277907365	74.47031550115136	-76.7684078316544	30.114969224552368	59.566254581806064	120.97190711096302	69.20918027324224	1.2909899204274202	0.9989899967529416	1.0079577733483633	1.0392505986149958	82.46393037202964	-21.419251084976285
794	818.0	793.0		(0.0, 148.1839386871043, 68.55448183938687)	#009444	0.0	148.1839386871043	68.55448183938687	147.7578592309422	254.99999999999997	148.1839386871043	74.50556566588021	-76.7772902711657	30.08996518569955	59.64791736087971	121.11336593135623	69.35077640786405	1.2716847133886604	0.9994628638505367	1.0080743984576315	1.038387723340184	82.46307237945629	-21.400824248182513
795	819.0	794.0		(0.0, 148.271242919027, 68.71209596801066)	#009444	0.0	148.271242919027	68.71209596801066	147.80529573311878	255.0	148.271242919027	74.52364657120022	-76.75267191440338	30.02621735431248	59.7065044985005	121.18596732755749	69.50768743752083	1.2035895924972886	0.9997054120850295	1.007751163096022	1.03618782164228	82.41690587863913	-21.365807675966018
796	820.0	795.0		(0.0, 147.8777074308564, 68.9453515494835)	#009344	0.0	147.8777074308564	68.9453515494835	147.97393308861805	254.99999999999997	147.8777074308564	74.44458957787927	-76.54380809416561	29.752850671840037	59.63115961346218	120.86873860379875	69.73467510829724	0.869928405388542	0.99864489360905	1.0050088122107264	1.026754091649647	82.12299727029735	-21.241281278754812
797	821.0	796.0		(0.0, 148.11629456847717, 68.40686437854049)	#009444	0.0	148.11629456847717	68.40686437854049	147.71073820520724	255.0	148.11629456847717	74.49148391360517	-76.80503223806006	30.154632010196615	59.59742419193602	121.05684267577475	69.20395868043985	1.3421805758867402	0.9992739626814621	1.008438646355549	1.040619338971865	82.51251304353674	-21.435602939116787
798	822.0	797.0		(0.0, 148.23825391536155, 68.24358547150949)	#009444	0.0	148.23825391536155	68.24358547150949	147.62185212076525	255.0	148.23825391536155	74.51573272513488	-76.90052759430965	30.29377449922319	59.60257580806398	121.15418679440187	69.04353215594801	1.5093701716379724	0.9995992509522088	1.0096924861754593	1.0454210677711013	82.65230739485114	-21.501193920248703
799	823.0	798.0		(0.0, 148.01432855714762, 68.62445851382873)	#009444	0.0	148.01432855714762	68.62445851382873	147.8180332334514	255.0	148.01432855714762	74.47141519492172	-76.69766529800215	29.990185174635585	59.609333555481506	120.97631851382873	69.41835721426192	1.147806128134587	0.9990047487124128	1.0070289344064707	1.0349443714491418	82.35255350608927	-21.356404265735407
800	824.0	799.0		(0.0, 147.8287237587471, 68.87670776407865)	#009344	0.0	147.8287237587471	68.87670776407865	147.9553415653444	254.99999999999997	147.8287237587471	74.4344805732236	-76.55088073744382	29.776720321913032	59.60224591802733	120.82821458513828	69.66622792402532	0.8955147956549071	0.9985092852869932	1.0051016749647126	1.027577819807631	82.13823966221686	-21.255013047364898
801	825.0	800.0		(0.0, 148.19760079973344, 68.73042319226924)	#009444	0.0	148.19760079973344	68.73042319226924	147.8265327460252	254.99999999999997	148.19760079973344	74.50879612982276	-76.7221987663892	29.99009143441096	59.68734088637122	121.12633528823727	69.52509496834388	1.1575789771804632	0.9995061992539355	1.0073510551963423	1.0349411365268735	82.37536869594977	-21.350129327090567
802	826.0	801.0		(0.0, 148.02899033655447, 68.68977007664112)	#009444	0.0	148.02899033655447	68.68977007664112	147.84175042488772	255.0	148.02899033655447	74.47455739955974	-76.68036811166789	29.95640768247241	59.626941019660116	120.98892400533155	69.48316227924026	1.1097371246141183	0.9990469001519497	1.0068018249233497	1.033778729250123	82.32414721683661	-21.338894150720986
803	827.0	802.0		(0.0, 147.80173275574808, 69.31689436854381)	#009345	0.0	147.80173275574808	69.31689436854381	148.1391400802159	255.0	147.80173275574808	74.43017717455345	-76.39281906335415	29.506983967207788	59.68191602799067	120.81096627790737	70.10174275241586	0.5888276767061236	0.9984515568861588	1.003026348700079	1.0182693703781989	81.89337523443164	-21.119221853370103
804	828.0	803.0		(0.0, 148.29223592135955, 68.4751749416861)	#009444	0.0	148.29223592135955	68.4751749416861	147.7054996910286	254.99999999999997	148.29223592135955	74.52726586059165	-76.83981687869019	30.174273126480934	59.665628123958676	121.20050357214262	69.27334555148283	1.3752822856571565	0.9997539634289182	1.0088953635118192	1.0412971428143243	82.55206972972944	-21.439469032882887
805	829.0	804.0		(0.0, 148.0469843385538, 68.64178607130957)	#009444	0.0	148.0469843385538	68.64178607130957	147.81891966715358	255.00000000000003	148.0469843385538	74.47807394382089	-76.70256416664539	29.991090697427204	59.6229223592136	121.00303226257914	69.43583805398201	1.1504864234050727	0.9990940732103204	1.0070932558229106	1.034975620529831	82.35744575300802	-21.35574984569048
806	830.0	805.0		(0.0, 148.09530156614463, 68.39186937687438)	#009444	0.0	148.09530156614463	68.39186937687438	147.70859115189205	255.0	148.09530156614463	74.4871944565676	-76.803200074414	30.15636417312324	59.587917360879715	121.03962856381207	69.18890369876708	1.3430042321391946	0.999216421302146	1.0084145903194626	1.0406791149372652	82.51144067226373	-21.437187500614304
807	831.0	806.0		(0.0, 148.09063645451516, 68.84038653782072)	#009444	0.0	148.09063645451516	68.84038653782072	147.89118401512084	255.0	148.09063645451516	74.48743811838278	-76.64968328280341	29.888151911241767	59.67617460846384	121.04060636454516	69.63288903698766	1.0344270546317194	0.999219689929576	1.0063989376855988	1.0314232610913663	82.27074554192114	-21.302393751408392
808	832.0	807.0		(0.0, 148.36687770743086, 68.6201266244585)	#009444	0.0	148.36687770743086	68.6201266244585	147.75018023622738	254.99999999999997	148.36687770743086	74.54274436355888	-76.81530010759523	30.113628166889672	59.71775741419526	121.26268339553482	69.41759413528824	1.3103379888856748	0.9999616014592517	1.0085734619549085	1.0392043194716123	82.50709625234433	-21.406492234261595
809	833.0	808.0		(0.0, 148.30423192269242, 68.30689770076641)	#009444	0.0	148.30423192269242	68.30689770076641	147.63517809918193	254.99999999999997	148.30423192269242	74.52924684346463	-76.90077353316293	30.278627655593816	59.63569143618793	121.20846033655447	69.10687104298567	1.496092833041542	0.9997805375351312	1.0096957153160124	1.0448983587425256	82.64698580532082	-21.491361484266147
810	834.0	809.0		(0.0, 147.99466844385205, 68.87404198600467)	#009344	0.0	147.99466844385205	68.87404198600467	147.9229148091108	254.99999999999997	147.99466844385205	74.46809494387311	-76.60660655410057	29.83526743512872	59.65315561479507	120.96299971009664	69.66524825058313	0.9690297077464787	0.9989602088502954	1.0058333466466176	1.0295982476554197	82.21140645105407	-21.278961600702207
811	835.0	810.0		(0.0, 148.22492502499168, 68.5028323892036)	#009444	0.0	148.22492502499168	68.5028323892036	147.7292765886656	254.99999999999997	148.22492502499168	74.51372230306346	-76.8082880568579	30.134743415989096	59.650293235588144	121.14611419860049	69.30005331556148	1.3256347593491906	0.9995722819307258	1.008481394771969	1.0399329948058904	82.50827761487182	-21.421920875028217
812	836.0	811.0		(0.0, 147.78907030989672, 68.79840053315561)	#009344	0.0	147.78907030989672	68.79840053315561	147.9310508100064	255.0	147.78907030989672	74.42623512373953	-76.56432052206058	29.809551967161507	59.5742919026991	120.79516771742753	69.58830723092302	0.9316781208201798	0.9983986758247145	1.005278137337181	1.0287108213632221	82.16267136289892	-21.272953048671816
813	837.0	812.0		(0.0, 147.90069976674442, 68.94135288237254)	#009344	0.0	147.90069976674442	68.94135288237254	147.96796214937478	255.0	147.90069976674442	74.44923781883051	-76.55276171034836	29.763114003872502	59.63748750416528	120.8873750716428	69.73094635121626	0.882489897819986	0.998707247933475	1.005126371859101	1.0271082734480406	82.13506121437355	-21.245691526940984
814	838.0	813.0		(0.0, 148.04998333888705, 68.51882705764746)	#009444	0.0	148.04998333888705	68.51882705764746	147.76852472889817	254.99999999999997	148.04998333888705	74.47835542328785	-76.74522717884818	30.065235262924617	59.59926024658448	121.00416159613462	69.31413862045986	1.235834701451046	0.9990978491466771	1.0076534148257983	1.0375343076565777	82.4241970913155	-21.392951657583826
815	839.0	814.0		(0.0, 148.1292902365878, 68.92702432522492)	#009444	0.0	148.1292902365878	68.92702432522492	147.9189986862706	255.0	148.1292902365878	74.49549214167497	-76.63310089523002	29.85004087038432	59.70548483838721	121.07292965678106	69.71904698433855	0.992635871877422	0.9993277314847697	1.0061812134038615	1.0301080705716743	82.24145604731301	-21.281853657182438
816	840.0	815.0		(0.0, 148.11462845718094, 68.15361546151283)	#009444	0.0	148.11462845718094	68.15361546151283	147.60846089468427	255.0	148.11462845718094	74.4904758608524	-76.89035628427932	30.30508543862467	59.54625791402866	121.05279709096968	68.9532255914695	1.5150361222128157	0.9992604400502038	1.0095589383880323	1.0458114019087934	82.64699082825553	-21.511074114085858
817	841.0	816.0		(0.0, 148.18127290903033, 68.77507497500834)	#009444	0.0	148.18127290903033	68.77507497500834	147.8476788428845	255.0	148.18127290903033	74.5056103100752	-76.70169575045111	29.95798599038535	59.691209596801066	121.11354515828057	69.56913695434856	1.1196930755037535	0.999463462734856	1.0070818536474813	1.033833195765798	82.34458728778046	-21.33451706936065
818	842.0	817.0		(0.0, 148.10596467844053, 68.54948350549817)	#009444	0.0	148.10596467844053	68.54948350549817	147.77044813326552	255.0	148.10596467844053	74.48977059251106	-76.75329008517184	30.066200161025414	59.622745751416204	121.04996671442854	69.3450483172276	1.2399383052931774	0.9992509791527538	1.0077592795862416	1.0375676057456902	82.43205645270159	-21.39153189585209
819	843.0	818.0		(0.0, 147.85804731756082, 68.62445851382873)	#009344	0.0	147.85804731756082	68.62445851382873	147.84743600722976	255.0	147.85804731756082	74.43975464036502	-76.64608866393257	29.936543525417946	59.5608863712096	120.84935563478841	69.41679440186606	1.079277197520866	0.9985800348236514	1.0063517408746265	1.0330932283965142	82.28498979600506	-21.334696361857187
820	844.0	819.0		(0.0, 147.91569476841053, 69.05931356214595)	#009345	0.0	147.91569476841053	69.05931356214595	148.01297604163148	255.0	147.91569476841053	74.45258864682323	-76.51775732833177	29.698398599999365	59.665728090636456	120.90081093302233	69.8478773742086	0.8090495459406891	0.9987521979732732	1.0046667695311193	1.0248749813694973	82.07899893372186	-21.212441304389145
821	845.0	820.0		(0.0, 148.1582805731423, 68.54881706097967)	#009444	0.0	148.1582805731423	68.54881706097967	147.76037227044034	254.99999999999997	148.1582805731423	74.50035810465398	-76.77075610258144	30.084537206841766	59.638830389870044	121.09246106297901	69.34491169610129	1.2639563932765872	0.9993930064645773	1.0079886057962635	1.0382004068519897	82.45500816513145	-21.398969305685096
822	846.0	821.0		(0.0, 148.12762412529156, 68.54748417194268)	#009444	0.0	148.12762412529156	68.54748417194268	147.76557765375193	255.0	148.12762412529156	74.49414969340974	-76.76110591641161	30.074817562580836	59.62906031322892	121.06754159613462	69.34328557147617	1.2510445174393792	0.9993097230692138	1.0078619002875928	1.0378649874118708	82.44247711545961	-21.395127026154896
823	847.0	822.0		(0.0, 148.12095968010664, 68.41386204598467)	#009444	0.0	148.12095968010664	68.41386204598467	147.71270002317152	255.0	148.12095968010664	74.49244677946186	-76.80419689671709	30.152064055283965	59.60026991002999	121.06070699766744	69.21093302232589	1.3394900926474416	0.9992868791482794	1.0084276784479964	1.0405307202965381	82.5107970373795	-21.43415507551007
824	848.0	823.0		(0.0, 148.1199600133289, 68.31756081306231)	#009444	0.0	148.1199600133289	68.31756081306231	147.67387763549812	255.00000000000003	148.1199600133289	74.4919893563256	-76.83651484267051	30.209103146503715	59.58069976674442	121.05887118627125	69.11558480506498	1.405009324777927	0.9992807429967897	1.0088520082701524	1.042499107155996	82.56173403026384	-21.462805250613908
825	849.0	824.0		(0.0, 147.94835054981672, 68.6484505164945)	#009344	0.0	147.94835054981672	68.6484505164945	147.84016865130755	255.00000000000003	147.94835054981672	74.45811520272208	-76.66776370634737	29.95328478234931	59.593678773742084	120.92297301566144	69.44144951682773	1.1023243977529733	0.9988263345473202	1.0066363309567545	1.0336709597286553	82.31127055868373	-21.340061995237146
826	850.0	825.0		(0.0, 147.9586804398534, 68.96001332889037)	#009344	0.0	147.9586804398534	68.96001332889037	147.96456948273067	254.99999999999997	147.9586804398534	74.46103353423658	-76.56559782251504	29.771959445854755	59.65919360213263	120.934676931023	69.75	0.8948839109386028	0.9988654828169437	1.0052949081021134	1.0274135246607026	82.15023030500123	-21.248197376393165
827	851.0	826.0		(0.0, 148.01466177940685, 68.83505498167277)	#009444	0.0	148.01466177940685	68.83505498167277	147.90333909660689	255.0	148.01466177940685	74.47204072477317	-76.6264147793329	29.86525028187024	59.65155614795068	120.97882786404531	69.6268510496501	1.004363654850112	0.9990131399493783	1.006093425696882	1.030632938781682	82.24074790718478	-21.293417901980796
828	852.0	827.0		(0.0, 147.97400866377873, 68.33655448183939)	#009344	0.0	147.97400866377873	68.33655448183939	147.70887472695748	255.00000000000003	147.97400866377873	74.46248597821781	-76.78198935401703	30.147712200456933	59.53925358213929	120.94050221259579	69.13292902365878	1.3266867646525515	0.9988849667817736	1.0081360967163475	1.0403805402415511	82.4885352038813	-21.436978218025676
829	853.0	828.0		(0.0, 147.835388203932, 68.85738087304232)	#009344	0.0	147.835388203932	68.85738087304232	147.94623738318597	255.0	147.835388203932	74.43578005963725	-76.55963438691771	29.790470072448862	59.60044651782739	120.8334233355548	69.6471609463512	0.9114295215431621	0.9985267173862052	1.0052166090799508	1.028052315941717	82.15138297433576	-21.261737129398586
830	854.0	829.0		(0.0, 148.32255914695102, 68.52382539153615)	#009444	0.0	148.32255914695102	68.52382539153615	147.71951581160866	255.0	148.32255914695102	74.53352755354582	-76.83331974847002	30.155712282865956	59.68475841386205	121.22565531489504	69.3218127290903	1.3558653685444473	0.9998379615774672	1.0088100571586611	1.0406566185722494	82.53923919480737	-21.429124811645167
831	855.0	830.0		(0.0, 148.18693768743753, 68.35821392869043)	#009444	0.0	148.18693768743753	68.35821392869043	147.6778297718283	255.0	148.18693768743753	74.50565286337418	-76.84478614764018	30.207839038127805	59.60959346884372	121.11371599133624	69.1565011662779	1.4074380992959241	0.9994640335706276	1.0089606092738126	1.0424554834890885	82.56896933733636	-21.459888801393063
832	856.0	831.0		(0.0, 147.88403865378208, 68.8857047650783)	#009344	0.0	147.88403865378208	68.8857047650783	147.94853537629564	254.99999999999997	147.88403865378208	74.44571435008963	-76.56611227849713	29.79037930467998	59.62119293568811	120.87324804398534	69.67568810396534	0.9130510471685463	0.9986599819859316	1.0053016628326181	1.0280491835972194	82.15738706020375	-21.26003991768001
833	857.0	832.0		(0.0, 147.96434521826058, 68.9303565478174)	#009344	0.0	147.96434521826058	68.9303565478174	147.95147294956996	255.00000000000003	147.96434521826058	74.46210238972299	-76.57751516979316	29.791477288863266	59.65501832722426	120.93896374541819	69.72069643452183	0.9174865047960676	0.9988798210929629	1.005451381098831	1.0280870744119581	82.16841210971985	-21.257870317680947
834	858.0	833.0		(0.0, 148.05264911696102, 68.32289236921027)	#009444	0.0	148.05264911696102	68.32289236921027	147.6886200051316	255.00000000000003	148.05264911696102	74.4783760836338	-76.81253704036628	30.18283779796398	59.560899700099974	121.00424448850384	69.12018993668778	1.3711080568257954	0.9990981262970933	1.0085371832932772	1.041592704795455	82.52981003319857	-21.451926055802343
835	859.0	834.0		(0.0, 148.13328890369877, 68.64178607130957)	#009444	0.0	148.13328890369877	68.64178607130957	147.80271196811145	255.0	148.13328890369877	74.49554606602442	-76.73102161438943	30.020692990356125	59.64967677440853	121.0731460913029	69.43670109963347	1.1891183859498489	0.9993284548587116	1.0074668978779362	1.0359971789587095	82.39473093353187	-21.36771508529952
836	860.0	835.0		(0.0, 148.12795734755082, 68.31356214595135)	#009444	0.0	148.12795734755082	68.31356214595135	147.67076385951967	255.00000000000003	148.12795734755082	74.49359758967928	-76.8405039770238	30.214229485609636	59.58237920693102	121.06532571476174	69.11170609796734	1.4113570704606406	0.9993023168147863	1.0089043850107142	1.042676014226523	82.56732231853043	-21.465103014078196
837	861.0	836.0		(0.0, 147.9233588803732, 68.56014661779408)	#009344	0.0	147.9233588803732	68.56014661779408	147.80905482544074	254.99999999999997	147.9233588803732	74.45281812542306	-76.68945488926887	29.997203575589904	59.56827057647451	120.90173111296234	69.35377874041987	1.1515658528640593	0.9987552763384467	1.0069211329613343	1.035186572506653	82.3474633098591	-21.363032579166845
838	862.0	837.0		(0.0, 148.11896034655115, 68.83705431522826)	#009444	0.0	148.11896034655115	68.83705431522826	147.8845007367746	254.99999999999997	148.11896034655115	74.49316294395854	-76.66015672795412	29.899843062395213	59.68428857047651	121.06358127290903	69.62987337554148	1.0493580559854745	0.9992964862133684	1.0065364524622051	1.0318267161221226	82.28475098528494	-21.30732883216148
839	863.0	838.0		(0.0, 147.8273908697101, 68.99666777740754)	#009344	0.0	147.8273908697101	68.99666777740754	148.00428284831955	255.0	147.8273908697101	74.43452855811675	-76.50978511933492	29.705171865687706	59.62582472509164	120.82840692102633	69.78497500833056	0.8139127785360007	0.9985099289854648	1.0045620956130832	1.0251087229472722	82.07401814567658	-21.2188630498399
840	864.0	839.0		(0.0, 147.7904031989337, 68.83838720426525)	#009344	0.0	147.7904031989337	68.83838720426525	147.94703270885802	255.00000000000003	147.7904031989337	74.42661138855517	-76.55120396521853	29.786286045923728	59.582702432522495	120.79667561479508	69.62790736421194	0.9052011310183944	0.998403723269249	1.0051059188973053	1.0279079275467482	82.14200913621532	-21.261149733040497
841	865.0	840.0		(0.0, 148.23558813728758, 68.71842719093635)	#009444	0.0	148.23558813728758	68.71842719093635	147.8145463128435	255.0	148.23558813728758	74.51645041737642	-76.73878044254157	30.010236964444736	59.69671776074642	121.15706868377208	69.51359880039988	1.1830161957423568	0.9996088785113942	1.0075687701372276	1.0356363474032622	82.39814771261989	-21.358978508199584
842	866.0	841.0		(0.0, 147.98467177607463, 68.60813062312562)	#009344	0.0	147.98467177607463	68.60813062312562	147.81698798924572	255.0	147.98467177607463	74.46536554640637	-76.69341635221704	29.989714602067387	59.59687437520826	120.95205177940687	69.40189603465511	1.1458224903638254	0.9989235950566235	1.0069731463804636	1.0349281322552863	82.34842496179247	-21.35717592718113
843	867.0	842.0		(0.0, 148.13662112629123, 68.72475841386205)	#009444	0.0	148.13662112629123	68.72475841386205	147.8356929804435	254.99999999999997	148.13662112629123	74.49644027416643	-76.70401369247809	29.97254636261264	59.66730423192269	121.07673518493834	69.51887704098634	1.1339303980943038	0.9993404503092864	1.0071122878814358	1.034335665997145	82.35204461332353	-21.343366411464874
844	868.0	843.0		(0.0, 147.92602465844718, 68.2635788070643)	#009344	0.0	147.92602465844718	68.2635788070643	147.68826335920852	255.0	147.92602465844718	74.45257202336172	-76.79093075741605	30.17475500446021	59.509783405531486	120.90074427524159	69.06020326557814	1.3553685768671218	0.9987519749760744	1.008253496012689	1.0413137721515382	82.50674448897777	-21.45218924981495
845	869.0	844.0		(0.0, 147.91136287904033, 68.53148950349883)	#009344	0.0	147.91136287904033	68.53148950349883	147.79968550200277	254.99999999999997	147.91136287904033	74.45031170421937	-76.69521436969029	30.010132069882943	59.55882039320227	120.89168093635456	69.32528823725424	1.1658524700987458	0.9987216536836576	1.0069967540823812	1.0356327275511108	82.3575372025206	-21.369949289931043
846	870.0	845.0		(0.0, 148.1392869043652, 68.05764745084971)	#009444	0.0	148.1392869043652	68.05764745084971	147.5649959736012	255.00000000000003	148.1392869043652	74.49521304859877	-76.93102281714236	30.370868111253955	59.53470843052315	121.07180947350882	68.85846384538486	1.5920685144940068	0.9993239875609068	1.0100928839142223	1.0480815248300128	82.70895901607553	-21.543140375821146
847	871.0	846.0		(0.0, 147.9246917694102, 68.38453848717094)	#009344	0.0	147.9246917694102	68.38453848717094	147.7375755200238	255.0	147.9246917694102	74.4526226391404	-76.7494531822514	30.10219286481366	59.53356214595135	120.90094723758749	69.17994001999332	1.27205159408852	0.9987526539668404	1.0077089016217446	1.0388096936481812	82.44161921654037	-21.41579568613837
848	872.0	847.0		(0.0, 147.82072642452516, 68.19326891036322)	#009344	0.0	147.82072642452516	68.19326891036322	147.67944816392776	254.99999999999997	147.82072642452516	74.43104703298314	-76.78007865173348	30.180554668079207	59.463078973675444	120.8144525958014	68.98954348550484	1.3571613288772617	0.9984632256949185	1.0081110094796357	1.0415139152711566	82.49876579585477	-21.45869451127464
849	873.0	848.0		(0.0, 148.07697434188603, 68.4495168277241)	#009444	0.0	148.07697434188603	68.4495168277241	147.73537903456284	255.0	148.07697434188603	74.48363675642386	-76.77761860745136	30.11574635501315	59.59376541152949	121.02535231922691	69.24579140286572	1.2953164481008017	0.9991686961537951	1.008078709464213	1.0392774169487802	82.47278883092744	-21.41741686020744
850	874.0	849.0		(0.0, 148.0446517827391, 68.37120959680107)	#009444	0.0	148.0446517827391	68.37120959680107	147.70969789458047	255.00000000000003	148.0446517827391	74.47688473306405	-76.79351730548123	30.151298767808665	59.56808397200933	120.99826106631123	69.16794401866045	1.3344428039564364	0.9990781204156786	1.0082874570039622	1.0405043106575016	82.50057646788237	-21.436370707148768
851	875.0	850.0		(0.0, 148.32789070309897, 68.31156281239586)	#009444	0.0	148.32789070309897	68.31156281239586	147.6326572791891	255.0	148.32789070309897	74.53404410110849	-76.90697400297219	30.283952718355224	59.64395868043985	121.22773031989338	69.1117260913029	1.5037421216931737	0.9998448908598864	1.009777126562112	1.045082123654294	82.6547061124859	-21.493221474693716
852	876.0	851.0		(0.0, 148.23392202599135, 68.5738087304232)	#009444	0.0	148.23392202599135	68.5738087304232	147.75632235585027	255.00000000000003	148.23392202599135	74.51573049533404	-76.78720786553744	30.095605853575847	59.667277574141956	121.15417784071977	69.37040986337888	1.2811512805860068	0.9995992210403074	1.0082046149962087	1.0385823796064189	82.47436440178878	-21.40195865031063
853	877.0	852.0		(0.0, 148.18060646451184, 68.22825724758414)	#009444	0.0	148.18060646451184	68.22825724758414	147.62639141874112	255.0	148.18060646451184	74.50402752253976	-76.8867568573744	30.283157960965745	59.5816394535155	121.10719106631124	69.02778073975341	1.4936730016392814	0.9994422302625044	1.0095116784482876	1.0450546970251444	82.63560392551028	-21.497844688915194
854	878.0	853.0		(0.0, 148.10196601132955, 68.4155281572809)	#009444	0.0	148.10196601132955	68.4155281572809	147.71692908602466	255.0	148.10196601132955	74.48860629231191	-76.797375113959	30.14455775803149	59.59471509496834	121.04529425191603	69.21239253582138	1.3298008184087973	0.9992353605234471	1.0083381094553168	1.040271682213024	82.50170414495344	-21.431033907707185
855	879.0	854.0		(0.0, 148.00333222259246, 68.76941019660113)	#009444	0.0	148.00333222259246	68.76941019660113	147.87886292715658	255.0	148.00333222259246	74.46957232371163	-76.64491546787755	29.900314713706642	59.63491502832389	120.96892592802399	69.56174941686103	1.0440835920453961	0.9989800273198447	1.0063363369849703	1.0318429925427983	82.27072314655315	-21.311491834535172
856	880.0	855.0		(0.0, 147.97267577474176, 68.31956014661779)	#009344	0.0	147.97267577474176	68.31956014661779	147.7022334517842	255.0	147.97267577474176	74.46217095075349	-76.78731471149591	30.15738477601615	59.5354415194935	120.93923872375875	69.11609130289902	1.3377250742437181	0.9988807408122253	1.008206017867747	1.0407143353673276	82.49702756542811	-21.441879530594605
857	881.0	856.0		(0.0, 147.88337220926357, 68.4538487170943)	#009344	0.0	147.88337220926357	68.4538487170943	147.7734464779021	255.00000000000003	147.88337220926357	74.44443428069602	-76.71231239815008	30.046730232009654	59.53461512829057	120.86811599466844	69.248143952016	1.206565399418825	0.9986428103584077	1.0072212486522407	1.0368957094792937	82.3868003451192	-21.38931864987572
858	882.0	857.0		(0.0, 147.94135288237254, 68.55014995001666)	#009344	0.0	147.94135288237254	68.55014995001666	147.80161812006162	255.0	147.94135288237254	74.45643705470917	-76.69878172428801	30.009325705162084	59.571849383538826	120.91624317560813	69.34406197934022	1.1662899427876057	0.9988038228516641	1.007043592917504	1.0356049003595036	82.36056548657542	-21.368522590678456
859	883.0	858.0		(0.0, 147.5454848383872, 69.23958680439853)	#009345	0.0	147.5454848383872	69.23958680439853	148.15657295656573	255.0	147.5454848383872	74.37800034968119	-76.33411227279619	29.464584236360558	59.58701766077974	120.60196869043654	70.02264578473842	0.5429309948454738	0.9977516252992044	1.0022555372743556	1.016806179586419	81.82333665096677	-21.106338023494533
860	884.0	859.0		(0.0, 147.88670443185606, 68.79440186604465)	#009344	0.0	147.88670443185606	68.79440186604465	147.91098853558293	255.0	147.88670443185606	74.44601244162345	-76.59793675218346	29.845452203112146	59.60375874708431	120.87444317227592	69.58532489170277	0.9761533772261877	0.9986639807666324	1.0057195134373251	1.0299497182528028	82.20702483303815	-21.287769040325585
861	885.0	860.0		(0.0, 147.88337220926357, 68.69310229923359)	#009344	0.0	147.88337220926357	68.69310229923359	147.87051766794804	255.00000000000003	147.88337220926357	74.44506864320262	-76.63117566851241	29.904450851047294	59.58246584471843	120.87065926024658	69.48500499833388	1.0435587347387454	0.9986513200819687	1.0061559354634915	1.0319857283090272	82.25942660291958	-21.317653902714497
862	886.0	861.0		(0.0, 147.86737754081972, 68.6534488503832)	#009344	0.0	147.86737754081972	68.6534488503832	147.85744225352113	255.00000000000003	147.86737754081972	74.44172231584176	-76.6393388738092	29.92251790994802	59.569576807730755	120.85724367544152	69.44558813728756	1.0635968191551117	0.998606430416377	1.0062631171345295	1.0326092123191815	82.27360051125586	-21.327308351642056
863	887.0	862.0		(0.0, 147.85904698433856, 68.76507830723092)	#009344	0.0	147.85904698433856	68.76507830723092	147.9043101019776	255.0	147.85904698433856	74.44033011093492	-76.59874051858506	29.853359963667515	59.58932022659114	120.85166255248252	69.55601799400199	0.9841386193910527	0.9985877545350409	1.0057300667705953	1.030222610608415	82.2106449929316	-21.292700853746926
864	888.0	863.0		(0.0, 147.84905031656115, 68.93802065978008)	#009344	0.0	147.84905031656115	68.93802065978008	147.97638017106345	255.0	147.84905031656115	74.4387627933244	-76.53681987181909	29.747355080016092	59.620809730089974	120.84537963678774	69.72713095634789	0.8626776537496168	0.9985667295856485	1.0049170578910132	1.0265644418761342	82.11449281550632	-21.239473792880876
865	889.0	864.0		(0.0, 148.29790069976676, 67.9560146617794)	#009443	0.0	148.29790069976676	67.9560146617794	147.49439378755264	254.99999999999997	148.29790069976676	74.52703764864947	-77.01763623782342	30.486005024602303	59.56355214928358	121.19958696434523	68.75943352215928	1.7341402032786182	0.9997509020554589	1.011230105241558	1.0520548347553107	82.83183442386006	-21.595218700568488
866	890.0	865.0		(0.0, 148.109296901033, 69.07197600799734)	#009445	0.0	148.109296901033	69.07197600799734	147.98148831432968	254.99999999999997	148.109296901033	74.49182907152493	-76.57743272969697	29.757335524437757	59.728277240919695	121.05822790736421	69.8623492169277	0.8849983600927872	0.9992785928392213	1.0054502986726332	1.0269088613826698	82.15596278411708	-21.235700724199315
867	891.0	866.0		(0.0, 148.03865378207263, 69.0376541152949)	#009445	0.0	148.03865378207263	69.0376541152949	147.98093025768463	255.0	148.03865378207263	74.47743595608154	-76.56572203672302	29.753418868878633	59.6995134955015	121.00047259580138	69.82766411196268	0.8770971173486125	0.9990855148556878	1.0052965390161837	1.0267736998089012	82.14362863540711	-21.236112929088097
868	892.0	867.0		(0.0, 148.03932022659114, 68.94468510496502)	#009444	0.0	148.03932022659114	68.94468510496502	147.94312416435199	255.0	148.03932022659114	74.47732458163355	-76.59742296610783	29.808713493460903	59.68112629123626	121.00002575474842	69.73563145618128	0.9406127455804962	0.9990840208112665	1.0057127675025925	1.028681886108838	82.19321507998127	-21.264036416297866
869	893.0	868.0		(0.0, 147.95168277240919, 68.63578807064312)	#009344	0.0	147.95168277240919	68.63578807064312	147.83440652428024	255.0	147.95168277240919	74.45875666196021	-76.67315587666224	29.96195357716602	59.59217927357547	120.92554551149615	69.42894701766078	1.1124201661877793	0.9988349394707436	1.0067071293507501	1.0339701149472895	82.31944784950392	-21.344316201690944
870	894.0	869.0		(0.0, 148.10196601132955, 67.73675441519494)	#009443	0.0	148.10196601132955	67.73675441519494	147.44193999829002	255.0	148.10196601132955	74.48680828413868	-77.02765574759651	30.5501431938519	59.45896034655115	121.03807888703766	68.54040653115628	1.7958851282965511	0.9992112409508757	1.011361659914192	1.0542682067926419	82.86477538215556	-21.63390355904754
871	895.0	870.0		(0.0, 147.82639120293234, 69.11962679106965)	#009345	0.0	147.82639120293234	69.11962679106965	148.0543790166063	255.00000000000003	147.82639120293234	74.43465203418593	-76.46779467096809	29.632044861618965	59.65010663112295	120.82890184605131	69.90669443518827	0.7307149929317704	0.9985115853683754	1.0040107672732987	1.0225851512913728	82.00842459480815	-21.181854005892358
872	896.0	871.0		(0.0, 148.12895701432856, 68.34288570476508)	#009444	0.0	148.12895701432856	68.34288570476508	147.6824546998549	255.0	148.12895701432856	74.49387760350277	-76.83089155785532	30.19709331254763	59.588553815394874	121.06644955348217	69.14074641786073	1.3917130042367583	0.999306073090112	1.0087781753771525	1.042084654561505	82.5521068301811	-21.45647582718835
873	897.0	872.0		(0.0, 147.88970343218926, 68.4808397200933)	#009344	0.0	147.88970343218926	68.4808397200933	147.78320794381466	254.99999999999997	147.88970343218926	74.44578876552575	-76.70524587991817	30.03283644500323	59.541976007997334	120.87354639453515	69.27492835721425	1.1909192955150816	0.998660980239743	1.007128466319201	1.0364162427278656	82.37515408441442	-21.38211302493883
874	898.0	873.0		(0.0, 148.06497834055315, 68.56214595134955)	#009444	0.0	148.06497834055315	68.56214595134955	147.7832665305856	255.0	148.06497834055315	74.48150634924973	-76.73548791564727	30.044610479065568	59.61257247584138	121.01680401532823	69.35717427524158	1.212919807496193	0.9991401175793436	1.0075255397489624	1.0368225580010495	82.40760720037456	-21.38206977726969
875	899.0	874.0		(0.0, 148.0689770076641, 68.78040653115629)	#009444	0.0	148.0689770076641	68.78040653115629	147.87095903050488	255.0	148.0689770076641	74.48289417315954	-76.6628526058456	29.916309961550457	59.65746417860713	121.02237264245251	69.57329223592136	1.0656786682275297	0.9991587346913274	1.006571848937832	1.0323949795221883	82.29324742274527	-21.317328008428834
876	900.0	875.0		(0.0, 148.1752749083639, 68.27124291902699)	#009444	0.0	148.1752749083639	68.27124291902699	147.64479146520821	255.00000000000003	148.1752749083639	74.5030623879421	-76.8704285981966	30.255688170841786	59.5885838053982	121.10331664778408	69.07028323892035	1.4617715995066956	0.9994292833614191	1.0092972908345756	1.0441067300650162	82.6103471700831	-21.48426812318807
877	901.0	876.0		(0.0, 148.03132289236922, 68.45651449516828)	#009444	0.0	148.03132289236922	68.45651449516828	147.7467686531215	255.0	148.03132289236922	74.47441169491083	-76.76020018119617	30.095919613692	59.58101299566812	120.9883394668444	69.2522625791403	1.2701191236135847	0.9990449455813833	1.007850008118968	1.03859320729102	82.4493341953173	-21.409010334696323
878	902.0	877.0		(0.0, 147.8913695434855, 68.7450849716761)	#009344	0.0	147.8913695434855	68.7450849716761	147.89010008516928	255.00000000000003	147.8913695434855	74.44682696922555	-76.61619423980697	29.876326515832897	59.595341552815725	120.87770887037654	69.5365478173942	1.0116800579269745	0.9986749073340989	1.0059592315335022	1.031015173367089	82.23524856089688	-21.30319415638697
879	903.0	878.0		(0.0, 147.95201599466844, 68.49983338887037)	#009344	0.0	147.95201599466844	68.49983338887037	147.77920919631356	255.0	147.95201599466844	74.45846380100109	-76.71936112467337	30.042921523349975	59.565091636121295	120.92437102299233	69.29435521492836	1.205334619368762	0.9988310108561456	1.0073137973827933	1.0367642730921267	82.39197476111498	-21.385064807920504
880	904.0	879.0		(0.0, 147.50683105631455, 68.5248250583139)	#009344	0.0	147.50683105631455	68.5248250583139	147.8732142373065	255.0	147.50683105631455	74.36825715711382	-76.56382950104329	29.875103926854774	59.43208263912029	120.56296844051982	69.3146451182939	0.9991018442873393	0.9976209242024554	1.005271690304277	1.030972982511176	82.18601962928489	-21.31566279664326
881	905.0	880.0		(0.0, 147.90069976674442, 68.40753082305898)	#009344	0.0	147.90069976674442	68.40753082305898	147.75140250084488	255.0	147.90069976674442	74.44782254887997	-76.73374080206847	30.08026085687865	59.530723092302566	120.88170054315229	69.20246251249583	1.2457843091455372	0.998688262643648	1.0075026004076055	1.0380528324272602	82.41898489241962	-21.40559007048318
882	906.0	881.0		(0.0, 147.97967344218594, 68.98767077640787)	#009344	0.0	147.97967344218594	68.98767077640787	147.97181633328603	255.00000000000003	147.97967344218594	74.4653590306611	-76.5631652668588	29.762779818293915	59.671232922359216	120.95202564478508	69.77759080306564	0.8852391295196274	0.9989235076504631	1.0052629690082586	1.027096740892254	82.14463669767234	-21.242844763885405
883	907.0	882.0		(0.0, 147.63578807064312, 69.12895701432856)	#009345	0.0	147.63578807064312	69.12895701432856	148.09439008700951	255.0	147.63578807064312	74.39602868127993	-76.4015389128152	29.561038494492653	59.592885704765074	120.67415504165278	69.91402532489171	0.6480883322326811	0.9979934682779011	1.0031408390261771	1.0201347616200018	81.92099941479773	-21.152291009076365
884	908.0	883.0		(0.0, 147.8820393202266, 67.93935354881707)	#009343	0.0	147.8820393202266	67.93935354881707	147.5649513062367	255.0	147.8820393202266	74.4428000045147	-76.88650352268	30.35334387124049	59.43130289903366	120.861564071976	68.73878040653116	1.5581157273898882	0.9986208871861199	1.009508352201441	1.0474767731934276	82.66111484917717	-21.543173327126983
885	909.0	884.0		(0.0, 147.704431856048, 68.76341219593469)	#009344	0.0	147.704431856048	68.76341219593469	147.93284317817267	254.99999999999997	147.704431856048	74.40898123801644	-76.54820505758175	29.80124101014685	59.541056314561814	120.72603551149616	69.55282239253582	0.9197740116239264	0.9981672217328862	1.005066543686207	1.0284240149252628	82.14463867643732	-21.27162933830964
886	910.0	885.0		(0.0, 147.91669443518828, 67.8330556481173)	#009343	0.0	147.91669443518828	67.8330556481173	147.51537515375153	255.0	147.91669443518828	74.44954031171868	-76.93401690014801	30.428872980177204	59.420786404531825	120.88858794068645	68.63389203598801	1.6465062385497722	0.9987113057566134	1.0101321957786316	1.0500832401331759	82.73306030382302	-21.5797432878978
887	911.0	886.0		(0.0, 147.96867710763078, 68.54781739420193)	#009344	0.0	147.96867710763078	68.54781739420193	147.79553838046724	255.0	147.96867710763078	74.46196596358949	-76.70858681922249	30.020090977944047	59.57985338220593	120.93841658113962	69.34202599133621	1.179924925187351	0.9988779909900322	1.0071723323552073	1.0359764038499932	82.37361928509777	-21.373010753494146
888	912.0	887.0		(0.0, 147.8317227590803, 68.71076307897367)	#009344	0.0	147.8317227590803	68.71076307897367	147.8874229955167	255.0	147.8317227590803	74.43464832559413	-76.60812923283878	29.87622668493275	59.569986671109625	120.82888698100632	69.50197267577474	1.009264863634624	0.9985115356190748	1.0058533391919087	1.0310117282590443	82.22769840804749	-21.305170984428887
889	913.0	888.0		(0.0, 147.68577140953016, 68.84671776074642)	#009344	0.0	147.68577140953016	68.84671776074642	147.97021694249838	255.0	147.68577140953016	74.40541788755624	-76.51377949167343	29.745397833689392	59.55193268910364	120.71176130289903	69.63510829723425	0.8559874111074756	0.9981194207877618	1.0046145411276115	1.026496898409578	82.09230867983236	-21.24402610430821
890	914.0	889.0		(0.0, 147.74875041652783, 68.44485171609463)	#009344	0.0	147.74875041652783	68.44485171609463	147.79509871581482	255.00000000000003	147.74875041652783	74.41712282263425	-76.6709312749203	30.005855228697385	59.491082972342554	120.7586536121293	69.23789070309897	1.154354547546282	0.9982764378888294	1.0066779206608514	1.035485136174572	82.33336535432703	-21.3733353178444
891	915.0	890.0		(0.0, 147.86837720759746, 68.9353548817061)	#009344	0.0	147.86837720759746	68.9353548817061	147.9716418818577	255.0	147.86837720759746	74.4426723897607	-76.54411162825447	29.755571157269543	59.626267910696434	120.86105246584472	69.724685104965	0.8727105698818123	0.9986191752843799	1.0050127975681538	1.0268479740670604	82.12426584057853	-21.242973617322605
892	916.0	891.0		(0.0, 147.87104298567144, 68.74908363878707)	#009344	0.0	147.87104298567144	68.74908363878707	147.89555639184155	255.0	147.87104298567144	74.44271868945545	-76.60812529813383	29.866973852415946	59.589840053315555	120.86123808063978	69.54030323225592	1.0001709006319812	0.9986197963765774	1.005853287529818	1.030692418228864	82.22433331317117	-21.29916503505566
893	917.0	892.0		(0.0, 147.64778407197602, 68.66544485171609)	#009344	0.0	147.64778407197602	68.66544485171609	147.90374889131127	255.0	147.64778407197602	74.3972318109852	-76.56270999192178	29.83995544921727	59.50390203265578	120.67897345884707	69.4552682439187	0.9622948387536813	0.9980096077897628	1.0052569913160705	1.029760028376878	82.1722063870649	-21.293115285418985
894	918.0	893.0		(0.0, 147.84005331556148, 69.04765078307231)	#009345	0.0	147.84005331556148	69.04765078307231	148.02257543929244	255.00000000000003	147.84005331556148	74.43723012771724	-76.49669792062869	29.6793313783692	59.63994668443852	120.8392358413862	69.83557480839721	0.7848586042087201	0.9985461694792542	1.004390262641163	1.0242169823077907	82.052467993516	-21.20534992412931
895	919.0	894.0		(0.0, 147.74975008330557, 68.33622125958014)	#009344	0.0	147.74975008330557	68.33622125958014	147.7507966900994	255.0	147.74975008330557	74.41703731306215	-76.70813312928077	30.07091308963812	59.469666777740755	120.75831099966679	69.1303565478174	1.2287431040493595	0.9982752908115465	1.0071663754737716	1.0377302462533213	82.39173200160336	-21.406037224900285
896	920.0	895.0		(0.0, 147.79073642119295, 68.84338553815395)	#009344	0.0	147.79073642119295	68.84338553815395	147.94899891774892	255.0	147.79073642119295	74.42669219627919	-76.54961956963491	29.78343566955617	59.5838053982006	120.79699945684771	69.63285904698434	0.9019634135320824	0.9984048072730888	1.0050851160190162	1.0278095626663402	82.13949900345402	-21.259697561785458
897	921.0	896.0		(0.0, 147.83838720426525, 68.63178940353215)	#009344	0.0	147.83838720426525	68.63178940353215	147.85411449681402	254.99999999999997	147.83838720426525	74.43578962724814	-76.63711068380286	29.925435460357797	59.556257914028656	120.83346168610464	69.42385538153948	1.0657896321033435	0.9985268457319427	1.006233861331253	1.0327098953378901	82.27258608706481	-21.3297653926764
898	922.0	897.0		(0.0, 147.76807730756414, 68.6974341886038)	#009344	0.0	147.76807730756414	68.6974341886038	147.89402235191181	255.0	147.76807730756414	74.42171141172683	-76.59162125195141	29.862283942625112	59.547590803065646	120.77703973008997	69.4881406197934	0.9911321653520514	0.9983379920070287	1.0056365918588885	1.0305305720877893	82.20725301500069	-21.30029782905143
899	923.0	898.0		(0.0, 148.00133288903697, 68.29890036654449)	#009444	0.0	148.00133288903697	68.29890036654449	147.68849402907114	255.00000000000003	148.00133288903697	74.46792054344787	-76.80376680730622	30.179535470430597	59.54019326891036	120.96230014995001	69.09592469176941	1.364615328283099	0.9989578693371743	1.00842203143802	1.0414787433352821	82.52043963165764	-21.452019022394936
900	924.0	899.0		(0.0, 147.83438853715427, 68.30123292235922)	#009344	0.0	147.83438853715427	68.30123292235922	147.72070839466159	254.99999999999997	147.83438853715427	74.43410254409352	-76.74793657183332	30.12084029984228	59.488907030989665	120.8266993535488	69.09656447850718	1.2893462550462294	0.9985042141748744	1.007688988752594	1.0394532061110904	82.4470180685921	-21.428244637669298
901	925.0	900.0		(0.0, 147.72009330223258, 68.10229923358881)	#009344	0.0	147.72009330223258	68.10229923358881	147.66135508495222	255.0	147.72009330223258	74.41040301604998	-76.77778185871136	30.2003093840322	59.41368877040986	120.7317312395868	68.89847717427526	1.375547015428928	0.9981862943260873	1.0080808529289687	1.0421956393740945	82.50385732821908	-21.472045947107055
902	926.0	901.0		(0.0, 147.69410196601132, 68.31422859046984)	#009344	0.0	147.69410196601132	68.31422859046984	147.75231820950748	255.00000000000003	147.69410196601132	74.40569434011458	-76.69722980379123	30.064904447501984	59.44801732755748	120.71286868710429	69.10802732422526	1.2198232953999144	0.998123129290116	1.0070232164322734	1.0375228914029717	82.37938782858845	-21.404914176035568
903	927.0	902.0		(0.0, 147.71776074641787, 68.8437187604132)	#009344	0.0	147.71776074641787	68.8437187604132	147.962941658151	255.0	147.71776074641787	74.41189728427597	-76.52537724556919	29.75816862466727	59.56124958347218	120.73771756081307	69.63245918027324	0.8712064892327361	0.998206339346713	1.0047668179107676	1.0269376112015978	82.107746056452	-21.249399690266383
904	928.0	903.0		(0.0, 148.01666111296234, 68.38820393202266)	#009444	0.0	148.01666111296234	68.38820393202266	147.7218267529345	255.0	148.01666111296234	74.47126153319239	-76.77853017404091	30.13157078268458	59.562805731422856	120.97570209596802	69.18448850383206	1.310315322334799	0.9990026874007419	1.0080906781979124	1.039823509020389	82.47941715069307	-21.427419241680656
905	929.0	904.0		(0.0, 147.86871042985672, 68.22825724758414)	#009344	0.0	147.86871042985672	68.22825724758414	147.6846631241634	255.0	147.86871042985672	74.4408649781397	-76.78402335205853	30.17615114360641	59.48495168277241	120.85380672775742	69.02466177940687	1.354270207833747	0.9985949295682547	1.0081628028080174	1.0413619521258435	82.50082629871805	-21.45484609984072
906	930.0	905.0		(0.0, 147.77174275241586, 68.5894701766078)	#009344	0.0	147.77174275241586	68.5894701766078	147.84949364434013	254.99999999999997	147.77174275241586	74.42216813334414	-76.62945383922943	29.927704472298245	59.52713428857048	120.77886988003999	69.38129290236589	1.0659171054465337	0.9983441187479176	1.0061333281011768	1.0327881976598947	82.26627918339211	-21.333177145323454
907	931.0	906.0		(0.0, 147.75374875041652, 68.73875374875041)	#009344	0.0	147.75374875041652	68.73875374875041	147.91350649174916	255.0	147.75374875041652	74.41891598143204	-76.57287213479275	29.83282376777383	59.5514128623792	120.7658384371876	69.52890369876707	0.957098791606024	0.998300492408936	1.005390418740059	1.0295139180735946	82.17908566618621	-21.285909581554453
908	932.0	907.0		(0.0, 147.7464178607131, 69.00166611129623)	#009345	0.0	147.7464178607131	69.00166611129623	148.02166053582988	255.0	147.7464178607131	74.41812711678631	-76.48130822998684	29.674398465871278	59.60172275908031	120.76267758080641	69.7891136287904	0.7768877981227589	0.9982899100999373	1.004188198292689	1.0240467502803843	82.03633605227355	-21.206025802057468
909	933.0	908.0		(0.0, 147.701766077974, 68.838053982006)	#009344	0.0	147.701766077974	68.838053982006	147.96366860461183	255.0	147.701766077974	74.40863869129844	-76.52200824731904	29.756033006128835	59.555158280573146	120.72466327557481	69.62669110296568	0.8683998917823871	0.9981626266033717	1.0047225834649771	1.026863912210643	82.10383210584382	-21.248862767214895
910	934.0	909.0		(0.0, 147.82972342552483, 68.17194268577141)	#009344	0.0	147.82972342552483	68.17194268577141	147.66910785168955	255.00000000000003	147.82972342552483	74.43281410161089	-76.79028550352129	30.19637426606705	59.46160279906698	120.82153506164612	68.96852049316895	1.3756857536685934	0.9984869302256542	1.0082450239250507	1.0420598406731094	82.51405314568366	-21.46632503115718
911	935.0	910.0		(0.0, 147.9630123292236, 68.33122292569143)	#009344	0.0	147.9630123292236	68.33122292569143	147.70877201674637	255.0	147.9630123292236	74.46024441693204	-76.78017327118059	30.147116372433082	59.53477840719761	120.93151211596135	69.12754081972676	1.3254561383460934	0.9988548971186263	1.008112251818899	1.0403599785525837	82.48662699568662	-21.437054019699744
912	936.0	911.0		(0.0, 147.5994668443852, 68.49916694435188)	#009344	0.0	147.5994668443852	68.49916694435188	147.84529039657204	255.00000000000003	147.5994668443852	74.38698822771096	-76.60317394639493	29.92222295050455	59.45566811062979	120.637953008997	69.29016994335221	1.0544450157498575	0.9978721941484614	1.0057882770181406	1.0325990334351884	82.23980596378702	-21.33628052154441
913	937.0	912.0		(0.0, 147.78173942019328, 68.66511162945685)	#009344	0.0	147.78173942019328	68.66511162945685	147.8783205146417	255.0	147.78173942019328	74.42439542874243	-76.60709818146105	29.886178642578543	59.545361546151284	120.78779524158615	69.45627790736421	1.018853935267987	0.9983739970397945	1.0058398016407173	1.0313551647030155	82.23035428380527	-21.311892352235994
914	938.0	913.0		(0.0, 147.75608130623127, 68.86204598467178)	#009344	0.0	147.75608130623127	68.86204598467178	147.96313168672307	255.0	147.75608130623127	74.41971599004007	-76.53183535014568	29.760464139904208	59.576794401866046	120.76904400199935	69.65098633788737	0.8748090862611685	0.9983112242098069	1.0048516118630304	1.0270168281374124	82.11459704513159	-21.249259335181584
915	939.0	914.0		(0.0, 148.12695768077307, 67.93968677107631)	#009443	0.0	148.12695768077307	67.93968677107631	147.5195094133341	254.99999999999997	148.12695768077307	74.49240499254039	-76.96698996356926	30.43717732320088	59.50729423525492	121.06053929023659	68.74155948017328	1.6675535228202902	0.9992863185931607	1.0105651271956728	1.0503698183260377	82.76677659215771	-21.576693837914917
916	940.0	915.0		(0.0, 147.99700099966677, 67.84838387204265)	#009343	0.0	147.99700099966677	67.84838387204265	147.50665895136433	255.0	147.99700099966677	74.465849252511	-76.95523754777733	30.44725233248362	59.448747084305225	120.9539919326891	68.64987004331888	1.6718261215807109	0.9989300837837982	1.0104108197248303	1.0507175012125805	82.75955389338905	-21.58617228515461
917	941.0	916.0		(0.0, 147.54981672775742, 68.65811396201266)	#009344	0.0	147.54981672775742	68.65811396201266	147.91929484617103	255.00000000000003	147.54981672775742	74.37733542801067	-76.53279494879433	29.810633338123704	59.47206597800733	120.59930686104632	69.44703098967011	0.927112661860723	0.9977427056364769	1.0048642112505197	1.0287481388650732	82.13368713685178	-21.281634944379203
918	942.0	917.0		(0.0, 147.65244918360546, 68.88837054315228)	#009344	0.0	147.65244918360546	68.88837054315228	147.99345527583756	255.00000000000003	147.65244918360546	74.3987697884951	-76.48862855206279	29.70924533490107	59.54993335554815	120.68513309563478	69.67601132955681	0.8144731149302928	0.9980302391532433	1.0042843130324406	1.0252492960717825	82.05577101060459	-21.226861226094766
919	943.0	918.0		(0.0, 147.74041986004664, 68.63945351549484)	#009344	0.0	147.74041986004664	68.63945351549484	147.8756972183441	254.99999999999997	147.74041986004664	74.41594999557276	-76.60214905360691	29.887231797264025	59.52742085971343	120.7539544851716	69.43046317894036	1.0186849097558237	0.9982607048750175	1.0057748203283157	1.0313915084770755	82.22612640842569	-21.313829385996062
920	944.0	919.0		(0.0, 147.39153615461512, 68.44085304898367)	#009344	0.0	147.39153615461512	68.44085304898367	147.86083441474764	255.0	147.39153615461512	74.3446255371901	-76.55420976451028	29.885424161121833	59.37954681772742	120.46841023992002	69.23035988003998	1.009031546861834	0.9973039153143906	1.0051453845948077	1.0313291279735843	82.18081047275456	-21.324803731289187
921	945.0	920.0		(0.0, 147.70476507830722, 68.64611796067977)	#009344	0.0	147.70476507830722	68.64611796067977	147.8851333974038	255.0	147.70476507830722	74.40873757068691	-76.58810491699131	29.871021155158004	59.517700766411195	120.7250593835388	69.43670443185606	0.9991272973472508	0.9981639530314835	1.0055904229040171	1.0308320883632114	82.2071512681711	-21.30686166601347
922	946.0	921.0		(0.0, 147.75508163945352, 68.40419860046651)	#009344	0.0	147.75508163945352	68.40419860046651	147.77739939965676	255.00000000000003	147.75508163945352	74.41829866805223	-76.68681907370866	30.0322405006167	59.4849150283239	120.763364955015	69.19770743085638	1.1847388155594296	0.9982922113927065	1.006886525095181	1.0363956770232878	82.35777855874095	-21.386400746095674
923	947.0	922.0		(0.0, 147.64011996001332, 68.2485838053982)	#009344	0.0	147.64011996001332	68.2485838053982	147.7357877346141	255.0	147.64011996001332	74.39457064025356	-76.70169993349162	30.085501577628527	59.418153948683766	120.66831590136621	69.04249916694435	1.241460091359775	0.9979739092309119	1.0070819085701808	1.0382336867437922	82.3910685563968	-21.41711520916218
924	948.0	923.0		(0.0, 147.98333888703766, 68.45751416194602)	#009344	0.0	147.98333888703766	68.45751416194602	147.75617093524403	255.0	147.98333888703766	74.46469640777816	-76.74404159921599	30.078860177515576	59.56633788737088	120.94936788737088	69.25277240919694	1.248100322640543	0.998914618825067	1.0076378483416164	1.0380044957726322	82.42806409567513	-21.40207041698436
925	949.0	924.0		(0.0, 147.84271909363545, 68.3842052649117)	#009344	0.0	147.84271909363545	68.3842052649117	147.75281962513185	255.0	147.84271909363545	74.43601101516278	-76.72252746367464	30.07424925676134	59.50808397200933	120.83434909363545	69.17879040319895	1.2363321632492286	0.9985298155637561	1.0073553709427971	1.0378453754986492	82.40635102206697	-21.40454407495463
926	950.0	925.0		(0.0, 147.78507164278574, 68.5404865044985)	#009344	0.0	147.78507164278574	68.5404865044985	147.82709474344028	255.0	147.78507164278574	74.42474037559342	-76.65047392123748	29.96141488690465	59.52146951016328	120.78917757414196	69.33293235588137	1.1049096427329255	0.998378624366149	1.0064093186506082	1.033951525050271	82.29812594692262	-21.349714415190277
927	951.0	926.0		(0.0, 147.80306564478508, 68.16594468510496)	#009344	0.0	147.80306564478508	68.16594468510496	147.67166339388174	254.99999999999997	147.80306564478508	74.42739462828791	-76.783531918932	30.190800567102816	59.45213928690437	120.79981452182606	68.96231589470176	1.3681270282374556	0.998414230122252	1.0081563503641806	1.0418674954662495	82.50572836372166	-21.464439218599466
928	952.0	927.0		(0.0, 147.77240919693435, 67.91269576807731)	#009343	0.0	147.77240919693435	67.91269576807731	147.57457747511077	255.0	147.77240919693435	74.4205079038694	-76.85944369514053	30.3316509057451	59.391986004665114	120.77221718760413	68.71129290236588	1.5281122151585413	0.9983218474224047	1.0091530606917658	1.0467281611922425	82.62798032019458	-21.53607196383837
929	953.0	928.0		(0.0, 147.7394201932689, 68.67777407530824)	#009344	0.0	147.7394201932689	68.67777407530824	147.89144860002796	255.0	147.7394201932689	74.41584896709006	-76.58881941574225	29.864118276144946	59.534775074975	120.75354970343218	69.46839053648783	0.9923110682047411	0.9982593496176518	1.005599804166315	1.0305938739027218	82.20530895209112	-21.302198373903554
930	954.0	929.0		(0.0, 147.87470843052316, 68.54481839386871)	#009344	0.0	147.87470843052316	68.54481839386871	147.81198453259782	255.0	147.87470843052316	74.4429198539845	-76.67859761243045	29.9896194122947	59.550123292235924	120.86204454848384	69.33811729423525	1.140746178860986	0.9986224949196262	1.0067785785317742	1.0349248473099322	82.33458935528438	-21.36086974189014
931	955.0	930.0		(0.0, 147.89170276574475, 68.17060979673442)	#009344	0.0	147.89170276574475	68.17060979673442	147.6569713602044	255.0	147.89170276574475	74.44537135846547	-76.81116939309729	30.218449910451373	59.48054981672776	120.87187290903032	68.96782072642452	1.4038516572966149	0.9986553808881761	1.0085192262881117	1.0428216587068637	82.54156806437314	-21.475280724118445
932	956.0	931.0		(0.0, 147.77540819726758, 68.09830056647785)	#009344	0.0	147.77540819726758	68.09830056647785	147.64937741558694	255.0	147.77540819726758	74.42160830137769	-76.79738258593022	30.221699584957264	59.430036654448514	120.77662655448184	68.89507164278574	1.402320382359726	0.9983366088222434	1.0083382075611873	1.042933803140762	82.52992849780705	-21.480884242945077
933	957.0	932.0		(0.0, 147.53815394868377, 69.34888370543152)	#009345	0.0	147.53815394868377	69.34888370543152	148.20242026190144	255.0	147.53815394868377	74.3768028601614	-76.29463431873967	29.39751058140907	59.60660446517827	120.59717490169943	70.13077640786403	0.47153009840354615	0.9977355614482132	1.0017371976110605	1.0144915055935664	81.76236820331384	-21.07245073560996
934	958.0	933.0		(0.0, 147.46584471842718, 68.29990003332223)	#009344	0.0	147.46584471842718	68.29990003332223	147.78944514117208	255.0	147.46584471842718	74.35933953886506	-76.6266860076531	29.994976074796618	59.37439186937687	120.52728018660446	69.09155948017327	1.1337625316788944	0.9975012978605309	1.0060969868843734	1.0351097027109184	82.28819841412911	-21.377508797728836
935	959.0	934.0		(0.0, 147.55648117294234, 68.79606797734088)	#009344	0.0	147.55648117294234	68.79606797734088	147.97412926784654	255.0	147.55648117294234	74.37905418489368	-76.48818029377702	29.731005279477564	59.5017227590803	120.6061875074975	69.5836721092969	0.8375966791628717	0.9977657620841558	1.0042784274678396	1.0260002194832702	82.06323415258298	-21.241136375631886
936	960.0	935.0		(0.0, 147.64811729423525, 68.3082305898034)	#009344	0.0	147.64811729423525	68.3082305898034	147.75852418910745	255.0	147.64811729423525	74.3963512738849	-76.68408259488236	30.052678142586696	59.432562479173605	120.67544698100632	69.10162945684772	1.2043006437273358	0.9979977957308364	1.0068505955353206	1.0371009685178008	82.3626856468428	-21.40033342593657
937	961.0	936.0		(0.0, 147.838053982006, 68.65944685104965)	#009344	0.0	147.838053982006	68.65944685104965	147.86540204029194	255.0	147.838053982006	74.43579543731164	-76.6276214320707	29.908885025367127	59.56168610463179	120.83348497500832	69.45123292235922	1.046845131693505	0.9985269236716597	1.0061092688678053	1.0321387491632705	82.25772772084925	-21.32143115842768
938	962.0	937.0		(0.0, 147.68410529823393, 68.75941352882373)	#009344	0.0	147.68410529823393	68.75941352882373	147.93506317689528	255.0	147.68410529823393	74.40484829475626	-76.54283990173516	29.796630040928342	59.53395534821726	120.70947971009664	69.54866044651783	0.9140264473647184	0.9981117799243444	1.0049960999881606	1.028264892978805	82.13796626419852	-21.269989801142284
939	963.0	938.0		(0.0, 147.95168277240919, 68.26691102965678)	#009344	0.0	147.95168277240919	68.26691102965678	147.6848129404531	255.0	147.95168277240919	74.4577789050625	-76.79825705305154	30.181573914824877	59.518403865378204	120.92162434855047	69.06375874708431	1.3644485893773395	0.998821823246467	1.0083496891843884	1.0415490889013428	82.51605716684855	-21.454735541122787
940	964.0	939.0		(0.0, 147.5304898367211, 68.73108963678774)	#009344	0.0	147.5304898367211	68.73108963678774	147.95263123420347	255.00000000000003	147.5304898367211	74.3736068917004	-76.50162934967658	29.76063979698673	59.48066977674109	120.58438142619127	69.51908363878708	0.8705693771455436	0.9976926887881339	1.0044550115708717	1.0270228899642335	82.08650908816435	-21.25701483912715
941	965.0	940.0		(0.0, 147.75874708430524, 68.46151282905699)	#009344	0.0	147.75874708430524	68.46151282905699	147.7999837627192	255.0	147.75874708430524	74.41919389660828	-76.66857784243197	29.99936970252768	59.49751416194602	120.76695201266246	69.25448517160946	1.1473109359063003	0.9983042205317343	1.0066470204424196	1.0352613243252575	82.32881033350347	-21.36972910815886
942	966.0	941.0		(0.0, 147.84538487170943, 68.48383872042652)	#009344	0.0	147.84538487170943	68.48383872042652	147.79275340106923	255.0	147.84538487170943	74.43681551544152	-76.68960353794702	30.015835101843713	59.528837054315225	120.83757387537487	69.27745418193935	1.169541709077491	0.9985406076186231	1.0069230846963626	1.0358295359667182	82.35439057918266	-21.375066642594984
943	967.0	942.0		(0.0, 147.6534488503832, 68.69310229923359)	#009344	0.0	147.6534488503832	68.69310229923359	147.91391714886663	255.0	147.6534488503832	74.3984542959873	-76.5551986303486	29.825471456573148	59.51118960346551	120.68386952349218	69.48270576474508	0.9460022144322345	0.9980260069453197	1.0051583682561431	1.0292601939618566	82.15994878856114	-21.285606318314553
944	968.0	943.0		(0.0, 147.74375208263913, 68.2002665778074)	#009344	0.0	147.74375208263913	68.2002665778074	147.69671094030164	254.99999999999997	147.74375208263913	74.41546043759432	-76.75231364113134	30.149940338414048	59.44061646117961	120.75199302565812	68.99570143285571	1.3188816734773767	0.998254137647257	1.0077464590212637	1.0404574320254498	82.461727799486	-21.445955112768704
945	969.0	944.0		(0.0, 147.76674441852717, 67.89036987670777)	#009343	0.0	147.76674441852717	67.89036987670777	147.56656924825458	255.0	147.76674441852717	74.41930015930939	-76.86516306231506	30.343068291773847	59.38576474508498	120.76737779740087	68.68913362212596	1.54093726518552	0.9983056460040816	1.009228155131849	1.0471221687429897	82.6374920115291	-21.54197976169717
946	970.0	945.0		(0.0, 147.46251249583472, 68.35854715094969)	#009344	0.0	147.46251249583472	68.35854715094969	147.81393562091134	255.0	147.46251249583472	74.3588188243222	-76.60565559819644	29.958870806585725	59.3850883038987	120.52519650783071	69.14958680439854	1.092867615010867	0.9974943126797111	1.005820860737078	1.033863730273705	82.25545823612667	-21.35942935274267
947	971.0	946.0		(0.0, 147.7407530823059, 68.29090303232256)	#009344	0.0	147.7407530823059	68.29090303232256	147.73408214358213	255.0	147.7407530823059	74.41509280944604	-76.72054874493395	30.094839831680954	59.45781406197934	120.75052010329891	69.08540153282239	1.2557518994902728	0.9982492060602188	1.0073293906601224	1.0385559446229764	82.41202572572959	-21.41837405977435
948	972.0	947.0		(0.0, 147.52015994668443, 68.55781406197934)	#009344	0.0	147.52015994668443	68.55781406197934	147.88411323039114	255.00000000000003	147.52015994668443	74.37105016862402	-76.55703606962217	29.860063296918838	59.44281239586804	120.57414750416527	69.34743752082639	0.9823646009844761	0.997658391353504	1.0051824935604339	1.0304539388572405	82.17422437639087	-21.30761497225632
949	973.0	948.0		(0.0, 147.55781406197934, 68.72242585804732)	#009344	0.0	147.55781406197934	68.72242585804732	147.94393219833748	255.00000000000003	147.55781406197934	74.37912912798593	-76.51361253574873	29.775180126388335	59.487407530823056	120.60648753082306	69.51077974008663	0.8872883604876989	0.9977667674162668	1.0046123490211598	1.0275246685289732	82.10294912382598	-21.263439640046904
950	974.0	949.0		(0.0, 147.6824391869377, 68.59646784405199)	#009344	0.0	147.6824391869377	68.59646784405199	147.8691772244723	255.0	147.6824391869377	74.40407795721354	-76.59757260062693	29.892862332699366	59.50084971676109	120.70639404865045	69.38732755748083	1.0233323441395612	0.9981014461491465	1.005714732181566	1.0315858150784893	82.22390982402887	-21.31864365963128
951	975.0	950.0		(0.0, 147.83605464845053, 68.20226591136287)	#009344	0.0	147.83605464845053	68.20226591136287	147.68022972753664	255.00000000000003	147.83605464845053	74.43417777174409	-76.78207872733334	30.180448524107728	59.469630123292234	120.827000883039	68.99860379873375	1.3577183442773317	0.9985052233242233	1.0081372701746938	1.0415102523025817	82.500588402791	-21.4581177554814
952	976.0	951.0		(0.0, 147.61279573475508, 68.60146617794068)	#009344	0.0	147.61279573475508	68.60146617794068	147.88435751919926	255.0	147.61279573475508	74.38996407576359	-76.57285347599169	29.86595491664774	59.48025991336221	120.64986884038653	69.39157947350883	0.9909413920554938	0.9979121139798254	1.005390173752777	1.0306572553303346	82.19110141942939	-21.30743458604881
953	977.0	952.0		(0.0, 147.86037987337554, 68.34621792735754)	#009344	0.0	147.86037987337554	68.34621792735754	147.7340899512991	255.0	147.86037987337554	74.43948953554532	-76.74124369664747	30.102948845349232	59.50596134621793	120.8482929056981	69.14135954681772	1.2699836130853606	0.9985764785467484	1.007601112297159	1.0388357821099783	82.43425267019741	-21.418368297124378
954	978.0	953.0		(0.0, 147.69910029990004, 68.47117627457514)	#009344	0.0	147.69910029990004	68.47117627457514	147.81513609854593	255.0	147.69910029990004	74.40712452748171	-76.64559918841663	29.97312503471059	59.48095634788404	120.71859768743752	69.2634555148284	1.1152745538337026	0.9981423146912203	1.0063453141339256	1.034355635644788	82.29784990689494	-21.358543096913245
955	979.0	954.0		(0.0, 147.785404865045, 68.20726424525158)	#009344	0.0	147.785404865045	68.20726424525158	147.69174573397308	254.99999999999997	147.785404865045	74.42392401647027	-76.76367804671064	30.16007146995645	59.454928357214264	120.78590613128958	69.00304565144953	1.3321837909601228	0.9983676732295478	1.0078956719757417	1.040807051659512	82.47600971392788	-21.449619349547973
956	980.0	955.0		(0.0, 147.6107964011996, 68.27890703098967)	#009344	0.0	147.6107964011996	68.27890703098967	147.7536231884058	255.00000000000003	147.6107964011996	74.38870215286241	-76.68171643624416	30.057336086071373	59.41512829056981	120.64481577807398	69.07222592469178	1.2084103388317662	0.9978951857803614	1.0068195282244345	1.0372617115196836	82.36218239094691	-21.40395095377667
957	981.0	956.0		(0.0, 147.78873708763746, 68.35754748417195)	#009344	0.0	147.78873708763746	68.35754748417195	147.7521340927231	255.00000000000003	147.78873708763746	74.42499818971135	-76.71376149998105	30.071594699481086	59.486017994002	120.79021073975342	69.1518593802066	1.2310534313902541	0.9983820828411547	1.0072402751436864	1.0377537682244729	82.39722089516025	-21.405050074772365
958	982.0	957.0		(0.0, 147.728757080973, 68.39720093302233)	#009344	0.0	147.728757080973	68.39720093302233	147.77950709848557	255.0	147.728757080973	74.41294237223494	-76.68050300192886	30.02736544278497	59.475354881706096	120.7419044985005	69.19051649450185	1.178199340148856	0.9982203587906984	1.0068035960124073	1.0362274415277728	82.35011970885881	-21.384844904669507
959	983.0	958.0		(0.0, 147.54681772742418, 67.85571476174609)	#009343	0.0	147.54681772742418	67.85571476174609	147.59356622130682	255.0	147.54681772742418	74.37459605880363	-76.80443101309292	30.288239606304934	59.31065644785072	120.58834096967676	68.65262579140285	1.4694789263152397	0.9977059580758305	1.0084307523611797	1.0452300617389956	82.5608750056217	-21.522063117220018
960	984.0	959.0		(0.0, 147.67577474175275, 68.3395534821726)	#009344	0.0	147.67577474175275	68.3395534821726	147.7660517854121	255.00000000000003	147.67577474175275	74.40204444052118	-76.6825793319248	30.04351073890843	59.447400866377876	120.69824885371543	69.1329156947684	1.194771492470967	0.9980741673224056	1.006830857916341	1.0367846065886437	82.35794139313978	-21.394777049595156
961	985.0	960.0		(0.0, 147.69876707764078, 68.29656781072975)	#009344	0.0	147.69876707764078	68.29656781072975	147.74426726588516	254.99999999999997	147.69876707764078	74.40659359907893	-76.7047667100919	30.077037101286685	59.445931356214594	120.71647088970343	69.09058980339887	1.2338433128192827	0.9981351924954863	1.0071221748906725	1.0379415824404594	82.39083320880908	-21.41085660008732
962	986.0	961.0		(0.0, 147.5134955014995, 68.73942019326891)	#009344	0.0	147.5134955014995	68.73942019326891	147.95923991614865	254.99999999999997	147.5134955014995	74.37017980334078	-76.49317674497924	29.74984913645713	59.477067644118634	120.57066378207266	69.52716094635122	0.8582739399501408	0.9976467157455031	1.0043440301287605	1.0266505103568953	82.07471968993005	-21.252133779336585
963	987.0	962.0		(0.0, 147.78573808730422, 68.43052315894701)	#009344	0.0	147.78573808730422	68.43052315894701	147.78232488923462	255.0	147.78573808730422	74.42458379204464	-76.68800536501396	30.02709240359991	59.499683438853715	120.78855008330555	69.22407530823058	1.1800248358789645	0.9983765238594192	1.0069021009235253	1.0362180190995312	82.35700604732264	-21.382764878532306
964	988.0	963.0		(0.0, 147.49616794401865, 68.64811729423525)	#009344	0.0	147.49616794401865	68.64811729423525	147.92538338499352	255.0	147.49616794401865	74.36642018782375	-76.51843636714284	29.79812465107532	59.453435521492835	120.55561632455849	69.43659780073308	0.9122573716302748	0.9975962819818234	1.0046756852096823	1.0283164711317945	82.1157678938309	-21.27713853894962
965	989.0	964.0		(0.0, 147.61279573475508, 68.20826391202932)	#009344	0.0	147.61279573475508	68.20826391202932	147.72453305522072	255.0	147.61279573475508	74.38892025388229	-76.70637421189642	30.100167479948237	59.40161946017994	120.6456891002999	69.00230923025659	1.2572742378905748	0.9978981115197741	1.0071432811502041	1.0387397987590938	82.40077625275396	-21.425421863954366
966	990.0	965.0		(0.0, 147.85271576141287, 68.32822392535822)	#009344	0.0	147.85271576141287	68.32822392535822	147.7282254465795	254.99999999999997	147.85271576141287	74.43788858943135	-76.74482178526564	30.111042354395877	59.49998667110963	120.84187530489838	69.12346884371875	1.2789207182747258	0.9985550024842068	1.0076480920683735	1.0391150845412345	82.44053943613183	-21.42269668009444
967	991.0	966.0		(0.0, 147.77174275241586, 68.70409863378873)	#009344	0.0	147.77174275241586	68.70409863378873	147.89603642242983	254.99999999999997	147.77174275241586	74.42247221271016	-76.590572209566	29.859584616312198	59.550059980006665	120.78008838053982	69.494775074975	0.988173323120099	0.9983481978530325	1.005622818088443	1.0304374198595525	82.20529511441129	-21.29881056090222
968	992.0	967.0		(0.0, 147.50383205598135, 68.53915361546152)	#009344	0.0	147.50383205598135	68.53915361546152	147.87960936070428	255.0	147.50383205598135	74.36768647549968	-76.55797150162691	29.865548043469392	59.434018660446526	120.5606843652116	69.32880039986672	0.9882689998307762	0.9976132687330242	1.005194775643484	1.0306432143664868	82.17708902352709	-21.310940666469413
969	993.0	968.0		(0.0, 147.61579473508831, 68.22259246917694)	#009344	0.0	147.61579473508831	68.22259246917694	147.72979378999764	255.0	147.61579473508831	74.38956674241469	-76.7024967856908	30.092647892041114	59.40541486171277	120.6482778007331	69.01652449183607	1.2488018783087402	0.9979067839092025	1.0070923711210016	1.0384803020225857	82.39442014064589	-21.42153914893452
970	994.0	969.0		(0.0, 147.50216594468512, 68.18460513162279)	#009344	0.0	147.50216594468512	68.18460513162279	147.73570328066617	255.0	147.50216594468512	74.36640660574382	-76.67787318864904	30.076252020780924	59.362592469176946	120.55556196601134	68.97778073975341	1.2267756917062527	0.9975960997835623	1.0067690669553029	1.037914489755108	82.36550960415454	-21.417177542489704
971	995.0	970.0		(0.0, 147.65578140619795, 68.78207264245252)	#009344	0.0	147.65578140619795	68.78207264245252	147.94962932872957	255.0	147.65578140619795	74.39916357321658	-76.52578578671942	29.773446569734286	59.52970676441186	120.68671024658448	69.57080973008998	0.8871019571671942	0.9980355216204249	1.004772181995288	1.027464844466826	82.11366518987988	-21.25923196093323
972	996.0	971.0		(0.0, 147.56981006331222, 68.51182939020326)	#009344	0.0	147.56981006331222	68.51182939020326	147.8560347922693	255.00000000000003	147.56981006331222	74.38100424548321	-76.58907018353878	29.904492257189474	59.44900699766744	120.61399444185271	69.30240919693435	1.0336189819328319	0.9977919213800966	1.0056030967101746	1.0319871572116348	82.2202184911919	-21.32834755034718
973	997.0	972.0		(0.0, 147.87970676441185, 68.28490503165611)	#009344	0.0	147.87970676441185	68.28490503165611	147.70558849177644	255.0	147.87970676441185	74.44324356590543	-76.76842373585258	30.146136361735465	59.499690103298896	120.86334231589468	69.08085304898367	1.3203610553276302	0.9986268373877446	1.0079579821681193	1.0403261589362809	82.4753321934975	-21.439403497244555
974	998.0	973.0		(0.0, 147.838053982006, 68.20126624458514)	#009344	0.0	147.838053982006	68.20126624458514	147.67944967114607	255.0	147.838053982006	74.43458034965451	-76.78307732949041	30.181731661282086	59.47004998333888	120.8286145151616	68.99763412195935	1.3592780622837455	0.9985106237485766	1.0081503816724458	1.0415545326425886	82.50198718976496	-21.458693399022412
975	999.0	974.0		(0.0, 147.88170609796734, 68.38720426524492)	#009344	0.0	147.88170609796734	68.38720426524492	147.74671975448013	254.99999999999997	147.88170609796734	74.44391995808381	-76.73437157591567	30.085848575544393	59.52076974341886	120.86605401532823	69.18214928357214	1.2513322533057716	0.9986359109228241	1.0075108823743737	1.0382456614461102	82.42161164197945	-21.40904642675095
976	1000.0	975.0		(0.0, 147.58513828723758, 68.22292569143619)	#009344	0.0	147.58513828723758	68.22292569143619	147.7356893044301	255.00000000000003	147.58513828723758	74.38334752442306	-76.692259686148	30.081910935638454	59.39597800733089	120.62337604465178	69.0165478173942	1.2355975777670019	0.9978233555455727	1.0069579595270641	1.0381097757143711	82.38096904811964	-21.417187857995266
977	1001.0	976.0		(0.0, 147.81006331222926, 68.48383872042652)	#009344	0.0	147.81006331222926	68.48383872042652	147.7993949203973	255.0	147.81006331222926	74.42965628775511	-76.6779445779186	30.003705592469565	59.51788737087638	120.80887864045319	69.27710096634455	1.1542260633526973	0.9984445693945996	1.006770004285791	1.0354109534410647	82.339113026398	-21.370163802641784
978	1002.0	977.0		(0.0, 147.9083638787071, 68.16427857380873)	#009344	0.0	147.9083638787071	68.16427857380873	147.6512876430871	255.0	147.9083638787071	74.44873053522298	-76.81880927598439	30.22794906878683	59.48444851716094	120.88534109630122	68.96171942685771	1.4155474331451507	0.9987004429233708	1.0086195368137698	1.0431494693020815	82.55215541392748	-21.479474711167093
979	1003.0	978.0		(0.0, 147.5931356214595, 68.5631456181273)	#009344	0.0	147.5931356214595	68.5631456181273	147.8724936614837	255.00000000000003	147.5931356214595	74.38587349406939	-76.57936052058612	29.881983523422928	59.46650116627791	120.6334896167944	69.35344551816063	1.008650379934063	0.9978572404350323	1.0054756102801943	1.0312103935076267	82.2029889787228	-21.316194860599765
980	1004.0	979.0		(0.0, 147.68010663112295, 68.46251249583472)	#009344	0.0	147.68010663112295	68.46251249583472	147.815193552172	255.0	147.68010663112295	74.4032493734288	-76.64226557922466	29.97175597517183	59.47333555481506	120.70307513495501	69.2546884371876	1.1130995491926952	0.9980903310235176	1.006301544341204	1.0343083901724588	82.29424663578648	-21.35850068153732
981	1005.0	980.0		(0.0, 147.6727757414195, 68.58213928690436)	#009344	0.0	147.6727757414195	68.58213928690436	147.8651791879341	255.0	147.6727757414195	74.40207996751157	-76.59924117263922	29.898061292588164	59.49498833722092	120.698391152949	69.37304565144952	1.0289693555848696	0.9980746439030105	1.00573664028384	1.0317652282512646	82.22735443439431	-21.321595705836053
982	1006.0	981.0		(0.0, 147.42085971342885, 68.5574808397201)	#009344	0.0	147.42085971342885	68.5574808397201	147.90275988336612	255.0	147.42085971342885	74.3508901925431	-76.52429144442257	29.826105622434284	59.41196267910696	120.49347245251583	69.34611462845719	0.9428291107992002	0.997387953202355	1.0047525615032562	1.0292820786679604	82.13138107734176	-21.29384562650223
983	1007.0	982.0		(0.0, 147.3232255914695, 68.68410529823392)	#009344	0.0	147.3232255914695	68.68410529823392	147.9728216739008	255.0	147.3232255914695	74.3313971461077	-76.44894578667393	29.7172381972991	59.407020993002334	120.41550050983007	69.47049650116627	0.8216621406118995	0.9971264616501283	1.0037632842268234	1.0255251252439745	82.02167736622327	-21.242102197069208
984	1008.0	983.0		(0.0, 147.3678773742086, 68.00866377874041)	#009344	0.0	147.3678773742086	68.00866377874041	147.6893438341575	255.0	147.3678773742086	74.33867194389393	-76.69332501427917	30.13516903558877	59.285774741752746	120.44459567477507	68.80225591469508	1.2902677818029953	0.9972240502015924	1.0069719471269285	1.0399476826981624	82.40142301289079	-21.451391890794916
985	1009.0	984.0		(0.0, 147.49150283238922, 68.09463512162613)	#009344	0.0	147.49150283238922	68.09463512162613	147.70110839497357	255.0	147.49150283238922	74.3640031052821	-76.70493298757664	30.126313260868145	59.34129290236588	120.54594287237589	68.88860379873375	1.2833499065401492	0.9975638577700526	1.0071243580893086	1.0396420749085284	82.40898916574929	-21.442709821598473
986	1010.0	985.0		(0.0, 147.79873375541487, 68.33155614795068)	#009344	0.0	147.79873375541487	68.33155614795068	147.739705643634	255.0	147.79873375541487	74.42695576889328	-76.72588195405649	30.090518689181735	59.48391869376874	120.79805574475175	69.12622792402533	1.2531171916563582	0.998408342996056	1.007399414902435	1.0384068244330957	82.41541285834711	-21.414223481901807
987	1011.0	986.0		(0.0, 147.65378207264246, 68.23625458180607)	#009344	0.0	147.65378207264246	68.23625458180607	147.72821134303297	255.0	147.65378207264246	74.39730933566196	-76.71039844301086	30.09755234295706	59.419923358880375	120.67928394201932	69.03042985671442	1.2556712679142574	0.9980106477528146	1.007196118706018	1.0386495518568548	82.40356719416049	-21.422707089329716
988	1012.0	987.0		(0.0, 147.51016327890704, 69.23258913695435)	#009345	0.0	147.51016327890704	69.23258913695435	148.16046878317874	255.0	147.51016327890704	74.37081321570604	-76.3247731171085	29.456572370935106	59.574668443852055	120.57319907030991	70.01536487837387	0.5351392935608974	0.9976552127232917	1.002132915549641	1.0165296946304712	81.81173905511498	-21.103458694071694
989	1013.0	988.0		(0.0, 147.45551482839053, 68.61379540153283)	#009344	0.0	147.45551482839053	68.61379540153283	147.91911668331397	255.0	147.45551482839053	74.35807620248072	-76.51663564241163	29.804541424067654	59.43396867710763	120.52222489170276	69.40221259580142	0.9190025959317331	0.9974843506997461	1.0046520419618705	1.0285379103477452	82.11641869646132	-21.28176651690199
990	1014.0	989.0		(0.0, 147.63545484838386, 68.90069976674442)	#009344	0.0	147.63545484838386	68.90069976674442	148.00168828178957	254.99999999999997	147.63545484838386	74.39535522161904	-76.4788230882334	29.696094718571196	59.547130956347885	120.67145795734754	69.68804731756082	0.7993792637623279	0.9979844340813906	1.0041555687512018	1.024795475721143	82.04186993539125	-21.22077964562737
991	1015.0	990.0		(0.0, 147.78273908697102, 68.47717427524158)	#009344	0.0	147.78273908697102	68.47717427524158	147.80182910330643	255.0	147.78273908697102	74.42409956120201	-76.67118498970576	29.99828781985949	59.50808397200934	120.78660959680109	69.27022992335887	1.146971219681482	0.9983700280930906	1.006681251898237	1.0352239891647212	82.33084403702426	-21.368366837899906
992	1016.0	991.0		(0.0, 147.73242252582472, 68.72575808063979)	#009344	0.0	147.73242252582472	68.72575808063979	147.91225794809912	254.99999999999997	147.73242252582472	74.41455737279252	-76.57023057368694	29.833213854224418	59.54220259913362	120.7483748683772	69.51582472509163	0.9569048455205181	0.998242023388074	1.005355735435747	1.0295273797369375	82.17676593161518	-21.28683160719212
993	1017.0	992.0		(0.0, 147.6961012995668, 67.97000999666778)	#009343	0.0	147.6961012995668	67.97000999666778	147.61210731980256	255.0	147.6961012995668	74.40518636557726	-76.81481474581398	30.27114489647702	59.37979340219927	120.71083390203265	68.76727090969678	1.4555981136032758	0.9981163150114607	1.008567089226932	1.0446401329467947	82.56426574358441	-21.5083837796283
994	1018.0	993.0		(0.0, 147.1932689103632, 68.88670443185605)	#009344	0.0	147.1932689103632	68.88670443185605	148.08010377450324	255.0	147.1932689103632	74.30552828326115	-76.337032531005	29.552250895786038	59.4072542485838	120.3120773308897	69.66977007664113	0.6468422438612611	0.9967794410280567	1.002293879830166	1.01983150654615	81.8576695774269	-21.162847196691963
995	1019.0	994.0		(0.0, 147.7387537487504, 68.33322225924692)	#009344	0.0	147.7387537487504	68.33322225924692	147.75164424716488	255.0	147.7387537487504	74.41479968634907	-76.70552158753885	30.068923099695755	59.465658113962014	120.74934569810064	69.12727757414196	1.226049977617976	0.9982452739291446	1.0071320863192414	1.037661572823061	82.38857431945164	-21.405411635097717
996	1020.0	995.0		(0.0, 147.63878707097635, 68.62979006997668)	#009344	0.0	147.63878707097635	68.62979006997668	147.8909593196468	255.00000000000003	147.63878707097635	74.39531210511498	-76.57183447966875	29.858051642921502	59.49398200599801	120.67128528490504	69.41988003998667	0.982605421770513	0.9979838556904443	1.0053767944826617	1.0303845178126647	82.18728054567298	-21.302559673219687
997	1021.0	996.0		(0.0, 147.3922025991336, 68.63612129290236)	#009344	0.0	147.3922025991336	68.63612129290236	147.9401976831463	255.0	147.3922025991336	74.3452797643036	-76.48809270502605	29.769488799375708	59.41880706431189	120.4710273608797	69.42368210596467	0.8794157304629102	0.9973126915138412	1.0042772774405706	1.027328264044523	82.07710270854359	-21.266197765972855
998	1022.0	997.0		(0.0, 147.79073642119295, 67.99100299900033)	#009343	0.0	147.79073642119295	67.99100299900033	147.60294913419915	255.0	147.79073642119295	74.42443121008044	-76.83888002343726	30.291097833034563	59.413328890369876	120.78793863045652	68.78900033322226	1.482475697779288	0.9983744770323728	1.008883062741732	1.04532869753097	82.59397127627813	-21.51514064001211
999	1023.0	998.0		(0.0, 147.22692435854714, 68.72842385871377)	#009344	0.0	147.22692435854714	68.72842385871377	148.00918004291262	255.0	147.22692435854714	74.31194769868941	-76.40196878564443	29.657760877605412	59.386031322892364	120.33773649450183	69.5134088637121	0.7580693647246212	0.9968655549615706	1.0031464831924692	1.023472596495405	81.95635188681722	-21.215245467641246
1000	1024.0	999.0		(0.0, 147.65811396201266, 68.65178273908697)	#009344	0.0	147.65811396201266	68.65178273908697	147.89624527782416	255.00000000000003	147.65811396201266	74.39929090649535	-76.57076137680724	29.851623730914657	59.50437187604132	120.68722023325557	69.44184605131622	0.975795917935795	0.9980372297462854	1.0053627048017444	1.0301626941956075	82.18394573878807	-21.298656333397055
1001	1025.0	1000.0		(0.0, 147.65244918360546, 68.39253582139287)	#009344	0.0	147.65244918360546	68.39253582139287	147.7919680436917	255.00000000000003	147.65244918360546	74.39745376387332	-76.65688568574657	30.003924023204974	59.45076641119627	120.67986237254249	69.185134955015	1.1488766965939259	0.9980125852004731	1.0064935041646805	1.0354184913625162	82.31958199497781	-21.375646395108323
1002	1026.0	1001.0		(0.0, 147.39253582139287, 68.78440519826725)	#009344	0.0	147.39253582139287	68.78440519826725	148.000497371842	254.99999999999997	147.39253582139287	74.3457414630275	-76.4378473396683	29.68153475028106	59.44856714428524	120.47287432855715	69.5704865044985	0.7819260265752895	0.9973188850206577	1.0036175632688487	1.0242930194294395	81.99840249086915	-21.221659360532843
1003	1027.0	1002.0		(0.0, 147.46284571809397, 68.68643785404865)	#009344	0.0	147.46284571809397	68.68643785404865	147.94728564455772	255.0	147.46284571809397	74.35975749714561	-76.49439592977892	29.763894717481733	59.45076974341886	120.52895269576808	69.4742019326891	0.8735553092257787	0.9975069046065009	1.004360037843792	1.0271352154342566	82.0809480781936	-21.26096292433444
1004	1028.0	1003.0		(0.0, 147.61579473508831, 68.51582805731422)	#009344	0.0	147.61579473508831	68.51582805731422	147.84898249415906	255.0	147.61579473508831	74.39034517700195	-76.60291480563048	29.917921163892313	59.46406197934022	120.651394895035	69.30682772409196	1.0499825764005468	0.9979172263030687	1.0057848745384577	1.0324505812060478	82.23799951049124	-21.333554544079046
1005	1029.0	1004.0		(0.0, 147.50416527824058, 68.38753748750416)	#009344	0.0	147.50416527824058	68.38753748750416	147.8178737631591	255.00000000000003	147.50416527824058	74.3673514276985	-76.60957870231344	29.95592319479954	59.403798733755416	120.55934339553481	69.17870376541153	1.0903955596627135	0.9976087741985299	1.005872370510461	1.0337620098538554	82.25803841205239	-21.35652199635238
1006	1030.0	1005.0		(0.0, 147.6874375208264, 68.4431856047984)	#009344	0.0	147.6874375208264	68.4431856047984	147.80596105683534	255.0	147.6874375208264	74.40468492313673	-76.6512477921385	29.985781834836978	59.471742752415864	120.70882530489837	69.23562812395869	1.1293234683985949	0.9981095883583148	1.0064194794604036	1.0347924146768308	82.30772078206428	-21.365316512478778
1007	1031.0	1006.0		(0.0, 147.39720093302233, 68.3502165944685)	#009344	0.0	147.39720093302233	68.3502165944685	147.82286888562845	254.99999999999997	147.39720093302233	74.34553511087397	-76.58688549866655	29.941366779406884	59.363175608130625	120.47204884038655	69.14068643785404	1.0719895233634258	0.9973161168876669	1.005574412122836	1.0332596761706394	82.23160265375368	-21.35283426711299
1008	1032.0	1007.0		(0.0, 147.27224258580472, 69.27357547484172)	#009345	0.0	147.27224258580472	69.27357547484172	148.2226606691948	254.99999999999997	147.27224258580472	74.32260623519151	-76.23191384504729	29.35048314434634	59.50911029656781	120.38034798400533	70.05356214595136	0.4400309499909586	0.9970085350372421	1.0009136871229316	1.0128686152710047	81.68693622168279	-21.057488662734684
1009	1033.0	1008.0		(0.0, 147.79206931022992, 67.72575808063979)	#009343	0.0	147.79206931022992	67.72575808063979	147.495017180581	255.00000000000003	147.79206931022992	74.423997827496	-76.9294477143242	30.450383160638527	59.36069310229924	120.78620191602798	68.5264211929357	1.665055373664643	0.9983686633754315	1.010072203048561	1.0508255443259533	82.73672558338673	-21.594758912125354
1010	1034.0	1009.0		(0.0, 147.59580139953349, 68.65811396201266)	#009344	0.0	147.59580139953349	68.65811396201266	147.9105963628975	255.0	147.59580139953349	74.38666650201854	-76.5480067824068	29.826443265157287	59.486321226257914	120.6366648083972	69.44749083638787	0.9458213459013302	0.9978678783248173	1.005063940362659	1.0292937305278507	82.15360040928847	-21.28805865043349
1011	1035.0	1010.0		(0.0, 147.66877707430857, 68.52182605798068)	#009344	0.0	147.66877707430857	68.52182605798068	147.84142758499303	255.0	147.66877707430857	74.40110885283582	-76.61838935764919	29.93256208343591	59.48168610463179	120.69450150616461	69.31329556814396	1.0681111507583796	0.9980616167815294	1.0059880531041843	1.03295583107984	82.25774042993812	-21.339132508186417
1012	1036.0	1011.0		(0.0, 147.39320226591136, 68.93835388203932)	#009344	0.0	147.39320226591136	68.93835388203932	148.0630393351525	254.99999999999997	147.39320226591136	74.3462858795386	-76.38580715022918	29.590462929867446	59.47956347884038	120.47505222259247	69.72290236587804	0.6821262736864593	0.9973261881540606	1.0029342833239694	1.0211501822850255	81.91695203311622	-21.175455487275077
1013	1037.0	1012.0		(0.0, 147.40186604465177, 68.27890703098967)	#009344	0.0	147.40186604465177	68.27890703098967	147.79296172965934	255.0	147.40186604465177	74.34629301220382	-76.61266614811507	29.98548514578665	59.35035988003999	120.47508075641453	69.0701366211263	1.1217851972102457	0.9973262838359596	1.0059129082144913	1.0347821761050808	82.27168366911381	-21.374912853744572
1014	1038.0	1013.0		(0.0, 147.68577140953016, 68.65744751749416)	#009344	0.0	147.68577140953016	68.65744751749416	147.8933225031306	255.0	147.68577140953016	74.40491561247313	-76.57798272657857	29.857762137047562	59.514078640453185	120.70974936021327	69.44773075641453	0.9835052308270907	0.9981126829650433	1.0054575200498612	1.0303745271282794	82.19290357631051	-21.30081462243692
1015	1039.0	1014.0		(0.0, 147.37887370876373, 68.34088637120959)	#009344	0.0	147.37887370876373	68.34088637120959	147.82253031988495	254.99999999999997	147.37887370876373	74.3417882537341	-76.58399378693159	29.940621437496496	59.355628123958674	120.45706062312563	69.13126624458512	1.0708835906574319	0.9972658542725993	1.0055364443779802	1.0332339548417957	82.22863805524356	-21.353084220506236
1016	1040.0	1015.0		(0.0, 147.7577474175275, 67.45618127290903)	#009343	0.0	147.7577474175275	67.45618127290903	147.39193678242572	255.0	147.7577474175275	74.4163240563986	-77.00981351270264	30.600436365774407	59.29613795401533	120.75545320893036	68.25919693435522	1.8353765961314508	0.9982657227538955	1.0111273940245746	1.056003795782854	82.86674895901882	-21.67077593467943
1017	1041.0	1016.0		(0.0, 147.47217594135287, 68.83138953682106)	#009344	0.0	147.47217594135287	68.83138953682106	148.004492005676	255.0	147.47217594135287	74.36203668488855	-76.44827961649608	29.68105492866986	59.482652449183604	120.53807340553148	69.61779740086638	0.7812440772315967	0.9975374790137745	1.0037545375114998	1.0242764610563277	82.00795374840594	-21.218708545438624
1018	1042.0	1017.0		(0.0, 147.66711096301233, 68.43052315894701)	#009344	0.0	147.66711096301233	68.43052315894701	147.80464358488905	255.0	147.66711096301233	74.40052859320083	-76.64883184238464	29.986336967220574	59.46290903032323	120.69217740753082	69.22288903698765	1.1293021281752291	0.998053832826715	1.0063877583995764	1.0348115719822115	82.30567311864873	-21.366289111903463
1019	1043.0	1018.0		(0.0, 147.53815394868377, 68.39153615461512)	#009344	0.0	147.53815394868377	68.39153615461512	147.81309145771317	255.0	147.53815394868377	74.37426063685207	-76.61945682241323	29.96522902813212	59.41513495501499	120.58699829723426	69.1830023325558	1.1017149321101816	0.9977014585222561	1.0060020687577205	1.034083148912288	82.27062728866272	-21.36005255651245
1020	1044.0	1019.0		(0.0, 147.58480506497835, 68.57247584138621)	#009344	0.0	147.58480506497835	68.57247584138621	147.87786011352398	255.0	147.58480506497835	74.38420796687672	-76.57343855396748	29.873570745699052	59.46578473842054	120.62682105298235	69.36259913362213	0.9989293714378518	0.9978348980427166	1.0053978557395522	1.0309200732944344	82.19441417198932	-21.312232312137798
1021	1045.0	1020.0		(0.0, 147.38520493168943, 69.03598800399867)	#009345	0.0	147.38520493168943	69.03598800399867	148.10430858483892	254.99999999999997	147.38520493168943	74.34492121411998	-76.35002086299103	29.52987731116177	59.49661112962345	120.469593038987	69.81948017327556	0.6168749203708581	0.997307881704129	1.0024644146967592	1.0190594067627978	81.86170862980708	-21.144961911502925
1022	1046.0	1021.0		(0.0, 147.47784071976008, 68.5298233922026)	#009344	0.0	147.47784071976008	68.5298233922026	147.88072691778456	255.0	147.47784071976008	74.36238562767795	-76.55254158825359	29.862159476714133	59.42409530156615	120.53946982339221	69.31930356547818	0.9840307025772427	0.9975421599440715	1.0051234816887462	1.0305262768394188	82.17079890224996	-21.310115457595757
1023	1047.0	1022.0		(0.0, 147.4388537154282, 68.21259580139953)	#009344	0.0	147.4388537154282	68.21259580139953	147.75900412236928	255.0	147.4388537154282	74.35362757727002	-76.6474361264533	30.037769619077203	59.34856381206265	120.50442465178274	69.00485838053982	1.1816034683416847	0.997424674141981	1.0063694328570503	1.036586483782114	82.32312596377457	-21.399979174580395
1024	1048.0	1023.0		(0.0, 147.62879040319893, 68.58280573142287)	#009344	0.0	147.62879040319893	68.58280573142287	147.87375235309256	255.0	147.62879040319893	74.3931594451972	-76.58447540787277	29.88254796752823	59.481486171276245	120.66266454848385	69.37326557814063	1.010155770729393	0.9979549786041878	1.0055427679892832	1.0312298721552702	82.20795914344727	-21.31526545805233
1025	1049.0	1024.0		(0.0, 147.48917027657447, 68.76407864045318)	#009344	0.0	147.48917027657447	68.76407864045318	147.97388249381515	255.0	147.48917027657447	74.3653077342601	-76.47675388105746	29.726843878356245	59.47445851382872	120.55116408863712	69.5513295568144	0.8323261109805021	0.997581358854743	1.004128400368835	1.025856611878223	82.05107635584072	-21.241318649388063
1026	1050.0	1025.0		(0.0, 147.54081972675775, 69.06431189603465)	#009345	0.0	147.54081972675775	69.06431189603465	148.08618470086049	254.99999999999997	147.54081972675775	74.37658819841873	-76.39199604946745	29.566640564558266	59.550516494501835	120.59631558147284	69.84907697434188	0.6544510488252264	0.9977326818453516	1.0030155426501932	1.020328085897565	81.91412146080572	-21.158354048669427
1027	1051.0	1026.0		(0.0, 147.55281572809065, 68.37387537487504)	#009344	0.0	147.55281572809065	68.37387537487504	147.80314629883065	254.99999999999997	147.55281572809065	74.37718927736287	-76.63030188407194	29.98079234041795	59.41614795068311	120.59872179273576	69.16566477840719	1.119731191650655	0.997740745083011	1.0061444628037883	1.0346202300392475	82.28639666556838	-21.36739445098585
1028	1052.0	1027.0		(0.0, 147.57147617460848, 68.07330889703432)	#009344	0.0	147.57147617460848	68.07330889703432	147.67742547339802	255.00000000000003	147.57147617460848	74.38017798362753	-76.73859058188398	30.16655469184586	59.36181939353549	120.6106865178274	68.86829056981007	1.3315798566289432	0.9977808374022329	1.0075662772950407	1.0410307839894137	82.45503202637266	-21.460187151942083
1029	1053.0	1028.0		(0.0, 147.60479840053316, 68.27024325224924)	#009344	0.0	147.60479840053316	68.27024325224924	147.75122922508024	255.0	147.60479840053316	74.38746221985896	-76.68267832119169	30.060441418691152	59.41153615461513	120.63985090636454	69.06358880373209	1.211759851096426	0.9978785525667279	1.0068321576306878	1.0373688747965224	82.364211237636	-21.405717966983847
1030	1054.0	1029.0		(0.0, 147.44085304898368, 68.39653448850383)	#009344	0.0	147.44085304898368	68.39653448850383	147.83348023594817	255.0	147.44085304898368	74.35452220564073	-76.58558492584133	29.9287867499078	59.38597134288571	120.50800417860714	69.18697767410863	1.058514477047744	0.9974366752297585	1.0055573357951382	1.0328255464496348	82.22581160897539	-21.345000077750708
1031	1055.0	1030.0		(0.0, 147.64145284905032, 68.0163278907031)	#009344	0.0	147.64145284905032	68.0163278907031	147.6411508738986	255.0	147.64145284905032	74.39422453700143	-76.78104980523092	30.22466686745957	59.372115961346225	120.66692986004665	68.81257914028657	1.4003420214149243	0.9979692663918908	1.0081237605805704	1.0430362023859276	82.51581725004158	-21.486954409618672
1032	1056.0	1031.0		(0.0, 147.61312895701434, 67.97267577474176)	#009343	0.0	147.61312895701434	67.97267577474176	147.62871145202908	255.00000000000003	147.61312895701434	74.38836244081027	-76.78654175268295	30.24103654934549	59.3546051316228	120.64345550816395	68.76908030656449	1.4179879691605517	0.9978906286767748	1.0081958690335324	1.043601110872874	82.52692461200388	-21.496132881065478
1033	1057.0	1032.0		(0.0, 147.49050316561147, 68.1789403532156)	#009344	0.0	147.49050316561147	68.1789403532156	147.73559201028425	255.00000000000003	147.49050316561147	74.36402410354523	-76.67594516827425	30.075622584980223	59.35784405198268	120.54602690769745	68.97205598133957	1.2257533270979237	0.9975641394534951	1.0067437523346296	1.0378927682807213	82.36348487844825	-21.417259668326068
1034	1058.0	1033.0		(0.0, 147.51082972342553, 68.2805731422859)	#009344	0.0	147.51082972342553	68.2805731422859	147.7731092436975	255.0	147.51082972342553	74.3684200893379	-76.64812297930872	30.02197257890531	59.384471842719094	120.5636205598134	69.0728757080973	1.1653954792574974	0.9976231098741679	1.006378451132853	1.0360413368376635	82.31800285344498	-21.389567582327565
1035	1059.0	1034.0		(0.0, 147.45018327224258, 68.64211929356881)	#009344	0.0	147.45018327224258	68.64211929356881	147.93165166848212	254.99999999999997	147.45018327224258	74.35706899738803	-76.50525249189205	29.785872081021726	59.43798067310896	120.51819461846051	69.43019993335555	0.8980416182132797	0.9974708394395143	1.0045025828891154	1.0278936418515179	82.09903674511135	-21.272509299956628
1036	1060.0	1035.0		(0.0, 147.61312895701434, 68.23525491502832)	#009344	0.0	147.61312895701434	68.23525491502832	147.73544144636298	255.00000000000003	147.61312895701434	74.38905951280184	-76.69731495492505	30.084176384265902	59.40712095968011	120.64624672442521	69.02903365544819	1.2390611631530266	0.9978999796234158	1.0070243344539918	1.0381879550684543	82.38650247470511	-21.41737079567957
1037	1061.0	1036.0		(0.0, 147.33855381539487, 68.87170943018994)	#009344	0.0	147.33855381539487	68.87170943018994	148.0463087142072	255.0	147.33855381539487	74.33500951261409	-76.39031411684982	29.611163942820994	59.4492935688104	120.42994739086971	69.656377874042	0.7055185733265268	0.9971749201262365	1.002993459125159	1.0218645625636005	81.9286343162121	-21.187816436143766
[truncated: 6,164 more rows]
