# Supplementary material for: Parallel and High Throughput Reaction Monitoring with Computer Vision
Source: Angew Chem Int Ed Engl. 2024 Oct 31;64(1):e202413395. doi: 10.1002/anie.202413395 (PMC11701362; doi:10.1002/anie.202413395)
Supplement: Supplementary file 3 — Supporting Information [file ANIE-64-e202413395-s003.zip › Supporting Info - Machine readable data part 2/Figure 12 - Sedimentation in HTE/Kineticolor - perlite adulterated samples/Config S5600002.txt]

Kineticolor Version: 0.3.2
Analysis Type: well
Video Name: S5600002.MP4
Video Path: /Users/marc/Library/CloudStorage/OneDrive-UniversityofStrathclyde/2023 - HTE paper/Kineticolor data/Sedimentation/S5600002.MP4
FPS: 25.0
Number of frames: 45023
Video Length (s): 1800.96
Frame Skip: 1000
Start Frame: 3
Start Time: 120.0
End Frame: 45
End Time: 1800.0

Region of Interest Info
Input min X: 49
Input max X: 1185
Input min Y: 194
Input max Y: 680
Rotated ROI bounds
X Coordinate: 49
Y Coordinate: 194
Width: 1135
Height: 485
angle: -0.0
Well Location Info
Input Well min X: 119
Input Well max X: 998
Input Well min Y: 0
Input Well max Y: 312
Well angle: 0
Number of Wells: 4
Well Layout: (4 x 1)
Well Radius: 95
