# Supplementary material for: Parallel and High Throughput Reaction Monitoring with Computer Vision
Source: Angew Chem Int Ed Engl. 2024 Oct 31;64(1):e202413395. doi: 10.1002/anie.202413395 (PMC11701362; doi:10.1002/anie.202413395)
Supplement: Supplementary file 3 — Supporting Information [file ANIE-64-e202413395-s003.zip › Supporting Info - Machine readable data part 2/Figure 12 - Sedimentation in HTE/Kineticolor - perlite adulterated samples/Well 3 S5600002.csv]

frame number	Time (s)	normalised time	Well Coordinates	average color	hexcode	red	green	blue	hue	saturation	value	lightness	a_component	b_component	x	y	z	delta_e	light_ratio	a_ratio	b_ratio	chroma_ab	hue_ab
1	120.0	0.0	(998, 156)	(0.016616687246427942, 124.44357029458459, 109.16020462162639)	#007c6d	0.016616687246427942	124.44357029458459	109.16020462162639	172.63019857199646	254.965950388294	124.44357029458459	69.54244448321897	-54.042401584187	0.9031983430265678	60.41768989239725	102.2612701375904	109.31303827835598	0.0	1.0	1.0	1.0	54.04994853127414	-0.9574821667071965
2	160.0	40.0		(0.0076556711942141475, 125.5469042159111, 106.88431822190863)	#007d6a	0.0076556711942141475	125.5469042159111	106.88431822190863	171.0804376111803	254.98445046361982	125.5469042159111	69.78450533271572	-55.289952727181735	2.3296574911015	60.30015523019933	103.13184011183631	107.07094408184865	1.91043529342745	1.003480764176404	1.0230846725242457	2.579342078169615	55.33901134461869	-2.4127463858357823
3	200.0	80.0		(0.009525489504321749, 126.15166696066326, 104.21319456694302)	#007e68	0.009525489504321749	126.15166696066326	104.21319456694302	169.56488031460782	254.98074540049987	126.15166696066326	69.91275536777665	-56.44508957146155	3.7564514470597166	59.954323161051335	103.59508622296703	104.43257929088023	3.7484787569212843	1.005324962148074	1.0444593118892331	4.159054847766942	56.56994841967274	-3.807450914380924
4	240.0	120.0		(0.010654436408537662, 126.73282765919916, 101.28982183806667)	#007e65	0.010654436408537662	126.73282765919916	101.28982183806667	167.95332884179578	254.97856213473366	126.73282765919916	70.03456327918508	-57.6766428881359	5.309881476027578	59.55036161580526	104.03634551208327	101.544251896278	5.733127157088614	1.0070765242669153	1.0672479608125391	5.87897610422364	57.920548824532204	-5.2599910105889816
5	280.0	160.0		(0.01079555477156465, 127.19721291233022, 98.65239019227377)	#007f62	0.01079555477156465	127.19721291233022	98.65239019227377	166.5340230601157	254.9783574938183	127.19721291233022	70.13072997891062	-58.76477522891194	6.710023397225506	59.16690386311519	104.38560116704886	98.93783841947433	7.5077366679250535	1.008459373265684	1.087382749587256	7.429180366674045	59.146624770107174	-6.51407433811798
6	320.0	200.0		(0.008149585464808607, 127.90753219262656, 95.96976539072146)	#007f5f	0.008149585464808607	127.90753219262656	95.96976539072146	165.01739438414612	254.98375276062401	127.90753219262656	70.28121066275507	-59.97357395765523	8.246247483960012	58.84928135473629	104.9336799915329	96.28914305874052	9.468101809654488	1.0106232414610385	1.1097503478676587	9.130051607853146	60.537840817302516	-7.8289649935767525
7	360.0	240.0		(0.005433056976539072, 128.32485447168813, 93.61601693420356)	#00805d	0.005433056976539072	128.32485447168813	93.61601693420356	163.77073221427167	254.98920373192925	128.32485447168813	70.36705847883951	-60.95029518109063	9.534956047726562	58.50657047098254	105.24721152090315	93.96310530957841	11.086307918354207	1.01185770793288	1.1278235865617954	10.556879473201258	61.69160290910066	-8.891186379454382
8	400.0	280.0		(0.003951314164755689, 128.5351561121891, 91.6530252249074)	#00805b	0.003951314164755689	128.5351561121891	91.6530252249074	162.7829525389237	254.99216101537903	128.5351561121891	70.40799311452241	-61.70983889699377	10.572031048686203	58.178439583700836	105.39693174775093	92.0218465337802	12.370331251385561	1.0124463360144365	1.1418781750633802	11.705104565692526	62.608881615848325	-9.721446457597274
9	440.0	320.0		(0.004903863115187864, 129.00183453871935, 89.56472040924325)	#008159	0.004903863115187864	129.00183453871935	89.56472040924325	161.6567197732863	254.99030645495205	129.00183453871935	70.50547053630459	-62.615954652288195	11.782096326480861	57.90591568177809	105.75403119386135	89.95909155053802	13.884655297301228	1.0138480328127952	1.1586449309575066	13.04486043120906	63.71479868024292	-10.656427774400026
10	480.0	360.0		(0.0024342917622155584, 129.22420179925913, 87.68943376256836)	#008157	0.0024342917622155584	129.22420179925913	87.68943376256836	160.7146572108537	254.99519637660188	129.22420179925913	70.54915077194174	-63.354090050097234	12.807795637185503	57.59858211324749	105.91431101922738	88.10478144293526	15.147291387374047	1.0144761418181911	1.1723033801783316	14.180490626529814	64.63575136996349	-11.428997198786256
11	520.0	400.0		(0.0047627447521608746, 129.30379255600636, 86.11469394955019)	#008156	0.0047627447521608746	129.30379255600636	86.11469394955019	159.95850455977808	254.9906073914168	129.30379255600636	70.56231382533247	-63.92991285659721	13.639477090087349	57.30944822720056	105.96264313212208	86.54658493561475	16.155983689019195	1.0146654226737686	1.1829583990083694	15.101308804865845	65.36871647159008	-12.043514373742296
12	560.0	440.0		(0.001446463221026636, 129.3500793790792, 84.51049567825014)	#008154	0.001446463221026636	129.3500793790792	84.51049567825014	159.20059175422563	254.99714845075374	129.3500793790792	70.56774974516718	-64.50843255796428	14.483200508196802	57.00133251014289	105.98260703721996	84.95889151525843	17.175724556194783	1.0147435896101642	1.19366332115114	16.035459564357033	66.11430229569136	-12.654007205206547
13	600.0	480.0		(0.0032104427588639972, 129.56831892750043, 83.11832774739813)	#008153	0.0032104427588639972	129.56831892750043	83.11832774739813	158.48958331915145	254.99368161206158	129.56831892750043	70.6120557296807	-65.07872769053307	15.291177718271598	56.791417533956604	106.14541827271123	83.58282765919915	18.164760186874194	1.0153806967012762	1.2042160559640145	16.930032961566013	66.85103524875528	-13.22261278420075
14	640.0	520.0		(0.0010583877227024166, 129.4909507849709, 81.86004586346799)	#008151	0.0010583877227024166	129.4909507849709	81.86004586346799	157.9299044706681	254.9979157704252	129.4909507849709	70.59121334944678	-65.49031466589156	15.924896243474308	56.5147225260187	106.0688080081143	82.33635491268302	18.915761625516094	1.0150809893730566	1.2118320567947198	17.631671234150918	67.39869164459287	-13.667028119853171
15	680.0	560.0		(0.0017286999470806138, 129.4148527077086, 80.76415593579115)	#008150	0.0017286999470806138	129.4148527077086	80.76415593579115	157.44400478161722	254.99659375661076	129.4148527077086	70.5712477893478	-65.84495123921069	16.47927803578275	56.272282589521964	105.99545524536957	81.25066290351032	19.569692721069817	1.0147938904617753	1.2183942480172303	18.24546973875262	67.87579987208007	-14.051017028622255
16	720.0	600.0		(0.0019756570823778446, 129.65605926971247, 80.01647556888341)	#008150	0.0019756570823778446	129.65605926971247	80.01647556888341	157.02829761268228	254.99611439250242	129.65605926971247	70.62241439942038	-66.20143043502874	16.970623641545114	56.19764155935792	106.18350731804553	80.51287140589169	20.17846558435442	1.0155296513406573	1.2249905351060402	18.789476057581652	68.34201824958727	-14.378063278832673
17	760.0	640.0		(0.0011995060857294055, 129.72753572058565, 78.79484917974952)	#00814e	0.0011995060857294055	129.72753572058565	78.79484917974952	156.44301626311872	254.99764218097442	129.72753572058565	70.63463421333628	-66.66011377893626	17.65747631952477	55.975093667313466	106.22845154277651	79.30417604515789	21.002508658488175	1.0157053686886268	1.2334780066184412	19.549943216631178	68.9590983046857	-14.836240556253246
18	800.0	680.0		(0.0007408714058916916, 129.62166166872464, 78.10178161933321)	#00814e	0.0007408714058916916	129.62166166872464	78.10178161933321	156.15205335721217	254.99854251051818	129.62166166872464	70.6092195013097	-66.86447484861534	17.99520570945463	55.80343446816017	106.1349909902981	78.61698041982713	21.393463664204116	1.0153399125673264	1.2372595015869934	19.9238692679104	69.24366704115765	-15.0630802954497
19	840.0	720.0		(0.0010936673134591638, 129.5911801023108, 77.31741047803845)	#00814d	0.0010936673134591638	129.5911801023108	77.31741047803845	155.79732938113614	254.99784796183883	129.5911801023108	70.60023173612721	-67.13018210875072	18.41371280994013	55.63728382430763	106.10195233480331	77.84014817428118	21.886686131700106	1.015210671134281	1.2421761457838922	20.387230503808052	69.6098137434729	-15.338881062844266
20	880.0	760.0		(0.0015523019932968778, 129.72062092079733, 76.3931557593932)	#00814c	0.0015523019932968778	129.72062092079733	76.3931557593932	155.3340203275216	254.9969485421402	129.72062092079733	70.6261828888612	-67.5073087675105	18.972646704934636	55.49278426530253	106.19736639266186	76.92643041100723	22.560655542138903	1.015583841115964	1.2491544932981546	21.00606898962895	70.12273568552689	-15.697795956561919
21	920.0	800.0		(0.0007408714058916916, 130.74034221203033, 76.4687599223849)	#00824c	0.0007408714058916916	130.74034221203033	76.4687599223849	155.09327775220237	254.99855498153588	130.74034221203033	70.85102865720616	-67.86980773169199	19.31228165290033	55.82362109719527	107.02644804304109	77.01147574528136	23.060873825992402	1.0188170574634166	1.2558621701140489	21.382104830026528	70.5639782337829	-15.883646572563894
22	960.0	840.0		(0.0010231081319456695, 130.69529017463398, 75.53769624272358)	#00824b	0.0010231081319456695	130.69529017463398	75.53769624272358	154.6778821275255	254.9980038104411	130.69529017463398	70.83846291623975	-68.18217704836316	19.813340246387256	55.62358052566591	106.98000050837891	76.08927218204269	23.647544920377793	1.0186363657856967	1.2616422484879635	21.936865140821503	71.00265994153634	-16.203554258050296
23	1000.0	880.0		(0.0005291938613512083, 130.6229317339919, 74.96122772975833)	#00824a	0.0005291938613512083	130.6229317339919	74.96122772975833	154.43239310172717	254.9989669162003	130.6229317339919	70.82087215217413	-68.35966215721895	20.109030516601955	55.485613688481216	106.91500124289999	75.51784476980066	23.98921251522002	1.0183834157463885	1.2649264309752888	22.26424646575159	71.25599286071834	-16.392045510924852
24	1040.0	920.0		(0.0008114305874051862, 130.66780737343447, 74.38821661668725)	#00824a	0.0008114305874051862	130.66780737343447	74.38821661668725	154.15739589756993	254.99841648219288	130.66780737343447	70.82910447579025	-68.58002550496501	20.44825054723649	55.38506121008997	106.9454170516846	74.95101252425472	24.39276673245066	1.0185017941507901	1.2690040319198503	22.63982291942159	71.56361399974297	-16.602805865958288
25	1080.0	960.0		(0.0001763979537837361, 130.70594461104253, 73.87916740165814)	#008249	0.0001763979537837361	130.70594461104253	73.87916740165814	153.91387787106376	254.99965585744127	130.70594461104253	70.83599402435331	-68.775938451622	20.7502620163611	55.29476274475217	106.97087616863645	74.44743517375198	24.75189518992092	1.0186008638428936	1.2726292029136264	22.97420292737486	71.83803368445531	-16.78899141994343
26	1120.0	1000.0		(0.0003527959075674722, 130.55085553007586, 73.25256659022756)	#008249	0.0003527959075674722	130.55085553007586	73.25256659022756	153.66615015346764	254.999310897228	130.55085553007586	70.8000923753312	-68.94071993857115	21.0484693893916	55.12145140236374	106.83825224977952	73.82554947962605	25.087317782908304	1.0180846086366107	1.2756783177219766	23.304371129445766	72.0823205043002	-16.978089973296306
27	1160.0	1040.0		(0.0, 130.40299876521433, 72.84565179043923)	#008248	0.0	130.40299876521433	72.84565179043923	153.517167157296	254.99999999999997	130.40299876521433	70.76636100988779	-69.03062198884652	21.225524413486042	54.99405997530429	106.7137454753925	73.42122526018699	25.28125114540382	1.0175995614730533	1.2773418642639511	23.500402295204044	72.22014718064837	-17.091607501743923
28	1200.0	1080.0		(0.0005291938613512083, 130.3995060857294, 72.24822720056447)	#008248	0.0005291938613512083	130.3995060857294	72.24822720056447	153.24306665378842	254.99896514612135	130.3995060857294	70.76389612105176	-69.24254452191303	21.566927404088965	54.873751631681074	106.7046510506262	72.82973998941611	25.68123805699137	1.0175641170929435	1.2812632764672258	23.87839567089924	72.52352948886555	-17.30020848353598
29	1240.0	1120.0		(0.0014817428117833832, 130.48357735050274, 71.67567472217323)	#008247	0.0014817428117833832	130.48357735050274	71.67567472217323	152.95817375352001	254.9971042760731	130.48357735050274	70.78080084079052	-69.47836465941315	21.928581749906662	54.78576997706827	106.76703288587053	72.26375374845652	26.112625872064108	1.017807202015603	1.2856268896780998	24.278810871624493	72.85674885217381	-17.516603563573742
30	1280.0	1160.0		(0.0006703122243781972, 130.46519668371846, 71.17054154171812)	#008247	0.0006703122243781972	130.46519668371846	71.17054154171812	152.73067700878607	254.99868984509618	130.46519668371846	70.77526105212218	-69.65312810723306	22.214377381827568	54.6786477332863	106.74658726759569	71.76348809313812	26.445811980230957	1.0177275414757774	1.2888607105797796	24.5952370853432	73.1097587028221	-17.688971776140253
31	1320.0	1200.0		(0.0012347856764861529, 130.45302522490738, 70.84939142705944)	#008246	0.0012347856764861529	130.45302522490738	70.84939142705944	152.58590306940397	254.99758633157828	130.45302522490738	70.77168355661323	-69.76343037800852	22.39670024204463	54.610921150114656	106.73338524360557	71.44542776503793	26.657689301940966	1.0176760981373163	1.2909017425758065	24.797100675577553	73.27037873410539	-17.798595159014223
32	1360.0	1240.0		(0.0010936673134591638, 130.46890104074794, 70.4004939142706)	#008246	0.0010936673134591638	130.46890104074794	70.4004939142706	152.37552695836524	254.99786243953383	130.46890104074794	70.77387874190329	-69.93069170298565	22.66469788589871	54.525994002469574	106.74148600211679	71.00117798553538	26.972524086317932	1.0177076642593643	1.2939967442795441	25.09382137477197	73.51183695376608	-17.957628561484952
33	1400.0	1280.0		(0.0009878285411889223, 130.34030693243957, 70.38497089433763)	#008246	0.0009878285411889223	130.34030693243957	70.38497089433763	152.4003455977965	254.99806739539034	130.34030693243957	70.74551061609192	-69.88841254460438	22.625713358834567	54.48297336390897	106.63683240853766	70.98452425471864	26.914886031520506	1.0172997389121583	1.293214411201407	25.05065862168995	73.45960191153338	-17.938870332584575
34	1440.0	1320.0		(0.0010936673134591638, 130.23196330922562, 69.80363379784795)	#008245	0.0010936673134591638	130.23196330922562	69.80363379784795	152.15944437250533	254.99785855055976	130.23196330922562	70.71996586900683	-70.05719319383724	22.92630451354838	54.333171282413126	106.54265316599047	70.40791709296172	27.25577576060875	1.0169324129247714	1.296337526464335	25.383466090873906	73.71313150888777	-18.12074908111277
35	1480.0	1360.0		(0.0004939142705944611, 130.28505909331452, 69.29299700123478)	#008245	0.0004939142705944611	130.28505909331452	69.29299700123478	151.91130261289453	254.99903328793127	130.28505909331452	70.73016634469876	-70.26142735700614	23.24727494116172	54.24720973716705	106.58025397354031	69.90291762215558	27.63557922792536	1.0170790927800415	1.3001166731562295	25.7388370125452	74.00745885675184	-18.30773955397748
36	1520.0	1400.0		(0.0004586346798377139, 130.28950432174986, 69.00017639795378)	#008245	0.0004586346798377139	130.28950432174986	69.00017639795378	151.77537331680134	254.99910236941983	130.28950432174986	70.73029990253835	-70.36874680158888	23.42229467455814	54.190006350326335	106.58074635067912	69.61306967719175	27.84008348126468	1.017081013302689	1.3021025109694429	25.93261475222743	74.16444171062007	-18.4100635487484
37	1560.0	1440.0		(0.001446463221026636, 130.28188393014642, 68.73949550185218)	#008244	0.001446463221026636	130.28188393014642	68.73949550185218	151.656962645408	254.99716884565808	130.28188393014642	70.7279163496966	-70.45933495409717	23.57426861568368	54.13599188569414	106.57195932263186	69.35491938613512	28.016039551050703	1.0170467385103739	1.3037787531395317	26.10087673177921	74.29847927742578	-18.499199164660478
38	1600.0	1480.0		(0.0011995060857294055, 130.21322984653378, 68.57272887634504)	#008244	0.0011995060857294055	130.21322984653378	68.57272887634504	151.5968636036046	254.99765097561732	130.21322984653378	70.71229107522194	-70.4943019591005	23.647770495709498	54.08123478567649	106.51436831187159	69.18913388604693	28.09535779098568	1.0168220516361812	1.3044257822125984	26.182256287657843	74.35498408391054	-18.54436168236902
39	1640.0	1520.0		(0.0005291938613512083, 130.25591815134945, 68.37389310284)	#008244	0.0005291938613512083	130.25591815134945	68.37389310284	151.49506417640526	254.99896400534766	130.25591815134945	70.72109530618647	-70.58247037294457	23.78216048387909	54.05437255247839	106.54681604127711	68.99271335332509	28.256149807464524	1.0169486539008836	1.306057249565261	26.331049727334953	74.4813821114282	-18.62080428250483
40	1680.0	1560.0		(0.0001763979537837361, 130.26611395307813, 68.0062797671547)	#008244	0.0001763979537837361	130.26611395307813	68.0062797671547	151.32335496702947	254.99965469547797	130.26611395307813	70.72226541724406	-70.71945860300866	24.00559354263523	53.98383771388252	106.55112894655142	68.62887810901393	28.517308291707582	1.0169654797554577	1.308592078256223	26.578429564201603	74.68273124649946	-18.749689167228638
41	1720.0	1600.0		(0.0005291938613512083, 130.1678602928206, 67.62727112365496)	#008243	0.0005291938613512083	130.1678602928206	67.62727112365496	151.1722187243959	254.9989633045028	130.1678602928206	70.69952777382231	-70.82011866291404	24.19615614453887	53.87775022049744	106.46734124536954	68.25267701534662	28.72964523376917	1.0166385190972478	1.3104546908891677	26.789416002977696	74.83944935393453	-18.863067584708123
42	1760.0	1640.0		(0.0007408714058916916, 130.18232492503088, 67.43443288057858)	#008243	0.0007408714058916916	130.18232492503088	67.43443288057858	151.07983014620336	254.9985487875669	130.18232492503088	70.70217118613652	-70.89520103032842	24.31754663831733	53.84377032986418	106.47707990262835	68.0619118010231	28.872019695381724	1.016676530592729	1.3118440141837187	26.923816707668635	74.94980055768941	-18.932324506414272
43	1800.0	1680.0		(0.0002469571352972306, 130.12908802257894, 67.04935614746869)	#008243	0.0002469571352972306	130.12908802257894	67.04935614746869	150.91510320449873	254.99951606462125	130.12908802257894	70.68929538754348	-71.01557642063133	24.52980955373574	53.7500095254895	106.42964946939496	67.68015346621979	29.113926020502035	1.0164913803770768	1.3140714390718482	27.15882922408571	75.13270693311318	-19.055654478558782
