# Supplementary material for: Parallel and High Throughput Reaction Monitoring with Computer Vision
Source: Angew Chem Int Ed Engl. 2024 Oct 31;64(1):e202413395. doi: 10.1002/anie.202413395 (PMC11701362; doi:10.1002/anie.202413395)
Supplement: Supplementary file 3 — Supporting Information [file ANIE-64-e202413395-s003.zip › Supporting Info - Machine readable data part 2/Figure 12 - Sedimentation in HTE/Kineticolor - perlite adulterated samples/Well 2 S5600002.csv]

frame number	Time (s)	normalised time	Well Coordinates	average color	hexcode	red	green	blue	hue	saturation	value	lightness	a_component	b_component	x	y	z	delta_e	light_ratio	a_ratio	b_ratio	chroma_ab	hue_ab
1	120.0	0.0	(705, 156)	(0.0, 128.35311342388428, 97.59932968777562)	#008061	0.0	128.35311342388428	97.59932968777562	165.62382341227138	255.0	128.35311342388428	70.38465391662109	-59.608734048412494	7.642050638340181	59.30933109895925	105.31155022014464	97.9068675251367	0.0	1.0	1.0	1.0	60.09660649997907	-7.305669930189191
2	160.0	40.0		(0.0, 129.84286470276945, 92.69906509084494)	#00815c	0.0	129.84286470276945	92.69906509084494	162.83596113026968	255.0	129.84286470276945	70.70017736012194	-61.8822928467363	10.552030711596672	58.791101076027516	106.46973434644558	93.07050308696418	3.70629311841145	1.0044828442841336	1.0381413702978037	1.3807852382784689	62.77550095465356	-9.676875735575278
3	200.0	80.0		(0.0, 131.20631504674546, 89.29761862762392)	#008359	0.0	131.20631504674546	89.29761862762392	160.83536006440366	255.0	131.20631504674546	70.99005680403975	-63.58790787235763	12.741073280368088	58.53348139001588	107.54124402998765	89.71670559181513	6.4961810997830325	1.0086013477900428	1.066754878919478	1.6672322499992478	64.85180780764057	-11.330284068479813
4	240.0	120.0		(0.0, 132.27419297936143, 86.71564649850062)	#008456	0.0	132.27419297936143	86.71564649850062	159.33449656897054	255.0	132.27419297936143	71.21598769773878	-64.89075631701907	14.441039126156685	58.348129123302165	108.38134169871229	87.17123196330922	8.649688986266764	1.0118112931563534	1.0886115491786266	1.8896811614550115	66.47822099332937	-12.546367555610756
5	280.0	160.0		(0.0, 132.80818486505555, 84.89574880931382)	#008454	0.0	132.80818486505555	84.89574880931382	158.3541491342157	255.0	132.80818486505555	71.32702275305397	-65.72237225232608	15.57269064672624	58.149687070029984	108.79581119421414	85.37487316987124	10.057816962683566	1.013388839526713	1.1025627922067305	2.0377633417656282	67.54212691685062	-13.330198579827515
6	320.0	200.0		(0.0, 133.30866113953078, 83.67768565884636)	#008553	0.0	133.30866113953078	83.67768565884636	157.66192756429967	254.99999999999997	133.30866113953078	71.4322165679176	-66.33342663929237	16.38997598787806	58.061222085023815	109.18945010830834	84.1739954136532	11.083549786567186	1.0148833956410084	1.1128138803521355	2.144709157729147	68.32828698711538	-13.878928067261166
7	360.0	240.0		(0.0, 133.5568530605045, 82.43446816016935)	#008552	0.0	133.5568530605045	82.43446816016935	157.03342790930745	255.00000000000003	133.5568530605045	71.48247825248946	-66.8564829857733	17.13336213475911	57.88951808079026	109.37786582289645	82.94569200917269	11.992500859015754	1.0155974956866147	1.1215887076460036	2.2419848998122314	69.01696469179002	-14.37389519218017
8	400.0	280.0		(0.0, 133.89232668901042, 81.10453342741224)	#008551	0.0	133.89232668901042	81.10453342741224	156.34466683776094	254.99999999999997	133.89232668901042	71.55131555390228	-67.44282786209443	17.961421169620163	57.72752795907568	109.63626739248545	81.63241136002821	13.008594598161746	1.0165755114554267	1.1314252674334488	2.350340506710029	69.79360773357816	-14.912909201157435
9	440.0	320.0		(0.0, 134.11448227200563, 80.0781442935262)	#008650	0.0	134.11448227200563	80.0781442935262	155.82527834590522	254.99999999999997	134.11448227200563	71.5964293166918	-67.88159959949624	18.592089682833812	57.59111836302698	109.80583607161755	80.61850767331099	13.777229733239542	1.017216471668756	1.138786130642613	2.4328665907495126	70.38165501720505	-15.317106357167887
10	480.0	360.0		(0.0, 134.37442229670137, 79.06357382254366)	#00864f	0.0	134.37442229670137	79.06357382254366	155.3029568296724	255.0	134.37442229670137	71.64968336388645	-68.33057471740062	19.234778826016253	57.468785676486156	110.00622646357382	79.61668230728525	14.56235389595388	1.0179730861327234	1.1463181664268276	2.516965633480016	70.98622512640063	-15.7216949616199
11	520.0	400.0		(0.0, 134.35949902981125, 78.09994708061386)	#00864e	0.0	134.35949902981125	78.09994708061386	154.87655773260303	255.00000000000003	134.35949902981125	71.64374250439003	-68.65962032167316	19.753500154012716	57.27143411536426	109.98385944928557	78.66254260010584	15.172048502889544	1.0178886805248837	1.1518382568888277	2.5848428764537847	71.44469351219091	-16.050625218662685
12	560.0	440.0		(0.0, 134.49080966660787, 77.0695007937908)	#00864d	0.0	134.49080966660787	77.0695007937908	154.38279581400695	254.99999999999997	134.49080966660787	71.66916168727055	-69.06701698544421	20.366897078315958	57.106051155406604	110.07958256659023	77.64371388251897	15.906941668679382	1.0182498271877718	1.1586727698217845	2.6651088879384286	72.00738387045008	-16.430050775953358
13	600.0	480.0		(0.0, 134.75575939319103, 76.25623566766626)	#00864c	0.0	134.75575939319103	76.25623566766626	153.95308787292663	255.0	134.75575939319103	71.72397397848631	-69.44848760008199	20.91354271179531	57.02553254542247	110.28618271617569	76.8412309049215	16.575494865659046	1.0190285806257116	1.1650723456679677	2.736640163946576	72.52908863826174	-16.75901718762939
14	640.0	520.0		(0.0, 134.82307285235493, 75.06611395307814)	#00864b	0.0	134.82307285235493	75.06611395307814	153.40649891667277	255.0	134.82307285235493	71.735117597276	-69.8888337337446	21.601953808318797	56.80837537484565	110.32821717657437	75.66368354207091	17.389166115956	1.0191869051775788	1.172459621051219	2.8267221496729893	73.1511687466423	-17.175866689298722
15	680.0	560.0		(0.0, 134.9021344152408, 74.11839830657965)	#00864a	0.0	134.9021344152408	74.11839830657965	152.96540798017472	255.0	134.9021344152408	71.74947038629672	-70.24951667594969	22.16443101838943	56.64334133004058	110.38237257294057	74.72623566766626	18.05515191919566	1.0193908244727952	1.1785104615524138	2.90032506552501	73.66312914595386	-17.511011032146072
16	720.0	600.0		(0.0, 135.1791850414535, 73.53815487740343)	#008749	0.0	135.1791850414535	73.53815487740343	152.6403010292683	255.0	135.1791850414535	71.80743970117184	-70.5540614867134	22.594505699676382	56.61317833833127	110.60128051402364	74.15456517904393	18.584951559840583	1.020214431774236	1.18361952510871	2.956602457764374	74.0836505585655	-17.75734555148223
17	760.0	640.0		(0.0, 135.1602751808079, 73.01608749338507)	#008749	0.0	135.1602751808079	73.01608749338507	152.41311283024956	255.0	135.1602751808079	71.80190528582557	-70.73027042522395	22.88500519520276	56.50290280472747	110.58036856694302	73.63752937025929	18.922072731253046	1.020135800779576	1.1865756177237192	2.99461574886571	74.34039694008747	-17.929153472373077
18	800.0	680.0		(0.0, 135.28022578938084, 72.08139001587581)	#008748	0.0	135.28022578938084	72.08139001587581	151.9698121119786	255.00000000000003	135.28022578938084	71.82506098672681	-71.10218499028126	23.46474162591854	56.35314799788323	110.66788060716175	72.71337837361087	19.609480798051436	1.020464788699708	1.1928148806605106	3.070477118824088	74.87399288112857	-18.26363158045732
19	840.0	720.0		(0.0, 135.3098606456165, 71.26604339389664)	#008747	0.0	135.3098606456165	71.26604339389664	151.60126381944008	254.99999999999997	135.3098606456165	71.82913674109258	-71.3998611365414	23.94684417681181	56.199265478920445	110.68328882977598	71.90648156641385	20.173336386695848	1.0205226955606352	1.197808715054282	3.133562614289737	75.30864171093448	-18.540970074051504
20	880.0	760.0		(0.0, 135.35134944434645, 70.68918680543305)	#008746	0.0	135.35134944434645	70.68918680543305	151.33586200461144	255.0	135.35134944434645	71.83642949181723	-71.61817511779877	24.297562017832664	56.09675568883401	110.71086234432882	71.33580843182219	20.58495534200163	1.020626308355738	1.2014711646053842	3.1794557727649377	75.62760426731839	-18.74029178290185
21	920.0	800.0		(0.0, 136.53748456517906, 70.55526547892045)	#008846	0.0	136.53748456517906	70.55526547892045	151.0047892138687	254.99999999999997	136.53748456517906	72.09015916907042	-72.09120732277286	24.80678922863502	56.437673310989595	111.67305493279238	71.21508766978303	21.291997043124205	1.0242312089005894	1.2094067836472162	3.24609066369952	76.23987778773613	-18.98848573623275
22	960.0	840.0		(0.0, 136.51966837184688, 69.964755688834)	#008845	0.0	136.51966837184688	69.964755688834	150.74930807695787	255.0	136.51966837184688	72.08470255094757	-72.2924533690506	25.146157190074938	56.31404833303933	111.65230393826072	70.63030481566413	21.68318812670977	1.0241536832210667	1.212782900410815	3.290498634478634	76.54102191337867	-19.1796839454103
23	1000.0	880.0		(0.0, 136.61725171988004, 69.31871582289645)	#008845	0.0	136.61725171988004	69.31871582289645	150.44361452901754	255.0	136.61725171988004	72.10374014607224	-72.55466579873548	25.562062419081744	56.215091197742105	111.72471324642794	69.99170118186629	22.17384108742159	1.0244241625665675	1.217181793188372	3.344921884034219	76.92592907650338	-19.40810103933224
24	1040.0	920.0		(0.0, 136.57230552125594, 68.69652496031046)	#008844	0.0	136.57230552125594	68.69652496031046	150.18028788404044	254.99999999999997	136.57230552125594	72.09240203073755	-72.75805807315817	25.914503916870444	56.076719703651435	111.68158506579643	69.3752827659199	22.576617876579597	1.0242630746773222	1.2205939152149443	3.3910405914948187	77.23533212095711	-19.604559872484987
25	1080.0	960.0		(0.0, 136.6627271123655, 68.40493914270594)	#008844	0.0	136.6627271123655	68.40493914270594	150.03230240815964	255.0	136.6627271123655	72.11089743200996	-72.8930498836155	26.12080520684248	56.04643323337449	111.7519440091727	69.08751702240254	22.823613523865852	1.024525850726407	1.22285854660852	3.418036132316941	77.43186156866608	-19.71484875959098
26	1120.0	1000.0		(0.0, 136.71455283118715, 68.08128417710354)	#008844	0.0	136.71455283118715	68.08128417710354	149.87887511631735	255.0	136.71455283118715	72.12105748746127	-73.02569449918778	26.332781036364317	55.997768213088726	111.79060677085906	68.76761686364438	23.073216678870725	1.0246702011619913	1.2250838013080168	3.4457742146136416	77.62839309297735	-19.829106380786623
27	1160.0	1040.0		(0.0, 136.54711589345564, 67.53893102840007)	#008843	0.0	136.54711589345564	67.53893102840007	149.67719849070957	255.00000000000003	136.54711589345564	72.08378525141575	-73.15821347030443	26.597288074845558	55.83739213265126	111.64881578867525	68.22901287705062	23.36185921906579	1.0241406505572574	1.2273069481879524	3.4803862645723544	77.84304677428135	-19.979164613258426
28	1200.0	1080.0		(0.0, 136.66085729405538, 67.2137943199859)	#008843	0.0	136.66085729405538	67.2137943199859	149.50974945606885	255.00000000000003	136.66085729405538	72.10717029162764	-73.31348923489189	26.834217705452843	55.80762462515435	111.73776309931203	67.90826494972659	23.645859132530234	1.0244728968483254	1.2299118645155052	3.5113896747589615	78.07011556068204	-20.103646233708933
29	1240.0	1120.0		(0.0, 136.7605221379432, 66.7497618627624)	#008842	0.0	136.7605221379432	66.7497618627624	149.28466233644622	255.0	136.7605221379432	72.12715074793086	-73.51297754664348	27.150729474391746	55.74571423531488	111.81379815346624	67.44986946551421	24.0198424722859	1.0247567720283737	1.233258493410351	3.5528068000722857	78.36657437176206	-20.27082516043595
30	1280.0	1160.0		(0.0, 136.68523549126832, 66.27990827306404)	#008842	0.0	136.68523549126832	66.27990827306404	149.09454325546292	255.0	136.68523549126832	72.10976644512961	-73.65308410737576	27.408754445546247	55.628404656905985	111.74764073804904	66.98396154524607	24.309306062011178	1.0245097820691442	1.2356089301872584	3.586570639565836	78.5876365517148	-20.411902466184376
31	1320.0	1200.0		(0.0, 136.65126124536954, 66.16595519491973)	#008842	0.0	136.65126124536954	66.16595519491973	149.05174292220232	255.00000000000003	136.65126124536954	72.10219331976997	-73.68157980326184	27.46584372367822	55.595082025048505	111.71882873946022	66.87080825542422	24.37165775099114	1.0244021858114627	1.2360869758351147	3.594041053049562	78.63426590080152	-20.443646430038676
32	1360.0	1240.0		(0.0, 136.6304110072323, 65.81065443640854)	#008841	0.0	136.6304110072323	65.81065443640854	148.90014922062628	255.0	136.6304110072323	72.0967475027467	-73.80043718642654	27.675147505620814	55.51755829952373	111.69811315893456	66.51885200211677	24.610174166369063	1.0243248135901013	1.2380809350268696	3.6214294847477917	78.81889569364417	-20.556034030258747
33	1400.0	1280.0		(0.0, 136.62624801552303, 65.47853236902452)	#008841	0.0	136.62624801552303	65.47853236902452	148.7551769825012	255.00000000000003	136.62624801552303	72.09493016716466	-73.91703445734605	27.877043396896028	55.449843358617045	111.69120068689365	66.1900095254895	24.84164723572632	1.024298993535858	1.2400369784285767	3.647848557432589	78.99909829561922	-20.6634475095851
34	1440.0	1320.0		(0.0, 136.58444170047628, 65.09779502557771)	#008841	0.0	136.58444170047628	65.09779502557771	148.59672487515132	255.0	136.58444170047628	72.08493556048171	-74.03784941428349	28.09592161158283	55.36073593226318	111.65318999858881	65.8126614923267	25.088865372912384	1.0241569937372257	1.242063778005285	3.676489850855678	79.18954449355246	-20.78077813960284
35	1480.0	1360.0		(0.0, 136.5651084847416, 64.8996648438878)	#008840	0.0	136.5651084847416	64.8996648438878	148.51372458045054	255.0	136.5651084847416	72.08025114426314	-74.10163361061117	28.21105535259707	55.31511659904745	111.6353775702946	65.61631928029634	25.219102732125272	1.0240904392262935	1.2431338258320999	3.6915556684565995	79.29007345102258	-20.842209720604167
36	1520.0	1400.0		(0.0, 136.6349973540307, 64.43520903157524)	#008840	0.0	136.6349973540307	64.43520903157524	148.29518510456842	255.00000000000003	136.6349973540307	72.0938830900237	-74.2915958123676	28.523627193037736	55.243890986064564	111.68721812242019	65.15720691479979	25.584138315689277	1.024284117038174	1.2463206440859844	3.7324572347027707	79.57913367582987	-21.003868609085345
37	1560.0	1440.0		(0.0, 136.49440818486505, 64.3645087316987)	#008840	0.0	136.49440818486505	64.3645087316987	148.2932508024174	255.0	136.49440818486505	72.06364598414143	-74.26767648597432	28.516570835771216	55.18616828364791	111.57225193720232	65.08580772623037	25.56265246846468	1.0238545190477075	1.245919371910436	3.7315338755678393	79.55427444742928	-21.005298889445243
38	1600.0	1480.0		(0.0, 136.6440289292644, 64.17195272534839)	#008840	0.0	136.6440289292644	64.17195272534839	148.17771982933897	255.0	136.6440289292644	72.09507641779138	-74.38863734652612	28.69032725683549	55.19403951314165	111.69175695960486	64.89667348738755	25.775977871708307	1.024301071412477	1.2479486191756701	3.7542707598528686	79.72956944808682	-21.090708320897384
39	1640.0	1520.0		(0.0, 136.59068618804022, 63.88749338507673)	#00883f	0.0	136.59068618804022	63.88749338507673	148.0637700130409	254.99999999999997	136.59068618804022	72.08288630873072	-74.47155446503444	28.848109505609077	55.12061139530781	111.64539751384724	64.61452531310637	25.951577152004432	1.0241278787009649	1.2493396421496017	3.7749173449437854	79.86379559278538	-21.174915630792043
40	1680.0	1560.0		(0.0, 136.62257893808433, 63.649814782148525)	#00883f	0.0	136.62257893808433	63.649814782148525	147.9528385177067	255.0	136.62257893808433	72.08903527475087	-74.56756036007783	29.008019489289016	55.08296242723584	111.66878066043395	64.37954242370789	26.137636185704082	1.0242152410118948	1.2509502432901227	3.7958423546365596	80.01116330078462	-21.25686174464838
41	1720.0	1600.0		(0.0, 136.47853236902452, 63.520091726935966)	#00883f	0.0	136.47853236902452	63.520091726935966	147.92531131058058	255.0	136.47853236902452	72.0578906683372	-74.56373088534224	29.03699496583425	55.0123633797848	111.55037827165285	64.24967613335686	26.157127028717102	1.0237727495783135	1.2508859997728474	3.7996339385865356	80.01810445260261	-21.277191766646773
42	1760.0	1640.0		(0.0, 136.51363556182747, 63.35561827482801)	#00883f	0.0	136.51363556182747	63.35561827482801	147.84584177869942	254.99999999999997	136.51363556182747	72.06493404949329	-74.63477619857085	29.15272929176367	54.99035067913212	111.57714775269007	64.087198447698	26.292861771859478	1.0238728194197373	1.2520778605691347	3.814778345684387	80.12634674917867	-21.335873422913295
43	1800.0	1680.0		(0.0, 136.46480860822015, 63.098183101076025)	#00883f	0.0	136.46480860822015	63.098183101076025	147.7426174900048	254.99999999999997	136.46480860822015	72.05377662963177	-74.70988959031006	29.29664914931802	54.92372728876345	111.53474419968249	63.831849356147465	26.452835500250544	1.0237142987871752	1.253337967715148	3.8336109685451025	80.24874612088686	-21.412074286381774
