# Supplementary material for: Parallel and High Throughput Reaction Monitoring with Computer Vision
Source: Angew Chem Int Ed Engl. 2024 Oct 31;64(1):e202413395. doi: 10.1002/anie.202413395 (PMC11701362; doi:10.1002/anie.202413395)
Supplement: Supplementary file 3 — Supporting Information [file ANIE-64-e202413395-s003.zip › Supporting Info - Machine readable data part 2/Figure 12 - Sedimentation in HTE/Kineticolor - perlite adulterated samples/Well 0 S5600002.csv]

frame number	Time (s)	normalised time	Well Coordinates	average color	hexcode	red	green	blue	hue	saturation	value	lightness	a_component	b_component	x	y	z	delta_e	light_ratio	a_ratio	b_ratio	chroma_ab	hue_ab
1	120.0	0.0	(119, 156)	(0.012594813900158758, 141.33476803669078, 71.78355971070735)	#008d47	0.012594813900158758	141.33476803669078	71.78355971070735	150.47121195213813	254.9772760971051	141.33476803669078	73.10715413509942	-73.3473193434499	25.81283572015305	58.17666149232669	115.58565369694833	72.4790717939672	0.0	1.0	1.0	1.0	77.75687585535847	-19.38830083354002
2	160.0	40.0		(0.0064208855177279945, 141.4096313282766, 69.45648262480155)	#008d45	0.0064208855177279945	141.4096313282766	69.45648262480155	149.46894693062058	254.988421398234	141.4096313282766	73.11614458469815	-74.1808002480887	27.196784377317364	57.73142847062974	115.62064320550361	70.17601411183631	1.6155757896949359	1.0001229763311825	1.0113634814755263	1.0536147470261787	79.00921595556515	-20.134368185490505
3	200.0	80.0		(0.006914799788322455, 141.32005644734522, 67.97191744575763)	#008d43	0.006914799788322455	141.32005644734522	67.97191744575763	148.85718986369062	254.98752283299095	141.32005644734522	73.09341047904515	-74.66450094167382	28.047142351436815	57.40698923972482	115.5321790523902	68.70539883577351	2.5937005172880077	0.9998120066877604	1.017958142301782	1.0865579688921725	79.75857254835353	-20.588300675986897
4	240.0	120.0		(0.006844240606808961, 141.1265126124537, 67.2269183277474)	#008d43	0.006844240606808961	141.1265126124537	67.2269183277474	148.58003063471662	254.98763321418193	141.1265126124537	73.0509337275982	-74.8573520480561	28.426012859417526	57.19795625330746	115.36701221344153	67.96591427059445	3.018617939450834	0.999230986239769	1.0205874286630088	1.1012355700704464	80.07285034723304	-20.79355994522742
5	280.0	160.0		(0.009243252778267772, 140.9452813547363, 66.21545246075145)	#008c42	0.009243252778267772	140.9452813547363	66.21545246075145	148.18564084797558	254.98327698922728	140.9452813547363	73.01037556531197	-75.1465384800809	28.974671843207233	56.94065690597989	115.20945261068972	66.9627507496913	3.6391981619911333	0.9986762093131323	1.0245301280637966	1.122490847473438	80.53902069158667	-21.085422281232262
6	320.0	200.0		(0.006914799788322455, 141.0062797671547, 65.69941788675251)	#008d41	0.006914799788322455	141.0062797671547	65.69941788675251	147.954382533071	254.98749506795775	141.0062797671547	73.02161737523541	-75.34938065849317	29.31107428785582	56.85521855706473	115.2531102070912	66.45248650555654	4.031530617897374	0.9988299809932972	1.0272956303374714	1.1355232182015387	80.84966444906688	-21.256144302774313
7	360.0	240.0		(0.00786734873875463, 140.82183806667842, 65.02003880754984)	#008c41	0.00786734873875463	140.82183806667842	65.02003880754984	147.70130170778367	254.98575381520422	140.82183806667842	72.9812040905048	-75.52375423913426	29.662909802970503	56.66263256306227	115.0962165426001	65.77805680014112	4.424455075155432	0.9982771857818201	1.0296729984840098	1.149153472503277	81.1401606625986	-21.443045967924647
8	400.0	280.0		(0.005856412065620039, 140.8533427412242, 64.40042335508907)	#008c40	0.005856412065620039	140.8533427412242	64.40042335508907	147.43161498496363	254.98939758867155	140.8533427412242	72.98601047106216	-75.75324872375361	30.056889764533157	56.54749056270947	115.1148685524784	65.16495254895042	4.880078554896852	0.9983429301075871	1.0328018719953203	1.1644164202023963	81.49829025519601	-21.641871471600318
9	440.0	320.0		(0.007302875286646675, 140.83249250308697, 63.99604868583524)	#008c3f	0.007302875286646675	140.83249250308697	63.99604868583524	147.26305399467392	254.98677696343364	140.83249250308697	72.98060383768049	-75.88720961151758	30.300848515637767	56.46086082201446	115.09388729687775	64.76441312400776	5.158421890853469	0.9982689751924269	1.0346282630476868	1.173867483764318	81.71297328692692	-21.766230732482935
10	480.0	360.0		(0.00698535896983595, 140.66897159992945, 63.6943729052743)	#008c3f	0.00698535896983595	140.66897159992945	63.6943729052743	147.16614029772282	254.98733717523453	140.66897159992945	72.94551452969772	-75.93803574843888	30.43092611778546	56.34967860292821	114.95777991074264	64.46411889222085	5.297612459761297	0.9977890042730565	1.0353212145744266	1.1789067442143482	81.80847473041713	-21.837637348375406
11	520.0	400.0		(0.007338154877403422, 140.51169518433585, 63.044840359851825)	#008c3f	0.007338154877403422	140.51169518433585	63.044840359851825	146.91909498226784	254.98668274913854	140.51169518433585	72.91078311290863	-76.11329148292162	30.782142549150528	56.17118927500441	114.82316645404832	63.819508908096665	5.690621566701746	0.9973139287869434	1.037710609797749	1.1925130149539422	82.10221337016691	-22.0196550245579
12	560.0	440.0		(0.004092432527782678, 140.2463221026636, 62.9239019227377)	#008c3e	0.004092432527782678	140.2463221026636	62.9239019227377	146.91905696516824	254.99255901845456	140.2463221026636	72.85462201939522	-76.0682583221155	30.763674653354634	56.06314552831188	114.60571739142706	63.69712612453696	5.654917111469313	0.9965457263561712	1.0370966383369071	1.1917975609838278	82.05354107128801	-22.019489729994884
13	600.0	480.0		(0.006844240606808961, 140.3066149232669, 62.69059798906333)	#008c3e	0.006844240606808961	140.3066149232669	62.69059798906333	146.8070660886135	254.98756094746008	140.3066149232669	72.86676395693877	-76.16918326666178	30.93238613222622	56.03652390192274	114.65270624554596	63.46675815840536	5.850683708818946	0.9967118104786787	1.0384726251548262	1.1983335138989066	82.21044332287383	-22.102123245848876
14	640.0	520.0		(0.00874933850767331, 140.0935614746869, 62.25951666960663)	#008c3e	0.00874933850767331	140.0935614746869	62.25951666960663	146.66274796610375	254.98407434791457	140.0935614746869	72.82092447118465	-76.24809389230974	31.129440686128596	55.885194566943035	114.47537637466927	63.03785711765744	6.063225937407712	0.9960847926950374	1.039548473956859	1.2059674893380534	82.35784054746507	-22.208483047100323
15	680.0	560.0		(0.005503616158052567, 140.0193332157347, 62.000529193861354)	#008c3e	0.005503616158052567	140.0193332157347	62.000529193861354	146.56667234443992	254.9899769404119	140.0193332157347	72.80446455691109	-76.31692400848705	31.267186115798708	55.808795907567465	114.41174590474509	62.78071723408009	6.217725555686275	0.9958596449038493	1.040486887477536	1.211303804617919	82.47369167023616	-22.27900399857208
16	720.0	600.0		(0.00444522843535015, 140.0238137237608, 61.873381548774034)	#008c3d	0.00444522843535015	140.0238137237608	61.873381548774034	146.5115906400067	254.99190471091404	140.0238137237608	72.80500816180039	-76.364227394419	31.34958174354745	55.784236726053976	114.41384698712295	62.6548858705239	6.312573397969859	0.9958670806315251	1.0411318106506713	1.2144958455328352	82.54872198309249	-22.319476871839097
17	760.0	640.0		(0.00698535896983595, 139.87518080790264, 61.5113423884283)	#008b3d	0.00698535896983595	139.87518080790264	61.5113423884283	146.38384952292358	254.98726531378176	139.87518080790264	72.77287631807174	-76.44053912870419	31.52777445660371	55.6669973540307	114.28969865690598	62.29498077262304	6.506940529944134	0.9954275635403623	1.0421722267826892	1.2213991054066482	82.68710047204115	-22.413618572548476
18	800.0	680.0		(0.0037749162109719527, 139.7420003527959, 61.55992238490033)	#008b3d	0.0037749162109719527	139.7420003527959	61.55992238490033	146.43062652743833	254.993111565375	139.7420003527959	72.74484089071471	-76.38047759435213	31.44903612797485	55.63385429529017	114.18145110848475	62.34174316457929	6.410778026043601	0.9950440794930252	1.041353362032216	1.2183487497819314	82.60156917952585	-22.379013405306104
19	840.0	720.0		(0.005503616158052567, 139.6860469218557, 61.28664667489857)	#008b3d	0.005503616158052567	139.6860469218557	61.28664667489857	146.32341267085013	254.98995302572285	139.6860469218557	72.73238912666486	-76.45737595715113	31.604029949017963	55.562700652672426	114.13339554842123	62.07064067736815	6.584134836742943	0.99487375739258	1.042401776118611	1.2243532749229682	82.73176564821748	-22.457993697877246
20	880.0	760.0		(0.005997530428647028, 139.6570118186629, 60.91822190862586)	#008b3c	0.005997530428647028	139.6570118186629	60.91822190862586	146.17047560534436	254.98904909793364	139.6570118186629	72.72528347482888	-76.57817530766614	31.830193362557658	55.48025683542072	114.1059784833304	61.70560980772623	6.840529837614357	0.9947765623653623	1.044048725885778	1.2331149397005858	82.92995926050764	-22.57051620785537
21	920.0	800.0		(0.006738401834538719, 140.82409596048686, 61.43824307638032)	#008c3d	0.006738401834538719	140.82409596048686	61.43824307638032	146.17497121359858	254.98779830641845	140.82409596048686	72.97181248652963	-76.78654758481557	31.911671141318276	55.946420179925916	115.0597765771741	62.23210160522138	7.003028041676287	0.998148722239691	1.0468896242173682	1.2362714227636615	83.15364480903281	-22.567249996716676
22	960.0	840.0		(0.0035632386664314693, 140.8164050097019, 61.22765919915329)	#008c3d	0.0035632386664314693	140.8164050097019	61.22765919915329	146.0874342952492	254.9935474431415	140.8164050097019	72.96948011501938	-76.86068243471323	32.0435136726027	55.90036337978479	115.05072803351563	62.02354665725878	7.154300950756725	0.9981168187750049	1.0479003612226365	1.2413790573030736	83.2727522831815	-22.631442805362767
23	1000.0	880.0		(0.006667842653025225, 140.6384900335156, 61.144540483330395)	#008c3d	0.006667842653025225	140.6384900335156	61.144540483330395	146.08422689327128	254.9879101384257	140.6384900335156	72.93212087523891	-76.8281629746117	32.03395285333834	55.8301072499559	114.90585577668018	61.939479978832246	7.1308630201027325	0.9976057984757954	1.047456998596809	1.2410086671852265	83.23905790831249	-22.633981993760287
24	1040.0	920.0		(0.0047627447521608746, 140.52556006350326, 60.92407832069148)	#008c3c	0.0047627447521608746	140.52556006350326	60.92407832069148	146.01151576350054	254.9913574447862	140.52556006350326	72.90775393105369	-76.86966219840735	32.13532013608382	55.750073028752865	114.81143081107781	61.720093138119594	7.2401981201435905	0.9972724939658129	1.0480227891964808	1.2449356779113798	83.31640754824856	-22.68733945821966
25	1080.0	960.0		(0.006244487563944258, 140.56824836831893, 61.035985182571885)	#008c3d	0.006244487563944258	140.56824836831893	61.035985182571885	146.0510261706779	254.98867209097867	140.56824836831893	72.91707953512002	-76.84330752287106	32.07867253963983	55.78641382959958	114.84756258387723	61.83130781442935	7.177657887684956	0.9974000547247655	1.0476634757849996	1.2427411264464372	83.27025365014792	-22.6583721568175
26	1120.0	1000.0		(0.005397777385782325, 140.44766272711237, 60.9495149056271)	#008c3c	0.005397777385782325	140.44766272711237	60.9495149056271	146.0366566218754	254.99019967148865	140.44766272711237	72.8915145192449	-76.834012527414	32.091355743960584	55.73132333744929	114.74852978761686	61.74449638384195	7.184938656131993	0.9970503623290269	1.0475367500158748	1.2432324790610145	83.26656348467999	-22.66888981436795
27	1160.0	1040.0		(0.002998765214323514, 140.32033868407126, 60.65757629211501)	#008c3c	0.002998765214323514	140.32033868407126	60.65757629211501	145.93602938680687	254.99455043269688	140.32033868407126	72.86388506415916	-76.89646902872333	32.23391098892756	55.63228964544011	114.64156387440465	61.45420391603457	7.3406982594723456	0.996672431394461	1.048388267179261	1.2487551285874934	83.37920584130981	-22.742741102667374
28	1200.0	1080.0		(0.0032457223496207446, 140.34545775269007, 60.53166343270418)	#008c3c	0.0032457223496207446	140.34545775269007	60.53166343270418	145.87749622926094	254.99410270049057	140.34545775269007	72.86882297822186	-76.94944316904562	32.324113359715966	55.61501499382607	114.66067585605926	61.32980137590404	7.44505435136205	0.9967399749081036	1.049110504076212	1.2522496059772046	83.46295650477492	-22.785790118280268
29	1240.0	1120.0		(0.00610336920091727, 140.23961898041983, 60.46854824484036)	#008c3c	0.00610336920091727	140.23961898041983	60.46854824484036	145.86932714855323	254.9889021436485	140.23961898041983	72.84656064002685	-76.93429188081524	32.327497674697135	55.57098218380667	114.57452724078321	61.26625895219616	7.441444841928981	0.9964354583603268	1.048903934996851	1.2523807157482447	83.45029881977668	-22.791961216605717
30	1280.0	1160.0		(0.004903863115187864, 140.14598694655143, 60.25648262480155)	#008c3c	0.004903863115187864	140.14598694655143	60.25648262480155	145.79610950736588	254.9910772679146	140.14598694655143	72.826256535978	-76.97904668200961	32.4313142331843	55.49895537131769	114.49599404233554	61.05537766801905	7.554641272111508	0.9961577276198944	1.0495141113685982	1.2564026124361052	83.5318129275461	-22.845718431004027
31	1320.0	1200.0		(0.0018345387193508555, 140.20021167754453, 60.199717763273945)	#008c3c	0.0018345387193508555	140.20021167754453	60.199717763273945	145.76258775019045	254.99666329053403	140.20021167754453	72.83735056701451	-77.01960389496293	32.48713296480099	55.502908096666076	114.53889962497794	60.99972270241665	7.6226446527794876	0.996309477898889	1.0500670588152992	1.2585650533326358	83.59086787687784	-22.870183917689342
32	1360.0	1240.0		(0.002892926442053272, 140.06879520197566, 60.266466748985714)	#008c3c	0.002892926442053272	140.06879520197566	60.266466748985714	145.81509397083448	254.9947333291354	140.06879520197566	72.8099719641342	-76.95096591046679	32.39723209168941	55.4760373963662	114.4330337248192	61.06449003351562	7.5119146294545605	0.995934978259227	1.0491312647725102	1.2550822560884187	83.49270508108246	-22.83164636488837
33	1400.0	1280.0		(0.002399012171458811, 140.13081672252602, 59.99622508378903)	#008c3b	0.002399012171458811	140.13081672252602	59.99622508378903	145.68807685916704	254.9956344498803	140.13081672252602	72.82223922119712	-77.06829332332576	32.59453750680863	55.44097371670488	114.4804599312048	60.7975710001764	7.7406913767572885	0.9961027765712808	1.050730878963038	1.262725949995523	83.6775101867457	-22.924987896516605
34	1440.0	1320.0		(0.004621626389133886, 139.89327923796083, 60.0685129652496)	#008b3c	0.004621626389133886	139.89327923796083	60.0685129652496	145.76215643114097	254.9915756158148	139.89327923796083	72.77260383270945	-76.96118392485285	32.46324767849769	55.38288375374845	114.28864623496207	60.86676062797672	7.576273512304139	0.9954238363352	1.0492705747633526	1.2576397273993578	83.5277575477189	-22.87066201765606
35	1480.0	1360.0		(0.0016228611748103723, 140.00966660786736, 59.899100370435704)	#008c3b	0.0016228611748103723	140.00966660786736	59.899100370435704	145.6688726903275	254.99704427837307	140.00966660786736	72.79647481360253	-77.06273640530847	32.61450109095958	55.38361192450168	114.38086778691128	60.70020603281002	7.756513224431727	0.9957503567855648	1.0506551172574021	1.2634993475550698	83.68017103045536	-22.93905938738495
36	1520.0	1400.0		(0.0042335508908096665, 139.81259481390015, 59.980984300582115)	#008b3b	0.0042335508908096665	139.81259481390015	59.980984300582115	145.73955529177354	254.99227855345515	139.81259481390015	72.7553705393751	-76.96549674400588	32.49132331347355	55.34017569236197	114.22209910142881	60.7793004057153	7.603759329058923	0.9951881098384128	1.0493293747193924	1.25872738918438	83.54264647299755	-22.887253722565642
37	1560.0	1440.0		(0.0021873346269183276, 139.8681954489328, 59.92817075321926)	#008b3b	0.0021873346269183276	139.8681954489328	59.92817075321926	145.70716826476564	254.99601217183027	139.8681954489328	72.76682950472173	-77.00445064345918	32.54528578067486	55.34584653378021	114.26634553042867	60.7275710001764	7.669179487857186	0.9953448518902981	1.0498604629691333	1.2608179176248169	83.59952778243868	-22.910942643118343
38	1600.0	1480.0		(0.005186099841241841, 139.951561121891, 59.80649144469924)	#008b3b	0.005186099841241841	139.951561121891	59.80649144469924	145.63895149214224	254.99055062016515	139.951561121891	72.78416612866056	-77.07369825705169	32.65435455019458	55.34882342564826	114.33330904357028	60.607942141471156	7.797217514078486	0.9955819918001186	1.050804568550801	1.2650432871542316	83.70580525930605	-22.961257014303058
39	1640.0	1520.0		(0.0034221203034044806, 139.87172340800848, 59.74835067913212)	#008b3b	0.0034221203034044806	139.87172340800848	59.74835067913212	145.62907878716643	254.99376113587428	139.87172340800848	72.76713328663342	-77.06884229979465	32.663650280314016	55.31158123125772	114.26751867701536	60.54958440642089	7.803781610841377	0.9953490071869348	1.0507383635783425	1.2654034076082652	83.70496104213463	-22.968412449347344
40	1680.0	1560.0		(0.003951314164755689, 139.82201446463222, 59.74418768742282)	#008b3b	0.003951314164755689	139.82201446463222	59.74418768742282	145.63627403805515	254.9927938020642	139.82201446463222	72.75668771712144	-77.05325194853235	32.648701517634905	55.295598165461286	114.22718453025226	60.54496595519492	7.7836896382580525	0.9952061269225398	1.0505258084174742	1.2648242863198806	83.68477368453368	-22.963154311473488
41	1720.0	1600.0		(0.002857646851296525, 139.67271123654965, 59.47980243429176)	#008b3b	0.002857646851296525	139.67271123654965	59.47980243429176	145.5503717912513	254.9947828037372	139.67271123654965	72.72448209006753	-77.0981599083293	32.76788887928641	55.195901217145874	114.10288662621274	60.28173152231434	7.911258261715681	0.9947656005823352	1.0511380729173758	1.2694416543201912	83.77267336581528	-23.02622904816381
42	1760.0	1640.0		(0.004903863115187864, 139.60712647733286, 59.68731698712295)	#008b3b	0.004903863115187864	139.60712647733286	59.68731698712295	145.6510585604084	254.99104282764125	139.60712647733286	72.71133560194784	-77.00061128580576	32.60925950098101	55.21807549832421	114.05217356641383	60.48651508202504	7.726227445258934	0.9945857756626646	1.0498081180751715	1.2632962861775678	83.62091809822515	-22.952342581822823
43	1800.0	1680.0		(0.0023284529899453166, 139.61968601164227, 59.477791497618625)	#008b3b	0.0023284529899453166	139.61968601164227	59.477791497618625	145.55934194055067	254.9957473367159	139.61968601164227	72.71328536659765	-77.08143165122443	32.75025993450953	55.178801905097906	114.0596939058035	60.27921044275887	7.888382728025689	0.9946124456195639	1.050910003817447	1.2687587016617539	83.75038287184319	-23.019605977072867
