# Supplementary material for: Parallel and High Throughput Reaction Monitoring with Computer Vision
Source: Angew Chem Int Ed Engl. 2024 Oct 31;64(1):e202413395. doi: 10.1002/anie.202413395 (PMC11701362; doi:10.1002/anie.202413395)
Supplement: Supplementary file 3 — Supporting Information [file ANIE-64-e202413395-s003.zip › Supporting Info - Machine readable data part 2/Figure 12 - Sedimentation in HTE/Kineticolor - perlite adulterated samples/Config S5600002.csv]

Kineticolor Version	Analysis Type	Video Name	Video Path	FPS	Number of frames	Video Length (s)	Frame Skip	Start Frame	Start Time	End Frame	End Time		Region of Interest Info	Input min X	Input max X	Input min Y	Input max Y	Rotated ROI bounds	X Coordinate	Y Coordinate	Width	Height	angle	Well Location Info	Input Well min X	Input Well max X	Input Well min Y	Input Well max Y	Well angle	Number of Wells	Well Layout	Well Radius
0.3.2	well	S5600002.MP4	/Users/marc/Library/CloudStorage/OneDrive-UniversityofStrathclyde/2023 - HTE paper/Kineticolor data/Sedimentation/S5600002.MP4	25.0	45023	1800.96	1000	3	120.0	45	1800.0			49	1185	194	680		49	194	1135	485	-0.0		119	998	0	312	0	4	(4 x 1)	95
