# Supplementary material for: Parallel and High Throughput Reaction Monitoring with Computer Vision
Source: Angew Chem Int Ed Engl. 2024 Oct 31;64(1):e202413395. doi: 10.1002/anie.202413395 (PMC11701362; doi:10.1002/anie.202413395)
Supplement: Supplementary file 3 — Supporting Information [file ANIE-64-e202413395-s003.zip › Supporting Info - Machine readable data part 2/Figure 12 - Sedimentation in HTE/Kineticolor - perlite adulterated samples/Well 1 S5600002.csv]

frame number	Time (s)	normalised time	Well Coordinates	average color	hexcode	red	green	blue	hue	saturation	value	lightness	a_component	b_component	x	y	z	delta_e	light_ratio	a_ratio	b_ratio	chroma_ab	hue_ab
1	120.0	0.0	(412, 156)	(0.0033868407126477333, 138.32474863291586, 84.47320515082025)	#008a54	0.0033868407126477333	138.32474863291586	84.47320515082025	156.64068248706423	254.99375640013622	138.32474863291586	72.50900638038021	-67.9456165083755	17.802265984201426	59.77697265831716	113.27357532933497	85.0117205856412	0.0	1.0	1.0	1.0	70.2390737188033	-14.68190544079251
2	160.0	40.0		(0.0065972834715117305, 138.73550890809668, 82.66364438172518)	#008a52	0.0065972834715117305	138.73550890809668	82.66364438172518	155.7490213670421	254.98787399636564	138.73550890809668	72.59098358021403	-68.7069015505073	18.895017509925506	59.543969306756054	113.58860949797142	83.2243630269889	1.3343092121538085	1.0011305795504046	1.0112043290097745	1.0613827209802302	71.25770138989535	-15.376731601539895
3	200.0	80.0		(0.0035279590756747223, 139.09426706650203, 80.89451402363733)	#008b50	0.0035279590756747223	139.09426706650203	80.89451402363733	154.8941934956945	254.99353223117475	139.09426706650203	72.6616682585845	-69.44010903192228	19.960536248413298	59.299854295290174	113.86071559181514	81.47651155406598	2.6296281268223596	1.0021054195309673	1.0219954222265768	1.1212357048325883	72.2520017002261	-16.03727959663421
4	240.0	120.0		(0.003845475392485447, 139.48918680543306, 79.10816722526019)	#008b4f	0.003845475392485447	139.48918680543306	79.10816722526019	154.02693974674938	254.99297009146343	139.48918680543306	72.73996083311461	-70.1906719144017	21.06196962848037	59.065165637678604	114.16261571211855	79.71197742106192	3.964754921037463	1.003185182976068	1.0330419462122251	1.1831061083556307	73.28258311786102	-16.70281490464823
5	280.0	160.0		(0.0016228611748103723, 139.51176574351737, 77.71536426177457)	#008b4d	0.0016228611748103723	139.51176574351737	77.71536426177457	153.42283498317704	254.99703372975486	139.51176574351737	72.74077552566723	-70.6754740495873	21.828441260697495	58.792515434820956	114.1657600098783	78.333328276592	4.869900049188505	1.0031964187189542	1.0401770957641587	1.2261608314396093	73.9696118686965	-17.163541037043764
6	320.0	200.0		(0.004021873346269183, 139.81227729758334, 76.41661668724643)	#008b4c	0.004021873346269183	139.81227729758334	76.41661668724643	152.79316857879337	254.9926646091236	139.81227729758334	72.80052358605461	-71.22573079226486	22.651410954371798	58.62710001763979	114.39651446286823	77.0505732933498	5.861598667454796	1.0040204275334446	1.0482755835100124	1.2723891989072478	74.74082649473459	-17.641853744283345
7	360.0	240.0		(0.0037043570294584584, 139.9584759216793, 75.09663079908273)	#008b4b	0.0037043570294584584	139.9584759216793	75.09663079908273	152.1930830664242	254.9932507764443	139.9584759216793	72.8276024141249	-71.73054459825262	23.43897177279768	58.408268830481575	114.50119858423004	75.7452492503087	6.797031427428688	1.0043938822175185	1.0557052578868067	1.3166285569263223	75.46294737238875	-18.095537019852056
8	400.0	280.0		(0.004198271300052919, 140.00268124889752, 74.19079202681249)	#008c4a	0.004198271300052919	140.00268124889752	74.19079202681249	151.7945989889264	254.99235329515145	140.00268124889752	72.83442118019062	-72.05715626095981	23.964413071870737	58.24104674545776	114.52756933392133	74.84891091903334	7.415032748349002	1.0044879224810128	1.0605122149723596	1.3461439736457084	75.9376511507673	-18.395838660136448
9	440.0	320.0		(0.002363732580702064, 140.21594637502204, 73.09906509084495)	#008c49	0.002363732580702064	140.21594637502204	73.09906509084495	151.2794381174903	254.99570126063645	140.21594637502204	72.87611319522938	-72.50953960757478	24.659944255518205	58.08791462339037	114.68889620673839	73.77023390368672	8.24572087459937	1.005062913328633	1.067170236046599	1.385213785559805	76.58815955999805	-18.78277927655993
10	480.0	360.0		(0.0011995060857294055, 140.34288234256482, 72.33864879167402)	#008c48	0.0011995060857294055	140.34288234256482	72.33864879167402	150.92628554406312	254.9978205232303	140.34288234256482	72.90060296147439	-72.81716282534344	25.14028247198663	57.97461104251191	114.78372972834715	73.01869112718292	8.816563807725556	1.0054006612508226	1.0716977277903932	1.4121956437622776	77.03488174005238	-19.047344130114965
11	520.0	400.0		(0.0018345387193508555, 140.2290351031928, 71.6436408537661)	#008c47	0.0018345387193508555	140.2290351031928	71.6436408537661	150.6538842792233	254.99666397637915	140.2290351031928	72.87483931035409	-73.01690450513514	25.500282121792207	57.800627976715475	114.68396467842655	72.32949479626036	9.22557576161726	1.005045344685248	1.0746374565036807	1.432417768862816	77.34166232893512	-19.251145303282843
12	560.0	440.0		(0.0037396366202152053, 140.10703827835596, 70.86650202857646)	#008c46	0.0037396366202152053	140.10703827835596	70.86650202857646	150.3473635862761	254.99319372281454	140.10703827835596	72.8471818666869	-73.2419537271563	25.907830508671715	57.608314693949545	114.57693061739282	71.55890739107426	9.688432631490649	1.0046639100877017	1.0779496528393107	1.4553108313101013	77.68912065042933	-19.48018294610183
13	600.0	480.0		(0.0017639795378373612, 140.27825013229847, 70.39961192450167)	#008c46	0.0017639795378373612	140.27825013229847	70.39961192450167	150.1110399365012	254.9967934103703	140.27825013229847	72.88174769179312	-73.46492284622936	26.241039941226283	57.5670442758864	114.71071045369555	71.09839830657964	10.09032132461938	1.0051406208693237	1.0812312349417494	1.4740280796003062	78.01081377603663	-19.65629159256462
14	640.0	520.0		(0.002222614217675075, 140.09768918680544, 69.5390721467631)	#008c45	0.002222614217675075	140.09768918680544	69.5390721467631	149.78119902110447	254.99595448983635	140.09768918680544	72.84150162222069	-73.70052709183783	26.682044951090454	57.33918715822896	114.55495636831894	70.24465831716353	10.586785319930602	1.0045855716198373	1.0846987764509126	1.4988004883630748	78.3817530831426	-19.901942815555287
15	680.0	560.0		(0.0013053448579996472, 140.07934379961193, 68.93949550185218)	#008c44	0.0013053448579996472	140.07934379961193	68.93949550185218	149.52847894679576	254.99762375429694	140.07934379961193	72.83595887644019	-73.90340637179487	27.029904176254547	57.21313529723056	114.53351674686894	69.65089398482976	10.988697129085866	1.0045091294499995	1.0876846832743798	1.5183406539505793	78.6913539922408	-20.089810558139632
16	720.0	600.0		(0.0013053448579996472, 140.1989416122773, 68.47990827306403)	#008c44	0.0013053448579996472	140.1989416122773	68.47990827306403	149.30660091768743	254.9976257813721	140.1989416122773	72.8598098662067	-74.10497869030009	27.345559966739064	57.158293173399194	114.62579259763628	69.19709860645617	11.36376986791487	1.0048380677565236	1.0906513546928425	1.5360718680985224	78.98941395265793	-20.25462076058872
17	760.0	640.0		(0.0012347856764861529, 140.11853942494267, 68.09627800317516)	#008c44	0.0012347856764861529	140.11853942494267	68.09627800317516	149.15915777546974	254.99775282879202	140.11853942494267	72.84187052140868	-74.21094841695997	27.54580806179243	57.05660786734873	114.55638338401835	68.81650061739283	11.588865116088625	1.0045906592524834	1.0922109803479694	1.5473203291220279	79.15829967048181	-20.36404645589507
18	800.0	680.0		(0.0006703122243781972, 140.0930675604163, 67.48008467101782)	#008c43	0.0006703122243781972	140.0930675604163	67.48008467101782	148.90067513338852	254.99877988525634	140.0930675604163	72.83480142695647	-74.41767902991798	27.906098027385728	56.92519633092257	114.52904001128947	68.2062144999118	12.003381092509157	1.004493166612533	1.0952535697537558	1.567558762022257	79.47792938491764	-20.55568638289996
19	840.0	720.0		(0.0012347856764861529, 140.00395131416477, 67.2256129828894)	#008c43	0.0012347856764861529	140.00395131416477	67.2256129828894	148.80988877820832	254.9977509895646	140.00395131416477	72.81540504389972	-74.4754791867967	28.027610283035685	56.84695254895043	114.45403683365673	67.95339636620216	12.136336052110085	1.0042256635253302	1.0961042524003928	1.5743844243147873	79.57476948305107	-20.622995066168635
20	880.0	760.0		(0.0011289469042159112, 140.0258599400247, 66.79199153289822)	#008c42	0.0011289469042159112	140.0258599400247	66.79199153289822	148.61959974310915	254.9979440836093	140.0258599400247	72.81881163181961	-74.63484804331055	28.297343846172176	56.76696807197037	114.46720727500441	67.52433021696949	12.449436017371132	1.0042726451085837	1.098449787913993	1.5895360664358447	79.8191719525864	-20.76391478350696
21	920.0	800.0		(0.0018345387193508555, 141.07669783030516, 67.02557770329864)	#008d43	0.0018345387193508555	141.07669783030516	67.02557770329864	148.50560685331254	254.9966840209572	141.07669783030516	73.03974081923491	-74.91387872066996	28.52944640147488	57.13979079202681	115.32351586664315	67.7660889045687	12.80276364729945	1.0073195657387783	1.1025564645724497	1.6025738760893282	80.1624509165599	-20.848330487715405
22	960.0	840.0		(0.001411183630269889, 141.04491091903333, 66.57823249250309)	#008d42	0.001411183630269889	141.04491091903333	66.57823249250309	148.3218247280182	254.9974486720338	141.04491091903333	73.03185096825715	-75.05931742529404	28.78891141994884	57.04026036337979	115.29286197918503	67.3228992767684	13.099026113771567	1.007210753725325	1.1046969809456606	1.6171487071082682	80.39093576452952	-20.984256510098703
23	1000.0	880.0		(0.0011289469042159112, 141.0429705415417, 66.30428647027695)	#008d42	0.0011289469042159112	141.0429705415417	66.30428647027695	148.20573956227764	254.99795890954744	141.0429705415417	73.03068274454466	-75.1544878022219	28.954602822694643	56.98473134591639	115.28832362286117	67.05167331098959	13.289642151667717	1.0071946422962652	1.1060976655198616	1.626456028035438	80.53922064084253	-21.070066561355294
24	1040.0	920.0		(0.0007761509966484389, 140.8751102487211, 66.12979361439407)	#008c42	0.0007761509966484389	140.8751102487211	66.12979361439407	148.1651095156299	254.9985950782662	140.8751102487211	72.9950714148776	-75.15831437659187	29.001295199387055	56.89762321397072	115.15003662762392	66.87724678073735	13.329573328449612	1.0067035125532888	1.1061539837132435	1.629078861372152	80.55958877236532	-21.100076521499535
25	1080.0	960.0		(0.0008819897689186806, 140.8630446286823, 65.7542423707885)	#008c41	0.0008819897689186806	140.8630446286823	65.7542423707885	148.0075326755725	254.9984033612814	140.8630446286823	72.99152242329781	-75.28547167905747	29.226280104806058	56.818824484035986	115.13626113847239	66.50533039336744	13.58728796655292	1.0066545670255957	1.108025440754919	1.6417168539523477	80.75938146557802	-21.216516460508547
26	1120.0	1000.0		(0.0013759040395131417, 140.91173046392663, 65.47645087316987)	#008c41	0.0013759040395131417	140.91173046392663	65.47645087316987	147.87945932304214	254.99751010417003	140.91173046392663	73.00097346422217	-75.3989772520473	29.413715524513595	56.778600811430586	115.17294799541367	66.23080366907743	13.806533902978966	1.0067849100187791	1.109695976380655	1.652245593376524	80.93313556023737	-21.311135510412107
27	1160.0	1040.0		(0.0008114305874051862, 140.8739107426354, 65.04431116599048)	#008c41	0.0008114305874051862	140.8739107426354	65.04431116599048	147.70301784501464	254.99853120568102	140.8739107426354	72.99184925934792	-75.53786033072002	29.66586934076174	56.6801721644029	115.13752971388251	65.80260716175692	14.0932745700028	1.0066590745490942	1.1117400093265568	1.6664097349791671	81.15437232266979	-21.44135001367885
28	1200.0	1080.0		(0.0006703122243781972, 140.83683189275004, 64.8245545951667)	#008c40	0.0006703122243781972	140.83683189275004	64.8245545951667	147.61672153889742	254.99878632872583	140.83683189275004	72.98347935819949	-75.60238757612842	29.78822456388379	56.624657258775805	115.1050458701711	65.58467736814254	14.230757916025425	1.0065436419764215	1.1126896989272161	1.6732827489668602	81.25921073871876	-21.50502006671161
29	1240.0	1120.0		(0.0003527959075674722, 140.7635561827483, 64.66752513670842)	#008c40	0.0003527959075674722	140.7635561827483	64.66752513670842	147.56423729421022	254.99936089312553	140.7635561827483	72.9676919973919	-75.63276316552775	29.859227114031217	56.570380313988366	115.04379126935969	65.42848544716881	14.306394650996	1.0063259123232973	1.113136756308697	1.677271148545343	81.31351860484276	-21.54372145987444
30	1280.0	1160.0		(0.00042335508908096666, 140.66523196330922, 64.43983065796436)	#008c40	0.00042335508908096666	140.66523196330922	64.43983065796436	147.48636618090543	254.99923253567204	140.66523196330922	72.94647518896622	-75.67920635733138	29.965297663840307	56.49439548421239	114.96150476803669	65.20208467101781	14.420094678963041	1.006033303039502	1.1138202910853356	1.683229409696099	81.3957083571247	-21.60116510329011
31	1320.0	1200.0		(0.00042335508908096666, 140.7534309402011, 64.26413829599576)	#008c40	0.00042335508908096666	140.7534309402011	64.26413829599576	147.39424870990996	254.9992330165809	140.7534309402011	72.96446931516944	-75.77092361508959	30.105582862616064	56.48659869465514	115.03129000705592	65.02903122243782	14.588162461737236	1.0062814670552769	1.1151701538501675	1.691109597471085	81.53268660470832	-21.669096799429067
32	1360.0	1240.0		(0.000317516316810725, 140.70365143764332, 64.00754983242194)	#008c40	0.000317516316810725	140.70365143764332	64.00754983242194	147.29454826645164	254.99942455892256	140.70365143764332	72.95333436993761	-75.84427028202151	30.24743409746753	56.41979749514905	114.98810287352266	64.77451084847415	14.746808745138454	1.00612790068073	1.116249644635609	1.699077753602296	81.65329512085212	-21.742595209877276
33	1400.0	1280.0		(0.0003527959075674722, 140.77795025577703, 63.72481919209737)	#008c3f	0.0003527959075674722	140.77795025577703	63.72481919209737	147.15963372553875	254.9993609584721	140.77795025577703	72.96812320339461	-75.96889603916097	30.450058461833194	56.38630128770506	115.04546405009702	64.49535050273417	14.985007749198354	1.0063318592535373	1.1180838432718683	1.7104596959092746	81.84423758419346	-21.842033787683814
34	1440.0	1320.0		(0.00038807549832421944, 140.58867525136708, 63.86823072852355)	#008c3f	0.00038807549832421944	140.58867525136708	63.86823072852355	147.25739559219318	254.99929610794115	140.58867525136708	72.92886290719	-75.85417310553511	30.29342125547043	56.356325630622685	114.89322774457575	64.63543517375199	14.790216596268397	1.005790405189215	1.1163953909548343	1.701660972954468	81.67953812850483	-21.769985622648665
35	1480.0	1360.0		(0.0002469571352972306, 140.61562885870524, 63.68057858528841)	#008c3f	0.0002469571352972306	140.61562885870524	63.68057858528841	147.1721332760291	254.99955215455063	140.61562885870524	72.93399106604298	-75.92946795457817	30.42007801520603	56.3270816722526	114.91310513917799	64.44992908802257	14.937592722652635	1.0058611296289637	1.1175035544083778	1.7087756155425522	81.79648678468125	-21.832816287802295
36	1520.0	1400.0		(0.0005291938613512083, 140.60363379784795, 63.457858528841065)	#008c3f	0.0005291938613512083	140.60363379784795	63.457858528841065	147.07934345278198	254.99904024930936	140.60363379784795	72.93087917601216	-76.00362596187848	30.55511877623285	56.27895748809314	114.9010427849709	64.22931628153114	15.091214243514719	1.0058182123392894	1.1185949862197468	1.7163612094858547	81.91560561201283	-21.901205169698304
37	1560.0	1440.0		(0.0004939142705944611, 140.52802963485624, 63.60063503263362)	#008c3f	0.0004939142705944611	140.52802963485624	63.60063503263362	147.15488069675715	254.99910375076539	140.52802963485624	72.91542031569696	-75.92770881923805	30.43895012974458	56.28405821132475	114.84113343376256	64.36990897865584	14.952082000182196	1.0056050131646366	1.117477664065034	1.7098357117435243	81.80187437669186	-21.845544831899527
38	1600.0	1480.0		(0.0007408714058916916, 140.5700476274475, 63.517763273946024)	#008c3f	0.0007408714058916916	140.5700476274475	63.517763273946024	147.11133342050584	254.99865602799676	140.5700476274475	72.92401316262563	-75.97098596592782	30.505718809959802	56.28063044628682	114.87443162815309	64.28828611748104	15.031849495514248	1.005723520469558	1.118114602088614	1.7135862837366895	81.86690166818052	-21.877647898198123
39	1640.0	1520.0		(0.0003527959075674722, 140.51455283118716, 63.257999647204095)	#008c3f	0.0003527959075674722	140.51455283118716	63.257999647204095	147.011211750306	254.99935976057557	140.51455283118716	72.9116480898307	-76.04396261912633	30.648729789593542	56.21128417710354	114.826517690598	64.03056517904393	15.191344982553458	1.0055529889257928	1.1191886471403578	1.7216195857759162	81.98798014669346	-21.951387626977773
40	1680.0	1560.0		(0.0005644734521079556, 140.52718292467807, 62.98680543305698)	#008c3e	0.0005644734521079556	140.52718292467807	62.98680543305698	146.89294383674343	254.99897570898887	140.52718292467807	72.9135619832684	-76.14372350529818	30.82361016316526	56.16106438525314	114.8339330446287	63.762209207973186	15.39246659232549	1.005579384176993	1.1206568932362566	1.7314430753096033	82.1459772158204	-22.038510239427396
41	1720.0	1600.0		(0.0004939142705944611, 140.31497618627623, 62.94972658317163)	#008c3e	0.0004939142705944611	140.31497618627623	62.94972658317163	146.91777711734898	254.99910238990572	140.31497618627623	72.86894021851232	-76.08493515683928	30.771543011826473	56.08782995237255	114.66112965531839	63.72337907920268	15.316011460179364	1.0049639880078332	1.1197916667289416	1.728518326775625	82.0719514642434	-22.0202170977185
42	1760.0	1640.0		(0.0004586346798377139, 140.42272005644733, 62.7615805256659)	#008c3e	0.0004586346798377139	140.42272005644733	62.7615805256659	146.81674027559444	254.99916714443853	140.42272005644733	72.89103028773957	-76.18789715676661	30.92836290272103	56.08358405362497	114.74665453942492	63.53819192097371	15.504049563485232	1.0052686407720892	1.121307025705994	1.7373273116000134	82.22626894741397	-22.094619448340588
43	1800.0	1680.0		(0.0004939142705944611, 140.44187687422826, 62.48738754630446)	#008c3e	0.0004939142705944611	140.44187687422826	62.48738754630446	146.69593206007522	254.9991032009696	140.44187687422826	72.89429788188397	-76.29119099332033	31.10833308875649	56.03470135826424	114.75930911024872	63.2669324395837	15.711412565896662	1.0053137054379497	1.122827268539334	1.7474367092573213	82.38977006121758	-22.183564999348306
