# Supplementary material for: Parallel and High Throughput Reaction Monitoring with Computer Vision
Source: Angew Chem Int Ed Engl. 2024 Oct 31;64(1):e202413395. doi: 10.1002/anie.202413395 (PMC11701362; doi:10.1002/anie.202413395)
Supplement: Supplementary file 3 — Supporting Information [file ANIE-64-e202413395-s003.zip › Supporting Info - Machine readable data part 2/Figure 12 - Sedimentation in HTE/Kineticolor - perlite adulterated samples/RESULTS_S5600002.xls]

## Sheet: Well 0
frame number	Time (s)	normalised time	Well Coordinates	average color	hexcode	red	green	blue	hue	saturation	value	lightness	a_component	b_component	x	y	z	delta_e	light_ratio	a_ratio	b_ratio	chroma_ab	hue_ab
1	120	0	(119, 156)	(0.012594813900158758, 141.33476803669078, 71.78355971070735)	#008d47	0.0125948	141.335	71.7836	150.471	254.977	141.335	73.1072	-73.3473	25.8128	58.1767	115.586	72.4791	0	1	1	1	77.7569	-19.3883
2	160	40		(0.0064208855177279945, 141.4096313282766, 69.45648262480155)	#008d45	0.00642089	141.41	69.4565	149.469	254.988	141.41	73.1161	-74.1808	27.1968	57.7314	115.621	70.176	1.61558	1.00012	1.01136	1.05361	79.0092	-20.1344
3	200	80		(0.006914799788322455, 141.32005644734522, 67.97191744575763)	#008d43	0.0069148	141.32	67.9719	148.857	254.988	141.32	73.0934	-74.6645	28.0471	57.407	115.532	68.7054	2.5937	0.999812	1.01796	1.08656	79.7586	-20.5883
4	240	120		(0.006844240606808961, 141.1265126124537, 67.2269183277474)	#008d43	0.00684424	141.127	67.2269	148.58	254.988	141.127	73.0509	-74.8574	28.426	57.198	115.367	67.9659	3.01862	0.999231	1.02059	1.10124	80.0729	-20.7936
5	280	160		(0.009243252778267772, 140.9452813547363, 66.21545246075145)	#008c42	0.00924325	140.945	66.2155	148.186	254.983	140.945	73.0104	-75.1465	28.9747	56.9407	115.209	66.9628	3.6392	0.998676	1.02453	1.12249	80.539	-21.0854
6	320	200		(0.006914799788322455, 141.0062797671547, 65.69941788675251)	#008d41	0.0069148	141.006	65.6994	147.954	254.987	141.006	73.0216	-75.3494	29.3111	56.8552	115.253	66.4525	4.03153	0.99883	1.0273	1.13552	80.8497	-21.2561
7	360	240		(0.00786734873875463, 140.82183806667842, 65.02003880754984)	#008c41	0.00786735	140.822	65.02	147.701	254.986	140.822	72.9812	-75.5238	29.6629	56.6626	115.096	65.7781	4.42446	0.998277	1.02967	1.14915	81.1402	-21.443
8	400	280		(0.005856412065620039, 140.8533427412242, 64.40042335508907)	#008c40	0.00585641	140.853	64.4004	147.432	254.989	140.853	72.986	-75.7532	30.0569	56.5475	115.115	65.165	4.88008	0.998343	1.0328	1.16442	81.4983	-21.6419
9	440	320		(0.007302875286646675, 140.83249250308697, 63.99604868583524)	#008c3f	0.00730288	140.832	63.996	147.263	254.987	140.832	72.9806	-75.8872	30.3008	56.4609	115.094	64.7644	5.15842	0.998269	1.03463	1.17387	81.713	-21.7662
10	480	360		(0.00698535896983595, 140.66897159992945, 63.6943729052743)	#008c3f	0.00698536	140.669	63.6944	147.166	254.987	140.669	72.9455	-75.938	30.4309	56.3497	114.958	64.4641	5.29761	0.997789	1.03532	1.17891	81.8085	-21.8376
11	520	400		(0.007338154877403422, 140.51169518433585, 63.044840359851825)	#008c3f	0.00733815	140.512	63.0448	146.919	254.987	140.512	72.9108	-76.1133	30.7821	56.1712	114.823	63.8195	5.69062	0.997314	1.03771	1.19251	82.1022	-22.0197
12	560	440		(0.004092432527782678, 140.2463221026636, 62.9239019227377)	#008c3e	0.00409243	140.246	62.9239	146.919	254.993	140.246	72.8546	-76.0683	30.7637	56.0631	114.606	63.6971	5.65492	0.996546	1.0371	1.1918	82.0535	-22.0195
13	600	480		(0.006844240606808961, 140.3066149232669, 62.69059798906333)	#008c3e	0.00684424	140.307	62.6906	146.807	254.988	140.307	72.8668	-76.1692	30.9324	56.0365	114.653	63.4668	5.85068	0.996712	1.03847	1.19833	82.2104	-22.1021
14	640	520		(0.00874933850767331, 140.0935614746869, 62.25951666960663)	#008c3e	0.00874934	140.094	62.2595	146.663	254.984	140.094	72.8209	-76.2481	31.1294	55.8852	114.475	63.0379	6.06323	0.996085	1.03955	1.20597	82.3578	-22.2085
15	680	560		(0.005503616158052567, 140.0193332157347, 62.000529193861354)	#008c3e	0.00550362	140.019	62.0005	146.567	254.99	140.019	72.8045	-76.3169	31.2672	55.8088	114.412	62.7807	6.21773	0.99586	1.04049	1.2113	82.4737	-22.279
16	720	600		(0.00444522843535015, 140.0238137237608, 61.873381548774034)	#008c3d	0.00444523	140.024	61.8734	146.512	254.992	140.024	72.805	-76.3642	31.3496	55.7842	114.414	62.6549	6.31257	0.995867	1.04113	1.2145	82.5487	-22.3195
17	760	640		(0.00698535896983595, 139.87518080790264, 61.5113423884283)	#008b3d	0.00698536	139.875	61.5113	146.384	254.987	139.875	72.7729	-76.4405	31.5278	55.667	114.29	62.295	6.50694	0.995428	1.04217	1.2214	82.6871	-22.4136
18	800	680		(0.0037749162109719527, 139.7420003527959, 61.55992238490033)	#008b3d	0.00377492	139.742	61.5599	146.431	254.993	139.742	72.7448	-76.3805	31.449	55.6339	114.181	62.3417	6.41078	0.995044	1.04135	1.21835	82.6016	-22.379
19	840	720		(0.005503616158052567, 139.6860469218557, 61.28664667489857)	#008b3d	0.00550362	139.686	61.2866	146.323	254.99	139.686	72.7324	-76.4574	31.604	55.5627	114.133	62.0706	6.58413	0.994874	1.0424	1.22435	82.7318	-22.458
20	880	760		(0.005997530428647028, 139.6570118186629, 60.91822190862586)	#008b3c	0.00599753	139.657	60.9182	146.17	254.989	139.657	72.7253	-76.5782	31.8302	55.4803	114.106	61.7056	6.84053	0.994777	1.04405	1.23311	82.93	-22.5705
21	920	800		(0.006738401834538719, 140.82409596048686, 61.43824307638032)	#008c3d	0.0067384	140.824	61.4382	146.175	254.988	140.824	72.9718	-76.7865	31.9117	55.9464	115.06	62.2321	7.00303	0.998149	1.04689	1.23627	83.1536	-22.5672
22	960	840		(0.0035632386664314693, 140.8164050097019, 61.22765919915329)	#008c3d	0.00356324	140.816	61.2277	146.087	254.994	140.816	72.9695	-76.8607	32.0435	55.9004	115.051	62.0235	7.1543	0.998117	1.0479	1.24138	83.2728	-22.6314
23	1000	880		(0.006667842653025225, 140.6384900335156, 61.144540483330395)	#008c3d	0.00666784	140.638	61.1445	146.084	254.988	140.638	72.9321	-76.8282	32.034	55.8301	114.906	61.9395	7.13086	0.997606	1.04746	1.24101	83.2391	-22.634
24	1040	920		(0.0047627447521608746, 140.52556006350326, 60.92407832069148)	#008c3c	0.00476274	140.526	60.9241	146.012	254.991	140.526	72.9078	-76.8697	32.1353	55.7501	114.811	61.7201	7.2402	0.997272	1.04802	1.24494	83.3164	-22.6873
25	1080	960		(0.006244487563944258, 140.56824836831893, 61.035985182571885)	#008c3d	0.00624449	140.568	61.036	146.051	254.989	140.568	72.9171	-76.8433	32.0787	55.7864	114.848	61.8313	7.17766	0.9974	1.04766	1.24274	83.2703	-22.6584
26	1120	1000		(0.005397777385782325, 140.44766272711237, 60.9495149056271)	#008c3c	0.00539778	140.448	60.9495	146.037	254.99	140.448	72.8915	-76.834	32.0914	55.7313	114.749	61.7445	7.18494	0.99705	1.04754	1.24323	83.2666	-22.6689
27	1160	1040		(0.002998765214323514, 140.32033868407126, 60.65757629211501)	#008c3c	0.00299877	140.32	60.6576	145.936	254.995	140.32	72.8639	-76.8965	32.2339	55.6323	114.642	61.4542	7.3407	0.996672	1.04839	1.24876	83.3792	-22.7427
28	1200	1080		(0.0032457223496207446, 140.34545775269007, 60.53166343270418)	#008c3c	0.00324572	140.345	60.5317	145.877	254.994	140.345	72.8688	-76.9494	32.3241	55.615	114.661	61.3298	7.44505	0.99674	1.04911	1.25225	83.463	-22.7858
29	1240	1120		(0.00610336920091727, 140.23961898041983, 60.46854824484036)	#008c3c	0.00610337	140.24	60.4685	145.869	254.989	140.24	72.8466	-76.9343	32.3275	55.571	114.575	61.2663	7.44144	0.996435	1.0489	1.25238	83.4503	-22.792
30	1280	1160		(0.004903863115187864, 140.14598694655143, 60.25648262480155)	#008c3c	0.00490386	140.146	60.2565	145.796	254.991	140.146	72.8263	-76.979	32.4313	55.499	114.496	61.0554	7.55464	0.996158	1.04951	1.2564	83.5318	-22.8457
31	1320	1200		(0.0018345387193508555, 140.20021167754453, 60.199717763273945)	#008c3c	0.00183454	140.2	60.1997	145.763	254.997	140.2	72.8374	-77.0196	32.4871	55.5029	114.539	60.9997	7.62264	0.996309	1.05007	1.25857	83.5909	-22.8702
32	1360	1240		(0.002892926442053272, 140.06879520197566, 60.266466748985714)	#008c3c	0.00289293	140.069	60.2665	145.815	254.995	140.069	72.81	-76.951	32.3972	55.476	114.433	61.0645	7.51191	0.995935	1.04913	1.25508	83.4927	-22.8316
33	1400	1280		(0.002399012171458811, 140.13081672252602, 59.99622508378903)	#008c3b	0.00239901	140.131	59.9962	145.688	254.996	140.131	72.8222	-77.0683	32.5945	55.441	114.48	60.7976	7.74069	0.996103	1.05073	1.26273	83.6775	-22.925
34	1440	1320		(0.004621626389133886, 139.89327923796083, 60.0685129652496)	#008b3c	0.00462163	139.893	60.0685	145.762	254.992	139.893	72.7726	-76.9612	32.4632	55.3829	114.289	60.8668	7.57627	0.995424	1.04927	1.25764	83.5278	-22.8707
35	1480	1360		(0.0016228611748103723, 140.00966660786736, 59.899100370435704)	#008c3b	0.00162286	140.01	59.8991	145.669	254.997	140.01	72.7965	-77.0627	32.6145	55.3836	114.381	60.7002	7.75651	0.99575	1.05066	1.2635	83.6802	-22.9391
36	1520	1400		(0.0042335508908096665, 139.81259481390015, 59.980984300582115)	#008b3b	0.00423355	139.813	59.981	145.74	254.992	139.813	72.7554	-76.9655	32.4913	55.3402	114.222	60.7793	7.60376	0.995188	1.04933	1.25873	83.5426	-22.8873
37	1560	1440		(0.0021873346269183276, 139.8681954489328, 59.92817075321926)	#008b3b	0.00218733	139.868	59.9282	145.707	254.996	139.868	72.7668	-77.0045	32.5453	55.3458	114.266	60.7276	7.66918	0.995345	1.04986	1.26082	83.5995	-22.9109
38	1600	1480		(0.005186099841241841, 139.951561121891, 59.80649144469924)	#008b3b	0.0051861	139.952	59.8065	145.639	254.991	139.952	72.7842	-77.0737	32.6544	55.3488	114.333	60.6079	7.79722	0.995582	1.0508	1.26504	83.7058	-22.9613
39	1640	1520		(0.0034221203034044806, 139.87172340800848, 59.74835067913212)	#008b3b	0.00342212	139.872	59.7484	145.629	254.994	139.872	72.7671	-77.0688	32.6637	55.3116	114.268	60.5496	7.80378	0.995349	1.05074	1.2654	83.705	-22.9684
40	1680	1560		(0.003951314164755689, 139.82201446463222, 59.74418768742282)	#008b3b	0.00395131	139.822	59.7442	145.636	254.993	139.822	72.7567	-77.0533	32.6487	55.2956	114.227	60.545	7.78369	0.995206	1.05053	1.26482	83.6848	-22.9632
41	1720	1600		(0.002857646851296525, 139.67271123654965, 59.47980243429176)	#008b3b	0.00285765	139.673	59.4798	145.55	254.995	139.673	72.7245	-77.0982	32.7679	55.1959	114.103	60.2817	7.91126	0.994766	1.05114	1.26944	83.7727	-23.0262
42	1760	1640		(0.004903863115187864, 139.60712647733286, 59.68731698712295)	#008b3b	0.00490386	139.607	59.6873	145.651	254.991	139.607	72.7113	-77.0006	32.6093	55.2181	114.052	60.4865	7.72623	0.994586	1.04981	1.2633	83.6209	-22.9523
43	1800	1680		(0.0023284529899453166, 139.61968601164227, 59.477791497618625)	#008b3b	0.00232845	139.62	59.4778	145.559	254.996	139.62	72.7133	-77.0814	32.7503	55.1788	114.06	60.2792	7.88838	0.994612	1.05091	1.26876	83.7504	-23.0196

## Sheet: Well 1
frame number	Time (s)	normalised time	Well Coordinates	average color	hexcode	red	green	blue	hue	saturation	value	lightness	a_component	b_component	x	y	z	delta_e	light_ratio	a_ratio	b_ratio	chroma_ab	hue_ab
1	120	0	(412, 156)	(0.0033868407126477333, 138.32474863291586, 84.47320515082025)	#008a54	0.00338684	138.325	84.4732	156.641	254.994	138.325	72.509	-67.9456	17.8023	59.777	113.274	85.0117	0	1	1	1	70.2391	-14.6819
2	160	40		(0.0065972834715117305, 138.73550890809668, 82.66364438172518)	#008a52	0.00659728	138.736	82.6636	155.749	254.988	138.736	72.591	-68.7069	18.895	59.544	113.589	83.2244	1.33431	1.00113	1.0112	1.06138	71.2577	-15.3767
3	200	80		(0.0035279590756747223, 139.09426706650203, 80.89451402363733)	#008b50	0.00352796	139.094	80.8945	154.894	254.994	139.094	72.6617	-69.4401	19.9605	59.2999	113.861	81.4765	2.62963	1.00211	1.022	1.12124	72.252	-16.0373
4	240	120		(0.003845475392485447, 139.48918680543306, 79.10816722526019)	#008b4f	0.00384548	139.489	79.1082	154.027	254.993	139.489	72.74	-70.1907	21.062	59.0652	114.163	79.712	3.96475	1.00319	1.03304	1.18311	73.2826	-16.7028
5	280	160		(0.0016228611748103723, 139.51176574351737, 77.71536426177457)	#008b4d	0.00162286	139.512	77.7154	153.423	254.997	139.512	72.7408	-70.6755	21.8284	58.7925	114.166	78.3333	4.8699	1.0032	1.04018	1.22616	73.9696	-17.1635
6	320	200		(0.004021873346269183, 139.81227729758334, 76.41661668724643)	#008b4c	0.00402187	139.812	76.4166	152.793	254.993	139.812	72.8005	-71.2257	22.6514	58.6271	114.397	77.0506	5.8616	1.00402	1.04828	1.27239	74.7408	-17.6419
7	360	240		(0.0037043570294584584, 139.9584759216793, 75.09663079908273)	#008b4b	0.00370436	139.958	75.0966	152.193	254.993	139.958	72.8276	-71.7305	23.439	58.4083	114.501	75.7452	6.79703	1.00439	1.05571	1.31663	75.4629	-18.0955
8	400	280		(0.004198271300052919, 140.00268124889752, 74.19079202681249)	#008c4a	0.00419827	140.003	74.1908	151.795	254.992	140.003	72.8344	-72.0572	23.9644	58.241	114.528	74.8489	7.41503	1.00449	1.06051	1.34614	75.9377	-18.3958
9	440	320		(0.002363732580702064, 140.21594637502204, 73.09906509084495)	#008c49	0.00236373	140.216	73.0991	151.279	254.996	140.216	72.8761	-72.5095	24.6599	58.0879	114.689	73.7702	8.24572	1.00506	1.06717	1.38521	76.5882	-18.7828
10	480	360		(0.0011995060857294055, 140.34288234256482, 72.33864879167402)	#008c48	0.00119951	140.343	72.3386	150.926	254.998	140.343	72.9006	-72.8172	25.1403	57.9746	114.784	73.0187	8.81656	1.0054	1.0717	1.4122	77.0349	-19.0473
11	520	400		(0.0018345387193508555, 140.2290351031928, 71.6436408537661)	#008c47	0.00183454	140.229	71.6436	150.654	254.997	140.229	72.8748	-73.0169	25.5003	57.8006	114.684	72.3295	9.22558	1.00505	1.07464	1.43242	77.3417	-19.2511
12	560	440		(0.0037396366202152053, 140.10703827835596, 70.86650202857646)	#008c46	0.00373964	140.107	70.8665	150.347	254.993	140.107	72.8472	-73.242	25.9078	57.6083	114.577	71.5589	9.68843	1.00466	1.07795	1.45531	77.6891	-19.4802
13	600	480		(0.0017639795378373612, 140.27825013229847, 70.39961192450167)	#008c46	0.00176398	140.278	70.3996	150.111	254.997	140.278	72.8817	-73.4649	26.241	57.567	114.711	71.0984	10.0903	1.00514	1.08123	1.47403	78.0108	-19.6563
14	640	520		(0.002222614217675075, 140.09768918680544, 69.5390721467631)	#008c45	0.00222261	140.098	69.5391	149.781	254.996	140.098	72.8415	-73.7005	26.682	57.3392	114.555	70.2447	10.5868	1.00459	1.0847	1.4988	78.3818	-19.9019
15	680	560		(0.0013053448579996472, 140.07934379961193, 68.93949550185218)	#008c44	0.00130534	140.079	68.9395	149.528	254.998	140.079	72.836	-73.9034	27.0299	57.2131	114.534	69.6509	10.9887	1.00451	1.08768	1.51834	78.6914	-20.0898
16	720	600		(0.0013053448579996472, 140.1989416122773, 68.47990827306403)	#008c44	0.00130534	140.199	68.4799	149.307	254.998	140.199	72.8598	-74.105	27.3456	57.1583	114.626	69.1971	11.3638	1.00484	1.09065	1.53607	78.9894	-20.2546
17	760	640		(0.0012347856764861529, 140.11853942494267, 68.09627800317516)	#008c44	0.00123479	140.119	68.0963	149.159	254.998	140.119	72.8419	-74.2109	27.5458	57.0566	114.556	68.8165	11.5889	1.00459	1.09221	1.54732	79.1583	-20.364
18	800	680		(0.0006703122243781972, 140.0930675604163, 67.48008467101782)	#008c43	0.000670312	140.093	67.4801	148.901	254.999	140.093	72.8348	-74.4177	27.9061	56.9252	114.529	68.2062	12.0034	1.00449	1.09525	1.56756	79.4779	-20.5557
19	840	720		(0.0012347856764861529, 140.00395131416477, 67.2256129828894)	#008c43	0.00123479	140.004	67.2256	148.81	254.998	140.004	72.8154	-74.4755	28.0276	56.847	114.454	67.9534	12.1363	1.00423	1.0961	1.57438	79.5748	-20.623
20	880	760		(0.0011289469042159112, 140.0258599400247, 66.79199153289822)	#008c42	0.00112895	140.026	66.792	148.62	254.998	140.026	72.8188	-74.6348	28.2973	56.767	114.467	67.5243	12.4494	1.00427	1.09845	1.58954	79.8192	-20.7639
21	920	800		(0.0018345387193508555, 141.07669783030516, 67.02557770329864)	#008d43	0.00183454	141.077	67.0256	148.506	254.997	141.077	73.0397	-74.9139	28.5294	57.1398	115.324	67.7661	12.8028	1.00732	1.10256	1.60257	80.1625	-20.8483
22	960	840		(0.001411183630269889, 141.04491091903333, 66.57823249250309)	#008d42	0.00141118	141.045	66.5782	148.322	254.997	141.045	73.0319	-75.0593	28.7889	57.0403	115.293	67.3229	13.099	1.00721	1.1047	1.61715	80.3909	-20.9843
23	1000	880		(0.0011289469042159112, 141.0429705415417, 66.30428647027695)	#008d42	0.00112895	141.043	66.3043	148.206	254.998	141.043	73.0307	-75.1545	28.9546	56.9847	115.288	67.0517	13.2896	1.00719	1.1061	1.62646	80.5392	-21.0701
24	1040	920		(0.0007761509966484389, 140.8751102487211, 66.12979361439407)	#008c42	0.000776151	140.875	66.1298	148.165	254.999	140.875	72.9951	-75.1583	29.0013	56.8976	115.15	66.8772	13.3296	1.0067	1.10615	1.62908	80.5596	-21.1001
25	1080	960		(0.0008819897689186806, 140.8630446286823, 65.7542423707885)	#008c41	0.00088199	140.863	65.7542	148.008	254.998	140.863	72.9915	-75.2855	29.2263	56.8188	115.136	66.5053	13.5873	1.00665	1.10803	1.64172	80.7594	-21.2165
26	1120	1000		(0.0013759040395131417, 140.91173046392663, 65.47645087316987)	#008c41	0.0013759	140.912	65.4765	147.879	254.998	140.912	73.001	-75.399	29.4137	56.7786	115.173	66.2308	13.8065	1.00678	1.1097	1.65225	80.9331	-21.3111
27	1160	1040		(0.0008114305874051862, 140.8739107426354, 65.04431116599048)	#008c41	0.000811431	140.874	65.0443	147.703	254.999	140.874	72.9918	-75.5379	29.6659	56.6802	115.138	65.8026	14.0933	1.00666	1.11174	1.66641	81.1544	-21.4414
28	1200	1080		(0.0006703122243781972, 140.83683189275004, 64.8245545951667)	#008c40	0.000670312	140.837	64.8246	147.617	254.999	140.837	72.9835	-75.6024	29.7882	56.6247	115.105	65.5847	14.2308	1.00654	1.11269	1.67328	81.2592	-21.505
29	1240	1120		(0.0003527959075674722, 140.7635561827483, 64.66752513670842)	#008c40	0.000352796	140.764	64.6675	147.564	254.999	140.764	72.9677	-75.6328	29.8592	56.5704	115.044	65.4285	14.3064	1.00633	1.11314	1.67727	81.3135	-21.5437
30	1280	1160		(0.00042335508908096666, 140.66523196330922, 64.43983065796436)	#008c40	0.000423355	140.665	64.4398	147.486	254.999	140.665	72.9465	-75.6792	29.9653	56.4944	114.962	65.2021	14.4201	1.00603	1.11382	1.68323	81.3957	-21.6012
31	1320	1200		(0.00042335508908096666, 140.7534309402011, 64.26413829599576)	#008c40	0.000423355	140.753	64.2641	147.394	254.999	140.753	72.9645	-75.7709	30.1056	56.4866	115.031	65.029	14.5882	1.00628	1.11517	1.69111	81.5327	-21.6691
32	1360	1240		(0.000317516316810725, 140.70365143764332, 64.00754983242194)	#008c40	0.000317516	140.704	64.0075	147.295	254.999	140.704	72.9533	-75.8443	30.2474	56.4198	114.988	64.7745	14.7468	1.00613	1.11625	1.69908	81.6533	-21.7426
33	1400	1280		(0.0003527959075674722, 140.77795025577703, 63.72481919209737)	#008c3f	0.000352796	140.778	63.7248	147.16	254.999	140.778	72.9681	-75.9689	30.4501	56.3863	115.045	64.4954	14.985	1.00633	1.11808	1.71046	81.8442	-21.842
34	1440	1320		(0.00038807549832421944, 140.58867525136708, 63.86823072852355)	#008c3f	0.000388075	140.589	63.8682	147.257	254.999	140.589	72.9289	-75.8542	30.2934	56.3563	114.893	64.6354	14.7902	1.00579	1.1164	1.70166	81.6795	-21.77
35	1480	1360		(0.0002469571352972306, 140.61562885870524, 63.68057858528841)	#008c3f	0.000246957	140.616	63.6806	147.172	255	140.616	72.934	-75.9295	30.4201	56.3271	114.913	64.4499	14.9376	1.00586	1.1175	1.70878	81.7965	-21.8328
36	1520	1400		(0.0005291938613512083, 140.60363379784795, 63.457858528841065)	#008c3f	0.000529194	140.604	63.4579	147.079	254.999	140.604	72.9309	-76.0036	30.5551	56.279	114.901	64.2293	15.0912	1.00582	1.11859	1.71636	81.9156	-21.9012
37	1560	1440		(0.0004939142705944611, 140.52802963485624, 63.60063503263362)	#008c3f	0.000493914	140.528	63.6006	147.155	254.999	140.528	72.9154	-75.9277	30.439	56.2841	114.841	64.3699	14.9521	1.00561	1.11748	1.70984	81.8019	-21.8455
38	1600	1480		(0.0007408714058916916, 140.5700476274475, 63.517763273946024)	#008c3f	0.000740871	140.57	63.5178	147.111	254.999	140.57	72.924	-75.971	30.5057	56.2806	114.874	64.2883	15.0318	1.00572	1.11811	1.71359	81.8669	-21.8776
39	1640	1520		(0.0003527959075674722, 140.51455283118716, 63.257999647204095)	#008c3f	0.000352796	140.515	63.258	147.011	254.999	140.515	72.9116	-76.044	30.6487	56.2113	114.827	64.0306	15.1913	1.00555	1.11919	1.72162	81.988	-21.9514
40	1680	1560		(0.0005644734521079556, 140.52718292467807, 62.98680543305698)	#008c3e	0.000564473	140.527	62.9868	146.893	254.999	140.527	72.9136	-76.1437	30.8236	56.1611	114.834	63.7622	15.3925	1.00558	1.12066	1.73144	82.146	-22.0385
41	1720	1600		(0.0004939142705944611, 140.31497618627623, 62.94972658317163)	#008c3e	0.000493914	140.315	62.9497	146.918	254.999	140.315	72.8689	-76.0849	30.7715	56.0878	114.661	63.7234	15.316	1.00496	1.11979	1.72852	82.072	-22.0202
42	1760	1640		(0.0004586346798377139, 140.42272005644733, 62.7615805256659)	#008c3e	0.000458635	140.423	62.7616	146.817	254.999	140.423	72.891	-76.1879	30.9284	56.0836	114.747	63.5382	15.504	1.00527	1.12131	1.73733	82.2263	-22.0946
43	1800	1680		(0.0004939142705944611, 140.44187687422826, 62.48738754630446)	#008c3e	0.000493914	140.442	62.4874	146.696	254.999	140.442	72.8943	-76.2912	31.1083	56.0347	114.759	63.2669	15.7114	1.00531	1.12283	1.74744	82.3898	-22.1836

## Sheet: Well 2
frame number	Time (s)	normalised time	Well Coordinates	average color	hexcode	red	green	blue	hue	saturation	value	lightness	a_component	b_component	x	y	z	delta_e	light_ratio	a_ratio	b_ratio	chroma_ab	hue_ab
1	120	0	(705, 156)	(0.0, 128.35311342388428, 97.59932968777562)	#008061	0	128.353	97.5993	165.624	255	128.353	70.3847	-59.6087	7.64205	59.3093	105.312	97.9069	0	1	1	1	60.0966	-7.30567
2	160	40		(0.0, 129.84286470276945, 92.69906509084494)	#00815c	0	129.843	92.6991	162.836	255	129.843	70.7002	-61.8823	10.552	58.7911	106.47	93.0705	3.70629	1.00448	1.03814	1.38079	62.7755	-9.67688
3	200	80		(0.0, 131.20631504674546, 89.29761862762392)	#008359	0	131.206	89.2976	160.835	255	131.206	70.9901	-63.5879	12.7411	58.5335	107.541	89.7167	6.49618	1.0086	1.06675	1.66723	64.8518	-11.3303
4	240	120		(0.0, 132.27419297936143, 86.71564649850062)	#008456	0	132.274	86.7156	159.334	255	132.274	71.216	-64.8908	14.441	58.3481	108.381	87.1712	8.64969	1.01181	1.08861	1.88968	66.4782	-12.5464
5	280	160		(0.0, 132.80818486505555, 84.89574880931382)	#008454	0	132.808	84.8957	158.354	255	132.808	71.327	-65.7224	15.5727	58.1497	108.796	85.3749	10.0578	1.01339	1.10256	2.03776	67.5421	-13.3302
6	320	200		(0.0, 133.30866113953078, 83.67768565884636)	#008553	0	133.309	83.6777	157.662	255	133.309	71.4322	-66.3334	16.39	58.0612	109.189	84.174	11.0835	1.01488	1.11281	2.14471	68.3283	-13.8789
7	360	240		(0.0, 133.5568530605045, 82.43446816016935)	#008552	0	133.557	82.4345	157.033	255	133.557	71.4825	-66.8565	17.1334	57.8895	109.378	82.9457	11.9925	1.0156	1.12159	2.24198	69.017	-14.3739
8	400	280		(0.0, 133.89232668901042, 81.10453342741224)	#008551	0	133.892	81.1045	156.345	255	133.892	71.5513	-67.4428	17.9614	57.7275	109.636	81.6324	13.0086	1.01658	1.13143	2.35034	69.7936	-14.9129
9	440	320		(0.0, 134.11448227200563, 80.0781442935262)	#008650	0	134.114	80.0781	155.825	255	134.114	71.5964	-67.8816	18.5921	57.5911	109.806	80.6185	13.7772	1.01722	1.13879	2.43287	70.3817	-15.3171
10	480	360		(0.0, 134.37442229670137, 79.06357382254366)	#00864f	0	134.374	79.0636	155.303	255	134.374	71.6497	-68.3306	19.2348	57.4688	110.006	79.6167	14.5624	1.01797	1.14632	2.51697	70.9862	-15.7217
11	520	400		(0.0, 134.35949902981125, 78.09994708061386)	#00864e	0	134.359	78.0999	154.877	255	134.359	71.6437	-68.6596	19.7535	57.2714	109.984	78.6625	15.172	1.01789	1.15184	2.58484	71.4447	-16.0506
12	560	440		(0.0, 134.49080966660787, 77.0695007937908)	#00864d	0	134.491	77.0695	154.383	255	134.491	71.6692	-69.067	20.3669	57.1061	110.08	77.6437	15.9069	1.01825	1.15867	2.66511	72.0074	-16.4301
13	600	480		(0.0, 134.75575939319103, 76.25623566766626)	#00864c	0	134.756	76.2562	153.953	255	134.756	71.724	-69.4485	20.9135	57.0255	110.286	76.8412	16.5755	1.01903	1.16507	2.73664	72.5291	-16.759
14	640	520		(0.0, 134.82307285235493, 75.06611395307814)	#00864b	0	134.823	75.0661	153.406	255	134.823	71.7351	-69.8888	21.602	56.8084	110.328	75.6637	17.3892	1.01919	1.17246	2.82672	73.1512	-17.1759
15	680	560		(0.0, 134.9021344152408, 74.11839830657965)	#00864a	0	134.902	74.1184	152.965	255	134.902	71.7495	-70.2495	22.1644	56.6433	110.382	74.7262	18.0552	1.01939	1.17851	2.90033	73.6631	-17.511
16	720	600		(0.0, 135.1791850414535, 73.53815487740343)	#008749	0	135.179	73.5382	152.64	255	135.179	71.8074	-70.5541	22.5945	56.6132	110.601	74.1546	18.585	1.02021	1.18362	2.9566	74.0837	-17.7573
17	760	640		(0.0, 135.1602751808079, 73.01608749338507)	#008749	0	135.16	73.0161	152.413	255	135.16	71.8019	-70.7303	22.885	56.5029	110.58	73.6375	18.9221	1.02014	1.18658	2.99462	74.3404	-17.9292
18	800	680		(0.0, 135.28022578938084, 72.08139001587581)	#008748	0	135.28	72.0814	151.97	255	135.28	71.8251	-71.1022	23.4647	56.3531	110.668	72.7134	19.6095	1.02046	1.19281	3.07048	74.874	-18.2636
19	840	720		(0.0, 135.3098606456165, 71.26604339389664)	#008747	0	135.31	71.266	151.601	255	135.31	71.8291	-71.3999	23.9468	56.1993	110.683	71.9065	20.1733	1.02052	1.19781	3.13356	75.3086	-18.541
20	880	760		(0.0, 135.35134944434645, 70.68918680543305)	#008746	0	135.351	70.6892	151.336	255	135.351	71.8364	-71.6182	24.2976	56.0968	110.711	71.3358	20.585	1.02063	1.20147	3.17946	75.6276	-18.7403
21	920	800		(0.0, 136.53748456517906, 70.55526547892045)	#008846	0	136.537	70.5553	151.005	255	136.537	72.0902	-72.0912	24.8068	56.4377	111.673	71.2151	21.292	1.02423	1.20941	3.24609	76.2399	-18.9885
22	960	840		(0.0, 136.51966837184688, 69.964755688834)	#008845	0	136.52	69.9648	150.749	255	136.52	72.0847	-72.2925	25.1462	56.314	111.652	70.6303	21.6832	1.02415	1.21278	3.2905	76.541	-19.1797
23	1000	880		(0.0, 136.61725171988004, 69.31871582289645)	#008845	0	136.617	69.3187	150.444	255	136.617	72.1037	-72.5547	25.5621	56.2151	111.725	69.9917	22.1738	1.02442	1.21718	3.34492	76.9259	-19.4081
24	1040	920		(0.0, 136.57230552125594, 68.69652496031046)	#008844	0	136.572	68.6965	150.18	255	136.572	72.0924	-72.7581	25.9145	56.0767	111.682	69.3753	22.5766	1.02426	1.22059	3.39104	77.2353	-19.6046
25	1080	960		(0.0, 136.6627271123655, 68.40493914270594)	#008844	0	136.663	68.4049	150.032	255	136.663	72.1109	-72.893	26.1208	56.0464	111.752	69.0875	22.8236	1.02453	1.22286	3.41804	77.4319	-19.7148
26	1120	1000		(0.0, 136.71455283118715, 68.08128417710354)	#008844	0	136.715	68.0813	149.879	255	136.715	72.1211	-73.0257	26.3328	55.9978	111.791	68.7676	23.0732	1.02467	1.22508	3.44577	77.6284	-19.8291
27	1160	1040		(0.0, 136.54711589345564, 67.53893102840007)	#008843	0	136.547	67.5389	149.677	255	136.547	72.0838	-73.1582	26.5973	55.8374	111.649	68.229	23.3619	1.02414	1.22731	3.48039	77.843	-19.9792
28	1200	1080		(0.0, 136.66085729405538, 67.2137943199859)	#008843	0	136.661	67.2138	149.51	255	136.661	72.1072	-73.3135	26.8342	55.8076	111.738	67.9083	23.6459	1.02447	1.22991	3.51139	78.0701	-20.1036
29	1240	1120		(0.0, 136.7605221379432, 66.7497618627624)	#008842	0	136.761	66.7498	149.285	255	136.761	72.1272	-73.513	27.1507	55.7457	111.814	67.4499	24.0198	1.02476	1.23326	3.55281	78.3666	-20.2708
30	1280	1160		(0.0, 136.68523549126832, 66.27990827306404)	#008842	0	136.685	66.2799	149.095	255	136.685	72.1098	-73.6531	27.4088	55.6284	111.748	66.984	24.3093	1.02451	1.23561	3.58657	78.5876	-20.4119
31	1320	1200		(0.0, 136.65126124536954, 66.16595519491973)	#008842	0	136.651	66.166	149.052	255	136.651	72.1022	-73.6816	27.4658	55.5951	111.719	66.8708	24.3717	1.0244	1.23609	3.59404	78.6343	-20.4436
32	1360	1240		(0.0, 136.6304110072323, 65.81065443640854)	#008841	0	136.63	65.8107	148.9	255	136.63	72.0967	-73.8004	27.6751	55.5176	111.698	66.5189	24.6102	1.02432	1.23808	3.62143	78.8189	-20.556
33	1400	1280		(0.0, 136.62624801552303, 65.47853236902452)	#008841	0	136.626	65.4785	148.755	255	136.626	72.0949	-73.917	27.877	55.4498	111.691	66.19	24.8416	1.0243	1.24004	3.64785	78.9991	-20.6634
34	1440	1320		(0.0, 136.58444170047628, 65.09779502557771)	#008841	0	136.584	65.0978	148.597	255	136.584	72.0849	-74.0378	28.0959	55.3607	111.653	65.8127	25.0889	1.02416	1.24206	3.67649	79.1895	-20.7808
35	1480	1360		(0.0, 136.5651084847416, 64.8996648438878)	#008840	0	136.565	64.8997	148.514	255	136.565	72.0803	-74.1016	28.2111	55.3151	111.635	65.6163	25.2191	1.02409	1.24313	3.69156	79.2901	-20.8422
36	1520	1400		(0.0, 136.6349973540307, 64.43520903157524)	#008840	0	136.635	64.4352	148.295	255	136.635	72.0939	-74.2916	28.5236	55.2439	111.687	65.1572	25.5841	1.02428	1.24632	3.73246	79.5791	-21.0039
37	1560	1440		(0.0, 136.49440818486505, 64.3645087316987)	#008840	0	136.494	64.3645	148.293	255	136.494	72.0636	-74.2677	28.5166	55.1862	111.572	65.0858	25.5627	1.02385	1.24592	3.73153	79.5543	-21.0053
38	1600	1480		(0.0, 136.6440289292644, 64.17195272534839)	#008840	0	136.644	64.172	148.178	255	136.644	72.0951	-74.3886	28.6903	55.194	111.692	64.8967	25.776	1.0243	1.24795	3.75427	79.7296	-21.0907
39	1640	1520		(0.0, 136.59068618804022, 63.88749338507673)	#00883f	0	136.591	63.8875	148.064	255	136.591	72.0829	-74.4716	28.8481	55.1206	111.645	64.6145	25.9516	1.02413	1.24934	3.77492	79.8638	-21.1749
40	1680	1560		(0.0, 136.62257893808433, 63.649814782148525)	#00883f	0	136.623	63.6498	147.953	255	136.623	72.089	-74.5676	29.008	55.083	111.669	64.3795	26.1376	1.02422	1.25095	3.79584	80.0112	-21.2569
41	1720	1600		(0.0, 136.47853236902452, 63.520091726935966)	#00883f	0	136.479	63.5201	147.925	255	136.479	72.0579	-74.5637	29.037	55.0124	111.55	64.2497	26.1571	1.02377	1.25089	3.79963	80.0181	-21.2772
42	1760	1640		(0.0, 136.51363556182747, 63.35561827482801)	#00883f	0	136.514	63.3556	147.846	255	136.514	72.0649	-74.6348	29.1527	54.9904	111.577	64.0872	26.2929	1.02387	1.25208	3.81478	80.1263	-21.3359
43	1800	1680		(0.0, 136.46480860822015, 63.098183101076025)	#00883f	0	136.465	63.0982	147.743	255	136.465	72.0538	-74.7099	29.2966	54.9237	111.535	63.8318	26.4528	1.02371	1.25334	3.83361	80.2487	-21.4121

## Sheet: Well 3
frame number	Time (s)	normalised time	Well Coordinates	average color	hexcode	red	green	blue	hue	saturation	value	lightness	a_component	b_component	x	y	z	delta_e	light_ratio	a_ratio	b_ratio	chroma_ab	hue_ab
1	120	0	(998, 156)	(0.016616687246427942, 124.44357029458459, 109.16020462162639)	#007c6d	0.0166167	124.444	109.16	172.63	254.966	124.444	69.5424	-54.0424	0.903198	60.4177	102.261	109.313	0	1	1	1	54.0499	-0.957482
2	160	40		(0.0076556711942141475, 125.5469042159111, 106.88431822190863)	#007d6a	0.00765567	125.547	106.884	171.08	254.984	125.547	69.7845	-55.29	2.32966	60.3002	103.132	107.071	1.91044	1.00348	1.02308	2.57934	55.339	-2.41275
3	200	80		(0.009525489504321749, 126.15166696066326, 104.21319456694302)	#007e68	0.00952549	126.152	104.213	169.565	254.981	126.152	69.9128	-56.4451	3.75645	59.9543	103.595	104.433	3.74848	1.00532	1.04446	4.15905	56.5699	-3.80745
4	240	120		(0.010654436408537662, 126.73282765919916, 101.28982183806667)	#007e65	0.0106544	126.733	101.29	167.953	254.979	126.733	70.0346	-57.6766	5.30988	59.5504	104.036	101.544	5.73313	1.00708	1.06725	5.87898	57.9205	-5.25999
5	280	160		(0.01079555477156465, 127.19721291233022, 98.65239019227377)	#007f62	0.0107956	127.197	98.6524	166.534	254.978	127.197	70.1307	-58.7648	6.71002	59.1669	104.386	98.9378	7.50774	1.00846	1.08738	7.42918	59.1466	-6.51407
6	320	200		(0.008149585464808607, 127.90753219262656, 95.96976539072146)	#007f5f	0.00814959	127.908	95.9698	165.017	254.984	127.908	70.2812	-59.9736	8.24625	58.8493	104.934	96.2891	9.4681	1.01062	1.10975	9.13005	60.5378	-7.82896
7	360	240		(0.005433056976539072, 128.32485447168813, 93.61601693420356)	#00805d	0.00543306	128.325	93.616	163.771	254.989	128.325	70.3671	-60.9503	9.53496	58.5066	105.247	93.9631	11.0863	1.01186	1.12782	10.5569	61.6916	-8.89119
8	400	280		(0.003951314164755689, 128.5351561121891, 91.6530252249074)	#00805b	0.00395131	128.535	91.653	162.783	254.992	128.535	70.408	-61.7098	10.572	58.1784	105.397	92.0218	12.3703	1.01245	1.14188	11.7051	62.6089	-9.72145
9	440	320		(0.004903863115187864, 129.00183453871935, 89.56472040924325)	#008159	0.00490386	129.002	89.5647	161.657	254.99	129.002	70.5055	-62.616	11.7821	57.9059	105.754	89.9591	13.8847	1.01385	1.15864	13.0449	63.7148	-10.6564
10	480	360		(0.0024342917622155584, 129.22420179925913, 87.68943376256836)	#008157	0.00243429	129.224	87.6894	160.715	254.995	129.224	70.5492	-63.3541	12.8078	57.5986	105.914	88.1048	15.1473	1.01448	1.1723	14.1805	64.6358	-11.429
11	520	400		(0.0047627447521608746, 129.30379255600636, 86.11469394955019)	#008156	0.00476274	129.304	86.1147	159.959	254.991	129.304	70.5623	-63.9299	13.6395	57.3094	105.963	86.5466	16.156	1.01467	1.18296	15.1013	65.3687	-12.0435
12	560	440		(0.001446463221026636, 129.3500793790792, 84.51049567825014)	#008154	0.00144646	129.35	84.5105	159.201	254.997	129.35	70.5677	-64.5084	14.4832	57.0013	105.983	84.9589	17.1757	1.01474	1.19366	16.0355	66.1143	-12.654
13	600	480		(0.0032104427588639972, 129.56831892750043, 83.11832774739813)	#008153	0.00321044	129.568	83.1183	158.49	254.994	129.568	70.6121	-65.0787	15.2912	56.7914	106.145	83.5828	18.1648	1.01538	1.20422	16.93	66.851	-13.2226
14	640	520		(0.0010583877227024166, 129.4909507849709, 81.86004586346799)	#008151	0.00105839	129.491	81.86	157.93	254.998	129.491	70.5912	-65.4903	15.9249	56.5147	106.069	82.3364	18.9158	1.01508	1.21183	17.6317	67.3987	-13.667
15	680	560		(0.0017286999470806138, 129.4148527077086, 80.76415593579115)	#008150	0.0017287	129.415	80.7642	157.444	254.997	129.415	70.5712	-65.845	16.4793	56.2723	105.995	81.2507	19.5697	1.01479	1.21839	18.2455	67.8758	-14.051
16	720	600		(0.0019756570823778446, 129.65605926971247, 80.01647556888341)	#008150	0.00197566	129.656	80.0165	157.028	254.996	129.656	70.6224	-66.2014	16.9706	56.1976	106.184	80.5129	20.1785	1.01553	1.22499	18.7895	68.342	-14.3781
17	760	640		(0.0011995060857294055, 129.72753572058565, 78.79484917974952)	#00814e	0.00119951	129.728	78.7948	156.443	254.998	129.728	70.6346	-66.6601	17.6575	55.9751	106.228	79.3042	21.0025	1.01571	1.23348	19.5499	68.9591	-14.8362
18	800	680		(0.0007408714058916916, 129.62166166872464, 78.10178161933321)	#00814e	0.000740871	129.622	78.1018	156.152	254.999	129.622	70.6092	-66.8645	17.9952	55.8034	106.135	78.617	21.3935	1.01534	1.23726	19.9239	69.2437	-15.0631
19	840	720		(0.0010936673134591638, 129.5911801023108, 77.31741047803845)	#00814d	0.00109367	129.591	77.3174	155.797	254.998	129.591	70.6002	-67.1302	18.4137	55.6373	106.102	77.8401	21.8867	1.01521	1.24218	20.3872	69.6098	-15.3389
20	880	760		(0.0015523019932968778, 129.72062092079733, 76.3931557593932)	#00814c	0.0015523	129.721	76.3932	155.334	254.997	129.721	70.6262	-67.5073	18.9726	55.4928	106.197	76.9264	22.5607	1.01558	1.24915	21.0061	70.1227	-15.6978
21	920	800		(0.0007408714058916916, 130.74034221203033, 76.4687599223849)	#00824c	0.000740871	130.74	76.4688	155.093	254.999	130.74	70.851	-67.8698	19.3123	55.8236	107.026	77.0115	23.0609	1.01882	1.25586	21.3821	70.564	-15.8836
22	960	840		(0.0010231081319456695, 130.69529017463398, 75.53769624272358)	#00824b	0.00102311	130.695	75.5377	154.678	254.998	130.695	70.8385	-68.1822	19.8133	55.6236	106.98	76.0893	23.6475	1.01864	1.26164	21.9369	71.0027	-16.2036
23	1000	880		(0.0005291938613512083, 130.6229317339919, 74.96122772975833)	#00824a	0.000529194	130.623	74.9612	154.432	254.999	130.623	70.8209	-68.3597	20.109	55.4856	106.915	75.5178	23.9892	1.01838	1.26493	22.2642	71.256	-16.392
24	1040	920		(0.0008114305874051862, 130.66780737343447, 74.38821661668725)	#00824a	0.000811431	130.668	74.3882	154.157	254.998	130.668	70.8291	-68.58	20.4483	55.3851	106.945	74.951	24.3928	1.0185	1.269	22.6398	71.5636	-16.6028
25	1080	960		(0.0001763979537837361, 130.70594461104253, 73.87916740165814)	#008249	0.000176398	130.706	73.8792	153.914	255	130.706	70.836	-68.7759	20.7503	55.2948	106.971	74.4474	24.7519	1.0186	1.27263	22.9742	71.838	-16.789
26	1120	1000		(0.0003527959075674722, 130.55085553007586, 73.25256659022756)	#008249	0.000352796	130.551	73.2526	153.666	254.999	130.551	70.8001	-68.9407	21.0485	55.1215	106.838	73.8255	25.0873	1.01808	1.27568	23.3044	72.0823	-16.9781
27	1160	1040		(0.0, 130.40299876521433, 72.84565179043923)	#008248	0	130.403	72.8457	153.517	255	130.403	70.7664	-69.0306	21.2255	54.9941	106.714	73.4212	25.2813	1.0176	1.27734	23.5004	72.2201	-17.0916
28	1200	1080		(0.0005291938613512083, 130.3995060857294, 72.24822720056447)	#008248	0.000529194	130.4	72.2482	153.243	254.999	130.4	70.7639	-69.2425	21.5669	54.8738	106.705	72.8297	25.6812	1.01756	1.28126	23.8784	72.5235	-17.3002
29	1240	1120		(0.0014817428117833832, 130.48357735050274, 71.67567472217323)	#008247	0.00148174	130.484	71.6757	152.958	254.997	130.484	70.7808	-69.4784	21.9286	54.7858	106.767	72.2638	26.1126	1.01781	1.28563	24.2788	72.8567	-17.5166
30	1280	1160		(0.0006703122243781972, 130.46519668371846, 71.17054154171812)	#008247	0.000670312	130.465	71.1705	152.731	254.999	130.465	70.7753	-69.6531	22.2144	54.6786	106.747	71.7635	26.4458	1.01773	1.28886	24.5952	73.1098	-17.689
31	1320	1200		(0.0012347856764861529, 130.45302522490738, 70.84939142705944)	#008246	0.00123479	130.453	70.8494	152.586	254.998	130.453	70.7717	-69.7634	22.3967	54.6109	106.733	71.4454	26.6577	1.01768	1.2909	24.7971	73.2704	-17.7986
32	1360	1240		(0.0010936673134591638, 130.46890104074794, 70.4004939142706)	#008246	0.00109367	130.469	70.4005	152.376	254.998	130.469	70.7739	-69.9307	22.6647	54.526	106.741	71.0012	26.9725	1.01771	1.294	25.0938	73.5118	-17.9576
33	1400	1280		(0.0009878285411889223, 130.34030693243957, 70.38497089433763)	#008246	0.000987829	130.34	70.385	152.4	254.998	130.34	70.7455	-69.8884	22.6257	54.483	106.637	70.9845	26.9149	1.0173	1.29321	25.0507	73.4596	-17.9389
34	1440	1320		(0.0010936673134591638, 130.23196330922562, 69.80363379784795)	#008245	0.00109367	130.232	69.8036	152.159	254.998	130.232	70.72	-70.0572	22.9263	54.3332	106.543	70.4079	27.2558	1.01693	1.29634	25.3835	73.7131	-18.1207
35	1480	1360		(0.0004939142705944611, 130.28505909331452, 69.29299700123478)	#008245	0.000493914	130.285	69.293	151.911	254.999	130.285	70.7302	-70.2614	23.2473	54.2472	106.58	69.9029	27.6356	1.01708	1.30012	25.7388	74.0075	-18.3077
36	1520	1400		(0.0004586346798377139, 130.28950432174986, 69.00017639795378)	#008245	0.000458635	130.29	69.0002	151.775	254.999	130.29	70.7303	-70.3687	23.4223	54.19	106.581	69.6131	27.8401	1.01708	1.3021	25.9326	74.1644	-18.4101
37	1560	1440		(0.001446463221026636, 130.28188393014642, 68.73949550185218)	#008244	0.00144646	130.282	68.7395	151.657	254.997	130.282	70.7279	-70.4593	23.5743	54.136	106.572	69.3549	28.016	1.01705	1.30378	26.1009	74.2985	-18.4992
38	1600	1480		(0.0011995060857294055, 130.21322984653378, 68.57272887634504)	#008244	0.00119951	130.213	68.5727	151.597	254.998	130.213	70.7123	-70.4943	23.6478	54.0812	106.514	69.1891	28.0954	1.01682	1.30443	26.1823	74.355	-18.5444
39	1640	1520		(0.0005291938613512083, 130.25591815134945, 68.37389310284)	#008244	0.000529194	130.256	68.3739	151.495	254.999	130.256	70.7211	-70.5825	23.7822	54.0544	106.547	68.9927	28.2561	1.01695	1.30606	26.331	74.4814	-18.6208
40	1680	1560		(0.0001763979537837361, 130.26611395307813, 68.0062797671547)	#008244	0.000176398	130.266	68.0063	151.323	255	130.266	70.7223	-70.7195	24.0056	53.9838	106.551	68.6289	28.5173	1.01697	1.30859	26.5784	74.6827	-18.7497
41	1720	1600		(0.0005291938613512083, 130.1678602928206, 67.62727112365496)	#008243	0.000529194	130.168	67.6273	151.172	254.999	130.168	70.6995	-70.8201	24.1962	53.8778	106.467	68.2527	28.7296	1.01664	1.31045	26.7894	74.8394	-18.8631
42	1760	1640		(0.0007408714058916916, 130.18232492503088, 67.43443288057858)	#008243	0.000740871	130.182	67.4344	151.08	254.999	130.182	70.7022	-70.8952	24.3175	53.8438	106.477	68.0619	28.872	1.01668	1.31184	26.9238	74.9498	-18.9323
43	1800	1680		(0.0002469571352972306, 130.12908802257894, 67.04935614746869)	#008243	0.000246957	130.129	67.0494	150.915	255	130.129	70.6893	-71.0156	24.5298	53.75	106.43	67.6802	29.1139	1.01649	1.31407	27.1588	75.1327	-19.0557

## Sheet: Config
Kineticolor Version	0.3.2
Analysis Type	well
Video Name	S5600002.MP4
Video Path	/Users/marc/Library/CloudStorage/OneDrive-UniversityofStrathclyde/2023 - HTE paper/Kineticolor data/Sedimentation/S5600002.MP4
FPS	25
Number of frames	45023
Video Length (s)	1800.96
Frame Skip	1000
Start Frame	3
Start Time	120
End Frame	45
End Time	1800
Region of Interest Info
Input min X	49
Input max X	1185
Input min Y	194
Input max Y	680
Rotated ROI bounds
X Coordinate	49
Y Coordinate	194
Width	1135
Height	485
angle	0
Well Location Info
Input Well min X	119
Input Well max X	998
Input Well min Y	0
Input Well max Y	312
Well angle	0
Number of Wells	4
Well Layout	(4 x 1)
Well Radius	95

## Sheet: Summary
Sheet Name	Area Under Curve	Adulterant (Weight %)
Well 0	10637.9	1
Well 1	19421.7	2
Well 2	32894.2	5
Well 3	34992.3	10
