# Supplementary material for: Parallel and High Throughput Reaction Monitoring with Computer Vision
Source: Angew Chem Int Ed Engl. 2024 Oct 31;64(1):e202413395. doi: 10.1002/anie.202413395 (PMC11701362; doi:10.1002/anie.202413395)
Supplement: Supplementary file 3 — Supporting Information [file ANIE-64-e202413395-s003.zip › Supporting Info - Machine readable data part 2/Table 2 - esterification in HTE/Kineticolor ouputs/Well 16 Vari-PA+DMAP run 2.csv]

frame number	Time (s)	normalised time	Well Coordinates	average color	hexcode	red	green	blue	hue	saturation	value	lightness	a_component	b_component	x	y	z	delta_e	light_ratio	a_ratio	b_ratio	chroma_ab	hue_ab
1	180.0	0.0	(629, 351)	(104.57573073516386, 97.07794508414526, 73.62621789193977)	#686149	104.57573073516386	97.07794508414526	73.62621789193977	45.46448400206055	75.46804329781645	104.57573073516386	68.38194453817069	3.5591763919917696	16.858820633895032	96.06151461470327	98.15553635075288	73.86073516386182	0.0	1.0	1.0	1.0	17.230425698605256	78.07896201596873
2	200.0	20.0		(105.38263950398583, 96.9052258635961, 73.87953941541187)	#696049	105.38263950398583	96.9052258635961	73.87953941541187	43.85413445047375	76.22973347789909	105.38263950398583	68.38342726894781	4.052332453393759	16.716960618777875	96.45402125775021	98.16071070859167	74.1097962798937	0.5131562756871633	1.0000216830741966	1.138559039251778	0.9915854128709369	17.201109575913954	76.37385994792598
3	220.0	40.0		(105.01151461470327, 97.37466784765279, 73.77502214348982)	#696149	105.01151461470327	97.37466784765279	73.77502214348982	45.33091362785686	75.85173501577285	105.01151461470327	68.4734752110851	3.5914450825800803	16.929452505037347	96.39679362267492	98.47529638618246	74.01101860053146	0.12003330245192166	1.001338521060385	1.0090663364313486	1.0041896092660425	17.306208131809345	78.0227369551842
4	240.0	60.0		(105.8193091231178, 97.68379096545615, 74.2710363153233)	#69614a	105.8193091231178	97.68379096545615	74.2710363153233	44.52748610253242	76.0240227672219	105.8193091231178	68.58751327317742	3.849629357396356	16.840244776353842	96.9876439326838	98.87465603188662	74.50516386182463	0.35632357823750305	1.003006184401381	1.0816067914077292	0.998898152015222	17.274648775498758	77.12360630981823
5	260.0	80.0		(105.6873339238264, 97.65367581930913, 74.76262178919397)	#69614a	105.6873339238264	97.65367581930913	74.76262178919397	44.41312940367761	74.61444339219419	105.6873339238264	68.57536463597059	3.9327802371802445	16.539203528854472	97.01195748449956	98.83206038972544	74.99153232949513	0.5283429390150358	1.002828525850006	1.1049691850140084	0.9810415501783106	17.00035334229344	76.62430636801105
6	280.0	100.0		(105.19397697077059, 97.59521700620017, 75.00797165633304)	#69614b	105.19397697077059	97.59521700620017	75.00797165633304	44.89612676056337	73.17368899666565	105.19397697077059	68.53763976278623	3.828302711239795	16.335067243122193	96.80116031886624	98.69986713906111	75.23384410983171	0.6090875085126277	1.0022768469903431	1.0756147742083157	0.9689329756721048	16.777673363318577	76.81014960579644
7	300.0	120.0		(105.45969884853854, 97.84056687333924, 74.64393268379096)	#69614a	105.45969884853854	97.84056687333924	74.64393268379096	45.16512891264982	74.51206913928645	105.45969884853854	68.60681140302412	3.6992837657632838	16.659904304888485	96.93461470327725	98.94234443755536	74.87589902568644	0.33130482797509375	1.0032883952975031	1.039365111009041	0.988201053126657	17.06567056484103	77.48075315550102
8	320.0	140.0		(105.3790965456156, 97.37112488928256, 75.02480070859167)	#69614b	105.3790965456156	97.37112488928256	75.02480070859167	44.170995039393055	73.45237995175378	105.3790965456156	68.49504595761718	4.043092833801721	16.25336169744982	96.82576616474756	98.55075420726307	75.24826395039858	0.7832927788867867	1.0016539661194244	1.1359630399040561	0.9640865188856731	16.74868251925708	76.03095369885081
9	340.0	160.0		(105.43401240035429, 97.69264836138176, 74.19043401240036)	#69614a	105.43401240035429	97.69264836138176	74.19043401240036	45.133526109882645	75.5649178812954	105.43401240035429	68.56987283636192	3.669476473174782	16.85584935159301	96.78547387068203	98.81280901682905	74.42545615589017	0.21792655113260612	1.0027482151825375	1.0309903385039276	0.9998237550320663	17.25064389959928	77.71847462462249
10	360.0	180.0		(105.43755535872454, 97.6563330380868, 75.0859167404783)	#69614b	105.43755535872454	97.6563330380868	75.0859167404783	44.617853911926915	73.4052285385462	105.43755535872454	68.56435030250904	3.908189282650021	16.336537277120833	96.95504871567759	98.79345242692648	75.31162090345438	0.6541114319997883	1.0026674550653725	1.098060015076392	0.9690201724001893	16.797511532241288	76.54599072896094
11	380.0	200.0		(105.71479185119574, 97.55093002657219, 75.4844995571302)	#69614b	105.71479185119574	97.55093002657219	75.4844995571302	43.79665983006154	72.92001809772772	105.71479185119574	68.55512479998336	4.17945414226234	16.09551687729023	97.13793622674933	98.76112249778565	75.70516386182463	0.998683390974953	1.002532543685066	1.1742756418777698	0.9547237749792437	16.62929645157631	75.44372480010182
12	400.0	220.0		(105.9911426040744, 97.02125775022144, 75.83525243578389)	#69614b	105.9911426040744	97.02125775022144	75.83525243578389	42.152969511836936	72.55089249899717	105.9911426040744	68.44720497049408	4.69694429252121	15.714479405711312	97.17930026572188	98.38345103631532	76.04711248892825	1.6150206085444334	1.0009543518068131	1.3196716810915707	0.9321221066980808	16.40140691159062	73.35897491484644
13	420.0	240.0		(105.41098317094774, 98.21169176262178, 74.9007971656333)	#69624a	105.41098317094774	98.21169176262178	74.9007971656333	45.84218777216511	73.80727508003596	105.41098317094774	68.69098785644539	3.5169461124182066	16.65679133455018	97.0771656333038	99.23795555358726	75.13390611160318	0.3716275109257551	1.004519370140201	0.9881348169007352	0.9880164037727132	17.02403029603741	78.07757417150451
14	440.0	260.0		(105.52347209920283, 97.09123117803365, 75.44995571302037)	#69614b	105.52347209920283	97.09123117803365	75.44995571302037	43.176744323034775	72.67337328767123	105.52347209920283	68.43861691801581	4.3737839378982235	15.916798239145491	96.8947741364039	98.35343809565987	75.66636846767051	1.2466769447995363	1.000828762332336	1.2288752947843047	0.9441228769671122	16.506800178141173	74.63491225127724
15	460.0	280.0		(105.70682019486271, 97.82462356067316, 75.14171833480957)	#69614b	105.70682019486271	97.82462356067316	75.14171833480957	44.5270661875507	73.73318921092985	105.70682019486271	68.61709207452662	3.9280173104239147	16.394859852869637	97.15031886625331	98.97841661647476	75.3685473870682	0.6376500555115093	1.003438737198014	1.1036309746440345	0.9724796418978091	16.858847813128467	76.52657042111451
16	480.0	300.0		(105.04162976085031, 97.40655447298494, 75.97962798937112)	#69614b	105.04162976085031	97.40655447298494	75.97962798937112	44.23699369114015	70.5511754587156	105.04162976085031	68.48910429916052	4.115083591568647	15.703206654924529	96.8623560673162	98.52996551815765	76.19389725420727	1.286840975920818	1.001567076831663	1.1561898423544508	0.931453450744525	16.233441169784783	75.31562077083707
17	500.0	320.0		(105.49689991142604, 97.20372010628876, 76.19751992914084)	#69614c	105.49689991142604	97.20372010628876	76.19751992914084	43.01701986154358	70.82048763286483	105.49689991142604	68.46568892963577	4.474105989014876	15.541451257431493	97.06613817537644	98.44806822852081	76.40758193091231	1.6061044065236403	1.001224656479582	1.2570621672704168	0.921858746523767	16.17264145364194	73.93983620673028
18	520.0	340.0		(105.4118689105403, 97.140832595217, 76.92825509300266)	#69614c	105.4118689105403	97.140832595217	76.92825509300266	42.57727470613843	68.90420973027476	105.4118689105403	68.44899234346295	4.653604653956977	15.103746166114806	97.15112488928256	98.38969819309123	77.1303808680248	2.0694335012840437	1.0009804898902055	1.3074948081886857	0.8958957743312359	15.804403959838464	72.8754480331096
19	540.0	360.0		(105.64924712134632, 97.39061116031887, 76.20194862710363)	#69614c	105.64924712134632	97.39061116031887	76.20194862710363	43.17271250676774	71.07538691124934	105.64924712134632	68.51680406421193	4.422631470214156	15.626031996465727	97.19961027457927	98.62690648361381	76.41383525243577	1.5111285810436175	1.0019721510839161	1.242599686872834	0.9268757486540454	16.239844367354614	74.19691034795098
20	560.0	380.0		(105.73693534100974, 97.25155004428699, 76.52967227635075)	#69614c	105.73693534100974	97.25155004428699	76.52967227635075	42.56861258529191	70.43756334972399	105.73693534100974	68.48995309827784	4.6210502715069985	15.396663573094438	97.26501328609389	98.53293511957484	76.73689105403011	1.8102887215861938	1.0015794894520271	1.2983482026640967	0.9132705013860284	16.075178219691626	73.2937531307394
21	580.0	400.0		(106.02834366696192, 97.14614703277236, 76.68379096545615)	#6a614c	106.02834366696192	97.14614703277236	76.68379096545615	41.83881678237246	70.5741566838755	106.02834366696192	68.48068541905992	4.83904487924558	15.294994421604358	97.405952170062	98.50051452612932	76.88841452612931	2.0232067438775347	1.0014439612906023	1.359596812940641	0.9072398807573427	16.042232067273595	72.44362078509866
22	600.0	420.0		(105.73516386182462, 97.5465013286094, 76.07971656333038)	#69614c	105.73516386182462	97.5465013286094	76.07971656333038	43.43239449239869	71.51962303664921	105.73516386182462	68.5569325438739	4.3330734334738334	15.763041714853099	97.26558901682904	98.76745701505757	76.29438441098317	1.3528743002849108	1.0025589796675867	1.2174371136039648	0.9350026349507008	16.347752429128466	74.62970668722667
23	620.0	440.0		(105.50132860938884, 97.48627103631533, 76.92382639503985)	#69614c	105.50132860938884	97.48627103631533	76.92382639503985	43.171956360029775	69.07271368723292	105.50132860938884	68.53371385659126	4.4781071536621475	15.250342250882177	97.30116031886627	98.68611698848538	77.12945084145261	1.8586743607683396	1.0022194355461165	1.2581863500044543	0.9045912867843807	15.894224814338136	73.6356627373395
24	640.0	460.0		(105.17449069973428, 97.36846767050487, 76.69087688219663)	#69614c	105.17449069973428	97.36846767050487	76.69087688219663	43.556813234653895	69.05972612891816	105.17449069973428	68.48914181683264	4.362590164564417	15.304353586045117	97.05790079716563	98.53009677590788	76.89765279007972	1.753092339086328	1.0015676254804675	1.2257302488239548	0.9077950301740192	15.914001119474833	74.08950707876821
25	660.0	480.0		(106.01062887511071, 97.27192205491585, 76.71213463241807)	#6a614c	106.01062887511071	97.27192205491585	76.71213463241807	42.10411754035915	70.47516000200523	106.01062887511071	68.5090778007002	4.76208825145541	15.327379738528046	97.44193091231178	98.59986046058458	76.91773250664303	1.9515304312467447	1.0018591641900232	1.3379747803930764	0.9091608524330587	16.050110721228364	72.74041889268737
26	680.0	500.0		(105.53144375553588, 97.53941541186892, 76.54207263064659)	#69614c	105.53144375553588	97.53941541186892	76.54207263064659	43.45870634605397	70.04821855722021	105.53144375553588	68.54640262296721	4.366392544536746	15.485414723556644	97.25604074402125	98.73056291408327	76.7520460584588	1.6015268256063866	1.0024049928077832	1.2267985802449217	0.9185348761836207	16.08923407168691	74.25324265395106
27	700.0	520.0		(105.67493356953055, 97.33569530558016, 77.25686448184234)	#69614d	105.67493356953055	97.33569530558016	77.25686448184234	42.39309313053236	68.57451784052904	105.67493356953055	68.50856121976304	4.719147800589019	15.022139590935657	97.4061558901683	98.59805232949513	77.45765279007972	2.175996945399254	1.0018516098430292	1.3259100648136495	0.8910551880914679	15.74595293570258	72.56008778557866
28	720.0	540.0		(105.5199291408326, 97.06288751107175, 77.39681133746679)	#69614d	105.5199291408326	97.06288751107175	77.39681133746679	41.95710371326888	67.96247020112145	105.5199291408326	68.43777031582523	4.856857206350096	14.823748628924127	97.27362267493358	98.3504797785651	77.59347209920284	2.4142514531052317	1.0008163818392644	1.364601433432223	0.8792874039552122	15.599121300137543	71.85911978812523
29	740.0	560.0		(105.22320637732507, 97.39681133746679, 77.35163861824624)	#69614d	105.22320637732507	97.39681133746679	77.35163861824624	43.1518733911717	67.54450869971463	105.22320637732507	68.5001939219823	4.523434063436249	14.954624841439612	97.22271036315324	98.56876828166519	77.55209034543844	2.1376944098061075	1.0017292486285705	1.2709215743322195	0.8870504744188931	15.623772267748212	73.17062729048939
30	760.0	580.0		(105.55890168290523, 97.41364038972542, 77.2993799822852)	#69614d	105.55890168290523	97.41364038972542	77.2993799822852	42.70615890926186	68.26689098476206	105.55890168290523	68.52091321096309	4.635360124913168	15.019331389295365	97.38196634189549	98.64129269264835	77.5005225863596	2.1356976377802575	1.00203224219099	1.302368754564353	0.8908886164373009	15.718361201763626	72.84840019446484
31	780.0	600.0		(105.98051372896369, 97.31089459698849, 77.17537643932684)	#69614d	105.98051372896369	97.31089459698849	77.17537643932684	41.9415147135697	69.30811854377694	105.98051372896369	68.51800662710468	4.837147375428675	15.083949209700265	97.53190434012402	98.63111653675821	77.37673162090346	2.1913218154746086	1.001989737054904	1.359063682910566	0.8947214954866802	15.840565598880419	72.219901834368
32	800.0	620.0		(105.48715677590788, 97.46147032772365, 77.04162976085031)	#69614d	105.48715677590788	97.46147032772365	77.04162976085031	43.07146193367585	68.76296234098827	105.48715677590788	68.52760196512463	4.515732860284283	15.174203490557247	97.31008857395925	98.66471315323294	77.24582816651905	1.9427174994544758	1.0021300568145242	1.2687578144327962	0.9000750301624999	15.831875910273268	73.4273766892406
33	820.0	640.0		(106.24269264836138, 97.24092116917626, 77.51372896368467)	#6a614d	106.24269264836138	97.24092116917626	77.51372896368467	41.199938338214885	68.9542551772435	106.24269264836138	68.51604942122209	5.065534207457645	14.892727032969066	97.70635075287865	98.62426461470328	77.7110008857396	2.4804479505676764	1.0019611153785857	1.4232321328201705	0.8833789359515997	15.7306374723166	71.21504571225721
34	840.0	660.0		(105.38795394154118, 97.66076173604961, 77.7511071744907)	#69614d	105.38795394154118	97.66076173604961	77.7511071744907	43.224152297929635	66.87098156879554	105.38795394154118	68.57095528377788	4.5246901930010575	14.85329906567503	97.46515500442871	98.81660331266609	77.95020372010629	2.233843934228622	1.0027640446156323	1.271274501365461	0.8810402215094538	15.527179862326019	73.05793947069489
35	860.0	680.0		(105.58015943312667, 97.53410097431355, 77.70504871567759)	#69614d	105.58015943312667	97.53410097431355	77.70504871567759	42.681198563757086	67.32470637583893	105.58015943312667	68.55115963690632	4.667693960623998	14.845418482188567	97.51085916740477	98.7472291142604	77.90333923826395	2.3046112848163007	1.002474558158275	1.3114533944219284	0.8805727757931966	15.561934867533395	72.54581834699077
36	880.0	700.0		(105.2976085031001, 97.40566873339239, 77.86891054030116)	#69614d	105.2976085031001	97.40566873339239	77.86891054030116	42.736461394387575	66.42428142428142	105.2976085031001	68.50758332547008	4.671852843186053	14.68018539407272	97.36536758193093	98.594629574845	78.06427812223207	2.449548019148021	1.0018373093679613	1.3126218901928635	0.8707717884226066	15.405650008770536	72.346740121565
37	900.0	720.0		(105.48272807794508, 97.65544729849424, 78.40478299379983)	#69614e	105.48272807794508	97.65544729849424	78.40478299379983	42.6561120015701	65.45977831891845	105.48272807794508	68.57649027989267	4.722245653047019	14.501465669449809	97.64068201948626	98.83600661647475	78.59728963684677	2.635849119359509	1.0028449869777158	1.3267804494523459	0.8601708259647944	15.250970807458549	71.96272004566715
38	920.0	740.0		(106.11160318866253, 97.81399468556245, 77.68999114260407)	#6a614d	106.11160318866253	97.81399468556245	77.68999114260407	42.483171278982816	68.30083472454089	106.11160318866253	68.64275641259113	4.706629025198805	15.01012766349179	97.85502214348982	99.06850430469443	77.89123117803365	2.191423299618498	1.0038140458886022	1.3223927411377618	0.8903426870390682	15.730743442544773	72.5904763148648
39	940.0	760.0		(105.87245349867139, 97.87865367581931, 78.08237378210806)	#69614e	105.87245349867139	97.87865367581931	78.08237378210806	42.7410358565737	66.93403329708022	105.87245349867139	68.64685090862847	4.66548603865763	14.799536255038426	97.83635961027457	99.08288197519929	78.28033658104518	2.3526046358064274	1.0038739227473987	1.3108330481049162	0.8778512196329813	15.517507317256404	72.50278129779808
40	960.0	780.0		(106.06465899025686, 97.60673162090346, 78.9317980513729)	#6a614e	106.06465899025686	97.60673162090346	78.9317980513729	41.29664087748509	65.23265718556624	106.06465899025686	68.59617020107044	5.110125682605271	14.245730790090638	98.01612931798053	98.90501648361382	79.1185473870682	3.046239463419288	1.0031327810922395	1.435760726583592	0.8450016225600788	15.134537661777397	70.26644106637065
41	980.0	800.0		(105.55093002657219, 97.92382639503985, 78.2754650132861)	#69614e	105.55093002657219	97.92382639503985	78.2754650132861	43.22205624472298	65.89466882610118	105.55093002657219	68.64168230416556	4.555618947197915	14.68370928788445	97.73143489813995	99.06473284322409	78.47194862710363	2.4065474939119156	1.003798338402762	1.2799643640725884	0.8709808121668089	15.374166073097191	72.76350325079744
42	1000.0	820.0		(106.23472099202834, 97.53498671390611, 77.93002657218777)	#6a614d	106.23472099202834	97.53498671390611	77.93002657218777	41.558392790086366	67.94103669365262	106.23472099202834	68.58509553436744	4.982660858891763	14.779262445430774	97.87686448184235	98.86617796279894	78.12607617360496	2.5282683033986006	1.002970828009773	1.3999477154610451	0.8766486557023295	15.59658641067501	71.369049030221
43	1020.0	840.0		(105.61647475642161, 98.06200177147919, 78.7732506643047)	#69624e	105.61647475642161	98.06200177147919	78.7732506643047	43.11423480498912	64.81017435278133	105.61647475642161	68.67844704809669	4.616879639777027	14.472150104636095	97.90594331266608	99.19387743135518	78.96613817537644	2.627326800000532	1.004335976578737	1.2971764058013855	0.858431940104963	15.19074409827597	72.30636935707574
44	1040.0	860.0		(106.17449069973428, 97.7139061116032, 78.7023914968999)	#6a614e	106.17449069973428	97.7139061116032	78.7023914968999	41.521795202476156	65.9799284230548	106.17449069973428	68.62583021929534	5.034030246646948	14.42232411657034	98.05728963684678	99.00908336581047	78.89250664304694	2.858529236685227	1.0035665215836107	1.4143806578324227	0.8554764553087384	15.275630705393567	70.7587493325768
45	1060.0	880.0		(105.70416297608503, 97.88839681133747, 78.71302037201063)	#69614e	105.70416297608503	97.88839681133747	78.71302037201063	42.62593115216751	65.11324786324785	105.70416297608503	68.64253267483357	4.742868274042578	14.444306700317089	97.8830469441984	99.0677186979628	78.9047741364039	2.701649530202697	1.0038107740050801	1.332574661012627	0.8567803771087338	15.203052177695923	71.82211871028521
46	1080.0	900.0		(105.62444641275465, 97.73959255978743, 78.79805137289637)	#69614e	105.62444641275465	97.73959255978743	78.79805137289637	42.36471093208308	64.76465408805032	105.62444641275465	68.60432640967147	4.8217151035869215	14.332515396979616	97.81486271036316	98.93362656333039	78.98746678476527	2.8329623797563555	1.0032520553927309	1.3547277719744077	0.850149349603007	15.121836335075711	71.40613791482065
47	1100.0	920.0		(105.83170947741364, 97.63950398582817, 79.08945969884854)	#69614f	105.83170947741364	97.63950398582817	79.08945969884854	41.61963434022258	64.43507080445916	105.83170947741364	68.59248504415228	5.034881450303952	14.152705903528151	97.94367581930912	98.89209162090346	79.27496014171834	3.089512851194467	1.003078890303625	1.4146198153124845	0.8394837462754555	15.021621603887358	70.4167818746532
48	1120.0	940.0		(105.96102745792737, 97.67581930912311, 79.36492471213464)	#69614f	105.96102745792737	97.67581930912311	79.36492471213464	41.30882206014585	64.00472289559474	105.96102745792737	68.60825462207727	5.130028625327743	14.028852658338465	98.0733923826395	98.94740778565101	79.54803365810452	3.244612725076778	1.0033095005623927	1.441352734545674	0.832137251056171	14.937399392332397	69.91369670773373
49	1140.0	960.0		(105.93711248892825, 97.71479185119574, 79.60230292294065)	#69614f	105.93711248892825	97.71479185119574	79.60230292294065	41.26664872864254	63.39021596448249	105.93711248892825	68.6167910218834	5.153355116704173	13.913646760051224	98.12123117803365	98.97736017714792	79.78342781222321	3.357172593777394	1.0034343346814543	1.4479066360125739	0.8253036829917704	14.837339219763933	69.67631052745297
50	1160.0	980.0		(105.76793622674934, 97.76350752878653, 79.66873339238263)	#69614f	105.76793622674934	97.76350752878653	79.66873339238263	41.59845245367541	62.92357552004825	105.76793622674934	68.61973855088627	5.072145347828794	13.88220683622341	98.06672276350753	98.98770382639505	79.84968113374667	3.3475141156235666	1.0034774385888199	1.4250896244539157	0.8234387883760342	14.779794486838755	69.9292003972241
51	1180.0	1000.0		(105.91585473870683, 97.67139061116032, 79.95748449955713)	#69614f	105.91585473870683	97.67139061116032	79.95748449955713	40.94380182209028	62.496634024368845	105.91585473870683	68.60674589233618	5.255909284015536	13.702962229989456	98.16839681133746	98.94211460584589	80.13462356067315	3.5901086921166363	1.0032874372860223	1.4767206525199075	0.8128066919722337	14.67636727117165	69.01518029266876
52	1200.0	1020.0		(105.7422497785651, 98.12046058458813, 79.15057573073517)	#69624f	105.7422497785651	98.12046058458813	79.15057573073517	42.80261141829326	64.12646691740028	105.7422497785651	68.69943102368944	4.721651132088834	14.300937340696485	98.06116031886626	99.26763874224977	79.3402745792737	2.8275275651132086	1.0046428408502122	1.3266134105386458	0.8482762615045643	15.060238983352251	71.7286495550419
53	1220.0	1040.0		(105.90788308237379, 97.86891054030116, 80.0)	#696150	105.90788308237379	97.86891054030116	80.0	41.38256410256411	62.37977753617129	105.90788308237379	68.65218684135522	5.14271413296763	13.757086503470163	98.23422497785651	99.10162099202834	80.17868910540301	3.493046993008816	1.0039519540576047	1.4449169039609435	0.816017134425835	14.686896803524762	69.50310505177866
54	1240.0	1060.0		(105.97165633303808, 97.76085031000886, 80.24712134632418)	#696150	105.97165633303808	97.76085031000886	80.24712134632418	40.84908583823987	61.90104645525819	105.97165633303808	68.63114696180709	5.29262514430251	13.587084066068256	98.28139946855624	99.02774571302038	80.42225863596101	3.7109576384120655	1.0036442722610397	1.4870364829939422	0.8059332477119499	14.581520302647082	68.71741715306864
55	1260.0	1080.0		(105.78210806023029, 97.96722763507529, 80.3436669619132)	#696150	105.78210806023029	97.96722763507529	80.3436669619132	41.56754874651811	61.322302977526185	105.78210806023029	68.66962808434398	5.114717471792596	13.599897276849982	98.27180690876882	99.16288857395926	80.51990256864482	3.6225752332809527	1.0042070103170686	1.4370508534785829	0.8066932777911574	14.529884402744985	69.38947221670176
56	1280.0	1100.0		(105.89459698848539, 98.12577502214349, 80.10008857395925)	#696250	105.89459698848539	98.12577502214349	80.10008857395925	41.929125746858034	62.11459161055583	105.89459698848539	68.71119608328448	5.005266123358664	13.80298139799223	98.32736049601417	99.30901039858281	80.28034543844109	3.3967242347308115	1.0048148900610745	1.406298978218846	0.8187394419655329	14.68247201390016	70.06823620944277
57	1300.0	1120.0		(106.34720992028343, 97.69707705934455, 80.20726306465899)	#6a6150	106.34720992028343	97.69707705934455	80.20726306465899	40.14502575223638	62.678526810254354	106.34720992028343	68.6352001292745	5.471209851653058	13.616068362545697	98.43767936226749	99.0419743489814	80.38216120460584	3.772989880536513	1.0037035447414404	1.5372123348433668	0.8076524840160105	14.674176463922715	68.10874729348582
58	1320.0	1140.0		(105.8104517271922, 97.87599645704162, 80.73959255978743)	#696150	105.8104517271922	97.87599645704162	80.73959255978743	41.01112877583465	60.42001506780511	105.8104517271922	68.65115497187129	5.27565570946148	13.354083339227474	98.33659875996456	99.09799703277237	80.91095659875997	3.911771850395704	1.0039368642632023	1.4822686847810715	0.7921125462583541	14.35841512827256	68.4430377525475
59	1340.0	1160.0		(106.2843224092117, 97.74756421612047, 80.81310894596989)	#6a6150	106.2843224092117	97.74756421612047	80.81310894596989	39.890809194283136	61.11117129880412	106.2843224092117	68.64554638955832	5.559480930881988	13.305368698646003	98.54368467670506	99.0783010540301	80.98245349867139	4.0862849680957	1.0038548457954495	1.5620133195395853	0.7892229822942219	14.420147864281741	67.32300254934947
60	1360.0	1180.0		(106.00088573959256, 98.04428697962798, 80.66873339238263)	#6a6250	106.00088573959256	98.04428697962798	80.66873339238263	41.15454545454544	60.940045957802404	106.00088573959256	68.69943824363219	5.232221785281932	13.474742325284161	98.46790965456155	99.2676641275465	80.84248892825508	3.7883860864262133	1.004642946432801	1.4700653210261099	0.7992695703869637	14.45492392035265	68.77888506258233
61	1380.0	1200.0		(106.09565987599646, 97.87688219663418, 80.84056687333924)	#6a6150	106.09565987599646	97.87688219663418	80.84056687333924	40.474169676989426	60.700397388589266	106.09565987599646	68.66603458004805	5.412441594563333	13.325148447201274	98.49682019486272	99.15026325066431	81.01093002657218	4.000267264317417	1.0041544598328698	1.5207005774542262	0.7903962404351564	14.382423479876742	67.89387323492143
62	1400.0	1220.0		(105.78830823737822, 98.07528786536759, 80.45527015057573)	#696250	105.78830823737822	98.07528786536759	80.45527015057573	41.732107268976605	61.064637669025004	105.78830823737822	68.6952560556959	5.078118669149645	13.582969056117333	98.33066430469442	99.25296029229408	80.63147032772365	3.624438343796201	1.0045817871901892	1.4267679119741103	0.8056891612458628	14.501184006742593	69.50127815173204
63	1420.0	1240.0		(105.97697077059344, 98.14968999114261, 80.38795394154118)	#696250	105.97697077059344	98.14968999114261	80.38795394154118	41.64693665628247	61.57186079165552	105.97697077059344	68.72173400953652	5.091988506532696	13.66471192524461	98.43271036315323	99.34607661647476	80.56557130203718	3.5591151015401237	1.0049689939889932	1.4306648352663245	0.8105378319152056	14.582616327346178	69.56270349856447
64	1440.0	1260.0		(106.23206377325066, 97.87156775907883, 81.8414526129318)	#6a6151	106.23206377325066	97.87156775907883	81.8414526129318	39.43348948687221	58.54735025346849	106.23206377325066	68.67470417824771	5.707372200499162	12.801480219302475	98.76218777679362	99.18072461470327	82.00175376439327	4.600267892028992	1.0042812418110398	1.6035654241079151	0.7593342676393873	14.01613331986476	65.97092373807847
65	1460.0	1280.0		(106.0814880425155, 97.94331266607617, 81.29052258635961)	#6a6151	106.0814880425155	97.94331266607617	81.29052258635961	40.30369073564613	59.592831020489946	106.0814880425155	68.68204053736427	5.4733022944891685	13.109691610144303	98.60046058458812	99.20650640389725	81.45705048715678	4.220178197194234	1.0043885268431652	1.5378002356961646	0.7776161746324638	14.206373644246737	67.33944119155484
66	1480.0	1300.0		(105.93976970770593, 98.38972542072631, 81.0372010628875)	#696251	105.93976970770593	98.38972542072631	81.0372010628875	41.80899875511294	59.941181880507685	105.93976970770593	68.77722103154001	5.085937349941505	13.407887086424285	98.61874224977856	99.54139942426927	81.21072630646589	3.7942304724395663	1.0057804219525912	1.4289646788467645	0.7953039763331624	14.340090475650184	69.22704644413922
67	1500.0	1320.0		(106.08945969884854, 98.13728963684677, 81.18600531443755)	#6a6251	106.08945969884854	98.13728963684677	81.18600531443755	40.840802390098176	59.8587351283657	106.08945969884854	68.72694039578238	5.333786450206435	13.242343388882173	98.6435961027458	99.36439302037202	81.35551815766165	4.0431634476213905	1.0050451308447235	1.4986013231059803	0.7854845648133979	14.276166723790988	68.0612782696915
68	1520.0	1340.0		(105.66253321523472, 98.17360496014172, 81.2621789193977)	#696251	105.66253321523472	98.17360496014172	81.2621789193977	41.584870045012345	58.88643927137383	105.66253321523472	68.7140796395166	5.160318085289106	13.178940247185423	98.46089459698848	99.31915213463242	81.43129317980514	4.0268459255416245	1.004857058447066	1.4498629786654975	0.7817237358044412	14.153209840182742	68.6167807122942
69	1540.0	1360.0		(106.68467670504872, 97.77945084145261, 81.59078830823738)	#6a6151	106.68467670504872	97.77945084145261	81.59078830823738	38.70742296424412	59.97994968741438	106.68467670504872	68.67544367277661	5.883119980385709	12.937745425380086	98.90527900797166	99.18332317980513	81.75267493356954	4.567459505554729	1.0042920559891668	1.6529442018167089	0.7674169923469298	14.212542256597054	65.54750655764883
70	1560.0	1380.0		(106.26395039858282, 98.05403011514615, 81.0354295837024)	#6a6251	106.26395039858282	98.05403011514615	81.0354295837024	40.474669100867175	60.54050111692728	106.26395039858282	68.7160356457943	5.417816763650163	13.30518002607386	98.67317094774137	99.32603198405668	81.20561558901683	4.024241850200763	1.0048856625806704	1.5222108058033812	0.7892117909673646	14.36595120452257	67.84404090804738
71	1580.0	1400.0		(106.34986713906112, 97.95837023914969, 82.07617360496015)	#6a6152	106.34986713906112	97.95837023914969	82.07617360496015	39.257799671592764	58.20215875871373	106.34986713906112	68.70140679092934	5.756817376684431	12.721359601481685	98.89376439326838	99.27458569530559	82.23499557130204	4.695771057374655	1.0046717339630542	1.6174577325353712	0.7545818226397825	13.96330678667149	65.65174472500881
72	1600.0	1420.0		(105.78565101860053, 98.45615589016829, 81.21700620017715)	#696251	105.78565101860053	98.45615589016829	81.21700620017715	42.100367726584466	59.223574921294116	105.78565101860053	68.78534101995558	5.027187383345955	13.324596995082128	98.59977856510187	99.57000448184233	81.38939769707707	3.8481842109489834	1.00589916657839	1.4124580604257895	0.7903635304294495	14.241400846427448	69.32919790544997
73	1620.0	1440.0		(105.94596988485385, 98.4118689105403, 81.89016829052258)	#696251	105.94596988485385	98.4118689105403	81.89016829052258	41.208439191428276	57.899601213914885	105.94596988485385	68.78521289530629	5.277389645948927	12.96298223977721	98.79923826395039	99.56955308237379	82.05538529672276	4.276966091404446	1.0058972929164145	1.4827558583000204	0.7689139425159341	13.996061946988814	67.8481566218538
74	1640.0	1460.0		(106.42692648361381, 97.79450841452613, 82.36935341009743)	#6a6152	106.42692648361381	97.79450841452613	82.36935341009743	38.47060122970438	57.64219015280135	106.42692648361381	68.66829876187033	5.956512594870123	12.508498851020544	98.93936226749335	99.1582180425155	82.52360496014172	4.9753913640651515	1.0041875706465149	1.673564875366227	0.7419557466476587	13.854334549115979	64.53633916373795
75	1660.0	1480.0		(105.85031000885739, 98.34632418069087, 82.06465899025686)	#696252	105.85031000885739	98.34632418069087	82.06465899025686	41.07097639085425	57.3011171080708	105.85031000885739	68.7658158203742	5.320600275516174	12.8364734292018	98.76694419840567	99.50123045172718	82.2274756421612	4.40786210014041	1.0056136350727676	1.4948964843348729	0.7614099294344342	13.89546103554778	67.48644250807433
76	1680.0	1500.0		(106.37112488928256, 97.81310894596989, 82.17094774136405)	#6a6152	106.37112488928256	97.81310894596989	82.17094774136405	38.78193397262279	58.01428892608228	106.37112488928256	68.66918871672907	5.876112641320486	12.615912517375616	98.87810451727192	99.16134485385297	82.3273693534101	4.8428268693806755	1.0042005851178748	1.6509753926615935	0.7483271096681012	13.917253623454634	65.02531217034159
77	1700.0	1520.0		(106.46767050487156, 98.00177147918512, 82.36581045172719)	#6a6252	106.46767050487156	98.00177147918512	82.36581045172719	38.92469957002685	57.72620255902565	106.46767050487156	68.71823591679048	5.845588518177736	12.595370986254872	99.02286979627989	99.333771364039	82.52217006200176	4.84951288276124	1.0049178387788034	1.6423992166644077	0.7471086655333173	13.885758006145808	65.10369789279089
78	1720.0	1540.0		(106.42604074402126, 97.92382639503985, 82.21789193976971)	#6a6152	106.42604074402126	97.92382639503985	82.21789193976971	38.927225494859286	58.00345387208189	106.42604074402126	68.6976876536306	5.841535126979269	12.639360263370914	98.94872453498672	99.26150918511958	82.3749512843224	4.807567048784405	1.0046173462540782	1.6412603601560352	0.7497179392228185	13.923970716250892	65.19502901251377
79	1740.0	1560.0		(106.74136403897255, 97.8830823737821, 82.8237378210806)	#6a6152	106.74136403897255	97.8830823737821	82.8237378210806	37.77802466392621	57.13806208561876	106.74136403897255	68.70597571908338	6.134204548251643	12.330902890463236	99.21177147918512	99.29065164747563	82.97433126660762	5.218985083617244	1.0047385487953158	1.7234898955988096	0.7314214415254934	13.772422863600497	63.551217965788524
80	1760.0	1580.0		(106.2754650132861, 98.04960141718335, 82.022143489814)	#6a6252	106.2754650132861	98.04960141718335	82.022143489814	39.65013512526478	58.194024253031614	106.2754650132861	68.7185740067979	5.659092650826036	12.779376373601048	98.87478299379983	99.33496062001772	82.18241806908769	4.600525314147317	1.0049227829202678	1.5900006146250933	0.758023153049498	13.97632963723974	66.11479497851502
81	1780.0	1600.0		(106.27635075287866, 98.45615589016829, 82.1319751992914)	#6a6252	106.27635075287866	98.45615589016829	82.1319751992914	40.56641843061007	57.93213374893739	106.27635075287866	68.8127410807711	5.43867009264326	12.880780484729936	99.023215234721	99.66656973427811	82.29521700620018	4.420733611096078	1.006299858032846	1.5280698379772342	0.7640380525096069	13.981903957344715	67.109001621719
82	1800.0	1620.0		(105.92382639503985, 98.38972542072631, 83.40832595217006)	#696253	105.92382639503985	98.38972542072631	83.40832595217006	39.92289535798585	54.20359902331337	105.92382639503985	68.78357508661395	5.641726154177129	12.151823233071246	99.0851550044287	99.5637829937998	83.55813994685562	5.1627652610575865	1.0058733420226018	1.5851212563870523	0.7207991292486816	13.397607319463292	65.09597506698316
83	1820.0	1640.0		(106.14880425155005, 98.39769707705935, 82.93002657218777)	#6a6252	106.14880425155005	98.39769707705935	82.93002657218777	39.970244907301456	55.778191285192186	106.14880425155005	68.79526985321623	5.612601966332953	12.425596066441313	99.10220549158548	99.60498917626218	83.08470327723649	4.903149444070732	1.0060443632867857	1.5769384116396814	0.7370382742823289	13.634395418897252	65.69145829754825
84	1840.0	1660.0		(105.56510186005315, 97.50044286979627, 82.91054030115146)	#696152	105.56510186005315	97.50044286979627	82.91054030115146	38.64096649333384	54.72370220585152	105.56510186005315	68.55838732362177	5.923213762230651	12.032348720419716	98.53414526129318	98.77255490699734	83.0564393268379	5.37723310597465	1.0025802539931077	1.6642091062297504	0.7137123634988092	13.411259336947612	63.790170741950696
85	1860.0	1680.0		(106.05225863596102, 97.09388839681134, 82.39238263950399)	#6a6152	106.05225863596102	97.09388839681134	82.39238263950399	37.28212039532794	56.88957931397357	106.05225863596102	68.48710590013748	6.241792592862727	12.18758366748014	98.54318866253321	98.52297417183348	82.53939769707706	5.387758661041439	1.001537852757435	1.7537182497914143	0.7229202998326427	13.692960615737734	62.88103656647687
86	1880.0	1700.0		(105.55801594331267, 97.44729849424269, 82.79362267493357)	#696152	105.55801594331267	97.44729849424269	82.79362267493357	38.62262168787205	54.992699811202	105.55801594331267	68.5453523648934	5.925096657306394	12.072324665938217	98.49081488042515	98.72688358724535	82.94015943312667	5.341799740810911	1.0023896341033633	1.6647381317312624	0.7160835818886726	13.447966137607711	63.85819674226751
87	1900.0	1720.0		(105.5792736935341, 97.68379096545615, 82.46058458813108)	#696152	105.5792736935341	97.68379096545615	82.46058458813108	39.50883107926899	55.83733923942317	105.5792736935341	68.60022294055088	5.710044181749807	12.343047917064665	98.50793622674934	98.91923186005315	82.61281665190434	5.006603733074328	1.003192047313869	1.6043161543208537	0.7321418375048545	13.59983222104189	65.17416452019121
88	1920.0	1740.0		(105.62710363153234, 97.82462356067316, 82.8963684676705)	#696152	105.62710363153234	97.82462356067316	82.8963684676705	39.40459026614191	54.875474830821894	105.62710363153234	68.63655790061064	5.746643417394504	12.172917160106355	98.66218777679363	99.0467411071745	83.04565101860052	5.177598991542514	1.003723400440855	1.6145992174831756	0.7220503393714526	13.461196928709398	64.7287382854413
89	1940.0	1760.0		(105.13463241806909, 97.52170062001771, 82.58104517271921)	#696152	105.13463241806909	97.52170062001771	82.58104517271921	39.747084004241444	54.702856854006434	105.13463241806909	68.54057317353656	5.661070818463509	12.176859340280233	98.26390611160319	98.71014199291407	82.7304517271922	5.134577371010994	1.0023197444360086	1.5905564082749737	0.7222841742439793	13.428463285299218	65.06609423649017
90	1960.0	1780.0		(105.3941541186891, 97.63418954827281, 82.36049601417183)	#696152	105.3941541186891	97.63418954827281	82.36049601417183	39.78619496250724	55.72968316665266	105.3941541186891	68.57908718427204	5.643040417287526	12.360277818605159	98.3818334809566	98.8451111160319	82.51323294951284	4.961677333304718	1.0028829634406098	1.5854905168466782	0.7331638485882308	13.587507972554912	65.46110196891668
91	1980.0	1800.0		(105.55270150575731, 97.87865367581931, 82.27015057573074)	#696152	105.55270150575731	97.87865367581931	82.27015057573074	40.22369322072585	56.247262291367726	105.55270150575731	68.64341349525677	5.535533219248934	12.518108017369322	98.51723649247123	99.07081153232949	82.42623560673162	4.776624157648492	1.0038236548968	1.5552848776205679	0.7425257252100653	13.687408679364205	66.14488673074439
92	2000.0	1820.0		(105.3126660761736, 97.36846767050487, 83.68910540301151)	#696153	105.3126660761736	97.36846767050487	83.68910540301151	37.95682628107976	52.35845010008578	105.3126660761736	68.51738516405857	6.088803887178695	11.549866419561772	98.52525243578388	98.62894084145262	83.82589902568644	5.882376584122566	1.0019806489388772	1.7107339498201457	0.6850933805144418	13.056528906498965	62.20291081741937
93	2020.0	1840.0		(105.87068201948627, 97.95837023914969, 83.34189548272808)	#696153	105.87068201948627	97.95837023914969	83.34189548272808	38.92746215844309	54.26280871427615	105.87068201948627	68.68111082837429	5.867227983704315	12.012640346921355	98.9121080602303	99.2032389282551	83.48806023029229	5.37606417307804	1.0043749310175965	1.6484791248069963	0.7125433390500445	13.368915151097557	63.968136951907724
94	2040.0	1860.0		(105.44198405668733, 97.52967227635075, 83.51638618246236)	#696153	105.44198405668733	97.52967227635075	83.51638618246236	38.34774177910641	53.02467995027049	105.44198405668733	68.56078372924362	6.000453809739903	11.715121006218432	98.604047829938	98.78095286093888	83.65651904340123	5.6964431662600665	1.0026152984136494	1.6859107694805644	0.6948956430952781	13.162427819865243	62.878595950985556
95	2060.0	1880.0		(105.68821966341895, 97.81842338352524, 83.46855624446412)	#696153	105.68821966341895	97.81842338352524	83.46855624446412	38.74910308538628	53.61065017348015	105.68821966341895	68.63993622888349	5.910351154176152	11.875349799050516	98.80465013286093	99.05860214348981	83.61205491585473	5.516299850131022	1.0037728042461382	1.6605951779952748	0.7043997950351796	13.264847666501131	63.54051039123621
96	2080.0	1900.0		(105.65810451727192, 98.05314437555359, 82.66430469441984)	#696252	105.65810451727192	98.05314437555359	82.66430469441984	40.155624036979965	55.494265978136944	105.65810451727192	68.69026394314682	5.5647462573304445	12.387738978625972	98.70180690876882	99.23541080602303	82.81819309123118	4.90998396212482	1.0045087838179863	1.5634926860751421	0.7347927383318943	13.5802237798588	65.80971456236294
97	2100.0	1920.0		(105.65721877767936, 97.37378210806023, 83.44995571302037)	#696153	105.65721877767936	97.37378210806023	83.44995571302037	37.619655392469674	53.59645225380804	105.65721877767936	68.53530555467081	6.165188542960609	11.707170879793027	98.64790079716563	98.69169162090347	83.58919397697078	5.775319395610811	1.0022427121301665	1.732195278894417	0.694424072360999	13.231303782278095	62.22797213968247
98	2120.0	1940.0		(106.00620017714792, 97.58015943312667, 83.9007971656333)	#6a6153	106.00620017714792	97.58015943312667	83.9007971656333	37.1294626758024	53.17498182668927	106.00620017714792	68.60212507274727	6.283831858594269	11.583121698904186	98.97304694419842	98.92590424269265	84.03759078830825	5.941820102641686	1.0032198636067402	1.765529764900958	0.6870659549942695	13.177831806435734	61.520213430992825
99	2140.0	1960.0		(105.65367581930913, 97.78742249778566, 84.35961027457927)	#696154	105.65367581930913	97.78742249778566	84.35961027457927	37.83536458549978	51.394205377128365	105.65367581930913	68.63371928896761	6.126756568068936	11.394995629030236	98.95632418069088	99.03677570416298	84.49388839681133	6.042287825775027	1.0036818893129953	1.7213972822067156	0.6759070445366946	12.937660972138435	61.734377756014126
100	2160.0	1980.0		(105.58015943312667, 97.88662533215235, 83.75907883082374)	#696153	105.58015943312667	97.88662533215235	83.75907883082374	38.84559181685338	52.702852348993304	105.58015943312667	68.65114848264926	5.894911105239986	11.740780801219541	98.83094774136404	99.09797424269266	83.90035429583703	5.632269448743421	1.0039367693664853	1.6562570819765141	0.6964176828368671	13.137576289444226	63.33929870217204
101	2180.0	2000.0		(105.44641275465013, 97.5792736935341, 84.92648361381754)	#696154	105.44641275465013	97.5792736935341	84.92648361381754	36.99658997712266	49.62313837159488	105.44641275465013	68.57677994715858	6.306313335796232	11.000744346530178	98.90361381753763	98.83702213463242	85.05301151461471	6.47315842639412	1.002849222997441	1.7718462479088097	0.6525215841262905	12.680140538139042	60.17597327694435
102	2200.0	2020.0		(105.47652790079717, 97.98139946855625, 83.62621789193977)	#696153	105.47652790079717	97.98139946855625	83.62621789193977	39.41870363614253	52.825298321338884	105.47652790079717	68.66744451950699	5.764670290725804	11.83854255490564	98.78297608503101	99.15521676705049	83.76976970770593	5.490801905648891	1.0041750784255183	1.6196641177145499	0.7022165317486081	13.167479386165315	64.03665604345375
103	2220.0	2040.0		(105.93888396811337, 97.58281665190434, 84.26837909654562)	#696154	105.93888396811337	97.58281665190434	84.26837909654562	36.86421973350772	52.16194975126458	105.93888396811337	68.60045829021252	6.342675086301264	11.386685925069951	99.01440212577504	98.92005741364038	84.4015234720992	6.143278563811201	1.003195489006895	1.7820625863254296	0.6754141450545341	13.034037885727235	60.881075483682366
104	2240.0	2060.0		(106.0354295837024, 97.64747564216121, 83.92294065544729)	#6a6153	106.0354295837024	97.64747564216121	83.92294065544729	37.24013619066695	53.17736438511788	106.0354295837024	68.61925305481573	6.25949487302363	11.600618909729654	99.01266607617362	98.98600004428697	84.06018600531442	5.915802616981929	1.0034703388189345	1.7586919510670054	0.6881038218300012	13.181640078312954	61.64946237404545
105	2260.0	2080.0		(105.49158547387069, 97.8325952170062, 84.23826395039858)	#696154	105.49158547387069	97.8325952170062	84.23826395039858	38.37799541571161	51.374685138539064	105.49158547387069	68.6356344128482	6.006403381285496	11.461843532859216	98.86663418954828	99.04349898139947	84.37420726306466	5.931327028477395	1.003709895592921	1.6875823841718114	0.6798722035048481	12.940275837495292	62.34390308011357
106	2280.0	2100.0		(105.88219663418955, 97.62621789193977, 84.04162976085031)	#696154	105.88219663418955	97.62621789193977	84.04162976085031	37.319328412685536	52.59944286897383	105.88219663418955	68.6069624271421	6.240095797871215	11.516996516461786	98.95472984942427	98.94287427812223	84.17747564216121	5.981057332342637	1.0032906038354292	1.7532415116911813	0.6831436650619919	13.098855076944814	61.55044572976152
107	2300.0	2120.0		(105.83525243578389, 97.92382639503985, 85.35252435783879)	#696155	105.83525243578389	97.92382639503985	85.35252435783879	36.825081081081066	49.351190077664725	105.83525243578389	68.67742294644448	6.350045794227266	10.949958716394592	99.28616474756423	99.19027852081487	85.47823737821079	6.541476031460889	1.0043210003791112	1.7841334890046523	0.6495091770760915	12.657988682232627	59.88990930776396
108	2320.0	2140.0		(105.88396811337466, 97.95039858281665, 84.55093002657219)	#696154	105.88396811337466	97.95039858281665	84.55093002657219	37.68652688395266	51.376283011134056	105.88396811337466	68.68359394340102	6.163537943096098	11.379677875965942	99.1579539415412	99.21196603188662	84.68492471213463	6.074100494255355	1.0044112434542125	1.7317315199561907	0.674998454701324	12.941648601964667	61.558839656474454
109	2340.0	2160.0		(105.62267493356953, 97.9362267493357, 84.74844995571301)	#696154	105.62267493356953	97.9362267493357	84.74844995571301	37.9063945347308	50.39568797799545	105.62267493356953	68.66775608787881	6.115821845192881	11.248904486386646	99.06503100088574	99.15631141718335	84.88032772364924	6.171651593973514	1.0041796347213934	1.7183250200674582	0.6672414832963152	12.803949741622235	61.46789035560252
110	2360.0	2180.0		(105.56510186005315, 97.78122232063774, 84.44375553587246)	#696154	105.56510186005315	97.78122232063774	84.44375553587246	37.88811540719618	51.02011192871466	105.56510186005315	68.6280737765044	6.115484708318686	11.341099241716623	98.92782993799824	99.01695821080602	84.5771302037201	6.086094081739792	1.0035993307882072	1.7182302967840173	0.672710119408655	12.884862639087197	61.665029130319674
111	2380.0	2200.0		(105.86536758193091, 97.60938883968113, 84.42338352524358)	#696154	105.86536758193091	97.60938883968113	84.42338352524358	36.89771976206212	51.647730124997906	105.86536758193091	68.6033730631794	6.334127117115562	11.310120630837694	99.01761736049602	98.93028216120459	84.55524357838796	6.207854205962081	1.0032381138984008	1.7796609157577852	0.6708725880918649	12.963024146389573	60.74940139058716
112	2400.0	2220.0		(106.04694419840567, 97.77767936226749, 85.52524357838796)	#6a6155	106.04694419840567	97.77767936226749	85.52524357838796	35.82286676162112	49.346388032774556	106.04694419840567	68.65481391751986	6.563364202262056	10.82175711869018	99.3791319751993	99.11084776793624	85.64776793622676	6.748758254981472	1.00399037174494	1.844068256080193	0.6419047544128204	12.656546795530627	58.76331033301996
113	2420.0	2240.0		(105.62356067316209, 98.13286093888397, 84.30115146147033)	#696254	105.62356067316209	98.13286093888397	84.30115146147033	38.92161342582976	51.47728702127481	105.62356067316209	68.71189230132877	5.890530565266561	11.558664031557363	99.03696191319752	99.31145899911425	84.43946855624446	5.799632558788737	1.0048250713750018	1.6550263084797912	0.6856152208131577	12.973090014902292	62.99568284143523
114	2440.0	2260.0		(105.77413640389726, 97.83968113374668, 84.29849424269266)	#696154	105.77413640389726	97.83968113374668	84.29849424269266	37.83221974758722	51.773419640090765	105.77413640389726	68.6516964943227	6.127971503317564	11.457831534506502	99.01932683790966	99.09989886625333	84.43390611160319	5.986832024830233	1.003944783348497	1.7217386351251496	0.6796342272881342	12.993611438649523	61.86087194075602
115	2460.0	2280.0		(105.92648361381754, 97.85119574844995, 84.86093888396812)	#696154	105.92648361381754	97.85119574844995	84.86093888396812	36.99953748475801	50.71171743693086	105.92648361381754	68.66373741456901	6.314100785439036	11.183528526507924	99.21003542958371	99.1421930115146	84.99084145261294	6.314899535461355	1.004120866674697	1.7740342399567246	0.6633636343471851	12.842864907484559	60.55139119095615
116	2480.0	2300.0		(105.9406554472985, 98.1036315323295, 85.533215234721)	#696255	105.9406554472985	98.1036315323295	85.533215234721	36.95833333333334	49.120870852040426	105.9406554472985	68.7248180302757	6.324602809450353	10.936589204006864	99.42968999114261	99.35692612931798	85.65891939769708	6.545072238800833	1.005014093916467	1.776984929345131	0.6487161493383831	12.633668672025035	59.95931003812006
117	2500.0	2320.0		(105.86625332152347, 97.85828166519043, 85.27280779450841)	#696155	105.86625332152347	97.85828166519043	85.27280779450841	36.6683870967742	49.60342360884517	105.86625332152347	68.6635882015275	6.383406400589376	10.968025028665561	99.26509300265722	99.14166882196635	85.39866253321523	6.538889137855384	1.0041186846214882	1.793506614325772	0.6505808008072702	12.690368406965954	59.80053303799539
118	2520.0	2340.0		(106.10008857395925, 98.11160318866253, 85.11780336581045)	#6a6255	106.10008857395925	98.11160318866253	85.11780336581045	37.15648613280425	50.42863582859577	106.10008857395925	68.73342270640369	6.284413712653203	11.168004861397618	99.4272010628875	99.38720135518157	85.24774136403897	6.319480952829565	1.0051399264909293	1.7656932448735279	0.6624428306060803	12.814764465099795	60.63285116467622
119	2540.0	2360.0		(105.75553587245349, 98.04162976085031, 85.37998228520814)	#696255	105.75553587245349	98.04162976085031	85.37998228520814	37.28482003129893	49.129968676192235	105.75553587245349	68.70071873869972	6.25331000547702	10.97518964051758	99.28911426040743	99.27216641275464	85.50659875996456	6.4789726488437775	1.004661672063904	1.756954226698939	0.6510057778568282	12.631653639564513	60.326901019876416
120	2560.0	2380.0		(105.91319751992914, 97.82108060230293, 85.44464127546502)	#696155	105.91319751992914	97.82108060230293	85.44464127546502	36.279371673374015	49.28075031778952	105.91319751992914	68.65786970660598	6.465199203378569	10.868777810170105	99.3109300265722	99.12158098317096	85.56840566873339	6.663461285918526	1.0040350588199678	1.8164874373536022	0.6446938398714669	12.646309019876627	59.254065343085806
121	2580.0	2400.0		(106.28166519043401, 97.38706820194862, 85.63153232949513)	#6a6155	106.28166519043401	97.38706820194862	85.63153232949513	34.156300935060464	49.545553036869116	106.28166519043401	68.57654078712052	6.919662424319184	10.633537100100664	99.39431355181577	98.8361836846767	85.74908768821966	7.0770678356014285	1.0028457255824483	1.9441751861156944	0.6307402712809995	12.686758424662782	56.94635748326874
122	2600.0	2420.0		(106.12666076173605, 97.80602302922941, 85.8919397697077)	#6a6155	106.12666076173605	97.80602302922941	85.8919397697077	35.32764281024295	48.61977014947796	106.12666076173605	68.66649464863751	6.663943842327158	10.651087938891246	99.50031886625332	99.1518795837024	86.01108060230293	6.946689492027678	1.0041611877578005	1.872327501756077	0.631781319120093	12.563989088489556	57.96749312233171
123	2620.0	2440.0		(106.14880425155005, 97.90434012400354, 85.87422497785651)	#6a6155	106.14880425155005	97.90434012400354	85.87422497785651	35.6015727391874	48.70537874868577	106.14880425155005	68.69028442843408	6.608435331024731	10.700787357017694	99.53810451727193	99.2354828166519	85.99452612931798	6.878548350075669	1.0045090833895676	1.8567316151831827	0.6347292962773163	12.576894194690741	58.30195985704846
124	2640.0	2460.0		(105.8697962798937, 98.26395039858282, 85.33215234720993)	#696255	105.8697962798937	98.26395039858282	85.33215234720993	37.77979039979301	49.46735883942537	105.8697962798937	68.75765418351233	6.151635267893085	11.09711900451904	99.40445527015056	99.47249193091231	85.46147032772365	6.329234268598076	1.0054942813907832	1.7283872981778619	0.6582381558890328	12.688130936810342	60.99841324650233
125	2660.0	2480.0		(105.73693534100974, 98.20726306465899, 85.01948627103631)	#696255	105.73693534100974	98.20726306465899	85.01948627103631	38.19324497648568	49.96314197877313	105.73693534100974	68.73694696497162	6.05991562381586	11.224946750270304	99.25924712134632	99.39960310008857	85.15136403897253	6.174160539312812	1.0051914643433806	1.7026173913298628	0.6658204031011695	12.756253639457448	61.63710178457695
126	2680.0	2500.0		(105.89282550930027, 98.35872453498672, 85.74844995571301)	#696255	105.89282550930027	98.35872453498672	85.74844995571301	37.55968869542279	48.50957316002109	105.89282550930027	68.78192990817301	6.201307143588242	10.921754274194484	99.52837909654562	99.5579871656333	85.87455270150575	6.510729618424924	1.0058492833554777	1.7423433009786558	0.6478361987098941	12.559495480114002	60.41234725718381
127	2700.0	2520.0		(105.8414526129318, 97.97962798937112, 85.6563330380868)	#696155	105.8414526129318	97.97962798937112	85.6563330380868	36.6308306639168	48.63128164358343	105.8414526129318	68.69155193441703	6.39022240092374	10.815817181894282	99.367263064659	99.2399384676705	85.77956598759964	6.6804617329487845	1.0045276190716326	1.7954216642091385	0.641552420348363	12.562517408761156	59.42447311342421
128	2720.0	2540.0		(105.46147032772365, 97.95925597874225, 85.87688219663418)	#696155	105.46147032772365	97.95925597874225	85.87688219663418	37.01596490434626	47.35445047284699	105.46147032772365	68.66837537571034	6.3051242291374265	10.661345284771562	99.21886625332152	99.15848721877768	85.99770593445527	6.784612947840993	1.0041886910276405	1.771512151891124	0.6323897451839953	12.38623731510004	59.39991159274364
129	2740.0	2560.0		(105.8919397697077, 97.90876882196635, 85.73162090345438)	#696155	105.8919397697077	97.90876882196635	85.73162090345438	36.24093844734416	48.54837225642398	105.8919397697077	68.67794340228598	6.471094951261469	10.753577403750025	99.38509300265723	99.19210750221434	85.8533923826395	6.770589333478165	1.0043286113917111	1.8181439295398745	0.637860597563374	12.55047795291816	58.96206667080155
130	2760.0	2580.0		(105.83525243578389, 98.60496014171834, 86.08680248007086)	#696256	105.83525243578389	98.60496014171834	86.08680248007086	38.03283100107642	47.58201660417784	105.83525243578389	68.8368072560479	6.108835011465086	10.83944840569455	99.64417183348095	99.75143695305582	86.21198405668733	6.552900212089336	1.006651795601152	1.7163619721714574	0.6429541330964516	12.442327231551811	60.59550780865756
131	2780.0	2600.0		(106.16563330380868, 98.24712134632418, 85.65721877767936)	#6a6255	106.16563330380868	98.24712134632418	85.65721877767936	36.833376522415136	49.259308699243284	106.16563330380868	68.76962063391674	6.354947230532204	10.948552312480842	99.60921169176261	99.51462974313552	85.78311780336581	6.549648766762848	1.0056692756891354	1.7855106155544818	0.6494257546384078	12.659231889888838	59.86752551784452
132	2800.0	2620.0		(105.99822852081488, 97.92116917626218, 86.57307351638619)	#696156	105.99822852081488	97.92116917626218	86.57307351638619	35.051753226027095	46.73110669162376	105.99822852081488	68.68870649559757	6.703836272571984	10.336055040680847	99.60930912311781	99.2299361116032	86.68655447298495	7.247720996773671	1.0044860081048974	1.8835358336427979	0.6130947867076764	12.319718120697232	57.033061488456156
133	2820.0	2640.0		(105.85739592559787, 97.8104517271922, 86.37466784765279)	#696156	105.85739592559787	97.8104517271922	86.37466784765279	35.218221494817236	46.93196556023194	105.85739592559787	68.65541445859408	6.669345174880381	10.381788547818926	99.4662976085031	99.11295705934454	86.48902568644817	7.190262881111551	1.0039991539034216	1.8738450810942004	0.6158075213722904	12.339436717829726	57.28298181472436
134	2840.0	2660.0		(106.42692648361381, 97.69264836138176, 85.96102745792737)	#6a6155	106.42692648361381	97.69264836138176	85.96102745792737	34.393663983380954	49.036502546689285	106.42692648361381	68.65561072914142	6.867402533238309	10.597055613514872	99.62612046058459	99.11364643046944	86.07834366696193	7.087238852766565	1.004002024113514	1.929492044476954	0.6285763306722213	12.627699918411706	57.05481869183893
135	2860.0	2680.0		(105.88219663418955, 98.24534986713905, 85.47121346324181)	#696255	105.88219663418955	98.24534986713905	85.47121346324181	37.55077243534105	49.15652370316461	105.88219663418955	68.7544052925458	6.200667854662278	11.019143662135832	99.43257750221436	99.46105356953055	85.59895482728078	6.4201270466717055	1.005446770443435	1.7421636838831382	0.6536129603266316	12.643963337918628	60.63276940473495
136	2880.0	2700.0		(105.77856510186005, 98.22586359610274, 86.70770593445528)	#696256	105.77856510186005	98.22586359610274	86.70770593445528	36.23798244391805	45.97405044212217	105.77856510186005	68.74843241543186	6.463497017793307	10.367940017811183	99.62305580159432	99.4400271656333	86.82288751107176	7.120458049443778	1.005359424622045	1.8160091846912467	0.6149860801630578	12.217650097786953	58.060096204545125
137	2900.0	2720.0		(105.9052258635961, 97.8680248007086, 86.20017714791851)	#696156	105.9052258635961	97.8680248007086	86.20017714791851	35.52748685215987	47.446076258499424	105.9052258635961	68.67061012957625	6.611798434613291	10.49800943493735	99.47268379096545	99.16633905225864	86.3168556244464	7.061285171096391	1.004221371494407	1.8576765258080474	0.6227012946463687	12.406614390557497	57.79668195384624
138	2920.0	2740.0		(106.01594331266608, 98.02037201062888, 86.54207263064659)	#6a6256	106.01594331266608	98.02037201062888	86.54207263064659	35.36523242063131	46.84047388296629	106.01594331266608	68.7124254016813	6.642936736599159	10.39244603120071	99.64254207263065	99.31333394154119	86.65685562444641	7.171666191791833	1.0048328672976847	1.8664252638745085	0.6164396820443339	12.33416162525358	57.41295260399317
139	2940.0	2760.0		(106.47032772364925, 97.79096545615589, 87.2400354295837)	#6a6157	106.47032772364925	97.79096545615589	87.2400354295837	32.91971811524112	46.057193960317804	106.47032772364925	68.68439906651348	7.125466119622947	9.98568600164118	99.93366696191319	99.21479581045172	87.34554472984942	7.74918581763336	1.0044230173678954	2.001998590363606	0.5923122511645172	12.2672813754828	54.48956038717375
140	2960.0	2780.0		(106.06465899025686, 98.29317980513729, 86.30292294065545)	#6a6256	106.06465899025686	98.29317980513729	86.30292294065545	36.40446416565819	47.51104411801547	106.06465899025686	68.77711957436405	6.439450664610713	10.62622446674113	99.70315323294952	99.54104204605846	86.42282550930027	6.877310388339509	1.005778938268899	1.8092530280599828	0.6303065141684271	12.425102465554286	58.78430006132295
141	2980.0	2800.0		(106.56333038086802, 97.56864481842338, 87.59078830823738)	#6a6157	106.56333038086802	97.56864481842338	87.59078830823738	31.554621848739483	45.400216108386665	106.56333038086802	68.63873075323833	7.380399374524115	9.728083574304215	99.98046944198406	99.05436970770593	87.69056687333924	8.094139562393526	1.003755175679807	2.0736256261786257	0.577032272040767	12.210892881199287	52.81352198631658
142	3000.0	2820.0		(106.44464127546502, 98.23826395039858, 86.43666961913198)	#6a6256	106.44464127546502	98.23826395039858	86.43666961913198	35.39067687812649	47.931325722274	106.44464127546502	68.78394766779995	6.653426955543162	10.56909784052884	99.89906997342781	99.56509559787422	86.55468556244463	7.021154170338381	1.0058787905542064	1.8693726364654275	0.6269179837692463	12.48895189419111	57.80888676417619
143	3020.0	2840.0		(106.27015057573074, 98.32683790965456, 86.44552701505758)	#6a6256	106.27015057573074	98.32683790965456	86.44552701505758	35.959252971137495	47.57007476308353	106.27015057573074	68.79563263723277	6.533181951401734	10.584202411092193	99.84279893711249	99.6062676173605	86.56434012400355	6.956053532904735	1.0060496685470997	1.8355881338451072	0.6278139284436314	12.438159312739613	58.31471545782356
144	3040.0	2860.0		(105.9911426040744, 98.13994685562444, 86.37821080602303)	#696256	105.9911426040744	98.13994685562444	86.37821080602303	35.98157431242379	47.18599578820696	105.9911426040744	68.73829461672817	6.521659932246071	10.521131057459687	99.63468556244464	99.40434571302038	86.49582816651905	7.004969898009756	1.0052111720566614	1.832350862665857	0.6240727798186975	12.378458991332751	58.206757223069545
145	3060.0	2880.0		(106.11160318866253, 98.46058458813108, 86.54118689105402)	#6a6256	106.11160318866253	98.46058458813108	86.54118689105402	36.54310930074677	47.03025876460769	106.11160318866253	68.81878602233347	6.41214896725717	10.573986817786851	99.82570416297608	99.68788215234721	86.66038086802479	6.915881656997823	1.0063882577062273	1.801582237307669	0.6272079789809031	12.366278809772457	58.767047147015376
146	3080.0	2900.0		(106.25243578387953, 98.36581045172719, 86.59344552701506)	#6a6256	106.25243578387953	98.36581045172719	86.59344552701506	35.9297138995269	47.180495002459146	106.25243578387953	68.80417286153121	6.53733533583567	10.522294154769018	99.87578387953941	99.63636629760849	86.71116917626219	7.014219505583668	1.0061745585945547	1.8367550848406469	0.6241417702501509	12.387712765989205	58.14796800823064
147	3100.0	2920.0		(105.98582816651904, 98.14171833480957, 87.31532329495128)	#696257	105.98582816651904	98.14171833480957	87.31532329495128	34.79197305375018	44.920899563756706	105.98582816651904	68.7412668039654	6.739263703392783	10.043234407211688	99.82005314437556	99.4148058724535	87.42358724534986	7.529560638721576	1.0052546365597157	1.893489661978059	0.5957257998830323	12.094801884366197	56.13739186758552
148	3120.0	2940.0		(106.37821080602303, 97.89991142604075, 87.48538529672277)	#6a6157	106.37821080602303	97.89991142604075	87.48538529672277	33.074542897327696	45.28813248848885	106.37821080602303	68.7056794060745	7.080539190900681	9.895842170807656	99.97137289636848	99.28960965456156	87.58953055801594	7.80947304903826	1.0047342155899515	1.989375746263113	0.5869830627957359	12.168061780884237	54.4160342233728
149	3140.0	2960.0		(106.29052258635961, 98.22586359610274, 87.14880425155005)	#6a6257	106.29052258635961	98.22586359610274	87.14880425155005	34.72120679283695	45.92260962317295	106.29052258635961	68.77549428521029	6.768148016616515	10.187387907515255	99.96213463241807	99.53531715677589	87.25957484499558	7.41352783185258	1.005755170457604	1.9016051106219425	0.6042764276780599	12.230727695154451	56.40131230715223
150	3160.0	2980.0		(106.19840566873339, 98.2976085031001, 87.34012400354295)	#6a6257	106.19840566873339	98.2976085031001	87.34012400354295	34.86261800760888	45.28186458489716	106.19840566873339	68.78798915859609	6.733362058167214	10.110245205469193	99.97750221434897	99.57933451727193	87.44969884853852	7.468841756944852	1.0059378922779645	1.8918315128515226	0.5997006211183196	12.147231072185901	56.33662526749653
151	3180.0	3000.0		(105.99911426040744, 98.06023029229407, 86.86713906111603)	#696256	105.99911426040744	98.06023029229407	86.86713906111603	35.102777777777774	46.025419267503935	105.99911426040744	68.72176681703868	6.68862204792775	10.240615038001444	99.71166519043402	99.34619202834367	86.97906997342783	7.328680277115985	1.0049694737574815	1.879261186092745	0.6074336550809765	12.231429240140603	56.849578461628326
152	3200.0	3020.0		(105.97431355181577, 98.37289636846766, 87.65013286093888)	#696257	105.97431355181577	98.37289636846766	87.65013286093888	35.11020881670531	44.092440135400565	105.97431355181577	68.79502779942808	6.672662050137723	9.962988789018468	99.95303808680248	99.60413619131975	87.75736049601417	7.577395829506686	1.0060408235543348	1.874777003227873	0.5909659403450593	11.991061856460245	56.187999284860624
153	3220.0	3040.0		(106.28697962798937, 98.11603188662534, 86.91585473870683)	#6a6256	106.28697962798937	98.11603188662534	86.91585473870683	34.69135802469137	46.47452457540957	106.28697962798937	68.749273146907	6.778910511411496	10.262648560189437	99.87976085031	99.44298662533215	87.02785651018601	7.34922473003005	1.0053717192632812	1.9046289828917173	0.6087405983521857	12.299413936919255	56.553562203210774
154	3240.0	3060.0		(106.0, 98.06465899025686, 88.05137289636846)	#6a6258	106.0	98.06465899025686	88.05137289636846	33.473154362416096	43.17830105118908	106.0	68.72641230424739	6.965043518819158	9.64103255282389	99.95031886625331	99.36253505757307	88.15150575730733	7.988432493970388	1.0050374081697022	1.956925634394145	0.5718687423152472	11.893752137305313	54.154241375595326
155	3260.0	3080.0		(105.74136403897255, 98.14791851195749, 87.6784765279008)	#696257	105.74136403897255	98.14791851195749	87.6784765279008	34.776639042808796	43.55945619942706	105.74136403897255	68.73150129205533	6.7251552615520405	9.840105509523855	99.77481842338354	99.38044039858282	87.78317094774135	7.707656850416033	1.0051118282208182	1.8895256994522096	0.5836769797372484	11.9186991626831	55.64960346665766
156	3280.0	3100.0		(106.72807794508415, 98.22940655447299, 87.98139946855625)	#6a6257	106.72807794508415	98.22940655447299	87.98139946855625	32.79943302622253	44.79049097065464	106.72807794508415	68.80080047185879	7.132579537270645	9.804187071214265	100.34415411868912	99.62448011514616	88.08387953941542	7.919122744065571	1.0061252416338395	2.0039972037685785	0.5815464369733391	12.12418141495981	53.96398279424688
157	3300.0	3120.0		(106.18334809565988, 98.40566873339239, 87.12577502214349)	#6a6257	106.18334809565988	98.40566873339239	87.12577502214349	35.51310652537648	45.76688549478234	106.18334809565988	68.8114957168516	6.611254572098546	10.260368829812382	99.96075287865368	99.66217937998229	87.23857395925597	7.282805890822001	1.0062816461506316	1.8575237200870471	0.6086053735682841	12.205894295006795	57.204347847214365
158	3320.0	3140.0		(106.60053144375554, 98.34720992028343, 87.13906111603188)	#6a6257	106.60053144375554	98.34720992028343	87.13906111603188	34.554888039322755	46.55394177080566	106.60053144375554	68.81900595237174	6.813243425413617	10.266788172735207	100.14970770593446	99.6886576085031	87.25114260407439	7.3644325583693915	1.0063914739066404	1.914275291537552	0.6089861441489924	12.321819076652497	56.430962336085486
159	3340.0	3160.0		(106.22586359610274, 97.91674047829937, 88.21257750221434)	#6a6158	106.22586359610274	97.91674047829937	88.21257750221434	32.32335152677386	43.241709678226286	106.22586359610274	68.70409857573547	7.181651260386945	9.521034513615522	100.04737821080602	99.28405074402124	88.3096191319752	8.189579509537749	1.0047110979329488	2.017784585373692	0.5647509229959581	11.925863198748985	52.97299913207852
160	3360.0	3180.0		(106.19751992914084, 98.08414526129317, 88.28255093002657)	#6a6258	106.19751992914084	98.08414526129317	88.28255093002657	32.82705428656181	43.01717307355481	106.19751992914084	68.74154308211654	7.084742483670137	9.549043706406968	100.09937998228521	99.41577822852081	88.38056687333925	8.123531627884335	1.0052586767804639	1.9905567196981229	0.5664123199228067	11.890240189617323	53.42709239082865
161	3380.0	3200.0		(106.0044286979628, 98.5837023914969, 87.49689991142604)	#6a6257	106.0044286979628	98.5837023914969	87.49689991142604	35.942569992821255	44.520968590980864	106.0044286979628	68.84464759684558	6.520160120552121	10.12599381283026	100.00249778565102	99.77909561558903	87.60776793622675	7.369699842175082	1.0067664507319853	1.8319294697567208	0.6006347675632615	12.0435974150216	57.22238406006675
162	3400.0	3220.0		(106.4800708591674, 98.5199291408326, 88.10186005314438)	#6a6258	106.4800708591674	98.5199291408326	88.10186005314438	34.01224155380985	44.012402675184646	106.4800708591674	68.85564249700927	6.887068624952086	9.835713006927005	100.33678476527899	99.81789134632417	88.20604074402125	7.786096403871578	1.0069272373290608	1.93501750586123	0.5834164334812416	12.007204695491472	54.999889639133386
163	3420.0	3240.0		(106.16120460584588, 97.98582816651904, 88.68113374667848)	#6a6158	106.16120460584588	97.98582816651904	88.68113374667848	31.938180896883694	41.98725971165397	106.16120460584588	68.7182200732011	7.224256809122364	9.306407223330314	100.13082373782109	99.33371563330381	88.77418069087689	8.40147868077828	1.00491760708622	2.029755205551799	0.5520200626975992	11.781303062505671	52.17899015639493
164	3440.0	3260.0		(106.41275465013285, 98.50044286979627, 87.65279007971657)	#6a6257	106.41275465013285	98.50044286979627	87.65279007971657	34.694050991501406	44.955052438821355	106.41275465013285	68.84642715367511	6.767220943345309	10.049587100747726	100.20794508414525	99.78537413640389	87.76126660761736	7.541415997842362	1.0067924745141628	1.901344636520886	0.5961026170800351	12.115670851899472	56.044346164546525
165	3460.0	3280.0		(106.17891939769707, 98.65899025686448, 87.55447298494242)	#6a6257	106.17891939769707	98.65899025686448	87.55447298494242	35.774004850906	44.72859454769929	106.17891939769707	68.8709018926604	6.556262994037942	10.14134841083778	100.12285208148805	99.87175109831709	87.66551815766164	7.371976699788191	1.0071503868132439	1.842073073082213	0.6015455428980824	12.076072707506913	57.1178049404496
166	3480.0	3300.0		(106.51727192205492, 98.3808680248007, 88.01505757307352)	#6a6258	106.51727192205492	98.3808680248007	88.01505757307352	33.61482119775957	44.293893129770986	106.51727192205492	68.82522264847955	6.965887997289033	9.828314571384	100.29454384410984	99.71057885739592	88.11871567759079	7.8249725200635964	1.006482385274397	1.9571629023395538	0.5829775869151818	12.046549834075087	54.672620786827096
167	3500.0	3320.0		(105.62178919397697, 98.87333923826395, 88.01062887511071)	#696258	105.62178919397697	98.87333923826395	88.01062887511071	37.00849972338181	42.51817655790083	105.62178919397697	68.89366776582956	6.315119313098472	9.946044570355328	100.00753764393268	99.95214181576617	88.11925597874225	7.459460768096529	1.0074833090973778	1.7743204094373177	0.5899608748644366	11.781533624030617	57.58699387767489
168	3520.0	3340.0		(105.93976970770593, 98.8919397697077, 87.66873339238263)	#696257	105.93976970770593	98.8919397697077	87.66873339238263	36.85573007562537	43.97889737973012	105.93976970770593	68.91284435813054	6.348055243408424	10.15390702926311	100.10073516386183	100.01989155004429	87.78096545615588	7.281178909509828	1.007763742659636	1.783574216128118	0.6022904715439261	11.974958594178268	57.98705650874521
169	3540.0	3360.0		(106.3941541186891, 98.1674047829938, 87.95039858281665)	#6a6257	106.3941541186891	98.1674047829938	87.95039858281665	33.23728569370409	44.2050383369825	106.3941541186891	68.76963656141322	7.032739539557187	9.766620481555677	100.15511071744908	99.51468583702392	88.05256864481842	7.906658525942096	1.0056695086087546	1.9759457708758172	0.5793181322493977	12.03521088564691	54.24312709540261
170	3560.0	3380.0		(105.85031000885739, 98.94685562444641, 87.10983170947742)	#696257	105.85031000885739	98.94685562444641	87.10983170947742	37.89772190188109	45.14698129785363	105.85031000885739	68.91930751399798	6.1482744024133895	10.451639911129584	99.962143489814	100.04273238263951	87.2282019486271	6.931388914895508	1.007858258191639	1.7274430163807422	0.6199508339341562	12.125924911498032	59.53343313843452
171	3580.0	3400.0		(106.31798051372897, 98.47652790079717, 87.76882196634189)	#6a6257	106.31798051372897	98.47652790079717	87.76882196634189	34.635660395377705	44.48951538326963	106.31798051372897	68.83651522858202	6.771968574447951	9.973206335141915	100.1772984942427	99.75040685562445	87.87589902568644	7.611856041165384	1.0066475250664682	1.9026785493646898	0.5915720056414008	12.05505715360261	55.82286044412799
172	3600.0	3420.0		(106.64570416297609, 98.65101860053144, 88.39681133746679)	#6a6258	106.64570416297609	98.65101860053144	88.39681133746679	33.71450759598116	43.634834680199	106.64570416297609	68.89499670251047	6.941116060080521	9.752467163980928	100.51757307351639	99.95683588131091	88.49935341009744	7.886760937247066	1.0075027431261976	1.950202882806875	0.5784786122211525	11.970367911807639	54.559429791145675
173	3620.0	3440.0		(105.96722763507529, 98.33835252435784, 88.34012400354295)	#696258	105.96722763507529	98.33835252435784	88.34012400354295	34.03246068036784	42.41793926628051	105.96722763507529	68.78878920326159	6.8531645870134605	9.59984457940628	100.07685562444641	99.58215338352524	88.44010628875111	7.981767609376777	1.0059495919257428	1.9254916958971862	0.5694256311206953	11.795036278259238	54.47760871974056
174	3640.0	3460.0		(106.73959255978743, 98.31620903454385, 88.24534986713905)	#6a6258	106.73959255978743	98.31620903454385	88.24534986713905	32.67241379310346	44.18259217153908	106.73959255978743	68.82217786836299	7.1460507573555265	9.705844530062935	100.42949512843224	99.69984198405669	88.3460584588131	8.01402147738006	1.0064378591917134	2.007782129999038	0.5757131379966829	12.052778080942753	53.637171992541056
175	3660.0	3480.0		(106.86891054030116, 98.39858281665191, 88.06554472984942)	#6a6258	106.86891054030116	98.39858281665191	88.06554472984942	32.97187809129022	44.86672744602381	106.86891054030116	68.84709671788231	7.104129434960804	9.840148413743833	100.48243578387954	99.7877365190434	88.16887511071745	7.8768533286502205	1.0068022660492197	1.9960037527067391	0.5836795246495473	12.13660479018666	54.172467611834676
176	3680.0	3500.0		(106.23826395039858, 98.95305580159433, 87.90876882196635)	#6a6257	106.23826395039858	98.95305580159433	87.90876882196635	36.15250797332561	43.99564793276804	106.23826395039858	68.9425551209539	6.484174661221809	10.081980716106775	100.3139503985828	100.12491831709478	88.01921169176262	7.402395448221853	1.0081982252269863	1.8218188555676404	0.5980240809868236	11.987112087453752	57.2531084415592
177	3700.0	3520.0		(106.4756421612046, 98.41364038972542, 88.40124003542958)	#6a6258	106.4756421612046	98.41364038972542	88.40124003542958	33.23728315201411	43.28663766211079	106.4756421612046	68.83184697577148	7.020280907929443	9.642553716646685	100.36154118689106	99.73394102745792	88.50136403897254	8.01599431727445	1.0065792577359316	1.9724453454246438	0.5719589718666391	11.927413223522334	53.94343304151904
178	3720.0	3540.0		(106.6191319751993, 98.24446412754651, 88.38883968113375)	#6a6258	106.6191319751993	98.24446412754651	88.38883968113375	32.43708094451464	43.601222865592796	106.6191319751993	68.80002975414	7.1764666556763945	9.59488432567035	100.37692648361383	99.62176380868024	88.48739592559787	8.125537200056653	1.0061139708558	2.01632789873062	0.5691314080641929	11.981797815145676	53.20545209641936
179	3740.0	3560.0		(106.40921169176262, 98.55181576616475, 88.07971656333038)	#6a6258	106.40921169176262	98.55181576616475	88.07971656333038	34.27950130472602	43.9249683691816	106.40921169176262	68.85936277738614	6.834800192181245	9.853269247585805	100.30751992914082	99.8310207085917	88.18443755535871	7.748250749796528	1.0069816417541178	1.9203319643161563	0.5844578017382538	11.99172250064439	55.25257494281742
180	3760.0	3580.0		(106.60673162090346, 98.39149689991143, 89.00177147918512)	#6a6259	106.60673162090346	98.39149689991143	89.00177147918512	32.00140873415174	42.110519362905976	106.60673162090346	68.83513382991212	7.2256588516380615	9.343093982231787	100.53901682905226	99.74553420726308	89.09566873339239	8.374641560303596	1.0066273238469912	2.0301491288535076	0.5541961792657839	11.81116213592343	52.28274642354503
181	3780.0	3600.0		(106.70859167404782, 98.78919397697076, 87.7023914968999)	#6a6257	106.70859167404782	98.78919397697076	87.7023914968999	34.999533973343276	45.41884556003785	106.70859167404782	68.92782458583808	6.718936831298706	10.163028850944734	100.45233835252435	100.07283707705933	87.81325952170062	7.423994791274793	1.0079828096634877	1.8877785451759208	0.6028315427065959	12.183237154718665	56.530687624854004
182	3800.0	3620.0		(106.63418954827281, 98.75022143489814, 88.2488928255093)	#6a6258	106.63418954827281	98.75022143489814	88.2488928255093	34.27084838849542	43.96573635684028	106.63418954827281	68.91678521500606	6.841669161339214	9.86491790202395	100.51310008857396	100.03381814880426	88.35390611160318	7.7443843366202945	1.0078213727387764	1.9222618965255924	0.5851487548417423	12.005208958068687	55.2573247148614
183	3820.0	3640.0		(105.47209920283437, 99.13640389725421, 87.9406554472985)	#696357	105.47209920283437	99.13640389725421	87.9406554472985	38.31657656747335	42.38578914660979	105.47209920283437	68.94642993194815	6.080509033535186	10.071413771733084	100.00174490699735	100.1386210894597	88.05261293179807	7.262551477382002	1.0082548894681163	1.7084033955767055	0.5973972907383737	11.764606473161686	58.87896635804524
184	3840.0	3660.0		(105.95659875996456, 98.95482728077945, 88.95925597874225)	#696258	105.95659875996456	98.95482728077945	88.95925597874225	35.284002084418994	40.906583072100304	105.95659875996456	68.9320226374787	6.619480377163645	9.528822219424216	100.38658104517272	100.08767785651018	89.05921169176263	7.962218481876886	1.0080442008928387	1.8598348741741575	0.5652128595677866	11.602412393681204	55.21307182335362
185	3860.0	3680.0		(106.46412754650133, 99.06908768821967, 88.26749335695305)	#6a6358	106.46412754650133	99.06908768821967	88.26749335695305	35.61623831775702	43.58408625767484	106.46412754650133	68.98157577041313	6.586186692808804	9.96549804218574	100.53233835252435	100.2629669441984	88.37550930026572	7.552499277014381	1.0087688531862051	1.8504805515196938	0.591114779532673	11.945250369135826	56.539327931972494
186	3880.0	3700.0		(106.10186005314438, 98.80159433126661, 88.79362267493357)	#6a6258	106.10186005314438	98.80159433126661	88.79362267493357	34.693209149992335	41.59776774161233	106.10186005314438	68.90357442460743	6.73040555446669	9.564635536568854	100.3771302037201	99.98713761736049	88.8937023914969	7.970817296451519	1.0076281815318306	1.8910008421078146	0.5673371669509872	11.695324359546076	54.866864236790896
187	3900.0	3720.0		(107.19043401240036, 98.34100974313552, 88.87333923826395)	#6b6258	107.19043401240036	98.34100974313552	88.87333923826395	31.012572533849113	43.57533590044457	107.19043401240036	68.85240054830925	7.453486293445721	9.43828874042647	100.78369353410098	99.80645101860053	88.96801594331268	8.393525602988406	1.0068798279036355	2.0941604103174654	0.5598427639386935	12.026460504830352	51.70158901399568
188	3920.0	3740.0		(106.8281665190434, 98.72010628875111, 89.28255093002657)	#6a6259	106.8281665190434	98.72010628875111	89.28255093002657	32.273209147357264	41.88157600179092	106.8281665190434	68.92268462428913	7.177507008292117	9.35011373733099	100.80554472984943	100.05466849424269	89.37692648361381	8.35256820074522	1.0079076441854706	2.016620200235559	0.5546125639733291	11.787333615161154	52.488768848537276
189	3940.0	3760.0		(106.41541186891054, 98.53498671390611, 89.30292294065545)	#6a6259	106.41541186891054	98.53498671390611	89.30292294065545	32.36956521739129	41.00613435655842	106.41541186891054	68.85948405016758	7.134257294629021	9.231784180977831	100.54998228520815	99.83144871567758	89.39524357838796	8.436879310506203	1.006983415216137	2.004468592981586	0.547593712600342	11.667196163179906	52.30340515007627
