# Supplementary material for: Parallel and High Throughput Reaction Monitoring with Computer Vision
Source: Angew Chem Int Ed Engl. 2024 Oct 31;64(1):e202413395. doi: 10.1002/anie.202413395 (PMC11701362; doi:10.1002/anie.202413395)
Supplement: Supplementary file 3 — Supporting Information [file ANIE-64-e202413395-s003.zip › Supporting Info - Machine readable data part 2/Table 2 - esterification in HTE/Kineticolor ouputs/Well 4 Vari-PA+DMAP run 2.csv]

frame number	Time (s)	normalised time	Well Coordinates	average color	hexcode	red	green	blue	hue	saturation	value	lightness	a_component	b_component	x	y	z	delta_e	light_ratio	a_ratio	b_ratio	chroma_ab	hue_ab
1	180.0	0.0	(629, 106)	(139.70327723649248, 133.98139946855625, 105.41364038972542)	#8b8569	139.70327723649248	133.98139946855625	105.41364038972542	49.9878593754036	62.58877793628153	139.70327723649248	77.76844829643535	3.184430020464868	16.71937512656474	131.07156775907885	134.69032489813995	105.69931798051371	0.0	1.0	1.0	1.0	17.019932408151025	79.21640604976623
2	200.0	20.0		(139.8015943312666, 134.12046058458813, 105.72276350752878)	#8b8669	139.8015943312666	134.12046058458813	105.72276350752878	49.99766081871344	62.16024861248387	139.8015943312666	77.79945472532914	3.20933622774372	16.632442943584124	131.2246767050487	134.82398330380866	106.00674047829938	0.09559771038857484	1.0003987019102605	1.0078212449696777	0.9948005124400557	16.939244295253836	79.07863487623374
3	220.0	40.0		(140.1567759078831, 134.10008857395925, 106.07883082373782)	#8c866a	140.1567759078831	134.10008857395925	106.07883082373782	49.336175079274305	62.001112255667145	140.1567759078831	77.81106974808026	3.406460692105706	16.491914981645085	131.46361381753763	134.87407456155887	106.35904340124003	0.32070597876633145	1.0005480558321345	1.0697238344739715	0.9863954159053318	16.84004852156522	78.32948758115238
4	240.0	60.0		(141.5730735163862, 135.281665190434, 106.80956598759964)	#8d876a	141.5730735163862	135.281665190434	106.80956598759964	49.14135752140236	62.61568107309994	141.5730735163862	78.09268982453827	3.436115881382984	16.64353520577009	132.6700354295837	136.09239730735163	107.09428697962798	0.41740871423431797	1.0041693197589205	1.0790363924786057	0.9954639500447507	16.994533135570414	78.33497663492314
5	260.0	80.0		(141.77147918511957, 135.32683790965456, 106.82905225863595)	#8d876a	141.77147918511957	135.32683790965456	106.82905225863595	48.9338403041825	62.84986879920031	141.77147918511957	78.10928420540147	3.482854774614408	16.663200406320122	132.7851550044287	136.16441461470325	107.11403011514614	0.4564888278200584	1.004382701679567	1.0937137108467454	0.9966401423606219	17.023293605006096	78.19429756609377
6	280.0	100.0		(141.11337466784767, 135.71744906997344, 106.98759964570417)	#8d876a	141.11337466784767	135.71744906997344	106.98759964570417	50.51287375415283	61.66724203945594	141.11337466784767	78.15592557377198	3.1074801911813443	16.670766675197846	132.61548272807795	136.36696772364925	107.27489813994686	0.3980234895370595	1.0049824483556578	0.9758356036122626	0.9970926873164261	16.957915398936024	79.44107801502987
7	300.0	120.0		(141.8210806023029, 135.33126660761735, 106.44995571302037)	#8d876a	141.8210806023029	135.33126660761735	106.44995571302037	48.991335703911446	63.59870344000598	141.8210806023029	78.11120693946184	3.4230631790053145	16.83673838981088	132.73501328609387	136.1727606554473	106.73876882196635	0.4338241663210227	1.004407425511693	1.074937479237057	1.007019596268264	17.181185091092914	78.50787539370229
8	320.0	140.0		(141.2533215234721, 135.20637732506643, 106.5837023914969)	#8d876a	141.2533215234721	135.20637732506643	106.5837023914969	49.53502631444484	62.58792914249882	141.2533215234721	78.06499127049484	3.3239621741444347	16.697515055222965	132.44484499557132	135.97224600531445	106.8699291408326	0.3284582471084778	1.0038131527702487	1.0438169948100156	0.9986925306013954	17.025150030309295	78.7413524215613
9	340.0	160.0		(141.5659875996457, 134.74756421612045, 106.91674047829937)	#8d866a	141.5659875996457	134.74756421612045	106.91674047829937	48.19294971752857	62.413000225242136	141.5659875996457	77.9925582333984	3.71597400617818	16.425249945023126	132.5224269264836	135.65837894596987	107.19504871567759	0.6475136253473442	1.0028817591436157	1.166919662952969	0.9824081235503659	16.840347341164733	77.2522585173831
10	360.0	180.0		(141.79716563330382, 135.18423383525243, 107.31532329495128)	#8d876b	141.79716563330382	135.18423383525243	107.31532329495128	48.49319291035189	62.01019432940428	141.79716563330382	78.08482590439745	3.655675299745087	16.40388380955169	132.85078830823738	136.0582778565102	107.5940124003543	0.6493856136182392	1.0040682000849	1.1479841843757728	0.9811301968748953	16.806289475504055	77.43668825380405
11	380.0	200.0		(141.58724534986715, 135.51815766164748, 107.41364038972542)	#8d876b	141.58724534986715	135.51815766164748	107.41364038972542	49.344253797107456	61.5469934689588	141.58724534986715	78.13900289670542	3.44301409795178	16.451829193125246	132.8711071744907	136.29345309123119	107.69468556244463	0.5251259500453936	1.0047648449774593	1.0812026252186768	0.9839978509116408	16.80824291466728	78.17981960517571
12	400.0	220.0		(141.74136403897253, 135.48538529672277, 106.98228520814881)	#8d876a	141.74136403897253	135.48538529672277	106.98228520814881	49.20113141197158	62.53336957744364	141.74136403897253	78.13809686524489	3.4254497977585507	16.643459401607362	132.85019486271037	136.28951790079716	107.26731620903455	0.44776533448385675	1.0047531946040704	1.07568694420815	0.9954594161335159	16.992305528383035	78.37014676550345
13	420.0	240.0		(141.55535872453498, 135.59610274579273, 106.40921169176262)	#8d876a	141.55535872453498	135.59610274579273	106.40921169176262	49.82661290322581	63.31280973119087	141.55535872453498	78.14982333099945	3.198816185061626	16.92043622759678	132.67875996457042	136.3404556244464	106.70108060230292	0.431369267645241	1.0049039815364502	1.0045176576355281	1.0120256349002292	17.22015061252316	79.29455131881149
14	440.0	260.0		(141.3436669619132, 134.9362267493357, 107.5243578387954)	#8d866b	141.3436669619132	134.9362267493357	107.5243578387954	48.63233984600076	61.01386791329576	141.3436669619132	78.02035326266827	3.6692446297229564	16.20041931154379	132.5934986713906	135.7787632772365	107.7984765279008	0.7535359681574169	1.0032391666768599	1.152245333118457	0.9689608127640846	16.610747786375896	77.23834618586949
15	460.0	280.0		(141.43666961913198, 135.67847652790078, 106.69884853852967)	#8d876a	141.43666961913198	135.67847652790078	106.69884853852967	50.05431041077026	62.62975789381396	141.43666961913198	78.16109977790289	3.1762128498525333	16.809369551428667	132.70406554472984	136.38945051372895	106.98864481842338	0.40291649792247797	1.0050489818180612	0.9974195788384337	1.0053826428429695	17.106818312709862	79.2998370921972
16	480.0	300.0		(141.55890168290523, 134.71479185119574, 107.348095659876)	#8d866b	141.55890168290523	134.71479185119574	107.348095659876	47.9965824357912	61.626329620823434	141.55890168290523	77.98717832227686	3.8138517559296314	16.222991293097742	132.59506643046944	135.63508598759967	107.62176262178919	0.8309100164322807	1.0028125805597632	1.197656011097672	0.9703108621159943	16.66526062538875	76.7705998652278
17	500.0	320.0		(141.39503985828168, 135.34632418069089, 106.89282550930027)	#8d876a	141.39503985828168	135.34632418069089	106.89282550930027	49.48116961466382	62.2232906317537	141.39503985828168	78.0977383926519	3.3624113677916956	16.6146056559207	132.61949512843225	136.11430470327724	107.17736049601417	0.3886977867722071	1.0042342377073203	1.0558911158929616	0.9937336491435271	16.951428591950794	78.55918255778366
18	520.0	340.0		(141.51461470327723, 135.58104517271923, 106.76262178919397)	#8d876a	141.51461470327723	135.58104517271923	106.76262178919397	49.7555753791258	62.620798648056585	141.51461470327723	78.14621242639072	3.26169494047468	16.75552106310647	132.7248095659876	136.32476913197522	107.05080602302922	0.3872752696384531	1.0048575500505734	1.0242633436794861	1.0021619191069109	17.070036320433612	78.9843442999641
19	540.0	360.0		(141.5952170062002, 135.41009743135518, 107.02922940655448)	#8d876b	141.5952170062002	135.41009743135518	107.02922940655448	49.26380525304291	62.25017358830484	141.5952170062002	78.11817028658034	3.4234741323101447	16.58841017013648	132.76463241806908	136.20298941541188	107.31303808680248	0.4433952837041932	1.0044969650006637	1.0750665300568862	0.9921668749318165	16.937990645507043	78.33915407128333
20	560.0	380.0		(142.19220549158547, 134.56421612046057, 107.78830823737822)	#8e866b	142.19220549158547	134.56421612046057	107.78830823737822	46.6968745172751	61.698134363222955	142.19220549158547	77.98589116839258	4.180617603126102	16.024879249593393	132.9467493356953	135.62951349867137	108.05606731620904	1.2336918681517033	1.0027960294530809	1.312830734624154	0.9584616128465299	16.561229377906002	75.37840855146248
21	580.0	400.0		(141.8060230292294, 135.13286093888397, 107.00974313551816)	#8d876b	141.8060230292294	135.13286093888397	107.00974313551816	48.49331806032836	62.57175247815413	141.8060230292294	78.07481735774229	3.624159330194443	16.523648752167254	132.77808680248006	136.01486169176263	107.29097431355183	0.5705547135868104	1.0039395033335259	1.1380872893747507	0.9882934396222439	16.916426896234142	77.62911176401765
22	600.0	420.0		(141.56953055801594, 135.1789193976971, 107.86448184233835)	#8d876b	141.56953055801594	135.1789193976971	107.86448184233835	48.623761595669215	60.71071500075079	141.56953055801594	78.07588979462878	3.690746401490863	16.143320781051163	132.84743135518158	136.01951338352524	108.13762621789193	0.8262657934900574	1.003953293461913	1.1589974902171292	0.9655457012506223	16.559843442497762	77.12214996737673
23	620.0	440.0		(141.43312666076173, 135.30558015943313, 107.72010628875111)	#8d876b	141.43312666076173	135.30558015943313	107.72010628875111	49.09463506909781	60.783639574643956	141.43312666076173	78.09369029174462	3.5560555823713202	16.237819371657423	132.79098317094773	136.09673847652792	107.99596102745794	0.689770874174458	1.0041821844518426	1.11670080972676	0.9711977420650015	16.622644472269968	77.64733405193081
24	640.0	460.0		(141.99468556244463, 135.16120460584588, 107.63153232949513)	#8d876b	141.99468556244463	135.16120460584588	107.63153232949513	48.06835756263534	61.71078896152501	141.99468556244463	78.08934523166639	3.7931048741470796	16.270502840493183	133.00367581930914	136.07788531443757	107.90682905225864	0.8215511242453729	1.0041263126918496	1.1911409105461694	0.9731525680431465	16.706792249524597	76.87715188775864
25	660.0	480.0		(141.4579273693534, 135.57573073516386, 107.60761736049601)	#8d876b	141.4579273693534	135.57573073516386	107.60761736049601	49.57374990187614	61.02046886153306	141.4579273693534	78.14497689863082	3.4103624155638057	16.3752255795687	132.86438441098318	136.31940202834366	107.88729849424269	0.557905140793658	1.0048416627879757	1.0709490846547025	0.9794161238448897	16.726583171324958	78.23554374984302
26	680.0	500.0		(141.36935341009743, 135.3852967227635, 107.51727192205492)	#8d876b	141.36935341009743	135.3852967227635	107.51727192205492	49.39375703184281	61.06189616931694	141.36935341009743	78.10551582336007	3.456701923932992	16.34839021524941	132.74387953941542	136.14805813108947	107.79595217006201	0.5704176641277339	1.0043342452409476	1.0855009850172113	0.977811077955546	16.709836947767762	78.06122843048259
27	700.0	520.0		(141.77059344552703, 135.13906111603188, 107.26483613817538)	#8d876b	141.77059344552703	135.13906111603188	107.26483613817538	48.46882460148366	62.0648323430735	141.77059344552703	78.0751582687812	3.659230105823752	16.410001746192826	132.8136669619132	136.016340380868	107.54357838795394	0.6443741278759841	1.0039438870012776	1.1491004928064243	0.9814961158518202	16.813034297158218	77.42939917552263
28	720.0	540.0		(141.95039858281666, 135.2338352524358, 107.74047829937999)	#8d876b	141.95039858281666	135.2338352524358	107.74047829937999	48.219972555213225	61.45477405748088	141.95039858281666	78.10140368420124	3.7643172873736974	16.242354076562606	133.02627989371126	136.13021108060232	108.01541186891055	0.8213876153865879	1.0042813685377487	1.1821008039687355	0.9714689666096304	16.67285670149091	76.95153406087496
29	740.0	560.0		(141.33126660761735, 135.2267493356953, 107.9185119574845)	#8d876b	141.33126660761735	135.2267493356953	107.9185119574845	49.03798743472153	60.285686531338705	141.33126660761735	78.07525943645015	3.599891659659682	16.117940586133983	132.75631532329493	136.01677919397696	108.1915943312666	0.7927578165510435	1.0039451878844916	1.1304665627835542	0.9640276902768238	16.515060662905007	77.40980145320215
30	760.0	580.0		(141.70770593445528, 135.57573073516386, 107.54472984942427)	#8d876b	141.70770593445528	135.57573073516386	107.54472984942427	49.23049001814881	61.47554816611247	141.70770593445528	78.15499784498829	3.4798759736426876	16.42058176957071	132.97419840566874	136.36293684676704	107.82503985828167	0.5709521301469936	1.0049705189832192	1.0927782841133655	0.9821289160191586	16.785262656362978	78.03481243942208
31	780.0	600.0		(141.5199291408326, 135.43489813994685, 107.39946855624446)	#8d876b	141.5199291408326	135.43489813994685	107.39946855624446	49.2996209957946	61.48051021430004	141.5199291408326	78.12064866833933	3.4588485414251413	16.426894074049425	132.80947741364037	136.21374945969885	107.67982285208149	0.5337563045958225	1.004528833731663	1.0861750828866428	0.9825064603012225	16.787092724845447	78.10948815618165
32	800.0	620.0		(141.6386182462356, 135.14880425155005, 107.651904340124)	#8d876b	141.6386182462356	135.14880425155005	107.651904340124	48.54291001016393	61.188199612281906	141.6386182462356	78.07254704987437	3.6866748567317975	16.232503857350935	132.82943312666075	136.0050145881311	107.92687333923827	0.7627381989816833	1.0039103101592033	1.1577189114030557	0.9708798166481573	16.64589297629212	77.20422763417892
33	820.0	640.0		(141.87865367581932, 135.02125775022142, 107.20106288751107)	#8d876b	141.87865367581932	135.02125775022142	107.20106288751107	48.135168961201465	62.32639951055371	141.87865367581932	78.05734317901096	3.739793917956369	16.408353512356832	132.81734278122232	135.9390824357839	107.47926483613819	0.6990162775785799	1.0037148083689982	1.174399780784138	0.981397533588816	16.829145062517473	77.16046779796282
34	840.0	660.0		(141.68910540301152, 134.97697077059345, 108.10894596988486)	#8d866c	141.68910540301152	134.97697077059345	108.10894596988486	48.0069634944081	60.43471465989862	141.68910540301152	78.04353244211423	3.8762920697369974	15.979559781548257	132.8923117803366	135.87921013286095	108.37762621789194	1.0496052244290528	1.0035372204499995	1.2172640142273028	0.9557510170436323	16.442991547220977	76.36467658915682
35	860.0	680.0		(141.44021257750222, 135.1824623560673, 108.33126660761737)	#8d876c	141.44021257750222	135.1824623560673	108.33126660761737	48.65971107544138	59.69151960722919	141.44021257750222	78.07242107410589	3.7376153797350486	15.929566672833229	132.87852081488043	136.0044682019486	108.59977856510187	1.011044452465558	1.0039086902764456	1.1737156589138755	0.9527608868302372	16.362177822987718	76.79533195907773
36	880.0	700.0		(141.5287865367582, 135.34100974313552, 108.19486271036315)	#8d876c	141.5287865367582	135.34100974313552	108.19486271036315	48.86219907530424	60.05951710412677	141.5287865367582	78.10538655228261	3.6625153737293026	16.046341236639062	132.94379096545615	136.14749705934454	108.46632418069088	0.8916656381446239	1.004332582984849	1.1501321587197708	0.9597452724859125	16.45901230163787	77.14271223054155
37	900.0	720.0		(141.44995571302036, 135.72187776793623, 108.15943312666076)	#8d876c	141.44995571302036	135.72187776793623	108.15943312666076	49.67620061194629	60.01474667651864	141.44995571302036	78.1733263693715	3.443911192621829	16.17752853583312	133.01614703277238	136.442586935341	108.43505757307351	0.7244683985764419	1.0052061997095898	1.0814843380100663	0.9675916960634072	16.540040925897394	77.98213872873274
38	920.0	740.0		(141.85739592559787, 134.9406554472985, 107.99734278122232)	#8d866b	141.85739592559787	134.9406554472985	107.99734278122232	47.743538767395634	60.866150090223975	141.85739592559787	78.043323300214	3.9273661074115673	16.02904928138871	132.94119574844996	135.87830359610274	108.26677590788307	1.050742627624855	1.0035345311601291	1.2333026890753418	0.9587110259833097	16.50317016233042	76.23285955503849
39	940.0	760.0		(141.47209920283436, 135.48981399468556, 108.12666076173605)	#8d876c	141.47209920283436	135.48981399468556	108.12666076173605	49.235795680930764	60.10433753646961	141.47209920283436	78.13075410474391	3.558008110177091	16.11975306617499	132.94850310008854	136.25762868910542	108.40029229406554	0.7939601395241462	1.00465877635783	1.1173139580117661	0.964136096244588	16.50775153152433	77.55304840668198
40	960.0	780.0		(141.4074402125775, 135.50752878653677, 107.94862710363154)	#8d876b	141.4074402125775	135.50752878653677	107.94862710363154	49.419986763732624	60.3362689399871	141.4074402125775	78.13099734454016	3.493532866769622	16.199359873693187	132.88670504871567	136.25868498671392	108.22421612046058	0.7052674989636689	1.0046619041018134	1.097066930131387	0.9688974468881124	16.571784219226984	77.83005155475873
41	980.0	800.0		(142.03188662533216, 135.4012400354296, 108.11957484499557)	#8e876c	142.03188662533216	135.4012400354296	108.11957484499557	48.2686029200512	60.88519774997819	142.03188662533216	78.13697870298476	3.7828731173695784	16.134036550342934	133.19392382639506	136.28466146147034	108.3923914968999	0.9146420335834912	1.0047388165074949	1.1879278530408242	0.964990403541351	16.57158002213184	76.80448028030932
42	1000.0	820.0		(141.53232949512844, 135.60053144375553, 107.96368467670504)	#8d876b	141.53232949512844	135.60053144375553	107.96368467670504	49.39760943560514	60.48091244758747	141.53232949512844	78.15351680592399	3.4919489350820343	16.231060570672874	132.97974313551816	136.35650206377326	108.24005314437555	0.6937555371620372	1.00495147476803	1.0965695313261348	0.9707934924484108	16.602440622211912	77.85845789317999
43	1020.0	840.0		(141.51018600531444, 135.1452612931798, 108.13286093888397)	#8d876c	141.51018600531444	135.1452612931798	108.13286093888397	48.558235809250846	60.1456201295653	141.51018600531444	78.06782159717424	3.7400639706139938	16.010038433390662	132.86159433126662	135.98452020372008	108.40298494242693	0.9494798597320299	1.0038495470502093	1.1744845848639542	0.9575739710482936	16.44108904978411	76.85108476552244
44	1040.0	860.0		(141.69353410097432, 135.21789193976971, 108.12134632418069)	#8d876c	141.69353410097432	135.21789193976971	108.12134632418069	48.42677360631085	60.418479483909685	141.69353410097432	78.08887614403876	3.7622658693897693	16.0511369374589	132.97164747564216	136.07585005314436	108.39231178033658	0.9397396188317102	1.0041202808416856	1.1814566014047776	0.9600321074174535	16.48616515315289	76.80843965573484
45	1060.0	880.0		(142.52347209920285, 134.9291408325952, 108.63861824623561)	#8e866c	142.52347209920285	134.9291408325952	108.63861824623561	46.55269761606019	60.626068150321004	142.52347209920285	78.06992475363097	4.275078416439704	15.78992266803776	133.39225863596104	135.99364138175375	108.9015234720992	1.4643373417855432	1.003876590877144	1.342494069257525	0.9444086605216357	16.35842148036666	74.85052626913935
46	1080.0	900.0		(141.94242692648362, 135.1452612931798, 108.39769707705935)	#8d876c	141.94242692648362	135.1452612931798	108.39769707705935	47.8422053231939	60.263208801083294	141.94242692648362	78.08610545294621	3.9328936627965327	15.923808286918128	133.1263596102746	136.06382908768822	108.66517271922055	1.1375546093793671	1.0040846533969667	1.2350384959071585	0.9524164728870419	16.40229626977234	76.12661992727834
47	1100.0	920.0		(141.56510186005315, 135.86005314437554, 108.0460584588131)	#8d876c	141.56510186005315	135.86005314437554	108.0460584588131	49.787807520545385	60.377564491606556	141.56510186005315	78.20355359836493	3.392166925028306	16.279480908156295	133.09272807794508	136.57401285208147	108.32419840566872	0.6526700304702273	1.005594882133575	1.0652351922411258	0.9736895538811428	16.629139938261428	78.22965887670316
48	1120.0	940.0		(141.5925597874225, 135.1806908768822, 108.32949512843224)	#8d876c	141.5925597874225	135.1806908768822	108.32949512843224	48.43425467327053	59.904853057088154	141.5925597874225	78.07830070960415	3.7879633027742554	15.940499267111253	132.95226749335697	136.0299711071745	108.59800708591673	1.0329126513123343	1.0039842946587763	1.189526313478631	0.9534147745620014	16.384388388583165	76.632654595344
49	1140.0	960.0		(141.88928255093003, 135.59167404782994, 108.16474756421611)	#8d876c	141.88928255093003	135.59167404782994	108.16474756421611	48.79579776756401	60.60892173815338	141.88928255093003	78.16689015197144	3.6520924838600033	16.164652364047562	133.1921169176262	136.41461359610275	108.43901682905225	0.827756869597914	1.0051234384157612	1.1468590800833065	0.9668215613132695	16.57207788906313	77.2688667108404
50	1160.0	980.0		(141.651904340124, 135.5748449955713, 108.31709477413641)	#8d876c	141.651904340124	135.5748449955713	108.31709477413641	49.06177760063774	60.00891042676252	141.651904340124	78.15444902032377	3.612362303514638	16.075531421509837	133.10105403011514	136.36055230292294	108.58967227635075	0.8640933481154641	1.004963461819594	1.1343826933861463	0.9614911621887158	16.476403487891513	77.33533206865668
51	1180.0	1000.0		(141.9007971656333, 135.20283436669618, 108.05225863596102)	#8d876c	141.9007971656333	135.20283436669618	108.05225863596102	48.127175192987046	60.826841691322414	141.9007971656333	78.09434104186754	3.823932421289866	16.09137857294225	133.05472099202834	136.09956222320636	108.32376439326838	0.953702822449418	1.0041905522428576	1.2008216216764729	0.9624389937501499	16.539495867176143	76.63226546929232
52	1200.0	1020.0		(141.60053144375553, 135.28697962798938, 108.4251550044287)	#8d876c	141.60053144375553	135.28697962798938	108.4251550044287	48.58149779735685	59.7435680909756	141.60053144375553	78.09876221626928	3.7572123060825025	15.932796655763637	133.00825509300267	136.11874769707705	108.69377325066431	1.0275663107951791	1.0042474027329804	1.1798696413287861	0.9529540748474901	16.369809210460907	76.7311369508371
53	1220.0	1040.0		(141.71656333038086, 135.22320637732506, 108.70770593445528)	#8d876c	141.71656333038086	135.22320637732506	108.70770593445528	48.19706442697291	59.39502368779608	141.71656333038086	78.09224702979537	3.8812917537290326	15.796449292581926	133.10185119574845	136.09047598759963	108.97286093888397	1.2009387952957307	1.0041636260006856	1.2188340546929135	0.944799023468502	16.26629140064437	76.19551319612809
54	1240.0	1060.0		(141.3498671390611, 135.68201948627103, 108.91939769707706)	#8d876c	141.3498671390611	135.68201948627103	108.91939769707706	49.513847162287654	58.505677260878265	141.3498671390611	78.16365903148429	3.578494852284675	15.823709510755002	133.10674047829937	136.40057181576617	109.18702391496899	1.0553177304105748	1.0050818904543715	1.1237473674369773	0.9464294802270062	16.223298311027452	77.25704442381333
55	1260.0	1080.0		(141.87068201948628, 135.4712134632418, 108.61558901682905)	#8d876c	141.87068201948628	135.4712134632418	108.61558901682905	48.453855373551725	59.773087680743224	141.87068201948628	78.14471218244822	3.792483914425826	15.926654276077844	133.23582816651904	136.31825212577505	108.88414526129318	1.0675721974064571	1.0048382588858997	1.1909459118439643	0.9525866939113429	16.371965388153228	76.60606089178064
56	1280.0	1100.0		(142.1496899911426, 135.07617360496013, 109.2754650132861)	#8e876d	142.1496899911426	135.07617360496013	109.2754650132861	47.08985585342853	58.97253360085239	142.1496899911426	78.08377351846558	4.204937407931264	15.531163319534723	133.38205491585472	136.05371226749335	109.53347209920284	1.5977210713661611	1.0040546677854274	1.3204678328328976	0.9289320445270641	16.090324193834025	74.85081025187849
57	1300.0	1120.0		(141.93091231178033, 135.8547387068202, 108.90434012400354)	#8d876c	141.93091231178033	135.8547387068202	108.90434012400354	48.96130018505111	59.33715052421368	141.93091231178033	78.21954038520234	3.681091966297567	15.925952612997051	133.44198405668732	136.64355641275466	109.1738441098317	1.039074802900422	1.0058004511938765	1.1559657278196982	0.9525447268476529	16.345837534239966	76.98532719228406
58	1320.0	1140.0		(141.64658990256865, 135.81842338352524, 108.37023914969)	#8d876c	141.64658990256865	135.81842338352524	108.37023914969	49.49133594186696	59.90592112256831	141.64658990256865	78.19988552280269	3.502154318885009	16.12915930570036	133.18458813108947	136.55805981399467	108.64472099202834	0.7971458619981193	1.005547715504401	1.099774306980613	0.964698691404644	16.504995146377517	77.74942143665355
59	1340.0	1160.0		(141.74402125775023, 135.21346324180692, 108.63596102745792)	#8d876c	141.74402125775023	135.21346324180692	108.63596102745792	48.16501244014019	59.561985640102755	141.74402125775023	78.09136693538912	3.8810707821214097	15.826796688877032	133.09793622674934	136.0866572453499	108.90173604960141	1.1774043764188185	1.0041523091437143	1.2187646634341316	0.9466141269676087	16.295711210219867	76.22172769798357
60	1360.0	1180.0		(141.46147032772365, 135.31443755535872, 109.12843224092117)	#8d876d	141.46147032772365	135.31443755535872	109.12843224092117	48.593030900723214	58.28388954980902	141.46147032772365	78.09995423383342	3.8351826453321136	15.623002265836883	133.08928255093002	136.12392070859167	109.39029229406555	1.317349086249488	1.0042627305116651	1.2043545063591155	0.9344250097609286	16.08685257349619	76.20759134769787
61	1380.0	1200.0		(141.85119574844995, 135.46147032772365, 108.68644818423384)	#8d876c	141.85119574844995	135.46147032772365	108.68644818423384	48.44002884384263	59.618888541991865	141.85119574844995	78.1422694782086	3.80465562652621	15.891054589156695	133.23743135518157	136.30764155004428	108.95419840566873	1.100244059765132	1.004806848920893	1.1947681695234114	0.9504574464573166	16.34016586182697	76.53562657683851
62	1400.0	1220.0		(141.6846767050487, 135.35075287865368, 108.82993799822852)	#8d876c	141.6846767050487	135.35075287865368	108.82993799822852	48.432857951635114	59.131012365436774	141.6846767050487	78.11512090445295	3.8322816351073485	15.781134169073653	133.1502125775022	136.18975111603186	109.09514614703276	1.1917171250168315	1.0044577539556423	1.2034435080937675	0.943883012948232	16.23978380992447	76.35053918811357
63	1420.0	1240.0		(142.19486271036314, 135.82462356067316, 108.69707705934455)	#8e876c	142.19486271036314	135.82462356067316	108.69707705934455	48.58986223855736	60.07203901879928	142.19486271036314	78.22414679247393	3.741627228715627	16.025882088449972	133.52053144375554	136.66359896368468	108.96835252435783	0.999531111115563	1.005859683535173	1.1749754915855928	0.9585215934886883	16.456873063603783	76.85833299788223
64	1440.0	1260.0		(141.8768821966342, 135.1789193976971, 109.42604074402126)	#8d876d	141.8768821966342	135.1789193976971	109.42604074402126	47.6157982367552	58.32496769239413	141.8768821966342	78.09225366408214	4.09494340062766	15.478813626037446	133.31034543844112	136.0905047741364	109.68356953055802	1.572538510867975	1.004163711308891	1.2859266412863026	0.9258009649800719	16.01131577116467	75.18178646292365
65	1460.0	1280.0		(142.1718334809566, 134.92471213463241, 109.25863596102745)	#8e866d	142.1718334809566	134.92471213463241	109.25863596102745	46.78866492639738	59.03324985047848	142.1718334809566	78.0562643375843	4.283092782438214	15.491847358350608	133.34258635961027	135.934404809566	109.5152967227635	1.6723403839608477	1.0037009358866447	1.3450108041039512	0.926580523558936	16.07302766616822	74.54526295603321
66	1480.0	1300.0		(142.11071744906997, 135.58193091231178, 108.59610274579273)	#8e876c	142.11071744906997	135.58193091231178	108.59610274579273	48.31175009249961	60.13780594977655	142.11071744906997	78.17514018731283	3.81297484461407	15.987266212144036	133.3838706820195	136.45047091231177	108.86596102745793	1.0471152527990955	1.005229523023621	1.1973806364435184	0.9562119451906139	16.435676381080942	76.58551706721401
67	1500.0	1320.0		(142.11337466784767, 134.95039858281666, 108.651904340124)	#8e866c	142.11337466784767	134.95039858281666	108.651904340124	47.15601672931336	60.0413223140496	142.11337466784767	78.05720365116717	4.1335306056499155	15.762000623722617	133.20055801594333	135.93847746678478	108.91488928255093	1.3786723738354583	1.0037130142243695	1.2980441017970608	0.9427386193805182	16.294991222154025	75.30528134413437
68	1520.0	1340.0		(141.65279007971657, 135.762621789194, 108.93091231178033)	#8d876c	141.65279007971657	135.762621789194	108.93091231178033	49.19957772785102	58.90514988182036	141.65279007971657	78.19108356930187	3.6403887064879736	15.865533534946685	133.28246235606733	136.51978379982285	109.19922940655447	1.056202802878179	1.0054345339546384	1.143183766982747	0.9489310105698018	16.27782492481238	77.07702427631577
69	1540.0	1360.0		(141.67139061116032, 135.69707705934456, 108.01062887511071)	#8d876c	141.67139061116032	135.69707705934456	108.01062887511071	49.35084072310083	60.58735080995581	141.67139061116032	78.1773426030479	3.4994775672695377	16.250797691740825	133.08720106288752	136.460044384411	108.28749335695305	0.6971472750817861	1.0052578431943755	1.098933732184411	0.9719739863914286	16.62332003126065	77.84739751506986
70	1560.0	1380.0		(142.1939769707706, 135.2090345438441, 108.91674047829937)	#8e876c	142.1939769707706	135.2090345438441	108.91674047829937	47.40590896992279	59.676896914729944	142.1939769707706	78.1095740485083	4.084658301068133	15.733752174272976	133.37319751992914	136.16567271922054	109.17966341895482	1.3777628025206594	1.0043864286808535	1.282696832656994	0.9410490556715995	16.255318850084866	75.44665176734298
71	1580.0	1400.0		(142.05048715677592, 135.32063773250664, 108.85296722763508)	#8e876c	142.05048715677592	135.32063773250664	108.85296722763508	47.83671291355388	59.594076383476235	142.05048715677592	78.12445312653715	3.9708865990180087	15.787155347289517	133.32472984942427	136.23026784765278	109.11764393268379	1.270545987313039	1.0045777540622232	1.2469693394104897	0.9442431447217153	16.278888608922685	75.88147350219361
72	1600.0	1420.0		(141.9627989371125, 135.6758193091231, 108.72807794508415)	#8d876c	141.9627989371125	135.6758193091231	108.72807794508415	48.649858749533585	59.697708952057695	141.9627989371125	78.18698691501105	3.7445241205485424	15.948733769767088	133.36689105403013	136.50197160318865	108.99755535872455	1.0405614239412857	1.0053818563664834	1.175885196560831	0.9539072871465627	16.382416480735646	76.78712101260497
73	1620.0	1440.0		(141.8210806023029, 135.27192205491585, 108.89548272807795)	#8d876c	141.8210806023029	135.27192205491585	108.89548272807795	48.065531434105395	59.201547627969695	141.8210806023029	78.10608881576229	3.928111072656393	15.736876925385213	133.20572187776793	136.15054509300265	109.15924712134633	1.277640537475648	1.0043416131699057	1.233536628976686	0.9412359496845983	16.219721081567567	75.9846892249964
74	1640.0	1460.0		(141.762621789194, 135.44375553587244, 109.55358724534987)	#8d876d	141.762621789194	135.44375553587244	109.55358724534987	48.22901770982286	57.937019681349575	141.762621789194	78.13746943431006	3.952918326021182	15.499299212280416	133.36196634189548	136.28679280779448	109.8124889282551	1.4884005215639662	1.0047451266671554	1.2413267996525572	0.9270262252597112	15.995431827993592	75.69237591050813
75	1660.0	1480.0		(141.88485385296724, 135.06997342781222, 109.13374667847653)	#8d876d	141.88485385296724	135.06997342781222	109.13374667847653	47.51514495889222	58.8613379279347	141.88485385296724	78.07146020242023	4.094074674013848	15.572616228721458	133.22201948627102	136.00030072630645	109.39310894596989	1.494766062192197	1.003896334729862	1.2856538368571808	0.9314113781668046	16.101795665187176	75.27014075573871
76	1680.0	1500.0		(142.47298494242693, 135.1585473870682, 109.00088573959256)	#8e876d	142.47298494242693	135.1585473870682	109.00088573959256	46.88859486636677	59.908798149852046	142.47298494242693	78.11170610761172	4.216623484605386	15.700397502667517	133.51108945969887	136.1749274579274	109.26246235606732	1.4904914190800378	1.0044138441578254	1.3241375874197534	0.9390540844867935	16.256764602856684	74.96692806495612
77	1700.0	1520.0		(142.27280779450842, 134.97519929140833, 109.78742249778566)	#8e866d	142.27280779450842	134.97519929140833	109.78742249778566	46.52143090849601	58.22457136453626	142.27280779450842	78.07113977679319	4.39391652808907	15.28393367380394	133.51347209920283	135.99891100088576	110.03930026572188	1.901307946838239	1.0038922144775737	1.3798125566746289	0.9141450298294891	15.902991259541468	73.9607990797204
78	1720.0	1540.0		(142.1231178033658, 134.8990256864482, 109.55004428697963)	#8e866d	142.1231178033658	134.8990256864482	109.55004428697963	46.69313392250174	58.4432277806515	142.1231178033658	78.05017703978977	4.336416886600192	15.352785717391448	133.3690345438441	135.90801359610276	109.80353410097432	1.80942295714544	1.0036226612402055	1.3617560626963174	0.9182631289250773	15.953449178736559	74.22758916290964
79	1740.0	1560.0		(141.67493356953057, 135.4162976085031, 109.15589016829053)	#8d876d	141.67493356953057	135.4162976085031	109.15589016829053	48.45236149697662	58.530862576664106	141.67493356953057	78.1277861153307	3.860439965020168	15.658389446548004	133.23094774136405	136.24474028343667	109.41849424269266	1.308359173326153	1.004620611916103	1.2122860104354296	0.9365415470383832	16.1272488907219	76.15041875016267
80	1760.0	1580.0		(141.72099202834366, 135.5128432240921, 109.87333923826395)	#8d876d	141.72099202834366	135.5128432240921	109.87333923826395	48.304038268995434	57.303800553739606	141.72099202834366	78.14947708045572	3.9676835417959966	15.378764444492043	133.42693534100974	136.33895139061116	110.12973427812223	1.5987201174117607	1.0048995292096865	1.2459634899487564	0.9198169386161655	15.882345813103665	75.53330328808808
81	1780.0	1600.0		(142.18334809565988, 135.03454384410983, 109.55624446412754)	#8e876d	142.18334809565988	135.03454384410983	109.55624446412754	46.85362145727006	58.51537143747081	142.18334809565988	78.07803843184959	4.29082377174378	15.397483242193566	133.4417980513729	136.02883341009743	109.81102745792737	1.7513855482963192	1.0039809221116789	1.347438550751195	0.9209365257753639	15.984169006670106	74.42841672168836
82	1800.0	1620.0		(142.2666076173605, 135.13551815766164, 109.62356067316209)	#8e876d	142.2666076173605	135.13551815766164	109.62356067316209	46.892603245237936	58.50970308618534	142.2666076173605	78.10050592919487	4.281549787263583	15.406078225436604	133.52736049601415	136.12631495128431	109.87868024800709	1.7431818048290553	1.0042698245886788	1.3445262605075416	0.9214505990094396	15.989962941454513	74.46869530631565
83	1820.0	1640.0		(142.12400354295838, 135.814880425155, 108.56953055801594)	#8e876c	142.12400354295838	135.814880425155	108.56953055801594	48.718422511416705	60.203698164005544	142.12400354295838	78.2191338979136	3.698502193242359	16.073864887764387	133.45728077945083	136.64178787422497	108.84198405668734	0.9402505935122094	1.0057952243017674	1.16143302552538	0.9613914853926133	16.493879195129427	77.04211250954934
84	1840.0	1660.0		(141.45881310894598, 134.20194862710363, 108.2621789193977)	#8d866c	141.45881310894598	134.20194862710363	108.2621789193977	46.88385495877691	59.8417414390102	141.45881310894598	77.88899458730286	4.211141395515538	15.64843050072584	132.56985828166518	135.21045618246237	108.52157661647476	1.488485823752974	1.001550066813832	1.3224160582749402	0.9359458940461646	16.205156246981122	74.93799034995978
85	1860.0	1680.0		(141.04074402125775, 134.4534986713906, 108.71833480956599)	#8d866c	141.04074402125775	134.4534986713906	108.71833480956599	47.772114436040766	58.43853424184381	141.04074402125775	77.92028327990106	4.039627569979498	15.49869449307164	132.53421612046057	135.3456786891054	108.97568644818423	1.498158175856264	1.0019523982642284	1.268555924928062	0.9269900564911898	16.016495306205652	75.39127614904571
86	1880.0	1700.0		(141.39769707705935, 134.70593445527015, 108.68999114260407)	#8d866c	141.39769707705935	134.70593445527015	108.68999114260407	47.724429279389064	58.98586176223707	141.39769707705935	77.98222127053997	4.027001119842666	15.616922714600335	132.78170947741364	135.61362620903455	108.95015057573073	1.4039324280784935	1.0027488393916484	1.264590866799704	0.934061386647593	16.12777148563973	75.54061898310597
87	1900.0	1720.0		(141.51638618246236, 134.20283436669618, 109.28520814880426)	#8d866d	141.51638618246236	134.20283436669618	109.28520814880426	46.38544615130944	58.07772951455823	141.51638618246236	77.89403631247818	4.428922241956901	15.203622964759633	132.8029495128432	135.23223926483612	109.53438441098318	1.9652068224857653	1.0016148967710417	1.3908053288953608	0.9093415782389626	15.835577143882917	73.75878733789821
88	1920.0	1740.0		(140.92648361381754, 134.7732506643047, 108.97254207263065)	#8c866c	140.92648361381754	134.7732506643047	108.97254207263065	48.44605832132166	57.81918972257489	140.92648361381754	77.97628419942491	3.8948612044609754	15.48118195693502	132.62819309123117	135.58792676705048	109.23054915854738	1.4425777466338812	1.0026724964627987	1.2230952413557505	0.9259426168587842	15.96361295527255	75.8782190330854
89	1940.0	1760.0		(141.19929140832596, 134.41895482728077, 108.88485385296723)	#8d866c	141.19929140832596	134.41895482728077	108.88485385296723	47.41057478825752	58.35851932703529	141.19929140832596	77.92069149560365	4.140966916347077	15.425750934743698	132.6344995571302	135.34744349867137	109.14019486271036	1.6160459073125395	1.0019576473814673	1.3003793111278898	0.9226272404304361	15.971894029921032	74.97349437879488
90	1960.0	1780.0		(141.10717449069975, 134.56333038086802, 108.65456155890168)	#8d866c	141.10717449069975	134.56333038086802	108.65456155890168	47.90141652337671	58.64631849852492	141.10717449069975	77.94347919686913	3.9950074168142446	15.56647960737192	132.58806023029229	135.44598426040744	108.91364924712134	1.4201547837310113	1.002250667259897	1.2545439501386961	0.9310443416416305	16.070948062486128	75.60616470712337
91	1980.0	1800.0		(140.98759964570417, 134.8742249778565, 108.4428697962799)	#8c866c	140.98759964570417	134.8742249778565	108.4428697962799	48.729281767955776	58.86266687607979	140.98759964570417	77.99642993580183	3.762090988102762	15.750345082753991	132.58350752878653	135.67514358724534	108.70718334809565	1.1509504972970959	1.0029315441462514	1.1814016837944412	0.9420414915943184	16.19341529229078	76.5661678985558
92	2000.0	1820.0		(141.01860053144375, 135.13374667847654, 108.48538529672277)	#8d876c	141.01860053144375	135.13374667847654	108.48538529672277	49.14674652872314	58.82890521952137	141.01860053144375	78.04646391501079	3.653468859417197	15.81656540261449	132.6876527900797	135.8919171833481	108.75186891054031	1.0546826604608404	1.003574915337332	1.1472913004644574	0.9460021850627772	16.23303963655337	76.99337277319046
93	2020.0	1840.0		(141.16120460584588, 134.7094774136404, 109.63241806908769)	#8d866d	141.16120460584588	134.7094774136404	109.63241806908769	47.722215979323536	56.9550294595629	141.16120460584588	77.97553186958706	4.131517232107806	15.188597465835807	132.85541186891055	135.58467043401242	109.88318866253323	1.811943166689732	1.0026628224902001	1.2974118462508029	0.9084428904106147	15.740486892672592	74.78290504810646
94	2040.0	1860.0		(140.67847652790078, 134.91319751992913, 108.31886625332152)	#8c866c	140.67847652790078	134.91319751992913	108.31886625332152	49.31023156511742	58.656454232934145	140.67847652790078	77.99080347146001	3.617473370360891	15.795567155337897	132.4193179805137	135.65078120460583	108.58480956598758	1.0442171873952606	1.002859195212139	1.1359877111800392	0.9447462620921138	16.204507253972874	77.10067016510922
95	2060.0	1880.0		(141.31620903454385, 134.42958370239148, 108.90699734278122)	#8d866c	141.31620903454385	134.42958370239148	108.90699734278122	47.25061492210984	58.48125305554511	141.31620903454385	77.9275287281547	4.178306859095871	15.427683203771792	132.6995128432241	135.37700469441984	109.16222320637733	1.6375487099722283	1.002045565202908	1.3121050964360383	0.9227428110790679	15.983480761233139	74.84601502024893
96	2080.0	1900.0		(140.81133746678478, 134.48095659875997, 108.95925597874225)	#8c866c	140.81133746678478	134.48095659875997	108.95925597874225	48.075415032952364	57.68200860507249	140.81133746678478	77.91664457672705	3.9980119967474304	15.385544795291795	132.47850310008857	135.32994842338354	109.21447298494243	1.5693887734553946	1.0019056093253502	1.2554874721862452	0.9202224771454721	15.896511836691305	75.43356153824892
97	2100.0	1920.0		(141.06908768821967, 134.17360496014172, 109.12843224092117)	#8d866d	141.06908768821967	134.17360496014172	109.12843224092117	47.046948226616	57.736725121965	141.06908768821967	77.8698282858966	4.266505607863957	15.231330513578033	132.5433569530558	135.12766835252435	109.37888396811339	1.8426725833275428	1.001303613376402	1.3398019678388555	0.9109987902225837	15.81760093426901	74.35170839816223
98	2120.0	1940.0		(141.16120460584588, 134.58547387068202, 109.12488928255092)	#8d866d	141.16120460584588	134.58547387068202	109.12488928255092	47.68448118554564	57.87185247002279	141.16120460584588	77.95100415904554	4.093509538264206	15.371015846387092	132.7154650132861	135.47853492471214	109.37949512843224	1.6364061112990282	1.002347428380136	1.2854763684417938	0.9193534883947132	15.906757950309771	75.08747426809104
99	2140.0	1960.0		(141.05403011514613, 134.68644818423383, 108.7511071744907)	#8d866c	141.05403011514613	134.68644818423383	108.7511071744907	48.17274472168906	58.397802197802186	141.05403011514613	77.96466168379166	3.936017871499664	15.55963506942093	132.61949512843225	135.5376264836138	109.01046058458812	1.3958441859121904	1.0025230461923116	1.236019584730921	0.9306349640243944	16.049750159373772	75.80406674809338
100	2160.0	1980.0		(140.92028343666962, 134.99911426040745, 108.82019486271037)	#8c866c	140.92028343666962	134.99911426040745	108.82019486271037	48.93242460197016	58.08619161654064	140.92028343666962	78.01803080689055	3.7524424263570832	15.61962877041001	132.6647032772365	135.76870165633304	109.08198405668733	1.26268427195724	1.0032093029489781	1.1783717658236672	0.934223238139601	16.064047655822762	76.49132497312398
101	2180.0	2000.0		(140.82639503985828, 134.86625332152346, 108.37998228520814)	#8c866c	140.82639503985828	134.86625332152346	108.37998228520814	48.978488753002814	58.752020529205694	140.82639503985828	77.98819105752219	3.7009009978296037	15.764113193578954	132.48946855624447	135.63947054030112	108.64484499557129	1.1079505910111194	1.0028256030035372	1.1621863171888263	0.9428649739745352	16.192712341535195	76.78807510146105
102	2200.0	2020.0		(141.53144375553586, 134.5305580159433, 109.75287865367582)	#8d866d	141.53144375553586	134.5305580159433	109.75287865367582	46.78187189921402	57.25606894091581	141.53144375553586	77.95737979371187	4.36374787946936	15.104995340903415	133.00545615589016	135.5061180336581	110.0006554472985	2.0081603062459896	1.0024294106596592	1.3703387580903201	0.9034425764455574	15.722696327420662	73.88629273021067
103	2220.0	2040.0		(141.096545615589, 134.45881310894598, 109.46324180690877)	#8d866d	141.096545615589	134.45881310894598	109.46324180690877	47.40997927983427	57.170020966992666	141.096545615589	77.92539749330959	4.200516044160163	15.177918346140995	132.71218777679363	135.36778970770595	109.71319751992915	1.8528769154648987	1.0020181603248144	1.3190794010750362	0.9078041632085528	15.748445648995661	74.53047734919147
104	2240.0	2060.0		(141.37289636846768, 134.58901682905227, 109.44021257750221)	#8d866d	141.37289636846768	134.58901682905227	109.44021257750221	47.253411738599816	57.59827078503855	141.37289636846768	77.96110314150948	4.222398566739782	15.249065842110676	132.8833569530558	135.52222820194865	109.69170062001771	1.8100563483876444	1.0024772880171118	1.3259511245668354	0.9120595552570654	15.822852420263319	74.52282636199348
105	2260.0	2080.0		(141.36846767050488, 134.5093002657219, 109.06554472984942)	#8d866d	141.36846767050488	134.5093002657219	109.06554472984942	47.25966547847546	58.26791140628429	141.36846767050488	77.94503181953579	4.187127633743404	15.387314089131543	132.78154118689105	135.45270000000002	109.31998228520814	1.6765950172157362	1.002270631946099	1.3148750661294673	0.9203283001099283	15.946832685484717	74.77750832799144
106	2280.0	2100.0		(140.75907883082374, 134.75376439326837, 108.45704162976085)	#8c866c	140.75907883082374	134.75376439326837	108.45704162976085	48.84532068332006	58.51856629561343	140.75907883082374	77.96451476563752	3.7490040958177984	15.689565066236266	132.437023914969	135.53699072630644	108.72000885739592	1.1906698565344433	1.0025211570180081	1.1772920339667294	0.9384061872807525	16.131257969486448	76.56122468025762
107	2300.0	2120.0		(140.77945084145261, 134.26217891939768, 109.71479185119574)	#8c866d	140.77945084145261	134.26217891939768	109.71479185119574	47.41218065693428	56.268780671951696	140.77945084145261	77.8760645384042	4.242512407341026	14.982777101732614	132.5461647475642	135.15460180690874	109.96026572187775	2.0363919791641	1.0013838033846147	1.3322674325001176	0.896132599951483	15.571850282052088	74.19003780654756
108	2320.0	2140.0		(141.36935341009743, 134.44109831709477, 109.19397697077059)	#8d866d	141.36935341009743	134.44109831709477	109.19397697077059	47.080328139624505	58.03747979399271	141.36935341009743	77.93257254855862	4.245943866137026	15.3093284394058	132.78651904340126	135.39881472099202	109.44644818423383	1.772563137001505	1.002110422102003	1.333345006437666	0.9156639122882905	15.887214248570636	74.49898753325667
109	2340.0	2160.0		(140.9291408325952, 134.46235606731622, 109.28520814880426)	#8c866d	140.9291408325952	134.46235606731622	109.28520814880426	47.7383418238818	57.25716332828436	140.9291408325952	77.9187730802143	4.109302904434065	15.245114114397396	132.59565101860053	135.33914988485387	109.53697962798937	1.7468351164653073	1.0019329790817728	1.2904359266887526	0.9118231990724971	15.789232873112896	74.91452050606873
110	2360.0	2180.0		(141.18777679362267, 134.6501328609389, 109.9645704162976)	#8d866d	141.18777679362267	134.6501328609389	109.9645704162976	47.43695214320164	56.39240029861796	141.18777679362267	77.96629447548575	4.2340067055759985	15.02660712531576	132.9164658990257	135.5446921789194	110.21142604074402	2.001553855020188	1.0025440417468052	1.3295964044949908	0.8987541108184475	15.611717858117117	74.26389874633206
111	2380.0	2200.0		(141.0930026572188, 134.78299379982286, 109.7289636846767)	#8d866d	141.0930026572188	134.78299379982286	109.7289636846767	47.928833662807115	56.684809220686304	141.0930026572188	77.98677774024037	4.0919552615930055	15.165096998408579	132.86409211691765	135.6333517271922	109.97950398582816	1.813022423739295	1.0028074296014342	1.2849882821402543	0.9070373075315099	15.707458891686446	74.89965467502836
112	2400.0	2220.0		(141.21434898139947, 134.7395925597874, 109.29583702391497)	#8d866d	141.21434898139947	134.7395925597874	109.29583702391497	47.828837828837806	57.63734781817839	141.21434898139947	77.98253009376724	4.0685580434039466	15.349105702107169	132.82347209920283	135.61496308237378	109.5502745792737	1.6447345294904874	1.0027528104523296	1.2776409019062107	0.9180430240912291	15.879175369237716	75.15412803154005
113	2420.0	2240.0		(141.0088573959256, 134.4933569530558, 109.65367581930913)	#8d866d	141.0088573959256	134.4933569530558	109.65367581930913	47.532203389830535	56.702617478752984	141.0088573959256	77.9287670824946	4.191979809287649	15.099557382392703	132.71801594331265	135.38235925597874	109.90207263064659	1.9143323155750478	1.0020614888116084	1.316398784821058	0.9031173275370578	15.67065180091898	74.48413843418423
114	2440.0	2260.0		(141.4269264836138, 134.696191319752, 109.52347209920283)	#8d866d	141.4269264836138	134.696191319752	109.52347209920283	47.34168077958855	57.52356407863669	141.4269264836138	77.98363437703685	4.203642676096853	15.250685556438203	132.95970770593448	135.61974351638617	109.77519929140833	1.8005967177809432	1.0027670100833344	1.3200612508618415	0.9121564317440911	15.819419132498371	74.58985972447401
115	2460.0	2280.0		(141.39503985828168, 134.28520814880426, 109.5243578387954)	#8d866d	141.39503985828168	134.28520814880426	109.5243578387954	46.61497415374353	57.477432893788965	141.39503985828168	77.90514128439693	4.395336318712584	15.116793672515838	132.81685562444642	135.2802272276351	109.77196634189549	2.0132675810620255	1.0017576921097942	1.3802584105996294	0.904148244661212	15.742821611515796	73.78776140256792
116	2480.0	2300.0		(140.7776793622675, 134.51815766164748, 109.58901682905226)	#8c866d	140.7776793622675	134.51815766164748	109.58901682905226	47.958082471884595	56.494104619411345	140.7776793622675	77.92380593837403	4.091561320921144	15.11940895936248	132.59949512843224	135.3609084499557	109.8383082373782	1.8457830125364494	1.0019976950208198	1.2848645737625135	0.9043046671845925	15.663250024286414	74.85750796538143
117	2500.0	2320.0		(141.06465899025687, 134.26572187776793, 110.49867139061116)	#8d866e	141.06465899025687	134.26572187776793	110.49867139061116	46.65391636964267	55.25357586869436	141.06465899025687	77.89034396724948	4.486775213534299	14.662674890268757	132.84379096545615	135.21628603188663	110.73634189548272	2.43741203296739	1.0015674180658651	1.4089727783935768	0.8769870153204367	15.333792314835351	72.98590109324314
118	2520.0	2340.0		(141.23029229406555, 134.4977856510186, 109.83436669619132)	#8d866d	141.23029229406555	134.4977856510186	109.83436669619132	47.133668114878965	56.68727931815188	141.23029229406555	77.93910499470947	4.2973775807289005	15.037732406088145	132.86403011514616	135.4270652081488	110.0810008857396	2.023783145471719	1.0021944207710511	1.3494966298871793	0.8994195232927874	15.63972026567179	74.0514950942209
119	2540.0	2360.0		(140.99645704162975, 134.8503100088574, 109.8414526129318)	#8c866d	140.99645704162975	134.8503100088574	109.8414526129318	48.16341615966341	56.34557276125261	140.99645704162975	77.9957384899636	4.049284790114793	15.13068709704286	132.86015057573073	135.67214949512845	110.09154118689106	1.823064524312412	1.0029226530618416	1.2715885618750926	0.9049792221601826	15.663154195119013	75.01756288571957
120	2560.0	2380.0		(141.0150575730735, 134.49867139061115, 109.83879539415412)	#8d866d	141.0150575730735	134.49867139061115	109.83879539415412	47.4589465310529	56.37658128462493	141.0150575730735	77.93047439005093	4.227467913411886	15.020897499097785	132.75972542072628	135.38974177147918	110.08539415411869	1.999751672618741	1.0020834425421217	1.3275430410603761	0.8984126132340728	15.604449578159722	74.28132210520535
121	2580.0	2400.0		(140.6696191319752, 134.325952170062, 110.12754650132861)	#8c866e	140.6696191319752	134.325952170062	110.12754650132861	47.53784583260834	55.36539139633286	140.6696191319752	77.88457473403436	4.255698850425871	14.815458867482413	132.5946678476528	135.19136186005315	110.36953055801594	2.1876927062897775	1.0014932333117457	1.33640834406046	0.8861251545186476	15.41456435192313	73.9734369512947
122	2600.0	2420.0		(140.80248007085916, 135.02922940655446, 109.51018600531444)	#8c876d	140.80248007085916	135.02922940655446	109.51018600531444	48.93034051345919	56.67183548683366	140.80248007085916	78.02055889016893	3.8336136723344794	15.318726973551833	132.75431355181576	135.7796541452613	109.76537643932683	1.5642296550909414	1.0032418107761722	1.2038618050004575	0.9162260465830764	15.791136434054845	75.94991607468462
123	2620.0	2440.0		(141.22320637732506, 134.44818423383526, 110.29849424269266)	#8d866e	141.22320637732506	134.44818423383526	110.29849424269266	46.85512974737931	55.83927597042163	141.22320637732506	77.93063787320096	4.409806813269079	14.819210746937838	132.93800708591675	135.39044869796282	110.53999114260408	2.2668212132317427	1.0020855447204937	1.38480255019871	0.8863495576094942	15.461416600444872	73.42838107134196
124	2640.0	2460.0		(141.1718334809566, 134.47652790079715, 109.52878653675819)	#8d866d	141.1718334809566	134.47652790079715	109.52878653675819	47.30468859342196	57.157130936172614	141.1718334809566	77.93196827165711	4.229198651157784	15.160240068854458	132.7676793622675	135.3962016386182	109.77826395039858	1.8839273877083784	1.002102651895515	1.3280865410697262	0.9067468104574654	15.739091466036248	74.41268010402935
125	2660.0	2480.0		(141.32949512843223, 134.5952170062002, 109.94242692648362)	#8d866d	141.32949512843223	134.5952170062002	109.94242692648362	47.12665086352865	56.63150769924979	141.32949512843223	77.96172593953952	4.302947200235218	15.028720648971738	132.96445527015055	135.52492304694422	110.18895482728078	2.0363569164983284	1.002485296380962	1.3512456460283802	0.8988805224600298	15.632587724137089	74.02279172792495
126	2680.0	2500.0		(141.4534986713906, 134.2533215234721, 110.23383525243578)	#8d866e	141.4534986713906	134.2533215234721	110.23383525243578	46.16222657247425	56.280079648843774	141.4534986713906	77.90328612606925	4.568239260751561	14.801323380072917	132.9775110717449	135.27220973427814	110.47403011514615	2.3689727216714718	1.0017338372127462	1.4345547653406063	0.88527969903347	15.490254476443088	72.8478271621365
127	2700.0	2520.0		(141.16563330380868, 134.26306465899026, 110.0859167404783)	#8d866e	141.16563330380868	134.26306465899026	110.0859167404783	46.67445638234206	56.142047736171065	141.16563330380868	77.8929647111014	4.440672409770752	14.848510035597018	132.8098937112489	135.22760914968998	110.32768821966341	2.256941617944935	1.0016011173862107	1.3944952098908099	0.8881019729023737	15.498316738540495	73.34990685811745
128	2720.0	2540.0		(141.7581930912312, 134.0637732506643, 110.06643046944198)	#8d866e	141.7581930912312	134.0637732506643	110.06643046944198	45.43264393515928	57.008341403980154	141.7581930912312	77.87971354234472	4.728382458925373	14.835119148098098	133.03457041629758	135.17036297608504	110.3064038972542	2.438563035798478	1.0014307247778076	1.4848442039982768	0.8873010525690747	15.570432261698453	72.32141208094794
129	2740.0	2560.0		(141.1036315323295, 134.35429583702393, 109.55093002657219)	#8d866d	141.1036315323295	134.35429583702393	109.55093002657219	47.16559526148838	57.02148694964409	141.1036315323295	77.90626088593747	4.271298204310048	15.106691263820426	132.7007971656333	135.28506599645706	109.7989636846767	1.9496215017372254	1.0017720887136234	1.3413069770289747	0.9035440110329253	15.698920640939956	74.21216666968843
130	2760.0	2580.0		(141.2444641275465, 134.35606731620902, 110.65899025686448)	#8d866e	141.2444641275465	134.35606731620902	110.65899025686448	46.48692479221565	55.218417834634565	141.2444641275465	77.91508506697615	4.532213015222553	14.634631276843102	132.99196634189548	135.32320697077057	110.89596102745793	2.4868008087470166	1.0018855560802995	1.4232415176644182	0.8753097030277602	15.32035859320881	72.79271946261616
131	2780.0	2600.0		(141.1080602302923, 134.29937998228522, 110.10983170947742)	#8d866e	141.1080602302923	134.29937998228522	110.10983170947742	46.821156099094225	56.017694948873576	141.1080602302923	77.89749341212726	4.408654197333773	14.845639843514547	132.7977236492471	135.24717722763506	110.35172719220549	2.2419325119328337	1.0016593505273503	1.3844405965907176	0.8879303042807449	15.48642160716979	73.4603567658223
132	2800.0	2620.0		(140.5527015057573, 134.99379982285208, 109.59433126660761)	#8c866d	140.5527015057573	134.99379982285208	109.59433126660761	49.22636758983749	56.166721282548984	140.5527015057573	78.00391595665512	3.7856000554619684	15.253066337887876	132.63776793622674	135.70756230292292	109.84832595217006	1.602158510803096	1.0030278045322727	1.188784187792998	0.9122988283008793	15.715813707470636	76.06160999035505
133	2820.0	2640.0		(140.78299379982286, 134.24977856510185, 109.977856510186)	#8c866d	140.78299379982286	134.24977856510185	109.977856510186	47.27507978952813	55.79729338634993	140.78299379982286	77.87452469870524	4.301075822399025	14.864315968611862	132.59666961913197	135.14795113374666	110.22057573073516	2.1678086930355582	1.001364003070571	1.3506579811011667	0.8890473391553104	15.474079696213117	73.86189423751021
134	2840.0	2660.0		(141.09565987599646, 134.41452612931798, 110.46501328609389)	#8d866e	141.09565987599646	134.41452612931798	110.46501328609389	46.91284483257184	55.35829299986817	141.09565987599646	77.9195024548145	4.417132005133995	14.72705638866052	132.89837909654563	135.34230304694418	110.70450841452613	2.3477021734400423	1.0019423578801954	1.3871028651115327	0.8808377273180082	15.375215283877026	73.3042712519906
135	2860.0	2680.0		(141.25952170062, 133.93976970770592, 110.31886625332152)	#8d856e	141.25952170062	133.93976970770592	110.31886625332152	45.805565097904484	55.853701358147006	141.25952170062	77.83656185891046	4.675956556847439	14.650318628890968	132.80226749335694	134.98405601417184	110.55507528786536	2.551526142662953	1.0008758508619777	1.4683810059562357	0.8762479768525362	15.378439636372551	72.29842594443427
136	2880.0	2700.0		(141.21523472099202, 134.57395925597874, 110.94862710363154)	#8d866e	141.21523472099202	134.57395925597874	110.94862710363154	46.83445026484446	54.65405313864215	141.21523472099202	77.95553315890285	4.471874466129289	14.576569589269095	133.1031178033658	135.4981284942427	111.184880425155	2.5068166101854206	1.0024056653638553	1.4042935273787167	0.8718369842727539	15.247099469460533	72.94476642289926
137	2900.0	2720.0		(140.9317980513729, 134.6979627989371, 110.08503100088573)	#8c866e	140.9317980513729	134.6979627989371	110.08503100088573	47.87457646585882	55.81370355472877	140.9317980513729	77.96510137318393	4.15033936972431	14.971341161792218	132.82995571302038	135.5395291585474	110.33116031886625	2.0068074261323177	1.0025287000198202	1.303322523356452	0.8954486066889461	15.535970296916043	74.5056185522177
138	2920.0	2740.0		(141.08060230292293, 134.72984942426928, 109.91054030115146)	#8d866d	141.08060230292293	134.72984942426928	109.91054030115146	47.77528345315568	56.33918257157206	141.08060230292293	77.97674306273407	4.14933865329159	15.068050305726066	132.877856510186	135.58991290522587	110.15873339238263	1.9238786456761887	1.0026783968416697	1.3030082704363726	0.9012328625718224	15.628920349006552	74.60386621468658
139	2940.0	2760.0		(140.98405668733392, 134.47032772364923, 110.94331266607617)	#8c866e	140.98405668733392	134.47032772364923	110.94331266607617	46.99021110980067	54.33514899070811	140.98405668733392	77.92659563804244	4.446363607785386	14.529460616251221	132.9566519043401	135.3729701682905	111.1785828166519	2.5324321359015163	1.0020335668908331	1.3962824050805487	0.8690193566604023	15.19458374328937	72.98463210871806
140	2960.0	2780.0		(141.2976085031001, 134.0921169176262, 110.66873339238263)	#8d866e	141.2976085031001	134.0921169176262	110.66873339238263	45.88490456911508	55.275975552421265	141.2976085031001	77.86765479260325	4.6814128676561655	14.549753214732464	132.93813108945972	135.11828219663417	110.90296722763506	2.637813263665495	1.0012756651102224	1.4700944400005267	0.8702330741784093	15.284336591657302	72.164314462159
141	2980.0	2800.0		(140.93445527015058, 134.24357838795393, 110.6209034543844)	#8c866e	140.93445527015058	134.24357838795393	110.6209034543844	46.75666199158483	54.847877321434204	140.93445527015058	77.88114676384791	4.4789592508494565	14.59331019111685	132.7975730735164	135.17655383525243	110.85713020372009	2.4917180784788417	1.0014491541220287	1.4065183477310679	0.872838253860943	15.26518189557284	72.93777276379086
142	3000.0	2820.0		(140.6474756421612, 134.43046944198406, 110.57395925597874)	#8c866e	140.6474756421612	134.43046944198406	110.57395925597874	47.5963832356493	54.52459522265116	140.6474756421612	77.90441730024959	4.284077130053854	14.653187013695579	132.70550044286978	135.27709832595218	110.8125243578388	2.344535061240814	1.0017483826255085	1.3453199167581198	0.876419537379344	15.266604288923821	73.70293438285965
143	3020.0	2840.0		(141.0150575730735, 134.89459698848538, 110.19840566873339)	#8d866e	141.0150575730735	134.89459698848538	110.19840566873339	48.08346746378477	55.726291722673764	141.0150575730735	78.00568277567196	4.103143960416611	14.990592224165965	132.95438441098315	135.71521438441098	110.44536758193091	1.9720562429166784	1.0030505235019262	1.2885018461852171	0.8966000290494123	15.541996190680539	74.69224116065
144	3040.0	2860.0		(140.9955713020372, 134.6014171833481, 111.07617360496015)	#8c866f	140.9955713020372	134.6014171833481	111.07617360496015	47.1772402972261	54.111248617951546	140.9955713020372	77.95201717063514	4.41153191024779	14.514601434074281	133.02950398582817	135.48291729849424	111.31142604074404	2.5299216617480083	1.002360454377334	1.3853442788495594	0.868130616377679	15.170209905771433	73.09400543310794
145	3060.0	2880.0		(140.9955713020372, 134.25863596102747, 110.28166519043401)	#8c866e	140.9955713020372	134.25863596102747	110.28166519043401	46.839312492790405	55.54817067041915	140.9955713020372	77.88564750699298	4.425427264243553	14.749874478270698	132.76434012400355	135.19599620903455	110.52143489813994	2.330824450200459	1.0015070277615787	1.3897078082430345	0.8822024966013963	15.399454652547002	73.29909891680224
146	3080.0	2900.0		(141.46235606731622, 134.37289636846768, 110.19751992914084)	#8d866e	141.46235606731622	134.37289636846768	110.19751992914084	46.39469658337582	56.35798410879652	141.46235606731622	77.92603215487821	4.505227699536873	14.855968842957523	133.0116563330381	135.37053379982285	110.43927369353412	2.28945892281792	1.0020263212381735	1.4147673745643163	0.8885480904937335	15.524074429337132	73.1295249332962
147	3100.0	2920.0		(141.16829052258635, 134.5952170062002, 109.65544729849424)	#8d866d	141.16829052258635	134.5952170062002	109.65544729849424	47.48496261734784	56.92337133499394	141.16829052258635	77.95442729367078	4.194411123196851	15.142564363160327	132.82806908768822	135.49334407440213	109.9048449955713	1.8817497705264665	1.002391445390893	1.3171622853199154	0.9056896115154998	15.712744514019521	74.5175467980161
148	3120.0	2940.0		(141.1895482728078, 134.4056687333924, 111.36669619131975)	#8d866f	141.1895482728078	134.4056687333924	111.36669619131975	46.35164835164836	53.86253709152276	141.1895482728078	77.92389826262885	4.627567276591915	14.34007556595418	133.1219751992914	135.36130761736052	111.59708591674047	2.787090998000076	1.0019988821893548	1.4531854199504046	0.8576920762528867	15.068249604272568	72.11501955388943
149	3140.0	2960.0		(140.92736935341009, 135.096545615589, 110.50132860938884)	#8c876e	140.92736935341009	135.096545615589	110.50132860938884	48.50164478472243	55.054177377488095	140.92736935341009	78.04071066660205	4.034465679168653	14.917080452919528	133.03460584588132	135.86697933569528	110.74728077945083	2.0112069783905047	1.0035009361268068	1.266934946989256	0.8922032276923066	15.453032147616327	74.86589074649224
150	3160.0	2980.0		(141.15411868910542, 134.64216120460586, 110.34543844109832)	#8d866e	141.15411868910542	134.64216120460586	110.34543844109832	47.31794267314492	55.65699064400143	141.15411868910542	77.96435702926651	4.301067419509086	14.855870236945368	132.97367581930914	135.53630815766167	110.5884056687334	2.181263346361243	1.002519128735659	1.3506553423589474	0.8885421927845543	15.465964614084754	73.8532274268397
151	3180.0	3000.0		(141.09477413640388, 134.28963684676705, 110.8086802480071)	#8d866e	141.09477413640388	134.28963684676705	110.8086802480071	46.51829321791012	54.73593185014059	141.09477413640388	77.89683667756663	4.545193403922787	14.537883378909843	132.9279627989371	135.24433942426924	111.0434898139947	2.5743089960717156	1.0016509057843341	1.4273177223907947	0.8695231292353258	15.231836272027293	72.63841821560244
152	3200.0	3020.0		(141.26306465899026, 134.1302037201063, 110.3808680248007)	#8d866e	141.26306465899026	134.1302037201063	110.3808680248007	46.14180003441749	55.746774011511995	141.26306465899026	77.87269543036932	4.595337517822928	14.68454759508342	132.8754384410983	135.14005068201948	110.61836138175376	2.4783160641671578	1.0013404810847788	1.4430643751914178	0.8782952403377645	15.386782151411035	72.62317022546002
153	3220.0	3040.0		(141.2338352524358, 134.35429583702393, 110.52170062001771)	#8d866e	141.2338352524358	134.35429583702393	110.52170062001771	46.55995847032359	55.45126150025401	141.2338352524358	77.91397938004658	4.502898126223287	14.692930571349683	132.95875110717452	135.3184274402126	110.76002657218777	2.4219857508994553	1.0018713384000733	1.4140358234551336	0.8787966332548326	15.367442868273411	72.96142708887065
154	3240.0	3060.0		(141.50752878653677, 133.97165633303808, 110.55801594331267)	#8d856e	141.50752878653677	133.97165633303808	110.55801594331267	45.39064735847975	55.77177301235589	141.50752878653677	77.85332090543415	4.787705287714217	14.574113978988578	132.98150575730736	135.05639268379096	110.79215234720992	2.67952240774947	1.0010913501665262	1.5034732297289737	0.8716901121401576	15.340368971917101	71.81426192778427
155	3260.0	3080.0		(141.27192205491585, 134.91585473870683, 111.022143489814)	#8d866f	141.27192205491585	134.91585473870683	111.022143489814	47.39283204497543	54.60174549831969	141.27192205491585	78.02218465874743	4.336765999845893	14.65781670379478	133.25158547387068	135.78669782108062	111.26108060230293	2.3753491283239097	1.003262716022633	1.3618656940097573	0.8766964430689498	15.285912791176868	73.51824673581683
156	3280.0	3100.0		(141.23029229406555, 134.5093002657219, 110.91585473870683)	#8d866e	141.23029229406555	134.5093002657219	110.91585473870683	46.69744338933529	54.73458598047024	141.23029229406555	77.94392578077415	4.502196529570568	14.571183113641162	133.08389725420727	135.4479158990257	111.15178919397698	2.526267967658844	1.002256409741775	1.4138155025034373	0.8715148145991173	15.250873775693595	72.82992441212994
157	3300.0	3120.0		(141.01948627103633, 134.70504871567758, 110.88042515500443)	#8d866e	141.01948627103633	134.70504871567758	110.88042515500443	47.42939430452283	54.499280828585974	141.01948627103633	77.97197110732326	4.330338949082469	14.634178021786436	133.03419840566875	135.56925898139946	111.11867139061117	2.38800665263166	1.002617035768955	1.3598474204970343	0.8752825934585786	15.261422010654114	73.51620603280604
158	3320.0	3140.0		(141.04074402125775, 134.4933569530558, 111.0726306465899)	#8d866f	141.04074402125775	134.4933569530558	111.0726306465899	46.89129278240824	54.18199516437969	141.04074402125775	77.93356020339431	4.478703562517006	14.48480530927203	133.01743135518157	135.40308572187777	111.30683790965455	2.587606657092878	1.0021231220446831	1.4064380544506982	0.8663484848938947	15.16141056921874	72.81838482900359
159	3340.0	3160.0		(141.05137289636846, 134.5659875996457, 110.53587245349867)	#8d866e	141.05137289636846	134.5659875996457	110.53587245349867	47.248345524207586	55.167507080196174	141.05137289636846	77.94631861896039	4.342008323844182	14.741533748389424	132.93780336581045	135.45826611160317	110.77617360496014	2.2985825844011174	1.002287178494896	1.3635119302167389	0.8817036304764283	15.36768862058431	73.58805761437301
160	3360.0	3180.0		(141.16031886625333, 134.52701505757307, 110.6651904340124)	#8d866e	141.16031886625333	134.52701505757307	110.6651904340124	46.94879316854974	55.088128255004094	141.16031886625333	77.9437740571526	4.421893519020115	14.680620813871181	133.00496899911425	135.44725963684675	110.903808680248	2.391354047428831	1.0022544587754785	1.3885981135093683	0.8780603762245718	15.332115632691394	73.23737476197641
161	3380.0	3200.0		(141.1824623560673, 134.49512843224093, 110.93356953055802)	#8d866e	141.1824623560673	134.49512843224093	110.93356953055802	46.73538110157833	54.63474387527838	141.1824623560673	77.93935039329632	4.497010196153006	14.555605195049349	133.05961027457926	135.42812654561558	111.16918511957485	2.536528052447103	1.0021975762742434	1.4121868489031912	0.870583086082119	15.23445907469155	72.83126499396121
162	3400.0	3220.0		(141.1275465013286, 134.73073516386182, 110.96634189548273)	#8d866e	141.1275465013286	134.73073516386182	110.96634189548273	47.27475625513922	54.497561710380126	141.1275465013286	77.98142133010798	4.369696662906708	14.612761146043528	133.11229406554472	135.61016336581045	111.20398582816652	2.426527764045673	1.0027385532094046	1.3722068422997764	0.8740016319644568	15.25211582821011	73.35160368319026
163	3420.0	3240.0		(141.71124889282552, 134.66164747564216, 110.80779450841453)	#8d866e	141.71124889282552	134.66164747564216	110.80779450841453	46.31298366294064	55.608717935896806	141.71124889282552	77.99192773278082	4.563063670684486	14.700575844823938	133.34518157661648	135.65564898139948	111.0463330380868	2.45481655932665	1.0028736517346164	1.4329294854525845	0.8792539035425306	15.392481288997612	72.7556396935921
164	3440.0	3260.0		(141.1789193976971, 134.3941541186891, 111.50398582816652)	#8d866f	141.1789193976971	134.3941541186891	111.50398582816652	46.28182550816342	53.59941903871613	141.1789193976971	77.92163708153278	4.656465806265942	14.276331104229701	133.14065544729849	135.3515315411869	111.73288751107175	2.8563648670338964	1.0019698063733187	1.4622603656984066	0.8538794659584267	15.016534340603373	71.93539107025762
165	3460.0	3280.0		(141.12666076173605, 134.40655447298494, 110.77059344552701)	#8d866e	141.12666076173605	134.40655447298494	110.77059344552701	46.71743697478991	54.84999874475937	141.12666076173605	77.9200248434166	4.490654854980014	14.594026009939531	132.9722143489814	135.34456141718334	111.00695305580159	2.4992614179870074	1.0019490751108144	1.4101910942054432	0.8728810675915557	15.26930175893276	72.89660641936177
166	3480.0	3300.0		(141.140832595217, 134.08060230292293, 112.05137289636846)	#8d8670	141.140832595217	134.08060230292293	112.05137289636846	45.43754947932523	52.55610362226072	141.140832595217	77.86246697666957	4.904962083474073	13.937358531666689	133.13426926483615	135.09588054915855	112.271665190434	3.272412936406992	1.0012089566179312	1.5402951397745082	0.8336052290328831	14.775270416494601	70.61154585524966
167	3500.0	3320.0		(140.93888396811337, 134.75199291408325, 111.05225863596102)	#8c866f	140.93888396811337	134.75199291408325	111.05225863596102	47.579278051093574	54.073717948717956	140.93888396811337	77.97790882161621	4.31441212681527	14.569033576551815	133.04362267493357	135.59495884853854	111.28925597874225	2.4381759686275957	1.002693386968227	1.3548459533067225	0.8713862489635553	15.194436197329102	73.50409362973501
168	3520.0	3340.0		(141.45704162976085, 134.43578387953943, 111.39858281665191)	#8d866f	141.45704162976085	134.43578387953943	111.39858281665191	45.984794908062256	54.18540433925049	141.45704162976085	77.94058133995628	4.706101360928471	14.354790948789752	133.26875996457042	135.43345041629763	111.62895482728078	2.8171566848231726	1.0022134046299187	1.4778473166891788	0.8585722157750983	15.106535446712758	71.84869057714839
169	3540.0	3360.0		(140.9450841452613, 134.28963684676705, 110.82285208148804)	#8c866e	140.9450841452613	134.28963684676705	110.82285208148804	46.74311926605506	54.49760254388005	140.9450841452613	77.89074054460714	4.499088616297886	14.521167141624902	132.85744906997343	135.21799943312664	111.05751992914084	2.5642544652615524	1.0015725175292896	1.4128395309001334	0.8685233169122935	15.202173973886365	72.78546710183804
170	3560.0	3380.0		(140.99645704162975, 134.84056687333924, 111.21169176262178)	#8c866f	140.99645704162975	134.84056687333924	111.21169176262178	47.59925060219469	53.867418412538875	140.99645704162975	77.99727427905019	4.320726840158273	14.532350560579976	133.1311780336581	135.6787998139947	111.44798051372895	2.475198627380403	1.0029424012903356	1.3568289497307047	0.869192206680626	15.16106504315753	73.4418480674126
171	3580.0	3400.0		(141.38618246235606, 134.7023914968999, 110.27812223206378)	#8d866e	141.38618246235606	134.7023914968999	110.27812223206378	47.10856752370377	56.10559122944399	141.38618246235606	77.98498534555321	4.3341352199983145	14.920733942874008	133.0925952170062	135.62559200177148	110.52236492471214	2.1456515204345985	1.002784381762286	1.3610395556331336	0.8924217460236931	15.537471785952256	73.80261590419798
172	3600.0	3420.0		(140.9185119574845, 134.30469441984056, 111.60673162090346)	#8c866f	140.9185119574845	134.30469441984056	111.60673162090346	46.46178950231165	53.04132070372162	140.9185119574845	77.89441195961126	4.635588038389371	14.184990978218659	133.00587245349868	135.2338623649247	111.83371124889283	2.9231540241347442	1.0016197270992957	1.4557041632563998	0.8484163355890437	14.923225037296843	71.90285263495483
173	3620.0	3440.0		(141.2710363153233, 134.33392382639505, 112.08325952170063)	#8d8670	141.2710363153233	134.33392382639505	112.08325952170063	45.73968986131764	52.68513119533527	141.2710363153233	77.91551375034867	4.828715955636054	14.013846363793236	133.282976085031	135.32506006200177	112.30576616474757	3.1694148309302155	1.0018910683848639	1.5163517253022099	0.8381800311141535	14.822428535439634	70.9877134416705
174	3640.0	3460.0		(140.91939769707707, 134.5881310894597, 110.8547387068202)	#8c866e	140.91939769707707	134.5881310894597	110.8547387068202	47.364699643519984	54.403355164741235	140.91939769707707	77.94586163303809	4.350104604971539	14.60092271645812	132.94377325066432	135.45628937998228	111.0920726306466	2.4244820772395608	1.0022813022567518	1.3660543887023473	0.8732935654550453	15.23516833665376	73.40944074054427
175	3660.0	3480.0		(140.94774136403896, 134.51018600531444, 110.96191319751993)	#8c866e	140.94774136403896	134.51018600531444	110.96191319751993	47.11880427719031	54.249795764469276	140.94774136403896	77.9326436151095	4.418531455750941	14.531573793600394	132.95493356953057	135.39912203720107	111.19739592559789	2.5172288588386658	1.0021113359244134	1.3875423317061673	0.8691457475890809	15.188484359682313	73.08736069970172
176	3680.0	3500.0		(140.97874224977858, 135.2311780336581, 111.36935341009743)	#8c876f	140.97874224977858	135.2311780336581	111.36935341009743	48.35322624068919	53.5569691829234	140.97874224977858	78.07016268162995	4.154076744096013	14.587456615368954	133.275119574845	135.99467327723647	111.60797165633304	2.361423908844243	1.0038796503183982	1.3044961633321102	0.8724881465331521	15.167407296605138	74.10461243466604
177	3700.0	3520.0		(141.38706820194864, 134.09123117803367, 111.75287865367582)	#8d866f	141.38706820194864	134.09123117803367	111.75287865367582	45.22820336551394	53.44702617368099	141.38706820194864	77.87382259422722	4.921878254039614	14.086761711474004	133.19852081488042	135.14491876882198	111.97626217891941	3.1560233681490435	1.0013549749300668	1.5456072899730768	0.8425411598721844	14.921854478027791	70.74071685264646
178	3720.0	3540.0		(141.33835252435784, 134.10274579273693, 111.74756421612047)	#8d866f	141.33835252435784	134.10274579273693	111.74756421612047	45.328663793103416	53.387144280602364	141.33835252435784	77.87397929170565	4.899305395877684	14.089295544723534	133.1771567759079	135.14559553587245	111.97111603188662	3.1415367180693585	1.0013569898536234	1.538518781820326	0.8426927105868701	14.916817432302462	70.82577759521818
179	3740.0	3560.0		(141.20992028343667, 134.34632418069089, 111.53055801594331)	#8d866f	141.20992028343667	134.34632418069089	111.53055801594331	46.12450758027935	53.5956493921945	141.20992028343667	77.9139830233039	4.6952780726168815	14.25175782752508	133.1463330380868	135.31844318866254	111.7587156775908	2.8970635698817553	1.0018713852475725	1.4744485017546272	0.8524097174469779	15.005273651407336	71.76540045642562
180	3760.0	3580.0		(141.04694419840567, 134.37555358724535, 111.56953055801594)	#8d866f	141.04694419840567	134.37555358724535	111.56953055801594	46.42067307692307	53.2924730912699	141.04694419840567	77.91289995938922	4.6353471884362785	14.232770321440258	133.083330380868	135.3137615589017	111.79759078830823	2.882573566817068	1.0018574584695743	1.455628529641736	0.8512740586115797	14.968573565313921	71.96053891649017
181	3780.0	3600.0		(141.16209034543843, 134.71922054915854, 111.81842338352524)	#8d866f	141.16209034543843	134.71922054915854	111.81842338352524	46.82604364755953	53.00739778631126	141.16209034543843	77.98276494521652	4.552251372443916	14.24329486721707	133.29606731620902	135.6159797431355	112.04743135518157	2.8368715740416937	1.0027558303331994	1.4295341217073978	0.8519035406165674	14.953074641437782	72.27577595904008
182	3800.0	3620.0		(141.12843224092117, 134.43489813994685, 111.64393268379096)	#8d866f	141.12843224092117	134.43489813994685	111.64393268379096	46.37887527036769	53.27450512759361	141.12843224092117	77.927570406613	4.647172149249923	14.225375688055308	133.15653675819308	135.37718490699734	111.87184233835252	2.895680849222748	1.0020461011330857	1.4593418977288506	0.8508317793201006	14.965210404504147	71.90872420206405
183	3820.0	3640.0		(141.1346324180691, 134.54472984942427, 111.46058458813108)	#8d866f	141.1346324180691	134.54472984942427	111.46058458813108	46.67542236284402	53.61463778939508	141.1346324180691	77.94800490283413	4.559519181951743	14.34005921346191	133.15695305580158	135.46556044286982	111.691426040744	2.7539526123890496	1.0023088618884917	1.431816416956821	0.8576910981964613	15.047475317015133	72.36158445660142
184	3840.0	3660.0		(141.45704162976085, 134.57041629760852, 111.98759964570417)	#8d866f	141.45704162976085	134.57041629760852	111.98759964570417	45.97878031919692	53.12360289283366	141.45704162976085	77.96731004334936	4.754282707587654	14.143698725265818	133.4282993799823	135.54908704162978	112.21342781222322	3.022927782442128	1.0025571006143261	1.4929776057360546	0.8459466109348469	14.921374524310853	71.42037197220778
185	3860.0	3680.0		(141.23029229406555, 134.41718334809565, 112.05845881310894)	#8d8670	141.23029229406555	134.41718334809565	112.05845881310894	45.98694398056776	52.67154387923413	141.23029229406555	77.92943006276168	4.769639270307824	14.048254060018728	133.28386182462356	135.38522599645702	112.2820460584588	3.1102558169744032	1.002070013866198	1.4977999954954402	0.8402379845941745	14.835865357426753	71.24671014201799
186	3880.0	3700.0		(141.1984056687334, 134.62178919397698, 111.62887511071744)	#8d866f	141.1984056687334	134.62178919397698	111.62887511071744	46.65528396836811	53.401667367153244	141.1984056687334	77.96549634343519	4.575131249710984	14.296504075473315	133.24574844995573	135.54123833480958	111.85880425155004	2.8005681516560115	1.0025337788179691	1.4367190424373337	0.8550860284699383	15.010724657127886	72.2544197245956
187	3900.0	3720.0		(141.34012400354297, 134.55004428697964, 111.93976970770593)	#8d866f	141.34012400354297	134.55004428697964	111.93976970770593	46.14286144669058	53.04290199469836	141.34012400354297	77.95858613234702	4.716964390976353	14.149549094252635	133.35512843224095	135.51133747564216	112.16587245349866	2.9981360592530115	1.0024449225884886	1.4812586116393172	0.8462965264635393	14.91507601845879	71.56341841895743
188	3920.0	3740.0		(141.4490699734278, 134.40389725420727, 112.3436669619132)	#8d8670	141.4490699734278	134.40389725420727	112.3436669619132	45.47656725502131	52.47031860535016	141.4490699734278	77.93658836511909	4.902761876346973	13.93678388985129	133.44398582816652	135.41618122232063	112.56426926483613	3.2747136424839796	1.0021620602232262	1.5396042132623973	0.8335708592187574	14.773998077994316	70.61885488030629
189	3940.0	3760.0		(140.60850310008857, 134.62710363153232, 111.88662533215235)	#8c866f	140.60850310008857	134.62710363153232	111.88662533215235	47.504857063558134	52.08844891557005	140.60850310008857	77.94299746420762	4.4302931338360825	14.145453721171709	133.00989371124888	135.4439006111603	112.11403011514615	2.864910768308402	1.0022444728112219	1.391235827248401	0.8460515787277582	14.82300098595172	72.60967612574395
