# Supplementary material for: Parallel and High Throughput Reaction Monitoring with Computer Vision
Source: Angew Chem Int Ed Engl. 2024 Oct 31;64(1):e202413395. doi: 10.1002/anie.202413395 (PMC11701362; doi:10.1002/anie.202413395)
Supplement: Supplementary file 3 — Supporting Information [file ANIE-64-e202413395-s003.zip › Supporting Info - Machine readable data part 2/Table 2 - esterification in HTE/Kineticolor ouputs/Well 9 Vari-PA+DMAP run 2.csv]

frame number	Time (s)	normalised time	Well Coordinates	average color	hexcode	red	green	blue	hue	saturation	value	lightness	a_component	b_component	x	y	z	delta_e	light_ratio	a_ratio	b_ratio	chroma_ab	hue_ab
1	180.0	0.0	(505, 228)	(116.1806908768822, 108.8547387068202, 84.86271036315323)	#746c54	116.1806908768822	108.8547387068202	84.86271036315323	45.964703885966415	68.73848804586486	116.1806908768822	71.62044562092281	3.807279396175256	16.222231053976643	107.64604960141718	109.89617720106288	85.1026306465899	0.0	1.0	1.0	1.0	16.66301763694514	76.79200094563167
2	200.0	20.0		(116.12311780336582, 109.12046058458813, 84.99468556244464)	#746d54	116.12311780336582	109.12046058458813	84.99468556244464	46.50239016617345	68.35633051875243	116.12311780336582	71.67544795410802	3.6653385270201677	16.24668684629842	107.7266076173605	110.10326384410983	85.23594331266608	0.15417701764661673	1.0007679697146306	0.9627185571677035	1.0015075480210092	16.65501546079572	77.28661123260876
3	220.0	40.0		(116.51195748449956, 109.58458813108946, 84.37643932683791)	#746d54	116.51195748449956	109.58458813108946	84.37643932683791	47.0659573881646	70.33232731751076	116.51195748449956	71.79189789956418	3.4120822947465435	16.768718333853627	107.9373693534101	110.54256206377326	84.62852081488042	0.695862759383141	1.0023939013106515	0.896199605990114	1.033687553706925	17.11234116496751	78.49853014151516
4	240.0	60.0		(117.2488928255093, 109.8697962798937, 85.21523472099203)	#756d55	117.2488928255093	109.8697962798937	85.21523472099203	46.17873140518718	69.66874159578164	117.2488928255093	71.89001240066584	3.715652597151231	16.497573339923566	108.55464127546502	110.91359700620018	85.46178033658104	0.39607460594046384	1.003763824385704	0.9759337864418167	1.016973145372592	16.910824945249523	77.30739088986041
5	260.0	80.0		(116.76793622674934, 110.55801594331267, 84.72719220549159)	#746e54	116.76793622674934	110.55801594331267	84.72719220549159	48.371205838447494	69.97117521675479	116.76793622674934	72.01366879144322	3.041720263931791	16.96209580519139	108.43471213463242	111.38240387953942	84.9855004428698	1.1349471780155906	1.005490375927032	0.7989222611262687	1.0456080762721833	17.232665384916654	79.83351636138326
6	280.0	100.0		(116.5155004428698, 110.47829937998229, 85.60230292294065)	#746e55	116.5155004428698	110.47829937998229	85.60230292294065	48.282284175238544	67.65507883173947	116.5155004428698	71.98728609772868	3.1867251843407662	16.46056388287174	108.46132860938883	111.28227100974314	85.85106288751106	0.7592509483549078	1.005122007739906	0.8370084915601701	1.0146917417278847	16.76619756362823	79.04322110805793
7	300.0	120.0		(117.14880425155005, 109.95128432240921, 85.01771479185119)	#756d55	117.14880425155005	109.95128432240921	85.01771479185119	46.559708898445244	69.94034522648401	117.14880425155005	71.90226375120864	3.588489494365743	16.621337634509015	108.49135518157661	110.95998558015943	85.26705048715677	0.5353284434026078	1.003934883786921	0.9425337940710875	1.0246024470496329	17.004297151353214	77.81702981223079
8	320.0	140.0		(116.61381753764394, 110.41895482728079, 85.01860053144375)	#746e55	116.61381753764394	110.41895482728079	85.01860053144375	48.23582181604104	69.08941415952059	116.61381753764394	71.97752894328094	3.1265432825482997	16.748175771130814	108.37436669619133	111.245253914969	85.27260407440212	0.9314118321154388	1.0049857735352294	0.8212014294745967	1.0324212320367145	17.03750758058059	79.42575876057843
9	340.0	160.0		(117.04517271922055, 109.51284322409212, 86.08680248007086)	#756d56	117.04517271922055	109.51284322409212	86.08680248007086	45.40169375143055	67.44733018525244	117.04517271922055	71.80625947163672	4.034169764731477	15.902100153194532	108.51847652790079	110.59682076173607	86.32106288751108	0.43415414324439633	1.002594424666071	1.0595938319588922	0.9802659141201397	16.405831736699703	75.76506024796535
10	360.0	180.0		(116.82728077945085, 109.6430469441984, 85.22940655447299)	#746d55	116.82728077945085	109.6430469441984	85.22940655447299	46.35813197286538	68.9689760269299	116.82728077945085	71.8216333856846	3.688199094436906	16.373483454175776	108.28059344552702	110.65492380868024	85.47354295837025	0.27844913991237963	1.0028090828396496	0.9687229936794298	1.0093237730183886	16.783735370422555	77.30574389641176
11	380.0	200.0		(116.81399468556245, 109.91142604074402, 86.06288751107175)	#746d56	116.81399468556245	109.91142604074402	86.06288751107175	46.53205829828906	67.12836377698414	116.81399468556245	71.88099550509777	3.7184942930912346	16.04125785310826	108.5239769707706	110.87946364924711	86.30137289636848	0.3294242494197648	1.0036379260407569	0.9766801713650924	0.9888441238282067	16.466607219389775	76.94888017248353
12	400.0	220.0		(117.4977856510186, 109.98759964570417, 85.91585473870683)	#756d55	117.4977856510186	109.98759964570417	85.91585473870683	45.731994615212024	68.54080132674983	117.4977856510186	71.9288759276319	3.898577276139681	16.199623115879767	108.85324180690876	111.06079461470327	86.1565721877768	0.3224525947293017	1.0043064561248554	1.0239798214063673	0.9986063607390592	16.662133533091694	76.46859670552696
13	420.0	240.0		(116.64747564216121, 109.91231178033658, 85.86625332152347)	#746d55	116.64747564216121	109.91231178033658	85.86625332152347	46.871546961325954	67.29002619689435	116.64747564216121	71.87284713963865	3.6118157908559545	16.129145545270895	108.40333038086803	110.84862412754649	86.1067139061116	0.33253189258399174	1.003524154541732	0.948660556533975	0.9942618553270495	16.528597923829125	77.37792735926253
14	440.0	260.0		(116.7139061116032, 109.47298494242693, 86.4295837023915)	#746d56	116.7139061116032	109.47298494242693	86.4295837023915	45.65411950513294	66.16608484480535	116.7139061116032	71.7831337481987	4.00912333420772	15.685120676320953	108.41235606731621	110.50945940655448	86.66001771479185	0.5964025149699033	1.002271531904967	1.053015268129582	0.9668904741975041	16.189381721969493	75.66215198747621
15	460.0	280.0		(117.12400354295838, 109.2860938883968, 86.24269264836138)	#756d56	117.12400354295838	109.2860938883968	86.24269264836138	44.77154739710309	67.23416242541575	117.12400354295838	71.76161696010833	4.226022000559881	15.745618114117832	108.5179893711249	110.428217404783	86.47312666076174	0.6499496981883366	1.0019711038930519	1.1099847320911853	0.9706197662779574	16.30287556674747	74.97624947170361
16	480.0	300.0		(116.9052258635961, 109.74402125775022, 85.46324180690877)	#746d55	116.9052258635961	109.74402125775022	85.46324180690877	46.33444137697899	68.582955768036	116.9052258635961	71.84763400448621	3.712880083058756	16.295974069364185	108.3968556244464	110.75323495128433	85.70604960141718	0.2568342349872102	1.0031721163083218	0.9752055724590813	1.0045457998435712	16.713594747407402	77.16481388908774
17	500.0	320.0		(116.93268379096546, 109.89459698848539, 86.00265721877768)	#746d56	116.93268379096546	109.89459698848539	86.00265721877768	46.3470790378007	67.45040411462159	116.93268379096546	71.88276351798658	3.758914755258358	16.07560319752619	108.56487156775908	110.88615589016828	86.24157661647476	0.30438387916943366	1.0036626119090655	0.9872967975595685	0.9909613014410549	16.50922343121	76.83914022071838
18	520.0	340.0		(117.18157661647476, 109.77413640389726, 86.23029229406555)	#756d56	117.18157661647476	109.77413640389726	86.23029229406555	45.6404532967033	67.35339914435592	117.18157661647476	71.86918350059533	3.9702539465302222	15.934942743522562	108.69501328609388	110.83476003542958	86.46573073516386	0.4134801206478295	1.0034730010057331	1.0428060390100837	0.9822904562573311	16.422098423748444	76.00938916049775
19	540.0	360.0		(117.42781222320637, 109.90256864481843, 85.64924712134632)	#756d55	117.42781222320637	109.90256864481843	85.64924712134632	45.79185015887175	69.00864409847937	117.42781222320637	71.90662395383366	3.860812814291681	16.300113792788864	108.7392736935341	110.97649819309123	85.89178033658105	0.3013794719083471	1.003995763087339	1.0140608062991656	1.0048009881349291	16.751106985655145	76.67460487530202
20	560.0	380.0		(116.9955713020372, 109.7245349867139, 86.25509300265722)	#746d56	116.9955713020372	109.7245349867139	86.25509300265722	45.80821759926236	67.00101447519836	116.9955713020372	71.84990117201949	3.9341334950750984	15.889126242154017	108.59345438441099	110.76181011514615	86.48978742249778	0.4239111086019777	1.0032037716200644	1.0333188310338555	0.9794661529160645	16.36892602146455	76.09329861216321
21	580.0	400.0		(117.21789193976971, 109.92471213463241, 85.78210806023029)	#756d55	117.21789193976971	109.92471213463241	85.78210806023029	46.07985122988926	68.38653004783173	117.21789193976971	71.90193755018905	3.7995363101102075	16.222906842464035	108.66984942426926	110.95875028343667	86.0235341009743	0.2815992157551566	1.0039303292073347	0.9979662417019284	1.0000416581717486	16.661908131757066	76.81845394054608
22	600.0	420.0		(117.04782993799823, 109.4844995571302, 86.26040744021257)	#756d56	117.04782993799823	109.4844995571302	86.26040744021257	45.26022037457925	67.07337283479762	117.04782993799823	71.80077816599	4.0897947609692125	15.802936541729773	108.54571302037202	110.57611003542958	86.49264836138175	0.5367892008558033	1.0025178919721005	1.0742040011767373	0.974153092083836	16.323578790473288	75.49022172631247
23	620.0	440.0		(116.79450841452613, 110.05845881310894, 86.23117803365811)	#746e56	116.79450841452613	110.05845881310894	86.23117803365811	46.77621283255084	66.72958645846762	116.79450841452613	71.91210384281163	3.666268186299837	16.006999195495773	108.59366696191321	110.99725351638618	86.46945084145261	0.38893885459157834	1.0040722760010812	0.9629627365889992	0.9867322899196341	16.42149645003392	77.09940152607606
24	640.0	460.0		(116.977856510186, 109.96899911426041, 86.61824623560673)	#746d56	116.977856510186	109.96899911426041	86.61824623560673	46.14832535885169	66.18090680558498	116.977856510186	71.9025680926004	3.871154951921252	15.791062243520448	108.73318866253322	110.96113810451727	86.85175376439327	0.5192106689558152	1.0039391331515979	1.0167772178238783	0.973421115195465	16.258643468645268	76.22567389076183
25	660.0	480.0		(117.38706820194862, 109.4162976085031, 86.14171833480957)	#756d56	117.38706820194862	109.4162976085031	86.14171833480957	44.69384283932419	67.87429261299327	117.38706820194862	71.80166907672644	4.228452835348284	15.866252226975819	108.6670593445527	110.57947610274579	86.3744641275465	0.5804738857787916	1.002530331307387	1.1106232023833431	0.978056111652191	16.420041812089885	75.07717274690985
26	680.0	500.0		(117.6191319751993, 109.79185119574845, 86.31355181576616)	#756d56	117.6191319751993	109.79185119574845	86.31355181576616	44.99830239927569	67.87095608169169	117.6191319751993	71.89367685348392	4.142104858782137	15.934016660532379	108.9315589016829	110.92747075287866	86.54833480956599	0.5194525324273849	1.0038149892840278	1.0879434965931951	0.9822333689807967	16.46359376318761	75.4282744708982
27	700.0	520.0		(117.26040744021257, 109.74844995571301, 86.39503985828166)	#756d56	117.26040744021257	109.74844995571301	86.39503985828166	45.39730823313341	67.12128079040994	117.26040744021257	71.86781836316871	4.050785326944196	15.847538879032609	108.75862710363154	110.8295943224092	86.62857395925597	0.5107667157227407	1.0034539402834102	1.0639579882195045	0.9769025497357724	16.357058118360907	75.66165028503777
28	720.0	540.0		(117.19397697077059, 109.87599645704162, 86.71479185119574)	#756d56	117.19397697077059	109.87599645704162	86.71479185119574	45.5941414082706	66.31904135679305	117.19397697077059	71.89298620989487	4.025511621367716	15.725241202601946	108.82956598759964	110.9248558635961	86.9464038972542	0.6073735169721631	1.003805346177467	1.0573197295191137	0.969363655977957	16.232312056320765	75.64117680808906
29	740.0	560.0		(117.30646589902568, 110.13994685562444, 86.28343666961914)	#756e56	117.30646589902568	110.13994685562444	86.28343666961914	46.13961456102784	67.43765054100378	117.30646589902568	71.9536276865227	3.82354134356927	16.051134720401492	108.88023914969	111.15461102745793	86.52200177147918	0.3748982463726805	1.0046520523952527	1.0042712776504794	0.9894529714805653	16.500254368295714	76.60127796021196
30	760.0	580.0		(116.93711248892825, 109.86359610274579, 86.68910540301151)	#746d56	116.93711248892825	109.86359610274579	86.68910540301151	45.96896046852123	65.96059747617822	116.93711248892825	71.87824458368935	3.9308544963467806	15.71313121285911	108.69472099202835	110.86905146147032	86.92085031000884	0.5838782054605259	1.0035995163187204	1.0324575864581063	0.9686171501673481	16.197348844300937	75.95493115288845
31	780.0	600.0		(117.16386182462357, 109.73250664304695, 86.59787422497786)	#756d56	117.16386182462357	109.73250664304695	86.59787422497786	45.41250108667304	66.52500793782792	117.16386182462357	71.86044931215703	4.068841440861448	15.730185843506028	108.74694419840567	110.80171242692649	86.82922054915855	0.6067330254515112	1.003351049957222	1.0687005122211293	0.9696684624430869	16.24789885930205	75.49747779654939
32	800.0	620.0		(117.2356067316209, 109.89459698848539, 86.76350752878653)	#756d56	117.2356067316209	109.89459698848539	86.76350752878653	45.545446618027505	66.28007917859762	117.2356067316209	71.8990595694451	4.041438033834499	15.710508597409035	108.86547387068202	110.94785200177148	86.99481842338352	0.6279457559831119	1.0038901454201634	1.0615028773287498	0.9684554821796743	16.222000547731074	75.57377781782951
33	820.0	640.0		(117.15677590788309, 109.94685562444641, 86.28520814880426)	#756d56	117.15677590788309	109.94685562444641	86.28520814880426	45.987261146496806	67.19414833295531	117.15677590788309	71.90524398414159	3.87628057565359	15.967807083131103	108.74738706820195	110.97127190434013	86.52182462356068	0.3880758011037425	1.0039764952696075	1.0181234872196803	0.9843163391028652	16.43156761070839	76.35505465421885
34	840.0	660.0		(117.4074402125775, 110.12134632418069, 86.97165633303808)	#756e56	117.4074402125775	110.12134632418069	86.97165633303808	45.63645887899425	66.10419982950216	117.4074402125775	71.95628473418031	4.024580565697544	15.700823098886406	109.0615943312666	111.16468515500442	87.2031532329495	0.6571711831027927	1.0046891514056622	1.0570751833292262	0.9678584312259305	16.208426657523404	75.62295927405617
35	860.0	680.0		(117.15943312666076, 110.07351638618246, 87.42781222320637)	#756e57	117.15943312666076	110.07351638618246	87.42781222320637	45.70024130842793	64.71150574947268	117.15943312666076	71.93573500497517	4.060312865723392	15.43136870768258	109.0164747564216	111.08678723649247	87.65426926483613	0.8881985043859485	1.004402225947059	1.0664604414906693	0.9512482380714091	15.956606179260177	75.25842911465902
36	880.0	700.0		(117.32418069087689, 109.7006200177148, 86.78565101860053)	#756d56	117.32418069087689	109.7006200177148	86.78565101860053	45.02175300191426	66.37442529386452	117.32418069087689	71.8616289454121	4.188351873326779	15.63557327101841	108.85317094774136	110.80617542958372	87.01480070859168	0.7399682311826433	1.003367520578772	1.1000904944182304	0.9638361837526398	16.186829304350663	75.00405962808365
37	900.0	720.0		(117.25686448184234, 109.97874224977856, 86.73693534100974)	#756d56	117.25686448184234	109.97874224977856	86.73693534100974	45.69173172359752	66.37207949661212	117.25686448184234	71.91802712825776	3.9962427719758	15.756466843245986	108.89666076173606	111.01969113374668	86.96935341009743	0.5841217432173123	1.004154979835088	1.049632127337535	0.9712885231888939	16.25534384978918	75.7684138598764
38	920.0	740.0		(117.31443755535872, 110.00531443755536, 86.98848538529673)	#756e56	117.31443755535872	110.00531443755536	86.98848538529673	45.53887493428354	65.9178696545059	117.31443755535872	71.92711997940684	4.0587223335375455	15.642484557669611	108.98341895482727	111.05414106288752	87.21865367581931	0.7024092203845609	1.0042819387093347	1.066042680664541	0.9642622217389195	16.160462558902474	75.45434513456989
39	940.0	760.0		(117.89016829052258, 109.89016829052258, 86.59521700620017)	#756d56	117.89016829052258	109.89016829052258	86.59521700620017	44.6620627193479	67.69192624983096	117.89016829052258	71.92821835931608	4.250433715924096	15.847578339099977	109.1511780336581	111.05830295837025	86.82816651904339	0.6568671603715659	1.004297274831579	1.1163965849719428	0.9769049822043544	16.4076788726308	74.98621142723822
40	960.0	780.0		(117.18246235606732, 109.62267493356953, 86.65279007971657)	#756d56	117.18246235606732	109.62267493356953	86.65279007971657	45.14274109318787	66.43542279231136	117.18246235606732	71.83788355710603	4.1497389534921325	15.66352418710386	108.73299379982285	110.7163606377325	86.8824889282551	0.6904427330199722	1.0030359757510319	1.089948627794668	0.9655591844910985	16.203898399524654	75.16151544613905
41	980.0	800.0		(117.38352524357839, 110.15500442869796, 86.95837023914969)	#756e56	117.38352524357839	110.15500442869796	86.95837023914969	45.74497816593887	66.09457766777841	117.38352524357839	71.96234256394581	3.9938534721519203	15.717928259239722	109.05765279007971	111.18765553587245	87.19033658104517	0.6372006860122553	1.0047737338138416	1.049004566400904	0.9689128583448885	16.217402206260612	75.74312328693021
42	1000.0	820.0		(116.99911426040744, 110.41275465013285, 87.02480070859167)	#746e57	116.99911426040744	110.41275465013285	87.02480070859167	46.81599243521172	65.32912666929111	116.99911426040744	71.99979208860051	3.7209469153116626	15.746986738637325	108.96248007085916	111.32972875996457	87.25868024800708	0.6141776608229513	1.0052966225550388	0.9773243642296591	0.9707041334969262	16.180637728266063	76.70511051136444
43	1020.0	840.0		(117.66164747564216, 109.9627989371125, 86.9052258635961)	#756d56	117.66164747564216	109.9627989371125	86.9052258635961	44.9809929731598	66.65627822944896	117.66164747564216	71.93398684493671	4.193430120679298	15.69738742218063	109.12372010628876	111.08016216120461	87.13580159433127	0.7231053305210524	1.0043778172740425	1.1014243201830587	0.9676466430511509	16.24785610654695	75.04316394359931
44	1040.0	860.0		(117.52967227635075, 109.99291408325952, 86.77413640389726)	#756d56	117.52967227635075	109.99291408325952	86.77413640389726	45.296777352187306	66.72920544724208	117.52967227635075	71.93391201315805	4.0982667594675615	15.764610659016087	109.04217006200179	111.07987857395925	87.00632418069088	0.626379478064728	1.0043767724358261	1.0764292117843066	0.9717905389562075	16.288607664933192	75.42759495735974
45	1060.0	880.0		(117.42692648361381, 110.07174490699734, 87.33923826395039)	#756e57	117.42692648361381	110.07174490699734	87.33923826395039	45.33250905237128	65.33731849896286	117.42692648361381	71.9475961429967	4.14128061569452	15.497254848550002	109.12928255093001	111.13174484499558	87.56656333038086	0.8626556538784103	1.0045678370085194	1.087727005234971	0.9553097102972822	16.041044634899364	75.03862856283752
46	1080.0	900.0		(117.32772364924712, 110.07617360496015, 87.56244464127546)	#756e57	117.32772364924712	110.07617360496015	87.56244464127546	45.382532361255784	64.6918384756498	117.32772364924712	71.94453988864039	4.151416255428309	15.377545163131634	109.12668733392383	111.12015947741364	87.78758193091231	0.96796773006985	1.0045251640772102	1.0903891791074667	0.9479303501451518	15.9280617832173	74.89223399456166
47	1100.0	920.0		(117.28520814880426, 109.86005314437556, 86.92914083259522)	#756d56	117.28520814880426	109.86005314437556	86.92914083259522	45.323879551820724	65.999773439565	117.28520814880426	71.89443129213485	4.11615959107009	15.617413704240679	108.91219663418956	110.93032722763508	87.15844995571302	0.7323108283846558	1.0038255231287196	1.0811288489111495	0.9627167590127684	16.150739320184783	75.23477576622557
48	1120.0	940.0		(117.29495128432241, 110.08237378210806, 87.74490699734278)	#756e57	117.29495128432241	110.08237378210806	87.74490699734278	45.35519453270189	64.24199175388519	117.29495128432241	71.9448503610138	4.1762456649385715	15.284659346857499	109.14904340124004	111.12133635075287	87.96828166519043	1.058496692894662	1.004529499045678	1.096910741337758	0.9422045152729278	15.844931025517166	74.71801124697981
49	1140.0	960.0		(117.61204605845882, 110.0088573959256, 87.0504871567759)	#756e57	117.61204605845882	110.0088573959256	87.0504871567759	45.073035010433586	66.26189902397881	117.61204605845882	71.9419509554715	4.181372148408857	15.636150428352824	109.14274579273695	111.11034621789194	87.2800708591674	0.7660297429921253	1.0044890161149007	1.0982572365478116	0.9638717619251176	16.18558226513855	75.0284545554743
50	1160.0	980.0		(117.74047829937999, 110.19840566873339, 87.03985828166519)	#756e57	117.74047829937999	110.19840566873339	87.03985828166519	45.26009059173132	66.4907958383799	117.74047829937999	71.98851949388136	4.1205417681270955	15.72092168488146	109.26231178033657	111.28695090345438	87.27144375553587	0.6963639660251	1.0051392290255594	1.0822798485098148	0.9690973844826175	16.25196120734529	75.31283833773402
51	1180.0	1000.0		(117.53055801594331, 109.86182462356068, 87.43401240035429)	#756d57	117.53055801594331	109.86182462356068	87.43401240035429	44.711733717884584	65.29892533084136	117.53055801594331	71.9076944992424	4.318723989963358	15.38094052954957	109.1339415411869	110.98055272807794	87.65829052258636	1.025600915123284	1.0040107105705536	1.1343333495046075	0.948139653440527	15.975753768602772	74.3161009742201
52	1200.0	1020.0		(117.5881310894597, 109.9734278122232, 86.96722763507529)	#756d56	117.5881310894597	109.9734278122232	86.96722763507529	45.07940181076626	66.40406908863561	117.5881310894597	71.93300621529315	4.173859951290493	15.663734865513046	109.10339238263951	111.07644594331268	87.19728963684676	0.7375590966628369	1.0043641252391067	1.0962841223272184	0.9655721715092518	16.210296013030597	75.07929289065221
53	1220.0	1040.0		(117.57395925597874, 110.01948627103631, 86.99822852081488)	#756e56	117.57395925597874	110.01948627103631	86.99822852081488	45.175550405562	66.31410039098695	117.57395925597874	71.94230426346695	4.149626428979369	15.663579019687246	109.11692648361382	111.11168538529672	87.22844109831709	0.7299908027268699	1.004493949175459	1.0899190726974306	0.965562564580015	16.203922587017953	75.1619497079162
54	1240.0	1060.0		(117.4384410983171, 110.4384410983171, 86.73162090345438)	#756e56	117.4384410983171	110.4384410983171	86.73162090345438	46.32225683627553	66.67526472983981	117.4384410983171	72.02494702346789	3.8052899797682005	15.941157321959864	109.12707705934457	111.42522759964571	86.96868910540302	0.49257261928411866	1.0056478481673523	0.9994774703403554	0.9826735465003824	16.389042943186123	76.57425380209642
55	1260.0	1080.0		(117.8414526129318, 109.67581930912311, 88.24180690876882)	#756d58	117.8414526129318	109.67581930912311	88.24180690876882	43.447842480100526	64.05139691678632	117.8414526129318	71.88458422869783	4.718032337324818	14.929164883899704	109.39017714791851	110.89304788308237	88.45614703277236	1.6035149653580874	1.0036880335703728	1.2392135817677297	0.9202904849663103	15.656940737791235	72.46201143077222
56	1280.0	1100.0		(117.43135518157662, 109.95482728077945, 87.76527900797166)	#756d57	117.43135518157662	109.95482728077945	87.76527900797166	44.87863135580569	64.41933172424197	117.43135518157662	71.92393503959451	4.3031136884224	15.238838314661995	109.1804162976085	111.04207352524358	87.98717449069973	1.1423741735310193	1.0042374690081939	1.1302332297296733	0.939379932634261	15.834739675659296	74.23148422157144
57	1300.0	1120.0		(117.4933569530558, 110.22054915854739, 87.26306465899026)	#756e57	117.4933569530558	110.22054915854739	87.26306465899026	45.565191913272784	65.60987561251412	117.4933569530558	71.98235966861961	4.0656899753179765	15.595511636136905	109.19272807794508	111.26357989371124	87.49263950398584	0.7684627733537502	1.0050532225059359	1.0678727648415602	0.9613666322619596	16.116755820210305	75.38842881499922
58	1320.0	1140.0		(117.35252435783879, 110.02391496899911, 87.11426040744021)	#756e57	117.35252435783879	110.02391496899911	87.11426040744021	45.45827352880869	65.70593474273723	117.35252435783879	71.93323932778348	4.090429291111919	15.588270401378356	109.03300265721877	111.0773293445527	87.3433569530558	0.7615247041935869	1.0043673800707167	1.0743706635297403	0.9609202550198618	16.11601023492089	75.2968255839709
59	1340.0	1160.0		(117.66430469441984, 110.35429583702391, 87.75642161204605)	#756e57	117.66430469441984	110.35429583702391	87.75642161204605	45.33495231890067	64.81583523407332	117.66430469441984	72.02033984392673	4.163786163980832	15.407519706635075	109.41662533215235	111.40773270150576	87.98240035429583	0.9750728406484335	1.0055835204533705	1.0936381942874267	0.9497780949716005	15.960224895962662	74.87740786106566
60	1360.0	1180.0		(117.36403897254208, 110.42249778565102, 88.03011514614704)	#756e58	117.36403897254208	110.42249778565102	88.03011514614704	45.801678845340895	63.73460423836261	117.36403897254208	72.02170364847038	4.074634891687856	15.269690287745231	109.34537643932684	111.41291130203719	88.25403897254208	1.0676239398706264	1.0056025625653235	1.070222189572213	0.9412817655560448	15.803989717290413	75.05906351669607
61	1380.0	1200.0		(117.27192205491585, 110.06643046944198, 87.78830823737822)	#756e57	117.27192205491585	110.06643046944198	87.78830823737822	45.336617898879446	64.11015861027188	117.27192205491585	71.94047973757479	4.186251820756826	15.255011060416535	109.14149689991142	111.10476987599645	88.01108945969885	1.0869942273797324	1.0044684742447132	1.0995389056454015	0.9403768821722579	15.818978056758933	74.65474733731504
62	1400.0	1220.0		(117.49158547387069, 110.33746678476528, 88.04251550044287)	#756e58	117.49158547387069	110.33746678476528	88.04251550044287	45.424085659287776	63.91532476931427	117.49158547387069	72.0094889841094	4.172424228782168	15.242740349852113	109.38399468556244	111.36653583702392	88.26546501328609	1.1153867162044864	1.0054320153946785	1.095907022997506	0.9396204689191366	15.803488770456294	74.69131922410668
63	1420.0	1240.0		(117.34012400354295, 110.26040744021257, 86.85208148804251)	#756e56	117.34012400354295	110.26040744021257	86.85208148804251	46.06722640248685	66.25568966688556	117.34012400354295	71.98259544032602	3.89502189536467	15.80700781577331	109.04780336581044	111.26447437555359	87.08616474756421	0.5579082141372771	1.0050565144668329	1.023045983774545	0.9744040608950921	16.279824681282314	76.15745335559156
64	1440.0	1260.0		(117.22320637732507, 110.19397697077059, 87.3790965456156)	#756e57	117.22320637732507	110.19397697077059	87.3790965456156	45.86810708137946	64.92100192678227	117.22320637732507	71.96438939312564	4.005723183228726	15.505129709743471	109.07532329495129	111.19541751992914	87.60724534986716	0.8197021367291045	1.0048023126527763	1.0521222023402916	0.9557951466819119	16.014208239454916	75.51446505267529
65	1460.0	1280.0		(117.66430469441984, 110.21700620017715, 88.24623560673162)	#756e58	117.66430469441984	110.21700620017715	88.24623560673162	44.81076686839492	63.75431900815249	117.66430469441984	71.99232876930945	4.3492513574302505	15.109888973803054	109.47202834366695	111.30140532329494	88.46594331266607	1.2920277033273915	1.005192416008621	1.1423515074305954	0.9314310049910851	15.723381702762417	73.94199177209022
66	1480.0	1300.0		(117.28963684676705, 110.03631532329496, 88.3790965456156)	#756e58	117.28963684676705	110.03631532329496	88.3790965456156	44.94669117647059	62.85455369279563	117.28963684676705	71.9365086927933	4.340851703963811	14.946910027591965	109.2589991142604	111.08971939769708	88.59566873339239	1.4181110652476696	1.004413028558121	1.1401452985889542	0.9213843630915335	15.56448241634571	73.8057517771737
67	1500.0	1320.0		(117.53498671390611, 110.24712134632418, 87.87422497785651)	#756e57	117.53498671390611	110.24712134632418	87.87422497785651	45.2575626362469	64.35100266019577	117.53498671390611	71.99170306764695	4.201866491997219	15.298478590197174	109.3435961027458	111.29903099202834	88.09795394154119	1.070910678943851	1.0051836796532816	1.1036401731426277	0.943056385973924	15.865028496390742	74.64190874392813
68	1520.0	1340.0		(117.40124003542958, 110.17449069973428, 87.11160318866253)	#756e57	117.40124003542958	110.17449069973428	87.11160318866253	45.68470918501624	65.79025394957223	117.40124003542958	71.96777310861525	4.023567123904003	15.64839533943767	109.10302037201062	111.20825003542959	87.34223206377324	0.704772439978508	1.004849557758001	1.0568089980330908	0.9646265848002267	16.15739363572899	75.58027766563801
69	1540.0	1360.0		(117.25686448184234, 110.23294951284322, 87.63950398582817)	#756e57	117.25686448184234	110.23294951284322	87.63950398582817	45.77068006459715	64.40925194322534	117.25686448184234	71.97503758656428	4.054245365347098	15.389860161540936	109.15597874224977	111.23580341895483	87.86543844109832	0.9378533758539697	1.0049509879834913	1.0648667837248669	0.9486894934694162	15.91492071215635	75.24152840440117
70	1560.0	1380.0		(117.89282550930027, 110.20194862710363, 87.96811337466785)	#756e57	117.89282550930027	110.20194862710363	87.96811337466785	44.57954713630309	64.72659859805711	117.89282550930027	71.99898284687602	4.380931874560623	15.26330527325146	109.52371124889282	111.32665744021257	88.1904517271922	1.179790765487435	1.0052853235227934	1.1506725455877105	0.9408881689864652	15.8795797159121	73.98526111120826
71	1580.0	1400.0		(117.45969884853854, 110.32506643046945, 87.46589902568645)	#756e57	117.45969884853854	110.32506643046945	87.46589902568645	45.72778548858636	65.1152610623473	117.45969884853854	72.003733750598	4.039630166893016	15.527781418047226	109.2492028343667	111.3446893799823	87.69449069973429	0.8265331014820543	1.0053516579847028	1.0610280324977401	0.9571914841048216	16.04464420459129	75.41746493792758
72	1600.0	1420.0		(117.61470327723649, 110.34100974313552, 87.62621789193977)	#756e57	117.61470327723649	110.34100974313552	87.62621789193977	45.447027202646424	65.01792344130071	117.61470327723649	72.01482066034616	4.12392355040847	15.464694051049953	109.36216120460584	111.38677705048715	87.85336581045172	0.9108553688338169	1.0055064588889984	1.083168089673511	0.9533025389413998	16.0051087950752	75.06856505384441
73	1620.0	1440.0		(117.49689991142604, 110.5482728077945, 88.29406554472985)	#756e58	117.49689991142604	110.5482728077945	88.29406554472985	45.72338489535941	63.378036093898416	117.49689991142604	72.05553052253819	4.112139102504797	15.192785427727905	109.50225863596103	111.54140912311779	88.51660761736049	1.1584457732495106	1.0060748700715747	1.080072848511144	0.936541057587983	15.739454153538182	74.85497481679016
74	1640.0	1460.0		(117.37023914969, 110.37378210806023, 88.21434898139947)	#756e58	117.37023914969	110.37378210806023	88.21434898139947	45.601968587659854	63.3444393295651	117.37023914969	72.01208480844042	4.145064864757186	15.159393941858589	109.37015943312666	111.37639033658105	88.43594331266607	1.1819911179361768	1.005468259574794	1.0887209562085896	0.9344826794426951	15.71587692168348	74.7073003830234
75	1660.0	1480.0		(117.24712134632418, 110.35872453498672, 88.30026572187776)	#756e58	117.24712134632418	110.35872453498672	88.30026572187776	45.72197913160554	62.95632762215575	117.24712134632418	72.00336314923948	4.126765406802568	15.100658822833267	109.32234720992028	111.34328270150576	88.52085031000885	1.2274450758183153	1.005346483465677	1.083914516740816	0.9308620233917555	15.654395216883806	74.71520643259348
76	1680.0	1500.0		(117.97874224977856, 109.674047829938, 88.79893711248893)	#756d58	117.97874224977856	109.674047829938	88.79893711248893	42.923749392909194	63.06941545668853	117.97874224977856	71.89218626008345	4.893353459026972	14.658959071408706	109.56832595217006	110.92182717449072	89.00768821966342	1.9228154192362183	1.0037941768834968	1.285262506330051	0.9036339713467019	15.454125311133168	71.54031186921219
77	1700.0	1520.0		(117.36226749335695, 110.29672276350753, 88.26395039858282)	#756e58	117.36226749335695	110.29672276350753	88.26395039858282	45.43102398636309	63.22364945434785	117.36226749335695	71.99535882024986	4.196266456854558	15.105676872471951	109.3522852081488	111.31290384410984	88.48427812223207	1.2403886812774378	1.0052347230749081	1.1021692973386912	0.9311713550503903	15.677695173476767	74.4750259262798
78	1720.0	1540.0		(117.35872453498672, 110.28875110717449, 88.00620017714792)	#756e58	117.35872453498672	110.28875110717449	88.00620017714792	45.548145689369015	63.777906081601245	117.35872453498672	71.9927650246562	4.1422572524083545	15.23269233716611	109.29652790079717	111.30306078830824	88.22902568644818	1.1090621148655024	1.0051985072210248	1.0879835235022712	0.9390010712140633	15.78585477520583	74.78729840920494
79	1740.0	1560.0		(117.9185119574845, 110.17803365810451, 88.58990256864482)	#756e58	117.9185119574845	110.17803365810451	88.58990256864482	44.16465329789803	63.4234207165928	117.9185119574845	71.9968029297439	4.5415269798981805	14.942909634473045	109.65324180690875	111.31838426926483	88.8057838795394	1.5223099659749662	1.005254886444202	1.1928536120728466	0.9211377636499641	15.617810847015994	73.0946507984107
80	1760.0	1580.0		(117.78565101860053, 110.25243578387953, 88.5066430469442)	#756e58	117.78565101860053	110.25243578387953	88.5066430469442	44.56256050338817	63.387577079260026	117.78565101860053	72.00630020547985	4.432098370850457	15.001232209981064	109.59455270150576	111.35443110717449	88.72410097431356	1.4248230376353388	1.0053874920940775	1.1641116686374229	0.9247329889499836	15.642265302272193	73.5402798144744
81	1780.0	1600.0		(117.53498671390611, 110.03985828166519, 89.22320637732507)	#756e59	117.53498671390611	110.03985828166519	89.22320637732507	44.11588036541109	61.42429745962605	117.53498671390611	71.95109003369718	4.6170593539606175	14.543675047603566	109.54914083259521	111.14499015057574	89.43137289636847	1.8927809102642879	1.0046166204343998	1.2126925485423676	0.8965274258030246	15.258955435031647	72.38735180947079
82	1800.0	1620.0		(117.3348095659876, 110.37998228520814, 88.68644818423384)	#756e58	117.3348095659876	110.37998228520814	88.68644818423384	45.43408360128617	62.260570238014346	117.3348095659876	72.01308191651182	4.233061113674497	14.920888621358097	109.4491408325952	111.38017580159433	88.90338352524358	1.424410565287979	1.0054821816896697	1.111833588553279	0.919780304676431	15.509729966800734	74.16134284276205
83	1820.0	1640.0		(117.90788308237379, 109.82285208148804, 89.12134632418069)	#756d59	117.90788308237379	109.82285208148804	89.12134632418069	43.148307692307675	62.25679472347842	117.90788308237379	71.92169931093987	4.854717798525976	14.545659665905797	109.64421612046058	111.0336030115146	89.32836138175377	1.9996931293990405	1.0042062526615871	1.275114666762561	0.8966497652208043	15.33442206343896	71.54319975350855
84	1840.0	1660.0		(117.22586359610274, 109.40478299379983, 88.58015943312667)	#756d58	117.22586359610274	109.40478299379983	88.58015943312667	43.61831730620575	62.312653005712185	117.22586359610274	71.7985029043776	4.71707960743839	14.609935401894813	109.07218777679361	110.56751387953942	88.78840566873339	1.859822058780817	1.0024861236468317	1.2389633427420923	0.9006119659671227	15.352558499170438	72.10639580921239
85	1860.0	1680.0		(116.98228520814881, 109.53232949512844, 87.92116917626218)	#746d57	116.98228520814881	109.53232949512844	87.92116917626218	44.61871380676623	63.34792122538293	116.98228520814881	71.81266358395781	4.408091631885713	14.969494881076262	108.86057573073516	110.6210215234721	88.13728077945085	1.4025943842700275	1.0026838420421507	1.1578061847297116	0.922776579329186	15.605032804504747	73.59179425338084
86	1880.0	1700.0		(117.0859167404783, 109.68644818423384, 88.12843224092117)	#756d58	117.0859167404783	109.68644818423384	88.12843224092117	44.66827761294468	63.06615477721461	117.0859167404783	71.85121256336988	4.406019672242689	14.929372214920367	109.00058458813109	110.76677042515502	88.34401240035429	1.443338933735808	1.003222081913152	1.1572619746974493	0.9203032656387081	15.565961714067841	73.5573923012505
87	1900.0	1720.0		(116.8237378210806, 109.14437555358724, 88.24269264836138)	#746d58	116.8237378210806	109.14437555358724	88.24269264836138	43.87876534027519	62.38600694497095	116.8237378210806	71.7226548025032	4.639295109384156	14.652260447318932	108.72692648361381	110.28120740478299	88.45170947741364	1.7797484568317588	1.0014270950242528	1.218532875219174	0.9032210426892634	15.36918330061889	72.4308287346325
88	1920.0	1740.0		(116.97254207263065, 109.7245349867139, 87.52878653675819)	#746d57	116.97254207263065	109.7245349867139	87.52878653675819	45.230130557728174	64.18735139555663	116.97254207263065	71.85240316918267	4.209049235977869	15.23774954493109	108.83690876882197	110.77127399468556	87.75074402125774	1.0883139023380846	1.003238705738967	1.1055267549332537	0.9393128167284843	15.808387225297004	74.55851008181212
89	1940.0	1760.0		(116.74844995571301, 109.58193091231178, 88.19751992914084)	#746d58	116.74844995571301	109.58193091231178	88.19751992914084	44.93950487063349	62.36046097003996	116.74844995571301	71.81315362332938	4.354462214327503	14.82906419585368	108.8166430469442	110.6228734986714	88.41136403897255	1.509125344444514	1.002690684213647	1.143720163721617	0.9141198979667198	15.455176676465253	73.6354526714893
90	1960.0	1780.0		(116.5792736935341, 109.86359610274579, 88.65456155890168)	#746d58	116.5792736935341	109.86359610274579	88.65456155890168	45.57046341231324	61.081197100700535	116.5792736935341	71.86703166985278	4.234583248297286	14.687924250188878	108.91247121346325	110.82661752878653	88.86665190434012	1.6116732391259228	1.003442956083171	1.1122333844349048	0.9054194950939469	15.286164138398048	73.91753154715356
91	1980.0	1800.0		(116.75907883082374, 109.62533215234721, 87.59964570416298)	#746d57	116.75907883082374	109.62533215234721	87.59964570416298	45.32122353512955	63.68374538199527	116.75907883082374	71.82129858086057	4.200968398521798	15.148341088093664	108.71573073516387	110.653658255093	87.81990256864482	1.1612805866406795	1.0028044081295004	1.1034042846296064	0.9338013395130549	15.720062760899065	74.50013482269637
92	2000.0	1820.0		(116.71922054915855, 109.81842338352524, 88.42869796279894)	#746d58	116.71922054915855	109.81842338352524	88.42869796279894	45.36443331246086	61.80715760077708	116.71922054915855	71.86324365246581	4.261925715825843	14.796465639265332	108.9218689105403	110.81228467670505	88.6425952170062	1.516067669294447	1.0033900659153687	1.119415013278857	0.9121103989970722	15.398032543840698	73.9316557022603
93	2020.0	1840.0		(117.08060230292294, 109.52170062001771, 88.33215234720993)	#756d58	117.08060230292294	109.52170062001771	88.33215234720993	44.22405028191144	62.6137429643527	117.08060230292294	71.8161385131245	4.542051019940874	14.765923876373321	108.98765279007972	110.6341545527015	88.544047829938	1.64286811481883	1.0027323607177407	1.192991253676775	0.9102276886109122	15.448713065838126	72.9019152894996
94	2040.0	1860.0		(116.81665190434012, 109.29052258635961, 88.68201948627103)	#746d58	116.81665190434012	109.29052258635961	88.68201948627103	43.949754438987554	61.41531322505801	116.81665190434012	71.75502964165838	4.651881972670912	14.48380968659768	108.85662533215233	110.40335330380869	88.88810451727191	1.93741457138636	1.0018791285026054	1.221838874589591	0.8928370973391596	15.212519479863992	72.19412094803144
95	2060.0	1880.0		(117.02834366696192, 109.53941541186892, 88.39149689991143)	#756d58	117.02834366696192	109.53941541186892	88.39149689991143	44.30917695091399	62.39852412488173	117.02834366696192	71.81766622695918	4.525804763212571	14.7382518852748	108.979406554473	110.63992867139062	88.602976085031	1.6605326987634041	1.0027536914120896	1.1887240972541013	0.9085218818691362	15.417489334795201	72.92938763243212
96	2080.0	1900.0		(117.18157661647476, 109.50310008857396, 89.0903454384411)	#756d59	117.18157661647476	109.50310008857396	89.0903454384411	43.5995585685007	61.12960891321107	117.18157661647476	71.81900067688011	4.758443485014752	14.38592525570488	109.1830026572188	110.64497249778564	89.29447298494243	2.0775360932870868	1.0027723236603165	1.2498277614705722	0.8868031288568277	15.152479330552042	71.69729458360305
97	2100.0	1920.0		(116.89813994685562, 109.79627989371124, 88.73516386182462)	#746d58	116.89813994685562	109.79627989371124	88.73516386182462	44.869794942760095	61.43432996408493	116.89813994685562	71.86771848938467	4.409111394695575	14.648518084780893	109.06396811337467	110.82921640389725	88.9457750221435	1.702914600129796	1.0034525457963588	1.1580740302707786	0.9029903492337463	15.297690850941759	73.24853722982489
98	2120.0	1940.0		(116.67493356953055, 109.65721877767936, 88.80070859167405)	#746d58	116.67493356953055	109.65721877767936	88.80070859167405	44.89418493803623	60.92077494192489	116.67493356953055	71.82758941572072	4.418805164230822	14.546772473320457	108.92459698848538	110.67743906111603	89.00927369353411	1.7955594593924393	1.0028922438697785	1.1606201448388307	0.8967183629008002	15.203105882351368	73.10303704081272
99	2140.0	1960.0		(117.25155004428699, 109.27635075287866, 88.65899025686448)	#756d58	117.25155004428699	109.27635075287866	88.65899025686448	43.26445896967256	62.183423102200535	117.25155004428699	71.77230273346915	4.816589936294968	14.525362097727967	109.06072630646591	110.46855922940655	88.86516386182463	1.9801849922944383	1.0021203039331827	1.2651002028203269	0.8953985459458296	15.303126565657431	71.65455057924407
100	2160.0	1980.0		(117.30558015943312, 109.49867139061116, 89.10186005314438)	#756d59	117.30558015943312	109.49867139061116	89.10186005314438	43.39174674957605	61.30951841616453	117.30558015943312	71.82388680616054	4.8095589528419636	14.388541527283593	109.24469441984057	110.66344193091233	89.30582816651905	2.099611846477041	1.0028405462081948	1.2632534816524326	0.8869644057841509	15.171090422353522	71.51711838383696
101	2180.0	2000.0		(116.87953941541187, 109.91142604074402, 88.4933569530558)	#746d58	116.87953941541187	109.91142604074402	88.4933569530558	45.271467798302545	61.93108361057013	116.87953941541187	71.89088457668883	4.283750594890834	14.81074892461567	109.04218777679364	110.91689899025687	88.70753764393268	1.5140818450488944	1.0037760021376776	1.1251474213303692	0.9129908750119196	15.417807978672966	73.86841011316434
102	2200.0	2020.0		(116.87422497785651, 109.6563330380868, 89.14260407440213)	#746d59	116.87422497785651	109.6563330380868	89.14260407440213	44.38340413299689	60.50575592454775	116.87422497785651	71.83768833681357	4.569448045138813	14.390903248611586	109.09035429583702	110.71562243578387	89.34774136403898	1.9954590894763344	1.003033249988985	1.2001872123514816	0.8871099912662055	15.09893876231447	72.3841405118677
103	2220.0	2040.0		(117.31886625332152, 109.57130203720106, 88.28963684676705)	#756d58	117.31886625332152	109.57130203720106	88.28963684676705	43.98669677183135	63.096872098027205	117.31886625332152	71.8378316549165	4.593323950665806	14.82472532597221	109.11127546501329	110.71616437555359	88.5024534986714	1.6180682894195018	1.0030352510670526	1.206458332235927	0.9138524335305991	15.520022741809433	72.78481825855867
104	2240.0	2060.0		(117.16917626217892, 109.533215234721, 89.11160318866253)	#756d59	117.16917626217892	109.533215234721	89.11160318866253	43.6708021592954	61.062826948081415	117.16917626217892	71.82495224198473	4.741579230104542	14.38526849909687	109.19051372896368	110.66746952170062	89.31581930912311	2.0710312807316256	1.0028554223488688	1.2453982848928482	0.8867626438824845	15.146568039871854	71.75708052144594
105	2260.0	2080.0		(116.54561558901683, 109.95571302037202, 88.2134632418069)	#746d58	116.54561558901683	109.95571302037202	88.2134632418069	46.0443305092694	61.990310077519396	116.54561558901683	71.88399250002472	4.072192421291088	14.941148919893553	108.83631532329497	110.89080796279895	88.43088573959255	1.3344689215666505	1.003679771562674	1.0695806631323037	0.9210292265089486	15.48614484506899	74.75439876794316
106	2280.0	2100.0		(117.39592559787422, 109.69973427812224, 88.64127546501328)	#756d58	117.39592559787422	109.69973427812224	88.64127546501328	43.940980778708735	62.459031235853345	117.39592559787422	71.8700074186128	4.627702324410954	14.70064577718777	109.25917626217891	110.8378778387954	88.85186005314436	1.7465957249981372	1.0034845049556225	1.2154879752349892	0.9062036983861183	15.41183360504866	72.52621422522502
107	2300.0	2120.0		(116.97874224977856, 109.63153232949513, 89.27457927369353)	#746d59	116.97874224977856	109.63153232949513	89.27457927369353	44.08785727987724	60.39184062876224	116.97874224977856	71.83762254642147	4.651579203973133	14.32414350240614	109.16027457927369	110.71537365810453	89.47814880425155	2.0887183476580784	1.0030323313910687	1.221759350954398	0.8829946666858	15.060487248703454	72.00946932062033
108	2320.0	2140.0		(116.86005314437556, 109.50487156775908, 89.2993799822852)	#746d59	116.86005314437556	109.50487156775908	89.2993799822852	43.98765908214424	60.14006897335811	116.86005314437556	71.80491318569581	4.684325399111455	14.25585422528981	109.06781222320637	110.59173367581931	89.50143489813995	2.160989543268577	1.002575627157493	1.2303602944972383	0.8787850560046854	15.005741705676332	71.81001474761281
109	2340.0	2160.0		(116.7865367581931, 110.06643046944198, 88.66341895482728)	#746e58	116.7865367581931	110.06643046944198	88.66341895482728	45.66281376964504	61.406008251676134	116.7865367581931	71.92026621631172	4.199840046594627	14.774167561591023	109.07868024800707	111.02817366696192	88.87744906997342	1.5299948142582303	1.0041862430872857	1.1031079176415926	0.9107358607106851	15.359514430962601	74.13118442311398
110	2360.0	2180.0		(117.04162976085031, 109.35872453498672, 88.51461470327723)	#756d58	117.04162976085031	109.35872453498672	88.51461470327723	43.84077995466825	62.15214923565916	117.04162976085031	71.7797804004528	4.659952898626695	14.611217733484661	108.95452612931797	110.49679538529672	88.72305580159433	1.8297004106009467	1.0022247108091638	1.223958741590655	0.9006910137618176	15.33632435340085	72.31096733841309
111	2380.0	2200.0		(116.77236492471214, 109.47121346324181, 89.17360496014172)	#746d59	116.77236492471214	109.47121346324181	89.17360496014172	44.12721846015598	60.268401650535516	116.77236492471214	71.7932142764652	4.642740622875008	14.299479380976909	108.98925597874225	110.54753465899026	89.37658104517271	2.103525247217123	1.0024122812144571	1.2194378556874617	0.8814742764665283	15.034299154209934	72.012475004942
112	2400.0	2220.0		(117.01417183348096, 110.07528786536759, 88.76350752878653)	#756e58	117.01417183348096	110.07528786536759	88.76350752878653	45.26289387051263	61.56450355388355	117.01417183348096	71.93307798909085	4.301812146661366	14.745387121725262	109.21298494242691	111.07671793622676	88.97662533215235	1.5885117686556287	1.004365127380284	1.1298913736099618	0.908961724972512	15.360079072540756	73.73594848660937
113	2420.0	2240.0		(116.81488042515501, 109.85739592559787, 88.57838795394154)	#746d58	116.81488042515501	109.85739592559787	88.57838795394154	45.215972897518725	61.638599071911685	116.81488042515501	71.87650462946586	4.308924069827413	14.742997662477864	109.0107617360496	110.86246610274578	88.7911780336581	1.5828281716549677	1.0035752222193413	1.131759353977568	0.9088144296196443	15.35977886284063	73.7079846273269
114	2440.0	2260.0		(116.63773250664305, 109.66607617360496, 89.1302037201063)	#746d59	116.63773250664305	109.66607617360496	89.1302037201063	44.79327666151469	60.138513410892735	116.63773250664305	71.82867783184106	4.473193600217029	14.381595390814894	108.97501328609388	110.68155387068202	89.33556244464128	1.9684364417759042	1.002907440872686	1.1749055256387912	0.8865362195226196	15.061200050797108	72.72242658290112
115	2460.0	2280.0		(117.11426040744021, 110.05137289636846, 88.28963684676705)	#756e58	117.11426040744021	110.05137289636846	88.28963684676705	45.298220815536354	62.761605481689884	117.11426040744021	71.93129594108106	4.247306631573522	14.983400432766025	109.15984056687334	111.06996484499558	88.50725420726307	1.3509082861111679	1.0043402455466912	1.1155752414283837	0.9236337704050309	15.57375684127698	74.17369189455643
116	2480.0	2300.0		(117.11071744906998, 109.65544729849424, 89.2134632418069)	#756d59	117.11071744906998	109.65544729849424	89.2134632418069	43.96558293116585	60.74422544585459	117.11071744906998	71.848763804503	4.673597935562213	14.374144047510296	109.22013286093889	110.75750816651903	89.41788308237379	2.053792245605346	1.0031878911336107	1.2275426752912457	0.8860768903908988	15.11484484742953	71.98862419415987
117	2500.0	2320.0		(117.31089459698849, 109.67316209034544, 88.99202834366696)	#756d58	117.31089459698849	109.67316209034544	88.99202834366696	43.81771550106343	61.557035426293396	117.31089459698849	71.8613106435298	4.688869594585587	14.507808730860416	109.27942426926484	110.80497116031886	89.19883968113375	1.942797245995545	1.0033630762908383	1.2315538490019844	0.8943164896732277	15.246704963573569	72.08936118676912
118	2520.0	2340.0		(117.44375553587246, 109.37112488928256, 89.67936226749336)	#756d59	117.44375553587246	109.37112488928256	89.67936226749336	42.55471192496651	60.28349699081406	117.44375553587246	71.80456416738593	5.060824308137423	14.064076310209384	109.38836138175377	110.59041489813995	89.87627989371126	2.502579945476878	1.0025707539916415	1.329249519544445	0.8669631361687319	14.946912227521356	70.20921404082786
119	2540.0	2360.0		(117.0460584588131, 109.68467670504872, 89.05668733392383)	#756d59	117.0460584588131	109.68467670504872	89.05668733392383	44.21962025316456	60.97847061939534	117.0460584588131	71.85157593768206	4.598318252034717	14.45820703316556	109.16615589016828	110.76814490699734	89.26296722763509	1.9470347816110452	1.0032271555245913	1.2077701091898136	0.8912588524388785	15.17182524816555	72.35714638199181
120	2560.0	2380.0		(116.99468556244464, 109.82019486271037, 89.5243578387954)	#746d59	116.99468556244464	109.82019486271037	89.5243578387954	44.32965757399884	59.873946716936565	116.99468556244464	71.879583653294	4.606719336716636	14.269330037086036	109.27652790079716	110.87411973427812	89.72731620903456	2.1260477699540026	1.0036182130692508	1.2099766939469918	0.8796157562795974	14.994520424293826	72.10781294651862
121	2580.0	2400.0		(117.37998228520814, 109.65279007971657, 89.45527015057573)	#756d59	117.37998228520814	109.65279007971657	89.45527015057573	43.39708821010564	60.66453117218273	117.37998228520814	71.86146935931293	4.82868951564458	14.273834670900287	109.39961027457927	110.80557164747565	89.65724534986714	2.213056605739427	1.0033652923589143	1.2682782147523557	0.8798934390347785	15.068463712359366	71.30985756597514
122	2600.0	2420.0		(116.66253321523472, 110.23294951284322, 88.80602302922941)	#746e58	116.66253321523472	110.23294951284322	88.80602302922941	46.151351351351344	60.88852951895043	116.66253321523472	71.95057160135637	4.091904409349645	14.753162754966143	109.09806023029228	111.14302471213463	89.02029229406554	1.5323694816327251	1.0046093818262578	1.0747581103347235	0.909441044568874	15.310110808540063	74.49823195031956
123	2620.0	2440.0		(117.6696191319752, 109.54118689105402, 90.13817537643932)	#756d5a	117.6696191319752	109.54118689105402	90.13817537643932	42.28549367821638	59.662963213874406	117.6696191319752	71.8529709009808	5.150144431633141	13.915722910188766	109.64351638618245	110.77342153232951	90.33220549158547	2.679054744995172	1.003246632690457	1.3527098738293044	0.8578180685435084	14.838171443268687	69.69072080460263
124	2640.0	2460.0		(117.17537643932684, 109.36492471213464, 89.3941541186891)	#756d59	117.17537643932684	109.36492471213464	89.3941541186891	43.13151602104257	60.45819443499559	117.17537643932684	71.78985651649513	4.9014870929142145	14.182705925944706	109.1978919397697	110.53485106288751	89.59386182462356	2.3207010326655784	1.0023653985130028	1.287398843866879	0.8742759167191139	15.005789652791742	70.93505278274796
125	2660.0	2480.0		(116.9539415411869, 109.88751107174491, 89.28343666961914)	#746d59	116.9539415411869	109.88751107174491	89.28343666961914	44.677336747759284	60.33126074476867	116.9539415411869	71.8914490204206	4.500272472729661	14.41116120153476	109.22924712134633	110.91903596102746	89.48947741364039	1.9579724863019798	1.0037838831795627	1.1820179200009793	0.8883587685062638	15.097483879952618	72.65762252966186
126	2680.0	2500.0		(117.01062887511071, 109.94242692648362, 89.27457927369353)	#756d59	117.01062887511071	109.94242692648362	89.27457927369353	44.70971450469441	60.44487339616214	117.01062887511071	71.90585538326677	4.488506851806018	14.44019825028251	109.27227635075288	110.973587404783	89.48125775022143	1.9290335642980316	1.0039850319258636	1.1789276238342565	0.8901487225915641	15.12170688997018	72.73297070545267
127	2700.0	2520.0		(117.45261293179806, 109.59964570416298, 89.64658990256865)	#756d59	117.45261293179806	109.59964570416298	89.64658990256865	43.05482113847036	60.369332750143286	117.45261293179806	71.85399206777151	4.927961210794307	14.164658872844903	109.4569884853853	110.77728433126661	89.8461204605846	2.3545859408865772	1.0032608907250429	1.2943523965551027	0.8731634277501333	14.997411866023988	70.81693858045146
128	2720.0	2540.0		(116.9096545615589, 110.02125775022144, 89.65013286093888)	#746e59	116.9096545615589	110.02125775022144	89.65013286093888	44.8381855991682	59.4576902970657	116.9096545615589	71.91909914016374	4.489972342473891	14.272977991339753	109.32234720992028	111.02375227635076	89.85384410983171	2.0868279961894793	1.0041699477942607	1.1793125419123323	0.8798406300495234	14.962544983305795	72.53754428445905
129	2740.0	2560.0		(117.23383525243578, 109.55270150575731, 89.80425155004428)	#756d59	117.23383525243578	109.55270150575731	89.80425155004428	43.19814001549989	59.663183662367686	117.23383525243578	71.83411363736644	4.908216799845599	14.051158030796106	109.36676705048717	110.70210572187776	90.0017360496014	2.4436192952327143	1.0029833382715119	1.2891664333267294	0.8661668043096742	14.883737237693108	70.74515636326002
130	2760.0	2580.0		(117.14348981399469, 109.9096545615589, 89.70859167404782)	#756d59	117.14348981399469	109.9096545615589	89.70859167404782	44.17963453218827	59.72076670069187	117.14348981399469	71.90625189240603	4.652501676169596	14.221921651230085	109.41402125775022	110.9750890876882	89.91060230292294	2.190279350707179	1.0039905681821075	1.2220016426541849	0.876693323126093	14.963583370987312	71.88521926236263
131	2780.0	2600.0		(116.88928255093002, 110.10274579273694, 88.71922054915855)	#746e58	116.88928255093002	110.10274579273694	88.71922054915855	45.54521443843544	61.454443501454875	116.88928255093002	71.93300790048754	4.230100142346704	14.767609399418058	109.15144375553587	111.07645232949513	88.93305580159434	1.5467374437539279	1.0043641487686223	1.1110558753834059	0.9103315906598429	15.361511468213738	74.01593221627533
132	2800.0	2620.0		(117.35429583702391, 109.87953941541187, 89.65544729849424)	#756d59	117.35429583702391	109.87953941541187	89.65544729849424	43.80851880276286	60.18702874868861	117.35429583702391	71.90949311875411	4.735879721019909	14.2544577661744	109.49735163861826	110.98736496014172	89.85768821966342	2.194989460451275	1.0040358237836329	1.243901281786021	0.8786989729553956	15.02058996642999	71.62152590714035
133	2820.0	2640.0		(116.89548272807795, 109.91231178033658, 89.78299379982285)	#746d59	116.89548272807795	109.91231178033658	89.78299379982285	44.54622672329303	59.14415609016861	116.89548272807795	71.89544063207993	4.575409639252626	14.165773426839223	109.3082019486271	110.9341488928255	89.984286979628	2.212388821772309	1.003839616031051	1.2017530533348888	0.87323213309594	14.88635315137694	72.10003849196207
134	2840.0	2660.0		(117.30469441984057, 109.80070859167405, 90.46324180690877)	#756d5a	117.30469441984057	109.80070859167405	90.46324180690877	43.2259767687434	58.34864879150087	117.30469441984057	71.89253081633082	4.940709951102518	13.81945892791352	109.61016829052258	110.92313169176263	90.65661647475642	2.6705821586666896	1.00379898774783	1.2977009136933557	0.8518839906749991	14.676105065078136	70.32709852894402
135	2860.0	2680.0		(117.07351638618246, 109.88928255093002, 90.25066430469442)	#756d5a	117.07351638618246	109.88928255093002	90.25066430469442	43.929597463923635	58.42335219707056	117.07351638618246	71.90013330011695	4.758098770637154	13.938768015502623	109.4818334809566	110.95191790079716	90.44705048715677	2.489274217281439	1.0039051373775931	1.2497372206035309	0.8592386564538382	14.728501542965521	71.15229177361948
136	2880.0	2700.0		(116.96899911426041, 109.92914083259522, 89.42249778565102)	#746d59	116.96899911426041	109.92914083259522	89.42249778565102	44.66623794212219	60.05315846067638	116.96899911426041	71.90147507338337	4.513312770960343	14.357953047840288	109.27734278122233	110.9569989371125	89.62756421612046	2.0132046998813706	1.003923871877983	1.1854430162110925	0.8850788156121501	15.050608223341008	72.54985809897028
137	2900.0	2720.0		(117.22586359610274, 109.7865367581931, 90.76970770593445)	#756d5a	117.22586359610274	109.7865367581931	90.76970770593445	43.12832702802238	57.54975519086046	117.22586359610274	71.88666523635996	4.987318173796829	13.655953002070875	109.6284410983171	110.90092553587246	90.95987599645704	2.8371019438905223	1.0037170896261414	1.3099427845529341	0.8418048637473523	14.538170275569504	69.9371988954676
138	2920.0	2740.0		(117.03897254207263, 109.81665190434012, 90.25686448184234)	#756d5a	117.03897254207263	109.81665190434012	90.25686448184234	43.819823395178084	58.35182424302049	117.03897254207263	71.88295097062803	4.787533882298689	13.906398684628973	109.4436315323295	110.88686544729849	90.45246235606731	2.5284160019876905	1.0036652292153365	1.2574684923591855	0.8572432878287739	14.707426867063061	71.00303217386215
139	2940.0	2760.0		(117.18866253321524, 109.8414526129318, 89.72984942426926)	#756d59	117.18866253321524	109.8414526129318	89.72984942426926	43.94567917163964	59.74978459026803	117.18866253321524	71.89379075607859	4.712340620485422	14.190069315923814	109.41926483613817	110.92790201062888	89.93096545615589	2.241324321080963	1.0038165796482552	1.2377186253310906	0.874729824073448	14.952064115505909	71.62933269471388
140	2960.0	2780.0		(116.76793622674934, 110.03808680248007, 89.73516386182462)	#746e59	116.76793622674934	110.03808680248007	89.73516386182462	45.06290956749671	59.03467318005631	116.76793622674934	71.91632634178015	4.446708988307513	14.225244300040064	109.27512843224092	111.01324818423383	89.93819309123117	2.117633514012195	1.0041312326151026	1.1679492166439427	0.8768981438316373	14.904053013275187	72.64113133674675
141	2980.0	2800.0		(117.16209034543844, 109.7643932683791, 89.96988485385296)	#756d59	117.16209034543844	109.7643932683791	89.96988485385296	43.67687296416938	59.18307175904928	117.16209034543844	71.87668482580187	4.799040876737881	14.040094879094145	109.43036315323295	110.86314809565988	90.16782993799822	2.41059487475097	1.0035777382094955	1.260490859052513	0.8654848295760417	14.83762304247438	71.12907328793328
142	3000.0	2820.0		(116.9495128432241, 109.98582816651904, 89.85739592559787)	#746d59	116.9495128432241	109.98582816651904	89.85739592559787	44.57776179422629	59.07241206943563	116.9495128432241	71.91394464284824	4.570639956191169	14.159828841469135	109.37234720992029	111.00422620903454	90.05868024800708	2.218640102994366	1.0040979781594612	1.2005002734453307	0.8728656862520806	14.879230572473576	72.11048049792502
143	3020.0	2840.0		(116.88928255093002, 109.85296722763508, 90.40389725420727)	#746d5a	116.88928255093002	109.85296722763508	90.40389725420727	44.05992910173234	57.77923435984479	116.88928255093002	71.88415955753564	4.744135745930689	13.834517645612898	109.41094774136403	110.89144033658106	90.59838795394155	2.578453059669871	1.0036821041020694	1.2460697659059607	0.8528122672880787	14.6253445245776	71.07212207000725
144	3040.0	2860.0		(117.2134632418069, 109.91585473870683, 90.74933569530558)	#756d5a	117.2134632418069	109.91585473870683	90.74933569530558	43.454715844434055	57.57318602928953	117.2134632418069	71.91377204444802	4.905412945920173	13.712226211583145	109.65837909654562	111.0035724180691	90.94100088573958	2.7553696653357194	1.0040955682554358	1.2884299877881535	0.8452737583355894	14.563249082798421	70.31583402620176
145	3060.0	2880.0		(117.48538529672277, 109.74756421612047, 90.17006200177148)	#756d5a	117.48538529672277	109.74756421612047	90.17006200177148	43.00333992671617	59.287437519319056	117.48538529672277	71.88874994273917	4.9726781776228135	13.960342033619888	109.6235961027458	110.90881756421612	90.36583702391496	2.55857059103618	1.0037461973252226	1.3060975200869949	0.8605685609562141	14.81953703574644	70.39408509645021
146	3080.0	2900.0		(116.79627989371124, 110.04251550044287, 90.38529672276351)	#746e5a	116.79627989371124	110.04251550044287	90.38529672276351	44.65691863974782	57.662801544026735	116.79627989371124	71.92042440134674	4.598885888128123	13.905412201172474	109.42041629760851	111.02877294951284	90.58186891054031	2.46663286759813	1.0041884517447948	1.2079192015033373	0.8571824772378498	14.646168096008605	71.69958962096496
147	3100.0	2920.0		(117.31975199291408, 109.96634189548273, 89.84499557130204)	#756d59	117.31975199291408	109.96634189548273	89.84499557130204	43.94145523711274	59.717675570386696	117.31975199291408	71.92702600019028	4.716233292367866	14.188726261096974	109.54524357838795	111.05378496899911	90.04620903454385	2.2484062037407955	1.004280626525143	1.2387410540728199	0.8746470330675518	14.952016900083478	71.61355425091647
148	3120.0	2940.0		(117.22409211691763, 110.13551815766165, 90.06200177147919)	#756e5a	117.22409211691763	110.13551815766165	90.06200177147919	44.341616122089604	59.08625874601424	117.22409211691763	71.95942748836679	4.633743073186258	14.13453927231223	109.59421612046059	111.17660161204606	90.26273693534102	2.2707725317837277	1.0047330320902799	1.2170746065658478	0.8713067410568878	14.874702528415092	71.849241689956
149	3140.0	2960.0		(117.162976085031, 110.08325952170063, 90.18511957484499)	#756e5a	117.162976085031	110.08325952170063	90.18511957484499	44.254383084903814	58.71610332862102	117.162976085031	71.94572181888923	4.667694470257389	14.049301749602371	109.57269264836138	111.12463973427812	90.38410097431354	2.359605998144543	1.0045416667705205	1.2259921021153568	0.866052376079207	14.804399728427075	71.62161597399701
150	3160.0	2980.0		(117.54295837023915, 109.54915854738707, 90.44109831709477)	#756d5a	117.54295837023915	109.54915854738707	90.44109831709477	42.30276488659389	58.795306919054156	117.54295837023915	71.84960837101966	5.165795682660956	13.757830449866448	109.64450841452611	110.76070262178919	90.63217891939769	2.8233583556143804	1.003199683388034	1.3568207491812785	0.8480849769732455	14.695691331892862	69.41982717188887
151	3180.0	3000.0		(116.67759078830824, 110.39946855624446, 89.77413640389726)	#746e59	116.67759078830824	110.39946855624446	89.77413640389726	45.998551392638426	58.797759035595796	116.67759078830824	71.98965528445349	4.218976584117684	14.330195810655821	109.35068201948627	111.29126056687333	89.98038972542072	1.9711944886723434	1.005155087493938	1.108134220030191	0.883367753977526	14.938349152067339	73.59495697934207
152	3200.0	3020.0		(117.1895482728078, 110.3082373782108, 89.60761736049601)	#756e59	117.1895482728078	110.3082373782108	89.60761736049601	45.030828516377646	60.01723264831039	117.1895482728078	71.99353307909601	4.423390686842	14.421293792117872	109.53995571302036	111.30597537643932	89.81462356067314	1.9396294478803284	1.0052092311760792	1.1618245541122307	0.8889833799144848	15.084432366085839	72.94784386418236
153	3220.0	3040.0		(117.3082373782108, 109.95217006200177, 90.12311780336582)	#756d5a	117.3082373782108	109.95217006200177	90.12311780336582	43.764498892219464	59.09393616780301	117.3082373782108	71.924229840165	4.781507637651561	14.04406389163826	109.59083259521701	111.04319046944198	90.32140832595218	2.4053726749590894	1.0042415851592166	1.2558856706064185	0.8657294945996693	14.835718583248262	71.19810508835553
154	3240.0	3060.0		(117.33835252435784, 109.93888396811337, 90.8193091231178)	#756d5a	117.33835252435784	109.93888396811337	90.8193091231178	43.25851703406813	57.63125117946783	117.33835252435784	71.92474091072494	4.954170347323483	13.696025157343428	109.74070859167405	111.04512683790966	91.01050487156776	2.790998156467659	1.0042487209785418	1.3012363506340983	0.8442750637549357	14.564508537567733	70.1137661090077
155	3260.0	3080.0		(117.11780336581045, 110.40035429583702, 90.18689105403011)	#756e5a	117.11780336581045	110.40035429583702	90.18689105403011	45.03404045387272	58.636538956029824	117.11780336581045	72.01152685724068	4.47335928262288	14.160259984610125	109.64921169176262	111.37427214348982	90.38902568644818	2.201892740220217	1.0054604691848443	1.174949042908897	0.8728922635545217	14.850047343465913	72.468183484266
156	3280.0	3100.0		(117.12311780336582, 110.18246235606732, 90.21700620017715)	#756e5a	117.12311780336582	110.18246235606732	90.21700620017715	44.52250057609375	58.57988232802952	117.12311780336582	71.96520678972901	4.604252178357083	14.066377845327827	109.59029229406555	111.19851735163861	90.41666076173605	2.3241619858126614	1.004813725547464	1.209328683096506	0.8671050115439984	14.800747407122232	71.87552633221458
157	3300.0	3120.0		(117.23383525243578, 110.34898139946856, 90.06997342781223)	#756e5a	117.23383525243578	110.34898139946856	90.06997342781223	44.79261771227338	59.08520138715745	117.23383525243578	72.00561446692573	4.51931681154033	14.209080193247114	109.66675819309124	111.35182813108945	90.2727635075288	2.169822275871238	1.005377917474035	1.1870200059602607	0.8759017268320788	14.910472305772158	72.35629909587318
158	3320.0	3140.0		(117.43578387953941, 110.54915854738707, 90.47032772364925)	#756e5a	117.43578387953941	110.54915854738707	90.47032772364925	44.676783602680324	58.55277746351397	117.43578387953941	72.05896118437865	4.57044371641585	14.099065981592563	109.90783879539416	111.55444666076176	90.67111603188663	2.298378907768032	1.0061227706649138	1.2004487301371314	0.8691200325454854	14.821356797480648	72.03904692062572
159	3340.0	3160.0		(117.61204605845882, 110.03277236492471, 90.3569530558016)	#756e5a	117.61204605845882	110.03277236492471	90.3569530558016	43.31480939845958	59.09300066273045	117.61204605845882	71.95634732431306	4.900420036655362	13.981616000336295	109.8114526129318	111.16492247121346	90.55371124889282	2.5155798999056787	1.0046900253199782	1.2871185764770143	0.8618799691494289	14.815522350444255	70.68493395607061
160	3360.0	3180.0		(117.28963684676705, 110.05845881310894, 90.94242692648362)	#756e5a	117.28963684676705	110.05845881310894	90.94242692648362	43.53257580851205	57.28160398731308	117.28963684676705	71.94844347370044	4.896106152727175	13.674755186805099	109.77852967227636	111.13495697077059	91.13358724534987	2.7897597729968644	1.0045796678578862	1.2859855143927028	0.8429639019013314	14.524833385544422	70.30061302849296
161	3380.0	3200.0		(117.70947741364039, 109.85828166519043, 90.60141718334809)	#756d5a	117.70947741364039	109.85828166519043	90.60141718334809	42.62244731253064	58.72556323084564	117.70947741364039	71.92418149743003	5.08865085957344	13.804503435582859	109.85399468556244	111.04300730735164	90.79398582816651	2.753102821660115	1.0042409101740981	1.3365582953238035	0.8509620772661161	14.71253488266575	69.7649775022247
162	3400.0	3220.0		(117.0814880425155, 110.2577502214349, 90.46235606731621)	#756e5a	117.0814880425155	110.2577502214349	90.46235606731621	44.61917279472932	57.9756780270076	117.0814880425155	71.98007753201219	4.60085503507357	13.968531244333837	109.64230292294066	111.25492206377325	90.6603100088574	2.416249208610462	1.005021358188594	1.208436407292706	0.8610733750404607	14.706724046424902	71.76952000232288
163	3420.0	3240.0		(117.25243578387953, 110.06023029229407, 90.11426040744021)	#756e5a	117.25243578387953	110.06023029229407	90.11426040744021	44.09869773817684	59.01996555318859	117.25243578387953	71.94476406529401	4.698115756182619	14.083370605962653	109.59521700620017	111.12100923826395	90.31372010628874	2.3395503605926353	1.0045282941422589	1.2339823972210409	0.8681525099169587	14.846333529979187	71.55165522029093
164	3440.0	3260.0		(117.23472099202834, 110.1541186891054, 91.01240035429583)	#756e5b	117.23472099202834	110.1541186891054	91.01240035429583	43.798682654956934	57.03678659393464	117.23472099202834	71.96657242577122	4.837481452459769	13.67058226082336	109.79527015057573	111.20369641275465	91.20381753764393	2.773451208405875	1.0048327932317038	1.2705874586770387	0.8427066668781183	14.50124291751678	70.51313106287786
165	3460.0	3280.0		(116.96634189548273, 110.10540301151461, 91.39681133746679)	#746e5b	116.96634189548273	110.10540301151461	91.39681133746679	43.900512678398215	55.74450039756162	116.96634189548273	71.94468539633166	4.850517767768958	13.441418488294898	109.72554472984942	111.12071103631531	91.58389725420727	2.9877075254074232	1.0045271957273907	1.2740115087539217	0.8285801406459398	14.289830425618012	70.15733541128533
166	3480.0	3300.0		(117.533215234721, 110.07971656333038, 90.29849424269266)	#756e5a	117.533215234721	110.07971656333038	90.29849424269266	43.57941979966175	59.08843588680809	117.533215234721	71.9625620438053	4.8319352011125805	14.021427686542465	109.77568644818423	111.18848782993798	90.49630646589904	2.4516318295183086	1.0047767982999334	1.2691307094422017	0.8643341128534424	14.83064503508497	70.98549643790933
167	3500.0	3320.0		(117.41718334809566, 110.14614703277236, 91.4251550044287)	#756e5b	117.41718334809566	110.14614703277236	91.4251550044287	43.21553927415231	56.44801756132886	117.41718334809566	71.97453530807721	5.000647161251647	13.478567419581555	109.96475642161204	111.23389818423384	91.61236492471214	3.012838573168928	1.0049439749234255	1.3134437063576772	0.8308701420127709	14.376308695751478	69.64477759329407
168	3520.0	3340.0		(117.44109831709477, 110.17891939769707, 90.61293179805138)	#756e5a	117.44109831709477	110.17891939769707	90.61293179805138	43.75846016705734	58.25203068081542	117.44109831709477	71.98039350419486	4.8116196188228155	13.894032476359763	109.8241895482728	111.25612075287866	90.80859167404783	2.561009640418607	1.0050257699481124	1.2637947253507338	0.8564809877340419	14.7035989407485	70.89860260081834
169	3540.0	3360.0		(117.4118689105403, 109.91674047829937, 91.21789193976971)	#756d5b	117.4118689105403	109.91674047829937	91.21789193976971	42.83163696615153	56.88917304123478	117.4118689105403	71.92454500992929	5.08194335798573	13.496789569076384	109.8495837023915	111.04438459698848	91.404880425155	3.0241157288615486	1.0042459857149737	1.3347965382028397	0.8319934245892672	14.421840276667343	69.36714911320689
170	3560.0	3380.0		(117.38795394154118, 110.17271922054915, 90.80425155004428)	#756e5a	117.38795394154118	110.17271922054915	90.80425155004428	43.71505680871622	57.747357222083885	117.38795394154118	71.97712260174747	4.837725115201752	13.792686678469291	109.83449069973427	111.24371249778565	90.99793622674933	2.6630288622299294	1.004980099994246	1.2706514578524677	0.850233647429662	14.61649034825659	70.67190144716359
171	3580.0	3400.0		(116.80425155004428, 110.19929140832595, 91.13108945969884)	#746e5b	116.80425155004428	110.19929140832595	91.13108945969884	44.563739865447644	56.04809967240962	116.80425155004428	71.95649336994575	4.678913031078369	13.593740141838095	109.62208148804251	111.16547621789194	91.3217714791851	2.7895587031487126	1.004692064481162	1.2289387103501637	0.8379698265058177	14.376438995669803	71.00673414345665
172	3600.0	3420.0		(117.45527015057573, 110.18689105403011, 90.87245349867139)	#756e5a	117.45527015057573	110.18689105403011	90.87245349867139	43.59456217512995	57.71233796104278	117.45527015057573	71.9834887847996	4.8697396833808355	13.769494722613818	109.88550930026572	111.26786363153234	91.06559787422498	2.6975058316737344	1.005068987783158	1.2790602361026915	0.8488040070936129	14.605250751013617	70.5232753404971
173	3620.0	3440.0		(117.36758193091231, 110.34632418069087, 91.00797165633304)	#756e5b	117.36758193091231	110.34632418069087	91.00797165633304	44.01814516129031	57.270504422374486	117.36758193091231	72.01390732336141	4.777725509585773	13.753436053551482	109.9190699734278	111.38330947741363	91.20135518157662	2.681702169228292	1.0054937064273677	1.2548922767226947	0.8478140896766495	14.559658798339898	70.8435840728843
174	3640.0	3460.0		(117.77679362267493, 109.97608503100089, 91.35429583702391)	#756d5b	117.77679362267493	109.97608503100089	91.35429583702391	42.28621232945596	57.20767842370459	117.77679362267493	71.9546868673746	5.213472449012269	13.480485749895532	110.07407440212577	111.15862681133747	91.54051372896367	3.099397268038989	1.0046668412009174	1.3693432781029036	0.8309883951869239	14.453504454966847	68.85641142032041
175	3660.0	3480.0		(116.88042515500443, 110.65013286093888, 91.65013286093888)	#746e5b	116.88042515500443	110.65013286093888	91.65013286093888	45.183780937335435	55.045355340335576	116.88042515500443	72.0579852427386	4.56898511654108	13.508008436070785	109.902976085031	111.55073768821967	91.84013286093888	2.8528303392680834	1.006109144086196	1.2000656219585628	0.832684998205564	14.259800731571723	71.31226821963944
176	3680.0	3500.0		(117.59787422497786, 110.56775907883082, 91.05668733392383)	#756e5b	117.59787422497786	110.56775907883082	91.05668733392383	44.107458701818764	57.55208333333332	117.59787422497786	72.07212325109504	4.749438948158269	13.828371715100097	110.11030115146147	111.6044758635961	91.2517980513729	2.6119417752540506	1.0063065459347027	1.2474626771361972	0.8524334087640969	14.621252840070277	71.04465204339297
177	3700.0	3520.0		(117.37555358724535, 110.38441098317095, 90.73339238263951)	#756e5a	117.37555358724535	110.38441098317095	90.73339238263951	44.25546062036638	57.880460620146835	117.37555358724535	72.02165936882676	4.698637062792777	13.903847282716498	109.87986713906113	111.41274316209034	90.92990256864482	2.516027478424546	1.0056019443110913	1.234119320875943	0.8570860097143157	14.67631287173154	71.32793965051125
178	3720.0	3540.0		(117.28875110717449, 110.4933569530558, 91.64393268379096)	#756e5b	117.28875110717449	110.4933569530558	91.64393268379096	44.101129416640745	55.754952083915455	117.28875110717449	72.04346601787898	4.806525261140893	13.486843913098356	110.053215234721	111.4955684765279	91.8324269264836	2.9427506461428514	1.0059064195047762	1.2624566681314395	0.8313803365408393	14.317738781744264	70.38463341140526
179	3740.0	3560.0		(117.5199291408326, 110.4207263064659, 91.19486271036315)	#756e5b	117.5199291408326	110.4207263064659	91.19486271036315	43.81952155041888	57.12130690382877	117.5199291408326	72.03744651718505	4.833574547998376	13.7003915703505	110.05416297608504	111.4727013020372	91.3871213463242	2.754422964490914	1.0058223722660058	1.2695612916809107	0.844544226054039	14.528047772911155	70.56687416529566
180	3760.0	3580.0		(117.36669619131975, 110.19486271036315, 91.65456155890168)	#756e5b	117.36669619131975	110.19486271036315	91.65456155890168	43.264321885011555	55.864180760261725	117.36669619131975	71.98325552994571	5.005266363441785	13.379248588534143	110.00100088573959	111.26697868024799	91.8399645704163	3.1063407898424757	1.0050657309637978	1.3146569617323098	0.8247477516512388	14.284851562504757	69.4888407798445
181	3780.0	3600.0		(117.0354295837024, 110.25420726306466, 91.68999114260407)	#756e5b	117.0354295837024	110.25420726306466	91.68999114260407	43.946881006465134	55.22333557854588	117.0354295837024	71.98061012963147	4.857273777033266	13.356783515437742	109.86416297608504	111.25694255978742	91.87563330380867	3.0729458617563363	1.0050287945793435	1.2757860066463262	0.823362919132108	14.212556927707428	70.01590241046718
182	3800.0	3620.0		(117.74579273693534, 110.0265721877768, 92.140832595217)	#756e5c	117.74579273693534	110.0265721877768	92.140832595217	41.91158156911581	55.45221348779479	117.74579273693534	71.96626149947394	5.347112047794534	13.109535725229948	110.23184233835252	111.20251723649247	92.3196899911426	3.489920547297953	1.0048284519253272	1.4044443528799524	0.8081216252937254	14.158090767569961	67.8104551967407
183	3820.0	3640.0		(117.41984056687333, 110.34986713906112, 91.02037201062888)	#756e5b	117.41984056687333	110.34986713906112	91.02037201062888	43.931555108203334	57.33157573151688	117.41984056687333	72.01713600454681	4.797804742572409	13.75279346711098	109.94825509300264	111.39556780336581	91.21366696191319	2.690097715277248	1.0055387868671417	1.260166182548153	0.8477744782053073	14.56565338379507	70.76814412004416
184	3840.0	3660.0		(117.70770593445528, 110.11780336581045, 91.2577502214349)	#756e5b	117.70770593445528	110.11780336581045	91.2577502214349	42.782800884066674	57.300740450892455	117.70770593445528	71.98154944311871	5.08694355722289	13.574191357787612	110.0648449955713	111.26050605845882	91.44635075287866	2.9631150109415474	1.005041909737719	1.3361098642598093	0.8367647651313719	14.496056904282879	69.45645699404638
185	3860.0	3680.0		(117.66696191319753, 110.18334809565988, 91.59787422497786)	#756e5b	117.66696191319753	110.18334809565988	91.59787422497786	42.775890187550964	56.49518991915451	117.66696191319753	71.99463569741489	5.110108142270087	13.42710663293898	110.13322409211692	111.31015964570416	91.78372896368468	3.106461247799063	1.0052246264770903	1.3421941524448233	0.8276979034673236	14.366641839971127	69.16410200195963
186	3880.0	3700.0		(117.65987599645705, 110.35518157661647, 91.22852081488043)	#756e5b	117.65987599645705	110.35518157661647	91.22852081488043	43.41811601487885	57.283721525467115	117.65987599645705	72.03004199907095	4.929483818215563	13.671174023831423	110.10914968999114	111.4445769441984	91.41978742249779	2.816913901576021	1.0057189867306338	1.2947523166194892	0.8427431453998514	14.532749564481326	70.17196282846024
187	3900.0	3720.0		(117.651904340124, 110.46147032772365, 92.00177147918512)	#756e5c	117.651904340124	110.46147032772365	92.00177147918512	43.18035843779135	55.59437321669213	117.651904340124	72.05456363247023	5.037414332717372	13.328510692946516	110.29284322409211	111.53773483613817	92.1863684676705	3.174162556941861	1.0060613698753726	1.3231007784135553	0.821620074858891	14.248675041962885	69.29627670127948
188	3920.0	3740.0		(117.48184233835252, 110.18334809565988, 91.62710363153234)	#756e5b	117.48184233835252	110.18334809565988	91.62710363153234	43.062692702980485	56.11895624901044	117.48184233835252	71.98608393273038	5.0482118907208	13.397830845880732	110.04836138175378	111.27770974313552	91.81266607617361	3.1065803331915856	1.0051052225190393	1.325936808260557	0.8258932326448679	14.317343142791824	69.353930806784
189	3940.0	3760.0		(117.03897254207263, 110.49867139061116, 91.98937112488929)	#756e5b	117.03897254207263	110.49867139061116	91.98937112488929	44.334358756762505	54.57710557981488	117.03897254207263	72.03393278878134	4.7874796352171956	13.298901745256298	110.00155890168291	111.45935462356069	92.17446412754651	3.1108870750679642	1.0057733118563248	1.2574542441058139	0.8197948667483852	14.1343818006873	70.20160037211882
