# Supplementary material for: Parallel and High Throughput Reaction Monitoring with Computer Vision
Source: Angew Chem Int Ed Engl. 2024 Oct 31;64(1):e202413395. doi: 10.1002/anie.202413395 (PMC11701362; doi:10.1002/anie.202413395)
Supplement: Supplementary file 3 — Supporting Information [file ANIE-64-e202413395-s003.zip › Supporting Info - Machine readable data part 2/Table 2 - esterification in HTE/Kineticolor ouputs/Well 11 Vari-PA+DMAP run 2.csv]

frame number	Time (s)	normalised time	Well Coordinates	average color	hexcode	red	green	blue	hue	saturation	value	lightness	a_component	b_component	x	y	z	delta_e	light_ratio	a_ratio	b_ratio	chroma_ab	hue_ab
1	180.0	0.0	(754, 228)	(124.61824623560673, 117.81222320637733, 92.65279007971657)	#7c755c	124.61824623560673	117.81222320637733	92.65279007971657	47.22491617944526	65.40929250714316	124.61824623560673	73.91280415155357	3.679521633608518	16.173749556088524	116.11528786536758	118.74924032772364	92.90438441098317	0.0	1.0	1.0	1.0	16.58701462455697	77.18337387510287
2	200.0	20.0		(124.19220549158547, 118.55270150575731, 91.48804251550044)	#7c765b	124.19220549158547	118.55270150575731	91.48804251550044	49.6536034450072	67.15044254099121	124.19220549158547	74.04229144580746	2.8829586700898635	16.97012432254241	115.90312666076174	119.2630272010629	91.75868910540301	1.1337955207475898	1.0017518925947984	0.7835145318231319	1.0492387225171356	17.213267273123712	80.3583945168317
3	220.0	40.0		(124.49689991142604, 117.86093888396812, 92.19574844995572)	#7c755c	124.49689991142604	117.86093888396812	92.19574844995572	47.67357683448503	66.16063234132771	124.49689991142604	73.91614656000833	3.5125733408643556	16.40504627844601	115.97952170062001	118.76248393268378	92.45240035429583	0.28527368949446746	1.0000452209666935	0.954627718119859	1.0143007483549427	16.776880367723503	77.9145721405798
4	240.0	60.0		(125.77679362267493, 119.07085916740478, 93.43755535872454)	#7d775d	125.77679362267493	119.07085916740478	93.43755535872454	47.55827011037769	65.56460472387711	125.77679362267493	74.22365158977188	3.587752663041177	16.31749002560361	117.2301062887511	119.98512636846766	93.69388839681135	0.35455464512863055	1.004205596605169	0.9750595377048122	1.0088872694001236	16.707257402303718	77.59959873229558
5	260.0	80.0		(125.67050487156776, 119.00354295837023, 92.88042515500443)	#7d775c	125.67050487156776	119.00354295837023	92.88042515500443	47.80064829821717	66.53486700215672	125.67050487156776	74.20374041296753	3.467707501167483	16.557261003740198	117.04573073516386	119.90570646589902	93.14165633303809	0.5259184018335581	1.0039362092232005	0.9424343288251554	1.023711968973039	16.916497487944397	78.17110474683156
6	280.0	100.0		(125.80425155004428, 119.34898139946856, 92.84322409211691)	#7d775c	125.80425155004428	119.34898139946856	92.84322409211691	48.24926772901944	66.8106355565256	125.80425155004428	74.27988496990537	3.323945952504126	16.705144930193192	117.21091231178033	120.2096143578388	93.10828166519043	0.7372675469695629	1.0049664036233712	0.9033636117650223	1.0328554224400381	17.032629974079985	78.74641692836866
7	300.0	120.0		(125.86713906111603, 118.91496899911427, 93.96014171833481)	#7d765d	125.86713906111603	118.91496899911427	93.96014171833481	46.92668572856231	64.64184681641615	125.86713906111603	74.19729992199022	3.813418414037706	16.017008907060813	117.33056687333925	119.88002472099204	94.2096899911426	0.35133149910486655	1.0038490728866585	1.0363897250137581	0.9903089479354089	16.464711790049265	76.60802742284105
8	320.0	140.0		(125.73516386182462, 119.51815766164748, 93.0354295837024)	#7d775d	125.73516386182462	119.51815766164748	93.0354295837024	48.59255647651553	66.31742453594448	125.73516386182462	74.31173089611612	3.250323647065345	16.664619412081283	117.26794508414525	120.33686984942428	93.30025686448185	0.7643995517413229	1.0053972616672013	0.8833549495611317	1.0303497871220575	16.978637871165887	78.96339673790312
9	340.0	160.0		(125.68290522586359, 119.40389725420727, 93.17006200177148)	#7d775d	125.68290522586359	119.40389725420727	93.17006200177148	48.41256436102107	65.96581298979532	125.68290522586359	74.28654684836697	3.3208237362794546	16.555585178638353	117.23384410983171	120.2362276262179	93.43240035429584	0.6435419392841898	1.005056535212046	0.9025150731408291	1.0236083550833819	16.885356700247318	78.65777013965875
10	360.0	180.0		(125.6873339238264, 119.13551815766165, 93.97608503100089)	#7d775d	125.6873339238264	119.13551815766165	93.97608503100089	47.60348583877995	64.33717873728867	125.6873339238264	74.234283472376	3.6355514948591128	16.07189530549009	117.31402125775023	120.02754821966343	94.2276793622675	0.34008324743077734	1.0043494401885127	0.9880500393453908	0.9937024961190839	16.477956590014635	77.25389033224607
11	380.0	200.0		(125.70593445527015, 119.21080602302924, 93.88928255093002)	#7d775d	125.70593445527015	119.21080602302924	93.88928255093002	47.75145458088584	64.54147348543569	125.70593445527015	74.25020157746177	3.5837738546049547	16.14139020922918	117.32911426040744	120.09108110717449	94.14249778565102	0.352209862898178	1.0045648034840673	0.9739781991960561	0.9979992674705932	16.534446254034325	77.48202290536177
12	400.0	220.0		(125.98494242692648, 119.04694419840567, 94.20372010628876)	#7d775e	125.98494242692648	119.04694419840567	94.20372010628876	46.90170285109111	64.32682775930313	125.98494242692648	74.23005577933802	3.8365096652702713	15.95391631289833	117.47791851195748	120.01067827280778	94.45215234720993	0.4166779238553794	1.0042922418033815	1.0426653373166324	0.9864080223062786	16.408724878267527	76.47856461741435
13	420.0	240.0		(125.65899025686448, 119.37732506643047, 94.7378210806023)	#7d775e	125.65899025686448	119.37732506643047	94.7378210806023	47.8109424233744	62.74838054825227	125.65899025686448	74.28425546482512	3.6580705433346683	15.785696774318714	117.52744021257752	120.22707342781221	94.98421612046059	0.537606909223071	1.0050255340402174	0.9941701415537507	0.9760072467782382	16.204002676831088	76.95295374855874
14	440.0	260.0		(125.7511071744907, 119.10186005314438, 93.9645704162976)	#7d775d	125.7511071744907	119.10186005314438	93.9645704162976	47.44893694095356	64.45722073915464	125.7511071744907	74.23022861798665	3.673677532004649	16.070696173800858	117.33253321523472	120.01136792736935	94.21594331266608	0.333785028146576	1.0042945802161993	0.998411722450416	0.9936283555071574	16.485241342478833	77.12372600421686
15	460.0	280.0		(125.56421612046059, 119.25066430469442, 94.20814880425155)	#7d775e	125.56421612046059	119.25066430469442	94.20814880425155	47.9189853393972	63.678947813941676	125.56421612046059	74.25287952595826	3.5796896287698665	15.990103620813855	117.33580159433127	120.10177162976085	94.45857395925597	0.39917855529762997	1.0046010346692757	0.9728682109307927	0.9886454322395801	16.385896119611125	77.38130662732793
16	480.0	300.0		(125.34189548272808, 119.22852081488043, 94.89016829052258)	#7d775e	125.34189548272808	119.22852081488043	94.89016829052258	47.954624781849915	61.95207439704335	125.34189548272808	74.24033234376249	3.656749116071334	15.636700122563818	117.35640389725421	120.05168804251551	95.13355181576615	0.6294564308161681	1.0044312781251992	0.993811011374636	0.9667949950837136	16.058586638333892	76.83753555974553
17	500.0	320.0		(125.81753764393268, 119.29672276350753, 94.98139946855625)	#7d775e	125.81753764393268	119.29672276350753	94.98139946855625	47.31200091917046	62.49697285424644	125.81753764393268	74.27553513206811	3.8086152683998176	15.652785288182592	117.6288573959256	120.19223948627103	95.22455270150576	0.6477983476387025	1.0049075526856048	1.0350843527082887	0.9677895180644851	16.10947663770098	76.32461143949155
18	520.0	340.0		(125.86625332152347, 118.7643932683791, 95.63684676705049)	#7d765f	125.86625332152347	118.7643932683791	95.63684676705049	45.904069852618	61.243569805000604	125.86625332152347	74.17104340130987	4.247806640378327	15.157953019345683	117.61879539415412	119.77536362267493	95.86812223206377	1.1922575070398205	1.003493836456628	1.1544453500637502	0.9371947405751408	15.741899535657478	74.34520672149748
19	540.0	360.0		(125.70682019486271, 119.01151461470327, 95.08503100088573)	#7d775f	125.70682019486271	119.01151461470327	95.08503100088573	46.88129121832696	62.1172043995688	125.70682019486271	74.21285168217706	3.942979785524492	15.495848198049611	117.5069176262179	119.94204432240922	95.32429583702391	0.7867585205609375	1.004059479735179	1.0716011966092451	0.9580863203249168	15.989634172364674	75.72382815645486
20	560.0	380.0		(126.13906111603188, 118.56953055801594, 95.31355181576616)	#7e765f	126.13906111603188	118.56953055801594	95.31355181576616	45.26636400206885	62.316183440885894	126.13906111603188	74.14256112126671	4.380161665875681	15.266116503235727	117.62740478299379	119.6618993268379	95.54611160318865	1.1693940647095749	1.0031084867141833	1.1904160654655653	0.9438823354037207	15.882069427803577	73.99072980963591
21	580.0	400.0		(125.85031000885739, 119.25686448184234, 94.81576616474756)	#7d775e	125.85031000885739	119.25686448184234	94.81576616474756	47.25269707175069	62.88271105324278	125.85031000885739	74.26843879337721	3.8064372711243966	15.72114903562567	117.59943312666076	120.16389766164748	95.06017714791851	0.5894326158555682	1.0048115430865596	1.0344924286778583	0.972016351626239	16.175397729247923	76.38935803887743
22	600.0	420.0		(126.02745792736935, 118.92471213463241, 95.27457927369353)	#7e765f	126.02745792736935	118.92471213463241	95.27457927369353	46.142281105990776	62.22440875707208	126.02745792736935	74.20990316428065	4.142917708079786	15.399354009620424	117.67503100088575	119.9302841452613	95.51108060230293	0.9501011565030373	1.0040195878932952	1.1259392172717881	0.952120221487133	15.946907883647341	74.94213580328667
23	620.0	440.0		(125.85296722763508, 119.30558015943312, 95.03277236492471)	#7d775f	125.85296722763508	119.30558015943312	95.03277236492471	47.253707322680754	62.44707505208041	125.85296722763508	74.27904305410144	3.827320075192431	15.633870884508783	117.6592382639504	120.2062513020372	95.27550044286978	0.6689127694257319	1.0049550129609062	1.0401678414481739	0.9666200673067485	16.095536579793244	76.24399668470673
24	640.0	460.0		(125.8414526129318, 119.09565987599646, 95.66784765279007)	#7d775f	125.8414526129318	119.09565987599646	95.66784765279007	46.58603886573123	61.142565546366384	125.8414526129318	74.23751023461976	4.069005553199334	15.255964154328439	117.7155358724535	120.04042517271922	95.90212577502214	1.0485522436597678	1.0043930965249324	1.1058517813928024	0.9432546300672382	15.789276375759632	75.06595858365294
25	660.0	480.0		(125.77945084145261, 119.76793622674934, 95.35341009743135)	#7d775f	125.77945084145261	119.76793622674934	95.35341009743135	48.14532328025386	61.68448294074153	125.77945084145261	74.3705804885298	3.623523667409534	15.634104382100267	117.83067316209035	120.57226755535872	95.59755535872453	0.7098674951866776	1.0061934646132162	0.9847811830517581	0.9666345041317206	16.04852465489223	76.95092914092221
26	680.0	500.0		(125.65987599645705, 119.62533215234721, 95.48095659875996)	#7d775f	125.65987599645705	119.62533215234721	95.48095659875996	48.002465367457155	61.24170014802285	125.65987599645705	74.33667553168763	3.6836858101017	15.514652923518124	117.75338352524358	120.4366106643047	95.72240035429583	0.7836406436168678	1.0057347490059358	1.0011317168120841	0.9592489898347483	15.945971167814585	76.64343215735346
27	700.0	520.0		(125.78919397697076, 119.22586359610274, 96.26040744021257)	#7d7760	125.78919397697076	119.22586359610274	96.26040744021257	46.66386705861179	59.86079033348355	125.78919397697076	74.26326909232506	4.106237053149442	15.014199892528811	117.84880425155005	120.14325337466784	96.49006200177148	1.2843158280755522	1.004741599845852	1.1159703521358137	0.9283066885919965	15.565583225484023	74.70420106756544
28	720.0	540.0		(125.977856510186, 119.20372010628876, 96.06465899025686)	#7d7760	125.977856510186	119.20372010628876	96.06465899025686	46.41241264953217	60.54925507456286	125.977856510186	74.26660408463309	4.1434897238837864	15.114255967295787	117.89523472099202	120.15657080602304	96.29604960141718	1.2095319119947443	1.0047867204761176	1.1260946765572495	0.9344930138111421	15.671925233897296	74.66933048229662
29	740.0	560.0		(125.78210806023029, 119.0593445527015, 96.46235606731621)	#7d7760	125.78210806023029	119.0593445527015	96.46235606731621	46.24252311038609	59.44038364035828	125.78210806023029	74.22960159691567	4.235003660688075	14.859910302497115	117.83410097431354	120.00886602302923	96.68832595217006	1.461196252415806	1.0042860969624765	1.1509658271895506	0.9187671820294249	15.451608013546723	74.09270046055406
30	760.0	580.0		(125.91319751992914, 119.33658104517272, 96.03454384410983)	#7d7760	125.91319751992914	119.33658104517272	96.03454384410983	46.79334776035336	60.510389994091	125.91319751992914	74.29068081259412	4.043580773294031	15.169624483848576	117.89871567759079	120.25274420726308	96.26756421612046	1.1329593941746487	1.005112465497395	1.098941975598192	0.9379163706747302	15.699301017915777	75.07440983674803
31	780.0	600.0		(126.20106288751107, 119.43489813994685, 96.32240921169176)	#7e7760	126.20106288751107	119.43489813994685	96.32240921169176	46.41271158805917	60.37236543819878	126.20106288751107	74.32417500008779	4.153756191272063	15.088384829327595	118.1278210806023	120.38662055801593	96.55353410097432	1.2538504618984383	1.0055656236190245	1.128884840173765	0.9328934380369239	15.649697992434682	74.60803855205597
32	800.0	620.0		(125.87333923826395, 119.70327723649247, 95.62001771479186)	#7d775f	125.87333923826395	119.70327723649247	95.62001771479186	47.76320412226255	61.2885702021659	125.87333923826395	74.36231521972674	3.7473076754960255	15.491279753264632	117.90995571302038	120.53918806023029	95.86085031000886	0.8200123045731922	1.0060816400261512	1.0184225148368076	0.9578038598621073	15.938069619898707	76.40149309925845
33	820.0	640.0		(125.80779450841453, 119.69530558015943, 96.30203720106289)	#7d7760	125.80779450841453	119.69530558015943	96.30203720106289	47.570244956772314	59.80526200919479	125.80779450841453	74.3596099590362	3.872123888620016	15.158008302089133	118.01177147918511	120.52836230292293	96.53596988485386	1.1262598959884775	1.006045039321827	1.052344373587121	0.9371981586287751	15.644761394633823	75.67020399357
34	840.0	660.0		(126.04782993799823, 119.41895482728079, 96.76085031000886)	#7e7760	126.04782993799823	119.41895482728079	96.76085031000886	46.41947678814457	59.24877729994097	126.04782993799823	74.31531843932598	4.20043778459217	14.86275350968742	118.13548272807795	120.35121120460585	96.98743135518157	1.4669976216394736	1.0054457991736734	1.1415717049264331	0.9189429734982149	15.444905939239492	74.21890968992695
35	860.0	680.0		(126.13640389725421, 119.54915854738707, 96.71656333038086)	#7e7760	126.13640389725421	119.54915854738707	96.71656333038086	46.56570826433839	59.47576681085334	126.13640389725421	74.34557111482405	4.153188535022889	14.935510700005029	118.21038972542073	120.47219286979627	96.94488928255093	1.3945906362473566	1.0058551014027708	1.1287305657039566	0.9234414474028154	15.502208064576164	74.46009334966833
36	880.0	700.0		(125.92648361381754, 119.68467670504872, 96.46235606731621)	#7d7760	125.92648361381754	119.68467670504872	96.46235606731621	47.28934315346461	59.664594045199095	125.92648361381754	74.36312682079527	3.953521523824277	15.087092831263526	118.09869796279894	120.54243600531444	96.69457927369353	1.207762097384501	1.0060926205467504	1.0744661718287132	0.9328135556287298	15.596496482816425	75.3160015551629
37	900.0	720.0		(126.03365810451727, 119.57130203720106, 96.76705048715678)	#7e7760	126.03365810451727	119.57130203720106	96.76705048715678	46.751407299800256	59.21422146009613	126.03365810451727	74.34565688826815	4.115765913083214	14.911352314782844	118.17700620017715	120.47253599645704	96.99509300265723	1.4040360956584725	1.005856261870772	1.118560052885698	0.9219477687021278	15.468935222143681	74.56966420452439
38	920.0	740.0		(126.09743135518157, 119.71922054915855, 96.80779450841453)	#7e7760	126.09743135518157	119.71922054915855	96.80779450841453	46.93419620176607	59.2308448765137	126.09743135518157	74.37861368844152	4.068319945264132	14.947935566198378	118.26225863596102	120.60442405668735	97.03690876882197	1.3677582350738804	1.0063021494345261	1.1056654506673786	0.9242096592605705	15.491675340913014	74.77481734949868
39	940.0	760.0		(126.1541186891054, 119.15766164747565, 97.28875110717449)	#7e7761	126.1541186891054	119.15766164747565	97.28875110717449	45.45705606186138	58.34663830145758	126.1541186891054	74.2683036927494	4.488184106389181	14.530408618898427	118.212143489814	120.16335813108947	97.5074402125775	1.8657128274520183	1.0048097152486177	1.2197738057562677	0.898394560179679	15.207779956489446	72.83501406583345
40	960.0	780.0		(125.95837023914969, 119.69087688219663, 96.64038972542073)	#7d7760	125.95837023914969	119.69087688219663	96.64038972542073	47.173413897280966	59.35361831696047	125.95837023914969	74.36626831672531	3.9989989968694517	15.007035566685033	118.15185119574845	120.55500850310008	96.87089459698849	1.2918657313362205	1.006135123276367	1.0868257874455332	0.9278637284843892	15.530715034302588	75.07883879953658
41	980.0	800.0		(126.28875110717449, 119.2577502214349, 98.22497785651018)	#7e7762	126.28875110717449	119.2577502214349	98.22497785651018	44.96780709506377	56.665871791275094	126.28875110717449	74.29711352690454	4.679203979390811	14.13391663789807	118.49638618246236	120.27844807794509	98.43530558015942	2.3039046904298845	1.005199496619868	1.2716881283293073	0.8738800232366298	14.888336018769817	71.68225027118113
42	1000.0	820.0		(126.00088573959256, 119.50841452612931, 97.78830823737822)	#7e7761	126.00088573959256	119.50841452612931	97.78830823737822	46.19238980283811	57.09648167024005	126.00088573959256	74.33414814375824	4.352541735289595	14.404086834375374	118.34570416297609	120.42650242692646	98.00550930026573	1.939637328382543	1.005700554823231	1.1829096737830684	0.8905842633721894	15.047336544706631	73.18654370931009
43	1020.0	840.0		(126.26572187776793, 119.17980513728963, 97.83170947741364)	#7e7761	126.26572187776793	119.17980513728963	97.83170947741364	45.047660581895215	57.42392356580663	126.26572187776793	74.27919783302376	4.629959456875943	14.290271328280424	118.3822852081488	120.20686956598759	98.0451904340124	2.141276866812355	1.0049571070354593	1.25830472488222	0.8835472120254839	15.021597092459526	72.04799664631422
44	1040.0	860.0		(125.92028343666962, 119.60230292294065, 97.75730735163862)	#7d7761	125.92028343666962	119.60230292294065	97.75730735163862	46.53981632909799	57.0325820882924	125.92028343666962	74.3495682490779	4.267677276573734	14.444977536122616	118.32911426040744	120.48818363153232	97.97575730735164	1.8775895808869079	1.005909180453075	1.1598456814584372	0.8931124774764971	15.062219137831942	73.54055791461721
45	1060.0	880.0		(126.41098317094774, 119.41009743135518, 98.17537643932684)	#7e7762	126.41098317094774	119.41009743135518	98.17537643932684	45.123282514586855	56.95770680642947	126.41098317094774	74.33335217840107	4.630674674754365	14.219208480688451	118.59358724534988	120.42331909654561	98.38772364924712	2.2139971919567536	1.005689785845294	1.2584991028339325	0.8791534969289607	14.954231433299867	71.96147036109342
46	1080.0	900.0		(126.18689105403011, 119.6784765279008, 97.511071744907)	#7e7761	126.18689105403011	119.6784765279008	97.511071744907	46.382084942084944	57.94844347734531	126.18689105403011	74.37616741345929	4.269448436106882	14.607783032473032	118.4341186891054	120.59463113374667	97.73274579273694	1.7363669824879284	1.006269052665836	1.16032703738171	0.903178510450844	15.218919642089661	73.70782766193209
47	1100.0	920.0		(126.15766164747565, 119.51018600531444, 97.97608503100089)	#7e7761	126.15766164747565	119.51018600531444	97.97608503100089	45.84718860986264	56.962866490676255	126.15766164747565	74.34194366504035	4.44634664643917	14.328206902131457	118.46062887511073	120.45768227635075	98.19142604074402	2.044066782155927	1.005806023982081	1.2084034527278005	0.8858927147624639	15.002250215570609	72.75977439317869
48	1120.0	940.0		(126.23206377325066, 119.6209034543844, 97.95482728077945)	#7e7761	126.23206377325066	119.6209034543844	97.95482728077945	45.972122161315575	57.122533610261286	126.23206377325066	74.36765792744846	4.409224925635613	14.382115304007037	118.52715677590788	120.56057010628875	98.1714880425155	1.9872876352135354	1.0061539239529087	1.1983147171529123	0.8892257948060637	15.042822376887916	72.95566809565011
49	1140.0	960.0		(126.5571302037201, 119.63773250664305, 97.4977856510186)	#7e7761	126.5571302037201	119.63773250664305	97.4977856510186	45.71324067300659	58.55168214553166	126.5571302037201	74.38423035285317	4.418748318359144	14.628216187160437	118.60024800708592	120.62691068201948	97.71918511957485	1.7768995889440036	1.0063781398461484	1.2009029320546933	0.9044418634300987	15.281035485833556	73.19199747235777
50	1160.0	980.0		(126.2710363153233, 119.65279007971657, 98.63773250664305)	#7e7762	126.2710363153233	119.65279007971657	98.63773250664305	45.629848067183794	55.80450336700337	126.2710363153233	74.37766621099375	4.549416026968234	14.075312976687314	118.69271922054918	120.60063105403013	98.84788308237378	2.3186739890883064	1.0062893305804905	1.2364150778226592	0.8702566419664101	14.79228250061963	72.08815434234756
51	1180.0	1000.0		(126.1036315323295, 119.4384410983171, 98.67139061116032)	#7e7762	126.1036315323295	119.4384410983171	98.67139061116032	45.42184624325982	55.47200623722529	126.1036315323295	74.32682731295843	4.611603047633805	13.972758130246966	118.55097431355182	120.3972261027458	98.87906111603189	2.42581000846709	1.005601507968172	1.253315921698004	0.8639158212380625	14.714103861103064	71.73491776690551
52	1200.0	1020.0		(126.25243578387953, 119.48715677590788, 98.18511957484499)	#7e7762	126.25243578387953	119.48715677590788	98.18511957484499	45.53774299419339	56.68932713152191	126.25243578387953	74.34201498148123	4.535905607779722	14.229150008070457	118.54173604960141	120.45796754650132	98.39813994685562	2.1677368036494933	1.0058069888546994	1.2327432909618052	0.8797681674694887	14.934629209821683	72.31898835903894
53	1220.0	1040.0		(126.4118689105403, 119.2488928255093, 98.85651018600531)	#7e7762	126.4118689105403	119.2488928255093	98.85651018600531	44.40308582449373	55.585100792466335	126.4118689105403	74.30244482395942	4.859871897571255	13.844094045266274	118.6802745792737	120.2997536758193	99.06043401240035	2.640519153184513	1.0052716261665153	1.3207890539850322	0.8559607033147572	14.672330925758864	70.65673474853793
54	1240.0	1060.0		(126.4384410983171, 119.52170062001771, 98.58724534986715)	#7e7762	126.4384410983171	119.52170062001771	98.58724534986715	45.09922401730058	56.17006073597713	126.4384410983171	74.35832561687657	4.667412994175335	14.066489573460794	118.7240124003543	120.52322292294065	98.79658990256866	2.3695913889804556	1.0060276628716385	1.268483639705629	0.869711103456869	14.820623231783406	71.64359886898524
55	1260.0	1080.0		(126.75199291408326, 118.91054030115146, 98.6209034543844)	#7e7662	126.75199291408326	118.91054030115146	98.6209034543844	43.275188916876566	56.59420137942602	126.75199291408326	74.24806778245383	5.110470972356396	13.863380174606155	118.69492471213464	120.08256333038086	98.82379982285207	2.738215548702957	1.0045359343993068	1.3888954818685335	0.8571531373433043	14.775324816225202	69.76455245314268
56	1280.0	1100.0		(126.27989371124889, 119.58901682905226, 99.21700620017715)	#7e7763	126.27989371124889	119.58901682905226	99.21700620017715	45.16593572036394	54.64873395525004	126.27989371124889	74.3666526861696	4.708007631889166	13.78303158612324	118.79314437555358	120.55654683790964	99.4207263064659	2.641835413675005	1.0061403235856867	1.2795162253936823	0.8521852980550629	14.564933764559232	71.14086022910027
57	1300.0	1120.0		(126.20194862710363, 119.74844995571301, 99.20460584588132)	#7e7763	126.20194862710363	119.74844995571301	99.20460584588132	45.65748031496061	54.55004842716974	126.20194862710363	74.39552666484806	4.593230880446497	13.837900877191167	118.80189548272809	120.6721445527015	99.41004428697964	2.554226822994603	1.0065309727974154	1.2483228359067702	0.8555777885148446	14.580304201492346	71.63738486360488
58	1320.0	1140.0		(126.22232063773251, 119.53764393268379, 99.22054915854739)	#7e7763	126.22232063773251	119.53764393268379	99.22054915854739	45.14613744464491	54.55019122136066	126.22232063773251	74.35368651111283	4.715851528852788	13.759250588205063	118.74971656333038	120.5046604517272	99.42372010628874	2.664237634419616	1.005964898296312	1.2816479962445386	0.8507149526762312	14.544972753195674	71.08133931044051
59	1340.0	1160.0		(126.48981399468556, 118.88396811337466, 99.20460584588132)	#7e7663	126.48981399468556	118.88396811337466	99.20460584588132	43.27479305307578	55.006232187497794	126.48981399468556	74.23258813162406	5.155095796396281	13.561089132229398	118.67496014171833	120.0207830380868	99.40139946855625	3.017544596886063	1.004326503151129	1.4010233692635374	0.8384629108544838	14.507865146957112	69.1862614197781
60	1360.0	1180.0		(126.09300265721878, 119.27989371124889, 99.9539415411869)	#7e7763	126.09300265721878	119.27989371124889	99.9539415411869	44.361085696858794	52.86146292120623	126.09300265721878	74.29754561023414	4.961611232212615	13.318799896204592	118.75312666076174	120.28017472984942	100.1472010628875	3.153175746663646	1.0052053424720793	1.348439206578804	0.8234825109673347	14.212952427091206	69.56828424491974
61	1380.0	1200.0		(126.60407440212578, 119.53410097431355, 99.69353410097432)	#7e7763	126.60407440212578	119.53410097431355	99.69353410097432	44.23671910999933	54.20195052331112	126.60407440212578	74.37110549257918	4.950948606912808	13.56668777063259	119.0302745792737	120.57436894596988	99.8919397697077	2.93655202930516	1.0062005676321775	1.3455413773603495	0.8388090667278498	14.441845767564608	69.95124380385673
62	1400.0	1220.0		(126.42249778565102, 119.63241806908769, 99.41806908768822)	#7e7763	126.42249778565102	119.63241806908769	99.41806908768822	44.91340855418526	54.46917628265758	126.42249778565102	74.38229946399014	4.777177901436391	13.715084182313419	118.91668733392383	120.61917994685562	99.62021257750222	2.733186885469488	1.0063520159710608	1.2983149379533334	0.8479842064297606	14.523255930744867	70.79597527512776
63	1420.0	1240.0		(126.48272807794508, 119.37023914969, 100.73693534100974)	#7e7764	126.48272807794508	119.37023914969	100.73693534100974	43.42450201259161	51.905720628295725	126.48272807794508	74.3352387701217	5.214245826862696	13.016988334488033	119.12869796279894	120.43086429583703	100.92326837909654	3.5353883473424967	1.0057153104041616	1.4170988367716346	0.8048219300878104	14.02249424471811	68.17032522662404
64	1440.0	1260.0		(126.82639503985828, 119.65987599645705, 99.5243578387954)	#7e7763	126.82639503985828	119.65987599645705	99.5243578387954	44.25058396055022	54.89408954723543	126.82639503985828	74.40600030924665	4.926538295485949	13.705797041042933	119.14436669619133	120.71409431355183	99.72571302037201	2.8087510785904475	1.0066726755039872	1.3389072781872677	0.847409995654561	14.564328069195325	70.22906442560809
65	1460.0	1280.0		(126.42781222320637, 119.42692648361381, 99.93711248892825)	#7e7763	126.42781222320637	119.42692648361381	99.93711248892825	44.14337301056573	53.43071523150971	126.42781222320637	74.3421972190883	4.997239332655057	13.402983899660947	118.95939769707707	120.458696510186	100.13201062887511	3.0980478794986253	1.005809454430308	1.3581220142886479	0.8286874885246053	14.304278323718584	69.55226691549232
66	1480.0	1300.0		(126.7378210806023, 119.29229406554472, 100.28786536758193)	#7e7764	126.7378210806023	119.29229406554472	100.28786536758193	43.110307414104874	53.21804217014824	126.7378210806023	74.32949953953218	5.2511491604368965	13.217356183169349	119.13971656333038	120.40791190434011	100.47790965456156	3.374005024431313	1.005637661738881	1.4271282202754925	0.8172103900417912	14.222273797741419	68.33247396334053
67	1500.0	1320.0		(126.46589902568645, 119.64570416297609, 100.51195748449956)	#7e7764	126.46589902568645	119.64570416297609	100.51195748449956	44.23315814620162	52.33232945790727	126.46589902568645	74.3898176034813	5.014488474088807	13.214866300578532	119.16085031000887	120.64928232063772	100.70329495128432	3.2809554124125713	1.0064537323052938	1.3628098903636785	0.8170564441319585	14.134276988899561	69.22034317507602
68	1520.0	1340.0		(126.51727192205492, 119.36758193091231, 100.70593445527015)	#7e7764	126.51727192205492	119.36758193091231	100.70593445527015	43.380117360420016	52.02365616992677	126.51727192205492	74.33614512237168	5.221272267238342	13.033033470662803	119.13860053144376	120.43448925597875	100.89255093002657	3.5242460361222	1.0057275728566606	1.4190084438008383	0.8058139781048227	14.040001621654078	68.16805528797292
69	1540.0	1360.0		(126.68290522586359, 119.48184233835252, 100.4428697962799)	#7e7764	126.68290522586359	119.48184233835252	100.4428697962799	43.53417721518987	52.8185631882538	126.68290522586359	74.3659738927158	5.163310677311017	13.206828676400374	119.20256864481841	120.55383015943312	100.63325952170062	3.3480759021930973	1.0061311398798107	1.4032559640768691	0.8165594892267101	14.180271536124588	68.64660645553089
70	1560.0	1380.0		(126.54295837023915, 119.55004428697963, 100.57218777679363)	#7e7764	126.54295837023915	119.55004428697963	100.57218777679363	43.844343644486884	52.33437392819895	126.54295837023915	74.37397269127078	5.10502852043293	13.159853407213884	119.18100088573959	120.58584567759078	100.76196634189549	3.3657564235413875	1.006239359269493	1.387416362443401	0.8136550749458048	14.11534830933309	68.79751068967512
71	1580.0	1400.0		(126.84676705048716, 119.75287865367582, 100.88928255093002)	#7e7764	126.84676705048716	119.75287865367582	100.88928255093002	43.602675220091456	52.182319670414095	126.84676705048716	74.42937818530116	5.1696980442900164	13.106428853933338	119.45616474756422	120.80776405668733	101.07791851195748	3.449047804418436	1.0069889654394437	1.4049918872796727	0.8103519105747183	14.089153813212217	68.47374716094663
72	1600.0	1420.0		(126.46589902568645, 119.4800708591674, 100.30115146147033)	#7e7764	126.46589902568645	119.4800708591674	100.30115146147033	43.980365605958	52.75738899005464	126.46589902568645	74.35564105836866	5.058550990532263	13.255321200562676	119.06734278122232	120.51248095659876	100.4929406554473	3.2580746706655415	1.005991342256574	1.374784956916078	0.8195577132312389	14.187758041843724	69.11193667560329
73	1620.0	1440.0		(126.6873339238264, 119.42161204605846, 100.49424269264836)	#7e7764	126.6873339238264	119.42161204605846	100.49424269264836	43.35655349655078	52.72222610641126	126.6873339238264	74.3540785164802	5.207711612706445	13.16258549076419	119.19634189548273	120.5062289105403	100.68351638618245	3.4054657105390578	1.0059702019155141	1.4153230042567317	0.8138239957975115	14.155349414366059	68.41401735975792
74	1640.0	1460.0		(126.66873339238263, 119.4118689105403, 101.06643046944198)	#7e7765	126.66873339238263	119.4118689105403	101.06643046944198	42.99325376232488	51.54063730254739	126.66873339238263	74.35279768529989	5.326110151680941	12.893452778099723	119.29864481842338	120.50110420726307	101.24988485385298	3.6966464544598003	1.0059528729669645	1.4475007030893874	0.7971839018149042	13.950217700413361	67.55514523547593
75	1660.0	1480.0		(126.5465013286094, 119.49867139061116, 100.68644818423384)	#7e7764	126.5465013286094	119.49867139061116	100.68644818423384	43.64775996711878	52.10980534888116	126.5465013286094	74.36400536656436	5.157552406780175	13.089547072191742	119.18966341895484	120.54595192205493	100.87457041629762	3.4497046923678396	1.0061045067927017	1.4016910132206908	0.8093081339487077	14.06899390090874	68.49453347024881
76	1680.0	1500.0		(126.40389725420727, 119.55270150575731, 100.93534100974314)	#7e7764	126.40389725420727	119.55270150575731	100.93534100974314	43.85963692008069	51.37881017447971	126.40389725420727	74.36932816348526	5.130913907537449	12.982365936575091	119.18631532329495	120.56725507528787	101.12151461470329	3.535517375602821	1.006176521337164	1.3944513495102207	0.8026812763208607	13.959516568911205	68.4349883761102
77	1700.0	1520.0		(126.9495128432241, 119.43401240035429, 101.09831709477413)	#7e7765	126.9495128432241	119.43401240035429	101.09831709477413	42.55670526964981	51.926586941657504	126.9495128432241	74.36979462077382	5.419143863011399	12.907805411818929	119.44946855624447	120.56912207263065	101.28167404782994	3.728473808876716	1.006182832250326	1.4727848896207816	0.7980713048051281	13.999234291824541	67.22564840037298
78	1720.0	1540.0		(126.93002657218777, 119.53675819309123, 100.6563330380868)	#7e7764	126.93002657218777	119.53675819309123	100.6563330380868	43.11634022182518	52.78334868531234	126.93002657218777	74.3886097999072	5.265186900375474	13.14584985255558	119.38337466784765	120.64444597874224	100.84513728963684	3.450927696705804	1.0064373913804978	1.430943319447721	0.8127892550189076	14.161057920996619	68.17286904851863
79	1740.0	1560.0		(126.0372010628875, 119.9627989371125, 100.91496899911427)	#7e7764	126.0372010628875	119.9627989371125	100.91496899911427	45.492366815922175	50.8276058357227	126.0372010628875	74.43625010174192	4.779947452341338	13.105313629843973	119.1296899911426	120.83530744906997	101.10544729849424	3.301549890395514	1.0070819387276264	1.29906763115118	0.8102829578507073	13.949807990926566	69.96139113506425
80	1760.0	1580.0		(126.9317980513729, 119.71302037201063, 101.31443755535872)	#7e7765	126.9317980513729	119.71302037201063	101.31443755535872	43.09245557015422	51.464069892398086	126.9317980513729	74.42618092697013	5.3094513497309865	12.903155839909065	119.57050487156775	120.79495052258636	101.49842338352524	3.6901232837601428	1.0069457082749007	1.4429732662079748	0.7977838283672285	13.952838573714654	67.63358314138858
81	1780.0	1600.0		(126.54295837023915, 119.90168290522587, 101.32329495128432)	#7e7765	126.54295837023915	119.90168290522587	101.32329495128432	44.19976820145402	50.82079836491281	126.54295837023915	74.44727399440114	5.074999077377573	12.93451911710337	119.44023029229406	120.87950116031887	101.50907883082374	3.5672999797927942	1.0072310859935942	1.379255126814	0.7997229753217143	13.894509722408191	68.57690082445846
82	1800.0	1620.0		(127.08237378210806, 119.70770593445528, 101.94508414526129)	#7f7765	127.08237378210806	119.70770593445528	101.94508414526129	42.39746300211417	50.43979480888791	127.08237378210806	74.43342515172047	5.496469492569989	12.623052979498617	119.76876882196635	120.82398423383526	102.12271036315323	4.022411208094808	1.0070437186918169	1.4938000207324735	0.7804654657056153	13.767811859768477	66.47019438702263
83	1820.0	1640.0		(126.9273693534101, 119.55978742249779, 102.25155004428699)	#7e7766	126.9273693534101	119.55978742249779	102.25155004428699	42.08550199217488	49.5742876881529	126.9273693534101	74.39739869756988	5.585169716014526	12.419860247264758	119.70825509300266	120.67964183348096	102.4246324180691	4.237689397644408	1.0065563003809554	1.5179064759396819	0.7679023472073837	13.617894452457517	65.78670945641971
84	1840.0	1660.0		(125.74402125775022, 118.79982285208149, 100.73870682019486)	#7d7664	125.74402125775022	118.79982285208149	100.73870682019486	43.33746590627325	50.70901278484133	125.74402125775022	74.1864448609712	5.260207707157516	12.7623094549572	118.59025686448184	119.83674798051374	100.91931798051372	3.7697972444906416	1.003702209820866	1.4295901019064847	0.789075496111716	13.803851917002342	67.60014069024905
85	1860.0	1680.0		(125.9185119574845, 119.06111603188663, 101.70327723649247)	#7d7765	125.9185119574845	119.06111603188663	101.70327723649247	43.00888840118513	49.03873749665874	125.9185119574845	74.24996972340493	5.384023318354913	12.421835818506	118.94967227635075	120.09015556244464	101.8768556244464	4.134714417031194	1.004561666624906	1.4632400226098916	0.7680244939757872	13.538453094593493	66.56653945130759
86	1880.0	1700.0		(126.26749335695305, 118.82728077945085, 101.48538529672277)	#7e7665	126.26749335695305	118.82728077945085	101.48538529672277	41.986489867400564	50.048016218187925	126.26749335695305	74.21726062625386	5.58571450207207	12.467666321117555	119.00460584588131	119.95963085031	101.65880425155004	4.178674184630947	1.0041191303481873	1.5180545348755412	0.7708581289626911	13.66173158839637	65.86685497160369
87	1900.0	1720.0		(126.0637732506643, 118.65721877767936, 101.18777679362267)	#7e7665	126.0637732506643	118.65721877767936	101.18777679362267	42.13565960477124	50.31881033683233	126.0637732506643	74.17277311408465	5.543029186634795	12.530123322747432	118.79254207263064	119.78225655447298	101.36247121346324	4.100762903406738	1.0035172385287674	1.5064537563810245	0.7747197568068273	13.701429233738514	66.13653871806554
88	1920.0	1740.0		(126.00088573959256, 118.48715677590788, 100.46058458813108)	#7e7664	126.00088573959256	118.48715677590788	100.46058458813108	42.348534766776474	51.68834135882747	126.00088573959256	74.13335462703783	5.459488076431818	12.802175703717822	118.56356953055801	119.62523892825509	100.64085031000884	3.818957094784279	1.002983927859536	1.4837494163820641	0.7915403697405782	13.917676271761895	66.90417524104555
89	1940.0	1760.0		(125.43312666076173, 118.67759078830824, 101.30735163861824)	#7d7665	125.43312666076173	118.67759078830824	101.30735163861824	43.199206990234245	49.04663380739191	125.43312666076173	74.14923320107725	5.335863915695849	12.433817620281662	118.51375553587246	119.68847232949513	101.48105403011515	4.097128181465281	1.0031987563215556	1.4501515270241667	0.7687653117888805	13.530383007928926	66.77383340780564
90	1960.0	1780.0		(126.24357838795395, 119.16651904340124, 101.14968999114261)	#7e7765	126.24357838795395	119.16651904340124	101.14968999114261	43.078606473474274	50.687263644591624	126.24357838795395	74.28434405529316	5.325624827164255	12.737818784312793	119.03091231178034	120.22742734278123	101.3298582816652	3.82796524178846	1.0050267326210187	1.447368804281604	0.7875612726745671	13.806314033140783	67.31041427203523
91	1980.0	1800.0		(125.75730735163862, 119.36049601417183, 101.5022143489814)	#7d7765	125.75730735163862	119.36049601417183	101.5022143489814	44.17616126205083	49.18242005916326	125.75730735163862	74.30318357966176	5.125479071769745	12.60549213775466	118.92327723649247	120.30270618246236	101.6807971656333	3.8698384997772854	1.005281621128969	1.392974299961697	0.7793797037625939	13.607680469137428	67.87300569358048
92	2000.0	1820.0		(126.1585473870682, 119.18600531443755, 101.34100974313552)	#7e7765	126.1585473870682	119.18600531443755	101.34100974313552	43.14286734001927	50.16284849718814	126.1585473870682	74.28504904803694	5.3255019181315255	12.649946139731316	119.03355181576617	120.23024378210806	101.51945969884854	3.9070459271842557	1.0050362707890246	1.447335400745773	0.7821282316671776	13.725236173491725	67.16938982147947
93	2020.0	1840.0		(125.60850310008857, 119.16474756421611, 102.62356067316209)	#7d7766	125.60850310008857	119.16474756421611	102.62356067316209	43.17919075144508	46.66213014413448	125.60850310008857	74.25976610663733	5.412825453541381	12.012687282371237	119.01395039858282	120.12926616474755	102.78897254207263	4.520969362451229	1.0046942063566189	1.47106770730765	0.7427274201763019	13.175861836500454	65.74403528143588
94	2040.0	1860.0		(126.20992028343667, 118.35429583702391, 102.41275465013285)	#7e7666	126.20992028343667	118.35429583702391	102.41275465013285	40.19354598578181	48.08082615744154	126.20992028343667	74.12074694872612	6.013474675069796	11.874035854307907	119.01524357838795	119.57504711248893	102.57217006200176	4.896745339909179	1.0028133528359466	1.6343088243164814	0.734154798992667	13.309943844250265	63.14056825765404
95	2060.0	1880.0		(126.00265721877768, 118.86182462356068, 102.44198405668733)	#7e7666	126.00265721877768	118.86182462356068	102.44198405668733	41.81503759398497	47.68130917986463	126.00265721877768	74.21509563726093	5.674866467687112	12.020845748942977	119.07686448184235	119.95099486271036	102.60618246235606	4.617292624538678	1.0040898392257926	1.5422837620665797	0.7432318465953859	13.293037348400102	64.72868535361755
96	2080.0	1900.0		(125.74047829937999, 119.10451727192205, 102.466784765279)	#7d7766	125.74047829937999	119.10451727192205	102.466784765279	42.892373268381775	47.19873768147592	125.74047829937999	74.2529427918346	5.4584114629622205	12.073521137098142	119.02859167404782	120.10202419840566	102.63316209034542	4.4824118962325	1.004601890622139	1.483456820339208	0.7464886911491175	13.250062956339226	65.67238232887165
97	2100.0	1920.0		(126.22940655447299, 118.99911426040744, 102.0)	#7e7666	126.22940655447299	118.99911426040744	102.0	42.09541217327727	48.94658732887527	126.22940655447299	74.25192436573975	5.5881945189023	12.288009504925434	119.14213463241808	120.0979585031001	102.16999114260408	4.342465940907114	1.004588111871535	1.518728540106976	0.7597502027784074	13.499003503008195	65.5454746547204
98	2120.0	1940.0		(126.36935341009743, 118.92116917626218, 102.66076173604961)	#7e7666	126.36935341009743	118.92116917626218	102.66076173604961	41.150670601860504	47.84143238639947	126.36935341009743	74.24402498272842	5.817076429227852	11.96953212904912	119.31869796279895	120.06642620903453	102.82336581045173	4.728032563033083	1.0044812375200338	1.5809327973764424	0.7400591982422068	13.308195879675706	64.08069799177926
99	2140.0	1960.0		(125.84322409211691, 119.15766164747565, 103.02745792736935)	#7d7767	125.84322409211691	119.15766164747565	103.02745792736935	42.41857214953999	46.232289533140474	125.84322409211691	74.26980194679903	5.583338635011481	11.844048852275657	119.20754650132861	120.16934156775909	103.18875996457042	4.743234633163188	1.0048299858102185	1.5174088348913672	0.7323007451798353	13.094088877363868	64.76059635240662
100	2160.0	1980.0		(126.25509300265722, 119.41364038972542, 102.46147032772365)	#7e7766	126.25509300265722	119.41364038972542	102.46147032772365	42.748017719539874	48.05646756745381	126.25509300265722	74.33856569164877	5.472232035199919	12.222158461919875	119.37551815766165	120.44417069087689	102.63099202834367	4.360063720693909	1.0057603218411548	1.487212898877098	0.7556787261689054	13.391283766515736	65.8804860642181
101	2180.0	2000.0		(125.7511071744907, 119.22409211691763, 102.82462356067316)	#7d7766	125.7511071744907	119.22409211691763	102.82462356067316	42.91840519239686	46.49067076134195	125.7511071744907	74.27869264979654	5.47314646046676	11.95240365050223	119.14243578387953	120.20485162090347	102.9886182462356	4.601165685701713	1.0049502721814307	1.4874614163089532	0.7390001687025511	13.145922759633834	65.39639848227804
102	2200.0	2020.0		(125.90699734278122, 119.99291408325952, 102.49512843224092)	#7d7766	125.90699734278122	119.99291408325952	102.49512843224092	44.84337167070217	47.41616191461074	125.90699734278122	74.44079543360141	5.0489399677857705	12.38018461164485	119.39125775022143	120.85352793622675	102.6701062887511	4.067581143088758	1.0071434345930812	1.3721729264122466	0.7654492589187146	13.37014456977607	67.81317186160942
103	2220.0	2040.0		(126.08857395925598, 119.21080602302924, 103.21434898139947)	#7e7767	126.08857395925598	119.21080602302924	103.21434898139947	41.95934172313651	46.260554673560286	126.08857395925598	74.2919767627083	5.679775025078603	11.796143260406144	119.38162090345439	120.25792227635075	103.37431355181577	4.827858985009347	1.0051299989968892	1.543617782594318	0.7293388103666751	13.09231989204098	64.2894528214702
104	2240.0	2060.0		(125.837023914969, 119.32063773250664, 103.41895482728079)	#7d7767	125.837023914969	119.32063773250664	103.41895482728079	42.55946266297906	45.428661927218954	125.837023914969	74.30370940090302	5.575953855884497	11.721947971758052	119.33333038086802	120.30480770593444	103.57797165633305	4.854667798511331	1.0052887352040916	1.5154018405420115	0.7247514208815844	12.980574935477854	64.56027171363567
105	2260.0	2080.0		(126.15146147032772, 119.07794508414526, 103.01860053144375)	#7e7767	126.15146147032772	119.07794508414526	103.01860053144375	41.65332924914806	46.76029489204844	126.15146147032772	74.26722101006156	5.731873607728144	11.844042500017116	119.33209920283436	120.15903444641275	103.17919397697077	4.804593960644534	1.0047950671412937	1.55777684668941	0.7323003524286975	13.15810464303967	64.17553794385127
106	2280.0	2100.0		(125.81576616474756, 119.31532329495128, 102.64658990256865)	#7d7766	125.81576616474756	119.31532329495128	102.64658990256865	43.16614420062697	46.95866127874067	125.81576616474756	74.29963340910048	5.409774176668658	12.07010611785071	119.16679362267493	120.2885180336581	102.81327723649248	4.470268471294833	1.0052335892540856	1.4702384481874282	0.7462775453516888	13.2269844763925	65.85826472766328
107	2300.0	2120.0		(126.47652790079717, 119.06554472984942, 103.7732506643047)	#7e7767	126.47652790079717	119.06554472984942	103.7732506643047	40.41432584269662	45.773992940780985	126.47652790079717	74.28111036284908	6.009594154697428	11.52183018537607	119.63846767050487	120.21450933569531	103.92617360496014	5.215864381904713	1.0049829825227619	1.6332541979930693	0.7123784219249727	12.994914109943807	62.454207123353505
108	2320.0	2140.0		(126.29317980513729, 119.13640389725421, 103.2843224092117)	#7e7767	126.29317980513729	119.13640389725421	103.2843224092117	41.337336874927836	46.45744643545953	126.29317980513729	74.2860971206235	5.805629992583661	11.75421903903846	119.47280779450841	120.23443090345438	103.44284322409212	4.918529697582176	1.0050504506405211	1.577821948254198	0.7267466952098096	13.109805674703237	63.71436706932109
109	2340.0	2160.0		(126.11780336581045, 118.9734278122232, 103.37555358724535)	#7e7667	126.11780336581045	118.9734278122232	103.37555358724535	41.151269668172624	45.98299002015633	126.11780336581045	74.2454120318617	5.850687854034975	11.64295547906291	119.35459698848538	120.07196255093004	103.53153232949512	5.035145055226746	1.0045000035396592	1.5900675241572606	0.7198674270729004	13.030309307640914	63.32006828740191
110	2360.0	2180.0		(126.022143489814, 119.10451727192205, 104.2577502214349)	#7e7768	126.022143489814	119.10451727192205	104.2577502214349	40.92951326713329	44.03924683192881	126.022143489814	74.27019428627867	5.931463521050118	11.281425640557362	119.52480070859167	120.1709084499557	104.40621789193976	5.397573831573868	1.0048352939497776	1.6120202873309686	0.6975145498225258	12.74569825411591	62.265840100551195
111	2380.0	2200.0		(126.19663418954828, 119.34986713906112, 103.84499557130204)	#7e7767	126.19663418954828	119.34986713906112	103.84499557130204	41.62076481077868	45.16497515371011	126.19663418954828	74.32670142661372	5.774919023389058	11.56629312859625	119.60380868024801	120.39672271922053	104.00004428697963	5.0784501480905755	1.005599804794464	1.56947549122726	0.7151275026539643	12.927831467934352	63.467563420021946
112	2400.0	2220.0		(126.13286093888397, 119.11603188662534, 103.97697077059344)	#7e7767	126.13286093888397	119.11603188662534	103.97697077059344	40.99784120892303	44.79207044745935	126.13286093888397	74.27669490924232	5.9052780599018195	11.420806445599219	119.52646589902568	120.19687190434013	104.12836138175376	5.260881709776886	1.0049232438393572	1.6049037478033512	0.7061322673504559	12.857181994224023	62.65818157872358
113	2420.0	2240.0		(126.23914968999114, 118.80070859167405, 104.04340124003544)	#7e7668	126.23914968999114	118.80070859167405	104.04340124003544	39.892254279899454	44.8348699166456	126.23914968999114	74.21740815214011	6.125146872495268	11.289685205556598	119.4940832595217	119.96021933569533	104.19097431355182	5.470644476329095	1.0041211262931111	1.6646584753160747	0.69802522701402	12.844236693949627	61.51823718781306
114	2440.0	2260.0		(126.34278122232064, 118.94685562444641, 103.99822852081488)	#7e7667	126.34278122232064	118.94685562444641	103.99822852081488	40.14032584136045	45.09842892296045	126.34278122232064	74.25163633737537	6.073504795909068	11.368667066056325	119.58113374667846	120.0968086713906	104.14771479185119	5.379105907819752	1.0045842150045754	1.6506234779092095	0.7029085634491384	12.88929987876627	61.8874445208647
115	2460.0	2280.0		(125.9096545615589, 119.12754650132861, 103.80513728963685)	#7d7767	125.9096545615589	119.12754650132861	103.80513728963685	41.5907998076615	44.767432044572	125.9096545615589	74.26868952015629	5.785307261443551	11.485536061322676	119.38629760850309	120.16489895482727	103.95836138175376	5.151731095319968	1.004814935283378	1.5722987490006637	0.7101344077013364	12.860300102456982	63.26543434799272
116	2480.0	2300.0		(125.74402125775022, 119.19929140832595, 104.3215234720992)	#7d7768	125.74402125775022	119.19929140832595	104.3215234720992	41.66956090300173	43.4433134927623	125.74402125775022	74.27731821396213	5.79701361078544	11.264179494154615	119.43065544729849	120.19936157661647	104.47030115146147	5.359153008465046	1.004931676812872	1.5754802357556168	0.6964482450462004	12.668350582461985	62.767772128060486
117	2500.0	2320.0		(126.26660761736049, 118.68821966341895, 104.68556244464128)	#7e7668	126.26660761736049	118.68821966341895	104.68556244464128	38.93043299815307	43.583704535091705	126.26660761736049	74.19742381953846	6.329165481850307	10.96293692381034	119.60109831709477	119.88051873339238	104.82558901682906	5.852707849076296	1.0038507491530329	1.7201055224244668	0.677822844096371	12.65876461950729	60.00113321774607
118	2520.0	2340.0		(126.01948627103631, 119.44729849424269, 103.73693534100974)	#7e7767	126.01948627103631	119.44729849424269	103.73693534100974	42.3031363040108	45.08866569203521	126.01948627103631	74.33836735775175	5.638492278701834	11.635406518898716	119.52559787422497	120.44337740478298	103.89403897254206	4.961373555177659	1.0057576384915066	1.5323981865469147	0.7194006855706893	12.929627992986145	64.14527421201618
119	2540.0	2360.0		(125.89459698848539, 118.90788308237379, 104.51904340124004)	#7d7668	125.89459698848539	118.90788308237379	104.51904340124004	40.38867940164919	43.29626763288423	125.89459698848539	74.22521616151992	6.046885651451173	11.085659168981588	119.45360496014172	119.99136847652791	104.66293179805137	5.620558463739822	1.004226764409124	1.6433890743349084	0.6854105864900356	12.627615186271381	61.38889317208203
120	2560.0	2380.0		(126.56510186005315, 119.04871567759079, 104.29849424269266)	#7e7768	126.56510186005315	119.04871567759079	104.29849424269266	39.74621106647042	44.86216863085406	126.56510186005315	74.28300943966462	6.159039660363186	11.285189835670728	119.78170062001772	120.22209568644818	104.44599645704163	5.4939127896643996	1.0050086759981662	1.6738696693904196	0.6977472846685991	12.856487823859695	61.375919049752646
121	2580.0	2400.0		(126.37466784765279, 119.07883082373782, 104.91142604074402)	#7e7768	126.37466784765279	119.07883082373782	104.91142604074402	39.604655001650706	43.308732311444736	126.37466784765279	74.28232853201389	6.20444363096162	11.004824014062308	119.82031000885739	120.21937558901682	105.05310008857396	5.764509573197287	1.0049994636883568	1.6862093089195684	0.6804126634890052	12.633339714828486	60.58599701562771
122	2600.0	2420.0		(126.54561558901683, 118.71656333038086, 105.73693534100974)	#7e7669	126.54561558901683	118.71656333038086	105.73693534100974	37.42561614097815	41.931231189192985	126.54561558901683	74.21838028770404	6.63022450471884	10.522081226521474	119.95687333923827	119.96409726306466	105.86673162090345	6.382897391936875	1.0041342787580336	1.8019256753809487	0.6505653614848074	12.436803058683925	57.78395303330695
123	2620.0	2440.0		(126.0372010628875, 119.48361381753764, 104.16563330380868)	#7e7768	126.0372010628875	119.48361381753764	104.16563330380868	42.02162556190015	44.25082222971833	126.0372010628875	74.3476656549166	5.714799390334813	11.455291503648969	119.63127546501329	120.48057201948627	104.31881310894596	5.157063744686859	1.0058834393898974	1.5531365105007664	0.7082644295884181	12.801665341093063	63.48637465804849
124	2640.0	2460.0		(125.9911426040744, 119.40389725420727, 103.66607617360496)	#7d7767	125.9911426040744	119.40389725420727	103.66607617360496	42.29636976790321	45.1848584123056	125.9911426040744	74.32810843553284	5.6369716818227555	11.650364109949063	119.4840832595217	120.40234902568645	103.823454384411	4.9462212075373	1.0056188408591251	1.531984927153305	0.7203254922148429	12.942427656203487	64.18020859933064
125	2660.0	2480.0		(126.49689991142604, 119.15234720992028, 104.0947741364039)	#7e7768	126.49689991142604	119.15234720992028	104.0947741364039	40.328957773208906	45.15954206490915	126.49689991142604	74.3005173818855	6.0373245120052825	11.40788612859307	119.73966341895482	120.29205069973428	104.24534986713907	5.331323491581542	1.0052455489246077	1.6407906008380932	0.7053334224715153	12.906942054034564	62.11114285559364
126	2680.0	2500.0		(126.07705934455271, 118.96545615589017, 104.92648361381754)	#7e7668	126.07705934455271	118.96545615589017	104.92648361381754	39.82578834959586	42.778573987818	126.07705934455271	74.24611345014371	6.164714096652202	10.936062736070017	119.64234720992029	120.07476229406555	105.06687333923826	5.806947553705936	1.0045094933471432	1.6754118362409105	0.6761612511771083	12.553930382980527	60.58982318479837
127	2700.0	2520.0		(126.19486271036315, 118.99911426040744, 104.73870682019486)	#7e7668	126.19486271036315	118.99911426040744	104.73870682019486	39.87780713342139	43.35612111683535	126.19486271036315	74.2576851970081	6.148524257361732	11.041227717025649	119.67294951284323	120.12095773250664	104.88131089459698	5.705935271283002	1.0046660527822402	1.6710118514323982	0.6826634528212561	12.637763253146542	60.88789491021826
128	2720.0	2540.0		(126.60318866253321, 118.92914083259522, 105.5615589016829)	#7e7669	126.60318866253321	118.92914083259522	105.5615589016829	38.11752820340127	42.3813621576241	126.60318866253321	74.26373647340483	6.499592805643106	10.678635080045762	120.01590788308238	120.14511968113375	105.69523472099203	6.18645601412272	1.0047479232574061	1.766423316084416	0.6602448642483058	12.501118102471938	58.67305298571339
129	2740.0	2560.0		(126.53498671390611, 119.02568644818423, 105.19043401240036)	#7e7769	126.53498671390611	119.02568644818423	105.19043401240036	38.89119428998257	43.01467191196851	126.53498671390611	74.27936531704758	6.34682709446277	10.873288755652677	119.93819309123117	120.20753858281665	105.32878653675819	5.945062674733401	1.0049593730031186	1.7249054976307934	0.6722800249840325	12.590100179538274	59.72754301045721
130	2760.0	2580.0		(126.11071744906998, 119.42781222320637, 104.91142604074402)	#7e7768	126.11071744906998	119.42781222320637	104.91142604074402	41.08548508398093	42.865661368600726	126.11071744906998	74.34156729385268	5.925839377121267	11.105358045036674	119.79915854738708	120.45617677590788	105.05658990256865	5.560429277161689	1.0058009318848187	1.6104917886594348	0.6866285400626919	12.587475903925368	61.915537444316726
131	2780.0	2600.0		(125.95748449955713, 119.55004428697963, 105.11248892825509)	#7d7769	125.95748449955713	119.55004428697963	105.11248892825509	41.556896405200995	42.200540061600776	125.95748449955713	74.36014360561923	5.849091381198878	11.0455229090358	119.8021789193977	120.53049776793623	105.25686448184234	5.586220011811626	1.0060522592695633	1.589633643616509	0.6829290184524819	12.4986177763643	62.09680737036759
132	2800.0	2620.0		(126.26926483613818, 119.55801594331267, 105.6873339238264)	#7e7769	126.26926483613818	119.55801594331267	105.6873339238264	40.43551232947454	41.56508228229912	126.26926483613818	74.37707399818373	6.07311513703801	10.814274265879575	120.07239149689991	120.59826031000887	105.82604074402126	5.888022735733121	1.0062813182635881	1.6505175785804764	0.668631242766375	12.40287286742009	60.68216368261139
133	2820.0	2640.0		(126.53055801594331, 119.0726306465899, 105.58547387068202)	#7e7769	126.53055801594331	119.0726306465899	105.58547387068202	38.635767750666034	42.21111912245454	126.53055801594331	74.28976662182247	6.402418295906653	10.712036763500453	120.0295837023915	120.24909157661646	105.7203454384411	6.11445611369202	1.0051000969939654	1.740013766307927	0.6623100429713259	12.479530906983063	59.13389356658499
134	2840.0	2660.0		(126.6651904340124, 119.466784765279, 105.6191319751993)	#7e7769	126.6651904340124	119.466784765279	105.6191319751993	39.47813644206891	42.36953253382749	126.6651904340124	74.37588136688605	6.245217660760305	10.843481199847904	120.22447298494242	120.5934860673162	105.7576085031001	5.93371699364257	1.0062651826114317	1.6972906487943655	0.6704370660769835	12.51334600183849	60.060547212509185
135	2860.0	2680.0		(125.76262178919397, 119.32860938883968, 105.55447298494242)	#7d7769	125.76262178919397	119.32860938883968	105.55447298494242	40.89677843523999	40.97463834462553	125.76262178919397	74.30771500159796	5.991758478140707	10.755840835974917	119.72644818423383	120.32081749335694	105.6922143489814	5.9039079179961815	1.0053429288007345	1.6284069166525248	0.6650183866564161	12.312159914052312	60.879123141520765
136	2880.0	2700.0		(126.77767936226749, 119.0637732506643, 106.04340124003544)	#7e776a	126.77767936226749	119.0637732506643	106.04340124003544	37.677816224529	41.70482491685994	126.77767936226749	74.30012851959371	6.588242332200234	10.52303302213713	120.23951284322409	120.29049666076173	106.17360496014173	6.3672029664182395	1.0052402878295073	1.790515993172494	0.6506242096580375	12.415279336880973	57.95021193420971
137	2900.0	2720.0		(126.43312666076173, 119.33746678476528, 105.04960141718335)	#7e7769	126.43312666076173	119.33746678476528	105.04960141718335	40.09029906387211	43.12792921544312	126.43312666076173	74.33784939617577	6.115154638188791	11.036604162745967	119.95676705048716	120.44130570416299	105.19248007085916	5.701160792796264	1.0057506307533761	1.6619428412469044	0.6823775850165366	12.61751749331474	61.010067851004166
138	2920.0	2740.0		(126.51195748449956, 119.07174490699734, 106.2267493356953)	#7e776a	126.51195748449956	119.07174490699734	106.2267493356953	37.99318836782812	40.88726615884397	126.51195748449956	74.29046877878868	6.529931491796259	10.42366325947166	120.148449955713	120.25189702391498	106.35519929140833	6.4289158766357755	1.0051095967954446	1.7746685960893063	0.6444803181429086	12.300112236659137	57.93480448390572
139	2940.0	2760.0		(126.53587245349867, 119.31532329495128, 107.07883082373782)	#7e776b	126.53587245349867	119.31532329495128	107.07883082373782	37.73387353757911	39.21058526239159	126.53587245349867	74.34329054736426	6.584902518151637	10.130625456351172	120.40609388839681	120.46306996457041	107.20119574844995	6.7190702858411155	1.0058242465666436	1.7896083170175041	0.6263622063158231	12.082653405209891	56.976148460976525
140	2960.0	2780.0		(126.41895482728079, 119.61558901682905, 106.36403897254208)	#7e776a	126.41895482728079	119.61558901682905	106.36403897254208	39.64579100786147	40.452822521316925	126.41895482728079	74.39716769749523	6.235155229879941	10.543305693088056	120.29892825509302	120.67871668733393	106.49655447298494	6.202239048716843	1.0065531750757082	1.694555937089329	0.6518776401554384	12.24901855981132	59.4005571254072
141	2980.0	2800.0		(126.3303808680248, 119.44906997342781, 106.3348095659876)	#7e776a	126.3303808680248	119.44906997342781	106.3348095659876	39.35149501661128	40.36139721090678	126.3303808680248	74.35938221871113	6.287347680758892	10.492078532712235	120.1980602302923	120.52745097431355	106.465952170062	6.267501438383233	1.0060419581192168	1.708740512171652	0.6487103374716561	12.23169868805413	59.067972927032635
142	3000.0	2820.0		(126.27015057573074, 119.58901682905226, 106.06554472984942)	#7e776a	126.27015057573074	119.58901682905226	106.06554472984942	40.15957213625004	40.8027904236141	126.27015057573074	74.38440815286263	6.135590150612491	10.65595893318374	120.15807794508413	120.62762255978741	106.20077945084144	6.05810995711408	1.0063805453834773	1.66749669157273	0.6588428302435511	12.296134648009975	60.06711087147058
143	3020.0	2840.0		(126.68644818423384, 118.91054030115146, 107.46855624446412)	#7e766b	126.68644818423384	118.91054030115146	107.46855624446412	35.72291100152093	38.68260982038609	126.68644818423384	74.26871843506609	6.935103173901003	9.829373812277908	120.43233835252435	120.16501442869796	107.58297608503099	7.1397891930612305	1.0048153264863655	1.8847839106464843	0.6077362443501971	12.029640292799552	54.79516345875694
144	3040.0	2860.0		(126.40478299379983, 119.55890168290523, 106.05757307351638)	#7e776a	126.40478299379983	119.55890168290523	106.05757307351638	39.81281560160196	41.04701109234749	126.40478299379983	74.38422722916282	6.1967827550135635	10.659380481379799	120.2131178033658	120.62689817537645	106.19258635961026	6.0800583519851115	1.0063780975843186	1.6841272785061356	0.659054379716615	12.329740822890566	59.82861509320506
145	3060.0	2880.0		(126.07971656333038, 119.71036315323295, 106.17803365810451)	#7e776a	126.07971656333038	119.71036315323295	106.17803365810451	40.797543281855006	40.25174928342607	126.07971656333038	74.40090848223072	6.028020912893172	10.633127101447526	120.124880425155	120.69369896368468	106.31335695305579	6.037565062779726	1.0066037858565928	1.638262120226067	0.6574311704637927	12.222946783890345	60.450686715763574
146	3080.0	2900.0		(126.7139061116032, 119.1036315323295, 107.11248892825509)	#7e776b	126.7139061116032	119.1036315323295	107.11248892825509	36.704925440578414	39.44603662798827	126.7139061116032	74.30825001731293	6.76700938490521	10.05608155261899	120.43443755535873	120.32295597874226	107.23240035429583	6.864023590273288	1.0053501672720808	1.839100312142691	0.6217532624544337	12.120940236149965	56.0623228076675
147	3100.0	2920.0		(126.36758193091231, 119.45261293179806, 106.88662533215235)	#7e776a	126.36758193091231	119.45261293179806	106.88662533215235	38.70237337455672	39.31106266953577	126.36758193091231	74.36321241483849	6.413127330633095	10.250569288080214	120.32775022143491	120.54277854738707	107.0122852081488	6.539077320063094	1.0060937785875554	1.7429242084231809	0.6337781633462626	12.091417323401194	57.96841146253478
148	3120.0	2940.0		(125.94596988485385, 119.86182462356068, 106.27989371124889)	#7d776a	125.94596988485385	119.86182462356068	106.27989371124889	41.43764356168088	39.81746640129965	125.94596988485385	74.42598363807595	5.921902848742944	10.629766875204783	120.12666961913199	120.79415988485385	106.41571302037201	6.002280455403094	1.0069430390635719	1.609421940790525	0.6572234124401453	12.168026839679088	60.87757474221715
149	3140.0	2960.0		(127.02480070859167, 119.17360496014172, 107.0637732506643)	#7f776b	127.02480070859167	119.17360496014172	107.0637732506643	36.40042598509053	40.07140316991027	127.02480070859167	74.33609869323887	6.82696610346345	10.12561825911309	120.5987245349867	120.43430356067316	107.18487156775907	6.83121344603539	1.0057269446957708	1.8553950168702293	0.6260526184110075	12.212109207959259	56.01108403232261
150	3160.0	2980.0		(126.73339238263951, 119.30558015943312, 107.32506643046945)	#7e776b	126.73339238263951	119.30558015943312	107.32506643046945	37.03723986856514	39.051453012957595	126.73339238263951	74.35070392555063	6.709666641343759	10.033145471764504	120.54910540301151	120.49272722763507	107.44487156775908	6.861527053097315	1.0059245455374575	1.8235160190547837	0.6203351570995224	12.069947576338095	56.2273713754757
151	3180.0	3000.0		(126.71656333038086, 119.1302037201063, 106.76882196634189)	#7e776a	126.71656333038086	119.1302037201063	106.76882196634189	37.181297455708034	40.142140176006386	126.71656333038086	74.31285422771114	6.682270147603864	10.218101106599153	120.37524357838795	120.34136029229407	106.89243578387953	6.681787721533817	1.0054124597321095	1.816070351800199	0.6317707017265272	12.209108261877303	56.81675912522452
152	3200.0	3020.0		(126.84676705048716, 119.07883082373782, 106.69619131975199)	#7e776a	126.84676705048716	119.07883082373782	106.69619131975199	36.87032967032966	40.50869352698835	126.84676705048716	74.30798458773133	6.739821627039011	10.242569223297915	120.40859167404781	120.32189503985828	106.82001771479185	6.685843534439797	1.0053465761543487	1.8317113739671773	0.6332835306851993	12.261134525742406	56.65425961555385
153	3220.0	3040.0		(126.67581930912311, 119.22852081488043, 106.92028343666962)	#7e776a	126.67581930912311	119.22852081488043	106.92028343666962	37.3816355810617	39.76813945195326	126.67581930912311	74.33143019239033	6.646938665737623	10.181682743478282	120.41604960141717	120.41563266607618	107.04336581045173	6.699677327410748	1.005663782420951	1.8064681574433223	0.6295190059775249	12.159295091201681	56.862171206674404
154	3240.0	3060.0		(126.08060230292294, 119.61558901682905, 107.32063773250664)	#7e776b	126.08060230292294	119.61558901682905	107.32063773250664	39.322946175637384	37.94232322877516	126.08060230292294	74.38475395286363	6.316662090476988	10.092433125430444	120.32445527015058	120.62900708591674	107.44358724534986	6.645273202359777	1.006385223869228	1.7167074200029144	0.6240008286533163	11.906192773366087	57.95833286757777
155	3260.0	3080.0		(126.62356067316209, 119.22054915854739, 107.21080602302924)	#7e776b	126.62356067316209	119.22054915854739	107.21080602302924	37.11913126796549	39.09424446340882	126.62356067316209	74.32827036024035	6.693471551010632	10.046015942050435	120.44607617360496	120.40299653675818	107.33090345438441	6.841463697176291	1.0056210316122616	1.8191146071469961	0.6211309200264366	12.071660934275787	56.32522525823176
156	3280.0	3100.0		(126.52524357838796, 119.63153232949513, 107.25597874224978)	#7e776b	126.52524357838796	119.63153232949513	107.25597874224978	38.534589749482876	38.83543231569442	126.52524357838796	74.4074646770093	6.448833524213549	10.160466683033299	120.53434012400355	120.71996027457928	107.37973427812224	6.638776114184741	1.0066924876025736	1.7526282398533306	0.6282072470454722	12.034223574458396	57.59676279076725
157	3300.0	3120.0		(126.0593445527015, 119.41275465013285, 106.98051372896369)	#7e776a	126.0593445527015	119.41275465013285	106.98051372896369	39.09749303621168	38.59374231490784	126.0593445527015	74.34173483456625	6.347032807634712	10.17159136993795	120.18313551815766	120.45684694419839	107.10483613817539	6.5822108964966075	1.0058031986194595	1.7249614052167312	0.6288950706615157	11.989416018229893	58.035999781702756
158	3320.0	3140.0		(126.32772364924712, 119.65456155890168, 107.87333923826395)	#7e776b	126.32772364924712	119.65456155890168	107.87333923826395	38.3038156947444	37.25126907112407	126.32772364924712	74.4050472519152	6.496306816543007	9.88025727078352	120.5681665190434	120.71027666076174	107.99115146147032	6.9126425614121345	1.0066597811571636	1.7655302681756648	0.610882296434728	11.8246135662665	56.67492775990113
159	3340.0	3160.0		(126.37466784765279, 119.41009743135518, 107.38883968113375)	#7e776b	126.37466784765279	119.41009743135518	107.38883968113375	37.99020293911828	38.30978363716646	126.37466784765279	74.35622850068984	6.542719536797803	10.013657011574285	120.41848538529673	120.5148314880425	107.50905225863596	6.807442070500074	1.00599929003136	1.778144060096567	0.6191302132414123	11.961626381167676	56.8402169900563
160	3360.0	3180.0		(126.76350752878653, 119.74136403897255, 107.73427812223207)	#7e776b	126.76350752878653	119.74136403897255	107.73427812223207	37.8588717184882	38.279577405740774	126.76350752878653	74.4415212062198	6.571848067835395	10.004816055838095	120.78079716563332	120.85643744906997	107.85434898139947	6.833800879198523	1.0071532539014774	1.7860604508500644	0.6185835894850884	11.970193454488008	56.70035090890488
161	3380.0	3200.0		(126.1762621789194, 119.74402125775022, 107.7006200177148)	#7e776b	126.1762621789194	119.74402125775022	107.7006200177148	39.111175032360116	37.338946880725565	126.1762621789194	74.41603962057992	6.360157035535385	9.975900052205944	120.48713906111604	120.75431357838795	107.82105403011515	6.771439327656073	1.0068085019206483	1.7285282351494045	0.6167957539846144	11.830899347398438	57.480362810279836
162	3400.0	3220.0		(126.8193091231178, 119.8281665190434, 107.20017714791851)	#7e776b	126.8193091231178	119.8281665190434	107.20017714791851	38.61941309255081	39.44887169207775	126.8193091231178	74.460154998166	6.434011060579947	10.275415149669787	120.7282285208149	120.93115349867139	107.32645704162977	6.532775346093558	1.0074053589617589	1.7485998728237109	0.6353143477358755	12.123557845192494	57.94701980996359
163	3420.0	3240.0		(126.71656333038086, 119.651904340124, 107.51284322409212)	#7e776b	126.71656333038086	119.651904340124	107.51284322409212	37.92721737927218	38.64489770241081	126.71656333038086	74.42072792586532	6.557491882209165	10.068306411482265	120.68577502214349	120.77309882196633	107.63423383525245	6.768835594425464	1.006871932138717	1.7821588062734701	0.6225091081425892	12.015468937196498	56.92378619888193
164	3440.0	3260.0		(126.7156775907883, 119.34189548272808, 107.0903454384411)	#7e776b	126.7156775907883	119.34189548272808	107.0903454384411	37.456334341291694	39.49361116159425	126.7156775907883	74.35667041166245	6.635343309665975	10.148411961803983	120.50473870682019	120.51659972542073	107.21286093888398	6.725964032212242	1.0060052688462306	1.803316835824301	0.6274619207259622	12.125099842212236	56.82210856129829
165	3460.0	3280.0		(126.89725420726306, 119.49424269264836, 108.24180690876882)	#7e776c	126.89725420726306	119.49424269264836	108.24180690876882	36.19029531858322	37.48811659349326	126.89725420726306	74.39867170134916	6.855455189122117	9.70579019074429	120.87123117803367	120.68474024800709	108.35433126660762	7.221988616491014	1.0065735234290305	1.8631376227020444	0.6000952442775148	11.882745014381543	54.76543223141879
166	3480.0	3300.0		(126.26837909654562, 119.55004428697963, 108.50487156775908)	#7e776c	126.26837909654562	119.55004428697963	108.50487156775908	37.307404637247565	35.87354531871461	126.26837909654562	74.38289838242005	6.66276837466051	9.561342338951363	120.63299379982286	120.62157781222321	108.6153232949513	7.269434565985094	1.00636011901135	1.810770268016148	0.5911642384342501	11.653829831304392	55.12950172531754
167	3500.0	3320.0		(126.2134632418069, 119.8697962798937, 107.70947741364039)	#7e776b	126.2134632418069	119.8697962798937	107.70947741364039	39.43037671724665	37.385206498473636	126.2134632418069	74.44320079166454	6.3077131905735495	10.018206823681908	120.54612931798052	120.86317083259522	107.83108060230292	6.714120775382819	1.007175977778132	1.7142753375763022	0.6194115216722028	11.838568902388594	57.80445716974878
168	3520.0	3340.0		(126.99734278122232, 119.38972542072631, 108.44641275465013)	#7e776c	126.99734278122232	119.38972542072631	108.44641275465013	35.39438502673799	37.24870972241596	126.99734278122232	74.38243386785338	6.988380240433134	9.587245552470636	120.92879539415412	120.61971805137289	108.55584588131089	7.385873837269606	1.0063538343821574	1.8992632565607743	0.5927657973943072	11.86392581181475	53.91076774024416
169	3540.0	3360.0		(126.67139061116032, 119.70770593445528, 107.35783879539416)	#7e776b	126.67139061116032	119.70770593445528	107.35783879539416	38.36642971795461	38.87977931921796	126.67139061116032	74.42963420186716	6.479872259652075	10.152745925969331	120.64993799822854	120.80879012400356	107.48133746678477	6.660447555802701	1.0069924292041994	1.7610637753737692	0.6277298835845633	12.04437604605134	57.45241789624313
170	3560.0	3380.0		(126.9734278122232, 119.49689991142604, 108.07351638618246)	#7e776c	126.9734278122232	119.49689991142604	108.07351638618246	36.26487955759678	37.956582701443295	126.9734278122232	74.40212973403263	6.845460232058398	9.786688472601845	120.87572187776794	120.69859048715676	108.1877502214349	7.145429029737352	1.0066203087285894	1.8604212486569986	0.6050970703276222	11.943182031956596	55.02850187641169
171	3580.0	3400.0		(127.10717449069973, 119.25066430469442, 108.31975199291408)	#7f776c	127.10717449069973	119.25066430469442	108.31975199291408	34.90924520296075	37.690970286542544	127.10717449069973	74.3587285609252	7.074572385593281	9.603330585666336	120.91417183348096	120.52483531443757	108.42906111603187	7.409158092139045	1.0060331144852426	1.9226880801500348	0.5937603121875479	11.9278469463937	53.62170384979453
172	3600.0	3420.0		(126.92559787422498, 119.41895482728079, 108.90168290522587)	#7e776c	126.92559787422498	119.41895482728079	108.90168290522587	35.01105705440072	36.21096448684219	126.92559787422498	74.3864022763656	7.042271332364236	9.391836658276365	120.99375553587247	120.63560684676705	109.00685562444642	7.584637319860328	1.0064075247888167	1.9139094788954563	0.5806839425642557	11.73883219636361	53.13637393312176
173	3620.0	3440.0		(126.91319751992914, 119.33658104517272, 108.48804251550044)	#7e776c	126.91319751992914	119.33658104517272	108.48804251550044	35.327372368041544	37.02069302439195	126.91319751992914	74.36803890133677	6.9964420806458705	9.544160224599985	120.8794154118689	120.56209489813995	108.59652790079716	7.427021922249274	1.0061590783222047	1.9014542588201713	0.5901018926688608	11.833900294521191	53.75634771960292
174	3640.0	3460.0		(127.03631532329496, 119.50044286979627, 108.19043401240036)	#7f776c	127.03631532329496	119.50044286979627	108.19043401240036	36.00789584997881	37.82933818607764	127.03631532329496	74.40593702744465	6.889503727056101	9.741159476222272	120.93101860053144	120.71384082373781	108.30353410097432	7.2059267418655075	1.0066718193356585	1.8723911456662763	0.6022820770434932	11.931280297868913	54.72987082964603
175	3660.0	3480.0		(126.79539415411868, 119.53852967227635, 108.38795394154118)	#7e776c	126.79539415411868	119.53852967227635	108.38795394154118	36.345876239053055	37.01946183078127	126.79539415411868	74.4035417773906	6.826860422303738	9.648963711551573	120.86427812223207	120.70424635961028	108.49945969884854	7.260812295143528	1.0066394129064675	1.855366295430261	0.5965817436513521	11.819836036614733	54.71972822523646
176	3680.0	3500.0		(126.60496014171834, 119.74844995571301, 108.04428697962798)	#7e776c	126.60496014171834	119.74844995571301	108.04428697962798	37.83536148890478	37.38377746839518	126.60496014171834	74.43677994956508	6.577525985822286	9.858323000312463	120.76730735163862	120.8374313108946	108.16132860938883	6.968327808287524	1.00708910728021	1.7876035639371106	0.609526131595215	11.8511763328649	56.2885696517386
177	3700.0	3520.0		(127.22232063773251, 119.69796279893711, 108.60673162090346)	#7f776c	127.22232063773251	119.69796279893711	108.60673162090346	35.74820383499071	37.312439951543496	127.22232063773251	74.45529132346564	6.934174110354685	9.640240754558604	121.16665190434014	120.91164861824623	108.71764393268379	7.3194120211768405	1.0073395560909817	1.8845314149041488	0.5960424155899945	11.875058416638035	54.272735544682504
178	3720.0	3540.0		(126.93445527015058, 119.44818423383525, 108.4162976085031)	#7e776c	126.93445527015058	119.44818423383525	108.4162976085031	35.744009183527034	37.201327202059886	126.93445527015058	74.39143542170207	6.9291209651888845	9.615892432911588	120.91007971656333	120.65576066430471	108.52661647475642	7.334471607183029	1.0064756205050358	1.8831580991123227	0.5945369933894973	11.852345954769733	54.22383597457218
179	3740.0	3560.0		(126.72630646589903, 119.81842338352524, 108.5155004428698)	#7e776c	126.72630646589903	119.81842338352524	108.5155004428698	37.24027237354085	36.643974446789784	126.72630646589903	74.45756371817093	6.679745098112977	9.684147615056027	120.94270150575731	120.92076138175376	108.62852967227634	7.1702885001537435	1.0073703003541898	1.8153841078417932	0.5987571145127866	11.76442559609094	55.403611425253374
180	3760.0	3580.0		(125.89902568644818, 120.06731620903454, 109.42869796279894)	#7d786d	125.89902568644818	120.06731620903454	109.42869796279894	38.75557945684324	33.35953989024905	125.89902568644818	74.47389468092804	6.450174920789198	9.3065146999302	120.7971302037201	120.98626532329494	109.53508414526128	7.426321888361334	1.0075912493892667	1.7529927971814891	0.5754086068698159	11.323249196621738	55.2748789533713
181	3780.0	3600.0		(126.17803365810451, 119.83436669619132, 109.35163861824624)	#7e776d	126.17803365810451	119.83436669619132	109.35163861824624	37.379586250460626	34.005370116878986	126.17803365810451	74.43881128913425	6.655086717866743	9.281128140592054	120.84621789193977	120.84557403897256	109.4564658990257	7.525882078321652	1.0071165901986634	1.8086825898996222	0.5738389919051406	11.42057436315775	54.35736547338171
182	3800.0	3620.0		(126.43755535872454, 120.10008857395925, 107.89725420726306)	#7e786b	126.43755535872454	120.10008857395925	107.89725420726306	39.49073189375119	37.39218763135036	126.43755535872454	74.50022180450728	6.301414418574236	10.031675857441314	120.764880425155	121.09191394154118	108.01928255093001	6.704062245718691	1.007947441038081	1.7125634922261403	0.620244292929894	11.846617415253444	57.86494533563068
183	3820.0	3640.0		(126.4844995571302, 119.94242692648362, 108.98228520814881)	#7e776c	126.4844995571302	119.94242692648362	108.98228520814881	37.57287449392713	35.28546718860512	126.4844995571302	74.47324804858368	6.626690873110574	9.503501948512504	120.95601417183349	120.98367121346324	109.09188662533217	7.313829847238657	1.007582500805692	1.800965324563606	0.5875880491135069	11.585749057059191	55.112345973497575
184	3840.0	3660.0		(126.26040744021257, 120.05225863596102, 108.28786536758193)	#7e786c	126.26040744021257	120.05225863596102	108.28786536758193	39.27455522152678	36.29798383702332	126.26040744021257	74.48376308536143	6.346635786818878	9.829492559277764	120.74137289636847	121.02585922940655	108.40550930026572	6.905728698112337	1.0077247635286186	1.7248535050994422	0.6077435863088101	11.700372207046534	57.15076996722998
185	3860.0	3680.0		(126.39503985828166, 119.9096545615589, 109.42249778565102)	#7e776d	126.39503985828166	119.9096545615589	109.42249778565102	37.0733743868072	34.24183601962158	126.39503985828166	74.46383047532208	6.704493036057135	9.292606434373617	120.99006200177146	120.94589472099202	109.5273693534101	7.536856948134425	1.0074550861666494	1.822109965278834	0.5745486785329543	11.458741694213225	54.19004828128306
186	3880.0	3700.0		(126.63773250664305, 119.89813994685562, 109.17094774136405)	#7e776d	126.63773250664305	119.89813994685562	109.17094774136405	36.84888438133873	35.17142977044776	126.63773250664305	74.47153910631937	6.74232559538096	9.417202390097978	121.05510186005316	120.97681558901682	109.27821966341895	7.439346911132789	1.007559379747251	1.832391888607743	0.5822522697931181	11.581997033767376	54.39891044525505
187	3900.0	3720.0		(126.74402125775022, 119.72719220549159, 108.77767936226749)	#7e776c	126.74402125775022	119.72719220549159	108.77767936226749	36.56675211989748	36.14700826030442	126.74402125775022	74.44055575754115	6.788941067322751	9.538820121417114	120.97553587245349	120.85256712134633	108.88717449069972	7.346380032060095	1.007140191906472	1.8450607832586152	0.5897717216615534	11.708066028355553	54.55989285995661
188	3920.0	3740.0		(127.31443755535872, 119.73959255978743, 108.90256864481843)	#7f776c	127.31443755535872	119.73959255978743	108.90256864481843	35.31534131909367	36.87740889674267	127.31443755535872	74.46857250081477	7.004842802533828	9.531680911138118	121.28386182462356	120.96491531443758	109.01093888396812	7.44873916973716	1.0075192431898758	1.903737360463392	0.5893303144137017	11.828810746645868	53.68779272897708
189	3940.0	3760.0		(126.533215234721, 120.2533215234721, 109.29052258635961)	#7e786d	126.533215234721	120.2533215234721	109.29052258635961	38.14763445831404	34.748872990983934	126.533215234721	74.53912447212907	6.541444349753844	9.479236313608986	121.13790965456155	121.24813976085031	109.40015057573073	7.307488373640312	1.008473772951318	1.7777974968280401	0.586087739317107	11.517222550171104	55.39116627054805
