# Supplementary material for: Parallel and High Throughput Reaction Monitoring with Computer Vision
Source: Angew Chem Int Ed Engl. 2024 Oct 31;64(1):e202413395. doi: 10.1002/anie.202413395 (PMC11701362; doi:10.1002/anie.202413395)
Supplement: Supplementary file 3 — Supporting Information [file ANIE-64-e202413395-s003.zip › Supporting Info - Machine readable data part 2/Table 2 - esterification in HTE/Kineticolor ouputs/Config Vari-PA+DMAP r.txt]

Kineticolor Version: 0.3.2
Analysis Type: well
Video Name: Vari-PA+DMAP run 2
Video Path: C:/Users/Barry/Documents/Video Repository/Vari-PA+DMAP run 2
FPS: 50.0
Number of frames: 199771.0
Video Length (s): 3995.42
Frame Skip: 1000
Start Frame: 9
Start Time: 180.0
End Frame: 197
End Time: 3940.0

Region of Interest Info
Input min X: 351
Input max X: 1327
Input min Y: 52
Input max Y: 785
Rotated ROI bounds
X Coordinate: 508
Y Coordinate: 283
Width: 881
Height: 574
angle: -11.0
Well Location Info
Input Well min X: 132
Input Well max X: 754
Input Well min Y: 106
Input Well max Y: 474
Well angle: 0
Number of Wells: 24
Well Layout: (6 x 4)
Well Radius: 19
