# Supplementary material for: Parallel and High Throughput Reaction Monitoring with Computer Vision
Source: Angew Chem Int Ed Engl. 2024 Oct 31;64(1):e202413395. doi: 10.1002/anie.202413395 (PMC11701362; doi:10.1002/anie.202413395)
Supplement: Supplementary file 3 — Supporting Information [file ANIE-64-e202413395-s003.zip › Supporting Info - Machine readable data part 2/Table 2 - esterification in HTE/Kineticolor ouputs/Well 3 Vari-PA+DMAP run 2.csv]

frame number	Time (s)	normalised time	Well Coordinates	average color	hexcode	red	green	blue	hue	saturation	value	lightness	a_component	b_component	x	y	z	delta_e	light_ratio	a_ratio	b_ratio	chroma_ab	hue_ab
1	180.0	0.0	(505, 106)	(133.12400354295838, 127.63418954827281, 101.41806908768822)	#857f65	133.12400354295838	127.63418954827281	101.41806908768822	49.61112973516594	60.73294876145233	133.12400354295838	76.26790501685082	3.3491862492560087	15.99320880165096	125.0809743135518	128.32704457041632	101.68023029229407	0.0	1.0	1.0	1.0	16.340127793423505	78.17243532696635
2	200.0	20.0		(133.0487156775908, 127.50930026572188, 102.12046058458813)	#857f66	133.0487156775908	127.50930026572188	102.12046058458813	49.253680050403794	59.276822091444096	133.0487156775908	76.24217724622149	3.5294038759379753	15.623989439016928	125.14584588131089	128.21972724534987	102.37434898139946	0.4116591416357922	0.9996626658274717	1.0538093773441237	0.9769139909812271	16.01766954678484	77.27073760737952
3	220.0	40.0		(133.6147032772365, 127.9955713020372, 102.15943312666076)	#857f66	133.6147032772365	127.9955713020372	102.15943312666076	49.28167150057727	60.03152116989612	133.6147032772365	76.3608761651457	3.482925861462427	15.808358283587332	125.58171833480957	128.71535093888397	102.41779450841452	0.24637295370389853	1.0012190075009184	1.0399319722025395	0.9884419368022915	16.187494067294914	77.57499638304874
4	240.0	60.0		(134.77236492471212, 128.94419840566874, 103.21700620017715)	#868067	134.77236492471212	128.94419840566874	103.21700620017715	48.91820580474938	59.7052406051604	134.77236492471212	76.59629944001388	3.608522564476302	15.722750372036876	126.65456155890168	129.70212898139948	103.47427812223208	0.4982428962925169	1.0043058010193213	1.0774326346520449	0.9830891703492194	16.131531680523096	77.07392305751752
5	260.0	80.0		(134.9229406554473, 129.6279893711249, 103.27723649247122)	#868167	134.9229406554473	129.6279893711249	103.27723649247122	49.96081504702197	59.809358752166354	134.9229406554473	76.73478198323025	3.3270152477739012	15.93070338173641	126.95236492471213	130.28492839681132	103.54074402125775	0.47156397504588266	1.006121539149086	0.9933801825780717	0.9960917524000501	16.27440753747392	78.20372908473793
6	280.0	100.0		(134.94774136403896, 128.8963684676705, 103.5155004428698)	#868067	134.94774136403896	128.8963684676705	103.5155004428698	48.44872770310255	59.395002494158405	134.94774136403896	76.59519341075074	3.7518859413657735	15.584183533860973	126.78536758193091	129.69748130203718	103.7693091231178	0.6607468535661439	1.0042912991228434	1.1202380704265762	0.9744250654848098	16.029454904458905	76.46366387781934
7	300.0	120.0		(135.28432240921168, 129.35606731620902, 102.40212577502214)	#878166	135.28432240921168	129.35606731620902	102.40212577502214	49.18273892899471	61.980279698302944	135.28432240921168	76.69531853231693	3.410065235873838	16.26656685977497	126.87012400354295	130.11867022143488	102.67166519043401	0.510992360173853	1.0056041071978008	1.0181772472735289	1.017092133387003	16.62016071873087	78.16017273730472
8	320.0	140.0		(135.11691762621788, 128.9450841452613, 103.31532329495128)	#878067	135.11691762621788	128.9450841452613	103.31532329495128	48.355614973262036	60.01769946311627	135.11691762621788	76.61122741843226	3.744158059946101	15.703369902725939	126.84333038086803	129.76486915854738	103.57162090345437	0.5982303820415096	1.0045015318239774	1.117930679662211	0.9818773766715844	16.14356050813135	76.58933982651713
9	340.0	160.0		(134.81399468556245, 129.4012400354296, 102.0992028343667)	#868166	134.81399468556245	129.4012400354296	102.0992028343667	50.07283064843646	61.87986597023752	134.81399468556245	76.68350187319176	3.1674765414091977	16.38588662753002	126.59308237378212	130.0689145704163	102.37222320637731	0.5999458641105471	1.005449171001211	0.9457451170751773	1.0245527855447323	16.689223715039734	79.05937029614283
10	360.0	180.0		(135.17006200177147, 129.22586359610276, 103.38352524357839)	#878167	135.17006200177147	129.22586359610276	103.38352524357839	48.77978097918469	59.965696200043226	135.17006200177147	76.66786771892617	3.6341566702954298	15.768446292093863	126.97005314437556	130.00310433126663	103.64194862710364	0.5400893348523089	1.005244181048201	1.0850864657355872	0.9859463780943137	16.181810565289084	77.02165222530715
11	380.0	200.0		(134.94419840566874, 129.23914968999114, 103.16474756421611)	#868167	134.94419840566874	129.23914968999114	103.16474756421611	49.22879678920815	60.05267407057344	134.94419840566874	76.66038185237959	3.50730820616979	15.85586048695713	126.81974313551817	129.9716012666076	103.42549158547386	0.44486534955439583	1.0051460287973304	1.0472120524646567	0.9914120851920816	16.239135526096035	77.52704520745388
12	400.0	220.0		(134.9822852081488, 129.24092116917626, 102.97254207263065)	#868166	134.9822852081488	129.24092116917626	102.97254207263065	49.238219098480876	60.47078316217723	134.9822852081488	76.66184005853229	3.4806579052977793	15.946672321401945	126.80051372896368	129.97773749335695	103.2352258635961	0.4178938350836451	1.0051651483228028	1.039254805871419	0.997090234934955	16.3221119215584	77.68723775944449
13	420.0	240.0		(135.04340124003542, 129.1567759078831, 103.81753764393268)	#878167	135.04340124003542	129.1567759078831	103.81753764393268	48.6889430986555	58.963230664287956	135.04340124003542	76.650298676885	3.7133999787492544	15.539747754936606	126.97337466784765	129.9291758901683	104.07093002657219	0.6960628368710648	1.0050138214750974	1.1087469320567505	0.9716466500038726	15.97726821735281	76.56054606737625
14	440.0	260.0		(134.96988485385296, 128.55004428697964, 104.03100088573959)	#868068	134.96988485385296	128.55004428697964	104.03100088573959	47.549957056971124	58.4531536083895	134.96988485385296	76.5304289269604	4.038023032177984	15.238333719286157	126.79195748449955	129.42552604074402	104.27619131975197	1.0551072489850435	1.0034421282458406	1.205672880412367	0.9528002734331288	15.764277482610275	75.15824865034728
15	460.0	280.0		(135.14348981399468, 128.73516386182462, 103.46944198405669)	#878067	135.14348981399468	128.73516386182462	103.46944198405669	47.86073825503356	59.765233292042694	135.14348981399468	76.57214894009891	3.8901175380122166	15.566302144404997	126.82209920283435	129.60067068201948	103.72209920283437	0.7532730700016872	1.0039891475081277	1.1615112593025756	0.9733070040827645	16.045023431284164	75.96880750176732
16	480.0	300.0		(134.8547387068202, 128.77413640389724, 104.08680248007086)	#868068	134.8547387068202	128.77413640389724	104.08680248007086	48.14232662578804	58.179814910903715	134.8547387068202	76.56908300957036	3.8970481602459417	15.27846796954	126.81616474756422	129.58779423383524	104.33367581930912	0.9495869175061247	1.003948948022802	1.163580604426414	0.9553097292122404	15.767643066087462	75.6907903563417
17	500.0	320.0		(135.07351638618246, 129.16209034543843, 104.22232063773251)	#878168	135.07351638618246	129.16209034543843	104.22232063773251	48.50334472165598	58.242763839525765	135.07351638618246	76.65361433987192	3.8021033791403314	15.360588895987393	127.07073516386183	129.943125659876	104.47171833480957	0.8683971173661456	1.0050572953713084	1.135231992542945	0.9604444665539374	15.824148676538702	76.09739226627953
18	520.0	340.0		(135.2577502214349, 128.88308237378212, 103.4800708591674)	#878067	135.2577502214349	128.88308237378212	103.4800708591674	47.963876578309254	59.91012140976779	135.2577502214349	76.60558995703724	3.856045795536056	15.618403588351937	126.92606731620903	129.7411733303809	103.73410097431355	0.7151340198872155	1.004427615261122	1.1513381187423188	0.9765647270696339	16.087374547324867	76.13152428096632
19	540.0	360.0		(134.89016829052258, 128.73516386182462, 103.68379096545615)	#868067	134.89016829052258	128.73516386182462	103.68379096545615	48.1658719346049	58.99337452640011	134.89016829052258	76.56201642840195	3.8477230556568376	15.450667944282559	126.74084145261294	129.55811890168292	103.93430469441984	0.7933416991782131	1.003856293305633	1.1488531151444845	0.9660767977147653	15.92256614486226	76.0159252300754
20	560.0	380.0		(135.27900797165634, 128.5659875996457, 103.8919397697077)	#878067	135.27900797165634	128.5659875996457	103.8919397697077	47.16728750423295	59.16440777843254	135.27900797165634	76.54619755145333	4.106216380921735	15.328977956771528	126.92055801594331	129.4917056864482	104.13868024800709	1.044865527402719	1.0036488813287978	1.2260340498632745	0.9584679439181171	15.869422742057678	75.00408337181312
21	580.0	400.0		(135.3764393268379, 129.19929140832596, 103.348095659876)	#878167	135.3764393268379	129.19929140832596	103.348095659876	48.428097345132784	60.32975660821773	135.3764393268379	76.67132680663646	3.7100183446226453	15.79078010787942	127.05585473870681	130.017663064659	103.6066076173605	0.5778635804258456	1.0052895354828024	1.1077372437698239	0.9873428343066063	16.220757458665023	76.778251183146
22	600.0	420.0		(135.13286093888397, 128.9955713020372, 104.33392382639504)	#878068	135.13286093888397	128.9955713020372	104.33392382639504	48.043828367652154	58.118572411758926	135.13286093888397	76.62423011580657	3.9285253270285314	15.259810717287348	127.07051372896369	129.81953413640392	104.58054030115146	1.0002370185752767	1.0046720189688838	1.17297905659956	0.9541431557944829	15.757383487512843	75.56311926182713
23	620.0	440.0		(135.32772364924713, 128.5748449955713, 104.14968999114261)	#878068	135.32772364924713	128.5748449955713	104.14968999114261	47.00454545454545	58.7492227640148	135.32772364924713	76.55061812693445	4.169879532709031	15.218849053960625	126.99872453498674	129.51026253321524	104.3939415411869	1.163227057354282	1.003706842478775	1.245042593147912	0.9515819647392837	15.77977382108324	74.6773278270094
24	640.0	460.0		(135.42249778565102, 129.43932683790965, 103.39769707705935)	#878167	135.42249778565102	129.43932683790965	103.39769707705935	48.790242283438424	60.302566517541784	135.42249778565102	76.71969389347007	3.6145743095031824	15.850315533219405	127.16275465013284	130.2213460761736	103.65811337466785	0.5431044998172002	1.0059237090165178	1.0792395646274158	0.9910653784238217	16.257233772740577	77.15370371544566
25	660.0	480.0		(135.12134632418068, 128.9884853852967, 104.41275465013285)	#878068	135.12134632418068	128.9884853852967	104.41275465013285	48.01730602826652	57.95302585347946	135.12134632418068	76.62257566581152	3.944040421154038	15.221071345993241	127.07844109831707	129.8125777679362	104.65851195748449	1.0372265931262437	1.0046503263578872	1.1776115532631757	0.951720916969582	15.723754887542396	75.47317535421433
26	680.0	500.0		(134.88308237378212, 129.4012400354296, 104.1302037201063)	#868168	134.88308237378212	129.4012400354296	104.1302037201063	49.30472350230416	58.139122554717204	134.88308237378212	76.6915332889117	3.5988902164856285	15.4668891640934	127.03313551815766	130.10273055801596	104.38291408325952	0.7202953179205179	1.005554476315657	1.0745566082761415	0.9670910544541113	15.880071511320905	76.90129193207149
27	700.0	520.0		(134.68910540301152, 129.33126660761735, 104.03188662533215)	#868168	134.68910540301152	129.33126660761735	104.03188662533215	49.51404137293421	58.041745580808104	134.68910540301152	76.66962752480069	3.5489703176360132	15.474323432430426	126.89673162090347	130.01051093002656	104.28488042515501	0.6859567579396896	1.0052672550512711	1.05965152532929	0.9675558935260715	15.876078735220696	77.08284295284493
28	720.0	540.0		(135.38086802480072, 128.89282550930025, 105.05757307351638)	#878069	135.38086802480072	128.89282550930025	105.05757307351638	47.16226084416529	57.11619614642288	135.38086802480072	76.61664551645708	4.2089699421454245	14.918140218490672	127.3049158547387	129.787645659876	105.29592559787422	1.4200776010917353	1.0045725721655683	1.2567142072437474	0.9327796818953986	15.500526944347168	74.24423931281142
29	740.0	560.0		(134.89105403011516, 128.96634189548274, 104.31975199291408)	#868068	134.89105403011516	128.96634189548274	104.31975199291408	48.37201216862235	57.79243164447249	134.89105403011516	76.60836683169673	3.858963020359929	15.239054131783082	126.9401328609389	129.75284495128435	104.56621789193977	0.971872352631166	1.0044640247397734	1.1522091437038362	0.95284531833349	15.720062545165666	75.78979022725795
30	760.0	580.0		(135.26306465899026, 129.044286979628, 104.02568644818423)	#878168	135.26306465899026	129.044286979628	104.02568644818423	48.05512235234073	58.88918356121327	135.26306465899026	76.63834121455842	3.8859489203240116	15.424536469567629	127.08776793622675	129.8788763418955	104.27587245349866	0.8652891787727492	1.0048570391126617	1.1602665934709484	0.9644428870318614	15.906505722891788	75.8595690459213
31	780.0	600.0		(135.00531443755537, 129.1009743135518, 104.77590788308237)	#878168	135.00531443755537	129.1009743135518	104.77590788308237	48.28093410296225	57.09774243706578	135.00531443755537	76.64034154994337	3.921018034846735	15.08594414115436	127.12908768821967	129.88728992914082	105.01915854738706	1.1352663680299389	1.0048832668605525	1.1707375293678437	0.9432718804744834	15.587177199853183	75.43050624125966
32	800.0	620.0		(135.1009743135518, 129.09565987599646, 104.46767050487156)	#878168	135.1009743135518	129.09565987599646	104.46767050487156	48.237675292757004	57.81966052357255	135.1009743135518	76.64256083066778	3.8940891925473564	15.230023528586223	127.11266607617358	129.89662484499556	104.71395039858281	1.0098207551131624	1.0049123653486245	1.1626971158777428	0.9522806659670475	15.719972879137039	75.65760063874743
33	820.0	640.0		(135.33215234720993, 129.27635075287864, 104.44729849424269)	#878168	135.33215234720993	129.27635075287864	104.44729849424269	48.23539533683211	58.1948753190654	135.33215234720993	76.6871117579417	3.876679255062243	15.315281808578774	127.27788308237378	130.08411313551815	104.69558901682905	0.9558076013960252	1.0054965026376201	1.1574988569009599	0.9576115711687448	15.798306837215623	75.79536894441831
34	840.0	660.0		(135.37555358724535, 129.0992028343667, 104.76705048715678)	#878168	135.37555358724535	129.0992028343667	104.76705048715678	47.696848684781685	57.65567034591955	135.37555358724535	76.65555188976387	4.044722434477732	15.116202762044395	127.30818423383526	129.9512778476528	105.01037201062887	1.1845591063929428	1.0050826998962068	1.2076731878904108	0.9451638473252452	15.64798279380464	75.01998948589575
35	860.0	680.0		(134.88662533215233, 128.91674047829937, 105.0637732506643)	#868069	134.88662533215233	128.91674047829937	105.0637732506643	47.989307989308	56.37940205007649	134.88662533215233	76.60047445956988	4.031847789104814	14.887336530647843	127.07139061116031	129.71967395925597	105.30230292294064	1.3414852559729462	1.0043605425197608	1.2038290763914525	0.9308536338943465	15.423637235466579	74.84643102562856
36	880.0	700.0		(135.14880425155005, 129.303808680248, 104.79185119574845)	#878168	135.14880425155005	129.303808680248	104.79185119574845	48.447465935284335	57.277776685476105	135.14880425155005	76.68557324314386	3.8701912257156357	15.155752921735344	127.26546501328609	130.0776354384411	105.03697077059344	1.0710860299507758	1.0054763301312757	1.1555616611573523	0.9476367819427727	15.642097901122334	75.67501824138081
37	900.0	720.0		(135.28343666961914, 128.80956598759965, 105.60761736049601)	#878069	135.28343666961914	128.80956598759965	105.60761736049601	46.91081661891119	55.936884145742646	135.28343666961914	76.59784175323804	4.328526743807903	14.63697442861318	127.34137289636848	129.70861016829053	105.83963684676704	1.705091706887398	1.0043260233293982	1.292411476002401	0.9151993580614182	15.263589492505897	73.52570749209963
38	920.0	740.0		(135.54472984942427, 128.82639503985828, 104.86093888396812)	#878068	135.54472984942427	128.82639503985828	104.86093888396812	46.86276773858322	57.72534797098608	135.54472984942427	76.61020845398542	4.258233820212343	14.996614485745251	127.32528786536759	129.76058595217006	105.10059344552702	1.3916678338710509	1.0044881714930936	1.2714234155112367	0.937686406257459	15.589451603621741	74.14829854411497
39	940.0	760.0		(135.51372896368468, 129.0106288751107, 105.31620903454385)	#878169	135.51372896368468	129.0106288751107	105.31620903454385	47.07887249582023	56.82352364456356	135.51372896368468	76.6456479353001	4.245876956749384	14.850357415766924	127.45826395039859	129.90961081488044	105.55315323294951	1.50095077452947	1.0049528424619218	1.2677339033302693	0.9285414578113892	15.445406647540203	74.04419715311813
40	960.0	780.0		(135.43046944198406, 129.62710363153232, 105.04517271922055)	#878169	135.43046944198406	129.62710363153232	105.04517271922055	48.540445999125474	57.21201954205664	135.43046944198406	76.76037328760911	3.8527780655966404	15.168207722670468	127.55436669619132	130.3928193534101	105.29099202834365	1.0847840778274251	1.0064570840204603	1.150362439966574	0.9484155375439526	15.64986978670502	75.74806946714219
41	980.0	800.0		(135.3941541186891, 129.2710363153233, 105.62267493356953)	#878169	135.3941541186891	129.2710363153233	105.62267493356953	47.65976436986792	56.07130707837237	135.3941541186891	76.69165959011336	4.135586212454689	14.789814086461739	127.54169176262178	130.10326239149688	105.85915854738707	1.4987166780366301	1.0055561323359927	1.2348032938966509	0.9247558929471992	15.357137559869267	74.37773524424765
42	1000.0	820.0		(135.32506643046943, 129.18157661647476, 105.39681133746679)	#878169	135.32506643046943	129.18157661647476	105.39681133746679	47.6835656574625	56.39535416475761	135.32506643046943	76.67092169356803	4.112312601778356	14.8566505304067	127.43493356953056	130.01595795394152	105.63465899025687	1.4270770741484116	1.0052842237718234	1.227854259431487	0.9289349444917562	15.415290458417537	74.52794117678451
43	1020.0	840.0		(135.56421612046057, 128.8414526129318, 105.90611160318866)	#878069	135.56421612046057	128.8414526129318	105.90611160318866	46.39947437582129	55.78770613908996	135.56421612046057	76.61658170523634	4.466420979927943	14.534302305174895	127.54853852967226	129.78737739592557	106.1354650132861	1.8703467704955543	1.0045717354935668	1.333583935775479	0.9087796254916984	15.205093221291108	72.91769923096736
44	1040.0	860.0		(135.72807794508415, 128.57838795394153, 105.62178919397697)	#878069	135.72807794508415	128.57838795394153	105.62178919397697	45.751103265666345	56.56238375849177	135.72807794508415	76.57190352567433	4.597673393127666	14.586901648095818	127.49041629760849	129.59963994685563	105.85135518157661	1.9049501442085282	1.0039859297138993	1.3727732801211032	0.9120684803783734	15.294322486501146	72.50557014329242
45	1060.0	880.0		(135.2976085031001, 129.09388839681134, 105.71302037201063)	#878169	135.2976085031001	129.09388839681134	105.71302037201063	47.41834076824046	55.75907850030442	135.2976085031001	76.65363726552056	4.210673601068637	14.68423421325018	127.45753764393268	129.94322211691764	105.94682905225864	1.6138042936105792	1.0050575959649675	1.257222885709626	0.9181543488467645	15.276010821033202	73.99986588960815
46	1080.0	900.0		(135.22763507528788, 128.8325952170062, 105.05668733392383)	#878069	135.22763507528788	128.8325952170062	105.05668733392383	47.28238851539791	56.89363472018445	135.22763507528788	76.59855024957734	4.187720757742042	14.887619369810956	127.21098317094776	129.71158751992914	105.29444641275465	1.4264621914523337	1.004335312903291	1.2503696259568444	0.930871318848418	15.46538766553215	74.28930146656803
47	1100.0	920.0		(135.36935341009743, 129.46412754650132, 105.31709477413641)	#878169	135.36935341009743	129.46412754650132	105.31709477413641	48.21008576733765	56.61049387562814	135.36935341009743	76.72708553429788	3.9687400584036414	14.988290979568731	127.52828166519043	130.2524924092117	105.55856510186005	1.2667097138534886	1.006020625810367	1.1849863707296842	0.9371659662207066	15.50483034861714	75.16905010082282
48	1120.0	940.0		(135.20283436669618, 129.26306465899026, 105.0903454384411)	#878169	135.20283436669618	129.26306465899026	105.0903454384411	48.16483807394773	56.79381436545161	135.20283436669618	76.68073585311716	3.968726967524372	15.012077154064896	127.33900797165633	130.05726969884856	105.33207263064659	1.2316165437585629	1.0054129038443513	1.1849824620550704	0.9386532333971165	15.527821940708632	75.19156261861458
49	1140.0	960.0		(135.237378210806, 129.1674047829938, 106.44552701505758)	#87816a	135.237378210806	129.1674047829938	106.44552701505758	47.35064295822311	54.289148104242095	135.237378210806	76.66714779352134	4.2999156459858074	14.376971316124386	127.59731620903455	130.00007441984053	106.67274579273695	1.9171606062484838	1.0052347416201128	1.2838687746735478	0.8989422632086357	15.006218004122722	73.34894094661932
50	1160.0	980.0		(135.4384410983171, 129.07174490699734, 105.91674047829937)	#878169	135.4384410983171	129.07174490699734	105.91674047829937	47.060306030603044	55.582695703354936	135.4384410983171	76.6557999157803	4.309916493893673	14.596073479378791	127.56042515500442	129.95232143489812	106.14829052258635	1.7393826963373014	1.0050859519327795	1.2868548277513923	0.9126419632483043	15.219091339490726	73.54922706144752
51	1180.0	1000.0		(135.58635961027457, 129.22763507528788, 105.92028343666962)	#878169	135.58635961027457	129.22763507528788	105.92028343666962	47.1394022631595	55.79358754091077	135.58635961027457	76.69211532037164	4.281528991926631	14.656376874250231	127.6819397697077	130.10518140832596	106.1533569530558	1.6841428008164139	1.0055621077231254	1.2783788876709183	0.9164125258426733	15.26895129302485	73.71547083986651
52	1200.0	1020.0		(135.1984056687334, 129.29140832595218, 105.60761736049601)	#878169	135.1984056687334	129.29140832595218	105.60761736049601	48.022629310344854	55.81168639731655	135.1984056687334	76.68732499287208	4.056539725595998	14.789055281207464	127.44907883082374	130.08501094774138	105.84445527015056	1.4581658882213668	1.005499298504772	1.2112015945655819	0.9247084474805836	15.335307973951773	74.66139622330088
53	1220.0	1040.0		(135.46235606731622, 128.925597874225, 106.19486271036315)	#87806a	135.46235606731622	128.925597874225	106.19486271036315	46.5992797264171	55.094352576551145	135.46235606731622	76.62928276631452	4.447460135076686	14.425620183600852	127.58246235606732	129.8407802568645	106.42217006200177	1.9478535575148725	1.0047382676813248	1.3279226068913454	0.9019841085368505	15.095642395559343	72.865319288041
54	1240.0	1060.0		(135.4162976085031, 129.066430469442, 106.33569530558016)	#87816a	135.4162976085031	129.066430469442	106.33569530558016	46.898757309941544	54.76116034928214	135.4162976085031	76.65490088909611	4.388984384015582	14.405732700417495	127.63171833480956	129.94853874224978	106.56300265721877	1.9367566543507175	1.0050741641868854	1.3104629176685993	0.9007406130363538	15.059492639495216	73.05563124214969
55	1260.0	1080.0		(135.4428697962799, 129.41895482728077, 105.61558901682905)	#878169	135.4428697962799	129.41895482728077	105.61558901682905	47.882405345211566	56.1561978877154	135.4428697962799	76.72221702106033	4.075925324623864	14.845027341006588	127.61	130.23197728077946	105.85362267493358	1.432783915111707	1.0059567914460104	1.2169897465479245	0.9282081866819718	15.394414701674867	74.64692124972343
56	1280.0	1100.0		(135.68999114260407, 128.6058458813109, 106.53852967227635)	#87806a	135.68999114260407	128.6058458813109	106.53852967227635	45.419299951385526	54.78386881992767	135.68999114260407	76.57792974057102	4.754387612465716	14.183877642807863	127.66361381753765	129.6249514968999	106.7592028343667	2.311792690282741	1.0040649434864077	1.419565010313135	0.8868687840393654	14.95949820534473	71.46902317213438
57	1300.0	1120.0		(135.696191319752, 129.16209034543843, 106.60053144375554)	#87816a	135.696191319752	129.16209034543843	106.60053144375554	46.52561721818014	54.6765034170795	135.696191319752	76.68580253459218	4.487402258018081	14.339473217192179	127.85148804251548	130.0786008237378	106.82614703277237	2.050613420721196	1.0054793365262757	1.3398485255977977	0.8965976368489563	15.025221168816039	72.62298366510672
58	1320.0	1140.0		(135.34720992028343, 129.5155004428698, 105.54384410983171)	#878169	135.34720992028343	129.5155004428698	105.54384410983171	48.259629101283906	56.15083078654773	135.34720992028343	76.73663044232377	3.980793358326684	14.901880418801516	127.57870682019487	130.2927193622675	105.78356067316209	1.345224406530821	1.0061457755443708	1.18858524491165	0.9317630128897719	15.424420759884564	75.0436071520966
59	1340.0	1160.0		(135.49689991142603, 128.90876882196633, 105.90876882196635)	#878069	135.49689991142603	128.90876882196633	105.90876882196635	46.64032330489447	55.68373470348287	135.49689991142603	76.62676202352718	4.410317715861534	14.550348512021172	127.53695305580158	129.83018038086803	106.13876882196635	1.8266428649442303	1.0047052165205936	1.3168326236981434	0.9097829392760229	15.204063410026901	73.13755763469787
60	1360.0	1180.0		(135.05668733392383, 129.1452612931798, 106.37732506643047)	#87816a	135.05668733392383	129.1452612931798	106.37732506643047	47.63272491429628	54.14939106368746	135.05668733392383	76.65510159098069	4.236799046719586	14.386985470972323	127.48827280779452	129.94938319751992	106.60500442869795	1.8755615301171542	1.0050767957248115	1.2650234210357074	0.8995684136561246	14.997860417547988	73.59091504884117
61	1380.0	1200.0		(135.71124889282552, 129.06288751107175, 106.52790079716563)	#87816a	135.71124889282552	129.06288751107175	106.52790079716563	46.3311885395168	54.835202130298036	135.71124889282552	76.66710661514288	4.528063533937477	14.340333715918696	127.81358724534988	129.9999011160319	106.75325066430469	2.0690842460980967	1.0052342017025886	1.3519891689939145	0.8966514408564691	15.03823561629784	72.47611342407453
62	1400.0	1220.0		(135.6253321523472, 129.5420726306466, 105.77590788308237)	#878169	135.6253321523472	129.5420726306466	105.77590788308237	47.77210682492586	56.12228237798864	135.6253321523472	76.75401144026911	4.10716667098876	14.826838961098066	127.76963684676706	130.36599273693534	106.013569530558	1.4735170102750994	1.0063736695443632	1.2263177874628888	0.9270709302293051	15.385186760049956	74.51679371918532
63	1420.0	1240.0		(135.2666076173605, 129.35961027457927, 106.11071744906998)	#87816a	135.2666076173605	129.35961027457927	106.11071744906998	47.843971200291605	54.96369077241416	135.2666076173605	76.70461801120487	4.145729938680676	14.591449311627613	127.60426040744022	130.1578358635961	106.34320637732507	1.6703681499808527	1.0057260389446592	1.2378320075814273	0.9123528300412957	15.16896402982983	74.13906469256102
64	1440.0	1260.0		(135.57661647475643, 129.24092116917626, 106.50310008857396)	#87816a	135.57661647475643	129.24092116917626	106.50310008857396	46.92481111381913	54.683077887969915	135.57661647475643	76.69574024376364	4.388060362845392	14.400043749125736	127.79784765279008	130.12044612931797	106.73047829937998	1.9494812873842546	1.005609636541325	1.3101870234359645	0.9003849025993605	15.053781376275863	73.05268497093722
65	1460.0	1280.0		(135.49424269264836, 129.1558901682905, 106.4251550044287)	#87816a	135.49424269264836	129.1558901682905	106.4251550044287	46.91733447088575	54.7079876841011	135.49424269264836	76.67567387390234	4.387812043750716	14.40088741818406	127.71553587245349	130.03596069973426	106.65246235606732	1.9443524294779502	1.0053465328169355	1.310112880322923	0.9004376543059623	15.054516032157787	73.0545249586207
66	1480.0	1300.0		(135.40921169176264, 128.99645704162975, 106.5243578387954)	#87806a	135.40921169176264	128.99645704162975	106.5243578387954	46.679341326546215	54.395396298985474	135.40921169176264	76.64156684731893	4.459711923178289	14.298194095363947	127.64428697962799	129.89244381753764	106.74907883082375	2.060574019665045	1.004899332561784	1.3315807456718698	0.8940165962122598	14.977562713153265	72.67691555788787
67	1500.0	1320.0		(135.5987599645704, 129.41895482728077, 106.48184233835252)	#87816a	135.5987599645704	129.41895482728077	106.48184233835252	47.265537066893806	54.7557661782861	135.5987599645704	76.73094887515825	4.3013888573231185	14.469498254171809	127.85963684676705	130.26877343666962	106.7112134632418	1.8554765571209062	1.0060712806809775	1.284308646101313	0.9047276524444637	15.095308073351285	73.44421607080402
68	1520.0	1340.0		(135.88219663418954, 129.0416297608503, 106.82639503985828)	#87816a	135.88219663418954	129.0416297608503	106.82639503985828	45.87428362394829	54.526859221307454	135.88219663418954	76.67094521041253	4.655662630232871	14.212980654091067	127.95046058458811	130.016056935341	107.0485473870682	2.2446679462765053	1.0052845321170505	1.3900877060112986	0.8886884946205341	14.956069456916605	71.86306022391871
69	1540.0	1360.0		(135.64836138175377, 129.303808680248, 107.31532329495128)	#87816b	135.64836138175377	129.303808680248	107.31532329495128	46.564336626234834	53.26215988560012	135.64836138175377	76.71293411228226	4.54254781826624	14.065121801732605	128.01494242692647	130.1928665721878	107.53520814880426	2.3107752399195483	1.005835076961051	1.3563138864777455	0.8794433922653895	14.780473334058325	72.10133808381958
70	1560.0	1380.0		(135.74313551815766, 128.8635961027458, 107.12666076173605)	#87806b	135.74313551815766	128.8635961027458	107.12666076173605	45.575708802773306	53.75742231850392	135.74313551815766	76.6314762767389	4.759161273979018	14.011121433746588	127.88718334809566	129.8500045704163	107.34403011514614	2.45944789848562	1.0047670282775927	1.4209903301245854	0.8760669361298051	14.79733556634216	71.23890345074287
71	1580.0	1400.0		(135.88485385296724, 129.49247121346323, 107.26483613817538)	#87816b	135.88485385296724	129.49247121346323	107.26483613817538	46.59878682842283	53.70800578825922	135.88485385296724	76.75910036622868	4.5163577792435845	14.166456354152945	128.17921169176262	130.38745140832592	107.48711248892826	2.222743070195915	1.0064403938887443	1.348494064863324	0.8857794911481778	14.868960058600413	72.31738258988669
72	1600.0	1420.0		(135.9955713020372, 129.43489813994685, 107.29495128432241)	#87816b	135.9955713020372	129.43489813994685	107.29495128432241	46.2846032774743	53.815414975999595	135.9955713020372	76.75273076491888	4.588419810594491	14.142258833540033	128.22163861824623	130.3605928343667	107.51635075287865	2.279642868957165	1.0063568777451137	1.3700103455320727	0.884266503922599	14.867988474339663	72.02447734879661
73	1620.0	1440.0		(135.8742249778565, 128.7511071744907, 107.32772364924712)	#87806b	135.8742249778565	128.7511071744907	107.32772364924712	45.02839057991252	53.57423632025657	135.8742249778565	76.61576756561865	4.900127002188559	13.89454332701201	127.95675819309122	129.78395476527902	107.54195748449955	2.632645503364206	1.0045610607593192	1.4630798759779566	0.8687777105478478	14.733281335255613	70.57400845434019
74	1640.0	1460.0		(135.41984056687335, 129.0310008857396, 107.0504871567759)	#87816b	135.41984056687335	129.0310008857396	107.0504871567759	46.48787036747945	53.42042265957658	135.41984056687335	76.65001465335496	4.5509952624336325	14.076453303602099	127.76542958370239	129.92798098317095	107.27029229406553	2.294407182207386	1.0050100974508178	1.3588361242808145	0.8801519118633031	14.793853300853831	72.08369278765781
75	1660.0	1480.0		(135.48804251550044, 129.49955713020373, 106.86359610274579)	#87816a	135.48804251550044	129.49955713020373	106.86359610274579	47.44747346597768	53.87363858635253	135.48804251550044	76.74279852770293	4.299899834095955	14.318099102933646	127.90672276350753	130.3187191231178	107.08995571302037	1.9837773740481763	1.006226649476568	1.2838640535596186	0.8952611874519893	14.949819413781816	73.28434643052856
76	1680.0	1500.0		(135.67759078830824, 129.07174490699734, 107.08325952170063)	#87816b	135.67759078830824	129.07174490699734	107.08325952170063	46.13883468079174	53.74177438307872	135.67759078830824	76.66880375654412	4.623254315771264	14.093979612116092	127.91091231178034	130.00704385296723	107.30314437555359	2.321861484236919	1.0052564540694375	1.3804112317725767	0.8812477712828453	14.83289391100205	71.83893493870795
77	1700.0	1520.0		(135.77856510186004, 129.1789193976971, 106.9495128432241)	#87816a	135.77856510186004	129.1789193976971	106.9495128432241	46.264593830650156	54.14262789150257	135.77856510186004	76.69339263568482	4.5761749452883365	14.195835148334336	127.96686448184235	130.11056010628874	107.17180690876883	2.217451921374821	1.0055788554666605	1.3663542737597505	0.8876164454795911	14.915197373436571	72.13273445072842
78	1720.0	1540.0		(135.88219663418954, 129.64127546501328, 106.7643932683791)	#87816a	135.88219663418954	129.64127546501328	106.7643932683791	47.139989049096556	54.643213328900785	135.88219663418954	76.78638648972019	4.340629756378556	14.437125964276465	128.12395039858282	130.50255002657218	106.99316209034544	1.9165534331960863	1.0067981606778738	1.2960251933862406	0.9027035251853985	15.075532255623502	73.26620219161744
79	1740.0	1560.0		(135.718334809566, 128.90168290522587, 107.50752878653675)	#87806b	135.718334809566	128.90168290522587	107.50752878653675	45.50204081632654	53.0050383094253	135.718334809566	76.63875243327487	4.8076371553232855	13.853099441741668	127.9630115146147	129.88060593445528	107.72147032772364	2.61623296440669	1.0048624308789145	1.4354642583377555	0.8661863678232994	14.663619579081704	70.86096796825913
80	1760.0	1580.0		(135.2754650132861, 129.85296722763508, 106.95659875996456)	#87816a	135.2754650132861	129.85296722763508	106.95659875996456	48.511197297635434	53.38226628079045	135.2754650132861	76.80217927606554	4.0692129068163325	14.37716844796535	127.93071744906996	130.5691982639504	107.18556244464126	1.8481000504294265	1.0070052305631927	1.2149855528996845	0.8989545891804533	14.941936496390653	74.19673716486946
81	1780.0	1600.0		(135.95482728077945, 129.14348981399468, 107.23914968999114)	#87816b	135.95482728077945	129.14348981399468	107.23914968999114	45.7680444170265	53.859785136781504	135.95482728077945	76.6946961002434	4.7108407230663785	14.068488198466467	128.10017714791852	130.11604906997343	107.45819309123117	2.395997273628268	1.0055959460706085	1.4065627804702856	0.8796538814033488	14.836252239312016	71.48685077392646
82	1800.0	1620.0		(135.60850310008857, 128.89725420726307, 107.70327723649247)	#87806b	135.60850310008857	128.89725420726307	107.70327723649247	45.56990953816858	52.473351099267155	135.60850310008857	76.63377027936671	4.812225468262266	13.757109161760805	127.94697077059344	129.8596519486271	107.91521700620017	2.697124903704525	1.0047971064949937	1.436834236773562	0.8601844278016726	14.57448340237125	70.72020501244404
83	1820.0	1640.0		(135.60496014171832, 128.94154118689104, 108.77590788308237)	#87806c	135.60496014171832	128.94154118689104	108.77590788308237	45.098052162429845	50.45101830200263	135.60496014171832	76.64488602842339	5.0026443341426035	13.298892654606398	128.17348981399468	129.90640575730734	108.97756421612046	3.183610815063326	1.0049428525864095	1.4936895000252361	0.8315337353210551	14.208694386630782	69.38520649393163
84	1840.0	1660.0		(135.02391496899912, 128.45527015057573, 107.59344552701506)	#87806b	135.02391496899912	128.45527015057573	107.59344552701506	45.6320836965998	51.80393198724761	135.02391496899912	76.5233829725567	4.818553246955625	13.617817642903018	127.50154118689105	129.39596202834366	107.80206377325067	2.804780119160561	1.0033497439801111	1.4387235848785727	0.8514750111620669	14.445186490630965	70.51409160264977
85	1860.0	1680.0		(134.85385296722762, 128.35872453498672, 107.28255093002657)	#86806b	134.85385296722762	128.35872453498672	107.28255093002657	45.865458750963796	52.135566502463035	134.85385296722762	76.49671992028333	4.7482692034684915	13.711273646814748	127.32610274579272	129.28412768821966	107.49331266607616	2.686450711194628	1.0030001466984304	1.417738175810102	0.8573184916712492	14.51017179245111	70.89882462748372
86	1880.0	1700.0		(135.0416297608503, 128.27812223206377, 106.47032772364925)	#87806a	135.0416297608503	128.27812223206377	106.47032772364925	45.79657128685247	53.95137804830054	135.0416297608503	76.48696860683629	4.68949328381324	14.059203138368392	127.23068201948627	129.24324330380867	106.6884056687334	2.3632159674794777	1.0028722906435816	1.4001888622512315	0.8790733187274512	14.820679476489502	71.55371024774395
87	1900.0	1720.0		(135.44641275465014, 128.05845881310896, 107.52081488042515)	#87806b	135.44641275465014	128.05845881310896	107.52081488042515	44.12649073839128	52.57450022560966	135.44641275465014	76.4641463182645	5.147193587593579	13.549923501157647	127.57102745792737	129.14758986713906	107.72619131975199	3.0398986984277925	1.0025730522081382	1.5368490148127716	0.8472298254343371	14.494620682011266	69.19977645679226
88	1920.0	1740.0		(134.86625332152346, 128.03188662533216, 106.9273693534101)	#86806a	134.86625332152346	128.03188662533216	106.9273693534101	45.32289255936345	52.825782850837996	134.86625332152346	76.43297583034595	4.84732882397304	13.761966263265712	127.15982285208149	129.01702348095662	107.13841452612932	2.6926052092253636	1.00216435489422	1.447315396404076	0.8604881255502074	14.590692655216321	70.59638693888797
89	1940.0	1760.0		(134.8325952170062, 128.0310008857396, 107.03454384410983)	#86806b	134.8325952170062	128.0310008857396	107.03454384410983	45.319270966097356	52.57262228528635	134.8325952170062	76.43165355312543	4.857962657508985	13.711640436610995	127.16449069973429	129.0114866961913	107.24450841452614	2.7402142320599614	1.0021470176247589	1.450490446325025	0.8573414257678896	14.54678262175721	70.49102941914641
90	1960.0	1780.0		(134.8255093002657, 128.63064658990257, 107.05491585473871)	#86806b	134.8255093002657	128.63064658990257	107.05491585473871	46.61563486747682	52.52345320527136	134.8255093002657	76.5476020686965	4.5552263011961465	13.899707485315194	127.35098317094773	129.49760142604072	107.27067316209035	2.4321823141357077	1.0036672969027258	1.3600994277962442	0.8691006074953729	14.627096596127215	71.85494252697622
91	1980.0	1800.0		(134.94951284322408, 128.68556244464128, 106.93268379096546)	#86806a	134.94951284322408	128.68556244464128	106.93268379096546	46.58531187758846	52.94047572165556	134.94951284322408	76.56314565163976	4.54454917909497	13.981052517006365	127.40432240921169	129.56286064658988	107.15021257750222	2.3589897160222004	1.0038710993139737	1.3569114527758797	0.8741868308230377	14.701114132082058	71.99321746003564
92	2000.0	1820.0		(134.8281665190434, 128.37289636846768, 107.61204605845882)	#86806b	134.8281665190434	128.37289636846768	107.61204605845882	45.76886777101573	51.47374540963468	134.8281665190434	76.49921678393082	4.7984459888780195	13.568216117831632	127.38380868024801	129.29459768821965	107.8196545615589	2.83451026511745	1.0030328847636354	1.432719959943688	0.8483735994512247	14.391718887206128	70.52368523681227
93	2020.0	1840.0		(134.98759964570417, 128.5199291408326, 107.23294951284322)	#86806b	134.98759964570417	128.5199291408326	107.23294951284322	46.01819052178077	52.43026620560234	134.98759964570417	76.53345683966099	4.701411485858564	13.796084044077727	127.43169176262178	129.43823219663417	107.44581930912312	2.593528110787288	1.0034818292537535	1.4037473989100906	0.8626213923158168	14.575157114440273	71.1819836150062
94	2040.0	1860.0		(134.8219663418955, 128.2754650132861, 107.38352524357839)	#86806b	134.8219663418955	128.2754650132861	107.38352524357839	45.684679449932204	51.8966060940518	134.8219663418955	76.4794958412666	4.8000761985038665	13.636781568000833	127.30486271036315	129.2119180336581	107.59244464127546	2.7753561265706765	1.0027743101684652	1.4332067079190236	0.8526607597715553	14.456920247577303	70.60819658983979
95	2060.0	1880.0		(134.80425155004428, 128.10186005314438, 108.03365810451727)	#86806c	134.80425155004428	128.10186005314438	108.03365810451727	44.97816304923241	50.64010407769031	134.80425155004428	76.44673750623947	5.012594358229094	13.290908166616555	127.37239149689992	129.07465728963683	108.23434012400354	3.1782599513516367	1.0023447935189664	1.4966603781269545	0.8310344929183036	14.204729567773713	69.33630301107337
96	2080.0	1900.0		(135.21700620017714, 128.25597874224977, 107.63596102745792)	#87806b	135.21700620017714	128.25597874224977	107.63596102745792	44.85693182183113	52.01391982182627	135.21700620017714	76.49303597629	4.992974642467396	13.54740745322176	127.54287865367581	129.26868098317092	107.84216120460584	2.955447253214405	1.0029518440212752	1.4908023235723424	0.847072505663984	14.438214726341029	69.7683466340835
97	2100.0	1920.0		(134.9512843224092, 128.6696191319752, 107.977856510186)	#86806b	134.9512843224092	128.6696191319752	107.977856510186	46.02699241454044	50.96820031504332	134.9512843224092	76.56278161118223	4.762390280471706	13.513289814947239	127.60928255093003	129.5613319840567	108.18477413640389	2.8695114602214784	1.003866326133729	1.4219544468539569	0.8449392478107507	14.327922487446955	70.58638466820679
98	2120.0	1940.0		(134.89371124889283, 128.15146147032772, 108.21700620017715)	#86806c	134.89371124889283	128.15146147032772	108.21700620017715	44.83564645726806	50.42903575297941	134.89371124889283	76.46060083076996	5.054057439596916	13.232960690272112	127.46827280779452	129.13273415411868	108.41635075287866	3.250028782753605	1.0025265649276267	1.5090404245866078	0.8274112377564963	14.165265448731693	69.0966705088859
99	2140.0	1960.0		(134.69087688219665, 128.4579273693534, 107.32683790965456)	#86806b	134.69087688219665	128.4579273693534	107.32683790965456	46.333268595843805	51.806255178672444	134.69087688219665	76.50917220028948	4.652081627889492	13.712479296818557	127.28585473870683	129.33634896368466	107.53814880425155	2.6377022757851143	1.0031634169495722	1.389018490364013	0.8573938767936947	14.480122649281135	71.26003362015283
100	2160.0	1980.0		(135.37998228520814, 128.00088573959255, 107.41895482728079)	#87806b	135.37998228520814	128.00088573959255	107.41895482728079	44.16561074505827	52.66703305330924	135.37998228520814	76.44991774017794	5.133858485078857	13.571181859305703	127.50025686448186	129.08797852967226	107.6247741364039	3.0140335317007	1.002386491713479	1.5328674200245798	0.8485590370023035	14.509771879776897	69.27881133422045
101	2180.0	2000.0		(134.7333923826395, 128.5199291408326, 107.46235606731621)	#86806b	134.7333923826395	128.5199291408326	107.46235606731621	46.329533274870926	51.613888268009504	134.7333923826395	76.52331664071201	4.662046892575155	13.675984666378781	127.35301151461469	129.3956837289637	107.67293179805138	2.6755122611320004	1.003348874258507	1.3919939190036943	0.8551119938462272	14.44877980396951	71.17611799386279
102	2200.0	2020.0		(135.29406554472985, 128.37821080602302, 108.08680248007086)	#87806c	135.29406554472985	128.37821080602302	108.08680248007086	44.748510596737944	51.279796002540145	135.29406554472985	76.52110668456885	5.046842368575999	13.394218525175727	127.70869796279892	129.38641194862709	108.28971656333039	3.1146264368640755	1.0033198980313158	1.506886148746463	0.8374941321214451	14.313479933035657	69.35396236242039
103	2220.0	2040.0		(135.01594331266608, 128.1124889282551, 108.62444641275465)	#87806c	135.01594331266608	128.1124889282551	108.62444641275465	44.30527587595649	49.844718663281576	135.01594331266608	76.45924067526553	5.196337930289507	13.0497235626728	127.59757307351639	129.12703535872453	108.81932683790966	3.4803281481791615	1.0025087310104093	1.5515225322102724	0.8159540542811954	14.046252630076932	68.2877878354036
104	2240.0	2060.0		(135.31089459698848, 128.3020372010629, 108.36758193091231)	#87806c	135.31089459698848	128.3020372010629	108.36758193091231	44.39199184720078	50.7759907309218	135.31089459698848	76.50777562635886	5.147293300798383	13.246652199469477	127.74948627103632	129.33049143489814	108.56692648361381	3.2915497941089797	1.0031451055257785	1.5368787871805598	0.8282673204455406	14.211559478753676	68.76521044161927
105	2260.0	2080.0		(135.03188662533216, 128.23914968999114, 108.23383525243578)	#87806c	135.03188662533216	128.23914968999114	108.23383525243578	44.79127416955872	50.60658834641953	135.03188662533216	76.48347645895504	5.059127664868712	13.26451963051194	127.56652790079717	129.22860385296724	108.43388839681133	3.227400700900002	1.0028265027347558	1.5105542924023863	0.8293845090762936	14.19655781369824	69.12299851011491
106	2280.0	2100.0		(135.22940655447297, 128.11071744906997, 107.76616474756422)	#87806b	135.22940655447297	128.11071744906997	107.76616474756422	44.44752628523512	51.78701023094958	135.22940655447297	76.46573557218278	5.0970240937109335	13.44287580903707	127.5299645704163	129.15424926483612	107.96961027457928	3.0981078793913412	1.0025938899893507	1.5218694077832162	0.8405365036970803	14.376736925640108	69.235189502754
107	2300.0	2120.0		(134.83170947741365, 128.25686448184234, 108.40212577502214)	#86806c	134.83170947741365	128.25686448184234	108.40212577502214	45.073896578303554	49.98485794054855	134.83170947741365	76.47888530331336	5.016737100273227	13.1816895869302	127.50759078830825	129.20935892825509	108.60067316209035	3.275649373291974	1.002766304993115	1.4978973180090087	0.8242054330941687	14.104062942976464	69.16398756543997
108	2320.0	2140.0		(134.7953941541187, 128.51107174490699, 108.81576616474756)	#86806c	134.7953941541187	128.51107174490699	108.81576616474756	45.486345504756024	49.14711796246652	134.7953941541187	76.5276456475887	4.958176363130673	13.081009777804354	127.65132860938883	129.41384718334808	109.01271922054916	3.3372469995934733	1.0034056347906828	1.4804122536428324	0.8179102730437695	13.98915042648841	69.24147776623161
109	2340.0	2160.0		(135.11780336581046, 128.29406554472985, 107.97962798937112)	#87806b	135.11780336581046	128.29406554472985	107.97962798937112	44.91334573582687	51.21630568739021	135.11780336581046	76.49709964958802	5.009142830797398	13.40094603064992	127.57480956598761	129.28571995571303	108.18277236492472	3.086715455981667	1.0030051255857437	1.4956298210976273	0.8379147797574278	14.306532298769007	69.50474750805597
110	2360.0	2180.0		(134.89459698848538, 128.47387068201948, 108.4384410983171)	#86806c	134.89459698848538	128.47387068201948	108.4384410983171	45.43841440958854	50.011786258338994	134.89459698848538	76.52367088797189	4.934828876326403	13.241793624159959	127.61294065544729	129.39717000000002	108.63879539415412	3.185900845999583	1.0033535190335248	1.4734411612440574	0.8279635305451039	14.131441342745907	69.56104805802927
111	2380.0	2200.0		(134.64481842338353, 128.50044286979627, 108.65987599645705)	#86806c	134.64481842338353	128.50044286979627	108.65987599645705	45.812455261274145	49.21214493401923	134.64481842338353	76.51884122975791	4.881950680002467	13.135020384034135	127.54307351638619	129.376907785651	108.85828166519043	3.252933570442015	1.0032901941236179	1.4576527898640894	0.8212873693413059	14.01292984821407	69.61118894879162
112	2400.0	2220.0		(134.97697077059345, 128.44641275465014, 108.71213463241807)	#86806c	134.97697077059345	128.44641275465014	108.71213463241807	45.081442012612555	49.61982164066961	134.97697077059345	76.52252210364347	5.031078035055425	13.118422910206995	127.69953055801595	129.3923502302923	108.90947741364039	3.340356831488456	1.003338456546517	1.5021792341865232	0.8202495867403917	14.05008063485263	69.01756112479231
113	2420.0	2240.0		(134.91674047829937, 128.0327723649247, 108.60496014171834)	#86806c	134.91674047829937	128.0327723649247	108.60496014171834	44.30216117955969	49.73070029739824	134.91674047829937	76.43953964611062	5.199797873650547	13.024763249739335	127.52035429583704	129.04451055801593	108.7992382639504	3.5022693821248603	1.0022504175147053	1.5525556020677067	0.8143933722915444	14.024348670743361	68.23693046438974
114	2440.0	2260.0		(134.75022143489815, 128.281665190434, 108.85385296722764)	#86806c	134.75022143489815	128.281665190434	108.85385296722764	45.01282621335976	49.006034193764684	134.75022143489815	76.48139720931445	5.0672116738065265	12.98541518601497	127.56569530558018	129.21988794508417	109.0481310894597	3.4704484882944935	1.002799240288775	1.5129680157178962	0.8119330740354307	13.939068896463255	68.6831117410389
115	2460.0	2280.0		(134.8547387068202, 128.63330380868024, 108.36758193091231)	#86806c	134.8547387068202	128.63330380868024	108.36758193091231	45.906902086677334	50.085188274625466	134.8547387068202	76.55267237212959	4.826402169937571	13.322572909580987	127.62866253321522	129.51888651904338	108.57023914969	3.0652170218371033	1.003733777074588	1.4410671162315063	0.8330143797163277	14.169866154522396	70.08593962862057
116	2480.0	2300.0		(135.1585473870682, 128.38086802480072, 108.40832595217006)	#87806c	135.1585473870682	128.38086802480072	108.40832595217006	44.79785437568294	50.468924073030415	135.1585473870682	76.51671921660247	5.064409424580695	13.24360819321322	127.70742249778566	129.36800581930913	108.60805137289636	3.250261920690415	1.0032623709763193	1.5121313201694018	0.8280769892684761	14.178906897046968	69.07294342149369
117	2500.0	2320.0		(134.71656333038086, 128.8015943312666, 108.49955713020373)	#86806c	134.71656333038086	128.8015943312666	108.49955713020373	46.46305618433057	49.62520135441663	134.71656333038086	76.5797400177643	4.721182151109671	13.309842672692284	127.63952170062001	129.63255573959256	108.70257750221435	3.0298626378997158	1.004088679253017	1.4096505239618844	0.8322184020581489	14.122374902111083	70.46971216831098
118	2520.0	2340.0		(135.074402125775, 128.63950398582816, 108.13728963684677)	#87806c	135.074402125775	128.63950398582816	108.13728963684677	45.6668420360384	50.853185922530606	135.074402125775	76.56254760716584	4.850785919837786	13.442015088405256	127.69216120460584	129.56034937112486	108.34231178033659	2.9749294427302386	1.0038632579490667	1.4483476160560924	0.8404826858145973	14.290482625755194	70.15713605594895
119	2540.0	2360.0		(135.30558015943313, 128.3826395039858, 107.95571302037202)	#87806b	135.30558015943313	128.3826395039858	107.95571302037202	44.81248785543101	51.54418695993716	135.30558015943313	76.52211782295049	5.022241717179909	13.454339180060781	127.68949512843224	129.3906540832595	108.15998228520814	3.0511633363306836	1.0033331557493745	1.4995408864752011	0.8412532686168586	14.361133473298715	69.53038011358545
120	2560.0	2380.0		(134.91054030115146, 128.39238263950398, 108.42781222320637)	#86806c	134.91054030115146	128.39238263950398	108.42781222320637	45.232282016120934	50.05610121197001	134.91054030115146	76.5085352931336	4.979423723237952	13.220786568461973	127.59336581045171	129.33367761736048	108.62745792736935	3.2251980079554134	1.0031550660298014	1.4867562902314213	0.8266500320496789	14.127415124656364	69.36182129476867
121	2580.0	2400.0		(135.1762621789194, 128.26129317980514, 108.73516386182462)	#87806c	135.1762621789194	128.26129317980514	108.73516386182462	44.30858903926037	49.879172290877634	135.1762621789194	76.4951327322321	5.196430519066819	13.061814021303064	127.74440212577503	129.27747248892825	108.93042515500443	3.47232187235532	1.0029793360041956	1.5515501773665645	0.8167100288189014	14.057520253110019	68.30566752573941
122	2600.0	2420.0		(135.06908768821967, 128.32063773250664, 109.05403011514615)	#87806d	135.06908768821967	128.32063773250664	109.05403011514615	44.43566783562015	49.11441836674471	135.06908768821967	76.50291513628412	5.1941356468247495	12.93366971433423	127.77405668733392	129.3101068821966	109.24669619131976	3.580481456821723	1.003081376358527	1.550864974433291	0.8086976087624831	13.937677618495199	68.11970508446265
123	2620.0	2440.0		(135.26926483613818, 128.0416297608503, 109.18600531443755)	#87806d	135.26926483613818	128.0416297608503	109.18600531443755	43.37408312958433	49.17030624873134	135.26926483613818	76.45762568043003	5.429374948812404	12.798429736049055	127.8120460584588	129.12026905225864	109.37456155890168	3.8170397212970215	1.0024875557226502	1.6211027230923603	0.8002415209340534	13.902442808491477	67.01227687244644
124	2640.0	2460.0		(135.06731620903454, 128.39503985828168, 108.87953941541187)	#87806c	135.06731620903454	128.39503985828168	108.87953941541187	44.712845836433765	49.44114734640077	135.06731620903454	76.51680908983433	5.120863663050201	13.03457849369214	127.76135518157662	129.3683828343667	109.07469441984057	3.4574972733566636	1.003263549364946	1.5289874261808385	0.815007085529115	14.004409347193818	68.55174427697592
125	2660.0	2480.0		(135.2710363153233, 128.1984056687334, 108.87245349867139)	#87806c	135.2710363153233	128.1984056687334	108.87245349867139	43.924976513219676	49.76407959612628	135.2710363153233	76.4872956220828	5.287536417777961	12.987713709301406	127.79880425155005	129.24461424269265	109.06571302037202	3.583062149001938	1.0028765783612845	1.5787525757794267	0.8120767927422232	14.022793900079396	67.84786036253519
126	2680.0	2500.0		(134.9317980513729, 128.2604074402126, 110.22409211691763)	#86806e	134.9317980513729	128.2604074402126	110.22409211691763	43.79924717691343	46.69370084942694	134.9317980513729	76.4884174675822	5.412588480549818	12.392781770384609	127.92212577502215	129.249317404783	110.40445527015058	4.155638256213991	1.0028912876351155	1.6160906195503983	0.7748777574332248	13.523207979919471	66.40654100909511
127	2700.0	2520.0		(135.1744906997343, 128.792736935341, 109.72542072630647)	#87806d	135.1744906997343	128.792736935341	109.72542072630647	44.954058192955536	48.008413493041196	135.1744906997343	76.60041648735712	5.123693821616038	12.803053126736064	128.1063330380868	129.71943032772364	109.91609388839682	3.665587842703141	1.0043597824069357	1.5298324548998192	0.8005306055539286	13.790228705271442	68.18905221473244
128	2720.0	2540.0		(135.0921169176262, 128.3436669619132, 108.51904340124004)	#87806c	135.0921169176262	128.3436669619132	108.51904340124004	44.76250791640276	50.159357194841284	135.0921169176262	76.50699190123481	5.083209805086253	13.177814486481187	127.68548272807794	129.32720440212574	108.71728963684677	3.3151840643241637	1.0031348295764932	1.5177447376106485	0.8239631364733296	14.124227998819563	68.90637933510975
129	2740.0	2560.0		(134.99202834366696, 128.22054915854739, 108.58724534986715)	#86806c	134.99202834366696	128.22054915854739	108.58724534986715	44.61306229244238	49.8786465099799	134.99202834366696	76.4790849631683	5.125926021459337	13.099966913118832	127.61191319751991	129.21019581045175	108.78357838795395	3.4018009661667077	1.0027689228682868	1.530498945108835	0.8190955971116026	14.06713370599292	68.62993904546661
130	2760.0	2580.0		(135.56244464127548, 128.24534986713905, 109.11337466784765)	#87806d	135.56244464127548	128.24534986713905	109.11337466784765	43.40109172499243	49.75207448546229	135.56244464127548	76.50929958066828	5.4091154164324635	12.918747148756648	128.0043312666076	129.3368832329495	109.30469441984056	3.708624268423877	1.003165087119728	1.6150536320976623	0.8077645523781982	14.005447421692581	67.28080348726616
131	2780.0	2600.0		(135.06288751107175, 128.33569530558015, 109.67936226749336)	#87806d	135.06288751107175	128.33569530558015	109.67936226749336	44.09868099658032	47.92433403722309	135.06288751107175	76.50715529507845	5.309317098601108	12.664603730695244	127.90075287865368	129.32788968999114	109.86592559787422	3.8702668332530306	1.0031369719435033	1.585255851262534	0.7918738439398035	13.732481047102814	67.25535595891554
132	2800.0	2620.0		(135.24712134632418, 128.34100974313552, 109.65367581930913)	#87806d	135.24712134632418	128.34100974313552	109.65367581930913	43.80965564976639	48.25484301937206	135.24712134632418	76.5158925351488	5.3630222171164865	12.690973602484412	127.98753764393267	129.36453795394152	109.84054915854739	3.8757954571022792	1.0032515317975914	1.6012911250629411	0.7935226607667586	13.777620196544873	67.09178251235315
133	2820.0	2640.0		(135.21877767936226, 128.2311780336581, 109.00088573959256)	#87806d	135.21877767936226	128.2311780336581	109.00088573959256	44.00878378378377	49.44255937954434	135.21877767936226	76.4917658218875	5.279055813917521	12.938377395618295	127.80904340124003	129.26335553587245	109.19318866253322	3.620290750191481	1.0029351901692753	1.5762204371555077	0.8089919637816947	13.973905678725	67.80378940967171
134	2840.0	2660.0		(135.325952170062, 128.2267493356953, 110.13817537643932)	#87806e	135.325952170062	128.2267493356953	110.13817537643932	43.08893343179659	47.46231583356789	135.325952170062	76.49831440670427	5.544129055170044	12.447773149549146	128.0876439326838	129.29081372010629	110.31906111603188	4.176239501197343	1.0030210530865185	1.6553660031303492	0.7783161780682921	13.626607184586241	65.99222782305485
135	2860.0	2680.0		(135.35872453498672, 128.53321523472098, 109.41098317094774)	#87806d	135.35872453498672	128.53321523472098	109.41098317094774	44.21710189452122	48.882508833922266	135.35872453498672	76.55719067629232	5.254185788656828	12.868448808578425	128.05326837909655	129.5378562887511	109.60220549158548	3.6710808288816676	1.0037930196112976	1.5687947452381896	0.8046195712301355	13.8997641361545	67.78981335522776
136	2880.0	2700.0		(135.29672276350752, 128.28432240921168, 109.33569530558016)	#87806d	135.29672276350752	128.28432240921168	109.33569530558016	43.79324462640737	48.92995090016365	135.29672276350752	76.50619996648068	5.344939165055518	12.814909776407468	127.93067316209033	129.3238829937998	109.52518157661648	3.760505135989721	1.0031244459852044	1.5958918875421895	0.8012719608265604	13.884894211178135	67.35959116603166
137	2900.0	2720.0		(135.36049601417184, 128.26306465899026, 110.03897254207263)	#87806e	135.36049601417184	128.26306465899026	110.03897254207263	43.18245417657757	47.70216330109541	135.36049601417184	76.50655570913472	5.5173835285980966	12.505465255966385	128.0959875996457	129.3253749867139	110.22121346324181	4.113683098579474	1.0031291103673448	1.6473803240484859	0.7819234658322888	13.668510609054227	66.19303439635016
138	2920.0	2740.0		(134.81310894596987, 128.58193091231178, 109.5199291408326)	#86806d	134.81310894596987	128.58193091231178	109.5199291408326	45.21851799971985	47.84223804893429	134.81310894596987	76.54389327340151	5.068869148894484	12.797195425135378	127.8228077945084	129.48203341009744	109.7105491585474	3.639777506377198	1.0036186683833745	1.5134629046146617	0.8001643437440984	13.764506718285261	68.39186839813982
139	2940.0	2760.0		(135.37023914968998, 128.45881310894598, 110.16209034543844)	#87806e	135.37023914968998	128.45881310894598	110.16209034543844	43.54954321855239	47.48516354452243	135.37023914968998	76.54517990187928	5.445637284447691	12.51702736673006	128.18606731620903	129.48743401240037	110.34505757307352	4.068885065139165	1.003635538238099	1.6259583311192054	0.7826464046063065	13.650309136911005	66.48814854207494
140	2960.0	2780.0		(135.04074402125775, 128.38883968113376, 109.4384410983171)	#87806d	135.04074402125775	128.38883968113376	109.4384410983171	44.41100155682411	48.345314539455984	135.04074402125775	76.51590362039023	5.226787420426038	12.785780168983774	127.85819309123117	129.36458445527018	109.62794508414527	3.7248473658647896	1.0032516771436768	1.560614140699736	0.7994505872807659	13.812873751247515	67.7654078204977
141	2980.0	2800.0		(135.3153232949513, 128.5093002657219, 109.62001771479186)	#87806d	135.3153232949513	128.5093002657219	109.62001771479186	44.107549120992765	48.42247546982085	135.3153232949513	76.55126284172287	5.293548017355931	12.76605490806977	128.06639503985832	129.51296908768825	109.80891054030116	3.778274287954902	1.0037152957696878	1.5805475191270253	0.7982172349773827	13.820050959671066	67.47826351351048
142	3000.0	2820.0		(135.3020372010629, 128.24357838795393, 110.41364038972542)	#87806e	135.3020372010629	128.24357838795393	110.41364038972542	42.98373607601692	46.906471758883455	135.3020372010629	76.50126375741873	5.582528208159632	12.33172812656278	128.13623560673162	129.30318160318865	110.5919397697077	4.295196542795581	1.003059724015185	1.6668312218825512	0.771060284368312	13.536474422180893	65.64391122440048
143	3020.0	2840.0		(134.5438441098317, 128.9884853852967, 110.10097431355182)	#86806e	134.5438441098317	128.9884853852967	110.10097431355182	46.36324104942746	46.32639894667542	134.5438441098317	76.61264853774523	4.888673635160545	12.657879785388149	127.93310894596986	129.77084297608502	110.28984942426926	3.689619106802559	1.0045201650788524	1.4596601297543603	0.791453418908749	13.569121215924476	68.88264957803855
144	3040.0	2860.0		(135.118689105403, 128.8742249778565, 110.74933569530558)	#87806e	135.118689105403	128.8742249778565	110.74933569530558	44.62544978737323	45.99056696536851	135.118689105403	76.6164063550801	5.267880416371662	12.380203065275118	128.30903454384412	129.7866402214349	110.93058458813108	4.10568519747386	1.0045694363592692	1.5728836870573781	0.7740912545328068	13.454367024079561	66.9498397627454
145	3060.0	2880.0		(135.50044286979627, 128.55978742249778, 110.54295837023915)	#87806e	135.50044286979627	128.55978742249778	110.54295837023915	43.314050466692684	46.96780624918289	135.50044286979627	76.57116931816952	5.513622959593123	12.394092356590347	128.35734278122231	129.59655632418068	110.72312666076174	4.2107475220695685	1.003976303023555	1.6462574933890057	0.774959703853233	13.565159913699642	66.01768190380892
146	3080.0	2900.0		(135.11780336581046, 128.67759078830824, 110.86448184233835)	#87806e	135.11780336581046	128.67759078830824	110.86448184233835	44.06763567306989	45.77188819256891	135.11780336581046	76.57864640051413	5.390325168935561	12.265529393229224	128.27067316209033	129.62796186005315	111.04261293179805	4.261267659854638	1.0040743400988221	1.6094432401700483	0.7669211066614142	13.39771684739718	66.27597933720727
147	3100.0	2920.0		(135.2577502214349, 128.43666961913198, 110.33569530558016)	#87806e	135.2577502214349	128.43666961913198	110.33569530558016	43.5782066318371	46.98528545047345	135.2577502214349	76.53659047974294	5.45399262197388	12.426012848300449	128.15880425155004	129.4513828963685	110.51670504871566	4.150576913418613	1.0035229165247526	1.6284530677221771	0.7769555817352755	13.570255370724361	66.30249617763751
148	3120.0	2940.0		(134.9955713020372, 128.54827280779452, 110.47652790079717)	#86806e	134.9955713020372	128.54827280779452	110.47652790079717	44.2229607687306	46.31526802703235	134.9955713020372	76.54749418916148	5.337887016745868	12.382476349154658	128.09310008857398	129.49714857395927	110.65724534986714	4.131644913517869	1.0036658824213003	1.593786257163701	0.77423339510683	13.484018627283135	66.67990068129353
149	3140.0	2960.0		(134.60850310008857, 128.88928255093003, 110.70947741364039)	#86806e	134.60850310008857	128.88928255093003	110.70947741364039	45.64153880364691	45.27389733702697	134.60850310008857	76.59773502985102	5.082025803651913	12.365412535731402	128.0557395925598	129.70816168290523	110.89127546501328	4.033909580763382	1.0043246240070096	1.5173912184730958	0.7731664539047933	13.369009441533324	67.65796693166722
150	3160.0	2980.0		(135.32860938883968, 128.5438441098317, 109.78033658104518)	#87806d	135.32860938883968	128.5438441098317	109.78033658104518	44.06601026209953	48.1406673386305	135.32860938883968	76.5589130261346	5.3124173048315075	12.70839539294597	128.1156775907883	129.54508793622674	109.96797165633305	3.837832847982243	1.0038156025030383	1.5861815108107566	0.7946119850341788	13.774073147915384	67.31389026187624
151	3180.0	3000.0		(134.8857395925598, 128.43932683790965, 109.57395925597874)	#86806d	134.8857395925598	128.43932683790965	109.57395925597874	44.7191797599468	47.85164099129271	134.8857395925598	76.51948526849576	5.176380767763278	12.731900865209855	127.82499557130203	129.37960964570416	109.76261293179803	3.746740168169455	1.0032986385503753	1.5455637228037598	0.7960817008714072	13.743952033327277	67.87492481961432
152	3200.0	3020.0		(134.75907883082374, 128.674047829938, 110.47829937998229)	#86806e	134.75907883082374	128.674047829938	110.47829937998229	44.96333856199611	45.94568925287393	134.75907883082374	76.56186783774011	5.195401378574216	12.405923336308389	128.01656333038088	129.55749496014172	110.66025686448184	4.045187443573746	1.0038543450331348	1.5512428966075944	0.7756994540725148	13.449874694987011	67.27684766396143
153	3220.0	3040.0		(135.3303808680248, 128.5093002657219, 110.26837909654562)	#87806e	135.3303808680248	128.5093002657219	110.26837909654562	43.66990634387704	47.22376757336964	135.3303808680248	76.55353925215788	5.427877256868219	12.48449014081836	128.20344552701505	129.5225259078831	110.45078830823738	4.088233097853181	1.0037451433239704	1.6206555422452162	0.7806119644689189	13.613388468409255	66.5020593514757
154	3240.0	3060.0		(135.45438441098318, 128.42161204605847, 110.57838795394154)	#87806e	135.45438441098318	128.42161204605847	110.57838795394154	43.037208474274536	46.83037115505337	135.45438441098318	76.54258171023031	5.575572638299109	12.329872535946329	128.2990256864482	129.47652829938	110.75682019486271	4.295611276038489	1.0036014715930484	1.6647544278965292	0.7709442607085534	13.53191660473982	65.66750064548867
155	3260.0	3080.0		(135.2090345438441, 128.60407440212578, 110.93888396811337)	#87806e	135.2090345438441	128.60407440212578	110.93888396811337	43.67139885405644	45.772743054418235	135.2090345438441	76.56845891245871	5.472903039564159	12.21571572744471	128.30746678476527	129.58517322409213	111.1155358724535	4.343956672813164	1.0039407650641707	1.6340993400351844	0.7638064305259178	13.385678108120285	65.86659542013855
156	3280.0	3100.0		(134.85828166519045, 128.94242692648362, 110.21700620017715)	#86806e	134.85828166519045	128.94242692648362	110.21700620017715	45.59525521207763	46.59354372598602	134.85828166519045	76.61727796692409	5.04026286318493	12.615041570838281	128.09611160318866	129.79030451727192	110.40426040744022	3.7939182136357146	1.0045808646506822	1.5049216400863281	0.7887748935995912	13.584679737262086	68.22112233899509
157	3300.0	3120.0		(135.24092116917626, 128.60850310008857, 110.58193091231178)	#87806e	135.24092116917626	128.60850310008857	110.58193091231178	43.86206896551724	46.49511746252137	135.24092116917626	76.56975577232649	5.410148824167793	12.374342149734474	128.25307351638617	129.59061966341895	110.76219663418954	4.175509125618274	1.0039577690695578	1.6153621869699268	0.773724791766433	13.505334277178752	66.38471512982588
158	3320.0	3140.0		(135.21523472099202, 128.8441098317095, 110.74579273693534)	#87806e	135.21523472099202	128.8441098317095	110.74579273693534	44.37776008108309	46.146484298235244	135.21523472099202	76.6146419260476	5.314637480770823	12.378846797590914	128.34629760850308	129.77922269264835	110.92677590788308	4.1287816270729785	1.004546301738853	1.5868444109226298	0.7740064518080362	13.4714965608963	66.76459463803297
159	3340.0	3160.0		(134.90611160318866, 128.95305580159433, 111.47918511957485)	#86806f	134.90611160318866	128.95305580159433	111.47918511957485	44.75329880146697	44.281657682737055	134.90611160318866	76.6245361295139	5.302435153667018	12.074742445464404	128.37527900797164	129.82082084145262	111.65392382639504	4.392806121110748	1.004676031321226	1.58320104020638	0.7549918590581987	13.187692128767013	66.29206823260918
160	3360.0	3180.0		(135.44641275465014, 128.31089459698848, 110.63684676705049)	#87806e	135.44641275465014	128.31089459698848	110.63684676705049	42.74330596215634	46.708061130402385	135.44641275465014	76.52095894209104	5.6408863624550225	12.267443185039028	128.2724889282551	129.38579211691763	110.81358724534986	4.381467234596596	1.0033179608799312	1.6842557990640545	0.7670407694403811	13.502213198297957	65.30581010413847
161	3380.0	3200.0		(135.50841452612931, 128.79185119574845, 111.53852967227635)	#87806f	135.50841452612931	128.79185119574845	111.53852967227635	43.18749538097702	45.1065762897986	135.50841452612931	76.61888924864944	5.59657973431854	12.039828687442157	128.63230292294065	129.79707860053142	111.71106288751108	4.561050507842945	1.0046019912533466	1.6710267264359424	0.7528088225922055	13.277016967133095	65.06916602613337
162	3400.0	3220.0		(134.86182462356066, 128.85739592559787, 111.01682905225863)	#86806f	134.86182462356066	128.85739592559787	111.01682905225863	44.89134876119016	45.086694382598075	134.86182462356066	76.60301581408092	5.244059718176652	12.24006715471444	128.23145261293178	129.73035444641275	111.19523472099202	4.217690947853923	1.0043938639347187	1.5657713032058378	0.7653290410021354	13.31613330812373	66.80806685310985
163	3420.0	3240.0		(135.4977856510186, 128.5349867139061, 111.59787422497786)	#87806f	135.4977856510186	128.5349867139061	111.59787422497786	42.5201052514546	44.97842812971885	135.4977856510186	76.56893002312205	5.735362219320694	11.9289442205198	128.55933569530558	129.5871517360496	111.76724534986714	4.7225732815862145	1.0039469421141793	1.7124643995522055	0.7458756006042008	13.236090434984341	64.32204169552534
164	3440.0	3260.0		(135.01948627103633, 128.48804251550044, 111.56687333923827)	#87806f	135.01948627103633	128.48804251550044	111.56687333923827	43.29027872195782	44.2929866108622	135.01948627103633	76.53960632299945	5.5938518357235845	11.8921109335014	128.30421612046058	129.46404008857397	111.7360850310009	4.683091811931042	1.0035624592820347	1.670212230498142	0.7435725426328325	13.14205009938448	64.8084844691504
165	3460.0	3280.0		(134.89371124889283, 128.86448184233836, 111.23472099202834)	#86806f	134.89371124889283	128.86448184233836	111.23472099202834	44.70967017333685	44.72441642864178	134.89371124889283	76.60627918950767	5.2945269505738635	12.150394705493728	128.29285208148804	129.7440702125775	111.41101860053143	4.320424481755211	1.004436652253423	1.5808398089983782	0.7597221330743494	13.2538336767006	66.45486526335581
166	3480.0	3300.0		(135.237378210806, 128.6235606731621, 110.98317094774137)	#87806e	135.237378210806	128.6235606731621	110.98317094774137	43.63875397144218	45.733087508105	135.237378210806	76.5735346224925	5.481271492067452	12.204998236981424	128.3362533215235	129.60649062001772	111.15957484499557	4.357721448272354	1.0040073161256253	1.6365979925079015	0.7631363029363761	13.379324315318431	65.81512511642431
167	3500.0	3320.0		(135.02391496899912, 128.8857395925598, 110.94508414526129)	#87806e	135.02391496899912	128.8857395925598	110.94508414526129	44.704800441419884	45.4741803439997	135.02391496899912	76.61513685804181	5.269443307981902	12.292235784306582	128.30531443755535	129.78130332152347	111.12449069973428	4.183916633757734	1.0045527911264152	1.5733503352202227	0.7685909648748955	13.374082897642833	66.79612407825425
168	3520.0	3340.0		(135.2400354295837, 128.54295837023915, 111.42781222320637)	#87806f	135.2400354295837	128.54295837023915	111.42781222320637	43.125278976342784	44.898811940845945	135.2400354295837	76.55917933022386	5.611683571622617	11.986284052255968	128.40149689991142	129.5462060938884	111.5989636846767	4.610767919410077	1.0038190941957654	1.6755364300415367	0.7494608618514778	13.234878083661552	64.91216155126371
169	3540.0	3360.0		(134.8724534986714, 128.97519929140833, 111.64658990256865)	#86806f	134.8724534986714	128.97519929140833	111.64658990256865	44.76546411410264	43.912563784305625	134.8724534986714	76.62782097144003	5.313330573375574	12.007304532533958	128.3991319751993	129.8346332506643	111.81987599645704	4.458120148998242	1.0047191011016978	1.586454194524381	0.7507751997394331	13.130378666244859	66.1302176095196
170	3560.0	3380.0		(135.3746678476528, 128.49867139061115, 111.19043401240036)	#87806f	135.3746678476528	128.49867139061115	111.19043401240036	42.94096103135067	45.554901268009274	135.3746678476528	76.55568388272644	5.63175498448254	12.084129762786988	128.4062621789194	129.53152992028342	111.36351638618247	4.535839022580495	1.003773263023444	1.6815293523116497	0.7555788155244717	13.332023714692316	65.01233635375088
171	3580.0	3400.0		(135.59964570416298, 128.4605845881311, 111.41895482728079)	#87806f	135.59964570416298	128.4605845881311	111.41895482728079	42.28571428571429	45.47265696443968	135.59964570416298	76.55837567112	5.771476087149951	11.989127528775011	128.55039858281665	129.54283170947744	111.5893711248893	4.688766159615097	1.003808556878611	1.723247277881913	0.7496386545980309	13.305980427077689	64.29418510233064
172	3600.0	3420.0		(135.66696191319753, 128.5394154118689, 111.10540301151461)	#87806f	135.66696191319753	128.5394154118689	111.10540301151461	42.588532275513856	46.165974616107825	135.66696191319753	76.57566859697013	5.691388072838366	12.15557974428696	128.54511071744906	129.61545376439327	111.27974313551816	4.506442564325532	1.0040352961058956	1.6993345992933826	0.7600463356066579	13.421997508395174	64.91044339292706
173	3620.0	3440.0		(134.83613817537645, 129.09743135518158, 110.60761736049601)	#86816e	134.83613817537645	129.09743135518158	110.60761736049601	45.7885501206405	45.820600407278484	134.83613817537645	76.64727693346354	5.032235091563142	12.494566944601448	128.21143489813994	129.91646357838795	110.79251550044286	3.9009064716556137	1.0049742013567686	1.5025247081081283	0.7812420321375189	13.469877250735683	68.06269854313899
174	3640.0	3460.0		(135.06997342781222, 128.61558901682906, 112.40832595217006)	#878070	135.06997342781222	128.61558901682906	112.40832595217006	42.91108071135435	42.78315868165304	135.06997342781222	76.56854582323969	5.713351404796896	11.575403201315826	128.536784765279	129.58553821966342	112.57039858281665	5.019628282999877	1.0039419046101037	1.7058924107508397	0.7237699041433706	12.908615090230528	63.7301186852107
175	3660.0	3480.0		(135.02391496899912, 128.8193091231178, 111.52524357838796)	#87806f	135.02391496899912	128.8193091231178	111.52524357838796	44.15755748209569	44.37851773133389	135.02391496899912	76.60376480005714	5.418723388078139	12.01942615243854	128.40075287865366	129.73350230292294	111.69818423383525	4.492964979400704	1.0044036843955804	1.617922380184697	0.7515331226837849	13.18442900509645	65.73269800441045
176	3680.0	3500.0		(134.71744906997344, 128.78122232063774, 111.91939769707706)	#86806f	134.71744906997344	128.78122232063774	111.91939769707706	44.37701542406464	43.153304491899874	134.71744906997344	76.5844912530038	5.414454718723983	11.814635968810027	128.3176085031001	129.6525151727192	112.08801594331266	4.671833859980083	1.0041509759063532	1.616647840927555	0.7387283012018461	12.996228028801744	65.37878682671017
177	3700.0	3520.0		(135.31620903454385, 128.73427812223207, 111.63064658990257)	#87806f	135.31620903454385	128.73427812223207	111.63064658990257	43.326726749186655	44.63484800879743	135.31620903454385	76.59990263152363	5.580200726742146	11.967179934476402	128.53869796279895	129.71727083259523	111.80168290522586	4.6148192222690625	1.004353044896139	1.666136282501977	0.7482663474787526	13.204243095871425	65.00073510282779
178	3720.0	3540.0		(134.92471213463241, 128.79362267493357, 111.90434012400354)	#86806f	134.92471213463241	128.79362267493357	111.90434012400354	44.02000769526743	43.50718834110155	134.92471213463241	76.59558064614785	5.47421390277375	11.84025415559149	128.42000000000002	129.6991085031001	112.07323294951284	4.676552805056013	1.0042963764276027	1.6344907375604436	0.7403301177665632	13.044486817131709	65.18704773940601
179	3740.0	3560.0		(135.13551815766164, 128.6767050487157, 111.87333923826395)	#87806f	135.13551815766164	128.6767050487157	111.87333923826395	43.34082168830679	43.89560720465626	135.13551815766164	76.5817743319605	5.597617683902822	11.830457657485184	128.48085031000886	129.64110142604076	112.04137289636847	4.741566719084402	1.0041153525200455	1.671336637413426	0.7397175766419019	13.087897161908456	64.67868306904178
180	3760.0	3580.0		(135.37023914968998, 128.5748449955713, 111.57307351638619)	#87806f	135.37023914968998	128.5748449955713	111.57307351638619	42.86671381248376	44.82726243677737	135.37023914968998	76.57120282943525	5.667732217688792	11.943501508370957	128.50423383525245	129.59669706820193	111.74309123117804	4.676299191893057	1.0039767424123873	1.6922714342768568	0.7467858174363385	13.220076277082779	64.61354317960905
181	3780.0	3600.0		(135.37732506643047, 128.68999114260407, 111.0947741364039)	#87806f	135.37732506643047	128.68999114260407	111.0947741364039	43.47619916104321	45.7391995603274	135.37732506643047	76.59255896644933	5.5163697663079825	12.188683935020151	128.44774136403896	129.68641147032773	111.2707263064659	4.390500432112932	1.0042567571447882	1.647077634913076	0.7621162260922854	13.378877062984587	65.6493843519653
182	3800.0	3620.0		(135.70504871567758, 128.4056687333924, 112.25420726306466)	#878070	135.70504871567758	128.4056687333924	112.25420726306466	41.324218159842914	44.065896051850046	135.70504871567758	76.55430719116818	6.000553246493512	11.618682789866131	128.75207263064658	129.52574997342782	112.41572187776794	5.123304693972046	1.0037552122908593	1.7916451340460628	0.7264760270413495	13.076713235195427	62.685578975019
183	3820.0	3640.0		(135.68556244464128, 128.67139061116032, 111.51195748449956)	#87806f	135.68556244464128	128.67139061116032	111.51195748449956	42.59050271141726	45.430546579715255	135.68556244464128	76.6029990109515	5.71137637292185	12.024553132880822	128.67644818423383	129.73028382639504	111.68355181576617	4.630600175191996	1.0043936436175434	1.7053027057514585	0.7518536950283261	13.31201330072367	64.59339521184081
184	3840.0	3660.0		(135.1789193976971, 129.0372010628875, 111.1036315323295)	#87816f	135.1789193976971	129.0372010628875	111.1036315323295	44.69371987785582	45.41535346652077	135.1789193976971	76.6513186650183	5.275892338945876	12.284586820108245	128.4599291408326	129.93346711248893	111.28296722763508	4.196793941049634	1.0050271952282257	1.5752758868270964	0.7681127016137076	13.369596602475522	66.75780681227599
185	3860.0	3680.0		(135.28255093002656, 128.65367581930911, 112.35872453498672)	#878070	135.28255093002656	128.65367581930911	112.35872453498672	42.649820331517326	43.21012348265609	135.28255093002656	76.58474293414098	5.754809582342924	11.62468927003546	128.6428343666962	129.65357251550043	112.52167404782995	4.997136458476101	1.0041542758676818	1.7182709930274265	0.7268515914602114	12.971169336413102	63.66226071201234
186	3880.0	3700.0		(135.28786536758193, 128.45172719220548, 112.3808680248007)	#878070	135.28786536758193	128.45172719220548	112.3808680248007	42.094192251179315	43.176705512635856	135.28786536758193	76.54595447241398	5.863700267242978	11.549086916213858	128.587263064659	129.49068533215234	112.54157661647476	5.113737535209738	1.003645694155382	1.7507835727396603	0.7221244379065231	12.952389332564378	63.08219234618983
187	3900.0	3720.0		(134.94596988485387, 129.0132860938884, 112.00354295837023)	#868170	134.94596988485387	129.0132860938884	112.00354295837023	44.48459578410935	43.353046195045785	134.94596988485387	76.63917412077747	5.389572683122124	11.871287854732815	128.51835252435785	129.882379574845	112.1736403897254	4.614244232772899	1.0048679599084913	1.6092185629626803	0.7422705475781293	13.037444881439885	65.58191937160382
188	3920.0	3740.0		(135.22409211691763, 128.99025686448184, 111.64570416297609)	#87806f	135.22409211691763	128.99025686448184	111.64570416297609	44.13673929376406	44.46314879346033	135.22409211691763	76.6455231993871	5.422628294660892	12.0381453933901	128.57592559787423	129.9090860938884	111.81914968999115	4.4815492824244165	1.0049512069651427	1.6190883071568443	0.752703572040366	13.203099716901942	65.75063621602082
189	3940.0	3760.0		(135.41984056687335, 128.79362267493357, 112.38795394154118)	#878070	135.41984056687335	128.79362267493357	112.38795394154118	42.73814559858478	43.369797696367975	135.41984056687335	76.61765085972534	5.735134467802771	11.668127302362308	128.7593356953056	129.7918721966342	112.55201062887511	4.951908827077036	1.0045857538999825	1.7123963975060448	0.7295676212992243	13.001421541812729	63.82489490684679
