# Supplementary material for: Parallel and High Throughput Reaction Monitoring with Computer Vision
Source: Angew Chem Int Ed Engl. 2024 Oct 31;64(1):e202413395. doi: 10.1002/anie.202413395 (PMC11701362; doi:10.1002/anie.202413395)
Supplement: Supplementary file 3 — Supporting Information [file ANIE-64-e202413395-s003.zip › Supporting Info - Machine readable data part 2/Table 2 - esterification in HTE/Kineticolor ouputs/Well 20 Vari-PA+DMAP run 2.csv]

frame number	Time (s)	normalised time	Well Coordinates	average color	hexcode	red	green	blue	hue	saturation	value	lightness	a_component	b_component	x	y	z	delta_e	light_ratio	a_ratio	b_ratio	chroma_ab	hue_ab
1	180.0	0.0	(380, 474)	(91.49601417183348, 85.95039858281665, 66.140832595217)	#5b5542	91.49601417183348	85.95039858281665	66.140832595217	46.876964996855996	70.66505968111986	91.49601417183348	64.96917972013954	3.186270389149315	15.498333840103374	84.70583702391495	86.72123048715677	66.33892825509301	0.0	1.0	1.0	1.0	15.822473599663965	78.3825501079718
2	200.0	20.0		(91.22852081488043, 86.57838795394154, 66.15943312666076)	#5b5642	91.22852081488043	86.57838795394154	66.15943312666076	48.870437762781336	70.07257492936688	91.22852081488043	65.11303252096812	2.6594989348325826	15.730958773581506	84.77316209034544	87.1842684765279	66.36362267493357	0.5935454094379792	1.0022141698794451	0.8346745912993994	1.0150096736770629	15.95418435773188	80.40422645394084
3	220.0	40.0		(91.85031000885739, 86.16386182462357, 66.44729849424269)	#5b5642	91.85031000885739	86.16386182462357	66.44729849424269	46.56903765690379	70.52527025332935	91.85031000885739	65.04361052055553	3.2822216371375945	15.436427254524032	85.00690876882197	86.96060549158548	66.6444641275465	0.13630484723283529	1.0011456324481334	1.0301139690827987	0.996005597361753	15.781516570327028	77.99606618126761
4	240.0	60.0		(91.64836138175376, 86.37289636846766, 67.06111603188663)	#5b5643	91.64836138175376	86.37289636846766	67.06111603188663	47.126337404085156	68.4109074040069	91.64836138175376	65.08726652265811	3.2165237338545594	15.133766891706557	85.09551815766164	87.10121118689105	67.25423383525244	0.3844070988656205	1.0018175818600026	1.009494908156028	0.9764770231330631	15.471810665302339	78.00093354869571
5	260.0	80.0		(92.52081488042515, 86.31089459698849, 67.36581045172719)	#5c5643	92.52081488042515	86.31089459698849	67.36581045172719	45.18802816901411	69.3306272497511	92.52081488042515	65.12053969212494	3.72024109287028	15.005402377814537	85.5647387068202	87.20847794508414	67.5552612931798	0.742304506295021	1.0023297196091654	1.1675848683587482	0.9681945512740646	15.459699036824837	76.07561025845288
6	280.0	100.0		(92.64481842338353, 86.01948627103631, 67.0265721877768)	#5c5643	92.64481842338353	86.01948627103631	67.0265721877768	44.48293745462089	70.51287812153429	92.64481842338353	65.05276477036654	3.8782068955225957	15.09760089282619	85.46731620903455	86.99007662533215	67.21650132860938	0.8039586335794708	1.0012865338701682	1.2171618920759633	0.9741434820406145	15.587752931181107	75.59358506504441
7	300.0	120.0		(92.05580159433127, 86.54207263064659, 67.2134632418069)	#5c5643	92.05580159433127	86.54207263064659	67.2134632418069	46.68306770777622	68.81474247337178	92.05580159433127	65.15274133829864	3.3242875273956085	15.152484291263013	85.37807794508414	87.3123741275465	67.40674933569531	0.41515720943272355	1.0028253645643952	1.0433162040222024	0.9776847271191538	15.512854919768005	77.62598038206659
8	320.0	140.0		(92.22232063773251, 86.63507528786536, 67.59167404782994)	#5c5643	92.22232063773251	86.63507528786536	67.59167404782994	46.389528193325646	68.10514891614403	92.22232063773251	65.18651122905531	3.4350640520367515	14.979547616538014	85.56414526129318	87.42141874224977	67.7821080602303	0.6150369234621316	1.0033451478047275	1.0780830351795287	0.9665263228345906	15.368360740096024	77.08441107330513
9	340.0	160.0		(92.40566873339239, 86.41009743135518, 67.41364038972542)	#5c5643	92.40566873339239	86.41009743135518	67.41364038972542	45.6060391267366	68.9672756551579	92.40566873339239	65.13936344386389	3.6169350183057336	15.00808083381322	85.54863596102746	87.2692013463242	67.60360496014172	0.6743756614852396	1.002619453169294	1.1351626122575866	0.9683673734642637	15.437768920440481	76.45014870975608
10	360.0	180.0		(92.47387068201948, 86.41009743135518, 67.72099202834367)	#5c5643	92.47387068201948	86.41009743135518	67.72099202834367	45.301653188291716	68.25694663946436	92.47387068201948	65.14411635811406	3.7270456373288963	14.829186746730393	85.6435252435784	87.28453819309124	67.9078830823738	0.8779513249144436	1.002692609614714	1.169720451227606	0.9568245786755799	15.290377652371333	75.89196320349704
11	380.0	200.0		(92.71213463241807, 86.13994685562444, 68.02745792736935)	#5c5644	92.71213463241807	86.13994685562444	68.02745792736935	44.02526104273565	67.89394489452768	92.71213463241807	65.09014616755326	4.089360794722774	14.551794382970451	85.7378210806023	87.11049116917627	68.2085828166519	1.3138272740159644	1.0018619051053868	1.283431816913244	0.9389263731896351	15.115475231485977	74.30351824273635
12	400.0	220.0		(92.25066430469442, 86.7023914968999, 68.41009743135518)	#5c5644	92.25066430469442	86.7023914968999	68.41009743135518	46.03655818100756	65.90027940202206	92.25066430469442	65.2076806952949	3.616790361834543	14.519552764252296	85.76258635961028	87.48982224977856	68.59302037201063	1.0955558207937839	1.003670986399747	1.135117212321761	0.9368460451330328	14.963241126018312	76.0124120236321
13	420.0	240.0		(93.03011514614704, 86.23914968999114, 68.7643932683791)	#5d5644	93.03011514614704	86.23914968999114	68.7643932683791	43.20849759088916	66.51350553646068	93.03011514614704	65.1350208752813	4.354453960519866	14.18355082300058	86.07177147918512	87.25519018600531	68.93914083259521	1.766581593705973	1.00255261272893	1.3666303950062562	0.915166170075607	14.83692634082031	72.93313038101861
14	440.0	260.0		(91.23737821080603, 87.17980513728963, 68.27900797165633)	#5b5744	91.23737821080603	87.17980513728963	68.27900797165633	49.395833333333314	64.16651295543024	91.23737821080603	65.27171780677526	2.8249386689692124	14.706241477085324	85.38785651018601	87.69695837023916	68.46801594331265	0.9216833607183286	1.0046566400859442	0.8865972827006146	0.9488917730647641	14.975106572768766	79.12643854562315
15	460.0	280.0		(92.1674047829938, 86.80070859167405, 67.78122232063774)	#5c5643	92.1674047829938	86.80070859167405	67.78122232063774	46.7957286067122	67.46936775036757	92.1674047829938	65.22576207671516	3.3516891228550505	14.930961145645604	85.62649247121347	87.54827567759078	67.97141718334811	0.6442900259843994	1.0039492934600818	1.0519161004882263	0.9633913748205861	15.302529879371043	77.34802545813119
16	480.0	300.0		(91.91142604074402, 86.99645704162977, 68.26572187776793)	#5b5644	91.91142604074402	86.99645704162977	68.26572187776793	47.528468684447134	65.60288335517694	91.91142604074402	65.26250905355707	3.2375326456445808	14.69951570367618	85.65864481842337	87.66715139061117	68.45302922940655	0.8525141241464418	1.004514899752176	1.0160884828449703	0.9484578055506729	15.051823130579134	77.57905218733103
17	500.0	320.0		(91.58990256864482, 87.21700620017715, 68.98228520814881)	#5b5744	91.58990256864482	87.21700620017715	68.98228520814881	48.39445228020688	62.94299115129827	91.58990256864482	65.30262318807813	3.139083537767484	14.335614843089605	85.71278122232064	87.79704258635962	69.16463241806909	1.2105067580443127	1.0051323330442978	0.9851905690293821	0.9249778067107365	14.67527507021568	77.64883060566062
18	520.0	340.0		(92.6651904340124, 86.82905225863595, 69.15057573073517)	#5c5645	92.6651904340124	86.82905225863595	69.15057573073517	45.1084827482296	64.70851374989245	92.6651904340124	65.264610082449	3.907316924820825	14.171460647831369	86.15306465899026	87.67395142604073	69.32736049601418	1.5387591344808607	1.004547238607322	1.2262979746248146	0.914386074918673	14.700252461914536	74.58554681726044
19	540.0	360.0		(91.99911426040744, 86.9627989371125, 69.6058458813109)	#5b5645	91.99911426040744	86.9627989371125	69.6058458813109	46.50581441341668	62.06889579943581	91.99911426040744	65.26325673743153	3.647287552753453	13.895986116469805	85.9592028343667	87.66957124889284	69.77941541186891	1.6930848604457611	1.0045264080377614	1.144688650773051	0.8966116138570105	14.366667555198452	75.29327302396077
20	560.0	380.0		(92.11337466784765, 86.7511071744907, 69.94596988485385)	#5c5645	92.11337466784765	86.7511071744907	69.94596988485385	45.48607503895793	61.3666391015039	92.11337466784765	65.21745861503624	3.9248087173836543	13.615606701683024	86.01759078830823	87.52142904340124	70.11402125775021	2.0375825749320637	1.0038214872954558	1.231787713544147	0.8785206746838412	14.169998917535823	73.91994577577908
21	580.0	400.0		(92.07085916740478, 86.68467670504872, 69.96545615589017)	#5c5645	92.07085916740478	86.68467670504872	69.96545615589017	45.38045438153625	61.22325585869857	92.07085916740478	65.19849727968126	3.9550486575374855	13.571720942283804	85.98006200177147	87.46014410097432	70.13264836138175	2.0869700110698304	1.0035296360601986	1.2412784147278293	0.8756890309825253	14.136266098893081	73.75290770698791
22	600.0	420.0		(91.62444641275465, 87.09300265721878, 70.16917626217892)	#5b5746	91.62444641275465	87.09300265721878	70.16917626217892	47.32774635676835	59.71216310274158	91.62444641275465	65.27730056499641	3.544809988682174	13.584066894458434	85.92864481842338	87.7150319840567	70.33841452612931	1.9717776341812234	1.0047425694180554	1.1125264198399005	0.8764856296557765	14.038965462204917	75.37462267223576
23	620.0	440.0		(92.36581045172719, 86.82462356067316, 69.98937112488929)	#5c5645	92.36581045172719	86.82462356067316	69.98937112488929	45.14190713691961	61.776018641938585	92.36581045172719	65.24988127870408	3.9977837481901535	13.645248389402598	86.17275465013286	87.62628867139061	70.15772364924713	2.042369453473394	1.0043205341328565	1.254690675908864	0.8804332472239211	14.21882830987798	73.67047517082794
24	640.0	460.0		(92.55801594331267, 86.59433126660761, 69.99734278122232)	#5c5645	92.55801594331267	86.59433126660761	69.99734278122232	44.13960975226727	62.155304407739884	92.55801594331267	65.20256796607057	4.235127966702779	13.560316226394065	86.19713906111603	87.47329855624446	70.16331266607617	2.2159613178883815	1.0035922917133382	1.3291803423605528	0.8749531637591578	14.20628329487182	72.65548701849507
25	660.0	480.0		(91.54118689105402, 87.37821080602303, 70.4844995571302)	#5b5746	91.54118689105402	87.37821080602303	70.4844995571302	48.1378033904009	58.65616835994192	91.54118689105402	65.3452938045174	3.403610246520028	13.512654152152304	86.03932683790967	87.93535253321524	70.65343666961913	2.0326392304614154	1.0057891154851886	1.0682113665277289	0.8718778606502242	13.934718689155337	75.8622505122059
26	680.0	500.0		(93.44641275465013, 86.03985828166519, 71.1452612931798)	#5d5647	93.44641275465013	86.03985828166519	71.1452612931798	40.073079672730174	60.85620041516194	93.44641275465013	65.11551285047202	5.284461912885286	12.73449529949875	86.69015057573073	87.19226666076173	71.29420726306466	3.473128925600355	1.0022523468968336	1.658510191376494	0.8216686665083355	13.787418476338889	67.46290730700616
27	700.0	520.0		(92.13286093888397, 87.04694419840567, 70.26837909654562)	#5c5746	92.13286093888397	87.04694419840567	70.26837909654562	46.04334616163663	60.515247361033666	92.13286093888397	65.29385587961134	3.8227279625625554	13.554015307342349	86.18333038086803	87.76864273693533	70.43616474756422	2.0714409014312767	1.004997387389996	1.1997500198290343	0.8745466091503384	14.082776005725163	74.24960725706812
28	720.0	540.0		(92.57573073516386, 86.94774136403898, 70.91231178033658)	#5c5646	92.57573073516386	86.94774136403898	70.91231178033658	44.4124621800638	59.67192253965823	92.57573073516386	65.29528449767875	4.247666676726325	13.176254696634327	86.4983702391497	87.77327002657218	71.0726660761736	2.5738993674481727	1.0050193765558368	1.3331155733648792	0.850172336754003	13.844000867782023	72.13208811818994
29	740.0	560.0		(92.14437555358724, 87.06731620903454, 70.40832595217006)	#5c5746	92.14437555358724	87.06731620903454	70.40832595217006	45.98533007334965	60.152262306427886	92.14437555358724	65.30005360692654	3.85073449000517	13.481621322921367	86.22327723649246	87.78871833480956	70.5749158547387	2.148981025333241	1.0050927822732605	1.2085397721168467	0.86987552739614	14.020779921500925	74.05915149457054
30	760.0	580.0		(91.99468556244464, 86.9867139061116, 70.87688219663418)	#5b5646	91.99468556244464	86.9867139061116	70.87688219663418	45.77132790873249	58.53642333095841	91.99468556244464	65.2731909061712	3.9601893119751153	13.158823629880745	86.21865367581931	87.70172713906112	71.03798051372895	2.4828776297023083	1.00467931390455	1.2428917914378337	0.8490476309028181	13.741824431602588	73.25066708888927
31	780.0	600.0		(91.99734278122232, 87.28166519043401, 70.55890168290523)	#5b5746	91.99734278122232	87.28166519043401	70.55890168290523	46.80218145761032	59.423482405044986	91.99734278122232	65.34624448910847	3.6852122724538305	13.470842900858294	86.24779450841453	87.93843567759079	70.72612931798052	2.1217540742588317	1.005803748340262	1.1565911935796904	0.8691800705699887	13.96582965500613	74.69997360352475
32	800.0	620.0		(92.50310008857396, 86.73427812223207, 71.29849424269266)	#5c5647	92.50310008857396	86.73427812223207	71.29849424269266	43.67669172932332	58.453981385729044	92.50310008857396	65.23900509119481	4.456726690104107	12.853193223462789	86.47384410983172	87.59110416297608	71.45285208148805	2.946800608338234	1.0041531287945695	1.3987283393403358	0.8293274203581782	13.603932844216633	70.87648117095132
33	820.0	640.0		(92.55004428697963, 86.76970770593445, 72.11603188662534)	#5c5648	92.55004428697963	86.76970770593445	72.11603188662534	43.027308192457724	56.30114174697813	92.55004428697963	65.25315632268065	4.66549482178813	12.398858215599384	86.67133746678476	87.63688529672275	72.26256864481843	3.4460842676581223	1.0043709433267338	1.4642494992503587	0.8000123331655298	13.24758570391859	69.37947267768797
34	840.0	660.0		(92.33392382639504, 86.82550930026572, 72.12843224092117)	#5c5648	92.33392382639504	86.82550930026572	72.12843224092117	43.642819568648086	55.801813036596464	92.33392382639504	65.25538706098232	4.538294305298951	12.395145035590094	86.58521700620018	87.644103489814	72.27540301151461	3.397008105414153	1.0044052786579059	1.4243280547545136	0.7997727474108545	13.199838470785263	69.89056197111178
35	860.0	680.0		(92.61116031886625, 86.54207263064659, 71.92648361381754)	#5c5647	92.61116031886625	86.54207263064659	71.92648361381754	42.39540958335116	56.95417854205322	92.61116031886625	65.19868644704374	4.7930607797829206	12.416915289656005	86.59280779450842	87.46075536758192	72.07263950398583	3.482755946110485	1.0035325477078951	1.5042856363055221	0.8011774309265481	13.309891695621957	68.89288370226416
36	880.0	700.0		(92.48538529672277, 86.75553587245349, 71.96014171833481)	#5c5647	92.48538529672277	86.75553587245349	71.96014171833481	43.25033444094417	56.592045280416805	92.48538529672277	65.24554890137385	4.606466023876599	12.476794914039857	86.6040832595217	87.61227228520815	72.10809565987599	3.350079558301807	1.004253850555368	1.4457235141009028	0.8050410478160559	13.299997765268245	69.73571923801707
37	900.0	720.0		(92.35075287865368, 86.91762621789194, 72.51727192205492)	#5c5648	92.35075287865368	86.91762621789194	72.51727192205492	43.5637727759914	54.76444410342976	92.35075287865368	65.28070381430203	4.5855828934469045	12.211937289218078	86.69978742249779	87.7260508768822	72.66127546501329	3.5854602264699755	1.0047949519372787	1.4391694154591772	0.7879516221039554	13.044500098833526	69.41884113704434
38	920.0	740.0		(92.66873339238263, 86.5066430469442, 72.21434898139947)	#5c5648	92.66873339238263	86.5066430469442	72.21434898139947	41.924392673104435	56.28509027651663	92.66873339238263	65.19387881395473	4.9159115680006416	12.240897623961878	86.66760850310008	87.44522108945971	72.3572719220549	3.695001893446037	1.0034585490348362	1.5428419335476153	0.7898202316617688	13.191124333608492	68.11973815933793
39	940.0	760.0		(92.29140832595218, 86.83170947741364, 72.56510186005315)	#5c5648	92.29140832595218	86.83170947741364	72.56510186005315	43.39365093619504	54.50353657015078	92.29140832595218	65.25605298160886	4.628852736761613	12.142156839271824	86.65364038972542	87.64625834366696	72.70776793622676	3.6643231515109744	1.0044155284506446	1.452749506923499	0.7834491736042534	12.994546947396858	69.13207176821832
40	960.0	780.0		(93.22054915854739, 86.2710363153233, 72.63153232949513)	#5d5648	93.22054915854739	86.2710363153233	72.63153232949513	39.7479027747903	56.320192691408685	93.22054915854739	65.16622531969394	5.417955073156899	11.952000839775456	86.94839681133746	87.3559036758193	72.7679273693534	4.19472540774156	1.0030329088408256	1.7004065604750542	0.7711797257101629	13.12267355567225	65.61476345945644
41	980.0	800.0		(92.79096545615589, 86.46058458813108, 72.56687333923827)	#5c5648	92.79096545615589	86.46058458813108	72.56687333923827	41.21928787281564	55.5780777197621	92.79096545615589	65.19015248063036	5.090400643934068	12.029683586692608	86.78372896368468	87.43318193976971	72.7058104517272	3.9630891446638135	1.0034011936343152	1.5976047297395644	0.7761920546300718	13.062368311745994	67.06418660321407
42	1000.0	820.0		(93.40124003542958, 86.18689105403011, 72.92382639503985)	#5d5648	93.40124003542958	86.18689105403011	72.92382639503985	38.86154245425841	55.906543385490764	93.40124003542958	65.155918049459	5.62698982028409	11.765290126911744	87.06930912311779	87.32262801594331	73.05645704162976	4.464033815928755	1.002874260228063	1.7660113967246858	0.7591325782690244	13.041666542585258	64.43959119830306
43	1020.0	840.0		(92.90699734278122, 86.31089459698849, 73.07351638618246)	#5c5649	92.90699734278122	86.31089459698849	73.07351638618246	40.04555198285102	54.436563322274345	92.90699734278122	65.16052303834897	5.370486223613469	11.685908649661458	86.89550930026573	87.33749356953057	73.20589016829052	4.397953718454006	1.0029451398191214	1.6855086253515683	0.7540106420616058	12.860893563289238	65.31793509848426
44	1040.0	860.0		(93.09831709477413, 86.22586359610274, 72.9273693534101)	#5d5648	93.09831709477413	86.22586359610274	72.9273693534101	39.557370570412324	55.24902956958555	93.09831709477413	65.14913011990723	5.471578022023804	11.751307931594223	86.93366696191319	87.30071869796281	73.06035429583703	4.392632044946376	1.0027697810029748	1.7172359384994413	0.7582304041732941	12.962692781758088	65.032635733834
45	1060.0	880.0		(92.4800708591674, 86.44818423383525, 73.45969884853854)	#5c5649	92.4800708591674	86.44818423383525	73.45969884853854	40.97233864207879	52.445838521214405	92.4800708591674	65.17293812027097	5.195121660086732	11.483645935240672	86.80611160318867	87.37757961027458	73.5895837023915	4.493853567687967	1.0031362316872268	1.6304710603903738	0.7409600318148829	12.60410302358212	65.6583344676659
46	1080.0	900.0		(92.05668733392383, 86.9007971656333, 72.89016829052258)	#5c5648	92.05668733392383	86.9007971656333	72.89016829052258	43.85969776791904	53.09187738136477	92.05668733392383	65.26162865554845	4.565797206703248	11.962861747114918	86.62505757307352	87.66430206377325	73.03027457927368	3.8063346595474847	1.0045013487421062	1.4329597457428105	0.7718805047391549	12.804552522963252	69.10993006342304
47	1100.0	920.0		(92.78565101860053, 86.21966341895482, 74.12843224092117)	#5c564a	92.78565101860053	86.21966341895482	74.12843224092117	38.88435244967716	51.275070402367426	92.78565101860053	65.13437811169966	5.651024569373996	11.03437697137608	87.0187511071745	87.25311645704161	74.2493445527015	5.101883436865907	1.0025427193674252	1.773554620040496	0.7119718213078885	12.397239766581242	62.881697330726304
48	1120.0	940.0		(92.56775907883082, 86.76085031000886, 73.77059344552701)	#5c5649	92.56775907883082	86.76085031000886	73.77059344552701	41.464517953067606	51.781281994852115	92.56775907883082	65.25733672910258	5.106645573806912	11.4484889691703	87.00818423383524	87.65041252435783	73.90049601417182	4.491338195937392	1.004435287781134	1.6027031450931908	0.7386915966119064	12.535777945293056	65.96054265203519
49	1140.0	960.0		(92.3569530558016, 86.63861824623561, 74.49247121346325)	#5c564a	92.3569530558016	86.63861824623561	74.49247121346325	40.79428826416778	49.32430877233362	92.3569530558016	65.21747388671153	5.282809100903618	10.967087451793978	87.01137289636847	87.52147841452613	74.61393268379096	4.998931725339427	1.0038217223557624	1.657991462022169	0.7076300952697008	12.173129391076356	64.2800397237644
50	1160.0	980.0		(92.94331266607617, 86.54561558901683, 74.0682019486271)	#5c564a	92.94331266607617	86.54561558901683	74.0682019486271	39.66306898169876	51.78590147999197	92.94331266607617	65.22480504418397	5.4874250715858945	11.222901053171208	87.18500442869797	87.54518113374668	74.192976085031	4.862096532810425	1.0039345628980627	1.722209480486354	0.7241359728702522	12.492611495021402	63.94372987411271
51	1180.0	1000.0		(92.4074402125775, 86.83170947741364, 73.93445527015058)	#5c5649	92.4074402125775	86.83170947741364	73.93445527015058	41.89010356731876	50.97653554175292	92.4074402125775	65.26689552900784	5.033016155067016	11.370491944574646	86.98436669619133	87.68134873339238	74.06342781222321	4.531907252059256	1.004582416003261	1.5795948053268491	0.7336589895329552	12.434602473694223	66.1239798567327
52	1200.0	1020.0		(92.5482728077945, 86.57395925597874, 73.45969884853854)	#5c5649	92.5482728077945	86.57395925597874	73.45969884853854	41.22128903531157	52.59510752533805	92.5482728077945	65.20830155676278	5.141395040762609	11.543885471947824	86.87852081488043	87.49182893711249	73.59084145261293	4.417844899100031	1.0036805426458095	1.6136091457496429	0.7448468713505804	12.637057994431553	65.99285059440724
53	1220.0	1040.0		(92.8325952170062, 86.77590788308237, 73.38972542072631)	#5c5649	92.8325952170062	86.77590788308237	73.38972542072631	41.30927975946424	53.40723036409434	92.8325952170062	65.27434542883425	5.112633931605936	11.696902250342234	87.06644818423383	87.70546472099203	73.52358724534987	4.27257354987636	1.0046970842176128	1.6045825705868393	0.7547199828716694	12.765443508655293	66.3901988572687
54	1240.0	1060.0		(92.49512843224092, 86.78299379982285, 74.4800708591674)	#5c564a	92.49512843224092	86.78299379982285	74.4800708591674	40.97546585377846	49.66574736418744	92.49512843224092	65.26125420098003	5.243761912021972	11.048816928555505	87.12135518157662	87.6630901948627	74.60310008857395	4.910883791661291	1.0044955851697472	1.6457366361245869	0.712903531601937	12.23002021710132	64.61101201843964
55	1260.0	1080.0		(92.93445527015058, 86.5704162976085, 74.70327723649247)	#5c564a	92.93445527015058	86.5704162976085	74.70327723649247	39.055531263664186	50.02396995892228	92.93445527015058	65.23263849982851	5.6308057556250235	10.873406477701009	87.31536758193091	87.57051258635961	74.82194862710362	5.237854216570353	1.0040551347704227	1.767209014903585	0.7015855116996552	12.244874106616619	62.622569203224955
56	1280.0	1100.0		(93.01505757307352, 86.2754650132861, 74.66607617360496)	#5d564a	93.01505757307352	86.2754650132861	74.66607617360496	37.961961768681206	50.30357857047632	93.01505757307352	65.16277471245893	5.851275429658076	10.775848785609288	87.2559875996457	87.34476290522586	74.78217006200177	5.426011055730375	1.0029797973924455	1.8364026636233706	0.695290790402629	12.26198765306985	61.498082672533656
57	1300.0	1120.0		(93.07794508414526, 86.68821966341895, 74.0637732506643)	#5d564a	93.07794508414526	86.68821966341895	74.0637732506643	39.836959053430846	52.09197316458106	93.07794508414526	65.26796533104152	5.449913283229135	11.299027551113694	87.29429583702391	87.6848115057573	74.19001771479185	4.779908503512218	1.0045988823037175	1.710436534761313	0.7290478878365888	12.544703200775364	64.25037285019265
58	1320.0	1140.0		(92.43489813994685, 86.86448184233835, 74.82196634189549)	#5c564a	92.43489813994685	86.86448184233835	74.82196634189549	41.02388735227558	48.58876570300595	92.43489813994685	65.27953501176852	5.252170304552218	10.884983333783161	87.18548272807794	87.72226647475641	74.94239149689992	5.064312960478331	1.004776961829684	1.6483755811930532	0.7023324859358274	12.085865922008127	64.2419826753792
59	1340.0	1160.0		(92.74933569530558, 86.80248007085916, 75.49955713020373)	#5c564b	92.74933569530558	86.80248007085916	75.49955713020373	39.315019255455695	47.425606891151105	92.74933569530558	65.2833888561075	5.602759644944166	10.50747869492017	87.45585473870682	87.73474503985827	75.61258635961029	5.553988007252028	1.0048362798687231	1.758406839552627	0.6779747296274582	11.907897554279518	61.93273076359867
60	1360.0	1180.0		(92.64658990256865, 87.19220549158547, 75.23649247121347)	#5c574b	92.64658990256865	87.19220549158547	75.23649247121347	41.20268620268617	47.919463087248324	92.64658990256865	65.37458481646607	5.2338984402788835	10.811488305483262	87.47371124889283	88.03037867139061	75.35604960141718	5.130658339169417	1.0062399602099465	1.6426410194510372	0.6975903614559866	12.011743098433094	64.16813141399783
61	1380.0	1200.0		(92.41452612931798, 87.0265721877768, 74.87333923826395)	#5c574a	92.41452612931798	87.0265721877768	74.87333923826395	41.57038982023834	48.401510504523834	92.41452612931798	65.31924107172098	5.1497215005981145	10.923278537532699	87.23602302922941	87.85088953055802	74.99487156775908	4.990873093808397	1.0053881140733092	1.6162223765237358	0.7048034098522065	12.076325829582647	64.75871584250488
62	1400.0	1220.0		(92.82196634189549, 87.03985828166519, 75.49512843224092)	#5c574b	92.82196634189549	87.03985828166519	75.49512843224092	39.97750741233001	47.600194663918494	92.82196634189549	65.34684939334437	5.476083350920424	10.618042485726509	87.56414526129318	87.94039746678477	75.61057573073515	5.403991255133488	1.0058130589739886	1.718649920474092	0.6851086442757699	11.946979329308352	62.71831253665387
63	1420.0	1240.0		(92.651904340124, 87.51461470327723, 74.651904340124)	#5c574a	92.651904340124	87.51461470327723	74.651904340124	42.875701210510755	49.54026614661007	92.651904340124	65.4535903117567	4.8738673566152135	11.278198377616055	87.4593445527015	88.28703023914969	74.78053144375554	4.570796480660022	1.007456005966272	1.5296465024477917	0.7277039257234653	12.286266383842603	66.62843920905017
64	1440.0	1260.0		(92.60673162090346, 86.97165633303808, 75.32506643046945)	#5c564b	92.60673162090346	86.97165633303808	75.32506643046945	40.4356516836656	47.58643941350319	92.60673162090346	65.31745231275161	5.384923190058677	10.664038860565705	87.40352524357839	87.84509235606733	75.44153232949513	5.322196528398254	1.0053605816498268	1.690039617603316	0.6880764713540701	11.946510895758946	63.20800716900126
65	1460.0	1280.0		(92.80513728963685, 86.84056687333924, 75.54915854738707)	#5c564b	92.80513728963685	86.84056687333924	75.54915854738707	39.260856174930716	47.41412714622485	92.80513728963685	65.29615486684193	5.614296040783562	10.501214145605742	87.50492471213464	87.77608922940657	75.66207263064658	5.565377485192813	1.0050327732027844	1.7620274976984902	0.6775705217055576	11.907804943205448	61.869567773771564
66	1480.0	1300.0		(92.82285208148804, 86.87511071744908, 75.2134632418069)	#5c564b	92.82285208148804	86.87511071744908	75.2134632418069	39.734419797796924	48.37595541857114	92.82285208148804	65.3046840469939	5.512760568421593	10.705846730605861	87.45717449069973	87.80371919397697	75.33007971656333	5.3378883842103875	1.005164053606642	1.7301609390072556	0.6907740432654439	12.041830562832553	62.75470722213512
67	1500.0	1320.0		(92.65899025686448, 87.07971656333038, 75.59521700620017)	#5c574b	92.65899025686448	87.07971656333038	75.59521700620017	40.38203996885543	46.95995679271979	92.65899025686448	65.3482686404629	5.405583703229078	10.563657621222866	87.51666076173605	87.9450003985828	75.71006200177148	5.4240288882664025	1.0058349039029941	1.6965238485840761	0.6815995661345495	11.86638940499745	62.90048574804411
68	1520.0	1340.0		(93.2533215234721, 86.83879539415412, 75.88396811337466)	#5d564b	93.2533215234721	86.83879539415412	75.88396811337466	37.841917389087214	47.49627195273691	93.2533215234721	65.32128817045647	5.893452161865098	10.3554878859494	87.79094774136404	87.85752426926483	75.99351638618245	5.822514750472262	1.0054196228401477	1.849639685927144	0.6681678167980623	11.915070614152363	60.35519387344068
69	1540.0	1360.0		(93.2533215234721, 86.674047829938, 75.54561558901683)	#5d564b	93.2533215234721	86.674047829938	75.54561558901683	37.70708283313328	48.421492548654555	93.2533215234721	65.27886176675493	5.915561008092096	10.474353409214121	87.67220549158547	87.72008666076174	75.65689991142604	5.725845756096049	1.0047665993006125	1.8565784712550588	0.6758373846684578	12.029378262469555	60.54370602377364
70	1560.0	1380.0		(92.70593445527015, 87.12754650132861, 75.67493356953055)	#5c574b	92.70593445527015	87.12754650132861	75.67493356953055	40.3474100270439	46.84603258013665	92.70593445527015	65.36306953569061	5.414693847518581	10.543855935675307	87.57043401240036	87.99301254207263	75.78945969884853	5.44682215627344	1.0060627180033332	1.6993830360279691	0.6803219006930992	11.85292400442317	62.817679132008664
71	1580.0	1400.0		(92.85739592559787, 86.64038972542073, 76.02922940655448)	#5c564c	92.85739592559787	86.64038972542073	76.02922940655448	37.83357018790465	46.21260826433666	92.85739592559787	65.250353548212	5.892481997798626	10.152456253539022	87.56449069973428	87.62781667847653	76.13534100974313	5.998420388978445	1.0043278032643117	1.8493352032725094	0.6550675936060043	11.738556643574391	59.869135782593716
72	1600.0	1420.0		(92.83790965456156, 86.90788308237379, 75.89016829052258)	#5c564b	92.83790965456156	86.90788308237379	75.89016829052258	39.00595798055819	46.55074703760949	92.83790965456156	65.31594316714431	5.671522254098615	10.342382773887948	87.61005314437554	87.84020157661648	76.00034543844109	5.734156705010825	1.0053373530110505	1.7799877478737216	0.6673222348021743	11.795382406702632	61.260660469779666
73	1620.0	1440.0		(93.11426040744021, 86.61558901682905, 75.9627989371125)	#5d564b	93.11426040744021	86.61558901682905	75.9627989371125	37.26606073125385	46.970492551794976	93.11426040744021	65.25795699348654	6.001840601595032	10.20313027944535	87.66937998228521	87.65241973427813	76.06932683790966	6.004165944044082	1.0044448348369326	1.8836570248507476	0.6583372370676263	11.837481071000248	59.5344581646641
74	1640.0	1460.0		(92.58635961027458, 86.95659875996456, 76.36138175376439)	#5c564c	92.58635961027458	86.95659875996456	76.36138175376439	39.18113331149686	44.68659714914381	92.58635961027458	65.31596439842963	5.652573030814178	10.076989961095318	87.59613817537644	87.84027038086802	76.46733392382639	5.966060491466539	1.0053376798011595	1.7740405993363695	0.6501982771219041	11.554103537042742	60.71024909397324
75	1660.0	1480.0		(92.76527900797166, 86.69441984056688, 76.83790965456156)	#5c564c	92.76527900797166	86.69441984056688	76.83790965456156	37.13046379713049	43.78232058969561	92.76527900797166	65.26153689232999	6.02495406659237	9.717582572171878	87.69783879539415	87.66400508414527	76.9364747564216	6.446757553871902	1.004499936330577	1.8909111063235722	0.6270082108456545	11.433786885871475	58.20086199757141
76	1680.0	1500.0		(92.9955713020372, 86.5792736935341, 76.50398582816652)	#5c564c	92.9955713020372	86.5792736935341	76.50398582816652	36.65610397980558	45.221016839378244	92.9955713020372	65.24412489402025	6.114039365697266	9.875235716980857	87.7082019486271	87.60766557130204	76.6047387068202	6.34560151056942	1.0042319323572355	1.918870220970048	0.6371804749377491	11.61472159938542	58.237171926007974
77	1700.0	1520.0		(92.88839681133747, 86.84853852967228, 75.81133746678476)	#5c564b	92.88839681133747	86.84853852967228	75.81133746678476	38.77904564315354	46.88045312812886	92.88839681133747	65.30356285486845	5.712114020670622	10.365839812645827	87.60062887511071	87.80008680248008	75.92170947741364	5.730112832534387	1.005146796314334	1.792727334165657	0.6688357548359977	11.8354924530657	61.142961916900155
78	1720.0	1540.0		(92.53764393268379, 86.9645704162976, 76.60496014171834)	#5c564c	92.53764393268379	86.9645704162976	76.60496014171834	39.012675116744475	43.904666188083276	92.53764393268379	65.31610146677235	5.688999539013695	9.940542162683164	87.62345438441098	87.84071457927368	76.70855624446413	6.1051663552657605	1.005339789545246	1.785472933617718	0.6413942469713158	11.453344238386434	60.21737555832422
79	1740.0	1560.0		(92.62887511071744, 87.00265721877768, 76.39946855624446)	#5c574c	92.62887511071744	87.00265721877768	76.39946855624446	39.19991267805494	44.678278414198026	92.62887511071744	65.32995486137999	5.650168494917008	10.079465979768965	87.63886625332152	87.88561710363153	76.50550044286979	5.9636466583716965	1.0055530197979183	1.7732859440172983	0.6503580374354444	11.555087124650885	60.72665408925783
80	1760.0	1580.0		(93.23737821080603, 86.58193091231178, 77.17891939769707)	#5d564d	93.23737821080603	86.58193091231178	77.17891939769707	35.132928847214544	43.91915641476277	93.23737821080603	65.26023489364013	6.388616407646097	9.525533358722127	87.96249778565102	87.65979140832594	77.27294951284321	6.783367801217306	1.0044798960792538	2.0050452809661765	0.6146166069848055	11.469533790532768	56.15090159880831
81	1780.0	1600.0		(93.0088573959256, 86.54915854738707, 76.86448184233835)	#5d564c	93.0088573959256	86.54915854738707	76.86448184233835	35.992757996378984	44.26262058719897	93.0088573959256	65.23847307779292	6.232181361969347	9.663778484782704	87.77747564216119	87.58938333923827	76.96132860938884	6.5872702055648835	1.0041449400902611	1.9559486800595234	0.6235366062238756	11.499073837984831	57.181985890602505
82	1800.0	1620.0		(93.06554472984942, 86.4428697962799, 77.39238263950399)	#5d564d	93.06554472984942	86.4428697962799	77.39238263950399	34.64707544504097	42.944532744525105	93.06554472984942	65.21660761144287	6.462270198615339	9.332167505701072	87.87788308237377	87.51867790079717	77.48288751107175	6.98677340240347	1.0038083887216853	2.028161269872851	0.602140049503465	11.351224007761228	55.298460171107045
83	1820.0	1640.0		(92.84942426926483, 86.5615589016829, 77.80779450841453)	#5c564d	92.84942426926483	86.5615589016829	77.80779450841453	34.918148627959006	41.31006324706418	92.84942426926483	65.23596462264015	6.397736031175105	9.134051009748978	87.89186005314437	87.58126992028343	77.89533215234721	7.13363734001513	1.0041063301653155	2.007907443436777	0.5893569659800317	11.1517673116548	54.99156307620456
84	1840.0	1660.0		(92.17891939769707, 86.39503985828166, 76.73427812223207)	#5c564c	92.17891939769707	86.39503985828166	76.73427812223207	37.5305385100648	42.725425194580545	92.17891939769707	65.15383962559994	5.945492095154547	9.591574128051338	87.2969884853853	87.31591912311781	76.83088573959256	6.522055964149351	1.0028422693076293	1.8659722399585497	0.6188777598293986	11.28482035778368	58.20662725893613
85	1860.0	1680.0		(92.29140832595218, 86.3082373782108, 76.55447298494242)	#5c564c	92.29140832595218	86.3082373782108	76.55447298494242	37.18804525243428	43.48095434609444	92.29140832595218	65.13756440593654	6.005115874055056	9.664734419902832	87.28923826395041	87.26339662533215	76.6520106288751	6.481136124596408	1.0025917625329785	1.8846849578445002	0.6235982860876591	11.37842291655933	58.14553483241029
86	1880.0	1700.0		(92.77590788308237, 86.0726306465899, 77.0265721877768)	#5c564d	92.77590788308237	86.0726306465899	77.0265721877768	34.462628648557455	43.28796876193385	92.77590788308237	65.10635864466978	6.490826972310848	9.348112993707192	87.54802480070859	87.16275001771479	77.11703277236492	6.983131727820812	1.002111446152178	2.0371237150541384	0.6031689012607332	11.380599778904239	55.22596541608516
87	1900.0	1720.0		(92.67050487156776, 85.84499557130204, 76.78033658104518)	#5c554c	92.67050487156776	85.84499557130204	76.78033658104518	34.227424749163866	43.724731182795686	92.67050487156776	65.042350225521	6.534109624081241	9.376682437569151	87.37656333038088	86.95654862710361	76.87098317094775	6.977678507924866	1.001126234095869	2.0507078264082126	0.605012289340814	11.428769055087642	55.129417498766315
88	1920.0	1740.0		(92.4118689105403, 86.31355181576616, 76.72719220549159)	#5c564c	92.4118689105403	86.31355181576616	76.72719220549159	36.67156087643999	43.28007437723443	92.4118689105403	65.14607781016922	6.097721359175523	9.582619166640871	87.38445527015058	87.29086798937112	76.82305580159434	6.5957198077952235	1.0027228001152497	1.913748870761568	0.6182999582732537	11.358203901454594	57.53012283470507
89	1940.0	1760.0		(92.42604074402126, 86.4384410983171, 76.87511071744908)	#5c564c	92.42604074402126	86.4384410983171	76.87511071744908	36.898103320612854	42.904436075094154	92.42604074402126	65.17876829196328	6.058925698829709	9.555521620483676	87.45969884853854	87.39640840566872	76.97074402125776	6.604020970237396	1.0032259691861058	1.9015729862296302	0.6165515415442838	11.31452933459762	57.62220200409262
90	1960.0	1780.0		(92.50310008857396, 86.19220549158547, 77.20992028343667)	#5c564d	92.50310008857396	86.19220549158547	77.20992028343667	35.240356770531655	42.15816385154543	92.50310008857396	65.12211629537437	6.341624860206341	9.272307346190889	87.48808680248007	87.2135628166519	77.29974313551816	6.9816228297555805	1.0023539865501399	1.9902971454658804	0.598277688547264	11.233516341280348	55.63053844193727
91	1980.0	1800.0		(92.34986713906112, 86.28077945084145, 77.0)	#5c564d	92.34986713906112	86.28077945084145	77.0	36.27697634160414	42.38464268244728	92.34986713906112	65.1353249465341	6.163102326496417	9.411720093324893	87.39847652790081	87.25617121346325	77.09280779450842	6.777610163024734	1.002557292967377	1.9342684624269664	0.6072730262766179	11.250080239801008	56.78190844345811
92	2000.0	1820.0		(92.51815766164748, 86.29052258635961, 77.31355181576616)	#5c564d	92.51815766164748	86.29052258635961	77.31355181576616	35.424676686473276	41.90717356131468	92.51815766164748	65.14804046280693	6.309326627515766	9.25870033737246	87.54666961913198	87.2972019663419	77.4033215234721	6.9798637294483905	1.0027530090950487	1.9801604562506256	0.5973997226343593	11.204067762644975	55.72758840155204
93	2020.0	1840.0		(92.45969884853854, 86.15589016829053, 77.57307351638619)	#5c564d	92.45969884853854	86.15589016829053	77.57307351638619	34.59272921996786	41.05669288321342	92.45969884853854	65.11178313962778	6.440556091884098	9.052544863433942	87.52819309123117	87.18023984942427	77.65890168290524	7.222112343492513	1.0021949395098186	2.021346372177669	0.5840979396126856	11.109875394314269	54.56953393205929
94	2040.0	1860.0		(92.42692648361381, 86.32860938883968, 77.04428697962798)	#5c564d	92.42692648361381	86.32860938883968	77.04428697962798	36.21350837795822	42.439722089123144	92.42692648361381	65.15173816436705	6.175735288025841	9.415018847032952	87.45992028343666	87.30913621789193	77.13713020372009	6.780630447981146	1.0028099237979284	1.9382332739421613	0.6074858719761681	11.25976404005667	56.737325287450055
95	2060.0	1880.0		(92.47121346324181, 86.21877767936226, 77.46147032772365)	#5c564d	92.47121346324181	86.21877767936226	77.46147032772365	35.00649120736455	41.391091954023004	92.47121346324181	65.12788850183821	6.374955719231801	9.14201732794162	87.53100974313551	87.2321810628875	77.54904340124003	7.113062787186101	1.0024428318532315	2.000757920903824	0.5898709772456833	11.145247473544545	55.1109787350451
96	2080.0	1900.0		(92.12400354295838, 86.29672276350753, 78.27900797165633)	#5c564e	92.12400354295838	86.29672276350753	78.27900797165633	34.746337406435934	38.32306168756253	92.12400354295838	65.13116430301032	6.3846145411511905	8.693990659921557	87.54854738706821	87.24274833480956	78.35918511957485	7.520287922242022	1.0024932527017971	2.0037893089342567	0.5609629234740737	10.786509001242361	53.70751947486285
97	2100.0	1920.0		(92.38263950398583, 86.63596102745792, 76.87688219663418)	#5c564c	92.38263950398583	86.63596102745792	76.87688219663418	37.763052667656794	42.79990412272293	92.38263950398583	65.22605155369902	5.9098103835231175	9.634938584260944	87.50001771479185	87.54921170947742	76.97447298494242	6.470166703112477	1.0039537490648025	1.8547736575177933	0.6216757674511855	11.303004038381918	58.476174760523335
98	2120.0	1940.0		(92.32772364924712, 86.64658990256865, 77.4030115146147)	#5c564d	92.32772364924712	86.64658990256865	77.4030115146147	37.16083086053415	41.22057215219017	92.32772364924712	65.22744603697446	6.01445361288111	9.343792968145381	87.5816297608503	87.55372090345439	77.49544729849424	6.778177865917277	1.003975212830875	1.8876155750507027	0.6028901599710965	11.112160874153222	57.23124885273117
99	2140.0	1960.0		(92.5199291408326, 86.08325952170063, 77.74047829937999)	#5c564d	92.5199291408326	86.08325952170063	77.74047829937999	33.86911183027688	40.734574697238045	92.5199291408326	65.09733881784865	6.5576955395710845	8.935071322176213	87.56867139061117	87.13367317980514	77.8239061116032	7.379657659976487	1.0019726137571872	2.0581101848427523	0.5765181866876482	11.083269838909738	53.72402649637255
100	2160.0	1980.0		(92.24269264836138, 86.44375553587246, 77.27989371124889)	#5c564d	92.24269264836138	86.44375553587246	77.27989371124889	36.74658142425857	41.36385896180217	92.24269264836138	65.17139038496941	6.080909065682483	9.316847295646348	87.45246235606731	87.37258158547387	77.37153232949512	6.8286600530379244	1.0031124090792114	1.9084723902876277	0.6011515425960269	11.125695420758744	56.86836564244754
101	2180.0	2000.0		(92.43224092116918, 86.22143489813995, 77.69087688219663)	#5c564d	92.43224092116918	86.22143489813995	77.69087688219663	34.720903683230176	40.66814557859636	92.43224092116918	65.12717558543488	6.4154605662460344	9.013274125920123	87.55861824623561	87.22988140832595	77.77618246235606	7.246283971100699	1.0024318587055574	2.0134702277915792	0.5815640712679347	11.06332882752922	54.55753190697968
102	2200.0	2020.0		(92.43312666076173, 86.30735163861824, 77.46767050487156)	#5c564d	92.43312666076173	86.30735163861824	77.46767050487156	35.44034090909092	41.285970275113314	92.43312666076173	65.14812172723607	6.3013506040423	9.172955301988871	87.54104517271922	87.29746423383526	77.55606731620902	7.0530956776128475	1.0027542599101196	1.9776572087231628	0.5918671901525956	11.128797257895842	55.512927889195595
103	2220.0	2040.0		(92.61470327723649, 86.45969884853854, 77.75287865367582)	#5c564d	92.61470327723649	86.45969884853854	77.75287865367582	35.151081709279495	40.91969357892923	92.61470327723649	65.19733749332885	6.351028149788607	9.098490755373856	87.73428697962798	87.45639648361383	77.83994685562445	7.143230303031925	1.0035117847288841	1.9932483355514072	0.5870625093795998	11.09585925402043	55.08376679603227
104	2240.0	2060.0		(92.21257750221434, 86.74933569530558, 77.42161204605846)	#5c564d	92.21257750221434	86.74933569530558	77.42161204605846	37.83819390382657	40.90218811234487	92.21257750221434	65.24701393697781	5.901845801910055	9.366601381820526	87.56077945084144	87.61701189548272	77.51488928255094	6.7119061833726645	1.0042764002567843	1.852274000978855	0.6043618287266195	11.070908061918207	57.78518856678236
105	2260.0	2080.0		(92.38883968113375, 86.45438441098317, 77.4162976085031)	#5c564d	92.38883968113375	86.45438441098317	77.4162976085031	36.218646474207276	41.3253185308752	92.38883968113375	65.1825212246614	6.171522246180505	9.260022546092017	87.55465013286094	87.40853009743135	77.5066784765279	6.919087443330188	1.003283734001889	1.9369110252530095	0.597485035593365	11.128149189745496	56.317755559612976
106	2280.0	2100.0		(92.5792736935341, 86.22054915854739, 78.34898139946856)	#5c564e	92.5792736935341	86.22054915854739	78.34898139946856	33.189343956180736	39.19586307188918	92.5792736935341	65.13718667231382	6.647828888166063	8.666151425448287	87.76201062887512	87.26217787422499	78.42769707705934	7.660896169849594	1.002585948489699	2.0863982262161156	0.5591666507417603	10.922262103389325	52.50808622053601
107	2300.0	2120.0		(92.54030115146146, 86.44375553587246, 78.01860053144375)	#5c564e	92.54030115146146	86.44375553587246	78.01860053144375	34.81061299176581	40.01536208579796	92.54030115146146	65.19012767966458	6.398005170912436	8.938857078736806	87.74603188662532	87.43310181576616	78.10285208148804	7.306900416189708	1.0034008118999933	2.0079919120174243	0.5767624553038524	10.992617342612512	54.406729785067306
108	2320.0	2140.0		(92.54472984942427, 86.19043401240036, 77.64658990256865)	#5c564d	92.54472984942427	86.19043401240036	77.64658990256865	34.409036860879915	41.05069724261362	92.54472984942427	65.12539336729725	6.472823466831423	9.034969643655067	87.59527015057574	87.22413268379097	77.73202834366697	7.25264852118934	1.0024044269579917	2.031473376796364	0.582963932566496	11.114320496302604	54.38147079455608
109	2340.0	2160.0		(92.6430469441984, 86.61293179805138, 77.73870682019486)	#5c564d	92.6430469441984	86.61293179805138	77.73870682019486	35.72472811552864	41.024198328776016	92.6430469441984	65.2373492275424	6.257823043818167	9.174482372082382	87.79284322409212	87.5857482639504	77.82744906997343	7.035442273567115	1.0041276418843215	1.963996233693434	0.5919657213953257	11.105470545789226	55.70249118217725
110	2360.0	2180.0		(93.27457927369353, 86.12311780336582, 77.55624446412754)	#5d564d	93.27457927369353	86.12311780336582	77.55624446412754	32.701453848754674	42.97178725061012	93.27457927369353	65.14817807157586	6.806007266780378	9.124832940316363	87.91395925597874	87.2976460761736	77.64191319751993	7.331851689217741	1.0027551271573285	2.1360419661676855	0.5887621878879014	11.383510491239067	53.28157218215863
111	2380.0	2200.0		(92.76882196634189, 86.32949512843224, 77.72276350752878)	#5c564d	92.76882196634189	86.32949512843224	77.72276350752878	34.3215400011774	41.35812901008249	92.76882196634189	65.17293614818904	6.495642582690531	9.073863536751992	87.76341895482727	87.37757324180691	77.80883082373781	7.229611308777194	1.0031362013331122	2.0386350778047957	0.5854734857544834	11.159228111552334	54.40252850692844
112	2400.0	2220.0		(92.62533215234721, 86.60761736049601, 77.837023914969)	#5c564d	92.62533215234721	86.60761736049601	77.837023914969	35.58457115476759	40.7126054277354	92.62533215234721	65.23536820967291	6.278995060197801	9.116554046843795	87.8021789193977	87.57934093888396	77.92472984942427	7.096683417803579	1.0040971502284624	1.9706409981967021	0.5882280083071812	11.069658380230727	55.44300680858659
113	2420.0	2240.0		(92.3348095659876, 86.88042515500443, 78.29052258635961)	#5c564e	92.3348095659876	86.88042515500443	78.29052258635961	36.69778002018164	38.785948621529826	92.3348095659876	65.28945116397834	6.090411366495074	8.95728075303397	87.83509300265722	87.75437689991143	78.37642161204606	7.163936355237779	1.0049295903876023	1.911454654707167	0.5779512072359789	10.83171219622296	55.786657914066794
114	2440.0	2260.0		(92.82196634189549, 86.140832595217, 78.5615589016829)	#5c564e	92.82196634189549	86.140832595217	78.5615589016829	31.88944099378881	39.176113592121865	92.82196634189549	65.13112611941376	6.858920295601312	8.538874607702308	87.89873339238264	87.24262515500443	78.63735163861824	7.87074690096513	1.0024926649831787	2.152648538227962	0.5509543603717697	10.952495934145551	51.22654564712538
115	2460.0	2280.0		(92.89016829052258, 86.39681133746679, 78.37201062887512)	#5c564e	92.89016829052258	86.39681133746679	78.37201062887512	33.164541516686	39.85491976009075	92.89016829052258	65.19864984273997	6.669068138953516	8.758425004482472	87.9735961027458	87.46063708591674	78.45225863596103	7.590053215603179	1.0035319842976145	2.093064092006973	0.5651204248691066	11.008473027679575	52.712684426045364
116	2480.0	2300.0		(92.83436669619132, 86.1452612931798, 78.05225863596102)	#5c564e	92.83436669619132	86.1452612931798	78.05225863596102	32.849182095991345	40.60390229939893	92.83436669619132	65.13124344867528	6.730709148336511	8.820368091559017	87.8043224092117	87.24300365810451	78.13318866253321	7.562045841468231	1.002494470905033	2.112409910740032	0.5691171826958261	11.09510427666605	52.65321420738689
117	2500.0	2320.0		(92.85651018600531, 86.31532329495128, 78.70859167404782)	#5c564e	92.85651018600531	86.31532329495128	78.70859167404782	32.2594378012897	38.8526255544427	92.85651018600531	65.1774211718711	6.795112840267182	8.536732488318833	87.99915854738707	87.39205758193091	78.78465899025686	7.844169919142371	1.0032052344300573	2.132622787886301	0.5508161442637948	10.910974296050842	51.480729056325636
118	2520.0	2340.0		(92.63330380868025, 86.53941541186892, 79.17449069973428)	#5c564f	92.63330380868025	86.53941541186892	79.17449069973428	32.833168805528146	37.0492814319727	92.63330380868025	65.22306709264794	6.670333713316435	8.35821806502346	88.05243578387955	87.53956169176263	79.24813994685563	7.948862140348813	1.0039078124982037	2.093461288166856	0.539297846546304	10.693603745673874	51.40814065710685
119	2540.0	2360.0		(92.39858281665191, 86.67493356953055, 78.42426926483614)	#5c564e	92.39858281665191	86.67493356953055	78.42426926483614	35.424985738733554	38.566067217546355	92.39858281665191	65.24179950873743	6.288089542815456	8.802428190418254	87.82938883968114	87.60014321523472	78.50677590788308	7.384494300943728	1.0041961402279085	1.973495270278766	0.5679596452904606	10.817708266815808	54.45956025667761
120	2560.0	2380.0		(92.92471213463241, 86.42161204605846, 79.41541186891054)	#5c564f	92.92471213463241	86.42161204605846	79.41541186891054	31.117230527143978	37.071640994357175	92.92471213463241	65.21020763300328	6.934247208712552	8.204723404377745	88.20689105403011	87.4979897608503	79.48547387068201	8.203790458250905	1.0037098808065916	2.1762896307629087	0.5293939005977057	10.742498335763509	49.79707356750454
121	2580.0	2400.0		(93.00620017714792, 86.36315323294951, 79.31709477413641)	#5d564f	93.00620017714792	86.36315323294951	79.31709477413641	30.883209317373016	37.53214163269969	93.00620017714792	65.199651441248	6.982639619737885	8.24067227320915	88.20903454384411	87.46387364924712	79.38755535872454	8.193850619138958	1.0035474008152978	2.1914774224801876	0.5317134317939163	10.801200654259288	49.724106678921736
122	2600.0	2420.0		(92.9007971656333, 86.38352524357839, 78.92205491585474)	#5c564e	92.9007971656333	86.38352524357839	78.92205491585474	32.02635914332783	38.36973828478809	92.9007971656333	65.19770110984093	6.82323290624387	8.453915237418919	88.08469441984056	87.45757142604073	78.99666961913198	7.931175942201045	1.0035173814828164	2.1414481738524294	0.5454725214102454	10.86393989924065	51.09268083247122
123	2620.0	2440.0		(92.69973427812224, 86.55004428697963, 78.88219663418955)	#5c564e	92.69973427812224	86.55004428697963	78.88219663418955	33.29615384615382	38.00951671157483	92.69973427812224	65.22841236392877	6.616750204446243	8.52784699404696	88.0298228520815	87.55684570416298	78.95887511071746	7.773228428253674	1.0039900864518514	2.076644288249753	0.5502428249403408	10.793774021254807	52.19213976875642
124	2640.0	2460.0		(92.93976970770593, 86.49247121346325, 77.82196634189549)	#5c564d	92.93976970770593	86.49247121346325	77.82196634189549	34.41176470588236	41.47890478323436	92.93976970770593	65.22359919831058	6.4857661422281225	9.1052581240044	87.91754650132862	87.5412821612046	77.90867139061118	7.198806748846112	1.0039160026225817	2.0355353909433034	0.5874991607448603	11.179037881518283	54.5373502269859
125	2660.0	2480.0		(92.52081488042515, 86.61736049601417, 78.87776793622675)	#5c564e	92.52081488042515	86.61736049601417	78.87776793622675	34.03752515743688	37.60210040591253	92.52081488042515	65.23551724116317	6.494667204959836	8.54215741344493	87.96213463241807	87.57982294951286	78.95516386182462	7.707451955398026	1.0040994441082818	2.0383289588595814	0.5511661770597112	10.730757446669504	52.75399614568217
126	2680.0	2500.0		(92.79096545615589, 86.47121346324181, 80.00797165633304)	#5c5650	92.79096545615589	86.47121346324181	80.00797165633304	30.33675166297119	35.12910338771107	92.79096545615589	65.21729982927398	6.995862425464905	7.893195967232192	88.27524357838794	87.52091571302039	80.07260407440212	8.509563862918926	1.0038190432787246	2.195627354567574	0.5092931955567905	10.547257162559479	48.448929425432574
127	2700.0	2520.0		(93.09123117803365, 86.72719220549159, 79.11337466784765)	#5d564f	93.09123117803365	86.72719220549159	79.11337466784765	32.68233952221029	38.28882017126545	93.09123117803365	65.29504716702674	6.724864967208477	8.514801952060026	88.3228077945084	87.77250130203721	79.18951284322408	7.835659436966922	1.0050157235829498	2.1105757345985667	0.5494011188497687	10.850145672293673	51.698841365432926
128	2720.0	2540.0		(92.61736049601417, 86.74844995571301, 79.0265721877768)	#5c564f	92.61736049601417	86.74844995571301	79.0265721877768	34.090198123044814	37.4190216611677	92.61736049601417	65.27419801713786	6.486950744165609	8.526375239732808	88.07984056687334	87.70498749335695	79.10379096545616	7.719827309776777	1.0046948152695203	2.0359071741860317	0.5501478628412315	10.713524382105053	52.73576307101054
129	2740.0	2560.0		(92.65810451727192, 86.75553587245349, 79.07174490699734)	#5c564f	92.65810451727192	86.75553587245349	79.07174490699734	33.93311167611967	37.39037959679194	92.65810451727192	65.27835155876507	6.511166683684899	8.50870178407881	88.1110363153233	87.7184347475642	79.1485828166519	7.746320344126089	1.0047587462233218	2.0435072634947598	0.5490075173152972	10.714163412656823	52.575474960335136
130	2760.0	2580.0		(92.80070859167405, 86.44021257750221, 79.61027457927369)	#5c564f	92.80070859167405	86.44021257750221	79.61027457927369	31.067687348912138	36.24498911923035	92.80070859167405	65.2087342043511	6.918981518705958	8.095528326967516	88.19086802480072	87.49322731620903	79.67857395925597	8.29409718974504	1.0036872019201022	2.171498546472454	0.5223482995326625	10.649407690051502	49.48057887522318
131	2780.0	2600.0		(93.05845881310894, 86.56775907883082, 78.9911426040744)	#5d564e	93.05845881310894	86.56775907883082	78.9911426040744	32.315829240649784	38.54744296279375	93.05845881310894	65.25284525441302	6.785518674241264	8.510016415765964	88.23287865367581	87.63587877767935	79.06690876882196	7.865852450711865	1.0043661553908392	2.129611691885601	0.5490923413809495	10.88410047156324	51.43265813436917
132	2800.0	2620.0		(92.7023914968999, 86.71302037201063, 80.0947741364039)	#5c5650	92.7023914968999	86.71302037201063	80.0947741364039	31.49641702964735	34.680253389514704	92.7023914968999	65.27346282481624	6.819727481107041	7.94144650221833	88.32416297608503	87.70260742249778	80.16095659875997	8.390539010360234	1.0046834992528368	2.140348008232849	0.5124064679565168	10.46781999578529	49.34562187649201
133	2820.0	2640.0		(92.89282550930027, 86.56775907883082, 78.76882196634189)	#5c564e	92.89282550930027	86.56775907883082	78.76882196634189	33.130565659099446	38.77178763492126	92.89282550930027	65.24305464474564	6.658202647083611	8.615342996095432	88.10725420726307	87.60420338352523	78.84681133746678	7.713940888852462	1.0042154591728853	2.089653994763843	0.5558883351578371	10.88833308775966	52.30204476187504
134	2840.0	2660.0		(93.23649247121347, 86.71744906997343, 79.1080602302923)	#5d564f	93.23649247121347	86.71744906997343	79.1080602302923	32.31521534700017	38.64098837209303	93.23649247121347	65.30052221773386	6.791675617748294	8.527211309375282	88.38990256864483	87.79023637732506	79.18415411868911	7.855271099812261	1.0050999950903121	2.1315440274237263	0.5502018086170226	10.901384793293666	51.463698600761475
135	2860.0	2680.0		(92.7006200177148, 86.72807794508415, 79.78033658104518)	#5c564f	92.7006200177148	86.72807794508415	79.78033658104518	32.2643449646946	35.54099504103804	92.7006200177148	65.27611209502697	6.728650620959287	8.117260417721583	88.26507528786539	87.71118422497786	79.84981399468556	8.192857258372255	1.0047242765909863	2.1117638490045825	0.5237505206345098	10.543465078808076	50.343603996995
136	2880.0	2700.0		(92.56687333923827, 86.8919397697077, 79.43224092116918)	#5c564f	92.56687333923827	86.8919397697077	79.43224092116918	34.07647177827227	36.18282810885291	92.56687333923827	65.3087634023542	6.4741256816676085	8.362838684464059	88.18071744906999	87.81693616474757	79.50683790965456	7.863879489025704	1.005226842691834	2.0318820724427282	0.5395959830742862	10.575981004351162	52.25460857592933
137	2900.0	2720.0		(93.07085916740478, 86.66341895482728, 78.65279007971657)	#5d564e	93.07085916740478	86.66341895482728	78.65279007971657	33.33579063767047	39.50331661543437	93.07085916740478	65.27642296060017	6.640806544355837	8.736214075567128	88.2009388839681	87.7121906643047	78.73289636846768	7.599636975959414	1.004729061407026	2.084194287770044	0.5636873076615091	10.973684337254126	52.75982916879953
138	2920.0	2740.0		(92.97874224977856, 86.61558901682905, 79.30646589902568)	#5c564f	92.97874224977856	86.61558901682905	79.30646589902568	32.075667271313804	37.49707067531652	92.97874224977856	65.26152922371917	6.800453313247745	8.35178311346163	88.27170947741362	87.66398026572188	79.37955713020371	8.013798957395398	1.0044998182959821	2.1342988769585753	0.5388826437491376	10.770257491813512	50.8457389323199
139	2940.0	2760.0		(92.8680248007086, 86.62001771479186, 80.53675819309123)	#5c5650	92.8680248007086	86.62001771479186	80.53675819309123	29.599195517885377	33.859587211964	92.8680248007086	65.26062765101756	7.064625204705188	7.6797484517152625	88.46488928255093	87.66106248007087	80.59759078830824	8.732517131232814	1.0044859413668674	2.2172083162695224	0.49552090766319684	10.434915695135194	47.38894786718175
140	2960.0	2780.0		(92.80248007085916, 86.69530558015943, 79.79007971656333)	#5c564f	92.80248007085916	86.69530558015943	79.79007971656333	31.83990198080457	35.7551014564682	92.80248007085916	65.27348823980309	6.796181681612223	8.107601657373253	88.30677590788306	87.70268969884853	79.85913197519928	8.230855691326012	1.0046838904381183	2.132958240065338	0.5231273078138299	10.579285896700357	50.02864266497908
141	2980.0	2800.0		(93.10451727192205, 86.77059344552701, 79.58015943312667)	#5d564f	93.10451727192205	86.77059344552701	79.58015943312667	31.899927958608938	37.04128811301904	93.10451727192205	65.30818856508552	6.820894806405519	8.281633482119343	88.4361293179805	87.81507363153233	79.65206377325067	8.087409085015636	1.0052179948462685	2.1407143692618607	0.5343563745342644	10.728935599219987	50.52454709857449
142	3000.0	2820.0		(92.6917626217892, 86.8919397697077, 79.65456155890168)	#5c564f	92.6917626217892	86.8919397697077	79.65456155890168	33.307969291392084	35.86603789811658	92.6917626217892	65.31631330546539	6.5840914480250206	8.254325154000487	88.28637732506643	87.8414010894597	79.72693534100975	8.008829597296629	1.0053430501481033	2.066394449901934	0.5325943575071055	10.55860520826124	51.422263595528776
143	3020.0	2840.0		(93.03188662533215, 86.52170062001771, 79.9955713020372)	#5d564f	93.03188662533215	86.52170062001771	79.9955713020372	30.036689767631447	35.7324840764331	93.03188662533215	65.24312639332557	7.061383408787869	7.944199981775046	88.40646589902568	87.60443548272806	80.06083259521702	8.49449739797855	1.0042165635208276	2.216190889773529	0.5125841308966189	10.628896885205878	48.36697510570268
144	3040.0	2860.0		(92.79007971656333, 86.73516386182462, 80.00797165633304)	#5c5650	92.79007971656333	86.73516386182462	80.00797165633304	31.577853232624186	35.127004581901474	92.79007971656333	65.28352696982738	6.820107676324572	8.005928796107353	88.35663418954826	87.73519226749336	80.07524357838795	8.333049919828186	1.0048384057031645	2.1404673311938964	0.5165670631891585	10.517070153089323	49.572915964041734
145	3060.0	2880.0		(93.01151461470327, 86.9539415411869, 79.77856510186005)	#5d564f	93.01151461470327	86.9539415411869	79.77856510186005	32.53413654618476	36.27940196171792	93.01151461470327	65.34971024241082	6.7105195236645265	8.243875544791756	88.48707705934456	87.94967599645703	79.85031886625332	8.074174917533483	1.0058570929156017	2.1060734664945153	0.5319201166940903	10.629795683619621	50.85439049054209
146	3080.0	2900.0		(93.02480070859167, 87.02037201062888, 79.24180690876882)	#5d574f	93.02480070859167	87.02037201062888	79.24180690876882	33.861577019471774	37.78200428469411	93.02480070859167	65.36531239667798	6.535208763511546	8.563904402473032	88.40682905225863	88.00028961027458	79.31959255978742	7.710941638877299	1.0060972399258359	2.051052787537076	0.5525693594438608	10.77262327371449	52.652352713496725
147	3100.0	2920.0		(92.53410097431355, 86.80513728963685, 80.05225863596102)	#5c5650	92.53410097431355	86.80513728963685	80.05225863596102	32.46097076355381	34.39672253544045	92.53410097431355	65.28723779203311	6.676216146216218	7.987829609775998	88.26175376439326	87.74720889282551	80.1197874224978	8.287855942168116	1.0048955223578877	2.095307469495288	0.5153992482151049	10.410441100443935	50.11117240656823
148	3120.0	2940.0		(93.14171833480957, 86.86005314437556, 79.60673162090346)	#5d564f	93.14171833480957	86.86005314437556	79.60673162090346	32.153654865519265	37.05559306560665	93.14171833480957	65.33273083973268	6.784147775221793	8.308934347882936	88.48740478299379	87.89461662533215	79.67926483613819	8.047630468685094	1.0055957474168393	2.1291814399446043	0.5361179100673905	10.726744661521296	50.76876380304224
149	3140.0	2960.0		(92.88485385296723, 86.9317980513729, 79.57661647475642)	#5c564f	92.88485385296723	86.9317980513729	79.57661647475642	33.16073211314475	36.53556409547331	92.88485385296723	65.33658876355243	6.6198564442166985	8.331645664885023	88.37775907883082	87.90712475642161	79.65016829052259	7.9552449367413764	1.005655128246894	2.077619170915403	0.5375833138479775	10.641372976605732	51.53132405987278
150	3160.0	2980.0		(92.80513728963685, 86.88042515500443, 79.04871567759079)	#5c564f	92.80513728963685	86.88042515500443	79.04871567759079	34.15877921576203	37.79841950046288	92.80513728963685	65.31763067263515	6.4851127708543395	8.5883715946375	88.21719220549159	87.84567038972543	79.12703277236493	7.664943402230192	1.0053633269497413	2.0353303325854166	0.554148057671483	10.761822071483728	52.94340445731076
151	3180.0	3000.0		(92.82019486271037, 86.8697962798937, 80.14880425155005)	#5c5650	92.82019486271037	86.8697962798937	80.14880425155005	31.82440933873895	34.81143958623585	92.82019486271037	65.31939677861317	6.779537508868005	7.990386634304736	88.44129317980514	87.85139417183346	80.21601417183348	8.33087581390798	1.0053905107003385	2.1277345237100347	0.5155642352746893	10.478950682192561	49.68666898464298
152	3200.0	3020.0		(92.98494242692648, 86.75553587245349, 79.46501328609389)	#5c564f	92.98494242692648	86.75553587245349	79.46501328609389	32.35455974842765	37.076776528862624	92.98494242692648	65.29750288391985	6.750712065997922	8.32624871662988	88.34984056687333	87.78045569530559	79.53791851195749	8.015724894598106	1.00505352176516	2.1186877576326024	0.5372350862055211	10.719073238353708	50.96573436942309
153	3220.0	3040.0		(92.92116917626218, 86.86625332152347, 80.29317980513729)	#5c5650	92.92116917626218	86.86625332152347	80.29317980513729	31.230974258259106	34.654506805963344	92.92116917626218	65.32449549049193	6.861563174342722	7.92071478472971	88.51854738706821	87.8679200088574	80.35891054030114	8.429373458443864	1.0054689896329758	2.1534779966287334	0.5110687940037868	10.47944520938642	49.09824448103454
154	3240.0	3060.0		(93.12223206377325, 86.78476527900797, 80.69530558015943)	#5d5650	93.12223206377325	86.78476527900797	80.69530558015943	29.40128296507484	34.02910543586819	93.12223206377325	65.3163672222502	7.103315818340672	7.689041076825043	88.67223206377324	87.84157581930913	80.7562001771479	8.743502588697625	1.005343880030596	2.229351232252812	0.4961204963161225	10.46797250169256	47.267526590698594
155	3260.0	3080.0		(92.75907883082374, 86.77236492471214, 79.88573959255979)	#5c564f	92.75907883082374	86.77236492471214	79.88573959255979	32.09715150681162	35.38954404392457	92.75907883082374	65.2907640470513	6.751038689882249	8.08479761621248	88.32852967227636	87.75862885739593	79.95460584588132	8.23234528309935	1.0049497981704096	2.118790267415024	0.5216559211863354	10.532828484666503	50.137147021962136
156	3280.0	3100.0		(92.59610274579273, 87.4384410983171, 79.65899025686448)	#5c574f	92.59610274579273	87.4384410983171	79.65899025686448	36.07969327673561	35.62745716991419	92.59610274579273	65.44789030040558	6.183278217350763	8.475748743225786	88.40980513728964	88.26849691762622	79.73678476527901	7.650354317601676	1.0073682718841168	1.9406005963610649	0.546881286122125	10.491484464624532	53.88828052805185
157	3300.0	3120.0		(93.02568644818423, 86.87068201948627, 78.95659875996456)	#5d564e	93.02568644818423	86.87068201948627	78.95659875996456	33.75094434651221	38.565878925218534	93.02568644818423	65.32692846607725	6.561847947298471	8.65503867477575	88.30381753764394	87.87580644818424	79.03573959255978	7.638926412533156	1.005506437782942	2.0594134037225835	0.5584496220090469	10.86128643141912	52.83228711992525
158	3320.0	3140.0		(93.06288751107175, 86.74047829937999, 80.162976085031)	#5d5650	93.06288751107175	86.74047829937999	80.162976085031	30.593243614391653	35.34682300986028	93.06288751107175	65.30027521115616	6.971897355199985	7.950420930798652	88.52295837023915	87.78943620903455	80.2287511071745	8.450537559037912	1.005096193186413	2.1881059997112717	0.5129855255941256	10.574334291496834	48.75177074724149
159	3340.0	3160.0		(93.1036315323295, 87.05757307351638, 80.26660761736049)	#5d5750	93.1036315323295	87.05757307351638	80.26660761736049	31.74084040571307	35.159112963068694	93.1036315323295	65.38228039372494	6.805382814293659	8.03373140021395	88.66194862710364	88.0553560761736	80.33451727192205	8.305956687700341	1.0063584098701088	2.1358459839030144	0.5183609724179464	10.52872620310107	49.732027575800224
160	3360.0	3180.0		(93.07174490699734, 87.03188662533215, 79.90345438441098)	#5d574f	93.07174490699734	87.03188662533215	79.90345438441098	32.479989237909464	36.07877005652944	93.07174490699734	65.37292286093411	6.71631495960856	8.215366296223303	88.56573073516385	88.02498511071745	79.97473870682019	8.103446145830674	1.006214379534015	2.1078923441276785	0.5300806125988383	10.611367961661848	50.73294377995126
161	3380.0	3200.0		(93.26395039858282, 87.08414526129317, 79.53498671390611)	#5d574f	93.26395039858282	87.08414526129317	79.53498671390611	32.9922580645161	37.53739493803127	93.26395039858282	65.39527335155344	6.669327951096871	8.454739031448376	88.60241806908769	88.0975378210806	79.61047829937998	7.869274019316088	1.0065583963542304	2.0931456331543408	0.5455256751258614	10.768590781025093	51.73266333619447
162	3400.0	3220.0		(92.76882196634189, 87.15057573073517, 80.59964570416298)	#5c5750	92.76882196634189	87.15057573073517	80.59964570416298	32.29929398063909	33.45024633363883	92.76882196634189	65.38839341754006	6.686759471403514	7.86304110050462	88.59333038086803	88.07520038086804	80.6651550044287	8.409926227883245	1.0064525010044196	2.098616455833422	0.507347511134279	10.321829662256082	49.62203681034699
163	3420.0	3240.0		(92.78210806023029, 87.28697962798937, 80.33126660761737)	#5c5750	92.78210806023029	87.28697962798937	80.33126660761737	33.51924308173862	34.21957785605862	92.78210806023029	65.4223584974782	6.53379351861505	8.066447702822078	88.58844995571302	88.18551327723648	80.40082373782109	8.16359073349786	1.0069752885797663	2.050608617795137	0.5204719285339819	10.380656833084293	50.99265234599712
164	3440.0	3260.0		(92.81222320637733, 87.25509300265722, 80.23914968999114)	#5c5750	92.81222320637733	87.25509300265722	80.23914968999114	33.480803099683	34.544305005487445	92.81222320637733	65.41572417005833	6.544159706164788	8.105230624462468	88.57489813994685	88.16395885739593	80.3093091231178	8.132207435143291	1.0068731735854188	2.053862010095125	0.5229743215034789	10.417331219439797	51.082608595164054
165	3460.0	3280.0		(93.1541186891054, 87.140832595217, 80.53055801594331)	#5d5750	93.1541186891054	87.140832595217	80.53055801594331	31.41874824586023	34.55572353595573	93.1541186891054	65.40672800410873	6.838880398842562	7.932154970038741	88.76528786536758	88.13473661647475	80.59666076173606	8.413089270745212	1.006734705376518	2.1463590855729096	0.5118069498227967	10.473269192491106	49.233014626728206
166	3480.0	3300.0		(92.85562444641276, 87.0947741364039, 80.69884853852967)	#5c5750	92.85562444641276	87.0947741364039	80.69884853852967	31.567213114754086	33.384922830379466	92.85562444641276	65.3794851721899	6.785777254117331	7.79425111484755	88.6384056687334	88.04628312666077	80.7628077945084	8.51338304509549	1.006315386061788	2.1296928462901197	0.502908970426176	10.33426936864907	48.956742173291836
167	3500.0	3320.0		(92.99645704162977, 86.97254207263065, 79.8458813108946)	#5c564f	92.99645704162977	86.97254207263065	79.8458813108946	32.51565972923821	36.059403960264035	92.99645704162977	65.35376810726262	6.7089817333849115	8.2140532803191	88.498928255093	87.96283790079717	79.91714791851196	8.10050286809203	1.005919551220744	2.105590836305674	0.5299958927884542	10.60571106483735	50.75912552227695
168	3520.0	3340.0		(93.28786536758193, 86.99202834366696, 79.26837909654562)	#5d564f	93.28786536758193	86.99202834366696	79.26837909654562	33.05534495830173	38.32190805339815	93.28786536758193	65.37265019006395	6.672452151967212	8.562152403046408	88.53225863596103	88.0241002302923	79.34561558901683	7.773471851835495	1.006210182607544	2.094126152849399	0.5524563150711753	10.855048203176496	52.070851868889115
169	3540.0	3360.0		(92.9096545615589, 87.29317980513729, 80.41895482728079)	#5c5750	92.9096545615589	87.29317980513729	80.41895482728079	33.02084810665152	34.28199628199625	92.9096545615589	65.43114160778579	6.606145790263474	8.033951866448064	88.67040744021257	88.2140543312666	80.48769707705935	8.22350015464302	1.0071104774546362	2.0733161293405526	0.5183751975750754	10.401228042621705	50.57027442376664
170	3560.0	3380.0		(93.40124003542958, 87.27989371124889, 80.20372010628876)	#5d5750	93.40124003542958	87.27989371124889	80.20372010628876	32.1704697986577	36.03129445234706	93.40124003542958	65.45387890167326	6.76835943563664	8.190137192314829	88.8641186891054	88.28796864481843	80.27448184233836	8.15328360087466	1.0074604479173297	2.124226323881975	0.5284527534903197	10.624925255215217	50.429547837823755
171	3580.0	3400.0		(93.1718334809566, 87.09123117803365, 80.72364924712134)	#5d5750	93.1718334809566	87.09123117803365	80.72364924712134	30.69161804468478	34.06916941563441	93.1718334809566	65.39591705865439	6.928356822574533	7.8091740383660735	88.79720992028342	88.09962797165632	80.78732506643045	8.562037963473452	1.006568304238303	2.1744409533380176	0.5038718431886602	10.43960379623699	48.420325083134024
172	3600.0	3420.0		(93.2028343666962, 86.92382639503985, 81.13994685562444)	#5d5651	93.2028343666962	86.92382639503985	81.13994685562444	28.768632058154022	33.0036777982628	93.2028343666962	65.3570672437242	7.158326204902366	7.518122190880727	88.84376439326837	87.9735397962799	81.19778565101859	8.922525544978793	1.0059703312440686	2.2466160528245465	0.485092285947983	10.38093422254496	46.40433588707396
173	3620.0	3440.0		(93.25243578387953, 87.20814880425155, 80.7511071744907)	#5d5750	93.25243578387953	87.20814880425155	80.7511071744907	30.99050588068586	34.185045876788045	93.25243578387953	65.42963801700596	6.89207079047921	7.851811679776577	88.8784410983171	88.20916791851195	80.8156775907883	8.509658019334193	1.0070873343152844	2.1630527069986947	0.506622954492004	10.447563660282363	48.72436716027824
174	3640.0	3460.0		(93.2400354295837, 87.18866253321524, 80.29495128432241)	#5d5750	93.2400354295837	87.18866253321524	80.29495128432241	31.952104002736935	35.403208952388184	93.2400354295837	65.42259873122299	6.783643390118499	8.087126697356805	88.77509300265723	88.18629384410983	80.36388839681133	8.250616499414555	1.0069789862368064	2.129023140415157	0.5218062006401369	10.555540529191273	50.00940414662987
175	3660.0	3480.0		(93.31000885739593, 87.21966341895482, 80.24180690876882)	#5d5750	93.31000885739593	87.21966341895482	80.24180690876882	32.03741358275719	35.713119500318	93.31000885739593	65.4339855765241	6.779244540564278	8.13546612901006	88.80836138175377	88.22329723649247	80.31158547387068	8.205932528843139	1.007154251575697	2.1276425766158007	0.5249252089252838	10.589804798816667	50.19571975910239
176	3680.0	3500.0		(92.89459698848539, 87.38352524357839, 80.62001771479186)	#5c5750	92.89459698848539	87.38352524357839	80.62001771479186	33.061047770241004	33.69429241594995	92.89459698848539	65.45355749366979	6.591296871710394	7.96307942096024	88.73124889282552	88.28692352524358	80.68765279007972	8.283048130709403	1.0074555008331143	2.0686558473369767	0.5138022901761887	10.33710928236418	50.384349158093876
177	3700.0	3520.0		(93.21257750221434, 87.42161204605846, 80.29495128432241)	#5d5750	93.21257750221434	87.42161204605846	80.29495128432241	33.10202962150302	35.33852162262321	93.21257750221434	65.47930813390307	6.61811859676098	8.183623254527461	88.83385296722764	88.37068279893711	80.36621789193977	8.095851040462183	1.007851852462367	2.0770737534700925	0.5280324542597978	10.524788992318856	51.03743679117065
178	3720.0	3540.0		(93.07794508414526, 87.08325952170063, 81.15500442869796)	#5d5751	93.07794508414526	87.08325952170063	81.15500442869796	29.83285045687546	32.66455726316789	93.07794508414526	65.39021728978125	7.003676875020959	7.566285213592505	88.83500442869796	88.08112167404784	81.214286979628	8.81290305896744	1.0064805738883478	2.1980798926769154	0.4881999117875524	10.310196976931717	47.21133561958595
179	3740.0	3560.0		(93.2533215234721, 87.15323294951284, 81.17094774136405)	#5d5751	93.2533215234721	87.15323294951284	81.17094774136405	29.707499450186916	33.03909463066209	93.2533215234721	65.4173294396234	7.035538194901214	7.604048939909935	88.94581930912312	88.16917393268379	81.23077059344553	8.794170506471525	1.0068978817558465	2.2080794583097494	0.49063654315109373	10.359553946597279	47.223895155638814
180	3760.0	3580.0		(92.87599645704162, 87.50132860938884, 80.8086802480071)	#5c5750	92.87599645704162	87.50132860938884	80.8086802480071	33.27657075748677	33.131979743841576	92.87599645704162	65.48258360042638	6.553687831786171	7.910342416770377	88.79638618246236	88.38134072630646	80.8756067316209	8.317493469660414	1.0079022681600471	2.056852379542059	0.5103995370329186	10.272504141983042	50.358384286432305
181	3780.0	3600.0		(93.10628875110717, 87.5881310894597, 80.55447298494242)	#5d5750	93.10628875110717	87.5881310894597	80.55447298494242	33.622186154823225	34.37697993664204	93.10628875110717	65.51593536331808	6.5293009545090435	8.105028692135562	88.8852967227635	88.48991166519043	80.62480956598759	8.132389323270518	1.008415615612414	2.049198642006106	0.5229612922108472	10.407846129478155	51.14555361585375
182	3800.0	3620.0		(92.91142604074402, 86.92028343666962, 81.45084145261293)	#5c5651	92.91142604074402	86.92028343666962	81.45084145261293	28.634361233480185	31.45414072852416	92.91142604074402	65.34129835770582	7.116561684322065	7.323429226389955	88.76205491585475	87.92239577502215	81.50553587245349	9.078255745937533	1.0057276179131278	2.2335084017217	0.47253009916717004	10.211663225973695	45.82076411226552
183	3820.0	3640.0		(92.87333923826395, 87.5704162976085, 80.68467670504872)	#5c5750	92.87333923826395	87.5704162976085	80.68467670504872	33.89579245694353	33.466105251111074	92.87333923826395	65.4992791635569	6.475431181649838	8.005864749885871	88.79170062001772	88.43567915854739	80.75353410097432	8.19979738814922	1.0081592448250205	2.032291799120877	0.5165629307306541	10.296848031400103	51.0328229696056
184	3840.0	3660.0		(93.45615589016829, 87.21169176262178, 81.1080602302923)	#5d5751	93.45615589016829	87.21169176262178	81.1080602302923	29.65784377017427	33.69242361058458	93.45615589016829	65.44278300142096	7.06654150245567	7.681544713351807	89.05075287865367	88.25189297608503	81.16909654561559	8.739736622627813	1.0072896607794883	2.217809739725927	0.49563680796932497	10.437535053313667	47.387881663715085
185	3860.0	3680.0		(93.57750221434898, 87.26926483613818, 80.49158547387069)	#5d5750	93.57750221434898	87.26926483613818	80.49158547387069	31.076214972248543	35.65930581453681	93.57750221434898	65.46175654086349	6.9231028016880085	8.047462662267257	89.00476527900798	88.31358687333925	80.55936226749336	8.349971839019773	1.0075816998590066	2.1727919969580394	0.5192469555303876	10.615602088592336	49.29511871943144
186	3880.0	3700.0		(93.07085916740478, 87.022143489814, 81.55801594331267)	#5d5751	93.07085916740478	87.022143489814	81.55801594331267	28.47668872134178	31.543439572884626	93.07085916740478	65.37585502107169	7.143687353749151	7.3248035880344675	88.89318866253322	88.03450102745792	81.61265721877768	9.090276707206247	1.0062595110894725	2.2420216997517293	0.47261877719273665	10.231569606438601	45.71718978046276
187	3900.0	3720.0		(93.44818423383525, 87.19751992914084, 80.59610274579273)	#5d5750	93.44818423383525	87.19751992914084	80.59610274579273	30.818745692625818	35.070566713742735	93.44818423383525	65.43713293955089	6.942454474362814	7.948737746602008	88.94006200177148	88.23352692648362	80.66211691762622	8.445371529576406	1.0072026955154292	2.178865452852023	0.5128769213909894	10.553677363500167	48.86592705163896
188	3920.0	3740.0		(93.16120460584588, 87.0460584588131, 81.4030115146147)	#5d5751	93.16120460584588	87.0460584588131	81.4030115146147	28.795480225988687	32.18441894294489	93.16120460584588	65.38625871035151	7.126598356404279	7.426008619571167	88.91387068201948	88.06827028343666	81.45944198405668	8.992361972232224	1.0064196437758424	2.236658376725828	0.4791488360094349	10.292424794549119	46.17865647599312
189	3940.0	3760.0		(93.27900797165633, 87.2843224092117, 80.69530558015943)	#5d5750	93.27900797165633	87.2843224092117	80.69530558015943	31.416907158443074	34.400495670009114	93.27900797165633	65.44993985930785	6.838750990911802	7.916606398196335	88.90391496899912	88.27516066430469	80.76119574844995	8.429373396702191	1.0073998185176298	2.146318471339039	0.5108037083129144	10.46141347905054	49.177944911580695
