# Supplementary material for: Parallel and High Throughput Reaction Monitoring with Computer Vision
Source: Angew Chem Int Ed Engl. 2024 Oct 31;64(1):e202413395. doi: 10.1002/anie.202413395 (PMC11701362; doi:10.1002/anie.202413395)
Supplement: Supplementary file 3 — Supporting Information [file ANIE-64-e202413395-s003.zip › Supporting Info - Machine readable data part 2/Table 2 - esterification in HTE/Kineticolor ouputs/Well 0 Vari-PA+DMAP run 2.csv]

frame number	Time (s)	normalised time	Well Coordinates	average color	hexcode	red	green	blue	hue	saturation	value	lightness	a_component	b_component	x	y	z	delta_e	light_ratio	a_ratio	b_ratio	chroma_ab	hue_ab
1	180.0	0.0	(132, 106)	(115.7006200177148, 110.07351638618246, 88.49867139061116)	#736e58	115.7006200177148	110.07351638618246	88.49867139061116	47.58816059392399	59.95211519911809	115.7006200177148	71.87056935694811	3.753860281364707	14.772186923330954	108.51582816651904	110.84000431355182	88.71441984056688	0.0	1.0	1.0	1.0	15.241685389412732	75.74197436914031
2	200.0	20.0		(115.55624446412754, 110.05225863596102, 88.82550930026572)	#736e58	115.55624446412754	110.05225863596102	88.82550930026572	47.64571390702143	58.98718410583843	115.55624446412754	71.86017078304847	3.784621192367832	14.588337939222896	108.50386182462357	110.80065866253321	89.03777679362268	0.18669443736344546	0.9998553152703161	1.008194474140615	0.9875543827693047	15.071262767223251	75.45649396112577
3	220.0	40.0		(115.19751992914084, 110.76350752878653, 89.85296722763508)	#736e59	115.19751992914084	110.76350752878653	89.85296722763508	49.503040469700125	56.10243122299283	115.19751992914084	71.9987873978506	3.48091186684224	14.30438405410528	108.75406554472985	111.32591565987599	90.06207263064658	0.556579039723	1.0017840131509979	0.9272886058446381	0.9683321859076374	14.721825654179732	76.3231448545163
4	240.0	60.0		(115.7732506643047, 111.94774136403898, 89.61558901682905)	#736f59	115.7732506643047	111.94774136403898	89.61558901682905	51.22511174319383	57.61437708479972	115.7732506643047	72.27757760730343	2.983927005867859	14.89865173130196	109.3558104517272	112.38735096545615	89.83891054030116	0.8800263133734956	1.005663072576118	0.7948955960564039	1.0085610078336653	15.194526770747894	78.674549998102
5	260.0	80.0		(116.42338352524358, 111.3436669619132, 90.19397697077059)	#746f5a	116.42338352524358	111.3436669619132	90.19397697077059	48.380103332995645	57.449787739078836	116.42338352524358	72.1807143830159	3.689927883370969	14.44361770233753	109.60279007971657	112.01780319751994	90.40547387068202	0.45632775687223254	1.0043153272451124	0.9829688924995111	0.9777575776221402	14.907503483674141	75.66910331524697
6	280.0	100.0		(116.18246235606732, 111.28077945084145, 89.99822852081488)	#746f59	116.18246235606732	111.28077945084145	89.99822852081488	48.76801298964887	57.46977205153618	116.18246235606732	72.1555675173366	3.5919720027646207	14.49896388260119	109.4260938883968	111.9219967581931	90.21105403011514	0.42671137336441484	1.0039654362409882	0.9568741864464833	0.9815042253291393	14.9372760748946	76.08569755836234
7	300.0	120.0		(115.9185119574845, 111.57307351638619, 90.32860938883968)	#736f5a	115.9185119574845	111.57307351638619	90.32860938883968	49.81135993908139	56.293210159545204	115.9185119574845	72.20654121075017	3.4042138425269264	14.419399253348875	109.45344552701506	112.11625710363154	90.54105403011515	0.5996572844804959	1.0046746791740782	0.9068568319994404	0.9761181149539279	14.815793826627381	76.71651305728862
8	320.0	140.0		(116.57307351638619, 111.04428697962798, 89.69973427812224)	#746f59	116.57307351638619	111.04428697962798	89.69973427812224	47.655899802241244	58.7846000714226	116.57307351638619	72.12242825705651	3.8030242239224243	14.593327135230272	109.48448184233834	111.79582373782108	89.91317980513729	0.3127951767707645	1.0035043398481724	1.0130969026209584	0.9878921253143504	15.080722466897564	75.39357614595752
9	340.0	160.0		(116.01505757307352, 111.35961027457927, 90.35872453498672)	#746f5a	116.01505757307352	111.35961027457927	90.35872453498672	49.112752882690025	56.39237752040371	116.01505757307352	72.16560856955138	3.565643041088362	14.334799035713353	109.44060230292294	111.96024536758192	90.56873339238264	0.5601625038731077	1.004105146449278	0.9498603501012779	0.970391121511819	14.771603626240122	76.0317033982313
10	360.0	180.0		(116.07705934455271, 111.24180690876882, 90.21789193976971)	#746f5a	116.07705934455271	111.24180690876882	90.21789193976971	48.780955643089555	56.807845800489886	116.07705934455271	72.14296868480935	3.623145191824606	14.367045530671518	109.40629760850311	111.87401731620903	90.4281310894597	0.5053982355516861	1.0037901373301825	0.9651784883446488	0.9725740410162586	14.816854536689972	75.84602084958955
11	380.0	200.0		(116.7971656333038, 111.0814880425155, 90.72630646589903)	#746f5a	116.7971656333038	111.0814880425155	90.72630646589903	46.84582455663519	56.9197809864709	116.7971656333038	72.1436511410759	4.092704295188653	14.114200305498926	109.81113374667848	111.87661592559786	90.92985828166519	0.7888823206111132	1.0037996329592371	1.0902654836425505	0.9554577381638182	14.695607463170811	73.82939045711078
12	400.0	220.0		(116.87776793622675, 110.99645704162977, 90.20460584588132)	#746e5a	116.87776793622675	110.99645704162977	90.20460584588132	46.7702729627416	58.19461179947707	116.87776793622675	72.12779627215284	4.054697114476258	14.348802856862442	109.71992914083259	111.81625525243578	90.4125243578388	0.5795882623050093	1.0035790298797718	1.0801406580327444	0.9713391071568539	14.910691201793625	74.22072337566057
13	420.0	240.0		(116.3569530558016, 111.14703277236492, 90.21789193976971)	#746f5a	116.3569530558016	111.14703277236492	90.21789193976971	48.041069431737306	57.284592020827134	116.3569530558016	72.13575594223096	3.7801286288805525	14.355090492162482	109.51406554472985	111.84655559787421	90.42718334809567	0.49495796183985824	1.0036897799426883	1.0069976891911105	0.9717647472690915	14.84446009422559	75.24720541912258
14	440.0	260.0		(115.33392382639504, 111.21789193976971, 90.5482728077945)	#736f5a	115.33392382639504	111.21789193976971	90.5482728077945	50.03609334238647	54.800364021749154	115.33392382639504	72.10423295379275	3.4328064232950206	14.134677116477135	109.10082373782107	111.7265880513729	90.75496899911425	0.7510612558950145	1.0032511721965653	0.914473679357888	0.9568439114558627	14.54555798609589	76.34920144069434
15	460.0	280.0		(116.78565101860053, 110.6651904340124, 90.56687333923827)	#746e5a	116.78565101860053	110.6651904340124	90.56687333923827	45.993716428499035	57.248371267567165	116.78565101860053	72.05376058574606	4.285880917720863	14.041134872160477	109.64455270150576	111.53468323294952	90.76785651018601	0.9225194227428904	1.0025489046550908	1.1417262754816069	0.9505115894508575	14.680675861113643	73.0258452716251
16	480.0	300.0		(115.80248007085916, 111.56333038086802, 90.4251550044287)	#736f5a	115.80248007085916	111.56333038086802	90.4251550044287	49.97731318278595	55.88151383269209	115.80248007085916	72.19934896378813	3.387817065519827	14.358624399490182	109.41287865367582	112.0888338972542	90.63653675819309	0.6427422709496288	1.0045746069605643	0.9024888545633867	0.9720039743616026	14.752877655395308	76.72425673496282
17	500.0	320.0		(116.53410097431355, 110.56687333923827, 91.08857395925598)	#746e5b	116.53410097431355	110.56687333923827	91.08857395925598	45.92940685045951	55.67991973671208	116.53410097431355	72.02247472713024	4.36308363618898	13.726861495064835	109.59515500442869	111.41583929140835	91.2833569530558	1.2193988635935575	1.0021135963098844	1.162292496033654	0.9292369211348693	14.403583766586483	72.36713872490223
18	520.0	340.0		(116.4933569530558, 110.98228520814881, 91.17006200177148)	#746e5b	116.4933569530558	110.98228520814881	91.17006200177148	46.9422875131165	55.43183217889156	116.4933569530558	72.10959164185795	4.133557919784813	13.8343185311969	109.72026572187777	111.74697564216122	91.36818423383527	1.0396629599391538	1.0033257324527753	1.1011485803840488	0.9365112019634141	14.43865195573443	73.36437333015964
19	540.0	360.0		(116.71744906997343, 110.92382639503985, 91.16829052258636)	#746e5b	116.71744906997343	110.92382639503985	91.16829052258636	46.39417576703067	55.81886411583468	116.71744906997343	72.10752758165445	4.24894619780225	13.831937749915735	109.8115943312666	111.73912245349868	91.3658458813109	1.0887275935782958	1.003297013323068	1.1318871453195258	0.9363500354893151	14.469832262654675	72.92389415590787
20	560.0	380.0		(116.23737821080603, 111.35163861824624, 90.52081488042515)	#746f5a	116.23737821080603	111.35163861824624	90.52081488042515	48.6009506096301	56.416651426481366	116.23737821080603	72.1746874360779	3.6887043887355864	14.269229916564829	109.57948627103633	111.99483629760851	90.72912311780337	0.5913534028421865	1.004231468900982	0.9826429627781902	0.9659524341672279	14.738299171860566	75.5059067117029
21	580.0	400.0		(116.34543844109832, 111.29583702391497, 91.47387068201948)	#746f5b	116.34543844109832	111.29583702391497	91.47387068201948	47.81837606837606	54.51223411544378	116.34543844109832	72.17046756243666	3.970838500962637	13.786355283913476	109.80574844995573	111.97875748449957	91.67209034543843	1.0530349009941173	1.0041727539961327	1.0578013573587368	0.933264340308308	14.346816734558793	73.93218652608373
22	600.0	420.0		(116.91054030115146, 110.8547387068202, 90.86271036315323)	#746e5a	116.91054030115146	110.8547387068202	90.86271036315323	46.05073449401526	56.814352384993036	116.91054030115146	72.10090259235626	4.291585083983474	13.973430373124085	109.82367581930913	111.71391865367582	91.0626306465899	0.9900572656080853	1.0032048338766344	1.143245822250816	0.9459283480264302	14.617607838686059	72.92698659751152
23	620.0	440.0		(115.98494242692648, 111.64836138175376, 91.24092116917626)	#736f5b	115.98494242692648	111.64836138175376	91.24092116917626	49.484536082474214	54.40124630575729	115.98494242692648	72.22820221778576	3.5890993337424626	14.000137042489392	109.6917980513729	112.19887503985827	91.44499557130203	0.8666651322856918	1.004976068285496	0.9561089291361835	0.947736250235082	14.452870691871363	75.62121434851638
24	640.0	460.0		(116.60761736049601, 111.19751992914084, 91.44375553587246)	#746f5b	116.60761736049601	111.19751992914084	91.44375553587246	47.10031678986275	55.02886441321685	116.60761736049601	72.16159673683558	4.116254051454438	13.786542099710353	109.89771479185119	111.94496235606732	91.64129317980513	1.0897347836855074	1.0040493262053076	1.0965389606770295	0.9332769867632875	14.38792168741549	73.37592960739993
25	660.0	480.0		(116.94154118689106, 111.07883082373782, 91.32683790965456)	#746f5b	116.94154118689106	111.07883082373782	91.32683790965456	46.26715999861682	55.85482514940127	116.94154118689106	72.15147002337007	4.280389529801809	13.827895761617892	110.00116031886625	111.90639099202834	91.52435783879538	1.1170604423868224	1.0039084241148397	1.1402634112545296	0.9360764139653781	14.475235256154113	72.80022400447376
26	680.0	500.0		(117.44641275465013, 110.63330380868025, 91.71479185119574)	#756e5b	117.44641275465013	110.63330380868025	91.71479185119574	44.11345564696571	55.86857168714225	117.44641275465013	72.08091872385057	4.801944835073457	13.515505474545941	110.18802480070859	111.63791591674048	91.90397697077059	1.6498413110355603	1.0029267803049917	1.2792018016524902	0.9149292210214163	14.343206141988267	70.44030423722926
27	700.0	520.0		(116.39769707705935, 111.00177147918512, 91.6696191319752)	#746f5b	116.39769707705935	111.00177147918512	91.6696191319752	46.90737158822265	54.17340750154096	116.39769707705935	72.11069864832407	4.197680496124567	13.587444650331083	109.7793445527015	111.7511876527901	91.86294065544729	1.287731615298434	1.003341135231354	1.1182303499581796	0.9197991279728048	14.221082014859325	72.83208405745934
28	720.0	540.0		(116.68999114260407, 111.10451727192205, 92.06643046944198)	#746f5c	116.68999114260407	111.10451727192205	92.06643046944198	46.389928057553945	53.809310551604256	116.68999114260407	72.14732448510952	4.336238057546959	13.453177216109392	110.03378210806024	111.89060372010628	92.25681133746677	1.4681770611541842	1.003850743505132	1.1551410368343624	0.9107099230420419	14.134742222614584	72.13479228110245
29	740.0	560.0		(117.31620903454385, 110.48272807794508, 91.7422497785651)	#756e5b	117.31620903454385	110.48272807794508	91.7422497785651	43.96772070792782	55.58788221970557	117.31620903454385	72.04274727554764	4.844333808205093	13.436809199159905	110.08303808680247	111.49283791851195	91.92965456155889	1.732631355656831	1.002395666545292	1.2904939036366976	0.9096018936734428	14.283396357307568	70.1743926466066
30	760.0	580.0		(115.84233835252435, 111.80070859167405, 91.66253321523472)	#736f5b	115.84233835252435	111.80070859167405	91.66253321523472	49.9710612110334	53.226224519443974	115.84233835252435	72.25519530053151	3.544682252522191	13.836087769398219	109.75347209920282	112.30188700620018	91.86391496899911	1.0334283672424738	1.0053516473714454	0.9442765544895374	0.9366309701609397	14.282930267764971	75.63038927617865
31	780.0	600.0		(117.14791851195749, 110.91674047829937, 91.4295837023915)	#756e5b	117.14791851195749	110.91674047829937	91.4295837023915	45.46287367405977	55.98200514138818	117.14791851195749	72.12676334591781	4.470031626538362	13.734950198371498	110.07258635961027	111.81232357838795	91.62445527015058	1.2862335632522839	1.0035646578462083	1.1907826321424229	0.9297844841564209	14.444031282644	71.97255140423627
32	800.0	620.0		(116.39681133746679, 111.47298494242693, 92.10983170947742)	#746f5c	116.39681133746679	111.47298494242693	92.10983170947742	47.83588621444203	53.207469637476024	116.39681133746679	72.21238030398908	4.031664432124105	13.541996847307614	110.01302922940656	112.13852418069087	92.30346324180691	1.3066665576353087	1.0047559237404027	1.0740049255798094	0.9167225487730325	14.129401852369545	73.42090769269495
33	820.0	640.0		(116.31532329495128, 111.4251550044287, 91.96811337466785)	#746f5b	116.31532329495128	111.4251550044287	91.96811337466785	47.94892316647265	53.37678952177885	116.31532329495128	72.19801279541431	3.996817323763946	13.587698187520436	109.9299291408326	112.08373973427814	92.16268379096546	1.2527014389342563	1.0045560156458473	1.0647219193546842	0.9198162911180229	14.163336144944303	73.60876948494412
34	840.0	660.0		(116.75553587245349, 111.27192205491585, 92.33215234720993)	#746f5c	116.75553587245349	111.27192205491585	92.33215234720993	46.528613911655896	53.341905823983225	116.75553587245349	72.18680802390604	4.325652711570149	13.388875794610279	110.1709388839681	112.04102744021257	92.52155004428698	1.5298703071051623	1.0044001135623029	1.1523211806907125	0.906357052215749	14.070297311166357	72.09549081936005
35	860.0	680.0		(116.41009743135518, 111.5199291408326, 91.58193091231178)	#746f5b	116.41009743135518	111.5199291408326	91.58193091231178	48.182369519460615	54.38688397361274	116.41009743135518	72.22152457446703	3.893822613797282	13.819508773302736	109.9285119574845	112.1734013020372	91.78131089459698	1.0248681265142865	1.0048831562162237	1.0372849072533121	0.9355086586046665	14.357599983392433	74.26414162887818
36	880.0	700.0		(116.17980513728963, 111.43312666076173, 92.27192205491585)	#746f5c	116.17980513728963	111.43312666076173	92.27192205491585	48.08758150563129	52.47478405391601	116.17980513728963	72.19426781127801	4.009265734392642	13.430725405396826	109.92675819309123	112.06946274579272	92.46353410097431	1.4034000280996528	1.0045039083066427	1.068038081836941	0.909190052569979	14.016368882279986	73.37887500081786
37	900.0	720.0		(116.61381753764394, 111.35341009743135, 91.87953941541187)	#746f5b	116.61381753764394	111.35341009743135	91.87953941541187	47.23939122649953	54.086565849138296	116.61381753764394	72.19633338034326	4.127848995015948	13.629094405061437	110.03623560673162	112.07733715677591	92.07427812223207	1.24605387612288	1.0045326484305033	1.0996277659847473	0.92261859911452	14.240482843911266	73.14999390400396
38	920.0	740.0		(117.07174490699734, 110.73516386182462, 92.80070859167405)	#756e5c	117.07174490699734	110.73516386182462	92.80070859167405	44.33544996715567	52.86599482500338	117.07174490699734	72.08827921292118	4.846002491160073	12.990330752707413	110.25319751992913	111.66590534986713	92.98005314437555	2.1012338281575684	1.003029193422579	1.2909384281607625	0.87937763177033	13.864791134707568	69.54212616540308
39	940.0	760.0		(116.87333923826395, 111.12843224092117, 93.2577502214349)	#746f5d	116.87333923826395	111.12843224092117	93.2577502214349	45.40394569049583	51.52565365668813	116.87333923826395	72.16426924619701	4.6533914551921685	12.894472568825876	110.36930026572188	111.9551430823738	93.43645704162978	2.1026714329030702	1.0040865112364732	1.2396283043066374	0.8728885327371909	13.708445384632732	70.15636621350161
40	960.0	780.0		(117.3808680248007, 110.83968113374668, 92.94331266607617)	#756e5c	117.3808680248007	110.83968113374668	92.94331266607617	43.939833272924986	53.088520483236884	117.3808680248007	72.1253743120659	4.932875065129238	12.983510090404305	110.46558901682906	111.80703658104517	93.12227635075287	2.1573980249681353	1.0035453309664528	1.3140806251147694	0.8789159085103614	13.889016908183393	69.19652059338775
41	980.0	800.0		(116.82285208148804, 111.32772364924712, 92.46767050487156)	#746f5c	116.82285208148804	111.32772364924712	92.46767050487156	46.46252318434739	53.16229822659277	116.82285208148804	72.20220265661845	4.349289459249118	13.348151068928239	110.24832595217006	112.09971416297608	92.65627103631532	1.5787319804041526	1.0046143129606122	1.1586178315800137	0.9036002007154664	14.038855215410749	71.95259832783826
42	1000.0	820.0		(117.22232063773251, 110.95659875996456, 92.70150575730734)	#756e5c	117.22232063773251	110.95659875996456	92.70150575730734	44.668400520156034	53.34144351085053	117.22232063773251	72.14227918349798	4.755708539849024	13.13124783250852	110.37578387953943	111.87139192205491	92.88405668733392	1.9417021560118273	1.0037805436770706	1.2668848021482828	0.8889169830209255	13.96590252560688	70.09126959585234
43	1020.0	840.0		(116.10628875110717, 111.83613817537643, 92.12843224092117)	#746f5c	116.10628875110717	111.83613817537643	92.12843224092117	49.31476487754423	52.66169021390863	116.10628875110717	72.2762639688508	3.7259621064221204	13.641111532278249	109.98697077059344	112.38233380868023	92.32550930026572	1.2019558920929803	1.0056447947404978	0.9925681371038018	0.9234320959433363	14.140817425260401	74.72276024081626
44	1040.0	860.0		(116.97697077059344, 111.03011514614704, 93.29317980513729)	#746f5d	116.97697077059344	111.03011514614704	93.29317980513729	44.934365533490435	51.62868089681753	116.97697077059344	72.14821280984933	4.754415122341871	12.849871763498522	110.39668733392382	111.89398656333039	93.47054915854739	2.184832133245788	1.00386310356778	1.266540245502535	0.8698692908633345	13.70122868555626	69.6956730892033
45	1060.0	880.0		(116.62444641275465, 111.57838795394154, 92.74313551815766)	#746f5c	116.62444641275465	111.57838795394154	92.74313551815766	47.322157110006685	52.216618945993375	116.62444641275465	72.24714804434039	4.196921146208455	13.28842760374016	110.28390611160319	112.27117018600532	92.9314880425155	1.5936298680141257	1.0052396786440079	1.1180280648811665	0.8995572336518861	13.935438826507587	72.47217493885915
46	1080.0	900.0		(116.80070859167405, 111.25863596102745, 92.92116917626218)	#746f5c	116.80070859167405	111.25863596102745	92.92116917626218	46.074925816023715	52.13395213395213	116.80070859167405	72.18771627953484	4.479653316615428	13.099816932766139	110.30675819309123	112.04448928255093	93.10454384410984	1.8504537513449097	1.0044127509413707	1.193345777639561	0.8867892750582853	13.844583688542247	71.12120758467682
47	1100.0	920.0		(116.74402125775022, 110.86182462356068, 93.16829052258636)	#746e5d	116.74402125775022	110.86182462356068	93.16829052258636	45.02986812939101	51.49566780977815	116.74402125775022	72.10111185228949	4.735105776246362	12.830871773698238	110.2053941541187	111.71471469441985	93.3452258635961	2.187395042871148	1.003207745498667	1.2613963816801743	0.8685830906616383	13.676713683678834	69.74391866989949
48	1120.0	940.0		(116.05491585473871, 111.88751107174491, 93.0903454384411)	#746f5d	116.05491585473871	111.88751107174491	93.0903454384411	49.11173679947545	50.45857310762749	116.05491585473871	72.28748707196922	3.8907228487841117	13.185443645158479	110.17010628875111	112.4252028255093	93.27831709477415	1.6463006937630171	1.0058009518882545	1.0364591532878384	0.8925857568410268	13.747496077675413	73.55987551016322
49	1140.0	960.0		(116.22409211691763, 111.60496014171834, 93.24180690876882)	#746f5d	116.22409211691763	111.60496014171834	93.24180690876882	47.94080240490229	50.42399231806855	116.22409211691763	72.23562808313075	4.144025389189676	13.022973609818234	110.19570416297609	112.22720760850311	93.42543844109832	1.8290007930824723	1.0050793910421045	1.103937035100072	0.8815873829249993	13.666410943194661	72.34846963454122
50	1160.0	980.0		(116.97608503100089, 111.44109831709477, 93.65101860053144)	#746f5d	116.97608503100089	111.44109831709477	93.65101860053144	45.76213260423785	50.84707646176913	116.97608503100089	72.23675728428263	4.603238093152218	12.824951459082868	110.5952258635961	112.23151636846767	93.82891939769706	2.155750963935295	1.0050951026353476	1.226267827815563	0.8681823162437341	13.626047881542155	70.25550089614352
51	1180.0	1000.0		(116.83082373782108, 111.52878653675819, 93.36403897254208)	#746f5d	116.83082373782108	111.52878653675819	93.36403897254208	46.44372310711859	51.219617594881036	116.83082373782108	72.24788862617493	4.4375899353266135	12.98445628223095	110.49383525243577	112.27399679362269	93.54568644818423	1.9508554317951297	1.0052499830264714	1.1821404108608267	0.8789799607614975	13.721818734383529	71.13153643508815
52	1200.0	1020.0		(116.40035429583702, 112.09831709477413, 93.44375553587246)	#74705d	116.40035429583702	112.09831709477413	93.44375553587246	48.75607685778223	50.291364826200756	116.40035429583702	72.34925944745159	3.9792475872937327	13.117286027811858	110.47540301151462	112.6613506288751	93.63030115146147	1.7374235564220026	1.0066604466165565	1.0600414743851592	0.8879718416705537	13.707574697823505	73.12435052830746
53	1220.0	1040.0		(116.33658104517272, 111.51638618246236, 93.16651904340124)	#746f5d	116.33658104517272	111.51638618246236	93.16651904340124	47.517871478267516	50.7868269582166	116.33658104517272	72.2217751124545	4.218394342503373	13.036532252685573	110.2083082373782	112.17435697962797	93.35001771479185	1.830746982079151	1.004886642177024	1.123748362038074	0.8825052323224996	13.702044519128364	72.06932419769687
54	1240.0	1060.0		(116.89548272807795, 111.37378210806023, 93.881310894597)	#746f5d	116.89548272807795	111.37378210806023	93.881310894597	45.60443366816762	50.20394014017807	116.89548272807795	72.2193253259785	4.661778979984099	12.682488622829545	110.58092116917626	112.16501249778565	94.05623560673163	2.304948172162562	1.0048525560900774	1.24186267750203	0.8585383253443014	13.512131620378128	69.81778150745583
55	1260.0	1080.0		(116.47298494242693, 111.59521700620017, 93.64658990256865)	#746f5d	116.47298494242693	111.59521700620017	93.64658990256865	47.1786116177098	49.97494258467809	116.47298494242693	72.24622354812468	4.3306895452824286	12.842679725333795	110.39559787422498	112.26764169176262	93.82607617360496	2.0486205354294458	1.0052268152950183	1.153662955113507	0.8693824273947057	13.5532023693708	71.36534111403672
56	1280.0	1100.0		(116.78122232063774, 111.36935341009743, 94.10894596988486)	#746f5e	116.78122232063774	111.36935341009743	94.10894596988486	45.67800914169628	49.506507592190886	116.78122232063774	72.21371482483502	4.672231426548601	12.561576069456448	110.56908768821967	112.14361372010629	94.28155004428699	2.4182544778632127	1.0047744921315798	1.2446471302469526	0.8503531761852334	13.402348296174416	69.59750303118571
57	1300.0	1120.0		(117.03188662533215, 111.40389725420727, 93.61736049601417)	#756f5d	117.03188662533215	111.40389725420727	93.61736049601417	45.578210705504084	51.01775537542856	117.03188662533215	72.23133091251098	4.637160497955928	12.832272523235844	110.60430469441984	112.21081164747564	93.7952258635961	2.1618593969771984	1.0050196006347345	1.235304500003953	0.8686779140987418	13.64443020409414	70.13181398933891
58	1320.0	1140.0		(116.20992028343667, 111.8237378210806, 93.58281665190434)	#746f5d	116.20992028343667	111.8237378210806	93.58281665190434	48.36921631566584	49.650764856975194	116.20992028343667	72.2824757147334	4.092154952515637	12.935305312197464	110.32478299379981	112.40605953941541	93.7652258635961	1.9126537024337213	1.0057312243588823	1.0901191429074562	0.8756526964716139	13.567160929065528	72.44494645075707
59	1340.0	1160.0		(116.5155004428698, 111.2843224092117, 94.35163861824624)	#746f5e	116.5155004428698	111.2843224092117	94.35163861824624	45.83862846181514	48.506720082708696	116.5155004428698	72.18393821687224	4.675189096276567	12.392230107942947	110.46106288751108	112.03008955713021	94.52096545615589	2.5712334142720037	1.00436018335082	1.2454350311026794	0.8388893379334956	13.244801249326127	69.3301250488775
60	1360.0	1180.0		(116.69353410097432, 111.73870682019486, 94.05580159433127)	#746f5e	116.69353410097432	111.73870682019486	94.05580159433127	46.86751702011111	49.46822318534767	116.69353410097432	72.28811281953236	4.422208095595681	12.71398524005043	110.62999114260407	112.42759332152349	94.23263064658991	2.203911412238012	1.0058096584780134	1.1780428050422798	0.8606704820374407	13.46110489985767	70.82118349450138
61	1380.0	1200.0		(116.85031000885739, 111.30469441984057, 94.17006200177148)	#746f5e	116.85031000885739	111.30469441984057	94.17006200177148	45.32921971412952	49.49463327370302	116.85031000885739	72.20331643885022	4.747256353214158	12.514125176596425	110.595119574845	112.10396086802481	94.34140832595217	2.4892567621975212	1.0046298100165245	1.2646332035267716	0.8471409982520474	13.384310659076048	69.22566712336281
62	1400.0	1220.0		(116.92648361381754, 111.4517271922055, 94.99291408325952)	#746f5e	116.92648361381754	111.4517271922055	94.99291408325952	45.0236239550943	47.83398984925385	116.92648361381754	72.24045786121556	4.874068820078515	12.176897252757746	110.8425952170062	112.24563765279008	95.15750221434898	2.85082674850306	1.0051465920971125	1.2984150860048949	0.824312426857106	13.116149342207137	68.18516581172793
63	1420.0	1240.0		(117.07705934455271, 111.35163861824624, 94.49247121346325)	#756f5e	117.07705934455271	111.35163861824624	94.49247121346325	44.78939524668601	49.190422151611436	117.07705934455271	72.22473643860799	4.875402934013673	12.39361075255001	110.78526129317981	112.18565337466785	94.66106288751108	2.6534726008853555	1.0049278457764943	1.2987704838714007	0.8389828003716728	13.318075733930648	68.52629879294724
64	1440.0	1260.0		(116.67759078830824, 111.29406554472985, 95.20194862710363)	#746f5f	116.67759078830824	111.29406554472985	95.20194862710363	44.959168522642905	46.93522307160913	116.67759078830824	72.19591149465381	4.9165496056303715	11.999477641192001	110.71356953055802	112.07572880425155	95.3628697962799	3.0241710822286114	1.0045267783547098	1.3097316461237527	0.8123020446106202	12.967649119485419	67.71960085678327
65	1460.0	1280.0		(117.10540301151461, 111.1913197519929, 94.91231178033658)	#756f5e	117.10540301151461	111.1913197519929	94.91231178033658	44.011015325670485	48.326021843705554	117.10540301151461	72.19306806435739	5.067704539616747	12.135601723533117	110.83341895482728	112.06488921169176	95.07510186005314	2.96340575470446	1.0044872151465445	1.3499981778156098	0.8215169349344167	13.15121509568877	67.3350781974048
66	1480.0	1300.0		(116.41718334809566, 111.69530558015943, 95.14348981399469)	#746f5f	116.41718334809566	111.69530558015943	95.14348981399469	46.68248813389955	46.59786206109483	116.41718334809566	72.2691039999165	4.583781286079169	12.152046099141089	110.69866253321524	112.35499048715677	95.30900797165633	2.7771814262483017	1.0055451716402726	1.2210846815035818	0.8226301333858931	12.987812566951364	69.33340281964958
67	1500.0	1320.0		(116.79450841452613, 111.54295837023915, 95.44021257750221)	#746f5f	116.79450841452613	111.54295837023915	95.44021257750221	45.24451449666099	46.6233002934909	116.79450841452613	72.25500301955681	4.872848024013776	11.984756065080493	110.89566873339238	112.30115299379983	95.60124003542958	3.0281501942064404	1.005348971992964	1.2980898751623924	0.8113054706985844	12.937504620467529	67.87397194232717
68	1520.0	1340.0		(117.01505757307352, 111.54384410983171, 94.57661647475642)	#756f5e	117.01505757307352	111.54384410983171	94.57661647475642	45.37007065882445	48.89800166527894	117.01505757307352	72.26301042441838	4.763766068021424	12.417682353518856	110.83129317980513	112.33172312666078	94.74628875110717	2.59183553849892	1.0054603862329405	1.269031266738987	0.840612322194933	13.300086547978772	69.01180632440455
69	1540.0	1360.0		(116.96722763507529, 111.07794508414526, 95.25420726306466)	#746f5f	116.96722763507529	111.07794508414526	95.25420726306466	43.726034102961556	47.336508753862006	116.96722763507529	72.16343501760936	5.155491193800654	11.919217209728306	110.79894596988484	111.95196508414526	95.41244464127546	3.192142806427143	1.0040749038623407	1.373383878828433	0.8068688320551431	12.986409370647436	66.6097773100404
70	1560.0	1380.0		(117.00265721877768, 111.46501328609389, 95.16563330380868)	#756f5f	117.00265721877768	111.46501328609389	95.16563330380868	44.784619128741795	47.59243277616281	117.00265721877768	72.24729936238725	4.932588244469294	12.104843859127023	110.9185828166519	112.27174772364924	95.32862710363153	2.9404156390142675	1.005241784068359	1.3140042182593068	0.8194347879533549	13.071253637020508	67.82965491442984
71	1580.0	1400.0		(117.02568644818423, 111.35429583702391, 94.87422497785651)	#756f5e	117.02568644818423	111.35429583702391	94.87422497785651	44.63833020112759	48.26822936376984	117.02568644818423	72.22398286238197	4.938904550095769	12.206603028783514	110.83726306465898	112.18277868024799	95.0390256864482	2.8480610500192234	1.0049173605913517	1.3156868343273134	0.8263233529427252	13.16791310942108	67.97128847868444
72	1600.0	1420.0		(117.19929140832595, 111.37732506643047, 95.15057573073517)	#756f5f	117.19929140832595	111.37732506643047	95.15057573073517	44.1569919254409	47.973178252391946	117.19929140832595	72.23770903463529	5.050514730965572	12.0960385146488	110.9847387068202	112.23514810451726	95.31284322409212	2.9963101658363067	1.0051083451957055	1.3454189427448455	0.8188387120626338	13.108083261696478	67.33777502721018
73	1620.0	1440.0		(116.94596988485385, 111.01771479185119, 95.35252435783879)	#746f5f	116.94596988485385	111.01771479185119	95.35252435783879	43.52762623569465	47.08438105913719	116.94596988485385	72.14987514777275	5.203018072121202	11.848512930171617	110.78952170062001	111.90031712134632	95.50917626217891	3.2750480371400177	1.0038862331733793	1.3860446799127155	0.8020825211369528	12.940581737899723	66.29235976020189
74	1640.0	1460.0		(117.13374667847653, 111.12931798051373, 94.50930026572188)	#756f5e	117.13374667847653	111.12931798051373	94.50930026572188	44.076263555572964	49.25338767732374	117.13374667847653	72.1800446629872	5.0242568359445965	12.309453138551607	110.74748449955713	112.01525093888398	94.67550044286979	2.7883220878567903	1.004306008826813	1.338424038019348	0.833285768887087	13.29532975611113	67.7965603744252
75	1660.0	1480.0		(116.74756421612047, 111.86891054030116, 95.84765279007972)	#746f5f	116.74756421612047	111.86891054030116	95.84765279007972	45.99423631123919	45.64958120903132	116.74756421612047	72.32327623396787	4.76322955695302	11.904006203759621	111.05519929140833	112.56197991142605	96.00786536758193	3.074122718943307	1.0062989187517268	1.268888344246355	0.8058391262947415	12.821611424129904	68.19183965958042
76	1680.0	1500.0		(117.04517271922055, 111.73073516386182, 95.12666076173605)	#756f5f	117.04517271922055	111.73073516386182	95.12666076173605	45.45219429402732	47.75267889575009	117.04517271922055	72.30568317832014	4.791382758561058	12.223100383732932	111.01399468556244	112.49472986713907	95.29270150575731	2.78632717292791	1.0060541307139368	1.2763881443182434	0.8274401378192665	13.128653081327434	68.5951155214618
77	1700.0	1520.0		(117.1762621789194, 111.0726306465899, 95.19840566873339)	#756f5f	117.1762621789194	111.0726306465899	95.19840566873339	43.33696046427275	47.8284023221359	117.1762621789194	72.1718559174562	5.22301386705265	11.960803864585824	110.88856510186005	111.98404730735163	95.35714791851194	3.186386755069394	1.0041920714306818	1.3913714085154592	0.809684031664609	13.05146363219526	66.4101892169572
78	1720.0	1540.0		(116.63861824623561, 111.75199291408326, 96.04428697962798)	#746f60	116.63861824623561	111.75199291408326	96.04428697962798	45.76319298094706	45.024148536279775	116.63861824623561	72.29392691365646	4.831528870881508	11.759159452364742	111.00489813994687	112.449806085031	96.20136403897253	3.227837627646448	1.005890555209125	1.2870827651382424	0.796033756775208	12.713044570688037	67.66353065678298
79	1740.0	1560.0		(116.79539415411868, 111.38972542072631, 96.45527015057573)	#746f60	116.79539415411868	111.38972542072631	96.45527015057573	44.05417174708241	44.408700004550205	116.79539415411868	72.22525022359542	5.181605036364056	11.444751503101402	111.05161204605845	112.18761335695305	96.60461470327724	3.638142393913693	1.0049349945300388	1.3803404090682607	0.7747499786254225	12.56309546730483	65.64138555213975
80	1760.0	1580.0		(116.9007971656333, 111.44375553587246, 95.64216120460584)	#746f5f	116.9007971656333	111.44375553587246	95.64216120460584	44.598141744094	46.37224297436754	116.9007971656333	72.23937811297844	5.011659047420736	11.860650840546816	110.95738706820195	112.24151724534987	95.8001771479185	3.192979798835363	1.0051315685868387	1.3350680823951069	0.8029041943555625	12.876015096642206	67.09375306819295
81	1780.0	1600.0		(116.67316209034544, 111.54472984942427, 96.31709477413641)	#746f60	116.67316209034544	111.54472984942427	96.31709477413641	44.88382212166042	44.49007014667031	116.67316209034544	72.25219623217913	5.019777345424692	11.5568843459807	111.01213463241807	112.29043874224978	96.46937112488929	3.4765436497895483	1.0053099186307493	1.3372307356095212	0.7823407871808028	12.59998969777407	66.52209748582162
82	1800.0	1620.0		(116.8919397697077, 111.10628875110717, 96.84942426926483)	#746f60	116.8919397697077	111.10628875110717	96.84942426926483	42.67986565317306	43.722787582120326	116.8919397697077	72.17043277518059	5.462164005476944	11.162466586402475	111.08988485385296	111.97862494242692	96.99199291408326	4.004784712596278	1.0041722699696893	1.4550791974311805	0.7556407622200241	12.42722398266321	63.92596813289826
83	1820.0	1640.0		(116.9911426040744, 111.4517271922055, 95.348095659876)	#746f5f	116.9911426040744	111.4517271922055	95.348095659876	44.643339472068774	47.17431463549434	116.9911426040744	72.24444556617493	4.975840031245793	12.011587035440098	110.94531443755535	112.26085593445526	95.50913197519928	3.0420272303134093	1.0052020766298644	1.3255261672756873	0.813121787436171	13.001430964570813	67.49805477099045
84	1840.0	1660.0		(115.88396811337466, 110.72010628875111, 95.42781222320637)	#736e5f	115.88396811337466	110.72010628875111	95.42781222320637	44.85386447282964	45.013299396941136	115.88396811337466	72.03710336948711	4.995357354489083	11.619089752067513	110.19193976970772	111.471397829938	95.58073516386182	3.392796830247613	1.0023171377940796	1.3307254346379223	0.7865517686969226	12.647404546611469	66.73583786919957
85	1860.0	1680.0		(115.95482728077945, 111.04694419840567, 95.43312666076173)	#736f5f	115.95482728077945	111.04694419840567	95.43312666076173	45.65065389097501	45.12993362003776	115.95482728077945	72.11025967010234	4.839416378238093	11.741051844572858	110.32904340124004	111.7495173870682	95.58926483613816	3.2285698616193517	1.0033350273317552	1.2891839374689607	0.7948079661806358	12.699301134271398	67.59956609666355
86	1880.0	1700.0		(116.09565987599646, 111.02834366696192, 95.05137289636846)	#746f5f	116.09565987599646	111.02834366696192	95.05137289636846	45.55242223999327	46.223030090332045	116.09565987599646	72.1117719223787	4.81766413904372	11.928731006025473	110.31593445527015	111.75527141718337	95.2111426040744	3.045504700183962	1.003356068660492	1.2833893053931857	0.807512866438579	12.864855660703752	68.0076642237598
87	1900.0	1720.0		(115.81133746678476, 110.54118689105402, 95.48981399468556)	#736e5f	115.81133746678476	110.54118689105402	95.48981399468556	44.43969838294903	44.74508799167884	115.81133746678476	71.99560796601311	5.0827194375649976	11.518421202110263	110.1132860938884	111.3138493445527	95.64032772364924	3.516886787965326	1.0017397748505927	1.353998033117308	0.7797370329722983	12.589998565139881	66.18963036897573
88	1920.0	1740.0		(116.28343666961914, 110.52170062001771, 95.84322409211691)	#746e5f	116.28343666961914	110.52170062001771	95.84322409211691	43.08705637647873	44.8237028122239	116.28343666961914	72.01443763358763	5.3456311883715575	11.38022933880345	110.40925597874225	111.38532284322409	95.99000885739592	3.749641177052853	1.0020017689845337	1.42403573593532	0.7703821646630871	12.573201366631075	64.83916390511607
89	1940.0	1760.0		(116.27457927369353, 110.78387953941541, 95.83790965456156)	#746e5f	116.27457927369353	110.78387953941541	95.83790965456156	43.87985957612794	44.81934731934732	116.27457927369353	72.07007593702258	5.193915939301741	11.477444066126473	110.48512843224091	111.59669301151462	95.9873693534101	3.601235019899343	1.0027759148405186	1.383619940541182	0.7769630946112104	12.597955591110587	65.65170467413509
90	1960.0	1780.0		(116.55801594331267, 110.49689991142604, 95.84499557130204)	#746e5f	116.55801594331267	110.49689991142604	95.84499557130204	42.44259140474663	45.314945970181014	116.55801594331267	72.02193396581174	5.461015932034186	11.39242008341581	110.53646589902567	111.4137858724535	95.99151461470328	3.789474310853574	1.0021060722103352	1.4547733593453953	0.7712074144839588	12.633682375576296	64.38902748563544
91	1980.0	1800.0		(115.73073516386182, 110.81133746678476, 95.5571302037201)	#736e5f	115.73073516386182	110.81133746678476	95.5571302037201	45.36880927291887	44.45032909842339	115.73073516386182	72.04983615041067	4.916120836342297	11.57804244236802	110.17100088573959	111.51977105403012	95.70967227635076	3.4037545660874464	1.002494300449635	1.3096174252268795	0.7837730799413217	12.578525783047635	66.99357054708348
92	2000.0	1820.0		(115.78919397697076, 110.55535872453498, 96.35429583702391)	#736e60	115.78919397697076	110.55535872453498	96.35429583702391	43.841946951052776	42.80104952343068	115.78919397697076	72.00003040403477	5.257223812189904	11.109030997261481	110.2797254207263	111.3306332506643	96.49630646589902	3.9617639262361255	1.0018013082162143	1.4004846792749177	0.7520234515660005	12.290198204649629	64.67467391564297
93	2020.0	1840.0		(116.10097431355182, 110.66696191319753, 96.99468556244464)	#746e60	116.10097431355182	110.66696191319753	96.99468556244464	42.93542255806408	41.96436472939776	116.10097431355182	72.04023206528223	5.450267896831895	10.870526763748911	110.59517271922056	111.48328279007971	97.13140832595218	4.257879311733027	1.0023606701582046	1.451910164021998	0.7358779590434356	12.160336026139152	63.37171577747685
94	2040.0	1860.0		(115.82639503985828, 110.68821966341895, 95.72010628875111)	#736e5f	115.82639503985828	110.68821966341895	95.72010628875111	44.66696035242288	44.26541661568579	115.82639503985828	72.02841861206527	5.0564729089254135	11.4629599806777	110.21230292294065	111.4384115146147	95.8697874224978	3.559873453200809	1.0021962989375135	1.3470061563098839	0.7759825975782425	12.528661931639594	66.19704942890405
95	2060.0	1880.0		(115.9362267493357, 110.8458813108946, 96.02391496899911)	#736e60	115.9362267493357	110.8458813108946	96.02391496899911	44.66171433655086	43.79683250313238	115.9362267493357	72.06809484349877	5.075437756442813	11.384022031585284	110.37575730735165	111.58916224092117	96.17213463241805	3.6421483597087105	1.002748350100994	1.3520582483154246	0.770638910180966	12.46418974643536	65.97083677087421
96	2080.0	1900.0		(115.50752878653675, 110.4295837023915, 96.16829052258636)	#736e60	115.50752878653675	110.4295837023915	96.16829052258636	44.245671887881294	42.6942365499049	115.50752878653675	71.95943500061287	5.183047930702179	11.129153558661198	110.06551815766164	111.17663009743136	96.3109034543844	3.9143539103841607	1.001236467784517	1.380724785211743	0.7533856440094182	12.27689068063316	65.02775363603365
97	2100.0	1920.0		(116.03985828166519, 110.76527900797166, 96.85208148804251)	#746e60	116.03985828166519	110.76527900797166	96.85208148804251	43.50643955130869	42.16553824546405	116.03985828166519	72.05800795745905	5.3411719616586195	10.969008011002778	110.56718334809565	111.55082401240035	96.9912134632418	4.1253922769279425	1.002608002165393	1.422847831650476	0.7425446257844532	12.200297318895606	64.03702091633795
98	2120.0	1940.0		(116.19043401240036, 110.41364038972542, 97.37643932683791)	#746e61	116.19043401240036	110.41364038972542	97.37643932683791	41.57713855279881	41.29056480076842	116.19043401240036	71.99126642829671	5.7096498446001505	10.60478565331855	110.63682905225863	111.29737410983171	97.50681133746679	4.605096518423237	1.0016793671238244	1.521007553995702	0.7178886720265854	12.044151281878415	61.70183841347864
99	2140.0	1960.0		(116.23914968999114, 110.37023914969, 97.07617360496015)	#746e61	116.23914968999114	110.37023914969	97.07617360496015	41.624220013866434	42.0388390203758	116.23914968999114	71.98340462399669	5.6859546346388345	10.734978582509358	110.58719220549159	111.2675443312666	97.20911426040745	4.477138770983446	1.0015699787556738	1.5146953291963543	0.7267020542201985	12.147832945595914	62.09134634047575
100	2160.0	1980.0		(116.00974313551816, 110.57573073516386, 97.3215234720992)	#746e61	116.00974313551816	110.57573073516386	97.3215234720992	42.55367552964593	41.07841191066999	116.00974313551816	72.01738038705474	5.53992872640241	10.675257516010994	110.58755535872453	111.39649568644819	97.45406554472984	4.471736188269993	1.002042714165481	1.4757951311891613	0.7226592495353998	12.027133213146342	62.57292810505827
101	2180.0	2000.0		(116.5199291408326, 110.54561558901683, 97.03454384410983)	#746e61	116.5199291408326	110.54561558901683	97.03454384410983	41.60370925951179	42.643119398560266	116.5199291408326	72.03390976314616	5.681189583166823	10.841132169695422	110.77081488042516	111.4592671656333	97.1696545615589	4.381149369967028	1.002272702271034	1.51342595550771	0.7338880983541518	12.239528659253516	62.34365232546548
102	2200.0	2020.0		(116.53232949512844, 110.37732506643047, 96.90699734278122)	#746e60	116.53232949512844	110.37732506643047	96.90699734278122	41.182470551067375	42.94481815072398	116.53232949512844	71.99812102280046	5.752448089550555	10.841318983669668	110.69921169176263	111.32338661647475	97.04170062001772	4.411614830597498	1.0017747412743994	1.5324086828983592	0.7339007446857488	12.272931855455328	62.04939599386775
103	2220.0	2040.0		(116.01594331266608, 110.38175376439327, 96.82108060230293)	#746e60	116.01594331266608	110.38175376439327	96.82108060230293	42.388445387845486	42.189804705990134	116.01594331266608	71.97474308904498	5.541252889381454	10.842163359314117	110.43037201062887	111.23468633303808	96.95668733392384	4.318646745842903	1.0014494630142623	1.476147878196187	0.7339579045124441	12.176123763091926	62.92916533653379
104	2240.0	2060.0		(115.88751107174491, 110.44021257750221, 96.63241806908769)	#736e60	115.88751107174491	110.44021257750221	96.63241806908769	43.02589815538891	42.369092840710195	115.88751107174491	71.980742342955	5.419510456251442	10.942717960156557	110.34782993799823	111.2574441364039	96.77049601417184	4.177482630946762	1.0015329360403382	1.4437166143757465	0.7407649264763774	12.211231303228663	63.65254216783857
105	2260.0	2080.0		(115.79185119574845, 110.98405668733392, 96.8325952170062)	#736e60	115.79185119574845	110.98405668733392	96.8325952170062	44.784863349684635	41.7525950630694	115.79185119574845	72.09315846080165	5.122811788510262	11.037892376456337	110.5095837023915	111.68446204605846	96.97410983170948	3.983532339631236	1.0030970827954353	1.3646783323133902	0.7472077380109012	12.168741460592079	65.1034476391401
106	2280.0	2100.0		(115.69087688219663, 110.37378210806023, 97.32506643046945)	#736e61	115.69087688219663	110.37378210806023	97.32506643046945	42.62937062937061	40.48099376028785	115.69087688219663	71.95927951601182	5.5371016518942495	10.57436555186313	110.36941541186891	111.17604052258636	97.45555358724535	4.561745668561675	1.0012343043871426	1.4750420199126988	0.7158293898354445	11.93636048080987	62.361898358201806
107	2300.0	2120.0		(116.16474756421611, 110.80602302922941, 96.71124889282551)	#746e60	116.16474756421611	110.80602302922941	96.71124889282551	43.47220325092202	42.7035074342356	116.16474756421611	72.07213724461323	5.333245612035631	11.060696592607533	110.61284322409212	111.60452906111604	96.85219663418955	4.038594818885615	1.0028045956706426	1.4207363120336334	0.7487514644929416	12.27935331652352	64.25756943991944
108	2320.0	2140.0		(115.58193091231178, 110.85119574844995, 96.82639503985828)	#736e60	115.58193091231178	110.85119574844995	96.82639503985828	44.86611570247934	41.378973423658145	115.58193091231178	72.05497822397196	5.118659355960064	10.975679436876806	110.36429583702392	111.53931031886626	96.9666430469442	4.038582949371692	1.0025658467530425	1.3635721556741551	0.7429962465166207	12.110582673985503	64.99735880366906
109	2340.0	2160.0		(115.76085031000886, 111.45438441098317, 96.84410983170947)	#736f60	115.76085031000886	111.45438441098317	96.84410983170947	46.34077819918526	41.670122576399855	115.76085031000886	72.19209829510704	4.850570287188161	11.200682760908087	110.64249778565102	112.06119246235606	96.9902125775022	3.749906089110867	1.0044737218730249	1.292155254490385	0.758227797890772	12.205872620237205	66.58448225701004
110	2360.0	2180.0		(116.27457927369353, 110.49158547387069, 97.24357838795395)	#746e61	116.27457927369353	110.49158547387069	97.24357838795395	41.767662664060325	41.736596736596724	116.27457927369353	72.01150141908518	5.6674543166228	10.702773589892134	110.67565101860055	111.37417557130203	97.3760584588131	4.499092003536181	1.0019609147860944	1.5097669843381625	0.7245219442077561	12.110714303768335	62.097376769111314
111	2380.0	2200.0		(115.7865367581931, 110.55801594331267, 97.92382639503985)	#736e61	115.7865367581931	110.55801594331267	97.92382639503985	42.437645658749446	39.33955769068949	115.7865367581931	72.00487093827999	5.600343546965092	10.366625710916711	110.5931532329495	111.34900583702392	98.05016829052259	4.778755796357391	1.0018686589313752	1.4918891826546887	0.7017664862163252	11.782647260877878	61.620831653175564
112	2400.0	2220.0		(116.0372010628875, 110.65367581930913, 97.47121346324181)	#746e61	116.0372010628875	110.65367581930913	97.47121346324181	42.601975096608015	40.800077859029344	116.0372010628875	72.03575306774502	5.539100789577867	10.635084720776412	110.65511071744908	111.4662687068202	97.60303808680248	4.508878348864545	1.002298349829073	1.475574575078255	0.7199397608474295	11.991107729279811	62.488022107466
113	2420.0	2240.0		(115.89991142604075, 110.73959255978743, 97.62178919397697)	#736e61	115.89991142604075	110.73959255978743	97.62178919397697	43.06067067261098	40.21505376344088	115.89991142604075	72.04815198943459	5.47345299095281	10.584224748971693	110.64458813108945	111.51337193976973	97.75296722763507	4.5307352440959665	1.0024708672002376	1.4580864978179073	0.7164968060521315	11.915724954064489	62.65501876881029
114	2440.0	2260.0		(115.9539415411869, 110.95659875996456, 97.67670504871568)	#736e61	115.9539415411869	110.95659875996456	97.67670504871568	43.59486309668037	40.194367208506485	115.9539415411869	72.09719445452725	5.383495026005214	10.641559902221687	110.74931798051372	111.69981324180691	97.80950398582817	4.4462509964362456	1.0031532392133087	1.434122376032615	0.7203780968554208	11.925804620552666	63.165452103764814
115	2460.0	2280.0		(116.79982285208149, 110.16563330380868, 97.23737821080603)	#746e61	116.79982285208149	110.16563330380868	97.23737821080603	39.65226840532461	42.70916908703465	116.79982285208149	71.9661932691109	6.0425038727313645	10.629193499108048	110.83073516386182	111.20225847652789	97.36666076173606	4.734070968419805	1.0013305016645668	1.6096773507336364	0.7195409558702829	12.226676060706538	60.38255447162465
116	2480.0	2300.0		(116.06288751107175, 110.39238263950399, 97.51018600531444)	#746e61	116.06288751107175	110.39238263950399	97.51018600531444	41.661415067315964	40.76185751898349	116.06288751107175	71.98114036971464	5.704182207799557	10.523587489801445	110.5944906997343	111.2589541364039	97.63900797165634	4.676171373269379	1.00153847414534	1.5195510168870259	0.7123919799024923	11.970112293344725	61.54063330158235
117	2500.0	2320.0		(115.83525243578389, 110.45084145261293, 96.98937112488929)	#736e60	115.83525243578389	110.45084145261293	96.98937112488929	42.85754570663156	41.4873679059169	115.83525243578389	71.98158085680667	5.472913513330568	10.772993722358848	110.39690876882197	111.260625234721	97.12398582816651	4.354424626300775	1.001544603039211	1.4579427850577602	0.7292754808933642	12.083467054880378	63.068446726933594
118	2520.0	2340.0		(116.022143489814, 110.91585473870683, 97.24357838795395)	#746e61	116.022143489814	110.91585473870683	97.24357838795395	43.68473185227112	41.272587774545954	116.022143489814	72.0904545631308	5.336218632893908	10.836851333200048	110.68348095659877	111.67417836138176	97.38030115146147	4.2472430662140335	1.0030594610304342	1.4215283023144212	0.7335983080531224	12.079427805816126	63.78371384530364
119	2540.0	2360.0		(115.98405668733392, 110.66430469441984, 97.881310894597)	#736e61	115.98405668733392	110.66430469441984	97.881310894597	42.3681377825619	39.80029936004153	115.98405668733392	72.0366979904398	5.603759449142487	10.441220092195902	110.71438441098317	111.46985798051372	98.00914083259522	4.71243030146895	1.0023114973900737	1.4927991531707336	0.706816136729573	11.849945020021364	61.777729455304225
120	2560.0	2380.0		(115.85385296722764, 110.32506643046945, 98.17980513728963)	#736e62	115.85385296722764	110.32506643046945	98.17980513728963	41.23083091109554	38.901444200643745	115.85385296722764	71.95884466870724	5.812615530759013	10.166701748180706	110.60511957484499	111.17439165633304	98.30125775022144	5.045469195833376	1.0012282539647168	1.548436834374094	0.688232676782852	11.71103427306408	60.242070702689915
121	2580.0	2400.0		(116.11603188662534, 110.511071744907, 98.12134632418069)	#746e62	116.11603188662534	110.511071744907	98.12134632418069	41.31128174837566	39.51775430031657	116.11603188662534	72.0107383609098	5.791197991006191	10.283052750690125	110.77955713020373	111.37127875996457	98.24524357838796	4.931806759471673	1.0019502976700454	1.542731363699241	0.6961090327424192	11.801658698865593	60.61270778327904
122	2600.0	2420.0		(116.3436669619132, 110.5199291408326, 98.41806908768822)	#746e62	116.3436669619132	110.5199291408326	98.41806908768822	40.50696709160986	39.28900968390279	116.3436669619132	72.02407424599342	5.934832556365121	10.165154365302453	110.95318866253322	111.4219132506643	98.53908768821967	5.09950515305318	1.002135851857287	1.5809945260422764	0.6881279270334558	11.77083687519791	59.72187090180039
123	2620.0	2440.0		(115.859167404783, 110.37466784765279, 98.08060230292294)	#736e62	115.859167404783	110.37466784765279	98.08060230292294	41.49063371861298	39.129696877030696	115.859167404783	71.96944048636674	5.764786006343114	10.231866731443473	110.60325952170061	111.21457381753764	98.20354295837024	4.966699630184377	1.0013756831245844	1.535695410657996	0.6926440062360318	11.744098709945739	60.60244226123769
124	2640.0	2460.0		(116.82905225863595, 109.91674047829937, 98.53587245349867)	#746d62	116.82905225863595	109.91674047829937	98.53587245349867	37.328233186462015	39.928089461713405	116.82905225863595	71.91785357557194	6.4788060429222245	9.929060890439235	111.02759964570416	111.01903366696192	98.64968113374667	5.557286655485267	1.0006579079454483	1.7259049504545945	0.6721456302964482	11.855849944557137	56.87517218942707
125	2660.0	2480.0		(116.4074402125775, 110.2621789193977, 99.07528786536759)	#746e63	116.4074402125775	110.2621789193977	99.07528786536759	38.726492232215875	37.967494521548566	116.4074402125775	71.97371566094081	6.247717028920574	9.768582571301954	111.03597874224977	111.23078915854738	99.18715677590788	5.591602377583803	1.0014351674811484	1.6643445841434543	0.6612820851781676	11.595653216865724	57.398135773531095
126	2680.0	2500.0		(116.6209034543844, 110.39858281665191, 98.05757307351638)	#746e62	116.6209034543844	110.39858281665191	98.05757307351638	39.88834812482111	40.590058102001294	116.6209034543844	72.01002270974237	6.025646858066613	10.312667637265927	110.97931798051373	111.36856196634189	98.18098317094773	5.006772787981742	1.0019403401704203	1.6051867694649529	0.6981138060863734	11.944016654996762	59.702441742017754
127	2700.0	2520.0		(115.88485385296723, 110.9007971656333, 97.98317094774137)	#736e61	115.88485385296723	110.9007971656333	97.98317094774137	43.29523526792342	39.391939404130405	115.88485385296723	72.08291623553231	5.4567941078425	10.471310290665237	110.75945969884853	111.6455113108946	98.1123472099203	4.630617088857246	1.0029545734851435	1.4536486972974645	0.7088530862093965	11.807833888515553	62.47514390478262
128	2720.0	2540.0		(115.90611160318866, 111.20992028343667, 98.06643046944198)	#736f62	115.90611160318866	111.20992028343667	98.06643046944198	44.20535226652104	39.24830732549787	115.90611160318866	72.1501306006092	5.3094663961866795	10.546127217600887	110.88235606731621	111.90128996457042	98.19786536758194	4.511944759172496	1.0038897875189028	1.414401708700899	0.7139178019027436	11.8072533936584	63.27694997078725
129	2740.0	2560.0		(115.77679362267493, 110.43489813994685, 98.38441098317095)	#736e62	115.77679362267493	110.43489813994685	98.38441098317095	41.57160317783662	38.30696493053429	115.77679362267493	71.97934858002127	5.767399727886313	10.104411328210915	110.64232949512844	111.2521567050487	98.50491585473871	5.084712679047772	1.0015135433606057	1.5363916863175282	0.6840159402703042	11.63451880873894	60.283123377598145
130	2760.0	2580.0		(116.00708591674048, 110.53232949512844, 98.32063773250664)	#746e62	116.00708591674048	110.53232949512844	98.32063773250664	41.427283653846175	38.87731728919159	116.00708591674048	72.01076683496484	5.783037712259132	10.188369065364489	110.77262178919398	111.37138685562446	98.44275465013287	5.014838236065629	1.0019506938552334	1.5405575271322358	0.6896994411350931	11.715220415915672	60.42024787285908
131	2780.0	2600.0		(116.40478299379983, 110.74756421612047, 97.83790965456156)	#746e61	116.40478299379983	110.74756421612047	97.83790965456156	41.71834748592693	40.6731800853745	116.40478299379983	72.07396895216498	5.701803078946632	10.525738425080267	110.93767050487158	111.61149259521702	97.96700620017714	4.676342308501507	1.0028300818685139	1.518917234946676	0.7125375870011559	11.97086996605913	61.5555502795141
132	2800.0	2620.0		(116.1080602302923, 110.66341895482728, 98.7865367581931)	#746e62	116.1080602302923	110.66341895482728	98.7865367581931	41.140314992841056	38.04204873136719	116.1080602302923	72.04481825822072	5.848576959415263	10.02571861876178	110.9559167404783	111.5007058635961	98.90530558015944	5.191065594574743	1.0024244819935568	1.5580166871019043	0.6786888543176585	11.60693268149642	59.74253481493103
133	2820.0	2640.0		(116.21789193976971, 110.64658990256865, 98.90434012400354)	#746e62	116.21789193976971	110.64658990256865	98.90434012400354	40.69268941525554	37.98860605136806	116.21789193976971	72.04666523944584	5.924136829077331	9.9732798257387	111.02807794508415	111.50772310894597	99.0217626217892	5.2697836183951035	1.0024501807078103	1.5781452651518573	0.6751390215613277	11.600073605461173	59.28965162616988
134	2840.0	2660.0		(116.12843224092117, 110.56333038086802, 98.9007971656333)	#746e62	116.12843224092117	110.56333038086802	98.9007971656333	40.617994858611816	37.82921080932658	116.12843224092117	72.02468003969267	5.9374714241508535	9.937446494786606	110.95772364924713	111.42421372896368	99.01742249778565	5.307223637349099	1.0021442808109555	1.5816975004707154	0.6727132919697599	11.576113758483654	59.14233222704972
135	2860.0	2680.0		(116.00354295837023, 110.40566873339239, 98.86271036315323)	#746e62	116.00354295837023	110.40566873339239	98.86271036315323	40.405126085159196	37.6791277258567	116.00354295837023	71.98500677533428	5.972185647012629	9.887802466245432	110.84003542958371	111.27362288751108	98.97813994685562	5.36575016891604	1.0015922709310652	1.5909451070036775	0.6693526501907985	11.551434500263285	58.86822354071113
136	2880.0	2700.0		(115.74579273693534, 110.53675819309123, 99.18246235606732)	#736e63	115.74579273693534	110.53675819309123	99.18246235606732	41.13048128342245	36.490736701944485	115.74579273693534	72.00194628561665	5.874018878157972	9.76536401123369	110.81832595217006	111.33790487156776	99.29600531443755	5.438805755498619	1.001827965603223	1.5647942219156026	0.6610642054502053	11.39589540373438	58.97243469954013
137	2900.0	2720.0		(116.0088573959256, 110.98228520814881, 99.0903454384411)	#746e63	116.0088573959256	110.98228520814881	99.0903454384411	42.173708182817656	37.18871684456456	116.0088573959256	72.1091844526028	5.699596399296292	9.991606667120978	111.0669176262179	111.74542636846769	99.20926483613819	5.166892082341416	1.0033200668617164	1.5183293921701893	0.676379653126403	11.502938881230643	60.297903424489824
138	2920.0	2740.0		(116.4534986713906, 110.6058458813109, 98.85739592559787)	#746e62	116.4534986713906	110.6058458813109	98.85739592559787	40.060404711567536	38.53045422738751	116.4534986713906	72.04879602322102	6.023034119268744	9.999340633562293	111.12150575730735	111.51581897254206	98.974880425155	5.287813948784258	1.0024798282227003	1.604490755601347	0.6769032023125496	11.673206633478452	58.937631262323585
139	2940.0	2760.0		(115.94774136403898, 110.31089459698849, 99.1674047829938)	#736e63	115.94774136403898	110.31089459698849	99.1674047829938	39.84481393507523	36.90443451357856	115.94774136403898	71.96295871689941	6.072104611098084	9.706325026355668	110.84425155004429	111.18999207263066	99.27883968113373	5.571871258867995	1.0012854964247249	1.6175627636547476	0.6570675741332282	11.449157170961405	57.97063368137007
140	2960.0	2780.0		(116.466784765279, 110.03277236492471, 99.63950398582817)	#746e63	116.466784765279	110.03277236492471	99.63950398582817	37.05863775134225	36.84274969389538	116.466784765279	71.9289087791418	6.522763565051493	9.426527935873974	111.106784765279	111.06091909654562	99.74343666961913	6.020489921324755	1.0008117289554777	1.737614902033636	0.6381267705857327	11.46324009394271	55.31838412238856
141	2980.0	2800.0		(116.60141718334809, 110.22409211691763, 99.25863596102745)	#746e63	116.60141718334809	110.22409211691763	99.25863596102745	37.93667007150157	37.9275768555867	116.60141718334809	71.97512224206463	6.380355779432412	9.684675627669549	111.15589016829051	111.23612453498671	99.36829052258635	5.726445764227449	1.001454738511911	1.6996785445389162	0.6556020227698126	11.597494638296373	56.6227306767408
142	3000.0	2820.0		(116.91496899911427, 110.4207263064659, 98.87688219663418)	#746e62	116.91496899911427	110.4207263064659	98.87688219663418	38.39823226123249	39.342371417532235	116.91496899911427	72.03075933506271	6.300326466143313	9.959914072951314	111.29413640389726	111.44730137289636	98.9923206377325	5.446845035964421	1.0022288675259967	1.6783593404954444	0.6742342298160867	11.785329945341347	57.683849634344
143	3020.0	2840.0		(116.3215234720992, 110.56067316209034, 98.95305580159433)	#746e62	116.3215234720992	110.56067316209034	98.95305580159433	40.09893416288437	38.075148293953255	116.3215234720992	72.03325543737259	6.021148402296839	9.927546984549341	111.06196634189547	111.45678186891054	99.0691319751993	5.351410871959072	1.002263598046879	1.6039884148559371	0.6720431467645412	11.610788828194082	58.762803826417986
144	3040.0	2860.0		(116.3348095659876, 110.5571302037201, 99.03985828166519)	#746e63	116.3348095659876	110.5571302037201	99.03985828166519	39.95595616101609	37.909655707998965	116.3348095659876	72.03335960452266	6.047043779343564	9.886739735812068	111.08473870682019	111.45717751992913	99.15503100088574	5.3993319440597585	1.0022650474183117	1.6108867475337083	0.6692807088838763	11.589407278760332	58.548720816068716
145	3060.0	2880.0		(116.36315323294951, 110.07971656333038, 99.71833480956599)	#746e63	116.36315323294951	110.07971656333038	99.71833480956599	37.349936143039585	36.47571056677882	116.36315323294951	71.93435434315208	6.475624628327459	9.398622779478805	111.08632418069088	111.08155486271035	99.82194862710364	6.023890876581024	1.0008874979950024	1.7250574456578498	0.6362377370567096	11.413493088355512	55.43326765231125
146	3080.0	2900.0		(116.17006200177148, 110.41895482728079, 99.5969884853853)	#746e63	116.17006200177148	110.41895482728079	99.5969884853853	39.179092512425854	36.378854188904825	116.17006200177148	71.99767417812313	6.186822684216775	9.563255029236162	111.07260407440212	111.32169076173605	99.70520814880426	5.750515904384197	1.0017685239217147	1.648122791071907	0.6473824816102286	11.39002290077373	57.099680906022485
147	3100.0	2920.0		(116.1319751992914, 111.30380868024801, 98.98582816651904)	#746f62	116.1319751992914	111.30380868024801	98.98582816651904	43.10465957226989	37.649127088847024	116.1319751992914	72.18320868976028	5.5413803303087095	10.167057239012944	111.20601417183347	112.02730917626218	99.10900797165633	4.949766730582857	1.004350032782674	1.4761818274957623	0.6882567416578826	11.579116929476866	61.40816417846311
148	3120.0	2940.0		(116.38795394154118, 110.59521700620017, 99.41984056687333)	#746e63	116.38795394154118	110.59521700620017	99.41984056687333	39.51662577647858	37.17626063530236	116.38795394154118	72.0450439737792	6.128327529901778	9.727486256238471	111.1985828166519	111.50156341009743	99.53159433126659	5.578309862929533	1.0024276225775333	1.6325401241822028	0.6585000790150466	11.496972957220539	57.78902509966247
149	3140.0	2960.0		(116.40478299379983, 110.34100974313552, 99.46324180690877)	#746e63	116.40478299379983	110.34100974313552	99.46324180690877	38.524598734772816	37.11267605633803	116.40478299379983	71.99155918829145	6.287322142214946	9.616039028813539	111.13670504871568	111.2984850221435	99.57201948627103	5.746209937846651	1.0016834405574615	1.6748950869128258	0.6509556830496182	11.48906551133083	56.82185561517205
150	3160.0	2980.0		(116.19574844995572, 110.79185119574845, 98.92559787422498)	#746e62	116.19574844995572	110.79185119574845	98.92559787422498	41.22576674530721	37.90059839158442	116.19574844995572	72.07674338910685	5.8389572006296575	10.01439813989371	111.06651018600532	111.62204062001771	99.0442604074402	5.198720131154015	1.0028686851099617	1.5554540560862107	0.6779225169481935	11.592307418934832	59.75541031091898
151	3180.0	3000.0		(115.93445527015058, 110.80425155004428, 99.29229406554472)	#736e63	115.93445527015058	110.80425155004428	99.29229406554472	41.50407153121506	36.60474444189779	115.93445527015058	72.06825514728679	5.816706508501024	9.826616496430862	111.01565987599645	111.58977159433125	99.40741364038972	5.362189951497534	1.0027505805520598	1.5495266399170229	0.6652106791927241	11.419127215946293	59.37727573368989
152	3200.0	3020.0		(116.11780336581045, 110.38972542072631, 99.85208148804251)	#746e63	116.11780336581045	110.38972542072631	99.85208148804251	38.87061642343718	35.72026819835693	116.11780336581045	71.98969419709974	6.24013379650179	9.429713860184009	111.08895482728077	111.29140821966342	99.95745792736936	5.893875223489547	1.0016574912543128	1.6623244683558664	0.6383424410430977	11.307465378376811	56.505314042826704
153	3220.0	3040.0		(116.44995571302037, 110.10894596988486, 100.18511957484499)	#746e64	116.44995571302037	110.10894596988486	100.18511957484499	36.608397320699254	35.616443044906916	116.44995571302037	71.94598152238936	6.593109475224179	9.199415882718643	111.23127546501328	111.12562418954828	100.28435783879539	6.254822143803565	1.0010492774179471	1.7563545206928346	0.6227524692494403	11.31805394648333	54.37129132235933
154	3240.0	3060.0		(116.20637732506643, 110.4384410983171, 99.4517271922055)	#746e63	116.20637732506643	110.4384410983171	99.4517271922055	39.34447028970186	36.76593214783873	116.20637732506643	72.00313164723518	6.157263657893264	9.640950765205547	111.06738706820195	111.34240400354297	99.56159433126662	5.66776014502807	1.0018444586076491	1.640248489923766	0.6526420776587104	11.43939803529585	57.43536640289082
155	3260.0	3080.0		(116.20194862710363, 110.56864481842338, 99.04428697962798)	#746e63	116.20194862710363	110.56864481842338	99.04428697962798	40.30044912498063	37.651724190499436	116.20194862710363	72.02964434211039	5.992890423408392	9.8781877931833	111.02409211691763	111.44306666961913	99.15953055801593	5.384216592390255	1.0022133536242384	1.5964607029086577	0.6687017869765681	11.553931352763682	58.7556854947696
156	3280.0	3100.0		(116.16917626217892, 110.85651018600531, 99.64747564216121)	#746e63	116.16917626217892	110.85651018600531	99.64747564216121	40.70658875247946	36.266364225534666	116.16917626217892	72.09133863446736	5.951121885548916	9.69891620688963	111.21790965456157	111.67754066430469	99.75956598759964	5.533061846158924	1.0030717619116498	1.5853338801905006	0.6565660357012757	11.379140006385613	58.46729288822087
157	3300.0	3120.0		(116.11160318866253, 110.47829937998229, 99.48538529672277)	#746e63	116.11160318866253	110.47829937998229	99.48538529672277	39.67076873901233	36.51388359142572	116.11160318866253	72.00733798902739	6.10748720459603	9.632163756562528	111.0400354295837	111.35837047829938	99.59531443755536	5.654918523497602	1.001902985231688	1.6269884190723443	0.6520472430083892	11.405261004796909	57.62235229277501
158	3320.0	3140.0		(116.14880425155005, 110.64127546501328, 99.41541186891054)	#746e63	116.14880425155005	110.64127546501328	99.41541186891054	40.25195850095276	36.737485892078226	116.14880425155005	72.04374066770231	6.013926723846819	9.727106196247416	111.09479185119577	111.49661190434013	99.52767050487157	5.530888551588419	1.002409488505568	1.6020646143123018	0.6584743509361217	11.436079292872789	58.27295997133903
159	3340.0	3160.0		(116.35783879539416, 110.24180690876882, 100.26306465899026)	#746e64	116.35783879539416	110.24180690876882	100.26306465899026	37.19993396070661	35.27194598380123	116.35783879539416	71.97036678314245	6.501451595252727	9.204307932736322	111.24291408325954	111.21808704162977	100.36285208148804	6.20970965571926	1.001388571526388	1.7319375543964413	0.6230836355177165	11.268902225418723	54.764574524794405
160	3360.0	3180.0		(116.17271922054915, 110.82728077945085, 99.9185119574845)	#746e63	116.17271922054915	110.82728077945085	99.9185119574845	40.26810528036622	35.67810825029163	116.17271922054915	72.08601710022018	6.028240919233263	9.562516357582496	111.26479185119575	111.65730280779451	100.02759964570416	5.688575605511302	1.0029977186099923	1.6058778077488036	0.6473324773923359	11.30404386356277	57.77253744803231
161	3380.0	3200.0		(116.57838795394154, 110.34278122232064, 100.8325952170062)	#746e64	116.57838795394154	110.34278122232064	100.8325952170062	36.238960454519884	34.4418654125227	116.57838795394154	72.00386913807009	6.649530794608005	8.995297749750275	111.49619131975199	111.34520326837911	100.92769707705934	6.463367936049094	1.0018547199822494	1.7713847336349406	0.6089347363688749	11.186225520482882	53.527336728325984
162	3400.0	3220.0		(116.22763507528786, 110.54118689105402, 99.69707705934455)	#746e63	116.22763507528786	110.54118689105402	99.69707705934455	39.36023147403953	36.267556260049844	116.22763507528786	72.02679481066839	6.160906496792351	9.565805934649418	111.1587245349867	111.43224473870681	99.80551815766164	5.738003213217921	1.0021737055253366	1.641218914666842	0.6475551646006684	11.378111092865643	57.21623161978537
163	3420.0	3240.0		(115.98848538529673, 110.5792736935341, 100.24712134632418)	#736e64	115.98848538529673	110.5792736935341	100.24712134632418	39.38217420661716	34.60729585875634	115.98848538529673	72.02533767435523	6.172543484102677	9.304957349975563	111.16335695305581	111.4267111071745	100.35044286979628	5.980349561275796	1.002153431074665	1.6443189201113961	0.6298970760571316	11.166132918248943	56.441266155770194
164	3440.0	3260.0		(116.44729849424269, 110.69973427812224, 100.12046058458813)	#746e64	116.44729849424269	110.69973427812224	100.12046058458813	38.878099061465875	35.753029231225604	116.44729849424269	72.07210935542923	6.244576657916112	9.444391151914289	111.40018600531444	111.60442303808681	100.22625332152347	5.884700011158975	1.0028042076232924	1.6635080130488797	0.6393360171335206	11.322158003973785	56.52755361664668
165	3460.0	3280.0		(116.511071744907, 110.48095659875996, 99.75642161204605)	#746e63	116.511071744907	110.48095659875996	99.75642161204605	38.405582575597364	36.66978356558033	116.511071744907	72.0272844583006	6.311456666977023	9.539038394870714	111.29080602302923	111.43410426926484	99.86366696191318	5.826808939343617	1.0021805184341055	1.6813243418539028	0.645743141782542	11.437995399454676	56.50958701974432
166	3480.0	3300.0		(116.57395925597874, 110.28875110717449, 100.31620903454385)	#746e64	116.57395925597874	110.28875110717449	100.31620903454385	36.80414056115501	35.56305656019206	116.57395925597874	71.99065032859593	6.565450459355526	9.214166532936252	111.37399468556245	111.29503627103631	100.41593445527015	6.229851477264093	1.0016707947734689	1.7489863679659041	0.6237510113268027	11.313973865575887	54.52865624274022
167	3500.0	3320.0		(116.51461470327723, 110.43755535872454, 100.15766164747565)	#746e64	116.51461470327723	110.43755535872454	100.15766164747565	37.70834461471816	35.798281956744816	116.51461470327723	72.01928760549352	6.425085352413595	9.337120155029766	111.35933569530559	111.40373728077945	100.26046058458815	6.057847082383517	1.0020692510143727	1.7115941646282506	0.6320743301916163	11.33417551369586	55.46725277582643
168	3520.0	3340.0		(116.43489813994685, 110.46589902568645, 100.62533215234721)	#746e64	116.43489813994685	110.46589902568645	100.62533215234721	37.34663006330889	34.62397778707541	116.43489813994685	72.0229456599782	6.482360930117725	9.124401937472326	111.4225952170062	111.41762757307352	100.7237378210806	6.274185969068888	1.0021201488229947	1.7268519455287445	0.6176744164441483	11.192663398175855	54.60840381383722
169	3540.0	3360.0		(116.31355181576616, 110.65367581930913, 100.05403011514615)	#746e64	116.31355181576616	110.65367581930913	100.05403011514615	39.114234352018336	35.64656025830426	116.31355181576616	72.0558517501173	6.207129842137893	9.447733272881553	111.30708591674048	111.54262984056689	100.16002657218777	5.8653787412935845	1.0025780009095095	1.6535324644212133	0.6395622612898267	11.304340974717277	56.695217032098505
170	3560.0	3380.0		(116.10186005314438, 110.44198405668733, 100.13994685562444)	#746e64	116.10186005314438	110.44198405668733	100.13994685562444	38.72482104211752	35.05790401208432	116.10186005314438	72.00094424845727	6.26792744087723	9.31377728043936	111.15491585473872	111.33410165633303	100.24296722763508	6.010970564267248	1.0018140233572055	1.6697284850992216	0.6304941393429927	11.226458107245143	56.06048225274422
171	3580.0	3400.0		(115.79185119574845, 111.18600531443755, 99.54738706820194)	#736f63	115.79185119574845	111.18600531443755	99.54738706820194	42.988004362050155	35.77400576765677	115.79185119574845	72.14385268234736	5.6059519648818945	9.834981897826411	111.11514614703276	111.87738334809566	99.66377325066429	5.2802387108881845	1.0038024371845724	1.4933832227884263	0.6657769732315801	11.320493203175221	60.31680581084173
172	3600.0	3420.0		(116.55004428697963, 110.54295837023915, 100.25155004428699)	#746e64	116.55004428697963	110.54295837023915	100.25155004428699	37.88598445736644	35.65949766310748	116.55004428697963	72.04374666646076	6.399112587970601	9.334794085957343	111.42814880425155	111.49663469441984	100.3544641275465	6.049181020109722	1.0024095719717003	1.7046752165331573	0.6319168674486592	11.317553734829271	55.568898012465816
173	3620.0	3440.0		(116.45792736935341, 111.0903454384411, 99.59521700620017)	#746f63	116.45792736935341	111.0903454384411	99.59521700620017	40.90135518436813	36.923129577657626	116.45792736935341	72.15453212089255	5.913838387484827	9.83134245386401	111.42143489813995	111.91805319751992	99.71016829052259	5.399822621317048	1.0039510298371803	1.5754018381672066	0.6655306018594002	11.472958594819296	58.97186790347315
174	3640.0	3460.0		(116.5465013286094, 110.3436669619132, 100.85739592559787)	#746e64	116.5465013286094	110.3436669619132	100.85739592559787	36.278439564161914	34.3272584947675	116.5465013286094	72.0026414740959	6.64283305665192	8.981603419042262	111.48580159433126	111.34054349867138	100.95225863596102	6.472593302581193	1.0018376383870267	1.7696005068779315	0.6080077016123362	11.171232295297557	53.51320913731308
175	3660.0	3480.0		(116.27280779450841, 110.32063773250664, 101.5022143489814)	#746e65	116.27280779450841	110.32063773250664	101.5022143489814	35.821539937634924	32.39365592053141	116.27280779450841	71.98675434896097	6.697134366925816	8.654065485138386	111.47351638618247	111.28025342781223	101.59039858281665	6.790270335382541	1.001616586497817	1.7840659654202922	0.5858350919910371	10.942781097587686	52.26473454449244
176	3680.0	3500.0		(116.28520814880426, 110.87422497785651, 100.68379096545615)	#746e64	116.28520814880426	110.87422497785651	100.68379096545615	39.19041671397752	34.21210182349986	116.28520814880426	72.10341659353676	6.210440493694181	9.233904018486317	111.48751992914083	111.72348235606732	100.78569530558015	6.06313299452437	1.003239813440634	1.6544143969674838	0.6250871361438324	11.128097526007497	56.076433647921554
177	3700.0	3520.0		(116.34278122232064, 110.61027457927369, 100.49955713020373)	#746e64	116.34278122232064	110.61027457927369	100.49955713020373	38.29037848716944	34.72516387389513	116.34278122232064	72.04918037591358	6.3397984107144705	9.227754484311967	111.39705934455272	111.5172793534101	100.60066430469443	6.120433724481204	1.0024851760680842	1.688874368123699	0.6246708447574408	11.195735648506416	55.50953822169134
178	3720.0	3540.0		(116.13817537643932, 110.43578387953941, 101.2488928255093)	#746e65	116.13817537643932	110.43578387953941	101.2488928255093	37.020820939916725	32.69180902989626	116.13817537643932	72.00441611853783	6.527572924422575	8.8017823246473	111.39257750221434	111.34727945084144	101.3407617360496	6.584612961581724	1.0018623306144268	1.738896079011628	0.5958347515049317	10.958128506917973	53.43864963486111
179	3740.0	3560.0		(116.7643932683791, 110.45704162976085, 100.88042515500443)	#746e64	116.7643932683791	110.45704162976085	100.88042515500443	36.17465008643284	34.68875875200072	116.7643932683791	72.03711821357997	6.663235693814496	9.0297666459628	111.6323206377325	111.47145421612046	100.97619131975199	6.439533714030986	1.0023173443333209	1.7750356151753448	0.6112681008457409	11.222094082294348	53.57568186200838
180	3760.0	3580.0		(116.23826395039858, 110.6696191319752, 101.1541186891054)	#746e65	116.23826395039858	110.6696191319752	101.1541186891054	37.84967704051674	33.09114323379027	116.23826395039858	72.05883114025006	6.41142977327841	8.938625542479329	111.4951550044287	111.55395243578387	101.24927369353411	6.413154955836169	1.0026194558494026	1.7079564215819856	0.6050983235503071	11.000248102944985	54.34916843810452
181	3780.0	3600.0		(116.59433126660761, 110.63507528786536, 100.5243578387954)	#746e64	116.59433126660761	110.63507528786536	100.5243578387954	37.75009645593342	35.14616173510083	116.59433126660761	72.066265308035	6.423013961386226	9.245495556952799	111.53296722763507	111.58220789193976	100.62546501328609	6.140602228775535	1.00272289412534	1.7110423617181496	0.6258718228342082	11.257632808090532	55.21158839434653
182	3800.0	3620.0		(116.12931798051373, 110.5881310894597, 100.5704162976085)	#746e64	116.12931798051373	110.5881310894597	100.5704162976085	38.631447113742425	34.164670887041424	116.12931798051373	72.03469944414377	6.289851433714578	9.169758188764643	111.29976970770595	111.46226662533215	100.67059344552702	6.151861306646466	1.002283689814401	1.6755688710470378	0.620744798069274	11.119653605154143	55.55243830614295
183	3820.0	3640.0		(116.80513728963685, 109.97165633303808, 101.39681133746679)	#746d65	116.80513728963685	109.97165633303808	101.39681133746679	33.39043458266267	33.63827318708151	116.80513728963685	71.9365370466679	7.065379403816352	8.61811700513606	111.60509300265721	111.08982685562444	101.48255978742249	6.988782955027377	1.0009178679160333	1.882163659337835	0.5834015674094094	11.144125216188467	50.65411756029083
184	3840.0	3660.0		(116.29849424269266, 110.53764393268379, 101.53498671390611)	#746e65	116.29849424269266	110.53764393268379	101.53498671390611	36.58747300215982	32.37096442525192	116.29849424269266	72.03448270238535	6.591110778462306	8.720110857108754	111.5599291408326	111.46144336581044	101.62501328609387	6.686141090302581	1.002280674090992	1.7558220829854976	0.5903060191674363	10.930831379827792	52.91612595256332
185	3860.0	3680.0		(116.54295837023915, 110.70947741364039, 100.85739592559787)	#746e64	116.54295837023915	110.70947741364039	100.85739592559787	37.6859224123327	34.32054994413918	116.54295837023915	72.08070438056365	6.435173882006429	9.114470464132207	111.59746678476529	111.63710091231177	100.95591674047829	6.264451682775165	1.0029237979536783	1.7142816726431107	0.6170021075035924	11.157286172416482	54.77640756499259
186	3880.0	3700.0		(116.58193091231178, 110.33303808680247, 101.10008857395925)	#746e65	116.58193091231178	110.33303808680247	101.10008857395925	35.782367412323346	33.863479232037434	116.58193091231178	72.00269809196153	6.714820731744842	8.86859506147073	111.54840566873338	111.34075839681132	101.1924180690877	6.605841480292564	1.0018384261624143	1.7887774793002378	0.600357625279153	11.123884025996198	52.86896333082588
187	3900.0	3720.0		(116.40921169176262, 110.80513728963685, 101.54915854738707)	#746e65	116.40921169176262	110.80513728963685	101.54915854738707	37.37259343148358	32.55166405429672	116.40921169176262	72.09684901504197	6.483721893806804	8.81980052021083	111.6999379982285	111.69849928255093	101.64171833480957	6.552423276834409	1.0031484328024456	1.7272144959667124	0.5970544893580366	10.946576214165821	53.67918541132003
188	3920.0	3740.0		(116.47741364038973, 110.4517271922055, 101.72984942426926)	#746e65	116.47741364038973	110.4517271922055	101.72984942426926	35.4846846846847	32.28633567295044	116.47741364038973	72.02498698716064	6.747365437557551	8.613673331221538	111.65993799822853	111.4253793622675	101.81706820194862	6.8492486879124215	1.0021485516476933	1.7974471428927457	0.5831007538644966	10.941768988830981	51.92726761473063
189	3940.0	3760.0		(116.24092116917626, 110.64393268379096, 101.35783879539416)	#746e65	116.24092116917626	110.64393268379096	101.35783879539416	37.436172112122826	32.64931116461945	116.24092116917626	72.05403356537664	6.471434923306374	8.835663184255637	111.52923826395039	111.53572055801594	101.45069973427813	6.531553043105711	1.0025527028666956	1.723941339914148	0.5981283089710118	10.952096323179404	53.78012875121583
