# Supplementary material for: Parallel and High Throughput Reaction Monitoring with Computer Vision
Source: Angew Chem Int Ed Engl. 2024 Oct 31;64(1):e202413395. doi: 10.1002/anie.202413395 (PMC11701362; doi:10.1002/anie.202413395)
Supplement: Supplementary file 3 — Supporting Information [file ANIE-64-e202413395-s003.zip › Supporting Info - Machine readable data part 2/Table 2 - esterification in HTE/Kineticolor ouputs/Well 18 Vari-PA+DMAP run 2.csv]

frame number	Time (s)	normalised time	Well Coordinates	average color	hexcode	red	green	blue	hue	saturation	value	lightness	a_component	b_component	x	y	z	delta_e	light_ratio	a_ratio	b_ratio	chroma_ab	hue_ab
1	180.0	0.0	(132, 474)	(89.28520814880426, 83.2356067316209, 60.89725420726307)	#59533c	89.28520814880426	83.2356067316209	60.89725420726307	47.213728549141955	81.07645605785542	89.28520814880426	64.13510106613984	2.6110260998958856	17.403568464123897	81.7322409211692	84.06874800708593	61.12063773250665	0.0	1.0	1.0	1.0	17.598342324769835	81.46765404996168
2	200.0	20.0		(89.2533215234721, 83.50841452612931, 62.28697962798937)	#59533e	89.2533215234721	83.50841452612931	62.28697962798937	47.21760551814748	77.04382387091013	89.2533215234721	64.20835456877718	2.7869445139068194	16.628705236223595	82.07913197519929	84.29950686448184	62.499193976970766	0.7979513681853271	1.001142174899854	1.067375203188489	0.9554767615907266	16.860631588312618	80.48574367692102
3	220.0	40.0		(88.94685562444641, 83.78565101860053, 61.86536758193091)	#58533d	88.94685562444641	83.78565101860053	61.86536758193091	48.56516762060507	77.63938817577997	88.94685562444641	64.26112950394536	2.3490925285660214	16.989330443320338	81.93058458813108	84.46601678476527	62.08457041629761	0.5060489114745389	1.0019650462182252	0.8996817491252543	0.9761980985877995	17.150964539060066	82.12770230781376
4	240.0	60.0		(89.65456155890168, 83.56067316209034, 63.65279007971656)	#59533f	89.65456155890168	83.56067316209034	63.65279007971656	45.93813871099604	73.95554238292827	89.65456155890168	64.24892400123643	3.2985417392579763	15.827199372787447	82.56510186005313	84.42748779450841	63.8518689105403	1.7235350089401635	1.001774736972492	1.263312434674439	0.9094226511886909	16.167269948621207	78.22751811730136
5	260.0	80.0		(89.2621789193977, 83.97254207263065, 63.34720992028344)	#59533f	89.2621789193977	83.97254207263065	63.34720992028344	47.7530931710985	74.03266618375224	89.2621789193977	64.33182204952625	2.7639157198253717	16.16130732353853	82.43939769707707	84.68940182462356	63.55346324180691	1.2669992591138939	1.0030672904558697	1.0585553778782917	0.9286203204161152	16.39594719777293	80.29513330471619
6	280.0	100.0		(90.02391496899911, 83.77856510186005, 62.32860938883968)	#5a533e	90.02391496899911	83.77856510186005	62.32860938883968	46.46987335294871	78.44918681188936	90.02391496899911	64.32119370377012	2.9640441477808976	16.794767033211635	82.54879539415411	84.65579163861825	62.543108945969884	0.7279363943323329	1.0029015723766985	1.135202803181128	0.9650185861498888	17.05431785237529	79.99115426846747
7	300.0	120.0		(89.74402125775022, 84.16474756421611, 62.95039858281665)	#59543e	89.74402125775022	84.16474756421611	62.95039858281665	47.50611570247933	76.13179893605471	89.74402125775022	64.40675093893088	2.7459619585347705	16.541855137232254	82.65572187776795	84.92660310008856	63.16254207263065	0.9135377370840609	1.0042355881299836	1.051679245429322	0.9504864000352573	16.768222280817284	80.57479942438596
8	320.0	140.0		(89.79805137289637, 83.71302037201063, 63.592559787422495)	#59533f	89.79805137289637	83.71302037201063	63.592559787422495	46.06773473940378	74.41587264011363	89.79805137289637	64.29595287743135	3.244489056891675	15.945462832457636	82.670593445527	84.57600781222321	63.793764393268376	1.5978800506228472	1.0025080152462165	1.2426107333898535	0.9162180081244814	16.272200041222998	78.49879933688793
9	340.0	160.0		(89.06731620903454, 83.61470327723649, 64.88751107174491)	#595340	89.06731620903454	83.61470327723649	64.88751107174491	46.46983405985565	69.22685640979742	89.06731620903454	64.2340598610874	3.328693068115285	15.024247619452069	82.54104517271922	84.3805821346324	65.07478299379981	2.487168350204818	1.0015429740236241	1.274860128073027	0.8632854607044175	15.388574140326645	77.5076423907751
10	360.0	180.0		(89.51815766164748, 83.76616474756422, 63.69707705934455)	#59533f	89.51815766164748	83.76616474756422	63.69707705934455	46.63419319429199	73.5535194823185	89.51815766164748	64.29429226415608	3.111055358000714	15.876067165060647	82.57082373782109	84.57076053144375	63.89776793622675	1.6151257892581086	1.002482122821512	1.1915068019139168	0.9122305691380435	16.178015146180996	78.91287673898742
11	380.0	200.0		(90.36758193091231, 83.5881310894597, 64.07528786536759)	#5a5340	90.36758193091231	83.5881310894597	64.07528786536759	44.52903921304406	74.19181573143837	90.36758193091231	64.2973646549993	3.7123155883244663	15.64356701161791	83.00749335695306	84.58046898139946	64.2704162976085	2.0824920461831353	1.002530027803217	1.4217841746095508	0.8988712311423893	16.078012186657183	76.65029253970788
12	400.0	220.0		(90.16563330380868, 83.76173604960142, 63.461470327723646)	#5a533f	90.16563330380868	83.76173604960142	63.461470327723646	45.61146306676841	75.5228051907227	90.16563330380868	64.32860954159636	3.341616567191008	16.084577873482697	82.83959255978742	84.67924192205493	63.66447298494242	1.5201789826122563	1.0030172007565243	1.2798097143970544	0.9242114860891779	16.42802625546522	78.26359162553042
13	420.0	240.0		(89.93534100974314, 83.82019486271037, 64.85562444641276)	#595340	89.93534100974314	83.82019486271037	64.85562444641276	45.37029842839483	71.1102849207678	89.93534100974314	64.3354254369952	3.571029129105008	15.217659988072851	83.0237023914969	84.70079889282552	65.04527015057573	2.3958154217971566	1.003123474782534	1.3676727050899269	0.8743988348965831	15.631040418139474	76.79372199432362
14	440.0	260.0		(90.34543844109832, 83.55890168290523, 65.11248892825509)	#5a5341	90.34543844109832	83.55890168290523	65.11248892825509	43.86267902274642	71.22000000000003	90.34543844109832	64.29209875833136	3.9982518570617076	14.984143913489012	83.19502214348981	84.56382972542073	65.29695305580158	2.7933239577450673	1.0024479214904427	1.5312952471908026	0.8609811226000955	15.50840374547449	75.05972930823388
15	460.0	280.0		(90.24534986713905, 83.64127546501328, 65.82196634189549)	#5a5341	90.24534986713905	83.64127546501328	65.82196634189549	43.77602088924348	69.01145386555692	90.24534986713905	64.31005568716441	4.086831542131797	14.57352455782772	83.31341009743136	84.62057925597873	66.00015943312665	3.1965230070054402	1.0027279074659	1.565220486419021	0.837387147806492	15.135713068480488	74.33499004326278
16	480.0	300.0		(89.55978742249779, 84.05225863596102, 65.14260407440213)	#595441	89.55978742249779	84.05225863596102	65.14260407440213	46.466427249972774	69.52206936793489	89.55978742249779	64.37496233764342	3.323783431577687	15.105118105963822	82.96901682905226	84.82591637732507	65.33170062001771	2.418352846951754	1.0037399375305611	1.2729797805200884	0.8679322368341785	15.466484063779538	77.59020283044045
17	500.0	320.0		(89.96811337466785, 83.94862710363154, 66.17980513728963)	#595342	89.96811337466785	83.94862710363154	66.17980513728963	44.81736604981942	67.42409474865617	89.96811337466785	64.37467701505238	3.851728682872868	14.461753353827	83.34441098317095	84.82501301151463	66.35749335695306	3.201720737021617	1.0037354887562349	1.4751781619595665	0.8309648325076998	14.965898700492131	75.08611266852927
18	520.0	340.0		(90.60850310008857, 83.72807794508415, 66.80425155004428)	#5a5342	90.60850310008857	83.72807794508415	66.80425155004428	42.65748837209305	66.99243379571247	90.60850310008857	64.35597258323331	4.450385737410412	14.046632693175255	83.71472099202835	84.765806510186	66.97348981399468	3.834194292606374	1.0034438476500676	1.704458541256202	0.8071122150684956	14.734782768291018	72.42026920080994
19	540.0	360.0		(90.14171833480957, 84.05225863596102, 66.30115146147033)	#5a5442	90.14171833480957	84.05225863596102	66.30115146147033	44.674543022737396	67.44207526776064	90.14171833480957	64.41136242054876	3.8916761554845802	14.449504911706246	83.48587245349867	84.94121604960142	66.47866253321523	3.2315439611030463	1.0043074907471343	1.4904776921378766	0.8302610433884738	14.964402276489034	74.92624401234907
20	560.0	380.0		(90.35518157661647, 83.9317980513729, 65.65544729849424)	#5a5341	90.35518157661647	83.9317980513729	65.65544729849424	44.396471347629635	69.70748252639422	90.35518157661647	64.39023051432758	3.8961359154969233	14.81317387933232	83.42398582816651	84.87426662533215	65.83821080602303	2.9028851817466435	1.0039780002517598	1.4921857409438692	0.8511572732838398	15.316983888852217	75.26391721553179
21	580.0	400.0		(90.01062887511071, 83.99645704162977, 66.74756421612047)	#5a5342	90.01062887511071	83.99645704162977	66.74756421612047	44.488272921108766	65.90423333530138	90.01062887511071	64.39122903059996	3.98930339446385	14.14053992315829	83.49362267493356	84.87742930026572	66.92005314437556	3.5514229674957343	1.003993569203173	1.5278680648282004	0.8125080757034349	14.692495053309163	74.24527585569496
22	600.0	420.0		(89.43755535872454, 84.52967227635075, 67.15146147032772)	#595443	89.43755535872454	84.52967227635075	67.15146147032772	46.78669369261952	63.54102500618967	89.43755535872454	64.49718869678301	3.4839757364458768	14.072528895829283	83.45889282550931	85.21348996457041	67.32524357838794	3.462509657136268	1.0056457014119269	1.3343320224124913	0.8086001974157603	14.497384469485995	76.09471756392377
23	620.0	440.0		(89.83968113374668, 84.24800708591674, 67.48804251550044)	#595443	89.83968113374668	84.24800708591674	67.48804251550044	44.98989498712106	63.44265446765719	89.83968113374668	64.44864117528905	3.940864128258448	13.785144985382525	83.63593445527016	85.05940721877768	67.6556421612046	3.867785549023025	1.0048887442903671	1.5093162524938335	0.7920872672635805	14.337385826761139	74.04595359586511
24	640.0	460.0		(90.09300265721878, 84.29672276350753, 67.51018600531444)	#5a5443	90.09300265721878	84.29672276350753	67.51018600531444	44.59993724505806	63.918596077274735	90.09300265721878	64.47531704721912	4.02656281381919	13.817347264250257	83.77959255978742	85.14404953055802	67.67805137289636	3.8704616774578264	1.0053046767748668	1.5421380942839862	0.7939375934730653	14.39209135304927	73.7531594424706
25	660.0	480.0		(89.4074402125775, 84.4977856510186, 66.72099202834367)	#595442	89.4074402125775	84.4977856510186	66.72099202834367	47.015187600046865	64.7042826997949	89.4074402125775	64.48591108800305	3.37752045594486	14.316987356417709	83.34815766164748	85.17767990256866	66.89875996457042	3.1996193841992135	1.0054698599679672	1.2935605875711234	0.8226466535257447	14.709988830524328	76.7260484837686
26	680.0	500.0		(89.62267493356953, 84.23294951284322, 67.69973427812224)	#595443	89.62267493356953	84.23294951284322	67.69973427812224	45.249080845218366	62.37651209677417	89.62267493356953	64.43338386849675	3.910630181752639	13.630078361197073	83.56727192205491	85.01102114260406	67.86506643046945	4.002145794026913	1.004650851053455	1.4977369172635138	0.783177219619897	14.179988171744268	73.99119049724973
27	700.0	520.0		(90.47475642161204, 84.52347209920283, 67.75819309123118)	#5a5443	90.47475642161204	84.52347209920283	67.75819309123118	44.281202479822205	64.0258551485129	90.47475642161204	64.55538951081476	4.109448557477135	13.803113317559434	84.08654561558902	85.39845596988485	67.92584588131089	3.9223958877876695	1.0065531734991966	1.5738826040999738	0.7931197182930316	14.401857682394224	73.4207335737646
28	720.0	540.0		(90.15589016829053, 84.00974313551816, 67.69441984056688)	#5a5443	90.15589016829053	84.00974313551816	67.69441984056688	43.58216017981782	63.53079008901026	90.15589016829053	64.4059277971592	4.295911362693694	13.58734289634742	83.75829052258636	84.92399488928257	67.85757307351639	4.180402259493547	1.004222753632836	1.6452962162519145	0.7807216620175725	14.250289169664015	72.45460385509766
29	740.0	560.0		(89.87776793622675, 84.44729849424269, 67.42338352524358)	#595443	89.87776793622675	84.44729849424269	67.42338352524358	45.48932980947497	63.7072788552507	89.87776793622675	64.50155731997543	3.807114407540224	13.91456232320698	83.70344552701505	85.22736445527015	67.59362267493357	3.7064917748478377	1.0057138173596651	1.458091287441375	0.7995235202418842	14.425989212477305	74.69800443427617
30	760.0	580.0		(89.99734278122232, 84.30203720106289, 67.97165633303808)	#595443	89.99734278122232	84.30203720106289	67.97165633303808	44.48546266135844	62.40795417638548	89.99734278122232	64.47288914024568	4.102729204049027	13.532641448744887	83.82666076173604	85.1363434809566	68.13496014171832	4.162133454412449	1.00526682064097	1.5713091509168071	0.7775785452645172	14.140890053389315	73.13412215146109
31	780.0	600.0		(89.30026572187776, 84.67493356953055, 68.87599645704162)	#595444	89.30026572187776	84.67493356953055	68.87599645704162	46.41224684504965	58.32220789525889	89.30026572187776	64.53245475801093	3.783024835421256	13.087022991509345	83.7815589016829	85.32553589902568	69.03398582816651	4.4904382647650145	1.0061955728651821	1.4488651934854668	0.7519735402821108	13.622828182345552	73.87716989884426
32	800.0	620.0		(89.44464127546502, 84.9185119574845, 68.34986713906112)	#595444	89.44464127546502	84.9185119574845	68.34986713906112	47.12630164595229	60.13962746204807	89.44464127546502	64.60093101238563	3.545138203702336	13.520693283572705	83.82258635961027	85.54337636846768	68.51555358724535	4.020731603705664	1.007263260500134	1.3577567086915363	0.7768920099027141	13.977737719380697	75.30772869488513
33	820.0	640.0		(90.18600531443755, 83.9645704162976, 68.9273693534101)	#5a5344	90.18600531443755	83.9645704162976	68.9273693534101	42.44073163618182	60.108573954036515	90.18600531443755	64.40016371962872	4.665799628969458	12.832370189254029	84.00563330380868	84.90573230292293	69.07774136403897	5.018785324580968	1.0041328796412987	1.7869601644945279	0.7373413225975444	13.654281777220909	70.01893151295923
34	840.0	660.0		(89.65544729849424, 84.47829937998229, 69.42604074402126)	#595445	89.65544729849424	84.47829937998229	69.42604074402126	44.64468672008408	57.536924156054546	89.65544729849424	64.5038019134013	4.217713094951058	12.709002426303485	84.00465013286093	85.23449373782108	69.57656333038088	4.9755737054441855	1.005748815252996	1.6153469684271786	0.7302526750477699	13.39058797899142	71.6406384132276
35	860.0	680.0		(89.9007971656333, 84.6873339238264, 68.73516386182462)	#595444	89.9007971656333	84.6873339238264	68.73516386182462	45.22095748242385	60.03546867918582	89.9007971656333	64.56857231936957	4.00380573206871	13.233941274125783	84.05149689991143	85.44038894596989	68.89468556244462	4.417411383915198	1.0067587209815527	1.53342233240348	0.7604153884536108	13.826339428321447	73.16729809519204
36	880.0	700.0		(89.57573073516386, 84.30558015943312, 69.56333038086802)	#595445	89.57573073516386	84.30558015943312	69.56333038086802	44.199344958838616	56.97036516992811	89.57573073516386	64.4556146549413	4.334603003723236	12.544910994321224	83.93950398582817	85.08152859167404	69.71075287865368	5.165268503464537	1.0049974753835802	1.6601147739948208	0.7208240666379188	13.272662696509997	70.93859685675818
37	900.0	720.0		(90.19486271036315, 84.27989371124889, 69.61204605845882)	#5a5445	90.19486271036315	84.27989371124889	69.61204605845882	42.75755228505033	58.19198664440734	90.19486271036315	64.48372721393008	4.638409999275783	12.564445760839371	84.24465899025685	85.17074655447298	69.75872453498671	5.258225385415847	1.005435808815998	1.776470177552319	0.7219465241706032	13.393287296196405	69.73739253266888
38	920.0	740.0		(90.14171833480957, 84.06111603188663, 70.45881310894598)	#5a5446	90.14171833480957	84.06111603188663	70.45881310894598	41.46431464314643	55.680554190822434	90.14171833480957	64.42757615440951	4.985417295427008	11.96543116639095	84.32015057573074	84.99260774136404	70.59483613817538	5.941095226948333	1.0045602966769795	1.9093709157582919	0.6875274568578712	12.962481575963093	67.38086549001926
39	940.0	760.0		(90.44464127546502, 83.70416297608503, 70.14171833480957)	#5a5346	90.44464127546502	83.70416297608503	70.14171833480957	40.0802722275543	57.24214587903479	90.44464127546502	64.35188031647498	5.276042087110078	12.025151047400872	84.29450841452613	84.75285663418956	70.27734278122232	6.006386381510323	1.0033800406755666	2.0206776513342626	0.690958930186633	13.13167460066549	66.31050803852229
40	960.0	780.0		(89.65721877767936, 84.0903454384411, 70.38441098317095)	#595446	89.65721877767936	84.0903454384411	70.38441098317095	42.6692403143527	54.81506179425623	89.65721877767936	64.40776645104458	4.732357431989465	11.975183758012765	84.07692648361382	84.92982093002658	70.52147032772366	5.834531133706324	1.0042514220820133	1.81245121685232	0.6880878357044232	12.876343926063743	68.4370414784336
41	980.0	800.0		(89.7466784765279, 84.42869796279894, 70.43046944198406)	#595446	89.7466784765279	84.42869796279894	70.43046944198406	43.481291269258975	54.88373929177688	89.7466784765279	64.49955965606276	4.556539635662993	12.104130619195818	84.23486271036316	85.22101980513729	70.57045172719221	5.657021694662094	1.005682669612496	1.7451145493508031	0.6954970553394002	12.933368915248709	69.37140340083396
42	1000.0	820.0		(90.03808680248007, 84.24800708591674, 69.62887511071744)	#5a5445	90.03808680248007	84.24800708591674	69.62887511071744	42.97804010068572	57.80163890883693	90.03808680248007	64.466881051382	4.595060279274699	12.52554670749264	84.16131975199292	85.11727612046059	69.77506643046944	5.276510763915727	1.0051731420037837	1.7598676165887144	0.7197114047796049	13.341810195462527	69.8541818714763
43	1020.0	840.0		(90.08325952170063, 83.80779450841453, 71.23383525243578)	#5a5347	90.08325952170063	83.80779450841453	71.23383525243578	40.024434941967016	53.35734091087865	90.08325952170063	64.36194308020521	5.334797270708291	11.396398117288854	84.36798051372898	84.78470236492473	71.35957484499558	6.599733499633774	1.003536940151251	2.0431803691740256	0.6548311135605116	12.58324091668365	64.91511502009905
44	1040.0	860.0		(90.32949512843224, 84.1080602302923, 70.14260407440213)	#5a5446	90.32949512843224	84.1080602302923	70.14260407440213	41.50849019349743	56.98755662764017	90.32949512843224	64.4490218700633	4.953192490135039	12.189686729126459	84.36347209920284	85.06061476527901	70.28225863596103	5.724408477497195	1.004894680115959	1.8970290991470926	0.7004130649558767	13.15760534438436	67.88598371690647
45	1060.0	880.0		(90.14348981399469, 84.23029229406555, 70.88219663418955)	#5a5446	90.14348981399469	84.23029229406555	70.88219663418955	41.580060700818535	54.48679401014031	90.14348981399469	64.47242192018643	4.983839612708318	11.791476300030324	84.45813994685562	85.13486060230294	71.01567759078831	6.102426384925957	1.0052595357057086	1.9087666771722613	0.6775321006342772	12.801467518194054	67.08794026710244
46	1080.0	900.0		(90.27723649247122, 84.03011514614704, 70.57307351638619)	#5a5446	90.27723649247122	84.03011514614704	70.57307351638619	40.9772543378585	55.65701559020044	90.27723649247122	64.42757997644493	5.096086408950152	11.897984959697183	84.39979627989372	84.99261985828167	70.7076439326838	6.0475216722906975	1.004560356270484	1.9517562115343685	0.6836520328703826	12.943420830239077	66.81381908629758
47	1100.0	920.0		(89.63330380868025, 84.54561558901683, 70.97254207263065)	#595446	89.63330380868025	84.54561558901683	70.97254207263065	43.64154167457756	53.088461994545256	89.63330380868025	64.52495570951486	4.570984749393769	11.826898554682575	84.32396811337466	85.30170200177147	71.1082728077945	5.92390680459871	1.006078647057451	1.7506469006863	0.679567444979046	12.679488593864628	68.86895306461813
48	1120.0	940.0		(89.94242692648362, 84.19043401240036, 70.60053144375554)	#595446	89.94242692648362	84.19043401240036	70.60053144375554	42.15688968264871	54.8371165493131	89.94242692648362	64.45005867903308	4.8478838717854185	11.919540084302405	84.2909300265722	85.06390353410097	70.73643046944198	5.9310452923805554	1.0049108461303964	1.856696825810637	0.6848905791288499	12.867688753447876	67.8675709907458
49	1140.0	960.0		(89.80159433126661, 84.19929140832595, 71.89105403011514)	#595447	89.80159433126661	84.19929140832595	71.89105403011514	41.23238217694473	50.85864912315312	89.80159433126661	64.44879476383088	5.119883222138633	11.158528082015984	84.48277236492471	85.05989439326838	72.01413640389725	6.737454799103128	1.0048911390560924	1.9608701813983351	0.641163224945414	12.277049855949757	65.35285594173058
50	1160.0	980.0		(90.08237378210806, 84.35341009743135, 71.54738706820194)	#5a5447	90.08237378210806	84.35341009743135	71.54738706820194	41.45464971805408	52.46777381198198	90.08237378210806	64.50274501834616	5.049184552469832	11.45181402858817	84.59939769707707	85.23113677590787	71.67544729849423	6.442294589381245	1.0057323360545918	1.9337932135841798	0.6580152830263055	12.515522729405623	66.20698354376427
51	1180.0	1000.0		(89.89371124889283, 84.46589902568645, 71.44818423383525)	#595447	89.89371124889283	84.46589902568645	71.44818423383525	42.34429771908765	52.32412060301509	89.89371124889283	64.5206692869859	4.864511451372399	11.54024155140001	84.52198405668733	85.28808064658989	71.57836138175375	6.293287024100986	1.0060118127895121	1.8630650423472868	0.6630962825347756	12.523603583840895	67.14331368978625
52	1200.0	1020.0		(90.04340124003544, 83.99911426040744, 71.86271036315323)	#5a5347	90.04340124003544	83.99911426040744	71.86271036315323	40.05261619409528	51.48712853756188	90.04340124003544	64.41090350483243	5.353669953691131	11.110948684808886	84.53353410097432	84.93976175376439	71.98407440212577	6.869878163473944	1.0043003352939004	2.050408440537844	0.6384293375070316	12.3334894757936	64.2734965173562
53	1220.0	1040.0		(89.84765279007972, 84.58635961027458, 72.4800708591674)	#595448	89.84765279007972	84.58635961027458	72.4800708591674	41.823745410036736	49.29158697923858	89.84765279007972	64.55234095239967	5.034675065873628	10.99144409895738	84.74313551815766	85.38876081488043	72.60113374667847	6.8675688789653355	1.0065056401147563	1.9282362080081794	0.631562666105827	12.089656587324333	65.38966225100634
54	1240.0	1060.0		(90.15766164747565, 84.54295837023915, 72.45438441098317)	#5a5448	90.15766164747565	84.54295837023915	72.45438441098317	40.97063091009154	50.07157032263137	90.15766164747565	64.55841889339817	5.193089269246165	11.017111947205693	84.87644818423384	85.4080908680248	72.57527015057573	6.90167190149437	1.0066004078924236	1.9889074526881363	0.633037527327606	12.179693420428205	64.76241557559707
55	1260.0	1080.0		(89.67670504871568, 84.02391496899911, 72.42426926483614)	#595448	89.67670504871568	84.02391496899911	72.42426926483614	40.34089742273332	49.05812632722603	89.67670504871568	64.3986652287266	5.3235748779768555	10.762237021680487	84.47385296722764	84.9009849955713	72.54026572187777	7.178765232939163	1.0041095150425499	2.0388822915975955	0.6183925465553805	12.006922802794078	63.68055230171144
56	1280.0	1100.0		(89.8963684676705, 84.35075287865368, 72.50575730735164)	#595448	89.8963684676705	84.35075287865368	72.50575730735164	40.86686360395235	49.330200112322984	89.8963684676705	64.49490830315462	5.22121387548996	10.878875195005811	84.69910540301152	85.20624816651905	72.62420726306466	7.036630140041737	1.0056101453187658	1.9996789291758346	0.6250945153823922	12.066938296109813	64.36176036250406
57	1300.0	1120.0		(89.80779450841453, 84.26572187776793, 72.43755535872454)	#595448	89.80779450841453	84.26572187776793	72.43755535872454	40.8566620774055	49.321008353633886	89.80779450841453	64.46798173743325	5.221643545672339	10.872600476742033	84.61570416297609	85.12076906111602	72.55583702391496	7.0412836785432695	1.0051903039951573	1.9998434890714234	0.6247339733316792	12.061467673749853	64.34702317771792
58	1320.0	1140.0		(90.38441098317095, 84.12931798051373, 73.0)	#5a5449	90.38441098317095	84.12931798051373	73.0	38.4113720894686	49.046342754106085	90.38441098317095	64.46710195689047	5.713988682114923	10.545618907724762	84.96844995571303	85.11797713906113	73.11129317980513	7.534591793602739	1.0051765863814304	2.1884073400655657	0.6059457822953802	11.994154609904752	61.549601292776494
59	1340.0	1160.0		(89.81222320637733, 84.74047829937999, 72.16120460584588)	#595448	89.81222320637733	84.74047829937999	72.16120460584588	42.75993576876758	50.115781376358505	89.81222320637733	64.5886585581784	4.831910462104128	11.238784988283834	84.70977856510186	85.50430731620905	72.28699734278123	6.568302448340521	1.0070719073408931	1.8505791505863538	0.6457747450732139	12.233464216102707	66.73559565093784
60	1360.0	1180.0		(90.80070859167405, 83.57573073516386, 72.83436669619132)	#5a5348	90.80070859167405	83.57573073516386	72.83436669619132	35.87162295405243	50.45574263027489	90.80070859167405	64.34786589103489	6.226895946012223	10.439188765446028	84.96769707705934	84.74015436669617	72.94178033658105	7.84999160522624	1.0033174474095805	2.3848463047767003	0.5998303616275941	12.155282604821577	59.18424802110791
61	1380.0	1200.0		(90.07705934455271, 84.58015943312667, 72.98494242692648)	#5a5448	90.07705934455271	84.58015943312667	72.98494242692648	40.70373633207235	48.38623558217059	90.07705934455271	64.56520879197971	5.271953565002596	10.720846414381334	84.95459698848539	85.42968865367583	73.10089459698848	7.205851901371676	1.0067062765738268	2.019111783376204	0.6160142637690382	11.946967909570056	63.81444497349638
62	1400.0	1220.0		(90.30558015943312, 84.47387068201948, 72.62356067316209)	#5a5448	90.30558015943312	84.47387068201948	72.62356067316209	40.21139107348595	49.92952773282329	90.30558015943312	64.54956696905859	5.348710866294404	10.903962204013684	84.9613463241807	85.37993951284322	72.74206377325066	7.064812906320777	1.0064623879284345	2.0485091537413904	0.6265360018832549	12.145167750087884	63.87070491075478
63	1420.0	1240.0		(89.97519929140833, 84.62267493356953, 72.29672276350753)	#595448	89.97519929140833	84.62267493356953	72.29672276350753	41.83375920637304	50.10282333484279	89.97519929140833	64.56809999418313	5.018124401414137	11.12507371655973	84.78022143489815	85.4388862976085	72.41998228520815	6.73803432760991	1.00675135644671	1.9218974492879386	0.6392409544912128	12.204459746623613	65.72156047129876
64	1440.0	1260.0		(90.14703277236492, 83.9495128432241, 73.68556244464128)	#5a5349	90.14703277236492	83.9495128432241	73.68556244464128	37.41081517352706	46.56475986480112	90.14703277236492	64.41008947625409	5.911397272703955	10.05291360068503	84.93350752878655	84.93718215234722	73.7882019486271	8.062269868058072	1.0042876428904457	2.2640130916116354	0.577635191392405	11.66214772580805	59.54326873917347
65	1460.0	1280.0		(90.41275465013285, 84.34632418069087, 73.43932683790966)	#5a5449	90.41275465013285	84.34632418069087	73.43932683790966	38.55554975734487	47.87183079274263	90.41275465013285	64.52566590639603	5.695179368676251	10.391631297581029	85.1374756421612	85.30395899911426	73.54839681133748	7.670189378843144	1.0060897205081725	2.181203538679045	0.5970977342378126	11.849939622895182	61.27486124396479
66	1480.0	1300.0		(90.03631532329496, 84.5465013286094, 73.04782993799823)	#5a5449	90.03631532329496	84.5465013286094	73.04782993799823	40.61105318039625	48.11462749997542	90.03631532329496	64.5545552780174	5.293221468641862	10.666294420479549	84.93677590788309	85.3958028343667	73.16281665190434	7.263675059578867	1.006540166069825	2.027257203155851	0.6128797345479627	11.907477910138832	63.60677980967179
67	1500.0	1320.0		(90.50487156775908, 84.62798937112488, 73.02745792736935)	#5a5449	90.50487156775908	84.62798937112488	73.02745792736935	39.824650314210395	49.24310041103935	90.50487156775908	64.60134910460457	5.438117766569106	10.758280313439705	85.18755535872454	85.54470756421613	73.14346324180691	7.236690481896341	1.0072697794298928	2.082751209107389	0.6181651961560104	12.054614060417649	63.18422080377554
68	1520.0	1340.0		(90.674047829938, 83.9955713020372, 73.1674047829938)	#5a5349	90.674047829938	83.9955713020372	73.1674047829938	37.11105489501645	49.233425481825925	90.674047829938	64.4495714043171	5.974706257449336	10.419385287076421	85.10239149689991	85.06235788308237	73.27568644818423	7.758353591224435	1.0049032485012062	2.2882598751837744	0.5986924640515636	12.01085778049798	60.16908583008678
69	1540.0	1360.0		(90.70416297608503, 84.09211691762621, 73.71213463241807)	#5a5449	90.70416297608503	84.09211691762621	73.71213463241807	36.65241868223518	47.77032371466237	90.70416297608503	64.47779392714483	6.065191814450754	10.153538309707933	85.25602302922941	85.15191149689991	73.81593445527014	8.038136377328447	1.0053432964992381	2.3229150465759814	0.5834170348821659	11.82712526156661	59.14811755419096
70	1560.0	1380.0		(90.31886625332152, 84.13463241806909, 73.65013286093888)	#5a5449	90.31886625332152	84.13463241806909	73.65013286093888	37.739518571656326	47.0613415710503	90.31886625332152	64.46698501905202	5.852134633384298	10.170311306854106	85.06800708591673	85.1176060496014	73.75497785651018	7.933154516788808	1.0051747630766172	2.2413160226999076	0.5843808025819195	11.73382767240002	60.08329544156605
71	1580.0	1400.0		(90.40478299379983, 84.59078830823738, 73.63861824623561)	#5a5449	90.40478299379983	84.59078830823738	73.63861824623561	39.193829573670016	47.29143601751791	90.40478299379983	64.58833246845936	5.5793328936935005	10.383504333703208	85.24921169176262	85.50326937998229	73.74813994685563	7.635284167689686	1.0070668229220083	2.136835359062851	0.5966307631166559	11.787540786215063	61.74967989339839
72	1600.0	1420.0		(90.04517271922055, 84.36138175376439, 74.2577502214349)	#5a544a	90.04517271922055	84.36138175376439	74.2577502214349	38.39878815080789	44.70859031486999	90.04517271922055	64.51178115390387	5.7387795631136385	9.897656397548849	85.125713020372	85.2598406377325	74.3587865367582	8.140236210721742	1.0058732282557032	2.197902029145734	0.5687141931812488	11.441031117777383	59.89432935441878
73	1620.0	1440.0		(90.63064658990257, 84.32772364924712, 73.58724534986715)	#5a5449	90.63064658990257	84.32772364924712	73.58724534986715	37.81103835360148	47.953617012959064	90.63064658990257	64.53353848801822	5.841523728171206	10.320121619906143	85.26806023029229	85.32898063773251	73.69465013286094	7.795517077160694	1.0062124704764632	2.2372521394574094	0.5929888253193747	11.858680774708517	60.48873079702995
74	1640.0	1460.0		(90.15500442869796, 84.27900797165633, 74.38529672276351)	#5a544a	90.15500442869796	84.27900797165633	74.38529672276351	37.64322624129406	44.604018273812436	90.15500442869796	64.49725890003903	5.875665486493431	9.800162803758461	85.17950398582816	85.21371291408326	74.48423383525244	8.282560368464313	1.0056467960271196	2.2503281321958912	0.5631122619456311	11.42657586021906	59.05530053283155
75	1660.0	1480.0		(90.44906997342781, 84.0460584588131, 74.0504871567759)	#5a544a	90.44906997342781	84.0460584588131	74.0504871567759	36.57232364696986	46.2319692117865	90.44906997342781	64.45290939874852	6.073614793008886	9.916667737651164	85.18441984056687	85.0729464836138	74.15044286979627	8.25495033794919	1.004955294796853	2.3261409731794984	0.5698065749040838	11.628804567659904	58.5139768004234
76	1680.0	1500.0		(90.20549158547387, 84.674047829938, 73.63684676705049)	#5a5449	90.20549158547387	84.674047829938	73.63684676705049	39.968993905698746	46.83755228687574	90.20549158547387	64.59849548584975	5.435864156304371	10.40156205764382	85.17701505757307	85.53562198405669	73.74721877767936	7.564558027376086	1.0072252855613657	2.0818880962243638	0.5976683505503961	11.736315962209359	62.408397827774806
77	1700.0	1520.0		(90.20194862710363, 84.29583702391497, 74.60850310008857)	#5a544a	90.20194862710363	84.29583702391497	74.60850310008857	37.274637886963944	44.082513403641094	90.20194862710363	64.50492632149235	5.943193692518944	9.68585391354666	85.25236492471214	85.23806523472099	74.70537643932683	8.414465489204616	1.00576634712045	2.2761908403580984	0.5565441325158857	11.363860140874849	58.46692051053504
78	1720.0	1540.0		(90.58635961027458, 84.5482728077945, 73.60938883968113)	#5a5449	90.58635961027458	84.5482728077945	73.60938883968113	38.660197213961474	47.79005984042555	90.58635961027458	64.58747895091778	5.679515156014836	10.399097000794132	85.31915854738708	85.50055269264836	73.71877767936226	7.660475919860263	1.0070535148032498	2.175204283190163	0.5975267096648059	11.848970876803088	61.35863440450034
79	1740.0	1560.0		(90.48538529672277, 83.92382639503985, 74.56067316209034)	#5a534a	90.48538529672277	83.92382639503985	74.56067316209034	35.27782412814949	44.87798312418022	90.48538529672277	64.42533257090159	6.305581944175964	9.578053005078191	85.26635961027459	84.98549515500443	74.65430469441982	8.658675961867592	1.0045253145303763	2.4149823490571	0.5503499483351706	11.467321527837496	56.64163080857218
80	1760.0	1580.0		(90.39681133746679, 84.14880425155005, 74.93976970770593)	#5a544a	90.39681133746679	84.14880425155005	74.93976970770593	35.74694859893416	43.60270630425836	90.39681133746679	64.47927788752418	6.213970757814547	9.453815049605474	85.36852081488043	85.15662202834366	75.03186005314438	8.73488679056862	1.0053664345368287	2.379896071533842	0.5432112999752768	11.313180435718387	56.68317404116057
81	1780.0	1600.0		(90.73427812223207, 84.41275465013285, 74.41364038972542)	#5a544a	90.73427812223207	84.41275465013285	74.41364038972542	36.760013025073235	45.86758949228324	90.73427812223207	64.56379273957364	6.045299129521231	9.897908712872816	85.51047829937998	85.42518407440213	74.51363153232948	8.26516400892529	1.0066841973631835	2.315296323450113	0.5687286910886458	11.598027351828145	58.58486285770061
82	1800.0	1620.0		(90.65013286093888, 84.24092116917626, 74.80956598759964)	#5a544a	90.65013286093888	84.24092116917626	74.80956598759964	35.7235517781257	44.559720159462216	90.65013286093888	64.51652239067221	6.2279578570934575	9.5915884791677	85.49516386182462	85.27490405668733	74.9038795394154	8.617117200571695	1.0059471540262956	2.3852530073681746	0.5511276896425015	11.436171939221389	57.00375022396839
83	1820.0	1640.0		(90.00177147918512, 84.64216120460584, 74.59078830823738)	#5a544a	90.00177147918512	84.64216120460584	74.59078830823738	39.133283522041474	43.66359288273039	90.00177147918512	64.58221693824157	5.617952773400714	9.82722252321988	85.258095659876	85.48380534100974	74.69130203720105	8.163488129419486	1.006971469050008	2.1516264328513337	0.5646670993640147	11.31970387797494	60.24458441302787
84	1840.0	1660.0		(89.93534100974314, 83.42338352524358, 74.83436669619132)	#59534a	89.93534100974314	83.42338352524358	74.83436669619132	34.12634172092203	42.816854939578675	89.93534100974314	64.26698451258494	6.476939134980375	9.151932966125598	84.8964393268379	84.48450339238263	74.92025686448184	9.113296068388651	1.00205633801542	2.480610643929849	0.5258653123347431	11.211985443029116	54.712472761739676
85	1860.0	1680.0		(89.6209034543844, 84.15766164747565, 74.2710363153233)	#59544a	89.6209034543844	84.15766164747565	74.2710363153233	38.64512406231971	43.67525844517797	89.6209034543844	64.43602530691237	5.694177898460273	9.760619236938783	84.85732506643048	85.0193967227635	74.36990256864482	8.246881428819313	1.004692036587924	2.180819984406639	0.5608401091454055	11.300148221497489	59.74144595258077
86	1880.0	1700.0		(89.66607617360496, 83.9273693534101, 74.8325952170062)	#59534a	89.66607617360496	83.9273693534101	74.8325952170062	36.78748432555084	42.18471249493743	89.66607617360496	64.38139063704278	6.016938005708794	9.347295399587274	84.92038086802481	84.84627085031	74.92354295837023	8.750110293777558	1.0038401681264828	2.3044342628167214	0.5370907362392947	11.11645061391847	57.23025234342385
87	1900.0	1720.0		(90.04428697962798, 83.47387068201948, 75.03631532329496)	#5a534b	90.04428697962798	83.47387068201948	75.03631532329496	33.732294617563724	42.50167224080264	90.04428697962798	64.2867548001577	6.543085647547075	9.07087097381094	85.00586359610276	84.54694604074402	75.1206908768822	9.215092978716182	1.0023645980359719	2.5059441756664094	0.5212075323810652	11.184483448718693	54.19598148582235
88	1920.0	1740.0		(89.82639503985828, 83.73870682019486, 73.56864481842338)	#595349	89.82639503985828	83.73870682019486	73.56864481842338	37.53309724870608	46.1526515076814	89.82639503985828	64.33768219051369	5.883050735655426	9.996569837602486	84.68766164747564	84.70793724534987	73.67034543844109	8.100050183934664	1.0031586622770725	2.2531566175803497	0.5743977080453149	11.599210941971856	59.52289331802178
89	1940.0	1760.0		(89.80956598759964, 84.28786536758193, 73.76262178919397)	#595449	89.80956598759964	84.28786536758193	73.76262178919397	39.35419771485346	45.562749642487304	89.80956598759964	64.47818642568636	5.555529513153412	10.124059145118558	84.88844995571301	85.1531573870682	73.86787422497785	7.859965893062512	1.0053494163701826	2.12771887396106	0.5817231774040202	11.548180884683841	61.244430163335586
90	1960.0	1780.0		(89.86182462356068, 83.7511071744907, 74.41806908768822)	#59534a	89.86182462356068	83.7511071744907	74.41806908768822	36.25946317962833	43.8245904547874	89.86182462356068	64.34570283499208	6.11315623454195	9.52317977019721	84.8787511071745	84.7333106465899	74.51139946855625	8.62611120681894	1.003283720854124	2.3412849970307503	0.5471969607743667	11.31643195019581	57.302626755956524
91	1980.0	1800.0		(90.31355181576616, 83.77059344552701, 74.35872453498672)	#5a534a	90.31355181576616	83.77059344552701	74.35872453498672	35.394437350802185	45.048399435094716	90.31355181576616	64.37576338418812	6.281621997181242	9.608810572890247	85.09426926483614	84.82845262178918	74.45284322409212	8.619132391107918	1.003752427517033	2.405805900382122	0.5521172621981557	11.479896146793255	56.82592394712007
92	2000.0	1820.0		(89.81753764393268, 83.90256864481843, 74.77147918511957)	#59534a	89.81753764393268	83.90256864481843	74.77147918511957	36.41255077412142	42.71710188947181	89.81753764393268	64.38328735984504	6.083882640068539	9.385507475439026	84.97468556244465	84.85227722763508	74.86279007971656	8.741374663247955	1.0038697419911955	2.3300734681706676	0.5392863822604266	11.184872755183635	57.047847394721536
93	2020.0	1840.0		(89.75730735163862, 83.88219663418955, 74.60496014171834)	#59534a	89.75730735163862	83.88219663418955	74.60496014171834	36.73583913018066	43.047732296518504	89.75730735163862	64.37413531898638	6.027694654300975	9.46475608817301	84.90555358724535	84.82329795394155	74.69773250664305	8.646126492554075	1.0037270425846843	2.308553964489795	0.543839966365741	11.221172427785637	57.50869880594626
94	2040.0	1860.0		(90.05845881310894, 83.91319751992914, 74.7289636846767)	#5a534a	90.05845881310894	83.91319751992914	74.7289636846767	35.94730455884905	43.40537589991739	90.05845881310894	64.39933157733249	6.170721270926382	9.437327990537048	85.08752878653677	84.90309600531445	74.82080602302922	8.729389139952245	1.0041199048072	2.3633318989696956	0.5422639621288798	11.275680050641617	56.820805055403824
95	2060.0	1880.0		(89.7643932683791, 83.84233835252435, 74.69441984056688)	#59534a	89.7643932683791	83.84233835252435	74.69441984056688	36.421770306806124	42.8103291758762	89.7643932683791	64.36460314665963	6.0812460767238345	9.397544123601032	84.91456155890168	84.79312203720106	74.78589902568645	8.728775609075036	1.0035784161356995	2.329063687630822	0.5399780018088439	11.193542307987105	57.09268470297322
96	2080.0	1900.0		(90.20194862710363, 84.00797165633304, 74.43489813994685)	#5a544a	90.20194862710363	84.00797165633304	74.43489813994685	36.429414077860805	44.57329287692218	90.20194862710363	64.43065155453274	6.092195637668551	9.658546545185853	85.1284056687334	85.00235798937112	74.53062887511071	8.496543765951916	1.0046082485796368	2.333257273035868	0.5549750653204368	11.41938566881552	57.7580343496909
97	2100.0	1920.0		(89.81488042515501, 84.26040744021257, 75.37112488928256)	#59544b	89.81488042515501	84.26040744021257	75.37112488928256	36.926473293677525	41.00832338931569	89.81488042515501	64.47684186209285	5.9978257666231105	9.204131121909542	85.20424269264836	85.14888945084144	75.46001771479186	8.877948607818219	1.00532845181924	2.2971144435753716	0.5288645912407643	10.985897488875086	56.90992568358819
98	2120.0	1940.0		(89.87245349867139, 83.98317094774137, 75.34986713906112)	#59534b	89.87245349867139	83.98317094774137	75.34986713906112	35.668455720907566	41.20572408491514	89.87245349867139	64.40896702350668	6.204798184246407	9.100736880164838	85.14225863596104	84.93362526129319	75.43620017714791	9.051365237821841	1.0042701415108772	2.3763830566434483	0.5229236118400258	11.014668958675967	55.714196145657525
99	2140.0	1960.0		(90.13817537643932, 83.98494242692648, 75.14791851195749)	#5a534b	90.13817537643932	83.98494242692648	75.14791851195749	35.371070668872605	42.40728730617297	90.13817537643932	64.42358096207751	6.266572426272543	9.240460648085215	85.23262178919398	84.97994249778564	75.23628875110717	8.948886456477023	1.0044980032952653	2.400042047271156	0.5309520669357957	11.164947064922913	55.856187667319084
100	2160.0	1980.0		(90.26395039858282, 84.0265721877768, 74.84853852967228)	#5a544a	90.26395039858282	84.0265721877768	74.84853852967228	35.722822339692	43.549279742512844	90.26395039858282	64.4402641322552	6.214893717876368	9.439156133157445	85.24728077945083	85.03283851195748	74.94031886625334	8.747162401744905	1.004758128716452	2.380249557108673	0.5423690062538342	11.301441166091294	56.63844367703616
101	2180.0	2000.0		(90.16563330380868, 83.68024800708592, 75.20549158547387)	#5a534b	90.16563330380868	83.68024800708592	75.20549158547387	33.98934280639436	42.30920361110839	90.16563330380868	64.34714705209355	6.5000963478185625	9.077750415636654	85.16313551815766	84.73787998228522	75.29023914968998	9.191794007154009	1.0033062392111152	2.4894796524928466	0.5216028215333959	11.16498119745464	54.39555461494483
102	2200.0	2020.0		(90.75642161204605, 83.64924712134632, 75.64127546501328)	#5a534b	90.75642161204605	83.64924712134632	75.64127546501328	31.78786990917082	42.46930629294192	90.75642161204605	64.37368715739824	6.891835326001905	8.876896602406914	85.53016829052257	84.82187905225864	75.72135518157661	9.54391869153612	1.0037200548107401	2.6395122309488657	0.510061865801025	11.238179899367655	52.17498927176224
103	2220.0	2040.0		(90.3082373782108, 83.9955713020372, 75.59610274579273)	#5a534b	90.3082373782108	83.9955713020372	75.59610274579273	34.255267910897075	41.54210557288296	90.3082373782108	64.43729958961288	6.450553920157198	9.010133438772193	85.40888396811337	85.02343746678477	75.68009743135518	9.234882205797247	1.0047119053131512	2.470505339036792	0.5177175851806417	11.081161963500769	54.40028612433726
104	2240.0	2060.0		(90.25155004428699, 83.75819309123118, 75.13286093888397)	#5a534b	90.25155004428699	83.75819309123118	75.13286093888397	34.23047630206807	42.716892064302144	90.25155004428699	64.37171496768792	6.465631791587878	9.160885078236358	85.21487156775908	84.81563519043401	75.21911426040744	9.102516167347167	1.0036893042595205	2.4762800309984243	0.5263796960445676	11.212769946852804	54.78606115148469
105	2260.0	2080.0		(89.87068201948627, 83.93091231178033, 75.5969884853853)	#59534b	89.87068201948627	83.93091231178033	75.5969884853853	35.031957803288854	40.50032523850823	89.87068201948627	64.39629734037199	6.304093390994858	8.939308373473498	85.17461470327724	84.89348374667848	75.68032772364924	9.238542546984073	1.004072594724109	2.4144122462989674	0.5136480137335735	10.93859349635219	54.8081108445382
106	2280.0	2100.0		(89.9734278122232, 84.0726306465899, 75.22143489813995)	#59544b	89.9734278122232	84.0726306465899	75.22143489813995	35.999999999999986	41.809657412876554	89.9734278122232	64.43710061478892	6.154682515757126	9.221548801307122	85.19378210806025	85.022806510186	75.30994685562445	8.921555373575792	1.0047088028806197	2.3571891969990433	0.5298654020476679	11.0867975161746	56.27990438184523
107	2300.0	2120.0		(90.09743135518157, 83.87688219663418, 76.00177147918512)	#5a534c	90.09743135518157	83.87688219663418	76.00177147918512	33.52142767374637	39.894514353126205	90.09743135518157	64.39646673372138	6.54528011919131	8.71142989807474	85.3499291408326	84.89402035429582	76.0805225863596	9.544628832591219	1.0040752359197502	2.5067846389786386	0.5005542349566227	10.89631601541326	53.08085256151928
108	2320.0	2140.0		(90.6784765279008, 84.01417183348096, 75.87245349867139)	#5a544b	90.6784765279008	84.01417183348096	75.87245349867139	32.993539124192395	41.63651637102446	90.6784765279008	64.46364501579092	6.6708595308224705	8.899378201387464	85.65133746678477	85.10700736935341	75.95387068201948	9.429286327105705	1.0051226854591258	2.554880447609647	0.5113536467956465	11.122018667997972	53.14524432366038
109	2340.0	2160.0		(90.20814880425155, 84.17006200177148, 75.70504871567759)	#5a544b	90.20814880425155	84.17006200177148	75.70504871567759	35.02015390252841	40.997299818351415	90.20814880425155	64.47676300065503	6.31744044103727	9.01560476047909	85.43572187776795	85.14863913197522	75.78969884853854	9.176719198023763	1.0053272222049334	2.419524048912869	0.5180319644826897	11.00868670292812	54.980192333938376
110	2360.0	2180.0		(90.2860938883968, 83.95482728077945, 76.04694419840567)	#5a534c	90.2860938883968	83.95482728077945	76.04694419840567	33.32172182134862	40.216416665849124	90.2860938883968	64.42713549476022	6.586257438276677	8.738415759759999	85.47557130203721	84.99121073516386	76.1260230292294	9.537956788069934	1.0045534258739097	2.5224785912861245	0.5021048285455689	10.942517856219233	52.99419222677637
111	2380.0	2200.0		(89.98228520814881, 84.07085916740478, 76.0132860938884)	#59544c	89.98228520814881	84.07085916740478	76.0132860938884	34.609092638386876	39.58662269908457	89.98228520814881	64.43979546059886	6.366811457975741	8.778543046201758	85.35594331266608	85.03135223206377	76.09386182462356	9.412216837163536	1.0047508211477643	2.438432713571732	0.5044105215719432	10.844312156860315	54.04775992379009
112	2400.0	2220.0		(90.41806908768822, 83.87776793622675, 75.41364038972542)	#5a534b	90.41806908768822	83.87776793622675	75.41364038972542	33.84651711924438	42.31598126995947	90.41806908768822	64.41262945799637	6.530433215063636	9.071526717799383	85.3896899911426	84.94523135518158	75.49828166519043	9.21204069710987	1.0043272465037567	2.501098405459844	0.5212452110898768	11.177618483744846	54.250547262517316
113	2420.0	2240.0		(90.23472099202834, 83.99202834366696, 76.4428697962799)	#5a534c	90.23472099202834	83.99202834366696	76.4428697962799	32.841821334532135	38.97526380368098	90.23472099202834	64.43512757816208	6.642080536907069	8.529368085679678	85.54111603188663	85.01655010628876	76.51836138175376	9.751453642347036	1.004678039124205	2.5438583464071542	0.49009305782675017	10.81052051474723	52.091014055341354
114	2440.0	2260.0		(90.60496014171834, 84.34455270150576, 75.90788308237379)	#5a544b	90.60496014171834	84.34455270150576	75.90788308237379	34.44223467727356	41.36368079927267	90.60496014171834	64.54416886275388	6.424834351046238	9.016348451577617	85.72481842338352	85.3627752081488	75.99224977856511	9.222685583799654	1.0063782201916573	2.4606549705889296	0.5180746965867442	11.071270741818656	54.52723616539553
115	2460.0	2280.0		(90.14703277236492, 84.04162976085031, 75.71213463241807)	#5a544b	90.14703277236492	84.04162976085031	75.71213463241807	34.6223231269559	40.832170649268974	90.14703277236492	64.44049176425992	6.3795769428888764	8.949798255096276	85.36737821080601	85.03356039858282	75.79542958370239	9.260748872621715	1.0047616779742055	2.443321781863177	0.5142507568804403	10.990809377710256	54.518046111909555
116	2480.0	2300.0		(90.31798051372897, 84.17980513728963, 75.63418954827281)	#5a544b	90.31798051372897	84.17980513728963	75.63418954827281	34.91856677524426	41.457599858780604	90.31798051372897	64.48514199228273	6.340109625275425	9.070036137551485	85.47838795394155	85.17523813994686	75.71964570416297	9.136539477682973	1.005457868161491	2.4282061468203002	0.5211595631234284	11.066279663780414	55.04579635294453
117	2500.0	2320.0		(90.40566873339239, 84.22143489813995, 75.60053144375554)	#5a544b	90.40566873339239	84.22143489813995	75.60053144375554	34.93748130421774	41.75966022651565	90.40566873339239	64.50056682086212	6.341305538879016	9.115420783216077	85.52752878653675	85.22421855624447	75.68674047829938	9.096259774836726	1.0056983734124842	2.428664171197628	0.5237673412787044	11.104190740099222	55.17490405331467
118	2520.0	2340.0		(90.33126660761737, 84.34100974313552, 75.78476527900797)	#5a544b	90.33126660761737	84.34100974313552	75.78476527900797	35.29196858064907	41.063941402572965	90.33126660761737	64.52761475506178	6.276293446771386	9.057289445364658	85.56498671390611	85.31015262178919	75.87032772364925	9.124068455411958	1.0061201071238222	2.4037651125056363	0.5204271448143268	11.01936257353843	55.279784972910434
119	2540.0	2360.0		(90.27015057573074, 84.33215234720993, 76.55535872453498)	#5a544c	90.27015057573074	84.33215234720993	76.55535872453498	34.02221648152935	38.7422852376981	90.27015057573074	64.52452479424139	6.4566939016930665	8.61846473045642	85.68641275465014	85.30033257750222	76.63312666076173	9.597857015661688	1.0060719281895252	2.472856897887971	0.49521250473560724	10.768789646486818	53.16055562224048
120	2560.0	2380.0		(89.95837023914969, 84.54472984942427, 75.16209034543844)	#59544b	89.95837023914969	84.54472984942427	75.16209034543844	38.04729123017062	41.94219351535499	89.95837023914969	64.55683220129674	5.813995495911939	9.458950503723852	85.32088573959257	85.40304433126661	75.25591674047831	8.576352641938596	1.0065756680530056	2.2267090689533022	0.5435063805002257	11.10289548984327	58.422810109263715
121	2580.0	2400.0		(90.36138175376439, 84.47121346324181, 76.42426926483614)	#5a544c	90.36138175376439	84.47121346324181	76.42426926483614	34.64251668255483	39.33055931306239	90.36138175376439	64.56469603989197	6.368235152050483	8.760486153356272	85.74800708591674	85.42805752878654	76.50473870682019	9.434195436483694	1.0066982816992696	2.4389779758633647	0.5033729818924971	10.830537225593124	53.985579434513745
122	2600.0	2420.0		(90.5155004428698, 84.23737821080603, 75.65987599645705)	#5a544b	90.5155004428698	84.23737821080603	75.65987599645705	34.64345337467209	41.85122123062469	90.5155004428698	64.51096211842946	6.393730804655052	9.099707440848604	85.59815766164749	85.25723865367583	75.74565101860053	9.13259187240435	1.0058604577842953	2.448742586261394	0.522864460791874	11.121351946208266	54.90695770296366
123	2620.0	2440.0		(90.17006200177148, 84.43312666076173, 75.75287865367582)	#5a544b	90.17006200177148	84.43312666076173	75.75287865367582	36.124592983965066	40.77164495785938	90.17006200177148	64.54207596839217	6.135734216680899	9.099699562690544	85.50817537643934	85.35612107174491	75.83968113374668	9.030140342862087	1.006345587603154	2.349932165337436	0.5228640081170058	10.975052004841674	56.009048348544354
124	2640.0	2460.0		(90.36492471213464, 84.4756421612046, 76.65279007971657)	#5a544c	90.36492471213464	84.4756421612046	76.65279007971657	34.23034687681672	38.69415420203486	90.36492471213464	64.5667877313822	6.426309228190985	8.635908646474256	85.7968201948627	85.43471157661648	76.73101860053144	9.571551462747795	1.0067308955324976	2.4612198355455863	0.49621482308507653	10.764588633411934	53.345657158680424
125	2660.0	2480.0		(90.52612931798052, 84.37998228520814, 76.1585473870682)	#5a544c	90.52612931798052	84.37998228520814	76.1585473870682	34.333271684852946	40.471556886227575	90.52612931798052	64.54967155065876	6.432033963695849	8.884440340289679	85.74730735163863	85.38027207263065	76.24076173604959	9.345989181042237	1.0064640185737197	2.4634123588241135	0.5104953250595854	10.968333559401971	54.09673451809546
126	2680.0	2500.0		(90.31975199291408, 84.2860938883968, 75.50930026572188)	#5a544b	90.31975199291408	84.2860938883968	75.50930026572188	35.55648585610908	41.814388404546385	90.31975199291408	64.51201169386609	6.236468855346344	9.186387202712165	85.48722763507529	85.2605730469442	75.59706820194863	8.98932504013718	1.0058768228545794	2.3885126447395617	0.5278450348644985	11.103299222386955	55.828140417745296
127	2700.0	2520.0		(90.1718334809566, 84.65279007971657, 76.2134632418069)	#5a544c	90.1718334809566	84.65279007971657	76.2134632418069	36.2764134780126	39.47335075242623	90.1718334809566	64.5998030859251	6.108620443825153	8.938432305584175	85.66925597874226	85.53978514614704	76.29785651018601	9.171021990187088	1.007245673773961	2.339547829134582	0.513597675327911	10.826394404797446	55.650880207995506
128	2720.0	2540.0		(90.40655447298494, 84.4251550044287, 76.20460584588132)	#5a544c	90.40655447298494	84.4251550044287	76.20460584588132	34.729948858675336	40.0579020074655	90.40655447298494	64.55471123687929	6.361672714400523	8.866962432531666	85.71193091231177	85.39629883082372	76.2868113374668	9.3336523001931	1.006542597793784	2.4364646200412143	0.5094910535623898	10.913015280163224	54.342150822130854
129	2740.0	2560.0		(89.99468556244464, 84.48095659875996, 76.7643932683791)	#59544c	89.99468556244464	84.48095659875996	76.7643932683791	34.99497891142797	37.48804180937759	89.99468556244464	64.5479173983575	6.291153393336746	8.540845922489005	85.63937112488928	85.37469414526129	76.8415589016829	9.605290472967344	1.0064366676804943	2.409456341163194	0.4907525683652347	10.607764141900475	53.6247862343791
130	2760.0	2580.0		(90.63241806908769, 84.42604074402126, 76.54030115146146)	#5a544c	90.63241806908769	84.42604074402126	76.54030115146146	33.57510999371468	39.64905593995546	90.63241806908769	64.56862543469086	6.546410513361856	8.702412453886165	85.89001771479185	85.44055792736937	76.61915854738706	9.559566400960593	1.0067595491602008	2.5072175699901633	0.5000360972995573	10.889787561151396	53.04759827479247
131	2780.0	2600.0		(90.85562444641276, 84.19840566873339, 76.03011514614704)	#5a544c	90.85562444641276	84.19840566873339	76.03011514614704	33.057712988409556	41.6100257370145	90.85562444641276	64.52118038953925	6.664064067537778	8.908655521570585	85.82678476527902	85.28970474756423	76.1117980513729	9.420176214522902	1.0060197819443875	2.5522778450217354	0.5118867167923111	11.12537159371579	53.201904121471706
132	2800.0	2620.0		(90.73339238263951, 84.42869796279894, 76.13108945969884)	#5a544c	90.73339238263951	84.42869796279894	76.13108945969884	34.094383112944314	41.03877467346105	90.73339238263951	64.57355321175656	6.4818533583490545	8.940790168847347	85.85847652790079	85.45623615589018	76.21406554472985	9.31633835923663	1.0068363834831189	2.482492748198694	0.5137331569257242	11.043194818642759	54.05881020384197
133	2820.0	2640.0		(90.83790965456156, 84.37466784765279, 76.8919397697077)	#5a544c	90.83790965456156	84.37466784765279	76.8919397697077	32.19307716735471	39.14909902882328	90.83790965456156	64.56811258409924	6.761462185131184	8.504912987932789	86.04511071744906	85.43892635075288	76.96676705048716	9.828514025846165	1.0067515527497626	2.589580466239229	0.4886878806185643	10.86512382871299	51.515067906463216
134	2840.0	2660.0		(90.34455270150576, 84.56687333923827, 76.1913197519929)	#5a544c	90.34455270150576	84.56687333923827	76.1913197519929	35.50660241567059	39.947891645996556	90.34455270150576	64.5874049392528	6.235731805207867	8.929998725748378	85.72282550930026	85.50031712134631	76.27507528786536	9.227375268995381	1.0070523608070177	2.3882303610279942	0.5131130862131451	10.891704567621572	55.0737752815722
135	2860.0	2680.0		(90.43578387953941, 84.40921169176262, 76.30115146147033)	#5a544c	90.43578387953941	84.40921169176262	76.30115146147033	34.417846847975945	39.85514485514486	90.43578387953941	64.55258769584798	6.410271096396858	8.809113201485896	85.7406200177148	85.38954549158548	76.38223206377324	9.406020353524053	1.0065094873597782	2.4550773723221178	0.5061670668084651	10.894588148520993	53.957130772725236
136	2880.0	2700.0		(90.37732506643047, 84.71213463241807, 76.38175376439327)	#5a544c	90.37732506643047	84.71213463241807	76.38175376439327	35.71292956142017	39.488562860167015	90.37732506643047	64.62692015345664	6.2017180085061625	8.890273861996345	85.82200177147918	85.62615143489815	76.46505757307352	9.252628782125788	1.0076684854181426	2.3752033764631673	0.5108305161853992	10.839662153329552	55.10096647685897
137	2900.0	2720.0		(90.24712134632418, 84.77147918511957, 76.83968113374668)	#5a544c	90.24712134632418	84.77147918511957	76.83968113374668	35.49580498117196	37.88372640815003	90.24712134632418	64.63634686141447	6.224524174753943	8.649541787028925	85.86818423383525	85.65618856510186	76.9189991142604	9.483754464745163	1.0078154674576363	2.3839379372738345	0.496998176256742	10.656419395259169	54.25983940288439
138	2920.0	2740.0		(90.46767050487156, 84.68024800708592, 76.95659875996456)	#5a544c	90.46767050487156	84.68024800708592	76.95659875996456	34.299200209781084	38.083475298126075	90.46767050487156	64.62572564618776	6.411943900474837	8.566378723832235	85.97135518157661	85.62234577502214	77.03383525243578	9.632424986015792	1.0076498605582918	2.455718041550987	0.49221966986202625	10.700274249894816	53.18510551117017
139	2940.0	2760.0		(90.49424269264836, 84.71922054915855, 76.89548272807795)	#5a544c	90.49424269264836	84.71922054915855	76.89548272807795	34.51963785579367	38.3193857176415	90.49424269264836	64.63693407444319	6.381304261215082	8.619643968930312	85.98423383525244	85.65805988485384	76.97372010628875	9.572051155275192	1.0078246233335757	2.44398332956899	0.4952802631655133	10.724705414384045	53.48667301662683
140	2960.0	2780.0		(90.53498671390611, 84.73073516386182, 77.36492471213464)	#5a544d	90.53498671390611	84.73073516386182	77.36492471213464	33.55706503463581	37.09467391942393	90.53498671390611	64.6436973697626	6.513202164184162	8.36930671129712	86.1016563330381	85.6796149955713	77.43858281665192	9.85411252499949	1.0079300772146327	2.4944990647331617	0.4808960144323158	10.60505055430177	52.10906073340624
141	2980.0	2800.0		(90.74047829937999, 84.47829937998229, 76.16386182462357)	#5a544c	90.74047829937999	84.47829937998229	76.16386182462357	34.22373458102935	40.963385588505155	90.74047829937999	64.58671926463687	6.459990903639856	8.944766765113798	85.88387953941542	85.49813471213463	76.24700620017715	9.304290152443103	1.0070416697095603	2.4741196205956912	0.5139616500807141	11.033600271778656	54.16284559045556
142	3000.0	2820.0		(90.57395925597874, 84.44021257750221, 77.26306465899026)	#5a544d	90.57395925597874	84.44021257750221	77.26306465899026	32.351610327388855	37.47520976353926	90.57395925597874	64.57140735128445	6.699536444549292	8.303049629108683	86.01031886625333	85.44940864481843	77.33483613817538	9.986276737566472	1.0068029250424766	2.5658634529989706	0.47708891692096217	10.66885287719753	51.10075237199335
143	3020.0	2840.0		(91.01505757307352, 84.68290522586359, 76.37112488928256)	#5b544c	91.01505757307352	84.68290522586359	76.37112488928256	34.055525313010314	41.028407100315306	91.01505757307352	64.6548452546188	6.494825398350834	8.94455548844788	86.12330380868025	85.71515200177147	76.45424269264836	9.322495992747436	1.0081038959920399	2.487460925269883	0.5139495102332827	11.05386040444632	54.01582823256085
144	3040.0	2860.0		(90.62976085031, 84.86891054030116, 77.05403011514615)	#5a544d	90.62976085031	84.86891054030116	77.05403011514615	34.53904873752205	38.197290878705246	90.62976085031	64.68312197514805	6.380409381730345	8.609852179243905	86.12875110717448	85.80533604074402	77.1321789193977	9.58321570982553	1.0085447890452852	2.4436405986078666	0.4947176320185395	10.716304326907837	53.45936804728266
145	3060.0	2880.0		(90.58193091231178, 84.7643932683791, 76.4251550044287)	#5a544c	90.58193091231178	84.7643932683791	76.4251550044287	35.34380279046486	39.85317844465955	90.58193091231178	64.65174773435736	6.266544716423573	8.90841563654725	85.94713906111602	85.70527680248007	76.5085473870682	9.262686527106714	1.0080555991902893	2.400031434643051	0.511872933123529	10.891714825334702	54.875875327010014
146	3080.0	2900.0		(90.97165633303808, 84.65367581930913, 77.17360496014172)	#5a544d	90.97165633303808	84.65367581930913	77.17360496014172	32.526640133521674	38.67691588694052	90.97165633303808	64.64766307855561	6.704113597259087	8.483201513701921	86.25347209920284	85.6922556775908	77.2484056687334	9.827971896979728	1.0079919108864768	2.567616462174167	0.48744035059185603	10.812485701587251	51.681349949386835
147	3100.0	2920.0		(90.35163861824624, 84.92559787422498, 77.09743135518157)	#5a544d	90.35163861824624	84.92559787422498	77.09743135518157	35.437048917401754	37.407432823237656	90.35163861824624	64.68227407943313	6.233193893444122	8.583843305482564	86.01872453498673	85.80263089459699	77.175713020372	9.55023820148301	1.0085315685825305	2.3872583631747957	0.4932231756479994	10.60825489919746	54.014565103252046
148	3120.0	2940.0		(90.52878653675819, 84.92116917626218, 76.63684676705049)	#5a544c	90.52878653675819	84.92116917626218	76.63684676705049	35.780413159908214	39.130587924506145	90.52878653675819	64.68943745195372	6.193143361248876	8.853785157532146	86.0120372010629	85.82548687333924	76.7196899911426	9.286422750036486	1.0086432605016435	2.3719193620836756	0.5087338941886278	10.804838560048806	55.02755591214662
149	3140.0	2960.0		(90.71036315323295, 84.72364924712134, 77.3941541186891)	#5a544d	90.71036315323295	84.72364924712134	77.3941541186891	33.025143009179196	37.43379682068508	90.71036315323295	64.65172536008893	6.6013682431772525	8.366913576169477	86.19124003542959	85.70520547387068	77.46744906997343	9.891959494737948	1.0080552503287759	2.528265896476669	0.48075850613149934	10.657546878767095	51.72709426658455
150	3160.0	2980.0		(90.86713906111603, 84.82196634189549, 77.14260407440213)	#5a544d	90.86713906111603	84.82196634189549	77.14260407440213	33.57212003872218	38.51509421088031	90.86713906111603	64.68463047591077	6.5375911349134235	8.563283447676827	86.24822852081489	85.8101489371125	77.21939769707707	9.688680752220295	1.0085683097186393	2.5038398257198997	0.4920418169026295	10.773575137926802	52.6402771857908
151	3180.0	3000.0		(90.70416297608503, 84.74490699734278, 77.20637732506643)	#5a544d	90.70416297608503	84.74490699734278	77.20637732506643	33.51007283942517	37.946828768126565	90.70416297608503	64.65617197769939	6.53561184318685	8.479081536176514	86.15723649247121	85.71938195748449	77.28176262178918	9.763214382487968	1.0081245823721738	2.503081774420967	0.487203618824236	10.705561445432634	52.375236554237645
152	3200.0	3020.0		(91.02480070859167, 84.67581930912311, 77.38441098317095)	#5b544d	91.02480070859167	84.67581930912311	77.38441098317095	32.07272727272725	38.21265581363665	91.02480070859167	64.65695887814728	6.766804941079563	8.381630204505086	86.32853852967227	85.72189087688218	77.45732506643047	9.946768485953456	1.0081368517914904	2.5916266947118562	0.4816041159480118	10.772250182561244	51.08475914720593
153	3220.0	3040.0		(90.78210806023029, 84.93356953055802, 77.27192205491585)	#5a544d	90.78210806023029	84.93356953055802	77.27192205491585	34.02609322756183	37.949079449328245	90.78210806023029	64.70875468674663	6.459343371531534	8.53214170610752	86.26702391496899	85.88714208148805	77.34853852967227	9.687148033474738	1.0089444564843706	2.4738716215012557	0.49025242861519275	10.701427889980277	52.87209246322559
154	3240.0	3060.0		(90.75199291408326, 84.91319751992914, 77.7732506643047)	#5a544d	90.75199291408326	84.91319751992914	77.7732506643047	33.00757524056507	36.468392234942755	90.75199291408326	64.70357012269588	6.590087253301236	8.244531386528585	86.34621789193977	85.87059150575732	77.84465013286093	10.002202003537365	1.0088636183167436	2.523945376709951	0.47372648911193393	10.554693164160595	51.36366626806726
155	3260.0	3080.0		(90.85828166519043, 84.84676705048716, 78.03985828166519)	#5a544e	90.85828166519043	84.84676705048716	78.03985828166519	31.861525704809306	35.975784517298855	90.85828166519043	64.69344247213103	6.749750400713572	8.079664826428413	86.43102745792737	85.83826735163862	78.1079273693534	10.216455501241814	1.0087057071199652	2.585094955957245	0.46425334224323095	10.5280631732222	50.12462449513755
156	3280.0	3100.0		(90.9362267493357, 84.59964570416298, 77.40389725420727)	#5a544d	90.9362267493357	84.59964570416298	77.40389725420727	31.90469956800628	37.94685731539833	90.9362267493357	64.63269128242409	6.7850078261907365	8.329369576930645	86.26542072630647	85.64453964570417	77.47585473870683	10.000540231363724	1.0077584693562907	2.5985982393899807	0.47860124744537264	10.743124720050837	50.83413933896639
157	3300.0	3120.0		(90.39769707705935, 85.02480070859167, 77.7156775907883)	#5a554d	90.39769707705935	85.02480070859167	77.7156775907883	34.58024863807792	35.774307018489324	90.39769707705935	64.71213878042516	6.347069048465659	8.290634810581189	86.19569530558016	85.89794620017715	77.78876882196634	9.865928704949008	1.0089972215634344	2.4308715446079794	0.4763755678998642	10.441260032601972	52.56338138438124
158	3320.0	3140.0		(91.08237378210806, 84.77767936226749, 77.35075287865368)	#5b544d	91.08237378210806	84.77767936226749	77.35075287865368	32.45178352576918	38.443918235568695	91.08237378210806	64.68598568433278	6.714282272289762	8.449845568818649	86.38159433126661	85.81447290522587	77.42502214348981	9.864549597663515	1.0085894402446616	2.571510975151682	0.485523735332633	10.792658456972903	51.52920075192568
159	3340.0	3160.0		(90.78742249778566, 84.89902568644818, 78.18246235606732)	#5a544e	90.78742249778566	84.89902568644818	78.18246235606732	31.971049118122387	35.40429662728417	90.78742249778566	64.70329027113749	6.720976809110879	8.017444755025394	86.44102745792736	85.86969820194862	78.24962798937112	10.262253752824167	1.008859254847228	2.57407492379294	0.4606782092737322	10.461880790206436	50.02709402231263
160	3360.0	3180.0		(90.97431355181577, 84.99468556244464, 78.23472099202834)	#5a544e	90.97431355181577	84.99468556244464	78.23472099202834	31.837586039073912	35.708937785999424	90.97431355181577	64.73815675014419	6.750652771651044	8.048132890044556	86.57271036315325	85.98104190434013	78.3023206377325	10.248139339424785	1.0094028959801973	2.5854405560787868	0.46244153356451906	10.504463615969016	50.01058190465481
161	3380.0	3200.0		(91.28875110717449, 84.75376439326838, 77.91762621789194)	#5b544d	91.28875110717449	84.75376439326838	77.91762621789194	30.675675675675702	37.350021830883435	91.28875110717449	64.69323111127692	6.966110364848843	8.147531467194401	86.5886802480071	85.83759284322409	77.9859875996457	10.244632203776431	1.0087024115633887	2.6679589166598587	0.46815292415402643	10.71955981485142	49.46967545176956
162	3400.0	3220.0		(91.07528786536759, 85.02745792736935, 78.27457927369353)	#5b554e	91.07528786536759	85.02745792736935	78.27457927369353	31.652366454469973	35.84046526102856	91.07528786536759	64.75221378576346	6.782387377236909	8.050158411392916	86.64031886625332	86.02595929140833	78.34210806023029	10.259988432223029	1.00962207448597	2.597594630519916	0.4625579189686122	10.526434770776984	49.88532558118052
163	3420.0	3240.0		(90.93888396811337, 84.90434012400354, 77.9734278122232)	#5a544d	90.93888396811337	84.90434012400354	77.9734278122232	32.07405383249076	36.35618973409954	90.93888396811337	64.71234285152333	6.728517650137822	8.148719970583485	86.47508414526129	85.89859775022143	78.04273693534101	10.14589401597975	1.0090004034575109	2.576962999491319	0.4682212149411449	10.567619738011125	50.45301266270073
164	3440.0	3260.0		(90.90611160318866, 85.36138175376439, 77.98582816651904)	#5a554d	90.90611160318866	85.36138175376439	77.98582816651904	34.25104545142935	36.24258279500746	90.90611160318866	64.82669978043432	6.41062848902213	8.336460867600671	86.60318866253323	86.26423046058457	78.0595837023915	9.855340037969103	1.0107834665073852	2.4552142505499095	0.47900870932220807	10.51630816500256	52.44019044822903
165	3460.0	3280.0		(91.05668733392383, 84.86359610274579, 77.76882196634189)	#5b544d	91.05668733392383	84.86359610274579	77.76882196634189	32.03572856952404	37.212046341060116	91.05668733392383	64.70782371678621	6.753699358845012	8.254600783820276	86.47925597874224	85.8841700088574	77.83976970770593	10.059491169051036	1.0089299407208503	2.5866073721416707	0.47430507144764555	10.665406186822414	50.71086305614836
166	3480.0	3300.0		(90.7599645704163, 84.94331266607617, 77.53410097431355)	#5a544d	90.7599645704163	84.94331266607617	77.53410097431355	33.61237610500935	37.15950345473711	90.7599645704163	64.71087948134232	6.511247106482432	8.389806147814195	86.31162976085031	85.89392563330381	77.60819309123117	9.838249629815097	1.0089775864640598	2.493750294852306	0.48207390140183765	10.62003700933178	52.185308316741946
167	3500.0	3320.0		(90.61116031886625, 85.56775907883082, 78.1319751992914)	#5a554e	90.61116031886625	85.56775907883082	78.1319751992914	35.75129533678754	35.11920821114371	90.61116031886625	64.86323025850096	6.183072317927197	8.317391532937801	86.5518689105403	86.38124741364038	78.2063330380868	9.790214376066473	1.0113530528565042	2.3680622411908274	0.47791299526206116	10.36384992176667	53.37322704474588
168	3520.0	3340.0		(91.16563330380868, 84.88662533215235, 78.0637732506643)	#5b544e	91.16563330380868	84.88662533215235	78.0637732506643	31.24526771227694	36.64730000194315	91.16563330380868	64.72070360275883	6.861472632428589	8.11320440713268	86.59876882196633	85.92529445527016	78.13200177147917	10.233283459782017	1.0091307650083077	2.627883586725613	0.4661805091213	10.62562433165617	49.77824025704716
169	3540.0	3360.0		(91.08503100088573, 85.01240035429583, 77.99911426040744)	#5b554d	91.08503100088573	85.01240035429583	77.99911426040744	32.15649113307162	36.63509505518549	91.08503100088573	64.7480092347362	6.725424962053639	8.195381180770944	86.5853321523472	86.01252256864481	78.06924712134632	10.10418959963441	1.0095565167655118	2.57577852719351	0.4709023438305245	10.60167975456478	50.6264645035447
170	3560.0	3380.0		(90.4384410983171, 85.53852967227635, 77.62178919397697)	#5a554d	90.4384410983171	85.53852967227635	77.62178919397697	37.06150656530754	36.137799324225085	90.4384410983171	64.8445861321697	5.995833325672384	8.568254595228275	86.35613817537644	86.32151204605847	77.70095659875996	9.488048280678568	1.0110623520386783	2.2963513562393985	0.49232745645762627	10.457772424273442	55.016709225213724
171	3580.0	3400.0		(90.96899911426041, 85.10274579273694, 78.29317980513729)	#5a554e	90.96899911426041	85.10274579273694	78.29317980513729	32.23254838935086	35.53225775042844	90.96899911426041	64.76552594874403	6.690843057045481	8.062413176962702	86.6152967227635	86.06851095659877	78.36127546501328	10.212713842819225	1.0098296388736343	2.5625339621508485	0.4632620714299334	10.477112533998836	50.31136605459624
172	3600.0	3420.0		(90.81576616474756, 85.16031886625332, 78.11603188662534)	#5a554e	90.81576616474756	85.16031886625332	78.11603188662534	33.28079230018133	35.65936155894312	90.81576616474756	64.7710844573479	6.540303807695547	8.169616944565883	86.5226306465899	86.0862826040744	78.18647475642162	10.05532489999461	1.0099163076168258	2.5048787555039533	0.4694219442068397	10.465095074479489	51.32048194635151
173	3620.0	3440.0		(90.94862710363154, 85.33658104517272, 78.04694419840567)	#5a554e	90.94862710363154	85.33658104517272	78.04694419840567	33.900865028147734	36.173488766178764	90.94862710363154	64.82295971653011	6.461388592048866	8.296308232792526	86.62855624446412	86.25225599645705	78.11984056687334	9.911641123703237	1.0107251511100124	2.47465492294639	0.4767015597918738	10.515620420639017	52.08757961228527
174	3640.0	3460.0		(90.84499557130204, 85.28786536758193, 78.90611160318866)	#5a554e	90.84499557130204	85.28786536758193	78.90611160318866	32.072112174493654	33.51219726219726	90.84499557130204	64.80771931349076	6.671683379839144	7.796376899593338	86.73450841452613	86.20347265721878	78.96992914083259	10.451769353052752	1.0104875214378672	2.5551959745270936	0.4479757651808572	10.26132797845067	49.44502280975362
175	3660.0	3480.0		(90.84853852967228, 85.41098317094774, 77.96722763507529)	#5a554d	90.84853852967228	85.41098317094774	77.96722763507529	34.67235095922437	36.156159815927005	90.84853852967228	64.83604018297878	6.347759545399512	8.362590947867599	86.58663418954828	86.2941402214349	78.04166519043402	9.80784211423248	1.0109291028654666	2.431135998852186	0.480510130155573	10.498903685983967	52.799097877629606
176	3680.0	3500.0		(91.44906997342781, 85.20460584588132, 77.92825509300266)	#5b554d	91.44906997342781	85.20460584588132	77.92825509300266	32.289551261054726	37.701944869534884	91.44906997342781	64.81673878365204	6.734569758717224	8.352061334017247	86.80912311780337	86.23234105403013	78.00101860053144	9.969855746725347	1.0106281537906872	2.5792809037741002	0.479905104015557	10.72899614885822	51.119509089424845
177	3700.0	3520.0		(90.78830823737822, 85.48361381753764, 77.75287865367582)	#5a554d	90.78830823737822	85.48361381753764	77.75287865367582	35.58333899571922	36.613024390243915	90.78830823737822	64.85042224937425	6.217646474810712	8.505832587926454	86.53676705048716	86.34020787422499	77.83018600531443	9.627517782196287	1.0111533492789966	2.3813038387699916	0.48874072035632043	10.53604839109795	53.833710572398935
178	3720.0	3540.0		(90.90876882196635, 85.38972542072631, 78.46058458813108)	#5a554e	90.90876882196635	85.38972542072631	78.46058458813108	33.398320762772165	34.91728048637908	90.90876882196635	64.83561350449253	6.515594017285464	8.089233687721853	86.70822852081488	86.29277376439326	78.52987599645704	10.123892562877547	1.0109224500578908	2.495415123405037	0.46480316404059197	10.386946955321386	51.14977493078689
179	3740.0	3560.0		(91.01417183348096, 85.41895482728079, 77.72719220549159)	#5b554d	91.01417183348096	85.41895482728079	77.72719220549159	34.73368442103861	37.226947593791046	91.01417183348096	64.84641701809755	6.351680853512787	8.513546577306164	86.62225863596103	86.3273769441984	77.80410983170948	9.671140445540255	1.0110908993691952	2.4326378253231784	0.48918396217742227	10.621879541250806	53.27457486342666
180	3760.0	3580.0		(91.17006200177148, 84.98494242692648, 78.16917626217892)	#5b544e	91.17006200177148	84.98494242692648	78.16917626217892	31.455239133396883	36.36309760907793	91.17006200177148	64.74630337157132	6.824489565712577	8.09847285850267	86.65249778565102	86.00707144375554	78.2373339238264	10.232870900470122	1.009529918800645	2.6137193978967512	0.4653340419924249	10.590510869284081	49.87954771295939
181	3780.0	3600.0		(91.1762621789194, 85.26926483613818, 78.56687333923827)	#5b554e	91.1762621789194	85.26926483613818	78.56687333923827	31.892385501545363	35.265693912840725	91.1762621789194	64.82018711121034	6.738919291178647	8.004696101807006	86.823215234721	86.24337973427812	78.63389725420727	10.288228553590418	1.0106819204099173	2.580946736398905	0.4599456782847762	10.463660587734294	49.906955899040646
182	3800.0	3620.0		(90.77767936226749, 85.35518157661647, 78.03808680248007)	#5a554e	90.77767936226749	85.35518157661647	78.03808680248007	34.461517068761744	35.78628717508392	90.77767936226749	64.818200547425	6.372954829944377	8.29290244753187	86.5487865367582	86.23702029229406	78.11125775022143	9.880433590545566	1.010650945736886	2.4407855709288	0.47650586514064874	10.458813712309414	52.458333366319664
183	3820.0	3640.0		(91.10628875110717, 85.4428697962799, 77.5792736935341)	#5b554d	91.10628875110717	85.4428697962799	77.5792736935341	34.87951807228915	37.861149729240985	91.10628875110717	64.8570787346163	6.337082348170043	8.613956274151956	86.6452258635961	86.36153502214349	77.65790965456156	9.574028899537797	1.0112571377681607	2.4270467263512736	0.4949534511792198	10.693869990816712	53.65896847890914
184	3840.0	3660.0		(90.87511071744908, 85.2267493356953, 78.16563330380868)	#5a554e	90.87511071744908	85.2267493356953	78.16563330380868	33.334727158686995	35.66341449151058	90.87511071744908	64.7914074956381	6.53411721410968	8.17684720721723	86.58222320637732	86.15128018600532	78.23624446412754	10.047575188694898	1.0102331861740022	2.5025093446481548	0.46983739134150365	10.466877185574534	51.37165429942441
185	3860.0	3680.0		(91.1036315323295, 85.35872453498672, 78.07705934455271)	#5b554e	91.1036315323295	85.35872453498672	78.07705934455271	33.53913102604202	36.46150929454771	91.1036315323295	64.83724432722303	6.5210732621563405	8.304143240256723	86.71739592559788	86.29799662533216	78.14987599645706	9.928797176644094	1.0109478779858645	2.4975136259328727	0.47715175524922193	10.558560102831814	51.858180098756506
186	3880.0	3700.0		(91.1895482728078, 85.33392382639504, 78.36138175376439)	#5b554e	91.1895482728078	85.33392382639504	78.36138175376439	32.61202789477316	35.872339805542346	91.1895482728078	64.83664448872383	6.648153392308842	8.14607334466344	86.80867139061117	86.29607556244464	78.4311071744907	10.123822194988936	1.010938525252506	2.5461841965401786	0.46806914119112625	10.51458294295612	50.781512177236976
187	3900.0	3720.0		(91.22586359610274, 85.0460584588131, 77.8919397697077)	#5b554d	91.22586359610274	85.0460584588131	77.8919397697077	32.192108409724995	37.27178282230032	91.22586359610274	64.76400552625337	6.735684368667172	8.28215762340816	86.64333923826395	86.06365029229406	77.96348095659876	10.030376980912562	1.0098059323156747	2.5797077895681535	0.475888473130162	10.675372537447355	50.87935165922399
188	3920.0	3740.0		(91.22054915854739, 85.04074402125775, 78.88662533215235)	#5b554e	91.22054915854739	85.04074402125775	78.88662533215235	29.937522441651712	34.47853147939565	91.22054915854739	64.76566823857954	6.994103365820292	7.735958301265411	86.83802480070858	86.0689658547387	78.9481665190434	10.63351623589425	1.009831857468961	2.6786799894873443	0.4445041439180986	10.428927688439304	47.883170128771
189	3940.0	3760.0		(90.99025686448184, 85.35163861824624, 78.651904340124)	#5a554e	90.99025686448184	85.35163861824624	78.651904340124	32.580043072505426	34.578206525971474	90.99025686448184	64.83108962181163	6.625655581673162	7.976183573568574	86.77461470327725	86.27828671390613	78.71890168290523	10.27021108937164	1.0108519132908833	2.5375677332131454	0.4583073632290329	10.369128038857554	50.28426812325786
