# Supplementary material for: Parallel and High Throughput Reaction Monitoring with Computer Vision
Source: Angew Chem Int Ed Engl. 2024 Oct 31;64(1):e202413395. doi: 10.1002/anie.202413395 (PMC11701362; doi:10.1002/anie.202413395)
Supplement: Supplementary file 3 — Supporting Information [file ANIE-64-e202413395-s003.zip › Supporting Info - Machine readable data part 2/Table 2 - esterification in HTE/Kineticolor ouputs/Well 12 Vari-PA+DMAP run 2.csv]

frame number	Time (s)	normalised time	Well Coordinates	average color	hexcode	red	green	blue	hue	saturation	value	lightness	a_component	b_component	x	y	z	delta_e	light_ratio	a_ratio	b_ratio	chroma_ab	hue_ab
1	180.0	0.0	(132, 351)	(88.79982285208149, 81.95837023914969, 61.83348095659876)	#58513d	88.79982285208149	81.95837023914969	61.83348095659876	44.777796025619956	77.43728492344522	88.79982285208149	63.77970441016575	3.507956771302001	16.19177975064381	81.28570416297609	82.95517453498672	62.034729849424274	0.0	1.0	1.0	1.0	16.567422617977805	77.77576345253972
2	200.0	20.0		(88.24977856510186, 82.50398582816652, 61.68556244464128)	#58523d	88.24977856510186	82.50398582816652	61.68556244464128	47.022106631989594	76.75798422225346	88.24977856510186	63.889939727383165	2.8475651038895045	16.47384617847736	81.1557395925598	83.2995189282551	61.893746678476525	0.7265194073530729	1.0017283761070528	0.8117446392683488	1.0174203473723964	16.718140893443334	80.19311813008824
3	220.0	40.0		(87.99025686448184, 82.98317094774137, 61.49512843224092)	#57523d	87.99025686448184	82.98317094774137	61.49512843224092	48.66111723999602	76.78415759857461	87.99025686448184	63.99891322189441	2.3540275991952853	16.781848644944652	81.13903454384412	83.64085705048717	61.71000885739592	1.3144528661765704	1.0034369681351756	0.6710537651014361	1.0364424975751896	16.946146756109595	82.01509149307256
4	240.0	60.0		(88.37732506643047, 83.21434898139947, 61.85296722763508)	#58533d	88.37732506643047	83.21434898139947	61.85296722763508	48.32097775996793	76.53220148730182	88.37732506643047	64.08175618522162	2.4710959433196233	16.691791909381948	81.47193091231179	83.9009693711249	62.06658104517272	1.190095714766118	1.0047358603783012	0.7044259962195771	1.0308806175996963	16.87371424160073	81.57894976118538
5	260.0	80.0		(88.80248007085916, 82.48804251550044, 61.767936226749335)	#58523d	88.80248007085916	82.48804251550044	61.767936226749335	45.985846274818165	77.63081250374034	88.80248007085916	63.91733886599984	3.13165818075406	16.467953580893322	81.438095659876	83.38525379982285	61.97513728963684	0.48663729531941846	1.002157966348495	0.8927299807037601	1.017056422116817	16.76307782310698	79.23280875312106
6	280.0	100.0		(88.74313551815766, 82.89548272807795, 61.46324180690877)	#58523d	88.74313551815766	82.89548272807795	61.46324180690877	47.13854345920324	78.38772943677574	88.74313551815766	64.01856680264866	2.746953733462787	16.836969312745744	81.47438441098318	83.70251712134633	61.677564216120466	1.0258900707134555	1.0037451160160102	0.7830637355440493	1.0398467353211298	17.059580605985808	80.73382610616501
7	300.0	120.0		(88.3436669619132, 82.94685562444641, 61.6563330380868)	#58523d	88.3436669619132	82.94685562444641	61.6563330380868	47.86657816130103	77.03178263485063	88.3436669619132	64.00999193403936	2.5829688823814645	16.69684116987884	81.33318866253323	83.67561107174491	61.86923826395039	1.0787594613727445	1.0036106709180186	0.7363171928207025	1.0311924585816423	16.895450076855365	81.20616197816811
8	320.0	140.0		(88.54118689105402, 83.14437555358724, 61.60318866253321)	#58533d	88.54118689105402	83.14437555358724	61.60318866253321	47.97948245815933	77.58185528645598	88.54118689105402	64.07205020108981	2.52522782642417	16.83692717769023	81.48057573073515	83.87046643932685	61.81860053144376	1.2113783237272846	1.0045836805552435	0.7198571678769334	1.0398441330713364	17.0252427989204	81.4702702650238
9	340.0	160.0		(88.58547387068202, 82.85119574844995, 61.54827280779451)	#58523d	88.58547387068202	82.85119574844995	61.54827280779451	47.27469287469286	77.82863227780389	88.58547387068202	63.99849359838336	2.728223371775196	16.747568687328453	81.40040744021258	83.63954087688221	61.76130203720107	0.9822190312550435	1.0034303888712086	0.7777243420142256	1.034325376533271	16.968331081844347	80.74763839603612
10	360.0	180.0		(88.73073516386182, 82.76262178919397, 61.55093002657219)	#58523d	88.73073516386182	82.76262178919397	61.55093002657219	46.825262334615125	78.11104345308803	88.73073516386182	63.983754160219235	2.8547232170952896	16.72101465556455	81.44465899025685	83.59331852967227	61.76304694419841	0.8651242462356983	1.0031992896790685	0.8137851755897609	1.032685406611938	16.962953037659076	80.3114936626604
11	380.0	200.0		(89.08945969884854, 82.92382639503985, 61.21877767936227)	#59523d	89.08945969884854	82.92382639503985	61.21877767936227	46.726625564100914	79.77401523135353	89.08945969884854	64.04459839332507	2.8189765633419017	17.040303777479828	81.60397697077059	83.78423385296722	61.435828166519045	1.1246579806291177	1.0041532645158686	0.8035950118893912	1.0524046176457087	17.271901507751373	80.60663526108708
12	400.0	220.0		(88.78122232063774, 83.32860938883968, 61.545615589016826)	#58533d	88.78122232063774	83.32860938883968	61.545615589016826	47.98790204559497	78.2268990562085	88.78122232063774	64.13295853406089	2.4946740412218893	16.978002897116482	81.64379096545615	84.06200507528787	61.76344552701505	1.3302921495584783	1.0055386604118353	0.7111473156198487	1.048556931886466	17.16030247246365	81.6410214338863
13	420.0	240.0		(87.96811337466785, 83.34720992028343, 61.74933569530558)	#57533d	87.96811337466785	83.34720992028343	61.74933569530558	49.42535725144419	76.00240646018769	87.96811337466785	64.09270461423569	2.1676123303407957	16.77671829238381	81.29187776793623	83.93538580159432	61.965314437555364	1.495541856912184	1.0049075204559907	0.617913067821606	1.0361256483689967	16.916170366742318	82.63796468543624
14	440.0	260.0		(88.39858281665191, 82.84322409211691, 61.85473870682019)	#58523d	88.39858281665191	82.84322409211691	61.85473870682019	47.442605445808844	76.5700086170618	88.39858281665191	63.98692104386018	2.731482113535022	16.529559106666404	81.36765279007972	83.60324832595217	62.064623560673155	0.8717491157374561	1.0032489431490905	0.7786532992312829	1.0208611629619755	16.75372551993556	80.61676403842777
15	460.0	280.0		(88.34100974313552, 83.10628875110717, 62.2400354295837)	#58533e	88.34100974313552	83.10628875110717	62.2400354295837	47.96660784579883	75.34154827195525	88.34100974313552	64.05307961486801	2.6318509881063656	16.393763976766486	81.49805137289637	83.81086905225864	62.44869796279894	0.9397302663515832	1.0042862413244218	0.7502518302497602	1.0124744919479678	16.603678416228224	80.87957141079683
16	480.0	300.0		(88.82196634189549, 82.79805137289637, 62.35429583702391)	#58523e	88.82196634189549	82.79805137289637	62.35429583702391	46.34428753095508	75.98633825289193	88.82196634189549	64.0008035938738	3.088775452773862	16.232237647054525	81.66101860053145	83.64678648361382	62.55873339238264	0.4756413230800438	1.0034666072185936	0.8805055632505536	1.0024986688945732	16.523500622692293	79.22619125134278
17	500.0	320.0		(88.75642161204605, 83.15234720992028, 62.74490699734278)	#58533e	88.75642161204605	83.15234720992028	62.74490699734278	47.07324547961998	74.7319022813005	88.75642161204605	64.09009104061583	2.925091625759546	16.133646364840892	81.8168556244464	83.92716916740477	62.94898139946855	0.6629111017288021	1.004866542316565	0.8338448323221154	0.9964096975935826	16.396667528642286	79.72368412052437
18	520.0	340.0		(88.96634189548273, 82.97254207263065, 62.56155890168291)	#58523e	88.96634189548273	82.97254207263065	62.56155890168291	46.380195229948676	75.68277530539709	88.96634189548273	64.0548074758859	3.0919997961182943	16.191306545102037	81.82730735163861	83.8162960761736	62.76566873339238	0.49870043703217887	1.0043133324035334	0.8814247146411324	0.9999707749519163	16.483897305451148	79.18858639785691
19	540.0	360.0		(88.9627989371125, 83.2621789193977, 62.1674047829938)	#58533e	88.9627989371125	83.2621789193977	62.1674047829938	47.235224117413715	76.8054241878155	88.9627989371125	64.12812048476468	2.7890720410995162	16.568831594916578	81.83652790079717	84.0467801948627	62.37835252435784	0.8833782370121653	1.0054628047875274	0.7950702425743787	1.0232866213646326	16.801937485633875	80.44484003535027
20	560.0	380.0		(89.10540301151461, 82.62621789193977, 62.304694419840565)	#59523e	89.10540301151461	82.62621789193977	62.304694419840565	45.49474519135437	76.69771371769383	89.10540301151461	63.97211209998987	3.3199133802642167	16.215735555766408	81.73671390611159	83.55682148804252	62.50790965456156	0.2701016782908182	1.0030167541791468	0.9463951800728745	1.0014795041367608	16.55209667888042	78.42949724599727
21	580.0	400.0		(89.29317980513729, 82.76970770593445, 62.62533215234721)	#59523e	89.29317980513729	82.76970770593445	62.62533215234721	45.322837783977675	76.15700511843826	89.29317980513729	64.02096139379037	3.3938638667180276	16.093425746690706	81.9373339238264	83.71003185119575	62.82677590788309	0.28442157639262683	1.003782660735978	0.9674759662042166	0.9939256829411113	16.447390802496958	78.09165842646017
22	600.0	420.0		(88.5199291408326, 83.49424269264836, 62.15677590788308)	#58533e	88.5199291408326	83.49424269264836	62.15677590788308	48.562021233705124	75.9445261609582	88.5199291408326	64.1630753422881	2.4295389611125318	16.634427693945742	81.68933569530559	84.15682115146146	62.37015057573073	1.2271493171736019	1.0060108609105005	0.6925795041113898	1.0273378189500342	16.810914438800552	81.69042735423373
23	620.0	440.0		(88.42692648361381, 83.41098317094774, 62.50487156775908)	#58533e	88.42692648361381	83.41098317094774	62.50487156775908	48.38994054534274	74.75238896568301	88.42692648361381	64.1375395188102	2.537104487583486	16.367432089398505	81.68757307351639	84.07642269264836	62.713932683790965	1.0495017226713048	1.0056104855291148	0.7232428028586633	1.0108482416052942	16.562902293438437	81.18874565144831
24	640.0	460.0		(88.7422497785651, 83.5482728077945, 62.69087688219663)	#58533e	88.7422497785651	83.5482728077945	62.69087688219663	48.037535699714404	74.85836909871243	88.7422497785651	64.19129742588697	2.6377041114750144	16.340134143007724	81.92184233835252	84.24573679362267	62.899450841452605	0.9740418513904328	1.0064533540807006	0.7519203580425005	1.0091623277149637	16.551660544826884	80.83013929634953
25	660.0	480.0		(88.75022143489814, 83.21966341895482, 63.2267493356953)	#58533f	88.75022143489814	83.21966341895482	63.2267493356953	46.99888950583009	73.33486362139342	88.75022143489814	64.10876273566693	3.0065110673953566	15.85813095880777	81.93105403011513	83.98588159433126	63.4266784765279	0.6863298710108134	1.0051592952420259	0.8570547653241093	0.9793939395808064	16.140614186116593	79.26481893659687
26	680.0	500.0		(89.2577502214349, 83.0593445527015, 62.75465013286094)	#59533e	89.2577502214349	83.0593445527015	62.75465013286094	45.96751554040504	75.71656809431192	89.2577502214349	64.09431139086452	3.21692058106815	16.135294720042246	82.03562444641275	83.94043750221435	62.95769707705934	0.43228483088386294	1.0049327130567358	0.9170354114352923	0.9965114995712983	16.45285123398139	78.72468797152409
27	700.0	520.0		(88.92116917626218, 83.49069973427812, 62.98582816651904)	#58533e	88.92116917626218	83.49069973427812	62.98582816651904	47.4369044773061	74.37500000000001	88.92116917626218	64.1874981065054	2.8365340831988384	16.145579086066995	82.05065544729848	84.23376312666078	63.19087688219663	0.7869171660863504	1.006393784670389	0.8086000678241084	0.9971466592747484	16.392853614596593	80.03568437170068
28	720.0	540.0		(88.5792736935341, 83.64836138175376, 62.80159433126661)	#58533e	88.5792736935341	83.64836138175376	62.80159433126661	48.522832697660014	74.20819750814952	88.5792736935341	64.20831553802849	2.526525766050225	16.29805010369556	81.8951550044287	84.29938379982286	63.01006200177147	1.0762005876856893	1.0067201805311976	0.7202271666285353	1.006563228668394	16.49271868519822	81.18814098672725
29	740.0	560.0		(89.34455270150576, 83.08060230292294, 63.06643046944198)	#59533f	89.34455270150576	83.08060230292294	63.06643046944198	45.6977214507213	75.00089223753348	89.34455270150576	64.10574257462638	3.325414873382726	15.955883386637272	82.14710363153233	83.97638295837024	63.266572187776795	0.44189311347013704	1.005111942231088	0.9479634699570362	0.9854311034587067	16.29872997285624	78.22733180462488
30	760.0	580.0		(88.46855624446412, 83.73516386182462, 62.899911426040745)	#58533e	88.46855624446412	83.73516386182462	62.899911426040745	48.89250701493053	73.69855127601845	88.46855624446412	64.2247947098726	2.444609239296569	16.263119947807624	81.88747564216119	84.35135357838794	63.10826395039858	1.1549470864271432	1.0069785569535488	0.6968755314476799	1.004405951554583	16.445825755176674	81.45152091474992
31	780.0	600.0		(89.15323294951284, 83.26040744021257, 62.899911426040745)	#59533e	89.15323294951284	83.26040744021257	62.899911426040745	46.53238866396761	75.09090547817274	89.15323294951284	64.1408455477531	3.073205411573632	16.121440789313056	82.07579273693534	84.0868286979628	63.10351638618246	0.5695430058605256	1.0056623206539945	0.8760670703570248	0.9956558845034957	16.411747153336606	79.20728348196393
32	800.0	620.0		(89.23914968999114, 83.3436669619132, 63.23029229406554)	#59533f	89.23914968999114	83.3436669619132	63.23029229406554	46.39967306906418	74.32005637661165	89.23914968999114	64.16827088419245	3.1445319174937536	15.95768084368907	82.20977856510186	84.17318536758194	63.43142604074402	0.5812605503046758	1.006092321650283	0.8963998482588599	0.9855421139269491	16.264552219141418	78.85243594868246
33	820.0	640.0		(88.70327723649247, 83.69441984056688, 63.435783879539414)	#58533f	88.70327723649247	83.69441984056688	63.435783879539414	48.10600483752237	72.63779881373195	88.70327723649247	64.22927545378388	2.722102374319746	15.93004447175872	82.09703277236493	84.3654880336581	63.63837023914969	0.9424365298147667	1.0070488103978494	0.7759794523663471	0.9838352989655332	16.160945461466287	80.30304031310168
34	840.0	660.0		(89.38529672276351, 83.42249778565102, 62.782993799822854)	#59533e	89.38529672276351	83.42249778565102	62.782993799822854	46.55124192581739	75.89153355265766	89.38529672276351	64.19529496668112	3.0373657024821976	16.288943893343657	82.2163684676705	84.25833638618246	62.98938883968113	0.6353049152527588	1.0065160313983696	0.8658503797225698	1.0060008315451539	16.569709821572395	79.43748016233215
35	860.0	680.0		(89.16209034543844, 83.53055801594331, 62.994685562444644)	#59533e	89.16209034543844	83.53055801594331	62.994685562444644	47.08729648309244	74.83772748946991	89.16209034543844	64.21132529451015	2.9208532864103964	16.180755763179455	82.18283436669618	84.30887396811337	63.20004428697963	0.7287719932006996	1.0067673704093807	0.832636624916647	0.9993191614736535	16.442269946342552	79.76750187394464
36	880.0	700.0		(89.77590788308237, 82.8414526129318, 63.59875996457042)	#59523f	89.77590788308237	82.8414526129318	63.59875996457042	44.10570481153145	74.35372001933757	89.77590788308237	64.07002199363258	3.8237644393641634	15.557576608567935	82.3907971656333	83.86409333923827	63.79118689105403	0.7656581534182174	1.0045518803536593	1.0900261002774412	0.9608317830502444	16.020591887293243	76.19146608609013
37	900.0	720.0		(88.85031000885739, 83.50398582816652, 62.92559787422498)	#58533e	88.85031000885739	83.50398582816652	62.92559787422498	47.62649902627354	74.40381011244915	88.85031000885739	64.18674078919744	2.779411505581586	16.182607780236637	82.00800708591673	84.23137655447299	63.131381753764394	0.8345902845708267	1.0063819107158924	0.7923163501669918	0.9994335415532806	16.419559156272577	80.25436446659856
38	920.0	740.0		(88.58104517271921, 83.63596102745792, 63.676705048715675)	#58533f	88.58104517271921	83.63596102745792	63.676705048715675	48.08621118896042	71.69261459083273	88.58104517271921	64.20817024127994	2.770851769148819	15.741309875016674	82.0672010628875	84.29892567759079	63.876297608503094	0.9642768593506479	1.0067179024280004	0.7898762584010974	0.9721791005952125	15.98331805689584	80.01682479059083
39	940.0	760.0		(88.63241806908769, 83.53055801594331, 63.63507528786537)	#58533f	88.63241806908769	83.53055801594331	63.63507528786537	47.75423428530933	71.91863370175685	88.63241806908769	64.18374785401488	2.8537146396305224	15.72623876978978	82.05137289636846	84.22194520814882	63.83403011514615	0.8988950307049428	1.0063349845783345	0.8134976642176088	0.9712483131549811	15.983062068605026	79.71490978971697
40	960.0	780.0		(89.18423383525244, 83.21877767936226, 63.38086802480071)	#59533f	89.18423383525244	83.21877767936226	63.38086802480071	46.12865577371959	73.77826773530376	89.18423383525244	64.13346769895311	3.2443335152637087	15.802774453141799	82.17426926483614	84.06360747564216	63.57924712134633	0.5881928315633492	1.0055466435923301	0.9248499131474626	0.9759751365512155	16.13237057518623	78.3982960202469
41	980.0	800.0		(88.98317094774137, 83.61558901682905, 63.480070859167405)	#58533f	88.98317094774137	83.61558901682905	63.480070859167405	47.37193067759523	73.08449961179353	88.98317094774137	64.22482509833505	2.9132362632880437	15.894774454843885	82.21860053144376	84.35144943312666	63.68142604074402	0.8000231593034598	1.0069790334133055	0.8304652688769528	0.9816570321253217	16.159542088069642	79.61395213843646
42	1000.0	820.0		(88.75730735163862, 83.77059344552701, 63.38972542072631)	#58533f	88.75730735163862	83.77059344552701	63.38972542072631	48.205307262569825	72.88113604837984	88.75730735163862	64.2517614128743	2.6830173086800913	15.997564712636493	82.13790965456157	84.43644357838795	63.59353410097432	0.9700940221366648	1.0074013670504456	0.7648376201866	0.988005331038449	16.22099437807896	80.47929571578453
43	1020.0	840.0		(88.4384410983171, 84.00177147918512, 63.69264836138176)	#58543f	88.4384410983171	84.00177147918512	63.69264836138176	49.24260863340253	71.35106713271306	88.4384410983171	64.29438163468242	2.465361425491197	15.877518121852031	82.11391496899913	84.57104292294065	63.895739592559785	1.2044326763557187	1.0080696081814178	0.7027912788606463	0.9805912856009986	16.067781074810537	81.17395216124237
44	1040.0	860.0		(89.1541186891054, 83.52967227635075, 63.65810451727192)	#59533f	89.1541186891054	83.52967227635075	63.65810451727192	46.76393955184992	72.92409716357855	89.1541186891054	64.21288613611259	3.095754983846677	15.761897999864294	82.31133746678476	84.31379579273693	63.85682019486271	0.7364475819288894	1.0067918427962765	0.8824951918371752	0.9734506176961539	16.063036060413285	78.88812191182637
45	1060.0	880.0		(89.82196634189549, 83.3808680248007, 64.15766164747565)	#595340	89.82196634189549	83.3808680248007	64.15766164747565	44.94150129421913	72.85965742685559	89.82196634189549	64.21371403945508	3.6296312749924953	15.448744042297369	82.69236492471214	84.31640651018601	64.3498937112489	0.8690633504193424	1.0068048234670113	1.034685291644952	0.9541103127766485	15.869401868905523	76.7783434351665
46	1080.0	900.0		(89.12843224092117, 83.79185119574845, 64.74933569530558)	#595340	89.12843224092117	83.79185119574845	64.74933569530558	46.86600784769655	69.74956770615947	89.12843224092117	64.2826073040429	3.200112993729687	15.193293738281843	82.5982728077945	84.53384400354295	64.93976085031	1.1595919234551895	1.0078849988178527	0.9122441359338485	0.9383337701142911	15.52665120978609	78.1058357657979
47	1100.0	920.0		(89.21523472099203, 83.4534986713906, 64.3082373782108)	#595340	89.21523472099203	83.4534986713906	64.3082373782108	46.12019914651492	71.19058019935666	89.21523472099203	64.1988806602337	3.348650854148816	15.327917467836771	82.44769707705935	84.26963897254207	64.4996899911426	0.9733165710690609	1.0065722513759587	0.9545872633162301	0.9466480957553359	15.689439647221542	77.67636393985659
48	1120.0	940.0		(89.17714791851196, 83.66696191319753, 64.17449069973428)	#595340	89.17714791851196	83.66696191319753	64.17449069973428	46.776959047754005	71.49452230311579	89.17714791851196	64.25127066076179	3.152126954967971	15.501075095626305	82.46845881310895	84.4348945615589	64.36941541186891	0.9088798090816897	1.0073936725633503	0.8985649369327999	0.9573422646766152	15.818319552357062	78.5056876187643
49	1140.0	960.0		(89.49069973427812, 83.7006200177148, 63.79273693534101)	#59533f	89.49069973427812	83.7006200177148	63.79273693534101	46.481232550925455	73.22526847132183	89.49069973427812	64.27622019620455	3.1683107703393	15.78480682786334	82.55618246235608	84.51366962798939	63.99181576616475	0.7263017910153879	1.0077848555528843	0.903178396113291	0.9748654608049316	16.099637254621893	78.65046134282994
50	1160.0	980.0		(89.31620903454385, 83.65367581930913, 64.1674047829938)	#595340	89.31620903454385	83.65367581930913	64.1674047829938	46.49033212411511	71.80046212737263	89.31620903454385	64.2556237141107	3.221669169524377	15.513128319823167	82.53106288751107	84.44863526129318	64.36226749335695	0.8769421527979678	1.0074619239512983	0.9183890736283599	0.9580866685891241	15.84412517323577	78.26793644066876
51	1180.0	1000.0		(89.022143489814, 83.29052258635961, 63.85385296722764)	#59533f	89.022143489814	83.29052258635961	63.85385296722764	46.3360900932606	72.09345710703839	89.022143489814	64.1444692965239	3.249817402433519	15.521633237708254	82.21168290522587	84.09823573959257	64.04821966341896	0.8054723489229002	1.0057191372981655	0.9264131841702622	0.9586119300499434	15.858196981847886	78.17460937652909
52	1200.0	1020.0		(88.66784765279007, 83.84765279007972, 63.86625332152347)	#58533f	88.66784765279007	83.84765279007972	63.86625332152347	48.33898789328955	71.32694343995364	88.66784765279007	64.26818064666179	2.7188204009133132	15.72353640456332	82.21326837909655	84.48828039858283	64.06606731620904	1.039517713095944	1.0076588037058727	0.7750438725914531	0.9710814157991575	15.956866278754436	80.18975999073683
53	1220.0	1040.0		(89.31975199291408, 83.15677590788309, 64.78742249778566)	#595340	89.31975199291408	83.15677590788309	64.78742249778566	44.92688738852585	70.03763312905335	89.31975199291408	64.12983377915234	3.7239553695945227	14.910061858428513	82.50276350752878	84.05217155890169	64.97111603188664	1.3461228490431714	1.005489667476897	1.0615739053740825	0.9208414447359109	15.368076919930372	75.97663310316126
54	1240.0	1060.0		(88.61381753764394, 84.16829052258636, 64.69619131975199)	#585440	88.61381753764394	84.16829052258636	64.69619131975199	48.84790578824575	68.82667799490233	88.61381753764394	64.35035401339522	2.7020728214915413	15.341003311471368	82.4521789193977	84.74802702391497	64.89091231178034	1.3034225944332094	1.0089471973648487	0.7702697033203888	0.9474562739689802	15.577149294245682	80.01072195372498
55	1260.0	1080.0		(89.10540301151461, 83.74844995571301, 63.96102745792737)	#59533f	89.10540301151461	83.74844995571301	63.96102745792737	47.2171340002818	71.9576540755467	89.10540301151461	64.26749952972393	3.007965375517896	15.66313942796016	82.41587245349866	84.48612963684675	64.15890168290522	0.8760114527162278	1.007648124494607	0.8574693394529688	0.9673513146284842	15.949350846979154	79.12920759959499
56	1280.0	1100.0		(88.81488042515501, 84.0132860938884, 64.17803365810451)	#585440	88.81488042515501	84.0132860938884	64.17803365810451	48.30630954520941	70.73584849210151	88.81488042515501	64.32005002947253	2.757661363219366	15.615225291311251	82.39901682905226	84.65217550930026	64.37638618246235	1.0896474807341006	1.0084720621442806	0.7861161191549809	0.9643921503249429	15.856858361371568	79.98478479393044
57	1300.0	1120.0		(89.62001771479186, 83.82550930026572, 64.17360496014172)	#595340	89.62001771479186	83.82550930026572	64.17360496014172	46.33715061436179	72.40386040857476	89.62001771479186	64.31685179520292	3.2443147603853917	15.613695184385868	82.73443755535874	84.6420637112489	64.37012400354295	0.8319953058269378	1.0084219171287279	0.9248445667650697	0.9642976513292211	15.947195853044791	78.26174339473438
58	1320.0	1140.0		(89.24357838795395, 83.76616474756422, 64.77502214348982)	#595340	89.24357838795395	83.76616474756422	64.77502214348982	46.56868778280542	69.91519115486918	89.24357838795395	64.28253854186495	3.275932222583544	15.177255262355448	82.6518689105403	84.53362679362267	64.96493356953056	1.155827622332352	1.0078839206978052	0.9338576374097279	0.9373432381175996	15.526777168029987	77.81986083993569
59	1340.0	1160.0		(89.04871567759079, 84.48184233835252, 64.98405668733392)	#595440	89.04871567759079	84.48184233835252	64.98405668733392	48.61349331959217	68.91158391024113	89.04871567759079	64.45600925166019	2.7649920803257677	15.341105290530344	82.82005314437555	85.0827804517272	65.17903454384411	1.3164466596697229	1.010603762556583	0.7882058590190445	0.9474625721684706	15.588287036727362	79.78302838590157
60	1360.0	1180.0		(89.18689105403011, 84.1452612931798, 65.41718334809566)	#595441	89.18689105403011	84.1452612931798	65.41718334809566	47.273811298256064	67.9615063758789	89.18689105403011	64.37890470435143	3.1676575659781436	14.940319144836023	82.87004428697962	84.83839904340124	65.6044641275465	1.428635079222489	1.009394842759575	0.9029921896108335	0.9227101266765917	15.272432373556361	78.02937626239762
61	1380.0	1200.0		(89.01771479185119, 84.07794508414526, 64.32949512843224)	#595440	89.01771479185119	84.07794508414526	64.32949512843224	47.99483371004197	70.72183361359588	89.01771479185119	64.3485156143161	2.8462023595349772	15.568571842175638	82.54874224977856	84.74221010628875	64.52697962798936	1.0723120742756584	1.008918373162916	0.8113561668773331	0.961510845746071	15.82660093249358	79.6397566841915
62	1400.0	1220.0		(88.99645704162977, 84.30735163861824, 65.24534986713905)	#585441	88.99645704162977	84.30735163861824	65.24534986713905	48.154391198955786	68.05363416503282	88.99645704162977	64.40925996558407	2.927887775377336	15.098599624860887	82.79261293179806	84.93455354295835	65.43596988485385	1.3884750717236118	1.0098707819554895	0.8346419201427705	0.9324854869187893	15.379864676161926	79.02553520211573
63	1420.0	1240.0		(89.71302037201063, 84.02480070859167, 64.63507528786536)	#595440	89.71302037201063	84.02480070859167	64.63507528786536	46.39070391692861	71.28147029204433	89.71302037201063	64.37477781677022	3.2754827600193215	15.422322930420895	82.9340832595217	84.8253321612046	64.82897254207262	1.0001101556115048	1.0093301374176582	0.9337295108125305	0.9524785519521213	15.766319541394877	78.00936001259333
64	1440.0	1260.0		(88.89725420726306, 83.83968113374668, 65.43046944198406)	#585341	88.89725420726306	83.83968113374668	65.43046944198406	47.0687702876123	67.31400388581676	88.89725420726306	64.28424897552819	3.2462719034171417	14.77077643251632	82.63604960141718	84.53902992028343	65.61456155890168	1.5304556898669188	1.0079107385339656	0.9254024821441191	0.9122392139708428	15.123297183163963	77.60478775291145
65	1460.0	1280.0		(89.23029229406555, 83.9317980513729, 64.71302037201063)	#595340	89.23029229406555	83.9317980513729	64.71302037201063	47.033236994219635	70.06481968612582	89.23029229406555	64.32416185361869	3.142211148086882	15.286798293375004	82.68430469441984	84.6651769707706	64.90520814880425	1.1176740162644483	1.0085365313070682	0.8957382752811489	0.9441085865046538	15.606399102979982	78.3846001873405
66	1480.0	1300.0		(89.7139061116032, 83.78122232063774, 65.34100974313552)	#595341	89.7139061116032	83.78122232063774	65.34100974313552	45.39521023367373	69.27675812295755	89.7139061116032	64.31465224815037	3.6275470258536613	14.879221978017254	83.00019486271036	84.63510991142604	65.52541186891054	1.4224200943569851	1.0083874304989622	1.0340911426075736	0.9189367819449021	15.315036535898026	76.29860540367996
67	1500.0	1320.0		(88.99379982285208, 84.38175376439327, 65.25155004428699)	#585441	88.99379982285208	84.38175376439327	65.25155004428699	48.34471180749859	68.03028644226366	88.99379982285208	64.42820251355273	2.878605410224555	15.126928323646371	82.81561558901683	84.994593489814	65.44285208148804	1.396617874497184	1.0101677815754133	0.8205931822689314	0.9342350598021752	15.398387240763524	79.22562327554006
68	1520.0	1340.0		(89.0504871567759, 84.33658104517272, 65.4384410983171)	#595441	89.0504871567759	84.33658104517272	65.4384410983171	48.02160702228226	67.61413594859653	89.0504871567759	64.42041716862558	2.984115586105174	14.997470913424117	82.86676705048716	84.96991378210807	65.62742249778566	1.4530299462924618	1.0100457153946563	0.8506705699790023	0.9262398046655614	15.29147081317681	78.7465707823296
69	1540.0	1360.0		(89.21789193976971, 83.80159433126661, 65.4428697962799)	#595341	89.21789193976971	83.80159433126661	65.4428697962799	46.3311228671485	67.9530811004001	89.21789193976971	64.29245752025892	3.418994125651942	14.777457219681867	82.7838352524358	84.5649632772365	65.62645704162976	1.5070296366753624	1.0080394400512689	0.9746397542929127	0.9126518176048123	15.167819972256073	76.97294983870363
70	1560.0	1380.0		(88.86093888396812, 84.2976085031001, 65.62798937112488)	#585441	88.86093888396812	84.2976085031001	65.62798937112488	48.21502096835685	66.67048762011086	88.86093888396812	64.4004764360389	2.9757438247323686	14.845585271055949	82.79971656333038	84.90672302922941	65.81468556244464	1.5750708255427182	1.00973306526918	0.8482840635541532	0.9168593878919126	15.14088680859302	78.66547763546886
71	1580.0	1400.0		(89.22763507528786, 84.32860938883968, 65.29495128432241)	#595441	89.22763507528786	84.32860938883968	65.29495128432241	47.7179866765359	68.396235779944	89.22763507528786	64.42778258291597	3.0305915814966555	15.099506786919248	82.92240035429583	84.9932621789194	65.48528786536758	1.3568135722039318	1.0101611974960316	0.8639193066144403	0.9325415130056267	15.400636043425571	78.65106846512764
72	1600.0	1420.0		(88.96811337466785, 84.1080602302923, 65.36403897254208)	#585441	88.96811337466785	84.1080602302923	65.36403897254208	47.64606551840593	67.65389018866045	88.96811337466785	64.35694847474085	3.080275408711697	14.935759251148962	82.74068201948629	84.76889488928255	65.55147918511958	1.446965636477096	1.009050591719003	0.8780824877635058	0.9224285088583355	15.25008199983842	78.3469870987581
73	1620.0	1440.0		(89.17891939769707, 83.96191319751993, 65.12666076173605)	#595341	89.17891939769707	83.96191319751993	65.12666076173605	46.985822132204035	68.77551324453978	89.17891939769707	64.33041382140281	3.209449491355487	15.038823850829463	82.75119574844996	84.6849480513729	65.31501328609389	1.3121336664848036	1.0086345557153333	0.9149056560820387	0.9287937510533081	15.377476673818729	77.95317210491936
74	1640.0	1460.0		(89.18423383525244, 84.27989371124889, 65.55801594331267)	#595441	89.18423383525244	84.27989371124889	65.55801594331267	47.54517507685384	67.55325805202158	89.18423383525244	64.4137559029526	3.1138854150495887	14.91203434293935	82.9386448184234	84.94880122232063	65.74523472099203	1.481574108124365	1.0099412736175333	0.8876635654474869	0.920963264853354	15.233681453380242	78.20515749122762
75	1660.0	1480.0		(89.19486271036315, 84.31532329495128, 65.26572187776793)	#595441	89.19486271036315	84.31532329495128	65.26572187776793	47.76502813147764	68.41123722703848	89.19486271036315	64.42245021536984	3.016990477271664	15.10860052456431	82.89637732506642	84.97635812223206	65.45621789193977	1.3518310944017822	1.0100775914712712	0.8600420911549284	0.9331031398178182	15.406882921305426	78.70731470763234
76	1680.0	1500.0		(89.85739592559787, 83.92116917626218, 66.07174490699734)	#595342	89.85739592559787	83.92116917626218	66.07174490699734	45.02569449616446	67.49963035613955	89.85739592559787	64.36107784855695	3.7920964779372124	14.505212116543165	83.2600354295837	84.78196384410982	66.25023914968999	1.8064442510493914	1.0091153360425191	1.0809986340081812	0.8958380326267972	14.992704033759034	75.34906972505291
77	1700.0	1520.0		(89.62178919397697, 84.30735163861824, 66.17094774136405)	#595442	89.62178919397697	84.30735163861824	66.17094774136405	46.40277987611421	66.7244497593469	89.62178919397697	64.44726989643175	3.4543762410061407	14.590144124264537	83.28414526129318	85.05505767936226	66.35231178033659	1.7360159075790966	1.0104667384780102	0.9847260004073615	0.9010834107772748	14.993499284064367	76.67987222630916
78	1720.0	1540.0		(90.03100088573959, 83.96014171833481, 65.23737821080603)	#5a5341	90.03100088573959	83.96014171833481	65.23737821080603	45.30865961703345	70.22440848049582	90.03100088573959	64.37798241139707	3.6214540139603013	15.051824697188465	83.1903100088574	84.8354786891054	65.42460584588132	1.292406946262191	1.0093803821570544	1.0323542306982805	0.9295966798578754	15.481355105097286	76.47181998147911
79	1740.0	1560.0		(89.63861824623561, 84.08503100088573, 66.17360496014172)	#595442	89.63861824623561	84.08503100088573	66.17360496014172	45.79948663747545	66.75223809806131	89.63861824623561	64.39123584266054	3.611583388798467	14.493279648180879	83.22400354295837	84.8774508768822	66.35271922054916	1.8082067821047108	1.0095881822932582	1.0295404488288504	0.8951010865624333	14.936488527583018	76.00743316580265
80	1760.0	1580.0		(89.34189548272808, 84.28963684676705, 66.24269264836138)	#595442	89.34189548272808	84.28963684676705	66.24269264836138	46.876797423214086	65.92983830192232	89.34189548272808	64.42735166227578	3.3603177289150965	14.511642870461472	83.15585473870682	84.99189604074401	66.42316209034544	1.8066832002737618	1.0101544411047287	0.9579130952824977	0.8962351942740863	14.895620632893293	76.96236737686696
81	1780.0	1600.0		(89.69441984056688, 83.99291408325952, 66.09565987599646)	#595342	89.69441984056688	83.99291408325952	66.09565987599646	45.503884697669164	67.0909494889646	89.69441984056688	64.37045986255012	3.677570618843662	14.5061650444406	83.2072010628875	84.811661744907	66.27463241806909	1.7941732913986557	1.0092624363478582	1.0483511795040472	0.8958968851996527	14.965070997263343	75.77421679412578
82	1800.0	1620.0		(89.88839681133747, 84.05580159433127, 65.72630646589903)	#595441	89.88839681133747	84.05580159433127	65.72630646589903	45.51633124381392	68.54425328130543	89.88839681133747	64.39619306956519	3.6236876899505277	14.77872683099326	83.24787422497786	84.89315343666962	65.90960141718335	1.5460176151752896	1.0096659064995788	1.0329909762843434	0.9127302284608729	15.216500229008611	76.22309481090494
83	1820.0	1640.0		(89.32329495128432, 84.66784765279007, 65.63596102745792)	#595441	89.32329495128432	84.66784765279007	65.63596102745792	48.20775530045243	67.62256311603834	89.32329495128432	64.52108864236875	2.937735637612293	15.04626939439515	83.14263950398582	85.28941320637733	65.82627989371124	1.4788497886325527	1.0116241402975965	0.8374492130705287	0.9292535858386344	15.330378774355495	78.95217017976708
84	1840.0	1660.0		(88.1674047829938, 84.07883082373782, 64.98051372896369)	#585440	88.1674047829938	84.07883082373782	64.98051372896369	49.4201237680495	67.06171326388122	88.1674047829938	64.30334570820779	2.636934247544298	15.08264842209648	82.26256864481843	84.5993706465899	65.17149689991143	1.5043446247032477	1.0082101556111724	0.7517008958367474	0.9315003448893114	15.311424024252004	80.08307725126636
85	1860.0	1680.0		(88.75553587245349, 83.62001771479186, 65.69441984056688)	#585341	88.75553587245349	83.62001771479186	65.69441984056688	46.63850053771703	66.25597525073596	88.75553587245349	64.22065656739493	3.4009281506254263	14.498581589717553	82.55130203720107	84.33830125775022	65.87367581930913	1.7529443638555835	1.0069136751464607	0.9694897549615897	0.8954285330580207	14.89211806290204	76.7988143258986
86	1880.0	1700.0		(88.9273693534101, 83.79273693534101, 65.35163861824624)	#585341	88.9273693534101	83.79273693534101	65.35163861824624	46.93241161663598	67.60361158975685	88.9273693534101	64.27359669987733	3.270258244036761	14.801748599451514	82.62048715677591	84.505383959256	65.53604960141719	1.4941943598426524	1.0077437218356387	0.9322401777553785	0.9141520467422967	15.15870543892371	77.54136793907395
87	1900.0	1720.0		(88.88662533215235, 83.53232949512844, 65.52967227635075)	#585341	88.88662533215235	83.53232949512844	65.52967227635075	46.24573378839592	67.00696541209531	88.88662533215235	64.20486700429929	3.474768685154672	14.574177895699059	82.55540301151461	84.28851098317095	65.70969884853852	1.6728719142938546	1.0066661110782096	0.9905391975126846	0.9000973407583294	14.982679291462345	76.58991963212024
88	1920.0	1740.0		(88.65987599645705, 84.23029229406555, 65.81399468556245)	#585441	88.65987599645705	84.23029229406555	65.81399468556245	48.36661109603381	65.70841283954564	88.65987599645705	64.37259790085243	2.9802228762410565	14.682608514060803	82.71752878653677	84.81843047829939	65.99815766164748	1.7051755266318813	1.0092959585838435	0.8495608898666466	0.9067939868362525	14.982013254874703	78.52618619728054
89	1940.0	1760.0		(88.73693534100974, 83.64127546501328, 65.74933569530558)	#585341	88.73693534100974	83.64127546501328	65.74933569530558	46.6998034909259	66.05860217200352	88.73693534100974	64.2252732566862	3.3929547238658597	14.47235600615695	82.55976085031	84.35286307351639	65.92825509300265	1.7799368193869356	1.006986060074142	0.9672168002818753	0.8938088480101458	14.864764718190154	76.80565045544049
90	1960.0	1780.0		(88.79805137289637, 83.6430469441984, 65.38795394154118)	#585341	88.79805137289637	83.6430469441984	65.38795394154118	46.7877412031782	67.22641716457363	88.79805137289637	64.2279403944985	3.3225443400090593	14.701373744058976	82.51798051372897	84.36127643932684	65.57050487156775	1.5673555218242177	1.007027878044874	0.94714517783977	0.9079529224373514	15.072149510067662	77.26496765192523
91	1980.0	1800.0		(88.93799822852081, 83.70504871567759, 66.08325952170063)	#585342	88.93799822852081	83.70504871567759	66.08325952170063	46.26206255086618	65.528328569579	88.93799822852081	64.25409327891235	3.529464831027118	14.31499025537657	82.74483613817537	84.44380417183348	66.2594774136404	1.93593548574566	1.0074379283054655	1.0061312214281177	0.8840899812021827	14.743678916911595	76.149557444367
92	2000.0	1820.0		(88.48981399468556, 83.9911426040744, 66.16474756421611)	#585342	88.48981399468556	83.9911426040744	66.16474756421611	47.90954175758777	64.33386717381514	88.48981399468556	64.30284175009037	3.157906156108281	14.346929067629643	82.6302125775022	84.59777790079717	66.3430115146147	1.9492773410263466	1.0082022540675375	0.900212391994843	0.8860625137307211	14.690362315558557	77.58655632699798
93	2020.0	1840.0		(88.99822852081488, 83.68113374667848, 65.5792736935341)	#585341	88.99822852081488	83.68113374667848	65.5792736935341	46.37745839636916	67.1005881826053	88.99822852081488	64.24961768860133	3.437933921939418	14.619592037354522	82.66613817537643	84.42967723649247	65.76029229406555	1.6424055207228012	1.0073677556643033	0.9800388505538529	0.9029021060376778	15.018384100505004	76.76679625501153
94	2040.0	1860.0		(88.86005314437556, 84.13108945969884, 66.02922940655448)	#585442	88.86005314437556	84.13108945969884	66.02922940655448	47.57216014897576	65.5171795101821	88.86005314437556	64.35905177035276	3.193965218422412	14.526683993610812	82.82790965456155	84.77555139061116	66.21024800708592	1.7907478714561396	1.009083569225427	0.910491612824793	0.8971641300292025	14.873666718960752	77.59974942925544
95	2060.0	1880.0		(88.77590788308237, 83.42249778565102, 66.85208148804251)	#585342	88.77590788308237	83.42249778565102	66.85208148804251	45.34906270200389	62.97401923614159	88.77590788308237	64.17479820431589	3.8525993190944297	13.706821697612215	82.73158547387067	84.19374724534985	67.0177856510186	2.5396641741087325	1.0061946632993044	1.0982459506376734	0.8465296532376072	14.237959213441366	74.3008309783264
96	2080.0	1900.0		(88.54207263064659, 83.9955713020372, 66.08060230292294)	#585342	88.54207263064659	83.9955713020372	66.08060230292294	47.855199337513326	64.68873794566042	88.54207263064659	64.30662318877185	3.1559089567352316	14.405387705603001	82.64036315323295	84.60972952170061	66.25975199291409	1.8954623714476821	1.008261543126909	0.8996430579057265	0.8896729036244592	14.747032118088702	77.64295853890603
97	2100.0	1920.0		(88.63507528786536, 83.75022143489814, 67.17094774136405)	#585343	88.63507528786536	83.75022143489814	67.17094774136405	46.34506664465811	61.75154143640885	88.63507528786536	64.25239907802802	3.6537249417886164	13.643379141355272	82.82794508414526	84.43845634189547	67.33674047829939	2.5959649986035314	1.0074113649825402	1.0415535823243662	0.8426114578795941	14.124146004095834	75.00786603172604
98	2120.0	1940.0		(88.87953941541187, 83.67936226749336, 66.27635075287866)	#585342	88.87953941541187	83.67936226749336	66.27635075287866	46.19616756142482	64.8497184712741	88.87953941541187	64.24485429719547	3.5721184691828167	14.180035712916595	82.7468467670505	84.41464360496013	66.4503808680248	2.0658158713229295	1.007293070598734	1.0182903331094932	0.8757552246443308	14.623044935220129	75.86070777773253
99	2140.0	1960.0		(88.37821080602303, 83.87688219663418, 67.12843224092117)	#585343	88.37821080602303	83.87688219663418	67.12843224092117	47.29023383768911	61.31255073712906	88.37821080602303	64.27044990583713	3.4420782809136963	13.69971127598526	82.73284322409212	84.4954462976085	67.2959167404783	2.540782635213918	1.0076943833498413	0.9812202673284787	0.8460905154938597	14.125508554997072	75.89626799837592
100	2160.0	1980.0		(88.9140832595217, 83.91762621789194, 65.9539415411869)	#585341	88.9140832595217	83.91762621789194	65.9539415411869	46.94313710361853	65.84824274784826	88.9140832595217	64.30699200163171	3.3413119561021	14.484816142193857	82.77315323294951	84.61089525243578	66.13357838795395	1.7943041712930037	1.0082673257322579	0.9524951913423808	0.8945783826893964	14.865203135549496	77.01040797836625
101	2180.0	2000.0		(88.93888396811337, 83.75907883082374, 66.23029229406555)	#585342	88.93888396811337	83.75907883082374	66.23029229406555	46.31406505967705	65.10865235230847	88.93888396811337	64.26854088746616	3.53276531415303	14.248786697729399	82.79142604074403	84.48941794508414	66.40558015943313	2.0036962267298732	1.0076644519102302	1.0070720776988997	0.8800012671345065	14.680202761619915	76.07519540675541
102	2200.0	2020.0		(88.92914083259522, 83.89371124889283, 66.06111603188663)	#585342	88.92914083259522	83.89371124889283	66.06111603188663	46.78828724145944	65.57295246063288	88.92914083259522	64.3020484490564	3.392736021137044	14.410176604205782	82.79455270150576	84.59527073516388	66.2394419840567	1.860169048132738	1.008189815925321	0.9671544555202166	0.889968664725248	14.804183445010416	76.75154514994807
103	2220.0	2040.0		(89.03188662533215, 83.56775907883082, 66.81399468556245)	#595342	89.03188662533215	83.56775907883082	66.81399468556245	45.24398022643915	63.63520598505724	89.03188662533215	64.22647479899308	3.858972241311154	13.818377395031778	82.8944286979628	84.35665321523473	66.98153232949512	2.4404619198306325	1.007004899018568	1.1000626555266446	0.8534193033648656	14.347097984984115	74.39687689265878
104	2240.0	2060.0		(88.51461470327723, 84.07440212577502, 65.70947741364039)	#585441	88.51461470327723	84.07440212577502	65.70947741364039	48.31786227521654	65.69886824172195	88.51461470327723	64.32409557710746	2.991470489896564	14.664739630055568	82.57712134632418	84.66496739592561	65.89312666076172	1.7014615339202723	1.0085354921597118	0.8527672046500904	0.9056904093246745	14.96674594256361	78.47038122082964
105	2260.0	2080.0		(89.54915854738707, 84.07528786536759, 66.73693534100974)	#595442	89.54915854738707	84.07528786536759	66.73693534100974	45.60279557367503	64.96003996003996	89.54915854738707	64.38562873191309	3.7280164104601665	14.136919476757924	83.28981399468557	84.85969207263065	66.91031886625332	2.153606573556501	1.009500268578397	1.0627315709698695	0.8730923773957473	14.620211990562854	75.22697272239313
106	2280.0	2100.0		(88.49158547387069, 83.85562444641276, 66.5792736935341)	#585342	88.49158547387069	83.85562444641276	66.5792736935341	47.30587331743402	63.14317315103045	88.49158547387069	64.26948614201075	3.3605161312779686	14.034890324430815	82.67197519929141	84.49240286093888	66.75203720106289	2.216708569949872	1.0076792725268093	0.9579696530954374	0.8667910841532269	14.431604730153232	76.53460103968503
107	2300.0	2120.0		(88.79982285208149, 84.04871567759079, 66.66430469441984)	#585442	88.79982285208149	84.04871567759079	66.66430469441984	47.1217638349806	63.5649593536482	88.79982285208149	64.33666598386878	3.391669279052656	14.097264567058776	82.89987599645704	84.70472282550932	66.83814880425155	2.170419966205539	1.008732583176009	0.9668503633794255	0.8706433007463708	14.499527191330081	76.47227532418263
108	2320.0	2140.0		(88.77767936226749, 84.18777679362267, 65.75819309123118)	#585441	88.77767936226749	84.18777679362267	65.75819309123118	48.036476971026204	66.119874289135	88.77767936226749	64.36808553562197	3.0466724246678845	14.709671900039245	82.75091231178034	84.80414537643934	65.94248892825509	1.6600058066363745	1.009225209349864	0.8685034118984004	0.9084654143380604	15.021872728459519	78.29833491250243
109	2340.0	2160.0		(88.80248007085916, 84.10983170947742, 66.52612931798052)	#585442	88.80248007085916	84.10983170947742	66.52612931798052	47.36063618290261	63.96746394302696	88.80248007085916	64.3520441113271	3.3149977583697976	14.208333864884581	82.89248892825509	84.75337493356953	66.70196634189548	2.07337008175879	1.0089736963577105	0.9449939022878593	0.877502910964413	14.589926708315668	76.86704906025204
110	2360.0	2180.0		(88.40212577502214, 83.8680248007086, 66.88928255093002)	#585342	88.40212577502214	83.8680248007086	66.88928255093002	47.354249011857725	62.05478628539369	88.40212577502214	64.26870640826463	3.394877980613775	13.843167542241197	82.69398582816652	84.48994062001772	67.0590699734278	2.401642994390718	1.0076670471056768	0.9677650558258574	0.8549503362464383	14.25336746547343	76.22080746209114
111	2380.0	2200.0		(88.51815766164748, 84.13817537643932, 66.59875996457042)	#585442	88.51815766164748	84.13817537643932	66.59875996457042	48.01066795975267	63.144631117604085	88.51815766164748	64.34366291494746	3.1879348880734515	14.149048031960799	82.77648361381753	84.72685685562445	66.77415411868911	2.143178964849744	1.0088422878405787	0.9087725693068415	0.8738414337311011	14.503740519649737	77.30266217556424
112	2400.0	2220.0		(88.63861824623561, 83.88751107174491, 66.6563330380868)	#585342	88.63861824623561	83.88751107174491	66.6563330380868	47.03199290837296	63.23973499345479	88.63861824623561	64.28618536003681	3.425597825189919	14.016126275159358	82.76931798051373	84.54514708591674	66.82864481842338	2.2353465042302867	1.0079410990463973	0.976522246002047	0.8656322214734952	14.428669939435112	76.26591642740426
113	2420.0	2240.0		(88.94774136403898, 83.87865367581931, 66.95217006200177)	#585342	88.94774136403898	83.87865367581931	66.95217006200177	46.17243184472274	63.05804504988948	88.94774136403898	64.30221642417015	3.648856068188766	13.862344543637084	82.97720992028343	84.59580160318866	67.12143489813994	2.3914723080739604	1.0081924496019006	1.0401656308992855	0.8561347027392647	14.334529879032058	75.2530716704529
114	2440.0	2260.0		(88.63153232949513, 83.94685562444641, 66.48272807794508)	#585342	88.63153232949513	83.94685562444641	66.48272807794508	47.30944573302408	63.723879478339086	88.63153232949513	64.3004626800245	3.336192701674401	14.1471155136069	82.74952170062002	84.59025918511958	66.6573693534101	2.116918494760495	1.0081649527020344	0.951035864799483	0.8737220819128539	14.53516629069109	76.73085679841088
115	2460.0	2280.0		(88.93888396811337, 83.62178919397697, 67.68910540301151)	#585343	88.93888396811337	83.62178919397697	67.68910540301151	44.9868700762786	60.92603473688404	88.93888396811337	64.23811947389692	4.014224648587694	13.303633165810114	83.04062887511071	84.39339102745792	67.84843224092116	2.967800908031662	1.0071874755138894	1.1443198734452444	0.8216288370202874	13.89606616779626	73.2093904113114
116	2480.0	2300.0		(88.60053144375554, 84.13728963684677, 66.51461470327723)	#585442	88.60053144375554	84.13728963684677	66.51461470327723	47.87487467415281	63.56518044586626	88.60053144375554	64.3477603719118	3.2030056295520026	14.207860600903889	82.79974313551817	84.73982050487156	66.69084145261293	2.086053203356673	1.0089065317407697	0.9130687287127505	0.8774736823071573	14.564427483346499	77.29567890227801
117	2500.0	2320.0		(89.24712134632418, 84.00354295837023, 67.58015943312667)	#595443	89.24712134632418	84.00354295837023	67.58015943312667	45.479519254353676	61.907602223104384	89.24712134632418	64.35316393115268	3.8657162625223007	13.565929553231705	83.28821966341894	84.7569184588131	67.74439326837911	2.711445543435819	1.008991253977896	1.1019851482056646	0.8378281919683537	14.105963521347089	74.09468893872805
118	2520.0	2340.0		(89.15146147032772, 83.66784765279007, 66.85296722763508)	#595342	89.15146147032772	83.66784765279007	66.85296722763508	45.244885799404166	63.78040178039183	89.15146147032772	64.25907819260911	3.855355833220553	13.850069332151893	82.99184233835253	84.45954061116029	67.02111603188663	2.415386721746548	1.007516086612138	1.0990317397182783	0.8553765889510195	14.376654308501756	74.44473036547909
119	2540.0	2360.0		(88.85385296722764, 83.70947741364039, 66.87068201948627)	#585342	88.85385296722764	83.70947741364039	66.87068201948627	45.959144204037216	63.08908848040195	88.85385296722764	64.25316727315898	3.6989662128043	13.828759394119627	82.86246235606733	84.44088116031887	67.03906997342781	2.4175435662515876	1.007423409490085	1.054450340741059	0.8540604928602598	14.314920098411992	75.0248929078025
120	2560.0	2380.0		(88.61027457927369, 84.05668733392383, 66.50575730735164)	#585442	88.61027457927369	84.05668733392383	66.50575730735164	47.63984612918738	63.61171919512998	88.61027457927369	64.32757469542616	3.2590757316222074	14.179007693494894	82.77775907883081	84.67596928255092	66.68126660761737	2.100798651804334	1.0085900411475268	0.9290524211370428	0.875691734438959	14.548739938449522	77.05528005629952
121	2580.0	2400.0		(88.82019486271037, 84.12666076173605, 67.43135518157662)	#585443	88.82019486271037	84.12666076173605	67.43135518157662	46.83369223124067	61.40668940345839	88.82019486271037	64.36039556008154	3.5528898761779115	13.668294473292386	83.08743135518158	84.77980439326838	67.5983082373782	2.5898260830630524	1.0091046384627527	1.0128089106580505	0.8441502221365699	14.12251041001148	75.42918685460772
122	2600.0	2420.0		(89.00088573959256, 83.83968113374668, 67.34189548272808)	#595343	89.00088573959256	83.83968113374668	67.34189548272808	45.70236780763097	62.05603988774109	89.00088573959256	64.29648461022272	3.802651248054789	13.614435548410398	83.06911426040745	84.5776880513729	67.50687333923825	2.6451105357972673	1.0081025806694488	1.0840074424986172	0.8408239092968806	14.135523047137427	74.39440734739473
123	2620.0	2440.0		(89.1080602302923, 83.86713906111603, 67.99645704162977)	#595343	89.1080602302923	83.86713906111603	67.99645704162977	45.10509754562618	60.41494786437779	89.1080602302923	64.3117450663162	4.006165788974503	13.242431728285142	83.26105403011515	84.62591953055802	68.15516386182462	3.0380805193539877	1.0083418488854843	1.1420225647443165	0.8178490525575858	13.835149526009566	73.16812516306047
124	2640.0	2460.0		(88.47032772364925, 84.022143489814, 66.94774136403898)	#585442	88.47032772364925	84.022143489814	66.94774136403898	47.59948969093379	62.03503098625391	88.47032772364925	64.31235187455654	3.3375180714402264	13.881644431292251	82.78687333923827	84.62783775907883	67.11848538529672	2.3768651340469535	1.0083513630129948	0.9514136829575254	0.8573266586546976	14.277222383713761	76.48115193510301
125	2660.0	2480.0		(88.93445527015058, 83.61381753764394, 67.16209034543844)	#585343	88.93445527015058	83.61381753764394	67.16209034543844	45.33745575851268	62.42747019630106	88.93445527015058	64.2340429999653	3.877180519230139	13.617987159127098	82.93058458813108	84.3805289371125	67.3266076173605	2.6395374659893456	1.0071235606060152	1.1052532206065635	0.8410432558277373	14.15917028094684	74.10780357740461
126	2680.0	2500.0		(89.09654561558902, 83.92205491585474, 67.21700620017715)	#595343	89.09654561558902	83.92205491585474	67.21700620017715	45.81005586592178	62.62063823441694	89.09654561558902	64.32259101401678	3.756708608695869	13.735193131281843	83.11654561558902	84.66020986713907	67.38405668733394	2.5281260173646394	1.0085119021618498	1.0709107476548356	0.848281865416043	14.239676608837069	74.70316319282742
127	2700.0	2520.0		(88.79096545615589, 83.73162090345438, 67.25686448184234)	#585343	88.79096545615589	83.73162090345438	67.25686448184234	45.90325765054294	61.84408199910219	88.79096545615589	64.2566409499705	3.758919934107874	13.59831428686553	82.91574844995571	84.45184644818423	67.42161204605846	2.6488703410882812	1.007477873160678	1.071541121845902	0.8398282644824662	14.108282337528008	74.54784722842379
128	2720.0	2540.0		(88.86093888396812, 83.93091231178033, 66.97874224977856)	#585342	88.86093888396812	83.93091231178033	66.97874224977856	46.48208864602305	62.79429647940674	88.86093888396812	64.3108776571182	3.581986993248576	13.860680026703198	82.956191319752	84.62317754650132	67.14826395039857	2.391997369353793	1.008328248803671	1.0211035160273934	0.8560319026172571	14.316042805972987	75.51018508246331
129	2740.0	2560.0		(88.8697962798937, 83.79627989371124, 67.40566873339239)	#585343	88.8697962798937	83.79627989371124	67.40566873339239	45.81768662567573	61.5884445950525	88.8697962798937	64.27819530836356	3.790288455529922	13.544266856698005	83.00418069087688	84.51990789193977	67.56957484499557	2.708787344756751	1.0078158232749408	1.08048322788286	0.8364903096066054	14.064616996618552	74.36601616051745
130	2760.0	2580.0		(88.90611160318866, 84.09211691762621, 66.88751107174491)	#585442	88.90611160318866	84.09211691762621	66.88751107174491	46.8820145621304	63.15362391033623	88.90611160318866	64.35450574861373	3.469613670654459	13.990795835691072	83.01005314437555	84.76116459698848	67.05955713020373	2.275125703324883	1.0090122922920974	0.9890696769808509	0.8640678202860792	14.414596322463662	76.07205811965233
131	2780.0	2600.0		(88.4977856510186, 84.38529672276351, 67.42161204605846)	#585443	88.4977856510186	84.38529672276351	67.42161204605846	48.292498424038676	60.729477350521464	88.4977856510186	64.4086939419766	3.2327092682786773	13.755914945565717	83.00767936226748	84.93275992028343	67.5912488928255	2.5307758430304212	1.009861907288968	0.9215362329219456	0.8495616391409203	14.130661881272692	76.77517544119364
132	2800.0	2620.0		(88.61027457927369, 83.99379982285208, 67.77147918511957)	#585343	88.61027457927369	83.99379982285208	67.77147918511957	46.70803757385133	59.969262602333046	88.61027457927369	64.31567209938031	3.638903771406965	13.384985032159769	83.01140832595216	84.63833409211692	67.9337023914969	2.860507834708445	1.0084034207146486	1.037328567209328	0.8266531065942618	13.870812700368385	74.79089628977592
133	2820.0	2640.0		(88.77945084145261, 83.65987599645705, 67.69707705934455)	#585343	88.77945084145261	83.65987599645705	67.69707705934455	45.4297958154777	60.55461329715062	88.77945084145261	64.23901051173972	3.919465816320189	13.300087655557435	82.97590788308237	84.39620260407442	67.85670504871568	2.956718613913047	1.0072014460684888	1.1173073306902392	0.821409867252462	13.865588481229846	73.58003222236019
134	2840.0	2660.0		(88.69441984056688, 84.40478299379983, 67.11337466784765)	#585443	88.69441984056688	84.40478299379983	67.11337466784765	48.073876462138315	62.04636694096031	88.69441984056688	64.42363454571057	3.2255370276196293	13.969769813858424	83.04842338352526	84.98011235606732	67.28628875110716	2.330608309059544	1.0100961605498158	0.91949166934074	0.8627692587841039	14.33731347808003	76.99859221788756
135	2860.0	2680.0		(89.39149689991143, 83.68113374667848, 67.52258635961027)	#595343	89.39149689991143	83.68113374667848	67.52258635961027	44.33292831105712	62.38369846318482	89.39149689991143	64.27820273693506	4.1317451227562145	13.473729009824375	83.24750221434898	84.51993135518158	67.68417183348096	2.832915868653859	1.007815939747282	1.1778209915690296	0.8321339109920043	14.093001496828228	72.95174034227645
136	2880.0	2700.0		(88.92205491585474, 84.18157661647476, 67.3808680248007)	#585443	88.92205491585474	84.18157661647476	67.3808680248007	46.79605263157894	61.7732312013786	88.92205491585474	64.38001271019247	3.548108510027237	13.732566219296105	83.14426926483614	84.84190752878654	67.54887511071745	2.531741181473195	1.0094122151486649	1.011445904651309	0.8481196280322475	14.183527380954295	75.51319779346875
137	2900.0	2720.0		(89.04517271922055, 84.1674047829938, 66.67670504871568)	#595442	89.04517271922055	84.1674047829938	66.67670504871568	46.916132097885495	64.05691720049337	89.04517271922055	64.3808936988835	3.425138248075832	14.165166202148338	83.05937112488928	84.84469723649246	66.85161204605846	2.1155259260060433	1.0094260281429264	0.9763912360882855	0.8748368876241112	14.573383462769295	76.40678706736931
138	2920.0	2740.0		(88.91674047829937, 83.98937112488929, 68.18777679362267)	#585344	88.91674047829937	83.98937112488929	68.18777679362267	45.73772593257278	59.44758783507824	88.91674047829937	64.33308514780143	3.8895199607117403	13.162581877317692	83.24346324180691	84.69339673162091	68.34579273693534	3.1028793827769428	1.0086764393587795	1.108770778628529	0.8129175470531167	13.725229586490245	73.53768196784539
139	2940.0	2760.0		(89.0814880425155, 83.96634189548273, 68.0859167404783)	#595344	89.0814880425155	83.96634189548273	68.0859167404783	45.382213972325346	60.10082228828812	89.0814880425155	64.33604556680756	3.9513579647326713	13.229503358224859	83.29667847652792	84.70276038972541	68.24472099202833	3.0465064460775273	1.0087228556762193	1.1263987050975257	0.817050599869902	13.806990579801926	73.37028634063724
140	2960.0	2780.0		(89.13906111603188, 84.05757307351638, 68.01594331266608)	#595444	89.13906111603188	84.05757307351638	68.01594331266608	45.566085206306596	60.42687652775291	89.13906111603188	64.3624546310233	3.897077422256978	13.316881896800737	83.33917626217891	84.78632148804252	68.17635961027459	2.9590624141678146	1.00913692257195	1.1109251556741826	0.8224470751136074	13.875393900297185	73.6883135698704
141	2980.0	2800.0		(88.61116031886625, 84.19486271036315, 67.86359610274579)	#585443	88.61116031886625	84.19486271036315	67.86359610274579	47.22848360655738	59.70612342816018	88.61116031886625	64.36766480862866	3.528806191260836	13.417444988008853	83.0925952170062	84.80281353410098	68.02690876882197	2.8360298841228824	1.009218612784433	1.0059434654752306	0.8286578248123314	13.8737270818524	75.26482573958977
142	3000.0	2820.0		(88.55978742249779, 83.90699734278122, 67.89282550930027)	#585343	88.55978742249779	83.90699734278122	67.89282550930027	46.49209274418205	59.508671387422005	88.55978742249779	64.29094075943502	3.7070410088972383	13.26918447452039	82.98403011514614	84.56017095659877	68.05296722763508	2.9736442770600484	1.0080156588055271	1.0567521923941343	0.8195012950316833	13.777278746563082	74.39111521771194
143	3020.0	2840.0		(88.66607617360496, 84.27369353410097, 67.8680248007086)	#585443	88.66607617360496	84.27369353410097	67.8680248007086	47.32847834419316	59.81434308319347	88.66607617360496	64.39097391027022	3.5016449855853615	13.454461131634776	83.14482728077945	84.87662123117804	68.03208148804252	2.804746595036783	1.0095840754634642	0.9982007230624177	0.8309439319726298	13.902663124299101	75.41188317073198
144	3040.0	2860.0		(89.10894596988486, 84.01948627103631, 67.68999114260407)	#595443	89.10894596988486	84.01948627103631	67.68999114260407	45.743114713423196	61.29388493499266	89.10894596988486	64.34989841190051	3.8226002721310492	13.493373820115217	83.24742249778566	84.7465854207263	67.85328609388839	2.77588117507579	1.008940054003196	1.089694235517123	0.8333471692374459	14.02438625715461	74.18285910276755
145	3060.0	2880.0		(88.87068201948627, 84.0726306465899, 68.04694419840567)	#585444	88.87068201948627	84.0726306465899	68.04694419840567	46.17524457677584	59.75033637314994	88.87068201948627	64.35141642710938	3.7755548155821717	13.27896824372512	83.21853852967227	84.75138875110717	68.2072010628875	2.9804251741082615	1.0089638549164006	1.07628316473833	0.8201055380090091	13.805282024765953	74.12817513863972
146	3080.0	2900.0		(89.04428697962798, 83.7643932683791, 68.07085916740478)	#595344	89.04428697962798	83.7643932683791	68.07085916740478	44.8954770049411	60.06251802926461	89.04428697962798	64.2820089152084	4.066725405558413	13.146695227088934	83.21283436669619	84.53195379096546	68.22779450841452	3.1364106806998895	1.0078756166979441	1.159286066130462	0.8119363917710282	13.761317194156131	72.81136157121807
147	3100.0	2920.0		(88.60673162090346, 84.12754650132861, 67.75907883082374)	#585443	88.60673162090346	84.12754650132861	67.75907883082374	47.108807409610385	59.99715105410999	88.60673162090346	64.34978642613925	3.544171291106457	13.450517333593371	83.04865367581931	84.7462310806023	67.92276350752878	2.800147252469822	1.0089382981819313	1.0103235365101193	0.8307003640571727	13.909621370907225	75.23826645896004
148	3120.0	2940.0		(89.0814880425155, 84.16209034543844, 67.56067316209034)	#595443	89.0814880425155	84.16209034543844	67.56067316209034	46.28472650944561	61.604357034194095	89.0814880425155	64.38452703961609	3.680193971579926	13.630892722250731	83.25231178033658	84.85620309123118	67.72668733392382	2.636971451958996	1.0094829951791677	1.0490990087697112	0.8418402999650947	14.118961154205403	74.89100104010953
149	3140.0	2960.0		(89.02568644818423, 83.977856510186, 67.60850310008857)	#595343	89.02568644818423	83.977856510186	67.60850310008857	45.858560794044664	61.34613471296389	89.02568644818423	64.3342764719125	3.791763173821072	13.516270206430448	83.17742249778564	84.69716474756422	67.77219663418956	2.747079825370507	1.0086951180924313	1.0809036202614706	0.8347612439511487	14.038056427425595	74.3294258409206
150	3160.0	2980.0		(89.37112488928256, 83.64393268379096, 68.1585473870682)	#595344	89.37112488928256	83.64393268379096	68.1585473870682	43.800576224477005	60.525222993062464	89.37112488928256	64.26963224906741	4.316792456190877	13.072984914097496	83.35317980513729	84.49286424269265	68.31340124003542	3.259006855615444	1.0076815633348024	1.2305717366604467	0.8073840624949024	13.767266674036906	71.72640998621928
151	3180.0	3000.0		(88.94154118689106, 84.37466784765279, 67.92205491585474)	#585443	88.94154118689106	84.37466784765279	67.92205491585474	46.963886898992854	60.2639545884579	88.94154118689106	64.43242351371501	3.571299329970856	13.492516063841498	83.32191319751993	85.00797614703278	68.08658104517274	2.777783101461754	1.0102339625055587	1.0180568241852495	0.8332941944386943	13.957154747199414	75.17450832939579
152	3200.0	3020.0		(88.94154118689106, 84.26926483613818, 67.62533215234721)	#585443	88.94154118689106	84.26926483613818	67.62533215234721	46.84866616803789	61.11467410247473	88.94154118689106	64.40441216107611	3.5630487480188267	13.625161116241413	83.2298937112489	84.9191925775022	67.79177147918512	2.642125302556197	1.0097947733795203	1.0157048619206268	0.8414863175062429	14.083335252144481	75.34503946071317
153	3220.0	3040.0		(88.57395925597874, 83.67316209034544, 68.18511957484499)	#585344	88.57395925597874	83.67316209034544	68.18511957484499	45.57800078196276	58.69845	88.57395925597874	64.23254991192448	3.9487693870724483	12.992786559595594	82.97694419840568	84.37581827280779	68.33999999999999	3.2608192601029504	1.0071001505251027	1.1256607890315697	0.802431033505071	13.57959065124897	73.09491733127844
154	3240.0	3060.0		(88.94154118689106, 84.29583702391497, 67.4384410983171)	#585443	88.94154118689106	84.29583702391497	67.4384410983171	47.037113317131436	61.650500423243535	88.94154118689106	64.41059785718349	3.495518011189469	13.749488599587355	83.20075287865369	84.93879317094775	67.60701505757308	2.5224922855722927	1.0098917587162286	0.9964541295906805	0.8491647497268269	14.186863040035758	75.73593658884636
155	3260.0	3080.0		(88.60053144375554, 84.50398582816652, 67.24269264836138)	#585443	88.60053144375554	84.50398582816652	67.24269264836138	48.49168498320407	61.46970908727383	88.60053144375554	64.44424511996598	3.1515991520406628	13.925660270983009	83.05903454384412	85.04546395925598	67.41530558015944	2.38828444785908	1.010419313101964	0.8984144781439043	0.8600450651775512	14.277835662241598	77.24787103689333
156	3280.0	3100.0		(89.17980513728963, 84.15057573073517, 68.93268379096546)	#595444	89.17980513728963	84.15057573073517	68.93268379096546	45.09646091255088	57.89445194867108	89.17980513728963	64.39167196593715	4.096083660109717	12.813406793462034	83.57131975199292	84.87883226749337	69.08486271036314	3.4833606423212347	1.0095950202565358	1.1676551129760442	0.7913525869787448	13.452185510368077	72.27239244033055
157	3300.0	3120.0		(88.87068201948627, 84.4118689105403, 68.14791851195749)	#585444	88.87068201948627	84.4118689105403	68.14791851195749	47.090100871943946	59.46060696666167	88.87068201948627	64.43875706589608	3.5748018360483025	13.366318109246777	83.34389725420726	85.02805927369353	68.31055801594331	2.9020772134304362	1.010333266073044	1.0190552703765194	0.8255002424125311	13.836100171818382	75.02676878075512
158	3320.0	3140.0		(89.34012400354295, 83.91939769707706, 68.79627989371124)	#595344	89.34012400354295	83.91939769707706	68.79627989371124	44.168319392946465	58.637485748277406	89.34012400354295	64.34084584232727	4.286645369058095	12.809196267489398	83.55093002657217	84.71794488928255	68.94751107174491	3.5161209677246137	1.0087981190466615	1.2219778202874145	0.7910925460173756	13.507436379236866	71.49699008793341
159	3340.0	3160.0		(89.08414526129317, 83.79096545615589, 69.13906111603188)	#595345	89.08414526129317	83.79096545615589	69.13906111603188	44.076738609112724	57.09204979319121	89.08414526129317	64.2946686214336	4.350398139656653	12.52445222489933	83.45424269264836	84.57194974313552	69.28558015943312	3.7979187430861545	1.0080741078377555	1.2401515820395854	0.7735068298715796	13.258501706728172	70.84520829075156
160	3360.0	3180.0		(89.1169176262179, 83.63861824623561, 69.22852081488043)	#595345	89.1169176262179	83.63861824623561	69.22852081488043	43.47287788367328	56.90884875711887	89.1169176262179	64.25761885457642	4.491509460443632	12.407867648125158	83.4409654561559	84.45493355181577	69.37262178919399	3.938752201913853	1.0074932056965522	1.2803776537920617	0.7663065974962884	13.195788601165358	70.10030997861425
161	3380.0	3200.0		(88.78122232063774, 84.34632418069087, 68.32860938883968)	#585444	88.78122232063774	84.34632418069087	68.32860938883968	46.98973626088083	58.74458766486423	88.78122232063774	64.41757328305192	3.6268566011254944	13.220897495764849	83.3158813108946	84.96089979627989	68.4887865367582	3.0409135536683443	1.0100011262012765	1.0338943258355384	0.8165191040990516	13.709347883785313	74.6595738543483
162	3400.0	3220.0		(89.63950398582817, 84.00797165633304, 67.92914083259522)	#595443	89.63950398582817	84.00797165633304	67.92914083259522	44.43637550487536	61.76007628232364	89.63950398582817	64.37740991324885	4.130057483484661	13.395613124514206	83.5516563330381	84.83366596102745	68.0899291408326	2.9262277706280857	1.0093714059764103	1.1773399026099638	0.8273094947441819	14.017839555314682	72.86472760585512
163	3420.0	3240.0		(89.14614703277236, 83.837023914969, 68.8963684676705)	#595344	89.14614703277236	83.837023914969	68.8963684676705	44.269092817776226	57.92391153150648	89.14614703277236	64.30916387975572	4.282488063862888	12.694880173772072	83.45036315323293	84.61776026572187	69.04577502214349	3.620570770447703	1.008301378541754	1.2207927129824392	0.7840324145508034	13.397749312610657	71.35870293644575
164	3440.0	3260.0		(89.23737821080603, 84.26395039858282, 67.91319751992914)	#595443	89.23737821080603	84.26395039858282	67.91319751992914	46.006230529595015	60.93484798856565	89.23737821080603	64.42053567544419	3.7750217134773223	13.478072756929782	83.43077945084146	84.97028941541187	68.07670504871567	2.801105860482588	1.0100475734593761	1.0761311953328885	0.8324021796550112	13.996757988131325	74.35317565441184
165	3460.0	3280.0		(89.13108945969884, 84.37201062887512, 68.34189548272808)	#595444	89.13108945969884	84.37201062887512	68.34189548272808	46.26475224745434	59.47694004710371	89.13108945969884	64.44372825531512	3.7690495738844643	13.257806410091844	83.49793622674933	85.04382468556246	68.50219663418956	3.019486161842275	1.010411209197193	1.0744287400342043	0.8187985888064401	13.783147880577609	74.13012792464568
166	3480.0	3300.0		(89.17803365810451, 83.63153232949513, 68.77236492471214)	#595344	89.17803365810451	83.63153232949513	68.77236492471214	43.691292646931174	58.348960092171374	89.17803365810451	64.25768542890926	4.40233233116799	12.681956920092752	83.37748449955713	84.45514372010629	68.92095659875997	3.6533860729769754	1.0074942495134442	1.2549562660471543	0.7832342778494438	13.424327218789603	70.85639818097945
167	3500.0	3320.0		(88.86448184233835, 84.1080602302923, 68.71922054915855)	#585444	88.86448184233835	84.1080602302923	68.71922054915855	45.83362645093212	57.80759110118809	88.86448184233835	64.36242281862287	3.9277024043982145	12.891632460765678	83.36093888396812	84.78622079716564	68.87310894596989	3.377383495392274	1.009136423786314	1.1196553037740036	0.7961837833332118	13.476684817898757	73.0555585723
168	3520.0	3340.0		(89.25686448184234, 83.82462356067316, 69.1718334809566)	#595345	89.25686448184234	83.82462356067316	69.1718334809566	43.77227024166519	57.38138948705483	89.25686448184234	64.3131016834083	4.413132617058169	12.53637841844004	83.55586359610275	84.63020807794508	69.31836138175376	3.8033951756713478	1.00836311924264	1.258035062792466	0.7742433884046362	13.29046738629127	70.60660007035136
169	3540.0	3360.0		(88.95128432240921, 83.77945084145261, 68.98848538529673)	#585344	88.95128432240921	83.77945084145261	68.98848538529673	44.45558612121751	57.228108258817414	88.95128432240921	64.28375904670474	4.259089981217712	12.596080324157644	83.35545615589018	84.53748224977858	69.13639503985829	3.7077387369241226	1.0079030569551943	1.2141227098522434	0.7779305621827522	13.296656985902148	71.31815473927008
170	3560.0	3380.0		(89.42249778565102, 83.79982285208149, 68.21789193976971)	#595344	89.42249778565102	83.79982285208149	68.21789193976971	44.090225563909776	60.467719249588924	89.42249778565102	64.31279282804265	4.250305497539464	13.1105303948009	83.43854738706821	84.62923170947742	68.37371124889283	3.213932557709204	1.0083582767089765	1.2116185502371328	0.8097028613719628	13.78227499563887	72.03781378750023
171	3580.0	3400.0		(88.79982285208149, 84.47652790079717, 68.9273693534101)	#585444	88.79982285208149	84.47652790079717	68.9273693534101	46.94687110001782	57.06628098349209	88.79982285208149	64.4539771886629	3.7069258274534667	12.922044575803282	83.48511071744907	85.07633385296722	69.08286093888397	3.3444581891118776	1.0105719019041062	1.0567193580545797	0.7980620274488035	13.443233804010424	73.99348924898334
172	3600.0	3420.0		(89.39946855624446, 83.98848538529673, 67.9539415411869)	#595343	89.39946855624446	83.98848538529673	67.9539415411869	44.861225838427245	61.17049102365947	89.39946855624446	64.35907340952842	4.042995786188275	13.349072613961743	83.43295837023915	84.77561987599647	68.11428697962799	2.950071024537568	1.0090839085053884	1.1525215530770896	0.8244351652220914	13.947887100918173	73.1501625752069
173	3620.0	3440.0		(88.83613817537643, 84.54561558901683, 68.5704162976085)	#585444	88.83613817537643	84.54561558901683	68.5704162976085	47.29720279720282	58.17181143814309	88.83613817537643	64.47249514441057	3.582069556740397	13.168407940608384	83.45293179805137	85.13509300265723	68.73016829052258	3.10261644554041	1.0108622443558142	1.0211270520904647	0.8132773631684799	13.646911372160526	74.78260944154319
174	3640.0	3460.0		(88.97165633303808, 84.45261293179806, 68.67759078830824)	#585444	88.97165633303808	84.45261293179806	68.67759078830824	46.63931564245812	58.16444165696024	88.97165633303808	64.45660155407396	3.7331549033357003	13.076983956168409	83.5119397697077	85.08465955713021	68.83534100974313	3.1954431278594533	1.0106130492476901	1.064196381744498	0.8076310422668914	13.599410094639596	74.06726845711887
175	3660.0	3480.0		(89.08768821966342, 84.06023029229407, 69.17360496014172)	#595445	89.08768821966342	84.06023029229407	69.17360496014172	44.85255526397723	57.00104394511832	89.08768821966342	64.36415221197275	4.179794206387255	12.621907767750539	83.54635961027458	84.79169469441985	69.32247121346325	3.6792568198571445	1.0091635388908113	1.1915181625330853	0.7795256582123823	13.295985683857735	71.67750874511502
176	3680.0	3500.0		(89.44906997342781, 83.81576616474756, 68.34898139946856)	#595344	89.44906997342781	83.81576616474756	68.34898139946856	43.98119385442027	60.151800213886794	89.44906997342781	64.3188179647453	4.28617435254508	13.041557192298958	83.48272807794508	84.64828001771478	68.50364924712134	3.289402407063025	1.0084527446397764	1.2218435493873656	0.8054430947765582	13.727836850007357	71.80662724073014
177	3700.0	3520.0		(88.93356953055802, 84.3808680248007, 68.52701505757307)	#585444	88.93356953055802	84.3808680248007	68.52701505757307	46.61400234385172	58.511891719618376	88.93356953055802	64.43559528465133	3.7243076778421536	13.131965298518766	83.44092116917626	85.01803315323293	68.68555358724534	3.1367921568741988	1.010283692603333	1.0616743365568477	0.8110266753101443	13.649871071945519	74.16633114603468
178	3720.0	3540.0		(88.56687333923827, 83.91585473870683, 69.22763507528786)	#585345	88.56687333923827	83.91585473870683	69.22763507528786	45.57021159659248	55.681154492359404	88.56687333923827	64.29810538488117	4.059568279277503	12.476524743823102	83.25720992028343	84.58280972542073	69.37451727192206	3.7915873446385544	1.0081279927448643	1.157245811148	0.7705468414197653	13.120356866234479	71.97632818980155
179	3740.0	3560.0		(89.25420726306466, 83.79362267493357, 69.64393268379096)	#595345	89.25420726306466	83.79362267493357	69.64393268379096	43.29268292682928	56.02671483010479	89.25420726306466	64.30657307506722	4.558030111763922	12.242905598573328	83.63937112488928	84.60957112488929	69.7854295837024	4.119933455687638	1.0082607573956943	1.2993404448573578	0.7561185853016887	13.063857623050122	69.5797161706075
180	3760.0	3580.0		(89.35341009743135, 83.96102745792737, 68.31000885739593)	#595344	89.35341009743135	83.96102745792737	68.31000885739593	44.624968431686185	60.05442109436953	89.35341009743135	64.35064478531689	4.1355030437255635	13.119098540509388	83.47309123117803	84.74894708591674	68.46651904340123	3.1876569851732124	1.008951756368757	1.1788922479197612	0.8102320277662961	13.755476434506328	72.50370571820906
181	3780.0	3600.0		(88.85562444641276, 84.26749335695305, 68.30735163861824)	#585444	88.85562444641276	84.26749335695305	68.30735163861824	46.60287081339711	58.969925636476034	88.85562444641276	64.40144720771104	3.7072505010475876	13.206423917536792	83.32364924712135	84.90979860938884	68.46695305580158	3.0559174640820155	1.0097482859680076	1.0568119115309444	0.8156252197669428	13.716899757860936	74.31973534959322
182	3800.0	3620.0		(88.78476527900797, 84.25509300265722, 68.4428697962799)	#585444	88.78476527900797	84.25509300265722	68.4428697962799	46.63937995297396	58.42425028432331	88.78476527900797	64.3947635799017	3.7199984214834614	13.113110230496261	83.31218777679362	84.88862517271922	68.60099202834367	3.1466594124521174	1.0096434935756449	1.0604459131070647	0.8098621913366172	13.630555681005275	74.16213283920592
183	3820.0	3640.0		(88.9911426040744, 84.46767050487156, 69.04782993799823)	#585445	88.9911426040744	84.46767050487156	69.04782993799823	46.39101083673831	57.146639328761516	88.9911426040744	64.46278436786079	3.829952931164504	12.864941006331465	83.6002037201063	85.10427645704162	69.20202834366695	3.411471205540009	1.0107099893925844	1.091790230283537	0.7945353262244031	13.422937329486583	73.42148608125207
184	3840.0	3660.0		(89.70770593445528, 83.62178919397697, 69.54915854738707)	#595345	89.70770593445528	83.62178919397697	69.54915854738707	41.88584735708948	57.30198459715642	89.70770593445528	64.28747516109469	4.849865419319976	12.267606468081315	83.78936226749336	84.54922181576615	69.68988485385296	4.178239570285754	1.0079613217970325	1.382532834781746	0.7576441044162261	13.191488279994273	68.42917158584277
185	3860.0	3680.0		(89.56775907883082, 84.28697962798937, 69.60761736049601)	#595445	89.56775907883082	84.28697962798937	69.60761736049601	44.12602618149546	56.8266549316667	89.56775907883082	64.45055488875961	4.355276099120342	12.50985336780861	83.938689105403	85.06547754650133	69.75441098317094	3.8372610409694627	1.0105182437704578	1.2415421235375865	0.7726052083503173	13.246315003941335	70.80455766314454
186	3880.0	3700.0		(89.28343666961914, 84.22586359610274, 68.85119574844995)	#595444	89.28343666961914	84.22586359610274	68.85119574844995	45.148257326166096	58.35596869078681	89.28343666961914	64.41649100840378	4.0699465025098025	12.904724483570806	83.62914083259523	84.95746958370238	69.00494242692649	3.395005443069416	1.009984157250759	1.1602042920840256	0.7969923431707805	13.53131104254734	72.49554772837274
187	3900.0	3720.0		(89.22320637732507, 84.32329495128432, 69.13906111603188)	#595445	89.22320637732507	84.32329495128432	69.13906111603188	45.36185226019846	57.40050430345569	89.22320637732507	64.43906124269796	4.054083990924551	12.77018037826949	83.68740478299381	85.02902387068202	69.2909034543844	3.52708784093222	1.0103380352516516	1.1556824257614358	0.7886829351024076	13.39825003121713	72.3871838225362
188	3920.0	3740.0		(89.06554472984942, 84.18689105403011, 69.01771479185119)	#595445	89.06554472984942	84.18689105403011	69.01771479185119	45.39895732084475	57.39814032121725	89.06554472984942	64.39488760648237	4.043448607481237	12.767658134151706	83.5435961027458	84.8890180513729	69.16940655447297	3.5199162939157302	1.009645438184542	1.152650637134415	0.7885271619782281	13.392631215407679	72.42728573073427
189	3940.0	3760.0		(89.01151461470327, 83.98051372896369, 69.12931798051373)	#595345	89.01151461470327	83.98051372896369	69.12931798051373	44.81757027665168	56.95847513284374	89.01151461470327	64.33927690670744	4.187824717593546	12.606058135037856	83.4754650132861	84.712981744907	69.27782993799822	3.692254231212196	1.0087735197539187	1.1938073900606272	0.7785467891222161	13.283470087640563	71.62313530013961
