# Supplementary material for: Parallel and High Throughput Reaction Monitoring with Computer Vision
Source: Angew Chem Int Ed Engl. 2024 Oct 31;64(1):e202413395. doi: 10.1002/anie.202413395 (PMC11701362; doi:10.1002/anie.202413395)
Supplement: Supplementary file 3 — Supporting Information [file ANIE-64-e202413395-s003.zip › Supporting Info - Machine readable data part 2/Table 2 - esterification in HTE/Kineticolor ouputs/Well 23 Vari-PA+DMAP run 2.csv]

frame number	Time (s)	normalised time	Well Coordinates	average color	hexcode	red	green	blue	hue	saturation	value	lightness	a_component	b_component	x	y	z	delta_e	light_ratio	a_ratio	b_ratio	chroma_ab	hue_ab
1	180.0	0.0	(754, 474)	(99.28255093002657, 92.93711248892825, 70.59167404782994)	#635c46	99.28255093002657	92.93711248892825	70.59167404782994	46.73005680414916	73.69042733517709	99.28255093002657	67.12155258080496	3.185710658740293	16.478562262673833	91.57728963684677	93.82253271922055	70.81512843224093	0.0	1.0	1.0	1.0	16.78367559999983	79.05829962451959
2	200.0	20.0		(98.69619131975199, 93.20460584588132, 70.25863596102745)	#625d46	98.69619131975199	93.20460584588132	70.25863596102745	48.413380676509085	73.47372294216895	98.69619131975199	67.15402551176277	2.6888294700612714	16.730096995459775	91.30628875110718	93.93253606731622	70.48809565987598	0.5578665868339517	1.0004837929056947	0.8440281488477989	1.0152643615854584	16.9447912172609	80.86961025053084
3	220.0	40.0		(99.30203720106289, 93.25066430469442, 70.91496899911427)	#635d46	99.30203720106289	93.25066430469442	70.91496899911427	47.20958532247497	72.89580954759525	99.30203720106289	67.19873955228594	3.07839178071867	16.418980190330814	91.74869796279894	94.08414732506644	71.13832595217008	0.1450006672085165	1.0011499580762537	0.9663124214601274	0.9963842675475408	16.705071279287374	79.38090771391704
4	240.0	60.0		(99.30912311780337, 92.69530558015943, 70.77147918511957)	#635c46	99.30912311780337	92.69530558015943	70.77147918511957	46.0945404885316	73.27724759186586	99.30912311780337	67.06545508139382	3.3933264261409857	16.27709854512731	91.55131089459698	93.632702595217	70.99071744906996	0.29468434943380817	0.999164240139654	1.065170942888702	0.9877741932618196	16.627044273776754	78.22407267530842
5	260.0	80.0		(99.45881310894598, 93.03897254207263, 71.25066430469442)	#635d47	99.45881310894598	93.03897254207263	71.25066430469442	46.3447106477847	72.3221775953121	99.45881310894598	67.15725536137873	3.3601113780776237	16.15120736074813	91.82703277236493	93.94348201062886	71.4685473870682	0.37262787236177486	1.0005319123172962	1.054744682747269	0.9801344985862508	16.497025419237595	78.24777137654475
6	280.0	100.0		(99.28077945084145, 93.02037201062888, 70.93976970770593)	#635d46	99.28077945084145	93.02037201062888	70.93976970770593	46.74625746163703	72.7931179073585	99.28077945084145	67.14252255468419	3.2196959046329465	16.308812381126756	91.67185119574845	93.89355951284323	71.16057573073516	0.17438394142846514	1.0003124178907212	1.010668026551442	0.9896987444146397	16.62359175993875	78.8322410283245
7	300.0	120.0		(99.32683790965456, 92.73870682019486, 71.16031886625332)	#635c47	99.32683790965456	92.73870682019486	71.16031886625332	45.96603773584906	72.31139646869984	99.32683790965456	67.07802915365829	3.470548010764518	16.069488640727325	91.65121346324182	93.67523011514615	71.37610274579274	0.5003676987887988	0.9993515729974471	1.0894109297850851	0.9751754057528966	16.439986881670134	77.81293905825844
8	320.0	140.0		(99.7139061116032, 92.68113374667848, 71.69264836138176)	#635c47	99.7139061116032	92.68113374667848	71.69264836138176	44.94120622076116	71.65921991170488	99.7139061116032	67.08612426078157	3.8012274315229466	15.771569833304566	91.92949512843225	93.7026158724535	71.90253321523473	0.938058824712987	0.999472176690479	1.1932117629998589	0.957096230963626	16.223185414491358	76.44914546969541
9	340.0	160.0		(99.47121346324181, 92.5881310894597, 71.2754650132861)	#635c47	99.47121346324181	92.5881310894597	71.2754650132861	45.352935632833834	72.28137271488741	99.47121346324181	67.04977158159866	3.6542671646205838	15.953997792485275	91.6983082373782	93.5796765367582	71.48859167404783	0.707011735711653	0.9989305819599468	1.1470806849940256	0.9681668544969626	16.367153511623492	77.09892891374518
10	360.0	180.0		(99.30292294065545, 92.651904340124, 71.84942426926483)	#635c47	99.30292294065545	92.651904340124	71.84942426926483	45.464107114050655	70.49784592330954	99.30292294065545	67.05809178820925	3.6868785084485656	15.631750413869927	91.75040744021258	93.60780473870683	72.05744906997343	0.9860460400269241	0.9990545392626413	1.1573174413480622	0.9486113026545981	16.06065671563845	76.7288529316462
11	380.0	200.0		(99.38441098317095, 92.92382639503985, 71.00531443755536)	#635c47	99.38441098317095	92.92382639503985	71.00531443755536	46.34082397003744	72.81493694576892	99.38441098317095	67.12498681684869	3.3399253691697717	16.240549448135198	91.70581045172719	93.83416226749334	71.2244995571302	0.2836266397478467	1.0000511644309718	1.0484082601809352	0.9855562147507392	16.580426648580197	78.37894725944822
12	400.0	220.0		(99.45881310894598, 92.14880425155005, 72.0682019486271)	#635c48	99.45881310894598	92.14880425155005	72.0682019486271	43.9871944121071	70.22611297633784	99.45881310894598	66.94590257307651	4.123377958267227	15.313593439150907	91.71458813108947	93.22899971656332	72.26900797165634	1.505730802500078	0.9973831057093474	1.2943353618616797	0.9293039765877065	15.859016041555973	74.92981143942407
13	420.0	240.0		(99.55978742249779, 92.71922054915855, 72.13551815766165)	#635c48	99.55978742249779	92.71922054915855	72.13551815766165	45.03391253794974	70.24109676787987	99.55978742249779	67.08859957009025	3.823183636644245	15.517025367918524	91.9543578387954	93.71099091231179	72.34135518157662	1.1541277652186424	0.9995090547007977	1.2001038531716577	0.9416492240385972	15.981076602911687	76.15878790521397
14	440.0	260.0		(100.07085916740478, 91.87511071744908, 72.00177147918512)	#645b48	100.07085916740478	91.87511071744908	72.00177147918512	42.480908804039146	71.52549123738713	100.07085916740478	66.91186022467758	4.535126297211701	15.29525994594616	91.91635961027458	93.11425872453499	72.20050487156776	1.8069581683986282	0.9968759310822715	1.4235838665288578	0.9281914102780671	15.953443118829428	73.48462840694165
15	460.0	280.0		(99.75022143489814, 92.78919397697076, 72.62356067316209)	#635c48	99.75022143489814	92.78919397697076	72.62356067316209	44.6032782603017	69.34619687794135	99.75022143489814	67.11688445596926	3.980023617485562	15.281626600615983	92.16697077059344	93.80672632418069	72.82521700620018	1.4365270087701134	0.9999304526689832	1.249336190204844	0.9273640719998327	15.791412209058342	75.4019028797467
16	480.0	300.0		(99.68999114260407, 92.30912311780337, 72.93356953055802)	#635c48	99.68999114260407	92.30912311780337	72.93356953055802	43.44875529661017	68.44104842292313	99.68999114260407	66.99935498994415	4.334144646705395	14.902203182862216	92.05063773250666	93.40935319751993	73.12732506643047	1.954159876885753	0.9981794582192702	1.3604953842290313	0.904338797603582	15.51968007150514	73.78349910776326
17	500.0	320.0		(99.68999114260407, 92.91054030115146, 72.52170062001771)	#635c48	99.68999114260407	92.91054030115146	72.52170062001771	45.02787467805562	69.49458018658375	99.68999114260407	67.1425245730017	3.8534335771179262	15.384240799725424	92.1547032772365	93.89356635075288	72.72558901682905	1.282120581089388	1.0003124479603103	1.209599360992083	0.933591205015064	15.859502366631691	75.93791399948589
18	520.0	340.0		(99.74313551815766, 92.41541186891054, 72.79805137289637)	#635c48	99.74313551815766	92.41541186891054	72.79805137289637	43.68298215048816	68.88691057632536	99.74313551815766	67.02727980560206	4.255583931780937	15.028176284707829	92.08252435783879	93.50366658104518	72.9942249778565	1.8047536290562098	0.9985954917373312	1.3358350420510878	0.9119834634328916	15.619093348997147	74.18927427957425
19	540.0	360.0		(98.99734278122232, 93.11337466784765, 72.8547387068202)	#625d48	98.99734278122232	93.11337466784765	72.8547387068202	46.49568016262917	67.33881790852477	98.99734278122232	67.1560246997547	3.52000597974933	15.213242295618912	91.94479185119575	93.93931120460584	73.05732506643048	1.3091891794776214	1.00051357749671	1.1049358704601333	0.9232141768872008	15.615158764568461	76.97228416694391
20	560.0	380.0		(99.27457927369353, 92.39238263950399, 72.80070859167405)	#635c48	99.27457927369353	92.39238263950399	72.80070859167405	44.40228846732913	68.00166843622021	99.27457927369353	66.99719642181483	4.075354739208947	14.974903998576305	91.84632418069089	93.40206548272809	72.99662533215235	1.751547664033293	0.9981472991280943	1.2792607916314789	0.9087506397628198	15.519544645928548	74.77590418519702
21	580.0	400.0		(99.27723649247122, 92.93002657218777, 73.51284322409212)	#635c49	99.27723649247122	92.93002657218777	73.51284322409212	45.21864686468645	66.17750972484922	99.27723649247122	67.12874433132988	3.9154771048158232	14.787426301964235	92.15672276350753	93.84688765279009	73.70701505757307	1.8418880597632687	1.000107145175408	1.2290749299762513	0.8973735733887265	15.297023814924279	75.1693257247956
22	600.0	420.0		(99.78830823737822, 92.83613817537643, 73.18866253321524)	#635c49	99.78830823737822	92.83613817537643	73.18866253321524	44.31820452199391	67.97298976575746	99.78830823737822	67.13191043949989	4.106737746255417	14.980266167053191	92.31320637732507	93.85761104517272	73.38513728963684	1.758774963241573	1.0001543149450016	1.2891119709783438	0.9090760424521692	15.53298649173035	74.66939954758807
23	620.0	440.0		(99.55801594331267, 92.64038972542073, 73.51284322409212)	#635c49	99.55801594331267	92.64038972542073	73.51284322409212	44.06393470498215	66.71003816692021	99.55801594331267	67.07390383740122	4.214467709239611	14.694557411610344	92.20451727192207	93.66127621789195	73.7041186891054	2.0599234889476055	0.9992901126155213	1.3229285897879106	0.8917378335181279	15.286979937035825	73.99686131072586
24	640.0	460.0		(99.40478299379983, 92.8086802480071, 74.45792736935341)	#635c4a	99.40478299379983	92.8086802480071	74.45792736935341	44.13562932717913	63.99539330648323	99.40478299379983	67.10926310667524	4.2794778535750755	14.212937683318172	92.3706200177148	93.78092404782994	74.64143489813995	2.5158562046054325	0.9998169071832044	1.3433353847857874	0.8625107856352489	14.843231733322945	73.24309113845618
25	660.0	480.0		(99.97431355181577, 92.88662533215235, 73.33746678476528)	#635c49	99.97431355181577	92.88662533215235	73.33746678476528	44.034848535230935	67.94141099130866	99.97431355181577	67.15419957972007	4.189286165966088	14.932573823070161	92.44976085031001	93.93312596102746	73.53295837023916	1.8434505365292209	1.0004863862300535	1.3150240604784345	0.9061818370462121	15.509090223536488	74.32870469352135
26	680.0	500.0		(99.55535872453498, 93.10894596988486, 73.88662533215235)	#635d49	99.55535872453498	93.10894596988486	73.88662533215235	44.93167701863356	65.74761116745849	99.55535872453498	67.18732667952322	4.011798880462159	14.672645445369303	92.42322409211693	94.0454343666962	74.07884853852968	1.986978493379613	1.0009799251684335	1.2593104993560593	0.8904081079090757	15.211214764863257	74.70793011670702
27	700.0	520.0		(99.58547387068202, 93.0132860938884, 73.5925597874225)	#635d49	99.58547387068202	93.0132860938884	73.5925597874225	44.82927826620322	66.55783051088657	99.58547387068202	67.16505659103309	4.011374848550908	14.803690403928748	92.34951284322409	93.96992384410983	73.78676705048716	1.8678355646195854	1.0006481377226155	1.25917739501713	0.8983605588857169	15.33754797061639	74.8385688925383
28	720.0	540.0		(99.87511071744908, 92.6784765279008, 74.43489813994685)	#635c4a	99.87511071744908	92.6784765279008	74.43489813994685	43.026947984123666	64.953662235387	99.87511071744908	67.1025308170397	4.550988383000498	14.215224545244553	92.55611160318867	93.7581356421612	74.6173339238264	2.64330148015618	0.9997166072143169	1.4285630022658962	0.8626495636360191	14.925954044346	72.24759026213472
29	740.0	560.0		(99.65279007971657, 92.86891054030116, 74.4295837023915)	#635c4a	99.65279007971657	92.86891054030116	74.4295837023915	43.862766443094436	64.54327692252996	99.65279007971657	67.13658461684842	4.337610231279765	14.275873520430116	92.50514614703278	93.87344365810452	74.6139769707706	2.485746624765171	1.0002239524484384	1.361583237127681	0.8663300409870645	14.920302520050344	73.0990144568639
30	760.0	580.0		(99.56864481842338, 93.12134632418069, 74.05491585473871)	#635d4a	99.56864481842338	93.12134632418069	74.05491585473871	44.838048949835105	65.34186437511674	99.56864481842338	67.1915175016885	4.0512796539773905	14.583346638769811	92.46723649247122	94.05964858281665	74.24558015943313	2.0846935114687506	1.001042361479933	1.2717035813853117	0.8849890182351078	15.135615812422365	74.47461229930693
31	780.0	600.0		(99.66430469441984, 92.93091231178033, 73.89371124889283)	#635c49	99.66430469441984	92.93091231178033	73.89371124889283	44.32307956693589	65.93635854640466	99.66430469441984	67.15037198651812	4.170576716469254	14.605897768825704	92.42283436669618	93.92015531443755	74.0840832595217	2.116049152626591	1.0004293614287076	1.3091511324253162	0.8863575314401083	15.189666216916788	74.06380527417653
32	800.0	620.0		(99.65456155890168, 92.53941541186892, 74.00177147918512)	#635c4a	99.65456155890168	92.53941541186892	74.00177147918512	43.35819349492441	65.64136521198114	99.65456155890168	67.05623520170478	4.439600853656134	14.383912456020953	92.3183082373782	93.60152767050488	74.18714791851197	2.442143483382897	0.9990268791976833	1.3935982671482348	0.8728863736251102	15.053471137324408	72.84713565105493
33	820.0	640.0		(99.73693534100974, 92.87953941541187, 74.77856510186005)	#635c4a	99.73693534100974	92.87953941541187	74.77856510186005	43.51479877918944	63.811710167579896	99.73693534100974	67.14462405380281	4.452303948897174	14.090776220180823	92.61946855624447	93.90067941541187	74.95957484499557	2.7030192452628143	1.0003437267481272	1.3975857903736062	0.8550974287422108	14.77744852606764	72.46487364845683
34	840.0	660.0		(99.70416297608503, 92.98317094774137, 74.5155004428698)	#635c4a	99.70416297608503	92.98317094774137	74.5155004428698	43.99043533300515	64.42167261873035	99.70416297608503	67.16692975554662	4.3084302457194195	14.278510444647674	92.58292294065545	93.97627356953056	74.70017714791851	2.470381824936041	1.00067604477246	1.3524235899763342	0.866490062485028	14.914369973288936	73.20921709074403
35	860.0	680.0		(99.65279007971657, 92.71036315323295, 74.96811337466785)	#635c4a	99.65279007971657	92.71036315323295	74.96811337466785	43.12533639527789	63.16524158282078	99.65279007971657	67.10023471959458	4.57080184367914	13.907439325080805	92.5637023914969	93.75036433126661	75.14553587245351	2.920548784392907	0.9996823991640432	1.4347824813087533	0.8439716465181573	14.639299780897469	71.80643795746383
36	880.0	700.0		(99.58193091231178, 93.25420726306466, 75.13551815766165)	#635d4b	99.58193091231178	93.25420726306466	75.13551815766165	44.469565217391306	62.60006404098622	99.58193091231178	67.22740330286034	4.24114940558229	14.028543017271256	92.73105403011513	94.18142285208148	75.31670504871569	2.6697845655666796	1.0015770005011124	1.3313040197000636	0.8513208126808367	14.655625795847174	73.17873238155143
37	900.0	720.0		(100.06731620903454, 92.98848538529673, 75.4977856510186)	#645c4b	100.06731620903454	92.98848538529673	75.4977856510186	42.713147553985365	62.61015613935703	100.06731620903454	67.19023542185107	4.698495245699541	13.760803934773902	92.95897254207263	94.05529993799823	75.67269264836139	3.1111806228608874	1.0010232606131009	1.4748656576229806	0.8350730916582437	14.540824684492627	71.14801903589928
38	920.0	740.0		(99.75465013286095, 92.50398582816652, 74.4030115146147)	#635c4a	99.75465013286095	92.50398582816652	74.4030115146147	42.8397736007267	64.80567912415759	99.75465013286095	67.05422233291426	4.6030365140052325	14.151143797692512	92.43661647475642	93.59472253321525	74.58402125775022	2.7258434755905414	0.9989968907854204	1.4449009992091952	0.8587608295019016	14.880954805799146	71.98150347493626
39	940.0	760.0		(99.69973427812224, 93.07174490699734, 74.91939769707706)	#635d4a	99.69973427812224	93.07174490699734	74.91939769707706	43.951817564427905	63.3801671982303	99.69973427812224	67.18918605813693	4.350986776617328	14.086411319634884	92.68899025686449	94.05174073516386	75.10092116917626	2.6617341813999236	1.0010076268311963	1.3657821574850157	0.8548325451633912	14.743068533932705	72.83521636649424
40	960.0	780.0		(99.96634189548273, 92.651904340124, 74.79805137289637)	#635c4a	99.96634189548273	92.651904340124	74.79805137289637	42.562730951962	64.20074958799242	99.96634189548273	67.10206348783791	4.695472713895088	14.007616287738855	92.66520814880425	93.75655389725422	74.97658990256865	2.8957443428205596	0.9997096447829691	1.4739168797431814	0.8500508760687209	14.77365148064148	71.46840794986802
41	980.0	800.0		(99.94596988485385, 92.98848538529673, 75.21966341895482)	#635c4b	99.94596988485385	92.98848538529673	75.21966341895482	43.11720876916465	63.086167016722946	99.94596988485385	67.1830318411792	4.579569685693341	13.90584735403355	92.84388839681134	94.03086883968113	75.39735163861825	2.9266849313881806	1.0009159391880906	1.437534721845773	0.8438750379049859	14.64052762504833	71.77189512579419
42	1000.0	820.0		(99.80336581045172, 92.99379982285208, 75.15323294951284)	#635c4b	99.80336581045172	92.99379982285208	75.15323294951284	43.42508084800576	62.981682315980045	99.80336581045172	67.17665450251725	4.500754917519001	13.932488876784	92.76237378210806	94.009243489814	75.33163861824623	2.8661589820977746	1.0008209274010156	1.412794631920122	0.8454917762056807	14.64141527070663	72.09745428605298
43	1020.0	840.0		(99.55801594331267, 93.20549158547387, 75.88573959255979)	#635d4b	99.55801594331267	93.20549158547387	75.88573959255979	43.89882511412106	60.63228974831185	99.55801594331267	67.21684655483169	4.447361390416682	13.586440212857909	92.85427812223207	94.14558885739591	76.05893711248892	3.1567726337601254	1.0014197224343404	1.3960343128510222	0.8244918456043359	14.295816905463342	71.87474949828766
44	1040.0	860.0		(100.05403011514615, 92.79539415411868, 75.18689105403011)	#645c4b	100.05403011514615	92.79539415411868	75.18689105403011	42.48619768477292	63.376961960322596	100.05403011514615	67.14229145668209	4.737621653979895	13.855291077507026	92.83042515500443	93.89277657218777	75.36297608503101	3.048017314426656	1.00030897491312	1.487147503801637	0.8408070350221711	14.642887344328816	71.12259932225815
45	1060.0	880.0		(100.21257750221434, 92.69353410097432, 75.16386182462357)	#645c4b	100.21257750221434	92.69353410097432	75.16386182462357	41.9893917963225	63.738730776029676	100.21257750221434	67.12607244612836	4.861640209342988	13.84097030922884	92.87193091231178	93.83783879539416	75.33915854738707	3.1250042561000884	1.0000673385097576	1.5260771394930757	0.8399379805470351	14.669969482792213	70.64617715627537
46	1080.0	900.0		(99.76173604960142, 93.0, 75.88396811337466)	#635d4b	99.76173604960142	93.0	75.88396811337466	43.0091253060316	61.033729612628875	99.76173604960142	67.17825812495582	4.660310406903512	13.52207658518898	92.89004428697963	94.01468100974314	76.05512843224092	3.3043104420126057	1.0008448187202255	1.4628793717086384	0.8205859449169487	14.30262382447393	70.98376567707892
47	1100.0	920.0		(100.07528786536759, 92.88839681133747, 76.21789193976971)	#645c4c	100.07528786536759	92.88839681133747	76.21789193976971	41.92537590495638	60.7905916714608	100.07528786536759	67.16892972364721	4.9425452284622695	13.318705301298529	93.07587245349868	93.9830534543844	76.38459698848538	3.6157168466828358	1.0007058409858027	1.5514733627493564	0.8082443776947211	14.206219209847239	69.64020947564791
48	1120.0	940.0		(100.06288751107175, 93.09300265721878, 76.10008857395925)	#645d4c	100.06288751107175	93.09300265721878	76.10008857395925	42.54823685961409	61.06673394056883	100.06288751107175	67.21691716370853	4.779678197529447	13.46651416491782	93.10966341895482	94.14582850310009	76.27001771479185	3.409143684502245	1.001420774389698	1.5003491244303546	0.8172141446721534	14.289588077543405	70.45866812018053
49	1140.0	960.0		(100.11160318866253, 92.97431355181577, 76.48184233835252)	#645c4c	100.11160318866253	92.97431355181577	76.48184233835252	41.87720218906966	60.18871764018898	100.11160318866253	67.1922357162183	4.968579644681171	13.210240748123958	93.17309123117803	94.06208472984943	76.64676705048714	3.72364652580388	1.0010530616872764	1.5596456103285499	0.8016622164936643	14.113725387328985	69.38792894467088
50	1160.0	980.0		(99.6696191319752, 93.16651904340124, 75.12754650132861)	#635d4b	99.6696191319752	93.16651904340124	75.12754650132861	44.10134257254222	62.78973046468847	99.6696191319752	67.21096206240894	4.330530069072802	14.005220686426668	92.74524357838796	94.12561838795393	75.30793622674933	2.7269074224233534	1.001332053240222	1.359360762155719	0.8499054992285573	14.659457600970685	72.81795866327506
51	1180.0	1000.0		(100.33569530558016, 92.77413640389726, 76.93356953055802)	#645c4c	100.33569530558016	92.77413640389726	76.93356953055802	40.613148631770194	59.47576338067956	100.33569530558016	67.1573846706779	5.298324659202436	12.898499676596087	93.31118689105404	93.94392025686449	77.09197519929141	4.157074689471793	1.0005338388117557	1.6631531318344905	0.782744238908083	13.94430127691818	67.66858203324269
52	1200.0	1020.0		(99.90611160318866, 93.01062887511071, 76.45792736935341)	#635d4c	99.90611160318866	93.01062887511071	76.45792736935341	42.35560760019641	59.849061120272346	99.90611160318866	67.19013733221925	4.855041195542031	13.219827104981263	93.07887511071745	94.05496723649247	76.62345438441099	3.6620654195695304	1.0010217992399941	1.5240056978249972	0.8022439636573122	14.083154962436772	69.83401257661316
53	1220.0	1040.0		(100.25243578387953, 92.45792736935341, 77.88573959255979)	#645c4d	100.25243578387953	92.45792736935341	77.88573959255979	39.09076508791385	56.89146088262578	100.25243578387953	67.08015435799264	5.698264363301508	12.237463287872451	93.36279893711249	93.68241916740479	78.03146147032773	4.929661291125146	0.9993832350233186	1.7886948859174612	0.7426293078730514	13.499100876580556	65.0313836174211
54	1240.0	1060.0		(99.80248007085916, 93.35341009743135, 76.37643932683791)	#635d4c	99.80248007085916	93.35341009743135	76.37643932683791	43.48230490018148	59.854628717484474	99.80248007085916	67.26650715407908	4.576854154281662	13.39527001475953	93.1180602302923	94.31423681133748	76.54620903454385	3.385702754163244	1.0021595831398509	1.4366823119119867	0.8128907001250725	14.155594396487952	71.13588809557918
55	1260.0	1080.0		(99.9140832595217, 92.94331266607617, 77.60407440212578)	#635c4d	99.9140832595217	92.94331266607617	77.60407440212578	41.252977608384924	56.93944309991756	99.9140832595217	67.17802007858702	5.183332264294737	12.559710344871622	93.2911426040744	94.01387383525243	77.75746678476528	4.398986361759462	1.0008412722234648	1.6270568232785938	0.7621848401981682	13.587246126759979	67.57429500710651
56	1280.0	1100.0		(100.28963684676705, 93.07971656333038, 77.3569530558016)	#645d4d	100.28963684676705	93.07971656333038	77.3569530558016	41.136302189950165	58.30945799146846	100.28963684676705	67.2294947520776	5.191180658546013	12.785070056625703	93.46802480070859	94.18852317980513	77.51418069087688	4.204217657138852	1.001608159631628	1.6295204475973133	0.7758607730958187	13.798781576012042	67.90114623712549
57	1300.0	1120.0		(100.33569530558016, 92.99379982285208, 77.19840566873339)	#645c4d	100.33569530558016	92.99379982285208	77.19840566873339	40.96087589005437	58.80269070171878	100.33569530558016	67.21083583245735	5.225168383716561	12.841672296948126	93.4322497785651	94.1251900265722	77.35635961027458	4.170650780608145	1.0013301726229427	1.6401892523983075	0.7792956747225603	13.864015724904386	67.85900607304139
58	1320.0	1140.0		(100.34012400354295, 93.04517271922055, 76.8919397697077)	#645d4c	100.34012400354295	93.04517271922055	76.8919397697077	41.33343406489631	59.59018925885385	100.34012400354295	67.22240381635558	5.119216973541785	13.032327124075849	93.38905225863596	94.16445138175376	77.05347209920284	3.952866589147274	1.0015025164298637	1.6069309243439098	0.7908655449629746	14.001711777176439	68.55464724497189
59	1340.0	1160.0		(99.8414526129318, 93.42604074402126, 77.10540301151461)	#635d4d	99.8414526129318	93.42604074402126	77.10540301151461	43.06985079278508	58.06899335527544	99.8414526129318	67.28817608198337	4.727133627419389	13.024428423017875	93.3054650132861	94.38788780336581	77.26860938883966	3.786131104673059	1.0024824142882842	1.4838552944066212	0.7903862130326723	13.855739896439854	70.05195542252082
60	1360.0	1180.0		(100.37289636846766, 93.61116031886625, 76.73162090345438)	#645d4c	100.37289636846766	93.61116031886625	76.73162090345438	42.839159267168725	60.061286081132344	100.37289636846766	67.35884584974936	4.738056377043664	13.354005772668053	93.54850310008857	94.62835524357838	76.9004162976085	3.4969899319069206	1.0035352768197476	1.487283964111545	0.8103865834774117	14.169638259620315	70.46510487354784
61	1380.0	1200.0		(100.44906997342781, 93.09123117803365, 77.49955713020373)	#645d4d	100.44906997342781	93.09123117803365	77.49955713020373	40.763411810111904	58.25963123969418	100.44906997342781	67.24100568908668	5.284554271943298	12.725542659548928	93.57823737821082	94.22760841452613	77.65547387068202	4.30169381746319	1.0017796535343535	1.6588305838273896	0.7722483586067457	13.779185383509207	67.44828443193263
62	1400.0	1220.0		(99.95217006200177, 93.55801594331267, 76.6209034543844)	#635d4c	99.95217006200177	93.55801594331267	76.6209034543844	43.55643293724613	59.52319975896356	99.95217006200177	67.32394513630571	4.570700804202077	13.356102411306892	93.30372896368468	94.50954789193977	76.79027457927369	3.421829331358716	1.0030153139747042	1.434750764844866	0.8105138177958806	14.11654268802568	71.10812200105948
63	1420.0	1240.0		(100.05314437555359, 93.27192205491585, 77.43666961913198)	#645d4d	100.05314437555359	93.27192205491585	77.43666961913198	42.009869194015806	57.64137747875353	100.05314437555359	67.26339624939017	4.992669767211466	12.79809506270022	93.42767050487157	94.30366623560671	77.59502214348981	4.102567446866201	1.002113235810725	1.567207540808395	0.7766511943635782	13.737466601900772	68.68872706134493
64	1440.0	1260.0		(99.88662533215235, 93.7139061116032, 77.59521700620017)	#635d4d	99.88662533215235	93.7139061116032	77.59521700620017	43.385385624031485	56.90761004504666	99.88662533215235	67.3607824284288	4.685986254130525	12.87541405819077	93.51480070859168	94.63495056687336	77.7564038972542	3.910336912030364	1.0035641286356696	1.4709390638707527	0.7813432903279021	13.701633272853158	70.00110503881083
65	1460.0	1280.0		(100.19486271036315, 93.2267493356953, 77.89548272807795)	#645d4d	100.19486271036315	93.2267493356953	77.89548272807795	41.25119161105813	56.75282885431399	100.19486271036315	67.2614121910889	5.192230073915061	12.540277080018768	93.57487156775909	94.2969249955713	78.04879539415413	4.422190752781081	1.00208367662705	1.6298498608684677	0.7610055343495705	13.572685894255125	67.50827894171287
66	1480.0	1300.0		(100.13994685562444, 93.23649247121347, 78.01860053144375)	#645d4e	100.13994685562444	93.23649247121347	78.01860053144375	41.27567567567569	56.33060022289445	100.13994685562444	67.26126667926144	5.193810726968007	12.471806968198806	93.57560673162091	94.29643060230293	78.17077945084145	4.4839796947719694	1.0020815087417456	1.6303460305531217	0.7568504320579673	13.510056954712672	67.39100046176593
67	1500.0	1320.0		(100.06111603188663, 93.325952170062, 77.59167404782994)	#645d4d	100.06111603188663	93.325952170062	77.59167404782994	42.01513718070007	57.262080747815766	100.06111603188663	67.27721252569737	5.0001690256802895	12.735471853571001	93.47932683790965	94.35061874224978	77.74901682905227	4.1625971453552975	1.0023190754520317	1.5695615708105386	0.7728509108114707	13.68188340903663	68.5641597428523
68	1520.0	1340.0		(100.53941541186892, 92.8104517271922, 78.21612046058459)	#645c4e	100.53941541186892	92.8104517271922	78.21612046058459	39.22628258540648	56.61899056462484	100.53941541186892	67.18074347701831	5.674648210947542	12.226141415342727	93.67877767936227	94.0231086891054	78.36206377325067	4.927615728097936	1.0008818463509481	1.7812817354829817	0.741942241104164	13.478878522561468	65.10207311594718
69	1540.0	1360.0		(100.15234720992028, 93.43135518157662, 78.16563330380868)	#645d4e	100.15234720992028	93.43135518157662	78.16563330380868	41.65894533295736	55.980835220036795	100.15234720992028	67.30893876956851	5.11264643870768	12.471599823703073	93.67149689991142	94.45849451727193	78.31829052258635	4.4501621398753946	1.0027917439564284	1.6048684222720164	0.7568378615137396	13.478870715672766	67.7091612937802
70	1560.0	1380.0		(100.36669619131975, 93.22852081488043, 78.21169176262178)	#645d4e	100.36669619131975	93.22852081488043	78.21169176262178	40.668452404749544	56.28885221596626	100.36669619131975	67.2717739809609	5.339396607826674	12.383204245381819	93.72286093888397	94.33213481842338	78.36186005314437	4.629566602410521	1.0022380501400812	1.6760456864397097	0.7514735841628276	13.485284702909068	66.67523503668562
71	1580.0	1400.0		(100.47387068201948, 93.10186005314438, 77.75465013286095)	#645d4d	100.47387068201948	93.10186005314438	77.75465013286095	40.530994152046794	57.66077489311057	100.47387068201948	67.24563903548807	5.350761499462953	12.591841349660072	93.64470327723649	94.24334393268379	77.90812223206377	4.450779936910861	1.0018486827242818	1.6796131452750245	0.7641347071996865	13.681561212052674	66.97747984312458
72	1600.0	1420.0		(100.40478299379983, 93.17714791851196, 78.85739592559787)	#645d4e	100.40478299379983	93.17714791851196	78.85739592559787	39.874213836478	54.72432227387812	100.40478299379983	67.26349551942502	5.545854502930436	12.013451839397415	93.8547387068202	94.30400353410097	79.000593445527	5.052488283523717	1.0021147147698823	1.740853171242928	0.7290351942055955	13.231762061992914	65.22020273094732
73	1620.0	1440.0		(100.53232949512844, 93.38175376439327, 77.81133746678476)	#645d4d	100.53232949512844	93.38175376439327	77.81133746678476	41.11726181194448	57.63173892741034	100.53232949512844	67.31575376356632	5.212770905328568	12.679729793795147	93.7714526129318	94.48167762621789	77.96704162976084	4.310199005764277	1.0028932760833797	1.6362976628234729	0.7694682091602401	13.709432087256435	67.65191831861215
74	1640.0	1460.0		(99.96014171833481, 93.50575730735164, 78.44464127546502)	#635d4e	99.96014171833481	93.50575730735164	78.44464127546502	42.00074101519082	54.88640290638429	99.96014171833481	67.31757980257944	5.055551571435723	12.332064956280298	93.65618246235607	94.48789005314438	78.59525243578389	4.552820183402277	1.0029204810412944	1.586946246221498	0.7483702012167706	13.32810668389786	67.70873771564479
75	1660.0	1480.0		(100.14703277236492, 93.60230292294065, 78.31532329495128)	#645d4e	100.14703277236492	93.60230292294065	78.31532329495128	42.013145082765334	55.589124935878154	100.14703277236492	67.34993831259686	5.04000157663953	12.458658313474768	93.75182462356068	94.59802317094774	78.46819309123117	4.432852649420682	1.0034025692644246	1.582065076378427	0.756052507183549	13.439485959829078	67.97479341308616
76	1680.0	1500.0		(100.26395039858282, 93.2488928255093, 78.79185119574845)	#645d4e	100.26395039858282	93.2488928255093	78.79185119574845	40.39765695899678	54.60971041891201	100.26395039858282	67.27310820611574	5.426904038763281	12.065652703408958	93.79486271036316	94.33666921169176	78.93642161204606	4.951735822161106	1.0022579278858057	1.7035144180071928	0.7322029987251552	13.22993811796658	65.7826796131768
77	1700.0	1520.0		(100.08414526129317, 93.78476527900797, 78.06643046944198)	#645d4e	100.08414526129317	93.78476527900797	78.06643046944198	42.83369538981416	56.097968936678605	100.08414526129317	67.38940960078462	4.838738122544539	12.663217599373544	93.72779450841452	94.73248065544729	78.22361381753764	4.166665582815289	1.0039906261056342	1.518888135452293	0.7684661681958408	13.556196612164111	69.0876589621626
78	1720.0	1540.0		(100.4118689105403, 93.10274579273694, 79.0814880425155)	#645d4f	100.4118689105403	93.10274579273694	79.0814880425155	39.44024582675858	54.16936444228819	100.4118689105403	67.24677300975277	5.65058224168824	11.862012004871447	93.8799645704163	94.24719534100974	79.22170062001771	5.234864693482103	1.0018655770632996	1.7737273867560268	0.7198450821004272	13.139117492198508	64.52876066076514
79	1740.0	1560.0		(99.53232949512844, 93.54738706820194, 78.65721877767936)	#635d4e	99.53232949512844	93.54738706820194	78.65721877767936	42.79786150712829	53.48165023315418	99.53232949512844	67.30592979066559	4.905778482845569	12.194642393745013	93.50197519929142	94.44825984056686	78.80612046058458	4.620021398050161	1.0027469151527546	1.5399322186985531	0.7400307259430954	13.144427170252559	68.085587143733
80	1760.0	1580.0		(100.57573073516386, 93.24092116917626, 79.21434898139947)	#645d4f	100.57573073516386	93.24092116917626	79.21434898139947	39.397935066550566	54.15970937912813	100.57573073516386	67.28875615580354	5.663244237077536	11.860803232738304	94.02966341895484	94.38985995571302	79.35461470327724	5.243074301002416	1.002491056427774	1.777702008667956	0.7197717278772933	13.143477036710161	64.47666271730012
81	1780.0	1600.0		(100.06643046944198, 93.13551815766165, 79.31798051372897)	#645d4f	100.06643046944198	93.13551815766165	79.31798051372897	39.95731056563501	52.87342332374418	100.06643046944198	67.23735202768096	5.546442055217038	11.716008202232997	93.76815766164748	94.21520128432242	79.4561558901683	5.3168019915010305	1.0017252200287916	1.7410376049061014	0.7109848550787308	12.962556370819417	64.66679072598082
82	1800.0	1620.0		(100.41718334809566, 93.37201062887512, 78.98405668733392)	#645d4e	100.41718334809566	93.37201062887512	78.98405668733392	40.277708901562136	54.42741088991014	100.41718334809566	67.31110139871207	5.459458965977825	12.024889175243691	93.94655447298493	94.465850894597	79.12793622674933	5.004104723997596	1.0028239635499927	1.7137334650902125	0.7297292678549808	13.20619747989892	65.58132213809765
83	1820.0	1640.0		(99.90611160318866, 93.33126660761737, 78.62887511071744)	#635d4e	99.90611160318866	93.33126660761737	78.62887511071744	41.45949546249273	54.30794191180383	99.90611160318866	67.27365587102094	5.188201344677735	12.1558013935535	93.61246235606731	94.33853050487157	78.77589902568644	4.766483597974371	1.002266087186122	1.6285852359012651	0.737673663502066	13.216691746138027	66.8867906649882
84	1840.0	1660.0		(98.86448184233835, 93.04251550044287, 78.61824623560673)	#625d4e	98.86448184233835	93.04251550044287	78.61824623560673	42.746522005424815	52.22087835295381	98.86448184233835	67.15017827200357	4.938167404092697	11.950366625627717	93.01042515500443	93.91949890168291	78.7624889282551	4.855561739066986	1.0004264754031746	1.5500991562257471	0.725206873945363	12.930458607402926	67.54845609541816
85	1860.0	1680.0		(99.5066430469442, 92.50310008857396, 79.1895482728078)	#635c4f	99.5066430469442	92.50310008857396	79.1895482728078	39.31729008631962	52.065460242293696	99.5066430469442	67.05607736152469	5.684232440222314	11.477305294567408	93.27212577502215	93.60099403011515	79.32268379096546	5.591016844717333	0.9990245276403366	1.784290241371135	0.6964991915930101	12.807772455004843	63.65269736604861
86	1880.0	1700.0		(99.44641275465013, 92.91054030115146, 79.10628875110717)	#635c4f	99.44641275465013	92.91054030115146	79.10628875110717	40.72025779480927	52.15604542418169	99.44641275465013	67.15046026591892	5.3815420170255095	11.683419323458445	93.35226749335695	93.92045445527016	79.24433126660762	5.274078764655923	1.0004306766456148	1.6892752021470467	0.7090072020374597	12.863253148747916	65.26855904933815
87	1900.0	1720.0		(99.15766164747565, 92.60141718334809, 78.92205491585474)	#635c4e	99.15766164747565	92.60141718334809	78.92205491585474	40.56027313315238	52.03914282396449	99.15766164747565	67.0605937199075	5.4124158860480165	11.631295475476344	93.07810451727192	93.61626414526127	79.05884853852969	5.334597216126942	0.9990918139024858	1.6989665622012944	0.7058440712283982	12.828923577657692	65.0459262754529
88	1920.0	1740.0		(99.9096545615589, 92.5925597874225, 78.92914083259522)	#635c4e	99.9096545615589	92.5925597874225	78.92914083259522	39.074597880694064	53.54868880653909	99.9096545615589	67.0978294282431	5.729144745514558	11.691652532289876	93.44525243578389	93.74222390611159	79.0657750221435	5.420712546204357	0.9996465643053578	1.7983882904733102	0.7095068335405114	13.019901629845647	63.89421731727893
89	1940.0	1760.0		(99.66253321523472, 92.22143489813995, 79.83082373782108)	#635c4f	99.66253321523472	92.22143489813995	79.83082373782108	37.48727110317107	50.74209689030297	99.66253321523472	66.998531786789	6.084700233360108	11.02915647599334	93.38945084145261	93.40657387068202	79.95472984942427	6.173758830519827	0.9981671938552396	1.9099977635025227	0.6693033227161975	12.596264108925247	61.11481860543348
90	1960.0	1780.0		(99.65544729849424, 92.44641275465013, 78.89548272807795)	#635c4e	99.65544729849424	92.44641275465013	78.89548272807795	39.16460448843756	53.120939285936466	99.65544729849424	67.0493197573968	5.708847211297163	11.627313168350772	93.26865367581931	93.57814921169175	79.03099202834368	5.468642740095242	0.9989238505274264	1.79201685992242	0.7056024052952851	12.953198369392737	63.84961109501497
91	1980.0	1800.0		(99.5066430469442, 92.64658990256865, 79.62356067316209)	#635c4f	99.5066430469442	92.64658990256865	79.62356067316209	39.298823948681395	50.95324141246008	99.5066430469442	67.09190598121118	5.700352360743954	11.300878355835774	93.40341009743136	93.7221787068202	79.75379096545615	5.756102192408781	0.9995583147520599	1.7893503118698206	0.6857927394208285	12.657166691247953	63.232857674790054
92	2000.0	1820.0		(100.07085916740478, 92.58547387068202, 79.99379982285208)	#645c4f	100.07085916740478	92.58547387068202	79.99379982285208	37.630034852428665	51.160249601699405	100.07085916740478	67.10790097425468	6.06144323545077	11.126943024097224	93.73497785651017	93.77631301151462	80.11971656333039	6.075347948374526	0.9997966136654266	1.9026973522597346	0.6752374901845201	12.670830878758416	61.42049789298005
93	2020.0	1840.0		(99.86625332152347, 92.57218777679363, 79.64038972542073)	#635c4f	99.86625332152347	92.57218777679363	79.64038972542073	38.362163345741195	51.64502567650266	99.86625332152347	67.09290331967519	5.899169749867372	11.293819848902253	93.55992028343667	93.72555354295837	79.76970770593447	5.851942832645021	0.9995731734438759	1.8517594288365307	0.6853643945918921	12.741686329415302	62.42030992756924
94	2040.0	1860.0		(99.94154118689106, 92.7466784765279, 80.0132860938884)	#635c50	99.94154118689106	92.7466784765279	80.0132860938884	38.33770389795102	50.84677490827234	99.94154118689106	67.13987715163387	5.911314065190965	11.170581507018174	93.72548272807795	93.88459736935341	80.14062001771478	5.966901157348125	1.0002730057652771	1.8555715500943961	0.6778856874134613	12.638256413851593	62.11283861074703
95	2060.0	1880.0		(99.71656333038086, 92.48361381753764, 79.56687333923827)	#635c4f	99.71656333038086	92.48361381753764	79.56687333923827	38.462349993406306	51.52775803872799	99.71656333038086	67.06356878245506	5.875727633160077	11.283880077715791	93.44441098317094	93.62632394154119	79.69604074402126	5.8501518310432	0.9991361374086202	1.8444009084878668	0.6847612005129418	12.72203304615077	62.49316305035786
96	2080.0	1900.0		(99.44109831709477, 93.1319751992914, 79.51815766164748)	#635d4f	99.44109831709477	93.1319751992914	79.51815766164748	40.99942204241319	51.08903615423668	99.44109831709477	67.20452793718037	5.34117740625073	11.549952025871413	93.50068201948626	94.1037858370239	79.65429583702392	5.379974040430164	1.0012361954273261	1.6766046820971372	0.7009077516449121	12.725154925774948	65.18221880832698
97	2100.0	1920.0		(99.22409211691763, 92.92471213463241, 79.99025686448184)	#635c4f	99.22409211691763	92.92471213463241	79.99025686448184	40.34906746488601	49.42980968363925	99.22409211691763	67.14501977117602	5.498819373561226	11.191004263472193	93.42451727192206	93.90202015057574	80.11960141718333	5.77142029577865	1.0003496222817971	1.7260887640485192	0.6791250404667479	12.46898516031297	63.83231329145385
98	2120.0	1940.0		(99.92116917626218, 92.64481842338353, 79.66341895482728)	#635c4f	99.92116917626218	92.64481842338353	79.66341895482728	38.44869048139566	51.69801703734566	99.92116917626218	67.11327975922353	5.881407035216113	11.31597964645037	93.61395039858282	93.79452193976971	79.79323294951284	5.824011217627803	0.9998767486557844	1.8461836824634175	0.6867091598204893	12.75313075573087	62.537137218483885
99	2140.0	1960.0		(99.50841452612931, 92.85385296722764, 79.71302037201063)	#635c4f	99.50841452612931	92.85385296722764	79.71302037201063	39.829970021030036	50.72762472740218	99.50841452612931	67.14201019168136	5.592145103606061	11.33729396645844	93.48642161204606	93.89182367581931	79.84442869796281	5.676617385816022	1.0003047845303008	1.7553838696127322	0.6880026173241424	12.64145250126267	63.74507960557487
100	2160.0	1980.0		(100.00708591674048, 92.64836138175376, 79.93888396811337)	#645c4f	100.00708591674048	92.64836138175376	79.93888396811337	37.99885245178089	51.17028908491871	100.00708591674048	67.11948544337803	5.982053377796282	11.17647083388691	93.71224092116917	93.81553311780335	80.06597874224978	5.994306498227325	0.9999692030749073	1.877776740767076	0.6782430806602057	12.676689745967938	61.84269175489864
101	2180.0	2000.0		(99.66076173604961, 92.54915854738707, 80.53675819309123)	#635c50	99.66076173604961	92.54915854738707	80.53675819309123	37.68792552452409	48.93220580001246	99.66076173604961	67.07944133672767	6.049838733883206	10.78316942731481	93.63136403897255	93.68000714791852	80.65688219663419	6.375147256084245	0.999372612187023	1.8990546794590124	0.654375621818667	12.364355689002576	60.70563223449194
102	2200.0	2020.0		(99.9052258635961, 92.48804251550044, 80.45084145261293)	#635c50	99.9052258635961	92.48804251550044	80.45084145261293	37.1243853578583	49.655741047760046	99.9052258635961	67.07728295869862	6.167564103327194	10.82636065400171	93.7150221434898	93.67270600531442	80.57121346324182	6.390680150775185	0.9993404559280263	1.9360088733752105	0.6569966773451394	12.459892936103685	60.33068839110077
103	2220.0	2040.0		(99.39681133746679, 92.90345438441098, 80.60318866253321)	#635c50	99.39681133746679	92.90345438441098	80.60318866253321	39.26948817042132	48.21456259635178	99.39681133746679	67.15086677271894	5.73390942666202	10.868387058797492	93.62514614703278	93.92183193976969	80.72619131975199	6.161837558786691	1.0004367329238801	1.7998839319981894	0.6595470457647785	12.288187603263566	62.18490848942824
104	2240.0	2060.0		(100.01240035429583, 92.37201062887512, 80.04340124003544)	#645c50	100.01240035429583	92.37201062887512	80.04340124003544	37.04324683965404	50.91463414634144	100.01240035429583	67.05373567455513	6.18490037506464	11.007732535869309	93.65007971656334	93.59307728077947	80.16668733392383	6.239368236205255	0.9989896403816316	1.941450758591585	0.6680032129261245	12.62628877504037	60.669730796242746
105	2260.0	2080.0		(99.69441984056688, 92.75819309123118, 80.71036315323295)	#635c50	99.69441984056688	92.75819309123118	80.71036315323295	38.07773060234217	48.55772733330374	99.69441984056688	67.13191565394614	5.973994937350624	10.778483662841044	93.74737821080603	93.8576287068202	80.83084145261293	6.345512796922105	1.0001543926316172	1.8752471825903003	0.6540912666425859	12.323324453313	61.00250540438636
106	2280.0	2100.0		(99.62178919397697, 92.71833480956599, 81.0903454384411)	#635c51	99.62178919397697	92.71833480956599	81.0903454384411	37.64840837396043	47.434584300232025	99.62178919397697	67.11975138295526	6.0627592855612145	10.55241553105648	93.77542958370239	93.81643360496014	81.20662533215234	6.587611640804646	0.9999731651342908	1.9031104626302051	0.64037234334206	12.170066708721885	60.12101360811147
107	2300.0	2120.0		(99.33835252435784, 93.01505757307352, 79.83525243578389)	#635d4f	99.33835252435784	93.01505757307352	79.83525243578389	40.54680049048548	50.06415343325635	99.33835252435784	67.17215557077567	5.45064420318303	11.321724302637538	93.47751107174491	93.99398975199291	79.96705048715678	5.63253605131891	1.0007539007669675	1.7109664960402735	0.6870577737405387	12.565467098943287	64.29233206296806
108	2320.0	2140.0		(99.95659875996456, 92.51284322409212, 80.4844995571302)	#635c50	99.95659875996456	92.51284322409212	80.4844995571302	37.06331877729261	49.67541271233749	99.95659875996456	67.08603188887975	6.181143187358407	10.823058236177928	93.75461470327724	93.70230334809567	80.60478299379983	6.399890901161499	0.9994708005020824	1.940271370973339	0.6567962704303163	12.463752271540306	60.26893468997438
109	2340.0	2160.0		(99.8281665190434, 92.69796279893711, 81.17006200177148)	#635c51	99.8281665190434	92.69796279893711	81.17006200177148	37.07097080465225	47.66006246340035	99.8281665190434	67.12589957853817	6.179634866493366	10.520134630122557	93.88618246235608	93.83725336581045	81.28534100974314	6.668317697178934	1.0000647630688813	1.9397979064856266	0.6384133799070615	12.200865531554896	59.56958740963626
110	2360.0	2180.0		(99.82019486271037, 92.52878653675819, 80.48804251550044)	#635c50	99.82019486271037	92.52878653675819	80.48804251550044	37.37010904425913	49.38578666690331	99.82019486271037	67.08273636255987	6.116077691881772	10.815368126766822	93.6934278122232	93.69115395925597	80.60844995571301	6.376544947594488	0.9994217026163339	1.919847201158004	0.6563295968644722	12.424918271385835	60.511892795515074
111	2380.0	2200.0		(99.82108060230293, 92.70504871567759, 81.01594331266608)	#635c51	99.82108060230293	92.70504871567759	81.01594331266608	37.295464179737166	48.03905126976521	99.82108060230293	67.12674535831765	6.13444647795891	10.60469772749002	93.8540832595217	93.84011768821965	81.1328343666962	6.572469435012334	1.0000773637872342	1.9256131943836416	0.6435450835119937	12.251165147951214	59.95212106545344
112	2400.0	2220.0		(99.20992028343667, 92.84676705048716, 81.25509300265722)	#635c51	99.20992028343667	92.84676705048716	81.25509300265722	38.736125499482014	46.149426826655244	99.20992028343667	67.12955545130706	5.853291791360071	10.479800314778998	93.64637732506642	93.84963478299382	81.37100974313552	6.565150268848103	1.000119229520093	1.8373582595459579	0.6359656957765764	12.00363442597471	60.815294200753506
113	2420.0	2240.0		(100.27989371124889, 92.23029229406555, 79.93445527015058)	#645c4f	100.27989371124889	92.23029229406555	79.93445527015058	36.26121027427081	51.73606204070095	100.27989371124889	67.03333491676436	6.357523208571136	11.03264727736899	93.71542958370239	93.52412550930026	80.05741364038973	6.302869761837147	0.9986857028681749	1.9956373599493982	0.6695151616691357	12.73331878554676	60.04745822092062
114	2440.0	2260.0		(99.9955713020372, 92.61293179805138, 80.92648361381754)	#635c50	99.9955713020372	92.61293179805138	80.92648361381754	36.77086720237819	48.6283272066965	99.9955713020372	67.1134831609996	6.2421513042190675	10.630643769617642	93.89313551815768	93.79521056687334	81.04334809565988	6.59848810230793	0.9998797790054746	1.9594219227327334	0.6451196166365487	12.327815697084143	59.57919630403356
115	2460.0	2280.0		(100.0992028343667, 92.82462356067316, 81.26395039858282)	#645c51	100.0992028343667	92.82462356067316	81.26395039858282	36.8267105572537	47.98229391569035	100.0992028343667	67.17071797579399	6.233255269088634	10.546118834578122	94.07703277236492	93.98911589902569	81.37955713020372	6.669619960363832	1.0007324829819728	1.9566294421582573	0.639990228908896	12.250473204030309	59.41490328250996
116	2480.0	2300.0		(99.62444641275465, 93.08680248007086, 80.39858281665191)	#635d50	99.62444641275465	93.08680248007086	80.39858281665191	39.5973463558463	49.21076496319214	99.62444641275465	67.20603328685186	5.661291470925867	11.073409648648314	93.75260407440211	94.10889355181575	80.5254650132861	5.945696942181166	1.001258622645017	1.7770890320480262	0.6719888223337955	12.436664438890176	62.92156637426235
117	2500.0	2320.0		(99.98139946855625, 92.41718334809566, 81.10186005314438)	#635c51	99.98139946855625	92.41718334809566	81.10186005314438	35.960591133004925	48.15178199665128	99.98139946855625	67.06629436586091	6.403425884505709	10.45567751055616	93.86058458813109	93.63554078830823	81.21501328609389	6.828754314055598	0.9991767440886067	2.0100462880824774	0.6345018056726758	12.26071185792683	58.51522686588957
118	2520.0	2340.0		(100.0044286979628, 92.98317094774137, 81.63418954827281)	#645c51	100.0044286979628	92.98317094774137	81.63418954827281	37.06750241080041	46.842035339444635	100.0044286979628	67.20491031970762	6.185042254389539	10.405053284253096	94.15379096545615	94.1050832595217	81.7476793622675	6.774249024375478	1.0012418922938695	1.941495294753245	0.631429679264067	12.104539707759654	59.271616717551396
119	2540.0	2360.0		(99.11248892825509, 93.34455270150576, 81.0044286979628)	#635d51	99.11248892825509	93.34455270150576	81.0044286979628	40.888280180003946	46.58903644390427	99.11248892825509	67.24292570563662	5.437772287775089	10.807737479240952	93.70281665190434	94.23412885739593	81.12782993799821	6.102849067509276	1.0018082586019676	1.7069259798770664	0.6558665317375373	12.098617973714365	63.29134120832952
120	2560.0	2380.0		(99.07883082373782, 93.4074402125775, 80.9140832595217)	#635d50	99.07883082373782	93.4074402125775	80.9140832595217	41.26682270333527	46.750759878419444	99.07883082373782	67.25593059275157	5.362193515571045	10.878606268780633	93.6877502214349	94.27830182462355	81.03901682905226	6.009545923754411	1.0020020098877307	1.683201674596332	0.6601671975608057	12.128363189218298	63.76076776500246
121	2580.0	2400.0		(99.65810451727192, 93.25155004428699, 80.94596988485385)	#635d50	99.65810451727192	93.25155004428699	80.94596988485385	39.457540471456994	47.87964164459534	99.65810451727192	67.24892649107201	5.705581487001954	10.850156773393426	93.92964570416298	94.25450967227636	81.06902568644819	6.168056537994982	1.0018976603694276	1.7909917435056952	0.6584407426108099	12.258856476524826	62.26225225620858
122	2600.0	2420.0		(99.60850310008857, 92.77590788308237, 81.75465013286095)	#635c51	99.60850310008857	92.77590788308237	81.75465013286095	37.038249739544554	45.70626367177076	99.60850310008857	67.1349528609741	6.183887224402939	10.220891856086123	93.91962798937112	93.86791628875109	81.86486271036316	6.938853017889979	1.0001996419876165	1.9411327288738136	0.6202538603284475	11.946007347140782	58.82504552515939
123	2620.0	2440.0		(99.90168290522587, 92.78033658104518, 81.85031000885739)	#635c51	99.90168290522587	92.78033658104518	81.85031000885739	36.32973503434741	46.076301767016304	99.90168290522587	67.15162906092827	6.3242684898692225	10.198309399711558	94.08379096545616	93.92441505757307	81.95961027457926	7.0208992213777845	1.000448089756075	1.9851986471269778	0.6188834460887468	12.000078605750792	58.19574421396499
124	2640.0	2460.0		(99.22054915854739, 93.14437555358724, 81.10628875110717)	#635d51	99.22054915854739	93.14437555358724	81.10628875110717	39.87384479976527	46.55423138725228	99.22054915854739	67.20096905464482	5.633217931398871	10.681524023110423	93.7140832595217	94.09171113374668	81.22666961913197	6.293031954232731	1.001183173970004	1.768276700190463	0.648207280031069	12.075930594323522	62.193749863220695
125	2660.0	2480.0		(99.33392382639504, 93.61293179805138, 80.9140832595217)	#635d50	99.33392382639504	93.61293179805138	80.9140832595217	41.36468551644549	47.285551235866876	99.33392382639504	67.31831371502358	5.337666486960324	10.985042042324089	93.87644818423384	94.49038699734278	81.041071744907	5.903252767918773	1.0029314151215698	1.6755025985539336	0.6666262424608906	12.213182721864401	64.08473730228494
126	2680.0	2500.0		(99.01151461470327, 93.37555358724535, 81.16031886625332)	#635d51	99.01151461470327	93.37555358724535	81.16031886625332	41.05686216135756	45.975005367494454	99.01151461470327	67.24556770337858	5.415125196279624	10.728021850278902	93.69412754650133	94.24310166519044	81.28247121346324	6.1688235479227265	1.0018476199939554	1.6998170192960638	0.6510289962965591	12.01723902198188	63.21697409383772
127	2700.0	2520.0		(99.84676705048716, 92.68201948627103, 81.83436669619132)	#635c51	99.84676705048716	92.68201948627103	81.83436669619132	36.13394964594804	46.002111295430545	99.84676705048716	67.1251321130807	6.360184294893378	10.161706564824179	94.023215234721	93.83465431355181	81.94284322409213	7.0696507401100055	1.0000533291042608	1.996472679476908	0.6166622064985496	11.988003360635132	57.95766328140614
128	2720.0	2540.0		(99.83525243578389, 92.95305580159433, 81.70327723649247)	#635c51	99.83525243578389	92.95305580159433	81.70327723649247	37.226320160226656	46.312836027467775	99.83525243578389	67.1890894284564	6.15192747856036	10.340842205189006	94.07537643932685	94.05141299379981	81.81577502214348	6.817228978993277	1.0010061872089466	1.9311005102368528	0.6275330359744071	12.032424078883034	59.25092952630848
129	2740.0	2560.0		(99.82462356067316, 92.97519929140833, 81.97962798937112)	#635c51	99.82462356067316	92.97519929140833	81.97962798937112	36.97026852633148	45.58468350162374	99.82462356067316	67.1947044829456	6.201276878885831	10.202221681139312	94.13230292294065	94.07045898139948	82.0895837023915	6.963579677456612	1.001089842223965	1.946591371024877	0.6191208625189784	11.939060354974048	58.707262642331145
130	2760.0	2580.0		(99.65899025686448, 93.34189548272808, 81.36049601417183)	#635d51	99.65899025686448	93.34189548272808	81.36049601417183	39.286509511593	46.82082389014799	99.65899025686448	67.271872451743	5.750663133047452	10.665719544107489	94.04099202834367	94.33246946855624	81.48031000885739	6.355369204841133	1.002239517191696	1.8051429489586488	0.6472481867102438	12.117248031766438	61.6676726409053
131	2780.0	2600.0		(100.89459698848539, 92.41098317094774, 81.533215234721)	#645c51	100.89459698848539	92.41098317094774	81.533215234721	33.709684798023694	48.93376349749802	100.89459698848539	67.11392239723226	6.8851593070121675	10.305540344695308	94.39240035429584	93.79669763507529	81.64199291408326	7.196678269920452	0.9998863228980958	2.1612632296414285	0.6253907458928469	12.39393321262782	56.25300816507359
132	2800.0	2620.0		(99.93268379096546, 92.85562444641276, 82.3436669619132)	#635c52	99.93268379096546	92.85562444641276	82.3436669619132	35.85859603182598	44.88220591363539	99.93268379096546	67.17283979678122	6.41005346749457	9.970469916394586	94.22099202834367	93.99630953055802	82.4487865367582	7.263214365182025	1.0007640946015741	2.012126697667283	0.6050570284871907	11.853229762805942	57.262880308431264
133	2820.0	2640.0		(99.20549158547387, 93.15234720992028, 81.29406554472985)	#635d51	99.20549158547387	93.15234720992028	81.29406554472985	39.72307387993275	46.039927501941904	99.20549158547387	67.20268078838996	5.668135257263396	10.583222489209486	93.74673162090345	94.09751863596102	81.41264836138176	6.397190376877118	1.0012086759686813	1.7792373082321022	0.6422418606981213	12.005513547980437	61.82750229285203
134	2840.0	2660.0		(99.49069973427812, 93.10097431355182, 82.16031886625332)	#635d52	99.49069973427812	93.10097431355182	82.16031886625332	37.87795154860472	44.41869574894281	99.49069973427812	67.20796990597998	6.029745998292535	10.127703589900605	94.043808680248	94.11546485385297	82.2697254207263	6.959124287455381	1.001287475063557	1.8927475355457557	0.6145987391655654	11.786781444007962	59.23163726695379
135	2860.0	2680.0		(99.23737821080603, 93.32860938883968, 80.82285208148804)	#635d50	99.23737821080603	93.32860938883968	80.82285208148804	40.74747474747474	47.31789823186572	99.23737821080603	67.2450513608298	5.45444261227801	10.909583723476857	93.72275465013286	94.24134800708592	80.94790965456156	6.014642017253162	1.0018399273448892	1.7121588231226337	0.6620470614835455	12.197129220852968	63.4364162135631
136	2880.0	2700.0		(99.47918511957485, 93.30380868024801, 81.7006200177148)	#635d51	99.47918511957485	93.30380868024801	81.7006200177148	39.1590275009964	45.57269036256143	99.47918511957485	67.25446503383951	5.784472779441774	10.453083297062538	94.00910540301152	94.27332315323295	81.81665190434013	6.563354862049491	1.0019801754864734	1.8157558545285764	0.6343443760709745	11.94684375688536	61.040963905914666
137	2900.0	2720.0		(99.50398582816652, 93.17714791851196, 81.5925597874225)	#635d51	99.50398582816652	93.17714791851196	81.5925597874225	38.80625061813867	45.90181591596937	99.50398582816652	67.22511783477721	5.847961312734351	10.461204394817925	93.9603808680248	94.17366425155004	81.70840566873339	6.580797825216145	1.0015429508107336	1.8356850132292857	0.634837204123928	11.98480074533555	60.79419179574582
138	2920.0	2740.0		(99.47209920283437, 93.14614703277236, 81.86448184233835)	#635d51	99.47209920283437	93.14614703277236	81.86448184233835	38.443583681271676	45.13770658213422	99.47209920283437	67.21688716486749	5.921135806122413	10.301244222510642	93.98953055801596	94.14572668733393	81.97729849424269	6.756544796652685	1.0014203274566356	1.8586546112959843	0.6251300361224079	11.881728904766081	60.10979175872679
139	2940.0	2760.0		(99.85828166519043, 92.83348095659876, 82.17714791851196)	#635c52	99.85828166519043	92.83348095659876	82.17714791851196	36.16170724376315	45.150878126663095	99.85828166519043	67.16312699316343	6.35297001458296	10.042833053576604	94.14436669619133	93.96338311780337	82.28371124889283	7.172995936968255	1.0006193899092013	1.9942081046039122	0.6094483786564909	11.883548449356404	57.683068828572196
140	2960.0	2780.0		(99.4118689105403, 93.43224092116918, 81.54384410983171)	#635d51	99.4118689105403	93.43224092116918	81.54384410983171	39.92068606553315	45.83302149043089	99.4118689105403	67.28117339572182	5.637637347217172	10.582645934957702	93.98457927369353	94.36408202834367	81.66272807794508	6.387429266430243	1.002378085857366	1.7696639623406447	0.6422068725576152	11.99063592322837	61.954667533902494
141	2980.0	2800.0		(99.28166519043401, 93.51727192205492, 81.80248007085916)	#635d51	99.28166519043401	93.51727192205492	81.80248007085916	40.212830647613266	44.8944142600969	99.28166519043401	67.29552307547965	5.5942595375534925	10.468060227343479	93.99886625332151	94.41286836138174	81.91962798937111	6.477461551515378	1.002591872326929	1.756047594029019	0.6352532496754919	11.869120637047995	61.87940726308031
142	3000.0	2820.0		(99.75376439326838, 93.34720992028343, 81.6058458813109)	#635d51	99.75376439326838	93.34720992028343	81.6058458813109	38.818878422568176	46.391424410861106	99.75376439326838	67.27884490565216	5.846154171692097	10.545776522149763	94.13814880425156	94.3561671656333	81.72325952170063	6.503894771906208	1.0023433952106195	1.8351177485791532	0.6399694557113984	12.057815766311828	60.99777742088668
143	3020.0	2840.0		(99.01240035429583, 93.69973427812224, 82.01682905225863)	#635d52	99.01240035429583	93.69973427812224	82.01682905225863	41.244527829893705	43.7709889520061	99.01240035429583	67.32576117512485	5.421886379542551	10.404340520340337	93.96635961027458	94.51572751107174	82.13365810451727	6.475982765521891	1.003042369946286	1.7019393662343762	0.6313864252531043	11.732312371219276	62.47518088229341
144	3040.0	2860.0		(99.44021257750221, 93.4162976085031, 82.24092116917626)	#635d52	99.44021257750221	93.4162976085031	82.24092116917626	38.98547739211043	44.10508782556026	99.44021257750221	67.28101852547371	5.8300574104407366	10.208852523559386	94.13294065544729	94.36355558901683	82.35267493356953	6.806413104086787	1.0023757785470886	1.830064947814841	0.6195232545671666	11.756285095931444	60.270236156890114
145	3060.0	2880.0		(100.05491585473871, 92.74933569530558, 82.90788308237379)	#645c52	100.05491585473871	92.74933569530558	82.90788308237379	34.43669611033625	43.700934827641156	100.05491585473871	67.1555166953148	6.66509630696549	9.64052853233981	94.36077945084146	93.93758957484499	83.0062976085031	7.672417047276285	1.0005060090716609	2.092185079231593	0.58503456664887	11.720209006838699	55.34148628144394
146	3080.0	2900.0		(98.89459698848539, 93.50930026572188, 83.2843224092117)	#625d53	98.89459698848539	93.50930026572188	83.2843224092117	39.30095324557419	40.25113746283093	98.89459698848539	67.27810279240204	5.804073406527499	9.647975419615818	94.10310008857397	94.35364471213464	83.3865721877768	7.316915201661702	1.0023323389519128	1.8219085247442308	0.5854864803023371	11.259249433504472	58.96953224436053
147	3100.0	2920.0		(99.92559787422498, 92.81222320637733, 82.881310894597)	#635c52	99.92559787422498	92.81222320637733	82.881310894597	34.959205945018965	43.495293220819725	99.92559787422498	67.16375490987096	6.566141209087883	9.668523454243294	94.3115943312666	93.96551152347212	82.9806200177148	7.603007320437877	1.000628744828499	2.0611229055197042	0.5867334358497892	11.687367375201944	55.818572524756036
148	3120.0	2940.0		(99.60053144375554, 93.16209034543844, 82.30912311780337)	#635d52	99.60053144375554	93.16209034543844	82.30912311780337	37.65905132670832	44.26993570418591	99.60053144375554	67.22879108112211	6.0724750302135755	10.08373486014873	94.14633303808681	94.18613422497786	82.41765279007971	7.017031148601505	1.0015976760994623	1.906160251419311	0.6119305009387712	11.771009375679984	58.94344100699063
149	3140.0	2960.0		(99.98228520814881, 92.93799822852081, 82.42161204605846)	#635c52	99.98228520814881	92.93799822852081	82.42161204605846	35.931604963179645	44.787650602409656	99.98228520814881	67.19540536233814	6.397237167516334	9.967317960912592	94.28642161204607	94.07283651018601	82.52677590788308	7.260555013711393	1.0011002841664645	2.008103639282155	0.604865752365418	11.843651071835202	57.30678725551185
150	3160.0	2980.0		(99.56067316209034, 93.20194862710363, 82.67581930912311)	#635d52	99.56067316209034	93.20194862710363	82.67581930912311	37.404395950270185	43.24637023593466	99.56067316209034	67.23739857800673	6.12081658897623	9.902762428558765	94.21249778565102	94.2153593534101	82.78108060230291	7.202042111451557	1.0017259135515721	1.9213347490247432	0.6009482059602892	11.641696587369115	58.28012741778345
151	3180.0	3000.0		(99.77413640389726, 93.29140832595218, 82.33215234720993)	#635d52	99.77413640389726	93.29140832595218	82.33215234720993	37.69957343083486	44.57774424075635	99.77413640389726	67.26883873216136	6.06738676732016	10.139784037096987	94.27609388839682	94.3221598228521	82.44174490699734	6.964614834876982	1.0021943197928727	1.9045630370334234	0.6153318399667043	11.816446272175856	59.104779650651395
152	3200.0	3020.0		(99.77945084145261, 92.87865367581931, 82.14437555358724)	#635c52	99.77945084145261	92.87865367581931	82.14437555358724	36.52134605725766	45.068840933502614	99.77945084145261	67.16973468830342	6.284211911262105	10.071509521871924	94.11318866253322	93.98578237378211	82.25171833480957	7.117117137632308	1.0007178336263969	1.9726248188989752	0.6111886074360536	11.871251972509274	58.03751569877364
153	3220.0	3040.0		(100.13906111603188, 93.1169176262179, 82.3303808680248)	#645d52	100.13906111603188	93.1169176262179	82.3303808680248	36.34139062966281	45.349071707191925	100.13906111603188	67.24611647135609	6.325750003321584	10.1024952175933	94.40046058458813	94.24496547387068	82.43824623560673	7.108417138274157	1.0018557957282226	1.985663696722206	0.6130689714646291	11.919543729774999	57.94696372727682
154	3240.0	3060.0		(99.70859167404782, 93.1036315323295, 82.88042515500443)	#635d52	99.70859167404782	93.1036315323295	82.88042515500443	36.45033949155222	43.03723872045196	99.70859167404782	67.2222233039629	6.293254568671303	9.768236771882787	94.29542072630646	94.16383864481844	82.98265721877769	7.3956360063898865	1.001499827094088	1.975463324456405	0.5927845291460385	11.619961389680487	57.208059115026664
155	3260.0	3080.0		(100.01771479185119, 92.92205491585474, 82.87688219663418)	#645c52	100.01771479185119	92.92205491585474	82.87688219663418	35.162257131045926	43.70138150903294	100.01771479185119	67.1948621030482	6.533049116180745	9.723921670017987	94.3898937112489	94.07099365810453	82.97733392382638	7.5389136200559745	1.0010921905025212	2.050735241211162	0.5900952713601708	11.71475067592458	56.104689041591435
156	3280.0	3100.0		(99.75287865367582, 93.42781222320637, 82.41452612931798)	#635d52	99.75287865367582	93.42781222320637	82.41452612931798	38.111877394636004	44.322328872945555	99.75287865367582	67.3005867618602	5.992917781114937	10.149806462735844	94.32443755535871	94.43008799822852	82.52465899025685	6.925721265048558	1.002667312870031	1.8811870954673209	0.6159400499233192	11.787011273524678	59.44042176915894
157	3300.0	3120.0		(100.29495128432241, 92.72984942426926, 82.58547387068202)	#645c52	100.29495128432241	92.72984942426926	82.58547387068202	34.36931079323796	45.02636157303965	100.29495128432241	67.16236809854756	6.696292883223432	9.824078938927695	94.40787422497786	93.96081078830824	82.68691762621789	7.523828929963854	1.00060808363593	2.1019777376365085	0.59617330579747	11.88919111530265	55.72085852226596
158	3320.0	3140.0		(99.36138175376439, 93.32240921169176, 82.91142604074402)	#635d52	99.36138175376439	93.32240921169176	82.91142604074402	37.97329312944218	42.21699248522451	99.36138175376439	67.25656511725043	6.021174011670127	9.809788892451232	94.1993091231178	94.28045743135519	83.0155358724535	7.247800981966575	1.0020114632521788	1.8900567743496974	0.5953061156719799	11.510277780890926	58.45871327359292
159	3340.0	3160.0		(99.6563330380868, 93.01240035429583, 83.21080602302924)	#635d53	99.6563330380868	93.01240035429583	83.21080602302924	35.760219744708344	42.08071139078496	99.6563330380868	67.19869205010656	6.4104076664445735	9.552700588309015	94.30760850310008	94.08398617360496	83.3088219663419	7.640168926251337	1.0011492503724304	2.012237881320774	0.5797047361314507	11.504234654243227	56.13613243762911
160	3360.0	3180.0		(100.10983170947742, 93.08857395925598, 83.03631532329496)	#645d53	100.10983170947742	93.08857395925598	83.03631532329496	35.32579373313965	43.48970130237825	100.10983170947742	67.2400227495121	6.504196210091795	9.716161057202854	94.51853852967228	94.22427043401242	83.13683790965456	7.533687782166018	1.0017650093621495	2.041678264862796	0.589624319301889	11.69223477479296	56.20084167984596
161	3380.0	3200.0		(99.65899025686448, 92.97165633303808, 83.21612046058459)	#635c53	99.65899025686448	92.97165633303808	83.21612046058459	35.5979314802844	42.072790294627374	99.65899025686448	67.18908927437937	6.438553683116243	9.533543770116705	94.29734278122233	94.05141247121345	83.31367581930913	7.669343570878198	1.001006184913454	2.021072963877455	0.5785422064224297	11.504061471806414	55.96656654027632
162	3400.0	3220.0		(99.49601417183348, 93.05225863596102, 83.73427812223207)	#635d53	99.49601417183348	93.05225863596102	83.73427812223207	35.470637819612236	40.39601712795219	99.49601417183348	67.20151398335364	6.447902463542377	9.280291295914678	94.34610274579273	94.09355992028344	83.82745792736937	7.903378651444154	1.0011912925055244	2.0240075619711284	0.5631736038608046	11.300409404812976	55.2086100072402
163	3420.0	3240.0		(99.9052258635961, 92.93888396811337, 83.68379096545615)	#635c53	99.9052258635961	92.93888396811337	83.68379096545615	34.2328273452004	41.40389917814049	99.9052258635961	67.19555256423159	6.673762660989513	9.297289900290817	94.50137289636847	94.0733358547387	83.77634189548273	7.983899768325506	1.0011024772309542	2.0949054625156953	0.5642051625675155	11.444592939255964	54.32853171779546
164	3440.0	3260.0		(99.8414526129318, 92.98405668733392, 83.2976085031001)	#635c53	99.8414526129318	92.98405668733392	83.2976085031001	35.13009958239636	42.25379476761207	99.8414526129318	67.2018332466272	6.52491689851159	9.512246266979552	94.40689105403013	94.09464310008856	83.39447298494242	7.725691027273769	1.001196048999695	2.0481825242383125	0.5772497694490055	11.535049613077028	55.551860129436015
165	3460.0	3280.0		(99.33303808680247, 93.25243578387953, 83.54118689105402)	#635d53	99.33303808680247	93.25243578387953	83.54118689105402	36.897189971394916	40.53960426939641	99.33303808680247	67.24032280756913	6.2078334881107144	9.44819872297522	94.28968113374668	94.22528939769708	83.63829937998229	7.653322432962765	1.001769479730392	1.9486495018243253	0.5733630502690557	11.305116351676325	56.69353185393292
166	3480.0	3300.0		(99.4800708591674, 93.04251550044287, 83.27015057573074)	#635d53	99.4800708591674	93.04251550044287	83.27015057573074	36.17179389104423	41.551334217766396	99.4800708591674	67.19689489059985	6.33406061898728	9.517973392201373	94.24244464127545	94.07788943312666	83.36787422497785	7.639867888882471	1.0011224756713455	1.9882724131299234	0.5775973195040727	11.432941066045029	56.35686337163928
167	3500.0	3320.0		(99.97519929140833, 92.74402125775022, 82.45792736935341)	#635c52	99.97519929140833	92.74402125775022	82.45792736935341	35.231834959801766	44.68012438868808	99.97519929140833	67.14866808652145	6.525973566150922	9.868402543422828	94.23007971656334	93.91438165633303	82.56078830823739	7.4062340670061255	1.000403976139912	2.0485142140094577	0.5988630795646591	11.83104812538326	56.52334011544559
168	3520.0	3340.0		(99.81842338352524, 93.24977856510186, 82.86448184233835)	#635d52	99.81842338352524	93.24977856510186	82.86448184233835	36.75356564442821	43.31119393052043	99.81842338352524	67.26285757087759	6.241849678297607	9.845989344635697	94.39135518157661	94.30183593445526	82.96833480956599	7.304175266255122	1.0021052103927799	1.9593272418424168	0.5975029367057216	11.65779539969473	57.62740948827863
169	3540.0	3360.0		(99.96191319751993, 93.06554472984942, 82.85296722763508)	#635d52	99.96191319751993	93.06554472984942	82.85296722763508	35.81486850279559	43.64443499295569	99.96191319751993	67.22622871381915	6.413779975775302	9.789949961073674	94.4022497785651	94.17743535872454	82.95509300265722	7.4275785508820205	1.0015595010691711	2.0132964549616275	0.5941021919885106	11.703832441469018	56.769620466104996
170	3560.0	3380.0		(99.34012400354295, 93.91674047829937, 82.28786536758193)	#635d52	99.34012400354295	93.91674047829937	82.28786536758193	40.917307292748795	43.77210111007088	99.34012400354295	67.39540113265147	5.4861473975664765	10.378277658521352	94.24842338352524	94.7529017183348	82.4041541186891	6.525371596342194	1.0040798900102443	1.7221110092075442	0.6298048029365736	11.739099642868224	62.1382506779596
171	3580.0	3400.0		(99.45969884853854, 93.533215234721, 82.67316209034544)	#635d52	99.45969884853854	93.533215234721	82.67316209034544	38.81701139721402	43.03820464867753	99.45969884853854	67.31131652148862	5.870210162954637	10.029840229572429	94.26518157661648	94.46658267493358	82.7817626217892	6.987743827697059	1.0028271685231835	1.8426689651959354	0.6086599103546412	11.621405353398762	59.66064779445136
172	3600.0	3420.0		(99.78830823737822, 93.33746678476528, 83.52081488042515)	#635d53	99.78830823737822	93.33746678476528	83.52081488042515	36.20712185560275	41.57010855575579	99.78830823737822	67.28430314697054	6.3346008371026885	9.534349730310554	94.53504871567759	94.37472118689107	83.61898139946855	7.626538192181666	1.002424713969029	1.9884419885161646	0.578591116040939	11.446876977817794	56.40002492491606
173	3620.0	3440.0		(99.1302037201063, 93.41452612931798, 82.6696191319752)	#635d52	99.1302037201063	93.41452612931798	82.6696191319752	39.16594920361599	42.34278668310729	99.1302037201063	67.26579333000198	5.809482531161869	9.953877625267605	94.0662267493357	94.31181123117803	82.77706820194862	7.033952932017983	1.002148948342984	1.8236064581769267	0.604050126861764	11.525179697457128	59.730448851861766
174	3640.0	3460.0		(99.63418954827281, 93.97962798937112, 82.70682019486271)	#635d52	99.63418954827281	93.97962798937112	82.70682019486271	39.957092773795175	43.32327291153644	99.63418954827281	67.42695205473481	5.669172688851754	10.20888615995057	94.49580159433127	94.86048580159434	82.8195482728078	6.750532640224854	1.0045499465102836	1.7795629597740938	0.6195252957883999	11.677365953110012	60.95582158688926
175	3660.0	3480.0		(100.09300265721878, 93.25952170062001, 83.1806908768822)	#645d53	100.09300265721878	93.25952170062001	83.1806908768822	35.75678223525714	43.08632361399938	100.09300265721878	67.2804740634507	6.424658679231198	9.70835403412802	94.59216120460584	94.36170485385297	83.28147918511957	7.506780919605801	1.002367666964414	2.0167112984993008	0.589150550841365	11.641665567975682	56.504763500399385
176	3680.0	3500.0		(99.76350752878653, 93.25243578387953, 83.41541186891054)	#635d53	99.76350752878653	93.25243578387953	83.41541186891054	36.103375413122386	41.7864657782355	99.76350752878653	67.26235624983612	6.352420774871915	9.552752902141371	94.47545615589017	94.30013258635961	83.51378210806024	7.616739061518522	1.0020977415393013	1.9940356973234399	0.5797079107914436	11.472067717303393	56.37675886042313
177	3700.0	3520.0		(99.67670504871568, 93.56687333923827, 82.86271036315323)	#635d52	99.67670504871568	93.56687333923827	82.86271036315323	38.1973344571459	43.01475096636603	99.67670504871568	67.33123192233575	5.983881734142993	9.963114857235977	94.4198582816652	94.53434500442872	82.96975199291407	7.093996171870406	1.0031238750217877	1.8783506649374004	0.6046106874143855	11.621983405025427	59.01082489700151
178	3720.0	3540.0		(99.64924712134632, 93.118689105403, 83.5837023914969)	#635d53	99.64924712134632	93.118689105403	83.5837023914969	35.61032087330466	41.1113382635284	99.64924712134632	67.22493542942284	6.431493665728761	9.399897096289944	94.41166519043401	94.17304504871566	83.67905225863595	7.78802259110874	1.0015402332729628	2.018856812398628	0.5704318705996566	11.389564354844714	55.61971702861101
179	3740.0	3560.0		(100.2621789193977, 92.93445527015058, 82.82108060230293)	#645c52	100.2621789193977	92.93445527015058	82.82108060230293	34.791529124980954	44.35850206721084	100.2621789193977	67.21040775393327	6.611009825749859	9.78033892431438	94.50236492471213	94.12373735163862	82.9222143489814	7.52374677377245	1.0013237949617053	2.075207240686451	0.5935189471273333	11.80510399745043	55.943314224811004
180	3760.0	3580.0		(99.68379096545615, 93.27280779450841, 83.45615589016829)	#635d53	99.68379096545615	93.27280779450841	83.45615589016829	36.29605370885867	41.51173329305243	99.68379096545615	67.26320266419059	6.317072386370858	9.532532603839595	94.45085916740479	94.30300847652789	83.5543224092117	7.62055241021263	1.0021103517117709	1.982939777986235	0.5784808438920711	11.435671444122296	56.46813573448333
181	3780.0	3600.0		(100.39503985828166, 93.2860938883968, 83.02745792736935)	#645d53	100.39503985828166	93.2860938883968	83.02745792736935	35.44063647490818	44.11306971573765	100.39503985828166	67.30206483763749	6.4932326182045585	9.82677484491532	94.7177502214349	94.4351147564216	83.13004428697963	7.430919326587765	1.0026893337518559	2.0382367747019874	0.5963369065985988	11.778267006940203	56.54449036798754
182	3800.0	3620.0		(100.0947741364039, 92.92648361381754, 83.60496014171834)	#645c53	100.0947741364039	92.92648361381754	83.60496014171834	33.91738733415695	42.009211818736894	100.0947741364039	67.20222380959615	6.7393841025873975	9.350525305339419	94.57464127546503	94.09596819309122	83.69817537643932	7.965175055062135	1.0012018677412753	2.1155041447650844	0.5674357481125414	11.526127778573365	54.21785034893409
183	3820.0	3640.0		(99.60673162090346, 93.38706820194862, 83.26926483613818)	#635d53	99.60673162090346	93.38706820194862	83.26926483613818	37.15803740851176	41.82502489862702	99.60673162090346	67.28591765208202	6.167965513953377	9.670085473733003	94.4111426040744	94.38020978742249	83.37044286979628	7.434797649139078	1.0024487674220466	1.9361348768542401	0.5868282268555098	11.46971454093868	57.46864781270959
184	3840.0	3660.0		(99.66873339238263, 93.66696191319753, 83.1036315323295)	#635d53	99.66873339238263	93.66696191319753	83.1036315323295	38.2611485402631	42.38140518635691	99.66873339238263	67.35545479458351	5.976528826334482	9.876338269301876	94.49516386182462	94.61680720992028	83.20926483613817	7.171662146869487	1.0034847557123618	1.876042574656716	0.5993446583427435	11.543870859537705	58.82035362734317
185	3860.0	3680.0		(100.40035429583702, 93.38972542072631, 84.22232063773251)	#645d54	100.40035429583702	93.38972542072631	84.22232063773251	33.9994525047906	41.08948232055896	100.40035429583702	67.33082111451019	6.721053702038238	9.244158661535762	94.9914526129318	94.53294689991142	84.31399468556245	8.054752585719427	1.0031177546653631	2.1097502008220372	0.5609808983442098	11.429218355833813	53.980616690119355
186	3880.0	3700.0		(99.45969884853854, 93.55093002657219, 83.16917626217892)	#635d53	99.45969884853854	93.55093002657219	83.16917626217892	38.237277076989976	41.76649746192894	99.45969884853854	67.31709680431032	5.98036184637929	9.776043722908145	94.36987599645705	94.48624680248007	83.27299379982286	7.264438559160724	1.0029132851667868	1.8772457661751585	0.5932582932342467	11.46018144209946	58.544356565861726
187	3900.0	3720.0		(99.45792736935341, 93.48361381753764, 84.0593445527015)	#635d54	99.45792736935341	93.48361381753764	84.0593445527015	36.721311475409834	39.48039861783985	99.45792736935341	67.30370945273695	6.239520364306639	9.282719388562333	94.52617360496014	94.44070810451728	84.15358724534985	7.81914889950975	1.0027138357938414	1.9585960662145936	0.5633209524346031	11.184833196046704	56.09238152767894
188	3920.0	3740.0		(99.41895482728079, 93.20726306465899, 84.36935341009743)	#635d54	99.41895482728079	93.20726306465899	84.36935341009743	35.23512447766463	38.600771533445005	99.41895482728079	67.23658571617386	6.473750346697004	9.005335665192238	94.48341009743136	94.21259917626217	84.45773250664304	8.16538752228684	1.0017138032561212	2.0321212565038413	0.546487947288371	11.090785093677676	54.28842009223483
189	3940.0	3760.0		(100.36226749335695, 92.92028343666962, 84.24800708591674)	#645c54	100.36226749335695	92.92028343666962	84.24800708591674	32.2904413785522	40.943040711682215	100.36226749335695	67.21670400835986	7.008601399959624	9.03638593116709	94.83240035429583	94.14510505757306	84.33472984942426	8.367170128705727	1.001417598727925	2.2000119127990723	0.5483722297567017	11.435766886418703	52.202921717558176
