# Supplementary material for: Parallel and High Throughput Reaction Monitoring with Computer Vision
Source: Angew Chem Int Ed Engl. 2024 Oct 31;64(1):e202413395. doi: 10.1002/anie.202413395 (PMC11701362; doi:10.1002/anie.202413395)
Supplement: Supplementary file 3 — Supporting Information [file ANIE-64-e202413395-s003.zip › Supporting Info - Machine readable data part 2/Table 2 - esterification in HTE/Kineticolor ouputs/Well 7 Vari-PA+DMAP run 2.csv]

frame number	Time (s)	normalised time	Well Coordinates	average color	hexcode	red	green	blue	hue	saturation	value	lightness	a_component	b_component	x	y	z	delta_e	light_ratio	a_ratio	b_ratio	chroma_ab	hue_ab
1	180.0	0.0	(256, 228)	(101.48715677590788, 94.92648361381754, 74.32683790965456)	#655e4a	101.48715677590788	94.92648361381754	74.32683790965456	45.50678319853901	68.24391904275653	101.48715677590788	67.7214326173247	3.7874272102788598	15.331034417799195	94.0212843224092	95.86855170947742	74.53283436669618	0.0	1.0	1.0	1.0	15.791935321324749	76.12331595018141
2	200.0	20.0		(101.25155004428699, 95.03454384410983, 73.71302037201063)	#655f49	101.25155004428699	95.03454384410983	73.71302037201063	46.45460100993856	69.35523518759896	101.25155004428699	67.73294917780034	3.472940149867876	15.70185169172853	93.81657218777679	95.90811963684678	73.92623560673162	0.4863539790888057	1.0001700578388635	0.9169655169721852	1.0241873616498323	16.081338869435044	77.528093677161
3	220.0	40.0		(101.72010628875111, 94.36669619131975, 74.27723649247122)	#655e4a	101.72010628875111	94.36669619131975	74.27723649247122	43.9227963722041	68.79595444175474	101.72010628875111	67.60072269380768	4.218102878350782	15.154485358308811	93.95197519929141	95.45447821966341	74.4781310894597	0.4808554742452443	0.9982175521271218	1.1137119327080647	0.9884842043479198	15.73056955000509	74.44597588577207
4	240.0	60.0		(102.01151461470327, 94.38263950398583, 74.89371124889283)	#665e4a	102.01151461470327	94.38263950398583	74.89371124889283	43.12059054089365	67.7868560661972	102.01151461470327	67.62146742055371	4.478909383188345	14.838797509062761	94.22300265721877	95.52555422497785	75.08860053144376	0.8546565452504791	0.9985238765202169	1.1825730593667496	0.9678927790961743	15.500017444434693	73.20420302267522
5	260.0	80.0		(101.68910540301151, 95.03454384410983, 74.20460584588132)	#655f4a	101.68910540301151	95.03454384410983	74.20460584588132	45.472768288752825	68.92132012856356	101.68910540301151	67.75699773297825	3.7737087735993935	15.461589806559983	94.12929140832595	95.99077936226749	74.41290522586361	0.13600655311733978	1.0005251677981257	0.9963779009026932	1.0085157586372133	15.915452781943108	76.28398293482056
6	280.0	100.0		(101.59167404782994, 94.76793622674934, 75.01682905225863)	#655e4b	101.59167404782994	94.76793622674934	75.01682905225863	44.59354064593542	66.7041422181923	101.59167404782994	67.69144668171623	4.09766099761566	14.887298399439919	94.16134632418068	95.76557883968114	75.21434012400354	0.5422599128914047	0.9995572164608816	1.0819114850563578	0.9710563549551423	15.440935181696313	74.61067561638143
7	300.0	120.0		(101.49955713020373, 94.67670504871568, 74.69973427812224)	#655e4a	101.49955713020373	94.67670504871568	74.69973427812224	44.72485705787089	67.32989798678803	101.49955713020373	67.66411644092263	4.03864779367602	15.020991170217645	94.02450841452614	95.6717899822852	74.89950398582816	0.4031423333894334	0.9991536479045571	1.0663301416632807	0.9797767561449349	15.554447972754309	74.95095109164035
8	320.0	140.0		(101.61736049601417, 94.61470327723649, 74.67139061116032)	#655e4a	101.61736049601417	94.61470327723649	74.67139061116032	44.40733679573991	67.6185868939909	101.61736049601417	67.65542196887853	4.11856673506128	15.022497247882693	94.0573427812223	95.6419661116032	74.87082373782107	0.4573903975833932	0.999025262078858	1.0874312577899126	0.9798749933299808	15.576842283139301	74.66850693379648
9	340.0	160.0		(101.56775907883082, 94.31000885739593, 74.7245349867139)	#655e4a	101.56775907883082	94.31000885739593	74.7245349867139	43.77746980795884	67.39365134734454	101.56775907883082	67.58079049281442	4.3004430488609575	14.865315156565062	93.94921169176263	95.38621932683792	74.92038972542072	0.7070077001754115	0.9979232257931546	1.1354523295364733	0.9696224502181381	15.47486365434279	73.86517305358352
10	360.0	180.0		(101.19486271036315, 94.77767936226749, 74.63153232949513)	#655e4a	101.19486271036315	94.77767936226749	74.63153232949513	45.50516838946315	66.93669091195547	101.19486271036315	67.67209825864238	3.833983766094451	15.073015258541545	93.8928697962799	95.6991747564216	74.83299379982286	0.2667869531668107	0.9992715104099895	1.0122923961915993	0.98317014023802	15.552981080902208	75.72884245214014
11	380.0	200.0		(101.31532329495128, 94.74490699734278, 75.01240035429583)	#655e4b	101.31532329495128	94.74490699734278	75.01240035429583	45.01212284482759	66.20168728417188	101.31532329495128	67.67173170174094	3.9972924297600465	14.855953682570089	94.01790965456156	95.69791702391497	75.2097254207263	0.5217425575353983	0.9992660976937006	1.0554110238506036	0.96901182775524	15.384333153818684	74.9400975249224
12	400.0	220.0		(101.69796279893711, 94.56244464127546, 74.51195748449956)	#655e4a	101.69796279893711	94.56244464127546	74.51195748449956	44.251783794350494	68.1668655338495	101.69796279893711	67.6467077168271	4.145023243683321	15.098636243510244	94.04875110717448	95.61208061116031	74.71246235606732	0.43297534026064155	0.9988965841741735	1.094416608835139	0.9848413245997845	15.657267772651656	74.64880637986377
13	420.0	240.0		(101.41452612931798, 94.72099202834367, 74.84056687333924)	#655e4a	101.41452612931798	94.72099202834367	74.84056687333924	44.88700753283116	66.81843192398053	101.41452612931798	67.6706535827924	4.010768175734869	14.951872433404233	94.0247387068202	95.6942178387954	75.03937112488929	0.44297122661543137	0.9992501777861192	1.058969044962732	0.9752683364956276	15.480463514516645	74.98417670252677
14	440.0	260.0		(101.56510186005315, 94.36226749335695, 74.4756421612046)	#655e4a	101.56510186005315	94.36226749335695	74.4756421612046	44.04656029296363	68.01363949523403	101.56510186005315	67.59227897120292	4.205801252227581	15.026661578608703	93.91433126660762	95.42555826395039	74.67450841452612	0.5332544688232265	0.9980928689614175	1.110463916194423	0.9801466208413754	15.604144397283502	74.36363714616583
15	460.0	280.0		(101.49247121346325, 94.57838795394154, 75.21789193976971)	#655e4b	101.49247121346325	94.57838795394154	75.21789193976971	44.21116504854368	66.01492341929571	101.49247121346325	67.6420679822155	4.223744589990641	14.689190181352153	94.09418954827281	95.59617119574845	75.41149689991144	0.7801510270485185	0.9988280721177641	1.1152015221646085	0.9581343163836442	15.284381784861555	73.95788637436242
16	480.0	300.0		(101.37289636846766, 94.43401240035429, 74.55358724534987)	#655e4a	101.37289636846766	94.43401240035429	74.55358724534987	44.476369761220646	67.46304062909564	101.37289636846766	67.59960734174997	4.1012926047800935	14.994430638353972	93.85798051372896	95.45065777679362	74.75239149689992	0.4760829633279061	0.9982010824215264	1.082870343659522	0.9780442877974086	15.545209911687657	74.7025576823433
17	500.0	320.0		(101.36226749335695, 94.44552701505758, 75.12488928255092)	#655e4b	101.36226749335695	94.44552701505758	75.12488928255092	44.1827020457768	66.00613432601061	101.36226749335695	67.60356199219225	4.2299561252189255	14.676295681338436	93.97060230292294	95.46420419840568	75.31809565987598	0.7990044667267984	0.9982594782688887	1.1168415629847797	0.9572932446292982	15.273708906069617	73.92212565796515
18	520.0	340.0		(101.37555358724535, 94.55358724534987, 74.96102745792737)	#655e4a	101.37555358724535	94.55358724534987	74.96102745792737	44.50405740728323	66.44308143954287	101.37555358724535	67.62935898307626	4.1281207501295825	14.813171016288429	93.97783879539416	95.55260171833481	75.15695305580161	0.6266834486756705	0.9986404062836544	1.0899538184987687	0.9662212354758312	15.37762714092971	74.42795897280818
19	540.0	360.0		(101.02834366696192, 94.7732506643047, 75.4428697962799)	#655e4b	101.02834366696192	94.7732506643047	75.4428697962799	45.33130236100533	64.57886569467216	101.02834366696192	67.66497417428633	3.967275979713414	14.600181723034545	93.97217006200178	95.67473252435784	75.63617360496015	0.7547706917350397	0.9991663135161745	1.047485736213347	0.9523285464732806	15.129593023106835	74.79819320462639
20	560.0	380.0		(101.41718334809566, 94.48361381753764, 74.39769707705935)	#655e4a	101.41718334809566	94.48361381753764	74.39769707705935	44.60317980658908	67.93689956331878	101.41718334809566	67.61317382939666	4.0504513825321276	15.106470973912888	93.86387953941541	95.49713432240921	74.59855624446413	0.3623953927456073	0.9984014102516144	1.0694466606617377	0.9853523618976687	15.640064631833496	74.99050005395502
21	580.0	400.0		(101.44729849424269, 94.37201062887512, 75.65013286093888)	#655e4b	101.44729849424269	94.37201062887512	75.65013286093888	43.54403433476397	64.84428204725234	101.44729849424269	67.59214830114941	4.439350539933384	14.359773609879213	94.09452612931797	95.42511076173606	75.83735163861824	1.1768882781122985	0.9980909394385403	1.17212827955749	0.9366474054227967	15.030333706987024	72.82090941014295
22	600.0	420.0		(101.31709477413641, 94.42426926483614, 75.38529672276351)	#655e4b	101.31709477413641	94.42426926483614	75.38529672276351	44.05164463572087	65.2664638464161	101.31709477413641	67.59699449193398	4.28846883052808	14.517545418405353	93.99395925597875	95.44170831709476	75.57568644818424	0.9634790627758925	0.9981625001040088	1.132290758985261	0.9469384141197029	15.137704247536123	73.54291067729199
23	620.0	440.0		(101.32860938883968, 94.46058458813108, 75.87422497785651)	#655e4b	101.32860938883968	94.46058458813108	75.87422497785651	43.810981975085234	64.05760489510489	101.32860938883968	67.60771922462806	4.390476922602415	14.259703136709302	94.10864481842339	95.47844593445527	76.06008857395926	1.2346458622025247	0.9983208655177276	1.159224106191906	0.9301200915806381	14.920302314463386	72.88671538151927
24	640.0	460.0		(101.0637732506643, 94.7643932683791, 75.07351638618246)	#655e4b	101.0637732506643	94.7643932683791	75.07351638618246	45.45751968101422	65.57755847889149	101.0637732506643	67.66355983546477	3.896722595348401	14.807060352477208	93.91291408325952	95.66988052258634	75.27042515500443	0.5383712113474826	0.9991454288602111	1.0288574219388085	0.9658226541639188	15.311220828758277	75.25597479612853
25	660.0	480.0		(101.24534986713905, 94.7289636846767, 75.40478299379983)	#655e4b	101.24534986713905	94.7289636846767	75.40478299379983	44.869404264070745	65.08293527898796	101.24534986713905	67.66556297682558	4.074615085221334	14.622997824686879	94.05715677590788	95.67675250664304	75.59802480070859	0.7661031976369567	0.9991750079946652	1.0758266387702613	0.9538167762319878	15.180070931109329	74.4298073598118
26	680.0	500.0		(101.52524357838796, 94.5571302037201, 75.70416297608503)	#655e4b	101.52524357838796	94.5571302037201	75.70416297608503	43.808315038419316	64.85456544118931	101.52524357838796	67.64023024799647	4.369514998259771	14.411116689305015	94.20091231178034	95.58987018600531	75.89269264836138	1.0916357656741194	0.9988009354470234	1.1536894983489474	0.9399963692321919	15.058982221676956	73.13246191989916
27	700.0	520.0		(101.03365810451727, 94.6651904340124, 75.30203720106289)	#655e4b	101.03365810451727	94.6651904340124	75.30203720106289	45.15025300333895	64.94433096338118	101.03365810451727	67.63921456206351	4.001911233165012	14.636099280938652	93.9131089459699	95.58638783879539	75.49566873339239	0.73191396292716	0.9987859374486985	1.0566305333351504	0.9546713471562147	15.173354793176927	74.7075483391157
28	720.0	540.0		(101.86271036315323, 94.36758193091231, 75.67050487156776)	#655e4b	101.86271036315323	94.36758193091231	75.67050487156776	42.83047580399716	65.56876777127552	101.86271036315323	67.61262238777803	4.61741415847039	14.383596772999363	94.30077945084145	95.49524488042516	75.8574756421612	1.2642610849844822	0.9983932674584497	1.219142679742859	0.9382013229518378	15.106567103054239	72.20236010322216
29	740.0	560.0		(101.05137289636846, 94.28786536758193, 76.0726306465899)	#655e4c	101.05137289636846	94.28786536758193	76.0726306465899	43.75376759689373	63.03308001788109	101.05137289636846	67.55302096560918	4.432718427584192	14.054660493816895	93.95893711248891	95.29117534986713	76.25478299379982	1.440101952427994	0.9975131705693947	1.1703771931389333	0.9167457400982388	14.73711214094206	72.49517601850056
30	760.0	580.0		(101.51284322409212, 94.75642161204605, 76.36669619131975)	#655e4c	101.51284322409212	94.75642161204605	76.36669619131975	43.87883057414581	63.16705640094935	101.51284322409212	67.68883763593333	4.402850592858165	14.120940818981431	94.38912311780336	95.75662276350752	76.550593445527	1.3579892821878181	0.9995186903151392	1.1624911446242667	0.9210690181862187	14.791418557941205	72.68273871888856
31	780.0	600.0		(101.31443755535872, 94.65899025686448, 75.09831709477413)	#655e4b	101.31443755535872	94.65899025686448	75.09831709477413	44.76788972227855	65.98379143936216	101.31443755535872	67.65160492631117	4.071265755941078	14.772979837763645	94.0080248007086	95.62887480956599	75.29392382639503	0.6299723333088357	0.9989688982008383	1.0749423104137545	0.96359967861088	15.323711630752832	74.59239692946191
32	800.0	620.0		(101.62267493356953, 94.26483613817538, 75.94685562444641)	#655e4b	101.62267493356953	94.26483613817538	75.94685562444641	42.805988684973116	64.42788411254053	101.62267493356953	67.57670511098105	4.650649387131556	14.16642550315772	94.20658104517273	95.37223273693535	76.1300354295837	1.4568501988073963	0.9978628995171815	1.2279178262515411	0.9240358554482551	14.91026999281182	71.82567855862767
33	820.0	640.0		(101.22232063773251, 94.71833480956599, 75.85208148804251)	#655e4b	101.22232063773251	94.71833480956599	75.85208148804251	44.61823133051705	63.91288939446973	101.22232063773251	67.66324395990304	4.181366909133399	14.366448252496845	94.1320372010629	95.66879690876881	76.04074402125775	1.0435520478053946	0.9991407645235377	1.1040124805000635	0.9370827734766237	14.962575467494407	73.7723183694744
34	840.0	660.0		(101.64570416297609, 94.15500442869796, 76.3941541186891)	#655e4c	101.64570416297609	94.15500442869796	76.3941541186891	42.20141008102704	63.34891685111279	101.64570416297609	67.55321397385922	4.837996540506262	13.875109010297404	94.27327723649248	95.29183572187776	76.57176262178919	1.8032504600950683	0.9975160206013945	1.2773833718510068	0.905034104821298	14.694381939148947	70.77727163130983
35	860.0	680.0		(101.14437555358724, 94.33392382639504, 76.26749335695305)	#655e4c	101.14437555358724	94.33392382639504	76.26749335695305	43.574022644734036	62.71831651954602	101.14437555358724	67.56936982731425	4.490019194748951	13.97304993302071	94.05775907883083	95.34712331266608	76.44815766164747	1.5365156848032735	0.9977545839753611	1.1855063993212325	0.9114225141128196	14.676729771986132	72.1860105904407
36	880.0	700.0		(101.33658104517272, 94.19663418954828, 76.61381753764394)	#655e4c	101.33658104517272	94.19663418954828	76.61381753764394	42.6719690455718	62.21153930197798	101.33658104517272	67.54779184908402	4.73920302141162	13.74240073448365	94.1786448184234	95.2732852435784	76.78964570416298	1.8600498086925918	0.997435955479237	1.251298773095809	0.8963779194526394	14.53663039446535	70.97273899578683
37	900.0	720.0		(101.76173604960142, 94.31709477413641, 76.73162090345438)	#655e4c	101.76173604960142	94.31709477413641	76.73162090345438	42.154357903676704	62.72180104274562	101.76173604960142	67.59872611272729	4.867003323688113	13.763603354114196	94.44787422497785	95.4476393534101	76.9074756421612	1.9071920748364677	0.9981880698642218	1.2850420756547731	0.8977609063439825	14.598784149448017	70.52569080975145
38	920.0	740.0		(101.25155004428699, 94.4933569530558, 76.09300265721878)	#655e4c	101.25155004428699	94.4933569530558	76.09300265721878	43.88255175327416	63.361297490224224	101.25155004428699	67.61218861077619	4.392084741422774	14.144045891457345	94.12480070859168	95.49375861824623	76.27700620017715	1.336595205962905	0.9983868621450196	1.159648620969641	0.9225760966941822	14.810281650106798	72.74910680392749
39	940.0	760.0		(100.86093888396812, 94.76262178919397, 77.26837909654562)	#645e4d	100.86093888396812	94.76262178919397	77.26837909654562	44.49091455173447	59.647498946185195	100.86093888396812	67.65947764556981	4.352436662904746	13.566262531824513	94.25194862710364	95.6558771656333	77.4433215234721	1.8540479793167133	0.9990851497175942	1.1491802802420819	0.8848889228292517	14.247357087789407	72.2123053350099
40	960.0	780.0		(101.37466784765279, 94.4207263064659, 76.68290522586359)	#655e4c	101.37466784765279	94.4207263064659	76.68290522586359	43.10219894536714	62.11018592947262	101.37466784765279	67.60315566891182	4.632171993149525	13.797912427711623	94.28059344552702	95.46281230292293	76.8602834366696	1.7544361547811154	0.9982534783473761	1.2230392126291105	0.8999987901463693	14.554703869777553	71.442303820096
41	980.0	800.0		(101.62798937112488, 94.76793622674934, 76.1302037201063)	#655e4c	101.62798937112488	94.76793622674934	76.1302037201063	43.85729669642549	63.97780160016731	101.62798937112488	67.69676615499347	4.385041763090403	14.267387894863504	94.40181576616475	95.78384073516386	76.31658104517273	1.2202850133674774	0.9996357657926316	1.1577890529987351	0.9306213466130631	14.926049330165856	72.91533572594476
42	1000.0	820.0		(101.13994685562444, 94.47652790079717, 77.77236492471214)	#655e4d	101.13994685562444	94.47652790079717	77.77236492471214	42.89060723220378	58.91572595829648	101.13994685562444	67.60764390701802	4.767841799938499	13.198464182085544	94.40077059344551	95.47818790079717	77.93940655447298	2.3498971144419305	0.998319753349731	1.2588603120870154	0.8608984770631162	14.033238122223818	70.13814318829813
43	1020.0	840.0		(101.52170062001771, 94.56421612046059, 76.97874224977856)	#655e4c	101.52170062001771	94.56421612046059	76.97874224977856	42.991085928759624	61.64646914097262	101.52170062001771	67.64567769474719	4.675471116546593	13.705065141676176	94.45628875110718	95.60854856510187	77.15459698848538	1.8542213661399742	0.9988813744829415	1.2344715441283287	0.8939426243649102	14.48063675047644	71.16296937277608
44	1040.0	860.0		(101.04960141718335, 94.91939769707706, 76.23117803365811)	#655e4c	101.04960141718335	94.91939769707706	76.23117803365811	45.1798715203426	62.629618267081554	101.04960141718335	67.70310467431159	4.078672761009927	14.220704419234531	94.18555358724535	95.80560407440211	76.4180602302923	1.1480385838587226	0.9997293627393167	1.0768979929015252	0.9275763155762288	14.794053050825553	73.99645811784391
45	1060.0	880.0		(101.51018600531444, 94.31355181576616, 77.87599645704162)	#655e4d	101.51018600531444	94.31355181576616	77.87599645704162	41.72994041149796	59.37057719994766	101.51018600531444	67.588439219994	5.046007778958916	13.108830160688157	94.55239149689992	95.41240895482727	78.04037201062887	2.557323611104976	0.9980361697591041	1.3323048863524931	0.8550519034429224	14.046480793675027	68.94668929452115
46	1080.0	900.0		(101.5465013286094, 94.18689105403011, 77.19840566873339)	#655e4d	101.5465013286094	94.18689105403011	77.19840566873339	41.864018334606556	61.14208084015145	101.5465013286094	67.55815247197746	4.9742461523651915	13.433778852859701	94.3954030115146	95.30873368467671	77.36829052258636	2.243831162510542	0.9975889443114725	1.313357558097849	0.8762473872776128	14.325136615469342	69.68146712186798
47	1100.0	920.0		(101.79007971656333, 94.16386182462357, 77.22320637732507)	#655e4d	101.79007971656333	94.16386182462357	77.22320637732507	41.37438707816558	61.54384316182419	101.79007971656333	67.56535862951903	5.094206782857991	13.432515690593094	94.51257750221436	95.33339443755537	77.39261293179806	2.3100660809881464	0.997695353128638	1.3450309405373142	0.8761649947767427	14.366050971806622	69.2310469088755
48	1120.0	940.0		(101.12134632418069, 94.69884853852967, 76.95837023914969)	#655e4c	101.12134632418069	94.69884853852967	76.95837023914969	44.052052785923756	60.93232661212621	101.12134632418069	67.65684782902431	4.422913016714269	13.734937684685322	94.29777679362267	95.64685668733394	77.13577502214348	1.7191678761881997	0.9990463168630036	1.1677882560252875	0.8958911258290035	14.429507017067822	72.15044709786444
49	1140.0	960.0		(100.91674047829937, 94.8697962798937, 76.98494242692648)	#645e4c	100.91674047829937	94.8697962798937	76.98494242692648	44.83955734853251	60.47171632948611	100.91674047829937	67.68685227868608	4.2394498165656	13.770871955359553	94.25582816651904	95.74980799822852	77.16379096545614	1.6246929388719415	0.9994893737875566	1.119348196332322	0.8982350166386485	14.40867270632817	72.88868750357983
50	1160.0	980.0		(101.83348095659876, 94.41718334809566, 76.93356953055802)	#655e4c	101.83348095659876	94.41718334809566	76.93356953055802	42.12933978372226	62.351569974776034	101.83348095659876	67.62678955653878	4.883351248284429	13.69854971319402	94.55444641275466	95.54379472099204	77.10840566873338	1.9685053001714794	0.9986024651705064	1.2893584423302695	0.8935176413986864	14.542949620313241	70.37952334195965
51	1180.0	1000.0		(101.23737821080603, 94.58104517271921, 77.87776793622675)	#655e4d	101.23737821080603	94.58104517271921	77.87776793622675	42.90296894551243	58.838945904091986	101.23737821080603	67.63777740480839	4.768419954611081	13.191417838805307	94.50199291408326	95.58146059344551	78.04480070859168	2.3552715478515673	0.9987647158472116	1.2590129631190965	0.8604388640266953	14.026807671793465	70.1261431271785
52	1200.0	1020.0		(101.52170062001771, 94.34543844109832, 77.49867139061116)	#655e4d	101.52170062001771	94.34543844109832	77.49867139061116	42.07654302780033	60.34052243103176	101.52170062001771	67.59542722449272	4.938672604078875	13.330065457693108	94.4924534986714	95.43634042515501	77.66713906111603	2.3119515771478714	0.9981393572468558	1.3039650216050627	0.8694824559402867	14.215524337732399	69.67077300648911
53	1220.0	1040.0		(101.12754650132861, 94.98848538529673, 76.66784765279007)	#655e4c	101.12754650132861	94.98848538529673	76.66784765279007	44.94079304725694	61.67679749152604	101.12754650132861	67.72481356736489	4.174751695547874	14.012884941554283	94.33249778565101	95.88016665190435	76.85105403011514	1.3738812646793088	1.0000499243726768	1.1022658558870353	0.9140208390169321	14.621542193103934	73.41002934409856
54	1240.0	1060.0		(101.61470327723649, 94.55978742249779, 77.53055801594331)	#655e4d	101.61470327723649	94.55978742249779	77.53055801594331	42.42433158030233	60.43866530686958	101.61470327723649	67.65113849489101	4.851029778484728	13.407197629249179	94.61085031000886	95.62727517271922	77.70085031000885	2.1993952977401037	0.9989620107000557	1.280824556923315	0.8745135692659812	14.257820246499477	70.10872103627773
55	1260.0	1080.0		(101.49247121346325, 94.68999114260407, 77.24180690876882)	#655e4d	101.49247121346325	94.68999114260407	77.24180690876882	43.16958252675406	60.92983374787276	101.49247121346325	67.67477275572466	4.649636794519296	13.607839790177035	94.53356953055801	95.70835184233835	77.41628875110717	1.9274289181462632	0.9993110030340956	1.227650469928623	0.887600889759823	14.380279068087415	71.13531326752205
56	1280.0	1100.0		(101.23383525243578, 94.62533215234721, 77.42692648361381)	#655e4d	101.23383525243578	94.62533215234721	77.42692648361381	43.34474291241909	59.967714558196924	101.23383525243578	67.64669001050186	4.629252684895446	13.456762230255448	94.42381753764394	95.61201989371125	77.59891054030115	2.056004090459972	0.9988963227159533	1.2222684233592451	0.8777465279598007	14.23075648524144	71.01630141181624
57	1300.0	1120.0		(101.53144375553588, 94.72542072630647, 78.01860053144375)	#655e4e	101.53144375553588	94.72542072630647	78.01860053144375	42.63241166277405	59.05338090710031	101.53144375553588	67.68757511995679	4.833168414161316	13.198499594215662	94.71900797165632	95.7522891231178	78.18566873339239	2.375379079099165	0.999500047532083	1.2761085945214667	0.8609007868961746	14.055600608232918	69.88773691324813
58	1320.0	1140.0		(101.62444641275465, 94.34012400354295, 77.94774136403898)	#655e4d	101.62444641275465	94.34012400354295	77.94774136403898	41.540533463020445	59.41050604005786	101.62444641275465	67.60086904070006	5.093603591226237	13.090378889807974	94.6309654561559	95.45497951284322	78.11166519043401	2.5963762264492654	0.9982197131400644	1.3448716789599255	0.853848379246358	14.046452115152888	68.7384670365959
59	1340.0	1160.0		(101.34898139946856, 94.3790965456156, 78.47209920283437)	#655e4e	101.34898139946856	94.3790965456156	78.47209920283437	41.719838934489715	57.55958155265986	101.34898139946856	67.59750757961532	5.084888683171251	12.79469856827764	94.6129406554473	95.44346568644819	78.63116917626219	2.8516246650251134	0.9981700765485922	1.3425706689150767	0.834561988421545	13.768093708764804	68.32606177828323
60	1360.0	1180.0		(101.41895482728079, 94.31532329495128, 78.00088573959256)	#655e4e	101.41895482728079	94.31532329495128	78.00088573959256	41.79961420628616	58.88058723865086	101.41895482728079	67.5845321923329	5.0381483577834345	13.032933991992458	94.533215234721	95.39903049601418	78.16403011514615	2.619982954576461	0.9979784771275383	1.3302297517719124	0.8501014110868694	13.972841776627558	68.8649665438357
61	1380.0	1200.0		(101.76793622674934, 94.22940655447299, 78.34986713906112)	#655e4e	101.76793622674934	94.22940655447299	78.34986713906112	40.685351185748324	58.678674627489215	101.76793622674934	67.58326763051598	5.319263079532122	12.838390672171851	94.74737821080602	95.39470064658991	78.50866253321523	2.928973119802547	0.9979598041348379	1.4044528869349482	0.8374119007434093	13.896720287916237	67.49456230069201
62	1400.0	1220.0		(101.45438441098317, 94.70859167404782, 78.35961027457927)	#655e4e	101.45438441098317	94.70859167404782	78.35961027457927	42.474495666180864	58.04744111330342	101.45438441098317	67.680674553533	4.895361315091051	12.99828734732067	94.74423383525243	95.72860494242691	78.52310008857395	2.5828062442227804	0.9993981511876453	1.2925294780069494	0.8478415084783694	13.889565737229029	69.36282961871672
63	1420.0	1240.0		(101.69353410097432, 94.64038972542073, 78.06111603188663)	#655e4e	101.69353410097432	94.64038972542073	78.06111603188663	42.09287507964469	59.25909312615406	101.69353410097432	67.67593702115687	4.962519684135525	13.155389515257543	94.78057573073517	95.71234700620018	78.22690876882197	2.4731241200838903	0.9993281950128712	1.3102614013722909	0.8580888384142072	14.060258707206659	69.33235496618066
64	1440.0	1260.0		(101.6191319751993, 94.28875110717449, 77.97519929140833)	#655e4d	101.6191319751993	94.28875110717449	77.97519929140833	41.398066981344115	59.33137507844641	101.6191319751993	67.58849371146987	5.130161431427915	13.054129146074334	94.61792736935341	95.41259555358725	78.13833480956599	2.6466782119749843	0.9980369744006151	1.3545240995008305	0.8514839110215946	14.026005991546487	68.5455965086217
65	1460.0	1280.0		(101.41806908768822, 94.44375553587246, 78.11248892825509)	#655e4e	101.41806908768822	94.44375553587246	78.11248892825509	42.044694435998785	58.59826551733175	101.41806908768822	67.61529382536419	4.985016919090923	13.023522101473262	94.59491585473872	95.50439844109832	78.27580159433126	2.6019415142941384	0.9984327149048918	1.3162013795438428	0.8494875000967363	13.94498195090927	69.05464036632807
66	1480.0	1300.0		(101.34632418069087, 94.35961027457927, 78.36669619131975)	#655e4e	101.34632418069087	94.35961027457927	78.36669619131975	41.75763182238668	57.819611955951764	101.34632418069087	67.59242090951123	5.070217568368118	12.844161363620321	94.58451727192205	95.42604435783878	78.52662533215234	2.8012020118443215	0.998094964875559	1.338697032805763	0.8377883066199606	13.808677971670775	68.45843021865224
67	1500.0	1320.0		(101.17449069973428, 94.44995571302037, 78.51018600531444)	#655e4e	101.17449069973428	94.44995571302037	78.51018600531444	42.19790526809442	57.12307180501812	101.17449069973428	67.60541643309348	4.978796439221722	12.786949866320407	94.55702391496901	95.47055691762623	78.66958370239149	2.8116163678120287	0.9982868616367467	1.31455897705692	0.8340565625157603	13.722044339929761	68.72578054054009
68	1520.0	1340.0		(101.35163861824624, 94.6563330380868, 78.36581045172719)	#655e4e	101.35163861824624	94.6563330380868	78.36581045172719	42.523216831721314	57.83217974935769	101.35163861824624	67.66302128091571	4.887435865883527	12.964721273380952	94.67892825509301	95.66803301151461	78.52871567759078	2.610147280149689	0.999137476362335	1.2904369099475514	0.8456520884415357	13.855360949451345	69.34457880527879
69	1540.0	1360.0		(100.67139061116032, 95.48095659875996, 78.78476527900797)	#645f4e	100.67139061116032	95.48095659875996	78.78476527900797	45.77094293808174	55.43868447447606	100.67139061116032	67.82420242169181	4.200542529423812	13.007315956157184	94.68503100088574	96.22202719220547	78.9517271922055	2.362391455406535	1.0015175373643945	1.10907544784591	0.8484304190887345	13.668753634651532	72.10281631995188
70	1560.0	1380.0		(101.04782993799823, 94.56421612046059, 78.48184233835252)	#655e4e	101.04782993799823	94.56421612046059	78.48184233835252	42.76092161557484	56.94656522005909	101.04782993799823	67.6258766099129	4.848986141848699	12.83720984775849	94.52471213463242	95.5406656244464	78.6426660761736	2.712047068523496	0.9985889842592114	1.2802849725240473	0.8373348789077535	13.722486045874788	69.30699618205175
71	1580.0	1400.0		(101.5066430469442, 94.18334809565988, 79.17271922054915)	#655e4f	101.5066430469442	94.18334809565988	79.17271922054915	40.325996430696016	56.10618580989697	101.5066430469442	67.56138300527225	5.442220155951693	12.348443476193328	94.76963684676706	95.31978861824624	79.32282550930027	3.414645559397942	0.9976366475742349	1.4369174254179249	0.8054540313246505	13.494510606561041	66.21589791949405
72	1600.0	1420.0		(101.348095659876, 94.5465013286094, 79.11248892825509)	#655e4f	101.348095659876	94.5465013286094	79.11248892825509	41.64674952198855	55.94658369893902	101.348095659876	67.63913525290542	5.136455130413886	12.51350214167708	94.79248007085917	95.58611592559788	79.26682905225863	3.1249219690232364	0.9987847663400106	1.3561858341392916	0.8162203410846834	13.526673913291175	67.68317241719515
73	1620.0	1440.0		(101.3790965456156, 94.38972542072631, 78.7289636846767)	#655e4e	101.3790965456156	94.38972542072631	78.7289636846767	41.48521820741435	56.97213800816029	101.3790965456156	67.60238155065845	5.1532363315043295	12.661610431951974	94.68236492471213	95.46016053144375	78.88557130203719	3.000905218148938	0.9982420474277476	1.3606165994474408	0.8258810258264084	13.67012155830559	67.85382869231688
74	1640.0	1460.0		(101.2134632418069, 94.8281665190434, 79.21700620017715)	#655e4f	101.2134632418069	94.8281665190434	79.21700620017715	42.582749456390445	55.41848254134942	101.2134632418069	67.69920841166682	4.931835419724306	12.558241029381367	94.83472984942428	95.79222584588132	79.37311780336582	2.9997578635644704	0.9996718290680078	1.3021597897220543	0.8191385321528833	13.491939014066318	68.5592173512591
75	1660.0	1480.0		(101.12577502214349, 94.7156775907883, 79.05403011514615)	#655e4f	101.12577502214349	94.7156775907883	79.05403011514615	42.57474216461334	55.6563838452847	101.12577502214349	67.66755574197536	4.926261315417513	12.593623712247748	94.7242958370239	95.68358922054917	79.21064658990257	2.9653436913100033	0.9992044339101068	1.300688050729509	0.8214464444503928	13.52284765696441	68.63600008428588
76	1680.0	1500.0		(101.52790079716563, 94.58015943312667, 79.2488928255093)	#655e4f	101.52790079716563	94.58015943312667	79.2488928255093	41.288911859420374	55.95651035986913	101.52790079716563	67.65681085229629	5.221973020680171	12.469049622206407	94.91829937998229	95.64672985828167	79.40220549158548	3.2020391354353603	0.9990457708508093	1.3787652490080962	0.8133208290061597	13.518365312039666	67.27631845819784
77	1700.0	1520.0		(101.22586359610274, 94.77945084145261, 79.20814880425155)	#655e4f	101.22586359610274	94.77945084145261	79.20814880425155	42.43301955104997	55.46524447866717	101.22586359610274	67.68829192347741	4.965009945997078	12.54454100296174	94.82393268379096	95.75474956598761	79.36386182462357	3.0252842768875103	0.9995106321209335	1.3109189088894768	0.8182449181901019	13.491361411615888	68.40681213902121
78	1720.0	1540.0		(101.53498671390611, 94.37466784765279, 79.2710363153233)	#655e4f	101.53498671390611	94.37466784765279	79.2710363153233	40.70337364735837	55.91478893512337	101.53498671390611	67.60854583242741	5.358312075088412	12.374845242217592	94.86249778565102	95.48127787422497	79.4220726306466	3.349548794467399	0.9983330715176216	1.414763050903331	0.8071761438256577	13.485114128655852	66.58737248282411
79	1740.0	1560.0		(101.59964570416298, 94.41452612931798, 78.68644818423384)	#655e4e	101.59964570416298	94.41452612931798	78.68644818423384	41.18520236576595	57.508717939776474	101.59964570416298	67.61952199567924	5.217316425613849	12.71441356936409	94.7896191319752	95.51888727192205	78.84372896368467	2.9835672620875706	0.9984951496489844	1.377535761335387	0.8293252250874064	13.743242088306886	67.68937185892523
80	1760.0	1580.0		(101.80779450841453, 94.56333038086802, 79.08237378210806)	#655e4f	101.80779450841453	94.56333038086802	79.08237378210806	40.87305608605837	56.92081154679357	101.80779450841453	67.66674876440025	5.3057950910482266	12.577531232238526	95.01692648361383	95.68082062887511	79.23718334809566	3.1448706075155894	0.9991925177774451	1.4008969140446061	0.8203967775087716	13.650851748009243	67.12769179277774
81	1780.0	1600.0		(101.75465013286095, 94.28520814880426, 79.533215234721)	#655e4f	101.75465013286095	94.28520814880426	79.533215234721	39.83179209183674	55.687537538844545	101.75465013286095	67.59949168246963	5.567335286749464	12.21633125959325	94.99483613817537	95.45026161204606	79.68073516386183	3.5894732365650395	0.9981993745533395	1.469951758185619	0.7968367252121095	13.425124641477298	65.49987422989884
82	1800.0	1620.0		(101.58193091231178, 94.28255093002657, 78.96368467670504)	#655e4e	101.58193091231178	94.28255093002657	78.96368467670504	40.63674812030077	56.778333885565814	101.58193091231178	67.58816871701727	5.359987835270974	12.508725434974565	94.79547387068202	95.41148265721878	79.11687333923825	3.2335946222328698	0.998032175410989	1.4152055043392717	0.815908770020896	13.608735488715784	66.80487100229891
83	1820.0	1640.0		(100.89902568644818, 94.49689991142604, 79.78476527900797)	#645e4f	100.89902568644818	94.49689991142604	79.78476527900797	41.80719859048578	53.3616292849932	100.89902568644818	67.60627381226064	5.14823267183695	12.089566473263424	94.69151461470327	95.47349411868912	79.93188662533215	3.517409201392846	0.9982995220181654	1.3592954757955327	0.7885682168469692	13.140088171501151	66.93370820988072
84	1840.0	1660.0		(100.65456155890168, 93.76616474756422, 79.21257750221434)	#645d4f	100.65456155890168	93.76616474756422	79.21257750221434	40.724553866490446	54.321491741391604	100.65456155890168	67.4181605023202	5.365248743857576	12.08197809795264	94.2307617360496	94.83049969884854	79.35811337466784	3.624618840250494	0.995521770534327	1.4165945498032542	0.7880732485947308	13.219685655978079	66.05541004709585
85	1860.0	1680.0		(100.90345438441098, 93.79450841452613, 79.72010628875111)	#645d4f	100.90345438441098	93.79450841452613	79.72010628875111	39.86452584044157	53.53388342696627	100.90345438441098	67.43940404447306	5.57324604036058	11.840992370182857	94.4630115146147	94.90296768821968	79.86085031000886	3.9305320891590765	0.9958354606222627	1.4715123831911834	0.7723544313771529	13.08702302806576	64.79485821055667
86	1880.0	1700.0		(100.03454384410983, 94.67493356953055, 79.34986713906112)	#645e4f	100.03454384410983	94.67493356953055	79.34986713906112	44.453389286173056	52.72771141943881	100.03454384410983	67.60248600581008	4.577671120742199	12.319588875771226	94.23612931798051	95.46051834366696	79.50311780336581	3.115676168509065	0.9982435898515799	1.2086492667947948	0.8035719273755131	13.1425774853224	69.61611126175967
87	1900.0	1720.0		(100.89105403011514, 93.4977856510186, 79.55004428697963)	#645d4f	100.89105403011514	93.4977856510186	79.55004428697963	39.213912177305566	53.938949660246166	100.89105403011514	67.36752265715107	5.712787778748729	11.811535797971494	94.33093888396812	94.65790786536759	79.68952170062002	4.027298860712699	0.9947740331753837	1.5083557944676933	0.7704330625113206	13.120530557556846	64.18872312847613
88	1920.0	1740.0		(100.97519929140833, 93.68024800708592, 79.70859167404782)	#645d4f	100.97519929140833	93.68024800708592	79.70859167404782	39.418575593502716	53.70610784115931	100.97519929140833	67.41587835875582	5.6713394124817125	11.807342413757226	94.46044286979628	94.82271682905225	79.84830823737819	4.007354979270951	0.9954880715489958	1.497412121106915	0.7701595399230861	13.09875664356273	64.34394994175244
89	1940.0	1760.0		(101.44464127546502, 93.85739592559787, 78.72187776793622)	#655d4e	101.44464127546502	93.85739592559787	78.72187776793622	39.96569735713728	57.11789821096474	101.44464127546502	67.47931635468044	5.510763527787121	12.456284290570352	94.54804251550044	95.03922017714793	78.87323294951284	3.3604607782091445	0.9964248207209024	1.4550150331156797	0.8124881825396411	13.620849202112858	66.13500390549446
90	1960.0	1780.0		(100.99202834366696, 93.78476527900797, 78.86005314437556)	#645d4e	100.99202834366696	93.78476527900797	78.86005314437556	40.46103974066514	55.882169794772835	100.99202834366696	67.43899879973691	5.405272250301573	12.311211288998635	94.33138175376439	94.90158493356952	79.00930026572188	3.4375170056426065	0.9958294766269381	1.4271620153205784	0.8030254810924844	13.445552852235108	66.29598753907271
91	1980.0	1800.0		(100.44729849424269, 94.162976085031, 78.98848538529673)	#645e4e	100.44729849424269	94.162976085031	78.98848538529673	42.42869525735751	54.476301750363724	100.44729849424269	67.50114907590925	4.977374054781936	12.345741622639217	94.2073959255979	95.11380778565102	79.14023029229406	3.221253079811555	0.9967472108474107	1.3141834227925566	0.8052777970614898	13.311333092300815	68.04242024817104
92	2000.0	1820.0		(101.03011514614704, 94.05491585473871, 79.59078830823738)	#655e4f	101.03011514614704	94.05491585473871	79.59078830823738	40.47923982648213	54.11285868335921	101.03011514614704	67.50751500547504	5.430294580893058	12.027573361548916	94.57993799822853	95.13556319751993	79.73542958370238	3.695622936968879	0.9968412125440635	1.4337686982222524	0.7845245815628076	13.196613967329558	65.70143651034816
93	2020.0	1840.0		(100.39858281665191, 94.22497785651018, 79.65721877767936)	#645e4f	100.39858281665191	94.22497785651018	79.65721877767936	42.14117948498951	52.68050286722543	100.39858281665191	67.51544413513085	5.082359086641397	12.00403875893783	94.33649247121346	95.16266544729848	79.80289636846767	3.57605647792351	0.9969582970378399	1.3419027758073254	0.7829894860193678	13.035617377464254	67.05281161932443
94	2040.0	1860.0		(100.70593445527015, 93.8963684676705, 79.5022143489814)	#645d4f	100.70593445527015	93.8963684676705	79.5022143489814	40.731024687748004	53.69046676693318	100.70593445527015	67.45273064756846	5.37554812182961	11.982381090045369	94.35422497785652	94.94844750221435	79.64615589016829	3.715885881957685	0.9960322462273562	1.4193139097804126	0.7815768175521105	13.132934713809501	65.8379927586849
95	2060.0	1880.0		(99.99468556244464, 94.37821080602303, 78.78742249778566)	#635e4e	99.99468556244464	94.37821080602303	78.78742249778566	44.10976068161885	54.0813949368434	99.99468556244464	67.52824436140794	4.6082945410230725	12.501706051323392	94.01212577502216	95.20642826395041	78.94333038086803	2.952328552558458	0.9971473099659837	1.2167348136794354	0.815450915484804	13.32400213038556	69.76544498227653
96	2080.0	1900.0		(100.85208148804251, 93.97519929140833, 79.49158547387069)	#645d4f	100.85208148804251	93.97519929140833	79.49158547387069	40.68336374191409	54.00906360330926	100.85208148804251	67.47902946196238	5.383291072672936	12.033097723690013	94.44814880425156	95.03824031886624	79.63642161204606	3.671774393311325	0.9964205843557377	1.4213582925271786	0.7848849200755621	13.182384594639693	65.89751497868035
97	2100.0	1920.0		(101.17803365810451, 93.70770593445528, 79.91142604074402)	#655d4f	101.17803365810451	93.70770593445528	79.91142604074402	38.92378175760103	53.598441740348406	101.17803365810451	67.4335738136502	5.786311230256858	11.72712924961694	94.60891054030115	94.88307537643932	80.04938883968114	4.131165994901086	0.9957493692535847	1.5277682999565356	0.76492746216797	13.076962877159886	63.73769615703363
98	2120.0	1940.0		(100.78476527900797, 93.88485385296723, 79.91585473870683)	#645d4f	100.78476527900797	93.88485385296723	79.91585473870683	40.16213233733711	52.80135517550488	100.78476527900797	67.4553653568743	5.516044781629981	11.761314137023948	94.47201062887511	94.95744071744906	80.05554472984943	3.9751494787046107	0.9960711513302757	1.45640945036772	0.7671572456565074	12.990583522794761	64.87346878769574
99	2140.0	1960.0		(100.6651904340124, 93.89371124889283, 80.42338352524358)	#645d50	100.6651904340124	93.89371124889283	80.42338352524358	39.92823699295497	51.27552771203069	100.6651904340124	67.45285452753019	5.585699599143956	11.481088995329669	94.51767050487157	94.94887033658105	80.55808680248008	4.257698619074194	0.9960340754851988	1.474800514709481	0.748878952486091	12.767750174974328	64.05647391814952
100	2160.0	1980.0		(101.03631532329496, 93.78919397697076, 79.78033658104518)	#655d4f	101.03631532329496	93.78919397697076	79.78033658104518	39.54329527460619	53.6467958271237	101.03631532329496	67.44521672507364	5.64546885931666	11.818194151011841	94.5385119574845	94.92280288751107	79.92042515500444	3.9835487606722984	0.9959212928377951	1.4905814807463973	0.7708673680421083	13.097367355026911	64.46651945949688
101	2180.0	2000.0		(100.88839681133747, 93.90434012400354, 79.68113374667848)	#645d4f	100.88839681133747	93.90434012400354	79.68113374667848	40.24057135697279	53.60231951748417	100.88839681133747	67.4646438097301	5.488778175883335	11.905167973160369	94.48188662533217	94.98911595217005	79.82336581045173	3.8336792375434077	0.9962081604350335	1.4492102081822476	0.7765404243916232	13.109527464146698	65.24833073989467
102	2200.0	2020.0		(100.39681133746679, 94.00088573959256, 80.24092116917626)	#645e50	100.39681133746679	94.00088573959256	80.24092116917626	40.960625769027956	51.19437484560822	100.39681133746679	67.4638788618058	5.364471213287702	11.598546291095646	94.38289636846767	94.98650426926484	80.37852081488042	4.060156319698912	0.9961968649279134	1.4163892572585515	0.7565403595748136	12.779038597049507	65.17887448525093
103	2220.0	2040.0		(101.07971656333038, 93.78122232063774, 80.32329495128432)	#655d50	101.07971656333038	93.78122232063774	80.32329495128432	38.9024494324486	52.36349775234622	101.07971656333038	67.44726089682366	5.800670493463278	11.526369834135618	94.66589902568646	94.92977907883082	80.45787422497786	4.313211244976718	0.9959514778423206	1.5315595974281937	0.7518324934913462	12.903680859623236	63.286074878762264
104	2240.0	2060.0		(100.42781222320637, 94.47475642161204, 78.76970770593445)	#645e4e	100.42781222320637	94.47475642161204	78.76970770593445	43.50809749713725	54.99290017021953	100.42781222320637	67.57351848188411	4.7213955052668455	12.588968116609433	94.25074402125774	95.36132403897254	78.92675819309122	2.900534945079339	0.9978158445602235	1.2465970283080952	0.8211427731186718	13.445210811220582	69.44183020664381
105	2260.0	2080.0		(100.84233835252435, 94.30115146147033, 80.43932683790966)	#645e50	100.84233835252435	94.30115146147033	80.43932683790966	40.764054699370526	51.59309096977626	100.84233835252435	67.5589299388257	5.406918054419174	11.653099013655588	94.73396811337466	95.31139410983171	80.57794508414527	4.021985399255778	0.997600424677705	1.4275965594124447	0.7600986793250195	12.846380014201078	65.10918491367411
106	2280.0	2100.0		(100.40035429583702, 94.86448184233835, 79.38972542072631)	#645e4f	100.40035429583702	94.86448184233835	79.38972542072631	44.191222966991276	53.36346072411602	100.40035429583702	67.66641295073418	4.61936894501469	12.406954958032834	94.48210806023029	95.67966852967226	79.54447298494243	3.0406240972429535	0.9991875590272667	1.2196588049211845	0.8092705697424089	13.238999236378167	69.57864824617462
107	2300.0	2120.0		(101.12134632418069, 93.52701505757307, 81.17537643932684)	#655d51	101.12134632418069	93.52701505757307	81.17537643932684	37.15529108752607	50.29820612091165	101.12134632418069	67.39152372772503	6.185010716301398	10.970727592887375	94.77790965456155	94.73968594331267	81.2988928255093	4.9869351460752736	0.995128441959226	1.6330375140981281	0.715589522136253	12.594094706571948	60.58682760755916
108	2320.0	2140.0		(100.30558015943312, 94.06554472984942, 80.7643932683791)	#645e50	100.30558015943312	94.06554472984942	80.7643932683791	40.84035898830569	49.67821978895314	100.30558015943312	67.47616359563034	5.414696962100008	11.335639418755171	94.46293179805136	95.02845255978743	80.8974047829938	4.321035169560758	0.9963782659017226	1.4296504358961226	0.7393916881169215	12.562470466568714	64.46758481821004
109	2340.0	2160.0		(100.466784765279, 94.10983170947742, 80.42869796279894)	#645e50	100.466784765279	94.10983170947742	80.42869796279894	40.96538920567567	50.85971594064904	100.466784765279	67.4940033061982	5.370765874610495	11.547968816586085	94.4885119574845	95.08939124003544	80.56550930026572	4.107343516265576	0.9966416937395338	1.4180512459842252	0.7532413340080298	12.735804248995242	65.0576546543052
110	2360.0	2180.0		(100.60496014171834, 93.99025686448184, 80.51638618246236)	#645d50	100.60496014171834	93.99025686448184	80.51638618246236	40.24338624338622	50.91783101344392	100.60496014171834	67.47299558065592	5.523382113265973	11.464862912059859	94.53668733392384	95.01763365810451	80.65112488928256	4.245296514754243	0.996331485807859	1.4583467368761125	0.7478205709817763	12.72599039609382	64.27680997262861
111	2380.0	2200.0		(100.64836138175376, 93.81753764393268, 80.08857395925598)	#645d50	100.64836138175376	93.81753764393268	80.08857395925598	40.06548337067034	52.089728245564615	100.64836138175376	67.43280417565761	5.544768560501012	11.62878129844822	94.41884853852969	94.88044963684678	80.22586359610276	4.108312689935347	0.9957380044911623	1.46399343212533	0.7585125035625325	12.88305138065744	64.50752889027943
112	2400.0	2220.0		(100.61293179805138, 94.02391496899911, 80.45615589016829)	#645e50	100.61293179805138	94.02391496899911	80.45615589016829	40.386694203981165	51.08665222903022	100.61293179805138	67.48122758516716	5.490854318610183	11.511522258255624	94.53898139946855	95.0457479982285	80.5918334809566	4.189037539551658	0.9964530426650177	1.4497583752126828	0.7508640281239503	12.754004306511534	64.49943291325192
113	2420.0	2240.0		(100.52612931798052, 94.64658990256865, 80.60938883968113)	#645e50	100.52612931798052	94.64658990256865	80.60938883968113	42.287645646179854	50.52187780851853	100.52612931798052	67.62506285020721	5.104053572883849	11.673072937548422	94.72012400354296	95.53787654561559	80.74976085031	3.8888911403791115	0.9985769679790734	1.3476308030506148	0.7614015218696586	12.740172474507311	66.38263607707955
114	2440.0	2260.0		(100.84676705048716, 93.95128432240921, 80.9406554472985)	#645d50	100.84676705048716	93.95128432240921	80.9406554472985	39.215982913589016	50.33436973018549	100.84676705048716	67.47757561123895	5.749835549709537	11.243432293173816	94.72794508414526	95.03327491585473	81.0707617360496	4.540815329797732	0.9963991162522547	1.5181375721505124	0.7333772781907195	12.62835613133742	62.91502265975255
115	2460.0	2280.0		(101.2356067316209, 93.76262178919397, 80.9495128432241)	#655d50	101.2356067316209	93.76262178919397	80.9495128432241	37.89721870497312	51.09816702392929	101.2356067316209	67.45286690564517	6.028397127539331	11.197076629925462	94.8617626217892	94.94891258635961	81.0776439326838	4.709955488481629	0.9960342582650736	1.591686596953892	0.7303536294280153	12.7167644070238	61.70240981622315
116	2480.0	2300.0		(100.86448184233835, 93.44375553587246, 81.41895482728079)	#645d51	100.86448184233835	93.44375553587246	81.41895482728079	37.10303361574201	49.16110506164598	100.86448184233835	67.35908739253367	6.1923780167344455	10.784076864699887	94.67495128432242	94.6291778387954	81.5392028343667	5.156540064140594	0.9946494749034838	1.6349827133122685	0.7034148232150382	12.435508004335464	60.13491389461083
117	2500.0	2320.0		(100.71922054915855, 94.29229406554472, 80.05580159433127)	#645e50	100.71922054915855	94.29229406554472	80.05580159433127	41.33824853187017	52.31545483326297	100.71922054915855	67.5492674255641	5.268678289366391	11.844797680570029	94.59418954827281	95.27833333038087	80.19816651904341	3.791779555902242	0.9974577443933672	1.3910969100785622	0.7726026410075972	12.96372643226005	66.02004832224611
118	2520.0	2340.0		(101.0, 93.8547387068202, 80.84233835252435)	#655d50	101.0	93.8547387068202	80.84233835252435	38.73187450566836	50.893106139666244	101.0	67.46224139095033	5.848720123235118	11.27064247776639	94.75343666961913	94.98091378210808	80.97246235606731	4.561018665990802	0.996172685420892	1.5442462121415899	0.7351521215477329	12.697830875451427	62.57366440842773
119	2540.0	2360.0		(100.76085031000886, 94.39858281665191, 81.62444641275465)	#645e51	100.76085031000886	94.39858281665191	81.62444641275465	40.05183985188614	48.4293550400408	100.76085031000886	67.581522113292	5.601683164972837	11.05193805798661	94.96126660761736	95.38872422497785	81.75218777679362	4.649920996623765	0.9979340291747327	1.4790206792014882	0.7208866510113243	12.390487848277523	63.121794542193825
120	2560.0	2380.0		(100.63153232949513, 94.03100088573959, 80.83879539415412)	#645e50	100.63153232949513	94.03100088573959	80.83879539415412	39.99104985232254	50.154735813683295	100.63153232949513	67.48506739263152	5.587412545213166	11.310950356734107	94.62682019486272	95.05886379096545	80.97071744906997	4.410996665545372	0.9965097426980198	1.475252786389993	0.7377812904524038	12.615735290616591	63.71142994939349
121	2580.0	2400.0		(100.70504871567759, 94.12754650132861, 81.27900797165633)	#645e51	100.70504871567759	94.12754650132861	81.27900797165633	39.68447929965348	49.18959330143542	100.70504871567759	67.51319788471902	5.664289001147127	11.121401264177688	94.78081488042517	95.15498710363153	81.40749335695305	4.613781873252565	0.9969251280642223	1.4955505905894566	0.7254175394235526	12.480774654137836	63.00960408098096
122	2600.0	2420.0		(101.31000885739593, 93.88751107174491, 81.60850310008857)	#655d51	101.31000885739593	93.88751107174491	81.60850310008857	37.39513554826239	49.58921655198946	101.31000885739593	67.48848680854319	6.14066142438896	10.902868853513304	95.06873339238265	95.07054465013287	81.73129317980514	5.020022438297923	0.99656023507214	1.6213279050547975	0.7111632885550874	12.51320390491137	60.611127476103746
123	2620.0	2440.0		(101.01860053144375, 93.57395925597874, 80.90699734278122)	#655d50	101.01860053144375	93.57395925597874	80.90699734278122	37.790011450717856	50.767470407715905	101.01860053144375	67.39654115641206	6.04829798882106	11.123957698616493	94.6884410983171	94.75678761736049	81.0336669619132	4.787127077875524	0.9952025311876004	1.5969410507497879	0.7255842884092464	12.661924950108732	61.46627071844961
124	2640.0	2460.0		(101.57218777679363, 93.68113374667848, 81.19574844995572)	#655d51	101.57218777679363	93.68113374667848	81.19574844995572	36.76418169963053	51.15565729234795	101.57218777679363	67.45168952547044	6.276092260071698	11.062641432692333	95.05067316209036	94.9448939326838	81.32060230292294	4.948271793361087	0.9960168726291055	1.6570859086185852	0.7215848018610345	12.718937436958047	60.43275575046775
125	2660.0	2480.0		(101.03897254207263, 93.71213463241807, 80.41452612931798)	#655d50	101.03897254207263	93.71213463241807	80.41452612931798	38.68499033712692	52.0515371735643	101.03897254207263	67.42898233726648	5.849681008306684	11.44572915038422	94.64276350752878	94.86741155890168	80.54750221434897	4.408402762315265	0.9956815697962154	1.5444999160461712	0.7465725298415501	12.853928725603662	62.92934201976765
126	2680.0	2500.0		(100.86536758193091, 93.62267493356953, 81.70593445527015)	#645d51	100.86536758193091	93.62267493356953	81.70593445527015	37.318663029910766	48.43739297663267	100.86536758193091	67.40268730932877	6.150183392452657	10.704057325099203	94.78824623560674	94.77773930026571	81.82510186005314	5.2051063739505254	0.9952932875800624	1.6238420043456976	0.6981953750408314	12.345104251475982	60.11980553331699
127	2700.0	2520.0		(101.16829052258636, 93.9539415411869, 80.66784765279007)	#655d50	101.16829052258636	93.9539415411869	80.66784765279007	38.885288399222304	51.672445039791995	101.16829052258636	67.49401573433389	5.812461088208543	11.419267559795854	94.83175376439327	95.0894337023915	80.80070859167404	4.410714295531453	0.9966418772580332	1.534672685572374	0.7448465151534841	12.813445106767515	63.02369124832729
128	2720.0	2540.0		(100.4517271922055, 94.10894596988486, 81.82462356067316)	#645e51	100.4517271922055	94.10894596988486	81.82462356067316	39.56918687589159	47.28551274138085	100.4517271922055	67.49735570706102	5.70586346389057	10.80096699354276	94.76004428697964	95.10084561558902	81.94746678476527	4.924644046953484	0.996691196544381	1.5065275573891386	0.704516518533344	12.215472396275201	62.15369817071264
129	2740.0	2560.0		(100.86359610274579, 93.79627989371124, 81.977856510186)	#645d51	100.86359610274579	93.79627989371124	81.977856510186	37.547134415158055	47.74630076838639	100.86359610274579	67.44479186554504	6.106659284619287	10.629913510637646	94.89558015943312	94.9213530026572	82.09604074402125	5.24937189613634	0.99591501920311	1.6123502698734815	0.6933591837936526	12.259133283477412	60.12354845024241
130	2760.0	2580.0		(100.67759078830824, 93.92471213463241, 81.46944198405669)	#645d51	100.67759078830824	93.92471213463241	81.46944198405669	38.90620676934427	48.651123916772974	100.67759078830824	67.46413229894253	5.826591275801096	10.935418573194333	94.74256864481843	94.98736954827281	81.59399468556245	4.8524047845679625	0.996200607275453	1.5384034998713803	0.7132864146791301	12.390825043805801	61.95049171720628
131	2780.0	2600.0		(101.00177147918512, 93.68201948627103, 82.51372896368467)	#655d52	101.00177147918512	93.68201948627103	82.51372896368467	36.24490969194652	46.676912418552874	101.00177147918512	67.42642180910862	6.3649389862489025	10.312467715397112	95.03503985828166	94.85867706820194	82.62541186891053	5.649478743980498	0.9956437600798687	1.680544240949324	0.6726530926983263	12.118557615482915	58.31677773190061
132	2800.0	2620.0		(101.00620017714792, 93.86891054030116, 82.21169176262178)	#655d52	101.00620017714792	93.86891054030116	82.21169176262178	37.21476035628449	47.448568872987494	101.00620017714792	67.47019798948055	6.175861994496989	10.548204062659593	95.03473870682019	95.0080804517272	82.32826395039858	5.351934768168975	0.9962901755303406	1.6306219635683175	0.6880295076771351	12.223169814846749	59.65147791675001
133	2820.0	2640.0		(100.91054030115146, 93.7378210806023, 81.40566873339239)	#645d51	100.91054030115146	93.7378210806023	81.40566873339239	37.935606920666636	49.288629660838396	100.91054030115146	67.43152522984028	6.023023324591481	10.914519988376847	94.7860230292294	94.87608642161204	81.52899025686447	4.9585820538681755	0.9957191190989327	1.5902677438249748	0.7119232591184576	12.466096283329868	61.10851187404152
134	2840.0	2660.0		(100.59875996457042, 93.9955713020372, 81.55978742249779)	#645d51	100.59875996457042	93.9955713020372	81.55978742249779	39.190509420795536	48.26041593294357	100.59875996457042	67.47718627198215	5.772135590482952	10.908972666364036	94.74397697077059	95.0319452170062	81.68414526129318	4.853179758176213	0.9963933671231866	1.5240254848509585	0.71156142299823	12.34192991028541	62.11586996495708
135	2860.0	2680.0		(100.1452612931798, 94.20637732506643, 81.60496014171834)	#645e51	100.1452612931798	94.20637732506643	81.60496014171834	40.7806229696159	47.2091912545107	100.1452612931798	67.50396436401384	5.46647052118715	10.929727311813009	94.59614703277236	95.12342855624446	81.73097431355181	4.7157166075060575	0.9967887824444042	1.4433202851665274	0.7129151898011326	12.220525318888683	63.42821041623205
136	2880.0	2700.0		(100.82108060230293, 94.04517271922055, 81.74756421612047)	#645e51	100.82108060230293	94.04517271922055	81.74756421612047	38.68487043744773	48.24136628392208	100.82108060230293	67.50108287378454	5.877215163933136	10.849073247203167	94.9058458813109	95.11358155890167	81.87054030115148	4.950125618148216	0.9967462332820793	1.5517697998215547	0.7076543533557976	12.338721506150671	61.55448344472226
137	2900.0	2720.0		(100.99645704162977, 94.09654561558902, 82.08414526129317)	#645e52	100.99645704162977	94.09654561558902	82.08414526129317	38.109778943424516	47.75058101293579	100.99645704162977	67.52341955883107	5.998159394874691	10.706953220231096	95.07502214348982	95.18993112488928	82.20426926483613	5.129198074265087	0.9970760651267886	1.5837028837401896	0.6983842660871218	12.272602144066292	60.741945059165296
138	2920.0	2740.0		(100.71744906997343, 94.04782993799823, 82.3215234720992)	#645e52	100.71744906997343	94.04782993799823	82.3215234720992	38.246424960277345	46.5754551050919	100.71744906997343	67.49813306484249	5.973210221831282	10.536715096044812	94.97068201948628	95.10350179805138	82.43878653675819	5.27380392341973	0.9967026753000928	1.5771155167339805	0.6872801148898198	12.112043814708084	60.45131966537937
139	2940.0	2760.0		(100.7139061116032, 94.40655447298494, 81.71213463241807)	#645e51	100.7139061116032	94.40655447298494	81.71213463241807	40.08390434904206	48.11104954883648	100.7139061116032	67.58125941716442	5.598970597126717	11.00436256013353	94.9582728077945	95.38782480956597	81.83907883082374	4.692699365225887	0.9979301501054717	1.4783044759068724	0.7177834358885504	12.346840369193979	63.03321094912074
140	2960.0	2780.0		(101.3082373782108, 93.95128432240921, 81.91054030115146)	#655d51	101.3082373782108	93.95128432240921	81.91054030115146	37.24383561643835	48.82537573113477	101.3082373782108	67.50449769442614	6.1733980140895595	10.768078835589145	95.14804251550044	95.12525119574843	82.03094774136403	5.15368616454591	0.9967966578007231	1.629971395182279	0.7023713170383011	12.412186143054244	60.17411880096416
141	2980.0	2800.0		(101.18334809565988, 94.22143489813995, 82.20637732506643)	#655e52	101.18334809565988	94.22143489813995	82.20637732506643	37.98833138856475	47.825335270842835	101.18334809565988	67.56312923971348	6.025456618532821	10.709367788368528	95.22976085031002	95.32576461470327	82.32652790079716	5.137473895326935	0.9976624331250381	1.5909102100180508	0.69854176153535	12.288070877414663	60.636405654717414
142	3000.0	2820.0		(100.44995571302037, 94.46501328609389, 82.58104517271921)	#645e52	100.44995571302037	94.46501328609389	82.58104517271921	39.90383662139389	45.361614700902955	100.44995571302037	67.58418507801146	5.66669888240634	10.544368224757683	95.02084145261294	95.39784196634189	82.69988485385296	5.144188191378196	0.9979733515076566	1.4961868750974923	0.6877793068232738	11.97059637124002	61.745760692601245
143	3020.0	2840.0		(100.94508414526129, 94.09211691762621, 82.04162976085031)	#645e52	100.94508414526129	94.09211691762621	82.04162976085031	38.24852403710992	47.752507304746096	100.94508414526129	67.51957582324417	5.969745694822892	10.723104557373198	95.03997342781221	95.17678984942427	82.16213463241807	5.102575597862768	0.99701930708966	1.5762007725511782	0.6994377721130003	12.272849506500693	60.894524633267324
144	3040.0	2860.0		(101.03365810451727, 94.15500442869796, 83.00265721877768)	#655e53	101.03365810451727	94.15500442869796	83.00265721877768	37.110576214569925	45.5086484259251	101.03365810451727	67.54208706626859	6.1998599462994575	10.249117613243763	95.29507528786537	95.25377031886626	83.11418069087689	5.628310131907297	0.9973517165227509	1.6369581782254174	0.6685209447670817	11.978425405863321	58.82956587831847
145	3060.0	2880.0		(100.8963684676705, 93.9140832595217, 82.10097431355182)	#645d52	100.8963684676705	93.9140832595217	82.10097431355182	37.710650329877495	47.50245803778353	100.8963684676705	67.4749081095085	6.076013526816693	10.615294056114678	94.97278122232063	95.02416492471214	82.21910540301151	5.2475335939866685	0.99635972692413	1.6042588251799907	0.6924055981369669	12.231206329542603	60.213913124592054
146	3080.0	2900.0		(100.75287865367582, 94.01594331266608, 82.57218777679363)	#645e52	100.75287865367582	94.01594331266608	82.57218777679363	37.76673487284421	46.014329670329666	100.75287865367582	67.49316633248152	6.068583407296824	10.394578096894925	95.02829052258636	95.08653163861824	82.68662533215236	5.442828318088426	0.996629334672628	1.6022970397495793	0.6780089205740033	12.036401388445222	59.72267704068256
147	3100.0	2920.0		(100.64836138175376, 94.34189548272808, 82.06200177147919)	#645e52	100.64836138175376	94.34189548272808	82.06200177147919	39.64163171940526	47.08990425232327	100.64836138175376	67.56361162382134	5.6979133730415406	10.786773842114194	94.97608503100089	95.32741548272809	82.18480070859168	4.932055253524948	0.9976695561891735	1.5044284831607406	0.7035907394213952	12.199209266489556	62.15557618735504
148	3120.0	2940.0		(101.3808680248007, 94.00265721877768, 82.63773250664305)	#655e52	101.3808680248007	94.00265721877768	82.63773250664305	36.381078398941476	47.14399916127171	101.3808680248007	67.52272898195405	6.347249968858271	10.41069145157849	95.34499557130205	95.1875700354296	82.75138175376439	5.549950503859308	0.9970658678103657	1.6758737835626778	0.6790599491115726	12.19303402222518	58.62993417358232
149	3140.0	2960.0		(100.76616474756422, 94.19220549158547, 82.38706820194862)	#645e52	100.76616474756422	94.19220549158547	82.38706820194862	38.53879518072287	46.51035028347912	100.76616474756422	67.53516955056142	5.918504073035069	10.56479445302907	95.0524180690877	95.2301104517272	82.50511957484498	5.224291906735958	0.9972495698988562	1.5626713714715332	0.6891116519028512	12.109647901458015	60.742012472218626
150	3160.0	2980.0		(100.87511071744908, 93.96191319751993, 82.69707705934455)	#645d52	100.87511071744908	93.96191319751993	82.69707705934455	37.18169858207865	45.95185620960946	100.87511071744908	67.48703835365133	6.1824222153307185	10.317766546391338	95.09641275465015	95.06559655447299	82.80972542072631	5.56091687544029	0.9965388466455242	1.6323540683638698	0.6729987204524506	12.028243884892218	59.06989134036682
151	3180.0	3000.0		(101.14703277236492, 93.86005314437556, 82.89725420726306)	#655d52	101.14703277236492	93.86005314437556	82.89725420726306	36.04251601630753	46.00919479837121	101.14703277236492	67.47752304184651	6.4051552371850455	10.195397946778462	95.23811337466785	95.03309537643932	83.00688219663418	5.769467381512647	0.9963983399929466	1.691162597079575	0.665016962909019	12.040438235613083	57.86132473238108
152	3200.0	3020.0		(101.50132860938884, 93.70150575730734, 82.5969884853853)	#655d52	101.50132860938884	93.70150575730734	82.5969884853853	35.24434240734666	47.49304070858239	101.50132860938884	67.45722813313657	6.575163854243005	10.321090115149767	95.30251550044287	94.96379938883967	82.70803365810453	5.739409509802821	0.996098657781192	1.7360502233279596	0.6732155074394115	12.237552078548468	57.500377961363604
153	3220.0	3040.0		(100.90345438441098, 93.89282550930027, 83.03011514614704)	#645d53	100.90345438441098	93.89282550930027	83.03011514614704	36.46563258833441	45.16893433988761	100.90345438441098	67.47311043912663	6.31824172949541	10.117014771637933	95.15549158547387	95.0180258901683	83.13874224977857	5.801093595643665	0.9963331818509914	1.6682146952812889	0.6599042501588913	11.927873508797672	58.014545799887685
154	3240.0	3060.0		(101.20194862710363, 94.03277236492471, 82.62976085031)	#655e52	101.20194862710363	94.03277236492471	82.62976085031	36.838992750858445	46.796607647671486	101.20194862710363	67.52059889017849	6.254028025104552	10.411103866269622	95.26506643046943	95.18028747564216	82.74379096545616	5.507283395425761	0.9970344140786114	1.6512602560734315	0.6790868497550578	12.145120429746568	59.00644693634877
155	3260.0	3080.0		(101.19486271036315, 94.31532329495128, 82.24092116917626)	#655e52	101.19486271036315	94.31532329495128	82.24092116917626	38.22234683863732	47.76186224824725	101.19486271036315	67.58611333227586	5.979776721026786	10.730024662997462	95.27141718334809	95.40444449069975	82.36166519043401	5.09843097922915	0.9980018248312393	1.5788492792146647	0.6998891510242778	12.283776247631167	60.869345114356705
156	3280.0	3100.0		(101.61027457927369, 93.60407440212578, 82.62533215234721)	#655d52	101.61027457927369	93.60407440212578	82.62533215234721	34.69721004012317	47.64439756620582	101.61027457927369	67.43977328923604	6.687357253709392	10.276416201026395	95.33136403897254	94.9042276173605	82.735119574845	5.834217304079597	0.9958409130285204	1.765672812288059	0.6703015544140692	12.260729055625418	56.946014768472295
157	3300.0	3120.0		(100.51195748449956, 94.04428697962798, 83.30026572187776)	#645e53	100.51195748449956	94.04428697962798	83.30026572187776	37.45368464388635	43.66626130175014	100.51195748449956	67.48969194828445	6.130215371681624	10.001470303479643	95.06464127546501	95.0746616829052	83.40770593445527	5.826372263727999	0.9965780306162488	1.6185698183306525	0.6523676114031826	11.730684069336572	58.494559106512746
158	3320.0	3140.0		(100.8963684676705, 94.07705934455271, 82.87776793622675)	#645e52	100.8963684676705	94.07705934455271	82.87776793622675	37.29243474413807	45.53923203876676	100.8963684676705	67.51607558781001	6.162761888300117	10.271063149282167	95.17866253321523	95.16482401240036	82.98976085031	5.593540522817303	0.9969676213042464	1.6271631231815453	0.6699523899938254	11.978078823769133	59.035734859850926
159	3340.0	3160.0		(100.9362267493357, 94.06643046944198, 83.65987599645705)	#645e53	100.9362267493357	94.06643046944198	83.65987599645705	36.14150217892845	43.64606825381504	100.9362267493357	67.51804504671595	6.375539295861266	9.859930262370753	95.35131975199292	95.17155664304696	83.7639415411869	6.055796508384525	0.9969967030709757	1.6833430563519265	0.6431353549714468	11.74162365654281	57.112847103942094
160	3360.0	3180.0		(100.9273693534101, 94.25066430469442, 82.70416297608503)	#645e52	100.9273693534101	94.25066430469442	82.70416297608503	38.016914552347636	46.042195055596025	100.9273693534101	67.55837685175867	6.024390135767776	10.435437762935095	95.21294951284322	95.30950148804253	82.81962798937111	5.38492868289013	0.9975922575872337	1.5906286249985022	0.680674080988276	12.049549278376677	60.002111138796835
161	3380.0	3200.0		(101.5482728077945, 94.16917626217892, 82.58015943312667)	#655e52	101.5482728077945	94.16917626217892	82.58015943312667	36.658416997431715	47.63122775800709	101.5482728077945	67.57075475648631	6.296607915900476	10.523277266604358	95.4671302037201	95.35186372896369	82.69604960141719	5.425239207267797	0.9977750343574415	1.6625026875267317	0.6864036032941735	12.263222891084245	59.10578743439738
162	3400.0	3220.0		(100.92559787422498, 94.22054915854739, 82.71213463241807)	#645e52	100.92559787422498	94.22054915854739	82.71213463241807	37.91178330010212	46.018386063451665	100.92559787422498	67.55115968306524	6.044461028107683	10.41891187590287	95.20434012400354	95.28480718334811	82.82721877767936	5.4085249739249885	0.9974856861752819	1.5959279723458086	0.6795961441327537	12.045299240705582	59.880127159588156
163	3420.0	3240.0		(101.62887511071744, 93.26129317980514, 83.0460584588131)	#655d53	101.62887511071744	93.26129317980514	83.0460584588131	32.98284080076264	46.62669188331779	101.62887511071744	67.36036126691957	7.012994059574284	9.917540326430485	95.31836138175376	94.63351620903455	83.14821080602302	6.311938869843475	0.9946682854090604	1.8516511790751837	0.6468930964577516	12.146591777366979	54.73470891945971
164	3440.0	3260.0		(101.01151461470327, 93.87511071744908, 82.63153232949513)	#655d52	101.01151461470327	93.87511071744908	82.63153232949513	36.703773312129556	46.39961593097279	101.01151461470327	67.47325538709309	6.276239969377317	10.32938180171945	95.12323294951284	95.0185208768822	82.74396811337468	5.592165035064154	0.9963353222068708	1.6571249085247006	0.6737563506952361	12.08665861844796	58.71669857725632
165	3460.0	3280.0		(100.85208148804251, 93.7732506643047, 83.25243578387953)	#645d53	100.85208148804251	93.7732506643047	83.25243578387953	35.86713638651235	44.499920956947896	100.85208148804251	67.44268259916626	6.4265957194698515	9.947223622483946	95.1377147918512	94.91415509300265	83.35764393268379	6.002360425056274	0.9958838729869527	1.696823559282787	0.6488292538783493	11.84265132211579	57.1347388821429
166	3480.0	3300.0		(100.64747564216121, 94.57661647475642, 82.43489813994685)	#645e52	100.64747564216121	94.57661647475642	82.43489813994685	39.999999999999986	46.143305964041524	100.64747564216121	67.62040402964088	5.641671795506453	10.684151188605995	95.12299379982285	95.52190995571303	82.55631532329495	5.004193591692098	0.9985081740923187	1.4895789363806862	0.6968969540764836	12.082199603929903	62.164101048094984
167	3500.0	3320.0		(101.39858281665191, 93.74756421612047, 83.4074402125775)	#655d53	101.39858281665191	93.74756421612047	83.4074402125775	34.48404883812526	45.24463001947958	101.39858281665191	67.46538584710783	6.701390814802144	9.904376771621504	95.42853852967228	94.99164945969885	83.51084145261292	6.16484850145108	0.9962191176364547	1.7693781141496143	0.6460344750203294	11.958483101420102	55.917362988785584
168	3520.0	3340.0		(100.66607617360496, 94.0859167404783, 82.97608503100089)	#645e52	100.66607617360496	94.0859167404783	82.97608503100089	37.68175445623871	44.81100200612394	100.66607617360496	67.50656315028428	6.087762526992002	10.202356932431478	95.08822852081488	95.13231004428698	83.08718334809566	5.625037262641174	0.9968271570943488	1.6073609310484342	0.6654708778545714	11.880611918658932	59.175405554677546
169	3540.0	3360.0		(100.651904340124, 93.84853852967228, 83.63418954827281)	#645d53	100.651904340124	93.84853852967228	83.63418954827281	36.01311611929424	43.114109965151876	100.651904340124	67.45141345110942	6.391019101186945	9.75978692327304	95.13931798051374	94.94395164747564	83.73633303808681	6.155517827915852	0.9960127960118463	1.6874302122142668	0.6366032882909723	11.66612900406248	56.781944503647956
170	3560.0	3380.0		(100.89902568644818, 94.34898139946856, 83.19574844995572)	#645e53	100.89902568644818	94.34898139946856	83.19574844995572	37.80057037074098	44.741122766975366	100.89902568644818	67.58177319216665	6.070795714131494	10.214010982466926	95.327856510186	95.38958387068202	83.30728077945085	5.605105290461665	0.9979377366992925	1.602881158390504	0.6662310385663572	11.881943483819148	59.27445973845093
171	3580.0	3400.0		(100.97519929140833, 94.16563330380868, 83.30026572187776)	#645e53	100.97519929140833	94.16563330380868	83.30026572187776	36.883988975194164	44.63579266848539	100.97519929140833	67.54251185343381	6.24180694831672	10.091889532817477	95.32924712134633	95.25522333923826	83.40891939769706	5.788318552401223	0.9973579890888913	1.6480335071197711	0.6582654019157953	11.866186764190333	58.26331872524884
172	3600.0	3420.0		(100.24269264836138, 94.33569530558016, 83.62887511071744)	#645e53	100.24269264836138	94.33569530558016	83.62887511071744	38.66716425867676	42.262666336791156	100.24269264836138	67.54602564499356	5.918347473782893	9.92311947250155	95.08875996457041	95.26724312666077	83.73594331266607	5.8152500230796695	0.997409875049125	1.5626300243396989	0.6472570083712614	11.554009558848902	59.18730204314085
173	3620.0	3440.0		(100.88839681133747, 94.32860938883968, 82.74402125775022)	#645e52	100.88839681133747	94.32860938883968	82.74402125775022	38.30803026604832	45.86073237754933	100.88839681133747	67.5749869195748	5.969509116942162	10.442437155019025	95.22598759964572	95.36635079716562	82.85986713906112	5.355493533507307	0.99783752806032	1.576138308543926	0.6811306315309975	12.028280543526469	60.24518378232651
174	3640.0	3460.0		(101.41275465013285, 93.93711248892825, 83.13374667847653)	#655d53	101.41275465013285	93.93711248892825	83.13374667847653	35.461549643843576	45.96213808463251	101.41275465013285	67.51034541032813	6.52163562156055	10.12595987656626	95.43950398582817	95.14523710363153	83.24178033658104	5.883303019994161	0.9968830073606185	1.721917084996698	0.6604877140455774	12.044367754358767	57.21639520011391
175	3660.0	3480.0		(100.5199291408326, 94.34100974313552, 83.55270150575731)	#645e53	100.5199291408326	94.34100974313552	83.55270150575731	38.14992691584879	43.04263924502366	100.5199291408326	67.56139024462571	6.008925921658581	9.989856827936915	95.21101860053145	95.31981339238264	83.66058458813109	5.786954996556299	0.9976367544732354	1.5865455857080768	0.6516100972507621	11.657805547128424	58.97297753020601
176	3680.0	3500.0		(101.35518157661647, 94.10008857395925, 83.8237378210806)	#655e53	101.35518157661647	94.10008857395925	83.8237378210806	35.17000959935331	44.107445599930095	101.35518157661647	67.5482301734591	6.563416962851343	9.825257103257323	95.59981399468556	95.2747847741364	83.92650132860939	6.168444052617512	0.9974424279408808	1.7329486742447766	0.640873722900934	11.815841881700738	56.25649105887945
177	3700.0	3520.0		(100.79627989371124, 94.34720992028343, 83.21169176262178)	#645e53	100.79627989371124	94.34720992028343	83.21169176262178	37.99526519921423	44.48646297419134	100.79627989371124	67.57609125475837	6.034166641479322	10.195768546296403	95.28015057573073	95.37013127546501	83.3230469441984	5.607130973537621	0.9978538350866318	1.5932099302404916	0.6650411360670618	11.847567822417767	59.38165979313518
178	3720.0	3540.0		(100.77945084145261, 93.8458813108946, 83.74136403897255)	#645d53	100.77945084145261	93.8458813108946	83.74136403897255	35.58328134747347	43.11109158024256	100.77945084145261	67.4577275127596	6.47037316136484	9.714062442106975	95.22242692648362	94.96550409211693	83.84240921169177	6.230418407645999	0.9961060318074602	1.7083821819214424	0.6336208097497344	11.671706729371834	56.333085270611505
179	3740.0	3560.0		(101.30380868024801, 94.19220549158547, 83.0637732506643)	#655e53	101.30380868024801	94.19220549158547	83.0637732506643	36.606613897926465	45.91346658273006	101.30380868024801	67.56508287350614	6.300674148299546	10.256109006457814	95.45120460584587	95.3324506731621	83.1750575730735	5.665308759859515	0.9976912812122265	1.6635763008724969	0.6689769735661517	12.036871133122398	58.436188998755895
180	3760.0	3580.0		(101.09300265721878, 94.08325952170063, 83.04340124003544)	#655e53	101.09300265721878	94.08325952170063	83.04340124003544	36.69840023554815	45.528852051097815	101.09300265721878	67.52824196537034	6.278738068058065	10.203991810352475	95.31006200177148	95.20642007085918	83.15379982285208	5.703553130870717	0.9971472745851964	1.6577844852088326	0.665577516315907	11.980984959218583	58.3951105002171
181	3780.0	3600.0		(100.98848538529673, 93.85562444641276, 84.33126660761737)	#645d54	100.98848538529673	93.85562444641276	84.33126660761737	34.30713602041903	42.06014945270839	100.98848538529673	67.47271717276547	6.691954913877307	9.429035630061588	95.44585473870683	95.01668292294067	84.42651018600532	6.582684121525911	0.9963273747328317	1.7668867392925007	0.6150293172073609	11.562394798757634	54.63599746952609
182	3800.0	3620.0		(100.3348095659876, 94.34100974313552, 82.93445527015058)	#645e52	100.3348095659876	94.34100974313552	82.93445527015058	39.33214558411809	44.22284115185648	100.3348095659876	67.54989513087939	5.783456263112885	10.297819993518198	94.99666076173605	95.28048082373782	83.04852081488043	5.417269102583308	0.9974670133247976	1.5270144987649974	0.6716976632419871	11.810735073069873	60.68058517027894
183	3820.0	3640.0		(101.33126660761737, 93.99291408325952, 83.54295837023915)	#655d53	101.33126660761737	93.99291408325952	83.54295837023915	35.247721953891336	44.76425443388724	101.33126660761737	67.52066084875824	6.552946235149292	9.926646729464373	95.49871567759078	95.18049930026572	83.64745792736935	6.07419221508495	0.9970353289821708	1.7301840725453346	0.6474870813635135	11.894512165378748	56.569723636681
184	3840.0	3660.0		(100.76085031000886, 94.62621789193977, 83.3348095659876)	#645e53	100.76085031000886	94.62621789193977	83.3348095659876	38.87770661787131	44.10086234935259	100.76085031000886	67.64080363540295	5.875332921061071	10.240589343183192	95.37390611160319	95.59183612046058	83.44772364924712	5.502588695107516	0.9988094022998988	1.5512728284561497	0.6679646698394962	11.80632063892139	60.15581517772836
185	3860.0	3680.0		(101.29495128432241, 94.22763507528786, 84.4517271922055)	#655e54	101.29495128432241	94.22763507528786	84.4517271922055	34.8243584350021	42.40114723422115	101.29495128432241	67.57734405728334	6.611245684266409	9.544159154069698	95.73543844109832	95.37442012400354	84.54948627103632	6.440701639195259	0.9978723344372297	1.745576962198473	0.6225384989671026	11.610320557846094	55.289627488351925
186	3880.0	3700.0		(100.55535872453498, 94.72984942426926, 83.07883082373782)	#645e53	100.55535872453498	94.72984942426926	83.07883082373782	40.0	44.319016621596624	100.55535872453498	67.65395638987827	5.665214818407593	10.398461980922669	95.25414526129317	95.63693947741365	83.19534100974313	5.278343507914795	0.9990036207912536	1.4957950354880816	0.6782622553407189	11.841565374028855	61.417887674715196
187	3900.0	3720.0		(100.54738706820194, 94.16209034543844, 84.01417183348096)	#645e54	100.54738706820194	94.16209034543844	84.01417183348096	36.82738669238189	41.930178473898394	100.54738706820194	67.52175028656515	6.244240843600036	9.678842263004995	95.26130203720106	95.18422393268379	84.11565101860053	6.166285949970814	0.9970514160282478	1.648676132086057	0.6313234971130157	11.51826945617329	57.1721835068548
188	3920.0	3740.0		(100.64481842338353, 94.38175376439327, 83.6917626217892)	#645e53	100.64481842338353	94.38175376439327	83.6917626217892	37.83385579937303	42.95332136445243	100.64481842338353	67.57794975308892	6.067805147322137	9.944683131033694	95.31265721877767	95.3764937112489	83.79866253321524	5.850939330784709	0.9978812783680086	1.6020915546190464	0.6486635448086924	11.649677329545876	58.610307504452
189	3940.0	3760.0		(100.97874224977856, 94.47918511957485, 82.9955713020372)	#645e52	100.97874224977856	94.47918511957485	82.9955713020372	38.31453479781315	45.41261348186482	100.97874224977856	67.61615254514945	5.973057916563718	10.3788413469446	95.36724534986715	95.50734093002657	83.11040744021258	5.414081795546936	0.9984453950823787	1.577075303349245	0.6769824568976806	11.974880733421578	60.0794291755452
