# Supplementary material for: Parallel and High Throughput Reaction Monitoring with Computer Vision
Source: Angew Chem Int Ed Engl. 2024 Oct 31;64(1):e202413395. doi: 10.1002/anie.202413395 (PMC11701362; doi:10.1002/anie.202413395)
Supplement: Supplementary file 3 — Supporting Information [file ANIE-64-e202413395-s003.zip › Supporting Info - Machine readable data part 2/Table 2 - esterification in HTE/Kineticolor ouputs/Well 15 Vari-PA+DMAP run 2.csv]

frame number	Time (s)	normalised time	Well Coordinates	average color	hexcode	red	green	blue	hue	saturation	value	lightness	a_component	b_component	x	y	z	delta_e	light_ratio	a_ratio	b_ratio	chroma_ab	hue_ab
1	180.0	0.0	(505, 351)	(95.2356067316209, 88.63064658990257, 65.9627989371125)	#5f5841	95.2356067316209	88.63064658990257	65.9627989371125	46.46192017912795	78.37999088550143	95.2356067316209	65.84276777291674	3.0255739123002945	17.097785376867193	87.33350752878654	89.5585671656333	66.18947741364039	0.0	1.0	1.0	1.0	17.363420236007816	79.96499120889828
2	200.0	20.0		(95.52790079716563, 88.32683790965456, 65.98051372896369)	#5f5841	95.52790079716563	88.32683790965456	65.98051372896369	45.37725951017716	78.87312125061426	95.52790079716563	65.78335553604353	3.353058970728462	16.986295848553155	87.38609388839681	89.36366858281666	66.2039769707706	0.3510073963717374	0.9990976649542115	1.1082389880137438	0.9934793000463744	17.314076675230382	78.83349465471129
3	220.0	40.0		(95.65101860053144, 87.859167404783, 67.34720992028343)	#5f5743	95.65101860053144	87.859167404783	67.34720992028343	43.48239712095135	75.45629224928236	95.65101860053144	65.67839698843498	4.061418944719952	15.969031540069011	87.57478299379981	89.02004920283436	67.55232949512842	1.5408043062200496	0.9975035863460562	1.3423631557003086	0.9339824537553645	16.47741157379547	75.73044725252453
4	240.0	60.0		(95.65810451727192, 88.9406554472985, 66.65987599645705)	#5f5842	95.65810451727192	88.9406554472985	66.65987599645705	46.10098048199396	77.30184818237373	95.65810451727192	65.94439239914456	3.1874956313355796	16.841579945487297	87.77604960141718	89.89259772364925	66.88268379096546	0.3196676881072661	1.001543444020736	1.0535176874631955	0.985015285562858	17.140564269008863	79.28276887785754
5	260.0	80.0		(95.60938883968113, 88.61647475642161, 66.98139946855625)	#5f5842	95.60938883968113	88.61647475642161	66.98139946855625	45.3438940626837	76.35377004530167	95.60938883968113	65.86270387957425	3.4582930861322136	16.505639605846923	87.7159875996457	89.62402991142604	67.1977502214349	0.7336756407893263	1.0003027835452827	1.1430205264768858	0.9653671070277074	16.864042512627048	78.16645911742528
6	280.0	100.0		(96.22409211691763, 88.62444641275465, 66.6784765279008)	#605842	96.22409211691763	88.62444641275465	66.6784765279008	44.56695746020325	78.29777147748926	96.22409211691763	65.89680221098509	3.640170930859221	16.750069060283536	87.95907883082374	89.73607005314437	66.89793622674934	0.7082060805566338	1.0008206586675503	1.2031340289061583	0.9796630786432664	17.141051832665937	77.73897740693482
7	300.0	120.0		(95.67050487156776, 88.91585473870683, 67.18423383525244)	#5f5843	95.67050487156776	88.91585473870683	67.18423383525244	45.772830446814474	75.92725808243527	95.67050487156776	65.94063053203341	3.343410291645532	16.514121881726183	87.87930912311782	89.88021804251551	67.40155004428699	0.6717590038231246	1.0014863099232734	1.1050499470705681	0.9658632108032722	16.849172499051367	78.55473470498183
8	320.0	140.0		(95.78299379982285, 88.38972542072631, 68.30558015943312)	#5f5844	95.78299379982285	88.38972542072631	68.30558015943312	43.85597318032365	73.152239247635	95.78299379982285	65.82023540913804	4.019550781487691	15.628515793431275	87.99559787422497	89.48461766164748	68.50642161204605	1.774049275726859	0.9996577852884857	1.328525065987131	0.9140666729023399	16.137140217228364	75.57651176355205
9	340.0	160.0		(95.84942426926483, 88.48272807794508, 67.6209034543844)	#5f5843	95.84942426926483	88.48272807794508	67.6209034543844	44.342014433636656	75.0998022437023	95.84942426926483	65.84462099349908	3.8123249761438105	16.085081203452624	87.92004428697962	89.56465110717448	67.82952170062	1.2824002548879647	1.0000281461524936	1.260033661926098	0.9407698628159921	16.530688402041665	76.66636077150946
10	360.0	180.0		(95.348095659876, 88.56598759964571, 68.35606731620904)	#5f5844	95.348095659876	88.56598759964571	68.35606731620904	44.924197676708026	72.18777868608798	95.348095659876	65.84058016275539	3.731282571420358	15.632017852451185	87.84723649247123	89.55138581045172	68.5581665190434	1.6268078967191828	0.9999667752399337	1.2332478662150828	0.9142714982023842	16.07116833858503	76.57499306318347
11	380.0	200.0		(96.08060230292294, 88.11603188662534, 68.43046944198406)	#605844	96.08060230292294	88.11603188662534	68.43046944198406	42.71710926738637	73.38405162479833	96.08060230292294	65.76889193955944	4.356969633768026	15.46624123834559	88.08155890168291	89.31626438441099	68.62732506643047	2.1071327632213914	0.9988779962347255	1.4400473298817853	0.9045757036622395	16.06822337510524	74.26702746575826
12	400.0	220.0		(95.92382639503985, 88.58547387068202, 68.28166519043401)	#5f5844	95.92382639503985	88.58547387068202	68.28166519043401	44.071391950781866	73.48279746625052	95.92382639503985	65.87618429046553	3.9470835249698633	15.738236798219374	88.12050487156776	89.6683126306466	68.48470327723649	1.6427626023229325	1.0005075199399884	1.3045734922961971	0.9204839370315614	16.22564531443711	75.9208512690596
13	420.0	240.0		(95.54738706820194, 88.44995571302037, 69.07440212577502)	#5f5845	95.54738706820194	88.44995571302037	69.07440212577502	43.91394539614562	70.65197037256773	95.54738706820194	65.82493134454094	4.076294615100284	15.1733912466123	88.05258635961027	89.50002600531444	69.26815766164746	2.1926296773575773	0.9997291057320477	1.3472797998846917	0.8874477549087415	15.711396491460151	74.96267312421399
14	440.0	260.0		(95.90434012400354, 88.33303808680247, 68.52967227635075)	#5f5844	95.90434012400354	88.33303808680247	68.52967227635075	43.40516404581634	72.78649008090436	95.90434012400354	65.81346987118694	4.165828024429496	15.481933011007332	88.08230292294066	89.46242162976084	68.72770593445527	1.9778818659182442	0.9995550323487182	1.3768720068260654	0.9054934700463568	16.032603434453204	74.9397410548461
15	460.0	280.0		(96.01860053144375, 88.72984942426926, 68.8963684676705)	#605844	96.01860053144375	88.72984942426926	68.8963684676705	43.875771529342614	72.02947281029473	96.01860053144375	65.91895506227175	4.051555702937915	15.440681074561468	88.334641275465	89.80890980513729	69.09470327723649	1.9504968101741122	1.0011571094583656	1.3391031983937165	0.9030807636322457	15.963387349191569	75.29733075710277
16	480.0	300.0		(96.00974313551816, 88.17006200177148, 68.87776793622675)	#605844	96.00974313551816	88.17006200177148	68.87776793622675	42.66322799686603	72.0619954794963	96.00974313551816	65.77990966814365	4.405983490491261	15.215522238729129	88.15304694419842	89.3523732860939	69.07069087688218	2.335036673393029	0.9990453301569903	1.4562471842380025	0.8899118747457954	15.8406062862424	73.8504836615977
17	500.0	320.0		(95.58901682905226, 88.5199291408326, 69.3436669619132)	#5f5845	95.58901682905226	88.5199291408326	69.3436669619132	43.839222435962355	70.01394551519643	95.58901682905226	65.84536750894155	4.117741155207577	15.046899770022648	88.14852967227635	89.56710192205492	69.5354295837024	2.3235679067910224	1.000039484002765	1.360978536490925	0.8800496344035682	15.600159771950986	74.695128278987
18	520.0	340.0		(95.98228520814881, 88.63064658990257, 68.54207263064659)	#5f5844	95.98228520814881	88.63064658990257	68.54207263064659	43.92511297611362	72.90151710900301	95.98228520814881	65.89134257611514	4.009576137944948	15.606907490471379	88.21523472099203	89.71812453498673	68.74295837023915	1.7869909803139594	1.0007377393879602	1.3252282886378184	0.9128028657785745	16.113728998034848	75.59172277293783
19	540.0	360.0		(95.77413640389726, 88.44021257750221, 69.68910540301151)	#5f5845	95.77413640389726	88.44021257750221	69.68910540301151	43.130730050933764	69.45176594623092	95.77413640389726	65.83673766155636	4.337157192247254	14.82616958439249	88.28361381753764	89.53877280779452	69.87661647475642	2.623075555736037	0.9999084164963844	1.4334990048052683	0.8671397644546333	15.447531746380296	73.69401283201954
20	560.0	380.0		(96.12754650132861, 88.36581045172719, 69.72542072630647)	#605845	96.12754650132861	88.36581045172719	69.72542072630647	42.36111111111109	70.0375939849624	96.12754650132861	65.83749465318343	4.545939546050038	14.806270487747298	88.44098317094773	89.54125753764393	69.91182462356066	2.7500145368956046	0.9999199134557724	1.5025048727346522	0.8659759238632011	15.488421872891964	72.93204794133891
21	580.0	400.0		(95.93976970770593, 88.45438441098317, 70.1913197519929)	#5f5846	95.93976970770593	88.45438441098317	70.1913197519929	42.55727554179566	68.43725765353227	95.93976970770593	65.85079954281275	4.527137048690733	14.551550393492363	88.46961027457928	89.58493666961913	70.3739503985828	2.956022488489588	1.0001219840867521	1.4962903501665985	0.8510780824971746	15.239507495715731	72.71854457353565
22	600.0	420.0		(95.9317980513729, 88.67581930912311, 69.88485385296723)	#5f5845	95.9317980513729	88.67581930912311	69.88485385296723	43.2856122691876	69.23638361324753	95.9317980513729	65.90413062428495	4.301900511275047	14.824324519049448	88.47305580159434	89.76016190434012	70.07276350752878	2.6079492439094545	1.0009319603875073	1.4218461144796104	0.8670318519207948	15.435897947803333	73.81769364662668
23	620.0	440.0		(95.47475642161204, 88.63773250664305, 70.4030115146147)	#5f5846	95.47475642161204	88.63773250664305	70.4030115146147	43.63809792976755	66.96319729847575	95.47475642161204	65.87178075233497	4.263368506329246	14.461109332095656	88.34093002657218	89.65384554472985	70.58535872453498	2.9129088168108	1.0004406403375734	1.4091106778111648	0.8457884464768821	15.076471541298519	73.57363203234831
24	640.0	460.0		(96.22940655447299, 88.85651018600531, 70.69530558015943)	#605846	96.22940655447299	88.85651018600531	70.69530558015943	42.67517691133619	67.66326408512286	96.22940655447299	65.96737005299923	4.518613325873999	14.451713634808039	88.83698848538529	89.9682380513729	70.87691762621789	3.0407874116436084	1.0018924216629566	1.4934731250503714	0.8452389193258203	15.141660852471325	72.63711644465036
25	660.0	480.0		(96.42249778565102, 88.78565101860053, 70.66696191319753)	#605846	96.42249778565102	88.78565101860053	70.66696191319753	42.20923034596602	68.1133739355692	96.42249778565102	65.96017320482903	4.639540646711793	14.456473220029075	88.90396811337467	89.94454212577502	70.84814880425157	3.097612397491052	1.0017831181143115	1.5334415159550425	0.8455172936951392	15.182718971709537	72.20691717407536
26	680.0	500.0		(96.31089459698849, 88.47032772364925, 70.35341009743135)	#605846	96.31089459698849	88.47032772364925	70.35341009743135	41.87674878864396	68.7269968271486	96.31089459698849	65.87526429426987	4.716577046204318	14.497504905751146	88.68882196634189	89.6652900088574	70.53457927369354	3.101935871555177	1.0004935473166194	1.5589032636186306	0.8479171182816372	15.2454500597739	71.97836789217047
27	700.0	520.0		(96.19043401240036, 88.488928255093, 70.65810451727192)	#605846	96.19043401240036	88.488928255093	70.65810451727192	41.90175535974466	67.68598237552833	96.19043401240036	65.87436092261542	4.730792632065328	14.31552589263263	88.69650132860939	89.66232207263064	70.83641275465013	3.263393455738698	1.0004798271817437	1.5636017394361335	0.8372736922994203	15.076958596157212	71.71304266054712
28	720.0	540.0		(95.9096545615589, 89.1302037201063, 71.18511957484499)	#5f5947	95.9096545615589	89.1302037201063	71.18511957484499	43.54804040983022	65.73641048373692	95.9096545615589	66.01925873004375	4.330033863711503	14.250871688111078	88.86311780336581	90.13920689105403	71.3645704162976	3.1365079904266606	1.002680491162457	1.4311446321334282	0.8334922549321558	14.894177960931387	73.09893996070042
29	740.0	560.0		(96.13728963684677, 88.41009743135518, 70.50752878653675)	#605846	96.13728963684677	88.41009743135518	70.50752878653675	41.910423002488244	67.98183141543595	96.13728963684677	65.85151148471486	4.720927166298738	14.365644154682911	88.61590788308239	89.58727433126661	70.68655447298494	3.215415177904362	1.000132796844572	1.5603410470674948	0.8402049644464019	15.121471002798396	71.8081215352402
30	760.0	580.0		(96.18423383525244, 88.29495128432241, 72.36581045172719)	#605848	96.18423383525244	88.29495128432241	72.36581045172719	40.126436354170536	63.14650250478859	96.18423383525244	65.83156360557534	5.289016535375057	13.241661128251225	88.97487156775908	89.52179085031001	72.52510186005314	4.471352397438771	0.9998298345024006	1.7481035627233792	0.7744664490973672	14.258866902629755	68.22712379676364
31	780.0	600.0		(96.21169176262178, 88.72187776793622, 71.34455270150576)	#605847	96.21169176262178	88.72187776793622	71.34455270150576	41.92840605520926	65.90800290914444	96.21169176262178	65.93528513597833	4.763528096309089	14.014831545340666	88.91642161204605	89.86262918511956	71.51832595217007	3.5402893293494584	1.0014051256681777	1.5744213277828853	0.8196869498843006	14.802253313891164	71.22751746593755
32	800.0	620.0		(96.18334809565988, 88.86891054030116, 72.06554472984942)	#605848	96.18334809565988	88.86891054030116	72.06554472984942	41.80322450328695	63.94079619858001	96.18334809565988	65.97237720832683	4.839508182811425	13.655972416779871	89.09231178033657	89.98472677590789	72.23357838795394	3.892715324257237	1.001968468820404	1.5995339473072154	0.7986983176930039	14.488147642102197	70.48630124626403
33	820.0	640.0		(96.20992028343667, 88.77856510186005, 71.67670504871568)	#605847	96.20992028343667	88.77856510186005	71.67670504871568	41.82540255614123	65.02416659761926	96.20992028343667	65.95025695006326	4.810513614660172	13.8455778884768	88.99955713020373	89.91189925597874	71.84772364924711	3.711390199346702	1.0016325130425445	1.5899507842473486	0.8097877931728786	14.657457770797382	70.84070577073629
34	840.0	660.0		(96.43932683790966, 88.71479185119574, 71.7732506643047)	#605847	96.43932683790966	88.71479185119574	71.7732506643047	41.2101407641482	65.22079353416606	96.43932683790966	65.94716244891693	4.973911838700662	13.784128987266175	89.11150575730736	89.90171422497785	71.94266607617361	3.845417739618275	1.001585514697077	1.6439564799522872	0.8061938247228031	14.654078303215055	70.15835654070808
35	860.0	680.0		(95.9007971656333, 88.9627989371125, 73.00708591674048)	#5f5849	95.9007971656333	88.9627989371125	73.00708591674048	41.8168452818509	60.87432577212945	95.9007971656333	65.98339240152802	4.897814200085504	13.127571436039398	89.17127546501328	90.02100725420728	73.16664304694419	4.391771592116498	1.00213576423604	1.61880500759665	0.7677936730800599	14.011485137089384	69.53977184064667
36	880.0	700.0		(96.42161204605846, 88.62621789193977, 73.64570416297609)	#605849	96.42161204605846	88.62621789193977	73.64570416297609	39.46410515672398	60.23397023700164	96.42161204605846	65.93039061617041	5.498981232111122	12.669877944629771	89.4498582816652	89.84652593445527	73.79550930026572	5.072650762748904	1.0013307891848633	1.8175002136802325	0.7410245049497316	13.811755924679753	66.53818913630836
37	900.0	720.0		(96.40035429583702, 89.32683790965456, 72.0354295837024)	#605948	96.40035429583702	89.32683790965456	72.0354295837024	42.58106732586883	64.45054945054943	96.40035429583702	66.09671768254756	4.6279184492193925	13.885222066234126	89.33457927369354	90.39483043401239	72.20834366696191	3.59896674011051	1.0038569142552856	1.5296001959842593	0.8121064664328065	14.63615458381266	71.56686687015247
38	920.0	740.0		(96.18423383525244, 89.02302922940656, 72.92116917626218)	#605948	96.18423383525244	89.02302922940656	72.92116917626218	41.52985074626866	61.67415647561515	96.18423383525244	66.01318547304427	4.957293912991934	13.228293196112695	89.31164747564216	90.11918483613819	73.08218777679362	4.3282275922725075	1.0025882523759524	1.6384639928439175	0.7736845974222013	14.126659329866644	69.45654782957244
39	940.0	760.0		(96.28697962798937, 88.94508414526129, 72.6651904340124)	#605848	96.28697962798937	88.94508414526129	72.6651904340124	41.351381754096515	62.55836736946682	96.28697962798937	65.99866431427995	4.986417438545998	13.352036296804348	89.28663418954827	90.0713241186891	72.82798937112489	4.230821106690797	1.0023677094180012	1.6480897783637043	0.7809219733726022	14.25276226359706	69.52147925055603
40	960.0	780.0		(96.22320637732507, 89.11603188662534, 72.93799822852081)	#605948	96.22320637732507	89.11603188662534	72.93799822852081	41.686636996462404	61.70785927316913	96.22320637732507	66.03824406470824	4.91789326948261	13.261214737340143	89.3629406554473	90.2018160584588	73.09977856510186	4.282330884261565	1.0029688346708885	1.6254414574005946	0.7756100831211848	14.143743865040463	69.65280828996188
41	980.0	800.0		(96.3790965456156, 88.86448184233835, 73.3941541186891)	#605849	96.3790965456156	88.86448184233835	73.3941541186891	40.383815028901715	60.813605117082695	96.3790965456156	65.98608995951794	5.2625320368854815	12.909335680204471	89.45257750221435	90.02989362267495	73.5488573959256	4.7505403652420295	1.0021767339291614	1.7393500173606615	0.7550296951130541	13.940774409746624	67.82157693552635
42	1000.0	820.0		(96.48804251550044, 89.06643046944198, 73.68024800708592)	#605949	96.48804251550044	89.06643046944198	73.68024800708592	40.47611650485437	60.27677055124614	96.48804251550044	66.04262820278831	5.25016781326737	12.840974328491006	89.62578387953943	90.21627803365811	73.83410983170948	4.807203190757171	1.0030354196312168	1.7352634460269236	0.7510314374319186	13.872810954252701	67.76228372045634
43	1020.0	840.0		(96.0682019486271, 89.07528786536759, 73.55270150575731)	#605949	96.0682019486271	89.07528786536759	73.55270150575731	41.36506687647522	59.76433925558495	96.0682019486271	66.02187068285271	5.034411070714895	12.878493133745028	89.3972984942427	90.14781877767936	73.70792736935341	4.676529868849942	1.0027201607100367	1.663952432379123	0.7532258038031788	13.827540642675926	68.6486684576728
44	1040.0	860.0		(96.15943312666076, 88.90876882196635, 73.56510186005315)	#605849	96.15943312666076	88.90876882196635	73.56510186005315	40.74561919322594	59.916685088979754	96.15943312666076	65.98576275458177	5.184115510199982	12.810070148477614	89.39286093888397	90.02881570416298	73.71853852967227	4.802525510021641	1.0021717644397665	1.7134321158456127	0.7492239413537888	13.819296321883156	67.9672814408413
45	1060.0	880.0		(96.36935341009743, 88.8919397697077, 73.78299379982285)	#605849	96.36935341009743	88.8919397697077	73.78299379982285	40.1364705882353	59.76507568864258	96.36935341009743	65.99359183126968	5.339092947946433	12.69840704664411	89.53408325952171	90.05460956598759	73.9340832595217	4.972891303589043	1.0022906700835104	1.7646546085820816	0.7426930895871863	13.775175317543953	67.1954979278464
46	1080.0	900.0		(96.36846767050487, 88.82728077945085, 74.45881310894598)	#60584a	96.36846767050487	88.82728077945085	74.45881310894598	39.34831824062096	57.97499999999999	96.36846767050487	65.97977991284654	5.5517419854980155	12.28800167408246	89.64876882196634	90.00910781222322	74.60249778565102	5.434548438288617	1.0020808988528904	1.8349384766069445	0.7186896667160046	13.483946907927026	65.68645908435705
47	1100.0	920.0		(96.26660761736049, 88.859167404783, 74.51461470327723)	#60584a	96.26660761736049	88.859167404783	74.51461470327723	39.567554361104335	57.618714634034134	96.26660761736049	65.9823518216052	5.5021295903609495	12.260404399091573	89.61990256864482	90.01757950398583	74.65806023029229	5.43627321400683	1.0021199602235717	1.8185407958445048	0.7170755819452234	13.438413078127548	65.83077916948103
48	1120.0	940.0		(96.38795394154118, 88.80070859167405, 74.87156775907883)	#60584a	96.38795394154118	88.80070859167405	74.87156775907883	38.84241725671005	56.92286486188455	96.38795394154118	65.97560486882466	5.68161784347182	12.045753997655284	89.7326306465899	89.99535663418956	75.01085916740477	5.709223775164547	1.0020174895497416	1.8778645004749457	0.7045213009839765	13.318444754973669	64.7481656795685
49	1140.0	960.0		(96.54295837023915, 89.52878653675819, 74.17537643932684)	#60594a	96.54295837023915	89.52878653675819	74.17537643932684	41.184809725577146	59.07974531409121	96.54295837023915	66.16086145536264	5.099581784980433	12.758165938563293	89.89504871567759	90.60687777679362	74.32891054030115	4.8202685730212425	1.004831110434831	1.685492383527099	0.7461882142832791	13.739597246557878	68.2128567318254
50	1160.0	980.0		(96.40389725420727, 89.10451727192205, 74.80779450841453)	#60594a	96.40389725420727	89.10451727192205	74.80779450841453	39.72028545648426	57.124310915104736	96.40389725420727	66.05112606931674	5.475071581513225	12.210500909104137	89.8218689105403	90.24431438441097	74.9507617360496	5.470740487356013	1.0031644826523483	1.8095976962435592	0.7141568711948268	13.38180635317694	65.84899306096496
51	1180.0	1000.0		(96.49867139061116, 89.00708591674048, 75.34012400354295)	#60594b	96.49867139061116	89.00708591674048	75.34012400354295	38.75586068318821	55.91195719019342	96.49867139061116	66.03393159165321	5.712647846909946	11.879169058027106	89.94457041629761	90.18759199291408	75.47679362267493	5.872892491687258	1.0029033381372388	1.8881204070690554	0.694778229822634	13.181388505464568	64.31727330845845
52	1200.0	1020.0		(96.53764393268379, 89.4756421612046, 74.41895482728079)	#60594a	96.53764393268379	89.4756421612046	74.41895482728079	40.843344545891384	58.425558073602396	96.53764393268379	66.1483079101373	5.193166100999013	12.5975853325323	89.92468556244464	90.56535202834367	74.56952170062002	5.004359210827319	1.0046404509949267	1.7164234791576234	0.7367963192225156	13.626009333733712	67.5968272608033
53	1220.0	1040.0		(96.34720992028343, 89.24977856510186, 74.45969884853854)	#60594a	96.34720992028343	89.24977856510186	74.45969884853854	40.543887337622934	57.929184746635265	96.34720992028343	66.08271749191849	5.269096126071792	12.462538387038391	89.76950398582817	90.34859244464128	74.60759964570417	5.155238350265887	1.0036442836034674	1.7415195525882177	0.728897814093505	13.530640673456311	67.0816124995824
54	1240.0	1060.0		(96.56510186005315, 88.91496899911427, 75.42692648361381)	#60584b	96.56510186005315	88.91496899911427	75.42692648361381	38.28535512256444	55.81969694190166	96.56510186005315	66.0150814578094	5.8223324651636155	11.798044286108	89.96592559787422	90.12543511957485	75.56180690876882	5.994898334258627	1.0026170480178924	1.9243729070683953	0.6900334766203353	13.156496657996149	63.73367016195139
55	1260.0	1080.0		(96.3082373782108, 89.16563330380868, 75.19663418954828)	#60594b	96.3082373782108	89.16563330380868	75.19663418954828	39.700440528634346	55.8982176360225	96.3082373782108	66.06229423750187	5.493348142566967	12.008493708751477	89.87170947741363	90.28116948627104	75.33632418069088	5.660299568342083	1.0033341014056738	1.8156383885497163	0.7023420544861102	13.205332065819766	65.41802693025916
56	1280.0	1100.0		(96.67493356953055, 88.99025686448184, 76.27192205491585)	#60584c	96.67493356953055	88.99025686448184	76.27192205491585	37.401345778163666	53.81713484690233	96.67493356953055	66.0422463042813	6.032670385473282	11.367912700885508	90.21208148804251	90.21501820194862	76.3991054030115	6.474091578469237	1.003029619472446	1.9938929143154667	0.6648763246417845	12.869442534730105	62.04621234808193
57	1300.0	1120.0		(96.20106288751107, 89.56775907883082, 75.20637732506643)	#60594b	96.20106288751107	89.56775907883082	75.20637732506643	41.04290596127071	55.65057867066872	96.20106288751107	66.15545533411081	5.190478025903722	12.16128710033546	89.94580159433126	90.58899336581044	75.34999114260407	5.399407242116796	1.004749003903853	1.7155350278511248	0.7112784979035547	13.222630830291491	66.88704838092615
58	1320.0	1140.0		(96.28077945084145, 89.07351638618246, 75.89459698848539)	#60594b	96.28077945084145	89.07351638618246	75.89459698848539	38.78779979144943	53.9928795503261	96.28077945084145	66.04038974116946	5.717726142657531	11.576598832835527	89.96929140832594	90.20889381753764	76.02638618246236	6.145749663608977	1.0030014225546273	1.8897988640807777	0.6770817727363878	12.91162394042044	63.71505891188152
59	1340.0	1160.0		(96.69441984056688, 89.09565987599646, 75.76527900797166)	#60594b	96.69441984056688	89.09565987599646	75.76527900797166	38.215751830377926	55.19378389271583	96.69441984056688	66.06760860092173	5.844784635693601	11.696342238422108	90.152976085031	90.2987104782994	75.89858281665191	6.097055886137937	1.0034148143465116	1.9317937043058075	0.6840852180918658	13.075394035972188	63.448221600310724
60	1360.0	1180.0		(96.86359610274579, 88.91585473870683, 75.45969884853854)	#60584b	96.86359610274579	88.91585473870683	75.45969884853854	37.720670391061475	56.347214221051736	96.86359610274579	66.03142576983157	5.955589441702047	11.807671519679008	90.11901682905226	90.1793275907883	75.59426040744022	6.050279949254398	1.002865280474926	1.9684164440637015	0.6905965456587404	13.22460405134126	63.23439678171265
61	1380.0	1200.0		(96.59964570416298, 89.17271922054915, 76.60496014171834)	#60594c	96.59964570416298	89.17271922054915	76.60496014171834	37.7132984849827	52.781195844527375	96.59964570416298	66.08419369833217	5.966488102459532	11.252341374528463	90.29836138175376	90.35346712134631	76.73063773250665	6.548013312129146	1.0036667037790403	1.9720186237074304	0.6581168921299336	12.736332544563849	62.06549068326329
62	1400.0	1220.0		(96.80248007085916, 89.15943312666076, 76.488928255093)	#60594c	96.80248007085916	89.15943312666076	76.488928255093	37.424784163251076	53.51056821301125	96.80248007085916	66.09142108634984	6.031018523185661	11.32991919873476	90.37042515500443	90.37733567759078	76.61563330380868	6.508671602425888	1.0037764711576322	1.9933469477202015	0.6626541946224107	12.835117976741275	61.97322316162486
63	1420.0	1240.0		(96.76793622674934, 89.32418069087689, 76.50044286979627)	#60594c	96.76793622674934	89.32418069087689	76.50044286979627	37.963464732103844	53.40829832221218	96.76793622674934	66.1301123908766	5.912620508437271	11.389237741327296	90.40687333923826	90.50518577502214	76.62868024800707	6.403524114498575	1.004364102963455	1.9542145324560927	0.6661235645603906	12.832529665084243	62.56432245054992
64	1440.0	1260.0		(97.28697962798937, 88.98051372896369, 76.53498671390611)	#61584c	97.28697962798937	88.98051372896369	76.53498671390611	35.98361005591363	54.393282773564465	97.28697962798937	66.07351645183508	6.361749603929434	11.274236489760913	90.56157661647475	90.3182130469442	76.65944198405668	6.715432587611652	1.0035045409955146	2.102658797415628	0.6593974740737257	12.945279697640865	60.56512709259896
65	1460.0	1280.0		(96.9140832595217, 89.2993799822852, 76.8963684676705)	#60594c	96.9140832595217	89.2993799822852	76.8963684676705	37.17610619469025	52.670541785479294	96.9140832595217	66.13311423967669	6.089493269930967	11.172909241989926	90.54998228520815	90.51511000885739	77.02039858281664	6.6765305447112375	1.0044096941331706	2.0126737757668014	0.6534711365079214	12.724615091006818	61.40859693984777
66	1480.0	1300.0		(96.66341895482728, 89.55535872453498, 76.61293179805138)	#60594c	96.66341895482728	89.55535872453498	76.61293179805138	38.729513628130924	52.89357939395049	96.66341895482728	66.18165671741949	5.747433561790527	11.413749662252659	90.4498228520815	90.6756941452613	76.74235606731621	6.311230282064095	1.005146942571909	1.8996176356573775	0.6675571958983139	12.779149967809628	63.27230012264666
67	1500.0	1320.0		(96.79096545615589, 88.91319751992914, 77.03100088573959)	#60584d	96.79096545615589	88.91319751992914	77.03100088573959	36.079609126361575	52.05848440202422	96.79096545615589	66.03193843520378	6.322501425061522	10.925448041551068	90.39686448184234	90.18101836138176	77.14982285208148	7.0002331921736305	1.0028730666812105	2.089686653946136	0.6389978468400288	12.622972675979973	59.94225096296008
68	1520.0	1340.0		(97.16474756421611, 89.11071744906998, 76.37112488928256)	#61594c	97.16474756421611	89.11071744906998	76.37112488928256	36.760095416595696	54.57096236064137	97.16474756421611	66.09846952208932	6.184850697589561	11.408449092004647	90.50927369353408	90.40061728963686	76.49852081488042	6.512676911443648	1.0038835206632633	2.044190912820014	0.6672471808799253	12.977098629367651	61.53659622984335
69	1540.0	1360.0		(97.08237378210806, 89.41009743135518, 76.7599645704163)	#61594c	97.08237378210806	89.41009743135518	76.7599645704163	37.348326359832626	53.37955951316534	97.08237378210806	66.16887407109677	6.053967552278272	11.31021407067685	90.63948627103633	90.63338926483614	76.88646589902568	6.540144874588754	1.004952803613978	2.0009319645658694	0.6615016986924658	12.828541049105107	61.84139257103314
70	1560.0	1380.0		(97.14703277236492, 89.03985828166519, 77.43932683790966)	#61594d	97.14703277236492	89.03985828166519	77.43932683790966	35.31775280898876	51.730504472141405	97.14703277236492	66.08352874130887	6.4917449069447075	10.786139110010362	90.69226749335695	90.3512713020372	77.55533215234722	7.204802967877965	1.0036566046133188	2.145624299757774	0.6308500704777646	12.58902493592485	58.957950394256656
71	1580.0	1400.0		(96.01062887511071, 89.48272807794508, 76.91319751992914)	#60594c	96.01062887511071	89.48272807794508	76.91319751992914	39.4907471824127	50.72193623380935	96.01062887511071	66.1298615664648	5.595753065651743	11.156861871102453	90.16749335695305	90.50435657218777	77.03889282550931	6.479414775113891	1.0043602935183131	1.849484834233444	0.652532572212385	12.481507087792348	63.363827143070125
72	1600.0	1420.0		(96.73693534100974, 89.11248892825509, 77.14880425155005)	#60594d	96.73693534100974	89.11248892825509	77.14880425155005	36.645715577662216	51.634604819806604	96.73693534100974	66.07848385229774	6.199981556061274	10.938846962806847	90.45573073516385	90.3346132418069	77.2684410983171	6.932888888986686	1.003579984368123	2.049191900702082	0.639781510979006	12.573708449427661	60.456057492040244
73	1620.0	1440.0		(97.01771479185119, 88.93799822852081, 77.31443755535872)	#61584d	97.01771479185119	88.93799822852081	77.31443755535872	35.39581928523263	51.78781737010763	97.01771479185119	66.05112389762574	6.472545438565291	10.800353299057996	90.57234720992028	90.24430721877766	77.43067316209034	7.182108029833975	1.0031644496693637	2.13927857199308	0.6316814172711841	12.59132542025522	59.066157930490604
74	1640.0	1460.0		(97.16474756421611, 89.31089459698849, 77.17006200177148)	#61594d	97.16474756421611	89.31089459698849	77.17006200177148	36.43217861256314	52.474224924566286	97.16474756421611	66.15023744917292	6.255645542225574	11.049589000218152	90.73111603188661	90.57173390611162	77.29147032772366	6.8635690239682035	1.0046697562489566	2.067589727949997	0.6462584923523443	12.697500471498659	60.48394149582834
75	1660.0	1480.0		(96.87511071744908, 89.35341009743135, 77.34278122232064)	#60594d	96.87511071744908	89.35341009743135	77.34278122232064	36.89461273353888	51.41407307171855	96.87511071744908	66.14573795718984	6.150289278529231	10.94536253514713	90.6369176262179	90.55685247121346	77.46288751107174	6.907093735850448	1.004601419328513	2.032767817545487	0.6401625879545714	12.554959945590985	60.66800943945482
76	1680.0	1500.0		(96.77590788308237, 89.50398582816652, 77.75376439326838)	#60594d	96.77590788308237	89.50398582816652	77.75376439326838	37.062767740733854	50.122460186710576	96.77590788308237	66.17872582192942	6.114404677875718	10.772986017346685	90.71718334809566	90.66599302037201	77.87126660761736	7.046760266055082	1.0051024290195598	2.0209073898403083	0.6300807841419171	12.387218101526091	60.42213232124545
77	1700.0	1520.0		(96.50752878653675, 89.70770593445528, 77.79362267493357)	#60594d	96.50752878653675	89.70770593445528	77.79362267493357	38.19859901552445	49.447396679423974	96.50752878653675	66.21449175877962	5.880278168295061	10.811401172262002	90.65680248007087	90.78442387953943	77.9127635075288	6.914198542041591	1.0056456312277895	1.943524877838592	0.6323275754115801	12.307073845724487	61.458406212611166
78	1720.0	1540.0		(97.2400354295837, 89.01948627103631, 78.18511957484499)	#61594e	97.2400354295837	89.01948627103631	78.18511957484499	34.11518616650399	49.96916672739198	97.2400354295837	66.08590172867417	6.730853491202115	10.376776664543662	90.88068201948627	90.35910753764394	78.2934632418069	7.678552532176746	1.003692644826171	2.224653466186439	0.6069076453950076	12.368584505344401	57.03070751724968
79	1740.0	1560.0		(96.71479185119574, 89.5571302037201, 77.79893711248893)	#60594d	96.71479185119574	89.5571302037201	77.79893711248893	37.29631017044392	49.87389070527789	96.71479185119574	66.18864626023317	6.065768677132488	10.764736190128277	90.71274579273694	90.69883199291408	77.91651904340124	7.033486200864819	1.0052530976296337	2.0048324228578447	0.6295982756160136	12.356095454776119	60.599387705159295
80	1760.0	1580.0		(97.3941541186891, 88.96191319751993, 77.94774136403898)	#61584d	97.3941541186891	88.96191319751993	77.94774136403898	33.98314734684584	50.91512213754341	97.3941541186891	66.07923283431461	6.773080190315916	10.496952097016932	90.89087688219664	90.33708622674935	78.05788308237378	7.594123979591534	1.0035913596799788	2.2386100576754555	0.6139363587531635	12.492422446888275	57.168170650836316
81	1780.0	1600.0		(97.48272807794508, 88.94154118689106, 78.48804251550044)	#61584e	97.48272807794508	88.94154118689106	78.48804251550044	33.020284448589436	49.68721037998147	97.48272807794508	66.08070717835442	6.958554115834792	10.201015748107922	91.03602302922941	90.341954340124	78.59257750221434	7.9429452820871544	1.003613751570382	2.2999121216458125	0.5966278978977944	12.34836821916755	55.700410229045005
82	1800.0	1620.0		(96.6917626217892, 89.58547387068202, 78.60407440212578)	#60594e	96.6917626217892	89.58547387068202	78.60407440212578	36.42720728661673	47.70169010213897	96.6917626217892	66.19695486336094	6.239736269062712	10.333912888194474	90.87127546501328	90.7263415146147	78.71388839681133	7.497083379134152	1.0053792861756017	2.062331461708943	0.6044006671282679	12.071622272430847	58.87593445206948
83	1820.0	1640.0		(96.85119574844995, 89.6563330380868, 78.06200177147919)	#60594e	96.85119574844995	89.6563330380868	78.06200177147919	37.02446612926035	49.4701632447757	96.85119574844995	66.22111306398567	6.124594527996963	10.674433513959446	90.86294951284323	90.80636015057573	78.17794508414526	7.141885121626322	1.0057461936043421	2.0242752963653543	0.6243167333473284	12.306672538761683	60.15439287691217
84	1840.0	1660.0		(96.13640389725421, 89.13463241806909, 77.52701505757307)	#60594d	96.13640389725421	89.13463241806909	77.52701505757307	37.42503569728701	49.361053271665256	96.13640389725421	66.05295431854647	6.028897777265341	10.684130534297264	90.2439769707706	90.25034694419843	77.64309123117802	7.0851323954780865	1.0031922495475074	1.9926460076731916	0.6248838840118196	12.267772971595868	60.5646017504945
85	1860.0	1680.0		(96.46855624446412, 89.05757307351638, 78.0460584588131)	#60594e	96.46855624446412	89.05757307351638	78.0460584588131	35.86326265685849	48.69707932019134	96.46855624446412	66.05346812417345	6.348822275788423	10.39756020143785	90.48665190434012	90.2520423649247	78.15617360496014	7.482071352566975	1.0032000530716354	2.0983861111366857	0.608123214337773	12.182643491134082	58.59147191738231
86	1880.0	1700.0		(96.30912311780337, 88.54738706820194, 78.43312666076173)	#60584e	96.30912311780337	88.54738706820194	78.43312666076173	33.948072539887015	47.33070916832978	96.30912311780337	65.92034062210222	6.7118256972767965	9.957004749252762	90.3277856510186	89.81346690876882	78.53426926483613	8.036492875681951	1.0011781529211077	2.2183644795422977	0.5823564005385341	12.00793686555968	56.01684676631357
87	1900.0	1720.0		(96.33392382639504, 88.61116031886625, 78.04162976085031)	#60584e	96.33392382639504	88.61116031886625	78.04162976085031	34.668797210923884	48.42048160645818	96.33392382639504	65.93615876194238	6.5820528429001435	10.200249427770224	90.28140832595217	89.86550366696191	78.14732506643048	7.761009369258413	1.0014183940345238	2.175472499991222	0.5965830780383327	12.13954315513795	57.166513554170336
88	1920.0	1740.0		(96.69353410097432, 88.25420726306466, 78.08325952170063)	#60584e	96.69353410097432	88.25420726306466	78.08325952170063	32.791394983580005	49.07897991151171	96.69353410097432	65.86744350249616	6.9763447693759755	10.06073270532668	90.35528786536759	89.63959775907884	78.18496899911426	8.070273202239454	1.0003747675016414	2.305792213838853	0.5884231485873346	12.242864407859358	55.26166591874793
89	1940.0	1760.0		(96.48627103631533, 88.54472984942427, 78.13374667847653)	#60584e	96.48627103631533	88.54472984942427	78.13374667847653	34.036679536679536	48.50320839415055	96.48627103631533	65.92824752343424	6.712400599346857	10.136015666592257	90.35388839681134	89.83947564216122	78.237856510186	7.878212697494835	1.0012982405419575	2.21855449376331	0.5928262311858231	12.157102261621217	56.48617333608194
90	1960.0	1780.0		(96.94242692648362, 88.77413640389726, 78.348095659876)	#60584e	96.94242692648362	88.77413640389726	78.348095659876	33.64264278569047	48.9110353775309	96.94242692648362	66.01005026144233	6.807301270002064	10.15733691413958	90.69139061116033	90.10884996457042	78.4523560673162	7.90564798752989	1.0025406357324242	2.249920665407438	0.5940732492690055	12.227462687242774	56.1705746776855
91	1980.0	1800.0		(95.96545615589017, 89.17006200177148, 78.08680248007086)	#5f594e	95.96545615589017	89.17006200177148	78.08680248007086	37.194946742630684	47.50726844801329	95.96545615589017	66.05431226718929	6.075088191131894	10.375841689018973	90.28315323294952	90.25482785651019	78.19763507528786	7.3843628941471575	1.0032128736599004	2.0079126695381584	0.6068529613816059	12.023509774005852	59.65089172848047
92	2000.0	1820.0		(96.64127546501328, 88.61381753764394, 78.89282550930027)	#60584e	96.64127546501328	88.61381753764394	78.89282550930027	32.86256113384573	46.83148806686951	96.64127546501328	65.9560908413519	6.922891561873978	9.765166172882566	90.60307351638617	89.9311026217892	78.99003542958371	8.304771602528408	1.0017211164151845	2.2881250838822234	0.5711363172270575	11.970166998061298	54.66574597952281
93	2020.0	1840.0		(96.17449069973428, 88.9096545615589, 78.16651904340124)	#60584e	96.17449069973428	88.9096545615589	78.16651904340124	35.794599380256734	47.74688941895912	96.17449069973428	66.00163474864867	6.3521402991892355	10.242385099107665	90.32079716563331	90.08111308237379	78.27395039858281	7.62153499045061	1.002412823474855	2.0994827703150727	0.5990474715494625	12.052225474948875	58.19356581466253
94	2040.0	1860.0		(96.2621789193977, 88.4207263064659, 78.64481842338353)	#60584e	96.2621789193977	88.4207263064659	78.64481842338353	33.294117647058805	46.66866028708134	96.2621789193977	65.88720017097529	6.828208239082867	9.783892910408865	90.30785651018601	89.70451027457926	78.74257750221435	8.243483794618529	1.0006748257942586	2.2568307491425625	0.5722315899254524	11.93100952302981	55.088696248376216
95	2060.0	1880.0		(95.99291408325952, 89.07705934455271, 79.05314437555359)	#5f594f	95.99291408325952	89.07705934455271	79.05314437555359	35.50431372549023	44.99958477891784	95.99291408325952	66.03599690480314	6.390164765702422	9.81232567808421	90.46104517271922	90.19440394154121	79.15338352524357	8.027187062153084	1.0029347054873639	2.1120504575094263	0.5738945402461305	11.709651615040281	56.92627399664906
96	2080.0	1900.0		(96.62001771479186, 88.64127546501328, 78.58104517271921)	#60584e	96.62001771479186	88.64127546501328	78.58104517271921	33.46165177256209	47.608540207546504	96.62001771479186	65.96071723813505	6.81777681642548	9.944547356102618	90.53881310894596	89.9463332329495	78.68164747564217	8.097130919289418	1.0017913807272667	2.2533829990760452	0.5816278036544604	12.057201285387762	55.566267668455886
97	2100.0	1920.0		(96.0354295837024, 89.08060230292294, 78.34278122232064)	#60594e	96.0354295837024	89.08060230292294	78.34278122232064	36.414518147684596	46.978759315280755	96.0354295837024	66.03686130046648	6.226998614199619	10.204787737349585	90.3409034543844	90.19725504871568	78.45015943312666	7.6026448606891535	1.0029478336667004	2.058121465446314	0.5968485106355568	11.95463109031828	58.60830620463303
98	2120.0	1940.0		(95.859167404783, 89.63596102745792, 78.16917626217892)	#5f594e	95.859167404783	89.63596102745792	78.16917626217892	38.892449429200866	47.058073458073444	95.859167404783	66.16343427181546	5.749220136365308	10.515824737292201	90.39197519929141	90.61538993799823	78.2838441098317	7.130447504770932	1.004870185591296	1.9002081267928006	0.6150401648812253	11.984827995504771	61.33365486857989
99	2140.0	1960.0		(96.58901682905226, 88.87688219663418, 78.7289636846767)	#60584e	96.58901682905226	88.87688219663418	78.7289636846767	34.09145010910534	47.15146402076132	96.58901682905226	66.01762672916831	6.688352511706796	9.959909619419882	90.62624446412754	90.13382628875111	78.83044286979627	8.024698938378041	1.00265570482782	2.2106062206960764	0.5825262979903438	11.99724380630265	56.117556233472776
100	2160.0	1980.0		(96.58193091231178, 88.07174490699734, 79.50044286979627)	#60584f	96.58193091231178	88.07174490699734	79.50044286979627	30.107337308789216	45.0993204391009	96.58193091231178	65.8208638435981	7.405561846571096	9.201947864894766	90.52747564216119	89.4866795837024	79.58615589016829	9.029342395875148	0.9996673297605868	2.4476552420234112	0.5381953078756465	11.811781862684006	51.173515517836734
101	2180.0	2000.0		(96.4384410983171, 88.43578387953941, 80.27192205491585)	#605850	96.4384410983171	88.43578387953941	80.27192205491585	30.2991452991453	42.74708621497261	96.4384410983171	65.90567279541958	7.300797635980183	8.925680493821208	90.72431355181577	89.76523227635076	80.35356067316208	9.223057689772707	1.0009553824152682	2.413029014528191	0.522037228628299	11.531236637902902	50.7184068478649
102	2200.0	2020.0		(96.71479185119574, 88.67139061116032, 78.9140832595217)	#60584e	96.71479185119574	88.67139061116032	78.9140832595217	32.88849081952531	46.93367585240539	96.71479185119574	65.97431579680877	6.921338630520635	9.784588175799236	90.66119574844996	89.99111115146147	79.01165633303809	8.287167243638113	1.0019979115146818	2.287611815524432	0.5722722539866186	11.985119699374199	54.72550078436145
103	2220.0	2040.0		(96.32240921169176, 88.70504871567759, 79.50487156775908)	#60584f	96.32240921169176	88.70504871567759	79.50487156775908	32.82351082319481	44.52206017581931	96.32240921169176	65.9634392251823	6.883858131457588	9.44184840788962	90.59751992914083	89.95529511957484	79.59687333923826	8.574047444943817	1.0018327214415064	2.2752239181702563	0.5522263965638594	11.684862178545476	53.90497675591456
104	2240.0	2060.0		(95.99822852081488, 89.0814880425155, 79.08325952170063)	#5f594f	95.99822852081488	89.0814880425155	79.08325952170063	35.465256322982675	44.93121551549147	95.99822852081488	66.03746988703135	6.397080358225282	9.798316323314715	90.47104517271922	90.19926243578388	79.18324180690877	8.042836134842283	1.0029570766949851	2.1143361701455463	0.5730751736170202	11.70169388940453	56.86046580997111
105	2260.0	2080.0		(96.33923826395039, 88.78742249778566, 79.45792736935341)	#60584f	96.33923826395039	88.78742249778566	79.45792736935341	33.159137415394326	44.683084023646856	96.33923826395039	65.98451181966225	6.825350596546098	9.503396504566396	90.62191319751992	90.02469480070859	79.55122232063773	8.493122898478038	1.002152765619367	2.255886253116486	0.5558261666697615	11.700425457596701	54.31404784420758
106	2280.0	2100.0		(96.59433126660761, 88.7643932683791, 79.89902568644818)	#60584f	96.59433126660761	88.7643932683791	79.89902568644818	31.86057615788637	44.07404520654714	96.59433126660761	65.99395874773677	7.057463753845806	9.278994136105956	90.82798937112489	90.05581853852968	79.98767936226749	8.798436842520925	1.0022962426996	2.3326033203664593	0.5427015213713096	11.657938360393574	52.743925793470865
107	2300.0	2120.0		(96.6563330380868, 88.81665190434012, 79.63773250664305)	#60584f	96.6563330380868	88.81665190434012	79.63773250664305	32.36077859893826	44.8986941580756	96.6563330380868	66.00932773856006	6.983706840300252	9.447750852041503	90.82231178033658	90.10646836138174	79.72952170062001	8.614962955747265	1.002529662273885	2.308225494643644	0.5525716134455656	11.748708754306044	53.52846491370128
108	2320.0	2140.0		(96.34278122232064, 88.92294065544729, 79.76793622674934)	#60584f	96.34278122232064	88.92294065544729	79.76793622674934	33.140597445626	43.87028711697051	96.34278122232064	66.01910866991594	6.816282547051689	9.392958888685055	90.72766164747563	90.1387121434898	79.85948627103633	8.588650608711847	1.0026782120947189	2.252889119429702	0.5493669900309694	11.605575575807045	54.032358002159945
109	2340.0	2160.0		(96.77590788308237, 88.42426926483614, 79.85296722763508)	#60584f	96.77590788308237	88.42426926483614	79.85296722763508	30.389406469172005	44.59115870400877	96.77590788308237	65.91963491203695	7.343852023714459	9.177827122260762	90.80231178033658	89.81114581045173	79.93868024800709	9.021040580737	1.001167434810537	2.4272591701886563	0.536784555424242	11.75434699302008	51.334138499744476
110	2360.0	2180.0		(95.9867139061116, 89.57661647475642, 79.12754650132861)	#5f594f	95.9867139061116	89.57661647475642	79.12754650132861	37.18713880424503	44.78836198543864	95.9867139061116	66.15876371632487	6.0819983985561095	9.980407676734405	90.6277502214349	90.5999378033658	79.2320372010629	7.752331868720663	1.00479925061015	2.01019660231406	0.5837251700584338	11.687567835690116	58.64212997544801
111	2380.0	2200.0		(95.92382639503985, 88.9185119574845, 79.89371124889283)	#5f584f	95.92382639503985	88.9185119574845	79.89371124889283	33.779423140678524	42.6138063491477	95.92382639503985	65.9959284566619	6.675738785240859	9.284437985048989	90.5461558901683	90.06230882196635	79.98395925597875	8.625286039310629	1.0023261580417364	2.2064371847275095	0.5430199163460411	11.435308348575024	54.282937948201365
112	2400.0	2220.0		(97.27280779450841, 88.27369353410097, 80.57573073516386)	#615850	97.27280779450841	88.27369353410097	80.57573073516386	27.662192987109442	43.771273253749285	97.27280779450841	65.91151358573954	7.829970173276967	8.771784635507117	91.1436669619132	89.78443744021257	80.65271036315323	9.61297236885636	1.001044090568305	2.587928902164538	0.5130363051214274	11.758088220715376	48.24689876423788
113	2420.0	2240.0		(96.65544729849424, 89.2356067316209, 80.26129317980514)	#605950	96.65544729849424	89.2356067316209	80.26129317980514	32.84456210492195	43.25166782742568	96.65544729849424	66.11441426912616	6.866678935824599	9.286964935987019	91.07646589902568	90.45329896368467	80.3510363153233	8.708432441049197	1.004125684648408	2.2695459224805306	0.5431677103955237	11.549848368266556	53.52118925733989
114	2440.0	2260.0		(96.52790079716563, 89.14348981399469, 79.78033658104518)	#60594f	96.52790079716563	89.14348981399469	79.78033658104518	33.54453141527398	44.24242980363367	96.52790079716563	66.08337956787886	6.753016108535959	9.495791069757464	90.88922054915855	90.35077870682021	79.87396811337467	8.470067107613835	1.0036543390124784	2.2319785615158714	0.5553813467915555	11.652178963723125	54.581127143054125
115	2460.0	2280.0		(96.488928255093, 88.99291408325952, 80.25686448184234)	#605850	96.488928255093	88.99291408325952	80.25686448184234	32.29182582123758	42.89794007490635	96.488928255093	66.04576292528276	6.954202163214185	9.172338708221162	90.9187511071745	90.22661950398582	80.34422497785651	8.848052433350253	1.0030830288463286	2.298473732518079	0.5364635539659464	11.510548427646057	52.831646995879765
116	2480.0	2300.0		(96.79805137289637, 88.50752878653675, 80.24712134632418)	#605850	96.79805137289637	88.50752878653675	80.24712134632418	29.945413678689917	43.6009516402068	96.79805137289637	65.94265935990425	7.397361109038325	9.002532205624325	90.91780336581044	89.88689443755536	80.32972542072629	9.200849174355113	1.0015171231460382	2.444944768648614	0.5265320629070762	11.651889867777497	50.59012903557908
117	2500.0	2320.0		(96.47475642161204, 89.17714791851196, 80.3941541186891)	#605950	96.47475642161204	89.17714791851196	80.3941541186891	32.7711374277059	42.50390194638267	96.47475642161204	66.09078731531467	6.862728726690803	9.174403873616965	90.99637732506643	90.37524247121347	80.48198405668734	8.80711333009059	1.003766845635246	2.268240315925114	0.5365843395150852	11.457169459006233	53.20241162224011
118	2520.0	2340.0		(96.7511071744907, 88.88485385296723, 80.55004428697963)	#605850	96.7511071744907	88.88485385296723	80.55004428697963	30.8676398228637	42.699987183243	96.7511071744907	66.0341601062549	7.2071748063767815	8.993820226036298	91.0723560673162	90.18834567759079	80.6333923826395	9.12122076415671	1.0029068087477466	2.3820851895491404	0.5260225244261562	11.525283985565467	51.293147935795915
119	2540.0	2360.0		(96.69796279893711, 88.84676705048716, 80.18423383525244)	#605850	96.69796279893711	88.84676705048716	80.18423383525244	31.4739326324823	43.547979335360694	96.69796279893711	66.02074597656602	7.118338416868653	9.169483630681508	90.9613463241807	90.1441104340124	80.27085916740478	8.924145119248111	1.002703079011853	2.3527233586756755	0.5362965687408588	11.608194169223921	52.17754413990926
120	2560.0	2380.0		(96.37201062887512, 88.95039858281665, 79.85562444641276)	#60584f	96.37201062887512	88.95039858281665	79.85562444641276	33.03909476055125	43.70229954781074	96.37201062887512	66.0277252244544	6.832583378634515	9.359843905750731	90.76803365810451	90.16712381753764	79.94657218777681	8.625732928050908	1.0028090777133725	2.258276801917496	0.5474301904862092	11.588393916587913	53.8709658690507
121	2580.0	2400.0		(96.79362267493357, 88.88485385296723, 80.12754650132861)	#605850	96.79362267493357	88.88485385296723	80.12754650132861	31.52742346938774	43.90629575402637	96.79362267493357	66.03507963296383	7.119114949604044	9.22481409626501	91.00868910540302	90.19137849424268	80.21511957484499	8.875682444792142	1.0029207742406934	2.352980015018538	0.5395326875927403	11.652424330426927	52.34136228608705
122	2600.0	2420.0		(96.44641275465013, 89.01771479185119, 80.5881310894597)	#605950	96.44641275465013	89.01771479185119	80.5881310894597	31.893431635388744	41.928587172140176	96.44641275465013	66.05065649282156	7.003308667946795	9.000893654992437	90.97186005314437	90.24276499557129	80.67242692648361	9.02359391051624	1.003157350866868	2.314704208505782	0.5264362288212123	11.40449117177184	52.114651638625396
123	2620.0	2440.0		(96.19929140832595, 89.20992028343667, 80.23472099202834)	#605950	96.19929140832595	89.20992028343667	80.23472099202834	33.731691078561944	42.318039941441306	96.19929140832595	66.08357465681046	6.686643393377601	9.248372716172337	90.83967227635075	90.35142292294066	80.32447298494243	8.664565587407308	1.0036573019640398	2.2100413300740867	0.5409105631121746	11.412431720165568	54.13278629693006
124	2640.0	2460.0		(96.44109831709477, 89.0354295837024, 80.19397697077059)	#605950	96.44109831709477	89.0354295837024	80.19397697077059	32.6511475767323	42.95902904061277	96.44109831709477	66.0534632066074	6.89082039847333	9.219559811192335	90.8959167404783	90.25202613817538	80.28239149689992	8.777867681179982	1.0031999783851329	2.277525057464007	0.5392253796603466	11.510155901471055	53.225077541954825
125	2660.0	2480.0		(96.71213463241807, 88.9362267493357, 80.80956598759964)	#605850	96.71213463241807	88.9362267493357	80.80956598759964	30.661690988080682	41.9301571601275	96.71213463241807	66.04555779798602	7.222391281554385	8.872668345227508	91.12108945969885	90.22594276350755	80.89083259521699	9.23617615733425	1.0030799134351198	2.3871144751057556	0.5189367014298805	11.44059348933765	50.854258240250246
126	2680.0	2500.0		(96.11337466784765, 89.36403897254208, 80.73250664304695)	#605950	96.11337466784765	89.36403897254208	80.73250664304695	33.671177656205025	40.80723790917133	96.11337466784765	66.11847402440347	6.6753685555112625	9.037740982319775	90.94490699734278	90.46671572187778	80.8188219663419	8.852193542664756	1.0041873429810484	2.206314817950056	0.5285913223912365	11.235715705526326	53.5500431215593
127	2700.0	2520.0		(96.21523472099203, 89.05845881310894, 80.42426926483614)	#605950	96.21523472099203	89.05845881310894	80.42426926483614	32.80682073143368	41.850921041729954	96.21523472099203	66.04776113108618	6.839383397458487	9.084529188739454	90.83844109831709	90.23321201062886	80.51061116031887	8.876904854877273	1.003113376990415	2.2605243156193846	0.5313278292187804	11.371272393118105	53.02535291957823
128	2720.0	2540.0		(96.82905225863595, 89.28520814880426, 80.76882196634189)	#605950	96.82905225863595	89.28520814880426	80.76882196634189	31.816677696889528	42.294731064764	96.82905225863595	66.13753092114973	7.033520921723769	9.05137714674229	91.27841452612931	90.52971305580161	80.85398582816651	8.994176446441585	1.0044767733526876	2.324689835911593	0.5293888621966527	11.462889897791682	52.15042158687523
129	2740.0	2560.0		(96.58015943312667, 89.2710363153233, 80.73250664304695)	#605950	96.58015943312667	89.2710363153233	80.73250664304695	32.32729711602951	41.84246003723439	96.58015943312667	66.1206075779894	6.930199371690149	9.04192795084211	91.14480070859167	90.47376726306467	80.81789193976971	8.956569309944612	1.0042197467462317	2.2905404305331385	0.5288362060665223	11.392283546313019	52.53158512300398
130	2760.0	2580.0		(96.46589902568645, 89.1452612931798, 80.87156775907883)	#605950	96.46589902568645	89.1452612931798	80.87156775907883	31.83346586391	41.22238545588102	96.46589902568645	66.08400536091973	6.999295743900902	8.904288051680886	91.07763507528787	90.35284519043401	80.95430469441985	9.109448895879485	1.0036638433675051	2.3133778736806505	0.5207860465793499	11.325921005282364	51.83056375494028
131	2780.0	2600.0		(96.51638618246236, 89.25952170062001, 80.85296722763508)	#605950	96.51638618246236	89.25952170062001	80.85296722763508	32.20199049988689	41.38335459359255	96.51638618246236	66.11474966430532	6.941291095639346	8.966727799834917	91.13407440212578	90.45440733392383	80.93703277236493	9.028893206265872	1.0041307785287308	2.29420642061327	0.5244379668004628	11.33947659774182	52.25595826194231
132	2800.0	2620.0		(96.19043401240036, 89.52701505757307, 80.80425155004428)	#605950	96.19043401240036	89.52701505757307	80.80425155004428	34.01531287778478	40.788635254468296	96.19043401240036	66.16286828759814	6.619620680728744	9.074574543770986	91.04753764393267	90.61351733392382	80.89147918511956	8.797246647983822	1.0048615895945532	2.1878892641878824	0.5307456108349927	11.232420981568847	53.89040882787535
133	2820.0	2640.0		(97.00088573959256, 88.93799822852081, 81.26837909654562)	#615851	97.00088573959256	88.93799822852081	81.26837909654562	29.250084449949313	41.358273828003725	97.00088573959256	66.06295774334	7.45576722786756	8.65495385488062	91.35488928255093	90.28335937998229	81.34507528786537	9.537111750683327	1.0033441785312345	2.4642489140842248	0.5062032107731638	11.423514835034656	49.25690824822094
134	2840.0	2660.0		(96.67581930912311, 89.23914968999114, 81.06554472984942)	#605951	96.67581930912311	89.23914968999114	81.06554472984942	31.416250567408074	41.174929223890715	96.67581930912311	66.11896297104656	7.073969989790596	8.859265196452037	91.24839681133747	90.46833169176261	81.14728077945082	9.183627243677554	1.004194768954464	2.3380588922424876	0.5181527900355075	11.33700274488475	51.39324008820826
135	2860.0	2680.0		(96.42338352524358, 89.38883968113375, 81.05845881310894)	#605951	96.42338352524358	89.38883968113375	81.05845881310894	32.53012048192771	40.63387591629771	96.42338352524358	66.14221168310362	6.8699258994354695	8.902357765501101	91.1696899911426	90.54519095659877	81.14176262178918	9.057248069335404	1.0045478633465048	2.270619095275176	0.5206731497253283	11.244903541103053	52.342726124365626
136	2880.0	2700.0		(96.36581045172719, 89.75022143489814, 81.03365810451727)	#605951	96.36581045172719	89.75022143489814	81.03365810451727	34.110918544194114	40.571431197551384	96.36581045172719	66.2277419738013	6.6052935680053775	9.06124122008547	91.2485473870682	90.82832515500442	81.12082373782107	8.806170560049951	1.0058468714774003	2.183153926979586	0.5299657833081158	11.213206301861623	53.90940146945193
137	2900.0	2720.0		(96.86625332152347, 89.24534986713905, 80.71656333038086)	#605950	96.86625332152347	89.24534986713905	80.71656333038086	31.686502495475217	42.51399023426786	96.86625332152347	66.1295601582509	7.061839403170622	9.066133217913963	91.27383525243577	90.50336015057572	80.80185119574844	8.993393430040433	1.0043557158217173	2.3340495416294824	0.5302519021077535	11.49192530784708	52.08407740909873
138	2920.0	2740.0		(96.21169176262178, 89.63064658990257, 81.46147032772365)	#605951	96.21169176262178	89.63064658990257	81.46147032772365	33.23004863988472	39.09406847536893	96.21169176262178	66.19155309869947	6.725635519156336	8.768935063113448	91.2215234720992	90.70845581045172	81.54316209034543	9.120408688591063	1.0052972458111975	2.222928843950451	0.5128696418764013	11.051171669901693	52.51236024200871
139	2940.0	2760.0		(97.14703277236492, 89.3941541186891, 81.67316209034544)	#615951	97.14703277236492	89.3941541186891	81.67316209034544	29.93817973669145	40.61716463498025	97.14703277236492	66.18419820503878	7.320180996989	8.643743984394225	91.64886625332151	90.68410690876881	81.75037201062888	9.488468823655571	1.0051855419155462	2.419435521713494	0.5055475778804055	11.32693073592446	49.73953140783837
140	2960.0	2780.0		(96.93268379096546, 89.28343666961914, 81.3082373782108)	#605951	96.93268379096546	89.28343666961914	81.3082373782108	30.62585034013607	41.10310041393679	96.93268379096546	66.1443757740743	7.212382649546544	8.771974944167837	91.43652790079717	90.55234756421612	81.38798937112489	9.324132889973695	1.0045807309042318	2.383806464031509	0.5130474357243988	11.356320174448603	50.572704747848825
141	2980.0	2800.0		(96.62178919397697, 89.33923826395039, 81.1585473870682)	#605951	96.62178919397697	89.33923826395039	81.1585473870682	31.74246763661358	40.80991144601507	96.62178919397697	66.14096566151967	7.009664387721437	8.846476323967734	91.27155004428698	90.54107055801593	81.24035429583702	9.167660551284024	1.0045289391483567	2.316804874349311	0.5174048058842029	11.2869631956081	51.60782261374016
142	3000.0	2820.0		(97.1585473870682, 88.90699734278122, 81.07794508414526)	#615851	97.1585473870682	88.90699734278122	81.07794508414526	29.211787386394963	42.204764248988084	97.1585473870682	66.06316739144596	7.493811159632491	8.758183904697493	91.38444641275466	90.2840513286094	81.15623560673161	9.463755745205477	1.0033473626031235	2.476823034851946	0.5122408377255139	11.526620970810773	49.448536645132656
143	3020.0	2840.0		(97.15500442869796, 89.4534986713906, 81.61381753764394)	#615951	97.15500442869796	89.4534986713906	81.61381753764394	30.266727459249935	40.79051491503171	97.15500442869796	66.19899534483659	7.270120717464302	8.700815358687631	91.65930026572188	90.73309833480957	81.69221434898141	9.415528723891738	1.005410276389784	2.4028898080817163	0.5088855174459952	11.33837921188378	50.118957519203796
144	3040.0	2860.0		(96.87245349867139, 89.23472099202834, 82.00088573959256)	#605952	96.87245349867139	89.23472099202834	82.00088573959256	29.185229303156635	39.14683319770684	96.87245349867139	66.13140976122983	7.391920230582327	8.377806424082435	91.53044286979629	90.50947484499557	82.07322409211692	9.756348051684173	1.004383807031147	2.443146472320807	0.4899936593786797	11.172650767597151	48.57734149925186
145	3060.0	2880.0		(97.61470327723649, 89.03188662533215, 82.55004428697963)	#615952	97.61470327723649	89.03188662533215	82.55004428697963	25.81608654750705	39.353580081120064	97.61470327723649	66.12306380147253	7.967576907280282	8.070981608661887	91.94109831709477	90.48188570416298	82.61486271036316	10.294908728866945	1.0042570511240123	2.6334101027539147	0.47204836361916735	11.341209190416357	45.36939547135032
146	3080.0	2900.0		(96.13906111603188, 90.0460584588131, 81.3941541186891)	#605a51	96.13906111603188	90.0460584588131	81.3941541186891	35.20634348531268	39.10950700656895	96.13906111603188	66.28926971386063	6.409580907597412	8.971379440612326	91.3012488928255	91.03236739592559	81.48067316209034	8.814155703655617	1.0067813361443707	2.118467799295742	0.524710027811575	11.025805026322514	54.456179199422444
147	3100.0	2920.0		(96.89016829052258, 89.81665190434012, 82.02037201062888)	#605952	96.89016829052258	89.81665190434012	82.02037201062888	31.458184417441025	39.13501357540519	96.89016829052258	66.27516866939517	7.026079228273696	8.612080728807836	91.72341895482727	90.98557764393267	82.09833480956598	9.391389497433432	1.0065671737550541	2.3222302386035194	0.503695685668141	11.114572587440437	50.79106121757
148	3120.0	2940.0		(96.85031000885739, 89.2533215234721, 82.08237378210806)	#605952	96.85031000885739	89.2533215234721	82.08237378210806	29.134528879025957	38.88292910447759	96.85031000885739	66.13505704878739	7.390957292834511	8.340356773176104	91.54165633303808	90.52153340124003	82.1540832595217	9.789512798325573	1.0044392009290788	2.442828206175035	0.48780333764514117	11.143958040497468	48.45366479250464
149	3140.0	2960.0		(96.60938883968113, 89.76882196634189, 80.78476527900797)	#605950	96.60938883968113	89.76882196634189	80.78476527900797	34.063584462106775	41.769014962593516	96.60938883968113	66.24450832876762	6.632362541917125	9.224552650723572	91.32388839681133	90.88389656333037	80.8746058458813	8.669377904611585	1.0061015137947487	2.1921006507075043	0.5395173963994263	11.361364552438086	54.28423679488648
150	3160.0	2980.0		(96.32240921169176, 89.55890168290523, 81.50752878653675)	#605951	96.32240921169176	89.55890168290523	81.50752878653675	32.607915819681956	39.22030749990806	96.32240921169176	66.18001302505849	6.829746691057292	8.724653187786767	91.26274579273694	90.6702535163862	81.58804251550043	9.202978188963758	1.005121978670533	2.2573392318367618	0.5102797231032604	11.079937414587045	51.945801479171756
151	3180.0	3000.0		(96.86359610274579, 89.51372896368467, 81.88662533215235)	#605951	96.86359610274579	89.51372896368467	81.88662533215235	30.555325566266465	39.42789345184208	96.86359610274579	66.19907401226384	7.178295871423879	8.554193403043065	91.58974313551815	90.73335883968113	81.96289636846767	9.506051631522782	1.005411471166825	2.372540245089018	0.5003100234616724	11.16701197251828	49.99813170382185
152	3200.0	3020.0		(96.98405668733392, 89.5881310894597, 81.0814880425155)	#605951	96.98405668733392	89.5881310894597	81.0814880425155	32.09535479558872	41.81259418238274	96.98405668733392	66.22117411468126	6.979157797890712	9.02498406792942	91.51080602302922	90.80656242692648	81.16655447298494	8.996896013263422	1.0057471208238025	2.306721964225482	0.527845207376387	11.408723898589123	52.28467206523308
153	3220.0	3040.0		(97.5925597874225, 89.49601417183348, 81.91496899911427)	#615951	97.5925597874225	89.49601417183348	81.91496899911427	29.013559322033878	40.96404131346318	97.5925597874225	66.23376129312193	7.49832441017767	8.598899857491604	91.94711248892827	90.84827333923826	81.99077945084144	9.611941948459574	1.005938291074787	2.478314735493213	0.5029247746392738	11.409029218975444	48.911254874479944
154	3240.0	3060.0		(96.80602302922941, 89.92028343666962, 81.72276350752878)	#605951	96.80602302922941	89.92028343666962	81.72276350752878	32.609078630571396	39.73132102402695	96.80602302922941	66.29509853449943	6.849954493389654	8.80546307264738	91.65479185119575	91.05171313551816	81.80473870682019	9.142926180602617	1.006869862505518	2.264018229910551	0.5150060594725276	11.156077110044809	52.11990430656024
155	3260.0	3080.0		(96.7511071744907, 89.75907883082374, 81.88662533215235)	#605951	96.7511071744907	89.75907883082374	81.88662533215235	31.77690382552736	39.17725574923099	96.7511071744907	66.25321816424464	6.97246086950043	8.646216637146154	91.61068201948628	90.9127739061116	81.96534986713905	9.33677676389918	1.0062337961360235	2.3045085235413674	0.5056921961860764	11.107307176502216	51.1166860202322
156	3280.0	3100.0		(97.10894596988486, 89.97697077059344, 82.0265721877768)	#615952	97.10894596988486	89.97697077059344	82.0265721877768	31.627906976744157	39.60505673318984	97.10894596988486	66.32608532263815	7.014337282922334	8.695680239475113	91.88155890168291	91.1546036846767	82.10607617360495	9.313388203037345	1.007340480451677	2.318349340072624	0.5085851791799958	11.172098385969944	51.108749271798125
157	3300.0	3120.0		(96.5482728077945, 89.62444641275465, 82.42338352524358)	#605952	96.5482728077945	89.62444641275465	82.42338352524358	30.588825484417143	37.30617505940202	96.5482728077945	66.21110611702068	7.109547751037559	8.287170659460097	91.57690876882197	90.7732086713906	82.49539415411869	9.718098947315681	1.0055942111269423	2.3498179046739223	0.4846926357300284	10.918922417679298	49.37377033991893
158	3320.0	3140.0		(96.54384410983171, 90.23029229406555, 81.86271036315323)	#605a51	96.54384410983171	90.23029229406555	81.86271036315323	34.19728506787333	38.77708765298448	96.54384410983171	66.3573977338707	6.575669643550109	8.83610752059456	91.6504162976085	91.25865416297609	81.94638618246235	9.006849876542587	1.0078160438626889	2.1733627517136855	0.5167983645735521	11.014364592504378	53.344051326948446
159	3340.0	3160.0		(97.00708591674048, 89.75287865367582, 82.73162090345438)	#615952	97.00708591674048	89.75287865367582	82.73162090345438	29.51045479928027	37.52554304653902	97.00708591674048	66.26806718651025	7.292808920973171	8.220337181799152	91.90318866253321	90.96201974313553	82.80183348095659	9.858968539688277	1.0064593185854567	2.4103886179493683	0.480783738981835	10.989040237450014	48.42163115770974
160	3360.0	3180.0		(96.43755535872454, 90.17537643932684, 82.18157661647476)	#605a52	96.43755535872454	90.17537643932684	82.18157661647476	33.64398881640261	37.69563180807877	96.43755535872454	66.33933431599468	6.6465172179854815	8.634491911975072	91.6450841452613	91.19862015057572	82.26151461470327	9.218738798099034	1.0075417021470077	2.1967789948757996	0.5050064509323698	10.896359103248223	52.412234510312274
161	3380.0	3200.0		(97.18334809565988, 89.67759078830824, 81.93711248892825)	#615951	97.18334809565988	89.67759078830824	81.93711248892825	30.46186022192529	40.00469376594971	97.18334809565988	66.25648401727047	7.216850348364612	8.625225198628073	91.80731620903455	90.92360337466783	82.01451727192205	9.461619061674037	1.0062833969219	2.385283109106979	0.504464467678823	11.246218861365765	50.08029092404635
162	3400.0	3220.0		(96.55270150575731, 89.8963684676705, 81.56953055801594)	#605951	96.55270150575731	89.8963684676705	81.56953055801594	33.34476235516667	39.571224130339075	96.55270150575731	66.2752433600476	6.722138980499448	8.853674614279704	91.49260407440212	90.9858254384411	81.65279893711248	9.04527449570798	1.0065683081340444	2.2217731826583327	0.5178258130587174	11.116416088321408	52.79246989686206
163	3420.0	3240.0		(97.31089459698849, 89.83525243578389, 81.71744906997343)	#615951	97.31089459698849	89.83525243578389	81.71744906997343	31.235444476001156	40.86211133765384	97.31089459698849	66.30118730772249	7.112725751540316	8.819275225703915	91.87475642161206	91.0719245792737	81.79862710363152	9.243846004224002	1.0069623369477232	2.350868284071311	0.5158138923439838	11.330069864009648	51.11390136488558
164	3440.0	3260.0		(96.19397697077059, 90.28875110717449, 81.89813994685562)	#605a51	96.19397697077059	90.28875110717449	81.89813994685562	35.21561338289964	37.89674318388995	96.19397697077059	66.35317176294612	6.401492610449367	8.809508902323838	91.50418954827282	91.2446067316209	81.9820460584588	8.96397602674278	1.0077518610971776	2.11579448924532	0.5152426883450559	10.889745393798737	53.99570193477012
165	3460.0	3280.0		(96.68999114260407, 89.8237378210806, 81.6651904340124)	#605951	96.68999114260407	89.8237378210806	81.6651904340124	32.580321877026456	39.62482709342908	96.68999114260407	66.2650865762266	6.850009300756909	8.785157672481603	91.55649247121346	90.95213331266608	81.74677590788309	9.159936602609607	1.006414049979891	2.26403634461171	0.5138184553636792	11.14009078736877	52.05555764963128
166	3480.0	3300.0		(96.69264836138176, 90.24712134632418, 82.30558015943312)	#605a52	96.69264836138176	90.24712134632418	82.30558015943312	33.11949762974819	37.94189582837149	96.69264836138176	66.37084627607824	6.736788306948127	8.6221433779045	91.81712134632417	91.30336767936227	82.38499557130203	9.267604139319012	1.0080202962454854	2.22661501659573	0.5042842209009133	10.941922734226166	51.998219021074405
167	3500.0	3320.0		(96.51018600531444, 90.13551815766165, 82.466784765279)	#605a52	96.51018600531444	90.13551815766165	82.466784765279	32.7644276253548	37.105589207048475	96.51018600531444	66.33436960801087	6.773452219391851	8.473773079759939	91.725358724535	91.18212449069972	82.54347209920283	9.41604228270522	1.0074662996669521	2.2387330191653145	0.4956064714220069	10.848248023328404	51.36314812493199
168	3520.0	3340.0		(96.69353410097432, 90.06200177147919, 82.0859167404783)	#605a52	96.69353410097432	90.06200177147919	82.0859167404783	32.76133883094835	38.523180081892896	96.69353410097432	66.32493968749958	6.802107548393721	8.661471418017763	91.71623560673163	91.1507982639504	82.1656775907883	9.255597726351079	1.0073230808924343	2.248204058324323	0.5065844041846778	11.013162771204895	51.85641330856363
169	3540.0	3360.0		(96.73073516386182, 90.41541186891054, 83.1674047829938)	#605a53	96.73073516386182	90.41541186891054	83.1674047829938	32.06295304643113	35.75543224459522	96.73073516386182	66.41671713921123	6.858208136405086	8.241409913338615	92.06031886625333	91.45598831709476	83.23988485385297	9.667155182463981	1.0087169690112963	2.266746189383588	0.482016222082715	10.72174688201176	50.233977011028806
170	3560.0	3380.0		(96.5748449955713, 90.17537643932684, 82.76616474756422)	#605a52	96.5748449955713	90.17537643932684	82.76616474756422	32.193713919178975	36.46097970339253	96.5748449955713	66.34851544630371	6.849002324531894	8.338375742322812	91.8292736935341	91.22913046944198	82.84025686448184	9.570874708110283	1.0076811423713417	2.263703523053155	0.4876874728819787	10.790613646201999	50.600889245083586
171	3580.0	3400.0		(96.59787422497786, 90.4844995571302, 82.92382639503985)	#605a52	96.59787422497786	90.4844995571302	82.92382639503985	33.17528177225031	36.09688333837649	96.59787422497786	66.42573534803792	6.698149277069188	8.385971376465463	91.96791851195748	91.48601351638618	82.99943312666075	9.47224177167927	1.008853934833538	2.2138442064952546	0.4904712038210187	10.732647374473855	51.38449526752474
172	3600.0	3420.0		(96.71213463241807, 90.28963684676705, 82.21966341895482)	#605a52	96.71213463241807	90.28963684676705	82.21966341895482	33.410341034103425	38.21216617210683	96.71213463241807	66.38199397729669	6.696020287356164	8.687057719591618	91.8226660761736	91.34044246235608	82.30036315323294	9.19256662834222	1.0081896041527243	2.2131405417444547	0.5080808729383721	10.96821131781302	52.37481463662735
173	3620.0	3440.0		(96.91762621789194, 90.0992028343667, 82.98937112488929)	#605a52	96.91762621789194	90.0992028343667	82.98937112488929	30.6276629570747	36.64663681228292	96.91762621789194	66.34886183606093	7.095541014843998	8.220658624082544	92.01826395039858	91.23028170947742	83.06046944198405	9.778759778292066	1.0076864032339838	2.345188456972573	0.4808025392110054	10.859370631258336	49.201362610238625
174	3640.0	3460.0		(96.75642161204605, 90.28077945084145, 81.87599645704162)	#605a51	96.75642161204605	90.28077945084145	81.87599645704162	33.88928571428573	39.217122246837185	96.75642161204605	66.3810885991292	6.6345333931048245	8.869556303908489	91.77288751107173	91.33743100088574	81.96004428697962	9.001007250475128	1.0081758535435366	2.192818151337343	0.5187546871367762	11.076374062500138	53.20307530213609
175	3660.0	3480.0		(97.17449069973428, 89.9627989371125, 82.8830823737821)	#615952	97.17449069973428	89.9627989371125	82.8830823737821	29.722962503873607	37.502734481815715	97.17449069973428	66.32885216057883	7.263505065084663	8.243400946816015	92.08058458813109	91.16379464127547	82.95387953941541	9.828349918618171	1.0073825023476919	2.4007032304037614	0.4821326718704223	10.986908800953875	48.6157662645493
176	3680.0	3500.0		(97.2267493356953, 90.19574844995572, 83.06288751107175)	#615a53	97.2267493356953	90.19574844995572	83.06288751107175	30.215746357325997	37.148056372928586	97.2267493356953	66.38913655437945	7.1789505444382895	8.25052241775679	92.21436669619132	91.36420236492471	83.1342161204606	9.788928345911721	1.008298083448543	2.372756624867991	0.48254918610216657	10.936564866785098	48.97279415660927
177	3700.0	3520.0		(97.08680248007086, 90.58547387068202, 82.75553587245349)	#615a52	97.08680248007086	90.58547387068202	82.75553587245349	32.781211372064305	37.64129512548924	97.08680248007086	66.47578908512617	6.793360597758258	8.56126635603518	92.20513728963685	91.65278175376439	82.83383525243578	9.352491084296869	1.0096141358211526	2.245313052885684	0.5007237000189699	10.929090988282342	51.56801727557102
178	3720.0	3540.0		(96.85031000885739, 90.49069973427812, 82.63330380868025)	#605a52	96.85031000885739	90.49069973427812	82.63330380868025	33.16055074450191	37.43236940298505	96.85031000885739	66.43973467258807	6.726359186260855	8.564721708091394	92.0354295837024	91.5326358458813	82.71187776793623	9.320158619822307	1.009066552331612	2.22316802736672	0.5009257935638386	10.890287683970877	51.85545325931494
179	3740.0	3560.0		(97.05580159433127, 90.37466784765279, 82.68379096545615)	#615a52	97.05580159433127	90.37466784765279	82.68379096545615	32.107728337236516	37.760367233700826	97.05580159433127	66.42250993051623	6.898689804085311	8.508747917961767	92.11024800708591	91.47527406554474	82.76069973427812	9.439740046790291	1.0088049481698422	2.280126020401977	0.4976520485204976	10.954027211231919	50.96568562560273
180	3760.0	3580.0		(96.5066430469442, 90.14348981399469, 82.53144375553588)	#605a52	96.5066430469442	90.14348981399469	82.53144375553588	32.680948155659785	36.92674106978965	96.5066430469442	66.33633697409222	6.78293374245631	8.442625985070418	91.7390256864482	91.18866099202835	82.60756421612047	9.448446832523691	1.007496179426687	2.2418668124023307	0.49378476796726234	10.829871821879454	51.22107663763929
181	3780.0	3600.0		(96.91762621789194, 90.31443755535872, 83.25863596102745)	#605a53	96.91762621789194	90.31443755535872	83.25863596102745	30.99409895596915	35.93817400840798	96.91762621789194	66.4022997297846	7.023272046655038	8.168697355604127	92.13883968113373	91.40800068201948	83.32919397697076	9.79914686468385	1.0084980017668397	2.3213024207084594	0.4777634749501615	10.772834665434159	49.311758318703816
182	3800.0	3620.0		(97.0859167404783, 90.32240921169176, 82.96811337466785)	#615a52	97.0859167404783	90.32240921169176	82.96811337466785	31.255411255411254	37.08096888969983	97.0859167404783	66.41226595371629	7.015466533662473	8.34007567435635	92.16566873339238	91.44117097431354	83.04165633303809	9.640593889454472	1.0086493657551527	2.3187225752910887	0.4877868969884387	10.898331658512173	49.93027850001644
183	3820.0	3640.0		(96.99291408325952, 90.51195748449956, 82.96368467670504)	#605a52	96.99291408325952	90.51195748449956	82.96368467670504	32.28234105688494	36.88365828044383	96.99291408325952	66.45354799014535	6.853644153692384	8.412587866634414	92.17797165633303	91.57865423383527	83.039167404783	9.51103727458489	1.0092763448118571	2.2652377209590857	0.492027925325136	10.850994092675858	50.83066906663438
184	3840.0	3660.0		(97.61116031886625, 90.04871567759079, 83.2621789193977)	#615a53	97.61116031886625	90.04871567759079	83.2621789193977	28.377777777777787	37.48536791194432	97.61116031886625	66.37431434124063	7.481874754881601	8.119991224187117	92.39700620017715	91.31490062001772	83.33004428697963	10.037028783548662	1.0080729681680018	2.4728778644158966	0.4749147942383947	11.04140875652244	47.34209255855845
185	3860.0	3680.0		(96.87865367581931, 90.64127546501328, 82.88042515500443)	#605a52	96.87865367581931	90.64127546501328	82.88042515500443	33.26499620349276	36.845560269163244	96.87865367581931	66.47873596958053	6.702428839537811	8.49958951109182	92.14542072630645	91.66260644818423	82.95803365810453	9.372976573605383	1.009658892209045	2.215258669533564	0.4971163997994452	10.824304790892127	51.74213206813404
186	3880.0	3700.0		(97.23914968999114, 90.41098317094774, 83.2488928255093)	#615a53	97.23914968999114	90.41098317094774	83.2488928255093	30.716049382716072	36.68805734949854	97.23914968999114	66.4429153589301	7.091149172020971	8.243373982626089	92.32436669619133	91.54323077945085	83.32051372896369	9.761643327632761	1.009114859631709	2.343736883502438	0.48213109481296534	10.873711932789575	49.29708795384906
187	3900.0	3720.0		(96.84499557130204, 90.47298494242693, 82.9052258635961)	#605a52	96.84499557130204	90.47298494242693	82.9052258635961	32.57338924895162	36.70443944465785	96.84499557130204	66.43599933000563	6.803150056114593	8.413620208758598	92.08171833480958	91.52019438441098	82.9809034543844	9.488768617140561	1.0090098210806517	2.2485486236038663	0.4920883040292447	10.81997484762525	51.041421287409136
188	3920.0	3740.0		(97.31886625332152, 90.03897254207263, 82.97165633303808)	#615a52	97.31886625332152	90.03897254207263	82.97165633303808	29.555500679096195	37.59331227872179	97.31886625332152	66.35544704715109	7.295729975184573	8.241750636534606	92.19265721877767	91.25216976085031	83.04232949512843	9.845121845949622	1.0077864174240443	2.4113540725361915	0.48203614999668054	11.007003653384752	48.48423027175303
189	3940.0	3760.0		(97.17891939769707, 90.511071744907, 83.12843224092117)	#615a53	97.17891939769707	90.511071744907	83.12843224092117	31.526193027800556	36.86884199972655	97.17891939769707	66.46373549510265	6.971859751791875	8.342647737616238	92.30178919397697	91.61260328609389	83.20225863596103	9.62347171873006	1.0094310695493172	2.3043098446374706	0.4879373295271093	10.872285853150146	50.114863588502146
