# Supplementary material for: Parallel and High Throughput Reaction Monitoring with Computer Vision
Source: Angew Chem Int Ed Engl. 2024 Oct 31;64(1):e202413395. doi: 10.1002/anie.202413395 (PMC11701362; doi:10.1002/anie.202413395)
Supplement: Supplementary file 3 — Supporting Information [file ANIE-64-e202413395-s003.zip › Supporting Info - Machine readable data part 2/Table 2 - esterification in HTE/Kineticolor ouputs/Well 14 Vari-PA+DMAP run 2.csv]

frame number	Time (s)	normalised time	Well Coordinates	average color	hexcode	red	green	blue	hue	saturation	value	lightness	a_component	b_component	x	y	z	delta_e	light_ratio	a_ratio	b_ratio	chroma_ab	hue_ab
1	180.0	0.0	(380, 351)	(93.05491585473871, 86.01062887511071, 65.47298494242693)	#5d5641	93.05491585473871	86.01062887511071	65.47298494242693	44.67630057803466	75.58324370115838	93.05491585473871	65.06793840321782	3.65772323879765	16.081901258180142	85.35480070859168	87.03894118689105	65.67836138175377	0.0	1.0	1.0	1.0	16.492619178574895	77.18643256874718
2	200.0	20.0		(92.9627989371125, 86.73870682019486, 64.61558901682905)	#5c5640	92.9627989371125	86.73870682019486	64.61558901682905	46.82602174728158	77.75732456767189	92.9627989371125	65.24330574231645	2.9143601500886684	16.914815705195373	85.36388839681135	87.605015659876	64.83682019486271	1.130083563867813	1.0026951420838308	0.7967689078211023	1.051792038369317	17.164046301066335	80.224130654507
3	220.0	40.0		(92.91585473870683, 86.66076173604961, 65.58724534986715)	#5c5641	92.91585473870683	86.66076173604961	65.58724534986715	46.26693459519025	75.001143924806	92.91585473870683	65.2243513242008	3.198856763351743	16.27653234900599	85.51105403011515	87.54371406554475	65.79798051372897	0.5224028193402427	1.0024038401219	0.8745486070190637	1.0121024925909707	16.58789287102734	78.88126283590422
4	240.0	60.0		(93.39503985828166, 86.66607617360496, 66.0)	#5d5642	93.39503985828166	86.66607617360496	66.0	45.26237511720393	74.79771061142038	93.39503985828166	65.25325991394028	3.5130390656927246	16.070662059197915	85.83005314437555	87.63722048715678	66.20666076173605	0.2353803132746512	1.0028481232888315	0.9604441988474542	0.9993011274723186	16.450155698291326	77.66914093773403
5	260.0	80.0		(93.36315323294951, 86.5969884853853, 66.61381753764394)	#5d5642	93.36315323294951	86.5969884853853	66.61381753764394	44.823178807947016	73.05966396918609	93.36315323294951	65.23618279199762	3.7043737560634726	15.663358839345797	85.91577502214349	87.58197555358724	66.81364924712135	0.45349774142851146	1.0025856726509024	1.012753976782879	0.9739743198198377	16.09544019449993	76.69406699011026
6	280.0	100.0		(93.72719220549159, 86.66253321523472, 65.34100974313552)	#5d5641	93.72719220549159	86.66253321523472	65.34100974313552	45.067398901647515	77.22920486117675	93.72719220549159	65.2683689947742	3.488928573532557	16.50544804727101	85.85991142604074	87.68611812223205	65.5542249778565	0.4980521494811363	1.0030803279844882	0.9538525322324337	1.0263368604427556	16.870164131755633	78.06449024497101
7	300.0	120.0		(93.39592559787422, 86.88751107174491, 65.40655447298494)	#5d5641	93.39592559787422	86.88751107174491	65.40655447298494	46.0481012658228	76.41971093661091	93.39592559787422	65.30691974733877	3.2135784435001757	16.529728967908454	85.78044286979627	87.8109626217892	65.62136403897254	0.6744822752513171	1.0036727972329476	0.8785734277032202	1.0278466894267568	16.839210972163777	78.99824777598589
8	320.0	140.0		(93.06908768821967, 86.88662533215235, 65.6651904340124)	#5d5641	93.06908768821967	86.88662533215235	65.6651904340124	46.4636866091341	75.08394004282655	93.06908768821967	65.28969044723449	3.138391583518252	16.33940723716838	85.67174490699736	87.75515184233835	65.8774047829938	0.6206356954087484	1.0034080078370164	0.8580177828188799	1.0160121601826932	16.638080736477047	79.12733052143513
9	340.0	160.0		(93.03985828166519, 86.81310894596989, 66.46058458813108)	#5d5642	93.03985828166519	86.81310894596989	66.46058458813108	45.94374833377767	72.8474324555892	93.03985828166519	65.27225872884813	3.381213707105646	15.818436226262067	85.79371124889282	87.69870944198404	66.66410983170947	0.4331490963003364	1.0031401075651754	0.9244039218825925	0.9836172957607197	16.17576986660725	77.93451321805358
10	360.0	180.0		(92.75730735163862, 87.11160318866253, 66.51284322409212)	#5c5742	92.75730735163862	87.11160318866253	66.51284322409212	47.092811339858244	72.1489071168702	92.75730735163862	65.3318492893463	3.0756151708478674	15.887175790878105	85.75824623560672	87.89175863596103	66.71883082373783	0.6681442705025167	1.0040559281975872	0.8408550811676144	0.987891638919062	16.18214334658462	79.04358078960678
11	380.0	200.0		(93.51372896368467, 86.43046944198406, 66.79362267493357)	#5d5642	93.51372896368467	86.43046944198406	66.79362267493357	44.09454039181889	72.86231849739998	93.51372896368467	65.20317311066782	3.9264346719856125	15.497099231513989	85.97389725420726	87.47525419840568	66.98999114260408	0.6576379481278856	1.0020783616442857	1.0734641238948117	0.9636360143444674	15.986774966351476	75.7823994675015
12	400.0	220.0		(93.59344552701506, 86.77945084145261, 67.2267493356953)	#5d5643	93.59344552701506	86.77945084145261	67.2267493356953	44.49408761085729	71.83737590733155	93.59344552701506	65.29658369498381	3.844447728019007	15.390909217906469	86.20776793622674	87.77747826395041	67.42227635075287	0.7514084801513115	1.0035139470740428	1.0510493760820288	0.9570329385076782	15.863790999862196	75.97524782635266
13	420.0	240.0		(92.87068201948627, 87.05403011514615, 66.87511071744908)	#5c5742	92.87068201948627	87.05403011514615	66.87511071744908	46.57467034651948	71.37743083041647	92.87068201948627	65.32479816291233	3.257365787492139	15.652977650990696	85.86840566873339	87.8689010894597	67.07689991142605	0.6404986227702373	1.0039475625937735	0.8905446297688957	0.9733287998537317	15.988312644426818	78.24459073960779
14	440.0	260.0		(93.00354295837023, 86.94242692648362, 67.03100088573959)	#5d5643	93.00354295837023	86.94242692648362	67.03100088573959	45.998022030488045	71.21232178741155	93.00354295837023	65.30458681190821	3.4291787729742174	15.52336208724865	85.93008857395925	87.80340417183348	67.23011514614703	0.6482291629192942	1.003636943393287	0.9375172885145464	0.9652690834270986	15.897611064208538	77.54316553884264
15	460.0	280.0		(93.6696191319752, 87.04782993799823, 67.25509300265722)	#5d5743	93.6696191319752	87.04782993799823	67.25509300265722	44.95875528133594	71.90916569742701	93.6696191319752	65.36808659361327	3.709017469560427	15.495227397328293	86.33395925597874	88.00929117803366	67.45302037201063	0.6609888450753325	1.0046128430954038	1.0140235407148077	0.9635196205079648	15.93294959147294	76.53866471171219
16	480.0	300.0		(93.64216120460584, 86.7378210806023, 67.05491585473871)	#5d5643	93.64216120460584	86.7378210806023	67.05491585473871	44.41882933004631	72.40058833544578	93.64216120460584	65.28823949788509	3.8483563060662807	15.481809982355	86.18436669619132	87.75045286979628	67.25174490699735	0.6670705194874743	1.0033857088463767	1.0521179583098514	0.9626853028015016	15.952939747525752	76.04074664472542
17	500.0	320.0		(93.24446412754651, 86.90699734278122, 68.34278122232064)	#5d5644	93.24446412754651	86.90699734278122	68.34278122232064	44.73002774418438	68.09979766891796	93.24446412754651	65.31316578547754	3.8986003062494445	14.740830245205473	86.2995128432241	87.83120122232063	68.52842338352525	1.3844239569131396	1.0037687897953684	1.0658543721670355	0.9166099212123612	15.247660826036652	75.18581325110938
18	520.0	340.0		(93.44641275465013, 86.79450841452613, 68.50575730735164)	#5d5644	93.44641275465013	86.79450841452613	68.50575730735164	43.9974430002131	68.05897574430571	93.44641275465013	65.29652449355122	4.10261638966719	14.614442548035234	86.39619131975199	87.7772865013286	68.68864481842338	1.550360146019206	1.0035130372337429	1.121631168304517	0.908750919024672	15.179373907727172	74.31932485249558
19	540.0	360.0		(93.56510186005315, 87.14171833480957, 67.89813994685562)	#5d5743	93.56510186005315	87.14171833480957	67.89813994685562	44.98447097798329	69.95209920954231	93.56510186005315	65.38799449035095	3.76889041531292	15.13760406698128	86.44046058458812	88.07390527900799	68.09057573073517	1.0032403627004862	1.0049187986431931	1.0303924516038048	0.9412819929659412	15.59973050572752	76.0190240260802
20	560.0	380.0		(93.33215234720993, 87.27812223206378, 68.59787422497786)	#5d5744	93.33215234720993	87.27812223206378	68.59787422497786	45.3142345568487	67.57843639676575	93.33215234720993	65.41171433211417	3.759722755986683	14.754562597297905	86.5085473870682	88.15093290522587	68.78467670504872	1.3749231656598102	1.0052833382666286	1.0278860675152015	0.9174638222450794	15.226051117721443	75.7042593448053
21	580.0	400.0		(93.73516386182462, 86.92914083259522, 68.30735163861824)	#5d5644	93.73516386182462	86.92914083259522	68.30735163861824	43.94036505503695	69.17459627505268	93.73516386182462	65.3453864877313	4.088234067427255	14.817655650902406	86.53973427812222	87.93565310894597	68.493569530558	1.3640505740948905	1.0042639753359661	1.1176991260747	0.9213870557354236	15.37129066730549	74.57566505117411
22	600.0	420.0		(93.81665190434012, 86.83879539415412, 68.6917626217892)	#5d5644	93.81665190434012	86.83879539415412	68.6917626217892	43.33638863428048	68.29114700856314	93.81665190434012	65.32845771018451	4.282493742762961	14.557134442063923	86.62853852967227	87.88076370239149	68.87323294951284	1.668269263475373	1.0040038045366104	1.1708085776797816	0.9051874034271514	15.173988131705112	73.6068965403198
23	620.0	440.0		(93.64836138175376, 87.1319751992914, 69.12311780336582)	#5d5745	93.64836138175376	87.1319751992914	69.12311780336582	44.05792914153635	66.78106290610899	93.64836138175376	65.39410552383575	4.128773471120562	14.40935645609056	86.72323294951283	88.09374590788306	69.30320637732507	1.767959113481004	1.0050127163795586	1.1287823603837652	0.8959983166642791	14.989206912125393	74.01118119445083
24	640.0	460.0		(93.23294951284322, 87.4384410983171, 69.12134632418069)	#5d5745	93.23294951284322	87.4384410983171	69.12134632418069	45.58078025126738	65.94727341820254	93.23294951284322	65.44810179465276	3.7473874603167756	14.501659505870478	86.61433126660762	88.26918453498672	69.30451727192205	1.627798474182434	1.0058425608796626	1.0245136702985214	0.9017378774474276	14.978018600667546	75.51109817873191
25	660.0	480.0		(93.60407440212578, 87.24357838795395, 68.9273693534101)	#5d5744	93.60407440212578	87.24357838795395	68.9273693534101	44.53481694185213	67.22527654500894	93.60407440212578	65.41896698208356	3.985789385586913	14.569027419310876	86.69697962798938	88.17449406554474	69.11053144375553	1.5873360426150112	1.0053948009953912	1.0896913531645722	0.9059269290004044	15.10440587944092	74.69943471966069
26	680.0	500.0		(93.55624446412754, 87.44375553587246, 69.08060230292294)	#5d5745	93.55624446412754	87.44375553587246	69.08060230292294	45.01574204755185	66.71162130177514	93.55624446412754	65.46688961217768	3.8737224939901505	14.558455318385132	86.76624446412754	88.3302823826395	69.26423383525244	1.589561347306907	1.0061313024317384	1.0590529247542257	0.9052695377656232	15.065004056350652	75.09993733753839
27	700.0	520.0		(93.37732506643047, 87.31798051372897, 69.18777679362267)	#5d5745	93.37732506643047	87.31798051372897	69.18777679362267	44.97034053460272	66.05816567542188	93.37732506643047	65.42607167957112	3.906085168886464	14.424585964466763	86.66101860053146	88.19757865367583	69.36907883082372	1.713661890433832	1.005503989908732	1.0679006895476473	0.8969453134236615	14.944101899842838	74.84805440227436
28	720.0	540.0		(93.77147918511957, 86.98051372896369, 70.37378210806023)	#5d5646	93.77147918511957	86.98051372896369	70.37378210806023	42.58555420956996	63.62715834813165	93.77147918511957	65.36700491415031	4.60474236623859	13.618040977525903	86.98674047829938	88.00578132860939	70.53984942426925	2.6564814112441897	1.004596219248245	1.2589094542189145	0.846792972976315	14.375489289934002	71.31778220360064
29	740.0	560.0		(93.62267493356953, 87.43312666076173, 68.70416297608503)	#5d5744	93.62267493356953	87.43312666076173	68.70416297608503	45.09650588277112	67.8705298013245	93.62267493356953	65.46661899413104	3.8120944833657244	14.784263484889903	86.72021257750222	88.32940213463242	68.89145261293179	1.3662505207281923	1.0061271434241952	1.0422041894615348	0.9193106740019195	15.26782601226371	75.54133116234641
30	760.0	580.0		(93.63950398582817, 87.44995571302037, 70.50841452612931)	#5d5746	93.63950398582817	87.44995571302037	70.50841452612931	43.944859276277995	62.99080581541636	93.63950398582817	65.47763269826655	4.274599312223348	13.726240821070279	87.09452612931798	88.36523148804253	70.67782993799823	2.4693160187236485	1.0062964081097805	1.1686502868457798	0.8535210234603545	14.37643510603642	72.7024680710703
31	780.0	600.0		(94.00177147918512, 87.32506643046945, 70.08503100088573)	#5e5746	94.00177147918512	87.32506643046945	70.08503100088573	43.250129620028154	64.87929669832657	94.00177147918512	65.46476795170649	4.403662998599289	13.955872077919151	87.14864481842339	88.32338134632418	70.25743135518157	2.2877718179765805	1.0060986955822937	1.2039355388864361	0.8677998859631366	14.634159123792385	72.48732891341456
32	800.0	620.0		(93.93091231178033, 87.19486271036315, 69.60407440212578)	#5d5745	93.93091231178033	87.19486271036315	69.60407440212578	43.38612779901694	66.04155665359082	93.93091231178033	65.42680184272577	4.3342367611388655	14.177618660676593	86.9773693534101	88.19995132860939	69.77998228520815	2.0524974361204094	1.0055152114591999	1.184954814285948	0.8815884660070944	14.825332346668409	73.0010949087537
33	820.0	640.0		(93.76085031000886, 87.32772364924712, 70.11426040744021)	#5d5746	93.76085031000886	87.32772364924712	70.11426040744021	43.67681761995728	64.31128136336156	93.76085031000886	65.45241696972647	4.305365417231643	13.917196340313232	87.03726306465899	88.28321496014172	70.28639503985828	2.2919885559985804	1.0059088788725115	1.1770615588310294	0.865394962752565	14.567927970398612	72.81024378630721
34	840.0	660.0		(93.5155004428698, 87.65101860053144, 70.64924712134632)	#5d5746	93.5155004428698	87.65101860053144	70.64924712134632	44.61186860861482	62.35217230699287	93.5155004428698	65.5215282723324	4.125842563406645	13.717430187942536	87.12426040744022	88.50812712134632	70.81926483613817	2.452672606245345	1.0069710195258337	1.1279810674694113	0.8529731632921881	14.324470943776427	73.26009367193784
35	860.0	680.0		(93.7971656333038, 87.4428697962799, 71.12134632418069)	#5d5747	93.7971656333038	87.4428697962799	71.12134632418069	43.186594273661186	61.647213802090704	93.7971656333038	65.48644052424272	4.505322178669724	13.379758895762262	87.29217006200177	88.3938917360496	71.28456155890169	2.8627157272331267	1.006431771641995	1.2317285602370214	0.8319761874521259	14.117927469793244	71.39024618592838
36	880.0	700.0		(93.78210806023029, 87.05757307351638, 71.45527015057573)	#5d5747	93.78210806023029	87.05757307351638	71.45527015057573	41.92882929345023	60.708207404608984	93.78210806023029	65.39041437900721	4.837655557851095	13.020284068571275	87.23213463241807	88.08176155004428	71.61129317980514	3.296927486041611	1.0049559888280315	1.3225865496158498	0.8096234306841326	13.889949910733966	69.61757097046605
37	900.0	720.0		(93.88573959255979, 87.32063773250664, 71.0460584588131)	#5d5747	93.88573959255979	87.32063773250664	71.0460584588131	42.753432094935235	62.03411417304263	93.88573959255979	65.46048917173451	4.604210357381899	13.380061102874063	87.28262178919397	88.30946503100088	71.20880425155003	2.8896148872009464	1.0060329369294614	1.2587640061295	0.8319949792048514	14.15008085247806	71.01115694673716
38	920.0	740.0		(94.20814880425155, 87.40832595217006, 71.41009743135518)	#5e5747	94.20814880425155	87.40832595217006	71.41009743135518	42.10419985236411	61.70913210669324	94.20814880425155	65.50110697867184	4.779249975661259	13.2355606760038	87.54059344552702	88.44162943312665	71.57007971656333	3.089840116576384	1.0066571738106982	1.3066188072863252	0.8230096966471214	14.072004005756831	70.14577383759179
39	940.0	760.0		(93.0044286979628, 87.83348095659876, 71.36935341009743)	#5d5747	93.0044286979628	87.83348095659876	71.36935341009743	45.65954310980105	59.31915582560331	93.0044286979628	65.5416156223381	3.9714545213438424	13.32679853226557	87.07441984056688	88.57356990256865	71.53399468556245	2.8130745556958674	1.0072797330105183	1.0857722856717067	0.8286830218837978	13.905970305401137	73.40567270694488
40	960.0	780.0		(93.0132860938884, 88.01240035429583, 71.2356067316209)	#5d5847	93.0132860938884	88.01240035429583	71.2356067316209	46.22198722902346	59.704462347160316	93.0132860938884	65.58624069173031	3.824078099891548	13.481245130475639	87.1074756421612	88.7190697874225	71.40337466784766	2.657014018904273	1.0079655557134857	1.0454804396706028	0.8382867743089975	14.013120408461608	74.16352857335866
41	980.0	800.0		(93.43224092116918, 87.52524357838796, 71.6191319751993)	#5d5747	93.43224092116918	87.52524357838796	71.6191319751993	43.751979534657075	59.5334407735697	93.43224092116918	65.48878541132457	4.422225118342171	13.0910631190565	87.23844995571302	88.40152293179806	71.77819309123117	3.115555825610589	1.006467809161231	1.209010313146553	0.8140245925460874	13.817814899050346	71.33478020016075
42	1000.0	820.0		(93.23383525243578, 87.5748449955713, 72.1718334809566)	#5d5748	93.23383525243578	87.5748449955713	72.1718334809566	43.87905294587661	57.6058084190726	93.23383525243578	65.49218351378322	4.446573923397256	12.773702805163323	87.26714791851195	88.41258248892825	72.32586359610274	3.427308903640696	1.0065200330758353	1.2156671331040656	0.7942905879157734	13.525513040579046	70.80680095736702
43	1020.0	840.0		(94.4428697962799, 86.95748449955713, 72.01682905225863)	#5e5648	94.4428697962799	86.95748449955713	72.01682905225863	39.97314269915873	60.55131956558439	94.4428697962799	65.40322327907487	5.33208826576792	12.714361886872606	87.63719220549159	88.12335396811338	72.1662356067316	3.7757430538671435	1.0051528430757914	1.457761541171349	0.7906006685873276	13.78717387517466	67.24803073289274
44	1040.0	860.0		(94.00797165633304, 87.56421612046059, 71.7422497785651)	#5e5747	94.00797165633304	87.56421612046059	71.7422497785651	42.635850107407116	60.39657040561551	94.00797165633304	65.53020158396367	4.676442350721343	13.090164203099096	87.557263064659	88.53638003542959	71.90046944198406	3.1940517347120223	1.0071043157673332	1.2785118078694664	0.8139686964214332	13.900414091807379	70.34080474773745
45	1060.0	880.0		(93.37201062887512, 87.8237378210806, 71.92294065544729)	#5d5747	93.37201062887512	87.8237378210806	71.92294065544729	44.47968285431118	58.57764876632804	93.37201062887512	65.56095004856938	4.279309061275827	13.03601503258518	87.36223206377325	88.63659018600531	72.08194862710363	3.147515260713957	1.0075768751469645	1.1699379045098288	0.8106016088088057	13.72042907389212	71.82663704856304
46	1080.0	900.0		(93.82993799822852, 87.22763507528786, 72.28875110717449)	#5d5748	93.82993799822852	87.22763507528786	72.28875110717449	41.61019736842106	58.542111125795294	93.82993799822852	65.43827659752345	4.961095120179227	12.614699334039114	87.4749867139061	88.23724428697963	72.43813994685563	3.722555281269165	1.005691561825898	1.356334199251777	0.7844034813746031	13.555187349486285	68.531332495469
47	1100.0	920.0		(93.28963684676705, 88.01062887511071, 71.73250664304695)	#5d5847	93.28963684676705	88.01062887511071	71.73250664304695	45.306927438573396	58.92474649652501	93.28963684676705	65.60240675625195	4.072762684061926	13.217718255592903	87.34171833480957	88.77181847652788	71.89528786536758	2.9430355814753493	1.0082140047179933	1.1134693409446434	0.8219002245688856	13.830960623359507	72.87441566995484
48	1120.0	940.0		(94.00354295837023, 87.6651904340124, 72.05845881310894)	#5e5748	94.00354295837023	87.6651904340124	72.05845881310894	42.670326122053616	59.52963346838782	94.00354295837023	65.55616454493759	4.689718604662108	12.949590570908875	87.64963684676704	88.62098912311781	72.21452612931797	3.333879038330288	1.0075033288851767	1.2821414575378565	0.8052275886423564	13.772630705318644	70.09205039151489
49	1140.0	960.0		(93.9495128432241, 87.19574844995572, 73.35783879539416)	#5d5749	93.9495128432241	87.19574844995572	73.35783879539416	40.32088781830694	55.89041095890411	93.9495128432241	65.44031344942339	5.308082906744782	11.998992284421206	87.7375110717449	88.24386515500441	73.49621789193978	4.419558337280368	1.0057228652903984	1.45119861733706	0.7461177687754957	13.120653946601738	66.13648485980382
50	1160.0	980.0		(94.01505757307352, 87.34278122232064, 73.36846767050487)	#5e5749	94.01505757307352	87.34278122232064	73.36846767050487	40.61003861003861	56.000395692603384	94.01505757307352	65.48064325965844	5.242280997859227	12.061541997180104	87.8173339238264	88.37502701505757	73.50821080602303	4.341017988656658	1.0063426760793177	1.4332087628320522	0.7500072164070115	13.151513426608185	66.50889633246778
51	1180.0	1000.0		(93.95571302037202, 87.24180690876882, 72.98494242692648)	#5d5748	93.95571302037202	87.24180690876882	72.98494242692648	40.79067410035478	56.91560767751426	93.95571302037202	65.4509411849053	5.184732616251297	12.232415512918715	87.68024800708592	88.27841640389724	73.1275110717449	4.158964928029888	1.0058861981966305	1.4174753740951704	0.7606324225312995	13.285836126594157	67.03024811455917
52	1200.0	1020.0		(94.42249778565102, 87.20726306465899, 73.27457927369353)	#5e5749	94.42249778565102	87.20726306465899	73.27457927369353	39.52923437761769	57.112651613932066	94.42249778565102	65.46865926229297	5.481712013099771	12.095821690473318	87.95619131975198	88.33603872453497	73.41390611160318	4.4018567191320415	1.0061584993916963	1.498667792837627	0.7521387860978637	13.279987536224843	65.62041577914336
53	1220.0	1040.0		(94.04694419840567, 87.02834366696192, 73.72010628875111)	#5e5749	94.04694419840567	87.02834366696192	73.72010628875111	39.28275741862391	55.114429406944865	94.04694419840567	65.40494906048804	5.5529570970838105	11.730450663353409	87.8058104517272	88.12895883968113	73.85318866253323	4.75821498462668	1.005179365837316	1.5181457793698883	0.7294193935798887	12.978397639440004	64.66807604702787
54	1240.0	1060.0		(93.43401240035429, 87.88219663418955, 72.80248007085916)	#5d5748	93.43401240035429	87.88219663418955	72.80248007085916	43.85437685141462	56.30755448538684	93.43401240035429	65.58174490666819	4.494098349786979	12.55983690614646	87.5866430469442	88.70440408325952	72.95327723649245	3.656290162054531	1.0078964620066242	1.2286600314966034	0.7809920422038304	13.33965603329249	70.31202746664948
55	1260.0	1080.0		(93.98317094774137, 87.488928255093, 72.61293179805138)	#5d5748	93.98317094774137	87.488928255093	72.61293179805138	41.76648567994361	57.98283807854336	93.98317094774137	65.51291709145195	4.9388037991496825	12.553401264783703	87.69590788308237	88.48008254207262	72.7616917626218	3.78014360024763	1.006838678144014	1.3502398833141742	0.780591863067083	13.489983924422164	68.52415490892876
56	1280.0	1100.0		(93.62710363153234, 87.49512843224092, 73.73250664304695)	#5d5749	93.62710363153234	87.49512843224092	73.73250664304695	41.50661145986374	54.18433375904641	93.62710363153234	65.49876561945842	5.0693478988833585	11.88236741641524	87.74727192205492	88.43400741364039	73.87013286093888	4.451334716615276	1.0066211905096918	1.3859298716514514	0.7388658359266578	12.91855036521512	66.89555861659747
57	1300.0	1120.0		(93.1895482728078, 87.45704162976085, 73.84233835252435)	#5d5749	93.1895482728078	87.45704162976085	73.84233835252435	42.22222222222222	52.94089971580921	93.1895482728078	65.4658187024907	4.934657154152311	11.762700383550829	87.54302922940656	88.32679903454384	73.97848538529672	4.5215445538146675	1.0061148441004424	1.3491062149837254	0.7314247360875736	12.755859890348962	67.24110438819551
58	1320.0	1140.0		(93.38618246235606, 87.78476527900797, 74.04162976085031)	#5d574a	93.38618246235606	87.78476527900797	74.04162976085031	42.626373626373635	52.82217142640348	93.38618246235606	65.55891591407774	4.855505532206705	11.80700821347358	87.780832595217	88.62995854738706	74.17906111603189	4.466592871782138	1.0075456134450949	1.3274666275195783	0.7341798723871584	12.766415978117058	67.64561020712307
59	1340.0	1160.0		(93.9185119574845, 87.26926483613818, 74.75642161204605)	#5d574a	93.9185119574845	87.26926483613818	74.75642161204605	39.17999445317557	52.027368579889476	93.9185119574845	65.46156704641797	5.605024843883144	11.233818620472524	88.02482728077945	88.31297057573074	74.88155004428697	5.239354188443285	1.0060495023026683	1.532380794815302	0.6985379676273279	12.554480646296065	63.48346075948323
60	1360.0	1180.0		(93.49247121346325, 87.65013286093888, 74.45792736935341)	#5d574a	93.49247121346325	87.65013286093888	74.45792736935341	41.58399255467657	51.916572717023676	93.49247121346325	65.532484747356	5.096071084144283	11.52409708151243	87.87443755535872	88.54381833480957	74.58984942426927	4.801898243706866	1.0071394046828321	1.3932358331789587	0.7165879765398161	12.600585464127244	66.1445059936345
61	1380.0	1200.0		(94.6784765279008, 87.44818423383525, 74.41098317094774)	#5e574a	94.6784765279008	87.44818423383525	74.41098317094774	38.59540249978147	54.58696628372562	94.6784765279008	65.54639444125979	5.723373622568917	11.576052276941606	88.38358724534987	88.58914361381754	74.54135518157662	4.979809909026804	1.0073531765379908	1.5647366541735066	0.7198186390463869	12.9136358916458	63.691518879580414
62	1400.0	1220.0		(93.77502214348982, 87.21966341895482, 75.42338352524358)	#5d574b	93.77502214348982	87.21966341895482	75.42338352524358	38.56749843139145	49.903137751246796	93.77502214348982	65.44354520889013	5.747138447739664	10.824336344774332	88.07253321523473	88.25437079716563	75.5413463241807	5.669984586090282	1.0057725327540687	1.5712338174686056	0.673075662572451	12.255441960300331	62.03410994228684
63	1420.0	1240.0		(93.67139061116032, 87.54118689105402, 74.71036315323295)	#5d574a	93.67139061116032	87.54118689105402	74.71036315323295	40.60167235016582	51.61727577892299	93.67139061116032	65.51585728383822	5.308856791938599	11.35209128595669	87.9788219663419	88.48965738706819	74.83867139061117	5.0297093064379474	1.0068838646438234	1.4514101929930876	0.7058923633287693	12.532116222011602	64.93664619892859
64	1440.0	1260.0		(94.80336581045172, 87.00265721877768, 75.13108945969884)	#5e574b	94.80336581045172	87.00265721877768	75.13108945969884	36.20801440792439	52.91405454392571	94.80336581045172	65.44433977263304	6.253644931802638	10.992639834653506	88.45069087688219	88.25695385296723	75.24980513728964	5.725475461837899	1.0057847440483316	1.7097097083425885	0.6835410601132775	12.646984046304159	60.36471948689568
65	1460.0	1280.0		(93.85562444641276, 87.29583702391497, 75.29140832595218)	#5d574b	93.85562444641276	87.29583702391497	75.29140832595218	38.798606803759704	50.437841510716005	93.85562444641276	65.4665308808556	5.69763349330521	10.938289499222176	88.10924712134633	88.32911552701506	75.4114526129318	5.547688864434017	1.006125789250733	1.5576994543682616	0.6801614637235979	12.333256041809374	62.48549343234628
66	1480.0	1300.0		(94.68201948627103, 87.1080602302923, 74.3436669619132)	#5e574a	94.68201948627103	87.1080602302923	74.3436669619132	37.656127515024835	54.775763358778605	94.68201948627103	65.46149562764454	5.931399079080746	11.47010012752665	88.26642161204606	88.31273829937999	74.471310894597	5.156859391556293	1.0060484046995295	1.6216095893112155	0.7132303540100599	12.912966040798171	62.65568640095093
67	1500.0	1320.0		(93.83968113374668, 87.59875996457042, 74.74490699734278)	#5d574a	93.83968113374668	87.59875996457042	74.74490699734278	40.389646534929035	51.888149511539005	93.83968113374668	65.53947037051844	5.351907427860514	11.372796639182138	88.08604074402126	88.56657932683791	74.87344552701506	5.026755292962383	1.0072467635962061	1.4631799834095072	0.7071798574436158	12.569145416955804	64.79886345671706
68	1520.0	1340.0		(94.09300265721878, 87.55181576616475, 74.56510186005315)	#5e574a	94.09300265721878	87.55181576616475	74.56510186005315	39.9020274867329	52.92226374598751	94.09300265721878	65.54093772293712	5.444952184608942	11.478076585881624	88.15965456155891	88.5713608414526	74.69496899911427	4.9611608797201106	1.0072693146782703	1.488617872138074	0.7137263437706559	12.704083847489423	64.62134522216762
69	1540.0	1360.0		(93.65721877767936, 87.25155004428699, 75.42161204605846)	#5d574b	93.65721877767936	87.25155004428699	75.42161204605846	38.92364484165536	49.64998723271452	93.65721877767936	65.4450949762143	5.675367055787195	10.827828912977155	88.02434012400354	88.25940899911427	75.53991142604075	5.640780962013807	1.0057963504339003	1.5516119414362186	0.6732928364094715	12.225042747844224	62.33888285761586
70	1560.0	1380.0		(94.1913197519929, 87.488928255093, 75.49955713020373)	#5e574b	94.1913197519929	87.488928255093	75.49955713020373	38.485523385300674	50.60338342329462	94.1913197519929	65.53364653193718	5.767056530227688	10.93503455860021	88.3752258635961	88.5476034632418	75.61945084145262	5.58179252738179	1.0071572596296723	1.5766793039605174	0.6799590659741209	12.362601741568103	62.1931664605848
71	1580.0	1400.0		(93.63684676705049, 87.72542072630647, 75.36226749335695)	#5d574b	93.63684676705049	87.72542072630647	75.36226749335695	40.591314462970146	49.766922698550836	93.63684676705049	65.56204052666072	5.340137688480517	11.06035406526733	88.14938883968114	88.64014547387067	75.48589902568645	5.3188900627427	1.0075936342163019	1.459962205952986	0.6877516462577099	12.282039837950599	64.22791472252013
72	1600.0	1420.0		(93.75553587245349, 87.50310008857396, 74.93888396811337)	#5d574a	93.75553587245349	87.50310008857396	74.93888396811337	40.06307663340239	51.178271138403396	93.75553587245349	65.51167444689946	5.4283821173059525	11.215047189168171	88.05395039858281	88.47603603188664	75.06452612931798	5.197922957255224	1.0068195804964937	1.4840877132875547	0.6973707280700768	12.459719734679267	64.17177911926092
73	1620.0	1440.0		(94.31443755535872, 87.10274579273694, 75.75730735163862)	#5e574b	94.31443755535872	87.10274579273694	75.75730735163862	36.68273590759393	50.17331730543478	94.31443755535872	65.44478364776441	6.139524641788352	10.638367649720038	88.36738706820194	88.25839687333924	75.8707617360496	5.994448155473419	1.0057915657664045	1.6785098928935116	0.6615118124984617	12.282859157286476	60.01026007807378
74	1640.0	1460.0		(93.82993799822852, 87.66607617360496, 75.65456155890168)	#5d574b	93.82993799822852	87.66607617360496	75.65456155890168	39.652046783625764	49.394906262389796	93.82993799822852	65.55868704070026	5.536260281957917	10.88956327940096	88.28406554472984	88.6292124003543	75.7746767050487	5.543474482090531	1.0075420959926735	1.5135809684107677	0.6771315844177271	12.216086375171983	63.05118989836368
75	1660.0	1480.0		(94.20903454384411, 87.56775907883082, 75.41984056687333)	#5e574b	94.20903454384411	87.56775907883082	75.41984056687333	38.792250035355664	50.85759011677105	94.20903454384411	65.55400001882629	5.702463764116428	11.014790867629642	88.39240035429583	88.61393322409212	75.54131975199292	5.485692975374548	1.0074700632529097	1.5590200219716228	0.6849184490563212	12.40337497775014	62.62896032794387
76	1680.0	1500.0		(93.52347209920283, 87.90876882196635, 74.53410097431355)	#5d574a	93.52347209920283	87.90876882196635	74.53410097431355	42.25943374224546	51.77619615865441	93.52347209920283	65.59885579012342	4.959506954526349	11.593563568436815	87.98503985828168	88.76023014171834	74.66784765279007	4.703369997291894	1.0081594315101174	1.3559000041120157	0.7209075209648914	12.609814647621931	66.83967809057702
77	1700.0	1520.0		(94.42604074402126, 87.36049601417183, 76.14171833480957)	#5e574c	94.42604074402126	87.36049601417183	76.14171833480957	36.81441650922828	49.37729229787913	94.42604074402126	65.51646295344231	6.115267039128735	10.543851893073143	88.57885739592561	88.49162985828167	76.25390611160319	6.075416576092695	1.0068931729086765	1.671878007134	0.6556346618351457	12.188900840638437	59.886946145478596
78	1720.0	1540.0		(94.35075287865368, 87.05491585473871, 76.33215234720993)	#5e574c	94.35075287865368	87.05491585473871	76.33215234720993	35.70564813449343	48.698531758697726	94.35075287865368	65.43668690450737	6.333259238279987	10.300990368531027	88.48532329495129	88.2320771567759	76.43937998228522	6.380705216180494	1.0056671305459912	1.731475791033831	0.640533118762396	12.092169993505209	58.415950369874636
79	1740.0	1560.0		(94.24269264836138, 87.64481842338353, 75.17449069973428)	#5e574b	94.24269264836138	87.64481842338353	75.17449069973428	39.23913043478261	51.59436090225565	94.24269264836138	65.57422734231243	5.6035712814754834	11.188274070038062	88.38371124889284	88.67988464127545	75.29919397697077	5.2905803227591255	1.007780927927318	1.5319833994103567	0.6957059299407828	12.513092654210743	63.396311216358626
80	1760.0	1580.0		(93.83348095659876, 87.65101860053144, 76.33658104517272)	#5d574c	93.83348095659876	87.65101860053144	76.33658104517272	38.799230535587725	47.54922690630369	93.83348095659876	65.55735088249524	5.721880389144562	10.50316233480899	88.41753764393269	88.62485649247121	76.44972542072631	5.968466912980005	1.0075215611757145	1.5643284129461454	0.6531045158274742	11.960615963194678	61.419471529668485
81	1780.0	1600.0		(94.07971656333038, 87.59875996457042, 75.88573959255979)	#5e574b	94.07971656333038	87.59875996457042	75.88573959255979	38.62713597195854	49.31418053777208	94.07971656333038	65.55622476932882	5.745976068460945	10.755223671469594	88.43182462356067	88.62118544729849	76.0028697962799	5.742187524688754	1.0075042544468698	1.5709160298168803	0.6687781188806201	12.193895079205241	61.886647501320645
82	1800.0	1620.0		(94.32240921169176, 87.37112488928256, 76.55004428697963)	#5e574c	94.32240921169176	87.37112488928256	76.55004428697963	36.53227012210318	48.04746924593859	94.32240921169176	65.51481577282371	6.168342257712567	10.311631571568869	88.61303808680248	88.48626558901682	76.65825509300267	6.3086384820996155	1.0068678581275565	1.6863884594341796	0.6411948068841552	12.015747661966708	59.11244631138427
83	1820.0	1640.0		(94.30469441984057, 87.59344552701506, 76.57395925597874)	#5e574c	94.30469441984057	87.59344552701506	76.57395925597874	37.289439504446015	47.94392786700482	94.30469441984057	65.56935585290753	6.020682185864379	10.391001625900032	88.6780602302923	88.66399810451728	76.68415411868911	6.182340420023952	1.0077060601886982	1.6460190650847246	0.6461301719916104	12.009226818269433	59.91143670359129
84	1840.0	1660.0		(93.63064658990257, 87.26660761736049, 75.7971656333038)	#5d574b	93.63064658990257	87.26660761736049	75.7971656333038	38.588457335849796	48.568901418043886	93.63064658990257	65.4486390905866	5.750250434563342	10.62158508840092	88.09109831709476	88.27093142604073	75.91186005314437	5.859919432239194	1.0058508183402035	1.5720846163455324	0.6604682442629844	12.078222131188708	61.57003586439875
85	1860.0	1680.0		(93.77059344552701, 86.99468556244464, 76.23826395039858)	#5d564c	93.77059344552701	86.99468556244464	76.23826395039858	36.811154895422874	47.67746323216868	93.77059344552701	65.38971077411266	6.102111514061925	10.27309673611958	88.16359610274579	88.07947721877768	76.34582816651904	6.310370945866176	1.0049451754395666	1.6682813640290028	0.6387986452095716	11.948735559870672	59.29013323039318
86	1880.0	1700.0		(93.13374667847653, 87.3569530558016, 75.46855624446412)	#5d574b	93.13374667847653	87.3569530558016	75.46855624446412	40.379061371841175	48.367253775630545	93.13374667847653	65.4430923343779	5.394083487961055	10.797201971410185	87.80990256864482	88.25289856510186	75.5874402125775	5.575278821595074	1.0057655727285424	1.4747106699451031	0.6713884010398418	12.069619177360904	63.454129856737836
87	1900.0	1720.0		(93.2976085031001, 86.96811337466785, 76.55270150575731)	#5d564c	93.2976085031001	86.96811337466785	76.55270150575731	37.32028563871991	45.76699609808892	93.2976085031001	65.35829673466694	5.998350350122584	10.042563663184477	87.98648361381754	87.97752829937998	76.65685562444642	6.483551636351733	1.0044623871383445	1.639913672663308	0.6244637062471874	11.697576323834307	59.15043460776607
88	1920.0	1740.0		(93.64570416297609, 87.25066430469442, 75.66784765279007)	#5d574b	93.64570416297609	87.25066430469442	75.66784765279007	38.65694437601618	48.95423074740369	93.64570416297609	65.44505196432091	5.7340771341573005	10.688505339106413	88.06767050487159	88.25926916740478	75.78367581930912	5.791561074237602	1.0057956894033766	1.5676629312288208	0.6646294593849499	12.129459467122675	61.78771558010886
89	1940.0	1760.0		(93.0504871567759, 87.12754650132861, 75.92648361381754)	#5d574b	93.0504871567759	87.12754650132861	75.92648361381754	39.24688356695807	46.927437317950755	93.0504871567759	65.38268271412636	5.626962590212726	10.43572702009714	87.78957484499557	88.05666201062887	76.03849424269265	5.9880089454845615	1.0048371643336556	1.5383784455114748	0.6489112731486866	11.856099967090318	61.666374788787785
90	1960.0	1780.0		(93.8325952170062, 87.17449069973428, 76.21523472099203)	#5d574c	93.8325952170062	87.17449069973428	76.21523472099203	37.32428355957767	47.87704012762302	93.8325952170062	65.4379794931546	6.004023546439696	10.368244658658243	88.24511071744908	88.23627856510186	76.32482728077946	6.187723917495261	1.0056869957619323	1.6414646911375699	0.6447151050243131	11.981185085290916	59.92580695590128
91	1980.0	1800.0		(93.06111603188663, 87.37289636846766, 76.91231178033658)	#5d574c	93.06111603188663	87.37289636846766	76.91231178033658	38.86573058358927	44.24990006281766	93.06111603188663	65.44784344743772	5.722499411297433	9.993372933737232	88.06800708591675	88.26834458813109	77.01691762621789	6.440326516776161	1.005838590457034	1.564497649958477	0.621404942941933	11.515837012785973	60.203277960315134
92	2000.0	1820.0		(93.651904340124, 87.22143489813995, 76.41009743135518)	#5d574c	93.651904340124	87.22143489813995	76.41009743135518	37.62252131922325	46.94683778952645	93.651904340124	65.44051199654174	5.945881397235286	10.262874869339523	88.21009743135518	88.24451055801595	76.51821080602303	6.263828458258616	1.005725916672127	1.6255689698353966	0.63816303213025	11.86086447834682	59.913787682178345
93	2020.0	1840.0		(93.44375553587246, 87.34455270150576, 76.39149689991143)	#5d574c	93.44375553587246	87.34455270150576	76.39149689991143	38.53937253272388	46.534152306204845	93.44375553587246	65.45988423279216	5.771237823356978	10.306018539560435	88.14255093002657	88.30749764393269	76.50102745792736	6.162904072895787	1.0060236398938214	1.5778224448862548	0.6408457789975688	11.81190942022117	60.75173468495724
94	2040.0	1860.0		(93.05137289636846, 87.39061116031887, 76.36935341009743)	#5d574c	93.05137289636846	87.39061116031887	76.36935341009743	39.64001274291178	45.715767931083704	93.05137289636846	65.44996431978338	5.567620894078917	10.30108632458111	87.96013286093888	88.27524019486272	76.47956598759964	6.100120830860502	1.0058711851941302	1.5221547751406912	0.6405390854729573	11.709431322086317	61.60927865789027
95	2060.0	1880.0		(93.12046058458813, 87.36138175376439, 76.29495128432241)	#5d574c	93.12046058458813	87.36138175376439	76.29495128432241	39.463044851547686	46.0747814672843	93.12046058458813	65.44617794442948	5.597336668373476	10.336513787341728	87.97004428697963	88.26292977856511	76.40561558901683	6.0757421437050745	1.0058129940873146	1.5302788928922373	0.6427420254233936	11.754730752128008	61.563964403797584
96	2080.0	1900.0		(93.28520814880426, 87.32418069087689, 76.07440212577502)	#5d574c	93.28520814880426	87.32418069087689	76.07440212577502	39.218774123822755	47.04663925787371	93.28520814880426	65.4451286811381	5.635755825805666	10.458951522659365	87.99512843224092	88.25951857395926	76.18689991142604	5.972641722823861	1.005796868429777	1.5407824643556756	0.6503554122581972	11.880715916199712	61.6822057232613
97	2100.0	1920.0		(93.85828166519043, 86.7422497785651, 77.25420726306466)	#5d564d	93.85828166519043	86.7422497785651	77.25420726306466	34.28571428571427	45.110978993261995	93.85828166519043	65.33461215084773	6.5660373676069135	9.610897173075061	88.33149689991143	87.90071604960141	77.34908768821967	7.099528141288913	1.004098389378458	1.795115961197018	0.597621948971141	11.639681747549309	55.65962919091778
98	2120.0	1940.0		(93.91762621789194, 86.94242692648362, 77.0044286979628)	#5d564d	93.91762621789194	86.94242692648362	77.0044286979628	35.2553024351925	45.921788499806674	93.91762621789194	65.3871571798904	6.39503923691398	9.839707694720312	88.37267493356953	88.07118702391496	77.10380868024801	6.823472721761498	1.0049059303937742	1.7483660789535644	0.6118497767616434	11.735262006415002	56.97928763404735
99	2140.0	1960.0		(93.04251550044287, 87.37112488928256, 77.1895482728078)	#5d574d	93.04251550044287	87.37112488928256	77.1895482728078	38.53503184713376	43.44795087819506	93.04251550044287	65.44729476950917	5.786681919602577	9.837678723381904	88.11379096545616	88.26656072630647	77.29136403897255	6.6080777372321045	1.0058301580717146	1.58204476987842	0.6117236118694559	11.413396089820784	59.53526819092539
100	2160.0	1980.0		(93.32949512843224, 87.07528786536759, 77.78742249778566)	#5d574d	93.32949512843224	87.07528786536759	77.78742249778566	35.85570182937255	42.464909033966336	93.32949512843224	65.39090823007466	6.2570325448471635	9.409617166367013	88.28227635075288	88.08336491585473	77.88030115146148	7.167990888626888	1.0049635786038806	1.7106358618056479	0.5851060154706996	11.30005980005705	56.37762591851931
101	2180.0	2000.0		(92.91585473870683, 87.00531443755536, 77.47121346324181)	#5c574d	92.91585473870683	87.00531443755536	77.47121346324181	37.03848139014735	42.38656079007074	92.91585473870683	65.34979634501894	6.046036764933427	9.514777632180538	87.99465899025688	87.94995526129317	77.56655447298493	6.993611235809556	1.0043317484573506	1.6529508577365335	0.5916450722728319	11.27322287337431	57.5666342364023
102	2200.0	2020.0		(93.08060230292294, 87.37998228520814, 77.31798051372897)	#5d574d	93.08060230292294	87.37998228520814	77.31798051372897	38.300741739716756	43.18266595615102	93.08060230292294	65.45200085414497	5.829962224708551	9.774173889783855	88.16088573959256	88.2818619309123	77.41860053144376	6.682331234841547	1.0059024837785264	1.593877350497669	0.607774773198049	11.38081432803739	59.18536116319968
103	2220.0	2040.0		(93.26837909654562, 87.26660761736049, 77.46412754650133)	#5d574d	93.26837909654562	87.26660761736049	77.46412754650133	37.21459395841505	43.20954415954415	93.26837909654562	65.4343681815081	6.022109994435643	9.663064546963952	88.24697962798936	88.22454075287865	77.56215234720992	6.850259866451119	1.005631495130821	1.6464094195424155	0.600865805095575	11.385983717881969	58.06846288108664
104	2240.0	2060.0		(93.5155004428698, 87.03897254207263, 77.43932683790966)	#5d574d	93.5155004428698	87.03897254207263	77.43932683790966	35.82809917355371	43.83684255391695	93.5155004428698	65.39082030472568	6.271251763300567	9.60305834935613	88.29254207263064	88.08307945084145	77.53532329495128	6.993582022678429	1.0049622273185759	1.71452331242044	0.5971345175665399	11.469408369215866	56.853561630974795
105	2260.0	2080.0		(93.51195748449956, 87.54118689105402, 77.54738706820194)	#5d574d	93.51195748449956	87.54118689105402	77.54738706820194	37.559920106524615	43.53417002131189	93.51195748449956	65.51645380694413	5.966255179011726	9.75675245704486	88.46810451727191	88.49160007085916	77.64732506643047	6.748184433080608	1.0068930323402427	1.6311390418300007	0.6066914788499921	11.43636390506769	58.55420962318422
106	2280.0	2100.0		(93.26660761736049, 87.56775907883082, 77.14791851195749)	#5d574d	93.26660761736049	87.56775907883082	77.14791851195749	38.7866798549291	44.07006780755569	93.26660761736049	65.50844532676352	5.742250562649376	9.965217966255624	88.27622674933569	88.46552139946856	77.25211691762622	6.477122432630458	1.0067699535955164	1.5698974984605294	0.6196542191295177	11.501261262975941	60.04819352897245
107	2300.0	2120.0		(93.15500442869796, 87.31798051372897, 77.2843224092117)	#5d574d	93.15500442869796	87.31798051372897	77.2843224092117	37.932805000558105	43.443977484501566	93.15500442869796	65.44044748368476	5.893936870441097	9.773351593466085	88.17139061116033	88.24430085031003	77.38465899025687	6.703522454168565	1.0057249252029248	1.6113676420139773	0.6077236414130337	11.413014203191507	58.90741833026987
108	2320.0	2140.0		(93.07351638618246, 87.18777679362267, 77.74136403897255)	#5d574d	93.07351638618246	87.18777679362267	77.74136403897255	36.96707105719236	42.00656642558049	93.07351638618246	65.40494965229041	6.061943894224376	9.458751479132266	88.18250664304693	88.12896076173605	77.83582816651905	7.05407446357663	1.0051793749324618	1.6572997732373624	0.5881612706906171	11.234551318175152	57.34491936347789
109	2340.0	2160.0		(93.45969884853854, 87.2754650132861, 78.27989371124889)	#5d574e	93.45969884853854	87.2754650132861	78.27989371124889	35.556074221029284	41.41732059592861	93.45969884853854	65.44966467998894	6.305994782391522	9.237178191427198	88.50662533215234	88.27426595217007	78.36984942426926	7.349101372244531	1.0058665801643447	1.7240218493032842	0.5743834664280543	11.184410182737727	55.67960600495055
110	2360.0	2180.0		(93.35961027457927, 87.26040744021257, 77.64924712134632)	#5d574d	93.35961027457927	87.26040744021257	77.64924712134632	36.70632012177934	42.9108754020284	93.35961027457927	65.43839117955089	6.112363076755168	9.567142362236702	88.326784765279	88.2376167316209	77.74535872453498	6.971698176617744	1.0056933227857539	1.6710840809170668	0.5949012003397499	11.353025824042856	57.4258487787499
111	2380.0	2200.0		(93.84676705048716, 86.84322409211691, 78.15500442869796)	#5d564e	93.84676705048716	86.84322409211691	78.15500442869796	33.22081734025737	42.63758458939341	93.84676705048716	65.36222894658094	6.724177209527616	9.157870237521415	88.53731620903454	87.99028531443756	78.24188662533216	7.578387193431256	1.0045228195419291	1.8383504629885439	0.5694519628307764	11.361388402497782	53.71197861117054
112	2400.0	2220.0		(94.81399468556245, 86.77147918511957, 77.76527900797166)	#5e564d	94.81399468556245	86.77147918511957	77.76527900797166	31.695760598503732	45.85211826801813	94.81399468556245	65.39573205303113	7.082009166468173	9.431921889996154	88.91107174490699	88.09902724534987	77.85534100974314	7.487015986931844	1.0050377137782052	1.936179613413326	0.5864929611602084	11.794744777778273	53.098749544206065
113	2420.0	2240.0		(93.511071744907, 87.16120460584588, 77.53498671390611)	#5d574d	93.511071744907	87.16120460584588	77.53498671390611	36.15235349559239	43.565982154697195	93.511071744907	65.42146614779836	6.213093313709727	9.602007469059505	88.34739592559787	88.1826138972542	77.63124889282551	6.9745194532834	1.0054332095538323	1.6986231346885794	0.5970691720405504	11.436829803784747	57.09463233722921
114	2440.0	2260.0		(93.4428697962799, 87.45527015057573, 77.74933569530558)	#5d574d	93.4428697962799	87.45527015057573	77.74933569530558	37.10802573653911	42.82671545162423	93.4428697962799	65.4919190044798	6.04494817097595	9.602775555224419	88.44800708591674	88.41172157661647	77.84639503985828	6.917923987856592	1.0065159679508304	1.652653242557252	0.5971169329459672	11.34701267972329	57.809580992597276
115	2460.0	2280.0		(93.42604074402126, 87.39326837909654, 77.38706820194862)	#5d574d	93.42604074402126	87.39326837909654	77.38706820194862	37.4320742213386	43.77728057035593	93.42604074402126	65.4743410455454	5.986115286710058	9.774150044870034	88.34808680248007	88.35452219663418	77.4871302037201	6.736044685532284	1.0062458201735107	1.6365686783557158	0.6077732904807112	11.461569932841517	58.51488210434512
116	2480.0	2300.0		(93.64658990256865, 86.88839681133747, 78.38441098317095)	#5d564e	93.64658990256865	86.88839681133747	78.38441098317095	33.43160582670768	41.558967907913775	93.64658990256865	65.36337292309355	6.667832037305921	9.03284432709901	88.49911426040745	87.99399687333924	78.46945084145263	7.670543667303776	1.00454040080454	1.8229460246144102	0.5616776388615374	11.227299796270161	53.56613364529768
117	2500.0	2320.0		(93.19309123117803, 87.65721877767936, 77.92294065544729)	#5d574d	93.19309123117803	87.65721877767936	77.92294065544729	38.24825986078888	41.783015729696345	93.19309123117803	65.52929504630552	5.850087751940625	9.569823686314827	88.4229406554473	88.5334267493357	78.0202834366696	6.886687622696491	1.0070903835961227	1.59937955116135	0.5950679296359369	11.216285128889957	58.562317592494395
118	2520.0	2340.0		(93.9273693534101, 87.08237378210806, 78.63153232949513)	#5d574e	93.9273693534101	87.08237378210806	78.63153232949513	33.149574381840296	41.52611180264796	93.9273693534101	65.42801703414673	6.721545355772407	9.006960493882499	88.74625332152347	88.20390020372012	78.71604074402126	7.718254297652796	1.0055338871918387	1.8376309296659314	0.5600681380443784	11.238527897730453	53.26744689459751
119	2540.0	2360.0		(93.64038972542073, 86.89991142604075, 78.51638618246236)	#5d564e	93.64038972542073	86.89991142604075	78.51638618246236	33.259150805270856	41.18544267877414	93.64038972542073	65.36635021525515	6.691239531249726	8.96510862782427	88.52604074402126	88.0036569973428	78.60022143489813	7.7420932601992885	1.004586157474179	1.8293454956557182	0.5574657177592184	11.186861006254087	53.263643462850546
120	2560.0	2380.0		(93.55004428697963, 87.0814880425155, 78.18157661647476)	#5d574e	93.55004428697963	87.0814880425155	78.18157661647476	34.746124142700715	41.89158098051468	93.55004428697963	65.40576915941786	6.447374869795741	9.216915295286942	88.47109831709477	88.1316223826395	78.27057573073516	7.417837832743831	1.0051919695704288	1.7626743328768342	0.5731234850480573	11.248118521431396	55.02661579193953
121	2580.0	2400.0		(94.34720992028343, 86.88396811337466, 78.67139061116032)	#5e564e	94.34720992028343	86.88396811337466	78.67139061116032	31.43406034580178	42.36833211288232	94.34720992028343	65.40140172699341	7.0406212207302925	8.940224948159404	88.8984410983171	88.11743831709477	78.75351638618247	7.909408135984566	1.0051248484577637	1.9248643927047508	0.5559184081926826	11.37971745244536	51.77880026522699
122	2600.0	2420.0		(93.30203720106289, 87.36138175376439, 78.72630646589903)	#5d574e	93.30203720106289	87.36138175376439	78.72630646589903	35.54569761789012	39.83633636484459	93.30203720106289	65.4640077316995	6.2962023686180535	9.015280709923745	88.54528786536758	88.3209086979628	78.81265721877769	7.553513685994175	1.006087012101525	1.7213446610268175	0.5605855032431614	10.996247111870249	55.06984938514903
123	2620.0	2440.0		(93.41984056687333, 87.48804251550044, 78.55358724534987)	#5d574e	93.41984056687333	87.48804251550044	78.55358724534987	36.05934223069589	40.57911653440279	93.41984056687333	65.50147255307866	6.218720553041623	9.174296300572049	88.60773250664305	88.44281955713019	78.64293179805138	7.379814723489494	1.0066627921600078	1.7001615887936379	0.5704733633969737	11.083329731065133	55.86894359964131
124	2640.0	2460.0		(93.67493356953055, 87.26040744021257, 78.16120460584588)	#5d574e	93.67493356953055	87.26040744021257	78.16120460584588	35.19155009991436	42.23115763197457	93.67493356953055	65.45722868699326	6.377080883917419	9.315903796147374	88.58368467670505	88.29886160318866	78.25219663418954	7.302408820611672	1.005982827999914	1.743456370967439	0.5792787585615098	11.289518330694982	55.60691605791961
125	2660.0	2480.0		(93.47918511957485, 87.2621789193977, 78.56775907883082)	#5d574e	93.47918511957485	87.2621789193977	78.56775907883082	34.984258984258986	40.67658094714702	93.47918511957485	65.44834671218382	6.3964553338811125	9.076146971889942	88.56962798937113	88.26998082373781	78.65470327723648	7.531663633623327	1.0058463249074936	1.7487532315276335	0.5643702710382774	11.103651862954058	54.825560877728684
126	2680.0	2500.0		(93.65899025686448, 87.3941541186891, 77.92382639503985)	#5d574d	93.65899025686448	87.3941541186891	77.92382639503985	36.11145510835912	42.841234715011225	93.65899025686448	65.48898502866794	6.221599996163563	9.501305200747101	88.56985828166518	88.4021725863596	78.01852967227634	7.074955035819476	1.0064708769907684	1.700948811591524	0.5908073335492103	11.35707299571533	56.78260732710917
127	2700.0	2520.0		(93.69884853852967, 87.4428697962799, 78.33569530558016)	#5d574e	93.69884853852967	87.4428697962799	78.33569530558016	35.56759873162294	41.810589302932335	93.69884853852967	65.5046552013733	6.31139890512511	9.300236565024234	88.68686448184233	88.4531810894597	78.42676705048716	7.295456950338826	1.006711704856072	1.7254993046438811	0.5783045434564908	11.239579898956553	55.83809472119685
128	2720.0	2540.0		(93.80070859167405, 87.10628875110717, 78.64924712134632)	#5d574e	93.80070859167405	87.10628875110717	78.64924712134632	33.490003507541196	41.18969603686464	93.80070859167405	65.42715590615235	6.656579020965503	8.995586026982183	88.69514614703276	88.20110187776793	78.73381753764393	7.703118639393026	1.0055206529014105	1.8198695161948948	0.5593608543272538	11.190648427646861	53.49919531889169
129	2740.0	2560.0		(93.49069973427812, 87.68024800708592, 79.49069973427812)	#5d574f	93.49069973427812	87.68024800708592	79.49069973427812	35.09806402631913	38.18561643186706	93.49069973427812	65.55631167542755	6.360852360222546	8.753313547487007	88.88945969884854	88.62146875110717	79.57259521700621	7.826468765249538	1.007505590067774	1.7390195881286679	0.5442959390783841	10.820394669750652	53.99486873994624
130	2760.0	2580.0		(93.45704162976085, 87.32949512843224, 79.10451727192205)	#5d574f	93.45704162976085	87.32949512843224	79.10451727192205	34.38410269069367	39.16124079497315	93.45704162976085	65.46571309135786	6.479431412158343	8.810575149762002	88.68699734278123	88.32645551815766	79.18676705048715	7.809766007576586	1.0061132210102472	1.7714384028377805	0.5478565629968942	10.936602118321211	53.66866913408655
131	2780.0	2600.0		(93.80248007085916, 87.22320637732507, 78.95039858281665)	#5d574e	93.80248007085916	87.22320637732507	78.95039858281665	33.4208015267176	40.375060196595	93.80248007085916	65.45745590016787	6.6567626335374275	8.881535829710074	88.7924889282551	88.29960049601418	79.03312666076174	7.809687796265502	1.0059863199374208	1.8199197147911081	0.5522690188880768	11.09928679932562	53.148228553729915
132	2800.0	2620.0		(93.42869796279894, 87.7378210806023, 78.60496014171834)	#5d574e	93.42869796279894	87.7378210806023	78.60496014171834	36.96582217973231	40.45922962429252	93.42869796279894	65.56440455625774	6.071216167081561	9.25310176661669	88.69977856510187	88.64785325066431	78.69628875110718	7.259747189259966	1.0076299659282792	1.6598347580494535	0.5753736214435499	11.06704829892765	56.73001112855944
133	2820.0	2640.0		(93.86891054030116, 87.50841452612931, 78.77413640389726)	#5d574e	93.86891054030116	87.50841452612931	78.77413640389726	34.71775613190937	41.005774783445624	93.86891054030116	65.53167681449746	6.451927396945944	9.104816180128017	88.87820194862711	88.54118612931798	78.86147918511958	7.530096040415886	1.0071269879246199	1.7639189669983868	0.5661529712164353	11.159079030519615	54.677546883510004
134	2840.0	2660.0		(93.7378210806023, 87.90699734278122, 78.40212577502214)	#5d574e	93.7378210806023	87.90699734278122	78.40212577502214	37.18724731431213	41.7185108192384	93.7378210806023	65.62263200823794	6.039643692424268	9.464387613461223	88.86312666076174	88.83784143489814	78.49717449069973	7.054978163034675	1.0085248375564437	1.6512030293493698	0.5885117351188258	11.227285015945684	57.456254484968916
135	2860.0	2680.0		(93.78299379982285, 87.4295837023915, 78.9140832595217)	#5d574e	93.78299379982285	87.4295837023915	78.9140832595217	34.362304163936386	40.429208262105554	93.78299379982285	65.50780206558733	6.503089347639435	8.987146337965225	88.8396545615589	88.46342691762622	78.99923826395039	7.656705277907224	1.0067600676026298	1.7779063431210014	0.558836060095436	11.093194777131753	54.11054173942172
136	2880.0	2700.0		(93.38883968113375, 87.56953055801594, 79.14260407440213)	#5d574f	93.38883968113375	87.56953055801594	79.14260407440213	35.49117135041033	38.8996168291665	93.38883968113375	65.52204048544887	6.3019670892040525	8.885469605162477	88.73560673162089	88.50979546501328	79.22687333923827	7.680290539950505	1.0069788914997895	1.7229207016973778	0.5525136277430405	10.893408984228822	54.65405213888541
137	2900.0	2720.0		(93.67050487156776, 87.64127546501328, 79.27369353410097)	#5d574f	93.67050487156776	87.64127546501328	79.27369353410097	34.872646733111836	39.19256009228966	93.67050487156776	65.55565276580177	6.407468964492735	8.871169580527738	88.92208148804252	88.61932079716561	79.35736935341009	7.732633327822348	1.007495463580875	1.751764293298191	0.5516244278651675	10.94318547121533	54.16016894674124
138	2920.0	2740.0		(93.94685562444641, 87.56864481842338, 78.56687333923827)	#5d574e	93.94685562444641	87.56864481842338	78.56687333923827	35.1174844505874	41.74589406595892	93.94685562444641	65.55024942152822	6.3925579371148515	9.250623459437012	88.89361381753766	88.60170795394154	78.65689105403013	7.374164434639638	1.0074124220030083	1.747687706196214	0.5752195160837488	11.244502273006862	55.35394602558665
139	2940.0	2760.0		(93.88839681133747, 87.51372896368467, 79.28786536758193)	#5d574f	93.88839681133747	87.51372896368467	79.28786536758193	33.8036884251395	39.65490566037737	93.88839681133747	65.53573652769978	6.5872976285856755	8.829773572984267	88.992143489814	88.55441300265721	79.37012400354297	7.835470448732176	1.007189379838394	1.80092839138672	0.5490503536385636	11.016233085666888	53.27586684379414
140	2960.0	2780.0		(93.85208148804251, 87.56333038086802, 79.56421612046059)	#5d574f	93.85208148804251	87.56333038086802	79.56421612046059	33.59122187093175	38.82072310988212	93.85208148804251	65.54703156592079	6.609476503612155	8.697768731179178	89.04499557130202	88.59122007971656	79.64420726306466	7.966667482153719	1.007362968221524	1.8069919652490691	0.5408420678341755	10.924118296360554	52.76862244693613
141	2980.0	2800.0		(94.28786536758193, 87.55004428697963, 79.54384410983171)	#5e574f	94.28786536758193	87.55004428697963	79.54384410983171	32.58080019223837	39.87496594677363	94.28786536758193	65.56731113098603	6.79712122890086	8.74394151528044	89.25033658104518	88.65733057573073	79.62390611160319	7.996927288022531	1.0076746357733612	1.8582929284543623	0.5437131701597029	11.075078790826707	52.14021633074575
142	3000.0	2820.0		(93.85651018600531, 87.71744906997343, 79.57661647475642)	#5d574f	93.85651018600531	87.71744906997343	79.57661647475642	34.20543356903611	38.79723302253595	93.85651018600531	65.5857109600272	6.5130216136530255	8.75682993791045	89.09742249778566	88.71734166519043	79.65802480070859	7.878926771907088	1.0079574145042187	1.780621766176589	0.5445145942216405	10.913364334676826	53.35942896209643
143	3020.0	2840.0		(94.29583702391497, 87.4207263064659, 80.24092116917626)	#5e5750	94.29583702391497	87.4207263064659	80.24092116917626	30.65036551550288	38.00807815141838	94.29583702391497	65.53778675875569	7.062503832769518	8.313811285166196	89.35356953055802	88.56109332152347	80.31271922054916	8.494498819773234	1.00722088892115	1.9308469700105226	0.5169669401456705	10.908639625234713	49.652414755190925
144	3040.0	2860.0		(93.96634189548273, 87.74047829937999, 79.88573959255979)	#5d574f	93.96634189548273	87.74047829937999	79.88573959255979	33.47046612568411	38.211060628911845	93.96634189548273	65.59840941778909	6.622740006529071	8.60989034416637	89.22020372010628	88.75877350752879	79.96428697962799	8.05628146413528	1.0081525714136508	1.8106181288626058	0.5353776401149649	10.86236148048158	52.432463913792034
145	3060.0	2880.0		(94.04428697962798, 87.4844995571302, 80.47741364038973)	#5e5750	94.04428697962798	87.4844995571302	80.47741364038973	30.98909708167398	36.78642066003615	94.04428697962798	65.5407962450143	6.974362925479316	8.190245593919322	89.29737821080602	88.5708998139947	80.54748449955714	8.573326219914893	1.0072671403674456	1.906749764854242	0.509283415090819	10.757409590836229	49.58411004408333
146	3080.0	2900.0		(93.71302037201063, 87.56510186005315, 79.26306465899026)	#5d574f	93.71302037201063	87.56510186005315	79.26306465899026	34.47223243839647	39.319389047466025	93.71302037201063	65.53893915294336	6.472926188491323	8.84859771108406	88.91717449069974	88.56484834366698	79.3460850310009	7.776110181745031	1.0072385995512383	1.769659912984306	0.5502208705940894	10.963414381216232	53.813783397615644
147	3100.0	2920.0		(94.42249778565102, 87.16031886625332, 79.30469441984057)	#5e574f	94.42249778565102	87.16031886625332	79.30469441984057	31.177642371689696	40.82755644775474	94.42249778565102	65.47663990726271	7.050464011652768	8.720620122973589	89.14766164747564	88.36200138175377	79.3832506643047	8.115798594269696	1.0062811503495348	1.9275553537971792	0.5422630062809147	11.214198950831161	51.04508595023702
148	3120.0	2940.0		(94.07351638618246, 87.42338352524358, 80.72364924712134)	#5e5750	94.07351638618246	87.42338352524358	80.72364924712134	30.11146496815288	36.18676383357343	94.07351638618246	65.52794826126686	7.08943915283522	8.034997789024922	89.34200177147918	88.52903936226748	80.79064658990256	8.760190558775724	1.0070696854601173	1.938210927944791	0.4996298422699169	10.71547185015146	48.57739597685596
149	3140.0	2960.0		(94.01860053144375, 87.68290522586359, 79.43578387953941)	#5e574f	94.01860053144375	87.68290522586359	79.43578387953941	33.932215743440224	39.55194211800615	94.01860053144375	65.58544263385726	6.568506419736497	8.833562135228101	89.13797165633304	88.71646632418069	79.51825509300267	7.82808337950506	1.007953290719502	1.7957909855136187	0.54928593288899	11.008046901383334	53.36605228871415
150	3160.0	2980.0		(94.22232063773251, 87.44729849424269, 79.55624446412754)	#5e574f	94.22232063773251	87.44729849424269	79.55624446412754	32.282884406329245	39.69175667672524	94.22232063773251	65.53818539859296	6.840343529683157	8.687514124204498	89.18884853852967	88.56239225863597	79.6351550044287	8.063942288962641	1.0072270154382497	1.870109651032997	0.5402044189138114	11.057269159350824	51.78393951219445
151	3180.0	3000.0		(94.13906111603188, 87.60673162090346, 80.4162976085031)	#5e5750	94.13906111603188	87.60673162090346	80.4162976085031	31.43871425805206	37.17165492129502	94.13906111603188	65.57620165366981	6.91820901059792	8.283778635316196	89.36948627103632	88.68632365810453	80.4882019486271	8.467574354034012	1.0078112702342334	1.8913976151109897	0.5150994588467958	10.792710706455507	50.13300919974284
152	3200.0	3020.0		(93.9734278122232, 87.71302037201063, 80.10717449069973)	#5d5750	93.9734278122232	87.71302037201063	80.10717449069973	32.91089108910893	37.62653634444277	93.9734278122232	65.5926788534833	6.699976471085334	8.479575550919316	89.2594508414526	88.74007453498672	80.18323294951284	8.205243045077246	1.0080645009376774	1.8317341235712845	0.5272744444072579	10.807075748640134	51.68663924657704
153	3220.0	3040.0		(93.92914083259522, 87.62798937112488, 79.37023914969)	#5d574f	93.92914083259522	87.62798937112488	79.37023914969	34.03175762000361	39.52468739980764	93.92914083259522	65.56669583694841	6.550195860035412	8.837412823185531	89.06400354295837	88.65532426040745	79.45281665190433	7.8165062225448425	1.0076651795949005	1.7907849862879628	0.5495253752220581	11.00022414372676	53.454553089566055
154	3240.0	3060.0		(94.54738706820194, 87.78919397697076, 80.60230292294065)	#5e5750	94.54738706820194	87.78919397697076	80.60230292294065	30.922256097560968	37.61073221914112	94.54738706820194	65.64435644312445	7.016964369030376	8.299421277295615	89.66333038086802	88.9087947564216	80.67417183348095	8.496102246362474	1.0088587106653761	1.918396748720923	0.5160721449569945	10.868218920056268	49.7862707407484
155	3260.0	3080.0		(94.16829052258636, 87.65367581930913, 79.92559787422498)	#5e574f	94.16829052258636	87.65367581930913	79.92559787422498	32.55597014925376	38.56804243951993	94.16829052258636	65.58787998049476	6.775220021839001	8.57049226818749	89.30022143489815	88.72441771479184	80.00287865367582	8.149257049019674	1.007990749208234	1.8523052673788738	0.5329278006745667	10.925060368867058	51.67261786361529
156	3280.0	3100.0		(93.95748449955713, 87.83790965456156, 79.9867139061116)	#5d574f	93.95748449955713	87.83790965456156	79.9867139061116	33.71837950928803	37.91658025226719	93.95748449955713	65.62250679921091	6.580523751090805	8.595887331695407	89.26626217891939	88.83743260407441	80.0652258635961	8.055477232791294	1.008522913274991	1.7990764531583108	0.5345069089591048	10.825551803851468	52.564380551492185
157	3300.0	3120.0		(94.02302922940656, 87.76616474756422, 80.26483613817538)	#5e5750	94.02302922940656	87.76616474756422	80.26483613817538	32.713577544582485	37.31361632376215	94.02302922940656	65.60911187776968	6.725899895997256	8.42189355161933	89.3317626217892	88.79370293179805	80.33984942426927	8.269358789768049	1.008317052727232	1.8388214353276666	0.5236876794859993	10.778034162396366	51.38840632420714
158	3320.0	3140.0		(94.31709477413641, 87.8086802480071, 80.2843224092117)	#5e5750	94.31709477413641	87.8086802480071	80.2843224092117	32.17193713311874	37.93964351451861	94.31709477413641	65.63569163578035	6.826793655305141	8.456900178722538	89.49293179805137	88.8804904428698	80.35956598759965	8.276834690846362	1.0087255451224568	1.8664051951479013	0.5258644511587766	10.868499079679394	51.0879567661893
159	3340.0	3160.0		(93.90256864481843, 87.98494242692648, 80.46235606731621)	#5d5750	93.90256864481843	87.98494242692648	80.46235606731621	33.582443653618	36.497981436764285	93.90256864481843	65.65764654222859	6.5812957573024295	8.397137522080623	89.38006200177148	88.95221964570416	80.53758193091231	8.243216947275025	1.0090629602455885	1.799287515111669	0.522148307421635	10.668897431779033	51.91226040681037
160	3360.0	3180.0		(94.50398582816652, 87.72276350752878, 80.48981399468556)	#5e5750	94.50398582816652	87.72276350752878	80.48981399468556	30.96700796359497	37.814424293547034	94.50398582816652	65.62511531945964	7.014002494028948	8.327592047922883	89.59897254207263	88.84595016829051	80.56214348981399	8.467843165964357	1.0085630024542818	1.9175869895324718	0.5178238514359121	10.887838183168995	49.89388620160902
161	3380.0	3200.0		(94.1762621789194, 87.83170947741364, 80.10628875110717)	#5e5750	94.1762621789194	87.83170947741364	80.10628875110717	32.944287063267225	38.0971079238185	94.1762621789194	65.63320959175041	6.707211140956404	8.549285764647419	89.39545615589017	88.87238374667847	80.18354295837024	8.14611589381141	1.0086873996995214	1.8337120397226028	0.5316091441799383	10.86632267029526	51.88458594771478
162	3400.0	3220.0		(94.24534986713905, 87.83525243578389, 80.22143489813995)	#5e5750	94.24534986713905	87.83525243578389	80.22143489813995	32.575001578980654	37.94455983383926	94.24534986713905	65.63820884527583	6.763167842191886	8.495268164467307	89.45343666961912	88.88871249778565	80.29757307351639	8.21742029230915	1.008764230987681	1.8490102724160846	0.528250237834668	10.858638056767072	51.47635305500624
163	3420.0	3240.0		(94.18423383525244, 88.02302922940656, 80.25509300265722)	#5e5850	94.18423383525244	88.02302922940656	80.25509300265722	33.4605112552461	37.712584874076036	94.18423383525244	65.68168626872075	6.622529131375343	8.55090616680856	89.48843224092118	89.03080444641277	80.33277236492472	8.116812643478701	1.0094324160341397	1.8105604768370256	0.531709903545086	10.815539208448172	52.24283655313564
164	3440.0	3260.0		(94.58547387068202, 87.90434012400354, 81.022143489814)	#5e5751	94.58547387068202	87.90434012400354	81.022143489814	30.444720172402505	36.56638916722073	94.58547387068202	65.6764069469164	7.063298871453794	8.126947941191265	89.80165633303808	89.01354261293179	81.0909654561559	8.674644755486204	1.0093512805020497	1.9310643289063087	0.5053474592786379	10.767426516411124	49.00541831908619
165	3460.0	3280.0		(94.05137289636846, 88.10186005314438, 80.24623560673162)	#5e5850	94.05137289636846	88.10186005314438	80.24623560673162	34.14217887848072	37.42965041814209	94.05137289636846	65.6940503362872	6.512527960808534	8.576604028394286	89.44599645704163	89.07124005314438	80.32479185119574	8.054279152163698	1.0096224338504387	1.780486804395103	0.5333078403296222	10.768990533015712	52.78927314659478
166	3480.0	3300.0		(93.83436669619132, 87.85296722763508, 80.67139061116032)	#5d5750	93.83436669619132	87.85296722763508	80.67139061116032	32.7353475540004	35.77110412595929	93.83436669619132	65.6218093521034	6.692269938379292	8.222772927825694	89.34753764393268	88.83515533215235	80.74320637732507	8.442816166004157	1.0085121945227973	1.8296272028988023	0.5113060200915696	10.60190886353577	50.85888370517062
167	3500.0	3320.0		(94.26926483613818, 87.97697077059344, 80.69973427812224)	#5e5750	94.26926483613818	87.97697077059344	80.69973427812224	32.17754569190597	36.70581602931504	94.26926483613818	65.67629023593038	6.8011305003936595	8.300679588505488	89.60474756421611	89.01316102745793	80.77250664304694	8.414185155868253	1.009349486823183	1.8593890396773967	0.516150388890325	10.731107012532144	50.67065257389139
168	3520.0	3340.0		(93.9317980513729, 88.28166519043401, 80.74933569530558)	#5d5850	93.9317980513729	88.28166519043401	80.74933569530558	34.28341060270108	35.78690039510039	93.9317980513729	65.73385489239756	6.471578900747343	8.371413646811533	89.54376439326838	89.20150054030114	80.82465899025685	8.234855655196187	1.010234172243988	1.7692915724467582	0.5205487530619782	10.581205031310024	52.29393691184067
169	3540.0	3360.0		(94.32506643046945, 87.95748449955713, 81.31443755535872)	#5e5751	94.32506643046945	87.95748449955713	81.31443755535872	30.635169174211963	35.1731569211122	94.32506643046945	65.6764672839895	6.992821198776644	7.969111199500278	89.74899025686449	89.01373988485385	81.3808680248007	8.792641715525777	1.0093522077954997	1.911796148107502	0.49553290196000604	10.602182870902613	48.733348603159044
170	3560.0	3380.0		(94.11603188662534, 87.79627989371124, 80.56510186005315)	#5e5750	94.11603188662534	87.79627989371124	80.56510186005315	32.01777893979995	36.71518111747932	94.11603188662534	65.62262513161201	6.821365950857139	8.282075497131025	89.44672276350752	88.83781898139947	80.63741364038974	8.435259004852739	1.00852473187266	1.8649212927054117	0.5149935548148142	10.729576318554765	50.5241056685394
171	3580.0	3400.0		(94.3941541186891, 87.96191319751993, 80.62001771479186)	#5e5750	94.3941541186891	87.96191319751993	80.62001771479186	31.981223072471245	37.209982077675896	94.3941541186891	65.67904944404083	6.843407660677814	8.34869337060098	89.64533215234721	89.02218252435783	80.69343666961915	8.38597317981296	1.0093918918567242	1.870947366408003	0.5191359676054704	10.795040963634207	50.658593658626145
172	3600.0	3420.0		(94.31709477413641, 87.80513728963685, 81.06554472984942)	#5e5751	94.31709477413641	87.80513728963685	81.06554472984942	30.51533988369761	35.82749521054808	94.31709477413641	65.63735286991381	7.026798630943798	8.036721688265946	89.64807794508414	88.8859165367582	81.13294065544729	8.740698836192228	1.0087510758857519	1.9210853780324875	0.4997370372596975	10.675429475879547	48.835614904672966
173	3620.0	3440.0		(94.44818423383525, 88.09123117803365, 80.80070859167405)	#5e5850	94.44818423383525	88.09123117803365	80.80070859167405	32.05218068535823	36.84672518568533	94.44818423383525	65.71467635744739	6.826851267315415	8.311591325670431	89.74803365810452	89.13872290522586	80.87361381753765	8.416612079087226	1.009939425930814	1.8664209459323406	0.5168288992846972	10.755856478728509	50.60150993196194
174	3640.0	3460.0		(94.42426926483614, 87.97874224977856, 80.70947741364039)	#5e5750	94.42426926483614	87.97874224977856	80.70947741364039	31.80185998450012	37.03785000703533	94.42426926483614	65.68515117319691	6.867633180685062	8.31067247075612	89.68319751992914	89.04213488042515	80.78217006200177	8.430686229776361	1.0094856665990293	1.8775704809592317	0.5167717633217561	10.781078908004991	50.43092860960192
175	3660.0	3480.0		(94.19840566873339, 88.00177147918512, 80.87333923826395)	#5e5850	94.19840566873339	88.00177147918512	80.87333923826395	32.097846317468786	36.07165021156556	94.19840566873339	65.67918158797644	6.798930886598553	8.211602805165153	89.61243578387953	89.02261459698848	80.94462356067316	8.496022684588764	1.0093939227176805	1.858787678215224	0.5106114428471745	10.660951262928652	50.376386879448454
176	3680.0	3500.0		(94.2993799822852, 88.30026572187776, 81.33835252435784)	#5e5851	94.2993799822852	88.30026572187776	81.33835252435784	32.228524567757795	35.04860798016228	94.2993799822852	65.76024244939767	6.762970284613479	8.098804093099265	89.84744906997344	89.28792383525243	81.40797165633305	8.593700277239558	1.0106397107879723	1.848956261337195	0.5035974268887994	10.551227170759159	50.13616424024044
177	3700.0	3520.0		(94.06465899025686, 88.55624446412754, 80.58547387068202)	#5e5850	94.06465899025686	88.55624446412754	80.58547387068202	35.48035221448285	36.540739554986374	94.06465899025686	65.80856713947445	6.306334868840635	8.587464007220014	89.66121346324181	89.44633929140834	80.66518157661648	7.983123711953038	1.0113823913041018	1.7241148269363387	0.5339831323023424	10.654313565558995	53.70773441549395
178	3720.0	3540.0		(94.36758193091231, 88.2993799822852, 80.87599645704162)	#5e5850	94.36758193091231	88.2993799822852	80.87599645704162	33.013392857142854	36.45695084521453	94.36758193091231	65.7622066468291	6.675430718068586	8.35168762375016	89.78812223206376	89.2943591142604	80.95023029229407	8.32735069865933	1.0106698976584902	1.8250234592005117	0.5193221553640637	10.691681880622676	51.36496202972667
179	3740.0	3560.0		(94.98582816651904, 87.86271036315323, 80.59875996457042)	#5e5750	94.98582816651904	87.86271036315323	80.59875996457042	30.2936649633688	38.6236816829698	94.98582816651904	65.68635531825159	7.151792578738936	8.373350552877579	89.90024800708592	89.04607272807795	80.67139946855625	8.486030521353213	1.0095041725650122	1.955257987504227	0.5206691931787872	11.01186344678686	49.49890960254727
180	3760.0	3580.0		(94.0859167404783, 88.2621789193977, 80.70150575730734)	#5e5850	94.0859167404783	88.2621789193977	80.70150575730734	33.89319039110584	36.2756182747616	94.0859167404783	65.7371947022783	6.537180515203578	8.403168455773313	89.60367581930913	89.21243584588132	80.77711248892825	8.228129535394894	1.0102855002860731	1.7872266676339488	0.5225233211464346	10.646500325668569	52.11914206996778
181	3780.0	3600.0		(94.39061116031887, 88.35341009743135, 80.91939769707706)	#5e5850	94.39061116031887	88.35341009743135	80.91939769707706	33.110658162929816	36.39302035339271	94.39061116031887	65.77698586278802	6.6606650797380045	8.353414384734158	89.82483613817539	89.34279001771478	80.9937378210806	8.321653522769383	1.0108970328086364	1.820986620608143	0.5194295283018947	10.68381912929664	51.432599072943646
182	3800.0	3620.0		(94.67581930912311, 88.18511957484499, 80.0088573959256)	#5e5850	94.67581930912311	88.18511957484499	80.0088573959256	33.44767196086718	39.50401818709126	94.67581930912311	65.74770812366877	6.660836377626933	8.797783738287212	89.73031000885739	89.24686503985828	80.0906200177148	7.908169411504926	1.0104470763502371	1.8210334524425233	0.5470611712537516	11.034842090179142	52.87049434278986
183	3820.0	3640.0		(94.47121346324181, 88.2843224092117, 81.31355181576616)	#5e5851	94.47121346324181	88.2843224092117	81.31355181576616	31.787277011107395	35.51562001912657	94.47121346324181	65.7654900635166	6.83932666630982	8.121297408704153	89.92174490699735	89.30511722763507	81.38325952170061	8.601185519277832	1.0107203590188478	1.8698316465731322	0.5049960995484419	10.617526117185744	49.89769160949405
184	3840.0	3660.0		(94.51284322409212, 88.07794508414526, 80.91585473870683)	#5e5850	94.51284322409212	88.07794508414526	80.91585473870683	31.604455735782636	36.68530059509863	94.51284322409212	65.71524871344452	6.891839456325544	8.250389582397165	89.79862710363153	89.14059598759965	80.98747564216121	8.497711072643492	1.0099482222137637	1.8841883342138803	0.5130232706907438	10.750180433513348	50.12681021896054
185	3860.0	3680.0		(94.40566873339239, 88.19043401240036, 81.33126660761737)	#5e5851	94.40566873339239	88.19043401240036	81.33126660761737	31.477542171939568	35.31538504841252	94.40566873339239	65.7387202543325	6.877879233191164	8.066110992360365	89.86406554472985	89.21743115146148	81.3998582816652	8.664424187770612	1.0103089458122667	1.8803716913945707	0.5015645142241808	10.600347602198665	49.546157495668396
186	3880.0	3700.0		(94.84676705048716, 88.28077945084145, 81.2621789193977)	#5e5851	94.84676705048716	88.28077945084145	81.2621789193977	30.999543587402993	36.52280495321343	94.84676705048716	65.78472399497483	6.986210080678679	8.18215934265658	90.0943932683791	89.36815455270151	81.33236492471212	8.602239741660624	1.0110159566961407	1.909988707340021	0.5087805982202933	10.758943386782866	49.50815636492907
187	3900.0	3720.0		(94.12843224092117, 88.34986713906112, 80.88573959255979)	#5e5850	94.12843224092117	88.34986713906112	80.88573959255979	33.81847368069026	35.87530935062247	94.12843224092117	65.76183947490418	6.544205847608453	8.345511701720065	89.68853852967229	89.29315612931798	80.9603808680248	8.286434934129348	1.01066425475764	1.7891473521544057	0.5189381260175987	10.605385223527676	51.89792188900797
188	3920.0	3740.0		(94.23294951284322, 88.11248892825509, 81.41275465013285)	#5e5851	94.23294951284322	88.11248892825509	81.41275465013285	31.35553406107504	34.6922144206638	94.23294951284322	65.71030210314957	6.877086515904018	7.973660277075734	89.77156775907882	89.12440866253321	81.47975199291407	8.747599833133203	1.0098721999758329	1.8801549671550937	0.4958157713485456	10.529652281127062	49.22303564759662
189	3940.0	3760.0		(94.17360496014172, 88.44729849424269, 81.66430469441984)	#5e5851	94.17360496014172	88.44729849424269	81.66430469441984	32.53416412943424	33.87224657173491	94.17360496014172	65.79095417795837	6.6960626718219896	7.975631883276657	89.89658990256864	89.38857972542073	81.73213463241808	8.68710892640886	1.0111117055877827	1.830664113893726	0.495938369178819	10.413834992091386	49.98435126689916
