# Supplementary material for: Parallel and High Throughput Reaction Monitoring with Computer Vision
Source: Angew Chem Int Ed Engl. 2024 Oct 31;64(1):e202413395. doi: 10.1002/anie.202413395 (PMC11701362; doi:10.1002/anie.202413395)
Supplement: Supplementary file 3 — Supporting Information [file ANIE-64-e202413395-s003.zip › Supporting Info - Machine readable data part 2/Table 2 - esterification in HTE/Kineticolor ouputs/Well 6 Vari-PA+DMAP run 2.csv]

frame number	Time (s)	normalised time	Well Coordinates	average color	hexcode	red	green	blue	hue	saturation	value	lightness	a_component	b_component	x	y	z	delta_e	light_ratio	a_ratio	b_ratio	chroma_ab	hue_ab
1	180.0	0.0	(132, 228)	(96.77059344552701, 90.41541186891054, 68.38618246235606)	#605a44	96.77059344552701	90.41541186891054	68.38618246235606	46.566186107470514	74.79570542039652	96.77059344552701	66.3716130998717	3.1605938385849686	16.518128196070126	89.1236049601417	91.30591764393267	68.6064747564216	0.0	1.0	1.0	1.0	16.817785600795016	79.16789904265225
2	200.0	20.0		(96.86713906111603, 90.5748449955713, 68.7971656333038)	#605a44	96.86713906111603	90.5748449955713	68.7971656333038	46.550124641065274	73.8934100198422	96.86713906111603	66.41698965818466	3.20456451222767	16.347786206527882	89.30253321523472	91.45689554472985	69.01494242692648	0.18168336628908288	1.0006836741822847	1.0139121557176698	0.9896875731002759	16.65891195628851	78.90925975987595
3	220.0	40.0		(96.93888396811337, 90.63241806908769, 69.18511957484499)	#605a45	96.93888396811337	90.63241806908769	69.18511957484499	46.36624752664838	73.00692591645044	96.93888396811337	66.43608765412998	3.2968895385658836	16.14752587493595	89.43312666076173	91.52048855624447	69.39959255978741	0.4000994456508658	1.000971417617367	1.0431234467133987	0.9775639033227539	16.48065752666535	78.46035127359416
4	240.0	60.0		(97.46324180690877, 91.10008857395925, 68.60230292294065)	#615b44	97.46324180690877	91.10008857395925	68.60230292294065	46.771421556592195	75.51092369769894	97.46324180690877	66.57592599163141	3.075148692050722	16.735895760932664	89.7184765279008	91.98702434012401	68.82728077945085	0.3105919237707808	1.0030783174043438	0.9729654770913237	1.013183549750773	17.01607317799924	79.58828591792366
5	260.0	80.0		(97.56687333923827, 90.31709477413641, 69.5881310894597)	#615a45	97.56687333923827	90.31709477413641	69.5881310894597	44.452956819045205	73.12501702177883	97.56687333923827	66.39380648736481	3.8671049863897022	15.83556072379424	89.72369353410097	91.37973920283437	69.79542072630646	0.9826234795840546	1.0003343807157394	1.2235374691868177	0.9586776743603262	16.300904404748064	76.27673989687534
6	280.0	100.0		(97.44995571302037, 90.83170947741364, 69.50398582816652)	#615a45	97.44995571302037	90.83170947741364	69.50398582816652	45.790624702862026	73.12699393752101	97.44995571302037	66.5128007313234	3.468082583454435	16.087855999163647	89.80910540301151	91.77622681133748	69.717263064659	0.5473732172175296	1.0021272291700858	1.0972882820676295	0.9739515160677318	16.45742104509348	77.83482797728185
7	300.0	120.0		(97.22232063773251, 91.20017714791851, 68.86271036315323)	#615b44	97.22232063773251	91.20017714791851	68.86271036315323	47.259041788993684	74.38313108122884	97.22232063773251	66.58832551246417	2.9750893959218927	16.59999861269812	89.6835341009743	92.02846860938884	69.08608503100088	0.29678095144100664	1.00326513704385	0.9413070922310827	1.004956397943895	16.864492605925218	79.83919444040852
8	320.0	140.0		(97.74490699734278, 90.76350752878653, 69.59167404782994)	#615a45	97.74490699734278	90.76350752878653	69.59167404782994	45.1212836243511	73.44704315203798	97.74490699734278	66.51211815291957	3.6587640776803987	16.034741044104717	89.95002657218778	91.77394920283437	69.80339238263952	0.7082219960842886	1.0021169449782161	1.1576191894743635	0.9707359607440016	16.44686824072051	77.14646042538054
9	340.0	160.0		(97.60230292294065, 90.79096545615589, 69.0132860938884)	#615a45	97.60230292294065	90.79096545615589	69.0132860938884	45.704991170183106	74.69290245296887	97.60230292294065	66.50939742124886	3.4345996620897545	16.375984078059847	89.77298494242692	91.76487111603188	69.23106288751107	0.33803647852979246	1.0020759525788507	1.0866944117145598	0.9913946594721249	16.73228404503392	78.15482190432837
10	360.0	180.0		(97.33392382639504, 90.60673162090346, 69.77945084145261)	#615a45	97.33392382639504	90.60673162090346	69.77945084145261	45.35150599504968	72.18850668850668	97.33392382639504	66.45270602613151	3.6317742868265945	15.821293449539864	89.73759964570417	91.57584883082374	69.98772364924712	0.8450832748708581	1.0012218013465755	1.1490797211870092	0.9578139400385542	16.23277890217531	77.07173806280555
11	380.0	200.0		(97.31620903454385, 90.61027457927369, 70.13906111603188)	#615a46	97.31620903454385	90.61027457927369	70.13906111603188	45.19505915327706	71.21293346682444	97.31620903454385	66.45377625026451	3.7129469362770506	15.609259617334391	89.8019397697077	91.57941480070859	70.3437732506643	1.0667177795582232	1.0012379260734432	1.1747624420920142	0.9449775078660567	16.044779859909433	76.61981177342837
12	400.0	220.0		(97.4534986713906, 90.67227635075288, 69.76173604960142)	#615a45	97.4534986713906	90.67227635075288	69.76173604960142	45.30706243602867	72.45916837082478	97.4534986713906	66.47497573293009	3.636268822752642	15.869848628220783	89.81296722763508	91.6500702214349	69.97084145261294	0.8106891651962619	1.0015573319410342	1.1505017754450342	0.960753448565463	16.281110110614815	77.09455166696777
13	420.0	240.0		(97.23117803365811, 90.51195748449956, 70.12046058458813)	#615a46	97.23117803365811	90.51195748449956	70.12046058458813	45.129377940407736	71.10098930529999	97.23117803365811	66.4252196372011	3.7348813479545218	15.571657664747107	89.72607617360497	91.4842963330381	70.32437555358723	1.1083709987748738	1.00080767266043	1.1817024074269118	0.9427011026861871	16.013302629731818	76.51232628654482
14	440.0	260.0		(97.33303808680247, 90.52081488042515, 70.05491585473871)	#615a46	97.33303808680247	90.52081488042515	70.05491585473871	45.016072994122794	71.46516029811899	97.33303808680247	66.43258451818734	3.7558758644201107	15.623234870866431	89.76562444641274	91.5088215146147	70.25957484499557	1.0765278759177295	1.0009186369815044	1.1883449934527672	0.9458235633855535	16.06835621148568	76.48242452646821
15	460.0	280.0		(97.32949512843224, 90.6784765279008, 70.62178919397697)	#615a46	97.32949512843224	90.6784765279008	70.62178919397697	45.0582031638643	69.97329025799701	97.32949512843224	66.4726462965944	3.797090370401879	15.355443417748216	89.92613817537644	91.64230470327725	70.8223560673162	1.3293500049258793	1.0015222350641182	1.2013851080915467	0.9296115900953882	15.817949861997466	76.11054027281033
16	480.0	300.0		(97.31000885739593, 90.77679362267493, 70.36846767050487)	#615a46	97.31000885739593	90.77679362267493	70.36846767050487	45.45024164118748	70.60006553616778	97.31000885739593	66.49475836619808	3.6621761587756207	15.542872243395234	89.8964038972542	91.71603621789194	70.57255093002657	1.103573175541272	1.0018553905890624	1.1586987590962388	0.9409584463143398	15.968481824907794	76.74191281433704
17	500.0	320.0		(97.29229406554472, 90.37555358724535, 70.75199291408326)	#615a46	97.29229406554472	90.37555358724535	70.75199291408326	44.36323588305968	69.56128292198864	97.29229406554472	66.39719404847575	4.0076217626950905	15.150254362047534	89.84004428697962	91.3910106997343	70.94822852081488	1.6090958687901271	1.0003854200223454	1.2679964485690909	0.9171895375925205	15.671350912654837	75.18320305501489
18	520.0	340.0		(97.43666961913198, 90.72099202834367, 70.28963684676705)	#615a46	97.43666961913198	90.72099202834367	70.28963684676705	45.15710137361742	71.0460793047652	97.43666961913198	66.48763523041859	3.7315038256253708	15.57764212374293	89.92540301151462	91.69228018600532	70.49395039858281	1.1063061964576308	1.0017480685661853	1.1806337720686073	0.9430633991234582	16.018334961414276	76.52906670239848
19	540.0	360.0		(97.49955713020373, 90.4756421612046, 71.33126660761737)	#615a47	97.49955713020373	90.4756421612046	71.33126660761737	43.89520714865961	68.4404553176413	97.49955713020373	66.43448764758499	4.177646370729537	14.872925182821128	90.08848538529674	91.51515968113374	71.52271036315324	1.935211103909704	1.0009473108272762	1.3217915948984809	0.900400154683361	15.44851554980816	74.31051267869282
20	560.0	380.0		(97.45615589016829, 90.41895482728079, 70.96191319751993)	#615a46	97.45615589016829	90.41895482728079	70.96191319751993	44.06325220647233	69.32380848511286	97.45615589016829	66.4171712114498	4.102299790915365	15.060641832330335	89.9757750221435	91.45749994685562	71.15648361381754	1.7358433519970922	1.0006864095876282	1.297952220508032	0.9117644356285752	15.609349633353808	74.763111681128
21	580.0	400.0		(97.33746678476528, 90.7245349867139, 70.70859167404782)	#615a46	97.33746678476528	90.7245349867139	70.70859167404782	45.099787120808934	69.76104245909697	97.33746678476528	66.48456919192225	3.7930297278309655	15.324444906247848	89.96168290522587	91.68205604960141	70.90875110717448	1.35558623080151	1.0017018735386254	1.200100336058728	0.92773495424825	15.78688335932191	76.09784029556636
22	600.0	420.0		(97.42781222320637, 90.58458813108946, 70.91762621789194)	#615a46	97.42781222320637	90.58458813108946	70.91762621789194	44.51186100902106	69.3857049347249	97.42781222320637	66.45592470385252	3.973330144361742	15.15256955434998	90.00437555358724	91.5865736935341	71.11429583702392	1.5913513607214669	1.0012702961408209	1.2571467095375481	0.9173296982859699	15.664856096865611	75.30662312933494
23	620.0	440.0		(97.2533215234721, 90.48627103631533, 70.18600531443755)	#615a46	97.2533215234721	90.48627103631533	70.18600531443755	44.99950914624172	70.97100155739123	97.2533215234721	66.42033839796169	3.7772551516328523	15.52448735387355	89.74207263064659	91.4680441364039	70.38900797165633	1.1704560875851004	1.000734128580191	1.1951093194954685	0.9398454334291354	15.977401668641766	76.32510911827703
24	640.0	460.0		(96.68467670504872, 90.88042515500443, 70.94862710363154)	#605a46	96.68467670504872	90.88042515500443	70.94862710363154	46.468199339207054	67.87727768260395	96.68467670504872	66.48866927922788	3.4774926399313566	15.188995935611004	89.73814880425154	91.69572853852968	71.14794508414526	1.371393293411274	1.001763648250948	1.1002655885351809	0.9195349349101589	15.581994499831668	77.10448683336261
25	660.0	480.0		(97.14260407440213, 90.83968113374668, 70.73516386182462)	#615a46	97.14260407440213	90.83968113374668	70.73516386182462	45.67921110887502	69.31971114393569	97.14260407440213	66.502361737615	3.6437967332846877	15.338745282775367	89.90720992028344	91.74139838795395	70.93620903454384	1.2812198483826078	1.0019699481696576	1.1528835780164826	0.9286006925666462	15.765606917697768	76.63679470347388
26	680.0	500.0		(97.02834366696192, 90.7156775907883, 71.43401240035429)	#615a47	97.02834366696192	90.7156775907883	71.43401240035429	45.20141196013288	67.26441188552651	97.02834366696192	66.46831474477784	3.85093310721063	14.86952726645514	89.95255093002658	91.62786600531443	71.62682905225863	1.7899174671089066	1.0014569729495746	1.2184207474550839	0.900194446365466	15.360095277180536	75.48045575556067
27	700.0	520.0		(97.68910540301151, 90.56510186005315, 71.31178033658105)	#615a47	97.68910540301151	90.56510186005315	71.31178033658105	43.795164539959714	68.85330625345674	97.68910540301151	66.46630700331662	4.195676191429243	14.938697808977896	90.20519929140832	91.62117395925597	71.50431355181578	1.890757192288208	1.0014267229470892	1.3274961623375472	0.9043819996827487	15.516713277343472	74.3120946630618
28	720.0	540.0		(97.46767050487156, 90.8680248007086, 71.29406554472985)	#615a47	97.46767050487156	90.8680248007086	71.29406554472985	44.871065989847736	68.47674957515835	97.46767050487156	66.52828155627722	3.9044345055073704	15.054157156699443	90.18705934455271	91.82789291408326	71.48980513728964	1.6495621076868046	1.0023604738394678	1.2353483885975767	0.9113718563027631	15.552242812739314	75.46017827016331
29	740.0	560.0		(97.47387068201948, 90.26395039858282, 71.59344552701506)	#615a47	97.47387068201948	90.26395039858282	71.59344552701506	43.28484889968857	67.70541036638555	97.47387068201948	66.38228862287748	4.368353762875643	14.630427724795325	90.06271036315323	91.34142252435785	71.78015057573073	2.241029020509366	1.0001608447121773	1.3821306963097166	0.8857194684005474	15.268658422012377	73.37542476813577
30	760.0	580.0		(97.79539415411868, 90.60141718334809, 71.42869796279894)	#615a47	97.79539415411868	90.60141718334809	71.42869796279894	43.629400698736895	68.75075852949433	97.79539415411868	66.4811722277527	4.246821432918435	14.895489778661396	90.29192205491586	91.67072928255092	71.62042515500443	1.9557221231157107	1.0016506925591238	1.3436783243302728	0.9017662050961213	15.489064143107598	74.08673178713423
31	780.0	600.0		(97.36758193091231, 90.5969884853853, 73.03631532329496)	#615a49	97.36758193091231	90.5969884853853	73.03631532329496	43.303967965052784	63.72216359799139	97.36758193091231	66.46250744195713	4.4740060457933994	13.927187114144823	90.40244464127547	91.60851045172718	73.21192205491586	2.9062500060172947	1.0013694761636824	1.4155586811484957	0.843145600326451	14.628167042052723	72.19076828033307
32	800.0	620.0		(97.38795394154118, 90.89459698848539, 71.13906111603188)	#615a47	97.38795394154118	90.89459698848539	71.13906111603188	45.157415218491664	68.72993424343571	97.38795394154118	66.53002867853505	3.8147077615185987	15.148115031516118	90.12523472099201	91.8337250221435	71.33661647475641	1.526399879058615	1.002386797175247	1.2069591843621652	0.9170600234910423	15.621055800227936	75.86526510140781
33	820.0	640.0		(97.62798937112488, 90.48184233835252, 71.47209920283437)	#615a47	97.62798937112488	90.48184233835252	71.47209920283437	43.60717913985778	68.31803088312677	97.62798937112488	66.44327308064767	4.263468371751122	14.805400051482454	90.18150575730735	91.54442240921168	71.66219663418956	2.038358429230248	1.001079678154999	1.3489453531491797	0.8963122138139628	15.40704492241646	73.93533922456311
34	840.0	660.0		(97.79627989371124, 90.3569530558016, 72.32949512843224)	#615a48	97.79627989371124	90.3569530558016	72.32949512843224	42.47287145242072	66.40365177698075	97.79627989371124	66.424487591784	4.630302872996095	14.27295367019017	90.39673162090345	91.48185884853854	72.50976970770594	2.683961439623334	1.0007966431647932	1.4650104092682568	0.8640781510332319	15.005229460660404	72.02636796783538
35	860.0	680.0		(97.4295837023915, 90.67227635075288, 72.33126660761737)	#615a48	97.4295837023915	90.67227635075288	72.33126660761737	43.84599096555619	65.68919434898815	97.4295837023915	66.48189886826489	4.274544026271143	14.36905493678784	90.3151550044287	91.67315209920284	72.51467670504873	2.423131000403884	1.0016616406207763	1.3524496485713906	0.8698960781891996	14.991379736667247	73.43317349860519
36	880.0	700.0		(97.70327723649247, 90.52524357838796, 72.09565987599646)	#615a48	97.70327723649247	90.52524357838796	72.09565987599646	43.181488014942424	66.83442573907367	97.70327723649247	66.45984385685215	4.424588200642566	14.469113414753387	90.35656333038087	91.59963372010628	72.27995571302037	2.409134281821007	1.0013293447734604	1.3999230608585571	0.8759535731291742	15.130506394508474	72.99660938274651
37	900.0	720.0		(97.19486271036315, 90.78210806023029, 72.12488928255092)	#615a48	97.19486271036315	90.78210806023029	72.12488928255092	44.652345958168446	65.77346832766808	97.19486271036315	66.4955411265767	4.053338994764011	14.512108509658518	90.19291408325951	91.71864701505757	72.31146147032771	2.1991969106824123	1.001867184190906	1.2824612088020566	0.878556476702435	15.067542945104808	74.39455934771274
38	920.0	740.0		(97.60938883968113, 90.50930026572188, 72.47829937998229)	#615a48	97.60938883968113	90.50930026572188	72.47829937998229	43.04867303422267	65.65380531937095	97.60938883968113	66.45219117898141	4.49152927633728	14.233307737896794	90.38214348981398	91.57413340124003	72.6586093888397	2.6454274687440105	1.0012140443081965	1.421102965368111	0.8616780042476653	14.925176193327422	72.4861439029524
39	940.0	760.0		(97.55004428697963, 91.02568644818423, 72.82639503985828)	#615b48	97.55004428697963	91.02568644818423	72.82639503985828	44.166517393329265	64.62867960847694	97.55004428697963	66.57587190485046	4.224506095757419	14.241600867485626	90.58276350752878	91.98684358724535	73.00838795394154	2.521152043841309	1.0030775024960055	1.336617835605468	0.86218006655705	14.85495361897367	73.47798942179092
40	960.0	780.0		(97.68290522586359, 90.47918511957485, 72.54295837023915)	#615a48	97.68290522586359	90.47918511957485	72.54295837023915	42.807314237395644	65.62751623082224	97.68290522586359	66.44895925453265	4.558038228958061	14.190355523461573	90.4217626217892	91.56336537643932	72.72232063773251	2.7161293907266693	1.0011653499297142	1.4421461477627708	0.8590776966386324	14.90442559707953	72.19263021496965
41	980.0	800.0		(97.44729849424269, 90.7139061116032, 72.54207263064659)	#615a48	97.44729849424269	90.7139061116032	72.54207263064659	43.77836261469524	65.17197185915032	97.44729849424269	66.49365254336661	4.308513641919753	14.266550522019838	90.37890168290522	91.71234797165634	72.72379096545615	2.530259971413694	1.001838729507919	1.3631975071648943	0.8636905073429586	14.902944460741747	73.19562723034326
42	1000.0	820.0		(97.78565101860053, 90.75022143489814, 72.6058458813109)	#615a48	97.78565101860053	90.75022143489814	72.6058458813109	43.23554242296326	65.6625	97.78565101860053	66.52064579217553	4.443919032408761	14.275857614593267	90.56870682019486	91.80240669619133	72.78728963684677	2.5878391868574013	1.0022454282085864	1.4060392633045031	0.8642539545122114	14.951539285262417	72.70920344573702
43	1020.0	840.0		(97.30380868024801, 90.76350752878653, 73.12223206377325)	#615a49	97.30380868024801	90.76350752878653	73.12223206377325	43.77202300282039	63.37164105738422	97.30380868024801	66.49996939324494	4.362364463088131	13.941157576694563	90.44	91.73341786536758	73.2986448184234	2.846314379173902	1.0019339034773813	1.380235704389403	0.843991365802049	14.607741039840569	72.62443863845363
44	1040.0	860.0		(97.61558901682905, 90.50841452612931, 72.62444641275465)	#615a48	97.61558901682905	90.50841452612931	72.62444641275465	42.93673577884104	65.2840537891986	97.61558901682905	66.4527707882969	4.5314897031008545	14.149455500733254	90.41413640389725	91.57606461470328	72.8032860938884	2.7379832686434966	1.0012227770975384	1.4337462940602488	0.8566016277861065	14.857371567559976	72.24187101891583
45	1060.0	880.0		(97.31089459698849, 91.0088573959256, 73.13551815766165)	#615b49	97.31089459698849	91.0088573959256	73.13551815766165	44.35919982413717	63.35077914512488	97.31089459698849	66.56009695900514	4.212201077809619	14.03572055829998	90.52218777679363	91.93413532329494	73.31425155004429	2.7025453984721666	1.0028398264006304	1.3327245742197187	0.8497161658812684	14.654149225068824	73.29519481588291
46	1080.0	900.0		(97.44995571302037, 90.91054030115146, 72.03631532329496)	#615a48	97.44995571302037	90.91054030115146	72.03631532329496	44.5608531994981	66.50057716254169	97.44995571302037	66.54005163047798	4.056887026490708	14.639741910563519	90.34000885739593	91.86718763507527	72.22505757307351	2.0880728088020173	1.0025378098066235	1.283583792692268	0.8862833449885986	15.191457321587636	74.5111675335951
47	1100.0	920.0		(97.5199291408326, 90.59521700620017, 73.02125775022144)	#615a49	97.5199291408326	90.59521700620017	73.02125775022144	43.040601612495	64.06035422343325	97.5199291408326	66.47011661223753	4.535525109320037	13.949021792087212	90.47353410097432	91.63387212577503	73.19699734278123	2.9155525473192174	1.0014841211139107	1.435023081406322	0.8444674618402503	14.667862726839124	71.98806292354979
48	1120.0	940.0		(97.2976085031001, 90.96102745792737, 73.02480070859167)	#615a49	97.2976085031001	90.96102745792737	73.02480070859167	44.336593198073274	63.61478028930625	97.2976085031001	66.54740720455905	4.209236928080506	14.078096850668365	90.47870682019487	91.89175011514615	73.20416297608503	2.661636500901787	1.0026486339035159	1.3317867283969098	0.8522816074292076	14.693892828434375	73.3537611603603
49	1140.0	960.0		(97.674047829938, 90.84765279007972, 72.8104517271922)	#615a48	97.674047829938	90.84765279007972	72.8104517271922	43.526771401090095	64.91199194733122	97.674047829938	66.53909230269176	4.386196609321824	14.18846372071172	90.58514614703276	91.86398447298495	72.99082373782109	2.637705063641888	1.0025233559197673	1.3877761057983873	0.8589631677569458	14.85096708802423	72.82162139101273
50	1160.0	980.0		(97.34189548272808, 90.85562444641276, 73.1302037201063)	#615a49	97.34189548272808	90.85562444641276	73.1302037201063	43.92610206694715	63.42573635792863	97.34189548272808	66.52444252034341	4.321626528357436	13.978210745486663	90.48881310894598	91.81507860938885	73.30745792736936	2.796879402881077	1.0023026323051958	1.3673463751015456	0.8462345478595001	14.631022913516388	72.82002326362198
51	1180.0	1000.0		(97.40035429583702, 90.83436669619132, 73.488928255093)	#615a49	97.40035429583702	90.83436669619132	73.488928255093	43.52422581123132	62.60155504024007	97.40035429583702	66.52351041290154	4.450002619750482	13.769869676205992	90.58261293179805	91.81196751107176	73.66238263950399	3.0395020464967977	1.0022885885386164	1.4079640874522477	0.8336216738820335	14.471068869143132	72.09074696375069
52	1200.0	1020.0		(97.61293179805138, 91.10894596988486, 73.2028343666962)	#615b49	97.61293179805138	91.10894596988486	73.2028343666962	44.01320802641605	63.767932489451475	97.61293179805138	66.60063204350999	4.292524511487317	14.06615893397567	90.71467670504872	92.06961437555358	73.38189548272807	2.710326546204054	1.0034505556357909	1.3581386064490735	0.8515588913592637	14.706549351822234	73.02955169502495
53	1220.0	1040.0		(96.51815766164748, 91.52524357838796, 73.55270150575731)	#605b49	96.51815766164748	91.52524357838796	73.55270150575731	46.9554149953718	60.6745037579495	96.51815766164748	66.64492085255439	3.6543200873591086	13.938477630110114	90.377263064659	92.21779146147033	73.73242692648363	2.6406551798489066	1.0041178410455602	1.1562131276555252	0.8438291230495629	14.409552871132274	75.30911931877178
54	1240.0	1060.0		(97.89016829052258, 90.74844995571301, 74.23914968999114)	#615a4a	97.89016829052258	90.74844995571301	74.23914968999114	41.88225601078571	61.6099639877667	97.89016829052258	66.53095760338418	4.898908972576221	13.352731356110281	90.94603188662532	91.83682598759962	74.40424269264835	3.6148122123134474	1.002400792990713	1.5499963686474547	0.8083683089036121	14.223035674216616	69.85270006465879
55	1260.0	1080.0		(97.5881310894597, 91.06288751107175, 73.51727192205492)	#615b49	97.5881310894597	91.06288751107175	73.51727192205492	43.734913158669436	62.8977009720722	97.5881310894597	66.58912760924544	4.390376726704837	13.865358222527679	90.75113374667848	92.03114997342782	73.69272807794509	2.932041446881156	1.0032772219811268	1.3890986792122757	0.8394025072299913	14.54384978062574	72.42994321332151
56	1280.0	1100.0		(97.48272807794508, 90.82639503985828, 74.15500442869796)	#615a4a	97.48272807794508	90.82639503985828	74.15500442869796	42.87959904317121	61.02177942539388	97.48272807794508	66.52805882136394	4.657027755972043	13.395422466574992	90.75372010628875	91.82714941541187	74.32171833480956	3.466277658512283	1.0023571179633202	1.4734660616996722	0.8109528093965231	14.181863438135203	70.82957617175089
57	1300.0	1120.0		(97.95659875996456, 90.60496014171834, 73.55624446412754)	#615a49	97.95659875996456	90.60496014171834	73.55624446412754	41.92246261071586	63.51884839004276	97.95659875996456	66.49737137868804	4.847267998999372	13.687391999679432	90.79751992914082	91.72475178033659	73.72673162090345	3.2975373055747124	1.0018947600177672	1.5336573588871973	0.8286285126989048	14.520354913259245	70.49885332408536
58	1320.0	1140.0		(97.07085916740478, 91.37023914969, 72.9645704162976)	#615b48	97.07085916740478	91.37023914969	72.9645704162976	45.81128747795417	63.325942350332596	97.07085916740478	66.63465343580268	3.838086155508569	14.260960347773466	90.48240921169176	92.18342561558902	73.14862710363153	2.3712850425879566	1.0039631451406066	1.2143560202683052	0.8633520807258495	14.768408694841623	74.93676841984119
59	1340.0	1160.0		(97.27635075287866, 91.20106288751107, 73.44552701505758)	#615b49	97.27635075287866	91.20106288751107	73.44552701505758	44.70395837204979	62.47006601411335	97.27635075287866	66.60597002237284	4.1531880314175655	13.93490001281046	90.6268467670505	92.08746523472098	73.62308237378211	2.777271006861996	1.003530981266773	1.3140530683553417	0.8436125357185296	14.540646794119409	73.40372361910308
60	1360.0	1180.0		(97.27015057573074, 91.31975199291408, 73.02745792736935)	#615b49	97.27015057573074	91.31975199291408	73.02745792736935	45.2729265619291	63.5537889963394	97.27015057573074	66.63313587464758	3.9700246919157633	14.222274002053803	90.5769884853853	92.1783469441984	73.2103808680248	2.44837067214763	1.003940280529002	1.2561008768191442	0.8610100268768627	14.765980287265602	74.40338436237191
61	1380.0	1200.0		(97.84853852967228, 91.12577502214349, 73.86625332152347)	#615b49	97.84853852967228	91.12577502214349	73.86625332152347	43.18067661397546	62.49947950140762	97.84853852967228	66.61929443024694	4.5472145497476575	13.716457857354737	90.9680248007086	92.13203376439326	74.03884853852968	3.135828395317476	1.0037317358853783	1.438721576380562	0.8303881465587643	14.450549342984345	71.65885543509194
62	1400.0	1220.0		(97.36492471213464, 91.19751992914084, 74.1036315323295)	#615b4a	97.36492471213464	91.19751992914084	74.1036315323295	44.091843728581225	60.921628382988395	97.36492471213464	66.61188774343937	4.357964320174823	13.567216682773253	90.80077059344553	92.10725751992915	74.2745704162976	3.1936353476613975	1.003620141689281	1.3788435157254908	0.8213531534402952	14.249955141446504	72.19231437854539
63	1420.0	1240.0		(97.64658990256865, 91.022143489814, 74.06643046944198)	#615b4a	97.64658990256865	91.022143489814	74.06643046944198	43.14401622718053	61.57860363016247	97.64658990256865	66.58406670860344	4.57869443509723	13.541567095114381	90.87697962798937	92.01423254207263	74.2359875996457	3.3039464017163556	1.003200970999636	1.4486816936741103	0.8198003390200164	14.29470119035284	71.31850135658406
64	1440.0	1260.0		(97.64393268379096, 91.1762621789194, 73.42604074402126)	#615b49	97.64393268379096	91.1762621789194	73.42604074402126	43.97630019749836	63.24573657474599	97.64393268379096	66.6193324553456	4.318737339862766	13.969306618452993	90.79537643932683	92.13216097431355	73.60354295837024	2.810543129566791	1.0037323087974546	1.3664322467313013	0.845695496041523	14.621662682851069	72.82053357050955
65	1460.0	1280.0		(98.01062887511071, 91.15234720992028, 74.33835252435784)	#625b4a	98.01062887511071	91.15234720992028	74.33835252435784	42.61692733667589	61.58954940625731	98.01062887511071	66.63581844195811	4.716465438421247	13.47448689562425	91.1501062887511	92.1873245527015	74.50649247121348	3.4284534798862256	1.003980697918082	1.4922719208150006	0.8157393341232212	14.276093419846053	70.70845739146954
66	1480.0	1300.0		(97.48981399468556, 90.66341895482728, 74.35429583702391)	#615a4a	97.48981399468556	90.66341895482728	74.35429583702391	42.29632465543644	60.51460033071067	97.48981399468556	66.48938641741961	4.81419886047102	13.215730533768987	90.74652790079716	91.69812010628874	74.51738706820194	3.695146877013827	1.0017744531441581	1.5231944078668418	0.8000743411661606	14.06527796416958	69.98443454173578
67	1500.0	1320.0		(97.39681133746679, 90.98405668733392, 74.64038972542073)	#615a4a	97.39681133746679	90.98405668733392	74.64038972542073	43.09201307800091	59.57985103809531	97.39681133746679	66.56340559987947	4.642084648799393	13.178262922805018	90.85757307351639	91.9451886979628	74.80382639503986	3.658729209352783	1.0028896766411144	1.4687381188079844	0.7978060689673238	13.971956325053284	70.5950270283564
68	1520.0	1340.0		(97.69619131975199, 91.15146147032772, 75.16031886625332)	#615b4b	97.69619131975199	91.15146147032772	75.16031886625332	42.57516802263883	58.821612163301566	97.69619131975199	66.62158487297829	4.791073197859541	12.982008587942317	91.16015057573074	92.13969646589901	75.32023029229407	3.9019342269387938	1.0037662452580511	1.5158775352180511	0.7859249204174904	13.837880233787837	69.74317331898986
69	1540.0	1360.0		(97.01682905225863, 91.31620903454385, 74.30380868024801)	#615b4a	97.01682905225863	91.31620903454385	74.30380868024801	44.94091954919473	59.69912902165574	97.01682905225863	66.62293273246802	4.186279691056005	13.471064307661894	90.70703277236493	92.14420594331267	74.47393268379096	3.2248707517866637	1.003786553028599	1.324523144970202	0.8155321321980558	14.106541434132968	72.73679976511502
70	1560.0	1380.0		(97.85208148804251, 90.88042515500443, 75.25420726306466)	#615a4b	97.85208148804251	90.88042515500443	75.25420726306466	41.48943675773136	58.88947725729803	97.85208148804251	66.56427475399016	5.0528041307768	12.831514226292606	91.17129317980513	91.94809248007086	75.41046944198405	4.14833712046202	1.0029027719098609	1.5986882177303092	0.7768140599214739	13.79052525916053	68.50643139874525
71	1580.0	1400.0		(97.56864481842338, 91.1541186891054, 74.56864481842338)	#615b4a	97.56864481842338	91.1541186891054	74.56864481842338	43.26645357569224	60.11152466978349	97.56864481842338	66.61360268011384	4.587760733701263	13.304726842133618	90.9801417183348	92.11299379096546	74.7344995571302	3.524388254001343	1.003645980095105	1.4515502364439374	0.8054621373685054	14.073496541140086	70.97468688745825
72	1600.0	1420.0		(97.34455270150576, 90.98582816651904, 75.23206377325066)	#615a4b	97.34455270150576	90.98582816651904	75.23206377325066	42.74624474263969	57.92501501337557	97.34455270150576	66.5629507592079	4.767376290156333	12.841179818464244	90.95085031000886	91.9436691319752	75.38960141718334	4.01725146314448	1.0028828237012755	1.508379922771329	0.7773992104940393	13.69758284596513	69.63221011775128
73	1620.0	1440.0		(97.82639503985828, 90.66696191319753, 75.1806908768822)	#615a4b	97.82639503985828	90.66696191319753	75.1806908768822	41.031016544764746	59.02961628307046	97.82639503985828	66.51073909995883	5.1601834991052975	12.782115972671448	91.07782993799822	91.76934773250665	75.33555358724534	4.2397526092620526	1.0020961672255544	1.6326626458955469	0.7738235120195082	13.784410850060338	68.01590340383189
74	1640.0	1460.0		(98.33835252435784, 90.70504871567759, 75.54118689105402)	#625a4b	98.33835252435784	90.70504871567759	75.54118689105402	39.909860906053304	59.11505620406401	98.33835252435784	66.5482972791397	5.439818079711111	12.642515348388317	91.4125952170062	91.89472263950398	75.69282550930026	4.499606136725409	1.0026620443743344	1.721137975180821	0.765372153449937	13.763168787549837	66.71877027491425
75	1660.0	1480.0		(97.466784765279, 91.18511957484499, 75.01505757307352)	#615b4b	97.466784765279	91.18511957484499	75.01505757307352	43.21287675556256	58.7399127589967	97.466784765279	66.61716141027213	4.637136910686457	13.05663958004879	91.02912311780338	92.12489810451727	75.17675819309123	3.771256667923401	1.0036995983513457	1.4671726730830281	0.7904430468795569	13.855644187541314	70.44722746486326
76	1680.0	1500.0		(98.00797165633304, 91.19309123117803, 75.20814880425155)	#625b4b	98.00797165633304	91.19309123117803	75.20814880425155	42.065964803232184	59.32124427253256	98.00797165633304	66.64832899911376	4.906921831069333	13.000755275710807	91.33539415411869	92.22920068201947	75.3679982285208	3.9367683964268028	1.004169190506575	1.5525316069293529	0.7870598364046995	13.895953353230112	69.32180843843716
77	1700.0	1520.0		(97.8458813108946, 91.12134632418069, 74.15766164747565)	#615b4a	97.8458813108946	91.12134632418069	74.15766164747565	42.96739455578821	61.73480102835209	97.8458813108946	66.6190043454081	4.621938751242006	13.54899933039797	91.0236315323295	92.13106331266606	74.3272984942427	3.3185023132558276	1.003727365269308	1.4623640326120793	0.8202502831780571	14.315645311174665	71.1640703382151
78	1720.0	1540.0		(97.32506643046945, 91.11337466784765, 75.74756421612047)	#615b4b	97.32506643046945	91.11337466784765	75.74756421612047	42.72731004474363	56.534901710957406	97.32506643046945	66.59456229570846	4.80694692639716	12.603378441460112	91.0839415411869	92.04931919397697	75.90122232063773	4.252699198731572	1.0033591046747845	1.5208999232085072	0.7630028228294424	13.488954254939877	69.12307590591472
79	1740.0	1560.0		(97.97962798937112, 90.94685562444641, 75.07883082373782)	#615a4b	97.97962798937112	90.94685562444641	75.07883082373782	41.57416360471863	59.60119870908254	97.97962798937112	66.5866202677886	5.0198387490651974	12.969137889652615	91.2193091231178	92.0227682462356	75.2375110717449	4.01227515437909	1.0032394446642932	1.5882580949764278	0.7851457341721163	13.906736449197544	68.84055635233923
80	1760.0	1580.0		(97.72807794508415, 91.118689105403, 75.57573073516386)	#615b4b	97.72807794508415	91.118689105403	75.57573073516386	42.09836065573768	57.801694838446565	97.72807794508415	66.61663316357506	4.929237029540346	12.738446926125913	91.24869796279894	92.12313100088575	75.73116031886624	4.1802062234891135	1.003691639426251	1.5595920517731623	0.7711798077191672	13.65889482290271	68.8456825668546
81	1780.0	1600.0		(97.63950398582817, 91.14791851195749, 76.07705934455271)	#615b4c	97.63950398582817	91.14791851195749	76.07705934455271	41.9364114360828	56.31351204245475	97.63950398582817	66.62063875323311	4.998897896035526	12.46245889348916	91.31462356067317	92.13653116031888	76.22776793622675	4.459801461451939	1.0037519903725511	1.5816324878598087	0.7544716172171456	13.42765287929709	68.14346455336236
82	1800.0	1620.0		(98.16651904340124, 90.52701505757307, 75.46235606731621)	#625a4b	98.16651904340124	90.52701505757307	75.46235606731621	39.81118089962157	58.97694667508797	98.16651904340124	66.49559921180311	5.462464617215723	12.597258638644826	91.25744021257749	91.71884075287865	75.61300265721877	4.548318340201188	1.0018680593425513	1.7283032544483243	0.7626323327386377	13.730602496003058	66.55732225532684
83	1820.0	1640.0		(97.83170947741364, 91.33923826395039, 75.30292294065545)	#615b4b	97.83170947741364	91.33923826395039	75.30292294065545	42.70886573619027	58.72166189838119	97.83170947741364	66.67476924396756	4.763813711429698	12.991790743558184	91.3132860938884	92.31774486271034	75.4632860938884	3.8855209994768733	1.0045675572724095	1.5072527362650647	0.7865171276881782	13.837649648752121	69.86308582669649
84	1840.0	1660.0		(97.25597874224978, 90.67316209034544, 74.32329495128432)	#615a4a	97.25597874224978	90.67316209034544	74.32329495128432	42.77702676605771	60.12827635197901	97.25597874224978	66.47925114157707	4.701936608421331	13.21591318441322	90.62876882196635	91.66432406554473	74.48679362267494	3.6458123189985003	1.0016217481642853	1.487675053662206	0.8000853987534408	14.027422042825968	70.41553927745476
85	1860.0	1680.0		(97.05137289636846, 90.63684676705049, 75.5969884853853)	#615a4b	97.05137289636846	90.63684676705049	75.5969884853853	42.0609363388655	56.370846300572225	97.05137289636846	66.46360001747911	4.959052803738095	12.465333537047263	90.77199291408326	91.61215176262179	75.74738706820195	4.434868745583664	1.0013859376518242	1.5690256505588571	0.7546456468362392	13.415541170601278	68.30597564575292
86	1880.0	1700.0		(97.16209034543844, 90.63330380868025, 75.12046058458813)	#615a4b	97.16209034543844	90.63330380868025	75.12046058458813	42.227848101265835	57.84782489789966	97.16209034543844	66.4670953689024	4.888190075523379	12.741230600378506	90.72984056687334	91.62380163861825	75.27558901682904	4.154354470904493	1.0014386010008078	1.5466049499456958	0.7713483300977049	13.646734386895162	69.01062265806976
87	1900.0	1720.0		(97.33658104517272, 90.91939769707706, 74.7378210806023)	#615a4a	97.33658104517272	90.91939769707706	74.7378210806023	42.962295210472675	59.2036799432175	97.33658104517272	66.54479793456728	4.68251243415263	13.09105526622738	90.82750221434898	91.88303647475641	74.89963684676705	3.753805810769135	1.0026093208618418	1.481529317999633	0.7925265569340907	13.903296396157769	70.31848329781155
88	1920.0	1740.0		(97.22409211691763, 90.72719220549159, 74.57218777679363)	#615a4a	97.22409211691763	90.72719220549159	74.57218777679363	42.79111597716431	59.41156642311827	97.22409211691763	66.49151559164467	4.7165007996464725	13.094670593924462	90.67967227635076	91.7052208857396	74.73373782108061	3.7623509980731398	1.0018065327355017	1.4922831089736288	0.7927454272355056	13.918181553509633	70.19175271040794
89	1940.0	1760.0		(97.09743135518157, 90.84765279007972, 75.09300265721878)	#615a4b	97.09743135518157	90.84765279007972	75.09300265721878	42.95857988165683	57.788648367587086	97.09743135518157	66.51579072178004	4.71704738433748	12.839542489930867	90.75911426040744	91.78620417183348	75.25054915854739	3.9969147631838213	1.0021722784060016	1.4924560463135472	0.7773000873661677	13.67861057917891	69.82745634518842
90	1960.0	1780.0		(96.83879539415412, 90.61293179805138, 75.67670504871568)	#605a4b	96.83879539415412	90.61293179805138	75.67670504871568	42.34806629834255	55.72490876329678	96.83879539415412	66.44673368620931	4.905138967781997	12.391357312761375	90.67635961027457	91.55595078830824	75.82606731620903	4.480995283820512	1.0011318179991284	1.5519675156925825	0.7501671597214894	13.326894775069631	68.40378332973323
91	1980.0	1800.0		(97.03188662533215, 90.73427812223207, 75.55093002657219)	#615a4b	97.03188662533215	90.73427812223207	75.55093002657219	42.40969816922318	56.45199864900637	97.03188662533215	66.48616185352927	4.876948491411737	12.529710066094179	90.78343666961914	91.68736690876882	75.70276350752879	4.3435554435008	1.0017258696648703	1.5430481550249424	0.758542972748883	13.445380653899875	68.7324821972627
92	2000.0	1820.0		(97.63773250664305, 90.2976085031001, 76.2400354295837)	#615a4c	97.63773250664305	90.2976085031001	76.2400354295837	39.41799817865719	55.88426333312167	97.63773250664305	66.41406461060804	5.5833869412833526	12.019476267045182	91.08275465013286	91.4471582462356	76.38061116031886	5.109755153406718	1.0006396034201017	1.7665626228592202	0.7276536496371767	13.253000395010778	65.08379766248785
93	2020.0	1840.0		(97.27192205491585, 90.92116917626218, 75.34100974313552)	#615a4b	97.27192205491585	90.92116917626218	75.34100974313552	42.62520193861069	57.4922600619195	97.27192205491585	66.54372237727654	4.805518331022773	12.746665990537597	90.91700620017714	91.8794448184234	75.49681133746678	4.118170146673262	1.0025931157819814	1.5204479210065962	0.7716773861562711	13.62242637359893	69.34345768159527
94	2040.0	1860.0		(97.19840566873339, 89.98759964570417, 76.38706820194862)	#61594c	97.19840566873339	89.98759964570417	76.38706820194862	39.21092951991831	54.5985401459854	97.19840566873339	66.31540230240844	5.635942247649794	11.768549453031142	90.80078830823737	91.11912233835253	76.52307351638618	5.356212060434034	0.999153089779833	1.7831909240742763	0.7124626539604548	13.04847122261008	64.41030332565232
95	2060.0	1880.0		(97.651904340124, 90.38175376439327, 75.28255093002657)	#615a4b	97.651904340124	90.38175376439327	75.28255093002657	40.49970302910314	58.41345499732424	97.651904340124	66.43229213369925	5.2954465878808925	12.590749416730018	90.924286979628	91.50784778565101	75.43354295837024	4.470523714592465	1.0009142317173496	1.6754593783083878	0.7622382673919142	13.659016269116407	67.18923870645584
96	2080.0	1900.0		(96.92382639503985, 91.13640389725421, 74.78565101860053)	#605b4a	96.92382639503985	91.13640389725421	74.78565101860053	44.314635512523026	58.244034836009384	96.92382639503985	66.57585753170123	4.382645579013911	13.116131931014685	90.70209034543845	91.98679555358726	74.94915854738706	3.6205945411865645	1.0030772859403343	1.3866525731683599	0.7940446868631992	13.828973176018282	71.52338098640529
97	2100.0	1920.0		(97.46147032772365, 90.64481842338353, 76.42604074402126)	#615a4c	97.46147032772365	90.64481842338353	76.42604074402126	40.55665501705335	55.037488412672424	97.46147032772365	66.48995482466682	5.333462302505698	12.043906424996266	91.14122232063774	91.70001570416298	76.56822852081488	4.9753414538180225	1.0017830171554978	1.6874874073960562	0.7291326403352206	13.171996891372078	66.11456473208278
98	2120.0	1940.0		(97.23117803365811, 90.89105403011514, 75.37023914969)	#615a4b	97.23117803365811	90.89105403011514	75.37023914969	42.59876017989544	57.33283837702918	97.23117803365811	66.5343285324604	4.814997908797913	12.714089786216709	90.89355181576616	91.84807951284323	75.52544729849424	4.151413899285376	1.002451581707738	1.5234472237513565	0.7697052375003091	13.595303746283433	69.2576448372071
99	2140.0	1960.0		(97.81488042515501, 89.95659875996456, 76.89105403011514)	#61594c	97.81488042515501	89.95659875996456	76.89105403011514	37.46602887016888	54.547689549319514	97.81488042515501	66.34227511047469	6.039724049163642	11.53279142664747	91.194047829938	91.20839212577502	77.02170947741364	5.757068194111146	0.9995579738381096	1.9109459669983064	0.6981899698169959	13.018584588218454	62.35894443579876
100	2160.0	1980.0		(97.14437555358724, 90.49867139061116, 76.33126660761737)	#615a4c	97.14437555358724	90.49867139061116	76.33126660761737	40.84177376798027	54.633557022502615	97.14437555358724	66.4371906206647	5.270760980787159	12.006958409770396	90.92158547387068	91.5241621434898	76.4729406554473	4.980738762481593	1.000988035663595	1.6676489450941077	0.7268958242270456	13.112893333301558	66.29970099455147
101	2180.0	2000.0		(97.29583702391497, 90.50487156775908, 76.67493356953055)	#615a4c	97.29583702391497	90.50487156775908	76.67493356953055	40.240539495726146	54.044762260234705	97.29583702391497	66.44784600550504	5.416255676489124	11.83260189766806	91.06645704162977	91.55965648361382	76.81323294951284	5.200767104562155	1.001148576960434	1.7136829194459353	0.7163403599496937	13.013312154167302	65.40453342836689
102	2200.0	2020.0		(97.76793622674934, 90.21169176262178, 76.45881310894598)	#615a4c	97.76793622674934	90.21169176262178	76.45881310894598	38.72391720009972	55.578818626562786	97.76793622674934	66.40071507029994	5.74775049642573	11.874114083151287	91.16367581930913	91.40272724534987	76.59634189548274	5.3161163999560745	1.0004384701391007	1.8185666333511106	0.7188534888581559	13.192089335236249	64.17036232096423
103	2220.0	2040.0		(97.60938883968113, 90.11603188662534, 76.49601417183348)	#615a4c	97.60938883968113	90.11603188662534	76.49601417183348	38.70537399840586	55.157711817497116	97.60938883968113	66.36903673043962	5.7524065017170445	11.799174466940077	91.0637732506643	91.29735047829936	76.63221434898139	5.383866994653716	0.9999611826606022	1.8200397759088394	0.714316678432563	13.126716979591171	64.0095542744373
104	2240.0	2060.0		(97.16829052258636, 90.08680248007086, 76.26572187776793)	#615a4c	97.16829052258636	90.08680248007086	76.26572187776793	39.67286749438535	54.85488090571818	97.16829052258636	66.33767157498347	5.5290070646759615	11.874526880896985	90.79251550044287	91.19309533215234	76.40393268379097	5.212827103493095	0.9994886138319834	1.7493570344841767	0.7188784794467261	13.098637630165275	65.03241158029401
105	2260.0	2080.0		(97.02568644818423, 90.41275465013285, 76.59787422497786)	#615a4c	97.02568644818423	90.41275465013285	76.59787422497786	40.57668126436282	53.68776359752423	97.02568644818423	66.41077044706289	5.343031487713478	11.812357113596782	90.89011514614702	91.4361930115146	76.7360230292294	5.187373986017875	1.0005899713049353	1.6905150615953901	0.7151147498907953	12.964558074143454	65.6615429263925
106	2280.0	2100.0		(97.49601417183348, 90.17803365810451, 76.52347209920283)	#615a4c	97.49601417183348	90.17803365810451	76.52347209920283	39.064110144437855	54.85350630944918	97.49601417183348	66.37823766524548	5.672011796308829	11.799291868959273	91.03293179805138	91.327948680248	76.66001771479185	5.345529003317195	1.0000998102210326	1.7946031935720816	0.7143237858976342	13.091791566716715	64.32604267051585
107	2300.0	2120.0		(97.36049601417183, 90.4207263064659, 76.72807794508415)	#615a4c	97.36049601417183	90.4207263064659	76.72807794508415	39.81883746887609	54.03902838427945	97.36049601417183	66.43092788027232	5.5106068666057055	11.774161350155055	91.08268379096545	91.50330449955713	76.86500442869797	5.294459454012521	1.0008936769445602	1.7435352810384719	0.7128023956707321	12.999910135757364	64.91921099387858
108	2320.0	2140.0		(97.58104517271921, 90.50487156775908, 76.5243578387954)	#615a4c	97.58104517271921	90.50487156775908	76.5243578387954	39.83678963530057	55.02559703727907	97.58104517271921	66.4625130523558	5.497767135866249	11.942246941433599	91.1760938883968	91.60852914969	76.66416297608504	5.139000980679049	1.0013695606937763	1.7394728385370954	0.7229782212414849	13.146965638138372	65.28041201298188
109	2340.0	2160.0		(97.28255093002657, 90.29583702391497, 76.71124889282551)	#615a4c	97.28255093002657	90.29583702391497	76.71124889282551	39.62195909580194	53.922126520504044	97.28255093002657	66.3962506479639	5.5540462260238455	11.724497570938608	91.00240921169177	91.38787161204606	76.8470947741364	5.357995512307905	1.0003712061066699	1.7572793309343573	0.709795772969483	12.973483447854512	64.65247960557554
110	2360.0	2180.0		(97.25420726306466, 90.19220549158547, 77.23117803365811)	#615a4d	97.25420726306466	90.19220549158547	77.23117803365811	38.8383614969477	52.500273224043696	97.25420726306466	66.37109423396305	5.739057730863751	11.391349210307911	91.0603808680248	91.30419222320637	77.36078830823739	5.73867049775994	0.9999921824122632	1.8158162750305138	0.6896271220983778	12.755376139862348	63.26064943376185
111	2380.0	2200.0		(97.31975199291408, 90.17537643932684, 77.22852081488043)	#615a4d	97.31975199291408	90.17537643932684	77.22852081488043	38.66419785742628	52.64361905455338	97.31975199291408	66.37046250056783	5.776601860323249	11.391835418201701	91.0867493356953	91.3020915057573	77.35798937112489	5.755204335043524	0.9999826642859782	1.8276950963460383	0.6896565569040665	12.772746112253415	63.11122557308554
112	2400.0	2220.0		(96.6430469441984, 91.01417183348096, 76.6917626217892)	#605b4c	96.6430469441984	91.01417183348096	76.6917626217892	43.07214206437293	52.6429749793786	96.6430469441984	66.53731989220115	4.820994841278181	11.974566135406706	90.90783879539416	91.85806665190434	76.83498671390612	4.840283713778437	1.0024966515742222	1.5253446306269431	0.7249348106073912	12.908610513562639	68.07014207380904
113	2420.0	2240.0		(97.39681133746679, 90.17449069973428, 77.62267493356953)	#615a4d	97.39681133746679	90.17449069973428	77.62267493356953	38.08555431131019	51.771764534698676	97.39681133746679	66.37560682477363	5.907949247491828	11.181441364310007	91.20306465899026	91.31919898139948	77.74819309123117	6.002349875921115	1.0000601721837907	1.8692529155017525	0.6769193961680364	12.646283853149988	62.14932642181967
114	2440.0	2260.0		(97.31709477413641, 90.2533215234721, 77.58281665190434)	#615a4d	97.31709477413641	90.2533215234721	77.58281665190434	38.523339317773775	51.70973232245088	97.31709477413641	66.39049147886281	5.813978708239354	11.228802022717833	91.18046944198406	91.36871000885739	77.70952170062002	5.917582194428208	1.0002844345362334	1.839520990410566	0.6797865889786052	12.644696251205588	62.62606591668872
115	2460.0	2280.0		(96.81576616474756, 90.7732506643047, 77.1585473870682)	#605a4d	96.81576616474756	90.7732506643047	77.1585473870682	41.55634659577347	51.774529984904625	96.81576616474756	66.48931152177792	5.164460379496139	11.632383727350359	91.0111426040744	91.69787033658105	77.29469441984055	5.282029254550595	1.0017733247153287	1.6340158347610785	0.7042192425966188	12.727293592579327	66.06008733108419
116	2480.0	2300.0		(97.17803365810451, 90.12666076173605, 77.78033658104518)	#615a4d	97.17803365810451	90.12666076173605	77.78033658104518	38.18904109589042	50.90052317844575	97.17803365810451	66.3527788690117	5.886913842968133	11.054848778481574	91.11256864481842	91.24330079716563	77.90379982285208	6.105783937317026	0.999716230629627	1.8625973926481383	0.6692555383552274	12.524593251264704	61.96386348698647
117	2500.0	2320.0		(96.66164747564216, 90.72187776793622, 77.95837023914969)	#605a4d	96.66164747564216	90.72187776793622	77.95837023914969	40.945254783102854	49.34051735987024	96.66164747564216	66.47116377495547	5.3331879260974935	11.156962741380338	91.07966341895482	91.63736272807795	78.08600531443756	5.785513843952253	1.0014998983817671	1.687400595732737	0.6754374714221386	12.366111396377649	64.45153265896212
118	2520.0	2340.0		(97.28786536758193, 90.32329495128432, 77.77413640389726)	#615a4d	97.28786536758193	90.32329495128432	77.77413640389726	38.58562934047479	51.14718949725958	97.28786536758193	66.40663162674298	5.804613461646902	11.150035598830698	91.22610274579273	91.42241742249779	77.89962798937113	5.9840190672237625	1.0005276130145968	1.8365578616218807	0.6750181053494568	12.570474585087242	62.498899034511105
119	2540.0	2360.0		(96.9955713020372, 90.86536758193091, 77.44641275465013)	#605a4d	96.9955713020372	90.86536758193091	77.44641275465013	41.185265733315205	51.39446433137307	96.9955713020372	66.52219771819284	5.252754202512866	11.528266941650855	91.18537643932683	91.80758624446415	77.58060230292293	5.412811289341288	1.002268810584648	1.6619516681917537	0.6979160595444208	12.668558141713545	65.50403201292625
120	2560.0	2380.0		(96.10186005314438, 91.23206377325066, 77.06111603188663)	#605b4d	96.10186005314438	91.23206377325066	77.06111603188663	44.65460296785596	50.523368878975845	96.10186005314438	66.56282064700773	4.547366612761284	11.810882085766327	90.78407440212578	91.94323444641276	77.20282550930027	4.910994298128303	1.0028808633421085	1.4387696885459942	0.7150254523739734	12.656045146677217	68.94254656999372
121	2580.0	2400.0		(96.40389725420727, 90.91496899911427, 77.2754650132861)	#605a4d	96.40389725420727	90.91496899911427	77.2754650132861	42.78292276347473	50.597023153252486	96.40389725420727	66.50234924257022	4.930479775398955	11.588911492762177	90.87664304694421	91.74135670504872	77.41186005314437	5.2389660694176765	1.001969759910789	1.559985251887469	0.7015874532030407	12.594145481242203	66.952767701328
122	2600.0	2420.0		(97.90876882196635, 90.17980513728963, 77.5571302037201)	#615a4d	97.90876882196635	90.17980513728963	77.5571302037201	37.21373547460502	53.00513845791984	97.90876882196635	66.40392840507151	6.101437190650372	11.266653545644424	91.44246235606732	91.41342080602304	77.68335695305579	6.018935944533817	1.000486884432825	1.9304717727925615	0.6820781030337871	12.8126897218747	61.56231464181129
123	2620.0	2440.0		(96.36492471213464, 91.03365810451727, 77.45704162976085)	#605b4d	96.36492471213464	91.03365810451727	77.45704162976085	43.082400337283914	50.03387073054157	96.36492471213464	66.52975544622464	4.8837650515782265	11.534440976986172	90.9306554472985	91.83281292294065	77.59280779450842	5.275553651386689	1.0023826804708662	1.5452048890169134	0.6982898328474265	12.525753060418946	67.05185222925296
124	2640.0	2460.0		(96.7971656333038, 90.5066430469442, 77.84676705048716)	#605a4d	96.7971656333038	90.5066430469442	77.84676705048716	40.083197008646906	49.92244976391785	96.7971656333038	66.42552176787068	5.500022751709466	11.141306043499966	91.05702391496901	91.48530234720992	77.97336581045174	5.8639619920679475	1.0008122247672038	1.740186506903995	0.6744896220233129	12.424932620511495	63.72626615336255
125	2660.0	2480.0		(96.88751107174491, 90.97254207263065, 77.98228520814881)	#605a4d	96.88751107174491	90.97254207263065	77.98228520814881	41.227511244377794	49.757007295266305	96.88751107174491	66.5442562842171	5.273024621628208	11.26834050840575	91.27282550930026	91.88122770593446	78.11218777679362	5.661487458945933	1.0026011599881657	1.6683651525401306	0.6821802309953395	12.44107256122539	64.92273656677153
126	2680.0	2500.0		(96.71124889282551, 90.95039858281665, 77.04517271922055)	#605a4d	96.71124889282551	90.95039858281665	77.04517271922055	42.423996757194956	51.853837911106645	96.71124889282551	66.52654122218767	4.978919958161132	11.758815797923216	90.99217006200178	91.82208371124888	77.1842249778565	5.097192080290104	1.0023342527788628	1.5753115434757183	0.711873382888552	12.769471129191837	67.05122006815915
127	2700.0	2520.0		(97.00265721877768, 90.40655447298494, 77.70504871567759)	#615a4d	97.00265721877768	90.40655447298494	77.70504871567759	39.491439849451474	50.72943679462362	97.00265721877768	66.4115686115601	5.614729229137638	11.196411605646993	91.09834366696191	91.4388497697077	77.83206377325067	5.860464523129733	1.000601996995738	1.7764792048229179	0.6778256877986188	12.525366947103754	63.36734404713456
128	2720.0	2540.0		(97.42338352524358, 90.31089459698849, 78.45261293179806)	#615a4e	97.42338352524358	90.31089459698849	78.45261293179806	37.50490241852648	49.65488085388804	97.42338352524358	66.41297711805555	6.038588787846577	10.785804696383083	91.4243578387954	91.44353822852082	78.57119574844997	6.414366579409065	1.000623218515446	1.9105867745885747	0.6529677314739066	12.361154375592346	60.757085637330555
129	2740.0	2560.0		(97.06023029229407, 90.74933569530558, 78.17714791851196)	#615a4e	97.06023029229407	90.74933569530558	78.17714791851196	39.947464702847206	49.61028827990253	97.06023029229407	66.49970393300542	5.536794712903969	11.084976594390628	91.32723649247122	91.7325323560673	78.3028697962799	5.931431040101517	1.0019299038723224	1.7518210170854636	0.6710794626856017	12.390835395203561	63.45849675665904
130	2760.0	2580.0		(96.88573959255979, 91.03631532329496, 77.63241806908769)	#605b4d	96.88573959255979	91.03631532329496	77.63241806908769	41.771173575010366	50.674093103196064	96.88573959255979	66.55856104617257	5.144008496659858	11.48663477438503	91.22175376439327	91.92900450841454	77.76645704162976	5.411544076597071	1.0028166852901341	1.6275449359740841	0.6953956669931795	12.585849270264612	65.87594559880486
131	2780.0	2600.0		(97.18511957484499, 90.84853852967228, 77.8680248007086)	#615a4d	97.18511957484499	90.84853852967228	77.8680248007086	40.3182172497593	50.685322906983075	97.18511957484499	66.52949407273647	5.448091426469515	11.306872626276432	91.35736049601417	91.83194041629761	77.99782993799823	5.693395843420353	1.002378742439591	1.7237556309698696	0.6845129479601981	12.550978797608174	64.27342248308621
132	2800.0	2620.0		(97.24800708591674, 90.41009743135518, 77.79982285208149)	#615a4d	97.24800708591674	90.41009743135518	77.79982285208149	38.9042218882361	50.996283916096644	97.24800708591674	66.42577786390156	5.738594861543101	11.168314711515293	91.2386182462356	91.48615508414527	77.92592559787423	5.938815320883477	1.0008160832847073	1.8156698249188294	0.6761247145528497	12.556381822817343	62.80462364994077
133	2820.0	2640.0		(97.0044286979628, 90.67050487156776, 78.21257750221434)	#615a4e	97.0044286979628	90.67050487156776	78.21257750221434	39.77658371040725	49.39900290363228	97.0044286979628	66.47765173331854	5.572925370442516	11.027814996765152	91.28254207263063	91.65899160318867	78.33715677590789	5.997843498945257	1.0015976503883863	1.7632526212028479	0.6676189254536001	12.355978341976819	63.19016914713731
134	2840.0	2660.0		(97.27192205491585, 90.86536758193091, 78.55535872453498)	#615a4e	97.27192205491585	90.86536758193091	78.55535872453498	39.46240121149024	49.065789473684205	97.27192205491585	66.540378821896	5.645092989211065	10.945738502890112	91.54257750221436	91.86828013286093	78.67845881310895	6.103502665769143	1.0025427394957291	1.786086184278089	0.6626500516865006	12.315691869744509	62.71828885432667
135	2860.0	2680.0		(97.23029229406555, 90.8680248007086, 78.25155004428699)	#615a4e	97.23029229406555	90.8680248007086	78.25155004428699	39.886124982498714	49.77439807602962	97.23029229406555	66.53785166950063	5.55022834937402	11.10897385587819	91.46224092116918	91.8598421523472	78.3777147918512	5.915821078532003	1.002504663693781	1.7560713691256566	0.6725322460278009	12.41830644092745	63.45252279467405
136	2880.0	2700.0		(97.21612046058459, 90.75730735163862, 78.37112488928256)	#615a4e	97.21612046058459	90.75730735163862	78.37112488928256	39.435984207557794	49.430833568701765	97.21612046058459	66.5105325005791	5.645133027169624	10.996470021603887	91.44488928255093	91.76865838795393	78.49498671390612	6.056479387825542	1.0020930544583626	1.7860988521375496	0.6657213148533432	12.360820354267522	62.825910752020484
137	2900.0	2720.0		(97.01860053144375, 90.881310894597, 77.64127546501328)	#615a4d	97.01860053144375	90.881310894597	77.64127546501328	40.996480321799176	50.93062428104516	97.01860053144375	66.52791983200365	5.300909596222203	11.429756266617176	91.24057573073516	91.82668546501328	77.7736758193091	5.522400947898003	1.002355023854803	1.6771878535950941	0.6919522678929481	12.599165482745086	65.11900166140356
138	2920.0	2740.0		(97.41364038972542, 90.63241806908769, 78.42781222320637)	#615a4e	97.41364038972542	90.63241806908769	78.42781222320637	38.56962911126664	49.69926350245499	97.41364038972542	66.4907765131041	5.821672252878773	10.931828812395871	91.51429583702392	91.70275602302922	78.54985828166518	6.188883505941358	1.0017953972740288	1.8419551989904523	0.661807965323619	12.385344121318031	61.962765735741094
139	2940.0	2760.0		(97.00354295837023, 90.91939769707706, 78.08503100088573)	#615a4e	97.00354295837023	90.91939769707706	78.08503100088573	40.7041528161431	49.73241597194956	97.00354295837023	66.53780297380497	5.381167343572968	11.20065121885947	91.33375553587244	91.85967956598759	78.21337466784765	5.764904783985424	1.0025039300112113	1.702581102917727	0.6780823520623994	12.426244392658399	64.33881389410524
140	2960.0	2780.0		(97.62178919397697, 90.5615589016829, 78.57573073516386)	#615a4e	97.62178919397697	90.5615589016829	78.57573073516386	37.75845230898014	49.75062378079209	97.62178919397697	66.4850317611691	5.990658374467051	10.84077942970907	91.62390611160318	91.68359850310007	78.69558901682905	6.344636954538012	1.0017088429224514	1.8954217721151834	0.6562958769316386	12.385898691785572	61.074783446266835
141	2980.0	2800.0		(97.466784765279, 90.59521700620017, 78.9185119574845)	#615a4e	97.466784765279	90.59521700620017	78.9185119574845	37.77183515591423	48.527399127589966	97.466784765279	66.48609829922297	5.990057077595146	10.653862917915147	91.62694419840567	91.68715497785651	79.03527900797167	6.512186755180979	1.0017249121123364	1.8952315240470625	0.6449800359613287	12.2223393369099	60.65344477664587
142	3000.0	2820.0		(97.0682019486271, 90.77147918511957, 78.61204605845882)	#615a4e	97.0682019486271	90.77147918511957	78.61204605845882	39.529682775831446	48.48467013413632	97.0682019486271	66.50690502858932	5.634555444173239	10.857320990333452	91.42498671390612	91.7565554384411	78.73364038972542	6.179282171289905	1.0020384004907947	1.7827521446716132	0.6572972955202362	12.232319246185396	62.57232605093199
143	3020.0	2840.0		(96.81310894596989, 90.81222320637733, 78.89459698848539)	#605a4e	96.81310894596989	90.81222320637733	78.89459698848539	39.90608007909045	47.19630015919195	96.81310894596989	66.50419541476612	5.57264943337088	10.69699888065534	91.3691319751993	91.74751558901683	79.01377325066431	6.302470687701943	1.0019975756005044	1.76316531575149	0.6475914676095257	12.061517597715072	62.48253782598112
144	3040.0	2860.0		(97.62356067316209, 90.466784765279, 78.92648361381754)	#615a4e	97.62356067316209	90.466784765279	78.92648361381754	37.03349282296649	48.838155638422386	97.62356067316209	66.46314821577431	6.139741590659165	10.610627524428718	91.66554472984942	91.61064599645702	79.04188662533215	6.616816771800148	1.001379130499132	1.9425911408496552	0.6423625848207863	12.258949517076667	59.944576166231755
145	3060.0	2880.0		(97.58635961027458, 90.44198405668733, 78.96722763507529)	#615a4e	97.58635961027458	90.44198405668733	78.96722763507529	36.97730840587982	48.65309734513274	97.58635961027458	66.4552566247433	6.1503930641989	10.574782278102578	91.64777679362268	91.58434753764394	79.0819751992914	6.653514586243584	1.0012602304052147	1.9459612270055224	0.6401925298423615	12.233288808550965	59.81731370658255
146	3080.0	2900.0		(96.65101860053144, 91.0682019486271, 78.39681133746679)	#605b4e	96.65101860053144	91.0682019486271	78.39681133746679	41.64976466592266	48.16113600747806	96.65101860053144	66.55631330490556	5.216674767282825	11.059496539199731	91.26950398582817	91.92149612931799	78.52352524357839	5.835944012452675	1.0027828192868529	1.6505362706200761	0.6695369116841536	12.228088948326151	64.74712851853994
147	3100.0	2920.0		(97.20814880425155, 90.48981399468556, 79.1452612931798)	#615a4f	97.20814880425155	90.48981399468556	79.1452612931798	37.683518854508904	47.383232496264185	97.20814880425155	66.44739835146453	6.006793275173616	10.463281523320745	91.51288751107174	91.55816511071744	79.25870682019486	6.69087160747393	1.0011418322992813	1.9005267939973336	0.6334423246460875	12.064900566806852	60.14059412558422
148	3120.0	2940.0		(97.31886625332152, 90.71036315323295, 78.53232949512844)	#615a4e	97.31886625332152	90.71036315323295	78.53232949512844	38.893917963224894	49.225469405586416	97.31886625332152	66.50506524069822	5.758275734464302	10.89840581818935	91.51292294065544	91.75041744906997	78.65410983170948	6.192498713001433	1.0020106809913707	1.821896779069323	0.6597845523914883	12.326110043807976	62.149843205867676
149	3140.0	2960.0		(97.25597874224978, 90.76616474756422, 78.67050487156776)	#615a4e	97.25597874224978	90.76616474756422	78.67050487156776	39.048753753038184	48.730123312872266	97.25597874224978	66.51575658790397	5.730776236568591	10.840424941721217	91.52704162976084	91.78609026572187	78.79146147032773	6.234013887415647	1.0021717641217394	1.8131960413914876	0.6562744163894001	12.261998580603029	62.136890217696774
150	3160.0	2980.0		(98.08768821966342, 90.41452612931798, 79.33923826395039)	#625a4f	98.08768821966342	90.41452612931798	79.33923826395039	35.44385127793262	48.74062000523747	98.08768821966342	66.476369066871	6.468616372027613	10.407377262627326	91.95931798051373	91.65471531443755	79.44999114260406	6.94947939524669	1.001578324860685	2.0466458844087607	0.6300579060225101	12.253836103649988	58.13733557796241
151	3180.0	3000.0		(96.49512843224092, 90.88485385296723, 78.53587245349867)	#605a4e	96.49512843224092	90.88485385296723	78.53587245349867	41.256658117971995	47.45949716824394	96.49512843224092	66.50387134801204	5.303660751116935	10.893423606304165	91.16409211691763	91.74643447298493	78.65936226749335	6.020592143462695	1.0019926929897174	1.6780583086536167	0.6594829315403817	12.115919083145243	64.04002546809897
152	3200.0	3020.0		(97.43578387953941, 90.31975199291408, 79.41984056687333)	#615a4f	97.43578387953941	90.31975199291408	79.41984056687333	36.3008849557522	47.149675014772065	97.43578387953941	66.41888641491946	6.279344090108774	10.264685137814666	91.62662533215234	91.46321009743134	79.52883968113373	6.988160557724672	1.0007122520131706	1.9867608464743773	0.6214193894110088	12.033034662148085	58.54410269884305
153	3220.0	3040.0		(97.26926483613818, 90.93799822852081, 79.11780336581045)	#615a4f	97.26926483613818	90.93799822852081	79.11780336581045	39.07187820231298	47.58566524308625	97.26926483613818	66.55969538123429	5.737704790640674	10.669471053688294	91.67627989371125	91.93279380868024	79.23600531443755	6.394033638705855	1.0028337759559887	1.8153882098338536	0.6459249454321766	12.114407489845854	61.73003880793062
154	3240.0	3060.0		(96.92471213463241, 90.4384410983171, 79.34986713906112)	#605a4f	96.92471213463241	90.4384410983171	79.34986713906112	37.85606289688541	46.23780019739006	96.92471213463241	66.42045878434037	5.972935139072099	10.305029896987561	91.3989991142604	91.46844494242693	79.46075287865368	6.820134893488509	1.0007359424034967	1.889814207113131	0.6238618428593659	11.910902373597464	59.90283724690348
155	3260.0	3080.0		(97.53764393268379, 90.3569530558016, 79.17714791851196)	#615a4f	97.53764393268379	90.3569530558016	79.17714791851196	36.53432389406146	48.00122593534325	97.53764393268379	66.43260165682112	6.237199347923661	10.421024780197907	91.63953055801595	91.50887859167405	79.28894596988486	6.829633308459002	1.0009188952038526	1.9734264086005184	0.6308841205553304	12.14497481163457	59.09860472054786
156	3280.0	3100.0		(97.27280779450841, 90.72630646589903, 78.60761736049601)	#615a4e	97.27280779450841	90.72630646589903	78.60761736049601	38.95601006026672	48.93066899773268	97.27280779450841	66.50674428315503	5.747657267192952	10.859734188368165	91.51035429583702	91.75601914083259	78.72880425155005	6.223229094829621	1.0020359785904254	1.818537135972599	0.6574433894363306	12.286960189694126	62.10937969231397
157	3300.0	3120.0		(96.85208148804251, 90.66784765279007, 78.83436669619132)	#605a4e	96.85208148804251	90.66784765279007	78.83436669619132	39.40615475371151	47.43849797889268	96.85208148804251	66.4708994471918	5.6664741946836354	10.673493966561809	91.33142604074402	91.63648161204604	78.95270150575732	6.35995624313451	1.001495915839362	1.7928511172509836	0.646168490755579	12.084386755365243	62.036518220350196
158	3320.0	3140.0		(97.12754650132861, 90.95748449955713, 78.6191319751993)	#615a4e	97.12754650132861	90.95748449955713	78.6191319751993	39.99808575803979	48.592246732994695	97.12754650132861	66.55533960083176	5.541867387417964	10.93589193294402	91.5131443755536	91.91824368467671	78.74251550044288	6.071703289760364	1.0027681487970408	1.7534259922176894	0.6620539448014339	12.259935828084783	63.12595354640495
159	3340.0	3160.0		(97.39769707705935, 90.56067316209034, 79.16474756421611)	#615a4f	97.39769707705935	90.56067316209034	79.16474756421611	37.50109302890452	47.73626343645989	97.39769707705935	66.47479946624703	6.044921466350717	10.499449168292019	91.63162976085032	91.64948259521701	79.27870682019486	6.674915020426444	1.0015546761869427	1.912590410242998	0.6356318974924757	12.115259319217879	60.06937315289207
160	3360.0	3180.0		(97.48627103631533, 90.70593445527015, 79.8193091231178)	#615a4f	97.48627103631533	90.70593445527015	79.8193091231178	36.972826631906145	46.21240755210701	97.48627103631533	66.5169658840105	6.151420137177177	10.213493229431968	91.85097431355182	91.79012579273693	79.92817537643933	6.979583901835711	1.0021899842018318	1.9462861890318792	0.6183202544621181	11.922894516505693	58.940131287924224
161	3380.0	3200.0		(97.13286093888397, 90.27989371124889, 79.70770593445528)	#615a4f	97.13286093888397	90.27989371124889	79.70770593445528	36.40319219234482	45.74573921924439	97.13286093888397	66.3939693162982	6.250941507041752	10.064655663331434	91.52341009743135	91.38028096545614	79.81342781222321	7.15528170257202	1.0003368340075276	1.9777743760458524	0.6093096956182932	11.847850579150926	58.156472065364596
162	3400.0	3220.0		(97.78210806023029, 90.52170062001771, 79.82993799822852)	#615a4f	97.78210806023029	90.52170062001771	79.82993799822852	35.73416222616934	46.81637015833907	97.78210806023029	66.48782753801194	6.395121830624739	10.158474379987448	91.94094774136403	91.6929214880425	79.93685562444641	7.135886335090832	1.0017509660035742	2.0233924880040592	0.61498943823455	12.003840425355316	57.80812198301414
163	3420.0	3240.0		(97.07617360496015, 90.91762621789194, 79.83613817537643)	#615a4f	97.07617360496015	90.91762621789194	79.83613817537643	38.56658446362514	45.2861796184272	97.07617360496015	66.54679575417387	5.849486955372518	10.254583371026005	91.71901682905226	91.88970813108946	79.94695305580159	6.818565019944652	1.0026394213748968	1.8507556662172686	0.6208078330246705	11.805633305943239	60.29841545801512
164	3440.0	3260.0		(97.22232063773251, 90.79805137289637, 79.42869796279894)	#615a4f	97.22232063773251	90.79805137289637	79.42869796279894	38.3373985763353	46.67008308735105	97.22232063773251	66.52414874833977	5.885391386455829	10.438683956107742	91.67207263064658	91.81409807794508	79.54239149689991	6.663890085209123	1.002298206135785	1.8621156931353071	0.631953199067146	11.983486742483159	60.585440573822105
165	3460.0	3280.0		(97.29406554472985, 90.78122232063774, 80.2400354295837)	#615a50	97.29406554472985	90.78122232063774	80.2400354295837	37.0863197257713	44.69725522326916	97.29406554472985	66.52644045787596	6.128049818192316	10.00042223238269	91.86427812223207	91.8217473693534	80.34544729849424	7.1631178638062885	1.0023327345950037	1.9388919080269769	0.6054210327997042	11.728658891799219	58.50090305552253
166	3480.0	3300.0		(97.12311780336582, 91.09388839681134, 79.50310008857396)	#615b4f	97.12311780336582	91.09388839681134	79.50310008857396	39.46916000603226	46.261946886513705	97.12311780336582	66.59107824192661	5.673119241694835	10.511761712060341	91.73005314437555	92.03767104517271	79.61900797165633	6.514398451897584	1.0033066115437737	1.794953585125873	0.6363772933159112	11.944932658731314	61.64459505801594
167	3500.0	3320.0		(97.56333038086802, 90.63950398582817, 80.21966341895482)	#615a50	97.56333038086802	90.63950398582817	80.21966341895482	36.04718860119505	45.33091539641759	97.56333038086802	66.50615425485718	6.325658003288881	9.977293708772361	91.94821080602304	91.75405063773252	80.32386182462356	7.267616409752342	1.0020270888215876	2.0014143943661376	0.604020842455145	11.813565885272796	57.625082308461145
168	3520.0	3340.0		(96.60230292294065, 91.29583702391497, 79.20106288751107)	#605b4f	96.60230292294065	91.29583702391497	79.20106288751107	41.703145678509635	45.93385535098657	96.60230292294065	66.61161786993937	5.2517710100398745	10.711368443836843	91.47705048715677	92.10635484499558	79.32201062887512	6.1764943999185915	1.003616075591029	1.6616405897921853	0.6484613944566198	11.92956464761053	63.88134266328608
169	3540.0	3360.0		(97.33392382639504, 90.59610274579273, 79.92116917626218)	#615a4f	97.33392382639504	90.59610274579273	79.92116917626218	36.7831527544636	45.6187551187551	97.33392382639504	66.48245919165342	6.18413805088347	10.099089977498643	91.76264836138175	91.67502039858282	80.0279185119575	7.0963482236477375	1.0016700828351863	1.9566380138398847	0.6113943334028213	11.842093641159842	58.518944587721315
170	3560.0	3380.0		(97.12134632418069, 91.06908768821967, 80.0372010628875)	#615b50	97.12134632418069	91.06908768821967	80.0372010628875	38.74429697221072	44.85581395348839	97.12134632418069	66.58665577660724	5.821279073385865	10.212958371880521	91.82831709477414	92.0228869441984	80.14751992914083	6.846944996374388	1.003239979664378	1.841830798478084	0.6182878744281882	11.75550121245388	60.317313740532086
171	3580.0	3400.0		(97.18157661647476, 90.41098317094774, 80.20814880425155)	#615a50	97.18157661647476	90.41098317094774	80.20814880425155	36.0663779157752	44.53749612643322	97.18157661647476	66.4301514779714	6.311501535656849	9.853766690229925	91.68800708591675	91.50071896368468	80.31017714791851	7.3719305705969616	1.0008819791378527	1.9969353412656703	0.5965425726974478	11.701784890352565	57.359762057317276
172	3600.0	3420.0		(97.022143489814, 91.01417183348096, 79.93534100974314)	#615b4f	97.022143489814	91.01417183348096	79.93534100974314	38.903115442434284	44.908661834249294	97.022143489814	66.56772933851313	5.7898712827820775	10.236087283998918	91.74231178033659	91.95963460584588	80.04612931798052	6.812899491300235	1.0029548210369144	1.831893491690873	0.6196880882928499	11.760105967074827	60.50605640257577
173	3620.0	3440.0		(97.36935341009743, 90.84853852967228, 79.49247121346325)	#615a4f	97.36935341009743	90.84853852967228	79.49247121346325	38.11425457067831	46.81765669062129	97.36935341009743	66.54443129951412	5.929992902500125	10.43850117860632	91.7725243578388	91.88181214348984	79.60603188662535	6.682911190253665	1.0026037968880217	1.8762274450155372	0.6319421337999891	12.005295609832663	60.39958954121788
174	3640.0	3460.0		(97.82196634189549, 90.48361381753764, 80.58635961027458)	#615a50	97.82196634189549	90.48361381753764	80.58635961027458	34.45398016342051	44.92937405492526	97.82196634189549	66.48307515580493	6.624142878162321	9.739379903318213	92.09995571302039	91.67707425155004	80.6853321523472	7.613148110732974	1.0016793633712882	2.0958538858406492	0.5896176484231025	11.778573333450332	55.77880897957864
175	3660.0	3480.0		(97.28697962798937, 90.79007971656333, 80.32240921169176)	#615a50	97.28697962798937	90.79007971656333	80.32240921169176	37.02187646843836	44.46602693081565	97.28697962798937	66.5284828235853	6.139922598126901	9.959153481449068	91.88002657218777	91.8285647564216	80.42708591674048	7.205633717771814	1.002363506270031	1.9426484109314754	0.6029226413086246	11.69971741445273	58.34573227788051
176	3680.0	3500.0		(97.70682019486271, 90.93799822852081, 78.85739592559787)	#615a4e	97.70682019486271	90.93799822852081	78.85739592559787	38.45402001785629	49.194142016662	97.70682019486271	66.5820404632811	5.854677542562914	10.850958569155189	91.83860053144376	92.00745984942428	78.97820194862709	6.278469420132438	1.0031704422053562	1.8523979484767064	0.6569121174236177	12.329661430749546	61.65074437414708
177	3700.0	3520.0		(97.24800708591674, 91.01417183348096, 79.79007971656333)	#615b4f	97.24800708591674	91.01417183348096	79.79007971656333	38.57534246575344	45.77750858433598	97.24800708591674	66.57922853028693	5.847534866170623	10.335083200702355	91.82393268379096	91.99806155890168	79.9023206377325	6.7448351845995465	1.0031280757046364	1.8501380325377799	0.6256812562552458	11.874662470003985	60.499050362054014
178	3720.0	3540.0		(97.99734278122232, 90.55624446412754, 80.18600531443755)	#615a50	97.99734278122232	90.55624446412754	80.18600531443755	34.93361181560496	46.34708375889153	97.99734278122232	66.50879465640368	6.550476486821277	10.000596743245183	92.12833480956598	91.7628599911426	80.28970770593445	7.347675781281355	1.0020668709125025	2.0725461167620307	0.6054315976082842	11.954943639574575	56.7748579331055
179	3740.0	3560.0		(97.22320637732507, 91.12134632418069, 79.2577502214349)	#615b4f	97.22320637732507	91.12134632418069	79.2577502214349	39.621357787309556	47.120348016216454	97.22320637732507	66.60226725261882	5.63604233588344	10.665154809218391	91.73853852967228	92.07508247121346	79.37638618246237	6.359115038128452	1.0034751928117227	1.783222591614858	0.6456636419467775	12.062773326083212	62.14561426218652
180	3760.0	3580.0		(97.59521700620017, 90.31355181576616, 79.7599645704163)	#615a4f	97.59521700620017	90.31355181576616	79.7599645704163	35.503575685339676	46.60053546308479	97.59521700620017	66.42693360133764	6.434249043284712	10.092791306322502	91.77085031000885	91.49000347209919	79.8655004428698	7.211437644734359	1.000833496413334	2.0357721908884674	0.6110130147024592	11.969293926710519	57.48210759606173
181	3780.0	3600.0		(96.68201948627103, 91.17006200177148, 79.89459698848539)	#605b4f	96.68201948627103	91.17006200177148	79.89459698848539	40.29968870363533	44.27703061729297	96.68201948627103	66.5874838168535	5.538429722612925	10.29148531977706	91.61582816651905	92.02565492471213	80.00735163861825	6.668716905575798	1.0032524554835964	1.752338328006277	0.6230418602893235	11.687124277576114	61.712794952039054
182	3800.0	3620.0		(97.71922054915855, 90.51727192205492, 80.74490699734278)	#615a50	97.71922054915855	90.51727192205492	80.74490699734278	34.54289292423293	44.29476546566962	97.71922054915855	66.48632787464791	6.599371675657162	9.658957333295426	92.09175376439326	91.68792053144375	80.8426306465899	7.673759014787231	1.001728371052299	2.088016370560214	0.5847489024569633	11.698169227699157	55.657606125439706
183	3820.0	3640.0		(96.64127546501328, 90.87333923826395, 80.36226749335695)	#605a50	96.64127546501328	90.87333923826395	80.36226749335695	38.74095435007348	42.95418301132821	96.64127546501328	66.51463820211097	5.82819638363663	9.913188720071808	91.59741364038972	91.78235821966342	80.46737821080603	7.124730521208335	1.0021549137584476	1.8440194094176858	0.6001399554720905	11.499529715862037	59.547729928566696
184	3840.0	3660.0		(97.10451727192205, 90.51461470327723, 80.60673162090346)	#615a50	97.10451727192205	90.51461470327723	80.60673162090346	36.03350155696337	43.323786155375736	97.10451727192205	66.45260402325508	6.312090920333913	9.67563701729981	91.76209034543844	91.57550896368467	80.70581045172719	7.533802420922133	1.0012202645016555	1.9971218203601582	0.5857586829724307	11.552508103312638	56.88079467730033
185	3860.0	3680.0		(98.37555358724535, 90.69707705934455, 79.41364038972542)	#625a4f	98.37555358724535	90.69707705934455	79.41364038972542	35.703475336322875	49.15131543406625	98.37555358724535	66.5606533765359	6.424561598986189	10.510417743914392	92.20284322409212	91.9359941186891	79.5264747564216	6.839722702279757	1.0028482097667228	2.032707119957727	0.6362959300930329	12.31843630055205	58.56436793765285
186	3880.0	3700.0		(97.92028343666962, 90.61470327723649, 80.5066430469442)	#615a50	97.92028343666962	90.61470327723649	80.5066430469442	34.828077314343815	45.347890585425844	97.92028343666962	66.51996155475521	6.560637258570868	9.845464482142496	92.17282550930027	91.80012311780337	80.60772364924713	7.490443482266067	1.0022351190208425	2.075760946717575	0.5960399607798696	11.83110865927947	56.322043938740165
187	3900.0	3720.0		(97.20372010628876, 91.62976085031, 79.56244464127546)	#615b4f	97.20372010628876	91.62976085031	79.56244464127546	41.04232565145351	46.279352669418564	97.20372010628876	66.72553461372523	5.379169701492104	10.70819382812045	91.94753764393269	92.48790884853854	79.6831178033658	6.229179452971741	1.005332422964031	1.7019490564787074	0.6482692046589192	11.983358533318093	63.32772483767257
188	3920.0	3740.0		(96.97608503100089, 91.00708591674048, 79.93445527015058)	#605b4f	96.97608503100089	91.00708591674048	79.93445527015058	38.98440748440747	44.81120873901687	96.97608503100089	66.56356391896405	5.775044998619972	10.229426967325583	91.7173693534101	91.9457176262179	80.04518157661647	6.8132197329582525	1.002892061984444	1.8272025111602195	0.6192848757378754	11.747013272144262	60.55300615849973
189	3940.0	3760.0		(96.87865367581931, 91.10451727192205, 80.17006200177148)	#605b50	96.87865367581931	91.10451727192205	80.17006200177148	39.26526717557249	43.97966647162082	96.87865367581931	66.5828402044447	5.730837398098432	10.133917859201325	91.7469530558016	92.01013293179805	80.279406554473	6.8854128758055735	1.0031824916512901	1.813215392669432	0.6135027975877021	11.64211271464433	60.51138295037925
