# Supplementary material for: Parallel and High Throughput Reaction Monitoring with Computer Vision
Source: Angew Chem Int Ed Engl. 2024 Oct 31;64(1):e202413395. doi: 10.1002/anie.202413395 (PMC11701362; doi:10.1002/anie.202413395)
Supplement: Supplementary file 3 — Supporting Information [file ANIE-64-e202413395-s003.zip › Supporting Info - Machine readable data part 2/Table 2 - esterification in HTE/Kineticolor ouputs/Well 22 Vari-PA+DMAP run 2.csv]

frame number	Time (s)	normalised time	Well Coordinates	average color	hexcode	red	green	blue	hue	saturation	value	lightness	a_component	b_component	x	y	z	delta_e	light_ratio	a_ratio	b_ratio	chroma_ab	hue_ab
1	180.0	0.0	(629, 474)	(95.43489813994685, 89.08414526129317, 65.84765279007972)	#5f5941	95.43489813994685	89.08414526129317	65.84765279007972	47.121302837983464	79.05648469548753	95.43489813994685	65.96518222132909	2.789937884436988	17.377242522823156	87.54871567759079	89.96103408325952	66.08001771479185	0.0	1.0	1.0	1.0	17.599781563872604	80.87893020655912
2	200.0	20.0		(95.36669619131975, 89.19043401240036, 65.92294065544729)	#5f5941	95.36669619131975	89.19043401240036	65.92294065544729	47.41411467420735	78.72934642283295	95.36669619131975	65.9879780216288	2.7114571971464385	17.369298950106348	87.56330380868023	90.03611367581931	66.15561558901682	0.08210948262173443	1.0003455732180537	0.9718700951270867	0.9995428749580737	17.57966285655452	81.12737755043646
3	220.0	40.0		(95.5748449955713, 88.87156775907883, 66.60673162090346)	#5f5842	95.5748449955713	88.87156775907883	66.60673162090346	46.11588442134231	77.28884008007115	95.5748449955713	65.9226830570598	3.18245492911462	16.83721783617611	87.70320637732507	89.82117152347209	66.82937998228522	0.6689562553069457	0.9993557333908866	1.140690245065023	0.968923453422614	17.13534136919054	79.29661719342957
4	240.0	60.0		(96.10274579273694, 88.7971656333038, 66.80248007085916)	#605842	96.10274579273694	88.7971656333038	66.80248007085916	45.039903264812565	77.74562211981569	96.10274579273694	65.93334039533241	3.5081995828101786	16.735916411171893	87.9779627989371	89.85623064658989	67.0224269264836	0.9634380886795331	0.9995172934429281	1.2574472006634427	0.9630939079771171	17.09965971692309	78.16102021616081
5	260.0	80.0		(95.82196634189549, 89.07085916740478, 66.43224092116918)	#5f5942	95.82196634189549	89.07085916740478	66.43224092116918	46.21741358006085	78.21150273148277	95.82196634189549	65.98459053087652	3.115879862118587	17.050002413781804	87.8511780336581	90.02495409211691	66.65862710363153	0.46227799456590657	1.000294220509879	1.116827682616086	0.9811684674014559	17.332376917927945	79.64350749809608
6	280.0	100.0		(95.69530558015943, 89.07617360496015, 66.80602302922941)	#5f5942	95.69530558015943	89.07617360496015	66.80602302922941	46.25275938189847	76.9814883376527	95.69530558015943	65.98030266831638	3.153758253152672	16.812985625761012	87.86551815766164	90.01082968999114	67.02872453498671	0.6715502471831208	1.0002292186040898	1.1304044691264168	0.96752897381037	17.10621748871956	79.37598787315375
7	300.0	120.0		(95.62267493356953, 88.91142604074402, 67.70150575730734)	#5f5843	95.62267493356953	88.91142604074402	67.70150575730734	45.578149287821596	74.45826154615685	95.62267493356953	65.93863584057898	3.4583332098380715	16.195535122168003	87.95795394154118	89.87365430469441	67.91360496014171	1.3578988924482218	0.9995975698109795	1.2395735507695598	0.9319968401716725	16.560658999075073	77.94630726175396
8	320.0	140.0		(95.66164747564216, 89.2843224092117, 66.56953055801594)	#5f5942	95.66164747564216	89.2843224092117	66.56953055801594	46.84731313746387	77.54925834706764	95.66164747564216	66.02903993627851	2.9446781364179664	17.04088732273337	87.86625332152347	90.1714593888397	66.7966784765279	0.37570889524888706	1.0009680518236903	1.0554636907309516	0.9806439255452629	17.293437196612846	80.19606332128735
9	340.0	160.0		(95.85208148804251, 88.82550930026572, 67.31443755535872)	#5f5843	95.85208148804251	88.82550930026572	67.31443755535872	45.22672956950868	75.92009573357237	95.85208148804251	65.92850999288035	3.5132796799587362	16.414297814581545	87.96631532329495	89.8403390876882	67.52954827280779	1.2049193817922197	0.9994440668969019	1.2592680645532432	0.9445858739108414	16.786074789997436	77.91882615679512
10	360.0	180.0		(95.57750221434898, 89.140832595217, 67.07440212577502)	#5f5943	95.57750221434898	89.140832595217	67.07440212577502	46.450590428837785	76.04603964525008	95.57750221434898	65.9907857026987	3.130206824883408	16.666332680597517	87.88151461470328	90.04536386182463	67.29506643046945	0.788562802739298	1.0003881362941394	1.1219629090470187	0.9590896057707697	16.957736871024373	79.36284557779578
11	380.0	200.0		(95.91319751992914, 88.66696191319753, 67.57307351638619)	#5f5843	95.91319751992914	88.66696191319753	67.57307351638619	44.65870733841731	75.34658219899156	95.91319751992914	65.89346489477053	3.7082866491810473	16.197262658199275	87.99883968113375	89.72510019486272	67.7840124003543	1.496950336368391	0.998912800296406	1.329164591751971	0.9320962538749112	16.616338570551306	77.10464413569167
12	400.0	220.0		(95.70682019486271, 89.3126660761736, 67.59875996457042)	#5f5943	95.70682019486271	89.3126660761736	67.59875996457042	46.35091699754204	74.89074805882298	95.70682019486271	66.04176204375321	3.20978242124631	16.433350095987254	88.10302037201063	90.21342070859167	67.81589902568645	1.0358893848907382	1.0011609127701213	1.1504852631850069	0.9456822665853803	16.743885408381953	78.94806026335358
13	420.0	240.0		(95.66784765279007, 88.98848538529673, 67.88928255093002)	#5f5843	95.66784765279007	88.98848538529673	67.88928255093002	45.57298641668263	74.04299641696525	95.66784765279007	65.96069122792437	3.476192569090042	16.119068644723278	88.04153232949513	89.9462475996457	68.10027457927369	1.433166832145829	0.9999319187296467	1.2459748973198164	0.9275964597692988	16.489641862414658	77.8301357751121
14	440.0	260.0		(95.98759964570417, 88.45084145261293, 67.93534100974314)	#5f5843	95.98759964570417	88.45084145261293	67.93534100974314	43.87989012029932	74.52343822090984	95.98759964570417	65.8451968916078	3.9729601711614437	15.895298239870703	88.04075287865368	89.56654178033658	68.14049601417183	1.9000255440415916	0.9981810809023659	1.424031765482546	0.9147192495583764	16.384288774801053	75.96668904343616
15	460.0	280.0		(95.91319751992914, 88.9317980513729, 68.00354295837023)	#5f5844	95.91319751992914	88.9317980513729	68.00354295837023	44.99143129165344	74.20211292318491	95.91319751992914	65.96026032984783	3.6474837767280777	16.049394163134778	88.16703277236493	89.94482896368467	68.21282550930026	1.580693027987468	0.9999253865248982	1.3073709622980165	0.923586935157037	16.458650944265123	77.19609310605165
16	480.0	300.0		(95.881310894597, 88.32063773250664, 68.2488928255093)	#5f5844	95.881310894597	88.32063773250664	68.2488928255093	43.58303683046445	73.4894688221709	95.881310894597	65.80824645204329	4.092062239952399	15.64253016774102	88.01101860053146	89.44528741364039	68.44961027457927	2.174714608352636	0.9976209302543994	1.4667216294595677	0.9001733242311732	16.16891225235427	75.34002986215329
17	500.0	320.0		(95.7023914968999, 89.48627103631533, 67.59787422497786)	#5f5943	95.7023914968999	89.48627103631533	67.59787422497786	46.72927828553422	74.8847734340293	95.7023914968999	66.084253383752	3.0961055657463543	16.506083073607392	88.15449069973428	90.35366421612046	67.81675819309123	0.9310399436957633	1.001805060767109	1.1097399633938987	0.9498677970298459	16.7939467698059	79.3762705513617
18	520.0	340.0		(96.08060230292294, 88.71656333038086, 67.86005314437556)	#605843	96.08060230292294	88.71656333038086	67.86005314437556	44.343240952889104	74.89794883613736	96.08060230292294	65.91565988847731	3.821654123728868	16.060829934999465	88.15364038972541	89.79807260407439	68.0686182462356	1.6732701399506091	0.9992492655794443	1.3697989998440705	0.9242450241403535	16.50924887577835	76.61544633809923
19	540.0	360.0		(95.9495128432241, 89.01594331266608, 68.38972542072631)	#5f5944	95.9495128432241	89.01594331266608	68.38972542072631	44.905029728426804	73.24420504583345	95.9495128432241	65.98421603149492	3.707588695602171	15.856597264172123	88.28814880425155	90.0237204162976	68.5959875996457	1.7761777219128196	1.0002885432818478	1.328914423609243	0.912492142717475	16.28428354991118	76.8395393407342
20	560.0	380.0		(95.83968113374668, 89.10097431355182, 68.91762621789194)	#5f5944	95.83968113374668	89.10097431355182	68.91762621789194	44.98174041783188	71.63133184847003	95.83968113374668	66.00098575000938	3.7405980565360375	15.56709063508852	88.36627103631534	90.07897426926483	69.11945969884853	2.044917238459938	1.0005427640381581	1.3407459991858899	0.8958320409376117	16.010196271801977	76.48862008467742
21	580.0	400.0		(95.89902568644818, 88.79007971656333, 69.0593445527015)	#5f5845	95.89902568644818	88.79007971656333	69.0593445527015	44.10797967130882	71.3679689664727	95.89902568644818	65.92792424776745	4.003023025468844	15.357936684395757	88.32731620903454	89.838412170062	69.25665190434012	2.355962602651659	0.9994351872865805	1.4348072219810935	0.8837959569376294	15.871055810636628	75.39098618127841
22	600.0	420.0		(96.25066430469442, 88.88928255093002, 68.79185119574845)	#605844	96.25066430469442	88.88928255093002	68.79185119574845	43.91471242863131	72.74752224686428	96.25066430469442	65.97045316012122	4.021167033882167	15.591330029578575	88.47687333923827	89.97839058458814	68.99282550930026	2.1692017966907375	1.0000799048621507	1.441310595591859	0.8972269339684374	16.101532734669064	75.53798206731224
23	620.0	440.0		(96.2356067316209, 88.8193091231178, 69.62178919397697)	#605845	96.2356067316209	88.8193091231178	69.62178919397697	43.28019436216594	70.51988034974691	96.2356067316209	65.9550577101082	4.271760239220046	15.068040310243624	88.61379096545616	89.92770167404784	69.81376439326837	2.743777479214463	0.9998465173462735	1.531130948487798	0.8671134266816706	15.661857307883638	74.17206950377059
24	640.0	460.0		(96.01860053144375, 88.91054030115146, 68.90434012400354)	#605844	96.01860053144375	88.91054030115146	68.90434012400354	44.27087416699333	72.00830220008302	96.01860053144375	65.96358886510494	3.9367917538303265	15.511750036855387	88.3922497785651	89.9557878122232	69.10440212577501	2.189826146462028	0.9999758454965105	1.4110678864181145	0.8926473815671477	16.003522066061258	75.75933751231976
25	660.0	480.0		(95.65013286093888, 89.162976085031, 69.30292294065545)	#5f5945	95.65013286093888	89.162976085031	69.30292294065545	45.22692126672495	70.24076526312864	95.65013286093888	66.00733372722728	3.7178188447359872	15.346645481420884	88.36967227635076	90.0998958547387	69.50152347209921	2.232949656953004	1.0006389962777145	1.3325812253652545	0.8831461873922	15.790557447243275	76.38210331412442
26	680.0	500.0		(95.80602302922941, 89.10894596988486, 69.89991142604075)	#5f5945	95.80602302922941	89.10894596988486	69.89991142604075	44.48919584245077	68.95243378172236	95.80602302922941	66.00431175139126	3.971906148257487	14.98548502338135	88.54870682019487	90.089935659876	70.09200177147919	2.668161170719986	1.0005931845974574	1.4236539710843852	0.8623626564283438	15.502928750289488	75.15508422322006
27	700.0	520.0		(96.07351638618246, 88.97165633303808, 69.25155004428699)	#605845	96.07351638618246	88.97165633303808	69.25155004428699	44.11333465425004	71.19133008196039	96.07351638618246	65.98273684084182	4.00950981411169	15.336147116409983	88.50754650132862	90.01884777679362	69.4487511071745	2.3777582539858146	1.000266119472752	1.4371322875960058	0.8825420429200771	15.851611190211175	75.34843305185154
28	720.0	540.0		(96.19751992914084, 88.91231178033658, 69.44729849424269)	#605845	96.19751992914084	88.91231178033658	69.44729849424269	43.65948147412337	70.90937969007526	96.19751992914084	65.97539394965595	4.1508421136044475	15.206744107798965	88.58906111603189	89.99466197519928	69.64194862710363	2.5618797727418485	1.000154804822529	1.4877901535940794	0.875095348863695	15.763075734518019	74.73243847589144
29	740.0	560.0		(95.78387953941541, 89.05757307351638, 69.44818423383525)	#5f5945	95.78387953941541	89.05757307351638	69.44818423383525	44.675612955302185	70.11203070094322	95.78387953941541	65.98899973077187	3.8802446814949487	15.228796032634872	88.43158547387068	90.03947972542072	69.64427812223207	2.409389654387435	1.0003610618305103	1.3907996673115843	0.876364360607471	15.715359601099347	75.70539383558346
30	760.0	580.0		(96.2488928255093, 88.82108060230293, 69.54295837023915)	#605845	96.2488928255093	88.82108060230293	69.54295837023915	43.31199628536368	70.7541986840289	96.2488928255093	65.9559545896414	4.25618431574043	15.116631041637806	88.6050841452613	89.93065409211692	69.73573959255978	2.6944995853337343	0.9998601136027073	1.5255480559200092	0.8699096546407592	15.704382795212378	74.27509456251435
31	780.0	600.0		(96.20903454384411, 89.0903454384411, 69.42338352524358)	#605945	96.20903454384411	89.0903454384411	69.42338352524358	44.054098740121034	70.99479837967226	96.20903454384411	66.019826864528	4.034699381435303	15.296572438788791	88.64511071744907	90.14108004428698	69.62005314437556	2.425202098802364	1.0008283861479466	1.4461610073621796	0.8802646575656853	15.819732218772456	75.22391401410256
32	800.0	620.0		(96.06997342781223, 89.16386182462357, 69.71479185119574)	#605945	96.06997342781223	89.16386182462357	69.71479185119574	44.27760040329357	69.95496159980826	96.06997342781223	66.03141521501531	4.002136445740934	15.142147019385899	88.65804251550045	90.17929278122233	69.90928255093002	2.543514118491471	1.0010040598912318	1.4344894443944112	0.8713780106077418	15.662110728986216	75.19501784860293
33	820.0	640.0		(96.27900797165633, 88.92294065544729, 70.20903454384411)	#605846	96.27900797165633	88.92294065544729	70.20903454384411	43.07002344307409	69.04769133110699	96.27900797165633	65.98485188952698	4.372951818753301	14.769353406744145	88.78463241806908	90.02581506643047	70.39617360496015	3.050804099553099	1.0002981825795902	1.5674011393396188	0.849925031969035	15.403133046962967	73.50688337740281
34	840.0	660.0		(96.17803365810451, 88.85119574844995, 70.2621789193977)	#605846	96.17803365810451	88.85119574844995	70.2621789193977	43.037014252025024	68.71156237049314	96.17803365810451	65.96189930515213	4.3898136193252775	14.69868210254961	88.72354295837025	89.95022500442869	70.44806908768821	3.1199838252271386	0.9999502325914004	1.5734449300154028	0.8458581436752383	15.340199449949335	73.37155792118041
35	860.0	680.0		(96.1080602302923, 89.08325952170063, 71.00620017714792)	#605947	96.1080602302923	89.08325952170063	71.00620017714792	43.208892025405795	66.60184690247544	96.1080602302923	66.01776415427575	4.399398150550571	14.353868336060781	88.91	90.1342793622675	71.18697077059345	3.4254807956040074	1.0007971164662328	1.5768803223511096	0.8260153080794324	15.01293576540032	72.95992590618783
36	880.0	700.0		(96.32240921169176, 89.1762621789194, 70.41098317094774)	#605946	96.32240921169176	89.1762621789194	70.41098317094774	43.452519313598145	68.59684775811968	96.32240921169176	66.05025519321299	4.27923426534954	14.76088039502379	88.92481842338353	90.24144090345439	70.59863596102747	3.0117423370081333	1.0012896647749485	1.5338098705423664	0.8494374395498565	15.368651077239646	73.83292915086403
37	900.0	720.0		(96.15146147032772, 89.10097431355182, 69.96102745792737)	#605945	96.15146147032772	89.10097431355182	69.96102745792737	43.847948865365765	69.45875362719357	96.15146147032772	66.02108898849629	4.140303500205944	14.978098915584992	88.72772364924712	90.14524139061116	70.15242692648361	2.7536344911803217	1.000847519331935	1.484012788708183	0.8619376115579244	15.539805667989091	74.54793251615334
38	920.0	740.0		(96.19397697077059, 89.25420726306466, 71.11780336581045)	#605947	96.19397697077059	89.25420726306466	71.11780336581045	43.3951467627424	66.47426866661144	96.19397697077059	66.06483284833234	4.3540035801648	14.36830595476042	89.02741364038974	90.28954833480957	71.29916740478299	3.3926289243947423	1.0015106549189678	1.5606095047680395	0.8268461429302826	15.013512686433232	73.14170542191265
39	940.0	760.0		(95.977856510186, 89.5022143489814, 70.34986713906112)	#5f5946	95.977856510186	89.5022143489814	70.34986713906112	44.83928941729454	68.09005251063593	95.977856510186	66.11178768718997	3.9066240509829653	14.901226699664871	88.8448095659876	90.44461929140832	70.54139061116032	2.720135201365115	1.0022224673823987	1.400254848961028	0.8575138823143947	15.40481316441468	75.30949619744756
40	960.0	780.0		(96.19574844995572, 89.20992028343667, 70.9007971656333)	#605946	96.19574844995572	89.20992028343667	70.9007971656333	43.42951187057918	67.05299019382164	96.19574844995572	66.05332688618063	4.328150682806897	14.476540912249103	88.97115146147033	90.2515763153233	71.08388839681135	3.2844996466125074	1.0013362301426803	1.5513430270080446	0.833074689107648	15.109703012207218	73.35455241526607
41	980.0	800.0		(95.84853852967228, 89.4756421612046, 70.67227635075288)	#5f5946	95.84853852967228	89.4756421612046	70.67227635075288	44.812130593864325	66.98012253610935	95.84853852967228	66.09936452585377	3.9506111159444135	14.689200427223081	88.83768821966342	90.40357385296723	70.8603100088574	2.930995999469035	1.0020341383136708	1.4160211730812962	0.8453125061660607	15.211178040525143	74.9466920044249
42	1000.0	820.0		(96.40124003542958, 89.20549158547387, 71.35252435783879)	#605947	96.40124003542958	89.20549158547387	71.35252435783879	42.763790664780764	66.25871716419968	96.40124003542958	66.06471099767782	4.533292865411598	14.230430987101172	89.16081488042516	90.28914614703275	71.53105403011514	3.5988352849725436	1.0015088077224557	1.6248723280541495	0.8189119170323496	14.935056420457236	72.33003076075887
43	1020.0	840.0		(96.49158547387069, 88.8919397697077, 71.61027457927369)	#605847	96.49158547387069	88.8919397697077	71.61027457927369	41.673845715709646	65.7542753283948	96.49158547387069	65.99314732980082	4.839906248900682	13.95775462094333	89.15943312666076	90.0531449689991	71.78309123117803	3.986985058123028	1.000423937409555	1.7347720448899455	0.8032203384749512	14.773070315835254	70.87581044633424
44	1040.0	860.0		(96.7006200177148, 89.08680248007086, 71.32418069087689)	#605947	96.7006200177148	89.08680248007086	71.32418069087689	41.99790575916229	66.917792534921	96.7006200177148	66.0514560254242	4.729980657655175	14.22492440787404	89.26504871567761	90.24540310008857	71.50180690876883	3.7024746628472025	1.0013078688057837	1.6953713141931435	0.8185950325082427	14.990703500220485	71.60733270686994
45	1060.0	880.0		(96.51284322409212, 89.18777679362267, 71.69087688219663)	#605947	96.51284322409212	89.18777679362267	71.69087688219663	42.293748215815	65.58299606288374	96.51284322409212	66.06742418825083	4.678055629204314	14.036875820802797	89.27767936226749	90.29810175376439	71.86584588131089	3.8384230801035537	1.001549938368679	1.6767597785240116	0.8077734889391603	14.795880753729005	71.56836844160293
46	1080.0	900.0		(96.32949512843224, 89.5155004428698, 71.42249778565102)	#605947	96.32949512843224	89.5155004428698	71.42249778565102	43.585348506401125	65.9329140461216	96.32949512843224	66.1373287164347	4.32063369515695	14.312728503437167	89.23575730735163	90.52904446412755	71.6034278122232	3.429855719377428	1.0026096569327743	1.5486487062162164	0.8236478534864737	14.950654592385858	73.20232530377
47	1100.0	920.0		(96.06023029229407, 89.54915854738707, 72.1541186891054)	#605948	96.06023029229407	89.54915854738707	72.1541186891054	43.658391997035935	63.46079371519197	96.06023029229407	66.13353878769993	4.370189188320772	13.878189447715483	89.26057573073517	90.51651364038973	72.32806908768822	3.843034027859634	1.002552203461001	1.566410927174703	0.7986416388841878	14.550006731558483	72.52098303097198
48	1120.0	940.0		(96.14348981399469, 89.24623560673162, 72.31355181576616)	#605948	96.14348981399469	89.24623560673162	72.31355181576616	42.63380909901872	63.20380299596487	96.14348981399469	66.06401479942372	4.6414557425871195	13.66725421952717	89.23935341009744	90.28684825509299	72.48287865367581	4.147517265561978	1.001498253696367	1.6636412475268312	0.7865030485462057	14.433881990357902	71.24230149093606
49	1140.0	960.0		(96.64747564216121, 89.11603188662534, 71.55358724534987)	#605947	96.64747564216121	89.11603188662534	71.55358724534987	41.992164060569685	66.20909132566558	96.64747564216121	66.05654106894274	4.746738373337167	14.098939565037893	89.29395039858284	90.26218270150576	71.72921169176263	3.818990033427801	1.001384955586223	1.7013777976261515	0.8113450420295647	14.876546038765264	71.39298789743809
50	1160.0	980.0		(96.49247121346325, 89.41718334809566, 72.06554472984942)	#605948	96.49247121346325	89.41718334809566	72.06554472984942	42.62092972659366	64.55287314117865	96.49247121346325	66.12396034330588	4.616359573966278	13.914092418175873	89.41374667847653	90.48484912311781	72.23906111603188	3.9184735966087603	1.0024069989141249	1.6546460047435299	0.8007077302340228	14.659902575995838	71.645403150734
51	1180.0	1000.0		(96.34898139946856, 89.57395925597874, 71.511071744907)	#605947	96.34898139946856	89.57395925597874	71.511071744907	43.63383496184293	65.73672985346302	96.34898139946856	66.15301661834333	4.313757227099924	14.287484840091857	89.2811426040744	90.58092643046943	71.69170062001773	3.450204296526873	1.0028474778767988	1.546183967450746	0.8221951682683123	14.92450081142453	73.1995912035939
52	1200.0	1020.0		(96.8680248007086, 89.11514614703277, 72.70859167404782)	#605948	96.8680248007086	89.11514614703277	72.70859167404782	40.745710514738235	63.59844190044259	96.8680248007086	66.07186811915538	5.133425815904813	13.452081100390245	89.63274579273693	90.31277140832596	72.87265721877768	4.572768281674231	1.001617306194476	1.8399785330492198	0.7741205822916019	14.398282763540742	69.1127304625173
53	1220.0	1040.0		(96.69087688219663, 89.27457927369353, 72.44109831709477)	#605948	96.69087688219663	89.27457927369353	72.44109831709477	41.65023011176858	63.95322633835331	96.69087688219663	66.10073510431887	4.887667131929618	13.656216064153304	89.5418689105403	90.40810155890168	72.60943312666075	4.273743146937347	1.0020549156149523	1.7518910220884554	0.7858678410120201	14.504534711026887	70.30731199634812
54	1240.0	1060.0		(96.00974313551816, 89.8325952170062, 72.83613817537643)	#605948	96.00974313551816	89.8325952170062	72.83613817537643	44.00642128196307	61.54864154250661	96.00974313551816	66.20261726858547	4.339286351393634	13.599395260971935	89.4601062887511	90.74509274579273	73.00610274579273	4.090108312453757	1.0035993995508075	1.5553343949337801	0.7825980009837912	14.274906567243688	72.30319014081948
55	1260.0	1080.0		(96.55890168290523, 89.533215234721, 72.44818423383525)	#605948	96.55890168290523	89.533215234721	72.44818423383525	42.51643951361083	63.67339356969226	96.55890168290523	66.15725208790441	4.6666646396764655	13.748021964617063	89.55879539415413	90.59493708591675	72.61903454384411	4.090261117286243	1.0029116855302678	1.6726768956787015	0.791150951974141	14.518466406573385	71.2505977927701
56	1280.0	1100.0		(96.72276350752878, 89.08060230292294, 72.71479185119574)	#605948	96.72276350752878	89.08060230292294	72.71479185119574	40.90094078583289	63.29464285714287	96.72276350752878	66.05559690785594	5.095891144983655	13.420634396965792	89.55209920283437	90.25906700620017	72.87844995571301	4.580430451056547	1.0013706425644895	1.82652494645486	0.7723109336443466	14.355540191108943	69.20794578484754
57	1300.0	1120.0		(96.57661647475642, 89.36581045172719, 72.25243578387953)	#605948	96.57661647475642	89.36581045172719	72.25243578387953	42.213240113611526	64.2253404869996	96.57661647475642	66.1164394396844	4.732556663900322	13.792514615008656	89.47643046944198	90.45999162090344	72.42356953055801	4.080063803605566	1.002292985682171	1.6962946344790597	0.7937113495937953	14.58185694561069	71.0616236093476
58	1320.0	1140.0		(95.95837023914969, 89.8104517271922, 72.30469441984057)	#5f5948	95.95837023914969	89.8104517271922	72.30469441984057	44.4051675716158	62.85733405946259	95.95837023914969	66.19273309130551	4.196937714003202	13.89102027457576	89.32178033658104	90.71236266607616	72.47975199291409	3.766320947954583	1.0034495602424462	1.5043122420089818	0.7993800084410047	14.511193281184607	73.18869280341347
59	1340.0	1160.0		(96.37643932683791, 89.47475642161204, 73.32683790965456)	#605949	96.37643932683791	89.47475642161204	73.32683790965456	42.03435422510855	60.98636142230883	96.37643932683791	66.13595273946869	4.849526533661996	13.202972058390007	89.62699734278122	90.52449487156777	73.48831709477413	4.657853785180585	1.0025887977928511	1.7382202523984274	0.7597852214497962	14.065432050787454	69.831429865838
60	1360.0	1180.0		(96.5199291408326, 89.88396811337466, 73.64216120460584)	#605949	96.5199291408326	89.88396811337466	73.64216120460584	42.596306477215514	60.441723027227454	96.5199291408326	66.24504741801933	4.726292677028288	13.207121714504089	89.88722763507529	90.88568372896368	73.80457927369353	4.606267682960406	1.0042426199286651	1.6940494279076244	0.760024019757907	14.027327131376692	70.30977345011466
61	1380.0	1200.0		(96.36315323294951, 89.51727192205492, 73.1895482728078)	#605949	96.36315323294951	89.51727192205492	73.1895482728078	42.27496846691893	61.322913028292	96.36315323294951	66.14524549931662	4.781722588588888	13.297960253145558	89.60620903454384	90.55522383525242	73.35282550930027	4.543145708369819	1.0027296715012985	1.713917222050929	0.7652514624043547	14.131546900762856	70.22226941571259
62	1400.0	1220.0		(96.4384410983171, 89.44818423383525, 74.08237378210806)	#60594a	96.4384410983171	89.44818423383525	74.08237378210806	41.23930269413627	59.113327638938635	96.4384410983171	66.13517138270767	5.083988650495974	12.767584015030442	89.80024800708593	90.52191142604075	74.23603188662534	5.151748906022863	1.0025769528053181	1.8222587244167006	0.7347301505553359	13.74256679733567	68.28779810858516
63	1420.0	1240.0		(96.46324180690877, 89.72187776793622, 73.81222320637733)	#605949	96.46324180690877	89.72187776793622	73.81222320637733	42.14288507410158	59.87783154434517	96.46324180690877	66.20282398240661	4.849649390530953	13.03755447315278	89.84321523472099	90.74577733392383	73.97131975199291	4.809550650881616	1.003602533231549	1.7382642880988786	0.7502660134960619	13.910317244818799	69.5960376842943
64	1440.0	1260.0		(96.86182462356068, 89.58458813108946, 73.7139061116032)	#605949	96.86182462356068	89.58458813108946	73.7139061116032	41.137215887349804	60.939583199978046	96.86182462356068	66.1901273187183	5.081632966771554	13.072930816457863	89.9762976085031	90.70373532329496	73.87261293179805	4.88155363719269	1.003410058000514	1.821414374534375	0.7523017992807525	14.025851622659962	68.75819243503253
65	1460.0	1280.0		(96.8919397697077, 89.63773250664305, 74.17537643932684)	#60594a	96.8919397697077	89.63773250664305	74.17537643932684	40.8398643116154	59.78540282107302	96.8919397697077	66.20625625342016	5.176482493588653	12.835803067721807	90.09982285208149	90.75714472099202	74.33	5.1359891145494805	1.0036545647866508	1.8554113776025056	0.7386559202855889	13.84029665143657	68.03653550201453
66	1480.0	1300.0		(97.03985828166519, 89.74136403897255, 73.77590788308237)	#615949	97.03985828166519	89.74136403897255	73.77590788308237	41.17647058823531	61.132687708793526	97.03985828166519	66.23828464397289	5.071294637700785	13.119433121108903	90.12453498671391	90.86326576616474	73.93556244464128	4.838193306415374	1.0041400995714296	1.817708797744139	0.7549778455285944	14.065473853433522	68.8660749902912
67	1500.0	1320.0		(96.03454384410983, 90.1585473870682, 73.18423383525244)	#605a49	96.03454384410983	90.1585473870682	73.18423383525244	44.570896968757246	60.6743034227055	96.03454384410983	66.28493595927311	4.228612613687954	13.538134378066946	89.64292294065544	91.01798552701506	73.3539769707706	4.1122717294274205	1.0048473107657185	1.5156655054136774	0.7790726497766288	14.183167737682544	72.6538966713949
68	1520.0	1340.0		(96.84765279007972, 89.76085031000886, 74.41718334809566)	#60594a	96.84765279007972	89.76085031000886	74.41718334809566	41.043279102827356	59.05945619666914	96.84765279007972	66.23485510218062	5.139414923545305	12.74617111153944	90.16465013286094	90.85189856510188	74.57062001771479	5.199960407192857	1.0040881093899918	1.8421252144050666	0.733497912272255	13.743306143756048	68.04009406609062
69	1540.0	1360.0		(97.02037201062888, 90.00620017714792, 73.84499557130204)	#615a49	97.02037201062888	90.00620017714792	73.84499557130204	41.840626791515376	60.91216586327783	97.02037201062888	66.3023259415643	4.910071907129443	13.188648831166017	90.21090345438441	91.0757045615589	74.00660761736049	4.706692179871349	1.0051109344184637	1.7599215862543476	0.7589609694313774	14.072997695054118	69.57993795962011
70	1560.0	1380.0		(96.54207263064659, 89.7511071744907, 74.19840566873339)	#60594a	96.54207263064659	89.7511071744907	74.19840566873339	41.76405296123048	59.01711989430806	96.54207263064659	66.21544420929442	4.961648024137732	12.837811594218085	89.96813994685563	90.78757911426041	74.35393268379096	5.038391523996094	1.0037938497179564	1.7784080612744526	0.73877150401492	13.763261155847845	68.86912811497632
71	1580.0	1400.0		(96.34189548272808, 89.83525243578389, 74.56598759964571)	#60594a	96.34189548272808	89.83525243578389	74.56598759964571	42.071995118974996	57.63698630136985	96.34189548272808	66.22656373153778	4.91573552729041	12.646530261534306	89.9696545615589	90.82442077059346	74.71868024800709	5.1929735615876975	1.0039624162536487	1.7619516028337705	0.7277639271549807	13.568315423447675	68.75878091606424
72	1600.0	1420.0		(96.79096545615589, 89.47298494242693, 74.25155004428699)	#60594a	96.79096545615589	89.47298494242693	74.25155004428699	40.51951114080247	59.38106829433456	96.79096545615589	66.16066991923115	5.259466384640588	12.714580611533188	90.01450841452615	90.60624410097431	74.40376439326837	5.2798866041178485	1.002963498186758	1.8851553699382637	0.731679988630759	13.759452997061329	67.52725823927341
73	1620.0	1440.0		(96.76705048715678, 89.34898139946856, 75.22940655447299)	#60594b	96.76705048715678	89.34898139946856	75.22940655447299	39.33459450567527	56.75588100686499	96.76705048715678	66.13207253395457	5.576155169717545	12.10916650967313	90.15992028343668	90.51166600531444	75.37060230292295	5.96183562483662	1.002529975769119	1.9986664222249584	0.6968405081398289	13.331369773423773	65.27438245506156
74	1640.0	1460.0		(96.74047829937999, 89.62710363153234, 75.03985828166519)	#60594b	96.74047829937999	89.62710363153234	75.03985828166519	40.33224489795919	57.20106207654277	96.74047829937999	66.19833001314784	5.337470493225693	12.329369138008772	90.19520814880426	90.73089512843225	75.18573073516386	5.6590905625187835	1.003534406848699	1.913114454267787	0.7095124051940611	13.435100840981361	66.59187464264483
75	1660.0	1480.0		(96.78830823737822, 89.48627103631533, 74.29052258635961)	#60594a	96.78830823737822	89.48627103631533	74.29052258635961	40.52598425196851	59.27302011457437	96.78830823737822	66.16391538318932	5.259599128975944	12.69781535662624	90.02511957484501	90.6169817537644	74.44248007085918	5.294880559195115	1.0030126978379812	1.8852029496123839	0.7307152063941683	13.744013163137529	67.50003159826201
76	1680.0	1500.0		(96.58458813108946, 89.91231178033658, 74.17803365810451)	#60594a	96.58458813108946	89.91231178033658	74.17803365810451	42.133059256038266	59.157175085286696	96.58458813108946	66.25716124529292	4.870654725246726	12.920462525244236	90.03487156775907	90.92584914969	74.33537643932684	4.9272225714781435	1.004426259643825	1.745793249525922	0.7435277782579478	13.808027712849105	69.34495346472843
77	1700.0	1520.0		(96.66873339238263, 89.99645704162977, 74.87776793622675)	#60594a	96.66873339238263	89.99645704162977	74.87776793622675	41.628322900577224	57.481835091030696	96.66873339238263	66.28449978086098	5.028409169304027	12.567935484880755	90.24213463241807	91.01653812223208	75.02895482728078	5.314334538039736	1.0048406985136569	1.802337319892971	0.7232410705193365	13.536539481199235	68.19373713389744
78	1720.0	1540.0		(96.94862710363154, 89.63507528786536, 75.0)	#60594b	96.94862710363154	89.63507528786536	75.0	40.007263922518135	57.73057420857888	96.94862710363154	66.21127971389103	5.409857130577011	12.374290655984321	90.2917006200177	90.7737837023915	75.14635075287865	5.652792956941406	1.0037307179981134	1.9390600632202695	0.7120974826548003	13.50517024742879	66.38576149289662
79	1740.0	1560.0		(97.11514614703277, 89.46147032772365, 75.40478299379983)	#61594b	97.11514614703277	89.46147032772365	75.40478299379983	38.847864224225845	57.00596481307516	97.11514614703277	66.17888466060383	5.693849734262013	12.089873589242849	90.40043401240035	90.66651875110716	75.54534986713907	6.036111579808339	1.0032396247850528	2.040851793161351	0.6957302675245562	13.363568692539705	64.78142903260068
80	1760.0	1580.0		(96.85739592559787, 89.97962798937112, 75.4756421612046)	#60594b	96.85739592559787	89.97962798937112	75.4756421612046	40.70008285004143	56.2925232277416	96.85739592559787	66.29235564896726	5.269107947553309	12.242450162102237	90.44893711248893	91.04260921169177	75.62068201948627	5.711341282161538	1.0049597896438824	1.8886112041941103	0.7045105197802864	13.328206350988363	66.7131242388084
81	1780.0	1600.0		(97.02568644818423, 89.62887511071744, 74.58990256864482)	#61594a	97.02568644818423	89.62887511071744	74.58990256864482	40.21871298855112	58.96505449964397	97.02568644818423	66.2125599618188	5.342990090094313	12.609937573959895	90.24551815766165	90.7780245349867	74.74029229406554	5.41354484480896	1.0037501259324912	1.9150928484461698	0.725658144978876	13.695184143413757	67.03701198678509
82	1800.0	1620.0		(96.99025686448184, 89.2267493356953, 76.01860053144375)	#60594c	96.99025686448184	89.2267493356953	76.01860053144375	37.788571187228115	55.13721210571496	96.99025686448184	66.11651902652764	5.947808551577561	11.637118486233987	90.3892382639504	90.46025464127547	76.15068201948627	6.553172814326148	1.0022941921799107	2.1318784854515975	0.669675782619128	13.069007354381126	62.92812278849151
83	1820.0	1640.0		(97.10274579273694, 89.5022143489814, 76.03808680248007)	#61594c	97.10274579273694	89.5022143489814	76.03808680248007	38.35085358674627	55.31757108064474	97.10274579273694	66.19025460058533	5.821545489980206	11.751710240375557	90.53364924712135	90.7041567227635	76.17272807794508	6.394365935004944	1.00341198753156	2.0866219002416964	0.6762701403827989	13.114613431804104	63.64717061173096
84	1840.0	1660.0		(96.1913197519929, 88.81665190434012, 74.81133746678476)	#60584a	96.1913197519929	88.81665190434012	74.81133746678476	39.304001988565744	56.67762430939226	96.1913197519929	65.96877682112697	5.573020636365222	12.068157937122947	89.62917626217893	89.97287038086802	74.9513906111603	5.994325788889664	1.000054492380326	1.9975429085547052	0.6944806071085622	13.29281742177693	65.21272117803255
85	1860.0	1680.0		(96.31709477413641, 88.89902568644818, 74.40389725420727)	#60584a	96.31709477413641	88.89902568644818	74.40389725420727	39.68876313662085	58.015302275109896	96.31709477413641	65.9945352649832	5.469570634948184	12.344385679415115	89.63485385296724	90.05771815766165	74.54884853852968	5.7018366589216765	1.0004449778302078	1.960463229471486	0.7103765550375487	13.501853973911748	66.1027473396231
86	1880.0	1700.0		(96.2860938883968, 88.74579273693534, 75.27192205491585)	#60584b	96.2860938883968	88.74579273693534	75.27192205491585	38.47081138040044	55.653039822642526	96.2860938883968	65.9578739429669	5.77556201494156	11.788176146662899	89.74576616474756	89.93697258635962	75.40666076173605	6.336534369567402	0.9998892100633078	2.0701400010226654	0.6783686267358233	13.127003216773733	63.897671301168614
87	1900.0	1720.0		(96.17094774136405, 88.91674047829937, 75.49424269264836)	#60584b	96.17094774136405	88.91674047829937	75.49424269264836	38.94962302947222	54.82487082899696	96.17094774136405	65.99457114600327	5.6721001863609395	11.72457962689608	89.78680248007086	90.05783638618246	75.62846767050486	6.345102131448772	1.0004455217689776	2.033056082718334	0.6747088677330189	13.024534078098243	64.18329854979275
88	1920.0	1740.0		(96.10008857395925, 89.33658104517272, 75.24712134632418)	#60594b	96.10008857395925	89.33658104517272	75.24712134632418	40.53943847428111	55.33300459920551	96.10008857395925	66.09336252264374	5.3075966544138815	12.032452807930305	89.83280779450841	90.38374801594333	75.38801594331267	5.909468078271604	1.0019431508713883	1.9024067467670374	0.6924259008370839	13.15106470294384	66.19739842549461
89	1940.0	1760.0		(95.9362267493357, 89.18423383525244, 74.89725420726306)	#5f594a	95.9362267493357	89.18423383525244	74.89725420726306	40.74432703237487	55.92192000886331	95.9362267493357	66.04595810454808	5.248535183979552	12.150240880827635	89.63531443755537	90.22726342781222	75.04012400354294	5.77691713546695	1.001224523005909	1.8812372896390526	0.6992041956524223	13.235387226658931	66.63712144454702
90	1960.0	1780.0		(95.78210806023029, 89.36049601417183, 75.26926483613818)	#5f594b	95.78210806023029	89.36049601417183	75.26926483613818	41.21680556155274	54.611191255617804	95.78210806023029	66.0822773055043	5.163410073777852	12.000651485402525	89.68883968113374	90.3471389105403	75.4101771479185	5.878334175256148	1.0017751043843452	1.8507258181555652	0.6905958450911269	13.064319334128527	66.71968474748085
91	1980.0	1800.0		(96.32329495128432, 88.98405668733392, 75.92825509300266)	#60584b	96.32329495128432	88.98405668733392	75.92825509300266	38.408755320072935	53.99249648272627	96.32329495128432	66.02074236066744	5.802189074945896	11.52426219195437	89.96912311780338	90.14409851195748	76.05881310894598	6.582865858981368	1.0008422646230544	2.0796839626115124	0.6631812945476522	12.902481045532696	63.275843764079745
92	2000.0	1820.0		(96.26306465899026, 88.51284322409212, 75.43312666076173)	#60584b	96.26306465899026	88.51284322409212	75.43312666076173	37.67572394438068	55.178320037541084	96.26306465899026	65.89962900965229	5.958249807696769	11.597778005786896	89.69450841452614	89.74536252435786	75.56392382639503	6.591259953173779	0.9990062452725916	2.1356209544784	0.6674118744993316	13.038757434757073	62.80859232886156
93	2020.0	1840.0		(96.68201948627103, 88.92648361381754, 76.2577502214349)	#60584c	96.68201948627103	88.92648361381754	76.2577502214349	37.21670497419663	53.86925811239164	96.68201948627103	66.02687259968145	6.073509046460535	11.349731794547901	90.19294951284323	90.1643121612046	76.38443755535873	6.8641482252590675	1.0009351960576018	2.176933429357039	0.6531376758793139	12.87260361953282	61.8477143616509
94	2040.0	1860.0		(96.37023914969, 88.79627989371124, 75.7466784765279)	#60584b	96.37023914969	88.79627989371124	75.7466784765279	37.96512626696441	54.57087185897317	96.37023914969	65.97638505619294	5.898136679568289	11.551265376497355	89.89759964570416	89.99792620017715	75.87717449069973	6.603259419640817	1.0001698295143984	2.114074550716579	0.6647352341043753	12.969955593182862	62.95090515686317
95	2060.0	1880.0		(96.49512843224092, 89.23826395039858, 75.26749335695305)	#60594b	96.49512843224092	89.23826395039858	75.26749335695305	39.48844195944253	56.096582616597665	96.49512843224092	66.09041171655286	5.542957844620611	12.016380209663069	89.99997342781222	90.3740019663419	75.40720106288751	6.027739714710942	1.0018984180897674	1.9867674744805957	0.691500978586265	13.23320728358864	65.23690377161039
96	2080.0	1900.0		(96.73162090345438, 88.651904340124, 76.21612046058459)	#60584c	96.73162090345438	88.651904340124	76.21612046058459	36.369916242120716	54.08213533559197	96.73162090345438	65.96170321418249	6.262490117756981	11.262328475823736	90.123808680248	89.94957939769708	76.34047829937998	7.032126628468604	0.9999472599479082	2.2446700884241215	0.6481079182172814	12.886381383939947	60.92347115306387
97	2100.0	1920.0		(96.41098317094774, 89.16651904340124, 75.72187776793622)	#60594b	96.41098317094774	89.16651904340124	75.72187776793622	38.990495761623414	54.72117080699694	96.41098317094774	66.06971247817911	5.6686518852031025	11.72406391269407	90.02737821080603	90.30565532329496	75.85632418069086	6.344789143133521	1.001584627728296	2.0318201049651834	0.6746791901704636	13.022568441922358	64.19596775801278
98	2120.0	1940.0		(96.19309123117803, 89.1302037201063, 76.10186005314438)	#60594c	96.19309123117803	89.1302037201063	76.10186005314438	38.90755191112289	53.26020699434631	96.19309123117803	66.05031299788654	5.6963315374006225	11.476651544893413	89.98534986713906	90.24163162976085	76.23214348981399	6.5780958646047765	1.0012905410656157	2.0417413481412137	0.6604414670405879	12.812561167342356	63.60291505150547
99	2140.0	1960.0		(96.40655447298494, 88.72099202834367, 76.32860938883968)	#60584c	96.40655447298494	88.72099202834367	76.32860938883968	37.03282159872951	53.10713596648382	96.40655447298494	65.96164112797398	6.10927394744043	11.198621601026826	90.00844109831709	89.94937498671392	76.45253321523472	7.013797896557661	0.9999463187512584	2.189752675684852	0.644441808665479	12.756659199330326	61.385854038608365
100	2160.0	1980.0		(95.75819309123118, 89.43578387953941, 75.33658104517272)	#5f594b	95.75819309123118	89.43578387953941	75.33658104517272	41.424358084663425	54.381885284568625	95.75819309123118	66.09973149224147	5.121638585988963	11.992171178845146	89.71392382639505	90.40478611160319	75.4775730735164	5.869746591434264	1.0020397013451876	1.835753625397475	0.6901078328793943	13.040067154283186	66.87355175851026
101	2180.0	2000.0		(96.17449069973428, 89.36758193091231, 75.92294065544729)	#60594b	96.17449069973428	89.36758193091231	75.92294065544729	39.83292512246326	53.6955820999991	96.17449069973428	66.10714662920893	5.489545440637899	11.67404685609641	90.01403897254207	90.42928403897254	76.05738706820195	6.311455906807277	1.0021521112062348	1.967622817432616	0.6718008821459328	12.900328644773467	64.81544805737528
102	2200.0	2020.0		(96.47387068201948, 89.1913197519929, 76.33746678476528)	#60594c	96.47387068201948	89.1913197519929	76.33746678476528	38.30034309844285	53.22459809583266	96.47387068201948	66.08116811426575	5.834225940091309	11.397060339668453	90.18899911426041	90.34347633303807	76.46600531443755	6.711461944828476	1.0017582895859745	2.091166965628936	0.6558612693987339	12.803561094714153	62.891811480738795
103	2220.0	2040.0		(96.98937112488929, 88.83082373782108, 77.05137289636846)	#60584d	96.98937112488929	88.83082373782108	77.05137289636846	35.448245224344724	52.420069223112144	96.98937112488929	66.02235822186107	6.46430808400461	10.898023404197765	90.47262178919398	90.14942630646588	77.16916740478298	7.448794925735855	1.0008667602909083	2.3170078875462536	0.6271434256548111	12.670998110779182	59.325135257034695
104	2240.0	2060.0		(96.4517271922055, 89.40035429583702, 76.31532329495128)	#60594c	96.4517271922055	89.40035429583702	76.31532329495128	38.9891792029559	53.2368174555072	96.4517271922055	66.1313090458024	5.683912467787044	11.494760400409909	90.23852081488043	90.50914187776795	76.44617360496014	6.557917575831308	1.002518401660984	2.0372899696059226	0.6614835688293333	12.82327483930282	63.68859193665062
105	2260.0	2080.0		(96.03631532329496, 89.36581045172719, 76.11957484499557)	#60594c	96.03631532329496	89.36581045172719	76.11957484499557	39.90482967179575	52.88383675351628	96.03631532329496	66.09994221007437	5.48209416656098	11.550912693260429	89.98511071744906	90.40548221434898	76.25203720106289	6.419656142255498	1.002042895724795	1.9649520504171623	0.6647149384080665	12.785810122881022	64.61085856544904
106	2280.0	2100.0		(96.55358724534987, 88.95748449955713, 76.98051372896369)	#60584c	96.55358724534987	88.95748449955713	76.98051372896369	36.71463480857994	51.69288774321387	96.55358724534987	66.02994726607402	6.181474469827808	10.94995508728589	90.2841806908769	90.17445160318866	77.10028343666961	7.267512552454275	1.0009818065010057	2.2156315752797613	0.6301319137892154	12.574265109131074	60.55437996980247
107	2300.0	2120.0		(96.54738706820194, 89.12577502214349, 76.26040744021257)	#60594c	96.54738706820194	89.12577502214349	76.26040744021257	38.05012224938876	53.58176914185061	96.54738706820194	66.0687320311814	5.888218257628363	11.419278776775133	90.18929140832596	90.30241884853854	76.3890611160319	6.716203974958319	1.001569764629845	2.1105194816251656	0.6571398633458172	12.847997588386098	62.722631615384344
108	2320.0	2140.0		(95.52967227635075, 89.45261293179806, 76.25509300265722)	#5f594c	95.52967227635075	89.45261293179806	76.25509300265722	41.08267083314188	51.45016828460961	95.52967227635075	66.0945833697004	5.24643290155602	11.464981266146701	89.79086802480072	90.38778048715679	76.38706820194862	6.403588493456454	1.001961658317522	1.8804837666178915	0.65976988300006	12.608364430949175	65.41093008531332
109	2340.0	2160.0		(96.01151461470327, 89.48361381753764, 76.62798937112488)	#60594c	96.01151461470327	89.48361381753764	76.62798937112488	39.793456406507055	51.48131405850716	96.01151461470327	66.12920956372207	5.52365914254932	11.315294579804892	90.11116031886625	90.50220113374668	76.75654561558902	6.6518681398514765	1.0024865745362854	1.979850222960788	0.6511559336841538	12.591532938877245	63.980282049134836
110	2360.0	2180.0		(95.95571302037202, 89.34012400354295, 76.00088573959256)	#5f594c	95.95571302037202	89.34012400354295	76.00088573959256	40.10830485152468	53.029473664777456	95.95571302037202	66.08892404586635	5.434786359340249	11.598872108797487	89.91391496899911	90.3690886891054	76.13427812223206	6.356107309983455	1.0018758657274998	1.9479954695969848	0.6674748363305401	12.809009991717202	64.89401455151014
111	2380.0	2200.0		(96.08857395925598, 89.32506643046945, 77.07440212577502)	#60594d	96.08857395925598	89.32506643046945	77.07440212577502	38.65747426282202	50.45983739537628	96.08857395925598	66.09579414093615	5.771253360135731	11.00899884109474	90.18905225863595	90.3917797962799	77.19690876882196	7.0327682337084125	1.0019800130191232	2.06859564592076	0.6335296769113739	12.430020950509428	62.33509927762669
112	2400.0	2220.0		(96.05314437555359, 89.32772364924712, 76.81399468556245)	#60594c	96.05314437555359	89.32772364924712	76.81399468556245	39.02582754016849	51.0757164988381	96.05314437555359	66.09371142024266	5.689001468213107	11.150865146201694	90.12043401240035	90.38490041629761	76.93913197519929	6.869415160976497	1.0019484399888765	2.039114024705662	0.6416935904276079	12.518247929087625	62.97001810171471
113	2420.0	2240.0		(96.48715677590788, 89.57307351638619, 76.74313551815766)	#60594c	96.48715677590788	89.57307351638619	76.74313551815766	38.98882957247322	52.18026511465658	96.48715677590788	66.17699868098863	5.694749662890852	11.332717544558136	90.3949867139061	90.66027658990258	76.87143489813995	6.709625913096553	1.0032110342536287	2.0411743554068615	0.6521585648398369	12.683085613041143	63.32023334773742
114	2440.0	2260.0		(97.04162976085031, 88.71479185119574, 77.19929140832595)	#61584d	97.04162976085031	88.71479185119574	77.19929140832595	34.82099812516737	52.140470974808345	97.04162976085031	65.99704335008208	6.598916263049148	10.772522683078133	90.49184233835253	90.06598258635961	77.31444641275465	7.624411818742601	1.0004829991774462	2.3652556208722957	0.6199212947007888	12.633009966123174	58.50964495520976
115	2460.0	2280.0		(96.54472984942427, 89.2976085031001, 77.35429583702391)	#60594d	96.54472984942427	89.2976085031001	77.35429583702391	37.34145666020494	50.686978779621846	96.54472984942427	66.1143765013158	6.050982233631929	10.88519458511561	90.46003542958371	90.4531741541187	77.47372896368466	7.266591746210174	1.0022617125423248	2.1688591231317047	0.626405171638657	12.453989206176447	60.93070922118499
116	2480.0	2300.0		(96.68201948627103, 88.97519929140833, 77.43755535872454)	#60584d	96.68201948627103	88.97519929140833	77.43755535872454	35.97183228241361	50.757507741356235	96.68201948627103	66.04267430101491	6.338787251792599	10.717049215156527	90.4440124003543	90.21643010628875	77.55293179805138	7.54708630864135	1.0011747421454218	2.272017340297084	0.6167289891408735	12.451319918128178	59.39706104865162
117	2500.0	2320.0		(96.67759078830824, 89.11426040744021, 77.79273693534101)	#60594d	96.67759078830824	89.11426040744021	77.79273693534101	35.970170254678486	49.81131297584036	96.67759078830824	66.07781206925573	6.335825436407538	10.57956228568333	90.5559875996457	90.33239519043403	77.90595217006201	7.6677546009418585	1.0017074135799207	2.2709557340865723	0.6088170934938729	12.33165934160046	59.08370196971834
118	2520.0	2340.0		(96.51284322409212, 88.92914083259522, 78.33835252435784)	#60584e	96.51284322409212	88.92914083259522	78.33835252435784	34.96369218772845	48.01946532309132	96.51284322409212	66.0251550805126	6.524362008577478	10.187894145352306	90.52699734278123	90.15864856510186	78.44426040744021	8.101620231499613	1.0009091593044084	2.338533070923226	0.5862779512901194	12.097953824340419	57.36436316170165
119	2540.0	2360.0		(96.2028343666962, 89.66076173604961, 77.06111603188663)	#60594d	96.2028343666962	89.66076173604961	77.06111603188663	39.49377631761604	50.73798716544061	96.2028343666962	66.18434054548885	5.59867374536005	11.167186935552254	90.34644818423382	90.68457809565987	77.18711248892826	6.819224142413731	1.0033223333397978	2.006737775988108	0.642632852760462	12.492045939739128	63.373084042857194
120	2560.0	2380.0		(96.60496014171834, 89.26129317980514, 78.14614703277236)	#60594e	96.60496014171834	89.26129317980514	78.14614703277236	36.12955854126679	48.72417871583524	96.60496014171834	66.11122136334465	6.298727406473914	10.440627700596593	90.63666076173605	90.44274791851197	78.25729849424269	7.774931287985123	1.0022138821890247	2.257658653122667	0.6008218902903577	12.193468486182695	58.897834885468264
121	2580.0	2400.0		(96.62356067316209, 89.15323294951284, 76.9867139061116)	#60594c	96.62356067316209	89.15323294951284	76.9867139061116	37.174560216508794	51.82375696685244	96.62356067316209	66.08191021254004	6.085240162524874	11.034979626134378	90.38038972542073	90.3459267493357	77.10837909654562	7.148212446382557	1.0017695394339896	2.1811382240694153	0.6350247809248855	12.601623831268991	61.125458565572586
122	2600.0	2420.0		(96.79273693534101, 89.45881310894598, 77.06023029229407)	#60594d	96.79273693534101	89.45881310894598	77.06023029229407	37.69997306760033	51.98519386158366	96.79273693534101	66.16630871851663	5.976552213987518	11.137730267346345	90.57271922054916	90.6249006731621	77.18421612046059	7.009028173678076	1.003048979634631	2.1421811027859468	0.6409377237336777	12.639945089860241	61.78180877859403
123	2620.0	2440.0		(96.39858281665191, 89.5748449955713, 77.83348095659876)	#60594d	96.39858281665191	89.5748449955713	77.83348095659876	37.94656488549615	49.10965323336458	96.39858281665191	66.17619938155883	5.930585911022468	10.724022682235113	90.57020372010629	90.65763117803367	77.95089459698849	7.360267149771202	1.0031989172639852	2.1257053585690366	0.617130287970042	12.254652656730478	61.05658231221848
124	2640.0	2460.0		(96.25420726306466, 89.3126660761736, 77.37555358724535)	#60594d	96.25420726306466	89.3126660761736	77.37555358724535	37.93844421506989	50.013987172290676	96.25420726306466	66.10258687222908	5.9247055327727445	10.852950275256855	90.32659875996457	90.4142191142604	77.49492471213463	7.239615844697505	1.0020829875136095	2.12359764918865	0.6245496235091765	12.36481562043146	61.36954839785383
125	2660.0	2480.0		(96.92205491585474, 89.04694419840567, 76.65101860053144)	#60594c	96.92205491585474	89.04694419840567	76.65101860053144	36.690553176614515	53.332693625771086	96.92205491585474	66.07067534868406	6.194942245831559	11.203945373733237	90.42656333038087	90.30883385296723	76.77497785651018	7.050870952726117	1.0015992243756868	2.220458842610291	0.6447481733087427	12.802566202398133	61.0606941946521
126	2680.0	2500.0		(97.0372010628875, 88.99291408325952, 78.1806908768822)	#61584e	97.0372010628875	88.99291408325952	78.1806908768822	34.403682653013306	49.55223403769795	97.0372010628875	66.06847718754453	6.662402902137432	10.34933090778527	90.77217006200176	90.3015776173605	78.28881310894596	8.02484871085702	1.0015659013245635	2.388011195267851	0.595568076706792	12.308381805470967	57.22850802713105
127	2700.0	2520.0		(96.24800708591674, 89.22320637732507, 78.07440212577502)	#60594e	96.24800708591674	89.22320637732507	78.07440212577502	36.807681060532225	48.14924906132666	96.24800708591674	66.08249978928646	6.155961927945874	10.431004577884128	90.43559787422498	90.34787356953055	78.18589016829053	7.719721682867985	1.001778477130007	2.20648709144582	0.6002681129750083	12.112048702104806	59.452594360233306
128	2720.0	2540.0		(97.02037201062888, 88.99822852081488, 78.72276350752878)	#61584e	97.02037201062888	88.99822852081488	78.72276350752878	33.69445251234388	48.091860210341814	97.02037201062888	66.07062845818442	6.787831107237851	10.054029287578858	90.87398582816651	90.30867906111602	78.82551815766165	8.344083006456808	1.0015985135385745	2.4329685420962845	0.5785744932991504	12.13087614543481	55.97532069116095
129	2740.0	2560.0		(96.37998228520814, 88.89282550930027, 78.79982285208149)	#60584e	96.37998228520814	88.89282550930027	78.79982285208149	34.44679564691658	46.51319235753079	96.37998228520814	66.01056267548964	6.608386081371931	9.908661174678656	90.54293179805137	90.11053902568645	78.90075287865368	8.38822468536385	1.0006879455590418	2.3686498965569296	0.5702090628973316	11.910177701237478	56.299477539626594
130	2760.0	2580.0		(96.75199291408326, 88.98759964570417, 78.14703277236492)	#60584e	96.75199291408326	88.98759964570417	78.14703277236492	34.96024756010474	49.03531899700641	96.75199291408326	66.05176697084362	6.5382742142562345	10.339159057153168	90.62403897254208	90.24642909654563	78.2554384410983	7.97446807191731	1.0013125825867353	2.3435196355906194	0.5949827220040109	12.233038858350788	57.6915706876606
131	2780.0	2600.0		(96.39326837909654, 89.18423383525244, 78.01240035429583)	#60594e	96.39326837909654	89.18423383525244	78.01240035429583	36.467810331534345	48.624986216782446	96.39326837909654	66.0804969223902	6.226539097742179	10.46208355087681	90.48229406554474	90.34126008857396	78.12411868910539	7.722884758097946	1.0017481146443923	2.231784131279575	0.6020566000121124	12.17476822618152	59.240885978392505
132	2800.0	2620.0		(96.8919397697077, 89.20460584588132, 78.30115146147033)	#60594e	96.8919397697077	89.20460584588132	78.30115146147033	35.18986135594838	48.927196935762545	96.8919397697077	66.11315258942508	6.494370244013725	10.35861854225686	90.79070859167405	90.4491296102746	78.41018600531444	7.937619096246306	1.002243158634801	2.3277830951868284	0.5961025478381807	12.226112340818668	57.91420796625315
133	2820.0	2640.0		(96.5571302037201, 89.29406554472985, 78.85031000885739)	#60594e	96.5571302037201	89.29406554472985	78.85031000885739	35.38892501625731	46.76235861777955	96.5571302037201	66.11898151382934	6.434184639304341	10.065602825463426	90.76421612046057	90.46839297608503	78.95474756421612	8.170940196620062	1.0023315222867757	2.306210713577505	0.5792405102387982	11.946342210594723	57.41227063222181
134	2840.0	2660.0		(96.57218777679363, 89.52878653675819, 78.06111603188663)	#60594e	96.57218777679363	89.52878653675819	78.06111603188663	37.170199531078026	48.87870310923599	96.57218777679363	66.17490759750402	6.09025793138851	10.595971921696123	90.68651904340123	90.65335591674048	78.17579273693534	7.544648972048442	1.0031793344475461	2.1829367475747685	0.6097614110972694	12.221532744963428	60.11095746490298
135	2860.0	2680.0		(96.7378210806023, 89.60407440212578, 77.88573959255979)	#60594d	96.7378210806023	89.60407440212578	77.88573959255979	37.2956211238489	49.69391211990808	96.7378210806023	66.20167362243242	6.066803257040343	10.738814043853218	90.75594331266608	90.74196765279008	78.00292294065545	7.406922945688168	1.0035850943352185	2.1745298670922306	0.6179814794981959	12.334027275310136	60.53608628477085
136	2880.0	2700.0		(96.67316209034544, 89.33746678476528, 78.77856510186005)	#60594e	96.67316209034544	89.33746678476528	78.77856510186005	35.403652922833245	47.20154108333945	96.67316209034544	66.1356287553891	6.436481777154002	10.133513657769688	90.82017714791851	90.52342365810452	78.88415411868911	8.111593077373497	1.0025838863521688	2.3070340788081345	0.583148542955558	12.004848883673644	57.577600855661515
137	2900.0	2720.0		(96.96722763507529, 89.56421612046059, 78.57130203720106)	#60594e	96.96722763507529	89.56421612046059	78.57130203720106	35.854398382204245	48.37676751068727	96.96722763507529	66.20635518606493	6.360272770341513	10.36829274360851	90.99310894596988	90.7574723914969	78.68123117803366	7.869614514318943	1.0036560645573092	2.279718414456751	0.5966592645519485	12.1636575145107	58.47359372428007
138	2920.0	2740.0		(96.41718334809566, 89.23472099202834, 78.25420726306466)	#60594e	96.41718334809566	89.23472099202834	78.25420726306466	36.27328586755096	48.03665426484774	96.41718334809566	66.09497633889853	6.264541982365978	10.353041693486741	90.5580248007086	90.3890784942427	78.3640124003543	7.837672960844369	1.0019676155389665	2.2454055401416824	0.5957816195457435	12.100824705609972	58.82220608685483
139	2940.0	2760.0		(96.10451727192205, 89.76173604960142, 78.67670504871568)	#60594e	96.10451727192205	89.76173604960142	78.67670504871568	38.16324456190287	46.242281248271915	96.10451727192205	66.20904580115379	5.8983081418222945	10.313785139862208	90.65269264836138	90.76638416297608	78.78755535872453	7.7210015738547835	1.0036968529702	2.114136008089864	0.5935225411233198	11.881254262371868	60.235370216065746
140	2960.0	2780.0		(96.26837909654562, 89.70770593445528, 78.36315323294951)	#60594e	96.26837909654562	89.70770593445528	78.36315323294951	38.01533514716796	47.428165281956446	96.26837909654562	66.20354212098196	5.923133790088187	10.477426802640476	90.6535252435784	90.7481556687334	78.47659875996457	7.5816349818117725	1.0036134198622104	2.1230342880137205	0.6029395509028255	12.035779422205007	60.51951107925239
141	2980.0	2800.0		(96.58724534986715, 89.70947741364039, 78.97254207263065)	#60594e	96.58724534986715	89.70947741364039	78.97254207263065	36.572635389953206	46.50458059368898	96.58724534986715	66.22296686134032	6.208166991530373	10.175427376524082	90.93219663418957	90.81250238263951	79.07991142604074	7.976019342420686	1.003907889455172	2.2251990003652664	0.5855605320095949	11.919759212737606	58.612064014479195
142	3000.0	2820.0		(96.59610274579273, 88.8963684676705, 79.01682905225863)	#60584f	96.59610274579273	88.8963684676705	79.01682905225863	33.7199576762231	46.40678727637842	96.59610274579273	66.02373650833394	6.750877581557068	9.81212102705442	90.69333038086802	90.15397093888396	79.11562444641275	8.539527805124271	1.0008876544418295	2.4197232559245316	0.5646535124411853	11.910166546725252	55.47148016558329
143	3020.0	2840.0		(96.2267493356953, 89.69441984056688, 78.71036315323295)	#60594e	96.2267493356953	89.69441984056688	78.71036315323295	37.62439320388353	46.41826215022091	96.2267493356953	66.19917270809647	6.00146652606548	10.27861143626545	90.69844995571302	90.7336856687334	78.82020372010628	7.7948207847866025	1.0035471816932497	2.1511111625614494	0.5914984165505884	11.902413768694624	59.72023675321904
144	3040.0	2860.0		(96.3215234720992, 89.69353410097432, 77.9317980513729)	#60594d	96.3215234720992	89.69353410097432	77.9317980513729	38.37491571139584	48.68465336974814	96.3215234720992	66.20152097258017	5.846222598091089	10.712531504648947	90.58890168290523	90.74146212577503	78.0494154118689	7.335877944188504	1.0035827802378854	2.095466938781277	0.6164690105797384	12.203960418836466	61.37707831521958
145	3060.0	2880.0		(96.36138175376439, 89.08945969884854, 78.78476527900797)	#60594e	96.36138175376439	89.08945969884854	78.78476527900797	35.176375730699476	46.51279505846018	96.36138175376439	66.05795017879355	6.468853691064869	9.99755273505385	90.5917626217892	90.2668328432241	78.88781222320638	8.246383981473043	1.0014063170045253	2.3186371736624842	0.5753244637014837	11.907859957464494	57.095367147404026
146	3080.0	2900.0		(96.97697077059344, 89.40566873339239, 78.91585473870683)	#60594e	96.97697077059344	89.40566873339239	78.91585473870683	34.84772693835518	47.49152867463714	96.97697077059344	66.16907535772266	6.553377787299142	10.115332285419676	91.0176439326838	90.63405533215236	79.02075287865368	8.181710860793663	1.003090920536071	2.348933223157267	0.5821022680747112	12.052663924109035	57.0621783099064
147	3100.0	2920.0		(96.55801594331267, 89.18246235606732, 78.98937112488929)	#60594e	96.55801594331267	89.18246235606732	78.98937112488929	34.81119233677842	46.39702240079255	96.55801594331267	66.09203445029542	6.541929984758221	9.943364183118364	90.75786536758193	90.3793615146147	79.09130203720107	8.328029981838366	1.0019230179421124	2.344829976771468	0.5722061005973079	11.902408966406751	56.65831533297881
148	3120.0	2940.0		(97.09565987599646, 89.21257750221434, 78.51372896368467)	#61594e	97.09565987599646	89.21257750221434	78.51372896368467	34.54597454597453	48.80127895202564	97.09565987599646	66.1267038347932	6.627484592202027	10.264649531186354	90.93551815766165	90.493917829938	78.62071744906996	8.083429533964855	1.0024485889074357	2.3754953933461707	0.5906949573676509	12.218288833464344	57.15124352317075
149	3140.0	2960.0		(96.99468556244464, 89.14260407440213, 79.26926483613818)	#60594f	96.99468556244464	89.14260407440213	79.26926483613818	33.42094743154108	46.60030865606765	96.99468556244464	66.10652596604521	6.820096937513842	9.815069519424346	91.01545615589016	90.42723333923827	79.36799822852082	8.57021706729774	1.002142702255288	2.44453361329589	0.5648231879444221	11.9519584967577	55.20611759233596
150	3160.0	2980.0		(96.63241806908769, 89.58635961027458, 78.6873339238264)	#60594e	96.63241806908769	89.58635961027458	78.6873339238264	36.441263573543935	47.35467194632348	96.63241806908769	66.19426774207747	6.235246262250415	10.2834301353546	90.85912311780336	90.71744393268379	78.79632418069087	7.889537640613059	1.0034728247999034	2.2349050482565467	0.5917757159600213	12.026106240160482	58.76992666481151
151	3180.0	3000.0		(97.08414526129317, 88.99025686448184, 78.72276350752878)	#61584e	97.08414526129317	88.99025686448184	78.72276350752878	33.55137481910275	48.227775344865336	97.08414526129317	66.07208544085765	6.81960526279124	10.056585637663629	90.90276350752877	90.31348883968114	78.82543844109831	8.357132564986125	1.0016206006855235	2.444357381873196	0.5787216023747942	12.150799588008699	55.85788893006209
152	3200.0	3020.0		(96.75376439326838, 89.64924712134632, 78.53410097431355)	#60594e	96.75376439326838	89.64924712134632	78.53410097431355	36.603791929995126	48.018949970247654	96.75376439326838	66.21568582500485	6.206809875473618	10.404406568637192	90.90743135518157	90.7883795394154	78.64525243578387	7.769054479315591	1.0037975124943226	2.224712568009792	0.5987374898504244	12.11512133145094	59.18156232103959
153	3220.0	3040.0		(96.89105403011514, 89.3941541186891, 79.2533215234721)	#60594f	96.89105403011514	89.3941541186891	79.2533215234721	34.49706222065987	46.41937105768352	96.89105403011514	66.16273714611893	6.609527886732414	9.91932742717787	91.03946855624446	90.61308344552701	79.35472984942426	8.381455321589307	1.002994836338464	2.369059154901659	0.5708228687117586	11.919686048426636	56.32335910683371
154	3240.0	3060.0		(96.69973427812224, 90.02480070859167, 79.41364038972542)	#605a4f	96.69973427812224	90.02480070859167	79.41364038972542	36.83131789301085	45.58393023980071	96.69973427812224	66.30761583474802	6.161722437986739	10.077861126627297	91.1732860938884	91.09326706820195	79.51975199291408	8.04780470825964	1.0051911266199491	2.2085518363539407	0.5799459329287199	11.812286327818796	58.55789558340793
155	3260.0	3080.0		(97.36581045172719, 88.89548272807795, 79.3808680248007)	#61584f	97.36581045172719	88.89548272807795	79.3808680248007	31.74193548387101	47.10236886632825	97.36581045172719	66.06598045995882	7.163311256128457	9.685423093224287	91.14302037201062	90.29333627103631	79.47601417183348	8.84876494606369	1.0015280521516872	2.567552236946673	0.5573624860505639	12.04659489843246	53.51347643396123
156	3280.0	3100.0		(96.2754650132861, 89.56864481842338, 79.68024800708592)	#60594f	96.2754650132861	89.56864481842338	79.68024800708592	35.751494449188705	43.954919729518366	96.2754650132861	66.1740256533636	6.346546178731871	9.704351091905306	90.8773073516386	90.65043713020371	79.77913197519929	8.459689181571845	1.0031659646043847	2.274798379610738	0.5584517266856163	11.59539039936732	56.815725097714186
157	3300.0	3120.0		(96.12843224092117, 89.35518157661647, 78.59078830823738)	#60594e	96.12843224092117	89.35518157661647	78.59078830823738	36.82727272727272	46.52212772622986	96.12843224092117	66.11021370262796	6.150037693030019	10.192959252830835	90.52119574844995	90.4394182462356	78.69843224092116	7.932542527951944	1.0021986065438622	2.2043636624802856	0.5865694306472082	11.904594993344366	58.89484213725443
158	3320.0	3140.0		(96.85119574844995, 89.4207263064659, 79.36846767050487)	#60594f	96.85119574844995	89.4207263064659	79.36846767050487	34.49893606241766	46.03036261374548	96.85119574844995	66.16749954394571	6.6045016694735725	9.864339067481588	91.05120460584588	90.62884097431355	79.46899025686447	8.428258865176524	1.003067031967528	2.367257603230248	0.5676584794466573	11.871167909701333	56.19638139830506
159	3340.0	3160.0		(96.96811337466785, 89.45084145261293, 79.35606731620904)	#60594f	96.96811337466785	89.45084145261293	79.35606731620904	34.39046469523235	46.314933730372594	96.96811337466785	66.18110429959917	6.630562120286898	9.89441638784938	91.11534986713906	90.67386561558901	79.45701505757307	8.413661737384547	1.0032732734299985	2.376598474566021	0.5693893248514037	11.910660337996624	56.172706928448896
160	3360.0	3180.0		(96.26572187776793, 89.8963684676705, 79.12931798051373)	#60594f	96.26572187776793	89.8963684676705	79.12931798051373	37.69886804155682	45.39292812189464	96.26572187776793	66.25210991891441	5.992299446351545	10.138606680349692	90.86394154118689	90.90909919397697	79.2369884853853	7.920561592261686	1.004349683998789	2.1478253977546156	0.5834416287298582	11.777053879199858	59.41530893447148
161	3380.0	3200.0		(96.84322409211691, 89.348095659876, 79.0132860938884)	#60594f	96.84322409211691	89.348095659876	79.0132860938884	34.7779433681073	46.94839760005853	96.84322409211691	66.14809550142702	6.559373731735207	10.025973187017367	90.95374667847653	90.56464951284323	79.11663418954828	8.263368848265912	1.002772876143724	2.3510823550320348	0.5769599620796751	11.98104845576417	56.80575939369837
162	3400.0	3220.0		(97.02302922940656, 89.32506643046945, 79.5066430469442)	#61594f	97.02302922940656	89.32506643046945	79.5066430469442	33.63167475728156	46.037301782926626	97.02302922940656	66.15364502476824	6.772726737136803	9.765396946931638	91.13338352524359	90.58300506643049	79.60482728077945	8.592922572948584	1.00285700421181	2.427554668839355	0.5619647037846096	11.884140902356782	55.25701223823337
163	3420.0	3240.0		(97.4844995571302, 89.05580159433127, 79.33392382639504)	#61594f	97.4844995571302	89.05580159433127	79.33392382639504	32.137419480773005	47.47828457205163	97.4844995571302	66.11162591104214	7.096483232906237	9.78893268971115	91.2414880425155	90.44408471213463	79.4311426040744	8.726409611975779	1.0022200149348743	2.543599007165105	0.5633191041014953	12.090627670994376	54.05977946097663
164	3440.0	3260.0		(96.93534100974314, 89.59344552701506, 79.6563330380868)	#60594f	96.93534100974314	89.59344552701506	79.6563330380868	34.50584375640764	45.45449561403511	96.93534100974314	66.2153023802537	6.599559390205345	9.788437649929293	91.20355181576616	90.78710926483615	79.75570416297609	8.495041819200827	1.0037916996588503	2.3654861375299547	0.5632906162800699	11.805409597781892	56.0113673849518
165	3460.0	3280.0		(96.67227635075288, 89.5571302037201, 79.36669619131975)	#60594f	96.67227635075288	89.5571302037201	79.36669619131975	35.33114955471389	45.6482779472802	96.67227635075288	66.1914073642497	6.441028841510432	9.905774908135134	91.0054650132861	90.70797330380867	79.46860053144374	8.318922484880169	1.0034294628666616	2.308663887264371	0.5700429682744518	11.815719574694079	56.966882340753145
166	3480.0	3300.0		(96.05137289636846, 89.25952170062001, 79.86005314437556)	#60594f	96.05137289636846	89.25952170062001	79.86005314437556	34.831509846827124	42.98519023994392	96.05137289636846	66.08664413563096	6.498665987056618	9.45731191600212	90.70763507528787	90.36155925597875	79.954047829938	8.746125882506329	1.0018413033999412	2.329322822313678	0.5442354794542891	11.474903410830185	55.50479152897911
167	3500.0	3320.0		(96.46855624446412, 89.49424269264836, 79.86625332152347)	#60594f	96.46855624446412	89.49424269264836	79.86625332152347	34.79513444302175	43.88567021384039	96.46855624446412	66.16668370135186	6.521954230687466	9.590639163033954	90.9860584588131	90.62614143489814	79.96253321523471	8.637114144076865	1.0030546641915834	2.33767004888125	0.5519079998128398	11.598113921784988	55.78299227188087
168	3520.0	3340.0		(96.59433126660761, 89.41275465013285, 79.34720992028343)	#60594f	96.59433126660761	89.41275465013285	79.34720992028343	35.0164338537387	45.53078721745908	96.59433126660761	66.15173328208061	6.497257733889594	9.848835829044011	90.91861824623561	90.57668152347209	79.44786536758193	8.393803018379181	1.002828023124769	2.328818060836772	0.5667663218780894	11.798895085898899	56.58724175397846
169	3540.0	3360.0		(97.10451727192205, 89.07528786536759, 79.92294065544729)	#61594f	97.10451727192205	89.07528786536759	79.92294065544729	31.961026909990753	45.119446142058365	97.10451727192205	66.09795908696324	7.073141045439934	9.443562786482484	91.17914083259521	90.39893114260407	80.01446412754649	9.017024629737675	1.0020128325453368	2.5352324454590143	0.5434442647663673	11.798737320193377	53.167129276133736
170	3560.0	3380.0		(96.47387068201948, 89.59521700620017, 79.74313551815766)	#60594f	96.47387068201948	89.59521700620017	79.74313551815766	35.33167451956165	44.222725144373335	96.47387068201948	66.19135644602264	6.4278717989021406	9.699763700957131	90.99534100974314	90.70780472099204	79.84165633303809	8.498788090435765	1.0034286909711654	2.3039479963903533	0.5581877382569488	11.636277399474757	56.4682269872633
171	3580.0	3400.0		(97.2533215234721, 89.25597874224978, 80.51284322409212)	#615950	97.2533215234721	89.25597874224978	80.51284322409212	31.33650793650794	43.89384238472115	97.2533215234721	66.15223134716807	7.164721314429134	9.21552636452505	91.42604960141719	90.57832896368468	80.6002745792737	9.26214489648242	1.0028355735486547	2.568057645439293	0.5303215600761421	11.673009795622182	52.136292184611236
172	3600.0	3420.0		(96.60407440212578, 89.46235606731621, 80.49158547387069)	#605950	96.60407440212578	89.46235606731621	80.49158547387069	33.40553020724533	42.531173784680824	96.60407440212578	66.16811172978049	6.7555877038242285	9.253302630529415	91.1676439326838	90.63086666961912	80.58129317980514	9.04245311013599	1.0030763124063014	2.4214115093775685	0.5324954530833179	11.45694439177496	53.86782218288911
173	3620.0	3440.0		(96.51904340124004, 89.54295837023915, 80.35606731620904)	#605950	96.51904340124004	89.54295837023915	80.35606731620904	34.10346339324856	42.70202808112325	96.51904340124004	66.18291508250739	6.633993784397719	9.351912612541003	91.12386182462356	90.67985948627103	80.44793622674933	8.901128778403846	1.0033007240160083	2.3778284890871197	0.5381701153251595	11.465955827755096	54.64914170250625
174	3640.0	3460.0		(96.36669619131975, 89.51461470327723, 79.88839681133747)	#60594f	96.36669619131975	89.51461470327723	79.88839681133747	35.05052676843688	43.603926542767304	96.36669619131975	66.16630877740829	6.471806792369028	9.577811972647222	90.9468910540301	90.6249008680248	79.98465899025688	8.627150598765192	1.0030489805273997	2.31969565647697	0.5511698395224551	11.55935834469796	55.95278036134542
175	3660.0	3480.0		(96.11071744906998, 89.90611160318866, 79.8104517271922)	#60594f	96.11071744906998	89.90611160318866	79.8104517271922	37.161332391457904	43.24770295551524	96.11071744906998	66.24840761403865	6.091951504254178	9.759696535315697	90.92723649247122	90.89682383525242	79.91140832595217	8.307256914308399	1.004293558861996	2.1835437764534813	0.5616366648792164	11.504935879510063	58.027805576611414
176	3680.0	3500.0		(96.94774136403898, 89.41098317094774, 79.93711248892825)	#60594f	96.94774136403898	89.41098317094774	79.93711248892825	33.416297839104416	44.74276865167105	96.94774136403898	66.17209746421038	6.7932661090736595	9.561819529435223	91.20922054915854	90.64405602302924	80.03185119574844	8.783523629927004	1.0031367341969442	2.43491661479931	0.5502495299168894	11.729316141283668	54.60782549400705
177	3700.0	3520.0		(96.47829937998229, 89.44464127546502, 80.00620017714792)	#605950	96.47829937998229	89.44464127546502	80.00620017714792	34.37973866752703	43.53709926187067	96.47829937998229	66.1554746074745	6.593243211277522	9.49534923724662	91.00344552701506	90.58905712134631	80.10058458813108	8.753604078698956	1.002884739793592	2.3632222237119964	0.5464243952845504	11.559952992133537	55.22521912339088
178	3720.0	3540.0		(96.80602302922941, 89.31620903454385, 80.25863596102745)	#605950	96.80602302922941	89.31620903454385	80.25863596102745	32.842308104057395	43.588028620052356	96.80602302922941	66.14227472070446	6.876269754607645	9.33600155578449	91.17470327723649	90.54539941541188	80.34921169176262	9.021697522999116	1.0026846359459933	2.4646676877522244	0.5372544892276577	11.594999387138504	53.62714211333494
179	3740.0	3560.0		(96.88573959255979, 89.51638618246236, 80.2488928255093)	#605950	96.88573959255979	89.51638618246236	80.2488928255093	33.42277591439067	43.7876197615739	96.88573959255979	66.19565193761872	6.7770077622434926	9.432226416304923	91.27387068201949	90.72202720106289	80.34156775907884	8.892306980388877	1.00349380852942	2.4290891206028045	0.5427918960051745	11.61441902886016	54.302942449082
180	3760.0	3580.0		(96.45084145261293, 89.35341009743135, 79.90434012400354)	#60594f	96.45084145261293	89.35341009743135	79.90434012400354	34.26369038060059	43.7462003985564	96.45084145261293	66.13126580121407	6.615513301300391	9.50959229410624	90.94133746678477	90.5089989105403	79.9988308237378	8.75000177983104	1.0025177460941097	2.3712045125461305	0.5472440337767286	11.584358499278549	55.1749231387558
181	3780.0	3600.0		(97.42781222320637, 89.09300265721878, 79.26483613817538)	#61594f	97.42781222320637	89.09300265721878	79.26483613817538	32.466595142885005	47.53836503145566	97.42781222320637	66.11751327417564	7.031452361973445	9.83671365051193	91.21142604074402	90.46354049601418	79.36311780336582	8.652931612290248	1.0023092644894915	2.5202899323303027	0.5660687325732178	12.091412562677268	54.44216221246414
182	3800.0	3620.0		(96.3808680248007, 89.87245349867139, 80.29229406554472)	#605950	96.3808680248007	89.87245349867139	80.29229406554472	35.72781325699187	42.566397706177526	96.3808680248007	66.25612430045464	6.3470575779080995	9.510957585357493	91.14554472984942	90.92241052258636	80.38809565987599	8.638066133370655	1.0044105400656573	2.274981680887473	0.5473226015500368	11.434310389689001	56.283169010090965
183	3820.0	3640.0		(96.30292294065545, 90.05403011514615, 79.977856510186)	#605a4f	96.30292294065545	90.05403011514615	79.977856510186	37.033259182898384	43.227057005684024	96.30292294065545	66.2954220487224	6.118541868837979	9.748719246911364	91.10075287865368	91.0527869530558	80.0786182462356	8.329647663598678	1.0050062747690938	2.1930745852690214	0.5610049600278905	11.509738552887438	57.88658230754939
184	3840.0	3660.0		(96.59610274579273, 89.19309123117803, 80.17537643932684)	#605950	96.59610274579273	89.19309123117803	80.17537643932684	32.949997302982894	43.3483866235088	96.59610274579273	66.10050574827473	6.848117340998828	9.309914176214429	91.017023914969	90.40734387068201	80.26555358724535	9.031551340196337	1.0020514386891497	2.454576992269053	0.5357532510688533	11.557301288993346	53.66282063393437
185	3860.0	3680.0		(96.66873339238263, 89.8547387068202, 80.1169176262179)	#605950	96.66873339238263	89.8547387068202	80.1169176262179	35.299406004174045	43.661615004718726	96.66873339238263	66.26658347480993	6.434555653717311	9.624411229404139	91.24603188662533	90.95709830823739	80.21429583702393	8.572075271716347	1.0045690960493305	2.306343696614525	0.5538514650275209	11.577253472800269	56.23465264233097
186	3880.0	3700.0		(96.56067316209034, 89.98139946855625, 80.11780336581045)	#605950	96.56067316209034	89.98139946855625	80.11780336581045	35.992243051066616	43.42276892594733	96.56067316209034	66.29183569770765	6.307893969470402	9.666771874513724	91.2325243578388	91.0408835075288	80.2164393268379	8.481395824290663	1.0049519074362983	2.2609442327219913	0.5562891731422549	11.542790165465656	56.87419948664084
187	3900.0	3720.0		(95.99645704162977, 89.8547387068202, 80.08945969884854)	#5f5950	95.99645704162977	89.8547387068202	80.08945969884854	36.83389943760788	42.25452112935966	95.99645704162977	66.2306112609649	6.147359507270799	9.57732699124325	90.91112488928256	90.83783368467672	80.18711248892826	8.495964620237979	1.0040237748263203	2.2034037178972325	0.5511419305257697	11.380475438611041	57.304978670413526
188	3920.0	3740.0		(96.92382639503985, 89.59167404782994, 80.53144375553588)	#605950	96.92382639503985	89.59167404782994	80.53144375553588	33.16258712919437	43.12724464711633	96.92382639503985	66.21706084557366	6.814581822053967	9.315378921699446	91.37238263950398	90.7929348007086	80.62204605845882	9.01414701394823	1.0038183571357304	2.442556825392962	0.5360677282062841	11.541872025989141	53.812998735418844
189	3940.0	3760.0		(96.79007971656333, 89.44818423383525, 80.32329495128432)	#605950	96.79007971656333	89.44818423383525	80.32329495128432	33.248345973858314	43.382856253889216	96.79007971656333	66.17403918251486	6.80008665192422	9.354922845456537	91.22073516386183	90.65048190434013	80.41454384410983	8.971205458213449	1.0031661696997214	2.4373613082416288	0.5383433437825272	11.565282526515407	53.986623980462774
