# Supplementary material for: Parallel and High Throughput Reaction Monitoring with Computer Vision
Source: Angew Chem Int Ed Engl. 2024 Oct 31;64(1):e202413395. doi: 10.1002/anie.202413395 (PMC11701362; doi:10.1002/anie.202413395)
Supplement: Supplementary file 3 — Supporting Information [file ANIE-64-e202413395-s003.zip › Supporting Info - Machine readable data part 2/Table 2 - esterification in HTE/Kineticolor ouputs/Well 13 Vari-PA+DMAP run 2.csv]

frame number	Time (s)	normalised time	Well Coordinates	average color	hexcode	red	green	blue	hue	saturation	value	lightness	a_component	b_component	x	y	z	delta_e	light_ratio	a_ratio	b_ratio	chroma_ab	hue_ab
1	180.0	0.0	(256, 351)	(89.28697962798937, 82.78033658104518, 62.185119574845)	#59523e	89.28697962798937	82.78033658104518	62.185119574845	45.595136937054725	77.40181538614155	89.28697962798937	64.0218721279478	3.2655029304525796	16.377381558054704	81.8495482728078	83.71289004428698	62.391071744907	0.0	1.0	1.0	1.0	16.699764551840385	78.72362104358949
2	200.0	20.0		(88.93711248892825, 83.29140832595218, 60.96722763507529)	#58533c	88.93711248892825	83.29140832595218	60.96722763507529	47.88903667110015	80.19510008963249	88.93711248892825	64.1301677600754	2.4344992893824413	17.349089773292704	81.59296722763509	84.05322255093004	61.190469441984064	1.283164779352504	1.001691541164419	0.7455204730271162	1.0593323304945592	17.51906683450272	82.01216525147979
3	220.0	40.0		(88.82285208148804, 82.79539415411868, 62.282550930026574)	#58523e	88.82285208148804	82.79539415411868	62.282550930026574	46.37364837805366	76.1940945941903	88.82285208148804	63.999922210967966	3.0716416536344937	16.276811049322703	81.64627989371124	83.64402186005313	62.4876793622675	0.21949583306198275	0.9996571497169597	0.9406335621351846	0.9938591826553287	16.564104575367065	79.31323433377025
4	240.0	60.0		(88.85208148804251, 84.17094774136405, 61.24180690876882)	#58543d	88.85208148804251	84.17094774136405	61.24180690876882	49.827409213396656	79.23978706860457	88.85208148804251	64.35275714131126	1.880854841825208	17.54846732506481	81.87887511071746	84.75563121346325	61.47109831709477	1.8434145206929489	1.0051683120528276	0.575977079758594	1.0715062882829485	17.64897505224835	83.88235981887951
5	260.0	80.0		(89.60496014171834, 83.28875110717449, 62.06200177147919)	#59533e	89.60496014171834	83.28875110717449	62.06200177147919	46.24067404167738	78.3824285318888	89.60496014171834	64.17071691346159	3.0329610337139767	16.709935062178015	82.13834366696192	84.18089027457927	62.27426926483614	0.43222949577524844	1.0023249052326417	0.9287883362253256	1.0203056577111838	16.982955644240302	79.71244371190718
6	280.0	100.0		(89.06554472984942, 83.49601417183348, 62.403011514614704)	#59533e	89.06554472984942	83.49601417183348	62.403011514614704	47.46661351405222	76.33643279797126	89.06554472984942	64.19500911168336	2.7416146752036186	16.531285092648098	82.00648361381754	84.25743537643933	62.61394154118689	0.5728190090117364	1.0027043411568712	0.8395688914061538	1.0093973224014983	16.75708321402329	80.58354452448937
7	300.0	120.0		(89.40921169176262, 83.25863596102745, 61.90788308237378)	#59533d	89.40921169176262	83.25863596102745	61.90788308237378	46.58121034493863	78.43530507316011	89.40921169176262	64.15142838490932	2.923491714534987	16.776197551702854	82.00226749335695	84.12014484499556	62.121390611160315	0.5411198502373302	1.002023624937156	0.8952653777376364	1.0243516335156766	17.029022523289925	80.11466155740183
8	320.0	140.0		(89.65987599645705, 83.06997342781223, 62.96279893711249)	#59533e	89.65987599645705	83.06997342781223	62.96279893711249	45.18960883845925	75.92866457234308	89.65987599645705	64.12038755556105	3.446775685188974	16.04726912366077	82.27759078830825	84.02244922054916	63.163870682019486	0.3892805163748028	1.00153877767611	1.0555114353277495	0.97984339357157	16.413260156081307	77.8776797020214
9	340.0	160.0		(89.45261293179806, 83.07085916740478, 62.57661647475642)	#59533e	89.45261293179806	83.07085916740478	62.57661647475642	45.75289193553701	76.61463284220534	89.45261293179806	64.10765078168696	3.249229564369127	16.27213511022383	82.09906997342782	83.9823843312666	62.7815589016829	0.1367465343692669	1.001339833573872	0.9950165819997604	0.9935736706470569	16.59336836833768	78.70766548801753
10	360.0	180.0		(89.23826395039858, 83.58990256864482, 61.84322409211692)	#59533d	89.23826395039858	83.58990256864482	61.84322409211692	47.6290859710951	78.28183622828782	89.23826395039858	64.22700505523781	2.6062223981915267	16.946060809891694	82.00826395039857	84.35832589016829	62.0606908768822	0.8944978644730595	1.0032041069789408	0.7981075055505522	1.0347234537963916	17.14530175183226	81.25669106313973
11	380.0	200.0		(88.92028343666962, 83.69796279893711, 62.62178919397697)	#58533e	88.92028343666962	83.69796279893711	62.62178919397697	48.08527836718197	75.41716886971939	88.92028343666962	64.2396172556767	2.599154790602465	16.466684524512786	82.04166519043402	84.39811715677591	62.83255093002658	0.7066879112802185	1.003401105286233	0.7959431811755371	1.0054528232209476	16.67055202611301	81.03025234837098
12	400.0	220.0		(89.63950398582817, 83.47918511957485, 62.684676705048716)	#59533e	89.63950398582817	83.47918511957485	62.684676705048716	46.28746056782335	76.67914982757429	89.63950398582817	64.22383650115265	3.0874028828610234	16.40064850563472	82.33883968113375	84.34833112488928	62.892621789193974	0.2702787188178746	1.0031546152352624	0.9454601476756683	1.0014206756737967	16.688718583716273	79.3389027299551
13	420.0	240.0		(89.08503100088573, 83.43135518157662, 62.97519929140832)	#59533e	89.08503100088573	83.43135518157662	62.97519929140832	47.00793812334624	74.73766368056314	89.08503100088573	64.18136512674972	2.947563555378563	16.14216553205694	82.11042515500444	84.21443725420725	63.17976085031001	0.4264387901861976	1.0024912267245665	0.9026369346941752	0.9856377513606819	16.40907184996528	79.65178387573698
14	440.0	260.0		(89.4118689105403, 83.46944198405669, 62.509300265721876)	#59533e	89.4118689105403	83.46944198405669	62.509300265721876	46.74678168109834	76.72532839339847	89.4118689105403	64.20796132676942	2.9443589545569138	16.48563221430679	82.18920283436671	84.29826697077058	62.718901682905226	0.3866275310310369	1.0029066503780102	0.9016555848409062	1.0066097657838866	16.7465016991212	79.8736575780762
15	460.0	280.0		(89.14880425155005, 83.79362267493357, 62.44198405668733)	#59533e	89.14880425155005	83.79362267493357	62.44198405668733	47.96895728309897	76.39181710697574	89.14880425155005	64.27643917399318	2.5899794337645443	16.644754338843093	82.1473339238264	84.51436124003543	62.655500442869794	0.7698211346906608	1.0039762512026613	0.7931333974964734	1.0163257343575103	16.845053887351007	81.15551207716334
16	480.0	300.0		(88.55093002657219, 83.75642161204605, 63.152347209920286)	#58533f	88.55093002657219	83.75642161204605	63.152347209920286	48.67375762859633	73.14026646928201	88.55093002657219	64.23574041282095	2.5355020455545274	16.120952381284994	81.9849158547387	84.38588445527014	63.358387953941545	0.8027433325324544	1.0033405503113955	0.7764507028640522	0.9843424801540638	16.319126088815832	81.061746379991
17	500.0	320.0		(89.49867139061116, 83.50930026572188, 62.89459698848538)	#59533e	89.49867139061116	83.50930026572188	62.89459698848538	46.49220934878145	75.80044337120464	89.49867139061116	64.22439886870225	3.0599947074795297	16.267285666472354	82.32115146147034	84.3501049778565	63.100744021257746	0.30882327595806924	1.0031633992262785	0.9370668998467052	0.9932775644756103	16.552587428085666	79.34673606423706
18	520.0	340.0		(89.61116031886625, 83.5792736935341, 62.94242692648361)	#59533e	89.61116031886625	83.5792736935341	62.94242692648361	46.429306851771905	75.88928645560487	89.61116031886625	64.24888572555854	3.076419855421453	16.278531623362568	82.40752878653676	84.42736698848539	63.148795394154114	0.31154276167491884	1.0035458756525746	0.9420967982396142	0.9939642405996507	16.56668195323513	79.29809904703446
19	540.0	360.0		(89.30292294065545, 84.40832595217006, 62.303808680248004)	#59543e	89.30292294065545	84.40832595217006	62.303808680248004	49.12276097368938	77.09461134860102	89.30292294065545	64.4423809671764	2.2116785552867	17.015551380203895	82.38577502214349	85.0395517626218	62.524853852967226	1.3017811718814623	1.0065682059154442	0.6772857358851534	1.0389665356386184	17.158686161949397	82.59422406095095
20	560.0	380.0		(89.39238263950399, 83.49955713020373, 62.88308237378211)	#59533e	89.39238263950399	83.49955713020373	62.88308237378211	46.66243442814661	75.62021917482463	89.39238263950399	64.21588647206659	3.015578558542842	16.260022077309344	82.26374667847654	84.32325733392385	63.089247121346325	0.3374566714693007	1.003030438468451	0.923465274038171	0.9928340510154604	16.537292160366842	79.49331757702363
21	580.0	400.0		(89.74136403897255, 83.88485385296723, 62.94508414526129)	#59533e	89.74136403897255	83.88485385296723	62.94508414526129	46.88658975969324	76.14160366371229	89.74136403897255	64.33475892111544	2.930661455460004	16.422924548871755	82.56658990256864	84.69869070859168	63.15448184233835	0.46053351965572725	1.0048871859376798	0.8974609785616795	1.002780846904959	16.682362761445198	79.88210271735727
22	600.0	420.0		(89.29052258635961, 83.75199291408326, 63.18600531443756)	#59533f	89.29052258635961	83.75199291408326	63.18600531443756	47.26995114006514	74.55048656369966	89.29052258635961	64.27617600676092	2.8813410272370277	16.169275719460963	82.35267493356953	84.51353006200178	63.39166519043401	0.5055283085232684	1.0039721406194573	0.8823575077415995	0.9872930945733879	16.42399474571242	79.89603542066595
23	620.0	440.0		(89.66253321523472, 83.58015943312667, 63.034543844109834)	#59533f	89.66253321523472	83.58015943312667	63.034543844109834	46.29478095998405	75.7299291704946	89.66253321523472	64.25230431605038	3.1236009565063227	16.22568063076897	82.45139946855625	84.43815722763509	63.24	0.3102391575268021	1.0035992728804004	0.9565451396099068	0.9907371684082719	16.52360719901071	79.10331179302084
24	640.0	460.0		(89.21523472099203, 84.18777679362267, 62.232063773250665)	#59543e	89.21523472099203	84.18777679362267	62.232063773250665	48.820903361344534	77.12481632977244	89.21523472099203	64.38070408087196	2.299987997532893	16.956736144498528	82.26008857395925	84.84409679362267	62.45162090345438	1.1817915184006735	1.0056048338012833	0.7043288726169136	1.0353752878254758	17.112008808522106	82.27562093903701
25	660.0	480.0		(89.4030115146147, 83.78387953941541, 63.34012400354296)	#59533f	89.4030115146147	83.78387953941541	63.34012400354296	47.06406117247238	74.33794681778552	89.4030115146147	64.29119688870828	2.9518734765449084	16.09697618889756	82.44850310008857	84.5609802037201	63.544561558901684	0.4995262076901168	1.0042067617176555	0.9039567685017499	0.9828784981186913	16.365396403615293	79.60852097236145
26	680.0	500.0		(89.51461470327723, 83.5243578387954, 64.09211691762621)	#595340	89.51461470327723	83.5243578387954	64.09211691762621	45.862309246742406	72.42098909580258	89.51461470327723	64.23320621506551	3.377616244195636	15.522744901986352	82.57313551815766	84.37788887511073	64.28643932683791	0.8874882001424125	1.003300966999143	1.034332633021866	0.947816038049866	15.885965528893657	77.72427786496286
27	700.0	520.0		(89.85031000885739, 83.70504871567759, 63.71922054915855)	#59533f	89.85031000885739	83.70504871567759	63.71922054915855	45.88977018507221	74.16143373980933	89.85031000885739	64.29725619734174	3.307129197456571	15.867553426968396	82.7190611160319	84.58012625332152	63.919078830823736	0.5809422131568771	1.0043014060701565	1.0127472759604053	0.9688699851512242	16.208527239893396	78.22690462145331
28	720.0	540.0		(89.4074402125775, 83.72276350752878, 63.06643046944198)	#59533f	89.4074402125775	83.72276350752878	63.06643046944198	47.05134671643297	75.12750022290248	89.4074402125775	64.27480623888583	2.9215778119514035	16.24323957313314	82.37698848538528	84.50920392382639	63.27299379982285	0.4474977360062914	1.0039507453082994	0.8946792803969372	0.9918093143005762	16.503891927102686	79.80356125907198
29	740.0	560.0		(90.0637732506643, 83.41718334809566, 63.88308237378211)	#5a533f	90.0637732506643	83.41718334809566	63.88308237378211	44.767575614046976	74.12609901457483	90.0637732506643	64.2357082163265	3.640179723923942	15.659663742789753	82.76719220549158	84.38578286979627	64.07842338352525	0.8373932377370735	1.0033400474130363	1.1147378524690021	0.9561762780746863	16.07718809244051	76.913669620475
30	760.0	580.0		(89.95039858281665, 83.61116031886625, 63.599645704162974)	#59533f	89.95039858281665	83.61116031886625	63.599645704162974	45.5657142857143	74.70163656773735	89.95039858281665	64.2783172079912	3.383162936529127	15.911218523619453	82.71508414526129	84.52029291408326	63.79976085031001	0.5448999273098463	1.0040055854588394	1.0360312051718907	0.9715361681729896	16.266919387563068	77.99611018289103
31	780.0	600.0		(89.34012400354295, 84.0372010628875, 63.400354295837026)	#59543f	89.34012400354295	84.0372010628875	63.400354295837026	47.73407088711329	74.03886382788875	89.34012400354295	64.35296521960214	2.7699401377747623	16.16359535150491	82.50826395039857	84.75628965456156	63.606722763507534	0.6331742721706378	1.00517156216539	0.8482430415062787	0.9869462523180544	16.39921897695274	80.27573390403603
32	800.0	620.0		(89.36403897254208, 83.9362267493357, 63.8104517271922)	#59533f	89.36403897254208	83.9362267493357	63.8104517271922	47.25545927209706	72.91707964952624	89.36403897254208	64.32975032832533	2.958044063190446	15.864394559048534	82.57069973427812	84.68284968999114	64.01170947741365	0.6726630675718545	1.0048089534114566	0.9058463967694184	0.9686771052388485	16.137813959918642	79.43802744105705
33	820.0	640.0		(89.50930026572188, 84.04782993799823, 63.2533215234721)	#59543f	89.50930026572188	84.04782993799823	63.2533215234721	47.51948183382249	74.79976448701709	89.50930026572188	64.36465959603821	2.7996064942585885	16.277112606244295	82.56504871567759	84.79330071744907	63.46126660761736	0.5870405439450086	1.0053542243720295	0.8573278156178471	0.9938775956672332	16.516119136136425	80.2408131777082
34	840.0	660.0		(89.77856510186005, 84.06997342781223, 64.15057573073517)	#595440	89.77856510186005	84.06997342781223	64.15057573073517	46.63510057371951	72.79173243883186	89.77856510186005	64.38840340800519	3.14536117667491	15.750011520779683	82.88330380868025	84.86847969884855	64.34976970770595	0.7364593566054698	1.0057250946883414	0.9632088054010662	0.961692897301616	16.061013661547847	78.70630268379983
35	860.0	680.0		(90.08857395925598, 83.63241806908769, 63.53764393268379)	#5a533f	90.08857395925598	83.63241806908769	63.53764393268379	45.410328262610086	75.15367220528955	90.08857395925598	64.29131599594503	3.414266244507358	15.97279233892377	82.77697962798936	84.5613565279008	63.73859167404783	0.5083531821940792	1.0042086221324291	1.045556019156339	0.9752958543649518	16.33362510561462	77.93431187617165
36	880.0	700.0		(89.55093002657219, 83.71479185119574, 64.07440212577502)	#595340	89.55093002657219	83.71479185119574	64.07440212577502	46.25525849181238	72.54547342808819	89.55093002657219	64.2841875510985	3.261150068531282	15.620599654009215	82.64642161204607	84.53883588131089	64.27080602302922	0.8009664031158552	1.004097278233702	0.9986670163787928	0.9537910317737398	15.95738804818365	78.2076030038604
37	900.0	720.0		(89.42426926483614, 83.93268379096546, 64.0372010628875)	#595340	89.42426926483614	83.93268379096546	64.0372010628875	47.021142976763656	72.39312599049131	89.42426926483614	64.33297257746895	3.048111923513397	15.726784078830791	82.6444641275465	84.69304069087688	64.23615589016829	0.7532060936840613	1.0048592838537964	0.9334280165814907	0.9602746338346171	16.019448297629673	79.03112515757124
38	920.0	740.0		(89.86271036315323, 84.11337466784765, 63.61647475642161)	#59543f	89.86271036315323	84.11337466784765	63.61647475642161	46.85677645788338	74.4779458873392	89.86271036315323	64.40244269170677	3.0115208498664447	16.111352022651104	82.83116917626216	84.91295255978743	63.82144375553587	0.5292566154199057	1.0059443835537705	0.922222675650475	0.9837562839663608	16.39039114319619	79.41249593841738
39	940.0	760.0		(90.20106288751107, 83.73693534100974, 64.1302037201063)	#5a5340	90.20106288751107	83.73693534100974	64.1302037201063	45.12332676496568	73.70277993263744	90.20106288751107	64.3264689228793	3.552471188771278	15.658183583092121	82.9830115146147	84.67247243578387	64.32627103631533	0.8320911704586755	1.004757698967671	1.0878787324434973	0.9560858997872668	16.05611300000301	77.21733228824178
40	960.0	780.0		(90.0460584588131, 83.8963684676705, 64.07528786536759)	#5a5340	90.0460584588131	83.8963684676705	64.07528786536759	45.79243545581664	73.54621195727016	90.0460584588131	64.35855558018613	3.3614535441113813	15.747105495379188	82.94550044286979	84.77398101860052	64.27349867139061	0.7209786282923886	1.005258881707887	1.0293831044412824	0.9615154559084242	16.101885026661332	77.95021760451077
41	980.0	800.0		(89.63330380868025, 83.84056687333924, 64.36758193091231)	#595340	89.63330380868025	83.84056687333924	64.36758193091231	46.24364592462752	71.87907624807308	89.63330380868025	64.32211657580477	3.2919635978401196	15.50061723548155	82.78441098317096	84.65870969884854	64.56231178033657	0.9271259745712505	1.0046897167776807	1.0081030909942783	0.9464649266755378	15.846329512237595	78.00988262306441
42	1000.0	820.0		(90.21700620017715, 84.23206377325066, 64.17006200177148)	#5a5440	90.21700620017715	84.23206377325066	64.17006200177148	46.21348658482672	73.62215895145059	90.21700620017715	64.45448976990919	3.2383346184725603	15.85064700891239	83.1522852081488	85.07795995571301	64.37068201948628	0.6821623168808368	1.0067573413207411	0.9916802059105015	0.967837682276917	16.178066068054644	78.45320400097039
43	1020.0	840.0		(90.60496014171834, 83.50841452612931, 64.64924712134632)	#5a5340	90.60496014171834	83.50841452612931	64.64924712134632	43.59541359541359	73.05015983498383	90.60496014171834	64.2920948112539	4.024729952361417	15.274151905916344	83.21388839681133	84.56381725420725	64.83783879539415	1.3662216638331566	1.0042207869642747	1.2324992621591717	0.9326369940012925	15.79551099630661	75.23813885784459
44	1040.0	860.0		(89.54738706820194, 83.82639503985828, 64.55447298494242)	#595340	89.54738706820194	83.82639503985828	64.55447298494242	46.26572633518803	71.17117874558602	89.54738706820194	64.31429435130433	3.3128530957744484	15.369848617035831	82.77529672276351	84.6339784676705	64.74719220549157	1.0501787572156092	1.0045675362752922	1.0145001141724	0.9384802181321013	15.722825514034701	77.83642241611074
45	1060.0	880.0		(89.18246235606732, 84.44641275465013, 64.26660761736049)	#595440	89.18246235606732	84.44641275465013	64.26660761736049	48.59509420547457	71.242066999712	89.18246235606732	64.45199321344772	2.6571323161987404	15.78419916209397	82.73111603188663	85.07004012400354	64.46840566873338	0.9523572372576065	1.0067183459527758	0.8136977282793243	0.9637803885891029	16.00628924312052	80.44434804945136
46	1080.0	900.0		(90.48272807794508, 83.7023914968999, 65.04694419840567)	#5a5341	90.48272807794508	83.7023914968999	65.04694419840567	44.005989483581146	71.68356908619255	90.48272807794508	64.33643754748809	3.9454476255179616	15.100592044311156	83.2936669619132	84.70400025686448	65.2334986713906	1.4803606499510849	1.0049134055141598	1.2082205129030907	0.9220394597745939	15.607512199399965	75.35723495459592
47	1100.0	920.0		(90.1585473870682, 83.69619131975199, 64.488928255093)	#5a5340	90.1585473870682	83.69619131975199	64.488928255093	44.89493116179566	72.60268791323227	90.1585473870682	64.31482665096247	3.656432996803294	15.412730270053054	83.02129317980513	84.63566126660761	64.68100088573959	1.0812958784601796	1.0045758506160083	1.1197151172963529	0.9410985642251696	15.840509986661464	76.65417644259557
48	1120.0	940.0		(89.28963684676705, 84.60938883968113, 64.02568644818423)	#595440	89.28963684676705	84.60938883968113	64.02568644818423	48.88475966763664	72.1506725656694	89.28963684676705	64.49887568861455	2.532264701783693	16.015775400912034	82.78596988485386	85.2188475730735	64.2315234720992	0.9465356357547924	1.007450634366228	0.7754593260869425	0.9779203924717241	16.214728681429076	81.01530363844823
49	1140.0	960.0		(89.14171833480957, 84.40478299379983, 64.91231178033658)	#595440	89.14171833480957	84.40478299379983	64.91231178033658	48.26978614512887	69.31096670343102	89.14171833480957	64.44122113543679	2.839051739817744	15.360926903606021	82.82738706820194	85.0358734720992	65.1072364924712	1.1793618073459313	1.0065500897357533	0.8694071940165946	0.9379354598996461	15.621084793294267	79.52859099499389
50	1160.0	980.0		(89.93268379096546, 84.10097431355182, 64.62621789193977)	#595440	89.93268379096546	84.10097431355182	64.62621789193977	46.17339260088902	71.75532333996492	89.93268379096546	64.40655911433154	3.320394298601592	15.482188803911502	83.0635606731621	84.92599527900798	64.82096545615589	0.9758930304396931	1.00600868068361	1.016809468347776	0.945339689927238	15.834241013011916	77.89539832618027
51	1180.0	1000.0		(90.03897254207263, 84.17980513728963, 65.01682905225863)	#5a5441	90.03897254207263	84.17980513728963	65.01682905225863	45.95044247787611	70.8653865071714	90.03897254207263	64.43400782422412	3.4190853912101082	15.284609041844677	83.2182019486271	85.01299955713019	65.20845881310893	1.1779622984550493	1.0064374202530764	1.0470317938854958	0.9332755048579434	15.662356734362374	77.39082313894818
52	1200.0	1020.0		(89.75465013286095, 84.24800708591674, 65.63773250664305)	#595441	89.75465013286095	84.24800708591674	65.63773250664305	46.3001322168356	68.51805433570506	89.75465013286095	64.43769473195222	3.4116152406600264	14.904019153145809	83.22420726306466	85.02469048715678	65.82383525243579	1.5378732136928899	1.0064950085054276	1.044744198158535	0.9100367540631507	15.289503113824232	77.10679724232527
53	1220.0	1040.0		(90.75287865367582, 83.8325952170062, 65.69796279893711)	#5a5341	90.75287865367582	83.8325952170062	65.69796279893711	43.427722982288685	70.40000975990631	90.75287865367582	64.38714894419711	4.1509397907891765	14.78210815287313	83.59660761736049	84.86450663418955	65.8793091231178	1.8607317978181528	1.0057055003877315	1.271148695681581	0.9025928901072108	15.35386018530829	74.31481323276216
54	1240.0	1060.0		(89.71922054915855, 84.59964570416298, 64.8104517271922)	#595440	89.71922054915855	84.59964570416298	64.8104517271922	47.668017921911684	70.79571145093936	89.71922054915855	64.52294044528875	2.940641369017394	15.564297220502809	83.15039858281665	85.29529773250665	65.00834366696192	1.0088164514485303	1.0078265177303714	0.9005171428861153	0.9503532152151632	15.839656550232645	79.30093522392518
55	1260.0	1080.0		(89.83879539415412, 83.87068201948627, 65.4074402125775)	#595341	89.83879539415412	83.87068201948627	65.4074402125775	45.34314614073885	69.346383641598	89.83879539415412	64.34484441501087	3.64094649703961	14.889379703398209	83.10240921169176	84.7305947829938	65.59207263064658	1.5682533243591446	1.005044717942918	1.1149726625830945	0.9091428718698522	15.328082702878124	76.25893744477204
56	1280.0	1100.0		(90.53675819309123, 83.72719220549159, 64.55535872453498)	#5a5340	90.53675819309123	83.72719220549159	64.55535872453498	44.27436675416767	73.17753580652736	90.53675819309123	64.34417739467116	3.8221472790144206	15.421444080979562	83.22951284322409	84.72848450841452	64.74707705934455	1.1521935930303737	1.0050342993106987	1.1704620575810334	0.9416306279678149	15.888037870210937	76.07995649571815
57	1300.0	1120.0		(89.69087688219663, 84.44641275465013, 65.18246235606732)	#595441	89.69087688219663	84.44641275465013	65.18246235606732	47.160823997108764	69.67983725224913	89.69087688219663	64.48341323854741	3.1292736668876997	15.264766687906572	83.16341009743135	85.1697497785651	65.37510186005315	1.2122254156301528	1.0072091161232715	0.9582823024611405	0.9320639342617668	15.582216007952752	78.41488639734162
58	1320.0	1140.0		(89.74136403897255, 84.17271922054915, 64.88485385296723)	#595440	89.74136403897255	84.17271922054915	64.88485385296723	46.558101414674105	70.62974989636592	89.74136403897255	64.41513511627662	3.255654552208831	15.334583350817876	83.04378210806024	84.95317228520815	65.07773250664304	1.1145316817209296	1.0061426349348686	0.9969841159375766	0.9363269272599953	15.676374998911543	78.01362720772697
59	1340.0	1160.0		(90.01062887511071, 84.52701505757307, 65.36935341009743)	#5a5441	90.01062887511071	84.52701505757307	65.36935341009743	46.64773544212796	69.80870283993622	90.01062887511071	64.52247046947832	3.2679770446915613	15.215201788829091	83.38245349867138	85.29380425155003	65.56093002657218	1.2654116471653298	1.007819176867088	1.000757651820156	0.9290375103550035	15.56219905538478	77.87796692401822
60	1360.0	1180.0		(89.78476527900797, 84.62798937112488, 65.33746678476528)	#595441	89.78476527900797	84.62798937112488	65.33746678476528	47.343936813883545	69.43339548373729	89.78476527900797	64.53559752839548	3.0912574408791804	15.257043581443108	83.29670504871567	85.33552574844995	65.53037201062888	1.2447620091969274	1.0080242170897626	0.9466405349238962	0.9315923627571226	15.567056607202444	78.54624916336752
61	1380.0	1200.0		(89.71302037201063, 84.7139061116032, 65.53764393268379)	#595441	89.71302037201063	84.7139061116032	65.53764393268379	47.59287755550671	68.71601208459215	89.71302037201063	64.55422601840759	3.055125203075715	15.164154517797446	83.32821966341896	85.39475569530559	65.72940655447299	1.3414839932236666	1.0083151878063779	0.9355757040010656	0.9259205730808311	15.46885167832781	78.60909422140789
62	1400.0	1220.0		(90.23294951284322, 84.53675819309123, 65.7289636846767)	#5a5441	90.23294951284322	84.53675819309123	65.7289636846767	46.05241279595157	69.24872144729223	90.23294951284322	64.53854210619585	3.4560488825567393	15.019496655620767	83.56633303808681	85.3448863153233	65.91704162976085	1.465301004757774	1.0080702103995878	1.0583511808632036	0.917087789789809	15.411993825161789	77.04156672835417
63	1420.0	1240.0		(90.50487156775908, 84.17360496014172, 65.64836138175376)	#5a5441	90.50487156775908	84.17360496014172	65.64836138175376	44.71724334533015	70.03391074574283	90.50487156775908	64.46053077150974	3.798659129593651	14.937262411095142	83.57087688219664	85.0971258724535	65.83361381753764	1.5970660899579856	1.006851699723577	1.1632692453493463	0.9120665814706329	15.41270967483528	75.73170458624492
64	1440.0	1260.0		(89.82462356067316, 84.61736049601417, 65.87953941541187)	#595441	89.82462356067316	84.61736049601417	65.87953941541187	46.95198638751202	67.97686664300082	89.82462356067316	64.53691280001499	3.2602014772638577	14.922899910153253	83.42135518157662	85.33970680248007	66.06691762621789	1.5429879660488128	1.008044761187831	0.998376527811602	0.9111896097220676	15.274876608365956	77.67624018376577
65	1460.0	1280.0		(90.56510186005315, 84.40478299379983, 65.32506643046945)	#5a5441	90.56510186005315	84.40478299379983	65.32506643046945	45.355839416058394	71.06720913856505	90.56510186005315	64.52195217245334	3.584974653234041	15.242639263440916	83.60739592559787	85.29215723649247	65.51586359610275	1.28053985012376	1.0078110812427685	1.097832318508189	0.9307128376663056	15.658547026455588	76.76492502677144
66	1480.0	1300.0		(90.33215234720993, 84.27192205491585, 65.64393268379096)	#5a5441	90.33215234720993	84.27192205491585	65.64393268379096	45.27176837800018	69.69274893366673	90.33215234720993	64.47605299519356	3.654765113382974	14.966156700894896	83.51583702391497	85.14638548272806	65.83021257750221	1.532762507597822	1.0070941516102196	1.1192043587835474	0.9138308616577513	15.405945424729456	76.27684126918874
67	1500.0	1320.0		(89.50132860938884, 84.82462356067316, 66.0354295837024)	#595442	89.50132860938884	84.82462356067316	66.0354295837024	48.04212433472993	66.85715558106621	89.50132860938884	64.57238868491699	3.0190789091720793	14.886343801053359	83.35837023914968	85.45253092116918	66.22332152347211	1.60841128775101	1.0085988825173524	0.9245371918112634	0.9089575002135781	15.189406480273263	78.5354184246564
68	1520.0	1340.0		(90.01151461470327, 84.90611160318866, 65.67139061116032)	#5a5441	90.01151461470327	84.90611160318866	65.67139061116032	47.41484716157206	68.95486258032138	90.01151461470327	64.62032775755623	3.0958071573441437	15.193896484677637	83.56081488042516	85.60514968999114	65.8637378210806	1.337005128983134	1.0093476746261405	0.9480338016156926	0.9277366122794516	15.506079850902443	78.48343819672259
69	1540.0	1360.0		(90.1452612931798, 84.62621789193977, 66.17360496014172)	#5a5442	90.1452612931798	84.62621789193977	66.17360496014172	46.18607744605382	67.81024623184702	90.1452612931798	64.55800414562347	3.4751916104716063	14.77743700903984	83.64002657218778	85.40677172719221	66.3581310894597	1.7003615623823904	1.0083742008762913	1.064213287963568	0.9023076708970011	15.180566566687574	76.76628568560791
70	1560.0	1380.0		(89.78387953941541, 84.68467670504872, 65.93002657218777)	#595441	89.78387953941541	84.68467670504872	65.93002657218777	47.173888827002344	67.74860406842532	89.78387953941541	64.55201388339874	3.210512586759917	14.917269778615317	83.43235606731619	85.38772069973427	66.11757307351638	1.5543489399841002	1.0082806350053533	0.9831602222188051	0.9108458348934737	15.258844278572795	77.85400694185613
71	1580.0	1400.0		(90.49955713020373, 84.44109831709477, 65.89459698848539)	#5a5441	90.49955713020373	84.44109831709477	65.89459698848539	45.226250044998	69.32923248575959	90.49955713020373	64.5294905840031	3.6825176995892717	14.901884424900613	83.70044286979629	85.31611446412755	66.08006200177148	1.6151376426026467	1.0079288286828105	1.1277030760707039	0.9099064079368405	15.350149706790607	76.11929710506219
72	1600.0	1420.0		(89.83436669619132, 84.85828166519043, 65.97697077059344)	#595441	89.83436669619132	84.85828166519043	65.97697077059344	47.48542788193799	67.72058606036109	89.83436669619132	64.59930241932857	3.129763125418461	14.968678503697873	83.52030115146147	85.5381910983171	66.1657838795394	1.5284944656193689	1.0090192659506547	0.9584321901020907	0.913984842487595	15.292375661364586	78.19030580597335
73	1620.0	1440.0		(90.45881310894598, 84.22409211691763, 66.72187776793622)	#5a5442	90.45881310894598	84.22409211691763	66.72187776793622	44.240456733460206	66.91353007989977	90.45881310894598	64.47448296736592	4.028859537906715	14.298437130363562	83.77866253321523	85.14140215234721	66.89689991142603	2.260437969848036	1.0070696283063008	1.233763871511314	0.8730600236477559	14.855201565348795	74.26379726855382
74	1640.0	1460.0		(89.69707705934455, 84.62798937112488, 65.78299379982285)	#595441	89.69707705934455	84.62798937112488	65.78299379982285	47.28175117596947	67.98539518900344	89.69707705934455	64.53220546680741	3.1705303055652445	14.974511887785557	83.3428432240921	85.32474351638618	65.97144375553587	1.4958286091630468	1.0079712342344458	0.9709163865689221	0.9143410278806633	15.306477997760902	78.04540350555837
75	1660.0	1480.0		(90.09388839681134, 84.47209920283437, 65.40832595217006)	#5a5441	90.09388839681134	84.47209920283437	65.40832595217006	46.33584499461789	69.86953871563962	90.09388839681134	64.51319718244214	3.3521552237684715	15.175313537782053	83.41402125775022	85.26433932683791	65.5989636846767	1.3014900900402513	1.007674331258424	1.026535665458393	0.9266019408529044	15.54114170883946	77.54366268160912
76	1680.0	1500.0		(89.61824623560673, 85.2356067316209, 65.98848538529673)	#595541	89.61824623560673	85.2356067316209	65.98848538529673	48.871729514956144	67.2361853744354	89.61824623560673	64.68351987984926	2.785467303705935	15.104403781127873	83.53367581930912	85.80660554472986	66.18095659875996	1.5128398365629692	1.0103347142142165	0.8529979494827419	0.9222722037454909	15.359096382384115	79.55123560918184
77	1700.0	1520.0		(90.05668733392383, 84.67139061116032, 66.30203720106289)	#5a5442	90.05668733392383	84.67139061116032	66.30203720106289	46.397703120921726	67.26247614926137	90.05668733392383	64.56504271641566	3.4396656987391028	14.710069655318403	83.63631532329495	85.42916034543845	66.48573073516386	1.7621849900166247	1.0084841409726715	1.0533341332088118	0.898194232281516	15.10686762315079	76.8389557397319
78	1720.0	1540.0		(89.87776793622675, 84.79007971656333, 65.75287865367582)	#595441	89.87776793622675	84.79007971656333	65.75287865367582	47.34662407754157	68.44681291390728	89.87776793622675	64.58356087099776	3.135074933785842	15.080704192429506	83.4756067316209	85.48808245349866	65.9432506643047	1.4191116576606093	1.0087733882871688	0.9600588333728242	0.9208251110820906	15.403127402576828	78.25624951569607
79	1740.0	1560.0		(89.651904340124, 84.72807794508415, 65.94774136403898)	#595441	89.651904340124	84.72807794508415	65.94774136403898	47.53680591884016	67.42256735528616	89.651904340124	64.55581604934366	3.127372219082769	14.912594416725211	83.38468556244464	85.39981252435784	66.13554472984943	1.5651765312651948	1.008340023552088	0.9577000191665219	0.9105603581294665	15.23699213212485	78.15594424200572
80	1760.0	1580.0		(90.98759964570417, 84.21080602302924, 65.85031000885739)	#5a5441	90.98759964570417	84.21080602302924	65.85031000885739	43.824524312896415	70.44925772694089	90.98759964570417	64.49763997180817	4.041640210324326	14.875827955507681	83.85933569530559	85.21492311780337	66.0339149689991	1.7559633651589093	1.0074313328874474	1.237677716542174	0.9083154045581523	15.415093673136544	74.80011762223093
81	1780.0	1600.0		(90.00088573959256, 84.57661647475642, 67.3215234720992)	#5a5443	90.00088573959256	84.57661647475642	67.3215234720992	45.64967779730521	64.25756069716863	90.00088573959256	64.54113446309272	3.7483080653869516	14.044135028196791	83.78348981399469	85.35312776793623	67.49407440212576	2.4386007340508082	1.008110702137969	1.147850161282035	0.8575323825980974	14.535733281925236	75.0563746827777
82	1800.0	1620.0		(89.16917626217892, 84.77945084145261, 65.98759964570417)	#595441	89.16917626217892	84.77945084145261	65.98759964570417	48.6382393397524	66.29311029879212	89.16917626217892	64.54220873250873	2.8879608463913686	14.864160684803407	83.17204605845882	85.35654317094775	66.17551815766164	1.6441184928485821	1.0081274818630894	0.8843847051734582	0.9076030030876904	15.142113152197247	79.00497463741605
83	1820.0	1640.0		(90.5792736935341, 84.79362267493357, 66.22586359610274)	#5a5442	90.5792736935341	84.79362267493357	66.22586359610274	45.745771958537915	68.56005045763908	90.5792736935341	64.62503142347643	3.5702431589623163	14.859710949941096	83.91503985828167	85.62013405668733	66.41154118689106	1.6613223099045789	1.0094211442977366	1.0933210702914609	0.9073313030698006	15.282592899436814	76.49000333238358
84	1840.0	1660.0		(89.3808680248007, 84.04871567759079, 65.91319751992914)	#595441	89.3808680248007	84.04871567759079	65.91319751992914	46.367239101717324	66.95231441567321	89.3808680248007	64.36663893707428	3.4514665846311354	14.612046631818743	83.03436669619131	84.7995661204606	66.09455270150576	1.8082737721758912	1.0053851410098953	1.0569479367004526	0.8922089639312496	15.014144276490443	76.70993384627464
85	1860.0	1680.0		(89.68910540301151, 84.09654561558902, 65.4162976085031)	#595441	89.68910540301151	84.09654561558902	65.4162976085031	46.175740767771146	69.01134713951352	89.68910540301151	64.3944683203864	3.4248620943496677	14.96800990118694	83.10085031000887	84.88768988485384	65.60310008857395	1.4664759571571235	1.005819826569488	1.0488008025994948	0.9139440177374015	15.354836396632283	77.11189317785941
86	1880.0	1700.0		(88.95659875996456, 84.20194862710363, 66.27900797165633)	#585442	88.95659875996456	84.20194862710363	66.27900797165633	47.42022419247746	65.00682053528756	88.95659875996456	64.38347081796833	3.256363306578247	14.414136191948469	82.94713906111602	84.85285820194864	66.45823737821081	1.9962889352212354	1.005648049299431	0.9972011588815002	0.8801245877341928	14.777388948811895	77.26975053715796
87	1900.0	1720.0		(88.78742249778566, 84.38795394154118, 65.61381753764394)	#585441	88.78742249778566	84.38795394154118	65.61381753764394	48.609104460497626	66.55525184305823	88.78742249778566	64.4194849096979	2.8785423012675504	14.886588035716585	82.78886625332153	84.96695882196634	65.80155890168291	1.590691603987279	1.0062105772376582	0.8815004495704437	0.9089724131385998	15.16233851110464	79.05607597540376
88	1920.0	1740.0		(89.37289636846766, 84.06200177147919, 65.10274579273694)	#595441	89.37289636846766	84.06200177147919	65.10274579273694	46.87055216962886	69.24793363857998	89.37289636846766	64.3668814833394	3.222919738598562	15.115987902891593	82.87248892825508	84.8003338972542	65.29233835252437	1.3084184104566685	1.0053889295005634	0.9869596834665477	0.9229795281564571	15.45575303638788	77.96403903191012
89	1940.0	1760.0		(89.74933569530558, 83.71302037201063, 66.17449069973428)	#595342	89.74933569530558	83.71302037201063	66.17449069973428	44.63706041478811	66.98194952974033	89.74933569530558	64.30190979163567	3.911193587528339	14.341041984324576	83.1631089459699	84.59483252435784	66.34987599645704	2.1545339118375657	1.0043740936398768	1.1977308460067038	0.8756614684397691	14.864821575628918	74.7448801104133
90	1960.0	1780.0		(88.81399468556245, 84.49601417183348, 66.26749335695305)	#585442	88.81399468556245	84.49601417183348	66.26749335695305	48.50913376546846	64.7348186414816	88.81399468556245	64.45084506247765	2.992632657198513	14.535567372353686	82.96612046058459	85.06639800708592	66.44977856510185	1.9106950199428498	1.0067004122227565	0.9164385152714445	0.8875391539745143	14.840436956409473	78.36630608265364
91	1980.0	1800.0		(89.01860053144375, 84.52701505757307, 65.84056687333924)	#595441	89.01860053144375	84.52701505757307	65.84056687333924	48.37282176704371	66.39509661499272	89.01860053144375	64.46876476467617	2.949792198013612	14.830098767299882	82.99060230292294	85.12325399468556	66.02743135518158	1.6411795544379693	1.0069803119133294	0.9033194153663762	0.9055231884736886	15.120618487989553	78.75036367684248
92	2000.0	1820.0		(89.07085916740478, 84.4251550044287, 66.7511071744907)	#595442	89.07085916740478	84.4251550044287	66.7511071744907	47.51140918290411	63.89897674048586	89.07085916740478	64.44864840207843	3.2837946386117256	14.23470667537725	83.16674047829937	85.05943014171832	66.92784765279008	2.1848405496980887	1.0066661011299032	1.0056014980077237	0.8691686534210564	14.60856534238064	77.00973096384159
93	2020.0	1840.0		(89.76705048715678, 84.50841452612931, 66.64127546501328)	#595442	89.76705048715678	84.50841452612931	66.64127546501328	46.356428817649075	65.69306442223255	89.76705048715678	64.50840258510895	3.5095647836104193	14.404657037331914	83.51171833480956	85.24910764393267	66.81994685562444	2.046440839255619	1.0075994412688967	1.0747394378004782	0.8795457922421934	14.826030801718789	76.30717911745242
94	2040.0	1860.0		(89.35606731620904, 84.30115146147033, 65.91142604074402)	#595441	89.35606731620904	84.30115146147033	65.91142604074402	47.06335713476142	66.90517728457719	89.35606731620904	64.4299826209681	3.2707512400649286	14.720778168239557	83.10011514614703	85.0002371390611	66.09532329495129	1.7061408237346938	1.00637454793894	1.0016071979490222	0.898848092172561	15.079758736561557	77.47316845637454
95	2060.0	1880.0		(89.348095659876, 84.59875996457042, 65.70416297608503)	#595441	89.348095659876	84.59875996457042	65.70416297608503	47.94785345021354	67.47992545155343	89.348095659876	64.50503181941015	3.013085998505194	14.9767097649401	83.14701505757307	85.23840033658105	65.89310894596989	1.5030100023002517	1.007546791048171	0.9227019735326337	0.914475229868127	15.276796870340332	78.62481063251286
96	2080.0	1900.0		(88.84499557130204, 84.68379096545615, 66.29583702391497)	#585442	88.84499557130204	84.68379096545615	66.29583702391497	48.9276455338204	64.71985723685522	88.84499557130204	64.500729551055	2.888690822683726	14.602929819621679	83.0451904340124	85.22473539415411	66.47971656333038	1.8761585136267305	1.0074795910708485	0.8846082469395826	0.8916522930028263	14.88590252506892	78.81044788690724
97	2100.0	1920.0		(89.15589016829053, 84.49069973427812, 66.35961027457927)	#595442	89.15589016829053	84.49069973427812	66.35961027457927	47.721179624664884	65.20097956426281	89.15589016829053	64.46886276586153	3.173772100100891	14.50988646201392	83.15042515500443	85.1235650044287	66.54092116917624	1.9224341625543149	1.0069818426587154	0.9719091263106063	0.8859710821646996	14.852933531256163	77.66191347913856
98	2120.0	1940.0		(89.11160318866253, 84.28166519043401, 67.118689105403)	#595443	89.11160318866253	84.28166519043401	67.118689105403	46.82319774466372	62.934487659904384	89.11160318866253	64.41538898779014	3.495885736806148	13.953063913433317	83.21573959255979	84.95397688219663	67.29031886625332	2.466829503323266	1.0061466003220882	1.070550482195292	0.8519715965566509	14.38433904137273	75.93431167332065
99	2140.0	1960.0		(89.97874224977856, 84.3790965456156, 66.17891939769707)	#595442	89.97874224977856	84.3790965456156	66.17891939769707	45.8831410494976	67.44876262477113	89.97874224977856	64.4855703051559	3.5676373820106577	14.650811587933777	83.48288751107174	85.17659796279894	66.36092116917625	1.8131037168589657	1.0072428087744982	1.0925230991956894	0.8945759452449364	15.07893619174292	76.31419612930479
100	2160.0	1980.0		(89.33569530558016, 84.67050487156776, 67.5925597874225)	#595443	89.33569530558016	84.67050487156776	67.5925597874225	47.12644614632556	62.06365258774537	89.33569530558016	64.52900309124996	3.461536255028541	13.857451175513514	83.54085916740479	85.31456506643049	67.76333923826395	2.577917766558559	1.0079212142108038	1.060031587400472	0.8461334998144535	14.283248451476922	75.97475636614786
101	2180.0	2000.0		(89.12223206377325, 84.54295837023915, 67.05403011514615)	#595443	89.12223206377325	84.54295837023915	67.05403011514615	47.54966887417218	63.142398552957204	89.12223206377325	64.48268728524991	3.3085432636894008	14.107032987840885	83.28901682905226	85.16744512843223	67.22891939769708	2.3170424488464683	1.0071977769781735	1.0131803076443284	0.8613729208075256	14.48981843391198	76.80089102847712
102	2200.0	2020.0		(89.46944198405669, 84.74136403897255, 67.38352524357839)	#595443	89.46944198405669	84.74136403897255	67.38352524357839	47.1554040505314	62.94784726415935	89.46944198405669	64.55385575618544	3.418319359020705	14.02722609817717	83.58655447298494	85.39357816651905	67.55710363153234	2.4144544160421386	1.0083094044356353	1.0467972106663967	0.8564999263437394	14.43772763455657	76.30443301978922
103	2220.0	2040.0		(89.62267493356953, 84.40478299379983, 67.08237378210806)	#595443	89.62267493356953	84.40478299379983	67.08237378210806	46.11049984281674	64.13306451612901	89.62267493356953	64.47531912340446	3.631667431021446	14.07784231667437	83.49706820194862	85.14405612046058	67.25559787422497	2.372250269641371	1.0070826887809599	1.1121311198817752	0.8595905436269586	14.53872940193501	75.53475865289703
104	2240.0	2060.0		(89.96368467670504, 84.05403011514615, 66.80425155004428)	#595442	89.96368467670504	84.05403011514615	66.80425155004428	44.6896393467702	65.64488180448758	89.96368467670504	64.40356125070392	3.9447983112543827	14.126662426027448	83.49980513728963	84.91649653675819	66.9767493356953	2.381777783942601	1.0059618550671763	1.2080216723944746	0.8625714908058479	14.667106906796961	74.3978806088698
105	2260.0	2080.0		(89.5482728077945, 84.66341895482728, 66.8458813108946)	#595442	89.5482728077945	84.66341895482728	66.8458813108946	47.08985213218369	64.64792284866468	89.5482728077945	64.53653037506865	3.362818580647464	14.326613909308893	83.49348981399469	85.33849111603188	67.02405668733392	2.116599016404567	1.0080387878394481	1.0298011216855338	0.8747804927499412	14.715991808666885	76.79036579890096
106	2280.0	2100.0		(89.52524357838796, 84.35163861824624, 66.63330380868025)	#595442	89.52524357838796	84.35163861824624	66.63330380868025	46.43993035403367	65.20445416229693	89.52524357838796	64.45477524144175	3.5045542810778207	14.31806695082878	83.34303808680248	85.07886558901684	66.8104871567759	2.1178591325776543	1.006761800289576	1.073205063880347	0.8742586169879448	14.74072392786176	76.24642991920287
107	2300.0	2120.0		(89.38883968113375, 84.28343666961914, 67.65987599645705)	#595443	89.38883968113375	84.28343666961914	67.65987599645705	45.90249470079897	61.98632580261592	89.38883968113375	64.43313479247082	3.7621405688244014	13.653579553705386	83.46037201062887	85.01023139061115	67.82611160318866	2.7990861512242673	1.006423783792219	1.1520861101487332	0.8336851349103666	14.162412798988601	74.594858594392
108	2320.0	2140.0		(90.28343666961914, 84.08503100088573, 67.58015943312667)	#5a5443	90.28343666961914	84.08503100088573	67.58015943312667	43.618913857677875	64.12400667124496	90.28343666961914	64.43196301409363	4.271618971335656	13.701288949335888	83.82127546501329	85.00651606731621	67.74520814880427	2.888237468260112	1.0064054810100875	1.3081044673090017	0.8365982621072497	14.351726290222665	72.68420955257922
109	2340.0	2160.0		(89.53055801594331, 84.9645704162976, 67.26837909654562)	#595443	89.53055801594331	84.9645704162976	67.26837909654562	47.69396037240391	63.40690542144836	89.53055801594331	64.61384567602596	3.2661354657277375	14.199548054909483	83.66266607617361	85.58450272807795	67.44534100974315	2.256854414699119	1.0092464267039098	1.0001937022531076	0.8670218743194561	14.570339935779407	77.0463179840474
110	2360.0	2180.0		(89.64127546501328, 84.32772364924712, 66.98317094774137)	#595442	89.64127546501328	84.32772364924712	66.98317094774137	45.92940072710215	64.45486883059134	89.64127546501328	64.45629604693427	3.6652209954007864	14.106235037830839	83.4624534986714	85.08369031886626	67.15661647475642	2.346615688424177	1.0067855547572597	1.1224062796638827	0.8613241981220818	14.574625617409634	75.43491552840368
111	2380.0	2200.0		(89.34543844109832, 84.78919397697076, 67.41098317094774)	#595443	89.34543844109832	84.78919397697076	67.41098317094774	47.536746890647684	62.60292849282748	89.34543844109832	64.559265048491	3.3384437048136206	14.01951341251204	83.54611160318866	85.4107821789194	67.58476527900798	2.4194325159795502	1.008393895752833	1.022336765856441	0.8560289911311848	14.411521872925658	76.60570644884437
112	2400.0	2220.0		(88.93268379096546, 84.7156775907883, 67.95217006200177)	#585443	88.93268379096546	84.7156775907883	67.95217006200177	47.94022037404482	60.158209252527264	88.93268379096546	64.51931115612047	3.347206825170035	13.621963701999217	83.4293091231178	85.28376509300266	68.11980513728963	2.8011513123411924	1.0077698294604465	1.0250203097218265	0.8317546766381393	14.02717678754528	76.1947178057054
113	2420.0	2240.0		(89.39946855624446, 84.89813994685562, 67.45261293179806)	#595443	89.39946855624446	84.89813994685562	67.45261293179806	47.69392202760513	62.60046367851619	89.39946855624446	64.59022523133747	3.3008852191106497	14.046844227084954	83.61468556244463	85.50929411868911	67.62706820194863	2.3991001245314796	1.0088774833427834	1.010835172839109	0.8576978057995145	14.429472477181314	76.77592493124996
114	2440.0	2260.0		(89.78742249778566, 84.34720992028343, 66.94154118689106)	#595442	89.78742249778566	84.34720992028343	66.94154118689106	45.71240258984994	64.8832494820953	89.78742249778566	64.46929668889783	3.706191565224337	14.154025600965348	83.53178033658105	85.12494208148803	67.11559787422497	2.310347792537532	1.0069886203898544	1.1349527604651946	0.8642422813922981	14.631209677635082	75.3266947972298
115	2460.0	2280.0		(89.6784765279008, 84.29495128432241, 67.36935341009743)	#595443	89.6784765279008	84.29495128432241	67.36935341009743	45.521102155874054	63.43580550534831	89.6784765279008	64.45127273540669	3.8062321799196552	13.861753519278452	83.54775907883084	85.06775464127547	67.53860938883967	2.6086696671661103	1.0067070923293329	1.1655883522334287	0.846396200158198	14.37482570456715	74.64584712508372
116	2480.0	2300.0		(90.06465899025686, 84.1036315323295, 67.56421612046059)	#5a5443	90.06465899025686	84.1036315323295	67.56421612046059	44.10423965673348	63.705486659520254	90.06465899025686	64.42446363694472	4.157862864832551	13.697951235712758	83.71665190434013	84.98274057573074	67.72961027457927	2.852671209215761	1.0062883432741914	1.273268759325932	0.8363944619080971	14.315086156175177	73.1149084295805
117	2500.0	2320.0		(89.92382639503985, 84.48184233835252, 67.32949512843224)	#595443	89.92382639503985	84.48184233835252	67.32949512843224	45.54862989533106	64.07150033489617	89.92382639503985	64.51264366809055	3.779582873123355	13.990732373027836	83.71794508414526	85.26258080602302	67.50101860053145	2.4902267415759325	1.0076656855513682	1.1574274939019966	0.8542716259881562	14.492268249949575	74.88246621155434
118	2520.0	2340.0		(89.80425155004428, 84.34455270150576, 68.27015057573074)	#595444	89.80425155004428	84.34455270150576	68.27015057573074	44.7877591312932	61.1462781958595	89.80425155004428	64.47400487664888	4.067582268507675	13.353544331765521	83.80492471213464	85.13988471213464	68.4308945969885	3.160909182193495	1.0070621606909196	1.2456219930398076	0.815365037715568	13.959311291446477	73.05890039890895
119	2540.0	2360.0		(89.79627989371124, 84.48272807794508, 67.99202834366696)	#595443	89.79627989371124	84.48272807794508	67.99202834366696	45.37839704269408	61.91886959952652	89.79627989371124	64.5079818762766	3.897822692278674	13.579686112345213	83.78822852081487	85.24777120460584	68.15693534100974	2.909163243195495	1.0075928699391563	1.1936362561274623	0.8291732145464039	14.128018143046956	73.98475597269476
120	2560.0	2380.0		(89.49069973427812, 84.57218777679363, 67.18157661647476)	#595443	89.49069973427812	84.57218777679363	67.18157661647476	46.77174732997182	63.56891176325036	89.49069973427812	64.51112453894625	3.4872238779352083	14.077886971512577	83.50413640389725	85.25775464127547	67.35548272807794	2.361398622375506	1.007641957267677	1.0678979477908168	0.8595932702434235	14.50336622848382	76.0873486152741
121	2580.0	2400.0		(89.32240921169176, 84.38972542072631, 67.88839681133747)	#595443	89.32240921169176	84.38972542072631	67.88839681133747	46.19199140460349	61.19039119440724	89.32240921169176	64.45741911424186	3.7219845788909467	13.55594461163192	83.50647475642162	85.08725334809566	68.05341009743135	2.8911214286623053	1.0068030966889505	1.1397890794037968	0.8277235627428398	14.057624391024769	74.6469358392416
122	2600.0	2420.0		(89.9362267493357, 84.78033658104518, 67.55358724534987)	#595443	89.9362267493357	84.78033658104518	67.55358724534987	46.178868223189546	63.4624475565798	89.9362267493357	64.59033832797283	3.6449207121670435	13.986251849545695	83.86137289636847	85.50965411868911	67.72585473870683	2.486888207492729	1.0088792498739954	1.116189692612488	0.8539980460226252	14.45339710230452	75.39319085383025
123	2620.0	2440.0		(89.63241806908769, 84.30646589902568, 68.56421612046059)	#595444	89.63241806908769	84.30646589902568	68.56421612046059	44.83225426721599	59.93804041701666	89.63241806908769	64.45565593094166	4.094749984901835	13.144569899430426	83.76773250664306	85.08165953941541	68.72163861824623	3.3655445748332675	1.0067755563618468	1.2539416047421297	0.802605096109865	13.767595842407125	72.69732843220037
124	2640.0	2460.0		(89.24446412754651, 84.56953055801594, 67.68556244464128)	#595443	89.24446412754651	84.56953055801594	67.68556244464128	46.989317995069825	61.60068283096957	89.24446412754651	64.49841263567768	3.51307581323268	13.74874728427491	83.48345438441099	85.21737697077059	67.85440212577502	2.682927753981708	1.0074434016358895	1.0758146258180783	0.8394960595830422	14.190481089673357	75.66649290168007
125	2660.0	2480.0		(89.28520814880426, 84.7006200177148, 67.89459698848539)	#595443	89.28520814880426	84.7006200177148	67.89459698848539	47.14037267080745	61.091931787744414	89.28520814880426	64.53489939921387	3.4990617495195275	13.683862468754127	83.58586359610275	85.33330655447298	68.06265721877769	2.7518705978757922	1.008013312547949	1.0715230774680635	0.8355342043077787	14.124146883643219	75.65641054524674
126	2680.0	2500.0		(89.54472984942427, 84.7643932683791, 67.86182462356068)	#595443	89.54472984942427	84.7643932683791	67.86182462356068	46.7720588235294	61.74725013848222	89.54472984942427	64.56552517898653	3.5632376876667538	13.756166550921112	83.72624446412755	85.43069512843223	68.03085031000887	2.6935056597637703	1.0084916768749317	1.09117577400946	0.8399490786825792	14.210164706838889	75.47794028077942
127	2700.0	2520.0		(90.18423383525244, 84.43666961913198, 68.64393268379096)	#5a5444	90.18423383525244	84.43666961913198	68.64393268379096	43.99029565360417	60.90617572531381	90.18423383525244	64.51999538689816	4.272988142136391	13.206657276756717	84.09442869796281	85.28593926483614	68.80186005314437	3.3640222503547057	1.0077805169138894	1.3085237505954956	0.8063961403073884	13.880714105857427	72.07111379964198
128	2720.0	2540.0		(89.68024800708592, 84.44198405668733, 67.58901682905226)	#595443	89.68024800708592	84.44198405668733	67.58901682905226	45.77282386431978	62.81499076534091	89.68024800708592	64.4897449674861	3.7667752725997206	13.793326315581545	83.63813994685562	85.1898525863596	67.7575465013286	2.673484701869889	1.0073080155888483	1.1535054026356877	0.8422180472920427	14.298407142139402	74.72571004337718
129	2740.0	2560.0		(89.44198405668733, 84.86271036315323, 68.55270150575731)	#595444	89.44198405668733	84.86271036315323	68.55270150575731	46.84701492537312	59.555555555555536	89.44198405668733	64.58722017386424	3.6348914648157704	13.374960148805881	83.84455270150576	85.49972903454383	68.71580159433127	3.0774340969476843	1.0088305453609134	1.1131184207242453	0.8166726836884266	13.860086397390747	74.79602981831572
130	2760.0	2580.0		(89.60938883968113, 84.82285208148804, 67.69353410097432)	#595443	89.60938883968113	84.82285208148804	67.69353410097432	46.89568766923978	62.365596180648204	89.60938883968113	64.58348495407147	3.508376431166027	13.889020222235992	83.74239149689991	85.4878408414526	67.86482728077947	2.5624868080466094	1.008772202490444	1.0743755267981911	0.8480611001827157	14.32527793505039	75.82359790956538
131	2780.0	2600.0		(89.37821080602303, 84.69441984056688, 68.02745792736935)	#595444	89.37821080602303	84.69441984056688	68.02745792736935	46.83758556316118	60.91464502318944	89.37821080602303	64.5389366290705	3.5798224596900186	13.61028232721444	83.6560850310009	85.34614052258638	68.19412754650132	2.832488414468468	1.0080763727135214	1.0962545543310465	0.8310414139750348	14.073198423577592	75.26364536561631
132	2800.0	2620.0		(89.31798051372897, 84.81576616474756, 68.35341009743135)	#595444	89.31798051372897	84.81576616474756	68.35341009743135	47.11479149942961	59.85318326061089	89.31798051372897	64.56767309848	3.558358826104724	13.461838468007304	83.7293799822852	85.43752819309123	68.51803365810451	2.980613155875021	1.008525226651314	1.0896817127068252	0.8219774583798787	13.924188036436403	75.19368369281648
133	2820.0	2640.0		(89.83436669619132, 84.25243578387953, 68.52612931798052)	#595444	89.83436669619132	84.25243578387953	68.52612931798052	44.28232946751462	60.48465338236888	89.83436669619132	64.45295762153552	4.210494682008403	13.163217195500177	83.84232063773251	85.07309945969884	68.68339238263951	3.3778242498398074	1.0067334096810883	1.2893862818934458	0.8037436966855217	13.820222588769422	72.2621784061766
134	2840.0	2660.0		(89.8104517271922, 84.63064658990257, 68.92382639503985)	#595444	89.8104517271922	84.63064658990257	68.92382639503985	45.12022390907935	59.30367075624286	89.8104517271922	64.54969706511861	4.051573421692156	13.088272348792929	84.02738706820195	85.38035320637732	69.08089459698847	3.422681021063403	1.0082444470870198	1.2407195791830545	0.7991675776983941	13.701026248699032	72.79969502701586
135	2860.0	2680.0		(89.04960141718335, 84.8281665190434, 67.2860938883968)	#595443	89.04960141718335	84.8281665190434	67.2860938883968	48.3618900329657	62.32138416702312	89.04960141718335	64.5523412058563	3.147349191082116	14.083531663375592	83.38825509300266	85.38876162090345	67.46151461470326	2.3573512865213124	1.0082857476714888	0.9638175981198437	0.8599379341228723	14.430927587785483	77.40268560617277
136	2880.0	2700.0		(89.39061116031887, 84.65899025686448, 68.01594331266608)	#595444	89.39061116031887	84.65899025686448	68.01594331266608	46.71805072103431	60.97441588553536	89.39061116031887	64.53053362371324	3.605966091938584	13.602990720317209	83.64887511071746	85.31942961913197	68.18237378210806	2.8411082700462402	1.0079451206104826	1.1042605591656345	0.8305961897570251	14.07282302856278	75.1531543899708
137	2900.0	2720.0		(89.80602302922941, 84.49424269264836, 68.30558015943312)	#595444	89.80602302922941	84.49424269264836	68.30558015943312	45.176732306171196	61.04950143503863	89.80602302922941	64.51251844555426	3.977434708262284	13.397612372138878	83.85928255093002	85.26218297608503	68.46746678476526	3.1026770806143413	1.007663729617683	1.2180159665975356	0.818055824409225	13.975550226469734	73.46508929566541
138	2920.0	2740.0		(89.66696191319753, 85.01948627103631, 66.8193091231178)	#595542	89.66696191319753	85.01948627103631	66.8193091231178	47.79530916844348	64.97545291107731	89.66696191319753	64.63392852823311	3.171253474937241	14.508630442590121	83.6567139061116	85.64848215234721	67.001310894597	1.9686865490842558	1.0095601140663635	0.9711378438413234	0.8858943898424656	14.851168503587667	77.67037047471406
139	2940.0	2760.0		(89.8830823737821, 84.69619131975199, 68.35606731620904)	#595444	89.8830823737821	84.69619131975199	68.35606731620904	45.543120473996055	61.07254774433866	89.8830823737821	64.56858205263633	3.889833810186205	13.4625299301661	83.96974313551816	85.44041991142602	68.51946855624446	3.0306832235894836	1.0085394242079633	1.1911898084400423	0.822019678936098	14.013226580323526	73.88399514763806
140	2960.0	2780.0		(89.23914968999114, 84.8104517271922, 68.04782993799823)	#595444	89.23914968999114	84.8104517271922	68.04782993799823	47.460815047021946	60.55398953856536	89.23914968999114	64.56090918392763	3.445844835783307	13.635109547411673	83.62798937112488	85.4160117360496	68.21545615589017	2.8005606458161005	1.008419576592552	1.0552263798782546	0.8325573596168473	14.06378537244548	75.81725265966476
141	2980.0	2800.0		(89.51461470327723, 85.17006200177148, 69.11160318866253)	#595545	89.51461470327723	85.17006200177148	69.11160318866253	47.223789884957704	58.12199441926739	89.51461470327723	64.67148561020717	3.609947198316643	13.182249995494622	84.0872010628875	85.76821607617362	69.27218777679361	3.2786438098801134	1.0101467429906004	1.1054796995133382	0.8049058360621356	13.667605266408309	74.6850726572007
142	3000.0	2820.0		(89.55093002657219, 84.65101860053144, 68.07883082373782)	#595444	89.55093002657219	84.65101860053144	68.07883082373782	46.30806039105684	61.1426960624314	89.55093002657219	64.5376321506372	3.699239052255443	13.577169414207034	83.7375376439327	85.34199356953056	68.24455270150575	2.8801603210434505	1.0080559972013727	1.1328236816932669	0.8290195454064833	14.072096463136214	74.75912204486582
143	3020.0	2840.0		(89.85208148804251, 84.83436669619132, 69.05403011514615)	#595445	89.85208148804251	84.83436669619132	69.05403011514615	45.524466590008956	59.02482182112122	89.85208148804251	64.60445801827096	3.9681735717841393	13.103261704439051	84.13697962798936	85.55460670504871	69.2118334809566	3.3989723690599667	1.009099794663281	1.215179914486916	0.800082825083514	13.690941121443224	73.15166119157769
144	3040.0	2860.0		(89.60230292294065, 84.56775907883082, 69.21789193976971)	#595445	89.60230292294065	84.56775907883082	69.21789193976971	45.18119405579212	58.012178606379905	89.60230292294065	64.52302084127969	4.079204852002971	12.866202478944189	83.96471213463242	85.2955532152347	69.37139061116032	3.63890634333894	1.0078277734885719	1.2491811947134335	0.7856080310113034	13.497373020473065	72.40888147482845
145	3060.0	2880.0		(89.38972542072631, 84.83790965456156, 68.56687333923827)	#595444	89.38972542072631	84.83790965456156	68.56687333923827	46.88417201922667	59.40086800566778	89.38972542072631	64.5780306897527	3.6319910342088035	13.35072181315815	83.81409211691764	85.47048337466785	68.7295837023915	3.0990797162127	1.0086870087256026	1.112230217385054	0.815192695232286	13.835936246055415	74.7812969190489
146	3080.0	2900.0		(90.20549158547387, 84.47121346324181, 68.52967227635075)	#5a5444	90.20549158547387	84.47121346324181	68.52967227635075	44.12716574043807	61.27491604642485	90.20549158547387	64.52962764229113	4.229064411865435	13.291936766185497	84.0927015057573	85.31655007971656	68.68908768821966	3.2720385013751616	1.007930969486937	1.2950729189146102	0.8116032907377841	13.948497008494517	72.35061243425719
147	3100.0	2920.0		(90.10097431355182, 84.60141718334809, 68.82196634189549)	#5a5444	90.10097431355182	84.60141718334809	68.82196634189549	44.49300699300697	60.222956234516914	90.10097431355182	64.55805650069557	4.172816537844293	13.1641005060829	84.1403100088574	85.40693824623561	68.97976085031	3.3816988012976723	1.0083750186448188	1.2778480456809649	0.8037976314723245	13.809632145454088	72.41218905619822
148	3120.0	2940.0		(89.45084145261293, 84.88485385296723, 67.89991142604075)	#595443	89.45084145261293	84.88485385296723	67.89991142604075	47.287822119929295	61.435835231211016	89.45084145261293	64.59118422475312	3.4511785241296833	13.776550820724154	83.72519929140832	85.51234674047829	68.06976085031	2.668878456187091	1.0088924624957476	1.0568597234887094	0.8411937385649165	14.202252839652212	75.93620002824638
149	3140.0	2960.0		(90.05403011514615, 84.77590788308237, 68.52878653675819)	#5a5444	90.05403011514615	84.77590788308237	68.52878653675819	45.2876306476833	60.95159878431412	90.05403011514615	64.59901319952203	3.9579262113296765	13.410244880171685	84.1127635075288	85.53727027457927	68.69125775022142	3.1010388391049113	1.0090147484350476	1.212041849486606	0.8188271630989922	13.982126005743956	73.55645752733575
150	3160.0	2980.0		(89.74047829937999, 84.6563330380868, 68.25155004428699)	#595444	89.74047829937999	84.6563330380868	68.25155004428699	45.80437739582043	61.06137173425979	89.74047829937999	64.5501178842494	3.8255881681993342	13.494117736447064	83.8666076173605	85.38169138175377	68.41559787422499	2.984283719351091	1.0082510201395845	1.171515766384301	0.823948424759659	14.025916665864017	74.17194401624891
151	3180.0	3000.0		(89.97165633303808, 84.98051372896369, 68.82462356067316)	#595444	89.97165633303808	84.98051372896369	68.82462356067316	45.838743455497394	59.935468310067144	89.97165633303808	64.64760141732025	3.86296065944719	13.31458686661733	84.19499557130203	85.6920591231178	68.98618246235607	3.1826410736070927	1.0097736799717747	1.1829604020327142	0.8129863018346156	13.863646291114591	73.82097229136305
152	3200.0	3020.0		(90.17271922054915, 84.59521700620017, 69.28786536758193)	#5a5445	90.17271922054915	84.59521700620017	69.28786536758193	43.97641969549175	59.06040960660085	90.17271922054915	64.5620216844573	4.3316216939987	12.891363445292736	84.26672276350753	85.419550425155	69.44093888396812	3.685199186460216	1.008436953474744	1.3264791936347649	0.7871443551336521	13.599639626789747	71.42715797112183
153	3220.0	3040.0		(89.60496014171834, 84.7865367581931, 68.96899911426041)	#595444	89.60496014171834	84.7865367581931	68.96899911426041	45.99021375225342	58.72632557036099	89.60496014171834	64.5782284625908	3.8682067974189493	13.109380082299316	83.98405668733393	85.47111271922056	69.12717449069974	3.3693646237670696	1.0086900978704765	1.1845669349568884	0.8004564121455591	13.668169956866361	73.56016271137402
154	3240.0	3060.0		(89.65013286093888, 85.16474756421611, 68.0265721877768)	#595544	89.65013286093888	85.16474756421611	68.0265721877768	47.55417195756358	61.50585387541371	89.65013286093888	64.67403490311813	3.386788190146428	13.84086782430376	83.93495128432241	85.7763473959256	68.19795394154119	2.621817751302332	1.0101865620840793	1.0371413721797025	0.8451209233442181	14.249208973650518	76.25019770655318
155	3260.0	3080.0		(89.84853852967228, 84.58104517271921, 69.1452612931798)	#595445	89.84853852967228	84.58104517271921	69.1452612931798	44.73432018482071	58.75816993464055	89.84853852967228	64.53988361586335	4.160148069559555	12.938732799306019	84.07496014171832	85.34915108945971	69.29961913197519	3.5906867188024205	1.0080911643270958	1.273968561094809	0.7900367194499726	13.591086726693252	72.17601532260063
156	3280.0	3100.0		(89.43401240035429, 84.67670504871568, 69.6058458813109)	#595445	89.43401240035429	84.67670504871568	69.6058458813109	45.604395604395606	56.53534183082269	89.43401240035429	64.54279354689383	4.034264379095209	12.667592900201807	83.99361381753765	85.35840249778566	69.75655447298494	3.8242496225494826	1.0081366164660879	1.235419004366376	0.7734809655192803	13.294480018627269	72.33481739469033
157	3300.0	3120.0		(89.39858281665191, 84.77856510186005, 69.05845881310894)	#595445	89.39858281665191	84.77856510186005	69.05845881310894	46.371712245253434	58.01805193647148	89.39858281665191	64.56501271493093	3.805670247510551	13.032933018838255	83.89835252435785	85.42906490699734	69.21565987599645	3.4310520921596375	1.008483672359622	1.16541627080491	0.7957885680710916	13.577204023889141	73.72197764642137
158	3320.0	3140.0		(89.533215234721, 85.04162976085031, 69.53675819309123)	#595545	89.533215234721	85.04162976085031	69.53675819309123	46.522856130403966	56.952009734574574	89.533215234721	64.64121053630461	3.816095606416492	12.876335229501912	84.14153232949513	85.67168885739592	69.69180690876883	3.5977851177584297	1.0096738565707524	1.1686088445456098	0.7862267349550202	13.429914170232932	73.49201783694505
159	3340.0	3160.0		(90.00797165633304, 85.01062887511071, 68.61647475642161)	#5a5544	90.00797165633304	85.01062887511071	68.61647475642161	45.98318910190052	60.60387329141205	90.00797165633304	64.65659753151886	3.804006443406227	13.455230499649229	84.18049601417184	85.72073876882197	68.7804162976085	3.038392532169288	1.0099141962344143	1.1649067615073352	0.821573977009267	13.98262109978551	74.21356334806269
160	3360.0	3180.0		(89.40389725420727, 85.118689105403, 68.674047829938)	#595544	89.40389725420727	85.118689105403	68.674047829938	47.596991967185076	59.12618762198201	89.40389725420727	64.65079384267952	3.4793815837478315	13.40987980296533	83.9295128432241	85.7022358547387	68.83849424269265	3.0409461139676566	1.009823544576685	1.0654963899437107	0.8188048715498174	13.853915422554776	75.45455139013264
161	3380.0	3200.0		(89.99468556244464, 84.88396811337466, 69.40566873339239)	#595445	89.99468556244464	84.88396811337466	69.40566873339239	45.10647451064743	58.33899255934804	89.99468556244464	64.62620640974	4.090892552395253	12.929778204533783	84.2925597874225	85.62387745792736	69.5604517271922	3.5961725258069412	1.0094394971859686	1.2527603372348772	0.7894899534886073	13.561510472424516	72.44298825821176
162	3400.0	3220.0		(89.89548272807795, 84.65013286093888, 69.21789193976971)	#595445	89.89548272807795	84.65013286093888	69.21789193976971	44.779610194902524	58.65462302447483	89.89548272807795	64.56038917592095	4.153846541712025	12.930132055047716	84.13390611160318	85.41435770593445	69.3722143489814	3.6003727749505483	1.0084114542432767	1.2720388345008549	0.7895115595379429	13.580970364928472	72.19021770397724
163	3420.0	3240.0		(89.881310894597, 84.43932683790966, 69.57130203720106)	#595445	89.881310894597	84.43932683790966	69.57130203720106	43.92324465765373	57.62101383578384	89.881310894597	64.50690412791478	4.382141216245472	12.62777316892163	84.13229406554473	85.2443476527901	69.71998228520815	3.9422963072488075	1.0075760358740782	1.3419498648675636	0.7710495798219377	13.366518501272289	70.86199502780367
164	3440.0	3260.0		(89.97874224977856, 84.56864481842338, 69.47475642161204)	#595445	89.97874224977856	84.56864481842338	69.47475642161204	44.16864659380534	58.108351544504174	89.97874224977856	64.54506413184339	4.313029328246342	12.750471233823024	84.20081488042516	85.36562172719219	69.62569530558017	3.8112360104083565	1.0081720822354272	1.3207856247884555	0.7785415018038767	13.460190885379802	71.31115679323786
165	3460.0	3280.0		(89.36138175376439, 85.25952170062001, 68.26483613817538)	#595544	89.36138175376439	85.25952170062001	68.26483613817538	48.33403308422201	60.20071563797835	89.36138175376439	64.68294592659954	3.2584783912772974	13.7114124962592	83.87049601417183	85.8047743666962	68.43478299379983	2.7467178504289933	1.0103257492584814	0.9978488645317771	0.8372164040786892	14.09327903892469	76.63179977470897
166	3480.0	3300.0		(89.63596102745792, 84.60230292294065, 70.28963684676705)	#595446	89.63596102745792	84.60230292294065	70.28963684676705	44.38879223514329	55.03720392493995	89.63596102745792	64.53730883229723	4.354036960686258	12.251661769582721	84.20626217891939	85.34096575730736	70.43276350752878	4.297923347868908	1.0080509470782004	1.3333434553319523	0.7480842847895379	13.002340326697992	70.4356324620912
167	3500.0	3320.0		(89.7599645704163, 84.82196634189549, 69.66164747564216)	#595445	89.7599645704163	84.82196634189549	69.66164747564216	45.25847252214536	57.097514283740736	89.7599645704163	64.598202660255	4.096098853710095	12.72894468570598	84.20952170062002	85.53468969884855	69.81325066430469	3.785913110692749	1.0090020880856998	1.2543546709181486	0.7772270946112045	13.371763482470353	72.16213283883872
168	3520.0	3340.0		(90.1080602302923, 85.05225863596102, 68.98759964570417)	#5a5544	90.1080602302923	85.05225863596102	68.98759964570417	45.63724051163765	59.769541540518226	90.1080602302923	64.67399387249273	3.918432798728222	13.261709905784013	84.31666961913197	85.77621651904339	69.14824623560673	3.2494599593406206	1.010185921199581	1.1999477208201892	0.8097576440271463	13.828487452477184	73.53918918785944
169	3540.0	3360.0		(89.4118689105403, 84.9645704162976, 69.57218777679363)	#595445	89.4118689105403	84.9645704162976	69.57218777679363	46.55029242376889	56.58218255304816	89.4118689105403	64.61493988311217	3.823132323131473	12.810344265803497	84.06527015057574	85.58798780336582	69.72611160318867	3.658747729224572	1.009263517848699	1.1707637091606007	0.7821973384691113	13.36866713508034	73.38273810216302
170	3560.0	3380.0		(89.61204605845882, 85.24269264836138, 68.86359610274579)	#595544	89.61204605845882	85.24269264836138	68.86359610274579	47.364781216648886	59.04178033447992	89.61204605845882	64.69455799068581	3.5392623527987777	13.370518528408049	84.10785651018601	85.84182732506643	69.02738706820195	3.0933276209135636	1.0105071257740423	1.0838337702267065	0.8164014791382922	13.831021065721854	75.17349020227422
171	3580.0	3400.0		(90.0044286979628, 84.91939769707706, 69.11957484499557)	#5a5445	90.0044286979628	84.91939769707706	69.11957484499557	45.39123796598669	59.17084091915563	90.0044286979628	64.63482646379606	3.996076955298411	13.115781951058626	84.25109831709477	85.65134351638619	69.27757307351638	3.3981588279495694	1.009574139516309	1.2237248106663245	0.8008473091113907	13.711030859143387	73.05522769296003
172	3600.0	3420.0		(90.02037201062888, 84.77590788308237, 69.19309123117803)	#5a5445	90.02037201062888	84.77590788308237	69.19309123117803	44.89155396784893	58.99727450729587	90.02037201062888	64.59936029308628	4.118392268518011	13.011424986995547	84.2291319751993	85.53837535872454	69.34891939769707	3.5200250627114884	1.0090201699191859	1.2611816177262551	0.7944752914788312	13.647649433862265	72.43631488593853
173	3620.0	3440.0		(90.00708591674048, 84.58635961027458, 69.80956598759964)	#5a5445	90.00708591674048	84.58635961027458	69.80956598759964	43.896855676884634	57.22180125568306	90.00708591674048	64.55228668200735	4.401999207806206	12.562997054771618	84.28715677590789	85.38858822852082	69.95733392382638	4.015282371948827	1.0082848960274	1.3480310082576208	0.7670943618330062	13.311892879065951	70.68984360868684
174	3640.0	3460.0		(89.76970770593445, 84.51815766164748, 69.36758193091231)	#595445	89.76970770593445	84.51815766164748	69.36758193091231	44.55587392550145	57.95431672422299	89.76970770593445	64.52016362464943	4.2261231267726185	12.771942061414654	84.06130203720106	85.28647385296723	69.51908768821966	3.764343175269114	1.0077831447306913	1.2941722046431918	0.7798525067111948	13.452978135073852	71.69107528141387
175	3660.0	3480.0		(89.59078830823738, 85.12666076173605, 69.2533215234721)	#595545	89.59078830823738	85.12666076173605	69.2533215234721	46.82984190584033	57.88601850753352	89.59078830823738	64.66512924588679	3.7100506738363404	13.086608634299157	84.13941541186891	85.74794381753765	69.41205491585474	3.3823939527573366	1.0100474587286894	1.136134541248796	0.799065991587826	13.602345442964854	74.17197841806608
176	3680.0	3500.0		(90.19663418954828, 84.67493356953055, 69.71922054915855)	#5a5445	90.19663418954828	84.67493356953055	69.71922054915855	43.82109952852629	57.892852934244644	90.19663418954828	64.58514673336624	4.40250906052253	12.672976107603052	84.38942426926484	85.49312969884853	69.86877767936227	3.9156967403339418	1.0087981589212627	1.3481871412414774	0.7738096632040818	13.41590136561315	70.84310723884666
177	3700.0	3520.0		(89.58901682905226, 85.0859167404783, 69.0088573959256)	#595545	89.58901682905226	85.0859167404783	69.0088573959256	46.87153001936733	58.5779467304688	89.58901682905226	64.65383502979905	3.6718527127294065	13.213984918870182	84.077023914969	85.71193122232064	69.16962798937112	3.2513959389278653	1.0098710468914167	1.124437120692006	0.806843564829281	13.71466003151762	74.47065070423145
178	3720.0	3540.0		(89.88396811337466, 84.95925597874225, 69.98317094774137)	#595445	89.88396811337466	84.95925597874225	69.98317094774137	45.15221648566851	56.458380551641206	89.88396811337466	64.64117842098712	4.143935563067358	12.610656044746072	84.37714791851195	85.6715865013286	70.13293179805139	3.9170659002946078	1.0096733549403496	1.269003780221086	0.7700044112695118	13.274066740443375	71.80917340743272
179	3740.0	3560.0		(90.07883082373782, 84.59610274579273, 69.87511071744908)	#5a5445	90.07883082373782	84.59610274579273	69.87511071744908	43.71766768960982	57.19377771659503	90.07883082373782	64.5589867442952	4.444417289958036	12.535446015909102	84.33844109831708	85.40989698848539	70.02232063773252	4.054478990960959	1.0083895487353756	1.3610207629922615	0.7654121003087905	13.300009468607506	70.47814026396237
180	3760.0	3580.0		(89.68024800708592, 85.19043401240036, 69.31000885739593)	#595545	89.68024800708592	85.19043401240036	69.31000885739593	46.77537177145839	57.92146095270077	89.68024800708592	64.686523048556	3.722136298350831	13.089162882143878	84.2143578387954	85.81618747564217	69.46881310894598	3.385654580661201	1.0103816226941926	1.139835540688051	0.7992219535061379	13.608103599649507	74.12595552668954
181	3780.0	3600.0		(89.89548272807795, 84.4517271922055, 70.33215234720993)	#595446	89.89548272807795	84.4517271922055	70.33215234720993	43.30420609408249	55.49388129113624	89.89548272807795	64.51341065215634	4.58082515697944	12.186145195376685	84.29525243578388	85.26501752878653	70.47334809565989	4.420197385661771	1.0076776655831963	1.4027931545431394	0.7440838544415124	13.018682492541938	69.39854036551739
182	3800.0	3620.0		(89.69087688219663, 85.22232063773251, 69.61027457927369)	#595545	89.69087688219663	85.22232063773251	69.61027457927369	46.648140796612424	57.09113084010627	89.69087688219663	64.69623049049797	3.7848155805940698	12.926205316452677	84.28950398582818	85.8471649867139	69.76639503985828	3.5545832780139808	1.0105332496557187	1.159029913983117	0.7892717935789513	13.46891283148707	73.67987671698089
183	3820.0	3640.0		(89.73427812223207, 85.27900797165633, 69.881310894597)	#595545	89.73427812223207	85.27900797165633	69.881310894597	46.53520121352722	56.41664198993189	89.73427812223207	64.71396581808429	3.8377043005583533	12.794851757638392	84.38255093002658	85.90377961027457	70.0352878653676	3.6933626757669775	1.010810269477177	1.1752261082878495	0.7812513686808282	13.358001564547983	73.3038420716145
184	3840.0	3660.0		(89.72630646589903, 85.20814880425155, 69.19397697077059)	#595545	89.72630646589903	85.20814880425155	69.19397697077059	46.79694577455675	58.35238546509907	89.72630646589903	64.69320092748438	3.7001054994800775	13.170071574841424	84.21921169176262	85.8374965190434	69.3541186891054	3.3055104111940263	1.0104859289055923	1.1330890151635125	0.8041622238668632	13.679969517280687	74.30739743953866
185	3860.0	3680.0		(89.9007971656333, 84.81488042515501, 69.93711248892825)	#595445	89.9007971656333	84.81488042515501	69.93711248892825	44.714494875549065	56.626189678614374	89.9007971656333	64.60514192244949	4.235721629811506	12.57679716731015	84.33142604074402	85.55678443755536	70.08589016829052	3.96559827629261	1.0091104770153554	1.2971115690361545	0.7679369942458625	13.270914238021195	71.3870624219282
186	3880.0	3700.0		(90.2710363153233, 84.86448184233835, 69.96014171833481)	#5a5445	90.2710363153233	84.86448184233835	69.96014171833481	44.02860756181587	57.37474979394796	90.2710363153233	64.63843610484105	4.371942586562927	12.620198589835784	84.53282550930027	85.66284665190435	70.10918511957485	3.9649443510458426	1.0096305208891898	1.3388267227667137	0.7705870773725079	13.356020905460415	70.89267492053602
187	3900.0	3720.0		(89.48538529672277, 84.8281665190434, 69.88662533215235)	#595445	89.48538529672277	84.8281665190434	69.88662533215235	45.74230578026846	55.84916212176702	89.48538529672277	64.58527123213811	4.029874152370327	12.572511726877433	84.12189548272808	85.49352594331266	70.03604074402125	3.921570648056902	1.0088001035499923	1.2340745784637255	0.7676753260165716	13.202573113087201	72.22775776789601
188	3920.0	3740.0		(89.61116031886625, 84.89105403011514, 69.44995571302037)	#595445	89.61116031886625	84.89105403011514	69.44995571302037	45.95290396274491	57.371282284449094	89.61116031886625	64.60685276140198	3.9282049864713398	12.869882918511921	84.11568644818423	85.56223236492471	69.60436669619132	3.6171705880373435	1.009137199741443	1.2029402729480674	0.7858327579955705	13.456027673572288	73.02652094966402
189	3940.0	3760.0		(89.80690876882197, 84.83170947741364, 69.87599645704162)	#595445	89.80690876882197	84.83170947741364	69.87599645704162	45.022664652030926	56.59233470096263	89.80690876882197	64.60401350186993	4.166882042415166	12.61113370454241	84.27841452612932	85.5531912666076	70.02555358724534	3.9161199900922803	1.009092851467366	1.2760307159907096	0.7700335770915723	13.281701670691433	71.71577533389953
