# Supplementary material for: Parallel and High Throughput Reaction Monitoring with Computer Vision
Source: Angew Chem Int Ed Engl. 2024 Oct 31;64(1):e202413395. doi: 10.1002/anie.202413395 (PMC11701362; doi:10.1002/anie.202413395)
Supplement: Supplementary file 3 — Supporting Information [file ANIE-64-e202413395-s003.zip › Supporting Info - Machine readable data part 2/Table 2 - esterification in HTE/Kineticolor ouputs/Well 1 Vari-PA+DMAP run 2.csv]

frame number	Time (s)	normalised time	Well Coordinates	average color	hexcode	red	green	blue	hue	saturation	value	lightness	a_component	b_component	x	y	z	delta_e	light_ratio	a_ratio	b_ratio	chroma_ab	hue_ab
1	180.0	0.0	(256, 106)	(122.4118689105403, 115.99202834366696, 93.67316209034544)	#7a735d	122.4118689105403	115.99202834366696	93.67316209034544	46.59680700240398	59.86650072719116	122.4118689105403	73.44131190958608	4.086304234426463	14.868406089754993	114.67397697077058	116.89089798051371	93.89635075287866	0.0	1.0	1.0	1.0	15.41970758303007	74.63273227339722
2	200.0	20.0		(122.36138175376439, 116.54118689105402, 93.19486271036315)	#7a745d	122.36138175376439	116.54118689105402	93.19486271036315	48.02696711105712	60.78275882037843	122.36138175376439	73.55139067288715	3.6682637050056144	15.290096677329323	114.72381753764394	117.32301534986713	93.42832595217006	0.6039024507460968	1.0014988670604985	0.8976971597222438	1.0283615193874005	15.72396944195513	76.50908373589431
3	220.0	40.0		(122.31709477413641, 116.70504871567759, 93.4800708591674)	#7a745d	122.31709477413641	116.70504871567759	93.4800708591674	48.32324845655312	60.11785279805355	122.31709477413641	73.58402609271145	3.6250937144186035	15.205557191487573	114.80995571302037	117.45133099202835	93.71232063773249	0.5888576629632638	1.0019432412005531	0.8871326035584344	1.0226756721397927	15.631707326518006	76.59066169414662
4	240.0	60.0		(123.5066430469442, 117.32860938883968, 93.47387068201948)	#7b755d	123.5066430469442	117.32860938883968	93.47387068201948	47.65741587282861	62.00765209159563	123.5066430469442	73.76595700653269	3.7158820807681736	15.51918292222667	115.58489813994684	118.16836013286095	93.71241806908768	0.8161602150155264	1.0044204697397874	0.9093503243009804	1.0437691053461402	15.957845036586424	76.53471724780334
5	260.0	80.0		(123.67670504871568, 117.62444641275465, 94.22763507528786)	#7b755e	123.67670504871568	117.62444641275465	94.22763507528786	47.669032723772865	60.7188948012977	123.67670504871568	73.83640846412209	3.7788910278880317	15.270557590264477	115.9106908768822	118.4468065190434	94.46160318866254	0.6421292676108893	1.0053797589430649	0.9247698681002446	1.0270473847756005	15.731177531203338	76.10067145258076
6	280.0	100.0		(123.5199291408326, 117.51815766164748, 94.07971656333038)	#7b755e	123.5199291408326	117.51815766164748	94.07971656333038	47.76821710090859	60.777675792734534	123.5199291408326	73.80715651155522	3.748219268677855	15.29283336244196	115.77133746678477	118.33114053144375	94.31410097431356	0.6544327518207633	1.0049814551572762	0.9172638779804263	1.0285455798102943	15.74547236311143	76.22848582098429
7	300.0	120.0		(123.62621789193977, 117.80779450841453, 93.79982285208149)	#7b755d	123.62621789193977	117.80779450841453	93.79982285208149	48.295420799429834	61.52198833593649	123.62621789193977	73.87064456051657	3.5711960499092976	15.537661386438861	115.85722763507529	118.58227615589018	94.03990256864482	0.9473993978523447	1.0058459283987062	0.8739427720096167	1.0450119059597798	15.942784028723496	77.05587262996625
8	320.0	140.0		(123.89991142604075, 117.43401240035429, 94.12931798051373)	#7b755e	123.89991142604075	117.43401240035429	94.12931798051373	46.96855196215523	61.271240965664155	123.89991142604075	73.80700804032952	3.9401041637111	15.268777665392253	115.94136403897255	118.33055364924712	94.36236492471214	0.5616097571233659	1.0049794335263735	0.9642219320128808	1.0269276728938104	15.768956598839216	75.5304994504368
9	340.0	160.0		(123.674047829938, 117.54030115146146, 94.22409211691763)	#7b755e	123.674047829938	117.54030115146146	94.22409211691763	47.503383560407805	60.72202566820408	123.674047829938	73.81899414887567	3.8223582190966554	15.242675625067225	115.8825952170062	118.37793899911426	94.45725420726308	0.5936236669356456	1.0051426401499277	0.9354071551731012	1.025172135671632	15.714629571393475	75.9224096244348
10	360.0	180.0		(123.82019486271037, 117.52081488042515, 94.30646589902568)	#7b755e	123.82019486271037	117.52081488042515	94.30646589902568	47.19366165481227	60.78169150100507	123.82019486271037	73.82175302953449	3.9027157266786072	15.207360007886228	115.964641275465	118.3888476262179	94.53860938883967	0.5415994318139605	1.0051802059366366	0.9550722371082525	1.0227969236302195	15.700158867117299	75.60661233648378
11	380.0	200.0		(123.7289636846767, 117.5155004428698, 94.47209920283437)	#7b755e	123.7289636846767	117.5155004428698	94.47209920283437	47.25742484332899	60.297122199155254	123.7289636846767	73.8170230505785	3.9082378803839135	15.11853232675957	115.9514171833481	118.37014567759078	94.70253321523472	0.48521090501544223	1.0051158010556096	0.956423618059965	1.0168226664979862	15.615516099218171	75.50596936372166
12	400.0	220.0		(123.3808680248007, 117.76173604960142, 94.06731620903454)	#7b755e	123.3808680248007	117.76173604960142	94.06731620903454	48.49856473787583	60.58439880255855	123.3808680248007	73.85093698167977	3.5650123971647796	15.373170466197594	115.7762267493357	118.50428215234722	94.30426040744021	0.8332616365877588	1.005577583807299	0.8724295090732885	1.0339487886862606	15.781117944388747	76.94397734591763
13	420.0	240.0		(123.85385296722764, 117.33126660761737, 95.0637732506643)	#7b755f	123.85385296722764	117.33126660761737	95.0637732506643	46.40659611124786	59.27526800208826	123.85385296722764	73.78633747443925	4.178074761138184	14.779015671280593	116.07383525243579	118.24886526129318	95.28644818423382	0.3680422759551225	1.0046979766003898	1.0224580749368999	0.9939878950080605	15.35824250757935	74.2142335292809
14	440.0	260.0		(123.4844995571302, 117.51018600531444, 94.7006200177148)	#7b755e	123.4844995571302	117.51018600531444	94.7006200177148	47.54654275779302	59.43976214727358	123.4844995571302	73.8056016679567	3.872314505297514	14.987680827952122	115.87568644818424	118.32499458813109	94.9287156775908	0.4390046644380872	1.0049602839178458	0.9476324529813224	1.0080220258632373	15.479838378629834	75.51348550715359
15	460.0	280.0		(123.87776793622675, 117.32772364924712, 94.76527900797166)	#7b755e	123.87776793622675	117.32772364924712	94.76527900797166	46.500547645125955	59.92749789071772	123.87776793622675	73.7858770678428	4.124916889396202	14.923141092077818	116.02475642161204	118.24704620017714	94.99090345438441	0.3510156775524076	1.0046917075593764	1.0094492854067088	1.003681295896306	15.48273488110184	74.54862790629858
16	480.0	300.0		(123.56244464127546, 117.2488928255093, 95.09123117803365)	#7b755f	123.56244464127546	117.2488928255093	95.09123117803365	46.6948730711797	58.757007067999034	123.56244464127546	73.75641131384988	4.124054917670373	14.7145080717759	115.91100088573958	118.13066614703277	95.3128077945084	0.3527000830602114	1.004290492586131	1.0092383437644867	0.9896493264274551	15.281510944874505	74.34333808411532
17	500.0	320.0		(123.4933569530558, 117.7732506643047, 95.16386182462357)	#7b755f	123.4933569530558	117.7732506643047	95.16386182462357	47.88519259629817	58.497245811338054	123.4933569530558	73.86127722756791	3.833027379690268	14.857538480398391	116.0542249778565	118.54520007085917	95.38995571302038	0.49054881345873264	1.0057183798472835	0.9380181111816448	0.999269080405055	15.344006927461098	75.53395823554958
18	520.0	340.0		(123.3808680248007, 117.71833480956599, 94.6873339238264)	#7b755e	123.3808680248007	117.71833480956599	94.6873339238264	48.15928384009878	59.30296417008262	123.3808680248007	73.843690862461	3.7206085180176984	15.05878905174396	115.88677590788308	118.47561377325067	94.91764393268379	0.5760970846412382	1.0054789183691366	0.9105069775941212	1.0128045306833628	15.511610343522351	76.12174651882786
19	540.0	360.0		(123.68467670504872, 117.28786536758193, 94.51372896368467)	#7b755e	123.68467670504872	117.28786536758193	94.51372896368467	46.84277646201494	60.14157834431396	123.68467670504872	73.76835232162091	4.023637374353295	15.015468671030607	115.8674756421612	118.17781999999998	94.74147032772365	0.36401918804753985	1.0044530851033469	0.9846641717116386	1.0098909446236437	15.54522296819812	74.99909333426719
20	560.0	380.0		(123.55181576616475, 117.69441984056688, 94.8281665190434)	#7b755e	123.55181576616475	117.69441984056688	94.8281665190434	47.76465509266398	59.28306688651516	123.55181576616475	73.84680525682364	3.8246889371041926	14.995837310357473	115.99129317980514	118.48793492471214	95.05682905225864	0.49910533400393925	1.0055213249422446	0.935977528271585	1.0085706039930054	15.475896810986963	75.69175604201507
21	580.0	400.0		(123.85562444641276, 117.27900797165633, 95.58193091231178)	#7b755f	123.85562444641276	117.27900797165633	95.58193091231178	46.04367031108046	58.21125914483708	123.85562444641276	73.77706460562025	4.317213418117749	14.512456988072042	116.16213463241806	118.21223186005314	95.79890168290522	0.5410625536812673	1.0045717143022652	1.056508074397866	0.9760600363257352	15.140995328188204	73.43313804500215
22	600.0	420.0		(123.40212577502214, 117.58901682905226, 94.977856510186)	#7b755e	123.40212577502214	117.58901682905226	94.977856510186	47.72926988875385	58.73633551295211	123.40212577502214	73.81885936622062	3.8596130386960303	14.87550150501773	115.91520814880425	118.377406085031	95.20396811337466	0.4404331108700365	1.0051408049069077	0.944524151231669	1.000477214250129	15.368056410433207	75.4547126011559
23	620.0	440.0		(123.40566873339239, 117.69264836138176, 95.48095659875996)	#7b755f	123.40566873339239	117.69264836138176	95.48095659875996	47.724807308021695	57.70238650637002	123.40566873339239	73.84165786337412	3.91249841098934	14.670613090592832	116.0496899911426	118.46757129317982	95.70307351638617	0.4791736819699933	1.0054512364141985	0.9574662547216047	0.9866970946335365	15.183363667839478	75.06736164470547
24	640.0	460.0		(123.75819309123118, 117.32683790965456, 95.83968113374668)	#7b755f	123.75819309123118	117.32683790965456	95.83968113374668	46.178299492385776	57.52524638033823	123.75819309123118	73.7832295777438	4.311563963410592	14.398416264446645	116.18077059344552	118.23658635961027	96.05455270150576	0.6233298269726767	1.0046556585015618	1.0551255403565774	0.9683900330357407	15.030102286240854	73.32982345488858
25	660.0	480.0		(123.70947741364039, 117.62621789193977, 95.91142604074402)	#7b755f	123.70947741364039	117.62621789193977	95.91142604074402	46.86974254397147	57.29959618523928	123.70947741364039	73.84276324230655	4.148436252964904	14.46500483917237	116.26405668733392	118.47194409211691	96.12857395925597	0.5724998945347738	1.0054662876013802	1.0152049419167053	0.9728685611525915	15.048119096491545	73.99757392571897
26	680.0	500.0		(123.84853852967228, 117.74933569530558, 95.13374667847653)	#7b755f	123.84853852967228	117.74933569530558	95.13374667847653	47.255621703322106	59.1227963525836	123.84853852967228	73.87216830820591	3.966439053473658	14.891028297432518	116.21482728077945	118.58830790965457	95.35990256864481	0.44779086872859575	1.0058666762264579	0.9706666038365523	1.0015214951448705	15.410235641282615	75.08475560585653
27	700.0	520.0		(123.77502214348982, 117.19574844995572, 95.64393268379096)	#7b755f	123.77502214348982	117.19574844995572	95.64393268379096	45.96725440806045	57.95537490518242	123.77502214348982	73.75649250334129	4.346474234570074	14.447440604701068	116.10922940655448	118.13098671390611	95.85945084145261	0.58671899173395	1.0042915980877798	1.0636687787345152	0.971687248618802	15.087093102985301	73.2562252099935
28	720.0	540.0		(123.62001771479186, 117.53410097431355, 95.8697962798937)	#7b755f	123.62001771479186	117.53410097431355	95.8697962798937	46.841366102776874	57.24239970766731	123.62001771479186	73.81972636024155	4.157134040483401	14.445807540592925	116.18333923826394	118.38083410097431	96.0864393268379	0.5716676408935779	1.0051526101701633	1.017333463685892	0.971577414108076	15.032069682196038	73.94553447351018
29	740.0	560.0		(123.59964570416298, 117.5925597874225, 94.79982285208149)	#7b755e	123.59964570416298	117.5925597874225	94.79982285208149	47.48516069506381	59.41728057100269	123.59964570416298	73.82794850017494	3.890447569015576	14.977593986445736	115.97748449955714	118.41334698848539	95.0277502214349	0.4469560194826799	1.005264565413331	0.9520699746825442	1.0073436181411521	15.474621284867514	75.43913875215429
30	760.0	580.0		(123.37201062887512, 117.68379096545615, 96.69087688219663)	#7b7560	123.37201062887512	117.68379096545615	96.69087688219663	47.208445373966725	55.14775248228479	123.37201062887512	73.8415843599018	4.162920130280579	14.087917971835262	116.27243578387953	118.46728052258636	96.90080602302923	0.8804826700129693	1.0054502355678028	1.0187494350539636	0.9475069410124921	14.690110169507042	73.53781299649796
31	780.0	600.0		(123.38175376439327, 117.60318866253321, 95.7511071744907)	#7b755f	123.38175376439327	117.60318866253321	95.7511071744907	47.45183523000481	57.1058091286307	123.38175376439327	73.82293812433518	4.00956672032593	14.508268835622706	116.06426926483614	118.3935337023915	95.96962798937113	0.5303075104767068	1.005196342560151	0.981220802539852	0.9757783549925747	15.052125759886751	74.55110445920819
32	800.0	620.0		(123.9317980513729, 117.54738706820194, 96.15500442869796)	#7b7560	123.9317980513729	117.54738706820194	96.15500442869796	46.20918367346938	57.15306713169762	123.9317980513729	73.83717417552464	4.321959229160233	14.338419672076231	116.39727192205491	118.44983525243578	96.36892825509301	0.702229174173896	1.0053901851103355	1.0576694688438548	0.9643548599305513	14.975633885452261	73.22587618777804
33	820.0	640.0		(123.9317980513729, 117.42869796279894, 96.34189548272808)	#7b7560	123.9317980513729	117.42869796279894	96.34189548272808	45.857651931041126	56.76852321700412	123.9317980513729	73.81329303093524	4.425550698768488	14.20792800600652	116.397856510186	118.35539887511071	96.5527635075288	0.8304754164457857	1.0050650119350688	1.0830203638495457	0.9555784204600403	14.881220286362092	72.6989930872873
34	840.0	660.0		(123.96191319751993, 117.0947741364039, 96.74579273693534)	#7b7560	123.96191319751993	117.0947741364039	96.74579273693534	44.86087154619715	55.98583095753575	123.96191319751993	73.74705862365794	4.702095054698097	13.901465263717983	116.38987599645705	118.09374206377325	96.94928255093004	1.186445931576187	1.0041631434150886	1.1506962734403605	0.9349667462537712	14.675163862177962	71.31217190441812
35	860.0	680.0		(123.71656333038086, 117.86891054030116, 95.58990256864482)	#7b755f	123.71656333038086	117.86891054030116	95.58990256864482	47.52574397732643	57.97363183367221	123.71656333038086	73.89202865974322	3.952246183518471	14.703939959013358	116.27845881310894	118.66694379982286	95.81269264836138	0.4981628830478941	1.0061371010190017	0.9671933259940425	0.988938549986541	15.225836601428705	74.95515572235033
36	880.0	700.0		(123.91939769707706, 117.12488928255092, 96.63241806908769)	#7b7560	123.91939769707706	117.12488928255092	96.63241806908769	45.059888986269335	56.15085236410421	123.91939769707706	73.75104481635516	4.6465907063799605	13.962562551644432	116.35570416297608	118.1094784676705	96.83734278122232	1.109237539811191	1.004217420668498	1.1371132543762095	0.9390759485151049	14.71543265423073	71.59311211489349
37	900.0	720.0		(123.98937112488929, 117.19486271036315, 96.77147918511957)	#7b7560	123.98937112488929	117.19486271036315	96.77147918511957	45.02196622083373	55.97707595153733	123.98937112488929	73.76895146738184	4.663362071165967	13.926414501686146	116.43949512843223	118.1801862976085	96.97571302037201	1.1522549972846923	1.004461243260457	1.1412175412388248	0.9366447497880811	14.68645521150572	71.48650007017332
38	920.0	740.0		(124.02480070859167, 117.59167404782994, 96.35961027457927)	#7c7560	124.02480070859167	117.59167404782994	96.35961027457927	46.0478965230198	56.88074901445467	124.02480070859167	73.85097880512272	4.37480325360895	14.263597427680974	116.49749335695304	118.5044476350753	96.57193091231177	0.7853993678935923	1.0055781532884513	1.0706014536930286	0.9593225623228868	14.91942073562961	72.94864353698539
39	940.0	760.0		(124.19486271036315, 117.54118689105402, 96.56598759964571)	#7c7560	124.19486271036315	117.54118689105402	96.56598759964571	45.55060430224728	56.72829776915615	124.19486271036315	73.84877335170208	4.506373182979251	14.160918943737544	116.60644818423384	118.49572153232948	96.7757395925598	0.918161647058628	1.0055481231410686	1.1027992348229418	0.9524167458336412	14.860653572282054	72.34757492641549
40	960.0	780.0		(123.90256864481843, 117.40389725420727, 97.04871567759079)	#7b7561	123.90256864481843	117.40389725420727	97.04871567759079	45.47991292301602	55.267074617903155	123.90256864481843	73.80878847731618	4.578752503512806	13.861336727749606	116.51720992028343	118.3375915500443	97.25226749335697	1.1797173498117137	1.0050036765163253	1.120511895550396	0.9322678331539987	14.598000903153999	71.72029521569809
41	980.0	800.0		(124.15589016829053, 117.17094774136405, 97.03808680248007)	#7c7561	124.15589016829053	117.17094774136405	97.03808680248007	44.5453357721453	55.69643010016267	124.15589016829053	73.77221111931858	4.7921942434240306	13.804482915664718	116.56699734278122	118.19306069087689	97.2394154118689	1.31897972394215	1.004505627706377	1.172745338697632	0.9284440330948879	14.612627218799002	70.8556739706623
42	1000.0	820.0		(123.43666961913198, 117.65367581930913, 96.31355181576616)	#7b7560	123.43666961913198	117.65367581930913	96.31355181576616	47.20723662726146	56.03193168771528	123.43666961913198	73.83727819844397	4.121868113549754	14.261815035173164	116.21931798051374	118.45024671390611	96.5269530558016	0.7252632617945587	1.00539160151912	1.0087031892592995	0.9592026844760584	14.845509921959216	73.87995134250482
43	1020.0	840.0		(124.22940655447299, 117.39503985828166, 96.95305580159433)	#7c7560	124.22940655447299	117.39503985828166	96.95305580159433	44.966390647832434	55.988913051228124	124.22940655447299	73.82134125923824	4.67952425828938	13.928799234728606	116.65548272807794	118.38721944198406	97.1574756421612	1.1743906272282414	1.0051745991427825	1.1451727501993445	0.9368051390744688	14.693855702479691	71.42969286316652
44	1040.0	860.0		(124.1762621789194, 117.38795394154118, 96.73604960141718)	#7c7560	124.1762621789194	117.38795394154118	96.73604960141718	45.15687540348611	56.34937051963338	124.1762621789194	73.81692325294978	4.618340673752552	14.02517261527807	116.58384410983172	118.36975110717448	96.94256864481842	1.0654526486487756	1.0051144421797111	1.130199908965115	0.9432868950856844	14.76599260013302	71.77383383240563
45	1060.0	880.0		(124.17891939769707, 117.59964570416298, 97.6784765279008)	#7c7561	124.17891939769707	117.59964570416298	97.6784765279008	45.10378020655772	54.41835832180201	124.17891939769707	73.8630504032313	4.705397516503174	13.653324329113637	116.83925597874224	118.55221774136405	97.87768821966343	1.4274324971703396	1.0057425239647737	1.1515044515924557	0.9182776046533594	14.44139989835752	70.98431599360845
46	1080.0	900.0		(124.2577502214349, 117.8963684676705, 96.94242692648362)	#7c7560	124.2577502214349	117.8963684676705	96.94242692648362	46.02678426667529	56.056120666918524	124.2577502214349	73.92546254426156	4.4178134534176845	14.110982652458027	116.82265721877766	118.79940179805138	97.15196634189549	0.958118188273032	1.0065923473054448	1.0811269058721347	0.9490581954296456	14.786375726565643	72.61590132863833
47	1100.0	920.0		(124.17271922054915, 117.26837909654562, 97.50930026572188)	#7c7561	124.17271922054915	117.26837909654562	97.50930026572188	44.463342524000936	54.75576178214008	124.17271922054915	73.79426788771572	4.8457103049958095	13.616961515434301	116.6996899911426	118.28020116031887	97.70689105403011	1.5057851855798439	1.0048059596016499	1.185841784410341	0.915831961626136	14.453461497951327	70.41147071709266
48	1120.0	940.0		(124.14968999114261, 117.70770593445528, 97.15766164747565)	#7c7561	124.14968999114261	117.70770593445528	97.15766164747565	45.680252018113805	55.4408732565191	124.14968999114261	73.88252161527633	4.526391119907435	13.934897197015083	116.75426926483614	118.62929688219663	97.36316209034544	1.1223998057698144	1.006007650111608	1.107698022524439	0.9372152679241698	14.651606617083182	72.00495184154059
49	1140.0	960.0		(123.95217006200177, 117.40921169176262, 97.2356067316209)	#7b7561	123.95217006200177	117.40921169176262	97.2356067316209	45.305838278685805	54.962520186934576	123.95217006200177	73.8126036761836	4.633258874436718	13.778540084222325	116.58054030115146	118.35267361381754	97.43734278122231	1.2746861826299016	1.0050556254639709	1.133850689677545	0.9266992037375388	14.536686508625959	71.4139418605365
50	1160.0	980.0		(123.58547387068202, 118.01948627103631, 97.45792736935341)	#7b7661	123.58547387068202	118.01948627103631	97.45792736935341	47.21811648247338	53.91025457255891	123.58547387068202	73.92206317764841	4.22189272787149	13.858182756178783	116.63450841452612	118.78592972542071	97.66354295837024	1.1269681472872537	1.006546060460551	1.033181203764202	0.9320557074189479	14.48701513457155	73.05665273681555
51	1180.0	1000.0		(124.24623560673162, 117.0504871567759, 97.87776793622675)	#7c7561	124.24623560673162	117.0504871567759	97.87776793622675	43.62646960026872	54.118011891013296	124.24623560673162	73.75373838996732	5.067604582140839	13.372626738066362	116.74186005314438	118.12011275465014	98.06949512843224	1.8160166703546061	1.0042540972139207	1.2401437316994355	0.899398809619594	14.300621038143142	69.24561820210296
52	1200.0	1020.0		(123.9317980513729, 117.52967227635075, 97.91054030115146)	#7b7561	123.9317980513729	117.52967227635075	97.91054030115146	45.237933147253045	53.540905809789955	123.9317980513729	73.8382536383946	4.704464542201469	13.500451798008829	116.74288751107174	118.45410510186005	98.10673162090345	1.5527343129089224	1.0054048834162603	1.1512761342063333	0.9079959019488479	14.29664944590832	70.7882302276343
53	1220.0	1040.0		(124.2843224092117, 117.45084145261293, 98.20903454384411)	#7c7562	124.2843224092117	117.45084145261293	98.20903454384411	44.27596046061347	53.49989666255693	124.2843224092117	73.83863716295592	4.935442601203155	13.35966895536098	116.95088573959256	118.45562217006201	98.4014526129318	1.7762857494212616	1.0054101056073044	1.2078010637638863	0.8985273118526403	14.242167962308509	69.72433272181134
54	1240.0	1060.0		(124.37289636846766, 117.05491585473871, 97.72276350752878)	#7c7561	124.37289636846766	117.05491585473871	97.72276350752878	43.52432863600108	54.640392545062205	124.37289636846766	73.75990930996608	5.077301287573666	13.457022461777512	116.77429583702391	118.14447808680248	97.91608503100088	1.7537340756791515	1.0043381224013568	1.242516708569619	0.9050749879000152	14.382991410050336	69.32863289086268
55	1260.0	1080.0		(124.20992028343667, 117.69796279893711, 97.39061116031887)	#7c7561	124.20992028343667	117.69796279893711	97.39061116031887	45.431487169325266	55.05940113953206	124.20992028343667	73.88383992237301	4.602472334957309	13.825950387958885	116.82735163861824	118.6345167670505	97.59368467670505	1.2445780169655867	1.0060256005956394	1.1263166105406963	0.9298878645428976	14.571878935962507	71.58809538538853
56	1280.0	1100.0		(123.33658104517272, 117.93356953055802, 97.86536758193091)	#7b7561	123.33658104517272	117.93356953055802	97.86536758193091	47.272664047014636	52.66206812355024	123.33658104517272	73.89442024667312	4.2658871848157425	13.616837352475674	116.5674047829938	118.67641549158549	98.06604960141718	1.3431237863068521	1.006169665618785	1.0439475232598496	0.915823610834674	14.269409691972262	72.60525296450234
57	1300.0	1120.0		(124.30469441984057, 117.38618246235606, 98.02745792736935)	#7c7562	124.30469441984057	117.38618246235606	98.02745792736935	44.20264940843359	53.9054082941428	124.30469441984057	73.82577918884805	4.939019081998897	13.424048564331637	116.90450841452613	118.4047682816652	98.22104517271922	1.7207865531031616	1.005235027388063	1.2086762998184144	0.9028572722116741	14.303810308791272	69.80025974431294
58	1320.0	1140.0		(124.3082373782108, 117.15234720992028, 98.69619131975199)	#7c7562	124.3082373782108	117.15234720992028	98.69619131975199	43.23627057684327	52.53933192726444	124.3082373782108	73.77967308513347	5.208170549421798	13.028580281806956	116.96750221434897	118.22253615589015	98.88075287865367	2.1812912041794577	1.004607232179675	1.2745430224073355	0.8762593786555399	14.030999416697073	68.21095655932686
59	1340.0	1160.0		(124.41984056687333, 117.41806908768822, 98.36581045172719)	#7c7562	124.41984056687333	117.41806908768822	98.36581045172719	43.87557368689447	53.39805652452482	124.41984056687333	73.83839065357338	5.034396554275289	13.28502607215858	117.03848538529672	118.45464707705936	98.55633303808679	1.887761334492918	1.0054067490580254	1.2320170661453198	0.8935070774877857	14.206937263310207	69.24566135707069
60	1360.0	1180.0		(123.90434012400354, 117.66607617360496, 98.40124003542958)	#7b7562	123.90434012400354	117.66607617360496	98.40124003542958	45.32351613239331	52.48638196271303	123.90434012400354	73.86634982162457	4.725400875744801	13.315246922828639	116.86985828166519	118.5652765367582	98.59388839681132	1.732456389471835	1.0057874498832722	1.1563996718438265	0.8955396323216817	14.128878725942384	70.46091504160316
61	1380.0	1200.0		(123.85296722763508, 117.40478299379983, 98.2488928255093)	#7b7562	123.85296722763508	117.40478299379983	98.2488928255093	44.889473137994266	52.71604805835658	123.85296722763508	73.80997730883777	4.8155208008872075	13.291559916113371	116.733215234721	118.34229104517271	98.44045172719221	1.7759827794025576	1.0050198640202066	1.1784538117150483	0.893946522302203	14.137001294030112	70.08459150738736
62	1400.0	1220.0		(124.31089459698849, 117.34278122232064, 98.41806908768822)	#7c7562	124.31089459698849	117.34278122232064	98.41806908768822	43.85317962576539	53.114174154061004	124.31089459698849	73.81818975705437	5.047416903146917	13.225783090198062	116.97221434898141	118.37475855624446	98.60731620903455	1.9400991708056308	1.0051316872979104	1.235203404735074	0.8895225897355082	14.156191427892681	69.11141344489153
63	1420.0	1240.0		(123.43046944198406, 118.4756421612046, 98.19309123117803)	#7b7662	123.43046944198406	118.4756421612046	98.19309123117803	48.220264626399455	52.13892058297992	123.43046944198406	74.01053729059207	4.078336522392534	13.658702687155833	116.84699734278122	119.13689442869796	98.3959167404783	1.3369604859817135	1.0077507518071949	0.998050142236889	0.9186393352927923	14.254577787012801	73.37496080453639
64	1440.0	1260.0		(123.72542072630647, 117.98582816651904, 98.63773250664305)	#7b7562	123.72542072630647	117.98582816651904	98.63773250664305	46.2731252647931	51.706112280400326	123.72542072630647	73.92457735744783	4.540109414014393	13.30209384570653	116.92860938883967	118.79589360496014	98.83121346324181	1.700828821479101	1.0065802943234008	1.1110551622086022	0.8946549996957829	14.055543183072139	71.15482267831189
65	1460.0	1280.0		(124.09388839681134, 117.67316209034544, 98.85296722763508)	#7c7562	124.09388839681134	117.67316209034544	98.85296722763508	44.737340772712926	51.867460849952174	124.09388839681134	73.8774909919816	4.884621677627321	13.120611060322652	117.05527900797166	118.6093793534101	99.04116917626217	1.9703680866646605	1.0059391515627132	1.1953641719760266	0.8824490655634802	14.000355835828168	69.58039852912434
66	1480.0	1300.0		(124.40124003542958, 117.79185119574845, 98.98937112488929)	#7c7562	124.40124003542958	117.79185119574845	98.98937112488929	44.39456256535378	52.08972651994673	124.40124003542958	73.91593468075334	4.958585162487871	13.12189126001877	117.26995571302038	118.76164437555359	99.17739592559788	2.0090930398711526	1.0064626129194365	1.213464509253271	0.8825351675765938	14.027529969791612	69.29909965501379
67	1500.0	1320.0		(124.25243578387953, 118.01417183348096, 98.16386182462357)	#7c7662	124.25243578387953	118.01417183348096	98.16386182462357	45.652882460786316	53.54089292206355	124.25243578387953	73.95264072285069	4.611611444086616	13.574969732910702	117.10085916740478	118.90714860938884	98.36236492471214	1.4867354939605644	1.0069624139325577	1.1285531324942777	0.9130077327027322	14.336902153557173	71.23664084650845
68	1520.0	1340.0		(124.36049601417183, 117.41718334809566, 98.2621789193977)	#7c7562	124.36049601417183	117.41718334809566	98.2621789193977	44.03733242830478	53.51434798401743	124.36049601417183	73.83527511142134	4.991868195774796	13.328813067366108	116.98840566873339	118.44232369353409	98.45372896368467	1.8290980747575345	1.005364326856256	1.2216095301272725	0.8964520465008193	14.232919794222736	69.468216454881
69	1540.0	1360.0		(124.11160318866253, 117.52701505757307, 98.9734278122232)	#7c7562	124.11160318866253	117.52701505757307	98.9734278122232	44.283851872731745	51.64895590984998	124.11160318866253	73.84860741061325	4.995118510024654	13.014601413405181	117.04274579273692	118.4950649867139	99.1589636846767	2.104382282463069	1.0055458636350152	1.222404946734405	0.8753192060292753	13.940267532547539	69.00275850324304
70	1560.0	1380.0		(124.64038972542073, 117.3303808680248, 98.95482728077945)	#7c7562	124.64038972542073	117.3303808680248	98.95482728077945	42.924238766854025	52.549726760423255	124.64038972542073	73.83183083231228	5.284523120929697	12.99539864007282	117.23717449069973	118.42870100088575	99.1385828166519	2.2575186456694443	1.005317428468693	1.2932280167512809	0.8740276907709186	14.02877651222825	67.87109355620979
71	1580.0	1400.0		(123.99025686448184, 117.89902568644818, 99.7422497785651)	#7b7563	123.99025686448184	117.89902568644818	99.7422497785651	44.92767387492695	49.8687716541058	123.99025686448184	73.92157228332857	4.914667360922387	12.77650086822577	117.25237378210805	118.78398434012401	99.92381753764393	2.3006309899213755	1.0065393762891075	1.2027169488549325	0.8593053479370166	13.689153724912645	68.96003347973874
72	1600.0	1420.0		(124.1080602302923, 118.06023029229407, 99.34898139946856)	#7c7663	124.1080602302923	118.06023029229407	99.34898139946856	45.34397023575287	50.87151543698883	124.1080602302923	73.95880965900943	4.786566791115055	13.024941364293952	117.28141718334808	118.93161418069089	99.5360938883968	2.0387578970975033	1.0070464121074043	1.1713681890812218	0.8760146370543866	13.87661050794109	69.82200422356843
73	1620.0	1440.0		(124.79539415411868, 117.66607617360496, 98.65899025686448)	#7c7562	124.79539415411868	117.66607617360496	98.65899025686448	43.63359089060596	53.40568086646697	124.79539415411868	73.90686403095948	5.09592013864496	13.263021980695001	117.35802480070859	118.72570625332153	98.84906111603189	1.9527726927086408	1.0063391040991554	1.2470731121076701	0.8920271548026809	14.208312852687543	68.98221924436481
74	1640.0	1460.0		(124.53410097431355, 117.54030115146146, 99.08060230292294)	#7c7563	124.53410097431355	117.54030115146146	99.08060230292294	43.51393673661133	52.11939629727095	124.53410097431355	73.87051601232471	5.160344003163342	13.001718454437405	117.27532329495128	118.58176730735163	99.26519929140832	2.1959736597882076	1.005844178046098	1.2628389143638068	0.8744527406603576	13.988346328263468	68.35201689660603
75	1660.0	1480.0		(124.22409211691763, 117.94685562444641, 99.96102745792737)	#7c7563	124.22409211691763	117.94685562444641	99.96102745792737	44.477056182236325	49.8058096670921	124.22409211691763	73.94240171237296	5.018012954359885	12.709475459591912	117.42553587245351	118.86654881310895	100.14088573959256	2.4041949993944596	1.0068229963457593	1.2280076730665141	0.8547974398109369	13.664231426175885	68.45467628686123
76	1680.0	1500.0		(124.87333923826395, 117.64924712134632, 99.46855624446412)	#7c7563	124.87333923826395	117.64924712134632	99.46855624446412	42.93842828254653	51.87832489253948	124.87333923826395	73.9090670400876	5.303640590365532	12.884830226872413	117.55291408325952	118.73443395925597	99.65036315323295	2.373873600133732	1.0063691009642828	1.29790644213008	0.8665912236383324	13.933680543456486	67.62700468860035
77	1700.0	1520.0		(124.49069973427812, 117.62621789193977, 100.07085916740478)	#7c7564	124.49069973427812	117.62621789193977	100.07085916740478	43.133841131664866	50.02027748132339	124.49069973427812	73.88886414939915	5.308081230205152	12.567179960963104	117.47874224977858	118.65441178033659	100.24641275465012	2.643611872157145	1.0060940120509294	1.2989931551071043	0.845227113457875	13.642204313001946	67.10194769012139
78	1720.0	1540.0		(124.4534986713906, 118.26040744021257, 99.20460584588132)	#7c7663	124.4534986713906	118.26040744021257	99.20460584588132	45.28309829509577	51.73392262362283	124.4534986713906	74.01480357005536	4.770944145944256	13.188568123674171	117.48386182462356	119.1538356244464	99.39516386182463	1.9024931236032006	1.0078088428100973	1.1675450167781953	0.8870196337159296	14.024986174556972	70.11248763604752
79	1740.0	1560.0		(123.82108060230293, 117.88219663418955, 100.1169176262179)	#7b7564	123.82108060230293	117.88219663418955	100.1169176262179	44.96749121889246	48.816902012961926	123.82108060230293	73.91157139040683	4.943067441318005	12.583529198151865	117.23919397697077	118.74435601417184	100.29457041629762	2.485125667198112	1.0064032009858388	1.2096670139421946	0.8463267092780368	13.519582937729945	68.5540855889981
80	1760.0	1580.0		(123.81399468556245, 118.1674047829938, 99.7511071744907)	#7b7663	123.81399468556245	118.1674047829938	99.7511071744907	45.92041815437846	49.55850371281818	123.81399468556245	73.96871788904059	4.709891942115352	12.852351606932455	117.25097431355181	118.97091655447299	99.93527015057573	2.175199846923015	1.0071813256836126	1.1526043270188404	0.8644068186830267	13.688170949203636	69.87405973893016
81	1780.0	1600.0		(124.18689105403011, 117.87865367581931, 99.28166519043401)	#7c7563	124.18689105403011	117.87865367581931	99.28166519043401	44.8026175403656	51.13931544074119	124.18689105403011	73.92494141980272	4.897822581922339	12.99912770895848	117.25029229406553	118.79733645704164	99.46763507528787	2.094435770413613	1.0065852515109213	1.1985946960725447	0.8742784956563345	13.891219789413762	69.35455093841581
82	1800.0	1620.0		(124.33126660761737, 118.24092116917626, 99.1585473870682)	#7c7663	124.33126660761737	118.24092116917626	99.1585473870682	45.483462350457415	51.62855310963883	124.33126660761737	74.00524569155019	4.728382505638784	13.193900937846381	117.40871567759079	119.11588396811338	99.34937112488927	1.8799609891090374	1.007678699730451	1.1571293360398653	0.8873783012247412	14.015585006603704	70.2835195867131
83	1820.0	1640.0		(123.66430469441984, 118.36049601417183, 99.81842338352524)	#7b7663	123.66430469441984	118.36049601417183	99.81842338352524	46.654780476933354	49.17101785599175	123.66430469441984	74.00175081472932	4.567478990959217	12.876772131759306	117.25094774136403	119.10200880425155	100.00384410983172	2.1242002578297736	1.0076311123885315	1.1177530425852615	0.86604926271364	13.66283736513419	70.47005661455724
84	1840.0	1660.0		(123.04428697962798, 117.18511957484499, 99.19751992914084)	#7b7563	123.04428697962798	117.18511957484499	99.19751992914084	45.25795787987965	49.420625265446255	123.04428697962798	73.73111330052687	4.847864357384212	12.707909365540093	116.45859167404782	118.0308082462356	99.37739592559788	2.3090484538904668	1.0039460268805869	1.1863689239146038	0.8546921094855231	13.601203964001785	69.11894632818348
85	1860.0	1680.0		(123.7139061116032, 117.01240035429583, 99.14437555358724)	#7b7563	123.7139061116032	117.01240035429583	99.14437555358724	43.63459389307472	50.642894474952236	123.7139061116032	73.72544171257469	5.167943176668466	12.724017785100195	116.72253321523472	118.008428724535	99.32305580159432	2.4184858377631713	1.0038688007553351	1.2646985834117213	0.8557755087055109	13.73347244045803	67.89514756723615
86	1880.0	1700.0		(123.6784765279008, 116.77856510186005, 99.61647475642161)	#7b7463	123.6784765279008	116.77856510186005	99.61647475642161	42.794669807848045	49.61098021241398	123.6784765279008	73.67695220091257	5.382064939494446	12.41917998453761	116.72710363153233	117.81720940655448	99.78809565987599	2.7808686891280967	1.0032085523147596	1.3170984417047085	0.8352731227253061	13.535237511816145	66.56967478823462
87	1900.0	1720.0		(123.38352524357839, 116.99291408325952, 99.07883082373782)	#7b7463	123.38352524357839	116.99291408325952	99.07883082373782	44.2237609329446	50.23115577889448	123.38352524357839	73.70643071036855	5.047162347982415	12.722257974353845	116.54149689991144	117.93343383525244	99.25797165633303	2.366323736548856	1.0036099409704018	1.235141110018406	0.855657149633548	13.686843892325994	68.36082833558129
88	1920.0	1740.0		(123.81665190434012, 117.01594331266608, 100.30026572187776)	#7b7564	123.81665190434012	117.01594331266608	100.30026572187776	42.648587570621494	48.431922397327405	123.81665190434012	73.73389283845393	5.447577682616833	12.195406762262495	117.0051550044287	118.04177705934455	100.46742249778565	3.0139001983245266	1.0039838739431568	1.333130714233624	0.8202228731609426	13.356797846234807	65.93011737843887
89	1940.0	1760.0		(123.00177147918512, 117.36758193091231, 99.57750221434898)	#7b7563	123.00177147918512	117.36758193091231	99.57750221434898	45.56832791348406	48.56181005119934	123.00177147918512	73.76777904676896	4.8150187997790805	12.591308504219988	116.57031886625333	118.17555590788307	99.75540301151462	2.413043539488418	1.00444527921267	1.178330962049598	0.8468499197702147	13.480558441350587	69.07273929452069
90	1960.0	1780.0		(123.2488928255093, 117.61824623560673, 99.83525243578389)	#7b7563	123.2488928255093	117.61824623560673	99.83525243578389	45.57085571612317	48.442449765717065	123.2488928255093	73.8310640869535	4.822474102828989	12.578102998161489	116.82066430469443	118.42566853852968	100.01308237378211	2.4370763398525708	1.0053069882227492	1.180155423132818	0.8459617609468155	13.470892008505425	69.02305949709121
91	1980.0	1800.0		(123.89016829052258, 117.47741364038973, 100.86448184233835)	#7b7564	123.89016829052258	117.47741364038973	100.86448184233835	43.28973688259734	47.39318805765271	123.89016829052258	73.83359624416721	5.3437501725485115	12.101501227877254	117.29707705934455	118.43568336581045	101.03061116031887	3.0644444522849605	1.0053414668717258	1.3077220554280482	0.8139070963508145	13.228832067681823	66.17482754774666
92	2000.0	1820.0		(123.63684676705049, 116.96191319751993, 99.04871567759079)	#7b7463	123.63684676705049	116.96191319751993	99.04871567759079	43.71181556195967	50.71282220279969	123.63684676705049	73.71133033324408	5.147560525424422	12.74506667745845	116.64999114260407	117.9527589016829	99.22784765279008	2.3890887643847236	1.0036766557763894	1.259710542856071	0.8571911878463139	13.745330260701978	68.00688200328284
93	2020.0	1840.0		(123.69441984056688, 117.35341009743135, 99.72099202834367)	#7b7563	123.69441984056688	117.35341009743135	99.72099202834367	44.12990467745508	49.42198766926123	123.69441984056688	73.7962783227388	5.099172369210314	12.573054482603307	116.93402125775023	118.28814598759965	99.89731620903454	2.533878847415727	1.0048333343171991	1.247868997675356	0.8456222144259776	13.567728545096598	67.92431979368035
94	2040.0	1860.0		(123.48715677590788, 116.94154118689106, 100.48538529672277)	#7b7464	123.48715677590788	116.94154118689106	100.48538529672277	42.92579614155341	47.49847579563466	123.48715677590788	73.70428967572236	5.410296237102208	12.058112312773584	116.85766164747564	117.92498984056687	100.64994685562445	3.1176695209036818	1.0035807879693113	1.3240072022835017	0.8109889008938336	13.216254307505746	65.8349332349936
95	2060.0	1880.0		(122.97077059344552, 117.34189548272808, 99.76616474756422)	#7a7563	122.97077059344552	117.34189548272808	99.76616474756422	45.44545385143905	48.118544448766144	122.97077059344552	73.76161349302461	4.85792543766328	12.492118620000392	116.58489813994686	118.15120749335695	99.94192205491586	2.518875646900932	1.0043613270938414	1.188831070563966	0.8401787350029422	13.403449823610952	68.74997533645018
96	2080.0	1900.0		(123.6430469441984, 117.26483613817538, 99.99379982285208)	#7b7563	123.6430469441984	117.26483613817538	99.99379982285208	43.81797752808991	48.773935655799356	123.6430469441984	73.77649883936976	5.186587265573916	12.41129420239906	116.935952170062	118.20999698848539	100.16651018600533	2.7130005258964993	1.0045640106510672	1.269261163150248	0.8347427510034855	13.451427851418526	67.32031385804252
97	2100.0	1920.0		(123.07794508414526, 117.36935341009743, 100.1541186891054)	#7b7564	123.07794508414526	117.36935341009743	100.1541186891054	45.05853715080562	47.49490842359036	123.07794508414526	73.77310844025297	4.9635835277549445	12.329794684125162	116.72351638618245	118.19660493356955	100.32627103631532	2.7063362254271683	1.004517845910424	1.2146877087460946	0.8292613619573486	13.291388128772756	68.07185097694655
98	2120.0	1940.0		(123.63241806908769, 116.96368467670504, 100.60230292294065)	#7b7464	123.63241806908769	116.96368467670504	100.60230292294065	42.62605284412136	47.50112837707139	123.63241806908769	73.71568312668273	5.474584535255012	12.02300711785833	116.95908768821965	117.96992893711248	100.76591674047829	3.1778761882285926	1.0037359247807887	1.3397398287510038	0.8086278411606426	13.210744717453496	65.51821524467168
99	2140.0	1960.0		(123.42869796279894, 116.81488042515501, 100.9539415411869)	#7b7464	123.42869796279894	116.81488042515501	100.9539415411869	42.343343580042585	46.43217486777991	123.42869796279894	73.67682953529108	5.5575122526139165	11.792623094499799	116.88346324180691	117.81672593445528	101.11255093002657	3.4176545493507366	1.0032068820610796	1.3600338921886332	0.7931329708989756	13.036560201482745	64.76689362117304
100	2160.0	1980.0		(123.14968999114261, 117.77590788308237, 99.62178919397697)	#7b7563	123.14968999114261	117.77590788308237	99.62178919397697	46.29597560516506	48.71806582467852	123.14968999114261	73.85842888822957	4.657058042113693	12.724834791158578	116.7782373782108	118.5339278210806	99.80333038086802	2.2571318957979543	1.0056795959630598	1.1396748198234286	0.855830457840842	13.550262361662803	69.89829341783242
101	2180.0	2000.0		(122.98494242692648, 117.46058458813108, 100.68379096545615)	#7a7564	122.98494242692648	117.46058458813108	100.68379096545615	45.13702438636905	46.2397551314368	122.98494242692648	73.78912847682847	4.9937192796305485	12.109232553325167	116.81216120460584	118.25989287865367	100.8515589016829	2.9253063143619134	1.0047359797666822	1.2220625271998247	0.8144270798245804	13.098501642335425	67.58926763788324
102	2200.0	2020.0		(123.79982285208149, 117.02302922940656, 101.83790965456156)	#7b7565	123.79982285208149	117.02302922940656	101.83790965456156	41.485783424077454	45.2366387636832	123.79982285208149	73.7387383966737	5.763281514868879	11.487528275697635	117.30663418954828	118.06090057573074	101.98976085031	3.785637345008973	1.0040498525877886	1.4103897273027663	0.7726132987188898	12.852187350975786	63.357125071240056
103	2220.0	2040.0		(122.8414526129318, 117.28786536758193, 100.52612931798052)	#7a7564	122.8414526129318	117.28786536758193	100.52612931798052	45.0678733031674	46.32318585602214	122.8414526129318	73.74674561454746	5.002505114972355	12.110629486980251	116.65677590788309	118.09250644818422	100.69374667847654	2.92199342785902	1.0041588813846	1.224212596024311	0.8145210329791184	13.10314481322099	67.55608030912961
104	2240.0	2060.0		(123.95748449955713, 116.61470327723649, 101.0460584588131)	#7b7465	123.95748449955713	116.61470327723649	101.0460584588131	40.770866354815006	47.132399176837104	123.95748449955713	73.65955677159529	5.872757754004421	11.720858982501392	117.09893711248893	117.74866057573072	101.20174490699733	3.6257550647811834	1.0029716906783732	1.4371807425710916	0.7883063531993248	13.109836723807915	63.386757119634176
105	2260.0	2080.0		(123.9273693534101, 117.05314437555359, 101.72364924712134)	#7b7565	123.9273693534101	117.05314437555359	101.72364924712134	41.424126376256574	45.687636691110264	123.9273693534101	73.75034696428139	5.767875947496837	11.560375773248355	117.35561558901684	118.10672343666961	101.87694419840567	3.72374148755737	1.0042079184951893	1.4115140764369425	0.7775127813608735	12.919391663867923	63.48378617103946
106	2280.0	2100.0		(123.21612046058459, 117.43755535872454, 100.60053144375554)	#7b7564	123.21612046058459	117.43755535872454	100.60053144375554	44.66925155680883	46.803739459855784	123.21612046058459	73.79452329569261	5.0705440292153625	12.157529814962874	116.90164747564216	118.28121046058457	100.76890168290522	2.9055698983421805	1.0048094373169882	1.240863072919739	0.8176753944957129	13.17254523446106	67.36043478780682
107	2300.0	2120.0		(123.3215234720992, 117.29317980513729, 100.89991142604075)	#7b7564	123.3215234720992	117.29317980513729	100.89991142604075	43.868215216876024	46.36263736263736	123.3215234720992	73.77036151574366	5.249326275654942	11.976821787764491	116.96841452612932	118.18575534100974	101.06384410983172	3.134031538962813	1.0044804429224068	1.2846146479819596	0.8055215680460238	13.076684843038452	66.33262121199617
108	2320.0	2140.0		(123.41541186891054, 117.33303808680247, 101.23383525243578)	#7b7565	123.41541186891054	117.33303808680247	101.23383525243578	43.54749830291897	45.83140753287019	123.41541186891054	73.78366364404687	5.33180971517877	11.844037161213873	117.0935606731621	118.23830124889282	101.39482728077945	3.2886617382451044	1.0046615688848568	1.3047999877882615	0.7965909116092109	12.988818695904946	65.76423760366127
109	2340.0	2160.0		(123.87068201948627, 117.0593445527015, 101.2993799822852)	#7b7565	123.87068201948627	117.0593445527015	101.2993799822852	41.89381156064828	46.46524848051484	123.87068201948627	73.74793927639739	5.654753516903477	11.753240100520035	117.24490699734277	118.09721852081489	101.45697962798937	3.5011873177918535	1.0041751346597512	1.383830765527216	0.7904842004966861	13.042809904211762	64.30672503851876
110	2360.0	2180.0		(123.74047829937999, 117.06643046944198, 101.57661647475642)	#7b7565	123.74047829937999	117.06643046944198	101.57661647475642	41.93262198777124	45.67450233710086	123.74047829937999	73.74430694254514	5.663540675748147	11.618125081326403	117.2387511071745	118.08287999114262	101.73151461470329	3.6254389273000482	1.0041256756596626	1.3859811582392023	0.7813968095296925	12.925034753964857	64.01194309081622
111	2380.0	2200.0		(123.86625332152347, 117.21612046058459, 101.20106288751107)	#7b7565	123.86625332152347	117.21612046058459	101.20106288751107	42.395560592442074	46.66019521613215	123.86625332152347	73.77972833364889	5.547598686494181	11.853051132214599	117.27167404782995	118.22275441098317	101.3612134632418	3.3678290740004586	1.0046079844608364	1.357607845190905	0.7971971615963522	13.087042153568765	64.91893582073722
112	2400.0	2220.0		(123.41275465013285, 117.15146147032772, 101.80248007085916)	#7b7565	123.41275465013285	117.15146147032772	101.80248007085916	42.61578817935897	44.65194892810748	123.41275465013285	73.74772252082386	5.5494166581266935	11.518838571123124	117.14969884853852	118.09636285208148	101.95596988485386	3.667995091182474	1.004172183247693	1.358052739043202	0.7747191260171544	12.785916755285397	64.2766852147877
113	2420.0	2240.0		(123.57307351638619, 117.13286093888397, 101.73870682019486)	#7b7565	123.57307351638619	117.13286093888397	101.73870682019486	42.30254350736276	45.056445948076906	123.57307351638619	73.75090981607659	5.602696449280575	11.553989516093765	117.20973427812223	118.10894550044287	101.89264836138175	3.6579575498813135	1.0042155824622476	1.3710913646807668	0.7770832627483176	12.84075080518214	64.13058322382476
114	2440.0	2260.0		(123.4295837023915, 116.98228520814881, 101.11514614703277)	#7b7465	123.4295837023915	116.98228520814881	101.11514614703277	42.66423212797207	46.100630059130836	123.4295837023915	73.71179606150075	5.501337899411485	11.777020249599367	116.96803365810453	117.95459593445527	101.27381753764394	3.410593549837425	1.0036829972788022	1.3462869095902328	0.792083574964654	12.998573946513314	64.96155669830836
115	2460.0	2280.0		(123.72542072630647, 116.91674047829937, 101.67936226749336)	#7b7465	123.72542072630647	116.91674047829937	101.67936226749336	41.46966653274406	45.43726644044499	123.72542072630647	73.71308984948185	5.7610077977108265	11.517321566583494	117.20551815766166	117.95969929140833	101.83173604960142	3.756096744618126	1.0037006139028448	1.4098333034469759	0.7746170972905732	12.87780675865942	63.42560893893736
116	2480.0	2300.0		(123.62533215234721, 117.45969884853854, 101.33392382639504)	#7b7565	123.62533215234721	117.45969884853854	101.33392382639504	43.404458219096455	45.98013226053751	123.62533215234721	73.81936719494013	5.358922700276436	11.858447775367441	117.2557041629761	118.37941398582818	101.49518157661647	3.289731389149762	1.005147719662463	1.3114350750314585	0.7975601220320752	13.013102479756897	65.68142765742853
117	2500.0	2320.0		(123.3941541186891, 117.22763507528786, 101.96545615589017)	#7b7565	123.3941541186891	117.22763507528786	101.96545615589017	42.733848633902376	44.283442919490064	123.3941541186891	73.76300109549042	5.53613502142608	11.469316174023447	117.19679362267493	118.15668698848538	102.11807794508414	3.7093537844869444	1.004380221125412	1.3548024581197413	0.7713884127718523	12.735540996564543	64.23381727735583
118	2520.0	2340.0		(124.24357838795395, 116.63241806908769, 102.33303808680247)	#7c7466	124.24357838795395	116.63241806908769	102.33303808680247	39.15753729231516	44.969630215796585	124.24357838795395	73.67952819807591	6.236320275156027	11.158162850570719	117.50201062887511	117.82736270150576	102.47603188662532	4.294789968020429	1.003243627902278	1.5261517296279656	0.7504612655326384	12.782655779382413	60.79908505272882
119	2540.0	2360.0		(122.74756421612047, 117.29140832595218, 101.53587245349867)	#7a7565	122.74756421612047	117.29140832595218	101.53587245349867	44.56656088191081	44.06589600381003	122.74756421612047	73.7459847362351	5.181536527183173	11.638879923083811	116.81381753764394	118.08950288751107	101.6934278122232	3.4237696428949893	1.0041485210262053	1.2680251469113708	0.7827927117960228	12.740166664784919	66.0017529898331
120	2560.0	2380.0		(123.49512843224092, 117.49689991142604, 101.29052258635961)	#7b7565	123.49512843224092	117.49689991142604	101.29052258635961	43.791934261438435	45.84937529585586	123.49512843224092	73.82106639863872	5.283579602790578	11.881385204852513	117.19475642161206	118.38613262178919	101.45258635961028	3.2403665759433227	1.0051708565544166	1.2929971190782272	0.7991028179570188	13.003212211031276	66.0255766304285
121	2580.0	2400.0		(123.34632418069087, 117.09123117803365, 101.65013286093888)	#7b7565	123.34632418069087	117.09123117803365	101.65013286093888	42.70177587262707	44.853617027388005	123.34632418069087	73.73193633960315	5.5262304500149355	11.562559394506433	117.06800708591673	118.03405611160318	101.80454384410983	3.617522969954374	1.0039572336394924	1.3523786123062798	0.777659644531337	12.815303458684124	64.45491487202086
122	2600.0	2420.0		(123.64658990256865, 116.8680248007086, 102.73162090345438)	#7b7466	123.64658990256865	116.8680248007086	102.73162090345438	40.55393215601576	43.133555878708	123.64658990256865	73.70235435209779	5.982129046524232	11.012518306128216	117.36224092116917	117.91735749335697	102.87298494242694	4.3046678704495	1.0035544359941866	1.4639460753131757	0.7406656933937485	12.53241506542446	61.48867200487833
123	2620.0	2440.0		(123.93002657218777, 116.73162090345438, 102.53587245349867)	#7b7466	123.93002657218777	116.73162090345438	102.53587245349867	39.81203941376171	44.02088380968717	123.93002657218777	73.68644342238011	6.114764634226222	11.075978078666981	117.4196899911426	117.8546219486271	102.67782993799823	4.307812817591481	1.0033377877712182	1.496404644252942	0.7449337885853705	12.651783942634147	61.0980325389206
124	2640.0	2460.0		(123.48715677590788, 116.77059344552701, 102.55181576616475)	#7b7466	123.48715677590788	116.77059344552701	102.55181576616475	40.75055000846167	43.231313254481144	123.48715677590788	73.67463535415594	5.940639590517827	11.048082194826003	117.2179539415412	117.80807805137289	102.69400354295837	4.252984141141586	1.0031770054006812	1.4537927794188408	0.743057603359289	12.543975403677223	61.73273537899045
125	2660.0	2480.0		(123.84499557130204, 117.2621789193977, 102.10186005314438)	#7b7566	123.84499557130204	117.2621789193977	102.10186005314438	41.83477269023953	44.76966979209131	123.84499557130204	73.7906704705875	5.7056443145983575	11.453724684387655	117.45569530558016	118.26598579273693	102.25346324180691	3.795307997983505	1.0047569760386568	1.3962847569031234	0.7703397805552131	12.796178577624636	63.51992408305428
126	2680.0	2500.0		(123.69264836138176, 117.10451727192205, 101.76350752878653)	#7b7565	123.69264836138176	117.10451727192205	101.76350752878653	41.9743113337103	45.20827216807855	123.69264836138176	73.75050412850712	5.6655601585256505	11.541922486573132	117.26449955713021	118.1073438972542	101.91691762621788	3.695286492855659	1.0042100584927145	1.3864753658805449	0.7762716741054067	12.857470458684153	63.855056930266876
127	2700.0	2520.0		(124.07085916740478, 117.29317980513729, 101.04340124003544)	#7c7565	124.07085916740478	117.29317980513729	101.04340124003544	42.34018001384722	47.32780776150088	124.07085916740478	73.80431037838329	5.544945068878038	11.96847942984447	117.36428697962799	118.31989057573072	101.20589902568646	3.2663397871529707	1.0049427013129082	1.356958452129618	0.8049604885416263	13.190561613497929	65.14191334937036
128	2720.0	2540.0		(123.33835252435784, 117.31798051372897, 102.90256864481843)	#7b7566	123.33835252435784	117.31798051372897	102.90256864481843	42.32402912621359	42.25064452886555	123.33835252435784	73.78160543560578	5.665774413279201	11.06833730595449	117.38488042515502	118.23016992028344	103.04672276350755	4.129291524142012	1.0046335436714235	1.3865277982843158	0.7444198953902044	12.434190380581809	62.89253406287084
129	2740.0	2560.0		(124.33392382639504, 116.89016829052258, 102.71124889282551)	#7c7466	124.33392382639504	116.89016829052258	102.71124889282551	39.34458463050958	44.34656237310594	124.33392382639504	73.73769126789315	6.20813754064331	11.082728888443395	117.70182462356068	118.0567677945084	102.85303808680248	4.349870018280092	1.0040355945529942	1.5192548534053678	0.7453878258060155	12.703064643552851	60.74405319956522
130	2760.0	2580.0		(123.18334809565988, 117.45527015057573, 103.08503100088573)	#7b7567	123.18334809565988	117.45527015057573	103.08503100088573	42.899828125688586	41.60522455671084	123.18334809565988	73.8033798110987	5.575375941486438	11.021307495617783	117.38798051372896	118.31621246235606	103.22873339238264	4.141086247240542	1.004930030416101	1.3644054925021938	0.7412568253171377	12.351276687122935	63.16640782776051
131	2780.0	2600.0		(123.34632418069087, 117.651904340124, 101.83525243578389)	#7b7565	123.34632418069087	117.651904340124	101.83525243578389	44.116775096763575	44.47091010929352	123.34632418069087	73.84771009713025	5.262568564840087	11.673698057504955	117.27883968113375	118.491514809566	101.99341895482729	3.428544395682445	1.0055336455324284	1.2878552997850192	0.7851344647862869	12.805071426487165	65.73388121768114
132	2800.0	2620.0		(124.03100088573959, 116.63596102745792, 103.29229406554472)	#7c7467	124.03100088573959	116.63596102745792	103.29229406554472	38.60510805500983	42.6374874135013	124.03100088573959	73.67330070996158	6.36206993988081	10.705609670861872	117.59079716563329	117.8028180513729	103.42573073516385	4.749926565197738	1.0031588324655898	1.5569251761240346	0.7200240298950755	12.453353457795464	59.27806741993897
133	2820.0	2640.0		(123.54384410983171, 117.1895482728078, 102.50132860938884)	#7b7566	123.54384410983171	117.1895482728078	102.50132860938884	41.881550700846084	43.432689757027845	123.54384410983171	73.76331642933759	5.723006177822231	11.222322763358395	117.36550930026571	118.15793223206377	102.64821080602302	4.0095390988595145	1.0043845148102466	1.4005335504896612	0.7547764498503363	12.597354004567126	62.97995171209042
134	2840.0	2660.0		(123.79539415411868, 117.18511957484499, 102.5482728077945)	#7b7566	123.79539415411868	117.18511957484499	102.5482728077945	41.33316658329164	43.76589274854219	123.79539415411868	73.77380346285744	5.824138279004298	11.218764515772195	117.496784765279	118.19935018600532	102.694641275465	4.055921771685717	1.0045273095567886	1.4252825890781355	0.7545371338426405	12.640461382137618	62.564252391609216
135	2860.0	2680.0		(123.89725420726306, 117.02302922940656, 102.96988485385296)	#7b7566	123.89725420726306	117.02302922940656	102.96988485385296	40.291192280018656	43.07181155275951	123.89725420726306	73.74615522829097	6.036874867266617	10.977609530142018	117.58077059344552	118.09017589902568	103.1104162976085	4.363021099072707	1.0041508424996572	1.4773434675780883	0.7383178441504964	12.528039318237319	61.19245366105147
136	2880.0	2700.0		(123.30558015943312, 116.85208148804251, 103.13463241806909)	#7b7467	123.30558015943312	116.85208148804251	103.13463241806909	40.803583190620486	41.71418412205843	123.30558015943312	73.68485005802951	5.955588290785407	10.79694615036788	117.27080602302922	117.84834066430469	103.27180690876882	4.486682488335799	1.0033160920211128	1.4574510239865457	0.7261670205394422	12.330574928335015	61.118900599050825
137	2900.0	2720.0		(123.07705934455271, 117.52790079716563, 103.06908768821967)	#7b7567	123.07705934455271	117.52790079716563	103.06908768821967	43.359157111868576	41.45397037868647	123.07705934455271	73.81350533649902	5.495206964574894	11.045758075207734	117.3552258635961	118.35623820194863	103.21367581930912	4.0909867627724	1.0050679027543945	1.34478654777553	0.7429012907320821	12.337182459521674	63.54989475986729
138	2920.0	2740.0		(123.18157661647476, 117.21169176262178, 103.40478299379983)	#7b7567	123.18157661647476	117.21169176262178	103.40478299379983	41.88821211035469	40.94023239760699	123.18157661647476	73.75406818716576	5.774069669749027	10.79056469743409	117.37555358724535	118.12141484499556	103.54285208148804	4.424382338220866	1.0042585878362946	1.4130298035822708	0.7257378250429466	12.238307360114245	61.848605479055884
139	2940.0	2760.0		(123.78830823737822, 117.18246235606732, 103.17449069973428)	#7b7567	123.78830823737822	117.18246235606732	103.17449069973428	40.77256907145619	42.46381218829828	123.78830823737822	73.77462473496084	5.955324227963632	10.9318798164608	117.61773250664305	118.20259416297608	103.3145704162976	4.370420148696971	1.0045384922560356	1.4573864025568564	0.7352422142944671	12.448770340146597	61.41992237519587
140	2960.0	2780.0		(123.53055801594331, 116.93002657218777, 103.87688219663418)	#7b7467	123.53055801594331	116.93002657218777	103.87688219663418	39.849474965072766	40.57042576685358	123.53055801594331	73.71300578579996	6.14956100127656	10.504792036843957	117.55365810451727	117.95936769707706	104.00741364038971	4.834456913768858	1.0036994692653145	1.5049200080276661	0.7065176975548332	12.172417847155995	59.655067554994886
141	2980.0	2800.0		(123.68201948627103, 117.40655447298494, 102.61116031886625)	#7b7566	123.68201948627103	117.40655447298494	102.61116031886625	42.130396401698256	43.44260475375437	123.68201948627103	73.81441853471947	5.677673914612102	11.258753098499907	117.52245349867138	118.3598484765279	102.75911426040744	3.962481637813525	1.005080337148562	1.389439843166498	0.7572266341486126	12.609341870757886	63.23865822576126
142	3000.0	2820.0		(123.30292294065545, 117.38972542072631, 102.63684676705049)	#7b7566	123.30292294065545	117.38972542072631	102.63684676705049	42.83216183781931	42.73904704437214	123.30292294065545	73.79405525134152	5.55828931755814	11.211878398093699	117.33661647475641	118.27936088573959	102.78437555358724	3.9574439617006374	1.0048030642779053	1.3602240554509957	0.754073996258361	12.514024027119376	63.630082984080644
143	3020.0	2840.0		(123.69796279893711, 117.29140832595218, 103.21080602302924)	#7b7567	123.69796279893711	117.29140832595218	103.21080602302924	41.23735408560313	42.23371880706024	123.69796279893711	73.7930780842951	5.872183888847915	10.946506123753652	117.61449955713022	118.27549946855626	103.35161204605846	4.323702686941741	1.0047897588640857	1.4370403063422688	0.7362259315271388	12.422098854131747	61.788948252395805
144	3040.0	2860.0		(123.22054915854739, 117.28520814880426, 103.68290522586359)	#7b7567	123.22054915854739	117.28520814880426	103.68290522586359	41.772599510381745	40.432372983697064	123.22054915854739	73.7716876108448	5.806825224995094	10.693111701061975	117.47306465899027	118.19099296722763	103.818928255093	4.527960226771085	1.0044984994503563	1.421045740078165	0.7191834576289933	12.168067103900595	61.49611317818059
145	3060.0	2880.0		(123.27812223206378, 117.24180690876882, 103.99379982285208)	#7b7567	123.27812223206378	117.24180690876882	103.99379982285208	41.21899687672238	39.88949641114808	123.27812223206378	73.76617658971223	5.916301546438351	10.541563479001837	117.55000000000001	118.16922731620903	104.12627989371124	4.7091394331229335	1.0044234596534183	1.4478367754888273	0.7089908235870321	12.08830776288452	60.6973049464755
146	3080.0	2900.0		(123.73693534100974, 116.76616474756422, 104.2710363153233)	#7b7468	123.73693534100974	116.76616474756422	104.2710363153233	38.51390089639169	40.11578465128596	123.73693534100974	73.6895727299987	6.3943879050486485	10.285069103406386	117.68281665190435	117.86695880425155	104.39598759964571	5.137690297787116	1.0033803974079094	1.564834025615848	0.6917398570713821	12.110773845715933	58.13013867597692
147	3100.0	2920.0		(123.93711248892825, 117.21434898139947, 103.14614703277236)	#7b7567	123.93711248892825	117.21434898139947	103.14614703277236	40.598986069100675	42.77730927282472	123.93711248892825	73.78777156414253	5.984525390409057	10.967423316605917	117.69486271036315	118.25453145261294	103.28682905225862	4.352119534854382	1.0047175036168061	1.464532508370371	0.7376327529931382	12.493955272614105	61.3803028904445
148	3120.0	2940.0		(123.85562444641276, 117.39592559787422, 103.5615589016829)	#7b7567	123.85562444641276	117.39592559787422	103.5615589016829	40.90171089385474	41.78241187702476	123.85562444641276	73.82256016873488	5.945227245486906	10.83590754462671	117.79430469441984	118.39203918511957	103.69990256864482	4.456679202345143	1.0051911961978315	1.4549154699249538	0.728787435533735	12.359717606651776	61.24819224502894
149	3140.0	2960.0		(123.9911426040744, 117.07705934455271, 104.17537643932684)	#7b7568	123.9911426040744	117.07705934455271	104.17537643932684	39.06490255676742	40.75307530753074	123.9911426040744	73.76472627344637	6.294958432003006	10.45687346765336	117.88462356067316	118.16349976970771	104.3043932683791	4.944124825597606	1.0044037116910227	1.5405016540298155	0.7032948524898456	12.205437492329333	58.95237861928862
150	3160.0	2980.0		(123.95128432240921, 117.19309123117803, 103.56598759964571)	#7b7567	123.95128432240921	117.19309123117803	103.56598759964571	40.10862480990658	41.93785238064611	123.95128432240921	73.78516492047204	6.089593571368123	10.770342192798532	117.77918511957483	118.24423255093002	103.70225863596103	4.574443219030866	1.0046820107368082	1.4902447840433088	0.7243777260173023	12.372688503895354	60.5160124519637
151	3180.0	3000.0		(123.4251550044287, 117.348095659876, 104.27369353410097)	#7b7568	123.4251550044287	117.348095659876	104.27369353410097	40.96105818148181	39.567482615341575	123.4251550044287	73.79537392714157	5.969688785215865	10.463590378694443	117.71097431355182	118.2845719574845	104.40443755535873	4.803633908494019	1.004821019782318	1.460901695699059	0.7037466097932537	12.046738471695939	60.29437229664434
152	3200.0	3020.0		(123.61647475642161, 117.52258635961027, 104.61470327723649)	#7b7568	123.61647475642161	117.52258635961027	104.61470327723649	40.757935953013565	39.1974592119688	123.61647475642161	73.8407072930752	6.014581593149049	10.385520922055846	117.92701505757307	118.46381099202834	104.74378210806022	4.896328182555942	1.0054382931500572	1.4718878595668807	0.6984959153901468	12.00142643868249	59.92351924217335
153	3220.0	3040.0		(123.48981399468556, 117.25066430469442, 103.77236492471214)	#7b7567	123.48981399468556	117.25066430469442	103.77236492471214	41.01432999416021	40.715499928274276	123.48981399468556	73.77688751083468	5.939396527600449	10.661276554992538	117.61218777679362	118.21153230292295	103.90714791851195	4.609392688136338	1.0045693029239693	1.453488577174939	0.7170423306058772	12.204066899771806	60.87782303820192
154	3240.0	3060.0		(124.21169176262178, 116.68910540301151, 104.10274579273694)	#7c7468	124.21169176262178	116.68910540301151	104.10274579273694	37.55450821477337	41.28259706920524	124.21169176262178	73.69455044202043	6.56772637607006	10.370839276622323	117.85790079716564	117.88658450841453	104.22860938883969	5.142926485760899	1.0034481755002704	1.6072534004536445	0.6975084762964809	12.275558523035055	57.65441701435748
155	3260.0	3080.0		(123.42161204605846, 117.29672276350753, 104.42249778565102)	#7b7568	123.42161204605846	117.29672276350753	104.42249778565102	40.657342657342674	39.25385559375067	123.42161204605846	73.78505326425604	6.0276397279447895	10.378168429255341	117.72307351638617	118.24379140832593	104.55124003542957	4.903995907938114	1.0046804903906557	1.4750834451245416	0.6980014109519359	12.001617417493803	59.85198222316055
156	3280.0	3100.0		(123.31000885739593, 117.67316209034544, 103.93091231178033)	#7b7567	123.31000885739593	117.67316209034544	103.93091231178033	42.54764843000138	40.075170417405936	123.31000885739593	73.85608052315249	5.681079141853562	10.723328914877705	117.68676705048716	118.52463474756422	104.06833480956598	4.460605877439476	1.0056476198856175	1.3902731700668232	0.7212157678600509	12.135256207952756	62.08594344881752
157	3300.0	3120.0		(123.24446412754651, 117.26129317980514, 104.41541186891054)	#7b7568	123.24446412754651	117.26129317980514	104.41541186891054	40.934236522720845	38.95840969362456	123.24446412754651	73.76981155404714	5.982905660828763	10.35528295916266	117.62387068201949	118.18358322409212	104.54387068201949	4.906453849668804	1.004472954470986	1.4641361282950336	0.6964622096445106	11.95939151088806	59.9822411836671
158	3320.0	3140.0		(123.23383525243578, 117.40921169176262, 104.36758193091231)	#7b7568	123.23383525243578	117.40921169176262	104.36758193091231	41.47605633802818	39.038747655087654	123.23383525243578	73.79962263155771	5.8890147702217455	10.427807684861335	117.6549512843224	118.3013627989371	104.4979982285208	4.805940703222548	1.004878871477851	1.4411591580988348	0.7013399837153068	11.97579509161471	60.544784079820445
159	3340.0	3160.0		(124.02302922940656, 116.96014171833481, 103.63507528786536)	#7c7467	124.02302922940656	116.96014171833481	103.63507528786536	39.21452776088278	41.91905557698078	124.02302922940656	73.74064239247022	6.255642375352643	10.662998826622584	117.75594331266608	118.06841546501329	103.76832595217004	4.741421406758477	1.004075777993354	1.5308802322279018	0.7171581649205744	12.362548503640431	59.6012067388897
160	3360.0	3180.0		(123.57750221434898, 117.15500442869796, 103.75022143489814)	#7b7567	123.57750221434898	117.15500442869796	103.75022143489814	40.564663837391116	40.91324479103205	123.57750221434898	73.7610800475056	6.017424829969142	10.644601180403068	117.621071744907	118.14910101860053	103.88426926483613	4.655320217645941	1.0043540635318877	1.4725836562224848	0.7159207998588148	12.227711800421515	60.520394336933684
161	3380.0	3200.0		(122.81842338352524, 117.40212577502214, 105.09211691762621)	#7a7569	122.81842338352524	117.40212577502214	105.09211691762621	41.66691650427222	36.80399099969711	122.81842338352524	73.78150991776405	5.899340243946227	10.066972154744525	117.59410983170947	118.22979256864481	105.21521700620018	5.14359816556987	1.0046322430704506	1.4436860070880733	0.677071374966085	11.668167965805306	59.629296702269265
162	3400.0	3220.0		(123.67050487156776, 117.19043401240036, 104.15146147032772)	#7b7568	123.67050487156776	117.19043401240036	104.15146147032772	40.080773244997076	40.246913138142446	123.67050487156776	73.7736155309405	6.115665225335798	10.482596518658971	117.75787422497785	118.19860787422496	104.28185119574844	4.843971234649031	1.0045247506167037	1.4966250368272365	0.7050249001392258	12.136152228831952	59.74023008913979
163	3420.0	3240.0		(123.86536758193091, 117.07174490699734, 104.62976085031)	#7b7568	123.86536758193091	117.07174490699734	104.62976085031	38.80922779389417	39.600090100397594	123.86536758193091	73.75921943781555	6.349379206523009	10.240242560759372	117.91222320637732	118.14175402125774	104.75418069087688	5.161634545079684	1.0043287288851928	1.5538195010127975	0.6887249715230312	12.048949498251472	58.199354104035315
164	3440.0	3260.0		(123.1762621789194, 117.5704162976085, 105.19663418954828)	#7b7569	123.1762621789194	117.5704162976085	105.19663418954828	41.29267451598599	37.2214991442912	123.1762621789194	73.83239935737635	5.956450315501738	10.10651331845278	117.8425243578388	118.43094953941541	105.32037201062889	5.130888667839186	1.0053251696847647	1.4576619785965987	0.6797307833431202	11.731193963834379	59.486285286075166
165	3460.0	3280.0		(123.02302922940656, 117.5243578387954, 104.48361381753764)	#7b7568	123.02302922940656	117.5243578387954	104.48361381753764	42.20438583918589	38.42817852591565	123.02302922940656	73.8141620838285	5.776915401086824	10.399453860995123	117.61055801594331	118.35883460584587	104.61402125775021	4.792568976259718	1.0050768452325776	1.4137262106960198	0.6994329989521082	11.896276398868704	60.9477492516617
166	3480.0	3300.0		(123.4517271922055, 117.12046058458813, 104.13640389725421)	#7b7568	123.4517271922055	117.12046058458813	104.13640389725421	40.332920621818666	39.89743644934243	123.4517271922055	73.74937449250528	6.073333887079424	10.448000563346005	117.62596988485386	118.10288431355181	104.26624446412755	4.8562510657320965	1.0041946770136467	1.486265715585382	0.7026980901836648	12.08495346600994	59.83092724599682
167	3500.0	3320.0		(123.66253321523472, 117.16917626217892, 105.25509300265722)	#7b7569	123.66253321523472	117.16917626217892	105.25509300265722	38.83456837647966	37.95731117716577	123.66253321523472	73.77185622247548	6.357022724190919	9.977452715829127	117.96810451727193	118.19165893711248	105.37423383525244	5.402485252960762	1.0045007953193474	1.5556900219601892	0.6710505924844254	11.830524105570545	57.49720483610664
168	3520.0	3340.0		(123.57218777679363, 117.22852081488043, 104.35252435783879)	#7b7568	123.57218777679363	117.22852081488043	104.35252435783879	40.196322411171025	39.66114268921178	123.57218777679363	73.77758504678174	6.102832356497001	10.39751088695715	117.76171833480957	118.21428771479185	104.48128432240921	4.916133562496192	1.004578800792797	1.4934845783340382	0.6993023209207009	12.05623471138063	59.58914197322733
169	3540.0	3360.0		(123.28166519043401, 117.18334809565988, 104.96811337466785)	#7b7568	123.28166519043401	117.18334809565988	104.96811337466785	40.02031340684853	37.88037504041383	123.28166519043401	73.75693131707864	6.154867786402008	10.081910175407739	117.72847652790081	118.13271932683791	105.09026572187777	5.223898344819757	1.0042975731136328	1.5062186840001353	0.6780760570129055	11.812167889641564	58.596507599906424
170	3560.0	3380.0		(123.2843224092117, 117.57750221434898, 104.62533215234721)	#7b7568	123.2843224092117	117.57750221434898	104.62533215234721	41.649102819709476	38.5940598327442	123.2843224092117	73.83715429528286	5.870201748957915	10.374303444456423	117.78341009743136	118.44975661647476	104.75485385296722	4.851385381841481	1.0053899144147111	1.4365552372489545	0.6977414648100572	11.919959753754581	60.49705784789838
171	3580.0	3400.0		(123.70327723649247, 117.19309123117803, 104.87068201948627)	#7b7568	123.70327723649247	117.19309123117803	104.87068201948627	39.25877151726085	38.821217089953535	123.70327723649247	73.77756578814913	6.277389537734157	10.161717855821673	117.91860053144376	118.21421163861825	104.99390611160318	5.2025797070939745	1.0045785385611987	1.5362021958248113	0.6834436586194372	11.944292745482223	58.29434876440906
172	3600.0	3420.0		(123.41895482728079, 116.77590788308237, 105.81576616474756)	#7b7469	123.41895482728079	116.77590788308237	105.81576616474756	37.357351313273604	36.37053251040622	123.41895482728079	73.68147124140646	6.603052454638158	9.56960577899817	117.83897254207263	117.83502159433127	105.92536758193091	5.87102911267486	1.0032700849913472	1.6158983951827404	0.6436201514291476	11.626592642908678	55.3942252064078
173	3620.0	3440.0		(123.52967227635075, 117.47298494242693, 104.61470327723649)	#7b7568	123.52967227635075	117.47298494242693	104.61470327723649	40.78763755560762	39.04581794715521	123.52967227635075	73.82663519301003	6.010854939914434	10.36148679350748	117.8691054030115	118.40815336581046	104.74328609388839	4.915759452376718	1.0052466830099431	1.470975873326792	0.6968794590999915	11.978763946281088	59.88133241800911
174	3640.0	3460.0		(123.31532329495128, 117.31089459698849, 105.20106288751107)	#7b7569	123.31532329495128	117.31089459698849	105.20106288751107	40.1114859909051	37.4579272103029	123.31532329495128	73.7853011628739	6.146752235942021	10.024489710684726	117.83109831709478	118.24477083259521	105.32216120460585	5.275158809055153	1.0046838658561998	1.5042326472308671	0.6742141457645587	11.758952207134875	58.48447442807376
175	3660.0	3480.0		(123.04340124003544, 117.71213463241807, 105.55624446412754)	#7b7569	123.04340124003544	117.71213463241807	105.55624446412754	41.707947120498396	36.2410737424055	123.04340124003544	73.85652453352661	5.90889767519781	9.98451431302383	117.89327723649247	118.5263917714792	105.67780336581045	5.229402189566662	1.0056536656705113	1.4460249007933101	0.671525532242734	11.601965256064846	59.382689428031256
176	3680.0	3500.0		(124.14437555358724, 116.82905225863595, 105.94685562444641)	#7c7469	124.14437555358724	116.82905225863595	105.94685562444641	35.88026283767339	37.37879836471434	124.14437555358724	73.72532476021249	6.856329026054153	9.585757730789645	118.23712134632416	118.00796727192204	106.0556775907883	5.971605674358635	1.0038672082951903	1.677880214667002	0.6447064784835724	11.785414671826619	54.425296825486676
177	3700.0	3520.0		(123.19574844995572, 117.92382639503985, 105.56953055801594)	#7b7569	123.19574844995572	117.92382639503985	105.56953055801594	42.0542713567839	36.48409639940183	123.19574844995572	73.90680497003613	5.851019159162252	10.064223888427737	118.03620903454383	118.72547227635074	105.69307351638618	5.139170086547244	1.0063382999070487	1.4318608756216304	0.6768865356295618	11.641435808236167	59.82764494616848
178	3720.0	3540.0		(123.72719220549159, 117.51727192205492, 104.73516386182462)	#7b7568	123.72719220549159	117.51727192205492	104.73516386182462	40.38149426359482	39.142302846343306	123.72719220549159	73.84489253069809	6.081777919196063	10.337937289931443	118.00371124889283	118.48036770593447	104.86298494242692	4.96688434438731	1.0054952806617734	1.4883321383557424	0.6952955970885643	11.994205687288169	59.531826778936896
179	3740.0	3560.0		(123.79805137289637, 117.3941541186891, 105.74844995571301)	#7b7569	123.79805137289637	117.3941541186891	105.74844995571301	38.71233683384041	37.17868181558012	123.79805137289637	73.82549841756027	6.3865942974769	9.845531880600355	118.20292294065545	118.40365798051371	105.86490699734277	5.53788759077582	1.0052312043179072	1.5629267746808615	0.6621780318055998	11.735547909342895	57.02935358001326
180	3760.0	3580.0		(123.20549158547387, 117.44995571302037, 105.60673162090346)	#7b7569	123.20549158547387	117.44995571302037	105.60673162090346	40.37747244451156	36.424381196126475	123.20549158547387	73.8100603777381	6.1183421659782855	9.882754782232062	117.9015234720992	118.34261942426926	105.72516386182463	5.396468525641096	1.0050209951124782	1.4972801374974056	0.6646815215143828	11.623379583654598	58.238649153025705
181	3780.0	3600.0		(123.73870682019486, 117.45704162976085, 105.51727192205492)	#7b7569	123.73870682019486	117.45704162976085	105.51727192205492	39.31557456737313	37.550625979771084	123.73870682019486	73.83513971700113	6.2830756972810935	9.966451801829844	118.14710363153233	118.44178816651905	105.63666961913198	5.386098870501132	1.0053624832832493	1.5375937122711472	0.6703107072584722	11.781646817655062	57.77174518638949
182	3800.0	3620.0		(123.30292294065545, 117.83082373782108, 105.05491585473871)	#7b7569	123.30292294065545	117.83082373782108	105.05491585473871	42.007572080380534	37.73829278279422	123.30292294065545	73.89113716472951	5.830507069508329	10.270907264869745	117.95697077059344	118.66341323294952	105.18267493356953	4.937770927746012	1.006124962142523	1.4268411589101062	0.69078737847676	11.810433892585857	60.4176333173953
183	3820.0	3640.0		(123.25066430469442, 117.43224092116918, 105.92471213463241)	#7b7569	123.25066430469442	117.43224092116918	105.92471213463241	39.85072337815041	35.846604383758546	123.25066430469442	73.8092971347045	6.210817565014626	9.737785409438416	117.98176262178919	118.33960227635075	106.03978742249778	5.565270755591716	1.0050106025552954	1.5199107087253747	0.6549313591958046	11.549836341098775	57.47002659310861
184	3840.0	3660.0		(123.15943312666076, 117.7139061116032, 105.79273693534101)	#7b7569	123.15943312666076	117.7139061116032	105.79273693534101	41.18631101137352	35.95751796155256	123.15943312666076	73.86271214464956	5.998601675385351	9.888215634787434	117.99798051372898	118.55087899911426	105.91194862710364	5.351332229320046	1.0057379181295436	1.4679772555474666	0.6650488004629402	11.565467154420983	58.757262931483744
185	3860.0	3680.0		(123.01151461470327, 117.34455270150576, 105.73870682019486)	#7b7569	123.01151461470327	117.34455270150576	105.73870682019486	40.31485564842831	35.806127592165886	123.01151461470327	73.78006004304132	6.134969694468251	9.771821103788735	117.80019486271036	118.224064809566	105.85476527900798	5.503358882015993	1.0046125011202451	1.5013492247547569	0.6572204878451607	11.538038864403896	57.878470895631025
186	3880.0	3700.0		(123.79805137289637, 117.49955713020373, 105.41364038972542)	#7b7569	123.79805137289637	117.49955713020373	105.41364038972542	39.444016188090224	37.86832465228093	123.79805137289637	73.84624752381723	6.259101127527256	10.032340237700055	118.16863596102746	118.48572836138176	105.53449955713019	5.3171940077218425	1.0055137306742241	1.5317266577449922	0.6747421463429623	11.824728223920776	58.04027301767044
187	3900.0	3720.0		(123.50930026572188, 117.50487156775908, 105.28786536758193)	#7b7569	123.50930026572188	117.50487156775908	105.28786536758193	40.228465875947904	37.62037262804607	123.50930026572188	73.83408299007233	6.128292034588812	10.068343000850799	118.0036403897254	118.43760853852967	105.4100354295837	5.231117371569738	1.0053480945570499	1.4997150684373735	0.6771635735580523	11.786750783994119	58.67240572197177
188	3920.0	3740.0		(123.05491585473871, 117.38175376439327, 105.74933569530558)	#7b7569	123.05491585473871	117.38175376439327	105.74933569530558	40.33063773159995	35.8614112244384	123.05491585473871	73.78968216513726	6.132340964705718	9.783435928591144	117.835119574845	118.26208065544729	105.86565987599644	5.492226295094852	1.0047435189608278	1.5007059222467385	0.6580016626888053	11.546481034334917	57.92016381429474
189	3940.0	3760.0		(123.40212577502214, 117.61381753764394, 106.27812223206378)	#7b756a	123.40212577502214	117.61381753764394	106.27812223206378	39.71861583820413	35.38529726315486	123.40212577502214	73.85432196456877	6.240185948406696	9.655172024318315	118.18294951284322	118.51767600531443	106.39147918511958	5.655757523476821	1.005623674798881	1.5270977368337193	0.6493750551359481	11.49618491021571	57.12521189542384
