# Supplementary material for: Parallel and High Throughput Reaction Monitoring with Computer Vision
Source: Angew Chem Int Ed Engl. 2024 Oct 31;64(1):e202413395. doi: 10.1002/anie.202413395 (PMC11701362; doi:10.1002/anie.202413395)
Supplement: Supplementary file 3 — Supporting Information [file ANIE-64-e202413395-s003.zip › Supporting Info - Machine readable data part 2/Table 2 - esterification in HTE/Kineticolor ouputs/Well 19 Vari-PA+DMAP run 2.csv]

frame number	Time (s)	normalised time	Well Coordinates	average color	hexcode	red	green	blue	hue	saturation	value	lightness	a_component	b_component	x	y	z	delta_e	light_ratio	a_ratio	b_ratio	chroma_ab	hue_ab
1	180.0	0.0	(256, 474)	(90.57573073516386, 85.97519929140833, 65.51284322409212)	#5a5541	90.57573073516386	85.97519929140833	65.51284322409212	48.98642917726888	70.56014081752394	90.57573073516386	64.92265924939805	2.5966288721432362	15.806876088355605	84.1369884853853	86.57184049601418	65.71746678476528	0.0	1.0	1.0	1.0	16.018733194990045	80.671219396655
2	200.0	20.0		(89.95039858281665, 85.9539415411869, 65.83879539415412)	#595541	89.95039858281665	85.9539415411869	65.83879539415412	50.05510249063259	68.353880694015	89.95039858281665	64.88385806076818	2.418537183091485	15.537948364921505	83.88917626217892	86.44737054030115	66.03994685562445	0.32487582609336235	0.9994023475150514	0.9314142691077928	0.9829866621379914	15.725048855153453	81.15270220716555
3	220.0	40.0		(90.35252435783879, 85.85208148804251, 66.45261293179806)	#5a5542	90.35252435783879	85.85208148804251	66.45261293179806	48.70177519178743	67.45220963061718	90.35252435783879	64.88227927986203	2.8269381705339214	15.156937399551463	84.1774047829938	86.44230851195748	66.6466076173605	0.6907193453707418	0.9993780296432268	1.0886955008709387	0.9588825340838264	15.418311540306336	79.43508598340567
4	240.0	60.0		(90.61558901682905, 85.91496899911427, 66.2488928255093)	#5a5542	90.61558901682905	85.91496899911427	66.2488928255093	48.425299890948764	68.56996236743072	90.61558901682905	64.91204750847729	2.8483869725448585	15.333375757285461	84.28505757307352	86.53778733392383	66.44555358724536	0.5363742291411269	0.9998365479627074	1.0969557502431309	0.9700446610434964	15.595695574724225	79.47647035480341
5	260.0	80.0		(90.9273693534101, 86.14703277236492, 66.43755535872454)	#5a5642	90.9273693534101	86.14703277236492	66.43755535872454	48.288184021121914	68.68011923200561	90.9273693534101	64.9885539757273	2.8831814160504843	15.347603608772564	84.54750221434898	86.78349719220549	66.63465013286094	0.5453308040814089	1.0010149726935262	1.1103556025974286	0.970944766251355	15.616070940216286	79.36049001305656
6	280.0	100.0		(90.78742249778566, 86.2028343666962, 66.61736049601417)	#5a5642	90.78742249778566	86.2028343666962	66.61736049601417	48.61917326297274	67.8878818329935	90.78742249778566	64.99554576438598	2.8317917465471854	15.248736772742433	84.53218777679362	86.80597534100976	66.813215234721	0.6100274724946023	1.0011226668135687	1.0905646844363428	0.9646900935710925	15.509449302286656	79.47963887184417
7	300.0	120.0		(91.21434898139947, 85.63684676705049, 66.837023914969)	#5b5542	91.21434898139947	85.63684676705049	66.837023914969	46.27207325049052	68.14956156960993	91.21434898139947	64.87658580230826	3.4523111542866802	14.912318439637495	84.6098582816652	86.4240552170062	67.0250221434898	1.2387688716548464	0.9992903333347328	1.3295358421541277	0.9434070562888072	15.306720535476066	76.96523752546715
8	320.0	140.0		(90.64127546501328, 86.35783879539416, 66.99645704162977)	#5a5642	90.64127546501328	86.35783879539416	66.99645704162977	49.13054879190862	66.5196806535462	90.64127546501328	65.02790759458664	2.76481259223027	15.07108368617789	84.58444641275464	86.91006709477413	67.1900708591674	0.7620718056520014	1.001621134229642	1.0647700262025572	0.9534511184838256	15.322589603129504	79.60459319757291
9	340.0	160.0		(90.74402125775022, 86.23826395039858, 67.38352524357839)	#5a5643	90.74402125775022	86.23826395039858	67.38352524357839	48.42723894744823	65.64538799414348	90.74402125775022	65.00464106360428	2.990866672186676	14.795220947755672	84.67513728963684	86.8352219486271	67.5720726306466	1.0888482834380124	1.0012627611862186	1.151826779819343	0.9359990465576443	15.094497220633261	78.57162117699066
10	360.0	180.0		(90.76085031000886, 86.17271922054915, 66.84676705048716)	#5a5642	90.76085031000886	86.17271922054915	66.84676705048716	48.48846253564945	67.1885643462901	90.76085031000886	64.9872314854563	2.9002753151327054	15.093794989955223	84.55571302037201	86.77924590788307	67.04002657218778	0.7777244942173385	1.000994602451668	1.1169387147493441	0.95488791748512	15.369913601005228	79.12317653508498
11	380.0	200.0		(90.93356953055802, 86.26306465899026, 68.59344552701506)	#5a5644	90.93356953055802	86.26306465899026	68.59344552701506	47.45618904131314	62.647179147510315	90.93356953055802	65.02533081907984	3.3759171889196082	14.097232390924441	85.01768821966343	86.9017758547387	68.77014171833481	1.8816783210876329	1.001581444304174	1.3001154016026764	0.891841772664328	14.495819326625593	76.53277954319655
12	400.0	220.0		(91.05845881310894, 86.22586359610274, 68.06111603188663)	#5b5644	91.05845881310894	86.22586359610274	68.06111603188663	47.39177322446464	64.40173143329604	91.05845881310894	65.02104813262181	3.315827408814087	14.411740100083016	84.96088573959256	86.88799670504872	68.24276350752879	1.5726828457336355	1.001515478330082	1.2769739427865294	0.9117386648396428	14.7882711672928	77.04297943221293
13	420.0	240.0		(91.68113374667848, 85.6651904340124, 69.06288751107175)	#5b5545	91.68113374667848	85.6651904340124	69.06288751107175	44.041353383458635	62.9099200061831	91.68113374667848	64.91689736114311	4.22289258550268	13.631598857528582	85.29254207263065	86.55334944198407	69.22891054030116	2.715989303311114	0.9999112499653965	1.6262980939656344	0.8623841157058556	14.270715090746787	72.78769669768874
14	440.0	260.0		(91.31798051372897, 86.04871567759079, 68.70327723649247)	#5b5644	91.31798051372897	86.04871567759079	68.70327723649247	46.019896600344666	63.15020659954608	91.31798051372897	64.99270296765815	3.715362699795721	13.976119128781805	85.16156775907884	86.79683546501329	68.87673162090344	2.146658460172363	1.0010788793784775	1.430840864343117	0.8841797108207575	14.461529168553858	75.11299878409523
15	460.0	280.0		(90.59521700620017, 86.50132860938884, 68.76616474756422)	#5a5644	90.59521700620017	86.50132860938884	68.76616474756422	48.74741326841144	61.44262920161904	90.59521700620017	65.06742863327152	3.1151028747001264	14.06435305285485	84.96030115146148	87.03729924712134	68.94351638618247	1.8237763007247432	1.0022298745237366	1.1996719701144454	0.889761707135516	14.405203667956679	77.51121894260058
16	480.0	300.0		(90.88485385296723, 86.40921169176262, 68.8104517271922)	#5a5644	90.88485385296723	86.40921169176262	68.8104517271922	47.8348447155124	61.93521036166418	90.88485385296723	65.0602536619805	3.3150039714283652	14.025900201928621	85.08252435783879	87.01419126660761	68.98643932683791	1.9253233789888922	1.0021193588521056	1.2766568249286192	0.8873290410785868	14.41232555159115	76.70223750276264
17	500.0	320.0		(90.87953941541187, 86.18600531443755, 69.62710363153234)	#5a5645	90.87953941541187	86.18600531443755	69.62710363153234	46.74918729682419	59.632466886933116	90.87953941541187	65.00631300650043	3.673944982282795	13.444975152258177	85.17405668733393	86.8405989193977	69.79269264836138	2.5973417149426985	1.0012885140268366	1.4148902916766657	0.8505776269203906	13.937906176240416	74.71658995921423
18	520.0	340.0		(91.3215234720992, 86.11603188662534, 69.7156775907883)	#5b5645	91.3215234720992	86.11603188662534	69.7156775907883	45.54421350387408	60.330691936140916	91.3215234720992	65.01325040253323	3.937361691787822	13.404517978742758	85.38665190434013	86.8629119663419	69.87968113374667	2.7526524912384223	1.0013953703403795	1.516335943895577	0.8480181601864657	13.970823860259499	73.63069691975166
19	540.0	360.0		(90.75287865367582, 86.48627103631533, 69.59964570416298)	#5a5645	90.75287865367582	86.48627103631533	69.59964570416298	47.89799849258857	59.43695100527034	90.75287865367582	65.07504328677972	3.4129393618206882	13.578054360935244	85.1995837023915	87.06182775907884	69.7685119574845	2.378493221143852	1.0023471625953626	1.3143731853384484	0.8589966977053576	14.000418397890028	75.89060171147571
20	560.0	380.0		(90.91585473870683, 86.3215234720992, 69.96899911426041)	#5a5645	90.91585473870683	86.3215234720992	69.96899911426041	46.84003551947226	58.75155878570593	90.91585473870683	65.04365694781909	3.689894847901054	13.304829365202808	85.30224092116917	86.96075494242693	70.1325243578388	2.7331499669086083	1.0018637206149585	1.4210328197018949	0.8417114988966118	13.807020258757126	74.4994437208363
21	580.0	400.0		(91.06908768821967, 86.42426926483614, 69.85739592559787)	#5b5645	91.06908768821967	86.42426926483614	69.85739592559787	46.8615333221981	59.394263594541776	91.06908768821967	65.07762867302579	3.66014998715547	13.429208696202345	85.38685562444641	87.07015691762622	70.02306465899025	2.609290116496297	1.0023869851515543	1.4095776359963264	0.8495801840374514	13.919064053830303	74.7542594441179
22	600.0	420.0		(91.02745792736935, 85.48981399468556, 71.51727192205492)	#5b5547	91.02745792736935	85.48981399468556	71.51727192205492	42.96999137422254	54.654909020142064	91.02745792736935	64.8445145399355	4.695133939953855	12.051999462763362	85.4087511071745	86.32128271922055	71.65699734278122	4.302200435668103	0.9987963415182616	1.8081651907684946	0.7624529600533572	12.934255825696157	68.71545338741005
23	620.0	440.0		(91.09123117803365, 86.15323294951284, 70.5243578387954)	#5b5646	91.09123117803365	86.15323294951284	70.5243578387954	45.59431524547804	57.57472627914663	91.09123117803365	65.01264839547956	4.023236736624969	12.922859990885804	85.44707705934455	86.86097555358724	70.68064658990258	3.21882849743172	1.00138609766023	1.549407687708649	0.817546738435284	13.534649762109316	72.70721830896017
24	640.0	460.0		(90.56864481842338, 85.99379982285208, 71.36492471213464)	#5a5547	90.56864481842338	85.99379982285208	71.36492471213464	45.7063788570638	54.0689179673747	90.56864481842338	64.94635269731214	4.119597418395237	12.313994185043953	85.30969884853853	86.6479051992914	71.5112134632418	3.810540455477283	1.0003649488204582	1.5865176046490446	0.7790276912536348	12.984819431896039	71.5025416649566
25	660.0	480.0		(90.77856510186005, 86.13286093888397, 71.30026572187776)	#5a5647	90.77856510186005	86.13286093888397	71.30026572187776	45.68960029102814	54.715188947106526	90.77856510186005	64.99286012270046	4.1025506051664	12.43133379486132	85.442736935341	86.79734071744906	71.44859167404782	3.696892506385946	1.0010813000285885	1.5799526259523518	0.7864510182387693	13.09079758407456	71.73623534563465
26	680.0	500.0		(91.71213463241807, 85.58901682905226, 71.88219663418955)	#5b5547	91.71213463241807	85.58901682905226	71.88219663418955	41.47311059496156	55.135933863225894	91.71213463241807	64.90866087756189	5.023006828085652	11.948373059572837	85.84798051372897	86.5269214880425	72.01926483613819	4.558020575054829	0.9997843838807897	1.9344338661457243	0.7558971799857913	12.961258286359433	67.19847884013981
27	700.0	520.0		(91.04871567759079, 85.68379096545615, 71.90611160318866)	#5b5547	91.04871567759079	85.68379096545615	71.90611160318866	43.18434203220432	53.612662217639176	91.04871567759079	64.89614256308448	4.67691019181149	11.912254941764044	85.55706820194862	86.48676496014171	72.04388839681134	4.415466835918022	0.9995915650002613	1.8011469571125913	0.7536122175677332	12.797472670017783	68.56436592245338
28	720.0	540.0		(91.2577502214349, 86.06111603188663, 71.89548272807795)	#5b5647	91.2577502214349	86.06111603188663	71.89548272807795	43.89661482159193	54.1036591284092	91.2577502214349	65.00307438281827	4.514869293285651	12.100603822472266	85.77434012400356	86.83018370239151	72.03713906111604	4.1740348604011	1.0012386296918507	1.7387426219131248	0.7655278471744569	12.915442601935254	69.53889800669388
29	740.0	560.0		(91.79096545615589, 85.49424269264836, 72.03985828166519)	#5b5548	91.79096545615589	85.49424269264836	72.03985828166519	40.87178797255481	54.86958661417323	91.79096545615589	64.88952861702646	5.161480027037424	11.823867075141937	85.88875996457043	86.46555361381755	72.17440212577502	4.737501439039855	0.9994896907681442	1.9877619333321133	0.7480204822920187	12.901345227538553	66.41725719271928
30	760.0	580.0		(91.35518157661647, 85.95659875996456, 72.0814880425155)	#5b5548	91.35518157661647	85.95659875996456	72.0814880425155	43.19393382352939	53.79872018615473	91.35518157661647	64.98264197941864	4.6751393460084945	11.95739206152533	85.82688219663419	86.76449353410096	72.22023914969	4.3751949660203415	1.0009239105531733	1.8004649783277165	0.7564677545826995	12.838853251658643	68.6453368244051
31	780.0	600.0		(91.02391496899911, 85.99468556244464, 72.21080602302924)	#5b5548	91.02391496899911	85.99468556244464	72.21080602302924	43.96045197740115	52.7042017787984	91.02391496899911	64.97445622987078	4.5390899358119245	11.86766014704068	85.70223206377325	86.7381856510186	72.34864481842338	4.392409377934234	1.0007978259219752	1.748070347868156	0.7507909899909437	12.706088887263727	69.06936915713743
32	800.0	620.0		(90.87422497785651, 86.26926483613818, 72.38706820194862)	#5a5648	90.87422497785651	86.26926483613818	72.38706820194862	45.054618627826756	51.87637065411271	90.87422497785651	65.03616392590308	4.337762815849522	11.869819161982287	85.74925597874226	86.93663688219664	72.52589016829053	4.3063729475068495	1.001748306027777	1.6705363105160145	0.7509275770641604	12.637594438212071	69.92543573959658
33	820.0	640.0		(91.17006200177148, 85.92205491585474, 72.21080602302924)	#5b5548	91.17006200177148	85.92205491585474	72.21080602302924	43.39173090399439	53.02848510167004	91.17006200177148	64.96414183168659	4.651052043657233	11.850304174632488	85.75132860938885	86.7050441541187	72.34791851195749	4.458344612157024	1.0006389538378146	1.7911886036367966	0.749692988569842	12.730357188395002	68.57079853894811
34	840.0	660.0		(91.20194862710363, 85.8697962798937, 73.42426926483614)	#5b5549	91.20194862710363	85.8697962798937	73.42426926483614	42.00388620397586	49.70626511406566	91.20194862710363	64.95669797637403	5.015651112550811	11.134599259151967	85.99344552701507	86.68113132860938	73.54872453498672	5.2614634849282975	1.0005242965610084	1.9316010718200687	0.704414913921825	12.212127445483842	65.75051385398827
35	860.0	680.0		(91.29495128432241, 85.80425155004428, 72.39238263950399)	#5b5548	91.29495128432241	85.80425155004428	72.39238263950399	42.571575839932514	52.79760749767151	91.29495128432241	64.94182697327821	4.831059654239745	11.706810129493395	85.8123206377325	86.63337251550044	72.5265013286094	4.669431356026112	1.0002952393525122	1.8605121841120975	0.7406150376618318	12.664459751242143	67.57548595266488
36	880.0	700.0		(91.40921169176262, 85.86182462356068, 72.53764393268379)	#5b5548	91.40921169176262	85.86182462356068	72.53764393268379	42.362714728245585	52.645129407660775	91.40921169176262	64.96316617260725	4.880391269308837	11.658818905795565	85.91520814880425	86.70190967227636	72.67088573959256	4.735355307400215	1.000623925816926	1.8795105152168325	0.7375789397365002	12.63907738799324	67.28577394575629
37	900.0	720.0		(91.55270150575731, 85.62710363153234, 72.97254207263065)	#5b5548	91.55270150575731	85.62710363153234	72.97254207263065	40.86475663822283	51.7509650455192	91.55270150575731	64.91312315888491	5.212101994597207	11.321754936673113	85.99973427812223	86.5412386979628	73.09908768821965	5.19202295223847	0.9998531161442955	2.007257198174486	0.7162550571908051	12.463873476899796	65.28046904499237
38	920.0	740.0		(91.95305580159433, 85.51284322409212, 74.06288751107175)	#5b554a	91.95305580159433	85.51284322409212	74.06288751107175	38.40083176552135	49.61219476954196	91.95305580159433	64.90988677421215	5.745035349344841	10.688961456101985	86.37855624446414	86.53085461470329	74.17738706820195	6.008799935498193	0.9998032662966433	2.212497677653463	0.6762222589937417	12.13504545418993	61.74314081694734
39	940.0	760.0		(91.6873339238264, 85.86271036315323, 73.56598759964571)	#5b5549	91.6873339238264	85.86271036315323	73.56598759964571	40.71459993157042	50.39892769163889	91.6873339238264	64.98210880793619	5.267958545287	11.096829868496139	86.25743135518158	86.76277983170948	73.68895482728078	5.41517052971014	1.0009156981433827	2.028768378031193	0.702025486026983	12.28377060862056	64.60507166066152
40	960.0	780.0		(91.13640389725421, 85.93002657218777, 73.67581930912311)	#5b5549	91.13640389725421	85.93002657218777	73.67581930912311	42.109267995738826	48.85478118044961	91.13640389725421	64.96915060731722	5.012549381995024	11.010911012331936	86.03031000885738	86.7211369441984	73.79836138175376	5.370299280926752	1.0007161037218233	1.9304065497268028	0.6965899492590636	12.098173937765624	65.52332236434124
41	980.0	800.0		(91.51284322409212, 85.49424269264836, 74.52170062001771)	#5b554a	91.51284322409212	85.49424269264836	74.52170062001771	38.74680706875877	47.34571904218048	91.51284322409212	64.8824064679563	5.685957439712396	10.379299447802982	86.24884853852967	86.4427163064659	74.63142604074402	6.2453310139563625	0.9993799887141541	2.189745905050826	0.6566319233342421	11.834693449066776	61.2853197321111
42	1000.0	820.0		(91.29672276350753, 85.86359610274579, 73.24977856510186)	#5b5549	91.29672276350753	85.86359610274579	73.24977856510186	41.93668711656439	50.406746609232194	91.29672276350753	64.95977379994625	5.015590877253118	11.24057880109197	86.00306465899025	86.69101164747563	73.3759167404783	5.1675744394927525	1.00057167329523	1.9315778743202874	0.711119562034938	12.30880837577476	65.95338168609055
43	1020.0	840.0		(91.26040744021257, 85.93711248892825, 73.96014171833481)	#5b5549	91.26040744021257	85.93711248892825	73.96014171833481	41.53798894122465	48.34043461803499	91.26040744021257	64.9787114850221	5.135620759498694	10.864072427575966	86.1501328609389	86.75186079716562	74.07991142604074	5.5570612454958495	1.0008633693732218	1.9778031487648808	0.6873004107104479	12.01676621629173	64.69914972493339
44	1040.0	860.0		(91.35783879539416, 85.93445527015058, 73.79096545615589)	#5b5549	91.35783879539416	85.93445527015058	73.79096545615589	41.4763273332325	49.03304150548269	91.35783879539416	64.98284502293731	5.135731032418267	10.968319850543828	86.163215234721	86.76514615589016	73.91240035429583	5.464639839377989	1.000927038020856	1.9778456164893816	0.6938954787292742	12.111142538223955	64.90944825674995
45	1060.0	880.0		(91.68379096545615, 85.35783879539416, 74.5881310894597)	#5b554a	91.68379096545615	85.35783879539416	74.5881310894597	37.798041552251206	47.5481349808233	91.68379096545615	64.85749241573808	5.868323079358417	10.299227588173764	86.30361381753764	86.36286055801595	74.69582816651904	6.406435959508993	0.9989962389955465	2.2599775972277283	0.651566288658444	11.853746440544873	60.32625213663125
46	1080.0	900.0		(91.47209920283437, 85.6430469441984, 74.29495128432241)	#5b554a	91.47209920283437	85.6430469441984	74.29495128432241	39.63904501624296	47.885341622124116	91.47209920283437	64.91709512604514	5.510164089352676	10.56778973643182	86.22966341895484	86.55398406554473	74.40843224092117	5.994726367758783	0.9999142961268493	2.1220452982195455	0.6685564989161114	11.91805723283059	62.46195851252556
47	1100.0	920.0		(91.22497785651018, 86.13374667847653, 74.13817537643932)	#5b564a	91.22497785651018	86.13374667847653	74.13817537643932	42.12223316572497	47.76251784101832	91.22497785651018	65.02702556220612	5.035877163854896	10.844203843972956	86.22933569530556	86.90722893711248	74.25813108945968	5.530726928807217	1.00160754833543	1.9393904218966511	0.6860434524416571	11.9564549854492	65.0905881873371
48	1120.0	940.0		(91.2976085031001, 85.9734278122232, 74.4074402125775)	#5b554a	91.2976085031001	85.9734278122232	74.4074402125775	41.08658031359798	47.17530924084407	91.2976085031001	64.9914171430396	5.2437842158892245	10.629728106105363	86.26907883082373	86.79270162090346	74.52310008857395	5.815068382399188	1.0010590738955627	2.0194584879436577	0.6724749436060884	11.852779948709722	63.74227242226251
49	1140.0	960.0		(91.73516386182462, 85.21700620017715, 75.24712134632418)	#5b554b	91.73516386182462	85.21700620017715	75.24712134632418	36.280419016921876	45.8324884859369	91.73516386182462	64.82679791974797	6.155659229038434	9.872314864105181	86.4169264836138	86.26454468556244	75.34682019486272	6.920614380255595	0.998523453432771	2.3706349779426135	0.6245582497719322	11.634205659179235	58.055328508385166
50	1160.0	980.0		(91.80248007085916, 85.4517271922055, 74.86271036315323)	#5b554a	91.80248007085916	85.4517271922055	74.86271036315323	37.505882352941214	47.05364465241932	91.80248007085916	64.88875059644269	5.928094439950349	10.196151398818131	86.44579273693533	86.46305868024801	74.96860053144374	6.5253386247776435	0.9994777069616773	2.282996428002184	0.6450453171028078	11.794227699878919	59.82606234617935
51	1180.0	1000.0		(91.22409211691763, 85.84322409211691, 74.6696191319752)	#5b554a	91.22409211691763	85.84322409211691	74.6696191319752	40.49759229534507	46.27495339443843	91.22409211691763	64.95531866759471	5.3665864812980635	10.418635091381635	86.24512843224093	86.67670088573959	74.78135518157661	6.058619713728756	1.0005030511469224	2.066751447952794	0.6591204380387782	11.719565163802791	62.747232229207576
52	1200.0	1020.0		(91.44198405668733, 85.92294065544729, 74.94242692648362)	#5b554a	91.44198405668733	85.92294065544729	74.94242692648362	39.930212583208046	46.011546136112656	91.44198405668733	64.98837532895632	5.478681877249258	10.31986785131771	86.43116917626217	86.78292290522585	75.05223206377326	6.198210025537604	1.0010122210075503	2.1099210349329587	0.652872066158601	11.68399022512259	62.036756385775384
53	1220.0	1040.0		(91.9955713020372, 85.2843224092117, 75.41452612931798)	#5b554b	91.9955713020372	85.2843224092117	75.41452612931798	35.714743589743605	45.96054417838886	91.9955713020372	64.8588142690081	6.266313191628681	9.832263322319035	86.59887511071746	86.36709619131977	75.51322409211691	7.011893958859154	0.9990165994257153	2.4132494477181554	0.622024444764398	11.65933458886054	57.48976032388159
54	1240.0	1060.0		(91.05580159433127, 86.2976085031001, 74.28786536758193)	#5b564a	91.05580159433127	86.2976085031001	74.28786536758193	42.97395805821141	46.958279021808934	91.05580159433127	65.0595739475151	4.892622462527807	10.81371404716096	86.22717449069974	87.01200236492471	74.40796279893712	5.497453898967647	1.0021088892491465	1.8842209277637265	0.6841145579123671	11.869042339405398	65.6558128243874
55	1260.0	1080.0		(91.13906111603188, 85.85651018600531, 75.64747564216121)	#5b554b	91.13906111603188	85.85651018600531	75.64747564216121	39.540308747855896	43.34425050536461	91.13906111603188	64.95723028587899	5.574613686313179	9.866900596175343	86.4031532329495	86.68284118689104	75.74956598759965	6.644764672860303	1.000532495693809	2.146865786681305	0.6242157236523135	11.332786291395225	60.53436671331651
56	1280.0	1100.0		(91.91585473870683, 85.54472984942427, 75.91585473870683)	#5b554b	91.91585473870683	85.54472984942427	75.91585473870683	36.10828166519042	44.38842473475759	91.91585473870683	64.92204617077033	6.187486461826541	9.656530813409026	86.74080602302922	86.56987287865368	76.012143489814	7.121868126152668	0.9999905567850299	2.3828921137734405	0.6109069723474753	11.468808833771915	57.35001153063899
57	1300.0	1120.0		(91.44552701505758, 85.7378210806023, 75.511071744907)	#5b554b	91.44552701505758	85.7378210806023	75.511071744907	38.508060033351846	44.433951298889994	91.44552701505758	64.94364288726227	5.750894044570076	9.921279519321358	86.48924712134634	86.6392034543844	75.61333923826395	6.677580105432703	1.0003232097715469	2.21475394742235	0.6276559304864818	11.467544184016777	59.9011694094452
58	1320.0	1140.0		(91.17537643932684, 85.98228520814881, 75.55890168290523)	#5b554b	91.17537643932684	85.98228520814881	75.55890168290523	40.047643355453474	43.676277723267624	91.17537643932684	64.99073418148622	5.483629410983792	9.974019591533345	86.44222320637734	86.79050599645704	75.66313551815767	6.508580584134003	1.0010485542778933	2.111826402999844	0.6309924576988916	11.38205861561508	61.198386645607236
59	1340.0	1160.0		(91.14348981399469, 86.05668733392383, 74.97431355181577)	#5b564a	91.14348981399469	86.05668733392383	74.97431355181577	41.124075595727206	45.237898562696195	91.14348981399469	65.00584479728798	5.268743939846776	10.331091778587664	86.33274579273694	86.83909313551817	75.08513728963685	6.093548438925122	1.001281302227168	2.0290708450368564	0.6535821322847107	11.597030656218589	62.978915162624546
60	1360.0	1180.0		(91.53410097431355, 85.651904340124, 76.02125775022144)	#5b554c	91.53410097431355	85.651904340124	76.02125775022144	37.24905789653993	43.21640765613205	91.53410097431355	64.92847370078809	5.978588296249532	9.607604550969139	86.60805137289637	86.59050290522586	76.11756421612046	7.061773923625445	1.0000895596615613	2.302442355312353	0.6078117204984442	11.31589957643027	58.10695876522215
61	1380.0	1200.0		(91.62001771479186, 85.54295837023915, 76.23914968999114)	#5b554c	91.62001771479186	85.54295837023915	76.23914968999114	36.29369421249639	42.808563501193966	91.62001771479186	64.90635262081292	6.144802663251847	9.447466471884546	86.65995571302038	86.51951607617359	76.33218777679362	7.282300036946461	0.9997488299343611	2.366453954653896	0.5976808079645907	11.270014308229143	56.95929758953947
62	1400.0	1220.0		(91.93445527015058, 85.42604074402126, 76.72719220549159)	#5b554c	91.93445527015058	85.42604074402126	76.72719220549159	34.321160230648275	42.18061737672697	91.93445527015058	64.89570641628413	6.484527026792031	9.155963190679707	86.8753941541187	86.48536610274581	76.81418069087688	7.703967866535138	0.999584847056089	2.49728680765987	0.5792392588833285	11.21965920651238	54.69273249824648
63	1420.0	1240.0		(91.59167404782994, 85.41275465013285, 76.0460584588131)	#5b554c	91.59167404782994	85.41275465013285	76.0460584588131	36.15178622300721	43.280483913081326	91.59167404782994	64.87116235695792	6.169669907328423	9.496184205891023	86.56708591674047	86.40667003542957	76.13972542072631	7.252179410663569	0.9992067963167943	2.3760306963836646	0.6007628675527192	11.324413505237613	56.988221689779564
64	1440.0	1260.0		(91.84853852967228, 85.62444641275465, 75.78476527900797)	#5b554b	91.84853852967228	85.62444641275465	75.78476527900797	36.75231583590648	44.59801151431577	91.84853852967228	64.93807578082553	6.071335661736121	9.757663145943862	86.70631532329496	86.62132818423383	75.88316209034544	6.976159557071919	1.0002374599501271	2.3381607309653347	0.6173049685087368	11.492306417215818	58.109628050373004
65	1460.0	1280.0		(91.37555358724535, 85.68644818423384, 76.42781222320637)	#5b554c	91.37555358724535	85.68644818423384	76.42781222320637	37.164019909931284	41.71437433963728	91.37555358724535	64.92982168768823	5.992347284337063	9.38113393330453	86.62238263950398	86.59482986713905	76.52039858281664	7.267813775726153	1.0001103226265373	2.3077411441516587	0.5934843722989198	11.131662043500041	57.430952397735105
66	1480.0	1300.0		(91.42249778565102, 85.65013286093888, 76.80779450841453)	#5b554c	91.42249778565102	85.65013286093888	76.80779450841453	36.30181818181817	40.76402883273909	91.42249778565102	64.9244768930063	6.135148572768201	9.159190457806998	86.71012400354296	86.57767422497786	76.89621789193977	7.530793398981391	1.000027997060337	2.362736022304296	0.5794434274432168	11.02410168006094	56.18443045476561
67	1500.0	1320.0		(91.20903454384411, 85.86625332152347, 76.61116031886625)	#5b554c	91.20903454384411	85.86625332152347	76.61116031886625	38.040167465566405	40.812381646030595	91.20903454384411	64.9667375306179	5.847993510584571	9.340933052904244	86.63319751992914	86.71338367581932	76.70371124889283	7.237522659355479	1.0006789352397063	2.252148381049805	0.5909411195919602	11.020528952762579	57.950924550837506
68	1520.0	1340.0		(91.57218777679363, 85.70504871567759, 76.81310894596989)	#5b554c	91.57218777679363	85.70504871567759	76.81310894596989	36.14835263758026	41.0994341538908	91.57218777679363	64.9466422344076	6.164327277827065	9.194123069137007	86.80155890168291	86.6488349955713	76.90202834366696	7.5138238993653275	1.0003694085437478	2.3739731711213237	0.5816533904450614	11.069364471305482	56.15957553103219
69	1540.0	1360.0		(91.49158547387069, 85.62798937112488, 77.51727192205492)	#5b554d	91.49158547387069	85.62798937112488	77.51727192205492	34.82411104772767	38.9483900323349	91.49158547387069	64.92503111306571	6.363052196860675	8.76454540190441	86.87900797165634	86.5794530469442	77.59837909654561	7.986261439750453	1.0000365336801524	2.450505062592431	0.5544767576409964	10.8307751043966	54.02038360186571
70	1560.0	1380.0		(91.56953055801594, 85.83879539415412, 77.02922940655448)	#5b554d	91.56953055801594	85.83879539415412	77.02922940655448	36.352339181286546	40.49138147840048	91.56953055801594	64.98103170445177	6.1297572123995	9.131867198018018	86.88494242692649	86.75931790965456	77.11732506643048	7.5526251660145824	1.000899107580136	2.360659730067643	0.5777148594683524	10.998405430115819	56.12855032754303
71	1580.0	1400.0		(91.76793622674934, 85.44906997342781, 76.78742249778566)	#5b554c	91.76793622674934	85.44906997342781	76.78742249778566	34.691657305031605	41.6270775823794	91.76793622674934	64.89255108214026	6.41305797954711	9.116680816090582	86.81298494242694	86.47524642161204	76.87403897254208	7.70225618988439	0.9995362456250886	2.4697630255700824	0.5767541141672221	11.146352845281138	54.87582908386425
72	1600.0	1420.0		(91.5704162976085, 85.75465013286095, 76.86271036315323)	#5b554c	91.5704162976085	85.75465013286095	76.86271036315323	36.27461607949416	40.95716897362237	91.5704162976085	64.95925496026175	6.143268469747998	9.187846046819148	86.82598759964571	86.68934495128434	76.95162976085031	7.509430762189221	1.0005636816373018	2.3658631141528494	0.5812562833707241	11.052432423292629	56.23212929077042
73	1620.0	1440.0		(91.83436669619132, 85.7378210806023, 76.5243578387954)	#5b554c	91.83436669619132	85.7378210806023	76.5243578387954	36.10760775238644	42.511887423925316	91.83436669619132	64.96841944160806	6.180704659809855	9.393222754597396	86.88243578387954	86.71878764393269	76.61649247121346	7.34728809374976	1.000704841618305	2.3802803419914036	0.5942491547407693	11.24427604647278	56.65523646699769
74	1640.0	1460.0		(91.6058458813109, 85.72984942426926, 77.22763507528786)	#5b554d	91.6058458813109	85.72984942426926	77.22763507528786	35.479578636111604	40.02412422768631	91.6058458813109	64.95614215751588	6.269335290321642	8.978872914184223	86.90864481842338	86.67934597874223	77.31265721877769	7.753161992745886	1.0005157353149878	2.4144133024088976	0.5680358891912018	10.951014737984028	55.076026878890396
75	1660.0	1480.0		(91.62533215234721, 85.76527900797166, 77.56953055801594)	#5b554d	91.62533215234721	85.76527900797166	77.56953055801594	34.98519125338711	39.11832374691866	91.62533215234721	64.96730651917782	6.342305254373903	8.807609463250943	86.99755535872454	86.71521180690878	77.6514880425155	7.938628233416868	1.0006876993378886	2.442515109654086	0.5572011455026976	10.85351649912628	54.24257219475345
76	1680.0	1500.0		(91.94331266607617, 85.81753764393268, 77.0044286979628)	#5b554d	91.94331266607617	85.81753764393268	77.0044286979628	35.396655994308084	41.4322184116219	91.94331266607617	64.99615454079574	6.298256925245271	9.171911032385992	87.05654561558902	86.80793270150575	77.09255978742249	7.5980400825020284	1.0011320437617222	2.4255514497328767	0.5802481768768107	11.126184983290718	55.523014427793015
77	1700.0	1520.0		(91.52701505757307, 85.98139946855625, 77.26926483613818)	#5b554d	91.52701505757307	85.98139946855625	77.26926483613818	36.662732186121666	39.72298565815702	91.52701505757307	65.01551517150106	6.078364567059403	9.056621717859503	86.95632418069087	86.87019706820195	77.35638618246236	7.595856748117665	1.0014302544470077	2.340867665868003	0.5729545589676136	10.907287139820225	56.13240671241647
78	1720.0	1540.0		(91.54295837023915, 85.73959255978743, 77.00354295837023)	#5b554d	91.54295837023915	85.73959255978743	77.00354295837023	36.05117270788915	40.50066762133294	91.54295837023915	64.95439995624555	6.177887904154855	9.100854805858072	86.83603188662534	86.67375	77.0909034543844	7.6024433682958685	1.0004889002886583	2.3791955679271473	0.5757529036722421	10.999629864391474	55.83035807207359
79	1740.0	1560.0		(91.67936226749336, 85.66607617360496, 77.18511957484499)	#5b554d	91.67936226749336	85.66607617360496	77.18511957484499	35.10755316548523	40.31476436148632	91.67936226749336	64.94392048351963	6.3325736623344175	8.981865015581846	86.91639503985829	86.64009484499557	77.26992914083259	7.7806498224067	1.0003274855707913	2.438767330314541	0.5682251803187401	10.989785636991497	54.81463439380187
80	1760.0	1580.0		(91.8086802480071, 85.71479185119574, 78.33303808680247)	#5b554e	91.8086802480071	85.71479185119574	78.33303808680247	32.867096095701285	37.428800216107774	91.8086802480071	64.96716566220026	6.651554495868128	8.384636784450294	87.22444641275466	86.71475923826394	78.40685562444641	8.457779786631832	1.000685529725935	2.561611544578563	0.5304423680923882	10.70258432429572	51.5749393500221
81	1780.0	1600.0		(91.85828166519043, 85.62710363153234, 77.97431355181577)	#5b554d	91.85828166519043	85.62710363153234	77.97431355181577	33.07177033492825	38.54210861264318	91.85828166519043	64.94653357342561	6.639033891880253	8.547962211400971	87.1498228520815	86.64848604960143	78.05084145261293	8.308636410385722	1.000367734844869	2.5567896756845534	0.5407749237496692	10.823327999514458	52.164216639730974
82	1800.0	1620.0		(92.00531443755536, 85.65544729849424, 78.05668733392383)	#5c554e	92.00531443755536	85.65544729849424	78.05668733392383	32.68605537211072	38.6597223559312	92.00531443755536	64.96207633722702	6.7043187790121195	8.52898790268708	87.2471302037201	86.69840846767052	78.13267493356953	8.357172160539648	1.0006071391450178	2.5819318466864423	0.5395745405361974	10.848572483732461	51.83043464643511
83	1820.0	1640.0		(91.4933569530558, 85.9955713020372, 77.88485385296723)	#5b554d	91.4933569530558	85.9955713020372	77.88485385296723	35.76021869304873	37.92809014869888	91.4933569530558	65.01927663559522	6.2132857247299	8.720891533524622	87.06734278122232	86.88229750221436	77.96596102745792	7.956174886211394	1.0014881920628977	2.392827789672347	0.551715056458816	10.707888150173861	54.53165085399946
84	1840.0	1660.0		(91.6430469441984, 85.29495128432241, 77.86271036315323)	#5b554d	91.6430469441984	85.29495128432241	77.86271036315323	32.360200539915176	38.34427100952014	91.6430469441984	64.85016041952898	6.7403559981161765	8.445511785211156	86.91906997342781	86.33936905225863	77.93703277236492	8.44780533502434	0.9988833046781005	2.595810310216855	0.534293540229159	10.805511015009019	51.406661387267036
85	1860.0	1680.0		(91.2533215234721, 85.46501328609389, 77.47652790079717)	#5b554d	91.2533215234721	85.46501328609389	77.47652790079717	34.79105053362482	38.49813152147536	91.2533215234721	64.87047055657798	6.359014883586534	8.69405228350466	86.70358724534987	86.40445259521701	77.55641275465014	8.046771690412045	0.999196140555186	2.448950233822924	0.5500171086878626	10.771425875806214	53.817467941323606
86	1880.0	1700.0		(90.95748449955713, 85.62444641275465, 77.82728077945085)	#5a554d	90.95748449955713	85.62444641275465	77.82728077945085	35.630059363194825	36.81062605291601	90.95748449955713	64.89570148674981	6.215617548233354	8.541832599483268	86.6782019486271	86.48535029229407	77.90525243578388	8.116567171769223	0.9995847711267544	2.393725809227036	0.5403871423889853	10.563938927478778	53.957819788719014
87	1900.0	1720.0		(91.16209034543844, 85.63241806908769, 77.63596102745792)	#5b554d	91.16209034543844	85.63241806908769	77.63596102745792	35.47115447580383	37.835496783972346	91.16209034543844	64.90837422965554	6.2489546658746615	8.669833905930592	86.7426660761736	86.52600183348096	77.71592559787422	8.017297479765793	0.9997799686595147	2.4065644239397312	0.5484849667618618	10.687163064751113	54.21707453686072
88	1920.0	1740.0		(91.22940655447299, 85.511071744907, 77.72542072630647)	#5b554d	91.22940655447299	85.511071744907	77.72542072630647	34.5926800472255	37.745684382221015	91.22940655447299	64.88164783919756	6.382241777697473	8.57475621915016	86.75592559787424	86.44028398582816	77.80327723649246	8.163094070817854	0.9993683035988568	2.457895252635631	0.5424700093313755	10.689221408823064	53.33947175219664
89	1940.0	1760.0		(91.38618246235606, 85.58015943312667, 77.70682019486271)	#5b554d	91.38618246235606	85.58015943312667	77.70682019486271	34.53379953379957	38.17029319118001	91.38618246235606	64.90773709482337	6.398664596156623	8.629676362562755	86.85044286979628	86.52395773250664	77.78555358724536	8.122062190188654	0.9997701549082062	2.4642199217615635	0.5459444557119004	10.743101169433459	53.44409517717619
90	1960.0	1780.0		(91.52967227635075, 85.39946855624446, 77.10451727192205)	#5b554d	91.52967227635075	85.39946855624446	77.10451727192205	34.50202628024068	40.188219127708386	91.52967227635075	64.86788187259992	6.425689758588204	8.897230888523634	86.74427812223206	86.39615537643932	77.18746678476526	7.899867379942059	0.9991562672042175	2.474627709613539	0.5628709201483477	10.974980927424173	54.16271992664255
91	1980.0	1800.0		(91.43755535872454, 85.5199291408326, 77.01860053144375)	#5b554d	91.43755535872454	85.5199291408326	77.01860053144375	35.37563732415999	40.21141495452037	91.43755535872454	64.89303623293301	6.283189215252005	8.98788494986984	86.71930026572187	86.47680232949514	77.10361381753764	7.7517897825749955	0.9995437183749476	2.41974865282381	0.5686060230769389	10.966336789774235	55.043635254903755
92	2000.0	1820.0		(91.27192205491585, 85.70947741364039, 77.35961027457927)	#5b554d	91.27192205491585	85.70947741364039	77.35961027457927	36.010695868084305	38.86890320827592	91.27192205491585	64.93302227649782	6.173316386713257	8.865596977268652	86.76510186005314	86.60510415411868	77.44310894596987	7.808595050790111	1.0001596211125605	2.377435009269481	0.5608696448123384	10.803177540604313	55.14962960439796
93	2020.0	1840.0		(91.39858281665191, 85.48981399468556, 77.59610274579273)	#5b554d	91.39858281665191	85.48981399468556	77.59610274579273	34.3143168837836	38.508610413900726	91.39858281665191	64.88517047253372	6.435849684535533	8.652773869496189	86.80636846767051	86.45157866253322	77.67503985828166	8.119248759127052	0.9994225625182677	2.4785404466458987	0.5474056873179639	10.783814575491002	53.358485472476296
94	2040.0	1860.0		(91.23029229406555, 85.51372896368467, 77.81399468556245)	#5b554d	91.23029229406555	85.51372896368467	77.81399468556245	34.434541493364975	37.500218448722805	91.23029229406555	64.88266368283033	6.403740151419535	8.527343157861322	86.77489813994686	86.44354100088573	77.89099202834366	8.21506516251019	0.999383950580119	2.466174592803453	0.5394704880455873	10.664120650987918	53.0947161265375
95	2060.0	1880.0		(91.02125775022144, 85.6563330380868, 77.79982285208149)	#5b554d	91.02125775022144	85.6563330380868	77.79982285208149	35.653513766999374	37.04042310948493	91.02125775022144	64.90720450381505	6.214674533704445	8.576717284170776	86.71384410983171	86.52224906111603	77.87838795394154	8.084905045331967	0.9997619514394254	2.3933626404511568	0.5425940733785442	10.591612669110795	54.07297810517185
96	2080.0	1900.0		(91.53675819309123, 85.33569530558016, 78.30558015943312)	#5b554e	91.53675819309123	85.33569530558016	78.30558015943312	31.87976971482128	36.858967535923384	91.53675819309123	64.85609010989832	6.781705350738465	8.210407998683621	86.96819309123117	86.35836728077943	78.3758813108946	8.673270664485772	0.9989746393590563	2.611734554557618	0.5194200266257514	10.64905286723109	50.443673723408104
97	2100.0	1920.0		(91.50310008857396, 85.59521700620017, 76.94508414526129)	#5b554c	91.50310008857396	85.59521700620017	76.94508414526129	35.651009978096845	40.570145295091336	91.50310008857396	64.91547467517225	6.242066410275083	9.067215898004054	86.76005314437555	86.54878416297609	77.03158547387068	7.6623942696742695	0.9998893364149148	2.403911655315968	0.573624785018943	11.0080787247958	55.455639994222295
98	2120.0	1940.0		(91.18511957484499, 85.46147032772365, 77.71656333038086)	#5b554d	91.18511957484499	85.46147032772365	77.71656333038086	34.502170195975275	37.66493763841939	91.18511957484499	64.86660288399978	6.394092690017839	8.554011778724856	86.71707705934456	86.39205617360494	77.79401240035429	8.18705774122083	0.9991365670161023	2.46245921341089	0.5411576412006108	10.679678779771569	53.22201936535137
99	2140.0	1960.0		(91.15146147032772, 85.48804251550044, 77.72276350752878)	#5b554d	91.15146147032772	85.48804251550044	77.72276350752878	34.69560055405317	37.567340394519476	91.15146147032772	64.87150017144778	6.363411909164951	8.558864430875502	86.71006200177146	86.40775285208147	77.80041629760849	8.168533814964514	0.999211999654023	2.450643593095629	0.5414646374801743	10.665231899579501	53.369644869136366
100	2160.0	1980.0		(91.45527015057573, 85.77059344552701, 78.20637732506643)	#5b554e	91.45527015057573	85.77059344552701	78.20637732506643	34.25591656638588	36.9412026769198	91.45527015057573	64.96138983665512	6.429999025437782	8.444353241978387	87.04324180690878	86.696203064659	78.28201948627103	8.30078125564005	1.000596565016049	2.476287271707995	0.5342202466051504	10.613764136367537	52.71234259568156
101	2180.0	2000.0		(91.49247121346325, 85.83170947741364, 78.47741364038973)	#5b554e	91.49247121346325	85.83170947741364	78.47741364038973	33.90363413638217	36.27445665327461	91.49247121346325	64.97978728054076	6.475028149423134	8.326063031699382	87.13462356067316	86.75531831709478	78.55095659875997	8.42661311290519	1.0008799397899468	2.493628650165435	0.5267367812058016	10.547479089510114	52.1284408942813
102	2200.0	2020.0		(91.42692648361381, 85.55447298494242, 78.39503985828166)	#5b554e	91.42692648361381	85.55447298494242	78.39503985828166	32.96268605994698	36.347400238323594	91.42692648361381	64.90576044396526	6.611038979050243	8.245427700161013	87.00008857395925	86.51761630646591	78.46663418954827	8.561032402893519	0.9997397086683114	2.5460084226798054	0.5216354992644715	10.56848685200981	51.27797442224703
103	2220.0	2040.0		(91.34986713906112, 85.80690876882197, 78.75553587245349)	#5b554e	91.34986713906112	85.80690876882197	78.75553587245349	33.5930796821155	35.1566408749782	91.34986713906112	64.96658388281742	6.502097364074699	8.150208751778942	87.11268379096546	86.7128900177148	78.82604960141718	8.59529919304095	1.00067656861144	2.5040534031757575	0.5156116051155059	10.426081374585623	51.4177323476997
104	2240.0	2060.0		(91.70859167404782, 85.58281665190434, 78.56598759964571)	#5b554e	91.70859167404782	85.58281665190434	78.56598759964571	32.03396684189243	36.54362124416883	91.70859167404782	64.9290354792082	6.756959209559654	8.191108197330532	87.18108060230293	86.59230616474755	78.6361558901683	8.67803605331889	1.0000982127023732	2.602204451336365	0.5181990515738051	10.618415666191847	50.48030333220038
105	2260.0	2080.0		(91.64216120460584, 86.0044286979628, 78.59078830823738)	#5b564e	91.64216120460584	86.0044286979628	78.59078830823738	34.082117407533076	36.316254929250746	91.64216120460584	65.03202951764735	6.453149039178041	8.352669076878572	87.2841895482728	86.92333122232064	78.66492471213463	8.393444574444775	1.0016846239743378	2.4852026827583042	0.52841997559731	10.55510365793193	52.31085442658261
106	2280.0	2100.0		(91.31620903454385, 85.85651018600531, 77.90256864481843)	#5b554d	91.31620903454385	85.85651018600531	77.90256864481843	35.57844690966715	37.457515325521825	91.31620903454385	64.97444908560595	6.234467007280198	8.63456199606425	86.94097431355183	86.73816269264836	77.9821080602303	8.042303023579276	1.0007977158792734	2.400985013362468	0.5462535385106891	10.650081677092544	54.169349355825815
107	2300.0	2120.0		(91.40921169176262, 85.84056687333924, 79.24092116917626)	#5b554f	91.40921169176262	85.84056687333924	79.24092116917626	32.54185470956473	33.94531060745536	91.40921169176262	64.97996693252601	6.6301168955368865	7.906532203034833	87.24927369353411	86.75589571302038	79.3069176262179	8.870611214100796	1.0008827069591806	2.553355609138106	0.5001957476505626	10.318512563645525	50.018083703713025
108	2320.0	2140.0		(91.47652790079717, 85.85208148804251, 77.38706820194862)	#5b554d	91.47652790079717	85.85208148804251	77.38706820194862	36.04828063116868	39.27578260406481	91.47652790079717	64.98045261007705	6.173285507086179	8.931283987362404	86.91505757307351	86.75745667847653	77.47171833480955	7.7504567282231855	1.0008901878226675	2.3774231170705575	0.5650252420174142	10.85713072662001	55.347849868631876
109	2340.0	2160.0		(91.4933569530558, 85.5748449955713, 78.39326837909654)	#5b554e	91.4933569530558	85.5748449955713	78.39326837909654	32.89249492900609	36.51109433085502	91.4933569530558	64.91457706713264	6.625461246010156	8.261493007780253	87.03860053144375	86.5459038972542	78.46508414526129	8.55361686370281	0.9998755106097185	2.5515626499760646	0.522651848575331	10.590042655248583	51.27146808403576
110	2360.0	2180.0		(91.59610274579273, 85.533215234721, 77.91762621789194)	#5b554d	91.59610274579273	85.533215234721	77.91762621789194	33.40542640678628	38.080348508877115	91.59610274579273	64.90812764716763	6.574725785939428	8.513679213640856	86.98091231178034	86.52521072630647	77.99378210806023	8.307598141241977	0.999776170563584	2.5320236774971634	0.5386060576455457	10.756846792302902	52.3227294751854
111	2380.0	2200.0		(91.53498671390611, 85.56687333923827, 78.21523472099203)	#5b554e	91.53498671390611	85.56687333923827	78.21523472099203	33.11610586514168	37.106431978943895	91.53498671390611	64.91426496906858	6.602742131987693	8.359344462882445	87.02092116917626	86.54490244464128	78.28875110717449	8.456638884750058	0.9998707033811227	2.5428131847497495	0.5288422845954043	10.652457158357821	51.6960758041566
112	2400.0	2220.0		(91.51638618246236, 85.75819309123118, 78.43666961913198)	#5b554e	91.51638618246236	85.75819309123118	78.43666961913198	33.58569783977788	36.44514237045353	91.51638618246236	64.9623827152644	6.523904739680287	8.318942318573775	87.11540301151462	86.69939272807795	78.50988485385297	8.455425822164042	1.0006118582683705	2.512451744517309	0.5262862992076	10.571950357061867	51.895646617787534
113	2420.0	2240.0		(91.56687333923827, 85.5482728077945, 79.03188662533215)	#5b554f	91.56687333923827	85.5482728077945	79.03188662533215	31.191351045788554	34.908056762011654	91.56687333923827	64.91401967570182	6.839395900248402	7.909116152811713	87.19410983170948	86.54411535872453	79.09705048715678	8.965252851787966	0.9998669251414511	2.6339520343556915	0.5003592176342859	10.456168256058325	49.14843995547468
114	2440.0	2260.0		(91.5199291408326, 85.93268379096546, 78.34720992028343)	#5b554e	91.5199291408326	85.93268379096546	78.34720992028343	34.550833781603	36.702862783810495	91.5199291408326	65.00638330778281	6.385842786695295	8.443212094433017	87.15333923826395	86.8408250132861	78.42306465899024	8.281829461150435	1.0012895968734605	2.459282054206103	0.5341480534950767	10.586161654158145	52.898741086636626
115	2460.0	2280.0		(91.58990256864482, 85.54207263064659, 78.27900797165633)	#5b554e	91.58990256864482	85.54207263064659	78.27900797165633	32.738887410167685	37.05952323388619	91.58990256864482	64.91122576262234	6.659363001035645	8.318997813960527	87.05289636846767	86.53515071744906	78.35163861824623	8.519052786480714	0.999823890658394	2.564618714856645	0.5262898100459491	10.656117501615798	51.32270573933039
116	2480.0	2300.0		(91.47032772364925, 85.82639503985828, 78.43135518157662)	#5b554e	91.47032772364925	85.82639503985828	78.43135518157662	34.028938251477484	36.34990800813401	91.47032772364925	64.9770722277247	6.4572022452836215	8.346821351008504	87.11291408325954	86.74659253321524	78.50530558015943	8.399964537176679	1.0008381199870084	2.486763632091135	0.5280500273648205	10.552956339440966	52.274029110382834
117	2500.0	2320.0		(91.11957484499557, 86.32506643046945, 78.58104517271921)	#5b564e	91.11957484499557	86.32506643046945	78.58104517271921	37.057078270697986	35.089332581604694	91.11957484499557	65.0841695691771	6.012792419540558	8.446150027390441	87.1255713020372	87.09123163861825	78.65848538529673	8.116436848182405	1.0024877342001446	2.315614866662731	0.5343339177316913	10.367792579217236	54.55303430226387
118	2520.0	2340.0		(91.43135518157662, 86.26749335695305, 78.67581930912311)	#5b564e	91.43135518157662	86.26749335695305	78.67581930912311	35.71002013749044	35.574903609555754	91.43135518157662	65.08709004496045	6.209381486487475	8.399298477393135	87.27945084145261	87.10064248892824	78.75173604960142	8.243253302029052	1.0025327181212762	2.391324210056365	0.531369919675692	10.44531633590252	53.5254530321133
119	2540.0	2360.0		(91.77059344552701, 85.93002657218777, 78.80159433126661)	#5b554e	91.77059344552701	85.93002657218777	78.80159433126661	32.979101215680885	36.03654122711345	91.77059344552701	65.02100453992364	6.612071868566494	8.218012502979466	87.36621789193977	86.88785645704164	78.87287865367583	8.586285854264412	1.00151480687425	2.546406203636234	0.5199011149985164	10.547759188292803	51.18044099766742
120	2560.0	2380.0		(91.4977856510186, 85.85385296722764, 78.52524357838796)	#5b554e	91.4977856510186	85.85385296722764	78.52524357838796	33.89594428512905	36.15386104684368	91.4977856510186	64.98583490901152	6.474847086755275	8.309989935291838	87.15365810451728	86.77475661647476	78.59852967227636	8.440845317627579	1.00097309106472	2.4935589202668726	0.5257199391480983	10.534684500331034	52.07555293547468
121	2580.0	2400.0		(91.674047829938, 85.64924712134632, 79.0593445527015)	#5b554f	91.674047829938	85.64924712134632	79.0593445527015	31.343912371857854	35.0889855072464	91.674047829938	64.94557426545474	6.824754126874611	7.9478870452293515	87.28341895482728	86.6454054384411	79.12524357838794	8.924196156945264	1.000352958679167	2.628313271908401	0.5028120041432028	10.475980974401232	49.347713848946015
122	2600.0	2420.0		(91.72276350752878, 85.84410983170947, 79.32772364924712)	#5b554f	91.72276350752878	85.84410983170947	79.32772364924712	31.543518650850363	34.459659118342906	91.72276350752878	64.99841037119138	6.78432645091781	7.890755070553346	87.42137289636847	86.81518598759963	79.39288751107175	8.95586518501803	1.001166790188035	2.612743978818229	0.4991976293384245	10.406301022749936	49.31166119900338
123	2620.0	2440.0		(91.52612931798052, 86.12134632418069, 79.09211691762621)	#5b564f	91.52612931798052	86.12134632418069	79.09211691762621	33.919361732440514	34.64227303959048	91.52612931798052	65.05681252448258	6.4545042922151685	8.119073812906908	87.36384410983172	87.00311006200177	79.16240921169177	8.602528912151662	1.0020663552084208	2.4857246106516846	0.5136418965723377	10.372077190112632	51.515989761913715
124	2640.0	2460.0		(91.46501328609389, 85.88928255093002, 78.91496899911427)	#5b554e	91.46501328609389	85.88928255093002	78.91496899911427	33.343214058860845	34.988911915091414	91.46501328609389	64.99427283492722	6.537542223441051	8.109814210280518	87.22652790079718	86.80188266607617	78.98471213463242	8.64758278960002	1.0011030599540611	2.5177037402518816	0.5130561007089026	10.416743485780112	51.126766291700854
125	2660.0	2480.0		(91.5571302037201, 85.93091231178033, 79.06908768821967)	#5b554f	91.5571302037201	85.93091231178033	79.06908768821967	32.96829562380308	34.781025075458544	91.5571302037201	65.01036868089747	6.588901409948555	8.05269213914257	87.31539415411868	86.85364289636846	79.13770593445527	8.722001013455658	1.001350983347162	2.5374829189625894	0.5094423524376659	10.40478123161802	50.709164902661065
126	2680.0	2500.0		(91.85562444641276, 86.11603188662534, 78.39149689991143)	#5b564e	91.85562444641276	86.11603188662534	78.39149689991143	34.422735346358785	37.377705992960806	91.85562444641276	65.07126478379706	6.418928812896296	8.52960467133852	87.3835252435784	87.04965577502215	78.46874224977857	8.221358751378553	1.0022889625304494	2.4720239699091713	0.5396135595458987	10.675055173363281	53.03681803353986
127	2700.0	2520.0		(91.5155004428698, 86.31709477413641, 79.18334809565988)	#5b564f	91.5155004428698	86.31709477413641	79.18334809565988	34.708037060978256	34.36247229508036	91.5155004428698	65.10588559237526	6.343042871426896	8.152555618826574	87.43756421612046	87.16122489813995	79.25468556244465	8.523955161604295	1.0028222248610204	2.4427991768386215	0.5157600763905708	10.32948962857412	52.11553153105794
128	2720.0	2540.0		(91.9185119574845, 85.92205491585474, 79.33215234720993)	#5b554f	91.9185119574845	85.92205491585474	79.33215234720993	31.41449683321606	34.91703283996297	91.9185119574845	65.02888035195495	6.81707539920795	7.940432906821981	87.54233835252435	86.91319725420728	79.39805137289638	8.927730962497574	1.0016361175556419	2.6253560808561724	0.5023404284589433	10.465323298695917	49.35302196808591
129	2740.0	2560.0		(91.78122232063774, 86.0947741364039, 78.8830823737821)	#5b564e	91.78122232063774	86.0947741364039	78.8830823737821	33.54758961681088	35.83549666573381	91.78122232063774	65.06343744992715	6.527679605105474	8.24544844600954	87.43879539415413	87.0244445881311	78.95519929140832	8.523389370274147	1.0021683985553997	2.513905500757057	0.521636811721684	10.516559375704162	51.632373999757036
130	2760.0	2580.0		(91.59344552701506, 86.34986713906112, 79.27900797165633)	#5b564f	91.59344552701506	86.34986713906112	79.27900797165633	34.45155721786665	34.28391145838373	91.59344552701506	65.11873571041939	6.379201960447833	8.122099275214634	87.50504871567759	87.20265997342783	79.34971656333038	8.567502542440353	1.003020154492873	2.4567245742679016	0.5138332982313888	10.327764244434686	51.853449991556005
131	2780.0	2600.0		(92.118689105403, 85.86005314437556, 78.96899911426041)	#5c554e	92.118689105403	85.86005314437556	78.96899911426041	31.442812878889946	36.400549989423254	92.118689105403	65.0230359197311	6.850721184589014	8.129881916271199	87.54857395925598	86.89439204605846	79.03790965456156	8.777449310419021	1.0015460961010154	2.638313568058914	0.5143256561782128	10.63143267492628	49.88052207928378
132	2800.0	2620.0		(91.8414526129318, 86.15323294951284, 79.60053144375554)	#5b564f	91.8414526129318	86.15323294951284	79.60053144375554	32.11866859623729	33.98721175823857	91.8414526129318	65.08385622437419	6.698817698333026	7.887128906990837	87.62992028343668	87.0902219663419	79.66605845881313	8.920556767780417	1.0024829077681014	2.5798132995432175	0.4989682251511429	10.347993088081875	49.65757773521988
133	2820.0	2640.0		(91.80248007085916, 86.22940655447299, 79.49689991142604)	#5b564f	91.80248007085916	86.22940655447299	79.49689991142604	32.826603325415704	34.18124366829078	91.80248007085916	65.10057563543518	6.604787749834696	7.972185402128407	87.61371124889283	87.14410682905226	79.56422497785651	8.802236646335553	1.0027404358985614	2.5436009822933063	0.504349205849804	10.35272724002114	50.358967096474785
134	2840.0	2660.0		(91.89725420726306, 85.92382639503985, 79.55801594331267)	#5b554f	91.89725420726306	85.92382639503985	79.55801594331267	30.953987509870057	34.239388156372875	91.89725420726306	65.0289046213877	6.864832976757606	7.816886841041049	87.57764393268378	86.91327534986713	79.62167404782994	9.05918222191818	1.0016364913763238	2.6437482269429706	0.49452445868159156	10.403348099742669	48.71021935377895
135	2860.0	2680.0		(91.30026572187776, 86.49424269264836, 79.46589902568645)	#5b564f	91.30026572187776	86.49424269264836	79.46589902568645	35.63356036224831	33.053173325054786	91.30026572187776	65.13962747876309	6.205692160406784	8.05500897306215	87.44352524357839	87.27005329495128	79.53618246235608	8.553587364633247	1.00334194920346	2.3899033962772878	0.5095889237087147	10.168273439765768	52.38883833817646
136	2880.0	2700.0		(92.06465899025686, 85.99734278122232, 80.12843224092117)	#5c5550	92.06465899025686	85.99734278122232	80.12843224092117	29.50133570792518	33.060871071088386	92.06465899025686	65.05854510018776	7.033540705701446	7.556518398216583	87.79654561558901	87.00868921169175	80.18712134632418	9.368727426841376	1.0020930419727219	2.7087200566694842	0.4780526117860326	10.323355324764565	47.05287661812134
137	2900.0	2720.0		(91.9911426040744, 86.04694419840567, 80.19574844995572)	#5b5650	91.9911426040744	86.04694419840567	80.19574844995572	29.763460238792526	32.69690346434553	91.9911426040744	65.0672397218323	6.986342981103178	7.534623399031926	87.78936226749336	87.03669077945084	80.25426040744021	9.365930708020112	1.002226964731664	2.690543518195077	0.4766674551578493	10.275190412583557	47.162338049019915
138	2920.0	2740.0		(91.69707705934455, 86.23649247121347, 80.4118689105403)	#5b5650	91.69707705934455	86.23649247121347	80.4118689105403	30.967741935483883	31.382985916581326	91.69707705934455	65.09959209760055	6.789899443167546	7.471953495950823	87.74725420726307	87.14093637732506	80.47011514614704	9.331975028683438	1.0027252865216567	2.614890220165818	0.47270273102571864	10.09617865798633	47.73800797010928
139	2940.0	2760.0		(91.54384410983171, 86.54295837023915, 80.0726306465899)	#5b5650	91.54384410983171	86.54295837023915	80.0726306465899	33.84294649061849	31.953644306406208	91.54384410983171	65.16724174730248	6.433413803679122	7.771292566047938	87.69932683790965	87.35918553587246	80.13733392382639	8.907937008821094	1.003767290199326	2.477602353072904	0.49164000037760713	10.088696710501363	50.38056451524315
140	2960.0	2780.0		(92.1036315323295, 85.88662533215235, 80.35075287865368)	#5c5550	92.1036315323295	85.88662533215235	80.35075287865368	28.26136106714898	32.53926047026014	92.1036315323295	65.03348108053768	7.181136651768616	7.393068686309978	87.82578387953942	86.92800259521701	80.40611160318866	9.582387388246238	1.0017069823143552	2.765561428053199	0.4677121934141183	10.30660895793916	45.83311268456162
141	2980.0	2800.0		(91.90256864481843, 86.29495128432241, 79.07705934455271)	#5b564f	91.90256864481843	86.29495128432241	79.07705934455271	33.766574585635325	35.58665355924362	91.90256864481843	65.1211992517641	6.496099358265894	8.237386189013973	87.59910540301152	87.21060513728965	79.14923826395041	8.517186480341744	1.0030581002790313	2.501743482850542	0.5211267642619265	10.490654798410857	51.740273635415846
142	3000.0	2820.0		(91.89813994685562, 86.46235606731621, 79.8414526129318)	#5b564f	91.89813994685562	86.46235606731621	79.8414526129318	32.94886864531295	33.45503262556261	91.89813994685562	65.16561916040885	6.579002282220525	7.894883629700145	87.80170947741364	87.35394653675819	79.90766164747565	8.861035614501832	1.0037422975863863	2.533670619163327	0.4994588168826123	10.276792230845684	50.194717623525875
143	3020.0	2840.0		(92.39946855624446, 85.859167404783, 79.90699734278122)	#5c554f	92.39946855624446	85.859167404783	79.90699734278122	28.587634713556447	34.476174043079375	92.39946855624446	65.04135121807872	7.2117322246202376	7.648216283684839	87.87348095659875	86.95333293179804	79.96651904340123	9.374273120931786	1.0018282055918983	2.7773442335129443	0.48385375079387277	10.512102263660104	46.682475935071054
144	3040.0	2860.0		(91.58281665190434, 86.51195748449956, 80.4933569530558)	#5b5650	91.58281665190434	86.51195748449956	80.4933569530558	32.563897763578325	30.87710475158855	91.58281665190434	65.16296266365866	6.578610606945534	7.535489002374018	87.79295837023915	87.34536970770593	80.55354295837023	9.1831241194567	1.0037013797191747	2.533519779249625	0.47672221634767925	10.003085125235918	48.87848525086806
145	3060.0	2880.0		(92.01948627103631, 86.44552701505758, 79.39149689991143)	#5c564f	92.01948627103631	86.44552701505758	79.39149689991143	33.516167496668324	34.99408027721627	92.01948627103631	65.16655441150012	6.526590881366756	8.142415720464058	87.76596102745793	87.35696624446415	79.46203720106288	8.616730178844941	1.00375670320535	2.513486217219699	0.5151185898434607	10.435292152000342	51.285920259473784
146	3080.0	2900.0		(92.01594331266608, 86.25686448184234, 79.91142604074402)	#5c564f	92.01594331266608	86.25686448184234	79.91142604074402	31.453241621542528	33.54475097703254	92.01594331266608	65.12057649877943	6.783998255994073	7.780208342921169	87.80972542072631	87.20859665190433	79.974880425155	9.055419851669582	1.0030485080504956	2.6126175861222	0.4922040445836472	10.322512978756228	48.913008485263404
147	3100.0	2920.0		(91.84322409211691, 86.37023914969, 79.10540301151461)	#5b564f	91.84322409211691	86.37023914969	79.10540301151461	34.220151588902056	35.36618414327184	91.84322409211691	65.13699767652976	6.4279066677787045	8.248654533265732	87.59903454384411	87.26156808680248	79.17805137289636	8.476517184817112	1.003301442510362	2.4754814739748165	0.5218396403665263	10.457451206620055	52.07187959857753
148	3120.0	2940.0		(91.75642161204605, 86.54030115146146, 79.54472984942427)	#5b564f	91.75642161204605	86.54030115146146	79.54472984942427	34.37150939290633	33.93747647041787	91.75642161204605	65.17648530176547	6.390536173231043	8.075195059938833	87.69708591674048	87.38903506643047	79.61468556244465	8.616092606239073	1.0039096681390136	2.4610895464457907	0.5108659683798976	10.297947748820393	51.64266381638657
149	3140.0	2960.0		(91.62710363153234, 86.43932683790966, 80.79627989371124)	#5b5650	91.62710363153234	86.43932683790966	80.79627989371124	31.26104023552506	30.142391756165022	91.62710363153234	65.14810867443973	6.7235017724974195	7.346173792681454	87.85272807794509	87.29742210806025	80.85271036315324	9.416230175338493	1.003472584574449	2.589319499843617	0.46474545328365885	9.958501166192418	47.534046624315174
150	3160.0	2980.0		(91.89902568644818, 86.41984056687333, 80.09743135518157)	#5b5650	91.89902568644818	86.41984056687333	80.09743135518157	32.14350045031521	32.74688204792106	91.89902568644818	65.15581170704588	6.673297359847452	7.738765280313853	87.84015943312666	87.32228474756421	80.16065544729848	9.042565899012732	1.0035912339442565	2.5699850415432555	0.48958220694946436	10.218678276408262	49.22812217147711
151	3180.0	3000.0		(91.9096545615589, 86.4295837023915, 79.76705048715678)	#5b564f	91.9096545615589	86.4295837023915	79.76705048715678	32.9214384710774	33.68921419347375	91.9096545615589	65.15775852068943	6.586634116648671	7.922096762045938	87.78231178033658	87.3285691142604	79.83367581930914	8.83997503068549	1.003621220603245	2.5366097509391543	0.5011804177981684	10.30259026137694	50.258997100268374
152	3200.0	3020.0		(91.57573073516386, 86.6209034543844, 80.69707705934455)	#5b5650	91.57573073516386	86.6209034543844	80.69707705934455	32.67220322423056	30.292487595392156	91.57573073516386	65.19064990321232	6.555385420608961	7.472224098006919	87.86400354295837	87.43478896368467	80.75631532329494	9.230926074927442	1.0041278446833914	2.524575418125964	0.4727198502879045	9.940181637352904	48.739509276366114
153	3220.0	3040.0		(92.31620903454385, 86.15057573073517, 80.9734278122232)	#5c5650	92.31620903454385	86.15057573073517	80.9734278122232	27.38560049976576	31.331542336291676	92.31620903454385	65.11377875766092	7.254643570876739	7.1927815314623	88.13630646589903	87.1866747741364	81.02519929140833	9.79470533682126	1.0029438028335946	2.7938700245941637	0.45504130552152433	10.21596591124933	44.75466824822286
154	3240.0	3060.0		(92.18777679362267, 86.37112488928256, 80.15943312666076)	#5c5650	92.18777679362267	86.37112488928256	80.15943312666076	30.985272459499292	33.271521906225985	92.18777679362267	65.15958567551459	6.84467784809184	7.711808832263589	87.97894596988485	87.33446749335695	80.22155004428697	9.145062499190667	1.0036493641643112	2.6359861902183575	0.4878768448083565	10.311237089192444	48.40908513039446
155	3260.0	3080.0		(91.98582816651904, 86.56953055801594, 80.53675819309123)	#5b5650	91.98582816651904	86.56953055801594	80.53675819309123	31.6153489091753	31.73872433848168	91.98582816651904	65.19966713899622	6.72327828485253	7.57492062868943	88.01696191319752	87.46392437555359	80.59708591674048	9.212549019475626	1.0042667366494347	2.589233431461921	0.47921680326637217	10.128271986203483	48.4086761676484
156	3280.0	3100.0		(91.9007971656333, 86.50841452612931, 80.8325952170062)	#5b5650	91.9007971656333	86.50841452612931	80.8325952170062	30.768245838668346	30.7112841666988	91.9007971656333	65.18061423472399	6.803452407454335	7.382194503846207	88.01551815766165	87.40237052258635	80.88935341009743	9.42014675215167	1.0039732658567637	2.62010966620687	0.46702425340604914	10.039111532058667	47.33624173995842
157	3300.0	3120.0		(92.00088573959256, 86.64038972542073, 79.57130203720106)	#5c564f	92.00088573959256	86.64038972542073	79.57130203720106	34.123850922824786	34.45123184010629	92.00088573959256	65.21512725274098	6.4352875375933705	8.126742337718618	87.85321523472099	87.51389230292294	79.64199291408326	8.591000658275389	1.0045048678954975	2.478323955583894	0.5141270351138715	10.366140396269618	51.62550929256546
158	3320.0	3140.0		(92.05137289636846, 86.47741364038973, 80.9406554472985)	#5c5650	92.05137289636846	86.47741364038973	80.9406554472985	29.899553571428587	30.778823393568484	92.05137289636846	65.18142258896562	6.915822237632652	7.325333689942304	88.10130203720107	87.40498147032773	80.9960230292294	9.521499422384816	1.0039857168908244	2.663384941847461	0.4634270332098467	10.07418040793086	46.64711446973551
159	3340.0	3160.0		(92.49689991142604, 86.13286093888397, 80.87156775907883)	#5c5650	92.49689991142604	86.13286093888397	80.87156775907883	27.154285714285706	32.04928707542925	92.49689991142604	65.11889614291212	7.31716062658333	7.256758460476909	88.19898139946855	87.2031773693534	80.92418069087688	9.76864578197077	1.003022625625365	2.817946262972808	0.4590887168289197	10.305405522779031	44.76253680596666
160	3360.0	3180.0		(92.30380868024801, 86.59787422497786, 80.65544729849424)	#5c5650	92.30380868024801	86.59787422497786	80.65544729849424	30.609079157478526	32.179952212338456	92.30380868024801	65.22458988996274	6.870103926112203	7.553413311647317	88.2052967227635	87.5444854472985	80.71487156775908	9.299107427872643	1.0046506203543641	2.6457781471256907	0.4778561728089754	10.210405506744245	47.71234076813179
161	3380.0	3200.0		(91.97962798937112, 86.91496899911427, 80.17271922054915)	#5b5650	91.97962798937112	86.91496899911427	80.17271922054915	34.26256564141039	32.7329192546584	91.97962798937112	65.2848855508624	6.398156549764389	7.917629827853245	88.04820194862711	87.73959158547387	80.24014171833481	8.76487462180964	1.0055793509639348	2.4640242656176747	0.5008978234279889	10.179649764417455	51.058673222457976
162	3400.0	3220.0		(91.96368467670504, 86.7245349867139, 80.11071744906998)	#5b5650	91.96368467670504	86.7245349867139	80.11071744906998	33.47930055298161	32.86630645207891	91.96368467670504	65.23600559144374	6.501779638552973	7.8681264921038885	87.96895482728078	87.58140242692649	80.17685562444642	8.852803713539048	1.0048264557500945	2.503931042400548	0.4977660638397788	10.206887525786158	50.43157711810738
163	3420.0	3240.0		(92.17714791851196, 86.47387068201948, 79.71744906997343)	#5c564f	92.17714791851196	86.47387068201948	79.71744906997343	32.53572190232455	34.46866471922206	92.17714791851196	65.18339698306679	6.6585725523162225	7.993127643516118	87.91719220549159	87.4113588928255	79.78501328609389	8.81033684860502	1.0040161283700213	2.564314301419706	0.5056740875829594	10.40320517725189	50.20444429380629
164	3440.0	3260.0		(91.79805137289637, 86.95305580159433, 80.66076173604961)	#5b5650	91.79805137289637	86.95305580159433	80.66076173604961	33.89852075711785	30.93757236588188	91.79805137289637	65.28611954028433	6.420446433256288	7.654677014703437	88.06864481842338	87.74358758193091	80.72368467670505	9.01177196006329	1.0055983580322867	2.4726084278485683	0.48426247994329386	9.990806403976734	50.011379254509116
165	3460.0	3280.0		(92.06554472984942, 86.651904340124, 81.11780336581045)	#5c5651	92.06554472984942	86.651904340124	81.11780336581045	30.33009708737868	30.32267995612939	92.06554472984942	65.22664442202395	6.851091299009571	7.306685534500468	88.19776793622674	87.55112878653675	81.17314437555358	9.510315293335015	1.0046822661939672	2.6384561045702064	0.4622472836288669	10.016242084107345	46.84312991559308
166	3480.0	3300.0		(91.91762621789194, 86.60496014171834, 81.2267493356953)	#5b5651	91.91762621789194	86.60496014171834	81.2267493356953	30.18392709196358	29.65887737894483	91.91762621789194	65.20710831210617	6.847256077271546	7.214493096061236	88.1325243578388	87.48797227635075	81.28053144375554	9.590505116651675	1.004381352612428	2.636979104225964	0.45641485741612864	9.946548467727252	46.495998063670484
167	3500.0	3320.0		(91.96722763507529, 86.58458813108946, 80.76970770593445)	#5b5650	91.96722763507529	86.58458813108946	80.76970770593445	31.158044613194132	31.047663992449284	91.96722763507529	65.20320017576245	6.764974708189264	7.454743812099696	88.05910540301153	87.47534166519043	80.827856510186	9.338732450409067	1.0043211558122829	2.605291337843559	0.4716139843464298	10.066682080332086	47.77712279226045
168	3520.0	3340.0		(91.83436669619132, 86.81753764393268, 80.94774136403898)	#5b5650	91.83436669619132	86.81753764393268	80.94774136403898	32.350500366121516	30.22930913089187	91.83436669619132	65.25503675459069	6.599225340151504	7.446568847097446	88.10182462356067	87.64296994685562	81.0064393268379	9.275019701321606	1.0051195916654587	2.5414588164478653	0.47109680657160863	9.949932797997176	48.452310219731466
169	3540.0	3360.0		(91.95925597874225, 86.84056687333924, 81.0814880425155)	#5b5651	91.95925597874225	86.84056687333924	81.0814880425155	31.76614282224576	30.163693629481223	91.95925597874225	65.26808605542286	6.671304452227966	7.396707906922595	88.19690876882196	87.68520227635075	81.13907883082373	9.351643149802474	1.0053205892983814	2.5692175434841893	0.4679424236374891	9.960802726419589	47.95178720331144
170	3560.0	3380.0		(92.16829052258636, 86.87068201948627, 80.03897254207263)	#5c5650	92.16829052258636	86.87068201948627	80.03897254207263	33.794362494523135	33.55791962174942	92.16829052258636	65.28364631587476	6.4736720512393875	7.988509725508308	88.10016829052259	87.73557872453499	80.10728963684676	8.734336154421898	1.0055602630984353	2.4931063967936518	0.505381941432006	10.282252548033373	50.97962753140032
171	3580.0	3400.0		(92.11337466784765, 86.5066430469442, 80.57573073516386)	#5c5650	92.11337466784765	86.5066430469442	80.57573073516386	30.84292952556431	31.939978460710034	92.11337466784765	65.19096926726853	6.829380786960493	7.539140903154484	88.06775907883083	87.43582074402126	80.63503985828166	9.292126997124576	1.004132763829648	2.630095066810059	0.47695324876420814	10.172467129016546	47.82793403647556
172	3600.0	3420.0		(91.83613817537643, 87.08503100088573, 81.92116917626218)	#5b5751	91.83613817537643	87.08503100088573	81.92116917626218	31.24888333035553	27.530742744712224	91.83613817537643	65.32542797632573	6.671388134947776	7.0425395223689735	88.38030115146148	87.8709425863596	81.97280779450843	9.67364880172382	1.006203823620047	2.569249770931364	0.4455364540724765	9.700761958281987	46.550264732048426
173	3620.0	3440.0		(92.02302922940656, 86.98405668733392, 80.83348095659876)	#5c5650	92.02302922940656	86.98405668733392	80.83348095659876	32.980289717406734	31.006747261632057	92.02302922940656	65.30675320784933	6.539883810232627	7.596597745525857	88.22303808680249	87.8104230380868	80.8949867139061	9.116219509337427	1.0059161772313698	2.518605519792538	0.48058817587125996	10.023890340515072	49.274957360570625
174	3640.0	3460.0		(91.95837023914969, 86.9096545615589, 79.93091231178033)	#5b564f	91.95837023914969	86.9096545615589	79.93091231178033	34.814051108329025	33.35206750079465	91.95837023914969	65.28159662855866	6.3307016831418705	8.043616789016683	87.98777679362267	87.72894174490699	80.00069973427811	8.622083898267876	1.0055286918821633	2.4380464035727067	0.5088682130520493	10.236090799200952	51.79560375237382
175	3660.0	3480.0		(91.78387953941541, 87.10008857395925, 80.4977856510186)	#5b5750	91.78387953941541	87.10008857395925	80.4977856510186	35.09967038141579	31.355767003782894	91.78387953941541	65.32168072091189	6.275322898432911	7.803516696222923	88.07468556244464	87.85879658104517	80.563808680248	8.817356147589072	1.0061461048596454	2.416719218427742	0.49367861509153677	10.01371810606961	51.19494157372387
176	3680.0	3500.0		(92.22586359610274, 86.55890168290523, 80.61647475642161)	#5c5650	92.22586359610274	86.55890168290523	80.61647475642161	30.711833371480925	32.0993920651537	92.22586359610274	65.2104013577098	6.852906964434191	7.5502775130417366	88.14722763507528	87.49861593445526	80.67589902568645	9.29355253676906	1.0044320752051514	2.6391553440510958	0.47765779087771637	10.196520209715388	47.77197102222508
177	3700.0	3520.0		(92.1080602302923, 87.08680248007086, 81.21257750221434)	#5c5751	92.1080602302923	87.08680248007086	81.21257750221434	32.3485895455654	30.164006154437942	92.1080602302923	65.33839195369015	6.604828426251485	7.445861140695875	88.37237378210807	87.91297145261294	81.27131975199292	9.281436758496014	1.0064035070204853	2.5436166473801527	0.47105203451180283	9.95312044872082	48.42546877969197
178	3720.0	3540.0		(92.02302922940656, 86.90256864481843, 81.4162976085031)	#5c5651	92.02302922940656	86.90256864481843	81.4162976085031	31.0346555323591	29.39173580765012	92.02302922940656	65.28822857414713	6.742842039614616	7.250618913257423	88.31434012400354	87.75041749335695	81.47116031886625	9.5149493644333	1.0056308433600163	2.5967677213914397	0.45870030692520647	9.90138340821526	47.07816440762547
179	3740.0	3560.0		(91.6917626217892, 87.11160318866253, 80.90256864481843)	#5b5750	91.6917626217892	87.11160318866253	80.90256864481843	34.529184795993714	30.00536128284388	91.6917626217892	65.32086476516317	6.332021465139393	7.582874487006097	88.11407440212577	87.8561519663419	80.96465899025688	9.041345463789975	1.0061335367400066	2.438554671046615	0.4797199930346861	9.878991918241153	50.136688339084586
180	3760.0	3580.0		(91.99379982285208, 87.35075287865368, 81.86271036315323)	#5b5751	91.99379982285208	87.35075287865368	81.86271036315323	32.502185696800176	28.082629668499262	91.99379982285208	65.4003722153756	6.547549128847752	7.201662448969359	88.52823737821082	88.11409500442869	81.91759078830823	9.480911471592814	1.0073581854394231	2.5215575468216445	0.4556031443983155	9.733156816961818	47.723770417668504
181	3780.0	3600.0		(91.89371124889283, 86.88573959255979, 80.97431355181577)	#5b5650	91.89371124889283	86.88573959255979	80.97431355181577	32.48215444516546	30.300728688745806	91.89371124889283	65.27548743207483	6.586038603202726	7.467099025756774	88.15736049601418	87.70916187776794	81.03342781222321	9.25158144225152	1.0054345922788128	2.536380409945401	0.4723956197301714	9.95657934952232	48.587459215299404
182	3800.0	3620.0		(92.02745792736935, 86.74047829937999, 81.11337466784765)	#5c5651	92.02745792736935	86.74047829937999	81.11337466784765	30.934913163447522	30.241965755204582	92.02745792736935	65.24679357255336	6.774912201256978	7.343332556551974	88.20567759078831	87.61629897254208	81.16964570416297	9.44429371380053	1.0049926224049166	2.609118412699856	0.4645657064371853	9.99119454173808	47.30556330395537
183	3820.0	3640.0		(92.08325952170063, 86.89548272807795, 81.28077945084145)	#5c5651	92.08325952170063	86.89548272807795	81.28077945084145	31.185634634306357	29.914584174987038	92.08325952170063	65.28929751390794	6.738521078798465	7.325492601152694	88.31455270150576	87.75387929140832	81.33692648361381	9.445822384819245	1.005647308177896	2.5951036557783267	0.4634370865062414	9.953416909732763	47.3898927536192
184	3840.0	3660.0		(92.10274579273694, 87.06997342781223, 81.11957484499557)	#5c5751	92.10274579273694	87.06997342781223	81.11957484499557	32.50645161290325	30.40852438836746	92.10274579273694	65.33358023191371	6.589966318334639	7.487822905512487	88.34595217006199	87.89737041629762	81.17907883082373	9.237004161090235	1.0063293923457004	2.5378930308570955	0.4737066871188112	9.97472545692875	48.6492811837281
185	3860.0	3680.0		(92.39592559787422, 86.87688219663418, 81.49867139061116)	#5c5651	92.39592559787422	86.87688219663418	81.49867139061116	29.612289685442537	30.07491731773953	92.39592559787422	65.30243006118579	6.939208060063429	7.230915208325195	88.5055713020372	87.79641692648362	81.5524534986714	9.620255967938457	1.005849588051051	2.672391166295499	0.4574537794758806	10.021913153227674	46.17932834714072
186	3880.0	3700.0		(92.37289636846766, 87.04428697962798, 81.37201062887512)	#5c5751	92.37289636846766	87.04428697962798	81.37201062887512	30.937198067632817	30.368495239191063	92.37289636846766	65.34271655849142	6.786123451146264	7.3676376506429	88.52085031000885	87.92699468556243	81.42873339238264	9.431280845091303	1.0064701186604161	2.613436030057331	0.4661033343628468	10.016663917960317	47.35270192760747
187	3900.0	3720.0		(92.2993799822852, 86.92914083259522, 81.68556244464128)	#5c5651	92.2993799822852	86.92914083259522	81.68556244464128	29.641992823166195	29.323311517570943	92.2993799822852	65.31087334193136	6.911255111213155	7.144724800267177	88.51184233835252	87.82377281665191	81.73799822852081	9.685018053790301	1.0059796394205294	2.66162607423704	0.45200106335561496	9.940449672113571	45.95159483218298
188	3920.0	3740.0		(92.39592559787422, 86.87953941541187, 82.09654561558902)	#5c5652	92.39592559787422	86.87953941541187	82.09654561558902	27.86377708978327	28.424866989407068	92.39592559787422	65.30505809889944	7.089861208223136	6.914573645296396	88.62596988485384	87.80493105403012	82.14437555358725	9.970376544791614	1.0058900675653537	2.7304099112058404	0.4374408710896475	9.903406517360311	44.282890510204865
189	3940.0	3760.0		(92.08768821966342, 86.68379096545615, 82.19751992914084)	#5c5652	92.08768821966342	86.68379096545615	82.19751992914084	27.21655024180545	27.38686313926533	92.08768821966342	65.23941486171573	7.115066822872218	6.7484162618212995	88.43444641275465	87.5924296014172	82.24238263950399	10.127798875444682	1.0048789685447244	2.740116964423761	0.42692915564718265	9.806390668168953	43.48503917179147
