# Supplementary material for: Parallel and High Throughput Reaction Monitoring with Computer Vision
Source: Angew Chem Int Ed Engl. 2024 Oct 31;64(1):e202413395. doi: 10.1002/anie.202413395 (PMC11701362; doi:10.1002/anie.202413395)
Supplement: Supplementary file 3 — Supporting Information [file ANIE-64-e202413395-s003.zip › Supporting Info - Machine readable data part 2/Table 2 - esterification in HTE/Kineticolor ouputs/Well 21 Vari-PA+DMAP run 2.csv]

frame number	Time (s)	normalised time	Well Coordinates	average color	hexcode	red	green	blue	hue	saturation	value	lightness	a_component	b_component	x	y	z	delta_e	light_ratio	a_ratio	b_ratio	chroma_ab	hue_ab
1	180.0	0.0	(505, 474)	(92.31532329495128, 85.69087688219663, 63.48627103631532)	#5c553f	92.31532329495128	85.69087688219663	63.48627103631532	46.2129777559297	79.63367362603623	92.31532329495128	64.93989531417533	3.021343505719587	17.110424392593828	84.49593445527015	86.62717020372011	63.70831709477414	0.0	1.0	1.0	1.0	17.37512991244163	79.98599027559465
2	200.0	20.0		(92.14171833480957, 85.86182462356068, 62.91319751992914)	#5c553e	92.14171833480957	85.86182462356068	62.91319751992914	47.10870026364436	80.88923174529934	92.14171833480957	64.9716703753836	2.6806278442877973	17.528650574544137	84.34924712134632	86.72923350752879	63.14268379096546	0.5403794553167472	1.000489299544672	0.8872304123027408	1.0244427708135244	17.73243797688399	81.3052144813545
3	220.0	40.0		(92.27369353410097, 86.06731620903454, 63.476527900797166)	#5c563f	92.27369353410097	86.06731620903454	63.476527900797166	47.06877460629922	79.58148151703351	92.27369353410097	65.03270925941743	2.752213071689602	17.274216319085035	84.59028343666961	86.925518724535	63.70243578387954	0.3284408837770847	1.0014292284395143	0.9109235896148503	1.0095726396220834	17.492090390531455	80.9474410071985
4	240.0	60.0		(92.40566873339239, 86.53852967227635, 63.812223206377325)	#5c563f	92.40566873339239	86.53852967227635	63.812223206377325	47.68849513660863	78.90564193010373	92.40566873339239	65.15983012329467	2.589336616431903	17.27783070105069	84.8681665190434	87.33525663418955	64.03948627103631	0.512860745978413	1.0033867441278632	0.8570149708333831	1.0097838782145767	17.470778398439055	81.47681704219099
5	260.0	80.0		(92.56333038086802, 86.68644818423384, 64.01505757307352)	#5c5640	92.56333038086802	86.68644818423384	64.01505757307352	47.648537122645905	78.646798208681	92.56333038086802	65.20633816004346	2.615280791688046	17.229009109855475	85.03184233835253	87.48548314437556	64.24177147918512	0.499941049533835	1.0041029146194198	0.8656019372630621	1.0069305538273485	17.426372213597855	81.36866725914462
6	280.0	100.0		(92.85739592559787, 86.01240035429583, 65.18600531443755)	#5c5641	92.85739592559787	86.01240035429583	65.18600531443755	45.157965494062296	75.98968865656836	92.85739592559787	65.05658413790397	3.4946935174532956	16.24092387681506	85.20116917626217	87.00237464127545	65.39426926483614	0.9968488662435334	1.0017968742198322	1.156668717356245	0.949182995358366	16.612660568176057	77.85635865540365
7	300.0	120.0		(92.69796279893711, 86.17537643932684, 65.24180690876882)	#5c5641	92.69796279893711	86.17537643932684	65.24180690876882	45.74617717272083	75.52830224736279	92.69796279893711	65.0891108618624	3.3317951492409237	16.261208773270486	85.18472984942427	87.10715470327725	65.4511426040744	0.9164129368027149	1.002297748509836	1.102752845856035	0.9503685238987455	16.599029178972916	78.42080024246837
8	320.0	140.0		(92.32418069087689, 86.55181576616475, 65.27635075287866)	#5c5641	92.32418069087689	86.55181576616475	65.27635075287866	47.19520581589547	74.70628585682215	92.32418069087689	65.16352740365568	2.928794360445963	16.36563118754637	85.12518157661648	87.34719299379984	65.48910540301152	0.7831306238560005	1.0034436780102343	0.9693682148029766	0.9564713774504717	16.625634441204657	79.85375088503797
9	340.0	160.0		(92.60673162090346, 86.37112488928256, 64.96191319751993)	#5c5640	92.60673162090346	86.37112488928256	64.96191319751993	46.46630995482362	76.12220596252618	92.60673162090346	65.13250091216307	3.0895308339045635	16.509381575575954	85.14472984942428	87.24706029229407	65.17600531443756	0.6348219403817106	1.0029659055817064	1.022568545435464	0.9648727113233946	16.79597811327503	79.40038878244326
10	360.0	180.0		(92.69441984056688, 86.0992028343667, 65.60318866253321)	#5c5641	92.69441984056688	86.0992028343667	65.60318866253321	45.3933172039495	74.5272904483431	92.69441984056688	65.07090156106673	3.4750648813203777	16.00558863037358	85.2316563330381	87.04848575730736	65.80814880425156	1.2015355945133046	1.0020173461361095	1.1501720591325908	0.9354290848157764	16.37849026418889	77.75030447952113
11	380.0	200.0		(92.93445527015058, 86.09831709477413, 65.59875996457042)	#5c5641	92.93445527015058	86.09831709477413	65.59875996457042	44.99513965394334	75.0055755172841	92.93445527015058	65.08384884098349	3.5799223264518787	16.030665871383842	85.34811337466785	87.09019817537643	65.80375553587247	1.224177838786816	1.0022167194158802	1.1848776280071658	0.9368946966810856	16.425531715697343	77.41142463577758
12	400.0	220.0		(92.88662533215235, 85.67581930912311, 66.31000885739593)	#5c5542	92.88662533215235	85.67581930912311	66.31000885739593	43.72071321446424	72.9603123897434	92.88662533215235	64.97690561582482	4.024113685134778	15.409010831373738	85.335952170062	86.74605708591675	66.50366696191321	1.9752786895666616	1.0005699162505641	1.3318954556199538	0.9005627492234185	15.925800003525167	75.36390728750764
13	420.0	240.0		(92.67227635075288, 86.19929140832595, 65.85562444641276)	#5c5641	92.67227635075288	86.19929140832595	65.85562444641276	45.51724137931033	73.78955718887093	92.67227635075288	65.09575320478453	3.465451982837542	15.891330676988025	85.3023206377325	87.12856237378209	66.0590611160319	1.3067951289099375	1.0024000329821163	1.1469903955896543	0.9287514039608812	16.264800894284974	77.69799837233705
14	440.0	260.0		(92.81576616474756, 86.10097431355182, 66.2976085031001)	#5c5642	92.81576616474756	86.10097431355182	66.2976085031001	44.8071077858312	72.8554046703375	92.81576616474756	65.0803055076893	3.70883578976422	15.592282578616734	85.4305491585474	87.07878124889281	66.4956421612046	1.6724578411455393	1.0021621561419938	1.2275452237533298	0.9112738656187737	16.027312280194423	76.62006512896603
15	460.0	280.0		(93.04074402125775, 85.88219663418955, 66.46944198405669)	#5d5542	93.04074402125775	85.88219663418955	66.46944198405669	43.83546118203941	72.8248907590225	93.04074402125775	65.03804376943073	3.996783071652299	15.414953158275813	85.50733392382641	86.9426871833481	66.66356953055801	1.9585040649577095	1.0015113737831045	1.322849607827162	0.9009100420062116	15.924668153330035	75.46445225142386
16	480.0	300.0		(92.45881310894598, 86.4295837023915, 66.22232063773251)	#5c5642	92.45881310894598	86.4295837023915	66.22232063773251	46.21180918942641	72.35984710593375	92.45881310894598	65.14325953077689	3.3160367553164427	15.745199692586231	85.3424534986714	87.2817732240921	66.4243932683791	1.411396328981605	1.003131575984496	1.0975371549242856	0.9202109387422016	16.090600147975437	78.10695897525405
17	500.0	320.0		(92.97962798937112, 86.24092116917626, 67.01860053144375)	#5c5643	92.97962798937112	86.24092116917626	67.01860053144375	44.425793244626405	71.19905881456361	92.97962798937112	65.12694476106137	3.8765741014553656	15.229007099223768	85.69842338352524	87.22913684676706	67.21082373782109	2.0751235865015047	1.0028803472192418	1.2830630129003124	0.8900426283883162	15.714658252481419	75.71855245991875
18	520.0	340.0		(92.5792736935341, 86.1674047829938, 66.82728077945085)	#5c5642	92.5792736935341	86.1674047829938	66.82728077945085	45.06087913599779	70.93119151948872	92.5792736935341	65.08581312734769	3.699767397613629	15.275743196192536	85.44119574844996	87.09652770593445	67.02068201948627	1.9615315642941198	1.0022469671758234	1.2245437801460657	0.8927740683512546	15.717398289553755	76.38520311244746
19	540.0	360.0		(93.11071744906998, 86.10451727192205, 67.36846767050487)	#5d5643	93.11071744906998	86.10451727192205	67.36846767050487	43.669958366307654	70.49965754076219	93.11071744906998	65.10092725821588	4.1150860744187945	14.971238600309178	85.7903454384411	87.14524031000886	67.55582816651903	2.407970088580571	1.0024797074781455	1.362005368349771	0.8749776309925669	15.526490866492113	74.6308811192711
20	560.0	380.0		(92.79273693534101, 86.34012400354295, 67.02745792736935)	#5c5643	92.79273693534101	86.34012400354295	67.02745792736935	44.97370139915431	70.80453022536582	92.79273693534101	65.14170262865822	3.7317342972129075	15.248418034232515	85.63937112488928	87.27674927369353	67.22058458813109	2.0031098191050987	1.0031076014752804	1.2351241393600256	0.8911770792098369	15.698410537748797	76.24833325680872
21	580.0	400.0		(93.24534986713905, 86.11780336581045, 66.80690876882197)	#5d5642	93.24534986713905	86.11780336581045	66.80690876882197	43.824583738148675	72.30175541919179	93.24534986713905	65.10981395198135	4.018747269022294	15.329923640390874	85.74812223206376	87.17389046058459	67.00001771479185	2.0478939277021992	1.0026165523825372	1.3301192868055423	0.8959405850287596	15.847930099306	75.31043126820197
22	600.0	420.0		(93.14437555358724, 85.8547387068202, 67.59433126660761)	#5d5543	93.14437555358724	85.8547387068202	67.59433126660761	42.881508701379765	69.94798402434385	93.14437555358724	65.04052628064399	4.353767387439145	14.731029186367127	85.77457927369353	86.95067760850311	67.77693534100973	2.7289194820301375	1.0015496016121033	1.4410037717317474	0.8609388550726649	15.36094109595922	73.5349133743319
23	620.0	440.0		(93.12134632418069, 86.27635075287866, 67.84499557130204)	#5d5643	93.12134632418069	86.27635075287866	67.84499557130204	43.75162070294706	69.21581029923716	93.12134632418069	65.14636174919896	4.13045421643038	14.758553979006383	85.94412754650132	87.29178431355182	68.0293091231178	2.6084572834748028	1.0031793465946435	1.3670918942553796	0.8625475114103281	15.325650641498802	74.36474095583164
24	640.0	460.0		(92.92294065544729, 86.26660761736049, 67.94862710363154)	#5c5643	92.92294065544729	86.26660761736049	67.94862710363154	44.008369981557664	68.53474406634255	92.92294065544729	65.13336834469843	4.077287721519385	14.673330325436762	85.86461470327724	87.24985874224977	68.13180690876884	2.6630579213740373	1.0029792630491177	1.3494949229708013	0.8575667083855646	15.229277658623039	74.4709495210643
25	660.0	480.0		(93.33392382639504, 86.35429583702391, 67.8919397697077)	#5d5643	93.33392382639504	86.35429583702391	67.8919397697077	43.539896950285474	69.51069523791448	93.33392382639504	65.17778287156722	4.18394400631994	14.78375823389988	86.08184233835252	87.39322575730735	68.07656333038088	2.611820404999111	1.0036631958866118	1.3847958692546807	0.8640205464628314	15.364403501809727	74.1979830554966
26	680.0	500.0		(93.24446412754651, 86.31532329495128, 67.69353410097432)	#5d5643	93.24446412754651	86.31532329495128	67.69353410097432	43.72863729330605	69.8753241571913	93.24446412754651	65.16242186127775	4.119029595228696	14.878021195922209	85.98624446412755	87.34362372896369	67.8797519929141	2.4976102273526966	1.0034266539239993	1.3633105892895403	0.8695296419627145	15.43767856617958	74.52507389537509
27	700.0	520.0		(93.07883082373782, 86.31886625332152, 68.29583702391497)	#5d5644	93.07883082373782	86.31886625332152	68.29583702391497	43.63402430307361	67.89581866280949	93.07883082373782	65.1562168027842	4.2011996135130065	14.502185929648848	86.02664304694419	87.32359238263949	68.47606731620904	2.8708471399774993	1.0033311031310155	1.3905071057163412	0.8475643617539992	15.09845935619548	73.84400245939119
28	720.0	540.0		(93.44109831709477, 86.17537643932684, 68.28520814880426)	#5d5644	93.44109831709477	86.17537643932684	68.28520814880426	42.67032850955953	68.6502203895919	93.44109831709477	65.1399266897028	4.450887036395956	14.48140048649842	86.15754650132861	87.27101875110718	68.4641098317095	2.9992288935850215	1.0030802540496828	1.4731482957731077	0.846349579310647	15.149962226392324	72.91508592132668
29	740.0	560.0		(93.17803365810451, 86.22232063773251, 68.76793622674934)	#5d5644	93.17803365810451	86.22232063773251	68.76793622674934	42.90286294858305	66.8030285746877	93.17803365810451	65.13890839173408	4.430878144265904	14.18822386862253	86.13974313551816	87.26773306465898	68.94248007085918	3.2504845799664137	1.0030645734274122	1.4665257809573728	0.8292151932107447	14.86399601976142	72.65679890028622
30	760.0	580.0		(92.7023914968999, 86.51461470327723, 68.85385296722764)	#5c5644	92.7023914968999	86.51461470327723	68.85385296722764	44.43231197771587	65.60108349815116	92.7023914968999	65.18667000914697	4.053241131706464	14.217121050988313	86.01447298494243	87.42193166519043	69.03046058458814	3.081706457004193	1.003800047625235	1.3415360166870904	0.8309040573617876	14.783615750222005	74.08737297965769
31	780.0	600.0		(93.24977856510186, 86.50398582816652, 68.36669619131975)	#5d5644	93.24977856510186	86.50398582816652	68.36669619131975	43.7340262698893	68.04505171971621	93.24977856510186	65.2123731127183	4.172077969366528	14.555062523857432	86.18196634189549	87.50498937998229	68.5480690876882	2.8157251706648503	1.0041958459776497	1.3808684651276926	0.8506546763479185	15.141204696320322	74.00552555059252
32	800.0	620.0		(93.49247121346325, 86.35783879539416, 69.24977856510186)	#5d5645	93.49247121346325	86.35783879539416	69.24977856510186	42.34198027036902	66.1217587373168	93.49247121346325	65.19182827633988	4.603134492176697	13.989383712159963	86.43219663418957	87.43859601417184	69.42085916740479	3.508051862670368	1.003879479031275	1.5235389433418223	0.8175941982020742	14.727243591355215	71.7864763840606
33	820.0	640.0		(92.44464127546502, 86.55270150575731, 70.03454384410983)	#5c5646	92.44464127546502	86.55270150575731	70.03454384410983	44.22512944152406	61.816182811152636	92.44464127546502	65.18601324575828	4.222874978717872	13.509903760953534	86.1361204605846	87.41981007085917	70.19972542072631	3.803682522992621	1.0037899342213634	1.3976811874332438	0.789571517980655	14.154510684446421	72.6419956270093
34	840.0	660.0		(93.19486271036315, 86.36315323294951, 69.84676705048716)	#5d5645	93.19486271036315	86.36315323294951	69.84676705048716	42.443854324734446	63.88511362232338	93.19486271036315	65.17882503529768	4.625290889685385	13.610382655349662	86.40741364038973	87.39659167404783	70.01193091231178	3.8574637761899315	1.0036792440142754	1.5308722364502505	0.7954438968352449	14.374833280398404	71.23041686099565
35	860.0	680.0		(93.08325952170063, 86.1895482728078, 69.82905225863595)	#5d5645	93.08325952170063	86.1895482728078	69.82905225863595	42.21299611487774	63.704503715827265	93.08325952170063	65.12895343086109	4.686944854541353	13.53599284264666	86.29536758193092	87.23561627989372	69.99265721877767	3.94797818255615	1.0029112784332512	1.55127837853216	0.7910962657656613	14.32447396261703	70.90118274401637
36	880.0	700.0		(93.41718334809566, 86.15234720992028, 69.70150575730734)	#5d5645	93.41718334809566	86.15234720992028	69.70150575730734	41.620168067226885	64.73646034816251	93.41718334809566	65.13748264269185	4.823369006875355	13.626944159443543	86.42194862710363	87.2631328166519	69.86601417183348	3.9269544425616596	1.0030426185253396	1.5964318515072597	0.7964118157900225	14.455396767334967	70.50816379266212
37	900.0	720.0		(93.18511957484499, 86.17449069973428, 70.24092116917626)	#5d5646	93.18511957484499	86.17449069973428	70.24092116917626	41.66692402717728	62.78653308746649	93.18511957484499	65.13210648772606	4.847959275555313	13.296655305040117	86.42298494242692	87.24578784765279	70.40025686448185	4.233001885072882	1.0029598318971846	1.604570703853379	0.777108445702581	14.152870784349524	69.96814918117703
38	920.0	740.0		(93.43224092116918, 85.859167404783, 70.58104517271921)	#5d5546	93.43224092116918	85.859167404783	70.58104517271921	40.11550835303694	62.36663980660761	93.43224092116918	65.06732572427568	5.252084793576528	12.98534947094292	86.51434898139946	87.03696778565103	70.73382639503986	4.691341845570544	1.0019622823456036	1.7383275961948756	0.758914517430881	14.007272952342841	67.9785224003252
39	940.0	760.0		(92.46324180690877, 87.03454384410983, 70.35783879539416)	#5c5746	92.46324180690877	87.03454384410983	70.35783879539416	45.26505589614137	60.96344512457969	92.46324180690877	65.3090877657584	3.9979490356654157	13.527308887761702	86.35926483613818	87.81798714791852	70.52460584588131	3.73212783119698	1.0056851408490413	1.323235516947032	0.790588741540329	14.105732247448012	73.53513875920908
40	960.0	780.0		(93.48627103631533, 86.1806908768822, 70.27900797165633)	#5d5646	93.48627103631533	86.1806908768822	70.27900797165633	41.11217129117208	63.30183048149625	93.48627103631533	65.1503093149334	4.984211018864704	13.305406768850592	86.58008857395926	87.30452450841453	70.43802480070859	4.286639947893003	1.0032401345850666	1.6496671131333758	0.777619915413073	14.208314775691996	69.4640288782116
41	980.0	800.0		(93.26395039858282, 86.72276350752878, 70.5243578387954)	#5d5646	93.26395039858282	86.72276350752878	70.5243578387954	42.74062244381254	62.17403485445653	93.26395039858282	65.27518053189479	4.593664436283396	13.372097165411123	86.68826395039858	87.70816829937998	70.68634189548273	4.069361097691597	1.005163008287854	1.5204045576371272	0.7815175625450399	14.139120748984748	71.04106564312248
42	1000.0	820.0		(92.90256864481843, 86.50930026572188, 70.80690876882197)	#5c5646	92.90256864481843	86.50930026572188	70.80690876882197	42.63930088992221	60.64841210064164	92.90256864481843	65.20272330122778	4.650946900054409	13.081458736995977	86.50152347209922	87.47380054915855	70.96393268379097	4.35399242392458	1.004047249934434	1.5393638264731844	0.764531518146226	13.88365476936293	70.42780127079783
43	1020.0	840.0		(93.41718334809566, 86.13906111603188, 70.67139061116032)	#5d5646	93.41718334809566	86.13906111603188	70.67139061116032	40.801401869158866	62.08897485493231	93.41718334809566	65.13733271278448	5.083462309304732	13.050963112197289	86.61180690876881	87.26264906997342	70.82606731620903	4.557470940500629	1.0030403097765088	1.6825171648577624	0.7627492347791409	14.006042524783942	68.7186587893094
44	1040.0	860.0		(93.50398582816652, 86.34100974313552, 70.34632418069087)	#5d5646	93.50398582816652	86.34100974313552	70.34632418069087	41.44119334480779	63.15456681128395	93.50398582816652	65.19183511647155	4.903320271053224	13.336126415337102	86.65193091231177	87.43861811337467	70.50627103631531	4.22500123436206	1.0038795843614676	1.6228940078382152	0.7794152914821671	14.20896961240939	69.81293813212501
45	1060.0	880.0		(93.48627103631533, 86.27192205491585, 70.42869796279894)	#5d5646	93.48627103631533	86.27192205491585	70.42869796279894	41.22695144437613	62.89352509806153	93.48627103631533	65.1737594360769	4.962635268731419	13.256564407881077	86.63830823737821	87.38023192205492	70.5871302037201	4.321520903388128	1.003601239588856	1.6425260018719647	0.7747653771591501	14.155007902179225	69.476459417821
46	1080.0	900.0		(93.50044286979627, 85.82993799822852, 71.46147032772365)	#5d5547	93.50044286979627	85.82993799822852	71.46147032772365	39.117434289848084	60.1060040544893	93.50044286979627	65.06660624774297	5.528891201398323	12.465631701156843	86.71479185119574	87.03465043401239	71.6051550044287	5.27995741017063	1.001951203231151	1.8299445895283988	0.7285401820046343	13.63673757266694	66.08124063274363
47	1100.0	920.0		(92.61204605845882, 86.60230292294065, 70.91674047829937)	#5c5646	92.61204605845882	86.60230292294065	70.91674047829937	43.37960316812279	59.73632112013315	92.61204605845882	65.21055409800758	4.49201651929565	13.029613899350935	86.40996457041629	87.49910963684675	71.0735961027458	4.346164926908291	1.0041678352347632	1.4867612738478724	0.7615015034338216	13.782200505571819	70.97814248729367
48	1120.0	940.0		(93.43135518157662, 86.83968113374668, 70.88042515500443)	#5d5646	93.43135518157662	86.83968113374668	70.88042515500443	42.461901021209734	61.54772287740321	93.43135518157662	65.3148203148151	4.681212345262753	13.229384776157737	86.8777502214349	87.83656279893712	71.04001771479184	4.2377118619530405	1.005773415537951	1.549381040719446	0.7731768933729088	14.033188182913905	70.51369558789347
49	1140.0	960.0		(93.674047829938, 86.0682019486271, 72.0372010628875)	#5d5648	93.674047829938	86.0682019486271	72.0372010628875	38.90862944162437	58.899941375593365	93.674047829938	65.13807961435631	5.5943837891989645	12.25057057425225	86.98886625332152	87.26505895482728	72.1775110717449	5.502544180003925	1.0030518112051487	1.8516212336030167	0.7159711701572321	13.467501972362479	65.45556839916328
50	1160.0	980.0		(93.37821080602303, 86.01505757307352, 72.33835252435784)	#5d5648	93.37821080602303	86.01505757307352	72.33835252435784	39.00227330133872	57.456271816664135	93.37821080602303	65.10945448084323	5.579916117942729	12.026021734409586	86.88766164747565	87.17273142604074	72.47511957484501	5.694400276901023	1.0026110169387799	1.8468327442343477	0.7028476593260303	13.257475726538924	65.10931915454634
51	1180.0	1000.0		(93.17094774136405, 86.71036315323295, 71.6058458813109)	#5d5647	93.17094774136405	86.71036315323295	71.6058458813109	42.02489013020082	59.02162753113414	93.17094774136405	65.2705357158413	4.841288022230438	12.727375547428732	86.85514614703277	87.69313178919398	71.75689105403012	4.757377249860982	1.005091483441209	1.6023626618640303	0.7438375142195608	13.617053941270804	69.17399386912518
52	1200.0	1020.0		(93.21257750221434, 86.18689105403011, 72.4030115146147)	#5d5648	93.21257750221434	86.18689105403011	72.4030115146147	39.742913084191706	56.92836169788191	93.21257750221434	65.14385789962444	5.41123907226615	12.046708516334936	86.8727015057573	87.28370414526128	72.54085031000885	5.603072374219197	1.0031407901793241	1.7910042542406532	0.704056675622219	13.206236949818692	65.81094740008109
53	1220.0	1040.0		(93.58193091231178, 85.75199291408326, 72.69353410097432)	#5d5548	93.58193091231178	85.75199291408326	72.69353410097432	37.50922274519782	56.918479186779464	93.58193091231178	65.05548817579792	5.934183952857886	11.72813868311573	86.97697077059344	86.9988456244464	72.8241186891054	6.121029377367428	1.0017799976588098	1.9640878111423328	0.685438210883431	13.143963487348541	63.16157844044734
54	1240.0	1060.0		(93.61647475642161, 86.17537643932684, 72.23383525243578)	#5d5648	93.61647475642161	86.17537643932684	72.23383525243578	39.1201690070834	58.24373421134796	93.61647475642161	65.162547399206	5.54928166974078	12.177475014269357	87.03320637732506	87.34402902568644	72.37325066430469	5.5474349821512225	1.0034285870642923	1.8366933978991968	0.7116991802693289	13.382280253128593	65.50122107577933
55	1260.0	1080.0		(93.40124003542958, 85.89813994685562, 72.85119574844995)	#5d5548	93.40124003542958	85.89813994685562	72.85119574844995	38.09318563855007	56.10483641536273	93.40124003542958	65.08294150109626	5.799917130714816	11.683217760650377	86.96527015057573	87.08727455270152	72.98166519043401	6.098811804517558	1.0022027474209634	1.9196483682624037	0.6828128568048497	13.04364274142525	63.598750914580414
56	1280.0	1100.0		(92.76705048715678, 86.31620903454385, 72.61558901682905)	#5c5648	92.76705048715678	86.31620903454385	72.61558901682905	40.79293217880533	55.39275688888043	92.76705048715678	65.15268021993109	5.18817839132879	11.937636969582964	86.73699734278122	87.31217685562446	72.7525952170062	5.612323989335425	1.003276643806189	1.7171759455709863	0.6976821086185401	13.016311744799482	66.50990575809786
57	1300.0	1120.0		(92.69973427812224, 86.56864481842338, 72.81842338352524)	#5c5648	92.69973427812224	86.56864481842338	72.81842338352524	41.49692595562682	54.689846930000584	92.69973427812224	65.21314944706836	5.044596876082386	11.922777429701448	86.8228343666962	87.50749886625333	72.95592559787423	5.574935249259321	1.0042078006373591	1.669653538742833	0.6968136590967416	12.946064239002464	67.06649382120685
58	1320.0	1140.0		(93.63330380868025, 86.37112488928256, 72.7245349867139)	#5d5648	93.63330380868025	86.37112488928256	72.7245349867139	39.160382953486405	56.942731194188	93.63330380868025	65.2143096970268	5.553422796208462	11.980359926611573	87.2002745792737	87.51124944198406	72.86100088573959	5.7275029648156615	1.0042256671576675	1.8380640220800764	0.700179005016218	13.204905479578727	65.13020656995484
59	1340.0	1160.0		(93.68644818423384, 86.14791851195749, 73.34189548272808)	#5d5649	93.68644818423384	86.14791851195749	73.34189548272808	37.76742566067307	55.37472109821126	93.68644818423384	65.16312198583009	5.8832098910502335	11.536373210539463	87.28059344552702	87.34588408325953	73.46995571302037	6.269781171188132	1.0034374350401214	1.9472164882652236	0.6742306880203937	12.949906002554764	62.97976025323184
60	1360.0	1180.0		(93.31355181576616, 86.5022143489814, 72.8237378210806)	#5d5648	93.31355181576616	86.5022143489814	72.8237378210806	40.054467643626	55.9929663695646	93.31355181576616	65.23007259082554	5.354658508002041	11.949264774656143	87.10407440212578	87.56221453498671	72.9605225863596	5.6715192280015385	1.0044683976659703	1.7722772991105933	0.6983616829415599	13.09417032087779	65.86207821569654
61	1380.0	1200.0		(93.42249778565102, 86.33746678476528, 73.80956598759964)	#5d5649	93.42249778565102	86.33746678476528	73.80956598759964	38.325430158515125	53.53418852039366	93.42249778565102	65.19787494430668	5.764599937060522	11.326039489763717	87.30355181576617	87.45813313551815	73.9348449955713	6.40711464246934	1.0039725907915813	1.9079591334609203	0.661937964242789	12.708649926646233	63.02532902513499
62	1400.0	1220.0		(93.46855624446412, 86.20903454384411, 73.35252435783879)	#5d5649	93.46855624446412	86.20903454384411	73.35252435783879	38.347056492448615	54.88036123798876	93.46855624446412	65.16659193356834	5.7517940332194595	11.53587022859317	87.19489813994686	87.35708739592562	73.48108945969885	6.211473703377132	1.0034908682605086	1.903720653520847	0.6742012917918284	12.890284579151897	63.49911967858958
63	1420.0	1240.0		(93.42161204605846, 86.22320637732507, 73.44552701505758)	#5d5649	93.42161204605846	86.22320637732507	73.44552701505758	38.37892963242142	54.52594502858549	93.42161204605846	65.16789087581647	5.7461831031507815	11.48441807993481	87.19488928255095	87.36128149689992	73.57330380868025	6.255292146489736	1.0035108704832076	1.9018635558230659	0.6711942273568499	12.841747501398284	63.41908973259544
64	1440.0	1260.0		(93.41984056687333, 86.63064658990257, 73.39946855624446)	#5d5649	93.41984056687333	86.63064658990257	73.39946855624446	39.653143388045855	54.64786528998493	93.41984056687333	65.27002631448042	5.463876893310626	11.684685104426107	87.31111603188663	87.69148282550928	73.53178033658104	5.9593290436110475	1.0050836392437643	1.8084262457966713	0.682898614103562	12.899062628534336	64.93873405401871
65	1460.0	1280.0		(93.60230292294065, 86.1762621789194, 74.04074402125775)	#5d564a	93.60230292294065	86.1762621789194	74.04074402125775	37.22254924156669	53.291397371234986	93.60230292294065	65.1679424580371	6.008178371666895	11.142734907376429	87.38791851195748	87.36144805137289	74.16209920283437	6.677312768489752	1.0035116647903186	1.9885783792187308	0.6512249288334141	12.65933444387307	61.666391242514415
66	1480.0	1300.0		(92.859167404783, 86.93799822852081, 72.95571302037202)	#5c5648	92.859167404783	86.93799822852081	72.95571302037202	42.15032708824706	54.65675613804154	92.859167404783	65.31502800566652	4.905250535397865	12.01677046855032	87.04291408325952	87.83723584588131	73.09553587245351	5.443816724561958	1.0057766137391555	1.6235328840007526	0.7023069792325973	12.979378078661709	67.79469757774797
67	1500.0	1320.0		(93.04694419840567, 86.55093002657219, 74.11071744906998)	#5d564a	93.04694419840567	86.55093002657219	74.11071744906998	39.41718508817063	51.895716325559235	93.04694419840567	65.2319513116912	5.5394396760071185	11.210835838420529	87.24593445527015	87.5682901948627	74.23511957484502	6.42115644857173	1.0044973278152503	1.8334359087341847	0.6552050131072781	12.504728390498371	63.70534199603765
68	1520.0	1340.0		(92.69707705934455, 86.91674047829937, 73.5615589016829)	#5c5649	92.69707705934455	86.91674047829937	73.5615589016829	41.87557859655618	52.6398165400602	92.69707705934455	65.30283261722582	5.005657037864375	11.646223040293924	87.0780690876882	87.7977210628875	73.69511071744907	5.824664805658313	1.0055888187268338	1.6567652861676807	0.6806507409211277	12.676399862934042	66.74150854074774
69	1540.0	1360.0		(93.77856510186005, 86.4162976085031, 74.09831709477413)	#5d564a	93.77856510186005	86.4162976085031	74.09831709477413	37.554345380080115	53.51396917148364	93.77856510186005	65.23812514759406	5.939391067522449	11.229362145584076	87.56021257750223	87.58825795394155	74.22149689991141	6.571973505704962	1.0045923978161022	1.9658112545888344	0.6562877628239693	12.703343672027536	62.12491328858025
70	1560.0	1380.0		(93.533215234721, 86.35252435783879, 74.50841452612931)	#5d564a	93.533215234721	86.35252435783879	74.50841452612931	37.353694306066366	51.86739457760019	93.533215234721	65.21002156379306	5.981920419954545	10.946787920784296	87.50224092116919	87.49738833480957	74.62685562444642	6.8431278237699305	1.004159634817871	1.9798875595013958	0.6397730219668055	12.474595692578502	61.34540744301744
71	1580.0	1400.0		(93.26660761736049, 86.48361381753764, 73.81576616474756)	#5d5649	93.26660761736049	86.48361381753764	73.81576616474756	39.076502732240456	53.180497255408476	93.26660761736049	65.22609154090424	5.602439364641054	11.370280339901573	87.27371124889282	87.54934100974315	73.94244464127546	6.300255380442421	1.004407094057425	1.854287456568674	0.6645235722395728	12.675590788694304	63.769306746259076
72	1600.0	1420.0		(93.15589016829053, 86.54030115146146, 74.49512843224092)	#5d564a	93.15589016829053	86.54030115146146	74.49512843224092	38.72887791911902	51.0809808601067	93.15589016829053	65.23650625646195	5.6922640453599405	10.998951985410521	87.37290522586359	87.58302175376438	74.61558015943312	6.676218208231348	1.0045674687470874	1.8840175023409746	0.6428216935502412	12.384620088620546	62.637176276895964
73	1620.0	1440.0		(93.03100088573959, 86.77413640389726, 74.64481842338353)	#5d564a	93.03100088573959	86.77413640389726	74.64481842338353	39.58184796223146	50.396926650925415	93.03100088573959	65.28886515185494	5.522545363638165	11.002491875165	87.41413640389725	87.75247906111603	74.76611160318866	6.609434947038207	1.0053737357596793	1.8278442531223777	0.6430285785270984	12.310700010824453	63.346283673221954
74	1640.0	1460.0		(93.48715677590788, 86.75907883082374, 74.41452612931798)	#5d564a	93.48715677590788	86.75907883082374	74.41452612931798	38.83434728091768	52.02341137123746	93.48715677590788	65.30925351113478	5.669014391062655	11.169140778028863	87.58692648361381	87.81852418954827	74.53797165633303	6.5150163149030265	1.0056876931379781	1.8763223646470075	0.6527681910019355	12.525471244049172	63.08945125766456
75	1660.0	1480.0		(93.89016829052258, 86.07705934455271, 74.82019486271037)	#5d564a	93.89016829052258	86.07705934455271	74.82019486271037	35.417556897352554	51.79289070017545	93.89016829052258	65.16132567462755	6.397669873109468	10.68670945727761	87.65410983170948	87.34008476527902	74.93276350752879	7.260352933147726	1.0034097739052543	2.1174917254520347	0.6245730212222734	12.455357836271073	59.09287058827962
76	1680.0	1500.0		(93.63684676705049, 86.2993799822852, 75.15146147032772)	#5d564b	93.63684676705049	86.2993799822852	75.15146147032772	36.18399616674652	50.341007983654336	93.63684676705049	65.20445256690337	6.226740190998115	10.571510671716755	87.6651550044287	87.479389105403	75.26294065544728	7.287108555458744	1.0040738786449859	2.0609176610373883	0.617840354462078	12.26903139161411	59.5014303934266
77	1700.0	1520.0		(93.13994685562444, 86.73870682019486, 75.54561558901683)	#5d564b	93.13994685562444	86.73870682019486	75.54561558901683	38.17055980668547	48.17003471066519	93.13994685562444	65.28888758427426	5.824242506050292	10.491269924946533	87.63669619131974	87.75255170947742	75.65754650132861	7.196613389450542	1.0053740811932408	1.9276995465840434	0.6131507719637646	11.999522715815434	60.96309676874486
78	1720.0	1540.0		(93.26306465899026, 86.52790079716563, 74.87068201948627)	#5d564a	93.26306465899026	86.52790079716563	74.87068201948627	38.02841319528051	50.288477975953064	93.26306465899026	65.24048975786793	5.843059777248971	10.791877701966301	87.49668733392383	87.59590651018601	74.98725420726305	6.9265050363247855	1.0046288101056884	1.9339276603893942	0.6307194640150199	12.27216247833699	61.56750123781798
79	1740.0	1560.0		(93.12666076173605, 86.57130203720106, 75.16474756421611)	#5d564b	93.12666076173605	86.57130203720106	75.16474756421611	38.10247053602251	49.18342210386154	93.12666076173605	65.24489355502105	5.8314419328760465	10.63213807741128	87.50211691762621	87.6101521966342	75.27881310894597	7.068088191208968	1.0046966235373518	1.930082402691641	0.6213836567381318	12.126338075183455	61.25641565344868
80	1760.0	1580.0		(93.38706820194862, 86.52701505757307, 75.35252435783879)	#5d564b	93.38706820194862	86.52701505757307	75.35252435783879	37.17695594518933	49.24459851660755	93.38706820194862	65.24863418070133	6.020572169415206	10.532374572030978	87.65354295837024	87.62225382639504	75.46426926483612	7.236119934512149	1.0047542248879882	1.9926804608671265	0.6155530880104804	12.13170241032567	60.24662066330989
81	1780.0	1600.0		(93.30380868024801, 86.61204605845882, 74.75553587245349)	#5d564a	93.30380868024801	86.61204605845882	74.75553587245349	38.353469270808475	50.69256692614395	93.30380868024801	65.26346725349111	5.775238843458041	10.896552152099082	87.51970770593447	87.67025258635962	74.87410097431354	6.804472540345898	1.0049826372178514	1.9114803836522272	0.6368370475261622	12.332405787290723	62.07613851964531
82	1800.0	1620.0		(93.14614703277236, 86.89813994685562, 75.04074402125775)	#5d564b	93.14614703277236	86.89813994685562	75.04074402125775	39.294555060907	49.56595538312317	93.14614703277236	65.32754519658654	5.591875636934695	10.843169575159251	87.58818423383525	87.8778056421612	75.15931798051372	6.785012219266788	1.005969364141038	1.8507910889142312	0.6337171613260902	12.200139326032431	62.71962048589143
83	1820.0	1640.0		(92.56421612046059, 86.92294065544729, 75.77856510186005)	#5c564b	92.56421612046059	86.92294065544729	75.77856510186005	39.83536488839636	46.24185445672456	92.56421612046059	65.30440417357319	5.515481052700222	10.385360364869832	87.45829052258637	87.80281246235607	75.89000885739591	7.1819269690540155	1.005613018894385	1.825506117480214	0.6069610038056736	11.759091850602427	62.02801980912493
84	1840.0	1660.0		(92.90434012400354, 86.08945969884854, 74.58901682905226)	#5c564a	92.90434012400354	86.08945969884854	74.58901682905226	37.674823483895956	50.271143780568025	92.90434012400354	65.10961202164908	5.907331187975151	10.729196205129089	87.12866253321523	87.17323937998229	74.70402125775021	7.005555070329623	1.002613442886729	1.9552001210031942	0.6270561126334876	12.247947296285217	61.16349254304923
85	1860.0	1680.0		(92.89725420726306, 86.00088573959256, 75.00088573959256)	#5c564b	92.89725420726306	86.00088573959256	75.00088573959256	36.878990348923544	49.12496066971138	92.89725420726306	65.08825793999732	6.0693308369292875	10.458401190842936	87.18010628875112	87.1044060673162	75.11088573959256	7.318582575648635	1.0022846144901254	2.0088185356745023	0.611229794824365	12.09193666360876	59.872092540065026
86	1880.0	1700.0		(92.56421612046059, 86.41452612931798, 74.63241806908769)	#5c564a	92.56421612046059	86.41452612931798	74.63241806908769	39.423067424055304	49.39931103774938	92.56421612046059	65.17294225368862	5.556526345471491	10.811764796700164	87.0714526129318	87.37759295837023	74.75023914968999	6.7937158913169435	1.0035886559161487	1.839091230425355	0.6318817434697873	12.15603730855922	62.79985749689248
87	1900.0	1720.0		(92.80336581045172, 86.12223206377325, 75.02037201062888)	#5c564b	92.80336581045172	86.12223206377325	75.02037201062888	37.457787518055504	48.86313528990693	92.80336581045172	65.11374922115442	5.953349008351482	10.490582222734602	87.17561558901683	87.18657953055803	75.13139061116033	7.242181425667415	1.0026771510200008	1.9704310341016937	0.613110579961734	12.062117549882975	60.42532251404785
88	1920.0	1740.0		(93.31886625332152, 85.91496899911427, 74.7006200177148)	#5d554a	93.31886625332152	85.91496899911427	74.7006200177148	36.13986679353	50.87559440758561	93.31886625332152	65.0887612914274	6.230104911194023	10.630628691374211	87.30000885739592	87.10602816651905	74.81276350752879	7.232293077993295	1.0022923655255658	2.06203131136862	0.6212954423255354	12.321707413274853	59.62746470841814
89	1940.0	1760.0		(93.05137289636846, 85.68644818423384, 76.06731620903454)	#5d554c	93.05137289636846	85.68644818423384	76.06731620903454	33.98174706649286	46.54347722621483	93.05137289636846	65.02091473617455	6.61954172701229	9.74085085619616	87.37143489813994	86.88756753764393	76.16350752878654	8.201476007087255	1.0012476062920528	2.190926557831341	0.5692933519762633	11.777202897051334	55.801342632421296
90	1960.0	1780.0		(92.89105403011514, 86.43578387953941, 74.7006200177148)	#5c564a	92.89105403011514	86.43578387953941	74.7006200177148	38.70769830062814	49.93549402139708	92.89105403011514	65.19641888051709	5.70061274968281	10.813247694551542	87.2518334809566	87.45342824623559	74.81797165633304	6.84826418796053	1.0039501690771244	1.886780744688978	0.631968409809403	12.22388282934561	62.20234677769405
91	1980.0	1800.0		(92.19929140832595, 86.33923826395039, 75.35518157661647)	#5c564b	92.19929140832595	86.33923826395039	75.35518157661647	39.12604511752641	46.58656201665817	92.19929140832595	65.13636640858131	5.635786505763296	10.338378620317833	87.01385296722763	87.25953134632417	75.46502214348982	7.261853553550623	1.0030254297986694	1.8653246461696291	0.6042152072389715	11.77472556094572	61.40376173027016
92	2000.0	1820.0		(92.8086802480071, 86.0460584588131, 75.24180690876882)	#5c564b	92.8086802480071	86.0460584588131	75.24180690876882	36.902132808954754	48.26652732842788	92.8086802480071	65.0955757609845	6.06332866401088	10.333989705192327	87.1988928255093	87.12799044286979	75.34984942426927	7.429534115770752	1.0023973005508555	2.006831944971709	0.6039587019048662	11.981456410421771	59.5982969025317
93	2020.0	1840.0		(92.87245349867139, 86.48627103631533, 74.38883968113375)	#5c564a	92.87245349867139	86.48627103631533	74.38883968113375	39.26969522714206	50.75047924236789	92.87245349867139	65.20706678248176	5.578850645619582	11.009205024321833	87.19601417183348	87.4878380513729	74.50981399468556	6.620959231402485	1.004114134570342	1.8464800957118839	0.6434209211717227	12.342048849104556	63.12665274420184
94	2040.0	1860.0		(92.43401240035429, 86.3126660761736, 75.140832595217)	#5c564b	92.43401240035429	86.3126660761736	75.140832595217	38.761524277811915	47.70712355545333	92.43401240035429	65.14184359399614	5.699153426703518	10.469520476235461	87.07775907883081	87.27720414526128	75.25255093002657	7.163313053814306	1.0031097721800104	1.8862977400334235	0.6118796492720044	11.920201709007278	61.43804205276516
95	2060.0	1880.0		(93.2621789193977, 86.16917626217892, 75.08768821966342)	#5d564b	93.2621789193977	86.16917626217892	75.08768821966342	36.58365417418003	49.693189480782195	93.2621789193977	65.15096127204616	6.136383395403511	10.516234454433814	87.42844995571302	87.306628724535	75.19850310008857	7.295982681820505	1.0032501739777944	2.03101149663617	0.6146097965276489	12.175647345254575	59.73578577464646
96	2080.0	1900.0		(93.13463241806909, 86.38706820194862, 75.93976970770593)	#5d564b	93.13463241806909	86.38706820194862	75.93976970770593	36.45495286663574	47.079049729431574	93.13463241806909	65.20158744011599	6.156116598341754	10.120220948870507	87.6039149689991	87.47012985828167	76.04424269264835	7.665391659638055	1.0040297589744271	2.0375427642331467	0.5914652212396906	11.845532644264516	58.687907784973206
97	2100.0	1920.0		(93.15677590788309, 86.02037201062888, 75.7023914968999)	#5d564b	93.15677590788309	86.02037201062888	75.7023914968999	35.46838526337156	47.77825318044386	93.15677590788309	65.10973046529618	6.348246838472072	10.097871741721676	87.45361381753764	87.17362127546501	75.8055713020372	7.7635703413629145	1.0026152667832184	2.101133759353895	0.5901590463233919	11.927583646088246	57.843584353580596
98	2120.0	1940.0		(92.65810451727192, 86.29317980513729, 76.31798051372897)	#5c564c	92.65810451727192	86.29317980513729	76.31798051372897	36.62836079791845	44.96888472531568	92.65810451727192	65.15310383429605	6.1115460700743585	9.82433722057543	87.4169530558016	87.31354416297607	76.41773250664306	7.9171886449703806	1.0032831669821645	2.022790873829748	0.5741726210384268	11.570159773755291	58.11498890124467
99	2140.0	1960.0		(92.76527900797166, 86.14260407440213, 75.82285208148804)	#5c564b	92.76527900797166	86.14260407440213	75.82285208148804	36.54642409033879	46.572585265248456	92.76527900797166	65.1194364546881	6.130149670116158	10.045906933903881	87.32376439326838	87.20491989371125	75.92604960141718	7.720383262057773	1.0027647279017646	2.0289482670578214	0.5871220200857326	11.768559007061286	58.60788770198046
100	2160.0	1980.0		(92.68467670504872, 86.53498671390611, 75.1718334809566)	#5c564b	92.68467670504872	86.53498671390611	75.1718334809566	38.930811248229816	48.1824523848205	92.68467670504872	65.21160515950184	5.667588252109335	10.570931655953908	87.2757041629761	87.50250703277236	75.28546501328609	7.059844385707731	1.004184020377797	1.8758503431934321	0.6178065145204399	11.994421731383976	61.80208628759376
101	2180.0	2000.0		(92.65899025686448, 86.06111603188663, 76.6191319751993)	#5c564c	92.65899025686448	86.06111603188663	76.6191319751993	35.3194544149318	44.14211562727029	92.65899025686448	65.0956946193696	6.343696614236394	9.557702740229512	87.40567759078832	87.12837354295837	76.71355181576617	8.252630366087109	1.0023991308338351	2.09962773257241	0.5585894610753502	11.471362970635399	56.42673288331897
102	2200.0	2020.0		(92.94242692648362, 86.11160318866253, 75.5199291408326)	#5c564b	92.94242692648362	86.11160318866253	75.5199291408326	36.47585155058461	47.800956810124646	92.94242692648362	65.12034950648427	6.148767457158755	10.21879908098773	87.34037201062887	87.20786457041629	75.6258458813109	7.570194430998923	1.0027787878535361	2.035110355879351	0.597226512126192	11.92607210693488	58.96419973307781
103	2220.0	2040.0		(93.17094774136405, 85.93002657218777, 76.23294951284322)	#5d554c	93.17094774136405	85.93002657218777	76.23294951284322	34.35025885059873	46.35768609183385	93.17094774136405	65.08948873568582	6.550848483373118	9.764506107362415	87.53866253321523	87.10837246235607	76.32992028343668	8.15121457405812	1.0023035673338672	2.168190565214436	0.5706758572036903	11.758367036830828	56.142981724087186
104	2240.0	2060.0		(93.17006200177148, 86.11780336581045, 76.31532329495128)	#5d564c	93.17006200177148	86.11780336581045	76.31532329495128	34.89516001891846	46.1302512620141	93.17006200177148	65.13702034124604	6.446618257574532	9.79909513890247	87.61291408325953	87.26164121346324	76.41334809565987	8.076317283135651	1.0030354996126347	2.1336925925075025	0.5726973752412573	11.729499243367354	56.65992460846738
105	2260.0	2080.0		(92.71479185119574, 86.41718334809566, 76.34898139946856)	#5c564c	92.71479185119574	86.41718334809566	76.34898139946856	36.91183633706773	45.012037258180065	92.71479185119574	65.18751028929704	6.061496240184539	9.865541314111702	87.48937112488929	87.42464613817539	76.44966341895483	7.860799745932718	1.0038129869770156	2.0062254519255283	0.5765807491240228	11.578887774316502	58.432980375787935
106	2280.0	2100.0		(93.09123117803365, 86.07174490699734, 75.8458813108946)	#5d564b	93.09123117803365	86.07174490699734	75.8458813108946	35.57781201848998	47.239295908658406	93.09123117803365	65.11954887695136	6.322893729314605	10.033512269314215	87.46612046058459	87.20528246235605	75.94813994685563	7.81122234238409	1.0027664590758403	2.092742423145525	0.5863976274987766	11.859610177855124	57.78179224255301
107	2300.0	2120.0		(92.78122232063774, 86.1036315323295, 76.12223206377325)	#5c564c	92.78122232063774	86.1036315323295	76.12223206377325	35.949595916631225	45.78558472553699	92.78122232063774	65.1114800318343	6.239948006155737	9.863713577958144	87.37937112488927	87.17926249778566	76.22204605845882	7.931183636539991	1.0026422081037991	2.0652891650165355	0.576473929087791	11.671752082164991	57.68187934935336
108	2320.0	2140.0		(92.6784765279008, 86.02745792736935, 77.16031886625332)	#5c564d	92.6784765279008	86.02745792736935	77.16031886625332	34.28424657534247	42.69740237398934	92.6784765279008	65.0900654382579	6.513603742332452	9.24563484864327	87.51302922940656	87.11023100088573	77.24899025686447	8.606587430394717	1.0023124478928715	2.1558633535054206	0.5403509951889447	11.309677160139195	54.83508082552866
109	2340.0	2160.0		(92.73516386182462, 86.30558015943312, 76.11603188662534)	#5c564c	92.73516386182462	86.30558015943312	76.11603188662534	36.787294142727696	45.698723948881515	92.73516386182462	65.15978429527843	6.084397803541752	9.949338072958902	87.4181665190434	87.33510868910538	76.2179273693534	7.791778363934634	1.0033860384289086	2.013805378972506	0.5814781588506612	11.662299289667251	58.552631574713466
110	2360.0	2180.0		(93.04694419840567, 86.57838795394154, 75.73162090345438)	#5d564b	93.04694419840567	86.57838795394154	75.73162090345438	37.585554248299154	47.45354593050928	93.04694419840567	65.24417486262949	5.93827666241642	10.309982513645588	87.57862710363153	87.60782721877769	75.84008857395926	7.405882447973225	1.004685556497775	1.9654424103631052	0.6025556279076408	11.897851451042634	60.059197780463165
111	2380.0	2200.0		(92.49424269264836, 86.48981399468556, 76.3941541186891)	#5c564c	92.49424269264836	86.48981399468556	76.3941541186891	37.62337019310119	44.3867906460077	92.49424269264836	65.19384160769081	5.930386562873258	9.8506795927354	87.41285208148804	87.44510087688218	76.49511071744907	7.825018516747146	1.0039104820278337	1.9628309563764184	0.5757121721071526	11.498059541672298	58.950874831969436
112	2400.0	2220.0		(93.29317980513729, 86.13640389725421, 76.36846767050487)	#5d564c	93.29317980513729	86.13640389725421	76.36846767050487	34.628427883608985	46.260633449794916	93.29317980513729	65.14863023412758	6.500512992344499	9.789156021085788	87.68963684676704	87.29910536758193	76.46614703277235	8.10858564431019	1.003214278664023	2.1515305955905486	0.572116494394083	11.750925272879568	56.41375414380458
113	2420.0	2240.0		(92.60318866253321, 86.36492471213464, 76.1319751992914)	#5c564c	92.60318866253321	86.36492471213464	76.1319751992914	37.27575822757585	45.35653138719644	92.60318866253321	65.16753550150207	5.992509835782645	9.953392977176145	87.3750841452613	87.36013403011516	76.23430469441983	7.752596216562693	1.0035053981258428	1.9833924293740381	0.5817151432833207	11.61809820452776	58.9496625773186
114	2440.0	2260.0		(93.13640389725421, 85.89991142604075, 76.96722763507529)	#5d554c	93.13640389725421	85.89991142604075	76.96722763507529	33.14708299096137	44.269907086000146	93.13640389725421	65.0824215095515	6.744745301691002	9.340962953456478	87.65925597874225	87.08559906997343	77.05655447298496	8.61676074315945	1.0021947401468179	2.232366259884978	0.5459223417918069	11.521509366507898	54.16841729593009
115	2460.0	2280.0		(92.95039858281665, 85.95659875996456, 77.12754650132861)	#5c554d	92.95039858281665	85.95659875996456	77.12754650132861	33.4796238244514	43.40839138182406	92.95039858281665	65.08702680184687	6.668661025491296	9.259076821293831	87.6177502214349	87.1004386891054	77.21583702391497	8.658419685488596	1.0022656563728618	2.2071839937653945	0.5411365965476334	11.410589093273288	54.23745058288411
116	2480.0	2300.0		(92.21434898139947, 86.42161204605846, 77.07705934455271)	#5c564d	92.21434898139947	86.42161204605846	77.07705934455271	37.039204212990036	41.859091345692036	92.21434898139947	65.16359774834989	6.031282007081029	9.416647862379701	87.3911426040744	87.34742010628875	77.17050487156776	8.264621579836993	1.0034447612379462	1.9962251877892883	0.5503456633405105	11.182558723878877	57.36078738154465
117	2500.0	2320.0		(93.24269264836138, 86.27723649247122, 76.511071744907)	#5d564c	93.24269264836138	86.27723649247122	76.511071744907	35.02170460561145	45.757616057603705	93.24269264836138	65.18176855382619	6.421912982029654	9.765461642840023	87.73707705934456	87.40609893711249	76.60873339238263	8.097583171696472	1.0037245708278508	2.125515675351903	0.5707317024273787	11.6878230413769	56.67048460632143
118	2520.0	2340.0		(92.93002657218777, 85.99734278122232, 77.04517271922055)	#5c554d	92.93002657218777	85.99734278122232	77.04517271922055	33.81398461023753	43.58804018376255	92.93002657218777	65.09590705601815	6.611647498873996	9.320131961937705	87.60392382639503	87.12905826395038	77.13469441984056	8.579235314524915	1.0024024021148794	2.1883137373680763	0.5447048973239894	11.427105601914228	54.64833177268388
119	2540.0	2360.0		(92.74579273693534, 86.32329495128432, 77.30469441984057)	#5c564d	92.74579273693534	86.32329495128432	77.30469441984057	35.04388229220444	42.454541113551706	92.74579273693534	65.16873795269531	6.382638151726628	9.299135176956286	87.66659875996457	87.36401666076173	77.39488042515501	8.506874270895024	1.003523914496826	2.1125165475702796	0.543477763238963	11.278829053371725	55.535503243027904
120	2560.0	2380.0		(92.57573073516386, 86.33658104517272, 77.26483613817538)	#5c564d	92.57573073516386	86.33658104517272	77.26483613817538	35.55015619576536	42.1738839243001	92.57573073516386	65.1626284562594	6.290838312523306	9.310733958736472	87.57941541186892	87.34429071744907	77.35555358724535	8.460164136014447	1.0034298352500646	2.082132766636553	0.5441556413274344	11.236743902246754	55.954899800155104
121	2580.0	2400.0		(92.89548272807795, 86.28875110717449, 76.86448184233835)	#5c564c	92.89548272807795	86.28875110717449	76.86448184233835	35.27266699817669	44.00542529963103	92.89548272807795	65.16680161539846	6.356571313545778	9.541677787577218	87.64119574844995	87.35776441984056	76.95872453498671	8.274125704301472	1.0034940971205044	2.1038889823392815	0.5576529002814968	11.465147790854575	56.3288401310806
122	2600.0	2420.0		(93.3436669619132, 85.977856510186, 77.39503985828166)	#5d554d	93.3436669619132	85.977856510186	77.39503985828166	32.28923692102631	43.56910376239504	93.3436669619132	65.1148560439792	6.890924006769438	9.157869253879358	87.87054030115146	87.19014864481842	77.48086802480071	8.84575591712617	1.0026941948236507	2.280748280930156	0.5352216311971375	11.460863969972781	53.04002747789779
123	2620.0	2440.0		(92.91585473870683, 86.12843224092117, 77.09831709477413)	#5c564d	92.91585473870683	86.12843224092117	77.09831709477413	34.25355582932019	43.409944519646935	92.91585473870683	65.12833218630516	6.531939685443522	9.345634085753352	87.64824623560673	87.23361227635075	77.18861824623559	8.523600325043061	1.0029017119787178	2.161932158021146	0.5461953409991729	11.402066151319545	55.04916367968935
124	2640.0	2460.0		(93.21612046058459, 86.02834366696192, 77.04074402125775)	#5d564d	93.21612046058459	86.02834366696192	77.04074402125775	33.33807907129559	44.249009416482174	93.21612046058459	65.11940744687028	6.712042299356346	9.362947677876377	87.75283436669619	87.20482634189548	77.13062001771479	8.583523614240578	1.0027642812145983	2.2215422664288393	0.5472072149144991	11.520256118984486	54.36429144511267
125	2660.0	2480.0		(93.03011514614704, 85.80248007085916, 77.45438441098317)	#5d554d	93.03011514614704	85.80248007085916	77.45438441098317	32.15808928063688	42.693823728232644	93.03011514614704	65.05361506402934	6.889427279895832	9.020241358963421	87.67440212577502	86.99281439326839	77.53786536758193	8.968058083174624	1.0017511538831998	2.280252896386567	0.5271781197237745	11.350284684488189	52.628343848767535
126	2680.0	2500.0		(92.96368467670504, 86.19663418954828, 77.44198405668733)	#5c564d	92.96368467670504	86.19663418954828	77.44198405668733	33.841588678383964	42.576127138991566	92.96368467670504	65.14925978539462	6.595178160491932	9.189830329117065	87.7615589016829	87.30113718334809	77.52953055801594	8.69206177726804	1.0032239730323924	2.182862739045348	0.537089561208946	11.311470127555905	54.33449042192736
127	2700.0	2520.0		(92.7289636846767, 86.25952170062001, 78.06200177147919)	#5c564e	92.7289636846767	86.25952170062001	78.06200177147919	33.53463373392112	40.33340974868898	92.7289636846767	65.1542609914403	6.612174271337312	8.854021663099054	87.79004428697964	87.31727921169174	78.1439769707706	9.006009341684294	1.0033009858766768	2.1884880877728943	0.5174635917815971	11.050545154206757	53.247662291614375
128	2720.0	2540.0		(92.9539415411869, 86.52170062001771, 77.59964570416298)	#5c564d	92.9539415411869	86.52170062001771	77.59964570416298	34.864724545716726	42.12134927819333	92.9539415411869	65.23098737508278	6.4154407413357095	9.241249173216094	87.88908768821967	87.56517285208147	77.68886625332154	8.574878965093848	1.0044824842956577	2.1233735022816473	0.5400946791954575	11.249825162510625	55.23092591484397
129	2740.0	2560.0		(92.76173604960142, 86.34100974313552, 76.87245349867139)	#5c564c	92.76173604960142	86.34100974313552	76.87245349867139	35.75450136573942	43.67929302574289	92.76173604960142	65.17264558459078	6.2666892078875325	9.547001164436697	87.59345438441099	87.37663492471214	76.96713906111603	8.233578343781351	1.0035840875518727	2.074139930141776	0.5579640192074414	11.420009845092503	56.71894728373439
130	2760.0	2580.0		(93.0132860938884, 86.19574844995572, 77.95571302037202)	#5d564d	93.0132860938884	86.19574844995572	77.95571302037202	32.834117647058825	41.280996457547694	93.0132860938884	65.15344845454239	6.74864212922116	8.911834116817353	87.88833480956599	87.31465651018601	78.03811337466784	9.008620453908241	1.0032884737391998	2.2336560263490632	0.5208423772746865	11.178772647923763	52.86453740233528
131	2780.0	2600.0		(93.44906997342781, 86.06288751107175, 77.83348095659876)	#5d564d	93.44906997342781	86.06288751107175	77.83348095659876	31.61996596710155	42.61118061874431	93.44906997342781	65.14349765135017	6.991424209176977	8.963172610772109	88.03623560673162	87.28254162976086	77.91577502214349	9.065357483302298	1.0031352427685605	2.3140116957710326	0.5238427992850825	11.36743048024316	52.04517467416628
132	2800.0	2620.0		(93.0460584588131, 86.43401240035429, 77.70859167404782)	#5d564d	93.0460584588131	86.43401240035429	77.70859167404782	34.133749133749134	42.03352721111102	93.0460584588131	65.21435471550384	6.540868541905443	9.152555768447268	87.92883082373783	87.5113949689991	77.7958458813109	8.705748530855512	1.0042263603906458	2.1648874183035396	0.5349110903648253	11.249543918622905	54.44852645186333
133	2820.0	2640.0		(92.97254207263065, 86.2577502214349, 77.95039858281665)	#5c564d	92.97254207263065	86.2577502214349	77.95039858281665	33.18042452830192	41.20191300040014	92.97254207263065	65.1668001806908	6.688648128470143	8.937451594387502	87.88652790079718	87.35775978742251	78.03347209920283	8.960920341946832	1.00349407502765	2.213799296838683	0.5223395626736201	11.163156130257555	53.189396245544174
134	2840.0	2660.0		(92.70770593445528, 86.2993799822852, 77.34100974313552)	#5c564d	92.70770593445528	86.2993799822852	77.34100974313552	34.97838492132108	42.26733354352377	92.70770593445528	65.16075237677029	6.3915735094778325	9.265274828795377	87.64778565101861	87.33823395039857	77.43059344552701	8.541287947300301	1.003400945774958	2.115473959640205	0.5414988323028277	11.255999714826222	55.40046702941907
135	2860.0	2680.0		(92.94596988485385, 86.40124003542958, 77.81842338352524)	#5c564d	92.94596988485385	86.40124003542958	77.81842338352524	34.04180572633057	41.50286841503392	92.94596988485385	65.20099815275937	6.548094253560399	9.068766885631652	87.8915943312666	87.46822553587246	77.9042515500443	8.784896185442005	1.0040206846241564	2.167278974126728	0.5300141409442204	11.185708345001666	54.168869436180486
136	2880.0	2700.0		(92.95571302037202, 86.37555358724535, 78.02037201062888)	#5c564e	92.95571302037202	86.37555358724535	78.02037201062888	33.56541335547383	40.9712521558501	92.95571302037202	65.19573818728036	6.621064302152702	8.947930964831707	87.92879539415412	87.45122882196634	78.10392382639505	8.924670545530041	1.0039396871810045	2.191430497597716	0.5229520179934742	11.131215613967548	53.50023300975014
137	2900.0	2720.0		(93.2860938883968, 86.2028343666962, 77.85651018600531)	#5d564d	93.2860938883968	86.2028343666962	77.85651018600531	32.45579793340991	42.17717432586404	93.2860938883968	65.16985925723681	6.834744104008528	8.995069716387993	88.00436669619131	87.36763737821082	77.93997342781222	8.96960919208606	1.0035411813023247	2.262153936177711	0.5257069906624566	11.29712380077158	52.77125873712036
138	2920.0	2740.0		(92.66341895482728, 86.61027457927369, 77.65721877767936)	#5c564d	92.66341895482728	86.61027457927369	77.65721877767936	35.79742651398891	41.2954873490924	92.66341895482728	65.23752863764268	6.247388478866577	9.220047515911013	87.78570416297609	87.58632855624447	77.7467493356953	8.529595478104225	1.0045832122461458	2.0677518021502324	0.5388555715720219	11.13728598005509	55.87892593584357
139	2940.0	2760.0		(92.83170947741364, 86.60761736049601, 77.09300265721878)	#5c564d	92.83170947741364	86.60761736049601	77.09300265721878	36.27215937869321	43.23275162918508	92.83170947741364	65.24421423511225	6.176336106267943	9.545695340789063	87.7544995571302	87.60795458813107	77.18814880425155	8.201933549009897	1.0046861627889088	2.0442349883671826	0.557887701775584	11.36958342406401	57.09598527452957
140	2960.0	2780.0		(93.29229406554472, 86.44464127546502, 78.29317980513729)	#5d564e	93.29229406554472	86.44464127546502	78.29317980513729	32.60777134758478	40.99774986470705	93.29229406554472	65.23242445523177	6.78830500852845	8.859922583648983	88.16969884853853	87.56982035429586	78.37469441984055	9.074489096440272	1.0045046136837947	2.2467835900412436	0.5178084646155218	11.161510340319795	52.54134737741533
141	2980.0	2800.0		(92.72542072630647, 86.61204605845882, 78.22940655447299)	#5c564e	92.72542072630647	86.61204605845882	78.22940655447299	34.69632164242943	39.864835175332175	92.72542072630647	65.24324603607334	6.419366376525737	8.912884099298157	87.931071744907	87.60482251550044	78.31323294951284	8.879090491216079	1.0046712536327695	2.124672803464249	0.5209037423499595	10.983977769623857	54.237266075755635
142	3000.0	2820.0		(93.66607617360496, 86.31798051372897, 78.1080602302923)	#5d564e	93.66607617360496	86.31798051372897	78.1080602302923	31.66182749786508	42.355719675836184	93.66607617360496	65.22045044411854	6.984061631202243	8.942326622754093	88.27656333038087	87.53110155004428	78.19015943312667	9.082932747776297	1.004320227628731	2.3115748401269136	0.5226244783633035	11.346467392825309	52.00974751727206
143	3020.0	2840.0		(93.325952170062, 86.10186005314438, 78.12931798051373)	#5d564e	93.325952170062	86.10186005314438	78.12931798051373	31.477531036894575	41.522659327101	93.325952170062	65.14753153958887	6.988788045039995	8.806051658177715	88.04715677590788	87.29555951284321	78.20904340124004	9.205777288572706	1.003197360026668	2.3131391818936824	0.514660037420777	11.242317561116499	51.56326474149463
144	3040.0	2860.0		(93.36049601417183, 86.15677590788309, 78.35518157661647)	#5d564e	93.36049601417183	86.15677590788309	78.35518157661647	31.195324951301608	40.98473492467079	93.36049601417183	65.16399024267444	7.0246809885664	8.70929676152925	88.12627989371124	87.34868730735165	78.43319751992914	9.308913739635898	1.003450805200947	2.325018977573471	0.5090053035329172	11.18919090334552	51.111300089710745
145	3060.0	2880.0		(93.33658104517272, 86.11514614703277, 79.04960141718335)	#5d564f	93.33658104517272	86.11514614703277	79.04960141718335	29.672659640421568	39.03271112292055	93.33658104517272	65.15448948166832	7.219799347865652	8.310850645442148	88.24054030115147	87.3180167404783	79.12025686448185	9.752208993183723	1.0033045043644557	2.3895989761502237	0.485718556989122	11.008893726178279	49.01851172463752
146	3080.0	2900.0		(93.43578387953941, 86.31000885739593, 78.40832595217006)	#5d564e	93.43578387953941	86.31000885739593	78.40832595217006	31.548980313568332	41.01214344623611	93.43578387953941	65.20682678459755	6.968259458806303	8.752962533958897	88.22130203720107	87.48706237378212	78.48734278122231	9.24643534932083	1.0041104388778397	2.306344659458603	0.51155730174335	11.187984313813265	51.47659923842814
147	3100.0	2920.0		(93.28077945084145, 86.31443755535872, 78.80159433126661)	#5d564e	93.28077945084145	86.31443755535872	78.80159433126661	31.13231785648741	39.58148964050361	93.28077945084145	65.20074564775358	6.999967017162156	8.525775081081033	88.22537643932685	87.4674095571302	78.87672276350753	9.4653944315062	1.0040167963363087	2.316839182274638	0.49827958006531836	11.031245576748818	50.61277746463494
148	3120.0	2940.0		(93.17537643932684, 86.28520814880426, 77.91054030115146)	#5d564d	93.17537643932684	86.28520814880426	77.91054030115146	32.91748868515728	41.77641522886071	93.17537643932684	65.18469090441937	6.746615436347414	8.990229788582571	87.98645704162976	87.4155385119575	77.99428697962799	8.937289088148601	1.0037695716794697	2.232985234408355	0.5254241263865993	11.240153535316082	53.114022666358395
149	3140.0	2960.0		(93.26129317980514, 86.54118689105402, 78.73516386182462)	#5d564e	93.26129317980514	86.54118689105402	78.73516386182462	32.24268292682926	39.718117235877386	93.26129317980514	65.25642620585386	6.823965827220113	8.657066393619562	88.27283436669617	87.6474660761736	78.81322409211691	9.274663863676302	1.0048742131496697	2.258586557371557	0.5059527569267502	11.023216778899211	51.75291864978045
150	3160.0	2980.0		(93.3082373782108, 86.49601417183348, 78.56775907883082)	#5d564e	93.3082373782108	86.49601417183348	78.56775907883082	32.271361615190486	40.2839242488965	93.3082373782108	65.24710174128214	6.831144418822044	8.733437963600753	88.24835252435784	87.61729596102745	78.64704162976085	9.207760879707193	1.0047306270763228	2.2609625174662438	0.5104162096283821	11.087717201248706	51.96809605885704
151	3180.0	3000.0		(93.48804251550044, 86.23029229406555, 78.34278122232064)	#5d564e	93.48804251550044	86.23029229406555	78.34278122232064	31.247441370840427	41.31054117557887	93.48804251550044	65.18943131631664	7.026763573955375	8.759597617064907	88.20908768821965	87.43085210806024	78.42165633303809	9.265093953883113	1.0038425685926051	2.325708268739812	0.511945081903197	11.229690856704618	51.26415279278778
152	3200.0	3020.0		(93.22232063773251, 86.49867139061116, 78.07617360496015)	#5d564e	93.22232063773251	86.49867139061116	78.07617360496015	33.36491228070176	41.43071602310732	93.22232063773251	65.24145365245634	6.667136290270048	8.9951734214192	88.10875996457042	87.59902444641276	78.16039858281665	8.901687524532512	1.0046436529782208	2.2066793390585193	0.5257130515893411	11.196599983675501	53.45451213367887
153	3220.0	3040.0		(93.07351638618246, 86.42692648361381, 78.92294065544729)	#5d564e	93.07351638618246	86.42692648361381	78.92294065544729	31.817726589884817	38.76931861438906	93.07351638618246	65.21807017072908	6.868068400693095	8.488306695376636	88.18295837023915	87.52340612931798	78.99798051372896	9.4454003225429	1.0042835741451068	2.273183564758997	0.49608978132948955	10.9188696352404	51.02294623085334
154	3240.0	3060.0		(93.50044286979627, 86.25509300265722, 78.73693534100974)	#5d564e	93.50044286979627	86.25509300265722	78.73693534100974	30.554355651547898	40.26392072905022	93.50044286979627	65.19764327724049	7.116234117593767	8.55633201383239	88.30168290522586	87.45738455270151	78.81211691762621	9.487205044693829	1.0039690233841336	2.355321102722118	0.5000654465085016	11.128863623359692	50.24996873434151
155	3260.0	3080.0		(93.01771479185119, 86.78742249778566, 79.08945969884854)	#5d564f	93.01771479185119	86.78742249778566	79.08945969884854	33.16120826709064	38.1831036879743	93.01771479185119	65.30605718956816	6.647571578787204	8.546572226039007	88.30067316209035	87.80816798051374	79.16643932683792	9.307156842317667	1.0056384734471986	2.2002038385251286	0.49949504640798703	10.827469912680467	52.1240237838539
156	3280.0	3100.0		(93.11337466784765, 86.47298494242693, 78.15589016829053)	#5d564e	93.11337466784765	86.47298494242693	78.15589016829053	33.36294190797658	40.96252080856122	93.11337466784765	65.22930243865952	6.658206697784941	8.930265000797233	88.0633569530558	87.55972399468556	78.23906111603189	8.95687099587239	1.0044565382048132	2.2037238351682125	0.5219195500879954	11.139180823332218	53.29260845007805
157	3300.0	3120.0		(93.10983170947742, 86.7511071744907, 77.8458813108946)	#5d564d	93.10983170947742	86.7511071744907	77.8458813108946	35.004932397145	41.80339798898413	93.10983170947742	65.29790186842853	6.392875897593964	9.21865551823875	88.08583702391496	87.78174810451728	77.93493356953056	8.589261628835509	1.0055128908434665	2.115905022216726	0.5387742177937448	11.21839880758353	55.25979016656368
158	3320.0	3140.0		(93.0460584588131, 86.77945084145261, 79.27900797165633)	#5d564f	93.0460584588131	86.77945084145261	79.27900797165633	32.68867014089946	37.72967853097128	93.0460584588131	65.30622839855116	6.713316935224867	8.442985232213518	88.35	87.80872268379098	79.35401240035428	9.428115895117932	1.005641109869419	2.2219641436057005	0.493441018088834	10.78668734617596	51.510545294226404
159	3340.0	3160.0		(93.16651904340124, 86.73339238263951, 78.34632418069087)	#5d564e	93.16651904340124	86.73339238263951	78.34632418069087	33.955295242648845	40.56338831582451	93.16651904340124	65.29819828305737	6.556757526660018	8.942364563868876	88.20821080602303	87.7827082728078	78.43019486271035	8.907566148090181	1.0055174552892117	2.17014633200352	0.5226266957901722	11.088595639509567	53.75023105645987
160	3360.0	3180.0		(93.3941541186891, 86.53055801594331, 79.20814880425155)	#5d564f	93.3941541186891	86.53055801594331	79.20814880425155	30.97027972027973	38.732952713340026	93.3941541186891	65.26257703484121	7.0082158993787775	8.407934206986202	88.4292382639504	87.66737140832595	79.28137289636847	9.57771425794123	1.0049689288703774	2.319569385643108	0.4913924993365763	10.945704532889337	50.18797851860155
161	3380.0	3200.0		(93.28786536758193, 86.51461470327723, 78.68999114260407)	#5d564e	93.28786536758193	86.51461470327723	78.68999114260407	32.160669862265635	39.90291676952584	93.28786536758193	65.25105960432064	6.841365074430894	8.67282715458908	88.2685828166519	87.63010112488928	78.7682373782108	9.267277655906646	1.0047915736334332	2.26434533560311	0.5068738773272669	11.046366232160716	51.73264996228573
162	3400.0	3220.0		(93.140832595217, 86.59875996457042, 78.30380868024801)	#5d564e	93.140832595217	86.59875996457042	78.30380868024801	33.54426601396932	40.62064932100878	93.140832595217	65.26287483476615	6.624241696378985	8.90569216499233	88.14538529672276	87.6683352258636	78.38675819309124	8.966762072767432	1.0049735146480951	2.192482147044483	0.5204834176320675	11.099186050771998	53.35735127834511
163	3420.0	3240.0		(93.28875110717449, 86.60496014171834, 78.95925597874225)	#5d564e	93.28875110717449	86.60496014171834	78.95925597874225	32.013845963654354	39.168937459054526	93.28875110717449	65.27467040353898	6.850524424647508	8.564953311076184	88.35087688219663	87.70651679362267	79.03571302037201	9.370153513971605	1.00515515289552	2.267376884382411	0.500569308776671	10.96759363368314	51.346058744102905
164	3440.0	3260.0		(93.23383525243578, 86.77945084145261, 79.92028343666962)	#5d564f	93.23383525243578	86.77945084145261	79.92028343666962	30.91211496241103	36.41334397355145	93.23383525243578	65.3185871777055	6.9566216326416574	8.113902187026678	88.57026572187777	87.84877030115146	79.98887511071744	9.826862839126129	1.0058314209115686	2.302492788215689	0.4742081201994467	10.68784324549973	49.39118219107486
165	3460.0	3280.0		(93.21789193976971, 86.7865367581931, 78.51284322409212)	#5d564e	93.21789193976971	86.7865367581931	78.51284322409212	33.75858330321647	40.2260482882472	93.21789193976971	65.31487632997884	6.5859504471557635	8.87894541182277	88.28316209034544	87.83674432240922	78.59558015943313	8.977988617726341	1.005774278107308	2.1798085635374327	0.518920232958452	11.054881949551511	53.433854411939286
166	3480.0	3300.0		(93.19043401240036, 86.68201948627103, 79.39769707705935)	#5d564f	93.19043401240036	86.68201948627103	79.39769707705935	31.687644490110415	37.74151237501426	93.19043401240036	65.29007005773585	6.8695626865240556	8.350672669032022	88.41427812223206	87.75638125775022	79.47054030115146	9.574166463613588	1.0053922899300405	2.2736781413697433	0.4880459115114979	10.81316907892418	50.55806089215421
167	3500.0	3320.0		(93.01682905225863, 86.92825509300266, 79.48538529672277)	#5d564f	93.01682905225863	86.92825509300266	79.48538529672277	33.002552857236395	37.095633046392905	93.01682905225863	65.34260481507685	6.65497789352143	8.391913810601604	88.42308237378211	87.92663232063774	79.55981399468557	9.453988606648668	1.0062012650151841	2.2026551701000407	0.49045620482879476	10.710413071764545	51.584785919410066
168	3520.0	3340.0		(93.25155004428699, 86.64836138175376, 79.85031000885739)	#5d564f	93.25155004428699	86.64836138175376	79.85031000885739	30.43621943159283	36.6462134668174	93.25155004428699	65.28645206014684	7.033303704499893	8.097361806005775	88.52431355181577	87.74466439326837	79.91829052258635	9.87173862116137	1.005336576911541	2.327872911896784	0.4732414357595176	10.72541976880593	49.02268042815218
169	3540.0	3360.0		(92.93799822852081, 86.96545615589017, 79.18866253321524)	#5c564f	92.93799822852081	86.96545615589017	79.18866253321524	33.93673903240353	37.72494210260466	92.93799822852081	65.34664963223005	6.5210872557535104	8.56116145889052	88.3366430469442	87.93974961027457	79.26643046944199	9.246813078069165	1.006263550566056	2.158340236192507	0.5003476981316829	10.761880157404807	52.70326123519363
170	3560.0	3380.0		(93.2400354295837, 86.65721877767936, 79.35783879539416)	#5d564f	93.2400354295837	86.65721877767936	79.35783879539416	31.548522937535882	37.96609605958124	93.2400354295837	65.28642829436104	6.8969033413323055	8.366349621861158	88.42292294065544	87.74458743135517	79.43083259521701	9.570731045324305	1.005336210945663	2.282727312626336	0.4889621338371067	10.842651045519128	50.4991154631105
171	3580.0	3400.0		(93.2860938883968, 87.05845881310894, 78.63950398582817)	#5d574e	93.2860938883968	87.05845881310894	78.63950398582817	34.48838896952103	40.03684010634255	93.2860938883968	65.3871211023416	6.467308341355338	8.932192607480038	88.42620903454383	88.07106990256865	78.72369353410099	8.885840403984563	1.0068867648462108	2.140540567172296	0.5220322069478475	11.027698851495963	54.09377445736294
172	3600.0	3420.0		(93.48715677590788, 86.5748449955713, 78.8963684676705)	#5d564e	93.48715677590788	86.5748449955713	78.8963684676705	31.57530504461847	39.79852577524705	93.48715677590788	65.27775232066983	6.938689716647239	8.604988713071116	88.42618246235605	87.71649460584588	78.97315323294951	9.370282001711828	1.0052026108890377	2.296557708023559	0.5029091339660603	11.054014914771349	51.118801177972735
173	3620.0	3440.0		(93.16917626217892, 86.83348095659876, 79.5837023914969)	#5d564f	93.16917626217892	86.83348095659876	79.5837023914969	32.018516103794504	37.18285355744002	93.16917626217892	65.32749527299198	6.807537594719193	8.312637635405684	88.48801594331266	87.87764380868026	79.65620017714792	9.585747296512949	1.0059685953748687	2.2531491642152277	0.48582299565893716	10.744417739509116	50.6846386692523
174	3640.0	3460.0		(92.91585473870683, 86.84676705048716, 78.44729849424269)	#5c564e	92.91585473870683	86.84676705048716	78.44729849424269	34.83195592286502	39.707774875598204	92.91585473870683	65.31326636480479	6.400748726220873	8.911983380218924	88.1407263064659	87.83152714791851	78.53129317980513	8.875484247025078	1.0057494864878225	2.1185107598999804	0.5208511008105934	10.972375860565316	54.313404293475635
175	3660.0	3480.0		(92.9539415411869, 86.92914083259522, 79.88485385296723)	#5c564f	92.9539415411869	86.92914083259522	79.88485385296723	32.34022365299901	35.85235123159752	92.9539415411869	65.34070418222083	6.7296280224607985	8.17052089412118	88.47243578387955	87.92046904340124	79.9552967227635	9.686789786498414	1.0061719974463528	2.2273627641879195	0.47751713847949645	10.585145487992142	50.52351324771627
176	3680.0	3500.0		(93.2533215234721, 87.04694419840567, 78.5066430469442)	#5d574e	93.2533215234721	87.04694419840567	78.5066430469442	34.74803291488978	40.32460131265254	93.2533215234721	65.38201770451651	6.427073098091762	8.996674714853192	88.38000885739592	88.05450339238264	78.59204605845882	8.81064129887472	1.006808178365583	2.127223563267441	0.5258007930386206	11.05655572649519	54.458624592523506
177	3700.0	3520.0		(92.84233835252435, 87.20372010628876, 79.26129317980514)	#5c574f	92.84233835252435	87.20372010628876	79.26129317980514	35.08902367442774	37.30158654442418	92.84233835252435	65.40131552623673	6.341398779082519	8.614286204885403	88.37815766164746	88.11715837909654	79.34071744906997	9.133457162264527	1.0071053427146606	2.0988671983433416	0.5034525156847692	10.696694129263873	53.64139204364179
178	3720.0	3540.0		(93.22143489813995, 86.94242692648362, 79.57661647475642)	#5d564f	93.22143489813995	86.94242692648362	79.57661647475642	32.38948393378776	37.324341786464224	93.22143489813995	65.35761736866857	6.755711146950338	8.367843207826354	88.54597874224979	87.97532440212578	79.6502745792737	9.515919249706338	1.0064324411438041	2.235995719838332	0.48904942483181996	10.754554061038268	51.08460591237881
179	3740.0	3560.0		(93.30026572187776, 87.07351638618246, 79.29406554472985)	#5d574f	93.30026572187776	87.07351638618246	79.29406554472985	33.32574464048569	38.280502392344495	93.30026572187776	65.39380454512501	6.630347346695431	8.58410268990295	88.56873339238264	88.09276865367582	79.37186005314437	9.269795256201572	1.006989682209275	2.1945029865501158	0.5016884732338107	10.846581255337103	52.31755894337166
180	3760.0	3580.0		(93.1674047829938, 87.00531443755536, 79.2488928255093)	#5d574f	93.1674047829938	87.00531443755536	79.2488928255093	33.436426116838476	38.09508870001711	93.1674047829938	65.3693432166916	6.607555263380583	8.567054395657747	88.47345438441099	88.01336880425156	79.32645704162975	9.275479026783964	1.0066130057715466	2.186959295052707	0.5006921043621781	10.819159282346627	52.35789441598242
181	3780.0	3600.0		(93.32772364924712, 86.90788308237379, 79.96545615589017)	#5d564f	93.32772364924712	86.90788308237379	79.96545615589017	31.173273233461515	36.50981806447939	93.32772364924712	65.35603900983321	6.922755195401975	8.153155361257713	88.665119574845	87.97020426926483	80.03488042515501	9.778898570266449	1.00640813622573	2.291283722720299	0.4765022289445241	10.69572259551782	49.66577707757979
182	3800.0	3620.0		(93.8919397697077, 86.71656333038086, 79.81665190434012)	#5d564f	93.8919397697077	86.71656333038086	79.81665190434012	29.412875212384368	38.226906531828995	93.8919397697077	65.3384142167532	7.250475719635774	8.204931297754637	88.85251550044288	87.91304364038972	79.88565101860053	9.86672102882837	1.006136734601278	2.3997521982886694	0.47952821680484475	10.949442714672811	48.53383869361492
183	3820.0	3640.0		(93.3808680248007, 87.15589016829053, 80.31355181576616)	#5d5750	93.3808680248007	87.15589016829053	80.31355181576616	31.417338846336374	35.683600975082285	93.3808680248007	65.422136030705	6.8696637806079375	8.076404728541275	88.83766164747564	88.1847904428698	80.3819751992914	9.831359841714878	1.0074259546338444	2.2737116013466347	0.47201662233679675	10.602857812769178	49.61603041452299
184	3840.0	3660.0		(92.95482728077945, 86.91496899911427, 79.67227635075288)	#5c564f	92.95482728077945	86.91496899911427	79.67227635075288	32.71672445985597	36.43759647818879	92.95482728077945	65.33650491675691	6.685147541996339	8.279337165213807	88.42596102745793	87.90685289636848	79.7447032772365	9.569161970135749	1.0061073335684143	2.212640677678969	0.483876786177056	10.641363707417874	51.080873038839115
185	3860.0	3680.0		(93.61204605845882, 86.93356953055802, 79.5881310894597)	#5d564f	93.61204605845882	86.93356953055802	79.5881310894597	31.42676687930273	38.20126220573766	93.61204605845882	65.37674131663913	6.930041793413166	8.394572068959128	88.73693534100974	88.03737751107175	79.66158547387067	9.562156580055344	1.0067269280363074	2.293695430623554	0.49061156382495585	10.885509610459305	50.459017667290844
186	3880.0	3700.0		(93.45261293179806, 86.8414526129318, 79.5792736935341)	#5d564f	93.45261293179806	86.8414526129318	79.5792736935341	31.40777628806742	37.85556545475225	93.45261293179806	65.34494849725853	6.9213025551696505	8.345105572716239	88.62848538529673	87.93423269264835	79.65189548272808	9.602320692552063	1.0062373550361234	2.2908029299108836	0.48772054866905473	10.841827155972261	50.32820848810028
187	3900.0	3720.0		(93.13108945969884, 87.12577502214349, 79.64038972542073)	#5d574f	93.13108945969884	87.12577502214349	79.64038972542073	33.2913137679732	36.938561034761484	93.13108945969884	65.3987927429377	6.612302166415008	8.402981260635013	88.57130203720106	88.1089658724535	79.71524357838796	9.430012558276097	1.0070664947416723	2.1885304183048095	0.49110302981568393	10.692643920310813	51.80080869619163
188	3920.0	3740.0		(93.13906111603188, 87.1080602302923, 79.70947741364039)	#5d574f	93.13906111603188	87.1080602302923	79.70947741364039	33.05500593589239	36.76807349221143	93.13906111603188	65.39502133577793	6.645013465290839	8.358851903365538	88.5835341009743	88.09671952170062	79.7834632418069	9.483045117769732	1.0070084193915114	2.1993571577384117	0.48852393789739257	10.678324264429051	51.516450520506794
189	3940.0	3760.0		(93.20372010628876, 87.04428697962798, 80.14880425155005)	#5d5750	93.20372010628876	87.04428697962798	80.14880425155005	31.69143089761852	35.71749646003403	93.20372010628876	65.38402614184011	6.826577521440447	8.100857901040648	88.68331266607618	88.06102287865367	80.21775907883082	9.79026794690519	1.0068391059997264	2.259450972230506	0.473445761201988	10.593680162676646	49.87922467238468
