# Supplementary material for: Parallel and High Throughput Reaction Monitoring with Computer Vision
Source: Angew Chem Int Ed Engl. 2024 Oct 31;64(1):e202413395. doi: 10.1002/anie.202413395 (PMC11701362; doi:10.1002/anie.202413395)
Supplement: Supplementary file 3 — Supporting Information [file ANIE-64-e202413395-s003.zip › Supporting Info - Machine readable data part 2/Table 2 - esterification in HTE/Kineticolor ouputs/Well 2 Vari-PA+DMAP run 2.csv]

frame number	Time (s)	normalised time	Well Coordinates	average color	hexcode	red	green	blue	hue	saturation	value	lightness	a_component	b_component	x	y	z	delta_e	light_ratio	a_ratio	b_ratio	chroma_ab	hue_ab
1	180.0	0.0	(380, 106)	(127.16120460584588, 121.72010628875111, 97.19929140832595)	#7f7961	127.16120460584588	121.72010628875111	97.19929140832595	49.10397020131848	60.0834813499112	127.16120460584588	74.8304598588783	3.469458037419104	15.530010737369615	119.48208148804252	122.42236119574845	97.4444995571302	0.0	1.0	1.0	1.0	15.912836723105896	77.40671378049456
2	200.0	20.0		(127.37732506643047, 121.63418954827281, 96.52347209920283)	#7f7960	127.37732506643047	121.63418954827281	96.52347209920283	48.83160130906587	61.76713557565939	127.37732506643047	74.82087890479187	3.449149238504756	15.83752552611739	119.42618246235607	122.38362531443757	96.77457927369353	0.3083335649797779	0.9998719645167957	0.9941464059529437	1.0198013249281153	16.20875828865055	77.71377954691911
3	220.0	40.0		(127.79982285208149, 121.60230292294065, 97.37378210806023)	#7f7961	127.79982285208149	121.60230292294065	97.37378210806023	47.77852173153619	60.709320377583424	127.79982285208149	74.8352000491648	3.7917594868784876	15.455436894992825	119.79338352524358	122.44152884853852	97.61606731620903	0.3308503463719057	1.0000633457324122	1.0928967711911397	0.9951980817246092	15.913766669818886	76.21559394837958
4	240.0	60.0		(128.7953941541187, 122.85119574844995, 97.91231178033658)	#807a61	128.7953941541187	122.85119574844995	97.91231178033658	48.4515444403017	61.14493501134724	128.7953941541187	75.13012511998451	3.59856287281779	15.701413933334463	120.77607617360496	123.63804020372011	98.16170062001771	0.36857344291760985	1.0040045893299514	1.0372118163719672	1.0110369013172928	16.10850875331209	77.09147433453624
5	260.0	80.0		(128.8875110717449, 123.02922940655448, 98.25243578387953)	#807b62	128.8875110717449	123.02922940655448	98.25243578387953	48.526324919767546	60.61055980867822	128.8875110717449	75.17053608072008	3.6084762318185915	15.60871641082997	120.9444286979628	123.8025921966342	98.50020372010628	0.37572926166473103	1.0045446229046717	1.0400691384360716	1.0050679728939895	16.02039727064571	76.98285458707295
6	280.0	100.0		(128.8060230292294, 122.881310894597, 98.17891939769707)	#807a62	128.8060230292294	122.881310894597	98.17891939769707	48.393197987159475	60.633122911251405	128.8060230292294	75.13729395015311	3.6418961268338546	15.586991388824645	120.8439415411869	123.66722077945084	98.42594331266608	0.3565513271461579	1.0041003902936514	1.0497017365695034	1.003669067099736	16.00680192774125	76.8487874289546
7	300.0	120.0		(128.64216120460586, 123.2400354295837, 98.0903454384411)	#807b62	128.64216120460586	123.2400354295837	98.0903454384411	49.390890905401065	60.56111734613081	128.64216120460586	75.20148368767225	3.3796488795061475	15.737990020429372	120.85713906111603	123.92870842338353	98.34184233835252	0.43471801039295405	1.0049581925527875	0.9741143553418605	1.0133920888128751	16.096780933835237	77.88010559829918
8	320.0	140.0		(128.5686448184234, 122.98051372896369, 97.76616474756422)	#807a61	128.5686448184234	122.98051372896369	97.76616474756422	49.11490683229812	61.09290822161292	128.5686448184234	75.14569348597784	3.4217523658702786	15.797150294642769	120.67582816651904	123.70141675819309	98.0183082373782	0.4159466477955509	1.0042126378441887	0.9862498202790447	1.0172015049951215	16.163488072964665	77.77821536440908
9	340.0	160.0		(128.67139061116032, 123.00620017714792, 97.54295837023915)	#807b61	128.67139061116032	123.00620017714792	97.54295837023915	49.08035511040291	61.6900943071522	128.67139061116032	75.15470093646087	3.397887037881242	15.918857791202301	120.68949512843224	123.73809466784765	97.79759078830824	0.5113283833713076	1.0043330092878495	0.9793711297943516	1.0250384278806073	16.277458944771556	77.95100792432109
10	360.0	180.0		(128.4012400354296, 123.01062887511071, 98.48538529672277)	#807b62	128.4012400354296	123.01062887511071	98.48538529672277	49.18845299777939	59.411754561445875	128.4012400354296	75.14630387221028	3.4969915905624926	15.456615925784444	120.74697962798938	123.70390199291408	98.73063773250664	0.32542639056163886	1.0042207947662973	1.0079359810225204	0.995274001233717	15.84726872560941	77.25170505543178
11	380.0	200.0		(128.36846767050488, 123.19220549158547, 98.8237378210806)	#807b62	128.36846767050488	123.19220549158547	98.8237378210806	49.48794819522721	58.68969419297861	128.36846767050488	75.18197849233583	3.4612530535895747	15.357195758008668	120.85488042515502	123.84921179805137	99.06742249778564	0.39178781057993234	1.0046975340539195	0.9976350819808061	0.9888721918945552	15.742418310119401	77.29872351870009
12	400.0	220.0		(128.8237378210806, 122.84499557130204, 98.42604074402126)	#807a62	128.8237378210806	122.84499557130204	98.42604074402126	48.198956846061925	60.17068659671897	128.8237378210806	75.13146163131313	3.718261763001607	15.459929440996012	120.89078830823738	123.64348009743136	98.67023029229406	0.3967577963620215	1.004022449855346	1.0717125622789159	0.9954873633020119	15.90078264925268	76.47666107828596
13	420.0	240.0		(128.47387068201948, 123.27457927369353, 97.837023914969)	#807b61	128.47387068201948	123.27457927369353	97.837023914969	49.81757206048166	60.809220459575165	128.47387068201948	75.20040144160635	3.2503983910001644	15.856348529782395	120.73472099202834	123.92429666076174	98.09139946855623	0.5397594446393403	1.004943729911933	0.9368605574541273	1.0210133655366713	16.18607050516427	78.41540453375647
14	440.0	260.0		(128.70327723649248, 122.45084145261293, 98.31355181576616)	#807a62	128.70327723649248	122.45084145261293	98.31355181576616	47.65549402506557	60.211209447648436	128.70327723649248	75.04718198942653	3.858684033054116	15.36982357680916	120.68707705934456	123.30075562444642	98.55492471213462	0.4734187194818695	1.0028961753135948	1.1121863966755319	0.9896853155307228	15.846795235920274	75.90683383055938
15	460.0	280.0		(128.70593445527015, 123.12134632418069, 97.89016829052258)	#807b61	128.70593445527015	123.12134632418069	97.89016829052258	49.12649823230146	61.05406409788797	128.70593445527015	75.1800720155334	3.4220901794699277	15.796760086237672	120.8115589016829	123.8414434632418	98.14248007085915	0.4422980772841486	1.0046720567709249	0.9863471881088341	1.0171763789078512	16.163178227643723	77.77675218843905
16	480.0	300.0		(128.45084145261293, 122.94419840566873, 98.05668733392383)	#807a62	128.45084145261293	122.94419840566873	98.05668733392383	49.12953518869298	60.338330310782574	128.45084145261293	75.13408414917112	3.4598859419473493	15.639187336239102	120.6649512843224	123.6541547829938	98.30556244464128	0.3227984888568189	1.0040574959831252	0.9972410401369559	1.0070300401407177	16.0173340874587	77.52527886779315
17	500.0	320.0		(128.9078830823738, 122.98317094774137, 98.41452612931798)	#807a62	128.9078830823738	122.98317094774137	98.41452612931798	48.34228948209255	60.320640112136445	128.9078830823738	75.16265826450513	3.6731681848632958	15.518511128494406	120.97255093002657	123.77050255978743	98.66021257750221	0.38985362109004773	1.0044393473760995	1.0587152648186313	0.9992595234433717	15.947299212076528	76.68340021091977
18	520.0	340.0		(128.5925597874225, 122.62267493356953, 99.39946855624446)	#807a63	128.5925597874225	122.62267493356953	99.39946855624446	47.73021026123367	57.89011647529635	128.5925597874225	75.0795492966072	3.9556760727380014	14.911776395409992	120.90327723649247	123.43230277236492	99.63170062001771	0.8250255919883422	1.0033287171854703	1.1401423594333453	0.9601909906944253	15.427522434245187	75.14321450057908
19	540.0	360.0		(128.7139061116032, 122.89282550930027, 99.72364924712134)	#807a63	128.7139061116032	122.89282550930027	99.72364924712134	47.95233730522456	57.433697133183784	128.7139061116032	75.13962095697401	3.9240629024015483	14.861626461107047	121.11131975199291	123.67669379982286	99.95534100974314	0.8654384487625281	1.0041314873472482	1.131030512569802	0.9569617634162837	15.370953475028191	75.20918331798929
20	560.0	380.0		(128.7643932683791, 122.84233835252435, 98.39061116031887)	#807a62	128.7643932683791	122.84233835252435	98.39061116031887	48.30164469847191	60.15105760963028	128.7643932683791	75.12825840962296	3.691623424788515	15.47120750582578	120.85379982285208	123.63044255093001	98.63512843224092	0.3761638688266293	1.0039796434674633	1.064034608568051	0.99621357431503	15.905544479795942	76.57945882366292
21	580.0	400.0		(128.42426926483614, 123.00620017714792, 99.12400354295838)	#807b63	128.42426926483614	123.00620017714792	99.12400354295838	48.905078597339774	58.178783510700654	128.42426926483614	75.14808842129948	3.6398445651834033	15.157910173742684	120.88461470327724	123.71116811337467	99.36282550930028	0.5180524123684764	1.004244642663164	1.0491104160726636	0.9760399030033152	15.58880076509887	76.49731135942712
22	600.0	420.0		(128.80779450841453, 122.93091231178033, 99.70416297608503)	#807a63	128.80779450841453	122.93091231178033	99.70416297608503	47.88422910706675	57.61628066894048	128.80779450841453	75.15125050256518	3.932802937810953	14.890650339415856	121.16523472099202	123.72404380868024	99.93643046944197	0.8522774502870305	1.0042868992692529	1.1335496482143725	0.9588306531936082	15.401246913104147	75.20531095966506
23	620.0	440.0		(128.6102745792737, 122.95217006200177, 98.79805137289637)	#807a62	128.6102745792737	122.95217006200177	98.79805137289637	48.61251411254382	59.10971687522814	128.6102745792737	75.14454152156895	3.6651948931029077	15.305933586816	120.89381753764393	123.69672653675818	99.03959255978741	0.43263238079429	1.0041972435193232	1.0564171272783025	0.9855713460638876	15.738654852573957	76.53339737308589
24	640.0	460.0		(128.49955713020373, 123.3790965456156, 98.91142604074402)	#807b62	128.49955713020373	123.3790965456156	98.91142604074402	49.61652447238438	58.715948881965325	128.49955713020373	75.22514094909447	3.4279282284866985	15.389299784430577	120.99458813108947	124.02517311780336	99.15610274579272	0.4210670496265372	1.005274337361557	0.9880298857964285	0.9909394168929679	15.766459329688798	77.44251495524956
25	660.0	480.0		(128.81399468556245, 122.68201948627103, 99.03011514614704)	#807a63	128.81399468556245	122.68201948627103	99.03011514614704	47.64705882352939	58.960125420302404	128.81399468556245	75.10007589418045	3.9251661743708866	15.120965329020208	120.95630646589902	123.51577539415412	99.26663418954828	0.669089574472542	1.0036030252361219	1.1313485080484729	0.9736609706672561	15.622116437213514	75.44809232017472
26	680.0	500.0		(128.99202834366696, 122.93799822852081, 98.52967227635075)	#807a62	128.99202834366696	122.93799822852081	98.52967227635075	48.07571528262387	60.22000659195781	128.99202834366696	75.15760451171573	3.7498673652323067	15.455476109282618	121.02280779450841	123.74991943312665	98.77375553587245	0.437273856740651	1.0043718113379818	1.0808222277914612	0.9952006067898173	15.90387522025497	76.3622029135226
27	700.0	520.0		(128.98582816651904, 122.88042515500443, 99.03277236492471)	#807a63	128.98582816651904	122.88042515500443	99.03277236492471	47.77005648046841	59.216034334763954	128.98582816651904	75.14716244059623	3.88197089123532	15.199949437495786	121.10254207263065	123.70739777679361	99.27124889282551	0.6159609090720004	1.004232268281061	1.1188983551226577	0.9787468723972219	15.687834806079097	75.67327157984266
28	720.0	540.0		(128.88928255093003, 122.8963684676705, 99.98405668733392)	#807a63	128.88928255093003	122.8963684676705	99.98405668733392	47.56021327449896	57.18731960746587	128.88928255093003	75.14863080839461	4.037084496417376	14.75493048480283	121.25043401240036	123.71337659875995	100.21317980513727	1.0120187488332517	1.0042518908759395	1.1636066650399737	0.950091454173839	15.297255467650968	74.69786023329478
29	740.0	560.0		(128.13728963684676, 123.3790965456156, 99.58281665190434)	#807b63	128.13728963684676	123.3790965456156	99.58281665190434	50.00186115764008	56.824915149965086	128.13728963684676	75.21117007458997	3.440900364038102	15.048860303430045	120.95135518157662	123.96819952170061	99.82077945084144	0.6142162071586854	1.0050876369920705	0.9917688373593225	0.9690180230988646	15.437227463096804	77.12079817193688
30	760.0	580.0		(128.95394154118688, 123.140832595217, 99.18334809565988)	#807b63	128.95394154118688	123.140832595217	99.18334809565988	48.284192675017124	58.869866542115105	128.95394154118688	75.19809882597276	3.766373983105309	15.215513464204111	121.19775907883081	123.914910425155	99.42292294065545	0.5676495606952898	1.0049129588109948	1.0855799212683597	0.9797490627351123	15.674738369746054	76.09675305193089
31	780.0	600.0		(129.0416297608503, 122.9185119574845, 99.6563330380868)	#817a63	129.0416297608503	122.9185119574845	99.6563330380868	47.49758861827829	58.06847509746856	129.0416297608503	75.15881347836844	4.010618974015834	14.926221848725984	121.2664038972542	123.75484315323295	99.88895482728078	0.8747755602324747	1.0043879674147316	1.1559785219363237	0.9611211544631618	15.45565149814529	74.9600745828169
32	800.0	620.0		(129.29495128432242, 122.59610274579273, 98.674047829938)	#817a62	129.29495128432242	122.59610274579273	98.674047829938	46.87396951201871	60.39161083480621	129.29495128432242	75.10291076680436	4.063521392867253	15.294487256649036	121.09412754650134	123.5273065279008	98.91326837909655	0.69470286992842	1.0036409091757537	1.1712265573011706	0.9848343002008465	15.825092307916867	75.12108746255937
33	820.0	640.0		(128.81842338352524, 122.80956598759964, 99.7971656333038)	#807a63	128.81842338352524	122.80956598759964	99.7971656333038	47.5769876392492	57.448465304326305	128.81842338352524	75.12773976056965	4.019066915178781	14.807012789346619	121.15142604074401	123.62833166519043	100.02728963684676	0.9555999640578353	1.003972712479009	1.1584134674153677	0.9534451095849369	15.342767892807315	74.81408854387904
34	840.0	660.0		(128.89016829052258, 123.60761736049601, 98.91496899911427)	#807b62	128.89016829052258	123.60761736049601	98.91496899911427	49.42615684652207	59.30379268401629	128.89016829052258	75.28757338427532	3.445945291329522	15.494178773084787	121.2575376439327	124.27998754650133	99.16189548272808	0.45911823530989726	1.006108655836929	0.9932229340041037	0.9976927276554545	15.872747550539172	77.46134537195174
35	860.0	680.0		(129.10008857395925, 123.11780336581045, 99.77856510186005)	#817b63	129.10008857395925	123.11780336581045	99.77856510186005	47.75857902368293	57.916214992384425	129.10008857395925	75.20140613474328	3.9523252416104326	14.941295217340556	121.38127546501329	123.92839227635075	100.01195748449956	0.8469638953253753	1.004957156170957	1.1391765512029448	0.9620917506120944	15.45519904715545	75.18328044423266
36	880.0	700.0		(128.89813994685562, 123.05137289636846, 99.488928255093)	#807b63	128.89813994685562	123.05137289636846	99.488928255093	48.071559798813354	58.18042823962728	128.89813994685562	75.17863947034387	3.8568438713271203	15.038484902207161	121.20379982285209	123.83560647475642	99.72455270150576	0.7161665119126074	1.0046529128929875	1.1116560078634612	0.9683499359095932	15.525181892709222	75.61566651105493
37	900.0	720.0		(129.0531443755536, 123.21523472099203, 100.18777679362267)	#817b64	129.0531443755536	123.21523472099203	100.18777679362267	47.865230599281965	57.03595033664834	129.0531443755536	75.21984835235808	3.969901971559775	14.78074801194451	121.47031886625332	124.00358771479186	100.41805137289637	0.9815610840819357	1.0052036095223005	1.144242682500621	0.9517538823316994	15.304595174534862	74.96596321162713
38	920.0	740.0		(129.04251550044287, 123.0354295837024, 99.8547387068202)	#817b63	129.04251550044287	123.0354295837024	99.8547387068202	47.65150365672321	57.6777587875543	129.04251550044287	75.18268552564554	3.9910197045549545	14.87365106541414	121.3427635075288	123.8520928343667	100.08654561558902	0.9093390522377515	1.0047069825233133	1.150329435177096	0.9577360451930605	15.399796566768053	74.97974217693944
39	940.0	760.0		(129.1302037201063, 123.27900797165633, 99.5066430469442)	#817b63	129.1302037201063	123.27900797165633	99.5066430469442	48.148901181043485	58.499156309161236	129.1302037201063	75.23411870225195	3.822603124185253	15.124723846774524	121.39162090345438	124.06179384410983	99.74436669619132	0.6722420530055078	1.005394311943758	1.1017868159687703	0.9739029870971141	15.60030660231461	75.81616607509389
40	960.0	780.0		(128.9512843224092, 122.59964570416298, 100.21257750221434)	#807a64	128.9512843224092	122.59964570416298	100.21257750221434	46.7391974357394	56.830533155660575	128.9512843224092	75.09268625488372	4.26087531376973	14.552801755868327	121.23453498671391	123.4857206554473	100.43644818423383	1.2845393655295338	1.003504273480344	1.2281097704064907	0.9370760910583373	15.163742855413256	73.68064024128462
41	980.0	800.0		(129.066430469442, 123.25509300265722, 100.12577502214349)	#817b64	129.066430469442	123.25509300265722	100.12577502214349	47.95188835159452	57.17882730791405	129.066430469442	75.22820255129967	3.9409393281443217	14.824003015769494	121.476784765279	124.03766074402125	100.35706820194862	0.9375184050660104	1.0053152512114916	1.1358947955675371	0.9545391349987115	15.33890700798651	75.11235571955179
42	1000.0	820.0		(128.95482728077945, 123.29672276350753, 99.95659875996456)	#807b63	128.95482728077945	123.29672276350753	99.95659875996456	48.29286172454871	57.34215948897591	128.95482728077945	75.23121090608858	3.8455472849455163	14.908289922084105	121.40116917626219	124.04993200177148	100.18999999999998	0.8298079874913212	1.0053554534873372	1.1083999989249564	0.9599664916013565	15.396276898057735	75.53602380140737
43	1020.0	840.0		(129.32506643046943, 122.61647475642161, 100.73516386182462)	#817a64	129.32506643046943	122.61647475642161	100.73516386182462	45.92106078443523	56.372869979727135	129.32506643046943	75.11367455977395	4.489773153323329	14.344643659508405	121.52742249778564	123.57109589016828	100.95397697077058	1.5894491535822375	1.0037847515761598	1.294084869999819	0.923672488196748	15.030863737210101	72.62024485451056
44	1040.0	860.0		(129.19751992914084, 123.14348981399469, 100.68644818423384)	#817b64	129.19751992914084	123.14348981399469	100.68644818423384	47.25962285252726	56.27293232051775	129.19751992914084	75.21312069887004	4.160393596367995	14.536352959129006	121.61855624446413	123.97615317094775	100.91101860053145	1.269321490143953	1.0051137042417406	1.1991479797412021	0.9360169290901013	15.120001065776366	74.02855273193335
45	1060.0	880.0		(129.28255093002656, 122.97697077059344, 100.5465013286094)	#817a64	129.28255093002656	122.97697077059344	100.5465013286094	46.83413987609038	56.67967251301723	129.28255093002656	75.18325991461732	4.247778150874071	14.551004630323305	121.58061116031887	123.85443340124002	100.77080602302924	1.2995010719395277	1.0047146583945143	1.2243347822802755	0.9369603715282345	15.158342751459786	73.72624189036055
46	1080.0	900.0		(129.20372010628876, 123.12488928255092, 99.94596988485385)	#817b63	129.20372010628876	123.12488928255092	99.94596988485385	47.53390651489463	57.743897004887884	129.20372010628876	75.20775319695589	4.019217458154478	14.87364463722094	121.46773250664305	123.95426806023029	100.17775907883082	0.9356292754448245	1.0050419754039883	1.1584568583352386	0.9577356312723422	15.407122176781261	74.87845720469547
47	1100.0	920.0		(128.76527900797166, 123.12400354295838, 100.54118689105402)	#807b64	128.76527900797166	123.12400354295838	100.54118689105402	48.007531774674426	55.893510620735206	128.76527900797166	75.19009423811242	3.9906041124462277	14.564576929267758	121.371665190434	123.88228472099203	100.76701505757306	1.1545529680657105	1.0048059891642034	1.150209649290008	0.9378343116158478	15.101384781232197	74.67735899236094
48	1120.0	940.0		(129.16563330380868, 123.2577502214349, 100.36758193091231)	#817b64	129.16563330380868	123.2577502214349	100.36758193091231	47.69107741518779	56.85338206654415	129.16563330380868	75.23366568777104	4.023941810243404	14.720221524395471	121.57457927369353	124.05994580159432	100.59648361381754	1.0610305199323116	1.0053882580656746	1.1598185557640508	0.947856493683835	15.260308955571663	74.71106403900006
49	1140.0	960.0		(129.33215234720993, 122.59964570416298, 100.51727192205492)	#817a64	129.33215234720993	122.59964570416298	100.51727192205492	45.98118775359646	56.81336291913216	129.33215234720993	75.11005307357254	4.45599605012209	14.440223660282282	121.48209920283438	123.55636177147919	100.738095659876	1.4963507241277267	1.003736355692876	1.284349313945547	0.9298270235921346	15.112113027557726	72.8507050743453
50	1160.0	980.0		(129.25155004428697, 123.10540301151461, 101.08325952170063)	#817b65	129.25155004428697	123.10540301151461	101.08325952170063	46.90837054273316	55.573136885386305	129.25155004428697	75.20891165530432	4.280906528682571	14.344303588574657	121.71258635961027	123.95899126660761	101.30348095659876	1.4857913241418885	1.0050574565108878	1.2338833565680176	0.923650590534248	14.96947581408624	73.3828194985269
51	1180.0	1000.0		(128.84853852967228, 123.55624446412754, 100.7245349867139)	#807b64	128.84853852967228	123.55624446412754	100.7245349867139	48.70937263794405	55.65931119818521	128.84853852967228	75.28026007802545	3.8324138780660433	14.632390266265173	121.58312666076174	124.25012067316209	100.95285208148805	1.0676046503974734	1.0060109241610358	1.1046145642150318	0.9422009111079033	15.125945955115832	75.32316278592388
52	1200.0	1020.0		(128.94862710363154, 123.17360496014172, 100.75465013286095)	#807b64	128.94862710363154	123.17360496014172	100.75465013286095	47.710093933586734	55.754483696585446	128.94862710363154	75.20849614091503	4.07250905142964	14.496411566081036	121.51957484499556	123.95729713906111	100.97883968113376	1.2549538648586758	1.0050519037668573	1.1738170652322228	0.9334450446449825	15.057598688608499	74.30823647366178
53	1220.0	1040.0		(129.05845881310896, 123.17271922054915, 100.35429583702391)	#817b64	129.05845881310896	123.17271922054915	100.35429583702391	47.6971024778597	56.715085754287735	129.05845881310896	75.2120429735582	4.028314847351222	14.689557206738879	121.49304694419843	123.9717587156776	100.58248007085916	1.0790221242245153	1.0050993020141734	1.1610789938672514	0.9458819736287518	15.23188798013708	74.66478154008948
54	1240.0	1060.0		(128.7688219663419, 123.18423383525244, 101.07705934455271)	#807b65	128.7688219663419	123.18423383525244	101.07705934455271	47.89982088024564	54.837804374742056	128.7688219663419	75.20364986478931	4.071248441341602	14.337747329832883	121.49924712134631	123.93753913197521	101.2981310894597	1.3866919281931962	1.0049871403518675	1.173453720273315	0.9232284234892505	14.90456515183373	74.14793784338077
55	1260.0	1080.0		(129.25952170062, 122.86093888396812, 100.82993799822852)	#817a64	129.25952170062	122.86093888396812	100.82993799822852	46.49593419945791	56.085182342702865	129.25952170062	75.15986028272829	4.3589129875982735	14.378913209511367	121.59004428697962	123.75910654561558	101.05024800708591	1.4915295056659628	1.0044019564288553	1.2563671157241683	0.9258791544111183	15.025087937184042	73.13551918625997
56	1280.0	1100.0		(129.11514614703276, 123.75819309123118, 100.91762621789194)	#817b64	129.11514614703276	123.75819309123118	100.91762621789194	48.60122506675045	55.68957474394769	129.11514614703276	75.33246308849455	3.859780466738516	14.631401368868824	121.8149867139061	124.46341784765278	101.14603188662532	1.100844057317994	1.0067085412887073	1.1125024211590606	0.9421372345649136	15.131946711125858	75.22197399463198
57	1300.0	1120.0		(129.3498671390611, 123.47121346324181, 100.75642161204605)	#817b64	129.3498671390611	123.47121346324181	100.75642161204605	47.6643330648659	56.36904598866032	129.3498671390611	75.28515255388184	4.056970099582502	14.626348876389095	121.8087953941541	124.27010056687332	100.98356953055801	1.1698378644358591	1.006076304968071	1.1693382816067843	0.9418118972187152	15.178573313811645	74.49736439541802
58	1320.0	1140.0		(129.42604074402126, 122.84942426926483, 101.42161204605846)	#817a65	129.42604074402126	122.84942426926483	101.42161204605846	45.90947907771133	55.175367158949385	129.42604074402126	75.16634278058696	4.544721209177038	14.114765786789052	121.7864038972542	123.7855104428698	101.63589016829052	1.8088467308697713	1.0044885855618433	1.309922518203394	0.9088703173156808	14.828388452055549	72.15229978969799
59	1340.0	1160.0		(129.03011514614704, 123.51904340124004, 100.94419840566873)	#817b64	129.03011514614704	123.51904340124004	100.94419840566873	48.22668642972027	55.50571477604257	129.03011514614704	75.28129996037264	3.9600859503219343	14.531932398076686	121.7044995571302	124.25436716563331	101.16994685562443	1.2000553809722874	1.006024820672552	1.141413416046906	0.9357322827284807	15.06185048246755	74.75650908483946
60	1360.0	1180.0		(129.05845881310896, 122.96191319751993, 101.28166519043401)	#817a65	129.05845881310896	122.96191319751993	101.28166519043401	46.83099489795917	54.88274413720688	129.05845881310896	75.17244229540027	4.329866977282936	14.189792572621073	121.61317094774137	123.81035783879541	101.49846767050487	1.6289383842886935	1.0045700966847846	1.2479951999949486	0.9137014012795499	14.835698881245111	73.0309790519561
61	1380.0	1200.0		(129.1496899911426, 123.19840566873339, 101.6651904340124)	#817b65	129.1496899911426	123.19840566873339	101.6651904340124	47.0080567193039	54.26685412523145	129.1496899911426	75.22453615187455	4.317264873211657	14.100404889409157	121.80789193976969	124.02270637732506	101.88052258635962	1.708170201133653	1.0052662551284521	1.2443629024039813	0.9079455982267661	14.746531593250698	72.97644874635773
62	1400.0	1220.0		(129.57661647475643, 122.8104517271922, 101.57838795394154)	#817a65	129.57661647475643	122.8104517271922	101.57838795394154	45.50015817779181	55.099048478385704	129.57661647475643	75.16552100702317	4.649480305428777	14.040741987433947	121.87945969884854	123.78216306465899	101.79070859167405	1.929414402229288	1.0044776037562346	1.3401171754443468	0.90410381711121	14.790540986328413	71.67812070945314
63	1420.0	1240.0		(129.67139061116032, 123.07705934455271, 101.26837909654562)	#817b65	129.67139061116032	123.07705934455271	101.26837909654562	46.06979137431005	55.85478725947582	129.67139061116032	75.22196791714585	4.479112180305888	14.280818343365699	121.94654561558902	124.01223187776793	101.48646589902569	1.6532276567896231	1.005231934415556	1.2910120635549913	0.9195626831732959	14.966770475956888	72.58620988086673
64	1440.0	1260.0		(129.0708591674048, 123.13463241806909, 101.15943312666076)	#817b65	129.0708591674048	123.13463241806909	101.15943312666076	47.23914699162223	55.14345907590535	129.0708591674048	75.20709145583069	4.218816961770234	14.305574655128762	121.64834366696192	123.95157009743137	101.37918511957484	1.4841273115271885	1.0050331321986083	1.2159873145226365	0.9211567781280079	14.91468681435794	73.56883229020241
65	1460.0	1280.0		(129.2311780336581, 122.60230292294065, 102.1319751992914)	#817a66	129.2311780336581	122.60230292294065	102.1319751992914	45.32309200849813	53.47236501213143	129.2311780336581	75.1104103644931	4.753147887155307	13.690260014620304	121.75638618246234	123.55781536758192	102.3366784765279	2.2607332080027387	1.0037411303651316	1.3699972260483446	0.8815357726493808	14.491916164023323	70.85341109728408
66	1480.0	1300.0		(129.39592559787422, 123.22940655447299, 101.38706820194862)	#817b65	129.39592559787422	123.22940655447299	101.38706820194862	46.79020934792234	55.19693609331363	129.39592559787422	75.24066752268863	4.32891510076322	14.25717691990096	121.88253321523472	124.08851137289636	101.60549158547387	1.589667480346958	1.0054818273813089	1.2477208411442433	0.9180403774991697	14.899885894696391	73.11010502448539
67	1500.0	1320.0		(129.42604074402126, 123.41895482728079, 101.03631532329496)	#817b65	129.42604074402126	123.41895482728079	101.03631532329496	47.30438038187945	55.93449309481119	129.42604074402126	75.27878602720996	4.168271173153936	14.485159621293931	121.88589902568644	124.24410136403898	101.26014171833482	1.3345598550275293	1.005991225620919	1.2014185294065907	0.9327205155395369	15.072966988198118	73.94621900466825
68	1520.0	1340.0		(129.6279893711249, 122.62710363153234, 102.44552701505758)	#817a66	129.6279893711249	122.62710363153234	102.44552701505758	44.54690605754505	53.472463272975745	129.6279893711249	75.13343691371452	4.941870299509543	13.585004073493101	122.02122232063773	123.65152022143491	102.64734278122232	2.458219658174501	1.0040488466248583	1.4243925841471632	0.8747581893683901	14.455947486553717	70.00993241553378
69	1540.0	1360.0		(129.51904340124003, 123.05668733392383, 102.06554472984942)	#817b66	129.51904340124003	123.05668733392383	102.06554472984942	45.87643168252947	54.05106444090352	129.51904340124003	75.21337611221706	4.6014239431430015	13.896388273976434	122.02501328609388	123.97719464127547	102.27545615589017	2.024029155347107	1.005117117468754	1.3262659163233332	0.8948086713512553	14.638398456307966	71.67906736633873
70	1560.0	1380.0		(129.4490699734278, 122.93888396811337, 101.66164747564216)	#817a65	129.4490699734278	122.93888396811337	101.66164747564216	45.94287900038251	54.738073733475666	129.4490699734278	75.18580742561592	4.555479513489669	14.036490221332265	121.8734278122232	123.8648145615589	101.87441984056687	1.8805100562074395	1.0047487021649708	1.3130233783944092	0.9038300397021931	14.757216923640458	72.01939549798031
71	1580.0	1400.0		(129.52170062001773, 123.06465899025686, 101.80602302922941)	#817b65	129.52170062001773	123.06465899025686	101.80602302922941	46.021539739861275	54.56612870136089	129.52170062001773	75.21440310350324	4.544693058225857	14.018274079501069	121.97688219663421	123.98138234720992	102.01860938883968	1.8944367204543913	1.0051308417100338	1.3099144042700712	0.9026570758105866	14.73656144293837	72.03742192331781
72	1600.0	1420.0		(129.24534986713905, 123.51815766164748, 102.13640389725421)	#817b66	129.24534986713905	123.51815766164748	102.13640389725421	47.32405410703785	53.485724859167455	129.24534986713905	75.2935528819254	4.280951714918102	13.999697679999358	122.04813108945969	124.30441082373783	102.35022143489813	1.7929961489567254	1.0061885631054577	1.2338963805720675	0.9014609144031118	14.639606644880853	72.99695115360952
73	1620.0	1440.0		(129.1780336581045, 123.03011514614704, 102.39503985828166)	#817b66	129.1780336581045	123.03011514614704	102.39503985828166	46.227263707917224	52.8701608590118	129.1780336581045	75.19413691052847	4.565410305844953	13.711082211154778	121.91558015943312	123.89876143489813	102.60139061116033	2.1545007208267077	1.0048600135871946	1.3158857252647784	0.882876544197231	14.451184957011668	71.58367133950213
74	1640.0	1460.0		(129.55978742249778, 123.32860938883968, 102.4844995571302)	#817b66	129.55978742249778	123.32860938883968	102.4844995571302	46.19144203088198	53.28967068426844	129.55978742249778	75.27037733991303	4.559953239314685	13.799856778039832	122.21306465899025	124.20976807794507	102.6929406554473	2.0919225364390877	1.0058788557742977	1.3143128379517135	0.8885928677971522	14.533727004424858	71.7146460584006
75	1660.0	1480.0		(129.52081488042515, 123.31443755535872, 102.66253321523472)	#817b66	129.52081488042515	123.31443755535872	102.66253321523472	46.13527685255418	52.878464600045135	129.52081488042515	75.26633138637604	4.590544509615102	13.710860925455703	122.22518157661646	124.19325040744022	102.86905225863596	2.180854168625334	1.0058247875039088	1.323130143124591	0.8828622952889195	14.458935168674953	71.48889690154033
76	1680.0	1500.0		(129.32683790965456, 123.3082373782108, 101.48804251550044)	#817b65	129.32683790965456	123.3082373782108	101.48804251550044	47.02831689468661	54.89110334908568	129.32683790965456	75.25362856305996	4.284769849102976	14.232254531262	121.89331266607618	124.1414004428698	101.70624446412755	1.5899610916499982	1.0056550327898521	1.2349968793080934	0.9164355886126437	14.863254075148204	73.2450262574149
77	1700.0	1520.0		(129.45704162976085, 122.84676705048716, 102.25952170062001)	#817a66	129.45704162976085	122.84676705048716	102.25952170062001	45.41718230964633	53.572733430489144	129.45704162976085	75.1693461913982	4.729633230807551	13.731778846431242	121.96835252435784	123.79774492471213	102.46539415411868	2.2218288408399505	1.0045287217686354	1.3632196094597755	0.8842092306728857	14.523469998084327	70.99476816058538
78	1720.0	1540.0		(129.62887511071744, 122.99379982285208, 102.348095659876)	#817a66	129.62887511071744	122.99379982285208	102.348095659876	45.40714285714287	53.665502798067656	129.62887511071744	75.20634952963512	4.730381531116601	13.753980938490162	122.11584588131089	123.94854526129318	102.55455270150576	2.210317386270072	1.0050232174366656	1.3634352916501868	0.8856388557024097	14.544706978357446	71.02046295623407
79	1740.0	1560.0		(129.50752878653677, 123.0682019486271, 101.837023914969)	#817b65	129.50752878653677	123.0682019486271	101.837023914969	46.037131882202296	54.48315482785509	129.50752878653677	75.21457473203375	4.544338344682874	14.004190136389294	121.97723649247122	123.9820821966342	102.04933569530557	1.905528907442402	1.0051331352751254	1.3098121653788217	0.9017501902101868	14.723055130206443	72.02183228289535
80	1760.0	1580.0		(129.55890168290523, 122.76350752878653, 102.60407440212578)	#817a66	129.55890168290523	122.76350752878653	102.60407440212578	44.8738170347003	53.05294246335595	129.55890168290523	75.15806471133328	4.879328509753811	13.553702923839284	122.06136403897253	123.75179365810452	102.80566873339238	2.4496637038447497	1.004377961234941	1.406366198157997	0.8727426627739043	14.405232023601213	70.20114064615764
81	1780.0	1600.0		(129.19929140832596, 123.51461470327723, 102.66607617360496)	#817b66	129.19929140832596	123.51461470327723	102.66607617360496	47.14514621444783	52.368475175846335	129.19929140832596	75.29223116105986	4.3760060001376555	13.752951385636125	122.13039858281665	124.29901197519929	102.87456155890169	2.0476820758631114	1.006170900233039	1.2612938254162958	0.8855725612953131	14.432362950290274	72.34962260615772
82	1800.0	1620.0		(129.89105403011516, 123.06997342781223, 102.61470327723649)	#817b66	129.89105403011516	123.06997342781223	102.61470327723649	44.995616171456405	53.548487183508726	129.89105403011516	75.23359576067992	4.835887953646534	13.677602205058715	122.32124889282552	124.05966054030117	102.81925597874223	2.3368925182517333	1.0053873235920492	1.3938453503371677	0.8807207178644456	14.507329677788764	70.52831273263334
83	1820.0	1640.0		(129.36846767050488, 123.33569530558016, 103.24712134632418)	#817b67	129.36846767050488	123.33569530558016	103.24712134632418	46.14289105150722	51.48815188590758	129.36846767050488	75.26547968019347	4.647237113541647	13.440415014321182	122.27403897254209	124.18977348981399	103.44800708591674	2.4377891793326696	1.005813405692489	1.3394706214687873	0.865447889355268	14.221166216125496	70.92635997139364
84	1840.0	1660.0		(128.32152347209922, 122.50044286979627, 101.70593445527015)	#807a65	128.32152347209922	122.50044286979627	101.70593445527015	46.87743352524207	52.890388265746346	128.32152347209922	75.049347527061	4.403299149104589	13.782730578070934	121.19387068201951	123.30955387953941	101.9138795394154	1.993228283021106	1.0029251145669222	1.269160514874006	0.8874900868487986	14.469025730303915	72.2823874920556
85	1860.0	1680.0		(128.89725420726307, 122.24180690876882, 101.80336581045172)	#807a65	128.89725420726307	122.24180690876882	101.80336581045172	45.261368465788344	53.600377941934404	128.89725420726307	75.02295678884597	4.75858705903065	13.693276987348257	121.41528786536759	123.20236078830824	102.0077502214349	2.2522210306441153	1.0025724408259777	1.3715649555947695	0.8817300399154487	14.496550812197201	70.83701362789414
86	1880.0	1700.0		(128.67759078830824, 122.45704162976085, 102.27989371124889)	#807a66	128.67759078830824	122.45704162976085	102.27989371124889	45.861154917290214	52.31223800050938	128.67759078830824	75.0576794485966	4.668210823255303	13.531656956049698	121.46968113374669	123.34340913197519	102.48166519043401	2.341378828557526	1.0030364585510607	1.3455158623932917	0.8713230908133688	14.314256259637318	70.96636338139683
87	1900.0	1720.0		(128.33392382639505, 122.88042515500443, 101.95128432240921)	#807a65	128.33392382639505	122.88042515500443	101.95128432240921	47.59752904048881	52.42240611778674	128.33392382639505	75.12644301308279	4.259669857724912	13.800202895020398	121.3668113374668	123.62305404782994	102.16057573073516	1.9246495577056912	1.0039553833393873	1.227762322467413	0.8886151547734086	14.442658593227895	72.8462591927365
88	1920.0	1740.0		(128.4694419840567, 122.43224092116918, 102.26040744021257)	#807a66	128.4694419840567	122.43224092116918	102.26040744021257	46.17911456573169	52.02251761558722	128.4694419840567	75.04360353158904	4.605058686232288	13.516506472161094	121.35610274579275	123.28621780336582	102.46212577502214	2.3214690359370413	1.0028483544416633	1.3273135563437874	0.8703475290996768	14.279443711700264	71.18608058438546
89	1940.0	1760.0		(128.1496899911426, 122.66076173604961, 101.75553587245349)	#807a65	128.1496899911426	122.66076173604961	101.75553587245349	47.522400080539654	52.52068343459058	128.1496899911426	75.07404234258388	4.2700253431323665	13.801561618081282	121.16929140832596	123.40991481842339	101.96458813108946	1.9203585069756601	1.0032551247735875	1.2307470783848409	0.8887026449293307	14.447014208087673	72.80860628657159
90	1960.0	1780.0		(128.48538529672277, 122.63241806908769, 102.15146147032772)	#807a66	128.48538529672277	122.63241806908769	102.15146147032772	46.66442433823282	52.26392527230114	128.48538529672277	75.08402618866006	4.483247535145285	13.635619449061664	121.40418069087687	123.45050511071744	102.35627103631532	2.1635118170502214	1.003388544320855	1.2922039946274517	0.8780173870872151	14.353732135615985	71.7996815862817
91	1980.0	1800.0		(128.74047829938, 122.23737821080603, 101.91585473870683)	#807a65	128.74047829938	122.23737821080603	101.91585473870683	45.454185240217925	53.132310042105836	128.74047829938	75.0155319578843	4.7298626259593135	13.628388132701442	121.35959255978743	123.17221403897256	102.11906997342783	2.2888949165981103	1.0024732187849044	1.363285727899396	0.8775517520994155	14.425829735443443	70.86017919119402
92	2000.0	1820.0		(128.4844995571302, 122.65810451727192, 102.05491585473871)	#807a66	128.4844995571302	122.65810451727192	102.05491585473871	46.77301518147393	52.45413935019542	128.4844995571302	75.08886716005567	4.449537219608168	13.688497206385941	121.39240035429583	123.4701897519929	102.26094774136405	2.102023220960729	1.0034532368458606	1.2824876887452241	0.8814222628608704	14.393517194831642	71.99290206319917
93	2020.0	1840.0		(128.60053144375553, 122.45969884853854, 102.87245349867139)	#807a66	128.60053144375553	122.45969884853854	102.87245349867139	45.67907184907222	51.01580687375163	128.60053144375553	75.05640483636247	4.762592791298537	13.256224108738301	121.55125775022144	123.338229574845	103.06832595217007	2.6255198070255914	1.0030194252168205	1.3727195256240605	0.8535875687992966	14.085800215707426	70.23804784104998
94	2040.0	1860.0		(128.59610274579273, 122.26837909654562, 101.69619131975199)	#807a65	128.59610274579273	122.26837909654562	101.69619131975199	45.8860717813632	53.34125426180391	128.59610274579273	75.01486690593602	4.618118238294389	13.728886075028601	121.25452612931798	123.16951399468556	101.90191319751993	2.1441726295642396	1.0024643313352009	1.331077703919936	0.8840229609109673	14.484796475062447	71.40810672498752
95	2060.0	1880.0		(128.58193091231178, 122.4977856510186, 102.41895482728079)	#807a66	128.58193091231178	122.4977856510186	102.41895482728079	46.04712573633964	51.88566429471855	128.58193091231178	75.06202251863702	4.642482199229359	13.474742035393295	121.4632506643047	123.36105886625332	102.61974313551815	2.377758689797729	1.0030944973503493	1.3381001151069853	0.8676582562154473	14.25206349587864	70.98952238040236
96	2080.0	1900.0		(128.63773250664303, 122.81842338352524, 102.21169176262178)	#807a66	128.63773250664303	122.81842338352524	102.21169176262178	46.78733031674211	52.38463286328081	128.63773250664303	75.12795728054992	4.451214792779989	13.682652608296353	121.54853852967227	123.62921696191319	102.41775907883081	2.1130743242136703	1.003975619316421	1.2829712147466135	0.8810459206813043	14.38847787400677	71.9793544131016
97	2100.0	1920.0		(128.28343666961914, 122.62798937112488, 102.78387953941541)	#807a66	128.28343666961914	122.62798937112488	102.78387953941541	46.69283406856784	50.68765880468406	128.28343666961914	75.07600438570476	4.546338976936958	13.330008144762552	121.43033658104517	123.41789099202835	102.9823206377325	2.461701866601455	1.0032813446194175	1.3103888065234925	0.8583386302938457	14.083973701787864	71.16751950146326
98	2120.0	1940.0		(128.1275465013286, 122.83436669619132, 102.27192205491585)	#807a66	128.1275465013286	122.83436669619132	102.27192205491585	47.71676201568981	51.45797616414113	128.1275465013286	75.10910923738845	4.278461406361012	13.622250952534243	121.31553587245348	123.5525219397697	102.4775465013286	2.0908561221993627	1.003723742698303	1.2331786002933522	0.8771565701339304	14.278338594512343	72.56359729110099
99	2140.0	1960.0		(128.74579273693533, 122.33923826395039, 103.03188662533215)	#807a67	128.74579273693533	122.33923826395039	103.03188662533215	45.051152216596066	50.93017736010016	128.74579273693533	75.03906200268916	4.908929686479602	13.153546276681173	121.61697962798937	123.26776906111601	103.22496014171833	2.7862478022901422	1.0027876635290531	1.4148981291992528	0.8469759937145444	14.039706917154426	69.53432545920754
100	2160.0	1980.0		(129.08680248007087, 122.12311780336582, 102.6191319751993)	#817a66	129.08680248007087	122.12311780336582	102.6191319751993	44.213908038283904	52.28463211631754	129.08680248007087	75.0096052799455	5.055005348051589	13.29377900012787	121.63452612931799	123.1481537112489	102.81417183348097	2.7471413758287877	1.0023940173748103	1.457001437553618	0.8560057829283572	14.222434361707242	69.18052069820796
101	2180.0	2000.0		(128.5155004428698, 122.6784765279008, 102.15323294951284)	#807a66	128.5155004428698	122.6784765279008	102.15323294951284	46.715048886200975	52.307917625815016	128.5155004428698	75.094542867577	4.469955949506444	13.65271752690247	121.43356953055802	123.4932713108946	102.35848538529672	2.1435871117452936	1.003529084402217	1.2883729681398886	0.8791183572108006	14.36583454101842	71.87134015838303
102	2200.0	2020.0		(128.63153232949512, 122.31355181576616, 102.77590788308237)	#807a66	128.63153232949512	122.31355181576616	102.77590788308237	45.33863177006613	51.256360819418134	128.63153232949512	75.02827562471107	4.829990206441148	13.252850578137432	121.50183348095659	123.22395967227635	102.9712843224092	2.660007002049088	1.0026435193129353	1.392145445873192	0.853370342252714	14.105561096275293	69.97577343450745
103	2220.0	2040.0		(129.0549158547387, 122.15943312666076, 103.10894596988486)	#817a67	129.0549158547387	122.15943312666076	103.10894596988486	44.05421090362884	51.26672065777643	129.0549158547387	75.01676496446659	5.1260338384439	13.080518584198542	121.72812223206378	123.17722002657219	103.29945084145261	2.9629317888462885	1.002489696120265	1.4774739406437976	0.8422736342817265	14.049063646536567	68.60062781142669
104	2240.0	2060.0		(128.27812223206377, 122.59078830823738, 102.81399468556245)	#807a66	128.27812223206377	122.59078830823738	102.81399468556245	46.599186058645536	50.61932940217915	128.27812223206377	75.06841702787898	4.570198481062326	13.303233725874453	121.42222320637732	123.38704847652791	103.01176262178919	2.4953534814679106	1.0031799506437544	1.317265818399133	0.8566145864833883	14.0663691733705	71.04033203881099
105	2260.0	2080.0		(128.87953941541187, 122.73427812223207, 102.62887511071744)	#807a66	128.87953941541187	122.73427812223207	102.62887511071744	45.95404393157204	51.939349163259	128.87953941541187	75.12276470917857	4.665060737306215	13.481544802661084	121.72437555358725	123.6080845792737	102.82992914083259	2.38979510149881	1.0039062281703404	1.3446079148363206	0.8680962963033025	14.265862818242509	70.91268622720618
106	2280.0	2100.0		(129.28520814880426, 121.9645704162976, 103.118689105403)	#817967	129.28520814880426	121.9645704162976	103.118689105403	43.21372960530768	51.610408117125594	129.28520814880426	74.98782795102045	5.3099415060628985	13.027054532587234	121.78250664304693	123.05977195748449	103.30714791851194	3.1107770537012405	1.0021029951230946	1.5304815474906024	0.838831006165401	14.067680284709741	67.82376064182283
107	2300.0	2120.0		(128.44464127546502, 122.74933569530558, 102.94154118689106)	#807a66	128.44464127546502	122.74933569530558	102.94154118689106	46.600909943389	50.63107699946212	128.44464127546502	75.10767252197036	4.571260809302591	13.311482833919897	121.57847652790079	123.54667706820194	103.13961913197521	2.4925252791283237	1.0037045430913407	1.3175720126890789	0.8571457585595025	14.074515999650213	71.04715265514287
108	2320.0	2140.0		(128.6147032772365, 122.55358724534987, 103.12931798051373)	#807a67	128.6147032772365	122.55358724534987	103.12931798051373	45.73037222395999	50.52900706582371	128.6147032772365	75.07645993731714	4.771362024681814	13.17225080626303	121.63868024800708	123.41974296722765	103.3235606731621	2.7045335870301535	1.003287432402564	1.3752470769847336	0.8481804056044118	14.009785397131278	70.08817972511241
109	2340.0	2160.0		(128.12666076173605, 122.88219663418955, 102.34543844109832)	#807a66	128.12666076173605	122.88219663418955	102.34543844109832	47.794688562888666	51.31025543534616	128.12666076173605	75.11881298086624	4.268370675272748	13.604803375431063	121.3446324180691	123.59200371124889	102.55080602302924	2.104241505232909	1.0038534190827069	1.2302701543691092	0.8760330952440389	14.258669752318019	72.5812736403614
110	2360.0	2180.0		(128.89105403011516, 122.2710363153233, 103.03808680248007)	#807a67	128.89105403011516	122.2710363153233	103.03808680248007	44.63615184322324	51.14789922896139	128.89105403011516	75.03176593477596	4.996208829748328	13.138433101970314	121.66825509300267	123.2381345969885	103.23041629760849	2.844492169828094	1.0026901622183975	1.4400545491148118	0.8460028343931221	14.056334054276187	69.17947563155188
111	2380.0	2200.0		(128.19663418954826, 122.77856510186005, 102.62178919397697)	#807a66	128.19663418954826	122.77856510186005	102.62178919397697	47.28891043845677	50.87173711774704	128.19663418954826	75.10188505569263	4.403961653406507	13.448605344368602	121.40206377325066	123.52313426040745	102.82335695305581	2.297654685929314	1.003627202042139	1.2693514681280225	0.8659752766305202	14.151320219444358	71.86813541859291
112	2400.0	2220.0		(128.78565101860053, 122.3808680248007, 103.15677590788309)	#807a67	128.78565101860053	122.3808680248007	103.15677590788309	45.00570243649558	50.74605052304348	128.78565101860053	75.04945003689329	4.926666666925539	13.113868884471081	121.6743932683791	123.30997037201062	103.34901682905227	2.8300450776097223	1.0029264844613808	1.4200104494102594	0.8444211086677094	14.008768738404315	69.40961938891324
113	2420.0	2240.0		(128.49601417183348, 122.86005314437556, 102.56333038086802)	#807a66	128.49601417183348	122.86005314437556	102.56333038086802	46.960174875333024	51.46334234035513	128.49601417183348	75.13102306143668	4.453023499353447	13.52541502172917	121.56232949512842	123.6416950044287	102.76629760850311	2.253029791149308	1.0040165890083423	1.2834925372569164	0.8709211635754496	14.23960216423939	71.77670897434466
114	2440.0	2260.0		(129.24712134632418, 122.62267493356953, 102.76527900797166)	#817a66	129.24712134632418	122.62267493356953	102.76527900797166	44.990969295605055	52.2477384868421	129.24712134632418	75.11682613021729	4.878634590002095	13.408980669745873	121.89717449069974	123.58391909654561	102.96385296722764	2.562528584323355	1.0038268677204316	1.4061661900460003	0.8634237861458819	14.268911593544315	70.0069248728381
115	2460.0	2280.0		(128.3303808680248, 122.81222320637733, 103.04782993799823)	#807a67	128.3303808680248	122.81222320637733	103.04782993799823	46.90442825112107	50.237912827414846	128.3303808680248	75.11553757276799	4.520765088136591	13.27587493936142	121.56324180690878	123.57867606731622	103.24547387068202	2.503526315760814	1.0038096480287213	1.3030176584869562	0.8548529143908379	14.024484745889215	71.19501637619409
116	2480.0	2300.0		(128.78565101860053, 122.6563330380868, 104.08768821966342)	#807a68	128.78565101860053	122.6563330380868	104.08768821966342	45.10974035289053	48.90281226143234	128.78565101860053	75.10692934797142	4.974342246573893	12.785323335126142	121.94596988485385	123.54365374667849	104.27337466784765	3.1423591133727644	1.003694611654325	1.4337519557591356	0.8232655824481192	13.718912987907274	68.7406506513805
117	2500.0	2320.0		(129.0930026572188, 122.3215234720992, 104.00088573959256)	#817a68	129.0930026572188	122.3215234720992	104.00088573959256	43.808111828867915	49.56496233172781	129.0930026572188	75.05317953128728	5.238033849431445	12.73384665945163	121.97542072630647	123.32512376439325	104.18409211691763	3.316021412167299	1.0029763237166924	1.5097556427942753	0.8199509243615898	13.769090360449272	67.64031492628342
118	2520.0	2340.0		(128.8432240921169, 122.77059344552701, 103.91585473870683)	#807a67	128.8432240921169	122.77059344552701	103.91585473870683	45.383221404967486	49.33499010064343	128.8432240921169	75.13179598586268	4.898967660257824	12.90618152006493	121.97523472099202	123.64484101860053	104.10440212577502	3.0031285328463984	1.0040269180164423	1.41202677980856	0.8310478169219158	13.804687811215345	69.21408731612134
119	2540.0	2360.0		(128.16120460584588, 122.72984942426926, 103.72010628875111)	#807a67	128.16120460584588	122.72984942426926	103.72010628875111	46.66666666666666	48.63000539068655	128.16120460584588	75.09348346274392	4.644171029687671	12.929856719402611	121.58926483613817	123.48896278122231	103.91020372010628	2.8652980556209124	1.003514927001139	1.338586885789927	0.8325722974736718	13.738614170915168	70.24262821273028
120	2560.0	2380.0		(128.87511071744908, 122.4844995571302, 104.06731620903454)	#807a68	128.87511071744908	122.4844995571302	104.06731620903454	44.54370179948585	49.08618556701032	128.87511071744908	75.0764423221643	5.091068215259731	12.742855921144368	121.93246235606733	123.41967135518158	104.2514880425155	3.2339386065180866	1.0032871970017276	1.467395818122339	0.8205310438376864	13.722221124857011	68.2221385651935
121	2580.0	2400.0		(128.98317094774137, 122.51727192205492, 103.47829937998229)	#807a67	128.98317094774137	122.51727192205492	103.47829937998229	44.789025872547306	50.42318468363297	128.98317094774137	75.08615417472707	4.989739047027153	13.028970321640031	121.87776793622675	123.45915779450841	103.66868910540302	2.937998824445825	1.00341698175223	1.438189767165759	0.8389543666115201	13.951758433961082	69.04452767477252
122	2600.0	2420.0		(128.65101860053144, 122.34455270150576, 103.94242692648362)	#807a67	128.65101860053144	122.34455270150576	103.94242692648362	44.685976484083746	48.97505628343441	128.65101860053144	75.03837867243638	5.0613546800099	12.734937644784239	121.75429583702392	123.26499337466785	104.12644818423384	3.2233210740815172	1.0027785318164582	1.4588315020449107	0.8200211744954151	13.703866170296646	68.32522146528318
123	2620.0	2440.0		(128.5093002657219, 122.70682019486271, 103.89016829052258)	#807a67	128.5093002657219	122.70682019486271	103.89016829052258	45.858607663248776	48.851551138282574	128.5093002657219	75.10447366513218	4.811726077115774	12.871112241337412	121.78670504871569	123.53366408325952	104.07833480956597	2.9910714248595247	1.003661795033341	1.3868811858278505	0.8287896550107247	13.741114880907654	69.50228711373008
124	2640.0	2460.0		(128.32152347209922, 122.42781222320637, 103.56953055801594)	#807a67	128.32152347209922	122.42781222320637	103.56953055801594	45.71336553945246	49.187057808455585	128.32152347209922	75.0396995386571	4.826772823742553	12.907478744743761	121.54407440212579	123.27035876882196	103.75811337466784	2.9603646270539614	1.002796183267795	1.3912181014107732	0.831131347107488	13.78044786783186	69.49663413635226
125	2660.0	2480.0		(128.77856510186004, 122.48538529672277, 104.2400354295837)	#807a68	128.77856510186004	122.48538529672277	104.2400354295837	44.61233034940806	48.58980267004146	128.77856510186004	75.07286806342634	5.092897202517543	12.657847307707026	121.91997342781221	123.40514125775023	104.42248892825509	3.308117172516549	1.0032394322446394	1.4679229861232446	0.8150572154627461	13.643998694687603	68.08256324121314
126	2680.0	2500.0		(128.7998228520815, 122.77856510186005, 103.59875996457042)	#807a67	128.7998228520815	122.77856510186005	103.59875996457042	45.6642766765078	49.89347728913798	128.7998228520815	75.13067191437352	4.814437579741759	13.049313878662083	121.89302037201064	123.64026575730735	103.79055801594332	2.8377727450119297	1.004011896439784	1.3876627207525394	0.8402643178643611	13.909112189966423	69.74887333864122
127	2700.0	2520.0		(129.4278122232064, 122.19043401240036, 105.11426040744021)	#817a69	129.4278122232064	122.19043401240036	105.11426040744021	42.1398907103825	47.9028085735403	129.4278122232064	75.0444639202949	5.651399659822531	12.212479325140624	122.32151461470328	123.28971310894599	105.28502214348981	3.9765162709343196	1.0028598522823484	1.628899845125826	0.7863793226976934	13.456707226585165	65.16737067408421
128	2720.0	2540.0		(128.81576616474757, 122.60496014171834, 104.19220549158547)	#807a68	128.81576616474757	122.60496014171834	104.19220549158547	44.866187050359706	48.74409521910435	128.81576616474757	75.09825249268036	5.033193071606434	12.722886908968656	121.96570416297608	123.50835890168291	104.3763330380868	3.2244262031933606	1.003578658133427	1.4507144969969366	0.8192452100727643	13.682283573821769	68.41617450100632
129	2740.0	2560.0		(128.08945969884854, 122.84056687333924, 104.21966341895482)	#807a68	128.08945969884854	122.84056687333924	104.21966341895482	46.806189468997	47.51989793448723	128.08945969884854	75.11377959168814	4.664570574814675	12.736042270213233	121.68834366696191	123.57152323294952	104.40587245349866	3.0520196335383734	1.003786155174566	1.3444666355684196	0.8200923029349039	13.563369469128427	69.88476286155358
130	2760.0	2580.0		(128.52790079716564, 122.62710363153234, 104.4534986713906)	#807a68	128.52790079716564	122.62710363153234	104.4534986713906	45.29359823399559	47.763734597679	128.52790079716564	75.09083258747116	4.976103757046991	12.590846609632411	121.88377325066429	123.47818228520815	104.63523472099202	3.313074259965375	1.003479501917854	1.4342596749631435	0.810742942973971	13.538501650780605	68.435276404188
131	2780.0	2600.0		(128.0770593445527, 123.06200177147919, 104.77945084145261)	#807b68	128.0770593445527	123.06200177147919	104.77945084145261	47.08436300041819	46.38527928962165	128.0770593445527	75.15889446603522	4.660001888805054	12.557843622573062	121.8628697962799	123.75517299379982	104.96227635075289	3.21854645943309	1.0043890496968255	1.34314980568884	0.8086178325914047	13.394590477228693	69.64096771734864
132	2800.0	2620.0		(127.881310894597, 123.14791851195749, 103.66253321523472)	#7f7b67	127.881310894597	123.14791851195749	103.66253321523472	48.27341549939655	48.293126376594785	127.881310894597	75.16461123711987	4.316824209464276	13.076914599507884	121.57020372010629	123.77845731620903	103.85738706820193	2.6167474533663677	1.0044654460078388	1.2442358901321426	0.8420415684608069	13.771008194690733	71.73141112026491
133	2820.0	2640.0		(129.0106288751107, 122.3348095659876, 104.466784765279)	#817a68	129.0106288751107	122.3348095659876	104.466784765279	43.68025983399496	48.51290395666413	129.0106288751107	75.05346709080978	5.298665179442552	12.52171541767062	122.0323560673162	123.32629220549158	104.64546501328608	3.527828188056528	1.002980166530475	1.5272313780120474	0.8062914848822235	13.596661711058605	67.0639551951554
134	2840.0	2660.0		(128.98405668733392, 122.69707705934455, 104.24269264836138)	#807a68	128.98405668733392	122.69707705934455	104.24269264836138	44.75351734507572	48.913392801961216	128.98405668733392	75.12409879854566	5.053385535273069	12.743988354914503	122.08682019486272	123.61351373782108	104.42723649247121	3.218224799619777	1.0039240563297502	1.4565345597989225	0.8206039628967448	13.709337859951646	68.37014276549948
135	2860.0	2680.0		(128.46767050487156, 122.81488042515501, 104.12577502214349)	#807a68	128.46767050487156	122.81488042515501	104.12577502214349	46.06651626519179	48.31708494208494	128.46767050487156	75.12485457699226	4.789386062158063	12.798107098486211	121.84692648361381	123.61658949512844	104.3126660761736	3.048307027300412	1.003934156206833	1.3804421354872014	0.8240887475815024	13.664909957870819	69.48283775264314
136	2880.0	2700.0		(129.00797165633304, 122.651904340124, 104.91231178033658)	#817a68	129.00797165633304	122.651904340124	104.91231178033658	44.172915747684165	47.62801235839341	129.00797165633304	75.11786977456528	5.223168407318957	12.428611854495909	122.21845881310895	123.58816570416298	105.08970770593446	3.574462134618263	1.0038408145056037	1.5054709845127339	0.8002964109090498	13.481538519061209	67.20524580040929
137	2900.0	2720.0		(129.04694419840567, 122.41984056687333, 104.42692648361381)	#817a68	129.04694419840567	122.41984056687333	104.42692648361381	43.84947474456755	48.64977281150906	129.04694419840567	75.07194141315598	5.258343437357094	12.571337123478399	122.06853852967227	123.40137441984055	104.6068556244464	3.4658583163054684	1.003227048914748	1.515609464257629	0.809486698758565	13.626763840961747	67.30139950800788
138	2920.0	2740.0		(128.63330380868024, 122.38529672276351, 104.00708591674048)	#807a68	128.63330380868024	122.38529672276351	104.00708591674048	44.77718231845487	48.818504823483224	128.63330380868024	75.04592433522654	5.047200124314754	12.71821043732395	121.77117803365809	123.29564615589017	104.19086802480071	3.2313953581489767	1.0028793685987576	1.4547517421681564	0.818944085255545	13.683095622809143	68.35443140126846
139	2940.0	2760.0		(128.4269264836138, 122.77059344552701, 104.50310008857396)	#807a68	128.4269264836138	122.77059344552701	104.50310008857396	45.814142910033326	47.502310440432005	128.4269264836138	75.11522671815719	4.876311698610413	12.609650084679092	121.88869796279894	123.57741124889282	104.68577502214349	3.254049128383585	1.0038054939100458	1.4054966643256632	0.8119537261063635	13.519677919242463	68.85788128005234
140	2960.0	2780.0		(128.72364924712136, 122.45527015057573, 104.73693534100974)	#807a68	128.72364924712136	122.45527015057573	104.73693534100974	44.32037221668325	47.51739157360199	128.72364924712136	75.06575763661084	5.192173679434031	12.419382807367118	121.98310894596989	123.37623930026572	104.9141186891054	3.5635825157221204	1.0031444117566066	1.4965373909800732	0.7997021391287616	13.46104516125451	67.31164929816083
141	2980.0	2800.0		(128.54472984942427, 122.7023914968999, 103.7156775907883)	#807a67	128.54472984942427	122.7023914968999	103.7156775907883	45.88184931506848	49.25451501099039	128.54472984942427	75.10467457165622	4.790284801745259	12.951305839530502	121.76779450841453	123.53448134632418	103.90554472984941	2.9102398526931776	1.0036644798561316	1.3807011787087948	0.8339534375443787	13.808807024174408	69.70213527564933
142	3000.0	2820.0		(128.61913197519928, 122.7156775907883, 104.25155004428699)	#807a68	128.61913197519928	122.7156775907883	104.25155004428699	45.46399621969394	48.31111279448524	128.61913197519928	75.11196448022898	4.919563296348128	12.71894066946424	121.91554472984942	123.5641382373782	104.436191319752	3.1755574377562326	1.0037618988561818	1.4179630487785762	0.8189911059661317	13.637212133721729	68.85401147406334
143	3020.0	2840.0		(129.17271922054917, 122.4295837023915, 105.21523472099203)	#817a69	129.17271922054917	122.4295837023915	105.21523472099203	43.112244897959165	47.29449518637375	129.17271922054917	75.08142475308034	5.45881819926336	12.229308895050718	122.29085031000886	123.43992786536758	105.38737821080602	3.862016297679518	1.0033537799269887	1.5733921956652692	0.787463003204726	13.392337069502673	65.94536448919986
144	3040.0	2860.0		(128.16651904340125, 123.01505757307352, 105.14703277236492)	#807b69	128.16651904340125	123.01505757307352	105.14703277236492	46.57278079187347	45.79955079474778	128.16651904340125	75.15437678329629	4.791239516993895	12.383337473139155	121.96566873339239	123.73677460584588	105.325713020372	3.428349615411781	1.0043286774533908	1.38097635576479	0.7973811275829533	13.277914862012649	68.84803785329684
145	3060.0	2880.0		(128.60673162090345, 122.859167404783, 105.71036315323295)	#807a69	128.60673162090345	122.859167404783	105.71036315323295	44.93849129593813	45.39866526167896	128.60673162090345	75.14387726105329	5.140647051764091	12.110861889421187	122.24571302037201	123.69402205491585	105.88185119574845	3.818596867185714	1.004188366645963	1.481685899157947	0.7798360280768522	13.156717972786579	67.00043623589364
146	3080.0	2900.0		(129.0814880425155, 122.64216120460584, 104.79893711248893)	#817a68	129.0814880425155	122.64216120460584	104.79893711248893	44.089002370964785	47.97008913561102	129.0814880425155	75.1188256841999	5.230257639617042	12.481828344145773	122.22878653675818	123.59205540301151	104.9773693534101	3.5319946192871887	1.003853588844241	1.5075143100758697	0.8037230981502769	13.53335264409722	67.26486512032912
147	3100.0	2920.0		(128.30735163861826, 123.26040744021257, 104.81488042515501)	#807b68	128.30735163861826	123.26040744021257	104.81488042515501	47.11005542359458	46.689297868962235	128.30735163861826	75.20854324810242	4.643215423809465	12.626427365150583	122.04430469441985	123.95748920283435	104.99933569530559	3.154591867538489	1.0050525332857387	1.3383114520282562	0.8130340396203213	13.453108097362692	69.8096138869547
148	3120.0	2940.0		(128.6767050487157, 122.7289636846767, 105.45792736935341)	#807a69	128.6767050487157	122.7289636846767	105.45792736935341	44.63035019455249	46.01289958423966	128.6767050487157	75.12027288112054	5.180995135247501	12.184957047422351	122.18914968999115	123.5979443578388	105.63063773250664	3.768651617453362	1.0038729285212038	1.4933154052791464	0.7846071231684267	13.240690648111446	66.96499622303476
149	3140.0	2960.0		(128.5438441098317, 122.68556244464128, 104.51195748449956)	#807a68	128.5438441098317	122.68556244464128	104.51195748449956	45.37372843874395	47.6734699502501	128.5438441098317	75.10335587846632	4.963034569407387	12.585540211971358	121.92139946855623	123.52911713020373	104.69369353410097	3.312876358899049	1.0036468574441835	1.4304927501297409	0.8104012563035115	13.528766926970132	68.47849146837459
150	3160.0	2980.0		(128.77413640389724, 122.99379982285208, 105.67227635075288)	#807a69	128.77413640389724	122.99379982285208	105.67227635075288	44.98734759604327	45.74656431843504	128.77413640389724	75.17790605272134	5.11998011770376	12.186135551653997	122.36186005314438	123.83261819309124	105.84549158547388	3.7451893480527603	1.0046431118357189	1.4757290800128722	0.7846830087715713	13.218021640509114	67.21038785571925
151	3180.0	3000.0		(128.05048715677592, 123.21080602302924, 104.78033658104518)	#807b68	128.05048715677592	123.21080602302924	104.78033658104518	47.521315468940315	46.340225082832426	128.05048715677592	75.1874156733203	4.5732617705606105	12.605932027707034	121.8961558901683	123.87136850310009	104.96464127546501	3.1457966296413797	1.0047701940508609	1.3181487486623746	0.8117143150051779	13.40985628219934	70.05991272681138
152	3200.0	3020.0		(127.93356953055802, 122.95571302037202, 105.41984056687333)	#7f7a69	127.93356953055802	122.95571302037202	105.41984056687333	46.73381068534111	44.87485893503743	127.93356953055802	75.13312189658619	4.798079341357065	12.223318813942097	121.88768821966342	123.65023796279894	105.59519929140832	3.5764577943557616	1.0040446368802045	1.38294779461472	0.7870772931617698	13.13130184685541	68.568259568768
153	3220.0	3040.0		(128.237378210806, 122.70504871567759, 105.56864481842338)	#807a69	128.237378210806	122.70504871567759	105.56864481842338	45.356933536513914	45.0767716535433	128.237378210806	75.09667554981291	5.064884652684842	12.094272350218782	121.98860938883968	123.50194509300266	105.74000885739592	3.7974406043728837	1.0035575845910432	1.4598489441459164	0.7787678034965249	13.111997568115584	67.27685693394136
154	3240.0	3060.0		(128.29140832595218, 122.84410983170947, 105.52347209920283)	#807a69	128.29140832595218	122.84410983170947	105.52347209920283	45.64481618362184	45.25496924213449	128.29140832595218	75.12667541021462	5.0013674126124785	12.165800856260667	122.04915854738707	123.62399986713906	105.6966784765279	3.7084225906455046	1.0039584889882402	1.4415414046434027	0.7833736281319044	13.153721392447645	67.65240931916465
155	3260.0	3080.0		(128.03188662533216, 123.0859167404783, 105.3790965456156)	#807b69	128.03188662533216	123.0859167404783	105.3790965456156	46.899706744868	45.11736585770817	128.03188662533216	75.16326688614298	4.755538693274275	12.29315015346728	121.96807794508415	123.77298153232951	105.55616474756422	3.498861301964138	1.0044474807169743	1.370686326793528	0.7915738347744005	13.180921400225458	68.85130712876065
156	3280.0	3100.0		(128.8255093002657, 122.62444641275465, 104.6917626217892)	#807a68	128.8255093002657	122.62444641275465	104.6917626217892	44.58325687231624	47.770860262369	128.8255093002657	75.10387383840755	5.129276516878445	12.504870441413885	122.07643046944197	123.5312240832595	104.87108945969885	3.4613908186120588	1.0036537792236595	1.4784085760824084	0.8052068123381021	13.51596324141004	67.69742953122606
157	3300.0	3120.0		(128.1806908768822, 122.76173604960142, 105.83613817537643)	#807a69	128.1806908768822	122.76173604960142	105.83613817537643	45.44892377214889	44.45178833024686	128.1806908768822	75.10623015246023	5.070747379915364	11.989566538435792	122.03190434012402	123.54080937998229	106.00539415411868	3.89550021678584	1.0036852679256816	1.4615387548216157	0.7720256438448875	13.017764200141963	67.07503996957172
158	3320.0	3140.0		(129.30026572187776, 122.45881310894598, 105.58635961027458)	#817a69	129.30026572187776	122.45881310894598	105.58635961027458	42.69002353116948	46.7674681463214	129.30026572187776	75.09378541652912	5.563649969194229	12.082400310698894	122.43663418954827	123.49019079716564	105.75508414526129	4.04240001119543	1.003518962173257	1.6036077996011657	0.7780033455885004	13.301826876323856	65.27508522167432
159	3340.0	3160.0		(128.2001771479185, 122.76173604960142, 105.33303808680247)	#807a69	128.2001771479185	122.76173604960142	105.33303808680247	45.73033272649808	45.48449612403101	128.2001771479185	75.10576322360424	4.973784180566487	12.216354906397143	121.94083259521699	123.53890991142605	105.50732506643047	3.6495347722311084	1.0036790281022612	1.4335911046978498	0.7866288770168797	13.190066575795097	67.84672550662314
160	3360.0	3180.0		(128.08680248007087, 123.23383525243578, 105.77945084145261)	#807b69	128.08680248007087	123.23383525243578	105.77945084145261	46.946992257295975	44.41031049028423	128.08680248007087	75.19618877050162	4.779680081581361	12.168121636198602	122.12091231178034	123.90712475642162	105.95399468556244	3.6266703421152493	1.0048874337043103	1.3776445859932978	0.7835230665307041	13.073198760654952	68.55492909404381
161	3380.0	3200.0		(129.08237378210805, 122.4162976085031, 106.33569530558016)	#817a6a	129.08237378210805	122.4162976085031	106.33569530558016	42.41657256337372	44.93567046811312	129.08237378210805	75.07776689510845	5.665129958971393	11.716776757250935	122.46655447298494	123.42505630646589	106.49650132860938	4.407140722100193	1.0033048979880193	1.6328573217693758	0.7544603127064841	13.014474827333256	64.19596199090455
162	3400.0	3220.0		(128.55624446412756, 122.78476527900797, 105.67759078830824)	#807a69	128.55624446412756	122.78476527900797	105.67759078830824	44.86411149825781	45.38135593220341	128.55624446412756	75.12674784976639	5.155480025831882	12.096483613631825	122.19135518157661	123.62429468556245	105.84866253321523	3.8366085581407674	1.0039594570372392	1.4859611991926536	0.7789101899668525	13.14929238064219	66.91646261817293
163	3420.0	3240.0		(128.90876882196633, 122.69973427812224, 105.59521700620017)	#807a69	128.90876882196633	122.69973427812224	105.59521700620017	44.02036396793438	46.117543184597835	128.90876882196633	75.12488814407453	5.3044648751487955	12.130918027877335	122.32125775022142	123.61672610274582	105.76626217891939	3.8739862360831747	1.0039346047819497	1.528903021145843	0.7811274720298101	13.239959207292394	66.38176995247902
164	3440.0	3260.0		(128.4756421612046, 123.06288751107175, 105.65544729849424)	#807b69	128.4756421612046	123.06288751107175	105.65544729849424	45.76851420586868	45.29379726850927	128.4756421612046	75.17867263697525	4.977574319273481	12.194750973513635	122.23364924712135	123.83574161204606	105.82952170062	3.6769042074578056	1.0046533561166622	1.4346835343125377	0.7852377683274617	13.171491844506551	67.79601827239651
165	3460.0	3280.0		(128.77413640389724, 122.62533215234721, 106.11780336581045)	#807a6a	128.77413640389724	122.62533215234721	106.11780336581045	43.71632980179056	44.86432668895217	128.77413640389724	75.10554225321638	5.404647368796589	11.861892643166394	122.33674047829939	123.53801100974314	106.28287865367581	4.156406912824234	1.0036760751551823	1.557778566711547	0.7638045358605782	13.035133687808687	65.50451388482233
166	3480.0	3300.0		(128.3897254207263, 122.80956598759964, 105.40035429583702)	#807a69	128.3897254207263	122.80956598759964	105.40035429583702	45.43633211327296	45.660115072575756	128.3897254207263	75.12373344226177	5.028000913722408	12.216625141292493	122.06200177147919	123.61202688219664	105.57444641275464	3.673362138460855	1.0039191738756723	1.4492179641586584	0.7866462778351997	13.210856256551018	67.62938609741943
167	3500.0	3320.0		(129.2710363153233, 122.63861824623561, 105.98759964570417)	#817a69	129.2710363153233	122.63861824623561	105.98759964570417	42.90866207631148	45.92889884684167	129.2710363153233	75.12946586348464	5.541711358971857	11.961810503132519	122.55829937998229	123.6353569441984	106.15410983170949	4.137111471919355	1.0039957793279666	1.5972844459287023	0.7702383923244178	13.183151190023164	65.14248130768259
168	3520.0	3340.0		(128.48892825509301, 122.90788308237379, 106.40389725420727)	#807a6a	128.48892825509301	122.90788308237379	106.40389725420727	44.837571187936135	43.830102575415005	128.48892825509301	75.15028770097476	5.217265001800309	11.808874027850402	122.3417980513729	123.7201232772365	106.56893711248892	4.123587933371979	1.0042740328296742	1.503769449156209	0.760390590035775	12.910048795595241	66.1637343295297
169	3540.0	3360.0		(128.95394154118688, 122.72099202834367, 105.25155004428699)	#807a69	128.95394154118688	122.72099202834367	105.25155004428699	44.22197309417044	46.87029926711493	128.95394154118688	75.130198024106	5.2381709177720115	12.295601525058508	122.2812488928255	123.63833693534102	105.42624446412756	3.6985931343557237	1.0040055635872474	1.5097951499274036	0.7917316821598713	13.364888754748899	66.92503043710025
170	3560.0	3380.0		(129.11957484499558, 122.55801594331267, 106.60496014171834)	#817a6a	129.11957484499558	122.55801594331267	106.60496014171834	42.513867579369744	44.46441801119527	129.11957484499558	75.10839937431406	5.658806919574322	11.647803497086095	122.58256864481844	123.54963403897254	106.76449069973427	4.465650227967339	1.0037142564132295	1.6310348355686852	0.7500190240730595	12.949649495633203	64.08830875166014
171	3580.0	3400.0		(129.06288751107175, 122.76527900797166, 105.87865367581931)	#817a69	129.06288751107175	122.76527900797166	105.87865367581931	43.70200573065902	45.806968540683	129.06288751107175	75.14540985829403	5.3813996807084985	12.037901044067878	122.47378210806023	123.7002619574845	106.04751992914083	3.9936880773951375	1.0042088475736979	1.5510778982390199	0.7751379730280077	13.185997272497065	65.91354018468084
172	3600.0	3420.0		(128.1257750221435, 123.50487156775908, 106.0992028343667)	#807b6a	128.1257750221435	123.50487156775908	106.0992028343667	47.41273926331027	43.83798581442617	128.1257750221435	75.25269994180015	4.717449365576387	12.119993871742452	122.28798051372898	124.13761059344553	106.27325952170062	3.65567833194379	1.00564262312056	1.3597078606218427	0.7804240497128766	13.005713358668629	68.73258476163898
173	3620.0	3440.0		(129.0921169176262, 122.8963684676705, 105.98937112488929)	#817a69	129.0921169176262	122.8963684676705	105.98937112488929	43.909059540696994	45.63563072489621	129.0921169176262	75.17311752130783	5.345525518178684	12.035097779199887	122.55088573959256	123.8131086891054	106.1584410983171	3.9813892112135862	1.0045791200946212	1.5407379079169288	0.7749574667221591	13.168835241599826	66.05105612304499
174	3640.0	3460.0		(128.56510186005315, 123.15589016829053, 106.51195748449956)	#807b6a	128.56510186005315	123.15589016829053	106.51195748449956	45.283155273515945	43.740888735790556	128.56510186005315	75.20332956402332	5.135902779588419	11.850579399019011	122.47761736049601	123.93623335695307	106.67839681133746	4.056388155657099	1.0049828599990995	1.480318460173384	0.7630760596000847	12.915638948725604	66.56865447186777
175	3660.0	3480.0		(128.81665190434012, 123.01505757307352, 106.23472099202834)	#807b6a	128.81665190434012	123.01505757307352	106.23472099202834	44.58521278682096	44.702236065844296	128.81665190434012	75.1854580327456	5.239113725643452	11.945207388020851	122.50177147918512	123.86339074402126	106.40252435783879	4.013542077992459	1.0047440330386421	1.5100668949265565	0.7691692935715293	13.04363032951538	66.31796184227856
176	3680.0	3500.0		(128.58990256864482, 122.58901682905226, 107.20726306465899)	#807a6b	128.58990256864482	122.58901682905226	107.20726306465899	43.16142661861563	42.402808965545745	128.58990256864482	75.09312022390752	5.584367445764071	11.351069597081587	122.45310008857395	123.48748553587244	107.36108060230292	4.690989376118342	1.0035100728436597	1.609579186586222	0.7309118962659626	12.650373147346265	63.80427206702147
177	3700.0	3520.0		(128.1744906997343, 123.32418069087689, 106.69619131975199)	#807b6a	128.1744906997343	123.32418069087689	106.69619131975199	46.45057528145489	42.730548894678314	128.1744906997343	75.22038702390621	4.951377652301636	11.79640924665646	122.37523472099204	124.00578452612932	106.86247121346324	4.035828171572199	1.005210808082207	1.4271328832629193	0.7595879646284436	12.793412827323055	67.23045334004897
178	3720.0	3540.0		(128.12488928255092, 123.09211691762621, 106.62178919397697)	#807b6a	128.12488928255092	123.09211691762621	106.62178919397697	45.95707871648062	42.79645081678223	128.12488928255092	75.17178671418037	5.040311858357849	11.747102356809958	122.26410983170946	123.80768705934454	106.78649247121345	4.110289717844321	1.0045613357975585	1.4527663410240543	0.7564130222101582	12.782767987054791	66.77735193205875
179	3740.0	3560.0		(128.4490699734278, 123.08768821966342, 106.5199291408326)	#807b6a	128.4490699734278	123.08768821966342	106.5199291408326	45.33080216495678	43.53422654962451	128.4490699734278	75.18471839535805	5.133293330775002	11.815215681604352	122.4012134632418	123.86037666961913	106.68560673162091	4.085774014850005	1.0047341488632815	1.479566340163494	0.760798938353184	12.882159059047847	66.51675837930398
180	3760.0	3580.0		(128.4472984942427, 123.2488928255093, 106.05580159433127)	#807b6a	128.4472984942427	123.2488928255093	106.05580159433127	46.07041139240508	44.45271933635365	128.4472984942427	75.21555809786558	4.952950797194378	12.076695275855819	122.35749335695306	123.98609211691762	106.22773250664305	3.7781528686260177	1.0051462765258097	1.427586309958321	0.7776359900895536	13.052903523174706	67.70025545567847
181	3780.0	3600.0		(128.72984942426928, 123.34898139946856, 105.84765279007972)	#807b69	128.72984942426928	123.34898139946856	105.84765279007972	45.89068669195631	45.32717289591018	128.72984942426928	75.24720697040091	4.955147373191915	12.224750388723947	122.48534100974315	124.11519449069974	106.0226660761736	3.6476974833065277	1.0055692175660627	1.428219427861419	0.7871694743460625	13.190830434686706	67.93545163238804
182	3800.0	3620.0		(128.71744906997344, 123.23117803365811, 105.73516386182462)	#807b69	128.71744906997344	123.23117803365811	105.73516386182462	45.676956873627006	45.529823426597524	128.71744906997344	75.2229165492759	4.989284821942497	12.234228594412189	122.42024800708592	124.01610078830825	105.91012400354296	3.6504897811978045	1.0052446115009546	1.4380588461170658	0.7877797898087193	13.212468063719156	67.81369682449383
183	3820.0	3640.0		(128.11603188662534, 123.31975199291408, 106.5792736935341)	#807b6a	128.11603188662534	123.31975199291408	106.5792736935341	46.637877853177024	42.86640210725717	128.11603188662534	75.21666315359423	4.9095074921942095	11.842553630791608	122.32183348095658	123.99059836138176	106.7466784765279	3.977465943273451	1.005161043984552	1.4150646698255915	0.7625592686999927	12.819880666920678	67.48281818815028
184	3840.0	3660.0		(128.65101860053144, 123.15500442869796, 106.17803365810451)	#807b6a	128.65101860053144	123.15500442869796	106.17803365810451	45.32634400126124	44.54384600026164	128.65101860053144	75.20601192384511	5.097285207794511	12.005552879370818	122.45265721877767	123.94716885739594	106.34780336581044	3.9003415033715583	1.0050187058274807	1.4691877384936844	0.7730550276106409	13.042837744485272	66.9950248365285
185	3860.0	3680.0		(128.96457041629762, 122.31886625332152, 107.98317094774137)	#807a6b	128.96457041629762	122.31886625332152	107.98317094774137	40.995440729483235	41.486253528478514	128.96457041629762	75.0574724800933	6.014280522112614	10.944149829478445	122.70812223206377	123.34256807794507	108.12652790079717	5.249550121231055	1.0030336927187553	1.7334927983699087	0.7047097400353828	12.487833506606991	61.20931478593712
186	3880.0	3700.0		(128.27900797165634, 123.4295837023915, 106.1319751992914)	#807b6a	128.27900797165634	123.4295837023915	106.1319751992914	46.862102063669795	44.025078196745106	128.27900797165634	75.24444217404287	4.816288077462705	12.091323187971525	122.34627989371126	124.10391273693534	106.30495128432241	3.7161679962588217	1.0055322700935594	1.388196088702515	0.7785779026460278	13.01524979710675	68.28132326896323
187	3900.0	3720.0		(129.31886625332152, 122.47475642161204, 106.60230292294065)	#817a6a	129.31886625332152	122.47475642161204	106.60230292294065	41.923031933559486	44.79411099923973	129.31886625332152	75.10043458298941	5.770371384376583	11.635643669319151	122.6538795394154	123.51723435783877	106.76102745792736	4.5313555855375	1.003607818589118	1.66319100047946	0.7492360350608445	12.987893959876596	63.62217648000793
188	3920.0	3740.0		(128.86802480070858, 122.8325952170062, 107.10186005314438)	#807a6b	128.86802480070858	122.8325952170062	107.10186005314438	43.36290388215188	43.070203172683016	128.86802480070858	75.15356467743858	5.5304568994635765	11.50140289865611	122.64380868024801	123.73346747564217	107.259167404783	4.536716229969578	1.004317824842579	1.5940405791959453	0.7405920764098681	12.761983472565674	64.319395930801
189	3940.0	3760.0		(128.16474756421613, 123.4428697962799, 106.61470327723649)	#807b6a	128.16474756421613	123.4428697962799	106.61470327723649	46.853267570900115	42.87654286859531	128.16474756421613	75.24338940574442	4.8692788815747345	11.872147735416473	122.39095659875997	124.09961709477415	106.78298494242692	3.9382700450153614	1.0055182013800912	1.4034695993028765	0.7644648761799446	12.83190432781137	67.69935453482773
