# Supplementary material for: Parallel and High Throughput Reaction Monitoring with Computer Vision
Source: Angew Chem Int Ed Engl. 2024 Oct 31;64(1):e202413395. doi: 10.1002/anie.202413395 (PMC11701362; doi:10.1002/anie.202413395)
Supplement: Supplementary file 3 — Supporting Information [file ANIE-64-e202413395-s003.zip › Supporting Info - Machine readable data part 2/Table 2 - esterification in HTE/Kineticolor ouputs/Well 8 Vari-PA+DMAP run 2.csv]

frame number	Time (s)	normalised time	Well Coordinates	average color	hexcode	red	green	blue	hue	saturation	value	lightness	a_component	b_component	x	y	z	delta_e	light_ratio	a_ratio	b_ratio	chroma_ab	hue_ab
1	180.0	0.0	(380, 228)	(109.27192205491585, 102.75022143489814, 80.95748449955713)	#6d6650	109.27192205491585	102.75022143489814	80.95748449955713	46.18012325210374	66.07535989883925	109.27192205491585	69.93420814718752	3.7798106365962147	15.421938746398546	101.58730735163861	103.67271	81.17541186891054	0.0	1.0	1.0	1.0	15.87838666698209	76.22866772872509
2	200.0	20.0		(109.08680248007086, 103.19043401240036, 82.1080602302923)	#6d6752	109.08680248007086	103.19043401240036	82.1080602302923	46.886634492268314	63.06518403039972	109.08680248007086	70.02724764160652	3.717187654685039	14.96197551978742	101.86317980513728	104.00980870682021	82.31888396811337	0.47343864990060697	1.0013303860425957	0.9834322435878511	0.9701747468865716	15.416815349314556	76.04778676892596
3	220.0	40.0		(109.23649247121347, 103.00620017714792, 81.64658990256865)	#6d6751	109.23649247121347	103.00620017714792	81.64658990256865	46.45092940383318	64.40544726258432	109.23649247121347	69.99191942459642	3.7762255504095177	15.149231155030485	101.78712134632418	103.8817223472099	81.86018600531445	0.2787702903339991	1.000825222433168	0.9990515169855373	0.9823169060743582	15.612785913990876	76.00321182564574
4	240.0	60.0		(110.04960141718335, 103.10983170947742, 81.88573959255979)	#6e6751	110.04960141718335	103.10983170947742	81.88573959255979	45.21558637607321	65.25952545756002	110.04960141718335	70.05550941273292	4.08779788778868	15.130101265288776	102.26550044286981	104.1123506554473	82.09798051372896	0.44129271385385593	1.0017345054553288	1.0814821907241927	0.9810764725558307	15.672589316041641	74.88099942215806
5	260.0	80.0		(109.71124889282551, 103.0, 82.511071744907)	#6d6752	109.71124889282551	103.0	82.511071744907	45.195870917320654	63.22091164503003	109.71124889282551	70.0162412162343	4.165633925572399	14.72891429609553	102.1907263064659	103.96989240921168	82.71596102745794	0.7974157782809618	1.0011730034731234	1.1020747667199606	0.9550624301069244	15.30664634541502	74.20802730487986
6	280.0	100.0		(109.84322409211691, 103.26837909654562, 81.92205491585474)	#6d6751	109.84322409211691	103.26837909654562	81.92205491585474	45.871268597531966	64.81872868167045	109.84322409211691	70.08103366539433	3.9231171273264587	15.153804368269853	102.22078830823737	104.20501798937111	82.13551815766165	0.3376248329382433	1.0020994806704295	1.03791366936289	0.9826134455247199	15.65339052175332	75.48555291237902
7	300.0	120.0		(109.48981399468556, 103.13994685562444, 82.00177147918512)	#6d6752	109.48981399468556	103.13994685562444	82.00177147918512	46.13971772894244	64.01920494442376	109.48981399468556	70.03529059740725	3.8792039095755237	15.03296357388546	102.02374667847653	104.03898403897254	82.21315323294952	0.4140028614485037	1.0014453935048067	1.0262958339809358	0.9747778033028486	15.52540552725864	75.53067271810464
8	320.0	140.0		(109.67936226749336, 103.83790965456156, 81.66341895482728)	#6d6751	109.67936226749336	103.83790965456156	81.66341895482728	47.48972494467277	65.1359143327842	109.67936226749336	70.1995328516761	3.46679066348754	15.493647900831874	102.26532329495129	104.63595668733392	81.88516386182462	0.41655840551650053	1.003793918763335	0.9171863346597292	1.0046498145020888	15.876768020582663	77.38749721742465
9	340.0	160.0		(109.5199291408326, 103.13994685562444, 81.86448184233835)	#6d6751	109.5199291408326	103.13994685562444	81.86448184233835	46.15828075457193	64.39137713509318	109.5199291408326	70.03635737722917	3.859054706710441	15.10830367576419	102.01104517271924	104.0428541275465	82.07723649247122	0.3392359730013704	1.0014606475535786	1.020965089982811	0.9796630582061158	15.593368564505033	75.6715286880038
10	360.0	180.0		(110.10186005314438, 103.0859167404783, 81.5704162976085)	#6e6751	110.10186005314438	103.0859167404783	81.5704162976085	45.24587110393641	66.07988415590684	110.10186005314438	70.05178084282839	4.049011937670654	15.292896401899458	102.22062887511072	104.0988184588131	81.7855713020372	0.32084981834848153	1.0016811900607128	1.0712208433057535	0.9916325472029759	15.819834955859333	75.17039591792141
11	380.0	200.0		(109.82285208148804, 103.33835252435784, 82.18600531443755)	#6d6752	109.82285208148804	103.33835252435784	82.18600531443755	45.92205627844372	64.17057827244132	109.82285208148804	70.09646387709796	3.935455879105376	15.038857811574458	102.28528786536758	104.26106496014172	82.39752878653675	0.4441884352729177	1.0023201196411482	1.0411780529432348	0.9751600015326511	15.545258352730556	75.33534655353742
12	400.0	220.0		(109.04694419840567, 103.8325952170062, 81.95748449955713)	#6d6751	109.04694419840567	103.8325952170062	81.95748449955713	48.45082396024065	63.34714167357085	109.04694419840567	70.1684613381757	3.291549783551284	15.282524532725429	102.01260407440213	104.52284612931797	82.17623560673161	0.5592043822060083	1.0033496224121843	0.8708239909381762	0.990960007300919	15.632973359887462	77.84531227645462
13	420.0	240.0		(109.66784765279007, 102.84322409211691, 81.74047829937999)	#6d6651	109.66784765279007	102.84322409211691	81.74047829937999	45.33777354900095	64.93680087226909	109.66784765279007	69.9767222123018	4.061848532513124	15.073549165582723	101.96674047829937	103.82665553587245	81.95150575730734	0.4502533958637102	1.0006079151568399	1.0746169379984838	0.9774094822612895	15.611229866615846	74.91880566548281
14	440.0	260.0		(109.74402125775022, 103.06731620903454, 81.77856510186005)	#6d6751	109.74402125775022	103.06731620903454	81.77856510186005	45.675102144237165	64.98022614829581	109.74402125775022	70.03077223337245	3.968946731602252	15.145105956794346	102.08115146147033	104.0225932772365	81.99145261293181	0.34890325102369807	1.0013807847224308	1.050038510706017	0.98204941712216	15.65652492096582	75.3152119007672
15	460.0	280.0		(109.48184233835252, 103.21966341895482, 81.95305580159433)	#6d6751	109.48184233835252	103.21966341895482	81.95305580159433	46.351351351351354	64.11876542211076	109.48184233835252	70.05260711896535	3.818107460169473	15.088460285439087	102.0348095659876	104.10181718334809	82.16572187776794	0.35593938688734517	1.0016930051102981	1.0101319423789297	0.978376359390136	15.56404762144714	75.79950017977185
16	480.0	300.0		(109.55358724534987, 103.40389725420727, 82.01417183348096)	#6d6752	109.55358724534987	103.40389725420727	82.01417183348096	46.60169818602856	64.10151512701519	109.55358724534987	70.09750163336395	3.7524709998417727	15.132162744058796	102.13930026572189	104.26483511071746	82.22806908768823	0.3337399435151908	1.0023349586776296	0.9927669295150029	0.9812101443855481	15.590490303942802	76.07274727973069
17	500.0	320.0		(109.97962798937112, 103.2356067316209, 82.25066430469442)	#6d6752	109.97962798937112	103.2356067316209	82.25066430469442	45.40727017185205	64.29268646258667	109.97962798937112	70.08131129309375	4.071522061258603	14.978750011343767	102.34318866253321	104.20602623560674	82.46051372896369	0.5505916324223651	1.0021034505116098	1.0771762007964187	0.9712624500497204	15.522249959256756	74.79328280669807
18	520.0	340.0		(109.85119574844995, 103.4428697962799, 82.21877767936226)	#6d6752	109.85119574844995	103.4428697962799	82.21877767936226	46.08520050004809	64.14374062666302	109.85119574844995	70.12130551097479	3.8929540276465557	15.063617093268622	102.33813108945971	104.3513391408326	82.43101860053143	0.4197633351976791	1.0026753339852437	1.0299336135929362	0.9767654599708742	15.558523419463178	75.50984819717974
19	540.0	360.0		(109.73959255978743, 103.3808680248007, 81.63418954827281)	#6d6751	109.73959255978743	103.3808680248007	81.63418954827281	46.425262361728265	65.3080406147091	109.73959255978743	70.10030064191317	3.7502016785843084	15.34071884491006	102.14730735163863	104.27500431355182	81.8516563330381	0.18724336996683963	1.0023749821314354	0.9921665498992908	0.994733483070833	15.792456025224045	76.26285702700928
20	560.0	380.0		(109.61027457927369, 103.03631532329496, 82.34100974313552)	#6d6752	109.61027457927369	103.03631532329496	82.34100974313552	45.53545327573328	63.43987878787879	109.61027457927369	70.01895070603923	4.065597395362774	14.824078499978533	102.11849424269266	103.97971779450842	82.54796279893712	0.6680510811430738	1.0012117468846342	1.07560875034309	0.9612331331195548	15.371479615011248	74.66336955874496
21	580.0	400.0		(109.84765279007972, 103.10008857395925, 82.29495128432241)	#6d6752	109.84765279007972	103.10008857395925	82.29495128432241	45.30620117658404	63.96075569675371	109.84765279007972	70.04467889138047	4.109869888343942	14.892676156791417	102.2453675819309	104.07304640389725	82.50300265721877	0.6334522742436546	1.001579638164494	1.087321636843943	0.96568118974466	15.449363534145341	74.57231364093573
22	600.0	420.0		(109.48272807794508, 103.38618246235606, 82.3303808680248)	#6d6752	109.48272807794508	103.38618246235606	82.3303808680248	46.528135703800345	63.241468860734905	109.48272807794508	70.09101340158007	3.8086086617265535	14.95211064916453	102.16232949512843	104.2412649689991	82.54093888396811	0.4961407612835863	1.0022421824532928	1.0076189068445693	0.9695350821346159	15.429553227590159	75.70948716539108
23	620.0	440.0		(109.79185119574845, 103.17980513728963, 82.118689105403)	#6d6752	109.79185119574845	103.17980513728963	82.118689105403	45.663988733476295	64.27304263644065	109.79185119574845	70.05928626079832	4.000588408115124	15.01158977468442	102.20748449955713	104.12605926483614	82.32930026572188	0.4824662034672805	1.0017885111867937	1.0584097439647728	0.9733918686578915	15.535524940424606	75.07749946104852
24	640.0	460.0		(110.42338352524358, 102.75907883082374, 82.67759078830824)	#6e6652	110.42338352524358	102.75907883082374	82.67759078830824	43.42601755786113	64.07317836172875	110.42338352524358	69.99750448918223	4.62215746959449	14.609224823769363	102.49829052258636	103.90196461470327	82.87840566873338	1.1722024287670831	1.000905084130809	1.2228542416497412	0.9473014427048626	15.32298239981914	72.44334617820063
25	660.0	480.0		(109.50575730735164, 103.26040744021257, 82.02745792736935)	#6d6752	109.50575730735164	103.26040744021257	82.02745792736935	46.36302098443089	63.987195871619	109.50575730735164	70.06311040075083	3.820853369095545	15.066535054226593	102.07403897254207	104.13994075287866	82.23978742249778	0.38027895192104394	1.001843193152227	1.0108584097049607	0.9769546684099657	15.543468049581712	75.7698611700709
26	680.0	500.0		(109.90611160318866, 103.10894596988486, 82.59610274579273)	#6d6752	109.90611160318866	103.10894596988486	82.59610274579273	45.06664936918238	63.36364881854229	109.90611160318866	70.05039493567426	4.197207037781981	14.7419159105739	102.33698848538529	104.09378884853854	82.80123117803366	0.8063189088596929	1.0016613727611272	1.1104278603654174	0.9559054897696666	15.327773211802112	74.107686793843
27	700.0	520.0		(109.91231178033658, 102.9007971656333, 83.00265721877768)	#6d6653	109.91231178033658	102.9007971656333	83.00265721877768	44.3665448800237	62.431239977113556	109.91231178033658	70.00526826552986	4.415936420384126	14.44907116811638	102.3568113374668	103.93010767936228	83.20163861824624	1.1645500753901565	1.0010160995630748	1.168295675351809	0.9369166487897407	15.10881041280772	73.00575872942636
28	720.0	540.0		(109.79096545615589, 103.42692648361381, 81.95039858281665)	#6d6751	109.79096545615589	103.42692648361381	81.95039858281665	46.284678035123434	64.6623747519241	109.79096545615589	70.11402458948795	3.8166291718066403	15.19465418930277	102.25	104.3248749689991	82.16516386182462	0.29214350472130923	1.0025712229689079	1.0097408412088023	0.9852622578241759	15.66665804080697	75.9000147492469
29	740.0	560.0		(110.03011514614704, 102.94154118689106, 82.24534986713905)	#6e6652	110.03011514614704	102.94154118689106	82.24534986713905	44.69253084255156	64.3925086939722	110.03011514614704	70.01792703750002	4.2622631204638495	14.87389107989805	102.27570416297608	103.97600560673163	82.45231178033657	0.7349323074554861	1.001197109290725	1.1276393264775009	0.9644631148189147	15.47254092787403	74.0098121230914
30	760.0	580.0		(109.91585473870683, 103.27457927369353, 82.46589902568645)	#6d6752	109.91585473870683	103.27457927369353	82.46589902568645	45.483527475718745	63.68270276804061	109.91585473870683	70.08755131600175	4.073797835866921	14.874461299949871	102.36706820194863	104.22868952170062	82.67398582816652	0.640057931071075	1.0021926775590495	1.0777782877333366	0.9645000894212133	15.422238092158363	74.68349565925078
31	780.0	600.0		(109.55624446412754, 102.69884853852967, 83.28255093002657)	#6d6653	109.55624446412754	102.69884853852967	83.28255093002657	44.34008697704211	61.15390212549216	109.55624446412754	69.94340701654494	4.461212904548595	14.195083233066374	102.17571302037202	103.70600665190435	83.47671390611161	1.4034130256491313	1.0001315360479675	1.1802741812923185	0.9204473877437311	14.879610498040364	72.55317513534366
32	800.0	620.0		(109.8325952170062, 102.99291408325952, 82.44464127546502)	#6d6652	109.8325952170062	102.99291408325952	82.44464127546502	45.01600853788687	63.58702752397157	109.8325952170062	70.02038089363663	4.201564820405568	14.771500336889476	102.23470327723649	103.98490431355182	82.65012400354296	0.7799823449001676	1.0012321973570895	1.1115807706676941	0.9578238235668673	15.357420653963853	74.12227388929253
33	820.0	640.0		(109.7156775907883, 103.35075287865368, 82.55624446412754)	#6d6752	109.7156775907883	103.35075287865368	82.55624446412754	45.93875354661972	63.12366290193672	109.7156775907883	70.09509940103844	3.9723498988947226	14.838920908754783	102.31066430469441	104.25610798051373	82.76418954827281	0.6347181753368838	1.0023006087880812	1.0509388646178033	0.9621955548371042	15.361417169503886	75.01342739078875
34	840.0	660.0		(109.85031000885739, 103.36669619131975, 83.17271922054915)	#6d6753	109.85031000885739	103.36669619131975	83.17271922054915	45.417842557853845	61.927778360116434	109.85031000885739	70.10702548768207	4.158116270237766	14.531806945959502	102.50487156775907	104.29943935341011	83.37465899025686	0.9825047622141058	1.0024711417355412	1.1000858693763087	0.9422814592201053	15.115003937526872	74.03211043586401
35	860.0	680.0		(109.61558901682905, 103.32418069087689, 83.4207263064659)	#6d6753	109.61558901682905	103.32418069087689	83.4207263064659	45.58936904037332	60.937409095316596	109.61558901682905	70.08681015294971	4.149308865704526	14.365841819955483	102.42627989371125	104.22599750221435	83.61976085031	1.129228511648243	1.0021820795545582	1.0977557514471283	0.9315198339320541	14.953065747832317	73.88961216854851
36	880.0	700.0		(109.7511071744907, 103.0637732506643, 83.03897254207263)	#6d6753	109.7511071744907	103.0637732506643	83.03897254207263	44.97911002055838	62.06401472048035	109.7511071744907	70.0340179166157	4.266109411447394	14.478491477558485	102.3356067316209	104.03436710363152	83.23922054915855	1.0660868808764288	1.0014271952463967	1.128656914751978	0.9388243408073202	15.09391947030902	73.58231087290699
37	900.0	720.0		(110.16120460584588, 103.16120460584588, 83.37998228520814)	#6e6753	110.16120460584588	103.16120460584588	83.37998228520814	44.31737002248975	61.99289229086934	110.16120460584588	70.07682109511815	4.447008317935374	14.371049954774051	102.63496014171834	104.1897202125775	83.57779450841451	1.2529399232460452	1.0020392444800472	1.1765161658839034	0.9318575434058246	15.043369296218106	72.80572957788642
38	920.0	740.0		(109.95925597874225, 103.24357838795395, 83.03985828166519)	#6d6753	109.95925597874225	103.24357838795395	83.03985828166519	45.03158725980522	62.42718133780126	109.95925597874225	70.08441171121011	4.241730395339927	14.563943502481823	102.49351638618245	104.21728630646591	83.24189548272807	0.9859446296555668	1.0021477838671808	1.1222071164812846	0.9443652800062451	15.169071398415696	73.76186515385267
39	940.0	760.0		(109.82639503985828, 103.3082373782108, 82.97608503100089)	#6d6752	109.82639503985828	103.3082373782108	82.97608503100089	45.43445272811242	62.34229075600431	109.82639503985828	70.09221366465219	4.137525334515447	14.610898719949205	102.4357041629761	104.24562496014171	83.17940655447299	0.9003951761086204	1.002259345199593	1.0946382589793864	0.9474099826366681	15.185436355217801	74.18889881320464
40	960.0	780.0		(109.88042515500443, 102.93976970770593, 83.04694419840567)	#6d6653	109.88042515500443	102.93976970770593	83.04694419840567	44.48060736095065	62.27258071016888	109.88042515500443	70.0125744819207	4.390936304283832	14.4379545167441	102.36212577502214	103.95659676705048	83.24587245349866	1.1609654724989893	1.0011205722751337	1.1616815566818834	0.9361958152061631	15.090886397287903	73.08419635405333
41	980.0	800.0		(110.10097431355182, 103.11603188662534, 82.50044286979627)	#6e6752	110.10097431355182	103.11603188662534	82.50044286979627	44.81563492827574	63.92437089715538	110.10097431355182	70.06120207241509	4.246568716490817	14.81147279710575	102.4155358724535	104.13301343666961	82.70659875996456	0.7788833272304356	1.0018159056718035	1.1234871597469565	0.9604157454304922	15.408214441760672	74.00197584102288
42	1000.0	820.0		(109.93356953055802, 103.34012400354295, 83.49512843224092)	#6d6753	109.93356953055802	103.34012400354295	83.49512843224092	45.03668464605178	61.32614913588205	109.93356953055802	70.10608278119948	4.280577670367047	14.35963385466108	102.60191319751992	104.29601375553587	83.69357838795393	1.1869288921151637	1.0024576618305339	1.1324846882334247	0.9311172927602541	14.984072531590789	73.40078823073902
43	1020.0	840.0		(109.91054030115146, 103.22054915854739, 83.21966341895482)	#6d6753	109.91054030115146	103.22054915854739	83.21966341895482	44.961173425366695	61.924666972898486	109.91054030115146	70.07741241483942	4.277942966518844	14.456651950307986	102.49846767050487	104.19186747564217	83.41967227635075	1.0956376586694347	1.002047699851702	1.131787641714032	0.9374082071026264	15.07632520334885	73.51571399025174
44	1040.0	860.0		(109.87245349867139, 103.49955713020373, 82.87333923826395)	#6d6752	109.87245349867139	103.49955713020373	82.87333923826395	45.83754346827637	62.661512664656655	109.87245349867139	70.13692089304124	4.019689589332298	14.74152570732028	102.49703277236492	104.40811190434013	83.07960141718334	0.7493972731769413	1.0028986207354644	1.0634632196686178	0.9558801879408864	15.2797409851794	74.74750957214914
45	1060.0	880.0		(109.84765279007972, 103.46944198405669, 82.59167404782994)	#6d6752	109.84765279007972	103.46944198405669	82.59167404782994	45.95931366177043	63.27194439516845	109.84765279007972	70.12816160664258	3.962438777284305	14.876415659764142	102.41921169176261	104.37626327723649	82.8004517271922	0.6070967140883745	1.0027733703518436	1.0483167434156304	0.9646268153696436	15.395085707647167	75.08514397201559
46	1080.0	900.0		(109.99025686448184, 103.42426926483614, 82.76350752878653)	#6d6752	109.99025686448184	103.42426926483614	82.76350752878653	45.53043365106219	63.12214625661344	109.99025686448184	70.12551133094946	4.084024645520879	14.780642893739572	102.5094508414526	104.36662819309122	82.97011514614702	0.7351213790804025	1.0027354736520262	1.0804839284749497	0.9584166515504586	15.334492546461263	74.55404508952654
47	1100.0	920.0		(110.3569530558016, 103.55624446412754, 82.06908768821967)	#6e6752	110.3569530558016	103.55624446412754	82.06908768821967	45.575351473212876	65.36430618092508	110.3569530558016	70.1708001636273	3.988507802371921	15.22834248478202	102.59116031886624	104.5313573870682	82.28395925597874	0.37014835101314564	1.003383065637089	1.0552136564078358	0.9874466975391317	15.742001439569199	75.32314072888883
48	1120.0	940.0		(110.18511957484499, 103.25420726306466, 83.05580159433127)	#6e6753	110.18511957484499	103.25420726306466	83.05580159433127	44.671389859283686	62.78503042628958	110.18511957484499	70.09783927116888	4.326794175576243	14.578577594056474	102.61067316209035	104.26606176262177	83.25778565101861	1.018442030716656	1.0023397866125399	1.1447118894486725	0.9453141938759795	15.207105987127399	73.46957243453173
49	1140.0	960.0		(110.17980513728963, 103.1762621789194, 83.78210806023029)	#6e6753	110.17980513728963	103.1762621789194	83.78210806023029	44.08146830855956	61.094796330983264	110.17980513728963	70.0822731240688	4.538352023474079	14.167887732265093	102.72916740478298	104.20951931798052	83.97604960141717	1.4730757682599323	1.002117203880677	1.200682377983079	0.91868395830412	14.877018581793834	72.238352752424
50	1160.0	980.0		(110.01062887511071, 103.30203720106289, 82.96191319751993)	#6e6752	110.01062887511071	103.30203720106289	82.96191319751993	45.11886829523873	62.69778264440184	110.01062887511071	70.09976030818038	4.209386067481113	14.63146801172661	102.52122232063775	104.27304115146147	83.16531443755535	0.9147603791169251	1.0023672558162728	1.1136499873104064	0.9487437508558039	15.224939646622024	73.94978861232772
51	1180.0	1000.0		(109.76705048715678, 103.28963684676705, 83.38706820194862)	#6d6753	109.76705048715678	103.28963684676705	83.38706820194862	45.26743444246718	61.28337650390958	109.76705048715678	70.08636493785114	4.220543219364492	14.383068313380276	102.48305580159435	104.2243804340124	83.58609388839682	1.138704823498266	1.0021757133553781	1.1166017626653288	0.9326368461124335	14.989517643136063	73.64629056369344
52	1200.0	1020.0		(110.01771479185119, 103.05314437555359, 83.34455270150576)	#6e6753	110.01771479185119	103.05314437555359	83.34455270150576	44.33353257621041	61.823283149504846	110.01771479185119	70.04553753201714	4.4465745686603775	14.336443810891941	102.52406554472985	104.07616207263065	83.54163861824624	1.2787758318167777	1.0015919159990387	1.1764014116497103	0.9296135879310182	15.010184760272574	72.76826201181639
53	1220.0	1040.0		(109.75642161204605, 103.44641275465013, 84.05314437555359)	#6d6754	109.75642161204605	103.44641275465013	84.05314437555359	45.27034012198904	59.717104466771566	109.75642161204605	70.12284754208117	4.278739908268603	14.093571081706745	102.65966341895484	104.35694457927369	84.24707705934455	1.4314593574517345	1.0026973837252384	1.1319984834271177	0.9138650667379928	14.728759657137836	73.11196412592207
54	1240.0	1060.0		(110.35429583702391, 103.0372010628875, 83.46412754650133)	#6e6753	110.35429583702391	103.0372010628875	83.46412754650133	43.67337527586546	62.13616662653502	110.35429583702391	70.05873148558578	4.613981148564205	14.29600560265969	102.7079627989371	104.12404555358724	83.6598582816652	1.4067949207373651	1.0017805783706908	1.220691085392356	0.9269914657129739	15.022136939549684	72.11271346564578
55	1260.0	1080.0		(110.15589016829053, 103.00708591674048, 83.76262178919397)	#6e6753	110.15589016829053	103.00708591674048	83.76262178919397	43.748573729780524	61.097808082594945	110.15589016829053	70.04318922849998	4.623854973213826	14.111684344964125	102.6611071744907	104.06764115146147	83.95506643046944	1.5623873766574563	1.0015583372458168	1.2233033391793637	0.9150395794601116	14.849904708960924	71.85802455162585
56	1280.0	1100.0		(110.02391496899911, 103.72984942426926, 83.12400354295838)	#6e6753	110.02391496899911	103.72984942426926	83.12400354295838	45.96114586763253	62.34533115435083	110.02391496899911	70.19643341739334	4.001922566296057	14.709842211563885	102.69277236492472	104.62467006200177	83.33006200177148	0.7906815266420691	1.003749599475752	1.0587627135469033	0.9538257448337385	15.244502029116473	74.78060697653584
57	1300.0	1120.0		(109.83968113374668, 103.50310008857396, 83.75022143489814)	#6d6753	109.83968113374668	103.50310008857396	83.75022143489814	45.427261924970296	60.56838616552026	109.83968113374668	70.13868081547314	4.20779321514686	14.280224504814655	102.65744906997344	104.4145117360496	83.94775022143489	1.236320981401747	1.00292378613704	1.1132285766929455	0.925968176870725	14.887254133967918	73.58192890091763
58	1320.0	1140.0		(109.72099202834367, 103.34543844109832, 84.26040744021257)	#6d6754	109.72099202834367	103.34543844109832	84.26040744021257	44.975473995477486	59.17235116044401	109.72099202834367	70.09915619152737	4.3720670256196525	13.944239287305082	102.65245349867139	104.27084627989372	84.45125775022143	1.6004909181484714	1.0023586174593224	1.1566894339333293	0.9041819914218926	14.613582017360878	72.59174174221062
59	1340.0	1160.0		(109.859167404783, 103.10186005314438, 83.72276350752878)	#6d6753	109.859167404783	103.10186005314438	83.72276350752878	44.487596583977236	60.666607541662984	109.859167404783	70.04981959986857	4.444048789810251	14.143645190038768	102.53712134632418	104.09170093888397	83.91655447298493	1.4452033588416353	1.0016531459459401	1.1757331827110247	0.9171120066432442	14.825392706701592	72.55685552649756
60	1360.0	1180.0		(109.99025686448184, 103.45792736935341, 83.47032772364925)	#6d6753	109.99025686448184	103.45792736935341	83.47032772364925	45.22093450452559	61.48346338752928	109.99025686448184	70.1350985983253	4.227866682242121	14.422146410301306	102.66124889282551	104.40148553587247	83.67020372010629	1.1138653009753756	1.0028725634630047	1.1185392837693553	0.9351707750537708	15.029077275833664	73.66144802791871
61	1380.0	1200.0		(109.54118689105402, 103.94419840566873, 84.12134632418069)	#6d6754	109.54118689105402	103.94419840566873	84.12134632418069	46.78908672776055	59.1746312827479	109.54118689105402	70.22369754793516	3.9202146689492623	14.228911059293647	102.72215234720991	104.72398054030116	84.31957484499557	1.2356506252355828	1.0041394534723032	1.0371457847633034	0.922640875007787	14.759064773349769	74.59655827376142
62	1400.0	1220.0		(110.2860938883968, 103.1806908768822, 84.01240035429583)	#6e6754	110.2860938883968	103.1806908768822	84.01240035429583	43.77372484239626	60.749198878831926	110.2860938883968	70.0891166249437	4.630089570525964	14.058279992140488	102.82868024800709	104.23437511957485	84.20408325952171	1.6144770360801315	1.0022150601523956	1.2249527861785796	0.9115766975422263	14.801113666495196	71.7707195977833
63	1420.0	1240.0		(109.85828166519043, 103.29583702391497, 83.39769707705935)	#6d6753	109.85828166519043	103.29583702391497	83.39769707705935	45.11950190801366	61.419575909054245	109.85828166519043	70.09222761184482	4.2547708277344	14.387518667358323	102.53180690876881	104.24567562444642	83.5966784765279	1.1491658863272007	1.0022595446326457	1.125657139153906	0.9329254190377466	15.003458541287202	73.52565433204747
64	1440.0	1260.0		(109.62710363153234, 102.96899911426041, 84.2843224092117)	#6d6654	109.62710363153234	102.96899911426041	84.2843224092117	44.23668390884943	58.94900984899288	109.62710363153234	70.01038708212744	4.562045320666675	13.780619184042786	102.49453498671392	103.94866575730735	84.47116917626218	1.8197868657793677	1.0010892943090108	1.2069507600451848	0.8935724237175399	14.51611940579936	71.68298193839183
65	1460.0	1280.0		(110.13906111603188, 103.47121346324181, 84.15943312666076)	#6e6754	110.13906111603188	103.47121346324181	84.15943312666076	44.60059322900687	60.14946078313108	110.13906111603188	70.14732190625958	4.436951524107946	14.079706359079669	102.87610274579274	104.44593823737821	84.35255093002657	1.5095825257047923	1.0030473464234202	1.1738555051274997	0.9129660408207544	14.762271843628685	72.50874627260112
66	1480.0	1300.0		(110.0088573959256, 103.06465899025686, 83.51638618246236)	#6e6753	110.0088573959256	103.06465899025686	83.51638618246236	44.27281845536608	61.40942028985508	110.0088573959256	70.04818680755061	4.476148360409438	14.250045179041603	102.55766164747564	104.0857756421612	83.7118689105403	1.3679224736205358	1.0016297983974196	1.1842255580402004	0.9240112681921647	14.936522076746076	72.5617306929438
67	1500.0	1320.0		(109.85828166519043, 103.67493356953055, 84.0903454384411)	#6d6754	109.85828166519043	103.67493356953055	84.0903454384411	45.60222741647187	59.81181972103522	109.85828166519043	70.17894926119713	4.193154289656831	14.169502556558777	102.787856510186	104.56101651018601	84.28619131975199	1.3413976286070128	1.0034995908367836	1.1093556510632074	0.918788667855898	14.776919354087076	73.51503288105515
68	1520.0	1340.0		(109.98317094774137, 103.49955713020373, 84.4844995571302)	#6d6754	109.98317094774137	103.49955713020373	84.4844995571302	44.74364318466027	59.11960119512609	109.98317094774137	70.14701781905134	4.435113269893376	13.90826732595205	102.87351638618247	104.4448322054916	84.67465013286093	1.6631027228411042	1.003042998233653	1.1733691701252191	0.9018494726676319	14.598292014031289	72.3133895889681
69	1540.0	1360.0		(110.17714791851196, 103.23737821080603, 84.29849424269266)	#6e6754	110.17714791851196	103.23737821080603	84.29849424269266	43.91005236677277	59.89496744111263	110.17714791851196	70.09732376715405	4.620785259622284	13.921638780783585	102.85008857395925	104.2641889193977	84.4878830823738	1.7276414584268223	1.0023324153413338	1.222491204951839	0.9027165137739039	14.66845877241914	71.63827770680633
70	1560.0	1380.0		(109.8458813108946, 103.70593445527015, 84.66873339238263)	#6d6754	109.8458813108946	103.70593445527015	84.66873339238263	45.367810026385236	58.44709553605988	109.8458813108946	70.18695392047862	4.303821204641456	13.879440713541236	102.90706820194862	104.59015540301151	84.85910540301151	1.6485653407457894	1.0036140506911746	1.1386340794355565	0.899980277562863	14.531405695328566	72.77206490816823
71	1580.0	1400.0		(110.13817537643932, 103.1169176262179, 84.0372010628875)	#6e6754	110.13817537643932	103.1169176262179	84.0372010628875	43.85978010044797	60.43089443970856	110.13817537643932	70.06771370722511	4.616003744207453	14.008658600506285	102.74139061116033	104.15665222320638	84.22799822852082	1.6475446635981494	1.0019090165396112	1.2212261904115504	0.9083591130056653	14.749576480430749	71.76239228185774
72	1600.0	1420.0		(110.0354295837024, 103.04960141718335, 84.20194862710363)	#6e6754	110.0354295837024	103.04960141718335	84.20194862710363	43.774943427278345	59.86742332769863	110.0354295837024	70.0481199095979	4.653826080891321	13.888548775005628	102.70312666076174	104.08553287865368	84.39042515500442	1.7686615535059793	1.001628841813303	1.2312326008697019	0.9005708687728379	14.647521437666326	71.47483971676549
73	1620.0	1440.0		(110.21169176262178, 103.60053144375554, 84.62710363153234)	#6e6754	110.21169176262178	103.60053144375554	84.62710363153234	44.49575904448678	59.19580644383541	110.21169176262178	70.18109334101287	4.497291024613936	13.891707347281512	103.04531443755536	104.56882094774137	84.81683790965457	1.7080218209858777	1.0035302493638842	1.1898191356654377	0.9007756790971313	14.60154647914351	72.06119686763729
74	1640.0	1460.0		(110.04340124003544, 103.60230292294065, 84.41718334809566)	#6e6754	110.04340124003544	103.60230292294065	84.41718334809566	44.91912069680629	59.38280250162993	110.04340124003544	70.17269308079814	4.38275621866352	13.987317265271315	102.9214171833481	104.5382462710363	84.60903454384412	1.5743434290539762	1.0034101327508949	1.1595174044513161	0.9069752834116103	14.65788512547396	72.60225034725255
75	1660.0	1480.0		(110.21169176262178, 103.67139061116032, 85.08768821966342)	#6e6755	110.21169176262178	103.67139061116032	85.08768821966342	44.38075092543629	58.13013847254256	110.21169176262178	70.19824941773331	4.562037973334876	13.679966560273304	103.15939769707705	104.63128294951284	85.27352524357839	1.9277096503692273	1.0037755667439614	1.206948816209235	0.8870458367932474	14.420599001440445	71.55732743147114
76	1680.0	1500.0		(110.2843224092117, 103.5704162976085, 83.99025686448184)	#6e6753	110.2843224092117	103.5704162976085	83.99025686448184	44.67964697163645	60.79727895527305	110.2843224092117	70.17604322267485	4.396042393469967	14.21774199568846	102.94419840566873	104.55043916740478	84.18605845881311	1.3741599602434946	1.003458036944929	1.163032441601011	0.9219166428740161	14.881847203259024	72.81869806711931
77	1700.0	1520.0		(110.1674047829938, 103.84499557130204, 84.46235606731621)	#6e6754	110.1674047829938	103.84499557130204	84.46235606731621	45.24241066813686	59.498428191254156	110.1674047829938	70.23298778280676	4.299308944605674	14.066279133589843	103.06644818423382	104.75783487156777	84.65618246235607	1.4822148118562635	1.0042722959698123	1.137440300045633	0.9120953833949518	14.708645963012074	73.00441120074467
78	1720.0	1540.0		(110.31178033658105, 103.10894596988486, 84.77767936226749)	#6e6754	110.31178033658105	103.10894596988486	84.77767936226749	43.074788400166504	59.025389025389046	110.31178033658105	70.07655947624687	4.858781863240457	13.635210051738955	102.97208148804252	104.18877020372011	84.96099202834367	2.0920903988908104	1.0020355035515631	1.2854564237154154	0.8841437043655201	14.475037628607307	70.38694154391385
79	1740.0	1560.0		(110.10097431355182, 103.63684676705049, 83.70593445527015)	#6e6753	110.10097431355182	103.63684676705049	83.70593445527015	45.30604026845637	61.1323851203501	110.10097431355182	70.18112544831571	4.220597658219194	14.376065158567485	102.81808680248007	104.5689378210806	83.90524357838795	1.1615131999896957	1.0035307084711464	1.1166161652002535	0.9321827427128576	14.982813288429625	73.63855024511582
80	1760.0	1580.0		(110.65279007971657, 103.43578387953941, 84.24534986713905)	#6e6754	110.65279007971657	103.43578387953941	84.24534986713905	43.602334473737166	60.85609996237805	110.65279007971657	70.16465163156296	4.67602448319393	14.064597189381933	103.13403011514615	104.50898315323295	84.43725420726307	1.6427658265038414	1.0032951468312965	1.2371054882804318	0.9119863216073537	14.821541723687156	71.6096994367747
81	1780.0	1600.0		(109.85828166519043, 103.82285208148804, 84.82196634189549)	#6d6754	109.85828166519043	103.82285208148804	84.82196634189549	45.53597962216089	58.11360154801256	109.85828166519043	70.21408590191675	4.275673373182965	13.84537196203095	102.9800354295837	104.68896263950398	85.01197519929141	1.676238120524276	1.004002015067364	1.1311871901162973	0.8977711680552636	14.49053855317802	72.83847131735182
82	1800.0	1620.0		(109.78033658104518, 103.72010628875111, 84.61647475642161)	#6d6754	109.78033658104518	103.72010628875111	84.61647475642161	45.550158394931366	58.45113036742994	109.78033658104518	70.18677763977473	4.258105268866053	13.906445315175775	102.86889282550929	104.58951364038974	84.8075110717449	1.6091231910339456	1.0036115300262733	1.1265393106307966	0.9017313285869015	14.543750609272667	72.97559373525078
83	1820.0	1640.0		(109.9185119574845, 103.79450841452613, 84.34100974313552)	#6d6754	109.9185119574845	103.79450841452613	84.34100974313552	45.63424178411887	59.33725765121115	109.9185119574845	70.20928722072088	4.20451645710318	14.08938826995849	102.9045704162976	104.6714826306466	84.53554472984942	1.4253891759547932	1.0039333979867824	1.1123616660567472	0.9135938419706638	14.703360855930027	73.38398928347122
84	1840.0	1660.0		(109.53410097431355, 102.76793622674934, 84.22320637732507)	#6d6654	109.53410097431355	102.76793622674934	84.22320637732507	43.96066629339308	58.92482856773189	109.53410097431355	69.96058775158149	4.630023971352815	13.727949997769517	102.37441098317095	103.7682139238264	84.40865367581931	1.8955623119822944	1.0003772060210998	1.2249354310305427	0.8901572119766964	14.487709726404715	71.36229899759398
85	1860.0	1680.0		(109.44109831709477, 102.72542072630647, 83.29495128432241)	#6d6653	109.44109831709477	102.72542072630647	83.29495128432241	44.588908838375296	60.921057956118126	109.44109831709477	69.94377763235772	4.4037072798494	14.18901239882262	102.13000885739592	103.70734829937999	83.48925597874225	1.3818270423811836	1.000136835540485	1.1650602909078576	0.920053738518197	14.856672260655836	72.75772780151394
86	1880.0	1700.0		(109.26572187776793, 103.1169176262179, 84.28875110717449)	#6d6754	109.26572187776793	103.1169176262179	84.28875110717449	45.2292634490585	58.29026191421923	109.26572187776793	70.02590202700968	4.336021884750407	13.804256735017528	102.36419840566873	104.00492810451728	84.47703277236492	1.713088967367375	1.001311144892485	1.1471532046523554	0.8951051461179749	14.469229066930666	72.56210009758696
87	1900.0	1720.0		(109.71036315323295, 102.86005314437556, 83.72187776793622)	#6d6653	109.71036315323295	102.86005314437556	83.72187776793622	44.18458811901436	60.405084649976196	109.71036315323295	69.98838500358806	4.52811327324193	14.039480169523323	102.38906997342781	103.86891370239151	83.91325952170061	1.5729220211301769	1.0007746832034834	1.1979735782000906	0.9103576664640777	14.75163764623265	72.12408054805964
88	1920.0	1740.0		(109.97254207263065, 102.73250664304695, 84.41098317094774)	#6d6654	109.97254207263065	102.73250664304695	84.41098317094774	43.005648151356596	59.27113620438308	109.97254207263065	69.97461397588619	4.864213930031891	13.653668566017728	102.61581930912313	103.81901791851195	84.59419840566873	2.0746909564151896	1.0005777691600315	1.286893550416642	0.8853406040927404	14.494248599626575	70.39120682029909
89	1940.0	1760.0		(109.57661647475642, 102.9627989371125, 84.68467670504872)	#6d6654	109.57661647475642	102.9627989371125	84.68467670504872	44.0579297583888	57.926999806001035	109.57661647475642	70.00770723253544	4.63877431192572	13.565974805769354	102.54794508414527	103.9389497874225	84.86745792736934	2.046417078700818	1.0010509747274643	1.2272504519176168	0.8796543047441029	14.337151026188948	71.1222957447412
90	1960.0	1780.0		(109.5465013286094, 103.12311780336582, 84.04871567759079)	#6d6754	109.5465013286094	103.12311780336582	84.04871567759079	44.884843853128146	59.35319943724834	109.5465013286094	70.0402848389197	4.38576425092807	13.955272215301262	102.45569530558016	104.05710309123118	84.23945969884855	1.590453633618919	1.0015168069324376	1.1603132200499673	0.9048973961565117	14.628210781496078	72.55347835596443
91	1980.0	1800.0		(109.48627103631533, 102.7466784765279, 83.5704162976085)	#6d6653	109.48627103631533	102.7466784765279	83.5704162976085	44.396595919204344	60.3595582881644	109.48627103631533	69.95156468942555	4.472660397901784	14.056594658215538	102.21382639503986	103.73554050487157	83.7621789193977	1.5311781478443107	1.00024818386735	1.1833027704079622	0.9114674159562556	14.751018419767922	72.34947769249558
92	2000.0	1820.0		(109.65013286093888, 102.73427812223207, 84.4844995571302)	#6d6654	109.65013286093888	102.73427812223207	84.4844995571302	43.51119245389274	58.52465770023021	109.65013286093888	69.95947434334454	4.755321963840986	13.588972256631004	102.47309123117803	103.76418178919398	84.66699734278122	2.076542049384467	1.0003612852254484	1.2580847087417153	0.881145521331059	14.396987670039715	70.71302764138271
93	2020.0	1840.0		(109.1718334809566, 103.09211691762621, 84.73427812223207)	#6d6754	109.1718334809566	103.09211691762621	84.73427812223207	45.07285248278362	57.08044298405742	109.1718334809566	70.0170707668736	4.417341006847931	13.555455632454883	102.39961027457927	103.97290053144376	84.91785651018601	1.9740998965025454	1.0011848653453213	1.1686672776882345	0.878972213245268	14.257043135735865	71.95067042475328
94	2040.0	1860.0		(108.89459698848539, 103.09300265721878, 84.13551815766165)	#6c6754	108.89459698848539	103.09300265721878	84.13551815766165	45.94068615175472	57.97868100405069	108.89459698848539	70.00198148545667	4.170296270987583	13.84370947482292	102.14428697962799	103.91819274579274	84.32509300265723	1.6272307426128312	1.000969101389216	1.103308253225883	0.8976633679118855	14.458204003648406	73.23553213834082
95	2060.0	1880.0		(109.79096545615589, 102.77147918511957, 84.27369353410097)	#6d6654	109.79096545615589	102.77147918511957	84.27369353410097	43.49474122669999	59.26630040176195	109.79096545615589	69.97408074343988	4.739207306455329	13.724656262425139	102.51147032772366	103.81708620903454	84.45867139061116	1.9500768252742249	1.0005701443872568	1.253821358289808	0.8899436373153946	14.519857968151243	70.94989516526562
96	2080.0	1900.0		(109.79627989371124, 102.79982285208149, 84.44818423383525)	#6d6654	109.79627989371124	102.79982285208149	84.44818423383525	43.4390942763296	58.87052274927396	109.79627989371124	69.9812080712876	4.7649686799814965	13.645153577123681	102.55775907883083	103.84290793622677	84.63170062001771	2.032169013902938	1.00067205914452	1.2606368779025485	0.8847884693038485	14.453205273035314	70.75049502987467
97	2100.0	1920.0		(109.60850310008857, 103.3215234720992, 84.49867139061116)	#6d6754	109.60850310008857	103.3215234720992	84.49867139061116	44.97724787470458	58.41706532630828	109.60850310008857	70.08902528365518	4.397590311787325	13.801788686697613	102.63757307351638	104.23404333923826	84.68689991142605	1.7408349401285046	1.0022137540492604	1.163441964316877	0.8949451112247944	14.485446886533392	72.32683804408548
98	2120.0	1940.0		(109.54915854738707, 103.0726306465899, 84.98937112488929)	#6d6754	109.54915854738707	103.0726306465899	84.98937112488929	44.17772648586266	57.16836054042252	109.54915854738707	70.03186486611084	4.634099256692503	13.447617684117885	102.62947741364039	104.0265567404783	85.17020372010629	2.153436680783051	1.0013964084460323	1.2260136028575204	0.8719797105443879	14.223687893759413	70.98585758500712
99	2140.0	1960.0		(109.9406554472985, 103.1541186891054, 84.25420726306466)	#6d6754	109.9406554472985	103.1541186891054	84.25420726306466	44.14758620689655	59.577999242686694	109.9406554472985	70.06704542666088	4.567878074291098	13.893150415999301	102.69953941541186	104.15422604074402	84.44320637732505	1.7250767485354883	1.0018994606930243	1.2084938938646281	0.9008692515552716	14.624812428991042	71.79984132376
100	2160.0	1980.0		(109.62001771479186, 102.83790965456156, 84.56687333923827)	#6d6654	109.62001771479186	102.83790965456156	84.56687333923827	43.757468622945005	58.27906206317014	109.62001771479186	69.98148690138866	4.701749600796113	13.583169536480888	102.50693534100975	103.84391820194863	84.7495837023915	2.0574933636952513	1.0006760461790265	1.243911415898369	0.8807692573446991	14.373898008729881	70.90694787686527
101	2180.0	2000.0		(109.3790965456156, 102.9140832595217, 84.11071744906998)	#6d6654	109.3790965456156	102.9140832595217	84.11071744906998	44.648766124509244	58.90921458591453	109.3790965456156	69.98546069443938	4.457886132712307	13.82922536270723	102.32126660761736	103.85831688219663	84.2987511071745	1.7318051635857676	1.0007328680571315	1.1793940388311916	0.8967241791137799	14.529976700076764	72.13314105869033
102	2200.0	2020.0		(109.35783879539416, 103.04428697962798, 84.76616474756422)	#6d6754	109.35783879539416	103.04428697962798	84.76616474756422	44.59587955625988	57.34272870854089	109.35783879539416	70.01552624030575	4.524963442481322	13.536350143961883	102.48230292294065	103.96729980513729	84.94894596988485	2.0291155004153607	1.001162779922339	1.1971402478924529	0.8777333619693568	14.272633582339642	71.5161260067037
103	2220.0	2040.0		(109.325952170062, 103.38441098317095, 84.8414526129318)	#6d6754	109.325952170062	103.38441098317095	84.8414526129318	45.44007524508919	57.10947184211164	109.325952170062	70.09032761390442	4.330510364668139	13.624116949088005	102.58717449069972	104.23877387953942	85.02688219663419	1.886744999535274	1.0022323762698266	1.1456950575089757	0.8834243977443899	14.295799476102246	72.36681754562768
104	2240.0	2060.0		(110.00531443755536, 102.80336581045172, 84.51018600531444)	#6e6654	110.00531443755536	102.80336581045172	84.51018600531444	43.05100055586436	59.09948790621276	110.00531443755536	69.99239286374257	4.858138947373469	13.63188626626497	102.67368467670505	103.88343815766164	84.69311780336581	2.0905657819587216	1.000831992212346	1.2852863316317633	0.8839281811729668	14.471690889746455	70.38492210108754
105	2260.0	2080.0		(109.69796279893711, 103.21877767936226, 85.18157661647476)	#6d6755	109.69796279893711	103.21877767936226	85.18157661647476	44.14321326637521	56.989923212944795	109.69796279893711	70.07239912585604	4.6503287958328805	13.416358719293143	102.78613817537644	104.17366362267492	85.36194862710363	2.190719027458853	1.0019760140613543	1.2303073468306291	0.8699527951650202	14.199445031201241	70.88284923102995
106	2280.0	2100.0		(109.07085916740478, 103.29583702391497, 84.7643932683791)	#6d6754	109.07085916740478	103.29583702391497	84.7643932683791	45.744479265359686	56.82680829293248	109.07085916740478	70.05785204870438	4.265616193937061	13.60892286108042	102.4193091231178	104.12085344552702	84.94970770593444	1.881042650856548	1.0017680031674432	1.1285264273922258	0.8824391721993115	14.261776290238721	72.59678635579448
107	2300.0	2120.0		(109.51284322409212, 103.27635075287866, 84.25420726306466)	#6d6754	109.51284322409212	103.27635075287866	84.25420726306466	45.18567871795771	58.81458265933356	109.51284322409212	70.07354312673763	4.330422032205128	13.903704393190708	102.52780336581046	104.17781744021258	84.44442869796279	1.6209943543273206	1.0019923723059374	1.1456716879617939	0.9015535998311245	14.562470629334783	72.70037433247482
108	2320.0	2140.0		(108.9495128432241, 103.46412754650133, 84.29583702391497)	#6c6754	108.9495128432241	103.46412754650133	84.29583702391497	46.65014011640439	57.702757633898095	108.9495128432241	70.08821970498705	4.011344439731279	13.906134860272168	102.31830823737822	104.23111725420726	84.48751992914084	1.5410998939477785	1.002202234955966	1.061255397530593	0.9017111978556938	14.473129273458449	73.90933814181356
109	2340.0	2160.0		(109.348095659876, 103.35163861824624, 84.27192205491585)	#6d6754	109.348095659876	103.35163861824624	84.27192205491585	45.6522199851648	58.477692095841384	109.348095659876	70.0824093989332	4.2264890878749295	13.909281020464736	102.47395925597874	104.21001423383525	84.46271922054915	1.5841775928484094	1.0021191524959254	1.1181748225569725	0.9019152033471111	14.53723868264487	73.09801488724575
110	2360.0	2180.0		(109.39946855624446, 103.140832595217, 84.93799822852081)	#6d6754	109.39946855624446	103.140832595217	84.93799822852081	44.64858601585981	57.017415311872526	109.39946855624446	70.0396851380106	4.524183068607524	13.48759446097647	102.56699734278122	104.05492727192205	85.12002657218777	2.0753080560910853	1.0015082317168886	1.19693378943492	0.874571912310714	14.226153267206078	71.4568522268691
111	2380.0	2200.0		(109.62887511071744, 103.19043401240036, 84.84853852967228)	#6d6754	109.62887511071744	103.19043401240036	84.84853852967228	44.41076598634594	57.639794459122065	109.62887511071744	70.06171368548532	4.563251223893117	13.572100405988374	102.67689105403011	104.13487058458813	85.03195748449956	2.0129427964480717	1.0018232213057943	1.2072697980453337	0.8800515051428174	14.31870005142198	71.41617558013121
112	2400.0	2220.0		(109.86448184233835, 102.79007971656333, 85.27280779450841)	#6d6655	109.86448184233835	102.79007971656333	85.27280779450841	42.73951880132545	57.07829115505858	109.86448184233835	69.98477384778381	4.987750011170078	13.219947975061386	102.7530823737821	103.8558280602303	85.44798051372895	2.512058474593438	1.0007230467311488	1.3195766906623752	0.8572169940792052	14.129567390308054	69.32902616963601
113	2420.0	2240.0		(110.07528786536759, 102.94419840566873, 84.70770593445528)	#6e6654	110.07528786536759	102.94419840566873	84.70770593445528	43.13337988826814	58.76644538322269	110.07528786536759	70.02794369773008	4.84803268611228	13.588900663467562	102.79113374667848	104.01233339238264	84.89007085916741	2.123655648635888	1.0013403390561781	1.2826125835970497	0.8811408790377249	14.427807947404977	70.36542166745262
114	2440.0	2260.0		(109.66607617360496, 103.12666076173605, 85.51904340124004)	#6d6755	109.66607617360496	103.12666076173605	85.51904340124004	43.751008730100494	56.147658161905454	109.66607617360496	70.05121698438317	4.770029215789506	13.204449438528766	102.8094508414526	104.09677213463242	85.695119574845	2.4313540945486025	1.0016731273620685	1.261975711059695	0.8562120272726653	14.039610525016286	70.1380461234318
115	2460.0	2280.0		(108.9955713020372, 103.20992028343667, 84.63241806908769)	#6c6754	108.9955713020372	103.20992028343667	84.63241806908769	45.751472406020504	56.99868352619946	108.9955713020372	70.0345584782524	4.256182200567949	13.638343654625018	102.32938883968114	104.03632809565988	84.8181930912312	1.848840584610887	1.0014349248203924	1.1260305369161867	0.8843468956073991	14.287039741180884	72.66817723325512
116	2480.0	2300.0		(109.69353410097432, 103.68379096545615, 84.67936226749336)	#6d6754	109.69353410097432	103.68379096545615	84.67936226749336	45.584788074076684	58.14940570395014	109.69353410097432	70.17463618936183	4.260251779837465	13.852752241359623	102.82767936226749	104.54531813108947	84.86940655447299	1.6586065305487627	1.003437917559148	1.1271071991251647	0.8982497252230773	14.493049709709215	72.90533257286027
117	2500.0	2320.0		(109.83613817537643, 102.86625332152347, 84.8458813108946)	#6d6654	109.83613817537643	102.86625332152347	84.8458813108946	43.26575458991991	58.018386355388884	109.83613817537643	69.999212971508	4.833298732861979	13.467444033165176	102.67742249778564	103.90815728963686	85.02608503100089	2.221286199528506	1.0009295139823944	1.2787145170887315	0.8732653043580659	14.308487880538653	70.25756674788269
118	2520.0	2340.0		(109.28166519043401, 103.24800708591674, 84.89902568644818)	#6d6754	109.28166519043401	103.24800708591674	84.89902568644818	45.152571926765475	56.89493349759684	109.28166519043401	70.05781910994965	4.406617583503913	13.538672589106548	102.5347032772365	104.1207338883968	85.08251550044287	1.9886824879824572	1.0017675321711226	1.165830251081612	0.8778839555609186	14.237764361102162	71.97077433630875
119	2540.0	2360.0		(109.5155004428698, 103.10717449069973, 85.15589016829053)	#6d6755	109.5155004428698	103.10717449069973	85.15589016829053	44.21569340411607	56.719830479687474	109.5155004428698	70.03844661260146	4.639286423963329	13.371813701420109	102.65699734278122	104.05043378210804	85.33540301151461	2.2254386054865702	1.001490521851546	1.2273859380799792	0.8670643763607738	14.153740854949161	70.86602883792621
120	2560.0	2380.0		(108.90345438441098, 103.59875996457042, 84.92825509300266)	#6c6754	108.90345438441098	103.59875996457042	84.92825509300266	46.72454558888727	56.13849307046651	108.90345438441098	70.11792855569442	4.061181829299986	13.625172560754883	102.46395925597874	104.33906426926484	85.11496014171834	1.8279200372166065	1.0026270463822258	1.074440552650847	0.883492846444922	14.217542866507706	73.40254320546599
121	2580.0	2400.0		(109.47209920283437, 103.05668733392383, 85.88042515500443)	#6d6755	109.47209920283437	103.05668733392383	85.88042515500443	43.683874601088796	54.95351716102724	109.47209920283437	70.02714574150465	4.819617334775761	12.975482860072729	102.76498671390613	104.00943910540302	86.05218777679363	2.659883788768739	1.0013289289573641	1.2750949182776814	0.841365218306477	13.841671384110814	69.62297391590816
122	2600.0	2420.0		(109.59610274579273, 103.43224092116918, 85.16031886625332)	#6d6755	109.59610274579273	103.43224092116918	85.16031886625332	44.86515876468032	56.855350994876105	109.59610274579273	70.11511252008447	4.480850499000988	13.499971093695251	102.79814880425157	104.32882901682906	85.34303808680248	2.05381180706791	1.0025867794558596	1.1854695723688613	0.8753744464746932	14.224178033369968	71.63819130384158
123	2620.0	2440.0		(108.7865367581931, 103.4800708591674, 85.46058458813108)	#6c6755	108.7865367581931	103.4800708591674	85.46058458813108	46.35048414657298	54.67696629213485	108.7865367581931	70.0872538271242	4.208516408780838	13.295156671906172	102.47634189548272	104.22760899025685	85.64077945084145	2.174951404430402	1.0021884237198277	1.1134199073450621	0.8620937283265351	13.945350526017936	72.43507303006109
124	2640.0	2460.0		(109.76882196634189, 103.37112488928256, 85.91496899911427)	#6d6755	109.76882196634189	103.37112488928256	85.91496899911427	43.90776428650999	55.41402738664878	109.76882196634189	70.1120686448029	4.757654065186578	13.102326292577127	103.01476527900797	104.31776640389725	86.08953055801595	2.5235716877815806	1.002543254614981	1.258701697678413	0.8495900877337415	13.939376832597082	70.0432701130079
125	2660.0	2480.0		(109.35872453498672, 103.24446412754651, 85.37998228520814)	#6d6755	109.35872453498672	103.24446412754651	85.37998228520814	44.70079787234043	55.913044886851466	109.35872453498672	70.0621915786985	4.549809887047673	13.295168657280133	102.66755535872453	104.13660534986714	85.55862710363152	2.265486618015184	1.001830054774362	1.2037137106807172	0.8620945054904285	14.05212722806767	71.1082696746735
126	2680.0	2500.0		(109.70770593445528, 103.1036315323295, 84.96368467670504)	#6d6754	109.70770593445528	103.1036315323295	84.96368467670504	43.98625429553265	57.51396738252868	109.70770593445528	70.04646483069531	4.671334879796596	13.486051878967832	102.71163861824624	104.07952694419842	85.14508414526128	2.1342621682204097	1.0016051755854807	1.2358647903068538	0.8744718871430612	14.272174495899918	70.89480020007949
127	2700.0	2520.0		(109.33569530558016, 103.40566873339239, 85.66696191319753)	#6d6755	109.33569530558016	103.40566873339239	85.66696191319753	44.96744255669487	55.20179844458845	109.33569530558016	70.09797175444028	4.512692429022469	13.206650936326803	102.76364038972542	104.2665430823738	85.84434898139948	2.339109728546913	1.002341681011217	1.1938937854003784	0.856354778312871	13.956361342160008	71.13478070388025
128	2720.0	2540.0		(109.06023029229407, 103.17537643932684, 85.83879539415412)	#6d6755	109.06023029229407	103.17537643932684	85.83879539415412	44.79459892436206	54.295373145237924	109.06023029229407	70.03351182184663	4.580851312931511	13.007447379701432	102.59163861824624	104.03253116917627	86.01216120460585	2.5458389471448126	1.0014199585194432	1.211926139521277	0.8434378837575811	13.790499849058698	70.59919270934768
129	2740.0	2560.0		(109.45084145261293, 103.24180690876882, 85.84322409211691)	#6d6755	109.45084145261293	103.24180690876882	85.84322409211691	44.21941244888005	55.001335275552336	109.45084145261293	70.06744393553875	4.694076041632911	13.063303297216834	102.80451727192207	104.15567281665192	86.01720992028342	2.5331391963887624	1.0019051590327699	1.2418812720893364	0.8470597317258494	13.881074991502217	70.23496222897387
130	2760.0	2580.0		(109.87511071744908, 103.17271922054915, 85.97431355181577)	#6d6755	109.87511071744908	103.17271922054915	85.97431355181577	43.17447376222945	55.469370974373035	109.87511071744908	70.07304875696914	4.9288169452701975	13.005303750238607	103.01720992028343	104.1760223914969	86.1462976085031	2.6794807177813564	1.0019853032365709	1.3039851514118928	0.8432988850559213	13.907953196497068	69.24403598497992
131	2780.0	2600.0		(109.8104517271922, 103.3126660761736, 85.21080602302924)	#6d6755	109.8104517271922	103.3126660761736	85.21080602302924	44.15151406041838	57.12488707491771	109.8104517271922	70.09896631555713	4.645510203177105	13.44641824522026	102.87620903454383	104.27015643046944	85.39182462356068	2.163160244687979	1.0023559023936162	1.229032523005033	0.8719019356992567	14.226275994553701	70.94083409005934
132	2800.0	2620.0		(109.47741364038973, 103.39946855624446, 85.80336581045172)	#6d6755	109.47741364038973	103.39946855624446	85.80336581045172	44.59592936246631	55.142718446601954	109.47741364038973	70.10388724442475	4.602665227071423	13.146006358079344	102.85844109831709	104.28803592559787	85.97932683790965	2.4260562461133732	1.0024262675124613	1.2176973053909925	0.8524224206991682	13.92846044468501	70.70388521863792
133	2820.0	2640.0		(110.11248892825509, 102.92205491585474, 85.65456155890168)	#6e6655	110.11248892825509	102.92205491585474	85.65456155890168	42.360482381487	56.64000096527427	110.11248892825509	70.02757403386133	5.094001110016178	13.094262421157076	102.9918689105403	104.01099256864482	85.82723649247122	2.6746758428474666	1.0013350531756549	1.347686855181564	0.8490672046155645	14.050215502367656	68.74269913721297
134	2840.0	2660.0		(109.81753764393268, 103.31709477413641, 85.91762621789194)	#6d6755	109.81753764393268	103.31709477413641	85.91762621789194	43.68083608197756	55.49639469608982	109.81753764393268	70.10236966483369	4.808768856623846	13.084508305866382	103.02241806908769	104.28252179805138	86.09162090345438	2.559416804450943	1.0024045674084454	1.2722248067311188	0.8484347215373282	13.940179895636993	69.8208018517038
135	2860.0	2680.0		(109.64570416297609, 103.58724534986715, 85.21523472099203)	#6d6755	109.64570416297609	103.58724534986715	85.21523472099203	45.12073091146401	56.81727118507149	109.64570416297609	70.1523193988811	4.421967208020572	13.534648929582538	102.88148804251551	104.46411633303809	85.39895482728078	2.005442702496441	1.00311880633916	1.1698912017461887	0.8776230506519977	14.238697820933591	71.90702987652436
136	2880.0	2700.0		(109.31798051372897, 103.72984942426926, 85.86359610274579)	#6d6755	109.31798051372897	103.72984942426926	85.86359610274579	45.70468277945618	54.71074380165292	109.31798051372897	70.17011465960466	4.361449125593331	13.227186877961739	102.89478299379982	104.52886271036316	86.04225863596102	2.2827376061410396	1.0033732635096209	1.1538803249468845	0.8576863840190428	13.927695831675175	71.7508711724929
137	2900.0	2720.0		(110.33215234720993, 103.01948627103631, 86.32860938883968)	#6e6756	110.33215234720993	103.01948627103631	86.32860938883968	41.72103321033209	55.47706016938949	110.33215234720993	70.0620757165256	5.276701139197759	12.80367424044302	103.26451727192205	104.13618476527901	86.49551815766165	3.018665320172753	1.001828398043329	1.3960226176699477	0.8302246851702115	13.848380734504488	67.6022666654205
138	2920.0	2740.0		(109.88839681133747, 102.82462356067316, 85.1674047829938)	#6d6655	109.88839681133747	102.82462356067316	85.1674047829938	42.85560730920816	57.36595628062936	109.88839681133747	69.99337656130962	4.952309829022616	13.289586547146293	102.75442869796281	103.88700327723649	85.34397697077058	2.4341695009029687	1.0008460582551757	1.3102005113891784	0.8617325464510603	14.18232996502076	69.56229757573587
139	2940.0	2760.0		(108.53498671390611, 104.0504871567759, 85.38706820194862)	#6c6855	108.53498671390611	104.0504871567759	85.38706820194862	48.37606183515726	54.3854051054384	108.53498671390611	70.2022129361445	3.7604404971173233	13.528651167758055	102.51520814880425	104.6457168999114	85.5737023914969	1.912260344367807	1.0038322417034153	0.9948753677521965	0.8772341396387257	14.041556721077665	74.46613145193966
140	2960.0	2780.0		(109.84056687333924, 103.20017714791851, 86.52967227635075)	#6d6756	109.84056687333924	103.20017714791851	86.52967227635075	42.90827570484078	54.11732924764132	109.84056687333924	70.07913405619576	5.02741896706127	12.728219329693724	103.11986713906111	104.19811945084146	86.69637732506644	2.972146423257143	1.0020723178662896	1.3300716491947195	0.8253319857508914	13.685119976644573	68.44686660806352
141	2980.0	2800.0		(110.02037201062888, 103.09388839681134, 86.01240035429583)	#6e6756	110.02037201062888	103.09388839681134	86.01240035429583	42.68954067515219	55.64453801131927	110.02037201062888	70.06260111252566	5.039959660379512	12.967952135353089	103.07156775907883	104.1380919840567	86.18321523472099	2.7616137678684685	1.0018359107615533	1.3333894591391708	0.8408769058547498	13.91290681213173	68.76151881511221
142	3000.0	2820.0		(109.87156775907883, 103.37732506643047, 85.63241806908769)	#6d6755	109.87156775907883	103.37732506643047	85.63241806908769	43.92457794343347	56.256439195453254	109.87156775907883	70.1176310280915	4.72851727101914	13.258656083677533	103.01052258635961	104.3379828343667	85.80986713906113	2.3692783944202302	1.002622791989264	1.2509931649055446	0.8597269319834252	14.076606008820647	70.37192342738712
143	3020.0	2840.0		(109.27723649247122, 103.30115146147033, 86.55270150575731)	#6d6756	109.27723649247122	103.30115146147033	86.55270150575731	44.22123479887744	53.028028595976465	109.27723649247122	70.07433787630168	4.75597006077999	12.707530606894025	102.87974313551817	104.18070320637733	86.72018600531443	2.8879984609090084	1.002003736552207	1.2582561715480076	0.823990473302949	13.568367084663654	69.48093905780792
144	3040.0	2860.0		(109.40566873339239, 103.32683790965456, 85.80779450841453)	#6d6755	109.40566873339239	103.32683790965456	85.80779450841453	44.54395315666989	55.00133582687683	109.40566873339239	70.08416249331981	4.618528388717014	13.11007922716858	102.80165633303808	104.21638116917627	85.98298494242692	2.463864487000196	1.002144220262231	1.2218941192451056	0.8500928088713976	13.899819488756753	70.59323213696422
145	3060.0	2880.0		(109.71656333038086, 103.60850310008857, 85.65721877767936)	#6d6755	109.71656333038086	103.60850310008857	85.65721877767936	44.76751463387696	55.918018890772586	109.71656333038086	70.16180469694939	4.53893240035641	13.320707950650101	103.01119574844995	104.49862436669618	85.83673162090345	2.2457152309853394	1.0032544380753243	1.2008359245329279	0.8637505419842794	14.072781091224222	71.18383743735035
146	3080.0	2900.0		(109.64216120460584, 103.2976085031001, 86.45261293179806)	#6d6756	109.64216120460584	103.2976085031001	86.45261293179806	43.584278675375295	53.933037661771095	109.64216120460584	70.09103452289847	4.875898801129875	12.788039020917118	103.03744021257751	104.24134169176263	86.62106288751107	2.857171948000424	1.0022424844702735	1.2899849410235817	0.8292108554706511	13.686063390155644	69.12885699279371
147	3100.0	2920.0		(110.04782993799823, 103.20194862710363, 85.67670504871568)	#6e6755	110.04782993799823	103.20194862710363	85.67670504871568	43.1459204070507	56.47214352403336	110.04782993799823	70.0871332137123	4.909670427558687	13.183968467880568	103.05138175376439	104.22717090345438	85.85195748449955	2.511668805940625	1.0021866990500976	1.298919681325605	0.8548839860331694	14.068471426182498	69.5748197575513
148	3120.0	2940.0		(110.12223206377325, 103.10451727192205, 86.81133746678476)	#6e6756	110.12223206377325	103.10451727192205	86.81133746678476	41.937077285507996	53.97891062351201	110.12223206377325	70.07228404007353	5.2570412869321625	12.571592073376191	103.28456155890169	104.17324575730736	86.97426926483614	3.21337073847663	1.001974368432047	1.3908213379880374	0.815175853056219	13.626496627962906	67.3068643010551
149	3140.0	2960.0		(109.87776793622675, 103.09743135518157, 86.00531443755536)	#6d6756	109.87776793622675	103.09743135518157	86.00531443755536	42.958593054318776	55.40225066907426	109.87776793622675	70.05642073430658	4.981224163191856	12.960952002263614	103.00137289636847	104.11565831709477	86.17623560673161	2.7413110245182253	1.0017475365826958	1.3178501893622732	0.8404229983918435	13.88520331032094	68.97695994162092
150	3160.0	2980.0		(109.62178919397697, 103.69353410097432, 86.07174490699734)	#6d6756	109.62178919397697	103.69353410097432	86.07174490699734	44.89619377162632	54.78163910053893	109.62178919397697	70.17738910238677	4.548167228037747	13.131959298074358	103.07402125775022	104.55533778565102	86.2479627989371	2.427656215844908	1.0034772818859612	1.2032791230339124	0.8515115715357797	13.89727239930477	70.89681082922655
151	3180.0	3000.0		(109.79096545615589, 103.44729849424269, 86.55093002657219)	#6d6756	109.79096545615589	103.44729849424269	86.55093002657219	43.62222730391034	53.97720121980735	109.79096545615589	70.13203025961067	4.8681532601729245	12.807152690396828	103.17642161204604	104.39032883968113	86.71989371124889	2.839142365771469	1.0028286888157338	1.2879357534579514	0.8304502372237509	13.701170614209246	69.18759850875938
152	3200.0	3020.0		(109.7139061116032, 103.1585473870682, 86.58193091231178)	#6d6756	109.7139061116032	103.1585473870682	86.58193091231178	42.99663041813446	53.76395650173171	109.7139061116032	70.06379881086494	5.015075471915875	12.675011889872456	103.05534986713906	104.14243978742249	86.74769707705933	3.014677446857949	1.001853036834344	1.3268060106926514	0.8218818722018609	13.631100777172046	68.41296231669708
153	3220.0	3040.0		(109.99379982285208, 103.28786536758193, 86.30292294065545)	#6d6756	109.99379982285208	103.28786536758193	86.30292294065545	43.01641305566979	54.92285578541346	109.99379982285208	70.10554638845021	4.982749165214351	12.890509173407839	103.17678476527901	104.29406465013287	86.47277236492472	2.8079447251619585	1.002449991868101	1.318253649262547	0.8358552958471667	13.82002228627566	68.86628886843124
154	3240.0	3060.0		(109.92382639503985, 103.7732506643047, 86.43489813994685)	#6d6756	109.92382639503985	103.7732506643047	86.43489813994685	44.28900033937933	54.48933958615355	109.92382639503985	70.2109148599381	4.701748734469879	13.001401196245554	103.31936226749336	104.67741136403897	86.60828166519043	2.6049066188431373	1.0039566718503226	1.2439111867000527	0.8430458329554542	13.825443002950193	70.11828673564081
155	3260.0	3080.0		(109.26306465899026, 103.74313551815766, 86.31975199291408)	#6d6756	109.26306465899026	103.74313551815766	86.31975199291408	45.56460641624521	53.545493603981924	109.26306465899026	70.17174250606278	4.437732505747583	12.993555544127133	102.96322409211693	104.53478681133745	86.49398582816652	2.527118662553833	1.0033965403365308	1.1740621243777012	0.8425370997638991	13.730475427707727	71.14325291808268
156	3280.0	3100.0		(109.86005314437556, 103.47121346324181, 86.00974313551816)	#6d6756	109.86005314437556	103.47121346324181	86.00974313551816	43.927656255802724	55.35978618421051	109.86005314437556	70.13915359020757	4.7560515798714125	13.099340727540687	103.10945084145261	104.41623099202835	86.18435783879539	2.527748122567591	1.0029305464156928	1.2582777385256314	0.8493964956643179	13.936023612444245	70.04527337645905
157	3300.0	3120.0		(109.80513728963685, 103.46412754650133, 86.04694419840567)	#6d6756	109.80513728963685	103.46412754650133	86.04694419840567	43.98613130522313	55.17355005243204	109.80513728963685	70.13500670171253	4.747586230517631	13.072941656460824	103.0877856510186	104.40115138175376	86.22111603188664	2.548469538414216	1.0028712494192027	1.2560381159181335	0.8476847088705836	13.908320479821755	70.04093840102705
158	3320.0	3140.0		(109.59875996457042, 103.5571302037201, 86.65987599645705)	#6d6756	109.59875996457042	103.5571302037201	86.65987599645705	44.197235307745764	53.371182427244875	109.59875996457042	70.14753123329749	4.754739338864056	12.777072684894986	103.13807794508415	104.44669961027458	86.82884853852967	2.826890375813411	1.0030503396229353	1.25793056742805	0.8284997687387904	13.633089619584803	69.58822755559076
159	3340.0	3160.0		(109.69973427812224, 103.5482728077945, 87.7289636846767)	#6d6757	109.69973427812224	103.5482728077945	87.7289636846767	43.20096754686554	51.07165061242947	109.69973427812224	70.15358980193339	5.045045330394626	12.238204508547357	103.39862710363153	104.46873768821966	87.88715677590788	3.432944922088918	1.0031369720278258	1.3347349418905752	0.7935581063960145	13.237300781457128	67.59671282105421
160	3360.0	3180.0		(109.98494242692648, 103.51638618246236, 86.57395925597874)	#6d6756	109.98494242692648	103.51638618246236	86.57395925597874	43.421739623926456	54.27834553405331	109.98494242692648	70.1569683666292	4.907725187575318	12.837898511350554	103.29749335695305	104.48102858281665	86.74338352524357	2.828264005714986	1.0031852826441223	1.2984050417919375	0.832443878973943	13.743995223533002	69.07893679566513
161	3380.0	3200.0		(109.48095659875996, 103.3436669619132, 86.46944198405669)	#6d6756	109.48095659875996	103.3436669619132	86.46944198405669	43.99769053117785	53.5977800071195	109.48095659875996	70.09353092779519	4.790511139236564	12.783406663994112	102.97609388839682	104.25041009743134	86.63818423383526	2.829973640219196	1.0022781809479038	1.2673944807855513	0.8289104809847203	13.651537748993652	69.45679089648435
162	3400.0	3220.0		(110.01417183348096, 103.2577502214349, 86.8458813108946)	#6e6756	110.01417183348096	103.2577502214349	86.8458813108946	42.50258057116643	53.7013912371383	110.01417183348096	70.10139377057588	5.133342979526834	12.60318341897715	103.28602302922941	104.27897598759967	87.01	3.1313547278923077	1.0023906129463351	1.3580952785903313	0.8172243208993646	13.608506252996248	67.83867352254248
163	3420.0	3240.0		(109.85031000885739, 103.66430469441984, 86.3790965456156)	#6d6756	109.85031000885739	103.66430469441984	86.3790965456156	44.186573078229365	54.48468404544389	109.85031000885739	70.18287330263622	4.724307545306283	12.982467975788614	103.23840566873339	104.57530029229407	86.55194862710363	2.627722666256357	1.003555701308941	1.2498794250604588	0.8418181520024766	13.815337727504701	70.00360238833564
164	3440.0	3260.0		(109.4118689105403, 103.80690876882197, 86.29317980513729)	#6d6756	109.4118689105403	103.80690876882197	86.29317980513729	45.45343090303054	53.88140958178847	109.4118689105403	70.19313167609617	4.451821807413103	13.043846573778417	103.05059344552703	104.61264762621789	86.46831709477412	2.484746021025553	1.0037023873690498	1.1777896395947618	0.8457981054311035	13.782621334319165	71.15539620861618
165	3460.0	3280.0		(109.27369353410097, 103.8680248007086, 86.03188662533215)	#6d6756	109.27369353410097	103.8680248007086	86.03188662533215	46.044969512195145	54.23684850449867	109.27369353410097	70.19928877438608	4.302388979711081	13.189463534713909	102.94957484499557	104.63506784765279	86.21024800708591	2.3080947628715385	1.0037904286646193	1.1382551649691788	0.855240300950749	13.873445832463084	71.9337289261156
166	3480.0	3300.0		(110.13374667847653, 103.50132860938884, 86.511071744907)	#6e6756	110.13374667847653	103.50132860938884	86.511071744907	43.154105736782896	54.69515284580307	110.13374667847653	70.1606604703315	4.959392237274041	12.876818077993724	103.35316209034545	104.49446120460583	86.68097431355181	2.8143085516795026	1.0032380766029034	1.3120742582332272	0.8349675283855489	13.798841080934297	68.93625254404631
167	3500.0	3320.0		(109.18334809565988, 103.48627103631533, 86.64924712134632)	#6d6756	109.18334809565988	103.48627103631533	86.64924712134632	44.830784953421656	52.62886556121623	109.18334809565988	70.11144644841244	4.633381526273794	12.720710944810154	102.91043401240036	104.31550519929142	86.81761736049602	2.838420038542591	1.0025343577330839	1.2258237175728557	0.8248451218742389	13.538268401439977	69.98639347857709
168	3520.0	3340.0		(109.46589902568645, 103.61824623560673, 86.62178919397697)	#6d6756	109.46589902568645	103.61824623560673	86.62178919397697	44.64115389089217	53.215184444965914	109.46589902568645	70.15460561336388	4.658875779542493	12.808604671158452	103.08430469441984	104.47243301151462	86.79175376439326	2.766016188935111	1.0031514972717286	1.2325685669105084	0.8305443875627907	13.629580960221404	70.01214730679791
169	3540.0	3360.0		(109.6209034543844, 103.93268379096546, 86.79450841452613)	#6d6756	109.6209034543844	103.93268379096546	86.79450841452613	45.048310116021895	53.09872982013862	109.6209034543844	70.23279964774594	4.574531579267738	12.852705177465506	103.29227635075287	104.75714922054915	86.96589016829053	2.7058638902684753	1.0042696057976375	1.210254168549349	0.8334039830411706	13.642520644974901	70.40835154309099
170	3560.0	3380.0		(109.66873339238263, 103.25243578387953, 86.88662533215235)	#6d6756	109.66873339238263	103.25243578387953	86.88662533215235	43.10174565530111	52.972596433417316	109.66873339238263	70.08349568509007	5.012742584626695	12.551363230102396	103.12325952170062	104.21395940655448	87.05028343666962	3.127716699480013	1.0021346854687816	1.326188813823953	0.813864160434011	13.515335998549808	68.22930279896264
171	3580.0	3400.0		(109.7156775907883, 103.90434012400354, 86.84322409211691)	#6d6756	109.7156775907883	103.90434012400354	86.84322409211691	44.755450567323706	53.159910873584195	109.7156775907883	70.23122561947903	4.638857839546873	12.825035488332247	103.33967227635074	104.75141285208147	87.01383525243578	2.7513792918278543	1.0042470985253225	1.2272725502789328	0.8316098059543423	13.63820139653712	70.11477477282058
172	3600.0	3420.0		(109.84676705048716, 103.45615589016829, 87.24800708591674)	#6d6757	109.84676705048716	103.45615589016829	87.24800708591674	43.03284471270675	52.461114202085206	109.84676705048716	70.13876275934116	5.044995265009733	12.459713474467616	103.34592559787421	104.41480972542072	87.41008857395926	3.2275862955145675	1.0029249578650141	1.3347216964162096	0.8079213437011807	13.442337486084796	67.95674862284227
173	3620.0	3440.0		(109.24269264836138, 104.00531443755536, 86.35872453498672)	#6d6856	109.24269264836138	104.00531443755536	86.35872453498672	46.267998142127254	53.4169538249483	109.24269264836138	70.22935339363346	4.285621724337885	13.071358816187018	103.04231178033659	104.7445900088574	86.5351904340124	2.4224329879885786	1.0042203272799595	1.1338191608977433	0.8475820732487053	13.755979603998652	71.8475699392975
174	3640.0	3460.0		(109.39149689991143, 103.54738706820194, 85.98759964570417)	#6d6755	109.39149689991143	103.54738706820194	85.98759964570417	45.01759830450741	54.55628608211946	109.39149689991143	70.13330358516812	4.52530398833384	13.100338076284146	102.89904340124005	104.39495864481842	86.16319751992914	2.4464727675544062	1.0028468962937505	1.19723034390129	0.849461166440143	13.85991464258602	70.94334010613463
175	3660.0	3480.0		(109.5571302037201, 103.75907883082374, 86.93091231178033)	#6d6756	109.5571302037201	103.75907883082374	86.93091231178033	44.62477980035233	52.66371574096533	109.5571302037201	70.19138188051029	4.68287717977195	12.711932082315403	103.23449069973427	104.60627657218778	87.09919397697077	2.8680661829688634	1.0036773667728032	1.238918461796002	0.8242758768111432	13.547049713728393	69.77699081505578
176	3680.0	3500.0		(109.26483613817538, 103.81488042515501, 86.46235606731621)	#6d6756	109.26483613817538	103.81488042515501	86.46235606731621	45.65957116221256	53.215953307393015	109.26483613817538	70.18825763567764	4.429360986329511	12.947930518461659	103.01485385296724	104.5949017537644	86.63588131089459	2.5704422793247383	1.003632692715351	1.1718473257481037	0.8395786503487029	13.684595114877485	71.11468191354373
177	3700.0	3520.0		(109.01417183348096, 103.8963684676705, 87.15500442869796)	#6d6757	109.01417183348096	103.8963684676705	87.15500442869796	45.95242919080998	51.13177116764302	109.01417183348096	70.1962783571252	4.444613836854183	12.604380426669405	103.05581930912311	104.62410542958368	87.32241806908769	2.906764348048344	1.0037473822451255	1.1758826735448935	0.8173019380985986	13.365066333504016	70.57609919301238
178	3720.0	3540.0		(109.40655447298494, 103.69087688219663, 87.00088573959256)	#6d6757	109.40655447298494	103.69087688219663	87.00088573959256	44.69402277039849	52.22215025906734	109.40655447298494	70.16904380197244	4.6808304288388225	12.6377548148654	103.15356067316209	104.52496573959256	87.16778565101859	2.935756225468753	1.003357951151612	1.2383769661683348	0.819466023220762	13.476758522144596	69.67614356454162
179	3740.0	3560.0		(109.92294065544729, 103.46767050487156, 86.98582816651904)	#6d6756	109.92294065544729	103.46767050487156	86.98582816651904	43.113994439295645	53.20967261065404	109.92294065544729	70.14427537273707	5.0072244544426825	12.60396010213114	103.33438441098318	104.43485767936227	87.15064658990256	3.0808564651793975	1.0030037835719456	1.3247289178888007	0.8172746831246829	13.562157165926164	68.3333667091801
180	3760.0	3580.0		(109.73516386182462, 103.60850310008857, 87.24092116917626)	#6d6757	109.73516386182462	103.60850310008857	87.24092116917626	43.65805638683257	52.27159357822602	109.73516386182462	70.16733594549987	4.911061806933514	12.5118268991383	103.33705048715676	104.5187508591674	87.40459698848538	3.130946940511753	1.003333530249198	1.2992877895481056	0.8113005183644736	13.441143568369538	68.56931913217468
181	3780.0	3600.0		(109.87068201948627, 103.4251550044287, 87.44995571302037)	#6d6757	109.87068201948627	103.4251550044287	87.44995571302037	42.75115553273024	52.036495114636736	109.87068201948627	70.13359095853211	5.118865474438961	12.347305046643697	103.38842338352524	104.39600355181578	87.60970770593445	3.359493079599647	1.0028510054896878	1.3542650589100909	0.8006324788138027	13.36632805449111	67.48239946572016
182	3800.0	3620.0		(109.19309123117803, 104.01062887511071, 86.90611160318866)	#6d6856	109.19309123117803	104.01062887511071	86.90611160318866	46.04800890231301	52.04706397683303	109.19309123117803	70.22972610065776	4.389577343774265	12.789504733567947	103.12913197519929	104.74594821966342	87.07715677590788	2.7182448620228103	1.004225656675032	1.1613220253084309	0.8293058962223316	13.521827560908076	71.05690048192626
183	3820.0	3640.0		(109.4933569530558, 103.68910540301151, 86.95217006200177)	#6d6756	109.4933569530558	103.68910540301151	86.95217006200177	44.55027702463751	52.49635975343396	109.4933569530558	70.17272712677172	4.704133542669187	12.669188418026556	103.18580159433125	104.5383701771479	87.11953941541188	2.9135714353118525	1.0034106195795083	1.2445421199474005	0.8215042626197154	13.514333411556915	69.62978467323043
184	3840.0	3660.0		(109.88928255093002, 103.53587245349867, 87.64836138175376)	#6d6757	109.88928255093002	103.53587245349867	87.64836138175376	42.860215053763454	51.61044613710555	109.88928255093002	70.15980567837235	5.106707104931274	12.290249666673159	103.47154118689105	104.49135119574844	87.8072364924712	3.408669091570489	1.0032258538011902	1.3510483978980368	0.7969328544728708	13.308970445707484	67.43668456306492
185	3860.0	3680.0		(109.87333923826395, 103.8680248007086, 86.61736049601417)	#6d6756	109.87333923826395	103.8680248007086	86.61736049601417	44.50639853747715	53.97373576144526	109.87333923826395	70.23012742636126	4.668867204138005	12.939798199893282	103.36049601417183	104.74741073516385	86.78986713906112	2.6531135468881364	1.0042313952930009	1.2352119333529368	0.8390513289332762	13.756333029693518	70.15981964026447
186	3880.0	3700.0		(109.28343666961914, 104.22320637732507, 86.86005314437556)	#6d6856	109.28343666961914	104.22320637732507	86.86005314437556	46.459946279033026	52.32231867143239	109.28343666961914	70.281338116529	4.289787435760695	12.901107224787278	103.23008857395926	104.9341450132861	87.03368467670505	2.5952200507182512	1.0049636648292477	1.134921256167405	0.8365425020119502	13.595618554132388	71.60735678142119
187	3900.0	3720.0		(109.88042515500443, 103.16386182462357, 87.97697077059344)	#6d6757	109.88042515500443	103.16386182462357	87.97697077059344	41.60135872861824	50.83144572971668	109.88042515500443	70.07718877992788	5.397380263494345	11.981652533680176	103.41759964570417	104.19105538529674	88.12883968113374	3.804279719555634	1.002044502061701	1.4279499113624325	0.7769225861098837	13.141221828528838	65.74984357195252
188	3920.0	3740.0		(110.24092116917626, 103.4977856510186, 87.10274579273694)	#6e6757	110.24092116917626	103.4977856510186	87.10274579273694	42.51425946483942	53.5212755700535	110.24092116917626	70.16681056995789	5.138810717199349	12.582510106072764	103.52291408325952	104.51683906997344	87.26669619131975	3.15647590037692	1.0033260178235066	1.359541842505353	0.8158838076704936	13.591428775394665	67.78445223723567
189	3940.0	3760.0		(109.37201062887512, 104.06200177147919, 87.31620903454385)	#6d6857	109.37201062887512	104.06200177147919	87.31620903454385	45.55479699610457	51.42293146314008	109.37201062887512	70.25105833782368	4.523113999254869	12.615161880379588	103.31474756421613	104.82370626217893	87.48366696191319	2.9207687871286616	1.0045306896157213	1.1966509526858233	0.8180010365639393	13.401524895266121	70.2749152253963
