# Supplementary material for: Parallel and High Throughput Reaction Monitoring with Computer Vision
Source: Angew Chem Int Ed Engl. 2024 Oct 31;64(1):e202413395. doi: 10.1002/anie.202413395 (PMC11701362; doi:10.1002/anie.202413395)
Supplement: Supplementary file 3 — Supporting Information [file ANIE-64-e202413395-s003.zip › Supporting Info - Machine readable data part 2/Table 2 - esterification in HTE/Kineticolor ouputs/Well 10 Vari-PA+DMAP run 2.csv]

frame number	Time (s)	normalised time	Well Coordinates	average color	hexcode	red	green	blue	hue	saturation	value	lightness	a_component	b_component	x	y	z	delta_e	light_ratio	a_ratio	b_ratio	chroma_ab	hue_ab
1	180.0	0.0	(629, 228)	(121.78919397697076, 116.17891939769707, 88.82993799822852)	#797458	121.78919397697076	116.17891939769707	88.82993799822852	49.786890973099354	69.00949090909091	121.78919397697076	73.43880005318914	2.7153052881310202	17.276474874994285	113.45815766164748	116.88105001771477	89.1034278122232	0.0	1.0	1.0	1.0	17.488552453363916	81.06801606513525
2	200.0	20.0		(122.09300265721878, 116.06465899025686, 89.66253321523472)	#7a7459	122.09300265721878	116.06465899025686	89.66253321523472	48.84688916807777	67.73336331913845	122.09300265721878	73.43109379319759	3.0675841399872006	16.842837451919657	113.73812223206377	116.85084037201062	89.92655447298493	0.5587496672025591	0.9998950655513711	1.1297382115359331	0.9749001213377001	17.119907881986062	79.67786639794515
3	220.0	40.0		(122.67759078830824, 115.22320637732507, 90.62444641275465)	#7a735a	122.67759078830824	115.22320637732507	90.62444641275465	46.04620316126894	66.62628246319574	122.67759078830824	73.28546273364944	3.9433638342327715	16.11287832181567	113.95610274579275	116.28092396811337	90.87043401240035	1.6987045254505915	0.9979120394201887	1.4522727339241621	0.9326484967796997	16.588398540629907	76.24809573511216
4	240.0	60.0		(122.87511071744908, 116.76527900797166, 90.27635075287866)	#7a745a	122.87511071744908	116.76527900797166	90.27635075287866	48.75448320834691	67.65148566238484	122.87511071744908	73.61290596803082	3.1056786039805884	16.844071807293638	114.46131089459699	117.56495861824624	90.54124003542958	0.608010368552358	1.002370761977532	1.143767744111848	0.9749715685156061	17.127988633826426	79.55323664181647
5	260.0	80.0		(122.92559787422498, 117.39238263950399, 90.47829937998229)	#7a755a	122.92559787422498	117.39238263950399	90.47829937998229	49.7682417492425	67.30950476643392	122.92559787422498	73.74497043838014	2.83049865714724	16.967344606411274	114.72084145261294	118.08549903454386	90.7474402125775	0.4500792596726873	1.0041690548452487	1.0424237265399756	0.9821068666600243	17.201816928476656	80.52910962597024
6	280.0	100.0		(122.85031000885739, 116.80602302922941, 91.05403011514615)	#7a745b	122.85031000885739	116.80602302922941	91.05403011514615	48.594350660203915	65.99943762707464	122.85031000885739	73.62230042256222	3.242011765117292	16.470972199368106	114.61732506643047	117.60193681133747	91.31155004428699	0.9797584696751953	1.00249868420018	1.1939768906607222	0.9533757504667777	16.78700585207249	78.86471396287381
7	300.0	120.0		(123.03454384410983, 116.70947741364039, 90.93356953055802)	#7b745a	123.03454384410983	116.70947741364039	90.93356953055802	48.17780475691186	66.53211524340202	123.03454384410983	73.61033152479305	3.3346683865445037	16.510948750775768	114.65357838795394	117.5548265190434	91.19132860938883	0.9995318605667254	1.0023357063497726	1.2281007226409517	0.9556896803452347	16.84432966606161	78.58173714359495
8	320.0	140.0		(123.25066430469442, 116.32418069087689, 91.22763507528786)	#7b745b	123.25066430469442	116.32418069087689	91.22763507528786	47.02218288432815	66.25418613007547	123.25066430469442	73.5412553010613	3.683679083737068	16.247104894495145	114.69884853852967	117.28318421612046	91.47860053144376	1.4169853360517919	1.001395110592738	1.3566353293086215	0.9404178231990465	16.659469050503684	77.22539666604021
9	340.0	160.0		(123.46589902568645, 116.23206377325066, 91.44995571302037)	#7b745b	123.46589902568645	116.23206377325066	91.44995571302037	46.44331322967962	66.12405214035138	123.46589902568645	73.53250455365901	3.8587858461942015	16.12178532552859	114.82022143489814	117.24880178919398	91.69777679362268	1.6277703387523925	1.0012759535885936	1.4211241229711793	0.9331640535571887	16.577158691682293	76.5393630580495
10	360.0	180.0		(123.44818423383525, 116.07971656333038, 91.87953941541187)	#7b745b	123.44818423383525	116.07971656333038	91.87953941541187	45.995342442692404	65.2095814827836	123.44818423383525	73.50135482512727	4.027005507409975	15.855448779868265	114.85023029229406	117.12646640389725	92.12154118689105	1.9348864896364837	1.0008517945812407	1.483076516299136	0.9177479141197494	16.358851712994294	75.7492039610253
11	380.0	200.0		(123.50487156775908, 116.00708591674048, 91.50044286979627)	#7b745b	123.50487156775908	116.00708591674048	91.50044286979627	45.94359726565743	66.0794122076637	123.50487156775908	73.48785217263035	4.005364169061387	16.020815267615962	114.77967227635075	117.07346342781223	91.74550930026571	1.8009272823438682	1.000667931929793	1.4751063854843118	0.9273196866569264	16.513917281065616	75.96321679423497
12	400.0	220.0		(123.20903454384411, 116.37555358724535, 92.11426040744021)	#7b745c	123.20903454384411	116.37555358724535	92.11426040744021	46.81421979148863	64.35540570656276	123.20903454384411	73.55239866527165	3.831277976813041	15.82565547550705	114.8717006200177	117.32697716563331	92.35687333923826	1.8338965664616296	1.00154684733411	1.410993450187754	0.9160234127630325	16.28281493369801	76.3909401541529
13	420.0	240.0		(123.25863596102745, 116.58724534986715, 91.33658104517272)	#7b745b	123.25863596102745	116.58724534986715	91.33658104517272	47.46059933407327	66.04100345647782	123.25863596102745	73.59626267647228	3.5679796585221246	16.28635502492073	114.80609388839682	117.49946678476527	91.58908768821966	1.3161251373493146	1.0021441339342294	1.3140252310185023	0.9426897062486608	16.672607439791424	77.64298729242014
14	440.0	260.0		(122.9362267493357, 116.27723649247122, 92.14348981399469)	#7a745c	122.9362267493357	116.27723649247122	92.14348981399469	47.0248813461815	63.871717280881875	122.9362267493357	73.51986105206831	3.7923636849532816	15.755576574364948	114.71339238263951	117.19913627103631	92.38482728077945	1.8654107634946877	1.0011037898062123	1.396661989180456	0.9119670933084467	16.205561252533958	76.46636241213037
15	460.0	280.0		(123.70327723649247, 116.43401240035429, 92.78122232063774)	#7b745c	123.70327723649247	116.43401240035429	92.78122232063774	45.89499011772793	63.74224013862136	123.70327723649247	73.5885244792264	4.12040659664592	15.5581934528227	115.26539415411868	117.46902503985828	93.01775022143491	2.224683828484955	1.0020387646030275	1.5174745229042181	0.9005421282637582	16.094568463837057	75.16642633588008
16	480.0	300.0		(123.53764393268379, 116.30203720106289, 91.34100974313552)	#7b745b	123.53764393268379	116.30203720106289	91.34100974313552	46.516093535075655	66.45862311255145	123.53764393268379	73.54990769256916	3.8234377059577773	16.2056619816771	114.85527900797166	117.31718680248007	91.5906200177148	1.5449733381070037	1.0015129283062842	1.4081060139611405	0.9380190171279058	16.650590264483544	76.72484271813099
17	500.0	320.0		(123.82285208148804, 116.38352524357839, 91.83170947741364)	#7b745b	123.82285208148804	116.38352524357839	91.83170947741364	46.04740018827179	65.88235714898852	123.82285208148804	73.58091050422597	3.987288482747209	16.01481816241892	115.11843224092117	117.43907711248892	92.07722763507529	1.7971962297051414	1.0019350867788404	1.4684494226767817	0.9269725611443184	16.5037229199957	76.01904635268289
18	520.0	340.0		(123.1718334809566, 116.63684676705049, 92.04251550044287)	#7b745c	123.1718334809566	116.63684676705049	92.04251550044287	47.40418267178831	64.44635807307583	123.1718334809566	73.60450705822352	3.661442288345973	15.949723055933607	114.92012400354297	117.53190562444641	92.28845881310896	1.6379573938518768	1.0022563958685922	1.348445901958299	0.9232047145809241	16.364590590414057	77.0710998837266
19	540.0	360.0		(123.67050487156776, 115.977856510186, 92.79893711248893)	#7b735c	123.67050487156776	115.977856510186	92.79893711248893	45.04906180065415	63.655030653755794	123.67050487156776	73.49278698869583	4.35926691545474	15.3866699878505	115.11147032772365	117.09283257750221	93.0307263064659	2.505371615707098	1.0007351282355865	1.6054426493071356	0.8906139764727664	15.992273801908144	74.18180424640182
20	560.0	380.0		(123.74402125775022, 116.29406554472985, 92.21612046058459)	#7b745c	123.74402125775022	116.29406554472985	92.21612046058459	45.822166034555416	64.96972234748436	123.74402125775022	73.55991842208272	4.0896575029536475	15.788610997034036	115.12895482728078	117.35653565101859	92.45689991142605	2.0291014240323753	1.0016492422099197	1.5061501632358296	0.9138791976531184	16.30967613740779	75.47807970955901
21	580.0	400.0		(123.56775907883082, 116.36581045172719, 92.79982285208149)	#7b745c	123.56775907883082	116.36581045172719	92.79982285208149	45.955609292685025	63.49410069673423	123.56775907883082	73.56838780587213	4.112570214967914	15.514648873330405	115.18156775907883	117.38983285208147	93.03548272807794	2.252370556003802	1.0017645679475855	1.5145885189943595	0.8980216731473432	16.05046925905201	75.15367269411426
22	600.0	420.0		(123.3436669619132, 116.34898139946856, 92.51461470327723)	#7b745c	123.3436669619132	116.34898139946856	92.51461470327723	46.386829856921224	63.7358084090338	123.3436669619132	73.55405097109845	3.9799785998992365	15.630687498080231	115.00950398582818	117.33347158547386	92.75295837023914	2.078773063513035	1.0015693464194109	1.4657573191848006	0.904738241520778	16.129433384911493	75.7145731278847
23	620.0	440.0		(123.6873339238264, 116.44464127546502, 92.7511071744907)	#7b745c	123.6873339238264	116.44464127546502	92.7511071744907	45.95298765997652	63.77967388268657	123.6873339238264	73.58992095438049	4.1024907867316385	15.575390395128409	115.25485385296722	117.47451832595218	92.98804251550045	2.2001839791129494	1.0020577800982846	1.510876439811096	0.9015375247453981	16.10662027291499	75.24369537309542
24	640.0	460.0		(123.38352524357839, 116.44729849424269, 92.88573959255979)	#7b745c	123.38352524357839	116.44729849424269	92.88573959255979	46.35397304832713	63.03058147882269	123.38352524357839	73.57716406498734	4.020725281082049	15.487054061471085	115.1337378210806	117.42434317094775	93.1213551815766	2.219300071109626	1.0018840723391176	1.4807636175045222	0.8964244253257253	16.000471095841533	75.44626158960317
25	660.0	480.0		(123.42781222320637, 116.55270150575731, 93.74933569530558)	#7b745d	123.42781222320637	116.55270150575731	93.74933569530558	46.10081475512581	61.31528525296018	123.42781222320637	73.6032578601318	4.164586139735582	15.10755797796337	115.360832595217	117.52699007085916	93.9773693534101	2.613744796899316	1.002239385812725	1.5337450849227052	0.874458365336428	15.671058859336927	74.58846880045243
26	680.0	500.0		(123.43755535872454, 116.59433126660761, 93.32418069087689)	#7b745d	123.43755535872454	116.59433126660761	93.32418069087689	46.36508029884109	62.20886761719562	123.43755535872454	73.61114167811499	4.0546158577260405	15.32934086208424	115.29348095659876	117.55801493356954	93.55688219663419	2.3695538191275998	1.0023467380295026	1.4932449310393694	0.887295641790427	15.856500276532936	75.18452619058975
27	700.0	520.0		(123.34986713906112, 116.46412754650133, 93.54738706820194)	#7b745d	123.34986713906112	116.46412754650133	93.54738706820194	46.13724849169317	61.61038187014406	123.34986713906112	73.58091427198892	4.141242711914018	15.16838365472073	115.25479185119575	117.43909193091231	93.77655447298494	2.549027771665976	1.0019351380836403	1.525148103977836	0.8779790880068493	15.723541391677001	74.72937488764653
28	720.0	540.0		(123.62887511071744, 116.0859167404783, 93.39503985828166)	#7b745d	123.62887511071744	116.0859167404783	93.39503985828166	45.030761117946916	62.36106235267988	123.62887511071744	73.51488413484287	4.413438225596089	15.13112338374527	115.24379096545614	117.17959006200176	93.62194862710362	2.7371476543637914	1.0010360202181765	1.6253930064099404	0.8758223823568219	15.7616411526616	73.73911861347685
29	740.0	560.0		(123.5792736935341, 115.9734278122232, 93.2993799822852)	#7b735d	123.5792736935341	115.9734278122232	93.2993799822852	44.9289182706371	62.48113187262134	123.5792736935341	73.4891123014324	4.436111186254365	15.134200492744965	115.16548272807795	117.07840922940656	93.52612046058458	2.74828015132757	1.0006850908267404	1.6337430658884762	0.8760004921287492	15.7709577074892	73.66317326290132
30	760.0	580.0		(123.64836138175376, 116.78565101860053, 93.26926483613818)	#7b745d	123.64836138175376	116.78565101860053	93.26926483613818	46.44585690127705	62.65080695420453	123.64836138175376	73.65993879146762	4.0153054626775875	15.439488135895928	115.44510186005314	117.7501656864482	93.5044286979628	2.261287923952127	1.0030111975974325	1.4787675920748395	0.8936712059381289	15.95307092246128	75.422173858884
31	780.0	600.0		(123.86448184233835, 116.24623560673162, 93.48715677590788)	#7b745d	123.86448184233835	116.24623560673162	93.48715677590788	44.95276417074877	62.537846013028904	123.86448184233835	73.55889375849475	4.43084062543464	15.161023512678916	115.42736049601417	117.3525076350753	93.71474756421613	2.7262829012986574	1.001635289591042	1.6318020094471384	0.8775530669524926	15.795220245378188	73.70888822345651
32	800.0	620.0		(123.72630646589903, 116.33303808680247, 93.5837023914969)	#7b745d	123.72630646589903	116.33303808680247	93.5837023914969	45.283418060004095	62.123927065510756	123.72630646589903	73.57087168231165	4.354980664864172	15.133920657734933	115.40587245349867	117.3995993534101	93.81119574844995	2.7012065508175995	1.001798390347158	1.603864097308101	0.8759842946687896	15.748060549348828	73.94614541740938
33	820.0	640.0		(123.71213463241807, 116.88485385296723, 93.62887511071744)	#7b745d	123.71213463241807	116.88485385296723	93.62887511071744	46.38322930161347	62.00872049315893	123.71213463241807	73.68422247006505	4.061570365476886	15.304491074165739	115.57902568644819	117.84586667847653	93.86143489813995	2.4002878852163723	1.003341863111845	1.4958061560262041	0.8858572819341307	15.834260351305925	75.13720543343678
34	840.0	660.0		(123.84322409211691, 116.43401240035429, 93.6784765279008)	#7b745d	123.84322409211691	116.43401240035429	93.6784765279008	45.26250880902043	62.110871912973195	123.84322409211691	73.59724440688471	4.362549749243105	15.132466502664288	115.51341895482729	117.50332924712134	93.90603188662533	2.708374203928175	1.0021575019414917	1.606651660243296	0.8759001250056397	15.748758134179274	73.9182191074122
35	860.0	680.0		(123.64127546501328, 116.86093888396812, 94.20017714791851)	#7b745e	123.64127546501328	116.86093888396812	94.20017714791851	46.18189476217698	60.71985299911885	123.64127546501328	73.67765289914425	4.171126963895766	15.013997765850394	115.65115146147033	117.81997115146147	94.42678476527901	2.7009757686894242	1.0032524067084718	1.5361539573941634	0.8690428964522985	15.582632289247506	74.47386244261898
36	880.0	700.0		(123.80425155004428, 116.50310008857396, 94.27635075287866)	#7b745e	123.80425155004428	116.50310008857396	94.27635075287866	45.164231934487205	60.81870863888391	123.80425155004428	73.6113702532488	4.43899275134979	14.86432624623486	115.63531443755537	117.55891451727192	94.49861824623561	2.969737354048698	1.0023498504868635	1.6348042965014833	0.8603795828597688	15.512989763454447	73.37258803843608
37	900.0	720.0		(124.11780336581045, 116.18334809565988, 94.41098317094774)	#7c745e	124.11780336581045	116.18334809565988	94.41098317094774	43.97447747398553	61.032655624460304	124.11780336581045	73.55979956345328	4.752982851895959	14.711364529096604	115.71675819309122	117.35606840566874	94.62870682019486	3.278194902989525	1.0016476237380854	1.750441422801301	0.8515258254674173	15.460112945848062	72.0952687272903
38	920.0	740.0		(123.7378210806023, 116.68113374667848, 94.45084145261293)	#7b745e	123.7378210806023	116.68113374667848	94.45084145261293	45.54302132163921	60.35486757337151	123.7378210806023	73.64559143603566	4.3562773662610415	14.837416982244012	115.69285208148804	117.69364769707707	94.67314437555359	2.9469569799047526	1.0028158328117664	1.604341650017381	0.8588220160421424	15.463702506087643	73.63771935856856
39	940.0	760.0		(123.68910540301151, 116.82905225863595, 94.21877767936226)	#7b745e	123.68910540301151	116.82905225863595	94.21877767936226	46.033301274344794	60.756632890543884	123.68910540301151	73.67327802407851	4.209433547863628	14.997537772922653	115.66842338352524	117.80272864481842	94.444880425155	2.735133176019522	1.0031928349962085	1.5502616100899047	0.8680901562059902	15.577081563762885	74.32189813724284
40	960.0	780.0		(124.15766164747565, 116.16474756421611, 94.74933569530558)	#7c745e	124.15766164747565	116.16474756421611	94.74933569530558	43.692548641648074	60.40000285359626	124.15766164747565	73.5586648365543	4.849523576555049	14.54485326507231	115.79819309123117	117.35160774136403	94.96348981399467	3.468574907469563	1.0016321724112913	1.7859957028600046	0.8418877907856258	15.332013417097178	71.56065808523363
41	980.0	800.0		(123.82905225863595, 116.70593445527015, 95.08060230292294)	#7b745f	123.82905225863595	116.70593445527015	95.08060230292294	45.13356132729459	59.20141198686722	123.82905225863595	73.65650446591982	4.509924242260821	14.550067873572381	115.87119574844995	117.73663533215235	95.29685562444641	3.271291417658588	1.0029644331412415	1.660927138460022	0.8421896236848603	15.232986962394964	72.77870788513793
42	1000.0	820.0		(123.6209034543844, 116.41541186891054, 95.3436669619132)	#7b745f	123.6209034543844	116.41541186891054	95.3436669619132	44.71104150352389	58.32909406167601	123.6209034543844	73.58790164544737	4.6487329536469275	14.305762181497217	115.73175376439326	117.46657506643047	95.55438441098318	3.547605915247752	1.0020302836123445	1.7120479873726135	0.8280486780438737	15.042125836060503	71.99815591365193
43	1020.0	840.0		(123.59433126660761, 116.52347209920283, 94.90699734278122)	#7b745e	123.59433126660761	116.52347209920283	94.90699734278122	45.21118932938126	59.18774814029152	123.59433126660761	73.60783939204663	4.4875271092001405	14.551289961563452	115.66489813994684	117.54501891939769	95.12316209034545	3.255146278363838	1.0023017715258835	1.6526786615176385	0.8422603607999207	15.227538839264323	72.86056362467002
44	1040.0	860.0		(123.3808680248007, 117.01240035429583, 94.31886625332152)	#7b755e	123.3808680248007	117.01240035429583	94.31886625332152	46.85197037578861	60.06450246595405	123.3808680248007	73.69749518287479	4.02150301380122	14.989580854711937	115.59424269264835	117.89819581045172	94.54580159433125	2.6463106258850715	1.0035225947251083	1.4810500430208613	0.867629592446989	15.519665611409252	74.98196687863445
45	1060.0	880.0		(124.19309123117803, 116.2860938883968, 95.64216120460584)	#7c745f	124.19309123117803	116.2860938883968	95.64216120460584	43.38338400446733	58.622320167743595	124.19309123117803	73.58774279107179	4.986786834279111	14.161786726966819	116.03173604960142	117.46595020372011	95.84860053144375	3.857861404084143	1.002028120527225	1.8365473879040617	0.8197150651065038	15.014134881192224	70.60131570854844
46	1080.0	900.0		(123.88219663418955, 116.69707705934455, 95.07528786536759)	#7b745f	123.88219663418955	116.69707705934455	95.07528786536759	45.03459090489805	59.296347139701	123.88219663418955	73.6570508948303	4.532571708239952	14.55363042342217	115.89342781222321	117.7387880513729	95.29150575730736	3.280849368530909	1.0029718737436217	1.6692678086889374	0.842395831830652	15.243108764025028	72.70136153683643
47	1100.0	920.0		(123.674047829938, 116.6191319751993, 95.28255093002657)	#7b745f	123.674047829938	116.6191319751993	95.28255093002657	45.090784301491226	58.5396195605466	123.674047829938	73.6321799191435	4.5444975347959655	14.410696039352079	115.80872453498671	117.64083257750222	95.4959167404783	3.4052941697642622	1.002633211133819	1.6736598844559398	0.834122478319342	15.110281869719184	72.49702546170205
48	1120.0	940.0		(123.76173604960142, 117.31443755535872, 94.52258635961027)	#7b755e	123.76173604960142	117.31443755535872	94.52258635961027	46.769864590591	60.24465564994598	123.76173604960142	73.77729414615058	4.038813307529976	15.02644332569969	115.91524357838796	118.21313859167405	94.75050487156776	2.632279183750115	1.0046091996698785	1.4874251249699968	0.8697632725671799	15.559756166262567	74.9555753022713
49	1140.0	960.0		(123.17980513728963, 116.62267493356953, 95.29849424269266)	#7b745f	123.17980513728963	116.62267493356953	95.29849424269266	45.88919245187114	57.71834328036239	123.17980513728963	73.61073495134401	4.369096415978602	14.365984807407894	115.570832595217	117.55641422497784	95.51173604960142	3.3519455749265883	1.0023411997204523	1.6090626844342455	0.8315344948176325	15.0156759081565	73.08402161053269
50	1160.0	980.0		(123.89548272807795, 116.54915854738707, 95.84233835252435)	#7b745f	123.89548272807795	116.54915854738707	95.84233835252435	44.287698913867125	57.73860078068033	123.89548272807795	73.62920618792023	4.780822841597643	14.135366066999477	116.00749335695306	117.62912403897253	96.04940655447298	3.764197365107805	1.0025927184893162	1.7606944097576391	0.8181857797541093	14.921958346370694	71.31358275523004
51	1180.0	1000.0		(123.85651018600531, 117.09123117803365, 95.29052258635961)	#7b755f	123.85651018600531	117.09123117803365	95.29052258635961	45.790208055564165	58.81262783014144	123.85651018600531	73.73768449702823	4.356599145331153	14.586431489451645	116.04607617360496	118.0567410717449	95.50852967227635	3.165361093548981	1.0040698437831583	1.6044601556865292	0.8442944289846901	15.22313830028377	73.37044150751025
52	1200.0	1020.0		(123.88751107174491, 116.07440212577502, 96.12134632418069)	#7b7460	123.88751107174491	116.07440212577502	96.12134632418069	43.116626260048484	57.15162044484482	123.88751107174491	73.53153354615002	5.094720103200667	13.834817792682696	115.91221434898141	117.24498703277236	96.32087688219664	4.185118616612338	1.001262731592751	1.8762973450795395	0.8007893909368633	14.743078250036072	69.78359365635079
53	1220.0	1040.0		(123.50930026572188, 116.83525243578389, 95.48361381753764)	#7b745f	123.50930026572188	116.83525243578389	95.48361381753764	45.71157675168296	57.862444600622474	123.50930026572188	73.66989356132916	4.41173324469013	14.37737061257145	115.83520814880424	117.78939076173604	95.6971302037201	3.3669091977209646	1.003146749510785	1.6247650914151106	0.8321935300227852	15.039021775153373	72.94123321781139
54	1240.0	1060.0		(124.00088573959256, 116.4844995571302, 96.07971656333038)	#7c7460	124.00088573959256	116.4844995571302	96.07971656333038	43.847984011674015	57.41812324549812	124.00088573959256	73.62124232682312	4.903999784288127	14.007539172404515	116.0865721877768	117.59777157661647	96.28376439326837	3.9382241439998333	1.0024842763430482	1.8060583484752881	0.8107868806430425	14.84117136720498	70.70499422251821
55	1260.0	1080.0		(124.30558015943312, 116.49069973427812, 95.92382639503985)	#7c745f	124.30558015943312	116.49069973427812	95.92382639503985	43.4790749929782	58.22222301394461	124.30558015943312	73.63579649751405	4.976066382071709	14.1077170401269	116.20661647475642	117.6550732595217	96.12949512843224	3.8975472465367234	1.0026824572866417	1.832599230673174	0.8165853938494247	14.959576087679462	70.57126206236252
56	1280.0	1100.0		(123.65013286093888, 116.55004428697963, 96.01682905225863)	#7b7460	123.65013286093888	116.55004428697963	96.01682905225863	44.5836271555869	56.98734249754659	123.65013286093888	73.61883080210052	4.729941765808876	14.033354663859466	115.92244464127546	117.58827888396812	96.22216120460584	3.822172145732709	1.0024514391409036	1.7419557890908672	0.8122811375236703	14.809030766043044	71.37361251687685
57	1300.0	1120.0		(124.10717449069973, 116.49069973427812, 96.19574844995572)	#7c7460	124.10717449069973	116.49069973427812	96.19574844995572	43.62718964204113	57.348929822933684	124.10717449069973	73.62761312081413	4.963250661609964	13.962636043896914	116.16378210806022	117.6228519397697	96.39869796279893	4.008794903102444	1.0025710260446554	1.8278794223636758	0.8081877897502243	14.818537796432583	70.43139941975863
58	1320.0	1140.0		(123.78299379982285, 116.38352524357839, 96.40212577502214)	#7b7460	123.78299379982285	116.38352524357839	96.40212577502214	43.78546242681074	56.40614378430208	123.78299379982285	73.59146871421528	4.949655806371855	13.80159897676496	116.01298494242693	117.48060691762622	96.60193976970771	4.134052789517528	1.0020788556037894	1.8228726721844113	0.7988666135092867	14.662306330076118	70.2706861531592
59	1340.0	1160.0		(124.14614703277236, 116.51727192205492, 95.71922054915855)	#7c745f	124.14614703277236	116.51727192205492	95.71922054915855	43.89792484576557	58.3897803240559	124.14614703277236	73.63356101575077	4.861279115315087	14.202443238912066	116.0958104517272	117.6462706643047	95.92720106288752	3.7540386251517566	1.0026520172227837	1.7903250645753974	0.8220683525820695	15.01137663878692	71.10470900590293
60	1360.0	1180.0		(123.94154118689106, 116.65810451727192, 96.5066430469442)	#7b7460	123.94154118689106	116.65810451727192	96.5066430469442	44.07115645379995	56.445151147002065	123.94154118689106	73.65554215685337	4.8798196198244215	13.86053308977029	116.19669619131976	117.73284426926485	96.70815766164748	4.049784896960112	1.0029513295901793	1.7971532118892106	0.8022778483492498	14.694455316705023	70.60457731092995
61	1380.0	1200.0		(124.14791851195749, 117.37201062887512, 96.52524357838796)	#7c7560	124.14791851195749	117.37201062887512	96.52524357838796	45.281857243634974	56.73701333447486	124.14791851195749	73.81181149955053	4.572044384651863	14.117569921631201	116.52285208148805	118.34954191319753	96.73371124889283	3.683109843060275	1.0050792148849277	1.6838049130743824	0.8171557000939331	14.839453168744885	72.05519911412405
62	1400.0	1220.0		(123.70682019486271, 116.55890168290523, 96.23383525243578)	#7b7460	123.70682019486271	116.55890168290523	96.23383525243578	44.38920591933456	56.630759316936974	123.70682019486271	73.62379320284685	4.791651933524655	13.937393462698866	115.99636846767052	117.60781336581046	96.43708591674047	3.9363565050938223	1.0025190110612336	1.764682577119279	0.8067266941632661	14.738075341988575	71.02711819290401
63	1420.0	1240.0		(124.0132860938884, 116.94862710363154, 97.09211691762621)	#7c7461	124.0132860938884	116.94862710363154	97.09211691762621	44.25478712903864	55.35615058816808	124.0132860938884	73.72020941348983	4.872911010139591	13.69005415392117	116.43900797165634	117.98778510186007	97.29068201948627	4.194862008249087	1.0038318894112768	1.7946088903666808	0.7924101561792535	14.531443302371377	70.40704996152024
64	1440.0	1260.0		(123.59344552701506, 116.7422497785651, 96.73959255978743)	#7b7460	123.59344552701506	116.7422497785651	96.73959255978743	44.692262022560826	55.40530468621226	123.59344552701506	73.65788588564821	4.7597932861314085	13.752398556447076	116.09880425155004	117.74207764393269	96.9396191319752	4.080078880965069	1.0029832436300756	1.7529495880029151	0.796018786005477	14.552803791093634	70.90893513506883
65	1460.0	1280.0		(123.88396811337466, 117.02834366696192, 96.72364924712134)	#7b7560	123.88396811337466	117.02834366696192	96.72364924712134	44.85520480041744	55.90619525971473	123.88396811337466	73.72983010166152	4.705456412358144	13.882698570594588	116.32666076173605	118.02574462356067	96.92669619131975	3.9450117351766125	1.003962892207683	1.7329382566764604	0.8035608346635691	14.658466483592047	71.2762226199467
66	1480.0	1300.0		(124.02125775022144, 116.58635961027458, 97.04871567759079)	#7c7461	124.02125775022144	116.58635961027458	97.04871567759079	43.46118481544727	55.45822025424939	124.02125775022144	73.64578964709176	5.0623939207712905	13.584254840960597	116.32193091231179	117.69442837909655	97.24409211691764	4.379972433837098	1.0028185318081546	1.864392170891326	0.7862862614770011	14.496889728256317	69.56127110544638
67	1500.0	1320.0		(124.18689105403011, 116.859167404783, 97.40212577502214)	#7c7461	124.18689105403011	116.859167404783	97.40212577502214	43.58531746031746	54.99868052237049	124.18689105403011	73.71040937613662	5.048886823321553	13.525480405134704	116.5583436669619	117.9491263064659	97.59669619131975	4.4259839492039905	1.003698444456483	1.8594177403885097	0.7828842691000167	14.43710075965368	69.53004742914693
68	1520.0	1340.0		(123.89282550930027, 116.60761736049601, 97.44906997342781)	#7b7461	123.89282550930027	116.60761736049601	97.44906997342781	43.47010550996481	54.427345844504025	123.89282550930027	73.64548418819446	5.0903276802565784	13.392351819810933	116.34565987599646	117.69322528786535	97.6406554472985	4.557396362241007	1.0028143724414835	1.874679691638032	0.7751784965806205	14.327125432478756	69.18859596197318
69	1540.0	1360.0		(123.99468556244464, 116.95837023914969, 97.05668733392383)	#7b7461	123.99468556244464	116.95837023914969	97.05668733392383	44.32775457863413	55.399064218872766	123.99468556244464	73.72128589366625	4.85349537840346	13.70880957183207	116.42582816651905	117.99203207263065	97.25570416297609	4.168919623547192	1.0038465476052512	1.7874584488229623	0.7934957606238295	14.542622778059615	70.50389472677686
70	1560.0	1380.0		(123.86005314437556, 117.11957484499557, 97.53675819309123)	#7b7561	123.86005314437556	117.11957484499557	97.53675819309123	44.63609138934687	54.19374561993164	123.86005314437556	73.74972599081403	4.82059794446249	13.527788402007367	116.50584588131089	118.1042719486271	97.73258635961028	4.310635960069724	1.0042338101575692	1.7753428925778618	0.783017860986635	14.36103142506279	70.38658526927344
71	1580.0	1400.0		(123.9645704162976, 116.89813994685562, 97.85296722763508)	#7b7461	123.9645704162976	116.89813994685562	97.85296722763508	43.76255088195387	53.71259538712166	123.9645704162976	73.70967658509167	5.044553618866243	13.30918953203395	116.5516563330381	117.94623596102745	98.04341895482727	4.608484010413433	1.0036884662018761	1.8578218960927502	0.7703648822073925	14.233132024021227	69.24189609399744
72	1600.0	1420.0		(124.03985828166519, 116.97077059344552, 97.13551815766165)	#7c7461	124.03985828166519	116.97077059344552	97.13551815766165	44.23506172839505	55.30969501788761	124.03985828166519	73.72607774598482	4.879636443938573	13.679311118759752	116.46757307351638	118.01093830823737	97.3338706820195	4.207902674010486	1.0039117972051235	1.7970857513768883	0.7917883259020037	14.523580980902667	70.36784222451615
73	1620.0	1440.0		(124.02834366696192, 116.9096545615589, 97.4207263064659)	#7c7461	124.02834366696192	116.9096545615589	97.4207263064659	43.94740346205059	54.70477333104809	124.02834366696192	73.71374451103704	4.969169244846194	13.522110602972282	116.50002657218778	117.96228166519043	97.61561558901683	4.387567466981717	1.0037438582554286	1.8300591342590937	0.782689217610242	14.406252744657117	69.8223904319392
74	1640.0	1460.0		(124.27812223206378, 116.91231178033658, 97.79982285208149)	#7c7461	124.27812223206378	116.91231178033658	97.79982285208149	43.309025222452654	54.32948471242249	124.27812223206378	73.7265175104986	5.137033848571393	13.363448429510584	116.69906111603188	118.01267349867139	97.99094774136404	4.610783720664854	1.0039177853818564	1.891880766050907	0.773505505388292	14.316803787492413	68.97277587163259
75	1660.0	1480.0		(124.39858281665191, 116.96722763507529, 98.40389725420727)	#7c7462	124.39858281665191	116.96722763507529	98.40389725420727	42.84721275725773	53.28553322985347	124.39858281665191	73.74485069391565	5.278252454433585	13.10785232750382	116.89592559787422	118.08502635961027	98.58953055801594	4.903037743623166	1.004167424311193	1.9438891374408491	0.7587110462259828	14.130666707992992	68.06640585824238
76	1680.0	1500.0		(124.17094774136405, 117.12931798051373, 97.38972542072631)	#7c7561	124.17094774136405	117.12931798051373	97.38972542072631	44.224103717422935	54.99846635613352	124.17094774136405	73.76526906648014	4.894694364308894	13.624682050531378	116.6317980513729	118.16564333038087	97.58712134632418	4.265197486025873	1.0044454568028693	1.8026313231533442	0.7886262764316314	14.47722327996875	70.2390725515574
77	1700.0	1520.0		(124.10894596988486, 116.8104517271922, 98.0637732506643)	#7c7462	124.10894596988486	116.8104517271922	98.0637732506643	43.18653290256758	53.51362056537659	124.10894596988486	73.69866002323032	5.188050889699147	13.190384548184685	116.63737821080602	117.90278906111602	98.25124003542957	4.7831090488249695	1.0035384561002219	1.9106694604016883	0.7634881909431798	14.173994375725474	68.52926001637954
78	1720.0	1540.0		(124.27015057573074, 116.75819309123118, 98.22763507528786)	#7c7462	124.27015057573074	116.75819309123118	98.22763507528786	42.69301408067478	53.43874954561978	124.27015057573074	73.6955699419043	5.308348706329569	13.10749365175834	116.7329406554473	117.89060437555358	98.41294065544729	4.916320716156289	1.0034963791419411	1.9549730667608922	0.7586902852925126	14.141603721603712	67.95275185535787
79	1740.0	1560.0		(124.1718334809566, 116.92648361381754, 98.94774136403898)	#7c7462	124.1718334809566	116.92648361381754	98.94774136403898	42.765643654751045	51.80034239246735	124.1718334809566	73.72776076929455	5.335178135390528	12.821241199597	116.88095659875995	118.01757914969	99.12752878653676	5.176518051127977	1.0039347145636384	1.96485388170212	0.7421213698029495	13.886984972793508	67.40681616693088
80	1760.0	1580.0		(124.32949512843224, 116.98139946855625, 98.03011514614704)	#7c7462	124.32949512843224	116.98139946855625	98.03011514614704	43.23588845480264	53.940071811239015	124.32949512843224	73.74366341469063	5.166809712045584	13.28314994120301	116.79170947741363	118.0803398051373	98.21962798937113	4.695685214800685	1.0041512573909253	1.9028467018535384	0.7688576539667155	14.252648699837168	68.74522220375145
81	1780.0	1600.0		(124.23737821080603, 116.95217006200177, 99.24800708591674)	#7c7463	124.23737821080603	116.95217006200177	99.24800708591674	42.50806365859709	51.291243654822345	124.23737821080603	73.73679692362064	5.408166916293144	12.695015231464168	116.98108945969885	118.05323809565988	99.42504871567759	5.322600712857394	1.0040577578911376	1.9917343880015994	0.7348151358028915	13.798973915534262	66.92564999189382
82	1800.0	1620.0		(124.46855624446412, 117.21612046058459, 98.9406554472985)	#7c7562	124.46855624446412	117.21612046058459	98.9406554472985	42.95409597168732	52.299270592421266	124.46855624446412	73.80062283581248	5.2823413817538185	12.94883051379494	117.11472099202834	118.30531582816651	99.12341009743135	5.044709679357968	1.0049268613098428	1.9453950186904112	0.749506517243103	13.984825424308156	67.80750490024847
83	1820.0	1640.0		(123.9867139061116, 117.12754650132861, 98.2710363153233)	#7b7562	123.9867139061116	117.12754650132861	98.2710363153233	43.99614232080736	52.8887134682564	123.9867139061116	73.75902054077044	5.017278546054271	13.194525198352247	116.71723649247122	118.14096865367583	98.45960141718335	4.697226330878535	1.0043603720015764	1.8477769582615622	0.7637278607946699	14.116252307841798	69.18046455447013
84	1840.0	1660.0		(123.52524357838796, 116.24092116917626, 97.77856510186005)	#7b7461	123.52524357838796	116.24092116917626	97.77856510186005	43.024631897619365	53.15029399110857	123.52524357838796	73.5541276199151	5.228326567485397	13.07957186203561	116.11776793622676	117.33377286093888	97.96318866253321	4.893114682726785	1.0015703901295014	1.9255022963123687	0.7570741112798879	14.085829716080886	68.21181714776769
85	1860.0	1680.0		(123.74756421612047, 116.41984056687333, 97.58990256864482)	#7b7461	123.74756421612047	116.41984056687333	97.58990256864482	43.19179195449002	53.90169707467559	123.74756421612047	73.60058313607023	5.170298915477267	13.248679086203463	116.24443755535873	117.51646558015943	97.7782019486271	4.719778214325148	1.0022029646830275	1.9041317151619628	0.7668624057897022	14.221796243955628	68.6817773951077
86	1880.0	1700.0		(123.57130203720106, 116.14880425155005, 98.69707705934455)	#7b7462	123.57130203720106	116.14880425155005	98.69707705934455	42.095929922016886	51.3301006365044	123.57130203720106	73.53964375861521	5.490247720134844	12.619113577850726	116.29548272807796	117.27685182462358	98.8715943312666	5.422314008427592	1.0013731665734331	2.0219633291819843	0.7304217827512628	13.761716735899718	66.48739653087256
87	1900.0	1720.0		(123.89902568644818, 116.1452612931798, 98.47741364038973)	#7b7462	123.89902568644818	116.1452612931798	98.47741364038973	41.699592348698644	52.320920490127385	123.89902568644818	73.55307506970696	5.561957839902654	12.746297046712796	116.4110363153233	117.32963575730734	98.65409211691762	5.351541897973078	1.0015560577846458	2.0483729266888515	0.7377834389793023	13.906957374490435	66.42553051917234
88	1920.0	1740.0		(123.58015943312667, 116.42249778565102, 98.46324180690877)	#7b7462	123.58015943312667	116.42249778565102	98.46324180690877	42.90157633035933	51.82720287839911	123.58015943312667	73.59596160309559	5.295084024606933	12.825627814608321	116.33790079716563	117.49828227635075	98.64283436669619	5.146843463414118	1.0021400342842288	1.950087913779893	0.7423752766353943	13.875685340425608	67.5666271570169
89	1940.0	1760.0		(123.4030115146147, 116.08680248007086, 97.73073516386182)	#7b7461	123.4030115146147	116.08680248007086	97.73073516386182	42.90091084736406	53.049195389098635	123.4030115146147	73.51662503975719	5.25826233777249	13.038427482994042	116.00053144375555	117.18642699734278	97.91429583702391	4.943048956028621	1.00105972573778	1.9365271230299927	0.7546925849940411	14.058802013049723	68.03629161805142
90	1960.0	1780.0		(123.46324180690877, 116.51815766164748, 98.14614703277236)	#7b7462	123.46324180690877	116.51815766164748	98.14614703277236	43.540566070741356	52.2897266661884	123.46324180690877	73.60959672917775	5.134151035173728	12.999101347202924	116.24684676705049	117.55193472984942	98.32986713906111	4.916900502223497	1.0023257007993718	1.8908190757097632	0.7524163025883035	13.976270700255784	68.4478636071802
91	1980.0	1800.0		(123.46855624446412, 116.59610274579273, 98.4030115146147)	#7b7462	123.46855624446412	116.59610274579273	98.4030115146147	43.549242022686315	51.767948865103726	123.46855624446412	73.62661651169384	5.14846468624397	12.906197285602472	116.32498671390613	117.61892828166518	98.58494242692647	5.0054835817382255	1.0025574554372985	1.8960905459686725	0.7470388131251654	13.895201222018839	68.25224401141496
92	2000.0	1820.0		(123.4977856510186, 116.20903454384411, 99.00620017714792)	#7b7463	123.4977856510186	116.20903454384411	99.00620017714792	42.14386459802539	50.57057713961945	123.4977856510186	73.54962065881067	5.497134435536122	12.489918261641098	116.33995571302039	117.3160586979628	99.17822852081488	5.537325963388652	1.0015090198306789	2.0244995874183527	0.7229436764162359	13.646118319318237	66.24447026780598
93	2020.0	1840.0		(123.58104517271921, 116.34455270150576, 98.91319751992914)	#7b7462	123.58104517271921	116.34455270150576	98.91319751992914	42.39856373429087	50.900210001218426	123.58104517271921	73.58111959769847	5.433369587549142	12.587506690628558	116.40416297608503	117.43989946855625	99.08751107174491	5.421674190000234	1.0019379339587011	2.001016096163905	0.7285923072679329	13.710099553304588	66.65266350885135
94	2040.0	1860.0		(123.4074402125775, 116.44198405668733, 98.2267493356953)	#7b7462	123.4074402125775	116.44198405668733	98.2267493356953	43.40286327341799	52.03151578660274	123.4074402125775	73.59157699654513	5.1727227012475225	12.93013181490923	116.2120106288751	117.48103288751106	98.40890168290522	4.995291696453665	1.0020803300604768	1.905024353562827	0.7484241958192589	13.92642699671848	68.19603126364555
95	2060.0	1880.0		(123.2976085031001, 116.28520814880426, 99.4800708591674)	#7b7463	123.2976085031001	116.28520814880426	99.4800708591674	42.334696913350705	49.258636667313226	123.2976085031001	73.5576336075426	5.485365834206169	12.279975928369735	116.36025686448184	117.34755403011515	99.64812223206377	5.714224231353078	1.0016181303924818	2.020165414984264	0.7107917568382883	13.449425531836537	65.93007120229889
96	2080.0	1900.0		(123.57395925597874, 116.5022143489814, 98.837023914969)	#7b7462	123.57395925597874	116.5022143489814	98.837023914969	42.84732168433114	51.04569401139662	123.57395925597874	73.61315025376794	5.329130067293186	12.677977138055452	116.43433126660761	117.56592007085916	99.01367581930911	5.292320795760173	1.0023740883627255	1.9626264827706705	0.7338289338414382	13.752480924807166	67.20077119380446
97	2100.0	1920.0		(123.84410983170947, 116.5066430469442, 99.53675819309123)	#7b7463	123.84410983170947	116.5066430469442	99.53675819309123	41.888277520679246	50.049814046631376	123.84410983170947	73.62809894569169	5.571285248256563	12.373738671791923	116.70802480070859	117.62476466784766	99.70645704162976	5.677083571829158	1.002577641415239	2.051808049949091	0.7162189486757793	13.570137362430792	65.76030775907455
98	2120.0	1940.0		(123.52524357838796, 116.48184233835252, 99.05225863596102)	#7b7463	123.52524357838796	116.48184233835252	99.05225863596102	42.73181324647121	50.520937903341476	123.52524357838796	73.60733565864894	5.36861044454906	12.56638207966203	116.44719220549158	117.54303658104517	99.22655447298493	5.408641848377749	1.0022949122989173	1.9771664232438277	0.7273695687683618	13.665135808961882	66.8668547867507
99	2140.0	1960.0		(123.56244464127546, 116.47475642161204, 98.51284322409212)	#7b7462	123.56244464127546	116.47475642161204	98.51284322409212	43.0232311445847	51.69571045576406	123.56244464127546	73.60608868446882	5.270994316092681	12.819337176161994	116.35534100974314	117.53812946855624	98.69246235606731	5.140584437605422	1.0022779325255657	1.9412160905563494	0.7420111607788991	13.860692144204426	67.6487475744939
100	2160.0	1980.0		(123.93268379096546, 116.77413640389726, 99.11780336581045)	#7b7463	123.93268379096546	116.77413640389726	99.11780336581045	42.69131924614507	51.05831903945113	123.93268379096546	73.6861075105994	5.368850634686062	12.66987116880336	116.75055801594331	117.85329771479186	99.29436669619132	5.321960314640332	1.0033675312945083	1.9772548811192834	0.7333597426834767	13.76045757130349	67.0352257122634
101	2180.0	2000.0		(123.325952170062, 116.12400354295838, 99.0460584588131)	#7b7463	123.325952170062	116.12400354295838	99.0460584588131	42.20268495549397	50.2033253133192	123.325952170062	73.52440751754625	5.490709369684488	12.428035383225966	116.2373693534101	117.21699383525244	99.21683790965456	5.587267843874674	1.0011656980274066	2.0221333467308993	0.7193617606109057	13.58690372634831	66.16414550071285
102	2200.0	2020.0		(123.20106288751107, 116.67316209034544, 100.23294951284322)	#7b7464	123.20106288751107	116.67316209034544	100.23294951284322	42.94705179129229	47.53911024199463	123.20106288751107	73.6354338480202	5.400563063987452	12.058790626218041	116.58379096545615	117.653645234721	100.39735163861823	5.871414062386915	1.002677519168187	1.9889340206399881	0.6979890697304088	13.212891915665912	65.8746452794448
103	2220.0	2040.0		(123.78122232063774, 116.56953055801594, 99.7156775907883)	#7b7463	123.78122232063774	116.56953055801594	99.7156775907883	42.019874861980114	49.57709894167402	123.78122232063774	73.6387305318094	5.552840609692911	12.307638559953805	116.7324889282551	117.6666271922055	99.88421612046058	5.725461834914082	1.0027224093868017	2.045015208405904	0.7123929302133098	13.502296314298412	65.71651900830632
104	2240.0	2060.0		(123.55978742249779, 116.7378210806023, 99.73959255978743)	#7b7463	123.55978742249779	116.7378210806023	99.73959255978743	42.816346261108826	49.15959971039219	123.55978742249779	73.66355488881948	5.388137875465104	12.338402679612104	116.68093888396811	117.76441329495127	99.90957484499557	5.619528964500568	1.0030604372003293	1.9843580384929127	0.7141736244741991	13.463588319956934	66.40927231546732
105	2260.0	2080.0		(123.64038972542073, 116.57395925597874, 99.96899911426041)	#7b7463	123.64038972542073	116.57395925597874	99.96899911426041	42.08868101028996	48.82065334192994	123.64038972542073	73.63399886325881	5.554241820054373	12.180512499250185	116.71551815766165	117.64799472984943	100.1350487156776	5.8366510725535985	1.002657979296071	2.0455312499602685	0.7050345968945365	13.387101513771787	65.48729410421579
106	2280.0	2100.0		(123.88396811337466, 116.78210806023029, 99.61470327723649)	#7b7463	123.88396811337466	116.78210806023029	99.61470327723649	42.442335766423355	49.95531405283667	123.88396811337466	73.68690325520885	5.4526648758965734	12.43715317819758	116.82853852967227	117.85643472099203	99.78637732506643	5.565404495332912	1.003378366773967	2.0081222173178594	0.7198895184456252	13.579923910935081	66.32651656468433
107	2300.0	2120.0		(123.64393268379096, 116.70150575730734, 100.18689105403011)	#7b7464	123.64393268379096	116.70150575730734	100.18689105403011	42.24219310501075	48.37718669856871	123.64393268379096	73.66105327757423	5.532579124985504	12.124402203831796	116.80037201062888	117.75455669619132	100.35203720106288	5.876247201787357	1.003026373309805	2.037553253834544	0.7017868107677728	13.32706121297965	65.47194739429727
108	2320.0	2140.0		(123.62887511071744, 116.533215234721, 99.81310894596989)	#7b7463	123.62887511071744	116.533215234721	99.81310894596989	42.12362392145197	49.12299304326643	123.62887511071744	73.62465331940953	5.5391677945283435	12.237767386493381	116.66606731620902	117.61119943312666	99.98031000885739	5.779040927894217	1.0025307230794318	2.039979746933364	0.7083486344894435	13.432994098928988	65.64711587112261
109	2340.0	2160.0		(123.5199291408326, 116.95571302037202, 100.99468556244464)	#7b7464	123.5199291408326	116.95571302037202	100.99468556244464	42.515040698360266	46.50210822206606	123.5199291408326	73.71005198031303	5.5221995933237285	11.8302508282774	116.97997342781223	117.94771662533216	101.15429583702391	6.132991897559373	1.0036935778761014	2.033730651747351	0.6847606883855879	13.055631850219385	64.97747578601164
110	2360.0	2180.0		(123.80779450841453, 116.4074402125775, 100.12666076173605)	#7b7464	123.80779450841453	116.4074402125775	100.12666076173605	41.24999999999998	48.77470864722169	123.80779450841453	73.60758459781802	5.737411328223086	12.061829267336833	116.77745792736934	117.54401622674935	100.28946855624446	6.029439605264131	1.0022983020488712	2.1129894134932505	0.698164952897593	13.356856442427087	64.56111979395246
111	2380.0	2200.0		(123.61116031886625, 116.86005314437556, 99.25509300265722)	#7b7463	123.61116031886625	116.86005314437556	99.25509300265722	43.368972288893744	50.244631225950684	123.61116031886625	73.68974953396413	5.23734807756937	12.610997498981336	116.64710363153233	117.86765585473871	99.43114260407441	5.309458976180896	1.0034171239262248	1.9288247625276438	0.7299520064266297	13.655294680267177	67.4468850136638
112	2400.0	2220.0		(124.13286093888397, 116.71124889282551, 101.19840566873339)	#7c7465	124.13286093888397	116.71124889282551	101.19840566873339	40.58394160583943	47.11311774863358	124.13286093888397	73.68774421929268	5.914620210712263	11.698067735007767	117.24527015057572	117.85975005314438	101.3535341009743	6.43554313101393	1.0033898179970702	2.178252381625704	0.6771096430058992	13.108299697893534	63.178538130967404
113	2420.0	2240.0		(123.84853852967228, 116.73604960141718, 100.74136403897255)	#7b7464	123.84853852967228	116.73604960141718	100.74136403897255	41.531738730450755	47.576899696048635	123.84853852967228	73.67885855826306	5.703875721965234	11.895650384142042	117.02223206377326	117.82472325952169	100.90131089459699	6.159744599023701	1.0032688239037137	2.100638829415489	0.6885461571422554	13.19244845786267	64.38262922860659
114	2440.0	2260.0		(123.61381753764394, 116.9627989371125, 100.93799822852081)	#7b7464	123.61381753764394	116.9627989371125	100.93799822852081	42.4014686926292	46.777407566638026	123.61381753764394	73.71557085960929	5.539606003433173	11.866153978765093	117.01683790965457	117.96948606731621	101.09824623560672	6.109406584105936	1.0037687272425433	2.0401411316979963	0.686838840945498	13.095527668675116	64.97490948428356
115	2460.0	2280.0		(123.98317094774137, 116.3808680248007, 100.67936226749336)	#7b7464	123.98317094774137	116.3808680248007	100.67936226749336	40.42645381984034	47.92965987269338	123.98317094774137	73.6114785077429	5.931127656955304	11.81010023787692	116.96569530558017	117.55934056687333	100.83637732506644	6.344492338226733	1.0023513245645177	2.184331788724124	0.6835943283181388	13.215776288655942	63.33382772877628
116	2480.0	2300.0		(123.86713906111603, 116.52258635961027, 101.23914968999114)	#7b7465	123.86713906111603	116.52258635961027	101.23914968999114	40.52530629819548	46.583277319337	123.86713906111603	73.63701942146045	5.931694325226278	11.59253851665698	117.06472984942428	117.6598889193977	101.39198405668733	6.533879542931075	1.0026991095732467	2.1845404828527184	0.6710013819680223	13.02197937443065	62.90198719174422
117	2500.0	2320.0		(123.83436669619132, 117.00354295837023, 101.29140832595218)	#7b7565	123.83436669619132	117.00354295837023	101.29140832595218	41.819181957486904	46.42050940926549	123.83436669619132	73.73480423956586	5.670426540020812	11.734563138144448	117.20821966341894	118.04537384410982	101.44852967227636	6.287538929561964	1.0040306239503143	2.0883200739184065	0.6792220764392672	13.032793606470982	64.20903593080685
118	2520.0	2340.0		(123.89459698848539, 116.76705048715678, 101.08768821966342)	#7b7465	123.89459698848539	116.76705048715678	101.08768821966342	41.24898054293371	46.94120548767847	123.89459698848539	73.68824917525966	5.776710412035147	11.750221167150698	117.12367581930913	117.86174077059344	101.24448184233835	6.322492090989374	1.0033966938714936	2.127462586724947	0.6801283972668403	13.093436548953509	63.820083925876055
119	2540.0	2360.0		(123.7971656333038, 116.67139061116032, 101.01151461470327)	#7b7465	123.7971656333038	116.67139061116032	101.01151461470327	41.23615160349855	46.934362188499435	123.7971656333038	73.6639511197608	5.7779786587505715	11.74426286367618	117.03104517271923	117.76597453498671	101.16811337466785	6.327403173186674	1.003065832589974	2.1279296600669273	0.6797835176824557	13.088649570987089	63.80359428982722
120	2560.0	2380.0		(124.06908768821967, 116.11071744906998, 102.02302922940656)	#7c7466	124.06908768821967	116.11071744906998	102.02302922940656	38.34069907593411	45.31140682781958	124.06908768821967	73.56318009547056	6.392953737903218	11.103364695398765	117.19278122232063	117.36935810451727	102.16390611160318	7.186644405037417	1.001693655699594	2.3544143510667896	0.6426869356010589	12.812281805127393	60.06807193963014
121	2580.0	2400.0		(123.8963684676705, 116.488928255093, 101.837023914969)	#7b7465	123.8963684676705	116.488928255093	101.837023914969	39.852238506324035	45.40191880124965	123.8963684676705	73.63300293826289	6.086871747241096	11.30813662312291	117.18819309123118	117.64407320637733	101.98354295837024	6.857567836887804	1.002644418004285	2.2416896449351995	0.6545395808429728	12.842272445115604	61.70759129398836
122	2600.0	2420.0		(124.13728963684677, 117.10097431355182, 101.22143489813995)	#7c7565	124.13728963684677	117.10097431355182	101.22143489813995	41.576994434137276	47.07322816105487	124.13728963684677	73.76824383289522	5.709965240421832	11.824311650340658	117.37286093888397	118.1773915323295	101.38023029229406	6.2291737222609935	1.0044859635433514	2.102881493797729	0.6844169158289919	13.130805346634583	64.22408312472304
123	2620.0	2440.0		(122.98582816651904, 117.16386182462357, 101.12931798051373)	#7a7565	122.98582816651904	117.16386182462357	101.12931798051373	44.01766899011187	45.31749861362179	122.98582816651904	73.72931905021017	5.248783814889968	11.799779782469955	116.8097165633304	118.02372800708591	101.28966341895483	6.0412832965901275	1.0039559333323884	1.9330363469010787	0.682996957877604	12.914508680171986	66.01952170354362
124	2640.0	2460.0		(124.04428697962798, 116.63684676705049, 101.88573959255979)	#7c7465	124.04428697962798	116.63684676705049	101.88573959255979	39.942439141383865	45.55171158048069	124.04428697962798	73.67028597824621	6.069084692873872	11.349150724090062	117.31627103631533	117.79093719220549	102.0332506643047	6.8142933323323645	1.0031520929656996	2.23513898028435	0.6569135663500808	12.870004318856692	61.863860365474615
125	2660.0	2480.0		(123.99734278122232, 116.93799822852081, 101.82019486271037)	#7b7465	123.99734278122232	116.93799822852081	101.82019486271037	40.901030433740715	45.60720893187515	123.99734278122232	73.73004387529143	5.875351107999083	11.48114625399488	117.37351638618246	118.02658818423383	101.97137289636846	6.607310070895209	1.0039658031162186	2.163790249914463	0.664553755153635	12.897149683084503	62.899399893020785
126	2680.0	2500.0		(123.88396811337466, 116.60141718334809, 101.76262178919397)	#7b7465	123.88396811337466	116.60141718334809	101.76262178919397	40.24744744744744	45.534086440496196	123.88396811337466	73.65544812392832	6.0056573082688525	11.380799871904568	117.2021080602303	117.73247382639504	101.91100974313551	6.755171096651591	1.0029500491645054	2.2117797709599807	0.6587454879685537	12.868198219980377	62.179352901320456
127	2700.0	2520.0		(123.76705048715678, 116.79450841452613, 102.0637732506643)	#7b7466	123.76705048715678	116.79450841452613	102.0637732506643	40.72399298045139	44.715743596716614	123.76705048715678	73.69081371973448	5.923301012911053	11.301367211713176	117.26490699734279	117.87185147032773	102.21108060230291	6.786505658004953	1.0034316147099736	2.1814493710164493	0.6541477525644197	12.759560954184073	62.339954380269404
128	2720.0	2540.0		(123.86005314437556, 116.64481842338353, 101.75376439326838)	#7b7465	123.86005314437556	116.64481842338353	101.75376439326838	40.416700056094236	45.51187803029219	123.86005314437556	73.66329939731261	5.971776067292822	11.398240468962118	117.2020726306466	117.76340660761737	101.90267493356953	6.723737176846437	1.0030569582286322	2.1993018955902643	0.6597549877179958	12.867866769056054	62.349018739690074
129	2740.0	2560.0		(123.87068201948627, 116.64127546501328, 102.08237378210806)	#7b7466	123.87068201948627	116.64127546501328	102.08237378210806	40.09187365340053	44.85337861994993	123.87068201948627	73.66393281710836	6.046974235216607	11.247129555196732	117.271904340124	117.76590241806907	102.22796279893713	6.892293357056775	1.0030655833667783	2.2269960809374836	0.6510083588565664	12.769644499074879	61.7354805664035
130	2760.0	2580.0		(124.11248892825509, 116.66873339238263, 101.93888396811337)	#7c7465	124.11248892825509	116.66873339238263	101.93888396811337	39.857793400974664	45.55761723628527	124.11248892825509	73.68006447484338	6.087085633887989	11.341242383485994	117.37020372010629	117.829476510186	102.08618246235606	6.830380366381132	1.0032852446047524	2.2417684156899385	0.6564558143687715	12.871534108849053	61.77660002574834
131	2780.0	2600.0		(124.022143489814, 117.1080602302923, 101.25243578387953)	#7c7565	124.022143489814	117.1080602302923	101.25243578387953	41.78083790407282	46.81644181944139	124.022143489814	73.76462510796661	5.672004165850286	11.803615673068535	117.32483613817539	118.16310025686448	101.41099202834366	6.228998158928165	1.0044366881613191	2.088901086240067	0.6832189875813679	13.095685328188523	64.334268693175
132	2800.0	2620.0		(123.88042515500443, 117.02745792736935, 101.97254207263065)	#7b7565	123.88042515500443	117.02745792736935	101.97254207263065	41.23150319398399	45.09598815967283	123.88042515500443	73.74362642110077	5.817822950425933	11.433566681222175	117.3744286979628	118.08019378210807	102.12309123117804	6.622545667662501	1.0041507536573426	2.142603623930043	0.6617997458365161	12.828620772961392	63.031319312311304
133	2820.0	2640.0		(123.8086802480071, 116.86713906111603, 102.16651904340124)	#7b7466	123.8086802480071	116.86713906111603	102.16651904340124	40.75550462470328	44.574831878666494	123.8086802480071	73.70792211809427	5.920355462694927	11.282991938752907	117.3283702391497	117.93931601417184	102.3135252435784	6.801956410791494	1.003664576010368	2.1803645757895547	0.6530841517376755	12.741919631461531	62.31332832641576
134	2840.0	2660.0		(124.04782993799823, 116.73959255978743, 102.45615589016829)	#7c7466	124.04782993799823	116.73959255978743	102.45615589016829	39.69151249128277	44.38511245983578	124.04782993799823	73.69315904268119	6.135142905988933	11.124308560110642	117.4639415411869	117.88109839681134	102.59899025686448	7.043375482965572	1.0034635504570857	2.259467078271641	0.643899212113682	12.703945033628617	61.12292188760817
135	2860.0	2680.0		(123.79273693534101, 116.82728077945085, 102.59344552701506)	#7b7466	123.79273693534101	116.82728077945085	102.59344552701506	40.28578591125596	43.668307551408816	123.79273693534101	73.70014678160084	6.026597240594899	11.072600805129795	117.39358724534986	117.90865188662534	102.73578387953943	7.037116595711665	1.0035587009621945	2.2194915860614275	0.6409062546177238	12.606441325374384	61.4414231140237
136	2880.0	2700.0		(124.0992028343667, 116.60053144375554, 103.46058458813108)	#7c7467	124.0992028343667	116.60053144375554	103.46058458813108	38.20007724990347	42.408392097524775	124.0992028343667	73.66951366489302	6.440855609110896	10.622014895626908	117.64689105403012	117.7878936846767	103.59198405668732	7.629861832417464	1.0031415765445075	2.372055782185811	0.6148253606411951	12.422230935719043	58.768695540128505
137	2900.0	2720.0		(124.23206377325066, 116.46589902568645, 102.67316209034544)	#7c7466	124.23206377325066	116.46589902568645	102.67316209034544	38.38619556285951	44.25202127507876	124.23206377325066	73.64559466313699	6.394576598489077	10.943471809857419	117.51277236492473	117.69366040744022	102.81108945969885	7.327122846585849	1.002815876754496	2.3550120225672844	0.6334319870830153	12.674785407536024	59.70106160757631
138	2920.0	2740.0		(123.92028343666962, 116.83436669619132, 102.51018600531444)	#7b7466	123.92028343666962	116.83436669619132	102.51018600531444	40.142313420486516	44.05715265964291	123.92028343666962	73.70710553281712	6.050160487057921	11.122975666279334	117.44162976085032	117.93609534100975	102.65342781222321	7.004198707908258	1.0036534567481177	2.228169522412091	0.6438220613152146	12.661952045075797	61.45674386675558
139	2940.0	2760.0		(123.73427812223207, 117.11514614703277, 103.0593445527015)	#7b7567	123.73427812223207	117.11514614703277	103.0593445527015	40.790849113186525	42.608306608635914	123.73427812223207	73.75804603614428	5.948406700991226	10.956535521844613	117.54736049601416	118.13712076173604	103.19990256864482	7.106088668948732	1.004347102386258	2.1906953619515805	0.634188143190191	12.467125287003421	61.502046507466815
140	2960.0	2780.0		(123.9140832595217, 116.5022143489814, 103.34189548272808)	#7b7467	123.9140832595217	116.5022143489814	103.34189548272808	38.38284680960991	42.33504170866125	123.9140832595217	73.64060234514801	6.404054776435464	10.627082287640356	117.50196634189548	117.67399860053145	103.4734986713906	7.60670879771689	1.0027478974576478	2.358502671662183	0.6151186723294946	12.40752979153648	58.92614093094295
141	2980.0	2800.0		(123.52258635961027, 116.98937112488929, 102.79627989371124)	#7b7466	123.52258635961027	116.98937112488929	102.79627989371124	41.08717948717951	42.78738249066021	123.52258635961027	73.72195747311666	5.886243928800328	11.015963822156616	117.35202834366694	117.99468166519044	102.93821080602302	7.023462723618056	1.0038556923550281	2.1678018875188454	0.6376279826679782	12.489969036006539	61.88273293470639
142	3000.0	2820.0		(124.19663418954828, 116.61558901682905, 102.56333038086802)	#7c7466	124.19663418954828	116.61558901682905	102.56333038086802	38.97396003930558	44.417407180247906	124.19663418954828	73.67457268775841	6.277556417347285	11.043384555729197	117.51984942426925	117.8078310717449	102.70385296722763	7.183079894511159	1.0032104641469974	2.311915512700308	0.6392151544591559	12.70291529605296	60.38415258557984
143	3020.0	2840.0		(124.41275465013285, 116.35606731620904, 103.71124889282551)	#7c7467	124.41275465013285	116.35606731620904	103.71124889282551	36.64898168748932	42.430408224288406	124.41275465013285	73.63385921599625	6.736984220933606	10.446794257085745	117.774880425155	117.64744485385296	103.83769707705935	7.928208300630019	1.0026560777499882	2.4811148309480733	0.6046832083902881	12.430706602723278	57.182624536433266
144	3040.0	2860.0		(123.98759964570417, 117.23649247121347, 102.99822852081488)	#7b7566	123.98759964570417	117.23649247121347	102.99822852081488	40.701354601848344	43.1679430212456	123.98759964570417	73.7941874165311	5.959118630482374	11.046392399730776	117.69688219663419	118.27988316209033	103.14061116031887	7.032961881499523	1.00483923161986	2.1946403804133983	0.6393892550221087	12.5512501329944	61.654785976981536
145	3060.0	2880.0		(124.4428697962799, 116.92825509300266, 102.25155004428699)	#7c7466	124.4428697962799	116.92825509300266	102.25155004428699	39.68228626167479	45.472967201913214	124.4428697962799	73.74917659961281	6.128857372179608	11.314521179814863	117.67507528786537	118.10210308237377	102.39831709477414	6.877031575799687	1.004226329218327	2.257152224823375	0.6549091328921117	12.867839065554069	61.55645121429462
146	3080.0	2900.0		(123.95571302037202, 116.85119574844995, 103.3303808680248)	#7b7467	123.95571302037202	116.85119574844995	103.3303808680248	39.33264622519967	42.4301516299144	123.95571302037202	73.71437175115062	6.2267424371788564	10.757938303524007	117.62824623560674	117.96475590788307	103.46558901682906	7.409281317781507	1.0037523992462007	2.293201602190671	0.6226929035792417	12.430026465031887	59.93755103210987
147	3100.0	2920.0		(124.52081488042515, 117.05137289636846, 102.42249778565102)	#7c7566	124.52081488042515	117.05137289636846	102.42249778565102	39.71942763237003	45.25404740226483	124.52081488042515	73.77845774184871	6.125667564606363	11.285460006327707	117.78562444641275	118.21773510186004	102.5687865367582	6.9020429844253846	1.004625044096766	2.255977473834163	0.6532270088652237	12.840771420225991	61.507204481662534
148	3120.0	2940.0		(123.88751107174491, 116.82905225863595, 103.92028343666962)	#7b7467	123.88751107174491	116.82905225863595	103.92028343666962	38.78986825178545	41.0989211333462	123.88751107174491	73.70834083871036	6.339232083708179	10.477364781573684	117.70594331266608	117.94096750221433	104.04937112488929	7.70930578698338	1.0036702776369713	2.334629594476117	0.6064526969409985	12.245857919201729	58.82435488531342
149	3140.0	2960.0		(124.38263950398583, 116.65456155890168, 103.31975199291408)	#7c7467	124.38263950398583	116.65456155890168	103.31975199291408	37.9857022708158	43.18155923320137	124.38263950398583	73.6929947156009	6.481508423996141	10.726872333894	117.7743578387954	117.88045048715678	103.45310008857395	7.559510197981494	1.0034613128513492	2.387027511170741	0.6208947375844547	12.532986137309555	58.8583287472854
150	3160.0	2980.0		(123.8086802480071, 116.67493356953055, 103.7599645704163)	#7b7467	123.8086802480071	116.67493356953055	103.7599645704163	38.65076209410202	41.292924595793394	123.8086802480071	73.67261270499688	6.361336241293869	10.489830869889749	117.58747564216121	117.80010659875997	103.88911426040744	7.7075772405852865	1.003183775492497	2.342770173615527	0.6071742612882548	12.267972548619872	58.76616816886488
151	3180.0	3000.0		(124.14791851195749, 116.86271036315323, 103.55004428697963)	#7c7467	124.14791851195749	116.86271036315323	103.55004428697963	38.77875725650396	42.30806275550609	124.14791851195749	73.72595652562467	6.334504451250056	10.677096234447792	117.7699291408326	118.0104600088574	103.68317094774136	7.532121869917164	1.003910146574121	2.332888489165127	0.6180135885186661	12.41476260919096	59.32020424239864
152	3200.0	3020.0		(124.35429583702391, 116.6191319751993, 103.68999114260407)	#7c7467	124.35429583702391	116.6191319751993	103.68999114260407	37.540505786540955	42.37407048633864	124.35429583702391	73.68541992904366	6.568861756026445	10.544210415035993	117.82353410097431	117.8505871567759	103.81928255093001	7.761063301715988	1.00335816864758	2.419198233340413	0.6103218678190843	12.422975410357228	58.077803626182224
153	3220.0	3040.0		(123.73250664304695, 117.03454384410983, 103.46235606731621)	#7b7567	123.73250664304695	117.03454384410983	103.46235606731621	40.173913043478265	41.77470041662492	123.73250664304695	73.74246513762988	6.076544020183872	10.744970091091854	117.60210806023031	118.07560996457042	103.59807794508414	7.351917643683245	1.0041349407155455	2.237886121588352	0.6219422751943433	12.3441795793682	60.510776341443474
154	3240.0	3060.0		(124.02125775022144, 117.0, 103.68201948627103)	#7c7567	124.02125775022144	117.0	103.68201948627103	39.28754953621043	41.819490072846754	124.02125775022144	73.74889258013351	6.243308825508276	10.655535032088004	117.77682019486272	118.10098185119574	103.81519929140832	7.508649062141407	1.004222461787499	2.2993027166406126	0.6167655791582036	12.34987173661023	59.63303842722523
155	3260.0	3080.0		(124.19486271036315, 116.71479185119574, 103.77856510186005)	#7c7467	124.19486271036315	116.71479185119574	103.77856510186005	38.01735357917568	41.919253152279346	124.19486271036315	73.69821339962195	6.479509945189088	10.52527115233628	117.79278122232063	117.90102790079715	103.90792736935342	7.7340341148301395	1.0035323745247053	2.3862915059724346	0.6092256220376532	12.359829366136355	58.3829436079098
156	3280.0	3100.0		(124.6563330380868, 116.63330380868025, 104.25597874224978)	#7c7468	124.6563330380868	116.63330380868025	104.25597874224978	36.4032650225773	41.7314565466082	124.6563330380868	73.70342209736602	6.7864431068268	10.316430898747452	118.08912311780337	117.92156832595218	104.37975199291408	8.067614276622873	1.0036033002171225	2.499329683660726	0.5971374932324477	12.348463731607595	56.66193814165045
157	3300.0	3120.0		(124.48715677590788, 116.37821080602303, 104.79273693534101)	#7c7468	124.48715677590788	116.37821080602303	104.79273693534101	35.29570496964248	40.34212997879696	124.48715677590788	73.64469001995224	6.978925905663125	9.971805345451724	118.03449955713022	117.69009738706819	104.90859167404783	8.460440200396555	1.002803558427071	2.5702177711541268	0.5771898154920926	12.171372504541772	55.01313912627992
158	3320.0	3140.0		(124.1302037201063, 116.73427812223207, 104.13728963684677)	#7c7468	124.1302037201063	116.73427812223207	104.13728963684677	37.80435938330675	41.07133427998544	124.1302037201063	73.70029315179151	6.521825023693029	10.364754512445318	117.83888396811338	117.90922908768822	104.26325952170062	7.894925554298392	1.0035606940529118	2.40187541791372	0.5999345692590975	12.24591106218415	57.82062411018846
159	3340.0	3160.0		(124.07351638618246, 116.83525243578389, 104.04162976085031)	#7c7468	124.07351638618246	116.83525243578389	104.04162976085031	38.31977361160242	41.17019681751012	124.07351638618246	73.71828974318515	6.426895827640832	10.43901719765472	117.82327723649247	117.98021179805137	104.16956598759965	7.784911451596772	1.0038057496826418	2.3669146359835462	0.6042330552492511	12.258795619157624	58.38101296953589
160	3360.0	3180.0		(124.18866253321524, 116.93976970770593, 104.37201062887512)	#7c7468	124.18866253321524	116.93976970770593	104.37201062887512	38.052116390291864	40.690076956543436	124.18866253321524	73.74586012536876	6.4802666019764255	10.335256502646173	117.97817537643932	118.08901099202835	104.49768821966343	7.902514288206157	1.004181169517438	2.3865701695874044	0.5982271601948885	12.19882708329703	57.91204609078701
161	3380.0	3200.0		(124.12488928255092, 117.01771479185119, 104.2710363153233)	#7c7568	124.12488928255092	117.01771479185119	104.2710363153233	38.52152576399731	40.78740803642148	124.12488928255092	73.7587687082289	6.394307583044656	10.403213098839515	117.95089459698849	118.13997426926484	104.39850310008858	7.802510190300168	1.004356942853206	2.3549129488293894	0.6021606360159139	12.211224846281738	58.42314614462975
162	3400.0	3220.0		(124.31620903454385, 116.91939769707706, 105.19220549158547)	#7c7469	124.31620903454385	116.91939769707706	105.19220549158547	36.79310823954426	39.22755480823354	124.31620903454385	73.74959411869256	6.708744573420966	9.968737864452425	118.19839681133746	118.10375134632417	105.3094774136404	8.33349689456308	1.004232014483874	2.4707146569285703	0.5770122630098012	12.015947251947004	56.0603008142633
163	3420.0	3240.0		(123.43489813994685, 117.36935341009743, 104.09565987599646)	#7b7568	123.43489813994685	117.36935341009743	104.09565987599646	41.18164330860127	39.95228117510296	123.43489813994685	73.79970124630286	5.924053829496678	10.552231851243832	117.68673162090346	118.30167349867139	104.22839681133748	7.459340528181013	1.0049143122280366	2.1817266203515118	0.6107861660203018	12.101405324059643	60.690018349118276
164	3440.0	3260.0		(124.5615589016829, 117.0814880425155, 104.31089459698849)	#7c7568	124.5615589016829	117.0814880425155	104.31089459698849	37.83755412675503	41.456765981653966	124.5615589016829	73.79155596832211	6.521445145892701	10.441264128313188	118.19260407440214	118.2694847741364	104.43860053144375	7.83142664551282	1.0048033997679358	2.4017355154865463	0.604363112490368	12.310533838468876	58.01176520554879
165	3460.0	3280.0		(123.59610274579273, 117.34543844109832, 104.674047829938)	#7b7568	123.59610274579273	117.34543844109832	104.674047829938	40.179750035107446	39.039451053461356	123.59610274579273	73.80355923059895	6.115747022403917	10.295272855697801	117.87398582816654	118.31692162090346	104.80076173604961	7.773881583862649	1.0049668455522915	2.252323909630605	0.5959128196110786	11.974765334456885	59.28822805692418
166	3480.0	3300.0		(123.74047829937999, 117.1718334809566, 104.13640389725421)	#7b7568	123.74047829937999	117.1718334809566	104.13640389725421	39.89608277233088	40.39938297674352	123.74047829937999	73.77288438135908	6.147197678659344	10.48829787457457	117.7833835252436	118.19571993799822	104.26675819309123	7.613727385947186	1.0045491528718875	2.263906642663573	0.6070855281800096	12.156991058905994	59.62540691806895
167	3500.0	3320.0		(124.86448184233835, 116.37466784765279, 104.59964570416298)	#7c7468	124.86448184233835	116.37466784765279	104.59964570416298	34.863411862406565	41.385133217943974	124.86448184233835	73.66038957778898	7.072463697290754	10.086764103339396	118.17967227635074	117.751941744907	104.71739592559788	8.409867555435941	1.0030173358556969	2.604666122886986	0.5838438788192162	12.31919448770543	54.96329068838666
168	3520.0	3340.0		(124.34189548272808, 117.36138175376439, 105.36846767050487)	#7c7569	124.34189548272808	117.36138175376439	105.36846767050487	37.92540030810886	38.91065093815447	124.34189548272808	73.84207933499577	6.515161347873278	10.046252989919434	118.38325066430468	118.46923859167404	105.48839681133747	8.177875565286486	1.0054913653479436	2.3994213012996957	0.5814990073270232	11.973910243787829	57.035923615598435
169	3540.0	3360.0		(123.58724534986715, 117.45615589016829, 105.00797165633304)	#7b7569	123.58724534986715	117.45615589016829	105.00797165633304	40.20022883295192	38.334981724360354	123.58724534986715	73.82681150262981	6.12308969954134	10.183036722731643	117.97075287865368	118.40885059344554	105.1324534986714	7.879112405564695	1.0052834666301689	2.2550280906924987	0.5894163477452463	11.882191059107342	58.981384044337666
170	3560.0	3380.0		(123.7865367581931, 117.60407440212578, 105.18600531443755)	#7b7569	123.7865367581931	117.60407440212578	105.18600531443755	40.05714285714285	38.31705484598048	123.7865367581931	73.86657825506973	6.150632801003919	10.170109944977623	118.14986713906112	118.56618069087688	105.31018600531443	7.904738568053747	1.0058249617582362	2.265171738842478	0.5886681176897777	11.885344763435265	58.835481207693554
171	3580.0	3400.0		(124.80956598759964, 116.84942426926483, 105.26129317980514)	#7c7469	124.80956598759964	116.84942426926483	105.26129317980514	35.567739012233794	39.939322972109856	124.80956598759964	73.75749594146421	6.934083914522827	9.951346640997105	118.43226749335695	118.13494871567758	105.37717449069973	8.459146754384063	1.0043396118678989	2.5537032409698748	0.5760056211120093	12.128924919502493	55.131272126297134
172	3600.0	3420.0		(124.27457927369353, 117.0372010628875, 104.5571302037201)	#7c7568	124.27457927369353	117.0372010628875	104.5571302037201	37.97673060509409	40.458390945504824	124.27457927369353	73.7702555278987	6.4965678383488985	10.292502786572921	118.08750221434899	118.18533673162088	104.68193091231178	7.948815970774756	1.004513356352085	2.392573633155103	0.5957524819759462	12.171319044782313	57.74011778699995
173	3620.0	3440.0		(124.46589902568645, 117.2533215234721, 104.68644818423384)	#7c7568	124.46589902568645	117.2533215234721	104.68644818423384	38.120997716179275	40.52322767965158	124.46589902568645	73.82359862676391	6.47377455383441	10.324603471496152	118.27410983170948	118.39614550044286	104.81211691762623	7.912185360204679	1.0052397176056265	2.38417926048028	0.5976105395458787	12.18635276928681	57.91129934575459
174	3640.0	3460.0		(124.82019486271037, 117.21434898139947, 105.00177147918512)	#7c7569	124.82019486271037	117.21434898139947	105.00177147918512	36.97340782122904	40.48782305104951	124.82019486271037	73.8322947543213	6.685294665474517	10.196415949285399	118.49869796279894	118.43053582816653	105.12389725420726	8.126677557744577	1.0053581308633468	2.462078461194355	0.5901907665228362	12.192623301614123	56.74909048475239
175	3660.0	3480.0		(124.51904340124004, 116.93799822852081, 105.15146147032772)	#7c7469	124.51904340124004	116.93799822852081	105.15146147032772	36.514222994603486	39.662474570001876	124.51904340124004	73.7624029379605	6.7611705847313575	10.00922308814991	118.29540301151461	118.15432490699735	105.26932683790965	8.323862886824847	1.0044064293607329	2.4900222506417165	0.5793556359484602	12.078823390719386	55.9612080713323
176	3680.0	3500.0		(124.48627103631533, 116.80159433126661, 104.85208148804251)	#7c7468	124.48627103631533	116.80159433126661	104.85208148804251	36.516443361753964	40.219040165071696	124.48627103631533	73.732055981622	6.760794044971652	10.093506223025273	118.17718334809568	118.03452824623561	104.97157661647476	8.249061581565172	1.0039932015259028	2.4898835775572015	0.5842341273933414	12.148547402581679	56.185183405193726
177	3700.0	3520.0		(124.70593445527015, 116.39149689991143, 106.03365810451727)	#7c746a	124.70593445527015	116.39149689991143	106.03365810451727	33.28305108865804	38.181266114082376	124.70593445527015	73.660607180715	7.309290597283857	9.436986958261674	118.39400354295837	117.75279908768822	106.1372364924712	9.089085224549827	1.003020298906916	2.69188537629039	0.5462333622190849	11.936601354068214	52.24091176395025
178	3720.0	3540.0		(124.49955713020373, 117.1036315323295, 105.05668733392383)	#7c7569	124.49955713020373	117.1036315323295	105.05668733392383	37.17643843105098	39.82288702333523	124.49955713020373	73.7953378704479	6.6445475635245055	10.108266800186083	118.31824623560674	118.28442946855624	105.17715677590789	8.182253422964882	1.004854897097999	2.4470720079133472	0.5850885017531348	12.096572656239603	56.6815623800157
179	3740.0	3560.0		(124.58547387068202, 116.9867139061116, 105.92205491585474)	#7c7469	124.58547387068202	116.9867139061116	105.92205491585474	35.57116415927102	38.20005403214912	124.58547387068202	73.77747401972069	6.919902904744147	9.686150186575905	118.49717449069973	118.21384913197521	106.0327015057573	8.68368412880435	1.0046116489687502	2.548480620205769	0.5606554726390102	11.90405652069877	54.457527499350945
180	3760.0	3580.0		(124.69973427812224, 116.64393268379096, 105.6873339238264)	#7c7469	124.69973427812224	116.64393268379096	105.6873339238264	34.5772187281621	38.878688221840235	124.69973427812224	73.7114166186716	7.096883243880359	9.679900438348433	118.39995571302038	117.95309924712134	105.79689991142604	8.773852537260087	1.003712159856711	2.6136594197719973	0.5602937235974556	12.002759027557289	53.75274634429034
181	3780.0	3600.0		(124.28786536758193, 117.48184233835252, 106.08237378210806)	#7c756a	124.28786536758193	117.48184233835252	106.08237378210806	37.56932957088643	37.35200005701212	124.28786536758193	73.8663122643419	6.58099108562088	9.7647001639384	118.53689991142603	118.56512788308237	106.19636846767051	8.45890375197982	1.0058213398209548	2.4236652557586487	0.565202116438214	11.775347678970677	56.02171171826426
182	3800.0	3620.0		(124.77856510186005, 116.78919397697076, 105.58104517271921)	#7c7469	124.77856510186005	116.78919397697076	105.58104517271921	35.02998984958936	39.232440106477384	124.77856510186005	73.74457303990724	7.02313417869227	9.78448937000147	118.46235606731621	118.08393036315321	105.69312666076172	8.647585424659482	1.0041636435575831	2.5864989139126906	0.5663475587929917	12.044112500453792	54.32988070720647
183	3820.0	3640.0		(124.57395925597874, 117.58193091231178, 106.14348981399469)	#7c756a	124.57395925597874	117.58193091231178	106.14348981399469	37.237600922722024	37.72674269787546	124.57395925597874	73.89979901951968	6.639753007040339	9.794413925178436	118.72033658104519	118.69771953941542	106.25787422497785	8.461385584061846	1.0062773216065166	2.4453062556404355	0.5669220136658043	11.832872184395066	55.86617453698234
184	3840.0	3660.0		(124.15677590788309, 117.11957484499557, 105.76173604960142)	#7c7569	124.15677590788309	117.11957484499557	105.76173604960142	37.046417565485335	37.78074236835909	124.15677590788309	73.78516034930945	6.664001873268766	9.771231203589315	118.29623560673161	118.24421449069973	105.87531443755537	8.487688303853494	1.0047163120294647	2.4542366938988596	0.5655801472401092	11.827336141368736	55.705923341268864
185	3860.0	3680.0		(124.63241806908769, 117.15589016829053, 105.90699734278122)	#7c7569	124.63241806908769	117.15589016829053	105.90699734278122	36.04370654179083	38.312522208798235	124.63241806908769	73.81431409589486	6.841353433115094	9.755696028291982	118.56961027457929	118.35943558015944	106.01948627103631	8.586466010647252	1.0051132921893298	2.5195522076355865	0.5646809374528269	11.915440478355286	54.95926553327299
186	3880.0	3700.0		(124.34898139946856, 117.18157661647476, 105.8963684676705)	#7c7569	124.34898139946856	117.18157661647476	105.8963684676705	36.69466711467385	37.84040886103	124.34898139946856	73.80687568655358	6.726001741078291	9.74755450323821	118.43656333038086	118.33003047829938	106.00922054915853	8.53848977710954	1.0050120050041376	2.4770701734639515	0.564209688247611	11.842884708321181	55.393571307015605
187	3900.0	3720.0		(125.18246235606732, 117.00531443755536, 106.1452612931798)	#7d756a	125.18246235606732	117.00531443755536	106.1452612931798	34.22788814963011	38.779284091954366	125.18246235606732	73.80863426186781	7.165200898532231	9.639061028420004	118.84010628875112	118.33698193976971	106.25386182462356	8.84694515351042	1.005035951137693	2.6388196310198815	0.5579298495882072	12.010478817513164	53.374713874516935
188	3920.0	3740.0		(124.59344552701506, 117.21877767936226, 106.13994685562444)	#7c756a	124.59344552701506	117.21877767936226	106.13994685562444	36.021887299606384	37.76797520367396	124.59344552701506	73.82611713209104	6.842514386146026	9.67062818972324	118.61659875996457	118.40610467670504	106.25073516386182	8.662145996125641	1.0052740115391507	2.5199797665682806	0.5597570256488125	11.846562906956816	54.718441684575126
189	3940.0	3760.0		(123.92914083259522, 117.61736049601417, 106.21700620017715)	#7b756a	123.92914083259522	117.61736049601417	106.21700620017715	38.61879281892281	36.444974127333545	123.92914083259522	73.87844857436055	6.410291721848871	9.72429634026244	118.43006200177149	118.61317049601418	106.33100974313552	8.419122055653524	1.0059865972871695	2.3607996308441463	0.5628634551101187	11.647050239114007	56.60698299725506
