# Supplementary material for: Parallel and High Throughput Reaction Monitoring with Computer Vision
Source: Angew Chem Int Ed Engl. 2024 Oct 31;64(1):e202413395. doi: 10.1002/anie.202413395 (PMC11701362; doi:10.1002/anie.202413395)
Supplement: Supplementary file 3 — Supporting Information [file ANIE-64-e202413395-s003.zip › Supporting Info - Machine readable data part 2/Table 2 - esterification in HTE/Kineticolor ouputs/Well 5 Vari-PA+DMAP run 2.csv]

frame number	Time (s)	normalised time	Well Coordinates	average color	hexcode	red	green	blue	hue	saturation	value	lightness	a_component	b_component	x	y	z	delta_e	light_ratio	a_ratio	b_ratio	chroma_ab	hue_ab
1	180.0	0.0	(754, 106)	(147.82728077945083, 140.91054030115146, 111.80336581045172)	#938c6f	147.82728077945083	140.91054030115146	111.80336581045172	48.47975215755699	62.14075148145263	147.82728077945083	79.39575516672073	3.7031785948984375	16.658819980296748	138.4783082373782	141.82518659875996	112.09443755535871	0.0	1.0	1.0	1.0	17.065456772136166	77.46719837713066
2	200.0	20.0		(147.50398582816652, 141.0150575730735, 111.57218777679363)	#938d6f	147.50398582816652	141.0150575730735	111.57218777679363	49.16459190968026	62.117701102490805	147.50398582816652	79.40141363809995	3.5066926805552567	16.768784869187094	138.3060584588131	141.85042550044287	111.86661647475643	0.22523545374183734	1.000071269192759	0.946941280495123	1.0066010010925388	17.13152181053796	78.18850571673507
3	220.0	40.0		(147.90434012400354, 141.42338352524357, 111.87599645704162)	#938d6f	147.90434012400354	141.42338352524357	111.87599645704162	49.20690333366111	62.116011114837356	147.90434012400354	79.49230147284226	3.4979139110817847	16.79142637357529	138.68957484499558	142.25622968999113	112.17147032772364	0.2627531830185987	1.0012160134495702	0.9445706766345461	1.0079601312359088	17.151892064391593	78.23269187895963
4	240.0	60.0		(149.5509300265722, 142.40035429583702, 112.79007971656333)	#958e70	149.5509300265722	142.40035429583702	112.79007971656333	48.329036455196004	62.68110019367105	149.5509300265722	79.73664548629067	3.730227346867232	16.811910072253934	139.98208148804252	143.35103446412754	113.08618246235606	0.37466574598570185	1.0042935585013848	1.007304198616307	1.0091897320541463	17.22076991126905	77.48987640547213
5	260.0	80.0		(149.56953055801594, 142.68113374667848, 113.13286093888397)	#958e71	149.56953055801594	142.68113374667848	113.13286093888397	48.65692685417022	62.120611853325755	149.56953055801594	79.78894071094807	3.668069465697865	16.752705106014034	140.14679362267495	143.58607519043403	113.42834366696191	0.40576093943789043	1.004952223748004	0.9905191909326384	1.0056357608659154	17.149573230090994	77.64976621967226
6	280.0	100.0		(149.56775907883082, 142.83879539415412, 112.3126660761736)	#958e70	149.56775907883082	142.83879539415412	112.3126660761736	49.16288248020732	63.51668818325023	149.56775907883082	79.81540736568388	3.438998690019679	17.152610461733666	140.0307617360496	143.70512734278122	112.6179273693534	0.699805708603509	1.005285574752478	0.9286613113278692	1.0296413840848841	17.49396346291864	78.66284431590192
7	300.0	120.0		(149.58990256864482, 142.66341895482728, 112.72630646589903)	#958e70	149.58990256864482	142.66341895482728	112.72630646589903	48.72630289050674	62.83991663064651	149.58990256864482	79.78558099804859	3.606427445000504	16.9227261493065	140.06997342781222	143.57096725420726	113.0256775907883	0.48059487077831825	1.0049099077212538	0.9738734853265734	1.0158418284921673	17.302744847002593	77.96958260184081
8	320.0	140.0		(149.5420726306466, 142.4827280779451, 112.89459698848539)	#958e70	149.5420726306466	142.4827280779451	112.89459698848539	48.44229607250756	62.49148566927082	149.5420726306466	79.75143913817892	3.708199932556111	16.79185454072143	140.0241806908769	143.41749844995573	113.19047829937999	0.37978216868559317	1.004479886496593	1.0013559534138026	1.0079858333652703	17.19642770044279	77.54705136577475
9	340.0	160.0		(149.64216120460586, 142.47298494242693, 113.54207263064659)	#958e71	149.64216120460586	142.47298494242693	113.54207263064659	48.084500821944694	61.51690480982091	149.64216120460586	79.755151083617	3.8661236853705927	16.51888721952379	140.19969884853853	143.4341784676705	113.83138175376439	0.41868568775183246	1.0045266389385878	1.0440014129204114	0.9916000796611967	16.96527474937939	76.82744281269466
10	360.0	180.0		(150.08325952170063, 142.8060230292294, 112.81753764393268)	#968e70	150.08325952170063	142.8060230292294	112.81753764393268	48.28322201887196	63.31658246972452	150.08325952170063	79.83095581691413	3.712123180978133	16.96086388599174	140.37417183348097	143.77509797165635	113.11742249778564	0.5298208494542042	1.0054814095448747	1.0024153806926885	1.018131170518214	17.362337465614875	77.65467727937072
11	380.0	200.0		(149.4074402125775, 142.8635961027458, 113.46058458813108)	#958e71	149.4074402125775	142.8635961027458	113.46058458813108	49.077468953282064	61.3520194924147	149.4074402125775	79.8162916547683	3.592462152771203	16.657709075699835	140.1894774136404	143.70910618246234	113.75461470327723	0.4348681437467272	1.005296712490038	0.9701023217514383	0.9999333143284922	17.040688248123846	77.82978107774244
12	400.0	220.0		(149.49424269264836, 142.50575730735164, 113.05225863596102)	#958e71	149.49424269264836	142.50575730735164	113.05225863596102	48.49378995211824	62.16096196801734	149.49424269264836	79.75409192056684	3.711867592482876	16.72819404603345	140.0394154118689	143.4294188751107	113.34679362267492	0.36509380826415777	1.0045132986403824	1.0023463620135438	1.0041644045507878	17.13506454805098	77.48917403646985
13	420.0	240.0		(149.4906997342781, 142.73427812223207, 112.51284322409212)	#958e70	149.4906997342781	142.73427812223207	112.51284322409212	49.03707962058065	63.0765219967412	149.4906997342781	79.79397341414014	3.5015224203273076	17.029323947074417	140.00063773250662	143.60870820194862	112.81505757307352	0.5801001419741547	1.005015611307975	0.9455451122857172	1.0222407089587306	17.385584067107352	78.38093948248076
14	440.0	260.0		(149.13728963684676, 142.47387068201948, 113.27457927369353)	#958e71	149.13728963684676	142.47387068201948	113.27457927369353	48.85178690508533	61.31927946975815	149.13728963684676	79.73479172864373	3.6559107916935285	16.59908685465261	139.89908768821965	143.34270746678476	113.56657218777679	0.3474882470524741	1.0042702101795122	0.9872358834461762	0.9964143243210032	16.99692231332256	77.57904490563672
15	460.0	280.0		(149.71479185119574, 142.5792736935341, 113.99822852081488)	#958e71	149.71479185119574	142.5792736935341	113.99822852081488	48.013093939093366	60.83382634829732	149.71479185119574	79.77830001948016	3.9245357756033106	16.36211896951081	140.35946855624445	143.53822983170946	114.28403897254206	0.5323260801649079	1.0048182028366142	1.0597749136403571	0.9821895541738934	16.82619737868351	76.5121232871743
16	480.0	300.0		(149.86005314437554, 142.31443755535872, 113.1452612931798)	#958e71	149.86005314437554	142.31443755535872	113.1452612931798	47.668813780125944	62.47343255000235	149.86005314437554	79.73412592889571	3.9352098855832685	16.65444234243678	140.17795394154118	143.33971680248007	113.4369530558016	0.41030775798779995	1.0042618243439394	1.0626573320024266	0.9997372180103306	17.113045508650508	76.7056480815951
17	500.0	320.0		(149.4906997342781, 142.6164747564216, 113.03100088573959)	#958e71	149.4906997342781	142.6164747564216	113.03100088573959	48.68741345382991	62.19265294030513	149.4906997342781	79.77391430344231	3.654511462429122	16.771070346523807	140.0677502214349	143.51851276350752	113.32685562444641	0.3974581326214171	1.0047629641651181	0.986858010970262	1.0067381943234768	17.16462218043485	77.70708775268767
18	520.0	340.0		(149.32683790965456, 142.94419840566874, 113.81133746678476)	#958e71	149.32683790965456	142.94419840566874	113.81133746678476	49.217148415093426	60.648526009846364	149.32683790965456	79.8285015401731	3.594942343597418	16.52741763161898	140.24511957484498	143.76405180690878	114.10266607617359	0.46502804976678636	1.005450497605869	0.9707720682307552	0.9921121454680953	16.913874305543946	77.72852159767632
19	540.0	360.0		(150.05580159433126, 142.39946855624447, 114.4756421612046)	#968e72	150.05580159433126	142.39946855624447	114.4756421612046	47.088872292755816	60.46377786828637	150.05580159433126	79.76035823702081	4.206488233496453	16.12715385983572	140.566306465899	143.4575795394154	114.75488042515501	0.817878264061339	1.0045922237219667	1.135912872063849	0.9680850071559776	16.666722379560962	75.38110649759386
20	560.0	380.0		(149.70504871567758, 142.23472099202834, 114.20194862710363)	#958e72	149.70504871567758	142.23472099202834	114.20194862710363	47.37519646733031	60.474183070342015	149.70504871567758	79.71609854186418	4.122518519005746	16.16890412873868	140.2886271036315	143.2587565190434	114.48227635075288	0.7200579084743721	1.0040347670284233	1.1132378342986209	0.9705912032102204	16.68618049955975	75.69628490943857
21	580.0	400.0		(150.04517271922055, 142.70593445527015, 113.03985828166519)	#968e71	150.04517271922055	142.70593445527015	113.03985828166519	48.10024174824674	62.89009509979279	150.04517271922055	79.81191384970874	3.789028628258917	16.832370126379924	140.36894596988486	143.68940906111604	113.33651904340124	0.45899665669785017	1.005241573458356	1.023182795849692	1.010417913530997	17.25356258913541	77.31396190060723
22	600.0	420.0		(149.82285208148804, 142.67316209034544, 113.70327723649247)	#958e71	149.82285208148804	142.67316209034544	113.70327723649247	48.123298756713034	61.47587939698492	149.82285208148804	79.79881697530034	3.858927599817541	16.523900527645097	140.38253321523473	143.6304928520815	113.99297608503099	0.4526807183574053	1.0050766165991272	1.0420581943127631	0.991901019831463	16.968518228417693	76.85495934086879
23	620.0	440.0		(149.83790965456157, 142.53410097431356, 114.24180690876882)	#958e72	149.83790965456157	142.53410097431356	114.24180690876882	47.688862346969245	60.57883629785953	149.83790965456157	79.77555949371667	4.030392791850746	16.25302482690345	140.45450841452615	143.52590891054032	114.52472984942428	0.644972994790846	1.0047836855534455	1.088360360854074	0.9756408224668222	16.74529432648296	76.07284487116694
24	640.0	460.0		(149.47209920283436, 142.87599645704162, 113.25686448184234)	#958e71	149.47209920283436	142.87599645704162	113.25686448184234	49.07183212267958	61.78333550612132	149.47209920283436	79.8205921881992	3.568757605378392	16.752908719998683	140.1842604074402	143.7284573870682	113.55305580159434	0.4554208912434103	1.0053508782753733	0.9637011864063952	1.0056479834594059	17.128805604202356	77.97442379073337
25	660.0	480.0		(149.79716563330382, 142.39946855624447, 114.62178919397697)	#958e72	149.79716563330382	142.39946855624447	114.62178919397697	47.381461989776646	59.87911022285821	149.79716563330382	79.75051863594625	4.152469954218585	16.04760416648814	140.46880425155007	143.41336227635074	114.89956598759964	0.8374393206115839	1.0044682926496582	1.1213258685225442	0.9633097773712949	16.576145698110146	75.49237909349804
26	680.0	500.0		(149.39149689991143, 142.87953941541187, 113.1319751992914)	#958e71	149.39149689991143	142.87953941541187	113.1319751992914	49.22441800815888	61.89226445634195	149.39149689991143	79.81776684305561	3.518149071402743	16.80192248895118	140.12088573959255	143.71574392382638	113.4294508414526	0.4825019248782409	1.0053152926809337	0.950034944641721	1.00859019479313	17.16630339395571	78.17371709297989
27	700.0	520.0		(149.7245349867139, 142.55447298494244, 113.84942426926483)	#958e71	149.7245349867139	142.55447298494244	113.84942426926483	48.008295681801364	61.09989410727703	149.7245349867139	79.77385011224348	3.911373909426308	16.41850643156797	140.32679362267493	143.51822418954828	114.1364747564216	0.4940158686963678	1.004762155668509	1.0562207058592	0.9855743954846136	16.877979716268758	76.60021812437043
28	720.0	540.0		(149.51638618246236, 142.60673162090345, 113.64836138175376)	#958e71	149.51638618246236	142.60673162090345	113.64836138175376	48.441535992097776	61.172869126324024	149.51638618246236	79.77462454632172	3.783265454299023	16.50611337605541	140.20078830823738	143.52170571302037	113.93794508414526	0.4162634007774467	1.004771909767788	1.0216265182324489	0.9908332880466952	16.93413346708026	77.09056482541061
29	740.0	560.0		(149.74313551815766, 142.42249778565102, 114.0504871567759)	#958e72	149.74313551815766	142.42249778565102	114.0504871567759	47.69387299302679	60.78158641902284	149.74313551815766	79.75120281979261	4.017320946503034	16.293633455314783	140.33520814880424	143.4164365721878	114.33420726306466	0.5986565369010639	1.0044769100353725	1.0848304621433502	0.9780784878272356	16.781577958087407	76.14953337217172
30	760.0	580.0		(149.70150575730736, 142.57573073516386, 113.41452612931798)	#958e71	149.70150575730736	142.57573073516386	113.41452612931798	48.21763327475101	61.810866619727484	149.70150575730736	79.77575670982219	3.812387643188586	16.608924740975397	140.235119574845	143.52679553587245	113.70613817537644	0.3985189128446272	1.0047861695162859	1.0294906242006792	0.9970048755325789	17.04085328243048	77.07235160849508
31	780.0	600.0		(149.59610274579273, 142.63773250664303, 114.07883082373782)	#958e72	149.59610274579273	142.63773250664303	114.07883082373782	48.245093393850205	60.54238161213542	149.59610274579273	79.7843816217512	3.874650805655022	16.337733214735483	140.33555358724536	143.56557416297608	114.36441984056687	0.5324753061221609	1.0048948014187207	1.0463040618653412	0.9807257197123788	16.7909036523242	76.65824330796912
32	800.0	620.0		(149.4472984942427, 142.66164747564216, 114.2356067316209)	#958e72	149.4472984942427	142.66164747564216	114.2356067316209	48.43738994818131	60.08125600085344	149.4472984942427	79.78321652088812	3.8458709644804134	16.268333732870644	140.30140832595217	143.56033532329494	114.5198671390611	0.5683017884355666	1.0048801268198	1.0385324028872254	0.976559789475608	16.716740289885777	76.6993334628278
33	820.0	640.0		(149.43312666076173, 142.47387068201948, 114.14614703277236)	#958e72	149.43312666076173	142.47387068201948	114.14614703277236	48.166871658425165	60.215428842392264	149.43312666076173	79.74850767161753	3.913243520382914	16.24769294125825	140.21836138175377	143.40432651018602	114.42942426926483	0.5810224133872349	1.0044429642889101	1.0567255723971472	0.975320758641683	16.712300881782618	76.45827103033123
34	840.0	660.0		(150.27457927369355, 142.6696191319752, 114.05403011514615)	#968e72	150.27457927369355	142.6696191319752	114.05403011514615	47.40224488298728	61.46242484969941	150.27457927369355	79.81677593387833	4.06871065204678	16.40409701346819	140.67293179805137	143.7112852170062	114.34018600531444	0.6129893645170501	1.0053028120492526	1.098707650139236	0.9847094231686377	16.901148043767762	76.07003066457376
35	860.0	680.0		(149.39681133746677, 142.35075287865368, 114.2356067316209)	#958e72	149.39681133746677	142.35075287865368	114.2356067316209	47.97642139204476	60.01538516265584	149.39681133746677	79.72502249758995	3.9767651808791937	16.169346425862408	140.18029229406554	143.29882984056687	114.51675819309122	0.6502699098812198	1.0041471654268896	1.0738788527125465	0.9706177535375695	16.651198910090603	76.18264774936482
36	880.0	700.0		(149.55181576616474, 142.48981399468556, 113.9867139061116)	#958e71	149.55181576616474	142.48981399468556	113.9867139061116	48.08607077926931	60.64186467982278	149.55181576616474	79.7556873834225	3.913208417678671	16.328466587494184	140.24957484499555	143.4365884942427	114.27174490699734	0.5317866971005458	1.0045333937053178	1.0567160933230642	0.9801694601902602	16.79083146300698	76.52292627522712
37	900.0	720.0		(149.79627989371124, 142.49512843224093, 114.24357838795395)	#958e72	149.79627989371124	142.49512843224093	114.24357838795395	47.67831784548696	60.52178926206243	149.79627989371124	79.76688158878328	4.0360130145339905	16.237471860085996	140.422382639504	143.48689922940656	114.52609388839682	0.6527233797346437	1.0046743861971366	1.0898780361536091	0.9747072049095253	16.731553826843825	76.04134567808038
38	920.0	740.0		(149.45172719220548, 142.7838795394154, 114.23029229406555)	#958e72	149.45172719220548	142.7838795394154	114.23029229406555	48.64126744624671	60.09609970900426	149.45172719220548	79.80545765729403	3.7886104125752773	16.308430753744354	140.34040744021257	143.6603639061116	114.51582816651904	0.5458272037353168	1.005160256864022	1.023069861603362	0.9789667439250308	16.742714311244413	76.92159933919935
39	940.0	760.0		(149.13108945969884, 142.9468556244464, 114.73959255978743)	#958e72	149.13108945969884	142.9468556244464	114.73959255978743	49.21087874729578	58.806193539190694	149.13108945969884	79.82347634857273	3.7062617984343627	16.120619231829192	140.3356775907883	143.7414362798937	115.021665190434	0.6874699711259739	1.0053872046553853	1.0008325829977989	0.967692744798004	16.54118317824197	77.05223361657785
40	960.0	780.0		(149.91231178033658, 142.55535872453498, 113.81842338352524)	#958e71	149.91231178033658	142.55535872453498	113.81842338352524	47.770306748466254	61.39550135597426	149.91231178033658	79.78132825919208	3.9643389183162125	16.444726220235605	140.41287865367582	143.55184508414527	114.10579273693534	0.5125499607479382	1.0048563439148819	1.0705232860703922	0.9871483238119889	16.915821100903763	76.44628438539979
41	980.0	800.0		(149.66253321523473, 142.61381753764394, 114.77679362267493)	#958e72	149.66253321523473	142.61381753764394	114.77679362267493	47.876910577362516	59.43948298208549	149.66253321523473	79.78432536134606	4.037889314716326	16.038645159916598	140.50028343666963	143.56532118689105	115.05516386182461	0.8047576467146662	1.0048940928115033	1.0903847090386058	0.9627719837831453	16.539125995155135	75.86888710121335
42	1000.0	820.0		(149.78476527900798, 142.4207263064659, 114.488928255093)	#958e72	149.78476527900798	142.4207263064659	114.488928255093	47.48174358202211	60.08914474267773	149.78476527900798	79.75355925730952	4.1135842784983945	16.10964779130328	140.44274579273693	143.42702527015055	114.76824623560672	0.7733347823142911	1.0045065896764562	1.110825247306554	0.9670341482984388	16.626554891983844	75.67566827121317
43	1020.0	840.0		(149.61824623560673, 142.42161204605847, 113.94862710363154)	#958e71	149.61824623560673	142.42161204605847	113.94862710363154	47.894514663157125	60.793072419325235	149.61824623560673	79.74588273161149	3.9592238790281398	16.328222655735168	140.25336581045173	143.39253256864484	114.2333569530558	0.5453834341347973	1.0044099028235896	1.069142029628934	0.980154817390872	16.801378182147136	76.37013216558401
44	1040.0	860.0		(149.44552701505756, 142.7289636846767, 114.5022143489814)	#958e72	149.44552701505756	142.7289636846767	114.5022143489814	48.46721249144508	59.624030961807435	149.44552701505756	79.79593790947868	3.8636146937275906	16.175689521214174	140.37472984942426	143.61754355181574	114.78448184233835	0.6475345627085327	1.0050403543856674	1.043323889117898	0.9709985185232809	16.630708042302523	76.56641279324224
45	1060.0	880.0		(149.66341895482728, 142.5172719220549, 113.33126660761737)	#958e71	149.66341895482728	142.5172719220549	113.33126660761737	48.1986396547941	61.903562762620574	149.66341895482728	79.76349519366794	3.8123121187079723	16.623935899901788	140.18168290522587	143.47167832595215	113.62312666076174	0.3851749634947967	1.0046317341043611	1.0294702296993936	0.9979059693041753	17.055467407681654	77.08388070735772
46	1080.0	900.0		(149.3454384410983, 142.80513728963686, 114.76085031000886)	#958e72	149.3454384410983	142.80513728963686	114.76085031000886	48.65338318905909	59.051485371654266	149.3454384410983	79.8063689980567	3.844677631719473	16.082643614705482	140.40102745792737	143.66446361381756	115.04129317980514	0.7215295559931286	1.0051717353210348	1.0382101573540004	0.9654131345273711	16.535808771556084	76.55533427518249
47	1100.0	920.0		(149.6581045172719, 142.55447298494244, 114.19397697077059)	#958e72	149.6581045172719	142.55447298494244	114.19397697077059	47.98171782512054	60.42674770957125	149.6581045172719	79.77204971306166	3.9551236256354927	16.267406377622674	140.36315323294951	143.51013058458813	114.47758193091231	0.598563691245401	1.004739479403537	1.0680348042311918	0.976504121952394	16.7413115719402	76.334722117198
48	1120.0	940.0		(149.59787422497786, 142.57661647475643, 114.99379982285208)	#958e72	149.59787422497786	142.57661647475643	114.99379982285208	47.825842121429325	58.98505589238347	149.59787422497786	79.77557155130805	4.075805230046581	15.930964336182818	140.50046944198405	143.52596311780337	115.26962798937112	0.9016013164871215	1.004783837420398	1.1006234578212026	0.9563080911508256	16.444081395870185	75.64917507210839
49	1140.0	960.0		(149.71302037201062, 142.63596102745794, 114.14614703277236)	#958e72	149.71302037201062	142.63596102745794	114.14614703277236	48.06126260739637	60.579585389230054	149.71302037201062	79.78882203184085	3.9249914953074505	16.316497703879975	140.40575730735165	143.58554149689994	114.43104517271921	0.5664689436980443	1.0049507289690076	1.0598979754080957	0.9794509889162825	16.78194433189898	76.47428159763894
50	1160.0	980.0		(149.78742249778566, 142.67139061116032, 114.90611160318866)	#958e72	149.78742249778566	142.67139061116032	114.90611160318866	47.75957949264873	59.382384246939864	149.78742249778566	79.79994571764352	4.074296612340655	16.010043833618393	140.6051904340124	143.63556985828166	115.18376439326838	0.8497111702362903	1.005090833257698	1.1002160732818762	0.9610550958924043	16.520332818672657	75.72222250745665
51	1180.0	1000.0		(149.71036315323295, 142.82993799822853, 114.40655447298494)	#958e72	149.71036315323295	142.82993799822853	114.40655447298494	48.306488032515446	60.13258550611456	149.71036315323295	79.8243629666888	3.8815201732119164	16.265247198364264	140.516669619132	143.7454262710363	114.69078830823737	0.608613095017582	1.0053983717274058	1.0481590541053476	0.9763745101755117	16.721975519625296	76.57802919361602
52	1200.0	1020.0		(149.6607617360496, 142.21966341895484, 114.78742249778566)	#958e72	149.6607617360496	142.21966341895484	114.78742249778566	47.19750076196282	59.41905815928554	149.6607617360496	79.71301463450412	4.225618386886842	15.912852764112051	140.37935341009742	143.24490986713906	115.06174490699735	0.9643982547544517	1.0039959248087909	1.1410787458936296	0.9552208849686238	16.46434735554084	75.12846545306395
53	1220.0	1040.0		(149.47298494242693, 142.44198405668735, 115.4517271922055)	#958e73	149.47298494242693	142.44198405668735	115.4517271922055	47.60010413954701	58.04005807235342	149.47298494242693	79.74740094068667	4.186007472478992	15.687632387044248	140.48912311780336	143.39935385296724	115.7216297608503	1.1401683282135966	1.0044290248669785	1.1303822824655845	0.9417012973067016	16.236516512808084	75.05958525872651
54	1240.0	1060.0		(149.58635961027457, 142.75199291408325, 115.15766164747565)	#958e73	149.58635961027457	142.75199291408325	115.15766164747565	48.08952919989708	58.690631975983344	149.58635961027457	79.80718689950467	4.020124117718571	15.914759172252314	140.58196634189545	143.66814304694418	115.43360496014172	0.9073902254515741	1.0051820368975644	1.085587425693366	0.9553353233347576	16.41465678692831	75.82344703911635
55	1260.0	1080.0		(149.58990256864482, 142.6581045172719, 114.72010628875111)	#958e72	149.58990256864482	142.6581045172719	114.72010628875111	48.07254623044095	59.44116480250107	149.58990256864482	79.78933402173595	3.9834624119631235	16.07133661524753	140.46708591674047	143.5878438972542	114.99948627103632	0.7606576348351429	1.0049571775492123	1.0756873615144595	0.9647343950085262	16.55765180779325	76.07914469322742
56	1280.0	1100.0		(149.39149689991143, 142.69264836138174, 115.07440212577502)	#958e73	149.39149689991143	142.69264836138174	115.07440212577502	48.287734875077405	58.57668842603298	149.39149689991143	79.7886041349423	3.9711252297259803	15.918513736630135	140.45143489813995	143.58456162976083	115.35058458813108	0.8798744486345353	1.0049479845288534	1.0723558499707981	0.955560703306584	16.406368128670298	75.99256554308882
57	1300.0	1120.0		(149.933569530558, 142.5093002657219, 115.07351638618246)	#958e73	149.933569530558	142.5093002657219	115.07351638618246	47.22158701120516	59.28834736375718	149.933569530558	79.77680998571867	4.228232078227256	15.899347845414692	140.6600354295837	143.53153081488045	115.34787422497786	0.9988402570479356	1.0047994356650147	1.141784542622962	0.9544102081791913	16.45196670361458	75.10759690435609
58	1320.0	1140.0		(149.75287865367582, 142.41806908768822, 114.33835252435784)	#958e72	149.75287865367582	142.41806908768822	114.33835252435784	47.573218617912616	60.304043863229055	149.75287865367582	79.75146684518457	4.076530402826295	16.170583098362677	140.39618246235608	143.41762294951283	114.61914968999115	0.7101391578833419	1.0044802354699804	1.1008192822355891	0.9706919888376527	16.676506164848195	75.85081436900079
59	1340.0	1160.0		(149.57661647475643, 142.27723649247122, 114.60673162090346)	#958e72	149.57661647475643	142.27723649247122	114.60673162090346	47.476001114460104	59.61707683926288	149.57661647475643	79.7196871311863	4.137943302744196	16.001420658470987	140.31983170947743	143.27487030115148	114.88343666961913	0.8521303521924931	1.0040799657838804	1.1174031164591138	0.9605374616807613	16.52779591675997	75.50102516884698
60	1360.0	1180.0		(149.40035429583702, 142.4650132860939, 114.58724534986715)	#958e72	149.40035429583702	142.4650132860939	114.58724534986715	48.04701811520457	59.41982415680042	149.40035429583702	79.74665891337443	3.989950901048256	16.05545405924207	140.28777679362267	143.39601991142604	114.86602302922941	0.7546007087726918	1.004419678935188	1.0774395019848302	0.9637809927853047	16.54379984287795	76.04409991006678
61	1380.0	1200.0		(149.77059344552703, 142.4906997342781, 115.59875996457042)	#958e73	149.77059344552703	142.4906997342781	115.59875996457042	47.217729393468076	58.18109775209799	149.77059344552703	79.76827470345572	4.284218963224062	15.660799107558487	140.67945969884855	143.49316120460585	115.8676793622675	1.213434949758109	1.0046919326600363	1.1569031450781435	0.9400905421921437	16.236229882954767	74.70030927895552
62	1400.0	1220.0		(150.02480070859167, 142.58104517271923, 114.89282550930027)	#968e72	150.02480070859167	142.58104517271923	114.89282550930027	47.28721258572007	59.714484761893516	150.02480070859167	79.79293561171579	4.189169634835177	16.00402546588637	140.69084145261294	143.60404081488042	115.16970770593446	0.907025607624827	1.0050025400496667	1.1312361873678598	0.9606938237411272	16.543215326597323	75.3315166292652
63	1420.0	1240.0		(149.77679362267494, 142.4472984942427, 114.57661647475642)	#958e72	149.77679362267494	142.4472984942427	114.57661647475642	47.506605269117514	59.92947876379379	149.77679362267494	79.75825648231219	4.1149726766834815	16.080077221981725	140.46461470327725	143.4481338972542	114.85532329495128	0.7974489011220766	1.0045657518444187	1.1112001679725463	0.9652590784341548	16.59824941356007	75.64577016963814
64	1440.0	1260.0		(149.35518157661647, 142.58193091231178, 115.05137289636846)	#958e73	149.35518157661647	142.58193091231178	115.05137289636846	48.153063595755114	58.568247322413455	149.35518157661647	79.76711385718363	4.007631378461829	15.891771717356873	140.3947121346324	143.48794325066427	115.32667847652789	0.9049650888740934	1.00467731164825	1.082213907798779	0.9539554263839154	16.389311077108022	75.8461090455055
65	1460.0	1280.0		(149.71567759078832, 142.39946855624447, 114.91231178033658)	#958e72	149.71567759078832	142.39946855624447	114.91231178033658	47.387066398595174	59.278082459222986	149.71567759078832	79.74799646526247	4.181320333458027	15.919000329778864	140.48697962798937	143.4020295925598	115.18718334809566	0.9486973014842842	1.0044365255774956	1.1291165754787753	0.9555899126473	16.458979653383413	75.2829998553517
66	1480.0	1300.0		(149.6501328609389, 142.20992028343667, 115.17094774136405)	#958e73	149.6501328609389	142.20992028343667	115.17094774136405	47.05268836540189	58.75164984759256	149.6501328609389	79.71174075021555	4.298866443108896	15.746863888533213	140.44782993799825	143.23919042515502	115.44133746678476	1.134175830630679	1.0039798800682895	1.1608585254384134	0.945256861359799	16.323111683122157	74.73043076707907
67	1500.0	1320.0		(150.2001771479185, 142.33215234720993, 116.29140832595218)	#968e74	150.2001771479185	142.33215234720993	116.29140832595218	46.07789358200769	57.568081568146425	150.2001771479185	79.75816963224585	4.623916781873461	15.349799353033244	140.97933569530556	143.44774358724536	116.55181576616475	1.6409259752887233	1.004564657956387	1.2486345617366248	0.9214217676394997	16.031124308172238	73.2357918042107
68	1520.0	1340.0		(149.30912311780335, 142.60673162090345, 115.34012400354295)	#958e73	149.30912311780335	142.60673162090345	115.34012400354295	48.16145602461475	58.01450436020643	149.30912311780335	79.77046566014359	4.035602882100086	15.774250385532241	140.4375819309123	143.50300980513728	115.61279007971655	1.0165516359657125	1.0047195280482693	1.089767284694182	0.9469008251598413	16.28229301564981	75.64954455739976
69	1540.0	1360.0		(149.7661647475642, 142.61558901682906, 114.59167404782994)	#958e72	149.7661647475642	142.61558901682906	114.59167404782994	47.802679290894474	59.88999680635888	149.7661647475642	79.78828626254439	4.034964583721878	16.124678130370373	140.51458813108945	143.5831321877768	114.87191319751993	0.7412625172034796	1.004943980884109	1.0895949196942634	0.9679363934205345	16.62185862050133	75.951065521267
70	1560.0	1380.0		(149.84676705048716, 142.40655447298494, 115.45881310894598)	#958e73	149.84676705048716	142.40655447298494	115.45881310894598	47.01833917164639	58.51930226922099	149.84676705048716	79.755733203534	4.321724001160376	15.699132113215253	140.66271036315322	143.4367944021258	115.72829052258638	1.1971563844457063	1.0045339708156609	1.1670309412335818	0.9423916058750519	16.283121551176606	74.60860793437155
71	1580.0	1400.0		(149.72099202834366, 142.92736935341009, 114.52701505757307)	#958e72	149.72099202834366	142.92736935341009	114.52701505757307	48.41797956410127	59.94125476972224	149.72099202834366	79.84265050636733	3.8615363586287366	16.24474783670231	140.57617360496013	143.82774099202834	114.81101860053144	0.6294826177365077	1.005628705699797	1.0427626590703607	0.9751439691356181	16.697403849912	76.62840127322727
72	1600.0	1420.0		(149.95217006200178, 142.48981399468556, 115.68113374667848)	#958e73	149.95217006200178	142.48981399468556	115.68113374667848	46.93528377959266	58.27934505245251	149.95217006200178	79.77545761088851	4.357168974951642	15.638131848092307	140.7846324180691	143.5254508768822	115.94922054915855	1.2703076897083274	1.0047824023257976	1.1766024411985294	0.9387298660162208	16.233794663435905	74.43085257535239
73	1620.0	1440.0		(149.8219663418955, 142.81310894596987, 114.99379982285208)	#958e72	149.8219663418955	142.81310894596987	114.99379982285208	47.92553597314409	59.278239895003814	149.8219663418955	79.82710069980801	4.034737633042851	16.018787355271424	140.68358724534986	143.7577471833481	115.27199291408326	0.8400191222742528	1.005432853836852	1.0895336343219242	0.9615799542955429	16.5190997363929	75.86267229828887
74	1640.0	1460.0		(149.74933569530558, 143.0487156775908, 115.48184233835252)	#958f73	149.74933569530558	143.0487156775908	115.48184233835252	48.26767990074443	58.352250882786116	149.74933569530558	79.8679098747008	3.9922610708151285	15.879967344239244	140.8186448184234	143.94148853852965	115.7575110717449	0.955567985463928	1.0059468507729237	1.0780633362687222	0.9532468303890256	16.37411100828533	75.88815930736196
75	1660.0	1480.0		(149.69884853852966, 142.4977856510186, 116.26926483613818)	#958e74	149.69884853852966	142.4977856510186	116.26926483613818	47.0754067087065	56.94461866161764	149.69884853852966	79.76831638728174	4.383969304492696	15.375973668102883	140.78060230292292	143.49334857395925	116.53155004428697	1.499324019031631	1.0046924576733187	1.1838395562482804	0.9229929662658487	15.988738321234964	74.08618683898109
76	1680.0	1500.0		(150.15766164747563, 142.39238263950398, 116.09743135518157)	#968e74	150.15766164747563	142.39238263950398	116.09743135518157	46.32079887657981	57.841595488650846	150.15766164747563	79.76692374872466	4.545761754056466	15.446925356284623	140.9383790965456	143.48708873339237	116.36038086802479	1.5219727579930666	1.0046749172071545	1.227529711993579	0.9272520727491206	16.101908361659227	73.60176006448765
77	1700.0	1520.0		(149.18423383525243, 142.51018600531444, 115.02834366696192)	#958e73	149.18423383525243	142.51018600531444	115.02834366696192	48.27602302785127	58.382523199686496	149.18423383525243	79.74735785475582	3.983298812123337	15.867853138145804	140.28410097431356	143.3991602657219	115.30316209034544	0.9097913671352674	1.004428482194001	1.0756431832941564	0.9525196356592807	16.360178258210603	75.90825520532182
78	1720.0	1540.0		(149.65367581930911, 142.75199291408325, 116.02834366696192)	#958e74	149.65367581930911	142.75199291408325	116.02834366696192	47.68485103916971	57.29534975940907	149.65367581930911	79.81189213100447	4.2045243011396565	15.552245497996186	140.78908768821964	143.68931134632416	116.29558015943313	1.284143518104012	1.0052412999084133	1.1353825351366746	0.933574257743984	16.110566862429657	74.8718223253894
79	1740.0	1560.0		(149.72542072630645, 142.6873339238264, 115.93799822852081)	#958e73	149.72542072630645	142.6873339238264	115.93799822852081	47.50170397944741	57.54395409370562	149.72542072630645	79.80282444216581	4.240687061302872	15.575261335973822	140.7861293179805	143.6485187068202	116.20549158547387	1.2762131805285386	1.0051270911724473	1.1451478649031175	0.9349558584819029	16.142248679653733	74.76923359280242
80	1760.0	1580.0		(149.87776793622675, 142.40832595217006, 115.74402125775022)	#958e73	149.87776793622675	142.40832595217006	115.74402125775022	46.87028050964009	58.07469328416424	149.87776793622675	79.7579488858115	4.384092837473541	15.581542816764383	140.73549158547388	143.4467515411869	116.01066430469442	1.3248979519037563	1.0045618776259537	1.1838729148826748	0.9353329248526296	16.186560677248536	74.2852834483086
81	1780.0	1600.0		(150.14614703277238, 142.8325952170062, 115.27015057573074)	#968e73	150.14614703277238	142.8325952170062	115.27015057573074	47.41790476190475	59.23148393947439	150.14614703277238	79.84401537116553	4.1792839962621064	15.929922230466032	140.90374667847652	143.83388569530558	115.54577502214349	0.9792371999698694	1.0056458963518076	1.128566686472956	0.9562455353564765	16.46902659509992	75.29950487996703
82	1800.0	1620.0		(149.68999114260407, 142.54738706820194, 115.89725420726306)	#958e73	149.68999114260407	142.54738706820194	115.89725420726306	47.318096036905004	57.56662721893492	149.68999114260407	79.77605193746486	4.288025895463177	15.547014208757659	140.71723649247122	143.5281227989371	116.16375553587245	1.3125486933610881	1.0047898879473538	1.1579311625343793	0.933260232546238	16.127517381403603	74.5805976951512
83	1820.0	1640.0		(149.792736935341, 142.87333923826395, 115.83879539415412)	#958e73	149.792736935341	142.87333923826395	115.83879539415412	47.77273438722807	57.80156815440288	149.792736935341	79.83881802083219	4.155469152492541	15.67867772636886	140.85693534100974	143.81048784765278	116.10914083259522	1.1668548663467182	1.0055804350393933	1.1221357668833978	0.9411637645951423	16.22001415303489	75.15565743869008
84	1840.0	1660.0		(148.72984942426928, 141.33835252435784, 115.14437555358724)	#948d73	148.72984942426928	141.33835252435784	115.14437555358724	46.79518961970568	57.58289859215324	148.72984942426928	79.51730063496584	4.417036536248586	15.42671916278071	139.72139061116033	142.36798375553587	115.40631532329493	1.4291392114847605	1.0015308811911905	1.1927689748297778	0.9260391300840451	16.04661571453185	74.02232345610058
85	1860.0	1680.0		(149.58193091231178, 141.87776793622675, 115.58458813108946)	#958d73	149.58193091231178	141.87776793622675	115.58458813108946	46.40335565224188	57.957016307630354	149.58193091231178	79.64988977730401	4.5123729109934345	15.465355506314026	140.39417183348095	142.96167715677592	115.84751992914083	1.4641507067770108	1.0032008589130443	1.2185134460459879	0.9283584026122922	16.110205778466796	73.73418154074199
86	1880.0	1700.0		(148.7395925597874, 141.80779450841453, 115.55093002657219)	#948d73	148.7395925597874	141.80779450841453	115.55093002657219	47.468374699759835	56.89883103967794	148.7395925597874	79.60386469482737	4.2737238921145	15.400632973262262	139.95300265721878	142.755404340124	115.81349867139062	1.3970920000252414	1.0026211669335423	1.1540690740657378	0.9244732214813168	15.982622184208795	74.49049883278093
87	1900.0	1720.0		(149.25066430469442, 141.5925597874225, 115.4074402125775)	#958d73	149.25066430469442	141.5925597874225	115.4074402125775	46.423094035436655	57.82233656174335	149.25066430469442	79.58467658870721	4.510086949837011	15.429599112016867	140.10800708591674	142.6694667227635	115.66929140832595	1.4824899122657846	1.0023794902081322	1.2178961490137648	0.926212008429544	16.075242239314523	73.7063068284004
88	1920.0	1740.0		(148.96457041629762, 141.69353410097432, 114.71213463241807)	#948d72	148.96457041629762	141.69353410097432	114.71213463241807	47.26332393783455	58.63388254321239	148.96457041629762	79.59003839340112	4.241133644341755	15.735302314224553	139.8600620017715	142.69347712134632	114.98194862710363	1.0862902406531771	1.0024470228448916	1.1452684594214315	0.9445628401552758	16.29683875815209	74.91553523176763
89	1940.0	1760.0		(149.13994685562446, 141.49424269264836, 115.60053144375554)	#958d73	149.13994685562446	141.49424269264836	115.60053144375554	46.32229440659164	57.34580915672382	149.13994685562446	79.56291674103231	4.558180867135942	15.310264092410609	140.0618954827281	142.5720528077945	115.85946855624448	1.6054827498948698	1.0021054220589067	1.230883348001463	0.9190485346812591	15.974391988331883	73.42064781676088
90	1960.0	1780.0		(148.77413640389724, 141.5969884853853, 115.72542072630647)	#948d73	148.77413640389724	141.5969884853853	115.72542072630647	46.96987564322474	56.645749735065415	148.77413640389724	79.56739863083534	4.417492264028155	15.26440544091261	139.93947741364042	142.59211358724536	115.98413640389725	1.5761019650786245	1.0021618720516503	1.1928920387781914	0.916295719562767	15.89076182463607	73.85964905020305
91	1980.0	1800.0		(148.9512843224092, 141.58635961027457, 115.5881310894597)	#948d73	148.9512843224092	141.58635961027457	115.5881310894597	46.754984469163986	57.116688272302376	148.9512843224092	79.5721469990425	4.452603731318505	15.331061043861505	139.99552701505758	142.61336916740478	115.84811337466783	1.5348276472919415	1.0022216783750135	1.2023734792193086	0.9202969395187863	15.964558018271577	73.80510500822281
92	2000.0	1820.0		(149.16829052258635, 141.65279007971657, 115.29495128432241)	#958d73	149.16829052258635	141.65279007971657	115.29495128432241	46.687759851476116	57.90574843685981	149.16829052258635	79.59208092276447	4.434378224468405	15.490058468301715	140.06381753764393	142.7026243666962	115.55852967227635	1.3925516768473325	1.0024727487714107	1.1974518945905772	0.929841278471261	16.112281700275886	74.02503739611892
93	2020.0	1840.0		(149.06997342781222, 141.64127546501328, 116.01240035429583)	#958d74	149.06997342781222	141.64127546501328	116.01240035429583	46.51679974277906	56.54848484848484	149.06997342781222	79.58780983275138	4.543700438030984	15.177431412794352	140.15556244464128	142.6834972010629	116.26868910540301	1.7140227686509524	1.002418953829803	1.2269730777474421	0.9110748198699241	15.842968091889844	73.3337637910423
94	2040.0	1860.0		(148.58104517271923, 141.65899025686448, 114.56421612046059)	#948d72	148.58104517271923	141.65899025686448	114.56421612046059	47.79065225882046	58.38087488375422	148.58104517271923	79.56825991190729	4.108465513424253	15.761216134736244	139.63184233835253	142.59596886625334	114.83516386182463	0.9998540078456628	1.002172720000261	1.1094429847602127	0.9461184017462133	16.287891911504893	75.3898686341666
95	2060.0	1880.0		(148.94774136403896, 141.86713906111603, 115.26129317980514)	#948d73	148.94774136403896	141.86713906111603	115.26129317980514	47.38851493479178	57.67153102365575	148.94774136403896	79.62215946438192	4.256799626180696	15.5553485719653	140.0154650132861	142.83737310894597	115.52735163861826	1.2551511069518588	1.0028515919671748	1.1494988743035337	0.9337605298792723	16.127281613861495	74.69541560991942
96	2080.0	1900.0		(149.21523472099202, 141.47209920283436, 115.96368467670504)	#958d73	149.21523472099202	141.47209920283436	115.96368467670504	46.0280759702725	56.82492995536137	149.21523472099202	79.56273680260318	4.660680381599724	15.155619677394029	140.16455270150573	142.57124744906997	116.21876882196634	1.7900568954379532	1.0021031557106777	1.25856214118875	0.9097654993162402	15.856063490830303	72.90620648590247
97	2100.0	1920.0		(148.61116031886624, 141.5465013286094, 116.15943312666076)	#948d74	148.61116031886624	141.5465013286094	116.15943312666076	46.93815164583223	55.683505977995246	148.61116031886624	79.55282054692559	4.471693851151648	15.055094645336231	139.93077059344552	142.52686949512844	116.41330380868024	1.785278740910521	1.0019782591635413	1.2075285424559135	0.9037311564170015	15.705155862915182	73.45742380802444
98	2120.0	1940.0		(148.73870682019486, 142.13286093888397, 114.97697077059344)	#948e72	148.73870682019486	142.13286093888397	114.97697077059344	48.260356271479914	57.881656205709675	148.73870682019486	79.66138578761976	4.011452872954568	15.743195759567419	139.93854738706818	143.0132303720106	115.24852967227635	1.001978228733751	1.0033456526780462	1.0832458576210218	0.9450366699554779	16.246229312551176	75.70491225208845
99	2140.0	1960.0		(148.77945084145261, 141.44109831709477, 115.78565101860053)	#948d73	148.77945084145261	141.44109831709477	115.78565101860053	46.65503355704697	56.54960350534613	148.77945084145261	79.53945043225643	4.504558685665017	15.191272132443023	139.90580159433128	142.46704915854738	116.04220549158548	1.678259534444695	1.0018098608072177	1.2164033060329777	0.9119056542066323	15.845055946715371	73.48370855293514
100	2160.0	1980.0		(149.01594331266608, 141.67139061116032, 116.04782993799823)	#958d74	149.01594331266608	141.67139061116032	116.04782993799823	46.633352139921	56.41590237697562	149.01594331266608	79.59122198343113	4.519032913464837	15.16814035648979	140.1455093002657	142.69877765279006	116.30406554472984	1.7105412261596016	1.0024619303173066	1.2203119016971893	0.9105170939136108	15.82700667678992	73.40966573746468
101	2180.0	2000.0		(148.73073516386182, 141.17980513728963, 115.55004428697963)	#948d73	148.73073516386182	141.17980513728963	115.55004428697963	46.34579963161688	56.888552082278736	148.73073516386182	79.48948634778456	4.569106587641314	15.206507108221267	139.75380868024803	142.24364886625332	115.80634189548273	1.693466711014852	1.0011805565784595	1.2338337108385196	0.9128201833147122	15.87811681030251	73.27602788106134
102	2200.0	2020.0		(148.78122232063774, 141.91231178033658, 114.81753764393268)	#948d72	148.78122232063774	141.91231178033658	114.81753764393268	47.865432259747024	58.2112410253968	148.78122232063774	79.62272008356948	4.09933281758712	15.74562232034622	139.8591231178034	142.8398854295837	115.08848538529672	1.020970718372154	1.0028586530397268	1.1069768072310722	0.9451823321801536	16.270499433156065	75.40713781727808
103	2220.0	2040.0		(149.3241806908769, 141.2090345438441, 116.39061116031887)	#958d74	149.3241806908769	141.2090345438441	116.39061116031887	45.21542681942872	56.24045744926952	149.3241806908769	79.52029023462677	4.900316747451727	14.902420073856536	140.22177147918512	142.3813521169176	116.63879539415412	2.1292227151663234	1.0015685355929234	1.3232731346531565	0.8945663673346853	15.687422614407955	71.7977436060372
104	2240.0	2060.0		(148.94862710363154, 141.52612931798052, 115.58281665190434)	#948d73	148.94862710363154	141.52612931798052	115.58281665190434	46.652508627555086	57.12225638220061	148.94862710363154	79.56109769013678	4.479372271836201	15.314531974981293	139.9744906997343	142.5639113374668	115.8422497785651	1.561065346294881	1.0020825108731424	1.2096020100156826	0.919304728251736	15.95617954155754	73.69624427749947
105	2260.0	2080.0		(148.99734278122233, 141.7581930912312, 116.03631532329496)	#948d74	148.99734278122233	141.7581930912312	116.03631532329496	46.82234702926398	56.41081810507793	148.99734278122233	79.60620358128416	4.469804881918393	15.198487645530845	140.1610008857396	142.76588185119576	116.29353410097431	1.6627010937342583	1.0026506255167107	1.2070184484421231	0.9123387889122331	15.842133138999154	73.61163431253372
106	2280.0	2100.0		(148.69530558015944, 141.55358724534986, 116.12311780336582)	#948d74	148.69530558015944	141.55358724534986	116.12311780336582	46.844509707945804	55.85857502814561	148.69530558015944	79.55734829197726	4.488041720444702	15.07828212368063	139.96693534100976	142.54713124889284	116.37742249778566	1.7720672617508335	1.002035286709185	1.2119430930572739	0.9051230604277193	15.732040881136784	73.42439437425448
107	2300.0	2120.0		(149.30646589902568, 141.31089459698848, 115.80159433126661)	#958d73	149.30646589902568	141.31089459698848	115.80159433126661	45.68165596002854	57.222855007207805	149.30646589902568	79.53669143592596	4.735605085249894	15.180295069771098	140.12686448184235	142.45470698848536	116.05668733392383	1.8088127047878104	1.0017751108848234	1.2787946797310141	0.9112467202194167	15.901802222665246	72.67430354755344
108	2320.0	2140.0		(148.94596988485387, 141.71744906997344, 116.35783879539416)	#948d74	148.94596988485387	141.71744906997344	116.35783879539416	46.691128506197	55.791864890580406	148.94596988485387	79.5975474956647	4.53336836628393	15.04733529550073	140.187502214349	142.72710774136405	116.61143489813995	1.8239567127171212	1.0025416009775363	1.2241830228034845	0.903265376136965	15.715397807234975	73.23382036557881
109	2340.0	2160.0		(148.70504871567758, 141.83613817537645, 116.71744906997343)	#948d74	148.70504871567758	141.83613817537645	116.71744906997343	47.115799966771924	54.8524611645859	148.70504871567758	79.6104079846369	4.4686874666046705	14.916734454101155	140.1781665190434	142.78471760850312	116.96863596102746	1.9149260156675703	1.0027035805310425	1.2067167035262116	0.8954256346934508	15.571709426018652	73.32307471042864
110	2360.0	2180.0		(148.83170947741365, 141.77413640389724, 115.49867139061116)	#948d73	148.83170947741365	141.77413640389724	115.49867139061116	47.29625594557964	57.1109795216359	148.83170947741365	79.60127567798682	4.3089314640178955	15.418568865998727	139.9772542072631	142.74380691762622	115.76142604074403	1.3954920442320733	1.0025885579252256	1.1635764664318253	0.9255498819385208	16.009345902851518	74.38624732199463
111	2380.0	2200.0		(148.64393268379098, 141.8432240921169, 115.93356953055802)	#948d73	148.64393268379098	141.8432240921169	115.93356953055802	47.52558895207146	56.11492143321079	148.64393268379098	79.60741879866312	4.298699583043408	15.24385907599768	139.99364038972544	142.7713258635961	116.1926660761736	1.5496970997917758	1.002665931339754	1.1608134668323506	0.9150623569993183	15.838372947816781	74.25178721010359
112	2400.0	2220.0		(148.83170947741365, 141.46324180690877, 116.30735163861824)	#948d74	148.83170947741365	141.46324180690877	116.30735163861824	46.406862745098024	55.725431616785016	148.83170947741365	79.54677810183328	4.608631177648093	14.98229270775493	140.04261293179806	142.49983241806908	116.55891054030116	1.9113858851928722	1.0019021537712618	1.2445068633732714	0.8993609826791613	15.675094134085338	72.90183028536313
113	2420.0	2240.0		(149.03897254207263, 141.47829937998227, 116.4118689105403)	#958d74	149.03897254207263	141.47829937998227	116.4118689105403	46.09621022912367	55.82373042522211	149.03897254207263	79.557957039582	4.6864247346360415	14.95720214714067	140.16974313551816	142.54985555358724	116.66253321523472	1.9719497125899006	1.0020429539654945	1.265514102153253	0.8978548399485275	15.674197678472668	72.6030636138112
114	2440.0	2260.0		(148.90434012400354, 141.73693534100974, 115.88662533215235)	#948d73	148.90434012400354	141.73693534100974	115.88662533215235	46.97534672854575	56.54312872889068	148.90434012400354	79.59831873959668	4.422441069476313	15.248573464122938	140.0789016829052	142.730562170062	116.14512843224092	1.5959842558034607	1.0025513148965028	1.1942284057184667	0.9153453535219312	15.876932251028377	73.82661138949719
115	2460.0	2280.0		(148.6979627989371, 141.5128432240921, 115.86182462356068)	#948d73	148.6979627989371	141.5128432240921	115.86182462356068	46.87095381959429	56.31022158684774	148.6979627989371	79.54943570422135	4.459085110898986	15.175795202021881	139.90334809565988	142.51172350752879	116.118334809566	1.6716383764187115	1.0019356266235886	1.2041236998512301	0.9109766009820073	15.817338589027909	73.62569494538207
116	2480.0	2300.0		(148.95748449955713, 141.4650132860939, 116.73604960141718)	#948d74	148.95748449955713	141.4650132860939	116.73604960141718	46.04816097641433	55.15980567629762	148.95748449955713	79.55309263322329	4.727984759972159	14.811632992738266	140.19053144375553	142.52808703277236	116.98333923826395	2.11827347652373	1.0019816861263195	1.2767369001553186	0.8891165766997154	15.547935933817765	72.29652550338199
117	2500.0	2320.0		(149.04694419840567, 141.68644818423383, 116.09123117803365)	#958d74	149.04694419840567	141.68644818423383	116.09123117803365	46.59929583142955	56.382952803166276	149.04694419840567	79.59528136995338	4.529808368393951	15.156648868075862	140.174047829938	142.7169580070859	116.34718334809565	1.7261649801211394	1.0025130588255464	1.2232216870756092	0.9098272798434954	15.819076103379652	73.36037831422296
118	2520.0	2340.0		(149.14437555358725, 141.71479185119574, 116.27457927369353)	#958d74	149.14437555358725	141.71479185119574	116.27457927369353	46.43815683104282	56.19922320410491	149.14437555358725	79.60470661230649	4.581485372373129	15.094988084434124	140.26724534986712	142.75917581930912	116.52898139946855	1.8057280250601528	1.0026317709951493	1.2371764566485293	0.9061258902063742	15.774938145250433	73.11641229637824
119	2540.0	2360.0		(148.81310894596987, 142.1080602302923, 116.25243578387953)	#948e74	148.81310894596987	142.1080602302923	116.25243578387953	47.644514567068384	55.79462531992143	148.81310894596987	79.66285222367452	4.286457022814272	15.202945032377645	140.22240921169177	143.0198074136404	116.51099202834367	1.5909514217234266	1.0033641226334193	1.1575075068535363	0.9126063580949286	15.795671921951593	74.25424841802722
120	2560.0	2380.0		(148.83170947741365, 141.63596102745794, 116.20460584588132)	#948d74	148.83170947741365	141.63596102745794	116.20460584588132	46.76729286567488	55.90147056197964	148.83170947741365	79.57788494867759	4.507252200177502	15.078759938774589	140.07560673162092	142.63905732506646	116.45891939769709	1.7822164164312748	1.0022939486068796	1.2171306580748686	0.905151742837069	15.737989823582883	73.35785920039643
121	2580.0	2400.0		(149.01240035429583, 141.95394154118688, 115.97697077059344)	#958d73	149.01240035429583	141.95394154118688	115.97697077059344	47.1802021610317	56.53243974202753	149.01240035429583	79.64214247415875	4.3705562283175015	15.284814803551239	140.21719220549159	142.92694179805136	116.23674047829937	1.5472523506455056	1.003103280608902	1.1802175121498204	0.9175208581177648	15.89739995482733	74.04259194653721
122	2600.0	2420.0		(149.47387068201948, 141.48095659875997, 116.2356067316209)	#958d74	149.47387068201948	141.48095659875997	116.2356067316209	45.5716036881096	56.70393941548743	149.47387068201948	79.5752151462437	4.78896060328704	15.061670795869597	140.34841452612932	142.6271045349867	116.48806023029229	1.9395911866440017	1.002260322093368	1.29320271236294	0.9041259113000691	15.80468509091486	72.36158404316734
123	2620.0	2440.0		(149.0770593445527, 141.35429583702393, 116.85385296722764)	#958d74	149.0770593445527	141.35429583702393	116.85385296722764	45.6201209455745	55.11859210495046	149.0770593445527	79.53799841756751	4.840418316093942	14.736272323464306	140.23836138175375	142.46055358724536	117.0988573959256	2.2382441374140134	1.0017915724908477	1.3070982649235943	0.8845928067470361	15.510879132598442	71.81621736008276
124	2640.0	2460.0		(148.91319751992913, 141.50841452612931, 116.5199291408326)	#948d74	148.91319751992913	141.50841452612931	116.5199291408326	46.284589303292144	55.470459128138295	148.91319751992913	79.55870688886523	4.652795505650231	14.912591902831052	140.13906111603188	142.55321137289639	116.76981399468556	1.9944016745543462	1.0020523984160403	1.25643292280313	0.8951769645430439	15.621584531595419	72.67184422570159
125	2660.0	2480.0		(148.8742249778565, 141.48892825509301, 116.68644818423384)	#948d74	148.8742249778565	141.48892825509301	116.68644818423384	46.23335167859112	55.13300293314452	148.8742249778565	79.55402379162257	4.681072391298224	14.834118294559184	140.1472276350753	142.53225385296724	116.93447298494243	2.076261418174266	1.0019934141890772	1.2640687645329745	0.8904663302745492	15.555176125957235	72.48632473118812
126	2680.0	2500.0		(148.99291408325954, 142.16563330380868, 116.11957484499557)	#948e74	148.99291408325954	142.16563330380868	116.11957484499557	47.53893409495067	56.2624172923615	148.99291408325954	79.68005717694935	4.290900376535401	15.28872899057474	140.30178919397696	143.0969875819309	116.3800354295837	1.517693594157922	1.0035808212873802	1.1587073824758598	0.9177558199594877	15.879454026779136	74.32281268109874
127	2700.0	2520.0		(149.14880425155005, 142.06997342781222, 116.1169176262179)	#958e74	149.14880425155005	142.06997342781222	116.1169176262179	47.14182286219932	56.474680650161226	149.14880425155005	79.66887748421897	4.38482280988961	15.270991531539767	140.3479893711249	143.04683313551817	116.37644818423384	1.570128160159465	1.003440011584054	1.1840700353826352	0.9166910711323829	15.888041208106413	73.97942115951722
128	2720.0	2540.0		(148.94419840566874, 141.78299379982286, 116.53587245349867)	#948d74	148.94419840566874	141.78299379982286	116.53587245349867	46.74191696958103	55.484692967328364	148.94419840566874	79.60978695322085	4.535142692115857	14.992735387508827	140.24255978742252	142.78193527900797	116.78834366696192	1.874516400306095	1.0026957585585108	1.2246621587096953	0.8999878385888985	15.663640497589036	73.16999337748528
129	2740.0	2560.0		(148.78742249778566, 141.98317094774137, 116.76793622674934)	#948d74	148.78742249778566	141.98317094774137	116.76793622674934	47.249792531120335	54.87674201248951	148.78742249778566	79.64043374564531	4.434382562239103	14.946522478544576	140.27420726306468	142.91928139946856	117.02008857395926	1.8778949873052029	1.0030817589480796	1.1974530659547407	0.8972137580106277	15.590454865395317	73.47526034185896
130	2760.0	2580.0		(149.05757307351638, 141.8875110717449, 116.18511957484499)	#958d74	149.05757307351638	141.8875110717449	116.18511957484499	46.91294155686688	56.23649620289269	149.05757307351638	79.63238026201937	4.455387653700793	15.179906329632464	140.26036315323296	142.88318052258634	116.44214348981399	1.6760058144262426	1.0029803242604312	1.203125244847389	0.9112233848247672	15.820241316780386	73.64274022764013
131	2780.0	2600.0		(148.23294951284322, 141.95925597874225, 116.61293179805138)	#948d74	148.23294951284322	141.95925597874225	116.61293179805138	48.09546485895964	54.39481939589494	148.23294951284322	79.6138368323556	4.241746058829543	14.966342665599864	139.96410097431354	142.80008009743136	116.86639503985828	1.7894395734013586	1.0027467673199522	1.1454338347799498	0.8984035293797121	15.555829210034121	74.17626190312689
132	2800.0	2620.0		(149.20992028343667, 141.6430469441984, 116.21789193976971)	#958d74	149.20992028343667	141.6430469441984	116.21789193976971	46.23872422680411	56.38343088484962	149.20992028343667	79.59414915577409	4.625544522386837	15.101135261831633	140.2657838795394	142.7118871213463	116.47214348981399	1.821126234291238	1.0024987984387421	1.2490741139946822	0.9064948945779191	15.79366798197042	72.96994187918794
133	2820.0	2640.0		(148.325952170062, 142.22497785651018, 116.99822852081488)	#948e74	148.325952170062	142.22497785651018	116.99822852081488	48.31519126919051	53.85820494446437	148.325952170062	79.66657539491906	4.21761040286317	14.893243300120407	140.16910540301154	143.03650693534098	117.25049601417183	1.8588288502790595	1.0034110164659262	1.1389162836146824	0.8940155015622607	15.478919003177225	74.18843397867477
134	2840.0	2660.0		(148.9849424269265, 141.47918511957485, 117.09388839681134)	#948d75	148.9849424269265	141.47918511957485	117.09388839681134	45.878627968337724	54.584165655989175	148.9849424269265	79.55760124734672	4.79710217443452	14.668149197986668	140.27994685562447	142.54826328609388	117.33774136403896	2.2771985234542145	1.0020384727154006	1.295401248279813	0.8805034939650858	15.432653374140214	71.89007664812361
135	2860.0	2680.0		(148.9406554472985, 141.6979627989371, 116.20194862710363)	#948d74	148.9406554472985	141.6979627989371	116.20194862710363	46.726367620799735	56.051655030507746	148.9406554472985	79.59343294950855	4.511652878892381	15.106428412050722	140.1476793622675	142.70867948627102	116.45690876882198	1.7614274764658309	1.0024897777264379	1.2183190098116552	0.9068126331827753	15.765760085325134	73.37133375059989
136	2880.0	2700.0		(148.84853852967228, 141.85119574844995, 116.47121346324181)	#948d74	148.84853852967228	141.85119574844995	116.47121346324181	47.032882858237116	55.46724189229396	148.84853852967228	79.61822142745288	4.460496204245546	15.034368994522795	140.20389725420728	142.81972628875113	116.72501328609388	1.8060626245436038	1.0028019918730542	1.2045047490797236	0.9024870316327762	15.682100543344227	73.47508151658114
137	2900.0	2720.0		(149.00088573959255, 141.65544729849424, 116.70504871567759)	#958d74	149.00088573959255	141.65544729849424	116.70504871567759	46.35346388020405	55.27107037129505	149.00088573959255	79.58929472991731	4.645328603122223	14.8863497754	140.26463241806908	142.69014680248006	116.95455270150576	2.016619653718848	1.0024376563053046	1.2544165732437824	0.8936016952585393	15.594309457829066	72.66931624060156
138	2920.0	2740.0		(149.06465899025687, 141.28963684676705, 117.31443755535872)	#958d75	149.06465899025687	141.28963684676705	117.31443755535872	45.307147240975276	54.31405754215838	149.06465899025687	79.52685856423544	4.953782219933145	14.522915195546604	140.3043578387954	142.4107261470328	117.5541895482728	2.4785654676260642	1.0016512645699938	1.3377108591947362	0.8717853493058698	15.344543787925538	71.16543514283939
139	2940.0	2760.0		(149.03808680248008, 141.56953055801594, 117.02391496899911)	#958d75	149.03808680248008	141.56953055801594	117.02391496899911	46.00265604249666	54.775353016688086	149.03808680248008	79.57593361191495	4.757737137700113	14.728913106019203	140.32	142.63032106288753	117.26937112488928	2.206603393383669	1.002269371263185	1.284771181237236	0.8841510457187156	15.478273287292582	72.098492970547
140	2960.0	2780.0		(148.77236492471212, 141.42869796279894, 117.04960141718335)	#948d75	148.77236492471212	141.42869796279894	117.04960141718335	46.11028898506214	54.3737050796599	148.77236492471212	79.5399215875304	4.745868095611394	14.656578289503797	140.15127546501327	142.4691569087688	117.29339238263951	2.2620692164775864	1.0018157950699875	1.2815660854567974	0.8798089124463133	15.405796024136375	72.057806039467
141	2980.0	2800.0		(149.0682019486271, 141.81133746678478, 117.46147032772365)	#958d75	149.0682019486271	141.81133746678478	117.46147032772365	46.224078018159446	54.067309177767996	149.0682019486271	79.62201945531504	4.734461259188305	14.622804893448027	140.4972276350753	142.8367456864482	117.70496899911426	2.2934901124342137	1.0028498285345253	1.2784858029020205	0.8777815542003082	15.370151149764354	72.05947589611678
142	3000.0	2820.0		(149.074402125775, 141.8237378210806, 116.66076173604961)	#958d74	149.074402125775	141.8237378210806	116.66076173604961	46.57849432982651	55.44532248002137	149.074402125775	79.62261297701687	4.580258497337675	14.961812525325424	140.34396811337467	142.8394054472985	116.91239149689991	1.9236860252087478	1.0028573040185809	1.2368451534169909	0.8981315929352461	15.647191503442997	72.97908291736736
143	3020.0	2840.0		(148.65367581930911, 142.0549158547387, 116.13463241806909)	#948e74	148.65367581930911	142.0549158547387	116.13463241806909	47.82480797515935	55.783054281117785	148.65367581930911	79.64665334507835	4.239224240366546	15.225220406080897	140.10425155004427	142.94716579273694	116.39383525243578	1.550968268250631	1.0031600956226283	1.1447528472449517	0.9139435100498449	15.804377829381751	74.44097123391607
144	3040.0	2860.0		(149.18334809565988, 141.65721877767936, 117.49955713020373)	#958d75	149.18334809565988	141.65721877767936	117.49955713020373	45.74767269575912	54.15729569905241	149.18334809565988	79.59871162516485	4.8510103802204	14.567233238133248	140.51348981399468	142.7323219397697	117.74113374667849	2.3944611567978518	1.0025562633420129	1.3099585277640227	0.8744456843499523	15.353715704127785	71.58181069926714
145	3060.0	2880.0		(149.00354295837025, 141.6607617360496, 116.71213463241807)	#958d74	149.00354295837025	141.6607617360496	116.71213463241807	46.35652961022574	55.262505572893446	149.00354295837025	79.59038064326933	4.6449717794161405	14.885201883372057	140.26899911426042	142.6950098228521	116.96162090345439	2.0175665124759896	1.0024513335270873	1.2543202171818377	0.893532789295854	15.593107385646883	72.66931140244523
146	3080.0	2900.0		(149.17006200177147, 141.82285208148804, 117.29406554472985)	#958d75	149.17006200177147	141.82285208148804	117.29406554472985	46.17039013004336	54.49068658595238	149.17006200177147	79.62773200464427	4.72961930654181	14.70315303827272	140.5172276350753	142.86234682019486	117.53935341009742	2.2208167362431257	1.0029217788461917	1.2771782903091455	0.8826047136389554	15.445128942539824	72.16837645588174
147	3100.0	2920.0		(149.65721877767936, 141.56244464127548, 116.81753764393268)	#958d74	149.65721877767936	141.56244464127548	116.81753764393268	45.21037868162695	55.9553274977362	149.65721877767936	79.59862600961607	4.917052998467231	14.855264977011352	140.57990256864483	142.73193845881312	117.06498671390611	2.1834510061854706	1.0025551850028926	1.3277925631891065	0.8917357288560321	15.647885087990506	71.6855944525193
148	3120.0	2940.0		(149.06554472984942, 141.45527015057573, 117.66341895482728)	#958d75	149.06554472984942	141.45527015057573	117.66341895482728	45.45905847177954	53.71826257464571	149.06554472984942	79.5578000687294	4.940740790305487	14.428577702412504	140.42593445527015	142.549153064659	117.90133746678477	2.555738514760463	1.0020409768969185	1.334189173892919	0.8661224336104197	15.251058129570675	71.09738942536563
149	3140.0	2960.0		(148.7688219663419, 141.91939769707707, 117.22143489813995)	#948d75	148.7688219663419	141.91939769707707	117.22143489813995	46.97307465536122	54.07439271255062	148.7688219663419	79.62921667608923	4.543929908729261	14.735930201042425	140.3360230292294	142.8690009654562	117.46841452612932	2.1116041653741857	1.0029404784787077	1.2270350436214599	0.8845722697328727	15.420601087682625	72.86247771239134
150	3160.0	2980.0		(149.06908768821967, 141.96634189548274, 116.84410983170947)	#958d74	149.06908768821967	141.96634189548274	116.84410983170947	46.77532845912816	55.124569961794194	149.06908768821967	79.64868285313432	4.545350099602164	14.928612658422846	140.4222409211692	142.9562654915855	117.09533215234721	1.9408355506213109	1.0031856575440647	1.2274185495303727	0.8961386626471558	15.605245382023835	73.06595618369866
151	3180.0	3000.0		(149.25155004428697, 141.4030115146147, 117.73516386182462)	#958d75	149.25155004428697	141.4030115146147	117.73516386182462	45.058175481985266	53.846532743835496	149.25155004428697	79.55583927603332	5.0375219794135395	14.395238018376011	140.5152258635961	142.54037815766162	117.97184233835252	2.6324707953150317	1.0020162804544959	1.3603238003031548	0.8641211103428699	15.251213240223631	70.71283065588314
152	3200.0	3020.0		(149.18866253321522, 141.52081488042515, 117.78299379982285)	#958d75	149.18866253321522	141.52081488042515	117.78299379982285	45.35070648955074	53.67998741346758	149.18866253321522	79.5748479954436	4.970689746295054	14.407397326239968	140.53049601417183	142.62546084145262	118.02037201062888	2.5898962773468	1.0022556977806534	1.3422765386316398	0.8648510124534838	15.240762916273889	70.96507639455541
153	3220.0	3040.0		(148.67493356953057, 141.85385296722762, 117.12488928255092)	#948d75	148.67493356953057	141.85385296722762	117.12488928255092	47.028074115665326	54.11309828779775	148.67493356953057	79.61339728815322	4.527334740817901	14.749667714988712	140.25038972542072	142.79811071744908	117.37217891939768	2.0908045862799476	1.002741231202795	1.2225537129251165	0.8853969088107028	15.428851465938644	72.93640083454058
154	3240.0	3060.0		(149.3303808680248, 141.58901682905227, 117.022143489814)	#958d75	149.3303808680248	141.58901682905227	117.022143489814	45.623423621011085	55.17029075767821	149.3303808680248	79.59101711248886	4.840081665434425	14.755584064831906	140.46891054030115	142.69786015943313	117.26781222320638	2.225529772700111	1.0024593499407883	1.307007356356565	0.8857520570054843	15.529122693262352	71.83963275960514
155	3260.0	3080.0		(149.16120460584588, 141.718334809566, 117.69087688219663)	#958d75	149.16120460584588	141.718334809566	117.69087688219663	45.80973824936674	53.80040735616349	149.16120460584588	79.60937453645431	4.850895367215502	14.504829146305331	140.55984942426926	142.7800875996457	117.93115146147032	2.450012966802892	1.0026905641149833	1.3099274698493286	0.8706996752147479	15.294484444634982	71.50835772181264
156	3280.0	3100.0		(148.33215234720993, 142.25243578387955, 117.42692648361381)	#948e75	148.33215234720993	142.25243578387955	117.42692648361381	48.196721311475414	53.12963150949144	148.33215234720993	79.67280870052052	4.2870999244497	14.723047530065836	140.26639503985828	143.0644680602303	117.67518157661647	2.040817914163058	1.0034895257714724	1.157681114909144	0.8837989453922637	15.334515132040998	73.76534243685552
157	3300.0	3120.0		(148.79450841452612, 141.5952170062002, 117.54207263064659)	#948d75	148.79450841452612	141.5952170062002	117.54207263064659	46.17843781884143	53.5595783057224	148.79450841452612	79.57219648158512	4.766164334084388	14.50387843102221	140.31224092116918	142.6135906820195	117.78260407440212	2.4093242413783837	1.0022223016141592	1.2870468469034517	0.8706426054292381	15.26691887714641	71.80879980151067
158	3320.0	3140.0		(149.1080602302923, 141.61558901682906, 117.54030115146146)	#958d75	149.1080602302923	141.61558901682906	117.54030115146146	45.75925925925928	53.98620673268269	149.1080602302923	79.58828193750168	4.854771430137239	14.53227119903653	140.47184233835253	142.6856113374668	117.78105403011513	2.4259930615564427	1.0024249000513523	1.3109741552366	0.8723469739288018	15.321739843804403	71.52715904971716
159	3340.0	3160.0		(149.3418954827281, 141.52170062001773, 117.89725420726306)	#958d75	149.3418954827281	141.52170062001773	117.89725420726306	45.078166812202475	53.691454091467165	149.3418954827281	79.58133686183457	5.039823067595261	14.370553219435035	140.62870682019488	142.654512639504	118.13349867139061	2.656543577812503	1.0023374259080242	1.3609451822113596	0.8626393247800165	15.228677433883743	70.67398275950838
160	3360.0	3180.0		(149.21523472099202, 141.83879539415412, 117.39592559787422)	#958d75	149.21523472099202	141.83879539415412	117.39592559787422	46.09063578666075	54.37731503466614	149.21523472099202	79.63264700892736	4.755356186881221	14.668625450882278	140.5646767050487	142.88437615589015	117.64035429583703	2.263640805182223	1.0029836839728923	1.284128233359385	0.8805320825983847	15.420181097587045	72.03805576785113
161	3380.0	3200.0		(148.87068201948628, 141.68999114260407, 117.8680248007086)	#948d75	148.87068201948628	141.68999114260407	117.8680248007086	46.10307982401003	53.104328424810355	148.87068201948628	79.59317640035884	4.806265504061602	14.402535121403304	140.44413640389726	142.70753050487156	118.10624446412756	2.5192453705683664	1.0024865464560864	1.297875698105081	0.8645591427506828	15.183319993294885	71.5456461799736
162	3400.0	3220.0		(149.3436669619132, 141.58547387068202, 118.18600531443755)	#958d76	149.3436669619132	141.58547387068202	118.18600531443755	45.06012451317625	53.20080778606123	149.3436669619132	79.59366191826399	5.064168793424639	14.270296354470835	140.7070947741364	142.70970495128432	118.42	2.7561760672931186	1.0024926616180887	1.3675194602823437	0.856621079485165	15.142231130606863	70.4615076886441
163	3420.0	3240.0		(148.5943312666076, 141.71922054915854, 117.63418954827281)	#948d75	148.5943312666076	141.71922054915854	117.63418954827281	46.676203009669834	53.13013000482822	148.5943312666076	79.58700318951927	4.661529404488773	14.490105377385753	140.27101860053145	142.67988501328608	117.87503985828167	2.3787255220697903	1.002408794051986	1.2587914098743647	0.8698158329655974	15.221465443138415	72.16679280416818
164	3440.0	3260.0		(149.24269264836138, 141.9069973427812, 117.79273693534101)	#958d75	149.24269264836138	141.9069973427812	117.79273693534101	46.005013096009215	53.73622362681385	149.24269264836138	79.6470313789798	4.806005441066463	14.526114737538155	140.67863596102745	142.94886075287863	118.03387953941541	2.4140833539805895	1.0031648570094387	1.297805471139658	0.8719774122488235	15.300512987076074	71.6930589451475
165	3460.0	3280.0		(148.93534100974313, 141.8175376439327, 117.76262178919397)	#948d75	148.93534100974313	141.8175376439327	117.76262178919397	46.29993748934481	53.37244570259533	148.93534100974313	79.61861091170077	4.746235867556459	14.490156619841033	140.49427812223206	142.8214715500443	118.00317094774135	2.416761040752369	1.002806897478487	1.2816653979624302	0.8698189089610965	15.247668470228565	71.86384464767363
166	3480.0	3300.0		(148.99734278122233, 141.3126660761736, 117.62178919397697)	#948d75	148.99734278122233	141.3126660761736	117.62178919397697	45.30446320187447	53.69737483503551	148.99734278122233	79.52910857717015	4.979349405322964	14.397233834281842	140.33998228520815	142.4207892914083	117.85869796279893	2.600224406720435	1.0016796037794387	1.344614978111669	0.8642409157017242	15.233983805271686	70.92182087181563
167	3500.0	3320.0		(148.9362267493357, 141.39681133746677, 117.91939769707706)	#948d75	148.9362267493357	141.39681133746677	117.91939769707706	45.415500599691555	53.1052221541609	148.9362267493357	79.54267988256098	4.9759395371251625	14.295129068720014	140.3956421612046	142.48149677590789	118.15417183348096	2.688594802801837	1.001850536159417	1.343694183148526	0.8581117441468007	15.13640278826146	70.80768961479184
168	3520.0	3340.0		(149.01948627103633, 141.54915854738707, 118.41364038972542)	#958d76	149.01948627103633	141.54915854738707	118.41364038972542	45.355096370897705	52.372282947878986	149.01948627103633	79.57480132113199	5.022329048371965	14.14249340425917	140.58251550044287	142.62525188662534	118.64499557130203	2.8467727133689253	1.0022551099115473	1.3562211272474982	0.8489492905851814	15.007794933288334	70.44886358281953
169	3540.0	3360.0		(149.0088573959256, 141.56067316209035, 117.56598759964571)	#958d75	149.0088573959256	141.56067316209035	117.56598759964571	45.78720527338801	53.80842413110542	149.0088573959256	79.57445798427824	4.854504894907907	14.49785601930822	140.4113463241807	142.6237148184234	117.80593445527015	2.455046269785504	1.0022507855386256	1.3109021805201502	0.8702810905247543	15.28901719965271	71.48724120711822
170	3560.0	3380.0		(149.1567759078831, 141.5527015057573, 117.90611160318866)	#958d75	149.1567759078831	141.5527015057573	117.90611160318866	45.40048750070858	53.42646587251631	149.1567759078831	79.57966595140876	4.968597084162751	14.363818939512996	140.5493799822852	142.64703130203722	118.14257750221435	2.6271918291009984	1.0023163805709996	1.3417114397365486	0.8622350776646743	15.19888981182056	70.91895514935493
171	3580.0	3400.0		(148.97519929140833, 141.51372896368468, 117.8414526129318)	#948d75	148.97519929140833	141.51372896368468	117.8414526129318	45.620483641536275	53.291456838275074	148.97519929140833	79.56526182151327	4.917937627868962	14.366323203823871	140.43539415411868	142.58254906997342	118.07817537643933	2.5999833623200312	1.002134958656626	1.3280314469963717	0.8623854042972833	15.184773719365646	71.10269234117663
172	3600.0	3420.0		(148.7661647475642, 141.86182462356066, 117.9955713020372)	#948d75	148.7661647475642	141.86182462356066	117.9955713020372	46.53713298791019	52.74385705865189	148.7661647475642	79.62051132555871	4.715711463182504	14.395350629234738	140.4717006200177	142.8299874224978	118.23423383525244	2.4897854613376307	1.002830833441486	1.2734226401283884	0.8641278701769313	15.148070977606352	71.8619424532952
173	3620.0	3440.0		(149.18600531443755, 142.09831709477413, 117.20017714791851)	#958e75	149.18600531443755	142.09831709477413	117.20017714791851	46.704696499778464	54.67259589980466	149.18600531443755	79.67804463942221	4.5863521097938005	14.828320790519456	140.5916563330381	143.08795805137288	117.44915854738706	2.0519283826649586	1.0035554731119907	1.2384906620793386	0.8901183161867215	15.52139565701363	72.8133292804702
174	3640.0	3460.0		(149.2223206377325, 141.53675819309123, 117.44375553587246)	#958d75	149.2223206377325	141.53675819309123	117.44375553587246	45.48915770109816	54.305107080108264	149.2223206377325	79.57826604518635	4.910052008375576	14.555998638255696	140.4840832595217	142.64076356067315	117.68468556244464	2.4314010885618162	1.0022987485676327	1.325902027825433	0.8737712908520431	15.36182629383156	71.35964068994217
175	3660.0	3480.0		(149.0265721877768, 141.44641275465014, 118.57661647475642)	#958d76	149.0265721877768	141.44641275465014	118.57661647475642	45.063703531328194	52.10304842170329	149.0265721877768	79.55682013469303	5.104002607762226	14.043670466597558	140.58673162090344	142.54476763507532	118.80531443755535	2.971069978631408	1.0020286344985834	1.378276115225333	0.8430171214532444	14.942406860824935	70.02693541165193
176	3680.0	3500.0		(148.90611160318866, 141.93711248892825, 117.96722763507529)	#948d75	148.90611160318866	141.93711248892825	117.96722763507529	46.48496993987975	52.98248222942628	148.90611160318866	79.63961620618473	4.718660306550326	14.439874958019217	140.55794508414525	142.91561638618248	118.20692648361381	2.4524249886914258	1.003071461930829	1.2742189407367048	0.8668005882228158	15.191304877851808	71.90365070883074
177	3700.0	3520.0		(148.6581045172719, 141.71479185119574, 117.84499557130204)	#948d75	148.6581045172719	141.71479185119574	117.84499557130204	46.479820627802695	52.85512556975599	148.6581045172719	79.58922040506145	4.72328896880475	14.405288236217872	140.34305580159432	142.68981395925599	118.08369353410097	2.4812213313142153	1.0024367201739497	1.2754688567577146	0.864724407446371	15.159874268982236	71.84641910161989
178	3720.0	3540.0		(148.93091231178033, 141.3790965456156, 118.82728077945085)	#948d76	148.93091231178033	141.3790965456156	118.82728077945085	44.94836260923296	51.543537346187456	148.93091231178033	79.54141000098913	5.15301565527948	13.91252573448769	140.56912311780337	142.47581558015946	119.0527989371125	3.1089186089320573	1.0018345418336603	1.3915115145616697	0.8351447311960125	14.83617008046004	69.67603621674957
179	3740.0	3560.0		(148.88928255093003, 141.7581930912312, 118.54207263064659)	#948d76	148.88928255093003	141.7581930912312	118.54207263064659	45.90099819041505	51.975121359223316	148.88928255093003	79.60788058301334	4.90613017631275	14.144849212808586	140.60920283436673	142.7733946324181	118.77423383525243	2.795020343262197	1.0026717475745042	1.3248429830177566	0.8490907056765385	14.971535410906199	70.87093586928692
180	3760.0	3580.0		(148.74756421612045, 141.73870682019486, 117.47741364038973)	#948d75	148.74756421612045	141.73870682019486	117.47741364038973	46.55166553365059	53.60685022865852	148.74756421612045	79.59622107056477	4.671071567567631	14.57191852165851	140.32078830823738	142.7211667670505	117.72002657218778	2.30914726321489	1.0025248944785912	1.2613681592355765	0.8747269337740293	15.302278228786493	72.2265937952778
181	3780.0	3600.0		(149.21346324180692, 141.8060230292294, 118.29495128432241)	#958d76	149.21346324180692	141.8060230292294	118.29495128432241	45.62523276133726	52.838533319086814	149.21346324180692	79.6287691172833	4.938889449767725	14.284200147177861	140.733454384411	142.8669950310009	118.53006200177148	2.6870236638035268	1.0029348414165626	1.3336892410675585	0.8574556999879059	15.113934062369829	70.92671747968178
182	3800.0	3620.0		(149.04605845881312, 141.6802480070859, 117.48184233835252)	#958d75	149.04605845881312	141.6802480070859	117.48184233835252	45.99842855539339	54.00260291312334	149.04605845881312	79.59742217488973	4.793581808612613	14.572372804111012	140.44981399468554	142.72654643046943	117.72382639503985	2.3628183530850326	1.0025400225458594	1.2944506147276649	0.8747542035598268	15.340550045479334	71.79138027264811
183	3820.0	3640.0		(149.1346324180691, 141.61824623560673, 118.37201062887512)	#958d76	149.1346324180691	141.61824623560673	118.37201062887512	45.339898073766946	52.599912099921	149.1346324180691	79.59178824424407	5.017825720772251	14.188933448155062	140.65202834366696	142.70131361381755	118.60447298494243	2.804828963538853	1.0024690624468737	1.355005056381805	0.8517370056784965	15.05006336731567	70.52418439312068
184	3840.0	3660.0		(149.31178033658105, 141.5721877767936, 118.29672276350753)	#958d76	149.31178033658105	141.5721877767936	118.29672276350753	45.02741603838242	52.96862486875123	149.31178033658105	79.59025458178994	5.081227409369893	14.21804335001282	140.70949512843225	142.69444527900797	118.5294774136404	2.8096688624228676	1.0024497457661405	1.372125939691345	0.853484422475856	15.098729373314022	70.33418705834283
185	3860.0	3680.0		(149.1674047829938, 141.83436669619132, 118.02745792736935)	#958d76	149.1674047829938	141.83436669619132	118.02745792736935	45.870808089427435	53.23338875363695	149.1674047829938	79.63145359706607	4.860834744821963	14.40094297926413	140.66617360496014	142.87902700620018	118.26552701505757	2.548279824374683	1.002968652793218	1.3126114823406931	0.8644635692262042	15.19917343504196	71.34861648673844
186	3880.0	3700.0		(149.8104517271922, 141.674047829938, 118.2577502214349)	#958d76	149.8104517271922	141.674047829938	118.2577502214349	44.52797350026667	53.70746026865953	149.8104517271922	79.62833112336978	5.181878529394279	14.299602795826761	140.97762621789192	142.86503198405669	118.49191319751993	2.7940205431219924	1.002929324825498	1.3993055956126241	0.8583802942068912	15.209553090469619	70.0805373626318
187	3900.0	3720.0		(149.04694419840567, 141.54915854738707, 118.1319751992914)	#958d76	149.04694419840567	141.54915854738707	118.1319751992914	45.448242271437984	52.89150433222007	149.04694419840567	79.57521793389859	4.9781347783872665	14.261320784939603	140.53963684676705	142.6271170150576	118.36614703277236	2.7213457234165768	1.0022603572042486	1.344286982335994	0.8560822916513419	15.105200971941391	70.7576684120669
188	3920.0	3740.0		(148.97165633303808, 141.67227635075287, 117.96191319751993)	#948d75	148.97165633303808	141.67227635075287	117.96191319751993	45.8766066838046	53.08046305049675	148.97165633303808	79.5941758030236	4.864043651822247	14.364885362896906	140.50689991142605	142.712006465899	118.19901682905225	2.57858768673918	1.0024991340643616	1.3134780100865342	0.8622990932063017	15.166042731576425	71.29356516942065
189	3940.0	3760.0		(149.01860053144375, 141.80425155004428, 118.6191319751993)	#958d76	149.01860053144375	141.80425155004428	118.6191319751993	45.76090440255237	52.019442232022904	149.01860053144375	79.62152213677464	4.939302912727317	14.135917222443272	140.70225863596102	142.83451706820196	118.85098317094774	2.8185124408950037	1.0028435647419667	1.3338008918964335	0.8485545338242778	14.974006443949623	70.73981434278058
